# Supplementary material for: 2D Synthetic dataset of numerical simulations of long-period seismicity in a volcanic edifice and related sensitivity kernels
Source: Data Brief. 2021 Jan 25;34:106673. doi: 10.1016/j.dib.2020.106673 (PMC7841316; doi:10.1016/j.dib.2020.106673)
Supplement: Supplementary Data S1 — Supplementary Raw Research Data. This is open data under the CC BY license http://creativecommons.org/licenses/by/4.0/ [file mmc1.zip › Dataset/OUTPUT_SEISMOGRAMS/9000_3000/disp_X_homo_5000_1768_SVF7e-1Hz.semd]

-1.714286 0.0
-1.713286 0.0
-1.712286 0.0
-1.711286 0.0
-1.710286 0.0
-1.709286 0.0
-1.708286 0.0
-1.707286 0.0
-1.706286 0.0
-1.705286 0.0
-1.704286 0.0
-1.703286 0.0
-1.702286 0.0
-1.701286 0.0
-1.700286 0.0
-1.699286 0.0
-1.698286 0.0
-1.697286 0.0
-1.696286 0.0
-1.695286 0.0
-1.694286 0.0
-1.693286 0.0
-1.692286 0.0
-1.691286 0.0
-1.690286 0.0
-1.689286 0.0
-1.688286 0.0
-1.687286 0.0
-1.686286 0.0
-1.685286 0.0
-1.684286 -2.1834275000000002e-36
-1.683286 -1.1059292e-35
-1.682286 -3.5673615e-35
-1.681286 -9.4706665e-35
-1.680286 -2.3135689999999998e-34
-1.679286 -5.3181814e-34
-1.678286 -1.159727e-33
-1.677286 -2.4060878e-33
-1.676286 -4.7431923e-33
-1.675286 -8.8694843e-33
-1.674286 -1.5697152e-32
-1.673286 -2.6200157e-32
-1.672286 -4.098334e-32
-1.671286 -5.9379206e-32
-1.670286 -7.783375099999999e-32
-1.669286 -8.7344823e-32
-1.668286 -6.9805309e-32
-1.667286 6.6705792e-33
-1.666286 1.9295887000000001e-31
-1.665286 5.6361079e-31
-1.664286 1.2192283000000001e-30
-1.663286 2.284032e-30
-1.662286 3.8956424e-30
-1.661286 6.1841694e-30
-1.660286 9.2386691e-30
-1.659286 1.3061158000000002e-29
-1.658286 1.7511703e-29
-1.657286 2.2252324e-29
-1.656286 2.6701669e-29
-1.655286 3.0015367e-29
-1.654286 3.1106877000000003e-29
-1.653286 2.8718792000000004e-29
-1.652286 2.1543922e-29
-1.651286 8.3791253e-30
-1.650286 -1.1724861e-29
-1.649286 -3.9373087e-29
-1.648286 -7.4862242e-29
-1.647286 -1.1840561e-28
-1.646286 -1.7058488e-28
-1.645286 -2.3301751000000002e-28
-1.644286 -3.0915916999999997e-28
-1.643286 -4.0508325e-28
-1.642286 -5.3001381e-28
-1.641286 -6.9635962e-28
-1.640286 -9.1902909e-28
-1.639286 -1.2139124e-27
-1.638286 -1.5955931e-27
-1.637286 -2.0745681e-27
-1.636286 -2.6544454e-27
-1.635286 -3.3296885e-27
-1.634286 -4.0843958e-27
-1.633286 -4.8923005e-27
-1.632286 -5.7176659e-27
-1.631286 -6.516121599999999e-27
-1.630286 -7.2339433e-27
-1.629286 -7.8040824e-27
-1.628286 -8.1376769e-27
-1.627286 -8.1110215e-27
-1.626286 -7.5500396e-27
-1.625286 -6.2168832e-27
-1.624286 -3.8057437999999996e-27
-1.623286 4.3694855e-29
-1.622286 5.7075855e-27
-1.621286 1.3510498e-26
-1.620286 2.3633428e-26
-1.619286 3.6012288e-26
-1.618286 5.0254393000000004e-26
-1.617286 6.561141100000001e-26
-1.616286 8.105302199999999e-26
-1.615286 9.5481771e-26
-1.614286 1.0811304e-25
-1.613286 1.1901337e-25
-1.612286 1.2974768e-25
-1.611286 1.4403642e-25
-1.610286 1.6827797e-25
-1.609286 2.1175980999999997e-25
-1.608286 2.8637767e-25
-1.607286 4.0571309e-25
-1.606286 5.8338825e-25
-1.605286 8.307186799999999e-25
-1.604286 1.1538019e-24
-1.603286 1.5502939e-24
-1.602286 2.0062089e-24
-1.601286 2.4931154e-24
-1.600286 2.9660824999999998e-24
-1.599286 3.3626672e-24
-1.598286 3.6031576e-24
-1.597286 3.5922313e-24
-1.596286 3.2222101999999996e-24
-1.595286 2.3781939e-24
-1.594286 9.455442400000001e-25
-1.593286 -1.1796259000000001e-24
-1.592286 -4.0762329e-24
-1.591286 -7.7797752e-24
-1.590286 -1.2259845e-23
-1.589286 -1.7395057e-23
-1.588286 -2.2948676e-23
-1.587286 -2.8550429e-23
-1.586286 -3.3692106e-23
-1.585286 -3.7745949e-23
-1.584286 -4.0014696000000004e-23
-1.583286 -3.9819781e-23
-1.582286 -3.6628838e-23
-1.581286 -3.0215574e-23
-1.580286 -2.0834551e-23
-1.579286 -9.3820405e-24
-1.578286 2.4959114e-24
-1.577286 1.2393106000000001e-23
-1.576286 1.7274466000000002e-23
-1.575286 1.3782867000000002e-23
-1.574286 -1.265091e-24
-1.573286 -3.0211174e-23
-1.572286 -7.3769268e-23
-1.571286 -1.3021363e-22
-1.570286 -1.9466839000000001e-22
-1.569286 -2.5864691999999997e-22
-1.568286 -3.0999248e-22
-1.567286 -3.3334969999999997e-22
-1.566286 -3.1125075e-22
-1.565286 -2.2582980999999997e-22
-1.564286 -6.1095433e-23
-1.563286 1.9440074999999999e-22
-1.562286 5.4474285000000005e-22
-1.561286 9.8398754e-22
-1.560286 1.4940065999999998e-21
-1.559286 2.043189e-21
-1.558286 2.5863313e-21
-1.557286 3.0659893e-21
-1.556286 3.4154856e-21
-1.555286 3.5636694e-21
-1.554286 3.4414016e-21
-1.553286 2.9895957e-21
-1.552286 2.1684493e-21
-1.551286 9.6727387e-22
-1.550286 -5.8595787e-22
-1.549286 -2.4165539e-21
-1.548286 -4.3980541999999996e-21
-1.547286 -6.3519648e-21
-1.546286 -8.0541196e-21
-1.545286 -9.2493133e-21
-1.544286 -9.675262299999999e-21
-1.543286 -9.0958963e-21
-1.542286 -7.3424933e-21
-1.541286 -4.3593041e-21
-1.540286 -2.4832974e-22
-1.539286 4.6938928e-21
-1.538286 9.9558437e-21
-1.537286 1.4815429e-20
-1.536286 1.837654e-20
-1.535286 1.9642207e-20
-1.534286 1.7624371e-20
-1.533286 1.1484587e-20
-1.532286 6.9370109e-22
-1.531286 -1.4807516999999998e-20
-1.530286 -3.4469425e-20
-1.529286 -5.7041091e-20
-1.528286 -8.0548252e-20
-1.527286 -1.0236064e-19
-1.526286 -1.1935921000000002e-19
-1.525286 -1.2820228e-19
-1.524286 -1.2567649000000001e-19
-1.523286 -1.0910505e-19
-1.522286 -7.6774155e-20
-1.521286 -2.8330397999999996e-20
-1.520286 3.4901544e-20
-1.519286 1.0972972e-19
-1.518286 1.9107549e-19
-1.517286 2.7215345e-19
-1.516286 3.4486444000000004e-19
-1.515286 4.0039766e-19
-1.514286 4.3001913e-19
-1.513286 4.2600428e-19
-1.512286 3.8265395e-19
-1.511286 2.9731426e-19
-1.510286 1.7130345e-19
-1.509286 1.0633887e-20
-1.508286 -1.7359365e-19
-1.507286 -3.6524834e-19
-1.506286 -5.4379524e-19
-1.505286 -6.855743200000001e-19
-1.504286 -7.657680300000001e-19
-1.503286 -7.610158600000001e-19
-1.502286 -6.5253875e-19
-1.501286 -4.2952355e-19
-1.500286 -9.2407272e-20
-1.499286 3.4439241e-19
-1.498286 8.508051e-19
-1.497286 1.3809886999999999e-18
-1.496286 1.8751689e-18
-1.495286 2.2636658999999998e-18
-1.494286 2.4730888000000003e-18
-1.493286 2.4343614000000002e-18
-1.492286 2.0919218e-18
-1.491286 1.4131353000000002e-18
-1.490286 3.9674485999999995e-19
-1.489286 -9.209005e-19
-1.488286 -2.4630183e-18
-1.487286 -4.1138839000000006e-18
-1.486286 -5.725131599999999e-18
-1.485286 -7.126815e-18
-1.484286 -8.1425604e-18
-1.483286 -8.6075936e-18
-1.482286 -8.3879294e-18
-1.481286 -7.398739e-18
-1.480286 -5.6198430999999994e-18
-1.479286 -3.1064325e-18
-1.478286 6.4966191999999996e-21
-1.477286 3.5069875999999995e-18
-1.476286 7.1166303e-18
-1.475286 1.0508498e-17
-1.474286 1.33317e-17
-1.473286 1.5241228e-17
-1.472286 1.5931363e-17
-1.471286 1.5170476999999998e-17
-1.470286 1.2834767e-17
-1.469286 8.937998e-18
-1.468286 3.6540532e-18
-1.467286 -2.6712134e-18
-1.466286 -9.5223371e-18
-1.465286 -1.6233983000000002e-17
-1.464286 -2.2030316999999998e-17
-1.463286 -2.6084647e-17
-1.462286 -2.7597721000000003e-17
-1.461286 -2.5890143e-17
-1.460286 -2.0501343e-17
-1.459286 -1.1284523000000001e-17
-1.458286 1.5150294e-18
-1.457286 1.72117e-17
-1.456286 3.467369e-17
-1.455286 5.2368655e-17
-1.454286 6.846471e-17
-1.453286 8.0983738e-17
-1.452286 8.799640399999999e-17
-1.451286 8.784097699999999e-17
-1.450286 7.9342182e-17
-1.449286 6.2003494e-17
-1.448286 3.6146508000000003e-17
-1.447286 2.9753603000000003e-18
-1.446286 -3.5448259e-17
-1.445286 -7.6323717e-17
-1.444286 -1.1631676e-16
-1.443286 -1.5183407e-16
-1.442286 -1.7934115e-16
-1.441286 -1.9569315e-16
-1.440286 -1.9844705999999999e-16
-1.439286 -1.8612736e-16
-1.438286 -1.5842301e-16
-1.437286 -1.1630134e-16
-1.436286 -6.2031737e-17
-1.435286 8.822105e-19
-1.434286 6.7860253e-17
-1.433286 1.3348949e-16
-1.432286 1.9185195e-16
-1.431286 2.369322e-16
-1.430286 2.6309797e-16
-1.429286 2.6563983e-16
-1.428286 2.4134266e-16
-1.427286 1.8904607e-16
-1.426286 1.1013308999999999e-16
-1.425286 8.8715528e-18
-1.424286 -1.0747355e-16
-1.423286 -2.2883294e-16
-1.422286 -3.4288518e-16
-1.421286 -4.3598424e-16
-1.420286 -4.944264500000001e-16
-1.419286 -5.0596281e-16
-1.418286 -4.614055599999999e-16
-1.417286 -3.5613495999999998e-16
-1.416286 -1.9129290000000002e-16
-1.415286 2.5539023e-17
-1.414286 2.8033349e-16
-1.413286 5.5336423e-16
-1.412286 8.2068865e-16
-1.411286 1.0562455e-15
-1.410286 1.2343532e-15
-1.409286 1.3323281e-15
-1.408286 1.3329171999999999e-15
-1.407286 1.2262594e-15
-1.406286 1.011156e-15
-1.405286 6.9552489e-16
-1.404286 2.9603012e-16
-1.403286 -1.6302423e-16
-1.402286 -6.5136432e-16
-1.401286 -1.1347783e-15
-1.400286 -1.5773155999999998e-15
-1.399286 -1.9435111e-15
-1.398286 -2.2005626e-15
-1.397286 -2.3204580000000002e-15
-1.396286 -2.2820870999999997e-15
-1.395286 -2.0733671e-15
-1.394286 -1.6933424e-15
-1.393286 -1.1541102999999999e-15
-1.392286 -4.8228753e-16
-1.391286 2.8038636999999997e-16
-1.390286 1.0777708e-15
-1.389286 1.8417982e-15
-1.388286 2.4969666e-15
-1.387286 2.9668441e-15
-1.386286 3.1822098e-15
-1.385286 3.0900665e-15
-1.384286 2.6624143e-15
-1.383286 1.9034582000000003e-15
-1.382286 8.539140100000001e-16
-1.381286 -4.0870345e-16
-1.380286 -1.7744568e-15
-1.379286 -3.1100320000000002e-15
-1.378286 -4.2717227999999994e-15
-1.377286 -5.1209346e-15
-1.376286 -5.5402645000000006e-15
-1.375286 -5.4479961e-15
-1.374286 -4.8089607e-15
-1.373286 -3.6402078000000004e-15
-1.372286 -2.010689e-15
-1.371286 -3.5082934999999997e-17
-1.370286 2.1372147000000002e-15
-1.369286 4.3362121e-15
-1.368286 6.386469600000001e-15
-1.367286 8.121254599999999e-15
-1.366286 9.3941532e-15
-1.365286 1.0087355000000001e-14
-1.364286 1.0116702e-14
-1.363286 9.4343747e-15
-1.362286 8.0305367e-15
-1.361286 5.9352578e-15
-1.360286 3.2215263999999996e-15
-1.359286 9.2595322e-18
-1.358286 -3.5308956e-15
-1.357286 -7.1761677e-15
-1.356286 -1.0655446e-14
-1.355286 -1.3660921e-14
-1.354286 -1.5869328e-14
-1.353286 -1.697285e-14
-1.352286 -1.6717564e-14
-1.351286 -1.4944982e-14
-1.350286 -1.1630414000000001e-14
-1.349286 -6.9108703e-15
-1.348286 -1.0956583e-15
-1.347286 5.3454218e-15
-1.346286 1.1818186999999999e-14
-1.345286 1.7662425e-14
-1.344286 2.2226242e-14
-1.343286 2.4946674e-14
-1.342286 2.5424678999999997e-14
-1.341286 2.3482657e-14
-1.340286 1.9194648e-14
-1.339286 1.2883547e-14
-1.338286 5.0850462e-15
-1.337286 -3.5162332999999997e-15
-1.336286 -1.2168052999999999e-14
-1.335286 -2.0135912e-14
-1.334286 -2.6778605e-14
-1.333286 -3.1602484e-14
-1.332286 -3.4287708e-14
-1.331286 -3.468597e-14
-1.330286 -3.279548e-14
-1.329286 -2.8723991e-14
-1.328286 -2.2652953999999998e-14
-1.327286 -1.4814913e-14
-1.326286 -5.4919929e-15
-1.325286 4.9635558e-15
-1.324286 1.6093511e-14
-1.323286 2.7296219e-14
-1.322286 3.7805256e-14
-1.321286 4.670176e-14
-1.320286 5.2972943e-14
-1.319286 5.5620043e-14
-1.318286 5.3806836e-14
-1.317286 4.7027761999999995e-14
-1.316286 3.5265055000000004e-14
-1.315286 1.9100159000000002e-14
-1.314286 -2.5259821e-16
-1.313286 -2.101169e-14
-1.312286 -4.0998608e-14
-1.311286 -5.7897772e-14
-1.310286 -6.9571776e-14
-1.309286 -7.4382659e-14
-1.308286 -7.146327000000001e-14
-1.307286 -6.088683e-14
-1.306286 -4.3697457999999996e-14
-1.305286 -2.178803e-14
-1.304286 2.3603279000000002e-15
-1.303286 2.6035564e-14
-1.302286 4.6686953e-14
-1.301286 6.2281385e-14
-1.300286 7.155800999999999e-14
-1.299286 7.4134791e-14
-1.298286 7.045024e-14
-1.297286 6.1558426e-14
-1.296286 4.8827415e-14
-1.295286 3.3613462e-14
-1.294286 1.6990078e-14
-1.293286 -4.0043871e-16
-1.292286 -1.8333511e-14
-1.291286 -3.6826909e-14
-1.290286 -5.5846105000000004e-14
-1.289286 -7.4968626e-14
-1.288286 -9.3105427e-14
-1.287286 -1.0837477e-13
-1.286286 -1.1819765999999998e-13
-1.285286 -1.196374e-13
-1.284286 -1.099479e-13
-1.283286 -8.723807800000001e-14
-1.282286 -5.1117348000000005e-14
-1.281286 -3.1700476e-15
-1.280286 5.2877546000000004e-14
-1.279286 1.1138534999999998e-13
-1.278286 1.6543648e-13
-1.277286 2.0781079000000002e-13
-1.276286 2.3214282999999997e-13
-1.275286 2.3405606e-13
-1.274286 2.1204809e-13
-1.273286 1.6793086e-13
-1.272286 1.0670306999999999e-13
-1.271286 3.5838069999999996e-14
-1.270286 -3.5911542e-14
-1.269286 -9.998490200000001e-14
-1.268286 -1.4948162e-13
-1.267286 -1.8033389e-13
-1.266286 -1.9193284e-13
-1.265286 -1.8706125000000003e-13
-1.264286 -1.7112492e-13
-1.263286 -1.5082507000000002e-13
-1.262286 -1.3254357e-13
-1.261286 -1.2078967e-13
-1.260286 -1.1706259e-13
-1.259286 -1.1941067e-13
-1.258286 -1.2282719e-13
-1.257286 -1.2044021e-13
-1.256286 -1.0526864999999999e-13
-1.255286 -7.2169251e-14
-1.254286 -1.9525785e-14
-1.253286 4.9744392e-14
-1.252286 1.2816933e-13
-1.251286 2.0478827999999999e-13
-1.250286 2.6716389e-13
-1.249286 3.0397030999999997e-13
-1.248286 3.0762005e-13
-1.247286 2.7633393000000003e-13
-1.246286 2.1512841e-13
-1.245286 1.3538999e-13
-1.244286 5.2993319000000005e-14
-1.243286 -1.4758342e-14
-1.242286 -5.2803144999999995e-14
-1.241286 -5.1846003e-14
-1.240286 -1.0947751e-14
-1.239286 6.1478112e-14
-1.238286 1.4862519000000001e-13
-1.237286 2.2817761e-13
-1.236286 2.766608e-13
-1.235286 2.7444479e-13
-1.234286 2.1037514e-13
-1.233286 8.500348800000001e-14
-1.232286 -8.8390233e-14
-1.231286 -2.8537878000000003e-13
-1.230286 -4.7443633e-13
-1.229286 -6.2277818e-13
-1.228286 -7.028812400000001e-13
-1.227286 -6.983486e-13
-1.226286 -6.0783097e-13
-1.225286 -4.4604675e-13
-1.224286 -2.4150395999999997e-13
-1.223286 -3.1211269e-14
-1.222286 1.4666721e-13
-1.221286 2.6075443e-13
-1.220286 2.9332268e-13
-1.219286 2.4453049e-13
-1.218286 1.3296883e-13
-1.217286 -7.806742e-15
-1.216286 -1.3621913e-13
-1.215286 -2.117521e-13
-1.214286 -2.0428154e-13
-1.213286 -1.015933e-13
-1.212286 8.6701991e-14
-1.211286 3.299576e-13
-1.210286 5.8210544e-13
-1.209286 7.911466500000001e-13
-1.208286 9.1063445e-13
-1.207286 9.1068671e-13
-1.206286 7.8599592e-13
-1.205286 5.587942e-13
-1.204286 2.7571401e-13
-1.203286 -1.2257693e-15
-1.202286 -2.0794044999999998e-13
-1.201286 -2.9325087e-13
-1.200286 -2.3226673e-13
-1.199286 -3.5031782e-14
-1.198286 2.519264e-13
-1.197286 5.5212864e-13
-1.196286 7.730499600000001e-13
-1.195286 8.2502203e-13
-1.194286 6.4147736e-13
-1.193286 1.9629777e-13
-1.192286 -4.8567882e-13
-1.191286 -1.3277775e-12
-1.190286 -2.2111758e-12
-1.189286 -2.9939406000000004e-12
-1.188286 -3.5361382999999997e-12
-1.187286 -3.7262565e-12
-1.186286 -3.503618e-12
-1.185286 -2.8719919e-12
-1.184286 -1.9011997e-12
-1.183286 -7.1585558e-13
-1.182286 5.269436e-13
-1.181286 1.6667626000000001e-12
-1.180286 2.569949e-12
-1.179286 3.1544218e-12
-1.178286 3.4037096999999997e-12
-1.177286 3.3669201e-12
-1.176286 3.1442652e-12
-1.175286 2.8609317e-12
-1.174286 2.6348021999999997e-12
-1.173286 2.5451778e-12
-1.172286 2.6098029999999998e-12
-1.171286 2.7760243e-12
-1.170286 2.9290569e-12
-1.169286 2.916635e-12
-1.168286 2.5855428e-12
-1.167286 1.822503e-12
-1.166286 5.903427e-13
-1.165286 -1.0492898e-12
-1.164286 -2.9330714999999998e-12
-1.163286 -4.8155402e-12
-1.162286 -6.4088187e-12
-1.161286 -7.4357424e-12
-1.160286 -7.6861728e-12
-1.159286 -7.0648165e-12
-1.158286 -5.6198109000000006e-12
-1.157286 -3.5446624999999998e-12
-1.156286 -1.1512417e-12
-1.155286 1.1825347e-12
-1.154286 3.0811637e-12
-1.153286 4.243075e-12
-1.152286 4.5007512000000005e-12
-1.151286 3.8565888e-12
-1.150286 2.4860485e-12
-1.149286 7.060621e-13
-1.148286 -1.0861646e-12
-1.147286 -2.4923785e-12
-1.146286 -3.1946786e-12
-1.145286 -3.022117e-12
-1.144286 -1.9879873e-12
-1.143286 -2.8895508e-13
-1.142286 1.7349984e-12
-1.141286 3.6724547000000005e-12
-1.140286 5.1297193e-12
-1.139286 5.818372999999999e-12
-1.138286 5.6218678e-12
-1.137286 4.6255656e-12
-1.136286 3.1019580000000003e-12
-1.135286 1.4523032e-12
-1.134286 1.1565387000000001e-13
-1.133286 -5.359392200000001e-13
-1.132286 -2.9312975000000004e-13
-1.131286 8.2634391e-13
-1.130286 2.5612255e-12
-1.129286 4.4452997e-12
-1.128286 5.8962953e-12
-1.127286 6.339109900000001e-12
-1.126286 5.3387518e-12
-1.125286 2.7146240000000003e-12
-1.124286 -1.3900586999999999e-12
-1.123286 -6.5020106e-12
-1.122286 -1.188071e-11
-1.121286 -1.664194e-11
-1.120286 -1.9920220000000002e-11
-1.119286 -2.1038847000000002e-11
-1.118286 -1.9652795e-11
-1.117286 -1.5833542e-11
-1.116286 -1.007535e-11
-1.115286 -3.2178711e-12
-1.114286 3.702830600000001e-12
-1.113286 9.6473244e-12
-1.112286 1.3771987e-11
-1.111286 1.5593532e-11
-1.110286 1.5083713e-11
-1.109286 1.2672316e-11
-1.108286 9.1550363e-12
-1.107286 5.5227788000000005e-12
-1.106286 2.7462174e-12
-1.105286 1.5602050000000002e-12
-1.104286 2.2943397e-12
-1.103286 4.7878564e-12
-1.102286 8.4103677e-12
-1.101286 1.2188006e-11
-1.100286 1.501172e-11
-1.099286 1.5885672e-11
-1.098286 1.4163169000000002e-11
-1.097286 9.7178267e-12
-1.096286 3.0093542e-12
-1.095286 -4.9757751e-12
-1.094286 -1.2902293000000001e-11
-1.093286 -1.9350274e-11
-1.092286 -2.3112699e-11
-1.091286 -2.3463834000000002e-11
-1.090286 -2.0338921000000002e-11
-1.089286 -1.4381774e-11
-1.088286 -6.8430613000000005e-12
-1.087286 6.567906599999999e-13
-1.086286 6.4563765e-12
-1.085286 9.2082463e-12
-1.084286 8.1855631e-12
-1.083286 3.472544e-12
-1.082286 -4.0079044e-12
-1.081286 -1.2643708000000001e-11
-1.080286 -2.0437788000000002e-11
-1.079286 -2.5410517e-11
-1.078286 -2.6020633e-11
-1.077286 -2.1517042000000002e-11
-1.076286 -1.2144411e-11
-1.075286 8.4742733e-13
-1.074286 1.5401316999999998e-11
-1.073286 2.9026038000000003e-11
-1.072286 3.927511e-11
-1.071286 4.4236313000000005e-11
-1.070286 4.2931072e-11
-1.069286 3.553771e-11
-1.068286 2.3386151e-11
-1.067286 8.7174212e-12
-1.066286 -5.7497037000000005e-12
-1.065286 -1.7360748999999998e-11
-1.064286 -2.4066507e-11
-1.063286 -2.4849708000000003e-11
-1.062286 -1.9944591e-11
-1.061286 -1.0797288e-11
-1.060286 2.3191421e-13
-1.059286 1.0368426e-11
-1.058286 1.702453e-11
-1.057286 1.8375962e-11
-1.056286 1.3788906e-11
-1.055286 4.0000267e-12
-1.054286 -8.9983949e-12
-1.053286 -2.235448e-11
-1.052286 -3.2959138999999996e-11
-1.051286 -3.813245e-11
-1.050286 -3.6248462e-11
-1.049286 -2.7159747e-11
-1.048286 -1.232004e-11
-1.047286 5.4365336e-12
-1.046286 2.2429271e-11
-1.045286 3.4879022e-11
-1.044286 3.9721415999999996e-11
-1.043286 3.5314958000000005e-11
-1.042286 2.1887975e-11
-1.041286 1.6161199e-12
-1.040286 -2.1705019e-11
-1.039286 -4.3344267000000003e-11
-1.038286 -5.855133e-11
-1.037286 -6.3526392e-11
-1.036286 -5.6245085999999993e-11
-1.035286 -3.6962664e-11
-1.034286 -8.280379999999999e-12
-1.033286 2.5257109999999998e-11
-1.032286 5.7969027e-11
-1.031286 8.410063e-11
-1.030286 9.893294999999999e-11
-1.029286 9.9716416e-11
-1.028286 8.6234183e-11
-1.027286 6.0871506e-11
-1.026286 2.816612e-11
-1.025286 -6.0789846999999995e-12
-1.024286 -3.5946311e-11
-1.023286 -5.6585242999999996e-11
-1.022286 -6.5179361e-11
-1.021286 -6.1494261e-11
-1.020286 -4.7883935000000004e-11
-1.019286 -2.8745206000000003e-11
-1.018286 -9.5266731e-12
-1.017286 4.5038429e-12
-1.016286 9.472135700000001e-12
-1.015286 3.8261874e-12
-1.014286 -1.1231072e-11
-1.013286 -3.1916443e-11
-1.012286 -5.2632969e-11
-1.011286 -6.7184306e-11
-1.010286 -7.019040800000001e-11
-1.009286 -5.8404475e-11
-1.008286 -3.1639139e-11
-1.007286 6.9193335e-12
-1.006286 5.1109502e-11
-1.005286 9.2859618e-11
-1.004286 1.2372939999999999e-10
-1.003286 1.3662989e-10
-1.002286 1.2737149000000002e-10
-1.001286 9.5710234e-11
-1.000286 4.5652208e-11
-0.9992857 -1.5081236e-11
-0.9982857 -7.635562100000001e-11
-0.9972857 -1.2746121e-10
-0.9962857 -1.5913668e-10
-0.9952857 -1.6537866e-10
-0.9942857 -1.4466777e-10
-0.9932857 -1.0034911e-10
-0.9922857 -4.0069372e-11
-0.9912857 2.5637893e-11
-0.9902857 8.5352298e-11
-0.9892857 1.2895992e-10
-0.9882857 1.4960045999999999e-10
-0.9872857 1.4497054e-10
-0.9862857 1.1771025e-10
-0.9852857 7.4784374e-11
-0.9842857 2.5975823000000003e-11
-0.9832857 -1.8204427e-11
-0.9822857 -4.8759628999999994e-11
-0.9812857 -6.013098e-11
-0.9802857 -5.1390076999999996e-11
-0.9792857 -2.6433987e-11
-0.9782857 6.8772374e-12
-0.9772857 3.8476752e-11
-0.9762857 5.8381858e-11
-0.9752857 5.903635299999999e-11
-0.9742857 3.7195504e-11
-0.9732857 -5.0731148e-12
-0.9722857 -6.0524784e-11
-0.9712857 -1.1802614e-10
-0.9702857 -1.6476877e-10
-0.9692857 -1.8897333999999998e-10
-0.9682857 -1.8252832e-10
-0.9672857 -1.4299867e-10
-0.9662857 -7.4549319e-11
-0.9652857 1.2462034e-11
-0.9642857 1.0320060999999999e-10
-0.9632857 1.8108275e-10
-0.9622857 2.309994e-10
-0.9612857 2.4239512e-10
-0.9602857 2.1156909e-10
-0.9592857 1.4270084e-10
-0.9582857 4.7347179000000003e-11
-0.9572857 -5.7540452e-11
-0.9562857 -1.5272664e-10
-0.9552857 -2.2034030000000003e-10
-0.9542857 -2.4734533e-10
-0.9532857 -2.2813612999999998e-10
-0.9522857 -1.6572108e-10
-0.9512857 -7.1230841e-11
-0.9502857 3.8177754e-11
-0.9492857 1.4262522e-10
-0.9482857 2.2337154e-10
-0.9472857 2.6646404e-10
-0.9462857 2.6543091e-10
-0.9452857 2.2246467e-10
-0.9442857 1.4784309999999998e-10
-0.9432857 5.7694827e-11
-0.9422857 -2.9439014000000003e-11
-0.9412857 -9.6539378e-11
-0.9402857 -1.3171888e-10
-0.9392857 -1.3074081000000002e-10
-0.9382857 -9.7899109e-11
-0.9372857 -4.5046996e-11
-0.9362857 1.1049946000000001e-11
-0.9352857 5.2500642e-11
-0.9342857 6.4424708e-11
-0.9332857 3.8552364e-11
-0.9322857 -2.4507864e-11
-0.9312857 -1.1486970000000001e-10
-0.9302857 -2.1499354000000003e-10
-0.9292857 -3.0306604e-10
-0.9282857 -3.5748503e-10
-0.9272857 -3.6154382e-10
-0.9262857 -3.0733372e-10
-0.9252857 -1.9801112e-10
-0.9242857 -4.788567e-11
-0.9232857 1.1978256e-10
-0.9222857 2.7691864e-10
-0.9212857 3.9593263999999997e-10
-0.9202857 4.551502e-10
-0.9192857 4.432794e-10
-0.9182857 3.6198015e-10
-0.9172857 2.2595957e-10
-0.9162857 6.0499609e-11
-0.9152857 -1.0316082e-10
-0.9142857 -2.3372482e-10
-0.9132857 -3.0587566e-10
-0.9122857 -3.0525894e-10
-0.9112857 -2.3140244e-10
-0.9102857 -9.7961895e-11
-0.9092857 6.9792712e-11
-0.9082857 2.3978315e-10
-0.9072857 3.7928814e-10
-0.9062857 4.6125030999999997e-10
-0.9052857 4.6946696e-10
-0.9042857 4.0162127e-10
-0.9032857 2.6954092e-10
-0.9022857 9.663132899999999e-11
-0.9012857 -8.699207299999999e-11
-0.9002857 -2.5067164e-10
-0.8992857 -3.6940039e-10
-0.8982857 -4.28751e-10
-0.8972857 -4.2750547000000004e-10
-0.8962857 -3.7742439e-10
-0.8952857 -3.0019091e-10
-0.8942857 -2.2216508e-10
-0.8932857 -1.6806021e-10
-0.8922857 -1.5490389e-10
-0.8912857 -1.8761563e-10
-0.8902857 -2.5721942e-10
-0.8892857 -3.421739e-10
-0.8882857 -4.1265051e-10
-0.8872857 -4.3695455000000003e-10
-0.8862857 -3.8880002e-10
-0.8852857 -2.5391815e-10
-0.8842857 -3.4561164e-11
-0.8832857 2.4915684e-10
-0.8822857 5.6152518e-10
-0.8812857 8.568276299999999e-10
-0.8802857 1.0872876e-09
-0.8792857 1.2118835e-09
-0.8782857 1.2043201e-09
-0.8772857 1.0585575000000001e-09
-0.8762857 7.907353600000001e-10
-0.8752857 4.370108e-10
-0.8742857 4.7625261e-11
-0.8732857 -3.2173853e-10
-0.8722857 -6.1969657e-10
-0.8712857 -8.0814843e-10
-0.8702857 -8.6878178e-10
-0.8692857 -8.058407200000001e-10
-0.8682857 -6.446287900000001e-10
-0.8672857 -4.2605607e-10
-0.8662857 -1.9832059e-10
-0.8652857 -7.3844217e-12
-0.8642857 1.1185855e-10
-0.8632857 1.4197021e-10
-0.8622857 8.5658509e-11
-0.8612857 -3.5725543e-11
-0.8602857 -1.8751927000000002e-10
-0.8592857 -3.2975464999999996e-10
-0.8582857 -4.2613153e-10
-0.8572857 -4.5204673e-10
-0.8562857 -3.9996183e-10
-0.8552857 -2.8094750999999997e-10
-0.8542857 -1.2204676e-10
-0.8532857 4.0010061e-11
-0.8522857 1.6741367e-10
-0.8512857 2.3035751000000002e-10
-0.8502857 2.1459796e-10
-0.8492857 1.2577216e-10
-0.8482857 -1.0602724e-11
-0.8472857 -1.5363633e-10
-0.8462857 -2.5531183e-10
-0.8452857 -2.7088436e-10
-0.8442857 -1.6932638e-10
-0.8432857 5.838078e-11
-0.8422857 3.9495438e-10
-0.8412857 7.9761605e-10
-0.8402857 1.2041013e-09
-0.8392857 1.5429297e-09
-0.8382857 1.7461065999999998e-09
-0.8372857 1.7618789999999998e-09
-0.8362857 1.5650822999999998e-09
-0.8352857 1.1630157e-09
-0.8342857 5.9560286e-10
-0.8332857 -7.0329278e-11
-0.8322857 -7.516861299999999e-10
-0.8312857 -1.3627332e-09
-0.8302857 -1.8292e-09
-0.8292857 -2.1002398e-09
-0.8282857 -2.1560314e-09
-0.8272857 -2.0096537000000003e-09
-0.8262857 -1.7029751e-09
-0.8252857 -1.2974666e-09
-0.8242857 -8.6182832e-10
-0.8232857 -4.5891867e-10
-0.8222857 -1.3457909e-10
-0.8212857 8.9474679e-11
-0.8202857 2.1738436e-10
-0.8192857 2.7531408000000003e-10
-0.8182857 3.030154e-10
-0.8172857 3.4271271e-10
-0.8162857 4.2778129000000005e-10
-0.8152857 5.737267e-10
-0.8142857 7.734809299999999e-10
-0.8132857 9.9811036e-10
-0.8122857 1.2028643e-09
-0.8112857 1.3373302e-09
-0.8102857 1.3575363000000001e-09
-0.8092857 1.2373617e-09
-0.8082857 9.7667777e-10
-0.8072857 6.042615600000001e-10
-0.8062857 1.7456169e-10
-0.8052857 -2.4132993999999997e-10
-0.8042857 -5.689144e-10
-0.8032857 -7.451967000000001e-10
-0.8022857 -7.322824600000001e-10
-0.8012857 -5.268149599999999e-10
-0.8002857 -1.6313205000000002e-10
-0.7992857 2.9079697e-10
-0.7982857 7.441927300000001e-10
-0.7972857 1.0992308e-09
-0.7962857 1.2689061e-09
-0.7952857 1.1936594e-09
-0.7942857 8.5357815e-10
-0.7932857 2.7376014e-10
-0.7922857 -4.7831279e-10
-0.7912857 -1.3030433e-09
-0.7902857 -2.0848304000000003e-09
-0.7892857 -2.7111081e-09
-0.7882857 -3.0908366000000002e-09
-0.7872857 -3.1690778e-09
-0.7862857 -2.935046e-09
-0.7852857 -2.4222858e-09
-0.7842857 -1.7011435999999999e-09
-0.7832857 -8.651622e-10
-0.7822857 -1.4168766e-11
-0.7812857 7.626089900000001e-10
-0.7802857 1.4001564e-09
-0.7792857 1.865519e-09
-0.7782857 2.1586257e-09
-0.7772857 2.3063017e-09
-0.7762857 2.3510999e-09
-0.7752857 2.3376311000000003e-09
-0.7742857 2.2995609e-09
-0.7732857 2.2502483e-09
-0.7722857 2.1791818e-09
-0.7712857 2.0550757e-09
-0.7702857 1.8350020999999998e-09
-0.7692857 1.4775641e-09
-0.7682857 9.571380999999999e-10
-0.7672857 2.7586945e-10
-0.7662857 -5.2955084e-10
-0.7652857 -1.3882984e-09
-0.7642857 -2.2035363e-09
-0.7632857 -2.8671461e-09
-0.7622857 -3.2785181e-09
-0.7612857 -3.3638668e-09
-0.7602857 -3.0922351e-09
-0.7592857 -2.4848184e-09
-0.7582857 -1.6153886000000001e-09
-0.7572857 -6.0124449e-10
-0.7562857 4.1408686000000004e-10
-0.7552857 1.2835549e-09
-0.7542857 1.8807374e-09
-0.7532857 2.1211069e-09
-0.7522857 1.9765257e-09
-0.7512857 1.4802689000000002e-09
-0.7502857 7.2159518e-10
-0.7492857 -1.6919862e-10
-0.7482857 -1.0425616999999999e-09
-0.7472857 -1.7543878e-09
-0.7462857 -2.1892111e-09
-0.7452857 -2.2778219e-09
-0.7442857 -2.0063338e-09
-0.7432857 -1.4153962000000001e-09
-0.7422857 -5.901167100000001e-10
-0.7412857 3.5700503e-10
-0.7402857 1.3065917e-09
-0.7392857 2.1522897999999997e-09
-0.7382857 2.8162951e-09
-0.7372857 3.2577812000000003e-09
-0.7362857 3.4730759999999997e-09
-0.7352857 3.4881927e-09
-0.7342857 3.3459124e-09
-0.7332857 3.090718e-09
-0.7322857 2.7552480999999998e-09
-0.7312857 2.3515273e-09
-0.7302857 1.8690874e-09
-0.7292857 1.2805071999999999e-09
-0.7282857 5.5315678e-10
-0.7272857 -3.3556361000000003e-10
-0.7262857 -1.3831343e-09
-0.7252857 -2.5507915e-09
-0.7242857 -3.7595187e-09
-0.7232857 -4.8949334e-09
-0.7222857 -5.8210331999999995e-09
-0.7212857 -6.4008589999999994e-09
-0.7202857 -6.520548e-09
-0.7192857 -6.1122919e-09
-0.7182857 -5.1716381e-09
-0.7172857 -3.7653692999999996e-09
-0.7162857 -2.0278126000000003e-09
-0.7152857 -1.4548509e-10
-0.7142857 1.6678438e-09
-0.7132857 3.2017455000000003e-09
-0.7122857 4.280306e-09
-0.7112857 4.7885671e-09
-0.7102857 4.6896688000000004e-09
-0.7092857 4.0297203e-09
-0.7082857 2.9295832999999995e-09
-0.7072857 1.5650517e-09
-0.7062857 1.3893811e-10
-0.7052857 -1.1500578e-09
-0.7042857 -2.1363694e-09
-0.7032857 -2.7096742e-09
-0.7022857 -2.8267052e-09
-0.7012857 -2.5113611000000002e-09
-0.7002857 -1.8439059e-09
-0.6992857 -9.420101e-10
-0.6982857 6.2263405e-11
-0.6972857 1.0449152e-09
-0.6962857 1.9077273e-09
-0.6952857 2.5883006e-09
-0.6942857 3.061263e-09
-0.6932857 3.3314459e-09
-0.6922857 3.4215317999999996e-09
-0.6912857 3.3577849000000003e-09
-0.6902857 3.1577546e-09
-0.6892857 2.8232437000000002e-09
-0.6882857 2.3404920000000003e-09
-0.6872857 1.6877314000000002e-09
-0.6862857 8.4839661e-10
-0.6852857 -1.7323956000000002e-10
-0.6842857 -1.3380888000000001e-09
-0.6832857 -2.5639595e-09
-0.6822857 -3.726042e-09
-0.6812857 -4.6675601e-09
-0.6802857 -5.2198693e-09
-0.6792857 -5.2291935e-09
-0.6782857 -4.5855209e-09
-0.6772857 -3.2483356e-09
-0.6762857 -1.2639998e-09
-0.6752857 1.2292236e-09
-0.6742857 4.0105124e-09
-0.6732857 6.799717700000001e-09
-0.6722857 9.291509899999999e-09
-0.6712857 1.1195406e-08
-0.6702857 1.2275463000000001e-08
-0.6692857 1.2383276e-08
-0.6682857 1.1478965e-08
-0.6672857 9.6367539e-09
-0.6662857 7.034346e-09
-0.6652857 3.9279479000000004e-09
-0.6642857 6.171480399999999e-10
-0.6632857 -2.5945936e-09
-0.6622857 -5.4375868e-09
-0.6612857 -7.7060219e-09
-0.6602857 -9.2764796e-09
-0.6592857 -1.0112988e-08
-0.6582857 -1.0259226e-08
-0.6572857 -9.8206533e-09
-0.6562857 -8.9408633e-09
-0.6552857 -7.7770686e-09
-0.6542857 -6.4791963e-09
-0.6532857 -5.1758288999999995e-09
-0.6522857 -3.9683506e-09
-0.6512857 -2.9326812e-09
-0.6502857 -2.1262346e-09
-0.6492857 -1.5966586000000001e-09
-0.6482857 -1.3886872e-09
-0.6472857 -1.5461221e-09
-0.6462857 -2.1073889e-09
-0.6452857 -3.0949653e-09
-0.6442857 -4.5008403e-09
-0.6432857 -6.271615900000001e-09
-0.6422857 -8.2975335e-09
-0.6412857 -1.0409437e-08
-0.6402857 -1.2386455999999999e-08
-0.6392857 -1.3975231000000002e-08
-0.6382857 -1.4919149e-08
-0.6372857 -1.4993823e-08
-0.6362857 -1.4043344e-08
-0.6352857 -1.2011102e-08
-0.6342857 -8.9592903e-09
-0.6332857 -5.0727769e-09
-0.6322857 -6.4534328e-10
-0.6312857 3.9507946e-09
-0.6302857 8.30844e-09
-0.6292857 1.2035806e-08
-0.6282857 1.4806467e-08
-0.6272857 1.6401425e-08
-0.6262857 1.6736972e-08
-0.6252857 1.5874294e-08
-0.6242857 1.4009639000000002e-08
-0.6232857 1.1446905e-08
-0.6222857 8.5572195e-09
-0.6212857 5.7318809e-09
-0.6202857 3.3357463e-09
-0.6192857 1.667628e-09
-0.6182857 9.3266584e-10
-0.6172857 1.2293074e-09
-0.6162857 2.5509199e-09
-0.6152857 4.799671099999999e-09
-0.6142857 7.8085802e-09
-0.6132857 1.1366849999999999e-08
-0.6122857 1.5243824e-08
-0.6112857 1.9208056e-08
-0.6102857 2.3039722999999998e-08
-0.6092857 2.653654e-08
-0.6082857 2.951504e-08
-0.6072857 3.1810121e-08
-0.6062857 3.3275976e-08
-0.6052857 3.3790862e-08
-0.6042857 3.3266748e-08
-0.6032857 3.1663121999999996e-08
-0.6022857 2.9002439e-08
-0.6012857 2.5383437000000003e-08
-0.6002857 2.098804e-08
-0.5992857 1.6078031e-08
-0.5982857 1.0979179e-08
-0.5972857 6.052653500000001e-09
-0.5962857 1.6560537999999999e-09
-0.5952857 -1.9012372e-09
-0.5942857 -4.4019965e-09
-0.5932857 -5.7573505e-09
-0.5922857 -6.0287116e-09
-0.5912857 -5.4307547999999996e-09
-0.5902857 -4.3134256999999995e-09
-0.5892857 -3.1242172e-09
-0.5882857 -2.3551185e-09
-0.5872857 -2.4812185e-09
-0.5862857 -3.8994516e-09
-0.5852857 -6.876124700000001e-09
-0.5842857 -1.1510641e-08
-0.5832857 -1.7720415e-08
-0.5822857 -2.5248773e-08
-0.5812857 -3.3694230999999995e-08
-0.5802857 -4.2556483e-08
-0.5792857 -5.1292171e-08
-0.5782857 -5.9372546e-08
-0.5772857 -6.6335371e-08
-0.5762857 -7.1824924e-08
-0.5752857 -7.5616235e-08
-0.5742857 -7.7622542e-08
-0.5732857 -7.7887419e-08
-0.5722857 -7.6565176e-08
-0.5712857 -7.3894196e-08
-0.5702857 -7.016801e-08
-0.5692857 -6.5708144e-08
-0.5682857 -6.0841188e-08
-0.5672857 -5.5880883e-08
-0.5662857 -5.1114435e-08
-0.5652857 -4.6791182000000004e-08
-0.5642857 -4.3111534e-08
-0.5632857 -4.0214562e-08
-0.5622857 -3.8163878e-08
-0.5612857 -3.6932948e-08
-0.5602857 -3.6392528e-08
-0.5592857 -3.630384e-08
-0.5582857 -3.6321438e-08
-0.5572857 -3.6008863e-08
-0.5562857 -3.4868616e-08
-0.5552857 -3.2385553e-08
-0.5542857 -2.8080258e-08
-0.5532857 -2.156654e-08
-0.5522857 -1.2605578999999999e-08
-0.5512857 -1.1487305e-09
-0.5502857 1.2638215e-08
-0.5492857 2.8374425e-08
-0.5482857 4.5489079e-08
-0.5472857 6.3270467e-08
-0.5462857 8.093391e-08
-0.5452857 9.7700403e-08
-0.5442857 1.1287603e-07
-0.5432857 1.2592188e-07
-0.5422857 1.365056e-07
-0.5412857 1.4452787e-07
-0.5402857 1.5012115e-07
-0.5392857 1.5362134e-07
-0.5382857 1.5551684e-07
-0.5372857 1.5638247e-07
-0.5362857 1.5680676e-07
-0.5352857 1.5732176e-07
-0.5342857 1.5834333e-07
-0.5332857 1.6012733e-07
-0.5322857 1.6274488e-07
-0.5312857 1.6607676e-07
-0.5302857 1.6982462e-07
-0.5292857 1.7353524e-07
-0.5282857 1.766332e-07
-0.5272857 1.7845757e-07
-0.5262857 1.782995e-07
-0.5252857 1.7543831e-07
-0.5242857 1.6917559999999998e-07
-0.5232857 1.5886733999999998e-07
-0.5222857 1.4395433e-07
-0.5212857 1.2399107e-07
-0.5202857 9.867237e-08
-0.5192857 6.7855199e-08
-0.5182857 3.1573102e-08
-0.5172857 -9.9607968e-09
-0.5162857 -5.6365645e-08
-0.5152857 -1.0712198e-07
-0.5142857 -1.6161852000000002e-07
-0.5132857 -2.1921447e-07
-0.5122857 -2.7931237e-07
-0.5112857 -3.4143433e-07
-0.5102857 -4.0529233000000003e-07
-0.5092857 -4.708439e-07
-0.5082857 -5.3832392e-07
-0.5072857 -6.0824767e-07
-0.5062857 -6.813820199999999e-07
-0.5052857 -7.586868e-07
-0.5042857 -8.4123197e-07
-0.5032857 -9.301e-07
-0.5022857 -1.0262848e-06
-0.5012857 -1.1305991999999999e-06
-0.5002857 -1.2436018e-06
-0.4992857 -1.3655519999999998e-06
-0.4982857 -1.4963983999999999e-06
-0.4972857 -1.6357991e-06
-0.4962857 -1.7831735999999999e-06
-0.4952857 -1.9377756000000003e-06
-0.4942857 -2.0987805e-06
-0.4932857 -2.2653749000000004e-06
-0.4922857 -2.4368406e-06
-0.4912857 -2.6126232e-06
-0.4902857 -2.7923818e-06
-0.4892857 -2.9760157e-06
-0.4882857 -3.1636701999999998e-06
-0.4872857 -3.3557217e-06
-0.4862857 -3.5527481000000003e-06
-0.4852857 -3.7554872999999995e-06
-0.4842857 -3.9647873e-06
-0.4832857 -4.1815536e-06
-0.4822857 -4.4066944000000005e-06
-0.4812857 -4.6410648e-06
-0.4802857 -4.8854147e-06
-0.4792857 -5.1403394e-06
-0.4782857 -5.4062371999999994e-06
-0.4772857 -5.6832771e-06
-0.4762857 -5.9713798e-06
-0.4752857 -6.2702178e-06
-0.4742857 -6.5792321e-06
-0.4732857 -6.8976782e-06
-0.4722857 -7.2246898e-06
-0.4712857 -7.5593626e-06
-0.4702857 -7.900847299999999e-06
-0.4692857 -8.248449e-06
-0.4682857 -8.6017195e-06
-0.4672857 -8.960523700000001e-06
-0.4662857 -9.3250875e-06
-0.4652857 -9.6960022e-06
-0.4642857 -1.0074196e-05
-0.4632857 -1.0460865e-05
-0.4622857 -1.0857377000000001e-05
-0.4612857 -1.1265151000000001e-05
-0.4602857 -1.1685534e-05
-0.4592857 -1.2119679000000001e-05
-0.4582857 -1.2568449e-05
-0.4572857 -1.3032344000000001e-05
-0.4562857 -1.3511475e-05
-0.4552857 -1.4005569e-05
-0.4542857 -1.4514021999999999e-05
-0.4532857 -1.5035972e-05
-0.4522857 -1.5570406000000002e-05
-0.4512857 -1.6116263e-05
-0.4502857 -1.6672554e-05
-0.4492857 -1.723845e-05
-0.4482857 -1.781337e-05
-0.4472857 -1.8397029e-05
-0.4462857 -1.8989465e-05
-0.4452857 -1.9591045e-05
-0.4442857 -2.0202434e-05
-0.4432857 -2.0824552e-05
-0.4422857 -2.1458513e-05
-0.4412857 -2.2105547e-05
-0.4402857 -2.2766923e-05
-0.4392857 -2.344386e-05
-0.4382857 -2.4137447000000002e-05
-0.4372857 -2.4848566e-05
-0.4362857 -2.5577821999999998e-05
-0.4352857 -2.6325498e-05
-0.4342857 -2.7091517e-05
-0.4332857 -2.7875447e-05
-0.4322857 -2.8676524e-05
-0.4312857 -2.9493705000000002e-05
-0.4302857 -3.0325756000000003e-05
-0.4292857 -3.1171362e-05
-0.4282857 -3.2029249e-05
-0.4272857 -3.2898311e-05
-0.4262857 -3.3777729e-05
-0.4252857 -3.4667062e-05
-0.4242857 -3.5566313e-05
-0.4232857 -3.647595e-05
-0.4222857 -3.7396879000000004e-05
-0.4212857 -3.8330367000000005e-05
-0.4202857 -3.9277937999999996e-05
-0.4192857 -4.024123e-05
-0.4182857 -4.1221841000000005e-05
-0.4172857 -4.2221185e-05
-0.4162857 -4.3240360000000004e-05
-0.4152857 -4.428004e-05
-0.4142857 -4.5340431e-05
-0.4132857 -4.6421255e-05
-0.4122857 -4.7521789e-05
-0.4112857 -4.8640935999999996e-05
-0.4102857 -4.9777356e-05
-0.4092857 -5.0929572e-05
-0.4082857 -5.2096123999999996e-05
-0.4072857 -5.327569899999999e-05
-0.4062857 -5.4467244999999996e-05
-0.4052857 -5.567006299999999e-05
-0.4042857 -5.6883857e-05
-0.4032857 -5.810877e-05
-0.4022857 -5.9345371000000003e-05
-0.4012857 -6.0594607000000003e-05
-0.4002857 -6.1857747e-05
-0.3992857 -6.3136292e-05
-0.3982857 -6.4431862e-05
-0.3972857 -6.5746082e-05
-0.3962857 -6.7080481e-05
-0.3952857 -6.8436361e-05
-0.3942857 -6.9814712e-05
-0.3932857 -7.121613e-05
-0.3922857 -7.2640785e-05
-0.3912857 -7.4088382e-05
-0.3902857 -7.5558216e-05
-0.3892857 -7.704920800000001e-05
-0.3882857 -7.8560032e-05
-0.3872857 -8.008922199999999e-05
-0.3862857 -8.163535799999999e-05
-0.3852857 -8.3197182e-05
-0.3842857 -8.4773785e-05
-0.3832857 -8.6364713e-05
-0.3822857 -8.7970045e-05
-0.3812857 -8.9590452e-05
-0.3802857 -9.122715e-05
-0.3792857 -9.288185100000001e-05
-0.3782857 -9.4556617e-05
-0.3772857 -9.6253723e-05
-0.3762857 -9.797545299999999e-05
-0.3752857 -9.972393399999999e-05
-0.3742857 -0.00010150097
-0.3732857 -0.00010330792
-0.3722857 -0.00010514556000000001
-0.3712857 -0.00010701409000000001
-0.3702857 -0.00010891317
-0.3692857 -0.00011084196
-0.3682857 -0.00011279923
-0.3672857 -0.00011478353999999999
-0.3662857 -0.00011679339999999999
-0.3652857 -0.00011882737999999999
-0.3642857 -0.00012088435
-0.3632857 -0.00012296354
-0.3622857 -0.00012506462999999998
-0.3612857 -0.00012718787
-0.3602857 -0.00012933401
-0.3592857 -0.00013150437
-0.3582857 -0.00013370066000000002
-0.3572857 -0.00013592493
-0.3562857 -0.00013817945
-0.3552857 -0.00014046656
-0.3542857 -0.00014278847
-0.3532857 -0.00014514718
-0.3522857 -0.00014754427
-0.3512857 -0.00014998085
-0.3502857 -0.00015245744
-0.3492857 -0.00015497397
-0.3482857 -0.00015752984
-0.3472857 -0.00016012388
-0.3462857 -0.00016275457
-0.3452857 -0.00016542017
-0.3442857 -0.00016811894
-0.3432857 -0.00017084928
-0.3422857 -0.00017360997999999998
-0.3412857 -0.00017640032
-0.3402857 -0.00017922024
-0.3392857 -0.00018207037
-0.3382857 -0.00018495205000000002
-0.3372857 -0.00018786724
-0.3362857 -0.00019081838
-0.3352857 -0.00019380825000000002
-0.3342857 -0.00019683973000000001
-0.3332857 -0.0001999156
-0.3322857 -0.00020303828
-0.3312857 -0.00020620976
-0.3302857 -0.00020943132000000002
-0.3292857 -0.00021270362000000003
-0.3282857 -0.00021602657
-0.3272857 -0.00021939947999999998
-0.3262857 -0.00022282106
-0.3252857 -0.00022628972
-0.3242857 -0.00022980364
-0.3232857 -0.00023336104
-0.3222857 -0.00023696036
-0.3212857 -0.00024060046
-0.3202857 -0.00024428068
-0.3192857 -0.00024800106
-0.3182857 -0.00025176232
-0.3172857 -0.00025556585000000004
-0.3162857 -0.00025941367
-0.3152857 -0.00026330833
-0.3142857 -0.00026725277
-0.3132857 -0.00027125009
-0.3122857 -0.00027530343
-0.3112857 -0.00027941571
-0.3102857 -0.0002835895
-0.3092857 -0.00028782677
-0.3082857 -0.00029212880999999997
-0.3072857 -0.00029649624999999997
-0.3062857 -0.00030092888
-0.3052857 -0.0003054259
-0.3042857 -0.00030998592
-0.3032857 -0.00031460719999999996
-0.3022857 -0.00031928785
-0.3012857 -0.00032402605999999997
-0.3002857 -0.0003288204
-0.2992857 -0.00033366994
-0.2982857 -0.00033857449999999997
-0.2972857 -0.00034353466
-0.2962857 -0.00034855186
-0.2952857 -0.00035362834
-0.2942857 -0.00035876699
-0.2932857 -0.00036397113999999997
-0.2922857 -0.00036924444
-0.2912857 -0.00037459049
-0.2902857 -0.00038001272
-0.2892857 -0.00038551398
-0.2882857 -0.00039109659
-0.2872857 -0.00039676206
-0.2862857 -0.00040251107000000003
-0.2852857 -0.00040834352
-0.2842857 -0.00041425865
-0.2832857 -0.00042025513000000004
-0.2822857 -0.00042633122999999996
-0.2812857 -0.00043248524
-0.2802857 -0.00043871537000000004
-0.2792857 -0.00044502026
-0.2782857 -0.00045139899999999995
-0.2772857 -0.00045785136999999994
-0.2762857 -0.00046437790000000007
-0.2752857 -0.00047097997000000003
-0.2742857 -0.00047765971
-0.2732857 -0.00048441992999999995
-0.2722857 -0.00049126406
-0.2712857 -0.00049819587
-0.2702857 -0.00050521917
-0.2692857 -0.00051233778
-0.2682857 -0.0005195551700000001
-0.2672857 -0.00052687415
-0.2662857 -0.00053429681
-0.2652857 -0.00054182447
-0.2642857 -0.00054945754
-0.2632857 -0.0005571957
-0.2622857 -0.0005650378599999999
-0.2612857 -0.00057298248
-0.2602857 -0.00058102769
-0.2592857 -0.00058917171
-0.2582857 -0.00059741305
-0.2572857 -0.00060575076
-0.2562857 -0.0006141845900000001
-0.2552857 -0.0006227152
-0.2542857 -0.00063134416
-0.2532857 -0.00064007395
-0.2522857 -0.0006489078299999999
-0.2512857 -0.00065784975
-0.2502857 -0.00066690404
-0.2492857 -0.0006760751600000001
-0.2482857 -0.0006853674199999999
-0.2472857 -0.00069478479
-0.2462857 -0.00070433057
-0.2452857 -0.00071400732
-0.2442857 -0.00072381667
-0.2432857 -0.00073375945
-0.2422857 -0.00074383561
-0.2412857 -0.0007540444599999999
-0.2402857 -0.00076438473
-0.2392857 -0.0007748549299999999
-0.2382857 -0.00078545354
-0.2372857 -0.0007961792999999999
-0.2362857 -0.00080703139
-0.2352857 -0.00081800972
-0.2342857 -0.00082911502
-0.2332857 -0.0008403489999999999
-0.2322857 -0.00085171432
-0.2312857 -0.00086321443
-0.2302857 -0.0008748535899999999
-0.2292857 -0.00088663646
-0.2282857 -0.00089856821
-0.2272857 -0.00091065367
-0.2262857 -0.00092289765
-0.2252857 -0.00093530416
-0.2242857 -0.0009478764699999999
-0.2232857 -0.00096061704
-0.2222857 -0.0009735273099999999
-0.2212857 -0.00098660757
-0.2202857 -0.00099985746
-0.2192857 -0.0010132758000000002
-0.2182857 -0.0010268611
-0.2172857 -0.0010406118
-0.2162857 -0.0010545265
-0.2152857 -0.0010686044
-0.2142857 -0.0010828452
-0.2132857 -0.0010972498
-0.2122857 -0.00111182
-0.2112857 -0.0011265588
-0.2102857 -0.0011414701
-0.2092857 -0.0011565588
-0.2082857 -0.0011718298
-0.2072857 -0.0011872889
-0.2062857 -0.0012029415
-0.2052857 -0.0012187931
-0.2042857 -0.0012348483
-0.2032857 -0.0012511112000000001
-0.2022857 -0.0012675847
-0.2012857 -0.0012842708
-0.2002857 -0.0013011707
-0.1992857 -0.0013182845999999998
-0.1982857 -0.0013356118999999999
-0.1972857 -0.0013531519
-0.1962857 -0.0013709032
-0.1952857 -0.0013888649
-0.1942857 -0.0014070362
-0.1932857 -0.0014254171
-0.1922857 -0.0014440084
-0.1912857 -0.0014628119
-0.1902857 -0.0014818307
-0.1892857 -0.0015010689999999998
-0.1882857 -0.0015205318000000002
-0.1872857 -0.0015402251
-0.1862857 -0.0015601551999999998
-0.1852857 -0.0015803289
-0.1842857 -0.0016007521
-0.1832857 -0.0016214310999999998
-0.1822857 -0.0016423706
-0.1812857 -0.0016635748
-0.1802857 -0.0016850465000000001
-0.1792857 -0.0017067874
-0.1782857 -0.0017287981
-0.1772857 -0.0017510785
-0.1762857 -0.0017736281999999998
-0.1752857 -0.0017964461
-0.1742857 -0.0018195318000000002
-0.1732857 -0.0018428849
-0.1722857 -0.0018665058000000001
-0.1712857 -0.0018903957999999998
-0.1702857 -0.0019145575
-0.1692857 -0.0019389941000000001
-0.1682857 -0.0019637102
-0.1672857 -0.0019887113
-0.1662857 -0.0020140035999999997
-0.1652857 -0.0020395941
-0.1642857 -0.0020654896
-0.1632857 -0.002091697
-0.1622857 -0.0021182232
-0.1612857 -0.002145074
-0.1602857 -0.0021722546
-0.1592857 -0.0021997688000000002
-0.1582857 -0.0022276197
-0.1572857 -0.0022558092
-0.1562857 -0.0022843378
-0.1552857 -0.0023132059
-0.1542857 -0.0023424131
-0.1532857 -0.0023719589
-0.1522857 -0.0024018434
-0.1512857 -0.002432067
-0.1502857 -0.0024626312
-0.1492857 -0.0024935385
-0.1482857 -0.0025247928
-0.1472857 -0.0025563988
-0.1462857 -0.0025883629999999998
-0.1452857 -0.0026206924
-0.1442857 -0.0026533948
-0.1432857 -0.0026864782
-0.1422857 -0.0027199507
-0.1412857 -0.0027538199
-0.1402857 -0.0027880926
-0.1392857 -0.0028227747
-0.1382857 -0.0028578709999999997
-0.1372857 -0.0028933852999999997
-0.1362857 -0.0029293202
-0.1352857 -0.0029656770000000003
-0.1342857 -0.0030024568
-0.1332857 -0.0030396601
-0.1322857 -0.0030772873
-0.1312857 -0.0031153391
-0.1302857 -0.0031538168999999997
-0.1292857 -0.0031927229
-0.1282857 -0.0032320599999999997
-0.1272857 -0.0032718322
-0.1262857 -0.0033120454
-0.1252857 -0.0033527059999999996
-0.1242857 -0.0033938213
-0.1232857 -0.0034354001
-0.1222857 -0.0034774511999999995
-0.1212857 -0.0035199839000000003
-0.1202857 -0.0035630066000000003
-0.1192857 -0.0036065278000000003
-0.1182857 -0.0036505545999999996
-0.1172857 -0.0036950933
-0.1162857 -0.0037401493
-0.1152857 -0.0037857261999999997
-0.1142857 -0.0038318267
-0.1132857 -0.0038784525000000003
-0.1122857 -0.0039256047
-0.1112857 -0.0039732844
-0.1102857 -0.0040214927000000004
-0.1092857 -0.004070231400000001
-0.1082857 -0.0041195028
-0.1072857 -0.0041693102999999995
-0.1062857 -0.0042196592
-0.1052857 -0.0042705557
-0.1042857 -0.0043220075999999994
-0.1032857 -0.0043740234
-0.1022857 -0.0044266126
-0.1012857 -0.0044797849
-0.1002857 -0.004533551
-9.9285714E-02 -0.0045879206
-9.8285712E-02 -0.0046429035
-9.7285718E-02 -0.0046985078
-9.6285716E-02 -0.0047547414999999996
-9.5285714E-02 -0.0048116111
-9.4285712E-02 -0.0048691214
-9.3285717E-02 -0.004927276699999999
-9.2285715E-02 -0.0049860802000000004
-9.1285713E-02 -0.005045534599999999
-9.0285711E-02 -0.0051056420000000005
-8.9285716E-02 -0.0051664043
-8.8285714E-02 -0.0052278243
-8.7285712E-02 -0.0052899049
-8.6285718E-02 -0.0053526506
-8.5285716E-02 -0.0054160671
-8.4285714E-02 -0.0054801618
-8.3285712E-02 -0.0055449429
-8.2285717E-02 -0.0056104203
-8.1285715E-02 -0.005676604599999999
-8.0285713E-02 -0.005743507399999999
-7.9285711E-02 -0.00581114
-7.8285716E-02 -0.005879514
-7.7285714E-02 -0.0059486403
-7.6285712E-02 -0.0060185292
-7.5285718E-02 -0.0060891899999999995
-7.4285716E-02 -0.006160631200000001
-7.3285714E-02 -0.0062328589
-7.2285712E-02 -0.0063058797
-7.1285717E-02 -0.0063796986
-7.0285715E-02 -0.0064543186
-6.9285713E-02 -0.006529744099999999
-6.8285711E-02 -0.006605978
-6.7285717E-02 -0.006683024500000001
-6.6285715E-02 -0.006760887499999999
-6.5285712E-02 -0.0068395732999999995
-6.4285718E-02 -0.006919087200000001
-6.3285716E-02 -0.0069994385
-6.2285714E-02 -0.0070806359999999995
-6.1285716E-02 -0.0071626905999999995
-6.0285714E-02 -0.007245613999999999
-5.9285715E-02 -0.0073294184
-5.8285713E-02 -0.0074141178999999995
-5.7285715E-02 -0.0074997246
-5.6285713E-02 -0.007586251699999999
-5.5285715E-02 -0.0076737109
-5.4285713E-02 -0.0077621131
-5.3285714E-02 -0.0078514677
-5.2285716E-02 -0.007941783400000001
-5.1285714E-02 -0.008033067599999999
-5.0285716E-02 -0.008125325999999999
-4.9285714E-02 -0.008218564499999999
-4.8285715E-02 -0.0083127881
-4.7285713E-02 -0.008408002
-4.6285715E-02 -0.0085042113
-4.5285713E-02 -0.008601421
-4.4285715E-02 -0.008699638400000001
-4.3285713E-02 -0.0087988708
-4.2285714E-02 -0.008899127
-4.1285716E-02 -0.009000417
-4.0285714E-02 -0.0091027534
-3.9285716E-02 -0.0092061491
-3.8285714E-02 -0.009310618
-3.7285715E-02 -0.009416174000000001
-3.6285713E-02 -0.0095228323
-3.5285715E-02 -0.0096306074
-3.4285713E-02 -0.0097395125
-3.3285715E-02 -0.0098495599
-3.2285713E-02 -0.009960761200000001
-3.1285714E-02 -0.010073127
-3.0285714E-02 -0.010186665999999999
-2.9285714E-02 -0.010301386000000001
-2.8285714E-02 -0.010417293000000001
-2.7285714E-02 -0.010534393999999999
-2.6285714E-02 -0.010652696
-2.5285713E-02 -0.010772205
-2.4285715E-02 -0.010892928999999999
-2.3285715E-02 -0.011014875
-2.2285715E-02 -0.011138053
-2.1285715E-02 -0.011262471999999999
-2.0285714E-02 -0.011388146
-1.9285714E-02 -0.011515085
-1.8285714E-02 -0.011643304
-1.7285714E-02 -0.011772817999999999
-1.6285714E-02 -0.011903643
-1.5285715E-02 -0.012035795
-1.4285714E-02 -0.01216929
-1.3285714E-02 -0.012304144999999999
-1.2285714E-02 -0.012440374
-1.1285714E-02 -0.012577992999999999
-1.0285715E-02 -0.012717013000000001
-9.2857145E-03 -0.012857447
-8.2857143E-03 -0.012999303
-7.2857141E-03 -0.01314259
-6.2857145E-03 -0.013287316
-5.2857143E-03 -0.013433488
-4.2857141E-03 -0.013581113
-3.2857142E-03 -0.013730198999999998
-2.2857143E-03 -0.013880755000000002
-1.2857143E-03 -0.014032791999999999
-2.8571428E-04 -0.014186322999999999
7.1428571E-04 -0.014341363999999999
1.7142857E-03 -0.014497929
2.7142856E-03 -0.014656036
3.7142858E-03 -0.014815701
4.7142855E-03 -0.014976942000000002
5.7142857E-03 -0.015139778
6.7142858E-03 -0.015304225
7.7142855E-03 -0.015470298
8.7142857E-03 -0.015638014999999998
9.7142858E-03 -0.01580739
1.0714286E-02 -0.015978438999999997
1.1714286E-02 -0.016151178000000002
1.2714285E-02 -0.016325618
1.3714286E-02 -0.016501773
1.4714286E-02 -0.016679654
1.5714286E-02 -0.016859273
1.6714286E-02 -0.017040639
1.7714286E-02 -0.017223763
1.8714286E-02 -0.017408654000000003
1.9714287E-02 -0.017595325
2.0714285E-02 -0.017783786
2.1714285E-02 -0.017974054
2.2714285E-02 -0.018166144000000002
2.3714285E-02 -0.018360073
2.4714286E-02 -0.018555863
2.5714286E-02 -0.018753534999999998
2.6714286E-02 -0.018953110000000002
2.7714286E-02 -0.01915461
2.8714286E-02 -0.019358058
2.9714286E-02 -0.019563472999999998
3.0714286E-02 -0.019770874
3.1714287E-02 -0.019980279
3.2714285E-02 -0.020191702
3.3714287E-02 -0.020405158
3.4714285E-02 -0.020620659
3.5714287E-02 -0.020838217000000003
3.6714286E-02 -0.021057845
3.7714284E-02 -0.021279557
3.8714286E-02 -0.021503367
3.9714284E-02 -0.021729289
4.0714286E-02 -0.021957340000000002
4.1714285E-02 -0.022187535
4.2714287E-02 -0.022419893
4.3714285E-02 -0.02265443
4.4714287E-02 -0.022891168
4.5714285E-02 -0.023130125
4.6714287E-02 -0.023371322
4.7714286E-02 -0.023614780000000002
4.8714284E-02 -0.023860522000000002
4.9714286E-02 -0.024108573
5.0714284E-02 -0.024358953
5.1714286E-02 -0.024611685999999997
5.2714285E-02 -0.024866796
5.3714287E-02 -0.025124304
5.4714285E-02 -0.025384227000000002
5.5714287E-02 -0.025646584
5.6714285E-02 -0.025911391
5.7714287E-02 -0.02617866
5.8714285E-02 -0.026448405999999997
5.9714288E-02 -0.02672064
6.0714286E-02 -0.026995380000000003
6.1714284E-02 -0.027272640999999997
6.2714286E-02 -0.027552438999999998
6.3714288E-02 -0.027834793
6.4714283E-02 -0.028119722
6.5714285E-02 -0.028407250999999998
6.6714287E-02 -0.028697407
6.7714289E-02 -0.028990214999999996
6.8714283E-02 -0.029285697
6.9714285E-02 -0.029583883999999998
7.0714287E-02 -0.029884794000000003
7.1714282E-02 -0.030188455
7.2714284E-02 -0.030494889
7.3714286E-02 -0.030804117000000002
7.4714288E-02 -0.03111616
7.5714283E-02 -0.031431036999999995
7.6714285E-02 -0.031748768999999996
7.7714287E-02 -0.032069377
7.8714289E-02 -0.032392878
7.9714283E-02 -0.032719289
8.0714285E-02 -0.033048631
8.1714287E-02 -0.033380924
8.2714289E-02 -0.033716182000000004
8.3714284E-02 -0.034054427
8.4714286E-02 -0.034395678
8.5714288E-02 -0.034739956
8.6714283E-02 -0.035087281
8.7714285E-02 -0.03543768
8.8714287E-02 -0.035791175
8.9714289E-02 -0.036147795999999996
9.0714283E-02 -0.036507571
9.1714285E-02 -0.036870533999999996
9.2714287E-02 -0.03723671
9.3714289E-02 -0.037606127
9.4714284E-02 -0.037978814
9.5714286E-02 -0.038354789
9.6714288E-02 -0.038734078
9.7714283E-02 -0.039116704
9.8714285E-02 -0.039502683999999996
9.9714287E-02 -0.039892038
0.1007143 -0.040284785999999996
0.1017143 -0.040680947
0.1027143 -0.04108054
0.1037143 -0.041483584000000004
0.1047143 -0.041890104
0.1057143 -0.042300124
0.1067143 -0.042713669
0.1077143 -0.043130768
0.1087143 -0.043551449
0.1097143 -0.043975742
0.1107143 -0.044403673
0.1117143 -0.044835272
0.1127143 -0.045270566
0.1137143 -0.045709587999999995
0.1147143 -0.046152365
0.1157143 -0.046598923
0.1167143 -0.04704929
0.1177143 -0.047503496
0.1187143 -0.047961567
0.1197143 -0.048423526
0.1207143 -0.0488894
0.1217143 -0.049359217999999996
0.1227143 -0.049832993
0.1237143 -0.050310756
0.1247143 -0.05079252299999999
0.1257143 -0.051278317999999996
0.1267143 -0.051768165
0.1277143 -0.052262092
0.1287143 -0.052760122000000007
0.1297143 -0.053262291
0.1307143 -0.053768628
0.1317143 -0.05427916199999999
0.1327143 -0.054793932999999996
0.1337143 -0.055312970999999996
0.1347143 -0.055836316
0.1357143 -0.056364003
0.1367143 -0.056896062
0.1377143 -0.057432527
0.1387143 -0.05797342700000001
0.1397143 -0.058518787
0.1407143 -0.059068634
0.1417143 -0.059622992
0.1427143 -0.06018189
0.1437143 -0.060745346
0.1447143 -0.061313395
0.1457143 -0.06188605899999999
0.1467143 -0.062463369000000005
0.1477143 -0.063045358
0.1487143 -0.063632056
0.1497143 -0.06422349299999999
0.1507143 -0.064819702
0.1517143 -0.06542071399999999
0.1527143 -0.066026562
0.1537143 -0.06663728299999999
0.1547143 -0.067252904
0.1557143 -0.067873474
0.1567143 -0.06849902
0.1577143 -0.06912958300000001
0.1587143 -0.069765205
0.1597143 -0.070405914
0.1607143 -0.071051752
0.1617143 -0.07170274
0.1627143 -0.072358915
0.1637143 -0.073020306
0.1647143 -0.073686941
0.1657143 -0.074358849
0.1667143 -0.07503605399999999
0.1677143 -0.07571858000000001
0.1687143 -0.076406467
0.1697143 -0.077099737
0.1707143 -0.077798427
0.1717143 -0.078502577
0.1727143 -0.079212215
0.1737143 -0.07992739
0.1747143 -0.080648134
0.1757143 -0.081374485
0.1767143 -0.082106481
0.1777143 -0.082844164
0.1787143 -0.083587575
0.1797143 -0.08433674799999999
0.1807143 -0.085091719
0.1817143 -0.08585251599999999
0.1827143 -0.086619181
0.1837143 -0.08739174200000001
0.1847143 -0.088170229
0.1857143 -0.08895467
0.1867143 -0.08974510100000001
0.1877143 -0.090541545
0.1887143 -0.091344042
0.1897143 -0.09215261699999999
0.1907143 -0.092967309
0.1917143 -0.093788153
0.1927143 -0.09461518499999999
0.1937143 -0.095448439
0.1947143 -0.096287951
0.1957143 -0.097133761
0.1967143 -0.09798590299999999
0.1977143 -0.09884442
0.1987143 -0.099709351
0.1997143 -0.10058071999999998
0.2007143 -0.10145857999999999
0.2017143 -0.10234297
0.2027143 -0.10323392
0.2037143 -0.10413148
0.2047143 -0.10503567999999999
0.2057143 -0.10594656000000001
0.2067143 -0.10686414000000001
0.2077143 -0.10778846999999998
0.2087143 -0.10871955999999999
0.2097143 -0.10965744000000001
0.2107143 -0.11060215
0.2117143 -0.11155371
0.2127143 -0.11251217
0.2137143 -0.11347755999999999
0.2147143 -0.11444991
0.2157143 -0.11542925000000001
0.2167143 -0.11641565
0.2177143 -0.11740914000000001
0.2187143 -0.11840976
0.2197143 -0.11941757
0.2207143 -0.12043259
0.2217143 -0.12145486999999999
0.2227143 -0.12248444
0.2237143 -0.12352134
0.2247143 -0.12456558999999999
0.2257143 -0.12561724
0.2267143 -0.12667632
0.2277143 -0.12774285999999999
0.2287143 -0.12881689
0.2297143 -0.12989847
0.2307143 -0.13098764000000002
0.2317143 -0.13208443
0.2327143 -0.13318886
0.2337143 -0.13430098000000001
0.2347143 -0.1354208
0.2357143 -0.13654836
0.2367143 -0.1376837
0.2377143 -0.13882685
0.2387143 -0.13997785999999998
0.2397143 -0.14113677
0.2407143 -0.14230361
0.2417143 -0.14347845
0.2427143 -0.14466132999999998
0.2437143 -0.14585231
0.2447143 -0.14705142000000002
0.2457143 -0.14825871000000002
0.2467143 -0.14947419
0.2477143 -0.1506979
0.2487143 -0.15192988
0.2497143 -0.15317015
0.2507143 -0.15441875
0.2517143 -0.15567573
0.2527143 -0.1569411
0.2537143 -0.15821492
0.2547143 -0.15949722
0.2557143 -0.16078806
0.2567143 -0.16208747
0.2577143 -0.16339549
0.2587143 -0.16471216
0.2597143 -0.16603752
0.2607143 -0.16737159
0.2617143 -0.16871442
0.2627143 -0.17006604
0.2637143 -0.17142651
0.2647143 -0.17279587
0.2657143 -0.17417416
0.2667143 -0.17556143000000002
0.2677143 -0.17695774
0.2687143 -0.17836313
0.2697143 -0.17977764
0.2707143 -0.18120131
0.2717143 -0.18263415
0.2727143 -0.1840762
0.2737143 -0.18552748
0.2747143 -0.18698801
0.2757143 -0.18845785
0.2767143 -0.18993701999999998
0.2777143 -0.19142557
0.2787143 -0.19292352999999998
0.2797143 -0.19443097
0.2807143 -0.19594794
0.2817143 -0.1974745
0.2827143 -0.19901067
0.2837143 -0.20055647
0.2847143 -0.20211199
0.2857143 -0.20367722000000002
0.2867143 -0.20525220000000002
0.2877143 -0.20683699
0.2887143 -0.20843162
0.2897143 -0.21003613
0.2907143 -0.21165055
0.2917143 -0.21327494
0.2927143 -0.21490934
0.2937143 -0.2165538
0.2947143 -0.21820834000000003
0.2957143 -0.21987300999999998
0.2967143 -0.22154780999999998
0.2977143 -0.22323275999999997
0.2987143 -0.22492790999999998
0.2997143 -0.22663325
0.3007143 -0.22834886
0.3017143 -0.23007476999999998
0.3027143 -0.23181101
0.3037143 -0.23355763
0.3047143 -0.23531470999999998
0.3057143 -0.23708227
0.3067143 -0.23886037999999998
0.3077143 -0.24064902999999999
0.3087143 -0.24244827000000002
0.3097143 -0.24425813000000002
0.3107143 -0.24607864000000002
0.3117143 -0.24790983
0.3127143 -0.2497517
0.3137143 -0.25160431
0.3147143 -0.2534677
0.3157143 -0.25534192
0.3167143 -0.25722701
0.3177143 -0.259123
0.3187143 -0.26102993
0.3197143 -0.26294778
0.3207143 -0.26487658999999997
0.3217143 -0.2668164
0.3227143 -0.26876724
0.3237143 -0.27072912000000005
0.3247143 -0.27270205
0.3257143 -0.27468610000000004
0.3267143 -0.27668128999999997
0.3277143 -0.27868766
0.3287143 -0.28070528
0.3297143 -0.28273419
0.3307143 -0.28477443999999996
0.3317143 -0.28682605
0.3327143 -0.28888902
0.3337143 -0.29096338
0.3347143 -0.29304912
0.3357143 -0.29514628
0.3367143 -0.29725486
0.3377143 -0.2993749
0.3387143 -0.30150644000000004
0.3397143 -0.30364951
0.3407143 -0.30580412
0.3417143 -0.30797031
0.3427143 -0.31014813999999996
0.3437143 -0.31233761
0.3447143 -0.31453876000000003
0.3457143 -0.31675161
0.3467143 -0.31897617
0.3477143 -0.32121246
0.3487143 -0.32346051
0.3497143 -0.32572034
0.3507143 -0.32799196999999997
0.3517143 -0.33027546
0.3527143 -0.33257082000000004
0.3537143 -0.33487807999999997
0.3547143 -0.33719728
0.3557143 -0.33952845
0.3567143 -0.34187161
0.3577143 -0.34422677
0.3587143 -0.34659395
0.3597143 -0.34897318
0.3607143 -0.35136444
0.3617143 -0.35376772
0.3627143 -0.35618306
0.3637143 -0.35861045999999996
0.3647143 -0.36104993999999996
0.3657143 -0.36350152999999996
0.3667143 -0.36596528
0.3677143 -0.36844121999999996
0.3687143 -0.37092939
0.3697143 -0.37342981000000003
0.3707143 -0.37594251
0.3717143 -0.37846749
0.3727143 -0.38100479
0.3737143 -0.3835544
0.3747143 -0.38611635
0.3757143 -0.38869067
0.3767143 -0.39127734
0.3777143 -0.39387639
0.3787143 -0.39648782
0.3797143 -0.39911163
0.3807143 -0.40174788
0.3817143 -0.40439656
0.3827143 -0.40705767
0.3837143 -0.40973121999999995
0.3847143 -0.4124172
0.3857143 -0.41511566
0.3867143 -0.4178266
0.3877143 -0.42055007
0.3887143 -0.42328606
0.3897143 -0.42603458
0.3907143 -0.42879563000000004
0.3917143 -0.43156925
0.3927143 -0.43435544
0.3937143 -0.43715424999999997
0.3947143 -0.43996563
0.3957143 -0.44278963000000005
0.3967143 -0.44562630000000003
0.3977143 -0.44847559
0.3987143 -0.45133759
0.3997143 -0.45421226000000003
0.4007143 -0.45709955
0.4017143 -0.4599995
0.4027143 -0.46291212
0.4037143 -0.46583739999999996
0.4047143 -0.4687753
0.4057143 -0.47172587
0.4067143 -0.47468911
0.4077143 -0.47766496
0.4087143 -0.48065349
0.4097143 -0.48365467000000006
0.4107143 -0.48666853
0.4117143 -0.48969508999999994
0.4127143 -0.49273432
0.4137143 -0.49578627000000003
0.4147143 -0.49885088000000005
0.4157143 -0.5019282
0.4167143 -0.50501819
0.4177143 -0.50812089
0.4187143 -0.51123626
0.4197143 -0.51436434
0.4207143 -0.51750508
0.4217143 -0.52065849
0.4227143 -0.52382452
0.4237143 -0.5270031700000001
0.4247143 -0.53019444
0.4257143 -0.53339833
0.4267143 -0.5366148000000001
0.4277143 -0.5398438799999999
0.4287143 -0.5430855299999999
0.4297143 -0.54633981
0.4307143 -0.54960665
0.4317143 -0.5528860299999999
0.4327143 -0.55617793
0.4337143 -0.55948235
0.4347143 -0.56279926
0.4357143 -0.56612859
0.4367143 -0.56947041
0.4377143 -0.57282466
0.4387143 -0.5761914
0.4397143 -0.5795705600000001
0.4407143 -0.58296216
0.4417143 -0.58636619
0.4427143 -0.5897826
0.4437143 -0.5932113600000001
0.4447143 -0.59665246
0.4457143 -0.6001058499999999
0.4467143 -0.60357149
0.4477143 -0.6070492799999999
0.4487143 -0.61053922
0.4497143 -0.61404128
0.4507143 -0.61755539
0.4517143 -0.62108161
0.4527143 -0.6246198900000001
0.4537143 -0.6281702800000001
0.4547143 -0.63173273
0.4557143 -0.63530719
0.4567143 -0.6388936700000001
0.4577143 -0.64249216
0.4587143 -0.64610257
0.4597143 -0.64972481
0.4607143 -0.6533588699999999
0.4617143 -0.65700468
0.4627143 -0.66066212
0.4637143 -0.66433121
0.4647143 -0.6680119299999999
0.4657143 -0.6717043
0.4667143 -0.67540831
0.4677143 -0.67912387
0.4687143 -0.68285097
0.4697143 -0.6865895399999999
0.4707143 -0.69033951
0.4717143 -0.69410079
0.4727143 -0.69787335
0.4737143 -0.70165712
0.4747143 -0.70545208
0.4757143 -0.70925811
0.4767143 -0.71307519
0.4777143 -0.71690334
0.4787143 -0.72074248
0.4797143 -0.72459267
0.4807143 -0.72845379
0.4817143 -0.73232581
0.4827143 -0.73620868
0.4837143 -0.74010226
0.4847143 -0.7440065499999999
0.4857143 -0.74792141
0.4867143 -0.7518468
0.4877143 -0.75578261
0.4887143 -0.75972886
0.4897143 -0.76368544
0.4907143 -0.7676522699999999
0.4917143 -0.7716293
0.4927143 -0.7756164799999999
0.4937143 -0.77961376
0.4947143 -0.7836211500000001
0.4957143 -0.7876384999999999
0.4967143 -0.79166582
0.4977143 -0.79570301
0.4987143 -0.79974998
0.4997143 -0.8038066300000001
0.5007143 -0.80787288
0.5017143 -0.8119487200000001
0.5027143 -0.81603397
0.5037143 -0.82012862
0.5047143 -0.8242326799999999
0.5057143 -0.8283459599999999
0.5067143 -0.83246846
0.5077143 -0.8366000800000001
0.5087143 -0.8407406500000001
0.5097143 -0.84489016
0.5107143 -0.84904842
0.5117143 -0.85321544
0.5127143 -0.85739102
0.5137143 -0.86157518
0.5147143 -0.8657678
0.5157143 -0.86996881
0.5167143 -0.87417811
0.5177143 -0.8783957
0.5187143 -0.88262139
0.5197143 -0.8868551800000001
0.5207143 -0.89109689
0.5217143 -0.8953464200000001
0.5227143 -0.8996037800000001
0.5237143 -0.9038687700000001
0.5247143 -0.9081413
0.5257143 -0.9124212899999999
0.5267143 -0.91670873
0.5277143 -0.92100343
0.5287143 -0.92530539
0.5297143 -0.9296144399999999
0.5307143 -0.9339305600000001
0.5317143 -0.93825348
0.5327143 -0.9425832000000001
0.5337143 -0.9469194300000001
0.5347143 -0.95126219
0.5357143 -0.9556113700000001
0.5367143 -0.9599668
0.5377143 -0.9643283699999999
0.5387143 -0.9686959900000001
0.5397143 -0.97306957
0.5407143 -0.97744903
0.5417143 -0.98183425
0.5427143 -0.98622516
0.5437143 -0.99062156
0.5447143 -0.99502336
0.5457143 -0.99943038
0.5467143 -1.0038425
0.5477143 -1.0082597
0.5487143 -1.0126818
0.5497143 -1.0171086
0.5507143 -1.02154
0.5517143 -1.0259759
0.5527143 -1.0304160999999998
0.5537143 -1.0348606
0.5547143 -1.0393091
0.5557143 -1.0437616
0.5567143 -1.0482179
0.5577143 -1.0526779
0.5587143 -1.0571415000000002
0.5597143 -1.0616085000000002
0.5607143 -1.066079
0.5617143 -1.0705526
0.5627143 -1.0750293
0.5637143 -1.0795088
0.5647143 -1.0839911
0.5657143 -1.088476
0.5667143 -1.0929632999999999
0.5677143 -1.0974527
0.5687143 -1.1019443
0.5697143 -1.1064379
0.5707143 -1.1109333000000001
0.5717143 -1.1154305
0.5727143 -1.1199294
0.5737143 -1.1244297
0.5747143 -1.1289313
0.5757143 -1.1334340999999999
0.5767143 -1.1379377
0.5777143 -1.1424419
0.5787143 -1.1469468
0.5797143 -1.1514518
0.5807143 -1.1559572
0.5817143 -1.1604626
0.5827143 -1.1649679
0.5837143 -1.1694731
0.5847143 -1.1739779000000001
0.5857143 -1.1784823
0.5867143 -1.1829861000000002
0.5877143 -1.1874889
0.5887143 -1.1919907
0.5897143 -1.1964913000000001
0.5907143 -1.2009906000000001
0.5917143 -1.2054882
0.5927143 -1.209984
0.5937143 -1.2144778999999999
0.5947143 -1.2189697
0.5957143 -1.2234592
0.5967143 -1.2279464
0.5977143 -1.232431
0.5987143 -1.2369128999999999
0.5997143 -1.2413919
0.6007143 -1.2458677
0.6017143 -1.2503403
0.6027143 -1.2548093
0.6037143 -1.2592745
0.6047143 -1.2637357
0.6057143 -1.2681928
0.6067143 -1.2726456000000002
0.6077143 -1.2770939000000001
0.6087143 -1.2815374
0.6097143 -1.2859761
0.6107143 -1.2904096999999999
0.6117143 -1.2948382
0.6127143 -1.2992612000000001
0.6137143 -1.3036786999999999
0.6147143 -1.3080902
0.6157143 -1.3124959
0.6167143 -1.3168951
0.6177143 -1.321288
0.6187143 -1.3256742
0.6197143 -1.3300535
0.6207143 -1.3344259
0.6217143 -1.3387909999999998
0.6227143 -1.3431488
0.6237143 -1.3474988
0.6247143 -1.351841
0.6257143 -1.3561751
0.6267143 -1.3605010000000002
0.6277143 -1.3648184
0.6287143 -1.3691271
0.6297143 -1.3734269000000001
0.6307143 -1.3777176
0.6317143 -1.3819989
0.6327143 -1.3862706
0.6337143 -1.3905326
0.6347143 -1.3947845
0.6357143 -1.3990262999999998
0.6367143 -1.4032575999999999
0.6377143 -1.4074782
0.6387143 -1.4116878
0.6397143 -1.4158861999999999
0.6407143 -1.4200732
0.6417143 -1.4242487
0.6427143 -1.4284125
0.6437143 -1.4325643000000001
0.6447143 -1.436704
0.6457143 -1.4408314
0.6467143 -1.444946
0.6477143 -1.4490477
0.6487143 -1.4531361
0.6497143 -1.457211
0.6507143 -1.4612722
0.6517143 -1.4653195
0.6527143 -1.4693526000000001
0.6537143 -1.4733713000000002
0.6547143 -1.4773754000000001
0.6557143 -1.4813649
0.6567143 -1.4853393
0.6577143 -1.4892984999999999
0.6587143 -1.4932423
0.6597143 -1.4971702999999998
0.6607143 -1.5010823
0.6617143 -1.5049780000000001
0.6627143 -1.5088570000000001
0.6637143 -1.5127192
0.6647143 -1.5165642
0.6657143 -1.5203918
0.6667143 -1.524202
0.6677143 -1.5279943
0.6687143 -1.5317687
0.6697143 -1.5355249
0.6707143 -1.5392627
0.6717143 -1.5429817000000001
0.6727143 -1.5466818
0.6737143 -1.5503624
0.6747143 -1.5540236
0.6757143 -1.5576648
0.6767143 -1.5612858
0.6777143 -1.5648866000000001
0.6787143 -1.5684666
0.6797143 -1.5720259
0.6807143 -1.5755642
0.6817143 -1.5790813000000001
0.6827143 -1.5825767000000002
0.6837143 -1.5860504000000002
0.6847143 -1.589502
0.6857143 -1.5929312000000002
0.6867143 -1.5963377
0.6877143 -1.5997214
0.6887143 -1.6030817999999998
0.6897143 -1.6064186
0.6907143 -1.6097317
0.6917143 -1.6130207
0.6927143 -1.6162855999999999
0.6937143 -1.6195258000000001
0.6947143 -1.6227414999999998
0.6957143 -1.6259324
0.6967143 -1.6290981
0.6977143 -1.6322383999999999
0.6987143 -1.6353528999999998
0.6997143 -1.6384412000000002
0.7007143 -1.6415030000000002
0.7017143 -1.6445379999999998
0.7027143 -1.6475457999999998
0.7037143 -1.6505262
0.7047143 -1.6534790000000001
0.7057143 -1.6564043000000002
0.7067143 -1.6593017
0.7077143 -1.6621707
0.7087143 -1.6650114
0.7097143 -1.6678235
0.7107143 -1.6706066
0.7117143 -1.6733604
0.7127143 -1.6760845
0.7137143 -1.6787784000000001
0.7147143 -1.681442
0.7157143 -1.6840750000000002
0.7167143 -1.6866771999999999
0.7177143 -1.6892483
0.7187143 -1.6917884
0.7197143 -1.6942972
0.7207143 -1.6967746999999997
0.7217143 -1.6992204
0.7227143 -1.7016338
0.7237143 -1.7040146999999999
0.7247143 -1.7063625
0.7257143 -1.7086770000000002
0.7267143 -1.7109577
0.7277143 -1.7132044
0.7287143 -1.7154168
0.7297143 -1.717595
0.7307143 -1.7197384999999998
0.7317143 -1.7218471999999998
0.7327143 -1.7239211
0.7337143 -1.7259598
0.7347143 -1.7279631
0.7357143 -1.7299304000000002
0.7367143 -1.7318615999999998
0.7377143 -1.7337563
0.7387143 -1.7356140999999998
0.7397143 -1.7374345999999998
0.7407143 -1.7392179
0.7417143 -1.7409636
0.7427143 -1.7426713999999999
0.7437143 -1.7443411
0.7447143 -1.7459725999999998
0.7457143 -1.7475656999999998
0.7467143 -1.7491199
0.7477143 -1.7506351999999998
0.7487143 -1.7521109
0.7497143 -1.7535470000000002
0.7507143 -1.7549431
0.7517143 -1.7562985
0.7527143 -1.7576132000000002
0.7537143 -1.7588871
0.7547143 -1.7601196
0.7557143 -1.7613107
0.7567143 -1.7624604
0.7577143 -1.7635681
0.7587143 -1.7646339
0.7597143 -1.7656574
0.7607143 -1.7666383
0.7617143 -1.7675761
0.7627143 -1.7684707000000002
0.7637143 -1.7693219999999998
0.7647143 -1.7701292
0.7657143 -1.7708921999999998
0.7667143 -1.7716105999999998
0.7677143 -1.7722843
0.7687143 -1.7729132
0.7697143 -1.7734969
0.7707143 -1.7740354
0.7717143 -1.7745284
0.7727143 -1.7749758
0.7737143 -1.7753772
0.7747143 -1.7757325000000002
0.7757143 -1.7760409000000001
0.7767143 -1.7763023999999998
0.7777143 -1.7765164
0.7787143 -1.776683
0.7797143 -1.7768016000000002
0.7807143 -1.7768719999999998
0.7817143 -1.7768941999999999
0.7827143 -1.7768678999999998
0.7837143 -1.776793
0.7847143 -1.7766693999999998
0.7857143 -1.7764965000000001
0.7867143 -1.7762745
0.7877143 -1.7760027
0.7887143 -1.7756808999999998
0.7897143 -1.7753087
0.7907143 -1.7748859
0.7917143 -1.7744122
0.7927143 -1.7738875
0.7937143 -1.7733114
0.7947143 -1.7726839
0.7957143 -1.7720046999999999
0.7967143 -1.771274
0.7977143 -1.7704912
0.7987143 -1.7696561
0.7997143 -1.7687686
0.8007143 -1.7678283
0.8017143 -1.7668348
0.8027143 -1.7657877999999998
0.8037143 -1.764687
0.8047143 -1.7635319
0.8057143 -1.7623227000000001
0.8067143 -1.7610590999999998
0.8077143 -1.7597409000000002
0.8087143 -1.7583679
0.8097143 -1.75694
0.8107143 -1.7554569999999998
0.8117143 -1.7539188000000001
0.8127143 -1.7523251
0.8137143 -1.7506758
0.8147143 -1.7489702999999999
0.8157143 -1.7472086000000002
0.8167143 -1.7453903
0.8177143 -1.743515
0.8187143 -1.7415827
0.8197143 -1.7395931999999998
0.8207143 -1.7375464
0.8217143 -1.7354418999999999
0.8227143 -1.73328
0.8237143 -1.7310600999999999
0.8247143 -1.7287822000000002
0.8257143 -1.7264463
0.8267143 -1.7240517
0.8277143 -1.7215982
0.8287143 -1.7190857
0.8297143 -1.7165139
0.8307143 -1.7138828
0.8317143 -1.7111918
0.8327143 -1.7084408999999998
0.8337143 -1.7056299000000001
0.8347143 -1.7027588999999999
0.8357143 -1.6998274
0.8367143 -1.6968356
0.8377143 -1.6937833
0.8387143 -1.6906702999999998
0.8397143 -1.6874963
0.8407143 -1.6842613
0.8417143 -1.6809648
0.8427143 -1.6776068000000002
0.8437143 -1.6741869999999999
0.8447143 -1.6707052999999998
0.8457143 -1.6671616999999999
0.8467143 -1.6635558000000001
0.8477143 -1.6598875
0.8487143 -1.6561566
0.8497143 -1.6523631
0.8507143 -1.6485069
0.8517143 -1.6445877000000002
0.8527143 -1.6406053999999999
0.8537143 -1.6365599000000002
0.8547143 -1.6324509
0.8557143 -1.6282782
0.8567143 -1.6240416
0.8577143 -1.6197411
0.8587143 -1.6153766
0.8597143 -1.6109478
0.8607143 -1.6064545
0.8617143 -1.6018968000000002
0.8627143 -1.5972745
0.8637143 -1.5925873
0.8647143 -1.5878353
0.8657143 -1.5830185
0.8667143 -1.5781367000000002
0.8677143 -1.5731899
0.8687143 -1.5681781
0.8697143 -1.5631009000000002
0.8707143 -1.5579583
0.8717143 -1.55275
0.8727143 -1.5474758
0.8737143 -1.5421357
0.8747143 -1.5367296000000001
0.8757143 -1.5312574
0.8767143 -1.5257192
0.8777143 -1.5201149
0.8787143 -1.5144443
0.8797143 -1.5087074
0.8807143 -1.502904
0.8817143 -1.4970341
0.8827143 -1.4910974000000001
0.8837143 -1.4850938
0.8847143 -1.4790230999999998
0.8857143 -1.4728853
0.8867143 -1.4666801
0.8877143 -1.4604078
0.8887143 -1.4540683
0.8897143 -1.4476616
0.8907143 -1.4411879
0.8917143 -1.4346470999999998
0.8927143 -1.4280392
0.8937143 -1.421364
0.8947143 -1.4146214000000001
0.8957143 -1.4078112999999999
0.8967143 -1.4009335
0.8977143 -1.3939877999999999
0.8987143 -1.3869743
0.8997143 -1.3798929
0.9007143 -1.3727437
0.9017143 -1.3655267
0.9027143 -1.358242
0.9037143 -1.3508895
0.9047143 -1.3434695
0.9057143 -1.3359818
0.9067143 -1.3284262999999998
0.9077143 -1.3208031
0.9087143 -1.3131119
0.9097143 -1.3053527
0.9107143 -1.2975252
0.9117143 -1.2896296
0.9127143 -1.2816657
0.9137143 -1.2736338
0.9147143 -1.265534
0.9157143 -1.2573665
0.9167143 -1.2491313
0.9177143 -1.2408284
0.9187143 -1.232458
0.9197143 -1.2240198
0.9207143 -1.215514
0.9217143 -1.2069402999999999
0.9227143 -1.1982987
0.9237143 -1.189589
0.9247143 -1.1808115
0.9257143 -1.171966
0.9267143 -1.1630528
0.9277143 -1.1540719
0.9287143 -1.1450238
0.9297143 -1.1359083
0.9307143 -1.1267255999999999
0.9317143 -1.1174758
0.9327143 -1.1081588
0.9337143 -1.0987747
0.9347143 -1.0893230999999999
0.9357143 -1.0798043
0.9367143 -1.0702181
0.9377143 -1.0605645000000001
0.9387143 -1.0508440000000001
0.9397143 -1.0410565
0.9407143 -1.0312023
0.9417143 -1.0212815
0.9427143 -1.0112945
0.9437143 -1.0012413
0.9447143 -0.9911221499999999
0.9457143 -0.9809369199999999
0.9467143 -0.97068558
0.9477143 -0.9603680099999999
0.9487143 -0.94998432
0.9497143 -0.9395345100000001
0.9507143 -0.9290187599999999
0.9517143 -0.91843726
0.9527143 -0.90779029
0.9537143 -0.89707812
0.9547143 -0.88630095
0.9557143 -0.87545887
0.9567143 -0.86455215
0.9577143 -0.8535808
0.9587143 -0.8425448999999999
0.9597143 -0.83144447
0.9607143 -0.8202794899999999
0.9617143 -0.80905007
0.9627143 -0.7977563
0.9637143 -0.7863983499999999
0.9647143 -0.77497652
0.9657143 -0.76349094
0.9667143 -0.75194193
0.9677143 -0.74032983
0.9687143 -0.72865486
0.9697143 -0.71691726
0.9707143 -0.70511717
0.9717143 -0.6932546900000001
0.9727143 -0.68132984
0.9737143 -0.66934275
0.9747143 -0.65729353
0.9757143 -0.64518233
0.9767143 -0.6330093400000001
0.9777143 -0.62077479
0.9787143 -0.60847895
0.9797143 -0.59612212
0.9807143 -0.58370456
0.9817143 -0.57122656
0.9827143 -0.55868835
0.9837143 -0.5460901699999999
0.9847143 -0.5334322300000001
0.9857143 -0.52071474
0.9867143 -0.50793784
0.9877143 -0.49510164999999995
0.9887143 -0.48220642
0.9897143 -0.46925233
0.9907143 -0.45623966
0.9917143 -0.44316868
0.9927143 -0.43003974
0.9937143 -0.41685313999999996
0.9947143 -0.40360913
0.9957143 -0.39030800000000004
0.9967143 -0.37694997
0.9977143 -0.36353526999999997
0.9987143 -0.35006415999999996
0.9997143 -0.3365369
1.000714 -0.32295375
1.001714 -0.30931497
1.002714 -0.29562085
1.003714 -0.28187169
1.004714 -0.26806779000000003
1.005714 -0.25420948
1.006714 -0.24029708000000002
1.007714 -0.22633092
1.008714 -0.21231129999999998
1.009714 -0.19823851
1.010714 -0.18411278
1.011714 -0.16993436
1.012714 -0.15570351000000002
1.013714 -0.14142053000000002
1.014714 -0.12708574
1.015714 -0.11269951
1.016714 -0.098262192
1.017714 -0.083774177
1.018714 -0.069235807
1.019714 -0.054647436
1.020714 -0.040009414
1.021714 -0.025322087
1.022714 -0.010585810999999999
1.023714 0.004199065
1.024714 0.019032217
1.025714 0.033913358
1.026714 0.048842199999999995
1.027714 0.063818443
1.028714 0.078841741
1.029714 0.093911705
1.030714 0.10902792
1.031714 0.12418997000000001
1.032714 0.13939746
1.033714 0.15465005999999998
1.034714 0.16994741
1.035714 0.18528916
1.036714 0.20067496
1.037714 0.21610439
1.038714 0.23157701
1.039714 0.24709240999999998
1.040714 0.2626501
1.041714 0.27824973000000003
1.042714 0.29389087999999997
1.043714 0.30957311
1.044714 0.32529605
1.045714 0.34105926999999997
1.046714 0.35686234
1.047714 0.37270493000000005
1.048714 0.38858666000000003
1.049714 0.40450725
1.050714 0.4204663
1.051714 0.43646344000000004
1.052714 0.45249821
1.053714 0.46857018
1.054714 0.48467889000000003
1.055714 0.50082384
1.056714 0.51700459
1.057714 0.53322078
1.058714 0.54947194
1.059714 0.56575765
1.060714 0.58207745
1.061714 0.59843087
1.062714 0.61481744
1.063714 0.6312367
1.064714 0.64768819
1.065714 0.6641714400000001
1.066714 0.68068597
1.067714 0.6972312900000001
1.068714 0.71380693
1.069714 0.73041236
1.070714 0.7470471799999999
1.071714 0.76371091
1.072714 0.78040319
1.073714 0.79712365
1.074714 0.81387172
1.075714 0.83064707
1.076714 0.8474492499999999
1.077714 0.86427769
1.078714 0.8811318300000001
1.079714 0.8980112199999999
1.080714 0.9149153700000001
1.081714 0.93184384
1.082714 0.94879614
1.083714 0.9657718200000001
1.084714 0.98277032
1.085714 0.99979127
1.086714 1.0168340999999999
1.087714 1.0338983
1.088714 1.0509836
1.089714 1.0680894
1.090714 1.0852151
1.091714 1.1023600999999998
1.092714 1.1195238
1.093714 1.1367057
1.094714 1.1539054
1.095714 1.1711223
1.096714 1.1883561
1.097714 1.2056061999999999
1.098714 1.2228723000000001
1.099714 1.2401537
1.100714 1.2574499
1.101714 1.2747605
1.102714 1.2920849
1.103714 1.3094223999999999
1.104714 1.3267726
1.105714 1.3441348
1.106714 1.3615083000000001
1.107714 1.3788927
1.108714 1.3962877
1.109714 1.4136925999999999
1.110714 1.4311071
1.111714 1.448531
1.112714 1.4659636
1.113714 1.4834045
1.114714 1.5008531
1.115714 1.5183087
1.116714 1.5357709000000002
1.117714 1.5532387
1.118714 1.5707118
1.119714 1.5881894
1.120714 1.6056711000000001
1.121714 1.6231560999999999
1.122714 1.6406443
1.123714 1.6581348999999999
1.124714 1.6756278
1.125714 1.6931225
1.126714 1.7106187
1.127714 1.7281158
1.128714 1.7456132999999998
1.129714 1.7631104000000002
1.130714 1.7806062
1.131714 1.7981002
1.132714 1.8155916
1.133714 1.8330798
1.134714 1.8505642
1.135714 1.8680446
1.136714 1.8855203
1.137714 1.9029912
1.138714 1.9204565999999998
1.139714 1.9379165
1.140714 1.95537
1.141714 1.9728169
1.142714 1.9902563000000002
1.143714 2.0076875000000003
1.144714 2.0251095
1.145714 2.0425217
1.146714 2.0599237
1.147714 2.0773148000000003
1.148714 2.0946948
1.149714 2.1120632
1.150714 2.1294199
1.151714 2.1467643
1.152714 2.1640962
1.153714 2.1814149
1.154714 2.1987198
1.155714 2.2160102
1.156714 2.2332855
1.157714 2.2505447000000003
1.158714 2.2677869999999998
1.159714 2.285012
1.160714 2.302219
1.161714 2.3194075
1.162714 2.3365771
1.163714 2.3537276
1.164714 2.3708587999999997
1.165714 2.3879702999999997
1.166714 2.4050616000000002
1.167714 2.422132
1.168714 2.4391808
1.169714 2.456207
1.170714 2.4732104
1.171714 2.4901899000000003
1.172714 2.507145
1.173714 2.5240753000000002
1.174714 2.5409801
1.175714 2.5578592
1.176714 2.5747122
1.177714 2.591539
1.178714 2.6083388999999997
1.179714 2.6251117
1.180714 2.6418567
1.181714 2.6585732
1.182714 2.6752606
1.183714 2.6919182
1.184714 2.7085453
1.185714 2.7251412999999998
1.186714 2.7417058
1.187714 2.7582383
1.188714 2.7747381
1.189714 2.791205
1.190714 2.8076385999999998
1.191714 2.8240385
1.192714 2.8404042
1.193714 2.8567355
1.194714 2.8730316
1.195714 2.8892919
1.196714 2.905516
1.197714 2.9217027
1.198714 2.9378517
1.199714 2.9539624
1.200714 2.9700344
1.201714 2.9860672
1.202714 3.0020604
1.203714 3.0180138
1.204714 3.0339269
1.205714 3.0497994
1.206714 3.0656306
1.207714 3.0814203
1.208714 3.0971676
1.209714 3.1128723000000003
1.210714 3.1285338000000005
1.211714 3.1441513
1.212714 3.1597245000000003
1.213714 3.175253
1.214714 3.1907361
1.215714 3.2061733
1.216714 3.2215644
1.217714 3.2369087999999997
1.218714 3.2522059999999997
1.219714 3.2674558
1.220714 3.2826576000000003
1.221714 3.2978106
1.222714 3.3129147999999997
1.223714 3.3279695
1.224714 3.3429746000000002
1.225714 3.3579297
1.226714 3.3728346
1.227714 3.3876888000000003
1.228714 3.4024917
1.229714 3.4172423
1.230714 3.4319401
1.231714 3.4465846
1.232714 3.4611758
1.233714 3.475713
1.234714 3.4901962
1.235714 3.5046246000000005
1.236714 3.5189983000000002
1.237714 3.5333167999999997
1.238714 3.5475798000000003
1.239714 3.5617865999999996
1.240714 3.5759371
1.241714 3.5900306
1.242714 3.6040666999999997
1.243714 3.6180448
1.244714 3.631964
1.245714 3.6458239000000003
1.246714 3.6596242
1.247714 3.6733653
1.248714 3.6870464999999997
1.249714 3.700668
1.250714 3.7142295
1.251714 3.7277307000000004
1.252714 3.7411708000000004
1.253714 3.7545497999999995
1.254714 3.7678666
1.255714 3.7811209
1.256714 3.7943121000000004
1.257714 3.80744
1.258714 3.8205039000000003
1.259714 3.8335033
1.260714 3.8464381999999997
1.261714 3.8593086999999997
1.262714 3.8721152
1.263714 3.8848568
1.264714 3.8975336
1.265714 3.9101455
1.266714 3.9226919
1.267714 3.935172
1.268714 3.9475854
1.269714 3.9599311
1.270714 3.9722085
1.271714 3.9844174000000003
1.272714 3.9965577000000003
1.273714 4.0086295000000005
1.274714 4.0206328
1.275714 4.0325675
1.276714 4.0444337
1.277714 4.0562309
1.278714 4.0679593
1.279714 4.0796183
1.280714 4.0912073
1.281714 4.1027255
1.282714 4.1141722
1.283714 4.1255474
1.284714 4.1368503
1.285714 4.1480809
1.286714 4.159239299999999
1.287714 4.1703258
1.288714 4.1813403
1.289714 4.192283
1.290714 4.203153400000001
1.291714 4.2139515
1.292714 4.224677000000001
1.293714 4.2353291
1.294714 4.2459074
1.295714 4.2564113
1.296714 4.2668406
1.297714 4.2771947
1.298714 4.2874735
1.299714 4.2976767
1.300714 4.307805
1.301714 4.3178583999999995
1.302714 4.3278378
1.303714 4.3377425999999994
1.304714 4.3475725
1.305714 4.3573271
1.306714 4.367005799999999
1.307714 4.3766078
1.308714 4.3861326
1.309714 4.3955798999999995
1.310714 4.4049501
1.311714 4.4142425
1.312714 4.4234577999999996
1.313714 4.4325955
1.314714 4.4416562
1.315714 4.4506397
1.316714 4.4595465
1.317714 4.4683758
1.318714 4.4771279999999996
1.319714 4.485802
1.320714 4.4943977
1.321714 4.5029145
1.322714 4.5113523
1.323714 4.519711399999999
1.324714 4.5279916
1.325714 4.5361932000000005
1.326714 4.5443166
1.327714 4.5523621
1.328714 4.5603294000000005
1.329714 4.5682184
1.330714 4.5760285
1.331714 4.5837596000000005
1.332714 4.5914114
1.333714 4.5989837
1.334714 4.6064761
1.335714 4.6138883
1.336714 4.6212204
1.337714 4.6284728
1.338714 4.6356454
1.339714 4.6427391
1.340714 4.649753899999999
1.341714 4.6566896
1.342714 4.663545999999999
1.343714 4.6703227
1.344714 4.6770196
1.345714 4.6836361
1.346714 4.6901722
1.347714 4.6966277000000005
1.348714 4.7030031999999995
1.349714 4.7092985
1.350714 4.7155146000000006
1.351714 4.721650899999999
1.352714 4.7277078
1.353714 4.7336854
1.354714 4.739583700000001
1.355714 4.7454026
1.356714 4.7511421
1.357714 4.7568019
1.358714 4.7623821
1.359714 4.7678825
1.360714 4.7733026999999995
1.361714 4.778643300000001
1.362714 4.7839046000000005
1.363714 4.789086800000001
1.364714 4.7941905
1.365714 4.7992155
1.366714 4.8041619
1.367714 4.809029799999999
1.368714 4.8138183
1.369714 4.8185274
1.370714 4.8231568000000005
1.371714 4.8277069
1.372714 4.8321776
1.373714 4.836569
1.374714 4.8408814
1.375714 4.8451151999999995
1.376714 4.8492707
1.377714 4.8533484
1.378714 4.857348999999999
1.379714 4.8612721
1.380714 4.8651181
1.381714 4.8688866
1.382714 4.8725773
1.383714 4.8761901000000005
1.384714 4.879725
1.385714 4.8831824
1.386714 4.8865627
1.387714 4.889866
1.388714 4.8930928
1.389714 4.8962433
1.390714 4.8993177999999995
1.391714 4.9023163
1.392714 4.9052387
1.393714 4.9080856
1.394714 4.9108565
1.395714 4.913551699999999
1.396714 4.9161714000000005
1.397714 4.918715
1.398714 4.921183
1.399714 4.9235757
1.400714 4.925894
1.401714 4.9281381
1.402714 4.930308500000001
1.403714 4.9324058
1.404714 4.9344297
1.405714 4.9363803
1.406714 4.9382575
1.407714 4.9400613
1.408714 4.9417913
1.409714 4.943447900000001
1.410714 4.9450316
1.411714 4.9465425
1.412714 4.9479809
1.413714 4.9493466
1.414714 4.950640399999999
1.415714 4.951863
1.416714 4.9530145
1.417714 4.9540956
1.418714 4.9551062
1.419714 4.9560461
1.420714 4.9569156
1.421714 4.957715
1.422714 4.9584445
1.423714 4.9591042000000005
1.424714 4.9596947
1.425714 4.960216600000001
1.426714 4.9606699
1.427714 4.9610555000000005
1.428714 4.9613737
1.429714 4.9616244
1.430714 4.9618077
1.431714 4.9619239
1.432714 4.9619734
1.433714 4.9619559
1.434714 4.9618717
1.435714 4.9617209
1.436714 4.9615033
1.437714 4.9612198
1.438714 4.9608704
1.439714 4.9604557
1.440714 4.9599767
1.441714 4.9594335
1.442714 4.958826999999999
1.443714 4.9581569
1.444714 4.9574229999999995
1.445714 4.9566261
1.446714 4.955766000000001
1.447714 4.9548429
1.448714 4.9538575
1.449714 4.952810299999999
1.450714 4.9517013
1.451714 4.9505312
1.452714 4.9493004
1.453714 4.9480092
1.454714 4.9466584000000005
1.455714 4.945248
1.456714 4.9437784
1.457714 4.9422491
1.458714 4.9406607
1.459714 4.939013
1.460714 4.937306
1.461714 4.935541000000001
1.462714 4.9337182
1.463714 4.9318381
1.464714 4.9299017
1.465714 4.927909
1.466714 4.925860800000001
1.467714 4.9237572
1.468714 4.9215984
1.469714 4.9193844
1.470714 4.9171153
1.471714 4.9147915
1.472714 4.9124129000000005
1.473714 4.9099799
1.474714 4.9074929
1.475714 4.9049526000000006
1.476714 4.9023595
1.477714 4.8997145
1.478714 4.8970181
1.479714 4.8942707
1.480714 4.8914727
1.481714 4.888624
1.482714 4.8857249
1.483714 4.8827752
1.484714 4.8797753
1.485714 4.876725400000001
1.486714 4.8736258999999995
1.487714 4.8704776999999995
1.488714 4.867280999999999
1.489714 4.8640362999999995
1.490714 4.8607443
1.491714 4.8574056
1.492714 4.854020500000001
1.493714 4.850588699999999
1.494714 4.8471112
1.495714 4.8435874
1.496714 4.8400179
1.497714 4.8364032
1.498714 4.8327431
1.499714 4.8290387
1.500714 4.8252903
1.501714 4.8214983
1.502714 4.8176635
1.503714 4.8137866
1.504714 4.8098672
1.505714 4.8059061
1.506714 4.8019033
1.507714 4.7978591
1.508714 4.793774
1.509714 4.7896478
1.510714 4.7854815
1.511714 4.7812749000000005
1.512714 4.7770288
1.513714 4.7727436
1.514714 4.7684193
1.515714 4.7640566
1.516714 4.7596555
1.517714 4.7552167999999995
1.518714 4.7507402
1.519714 4.7462262
1.520714 4.741675
1.521714 4.7370873
1.522714 4.7324639
1.523714 4.727805
1.524714 4.7231119
1.525714 4.7183845
1.526714 4.7136232
1.527714 4.7088280000000005
1.528714 4.7039993
1.529714 4.6991371
1.530714 4.6942413
1.531714 4.689312
1.532714 4.6843499
1.533714 4.679355
1.534714 4.674328099999999
1.535714 4.6692703
1.536714 4.664181500000001
1.537714 4.659063
1.538714 4.6539150000000005
1.539714 4.6487376
1.540714 4.6435308
1.541714 4.6382940999999995
1.542714 4.6330277
1.543714 4.6277314
1.544714 4.6224054
1.545714 4.6170507
1.546714 4.6116676000000005
1.547714 4.606256999999999
1.548714 4.6008199
1.549714 4.5953572
1.550714 4.589869500000001
1.551714 4.5843571
1.552714 4.5788202
1.553714 4.5732588
1.554714 4.5676723
1.555714 4.5620602
1.556714 4.5564223
1.557714 4.550758399999999
1.558714 4.5450687
1.559714 4.539354100000001
1.560714 4.5336153
1.561714 4.5278542
1.562714 4.5220709999999995
1.563714 4.5162674
1.564714 4.5104433
1.565714 4.5045987
1.566714 4.4987332
1.567714 4.4928461
1.568714 4.4869373999999995
1.569714 4.4810064
1.570714 4.4750527
1.571714 4.4690769
1.572714 4.4630796
1.573714 4.4570621
1.574714 4.4510255999999995
1.575714 4.444971300000001
1.576714 4.4388998
1.577714 4.432812
1.578714 4.4267072999999995
1.579714 4.4205852
1.580714 4.4144452
1.581714 4.4082865
1.582714 4.4021089
1.583714 4.3959117999999995
1.584714 4.3896958
1.585714 4.3834615
1.586714 4.3772101
1.587714 4.3709427000000005
1.588714 4.3646604
1.589714 4.3583643
1.590714 4.3520544
1.591714 4.3457307
1.592714 4.3393925
1.593714 4.333039
1.594714 4.3266695
1.595714 4.3202836
1.596714 4.3138806
1.597714 4.3074612
1.598714 4.3010265
1.599714 4.2945776
1.600714 4.2881157000000005
1.601714 4.281641499999999
1.602714 4.2751562
1.603714 4.2686593
1.604714 4.2621512
1.605714 4.2556312
1.606714 4.2490985000000006
1.607714 4.2425524
1.608714 4.2359926
1.609714 4.2294182
1.610714 4.22283
1.611714 4.2162284
1.612714 4.209614200000001
1.613714 4.202988400000001
1.614714 4.1963517999999995
1.615714 4.1897055000000005
1.616714 4.1830491
1.617714 4.1763827000000004
1.618714 4.1697059
1.619714 4.163017900000001
1.620714 4.1563183
1.621714 4.1496068
1.622714 4.142883
1.623714 4.1361474000000005
1.624714 4.1294001
1.625714 4.1226421
1.626714 4.1158739
1.627714 4.1090965
1.628714 4.1023098000000005
1.629714 4.0955145
1.630714 4.0887099000000005
1.631714 4.0818959
1.632714 4.075072
1.633714 4.0682372
1.634714 4.0613912
1.635714 4.0545341
1.636714 4.0476657
1.637714 4.0407866
1.638714 4.0338978
1.639714 4.0269993
1.640714 4.020091900000001
1.641714 4.0131759
1.642714 4.0062513
1.643714 3.9993174
1.644714 3.9923742
1.645714 3.9854217
1.646714 3.9784588000000003
1.647714 3.9714858
1.648714 3.9645020000000004
1.649714 3.9575078
1.650714 3.9505035
1.651714 3.9434894999999996
1.652714 3.9364662000000004
1.653714 3.9294339999999996
1.654714 3.9223924
1.655714 3.9153416000000005
1.656714 3.9082806999999997
1.657714 3.9012092999999997
1.658714 3.8941274999999997
1.659714 3.8870346
1.660714 3.8799308
1.661714 3.8728163
1.662714 3.8656909
1.663714 3.8585555
1.664714 3.8514104000000002
1.665714 3.8442551999999997
1.666714 3.8370903999999997
1.667714 3.8299154
1.668714 3.8227301
1.669714 3.8155340000000004
1.670714 3.8083259000000003
1.671714 3.8011059
1.672714 3.7938733000000004
1.673714 3.7866283000000003
1.674714 3.7793715
1.675714 3.7721030000000004
1.676714 3.7648235000000003
1.677714 3.7575331
1.678714 3.7502318999999997
1.679714 3.7429194999999997
1.680714 3.7355951999999997
1.681714 3.7282579000000005
1.682714 3.7209075
1.683714 3.7135433000000004
1.684714 3.7061647000000004
1.685714 3.6987718000000003
1.686714 3.6913645
1.687714 3.6839432999999997
1.688714 3.6765087000000003
1.689714 3.6690615
1.690714 3.6616016
1.691714 3.6541290999999996
1.692714 3.6466434999999997
1.693714 3.6391440999999998
1.694714 3.6316298
1.695714 3.6240999000000005
1.696714 3.6165534999999998
1.697714 3.6089901
1.698714 3.6014099
1.699714 3.5938125000000003
1.700714 3.5861987999999996
1.701714 3.5785685999999997
1.702714 3.5709224999999996
1.703714 3.5632607
1.704714 3.5555828
1.705714 3.547889
1.706714 3.540178
1.707714 3.5324488
1.708714 3.5247005999999996
1.709714 3.5169326
1.710714 3.5091444999999997
1.711714 3.5013362999999997
1.712714 3.493508
1.713714 3.4856599000000004
1.714714 3.4777921000000003
1.715714 3.4699053
1.716714 3.4619994000000003
1.717714 3.4540745999999998
1.718714 3.4461301
1.719714 3.4381647
1.720714 3.4301776
1.721714 3.4221683
1.722714 3.4141353999999997
1.723714 3.4060787
1.724714 3.3979978
1.725714 3.3898927000000003
1.726714 3.3817638
1.727714 3.3736113
1.728714 3.3654355
1.729714 3.3572365
1.730714 3.3490135999999997
1.731714 3.3407661999999996
1.732714 3.3324935
1.733714 3.3241943000000003
1.734714 3.3158682
1.735714 3.3075146
1.736714 3.2991334999999995
1.737714 3.2907239999999995
1.738714 3.2822866
1.739714 3.2738212000000004
1.740714 3.265328
1.741714 3.2568067
1.742714 3.2482572000000003
1.743714 3.239679
1.744714 3.2310713
1.745714 3.2224335
1.746714 3.2137647
1.747714 3.2050639
1.748714 3.1963304
1.749714 3.1875639999999996
1.750714 3.1787645
1.751714 3.1699322000000003
1.752714 3.1610668
1.753714 3.1521682
1.754714 3.1432363999999997
1.755714 3.1342707999999995
1.756714 3.1252707999999996
1.757714 3.1162361
1.758714 3.1071659
1.759714 3.0980594
1.760714 3.0889160999999996
1.761714 3.0797353
1.762714 3.0705166999999998
1.763714 3.0612601
1.764714 3.0519655
1.765714 3.0426327
1.766714 3.0332616999999997
1.767714 3.0238518
1.768714 3.0144025
1.769714 3.0049128
1.770714 2.9953821
1.771714 2.9858096
1.772714 2.9761948
1.773714 2.9665371
1.774714 2.9568365
1.775714 2.9470924
1.776714 2.9373047999999997
1.777714 2.9274736
1.778714 2.9175983999999997
1.779714 2.9076790000000003
1.780714 2.897715
1.781714 2.8877057
1.782714 2.8776501999999997
1.783714 2.8675478
1.784714 2.8573975000000003
1.785714 2.8471988
1.786714 2.8369514
1.787714 2.8266551
1.788714 2.8163098
1.789714 2.8059153
1.790714 2.7954713
1.791714 2.7849775
1.792714 2.7744334
1.793714 2.7638382999999997
1.794714 2.7531914
1.795714 2.742492
1.796714 2.7317395
1.797714 2.7209331999999997
1.798714 2.7100725
1.799714 2.6991571999999997
1.800714 2.6881872
1.801714 2.6771621999999997
1.802714 2.666082
1.803714 2.6549468
1.804714 2.6437558
1.805714 2.6325084
1.806714 2.6212037
1.807714 2.6098406
1.808714 2.5984181
1.809714 2.5869358
1.810714 2.5753934
1.811714 2.5637904
1.812714 2.5521268999999998
1.813714 2.5404029
1.814714 2.5286179
1.815714 2.516772
1.816714 2.5048649
1.817714 2.4928959
1.818714 2.4808643
1.819714 2.4687693
1.820714 2.4566095
1.821714 2.4443842
1.822714 2.4320927
1.823714 2.4197344
1.824714 2.4073092000000003
1.825714 2.3948174
1.826714 2.3822593
1.827714 2.3696346
1.828714 2.3569435
1.829714 2.3441851
1.830714 2.3313591000000002
1.831714 2.3184644
1.832714 2.3055
1.833714 2.2924648999999997
1.834714 2.2793584
1.835714 2.2661796
1.836714 2.2529284
1.837714 2.2396045
1.838714 2.226208
1.839714 2.212739
1.840714 2.1991977
1.841714 2.1855842
1.842714 2.1718979
1.843714 2.1581378
1.844714 2.1443027999999997
1.845714 2.1303918
1.846714 2.1164041
1.847714 2.1023389
1.848714 2.0881956
1.849714 2.0739743
1.850714 2.059675
1.851714 2.0452978
1.852714 2.0308428
1.853714 2.0163102
1.854714 2.0016998
1.855714 1.9870112
1.856714 1.9722435999999999
1.857714 1.9573958999999999
1.858714 1.9424668999999999
1.859714 1.9274559
1.860714 1.9123621
1.861714 1.8971851000000002
1.862714 1.8819249999999998
1.863714 1.8665818
1.864714 1.8511558000000001
1.865714 1.835647
1.866714 1.8200555999999999
1.867714 1.8043812
1.868714 1.7886234
1.869714 1.7727815
1.870714 1.7568544
1.871714 1.7408412000000002
1.872714 1.7247412
1.873714 1.7085539
1.874714 1.6922789
1.875714 1.6759159
1.876714 1.6594652
1.877714 1.642927
1.878714 1.6263014
1.879714 1.6095886
1.880714 1.5927885
1.881714 1.5759004
1.882714 1.5589238
1.883714 1.5418577
1.884714 1.5247012
1.885714 1.5074538
1.886714 1.4901149
1.887714 1.4726844
1.888714 1.4551621000000001
1.889714 1.4375482
1.890714 1.419843
1.891714 1.4020467
1.892714 1.3841596
1.893714 1.3661812
1.894714 1.3481112
1.895714 1.3299489
1.896714 1.3116934
1.897714 1.2933441
1.898714 1.2749001
1.899714 1.2563614
1.900714 1.2377278999999999
1.901714 1.2189996
1.902714 1.200177
1.903714 1.1812599
1.904714 1.1622487000000001
1.905714 1.143143
1.906714 1.1239431
1.907714 1.1046486
1.908714 1.0852591999999999
1.909714 1.0657743000000002
1.910714 1.0461932
1.911714 1.0265155
1.912714 1.0067409
1.913714 0.98686926
1.914714 0.96690068
1.915714 0.94683552
1.916714 0.92667406
1.917714 0.90641622
1.918714 0.88606188
1.919714 0.86561069
1.920714 0.84506236
1.921714 0.8244164300000001
1.922714 0.8036728
1.923714 0.78283148
1.924714 0.76189237
1.925714 0.74085556
1.926714 0.7197211
1.927714 0.69848909
1.928714 0.6771596599999999
1.929714 0.65573282
1.930714 0.6342086
1.931714 0.61258683
1.932714 0.59086722
1.933714 0.5690494100000001
1.934714 0.54713301
1.935714 0.52511785
1.936714 0.50300388
1.937714 0.48079141000000003
1.938714 0.45848088000000004
1.939714 0.4360727
1.940714 0.41356715
1.941714 0.39096436999999995
1.942714 0.36826439
1.943714 0.34546701
1.944714 0.32257212
1.945714 0.29957953
1.946714 0.276489
1.947714 0.2533003
1.948714 0.23001321
1.949714 0.20662762999999998
1.950714 0.1831438
1.951714 0.15956238
1.952714 0.1358841
1.953714 0.11210958
1.954714 0.088239275
1.955714 0.06427313800000001
1.956714 0.040210813
1.957714 0.01605163
1.958714 -0.0082047081
1.959714 -0.032558365
1.960714 -0.057009154
1.961714 -0.08155662799999999
1.962714 -0.10620026
1.963714 -0.13093947
1.964714 -0.15577369
1.965714 -0.18070228
1.966714 -0.20572454999999998
1.967714 -0.2308398
1.968714 -0.25604761
1.969714 -0.28134794
1.970714 -0.30674123999999997
1.971714 -0.33222837
1.972714 -0.35781010999999996
1.973714 -0.38348692
1.974714 -0.40925872
1.975714 -0.43512466
1.976714 -0.46108356
1.977714 -0.48713433
1.978714 -0.51327622
1.979714 -0.53950879
1.980714 -0.5658317399999999
1.981714 -0.59224488
1.982714 -0.6187479
1.983714 -0.64534061
1.984714 -0.67202291
1.985714 -0.69879489
1.986714 -0.7256567
1.987714 -0.75260825
1.988714 -0.7796492
1.989714 -0.8067787599999999
1.990714 -0.8339955499999999
1.991714 -0.86129829
1.992714 -0.8886857899999999
1.993714 -0.9161575700000001
1.994714 -0.94371373
1.995714 -0.9713545400000001
1.996714 -0.9990803899999999
1.997714 -1.0268915
1.998714 -1.0547878
1.999714 -1.0827691000000002
2.000714 -1.1108346999999998
2.001714 -1.1389839000000002
2.002714 -1.1672157
2.003714 -1.1955293
2.004714 -1.2239237
2.005714 -1.2523977
2.006714 -1.2809502
2.007714 -1.3095805
2.008714 -1.3382884
2.009714 -1.3670741
2.010714 -1.3959378999999998
2.011714 -1.4248802
2.012714 -1.4539009
2.013714 -1.482999
2.014714 -1.5121736000000001
2.015714 -1.5414231
2.016714 -1.5707463000000002
2.017714 -1.6001422
2.018714 -1.6296102
2.019714 -1.6591495
2.020714 -1.6887596
2.021714 -1.7184403000000001
2.022714 -1.748191
2.023714 -1.7780116
2.024714 -1.8079022
2.025714 -1.8378628000000001
2.026714 -1.8678932
2.027714 -1.8979922
2.028714 -1.9281585
2.029714 -1.9583905
2.030714 -1.9886864
2.031714 -2.0190451
2.032714 -2.0494658
2.033714 -2.079948
2.034714 -2.1104917
2.035714 -2.1410967999999997
2.036714 -2.1717627999999998
2.037714 -2.2024896
2.038714 -2.2332761
2.039714 -2.2641219
2.040714 -2.2950264000000002
2.041714 -2.3259882
2.042714 -2.3570062999999997
2.043714 -2.3880793000000002
2.044714 -2.4192058
2.045714 -2.4503846
2.046714 -2.4816152000000002
2.047714 -2.5128966
2.048714 -2.5442285
2.049714 -2.5756107999999998
2.050714 -2.6070427
2.051714 -2.6385237999999998
2.052714 -2.6700534
2.053714 -2.7016304
2.054714 -2.7332533
2.055714 -2.7649209
2.056714 -2.7966317000000003
2.057714 -2.8283849
2.058714 -2.8601801
2.059714 -2.8920166000000003
2.060714 -2.9238937
2.061714 -2.9558105
2.062714 -2.9877662999999997
2.063714 -3.01976
2.064714 -3.0517909999999997
2.065714 -3.0838582999999997
2.066714 -3.1159605999999997
2.067714 -3.1480964
2.068714 -3.1802642999999997
2.069714 -3.2124631
2.070714 -3.2446916999999997
2.071714 -3.2769489999999997
2.072714 -3.309235
2.073714 -3.3415492999999996
2.074714 -3.3738907
2.075714 -3.4062589999999995
2.076714 -3.4386527
2.077714 -3.4710702
2.078714 -3.5035103999999997
2.079714 -3.5359714
2.080714 -3.5684522000000003
2.081714 -3.6009520000000004
2.082714 -3.6334697
2.083714 -3.6660041999999997
2.084714 -3.698555
2.085714 -3.7311208
2.086714 -3.7637014000000004
2.087714 -3.7962957999999998
2.088714 -3.8289036999999997
2.089714 -3.8615238000000005
2.090714 -3.8941544
2.091714 -3.9267939000000003
2.092714 -3.9594404
2.093714 -3.9920919
2.094714 -4.024747
2.095714 -4.0574051
2.096714 -4.0900651
2.097714 -4.122727
2.098714 -4.1553903000000005
2.099714 -4.1880543999999995
2.100714 -4.2207185
2.101714 -4.2533810999999995
2.102714 -4.2860407
2.103714 -4.3186963
2.104714 -4.3513462
2.105714 -4.3839883
2.106714 -4.4166215
2.107714 -4.4492442
2.108714 -4.4818549999999995
2.109714 -4.5144524
2.110714 -4.5470361
2.111714 -4.5796052
2.112714 -4.6121594
2.113714 -4.6446979
2.114714 -4.6772197
2.115714 -4.7097232
2.116714 -4.742207
2.117714 -4.7746692
2.118714 -4.8071079
2.119714 -4.839521599999999
2.120714 -4.8719089
2.121714 -4.9042687
2.122714 -4.9365997
2.123714 -4.9689014
2.124714 -5.0011728
2.125714 -5.0334133
2.126714 -5.0656222
2.127714 -5.0977983
2.128714 -5.1299408
2.129714 -5.1620483
2.130714 -5.194119
2.131714 -5.2261505
2.132714 -5.258140699999999
2.133714 -5.2900884
2.134714 -5.3219922
2.135714 -5.3538512
2.136714 -5.3856649
2.137714 -5.417432300000001
2.138714 -5.4491527
2.139714 -5.4808248
2.140714 -5.5124473
2.141714 -5.5440179999999994
2.142714 -5.5755358
2.143714 -5.6069992
2.144714 -5.6384068
2.145714 -5.6697574
2.146714 -5.7010494000000005
2.147714 -5.7322815
2.148714 -5.7634521
2.149714 -5.7945609000000005
2.150714 -5.825607499999999
2.151714 -5.8565907
2.152714 -5.8875099
2.153714 -5.9183639
2.154714 -5.9491504
2.155714 -5.9798672999999996
2.156714 -6.0105129999999996
2.157714 -6.0410857
2.158714 -6.0715839
2.159714 -6.1020069
2.160714 -6.1323535
2.161714 -6.1626229
2.162714 -6.1928142
2.163714 -6.2229261000000005
2.164714 -6.2529579
2.165714 -6.2829085000000005
2.166714 -6.3127771
2.167714 -6.342560799999999
2.168714 -6.3722573
2.169714 -6.4018652
2.170714 -6.4313820999999995
2.171714 -6.460806700000001
2.172714 -6.490138900000001
2.173714 -6.519378000000001
2.174714 -6.5485239
2.175714 -6.5775760000000005
2.176714 -6.6065334
2.177714 -6.635395400000001
2.178714 -6.664160600000001
2.179714 -6.6928275
2.180714 -6.7213938
2.181714 -6.749857200000001
2.182714 -6.778215599999999
2.183714 -6.8064667
2.184714 -6.8346091
2.185714 -6.8626419
2.186714 -6.8905637
2.187714 -6.9183752
2.188714 -6.9460757
2.189714 -6.973665199999999
2.190714 -7.0011422
2.191714 -7.028505999999999
2.192714 -7.0557542
2.193714 -7.0828848
2.194714 -7.1098961
2.195714 -7.136786000000001
2.196714 -7.1635529
2.197714 -7.190195500000001
2.198714 -7.2167121000000005
2.199714 -7.2431013
2.200714 -7.2693639
2.201714 -7.2954989999999995
2.202714 -7.3215075
2.203714 -7.3473886
2.204714 -7.373141499999999
2.205714 -7.3987633
2.206714 -7.4242532
2.207714 -7.4496083
2.208714 -7.474827
2.209714 -7.499907899999999
2.210714 -7.524848700000001
2.211714 -7.5496487000000005
2.212714 -7.5743057
2.213714 -7.5988196
2.214714 -7.623189700000001
2.215714 -7.6474153000000005
2.216714 -7.671496299999999
2.217714 -7.6954328
2.218714 -7.719222500000001
2.219714 -7.7428654
2.220714 -7.7663593
2.221714 -7.789702
2.222714 -7.8128919
2.223714 -7.835927600000001
2.224714 -7.8588076000000004
2.225714 -7.8815319
2.226714 -7.904098900000001
2.227714 -7.9265088
2.228714 -7.948759900000001
2.229714 -7.970851700000001
2.230714 -7.992782399999999
2.231714 -8.0145516
2.232714 -8.036159
2.233714 -8.0576032
2.234714 -8.078882799999999
2.235714 -8.099996299999999
2.236714 -8.1209421
2.237714 -8.1417188
2.238714 -8.1623249
2.239714 -8.1827596
2.240714 -8.2030222
2.241714 -8.2231127
2.242714 -8.2430303
2.243714 -8.2627736
2.244714 -8.2823418
2.245714 -8.3017327
2.246714 -8.3209455
2.247714 -8.3399795
2.248714 -8.3588347
2.249714 -8.3775103
2.250714 -8.3960049
2.251714 -8.414318399999999
2.252714 -8.4324494
2.253714 -8.4503971
2.254714 -8.46816
2.255714 -8.4857374
2.256714 -8.5031286
2.257714 -8.520332699999999
2.258714 -8.537348399999999
2.259714 -8.554173299999999
2.260714 -8.5708059
2.261714 -8.5872464
2.262714 -8.6034931
2.263714 -8.619547599999999
2.264714 -8.6354092
2.265714 -8.6510777
2.266714 -8.666552600000001
2.267714 -8.6818315
2.268714 -8.6969137
2.269714 -8.711798499999999
2.270714 -8.7264843
2.271714 -8.7409705
2.272714 -8.7552555
2.273714 -8.7693386
2.274714 -8.783219
2.275714 -8.796896
2.276714 -8.8103689
2.277714 -8.8236384
2.278714 -8.8367045
2.279714 -8.8495679
2.280714 -8.8622279
2.281714 -8.8746831
2.282714 -8.8869326
2.283714 -8.8989735
2.284714 -8.9108042
2.285714 -8.9224234
2.286714 -8.933831
2.287714 -8.945026200000001
2.288714 -8.9560091
2.289714 -8.966778999999999
2.290714 -8.9773349
2.291714 -8.9876778
2.292714 -8.997807700000001
2.293714 -9.0077251
2.294714 -9.0174302
2.295714 -9.026922299999999
2.296714 -9.0362005
2.297714 -9.0452619
2.298714 -9.054105
2.299714 -9.0627275
2.300714 -9.0711303
2.301714 -9.0793125
2.302714 -9.0872757
2.303714 -9.0950198
2.304714 -9.1025449
2.305714 -9.109850999999999
2.306714 -9.1169365
2.307714 -9.1238022
2.308714 -9.1304474
2.309714 -9.1368727
2.310714 -9.1430761
2.311714 -9.1490567
2.312714 -9.154813
2.313714 -9.1603428
2.314714 -9.1656446
2.315714 -9.1707192
2.316714 -9.175567299999999
2.317714 -9.1801904
2.318714 -9.1845885
2.319714 -9.1887623
2.320714 -9.1927111
2.321714 -9.1964342
2.322714 -9.1999307
2.323714 -9.2032
2.324714 -9.2062429
2.325714 -9.2090584
2.326714 -9.2116468
2.327714 -9.2140071
2.328714 -9.216138
2.329714 -9.2180386
2.330714 -9.2197098
2.331714 -9.2211522
2.332714 -9.2223667
2.333714 -9.223353099999999
2.334714 -9.2241116
2.335714 -9.2246413
2.336714 -9.2249408
2.337714 -9.2250101
2.338714 -9.2248484
2.339714 -9.224455800000001
2.340714 -9.2238337
2.341714 -9.222981299999999
2.342714 -9.2218995
2.343714 -9.2205867
2.344714 -9.219043000000001
2.345714 -9.217268200000001
2.346714 -9.2152633
2.347714 -9.213028099999999
2.348714 -9.210562699999999
2.349714 -9.2078671
2.350714 -9.2049405
2.351714 -9.201781500000001
2.352714 -9.198390700000001
2.353714 -9.1947682
2.354714 -9.190915500000001
2.355714 -9.1868341
2.356714 -9.1825254
2.357714 -9.1779888
2.358714 -9.1732234
2.359714 -9.1682278
2.360714 -9.1630012
2.361714 -9.1575436
2.362714 -9.1518559
2.363714 -9.1459379
2.364714 -9.1397904
2.365714 -9.133412700000001
2.366714 -9.1268063
2.367714 -9.119970400000001
2.368714 -9.1129072
2.369714 -9.1056183
2.370714 -9.0981044
2.371714 -9.0903662
2.372714 -9.082403
2.373714 -9.0742134
2.374714 -9.0657949
2.375714 -9.057146300000001
2.376714 -9.048268199999999
2.377714 -9.0391614
2.378714 -9.029828
2.379714 -9.0202697
2.380714 -9.0104863
2.381714 -9.0004794
2.382714 -8.990249
2.383714 -8.9797951
2.384714 -8.969119899999999
2.385714 -8.958223499999999
2.386714 -8.947105
2.387714 -8.9357644
2.388714 -8.9242004
2.389714 -8.912412100000001
2.390714 -8.9003995
2.391714 -8.8881642
2.392714 -8.8757083
2.393714 -8.8630341
2.394714 -8.8501438
2.395714 -8.837038999999999
2.396714 -8.8237189
2.397714 -8.810182699999999
2.398714 -8.796430399999998
2.399714 -8.782462
2.400714 -8.768277600000001
2.401714 -8.7538771
2.402714 -8.739259800000001
2.403714 -8.724425700000001
2.404714 -8.709374799999999
2.405714 -8.694107800000001
2.406714 -8.678627
2.407714 -8.662935300000001
2.408714 -8.6470351
2.409714 -8.630926899999999
2.410714 -8.6146124
2.411714 -8.59809
2.412714 -8.5813589
2.413714 -8.5644186
2.414714 -8.547268800000001
2.415714 -8.529911199999999
2.416714 -8.5123464
2.417714 -8.4945761
2.418714 -8.4766008
2.419714 -8.4584214
2.420714 -8.4400386
2.421714 -8.4214546
2.422714 -8.4026709
2.423714 -8.3836891
2.424714 -8.3645098
2.425714 -8.3451331
2.426714 -8.3255582
2.427714 -8.3057836
2.428714 -8.2858101
2.429714 -8.2656376
2.430714 -8.2452685
2.431714 -8.2247056
2.432714 -8.2039498
2.433714 -8.1830032
2.434714 -8.1618659
2.435714 -8.1405379
2.436714 -8.1190191
2.437714 -8.0973126
2.438714 -8.0754191
2.439714 -8.05334
2.440714 -8.0310754
2.441714 -8.0086246
2.442714 -7.985988300000001
2.443714 -7.9631656
2.444714 -7.9401589999999995
2.445714 -7.9169713
2.446714 -7.893604
2.447714 -7.8700595
2.448714 -7.8463376
2.449714 -7.8224391
2.450714 -7.7983625
2.451714 -7.7741093999999995
2.452714 -7.7496804
2.453714 -7.7250779000000005
2.454714 -7.7003032
2.455714 -7.6753579
2.456714 -7.6502427
2.457714 -7.6249576999999995
2.458714 -7.599502800000001
2.459714 -7.5738788
2.460714 -7.5480886
2.461714 -7.5221336999999995
2.462714 -7.4960165
2.463714 -7.4697375
2.464714 -7.4432969
2.465714 -7.4166939
2.466714 -7.3899299
2.467714 -7.363006499999999
2.468714 -7.3359266000000005
2.469714 -7.3086917
2.470714 -7.2813034
2.471714 -7.2537623
2.472714 -7.226067799999999
2.473714 -7.1982197
2.474714 -7.1702189999999995
2.475714 -7.1420677
2.476714 -7.113768199999999
2.477714 -7.085321799999999
2.478714 -7.0567302
2.479714 -7.027993400000001
2.480714 -6.999111900000001
2.481714 -6.9700866999999995
2.482714 -6.9409192
2.483714 -6.9116116000000005
2.484714 -6.882166100000001
2.485714 -6.852583600000001
2.486714 -6.8228655
2.487714 -6.7930117
2.488714 -6.7630231
2.489714 -6.7328997
2.490714 -6.7026444000000005
2.491714 -6.6722602
2.492714 -6.6417485
2.493714 -6.6111118
2.494714 -6.5803505
2.495714 -6.5494649
2.496714 -6.5184548
2.497714 -6.487320400000001
2.498714 -6.456062899999999
2.499714 -6.4246848
2.500714 -6.3931875
2.501714 -6.3615724
2.502714 -6.3298412
2.503714 -6.2979937
2.504714 -6.2660307
2.505714 -6.2339548
2.506714 -6.2017682999999995
2.507714 -6.1694734
2.508714 -6.1370719
2.509714 -6.1045643
2.510714 -6.0719505
2.511714 -6.0392302
2.512714 -6.006404
2.513714 -5.9734739
2.514714 -5.9404425
2.515714 -5.9073123999999995
2.516714 -5.8740858
2.517714 -5.8407634
2.518714 -5.8073464999999995
2.519714 -5.7738356
2.520714 -5.7402328
2.521714 -5.706539800000001
2.522714 -5.672758399999999
2.523714 -5.63889
2.524714 -5.6049339
2.525714 -5.5708908
2.526714 -5.5367604
2.527714 -5.502544
2.528714 -5.4682437
2.529714 -5.4338627
2.530714 -5.399403700000001
2.531714 -5.3648695
2.532714 -5.3302616
2.533714 -5.2955803
2.534714 -5.2608255
2.535714 -5.2259982
2.536714 -5.1910989
2.537714 -5.1561292000000005
2.538714 -5.1210906000000005
2.539714 -5.0859839
2.540714 -5.0508097
2.541714 -5.0155692
2.542714 -4.980263900000001
2.543714 -4.944896
2.544714 -4.9094684
2.545714 -4.8739843
2.546714 -4.8384462
2.547714 -4.8028547
2.548714 -4.7672104
2.549714 -4.7315136
2.550714 -4.6957642
2.551714 -4.6599634000000005
2.552714 -4.6241123
2.553714 -4.5882132
2.554714 -4.5522671
2.555714 -4.5162749
2.556714 -4.4802379000000006
2.557714 -4.4441577
2.558714 -4.408036500000001
2.559714 -4.3718766
2.560714 -4.3356806
2.561714 -4.2994499
2.562714 -4.2631861
2.563714 -4.2268891
2.564714 -4.1905586
2.565714 -4.1541953
2.566714 -4.1177999
2.567714 -4.0813744
2.568714 -4.0449206
2.569714 -4.0084399
2.570714 -3.9719339
2.571714 -3.9354041
2.572714 -3.8988522999999997
2.573714 -3.8622808
2.574714 -3.8256912999999995
2.575714 -3.7890859
2.576714 -3.7524663
2.577714 -3.7158328999999997
2.578714 -3.6791861000000003
2.579714 -3.6425254999999996
2.580714 -3.6058512
2.581714 -3.5691645000000003
2.582714 -3.5324670000000005
2.583714 -3.495761
2.584714 -3.4590482999999996
2.585714 -3.4223313999999996
2.586714 -3.3856120000000005
2.587714 -3.3488918
2.588714 -3.3121731000000003
2.589714 -3.2754574
2.590714 -3.2387458000000002
2.591714 -3.202039
2.592714 -3.1653378
2.593714 -3.1286422000000003
2.594714 -3.0919522
2.595714 -3.0552683000000003
2.596714 -3.0185918999999997
2.597714 -2.9819248
2.598714 -2.9452691
2.599714 -2.9086268
2.600714 -2.8720000999999997
2.601714 -2.8353905
2.602714 -2.7987994
2.603714 -2.7622279
2.604714 -2.7256768
2.605714 -2.6891472
2.606714 -2.6526395000000003
2.607714 -2.6161543999999997
2.608714 -2.5796924
2.609714 -2.5432542
2.610714 -2.5068413
2.611714 -2.4704557
2.612714 -2.4340995
2.613714 -2.3977751
2.614714 -2.3614846
2.615714 -2.3252295
2.616714 -2.2890113
2.617714 -2.2528303999999997
2.618714 -2.2166874
2.619714 -2.180583
2.620714 -2.1445176999999997
2.621714 -2.1084923
2.622714 -2.0725073
2.623714 -2.0365637
2.624714 -2.0006627
2.625714 -1.9648058
2.626714 -1.9289945999999998
2.627714 -1.8932307
2.628714 -1.8575156
2.629714 -1.8218505999999999
2.630714 -1.7862365000000002
2.631714 -1.7506741
2.632714 -1.7151644000000001
2.633714 -1.6797088000000002
2.634714 -1.6443083
2.635714 -1.6089644
2.636714 -1.5736783
2.637714 -1.5384509
2.638714 -1.5032832
2.639714 -1.4681761
2.640714 -1.433131
2.641714 -1.3981489999999999
2.642714 -1.3632313
2.643714 -1.3283786
2.644714 -1.2935916
2.645714 -1.2588709
2.646714 -1.2242172
2.647714 -1.1896318
2.648714 -1.1551159
2.649714 -1.1206711
2.650714 -1.0862987
2.651714 -1.0520000999999999
2.652714 -1.0177763
2.653714 -0.9836279800000001
2.654714 -0.94955545
2.655714 -0.91555957
2.656714 -0.8816411700000001
2.657714 -0.8478011000000001
2.658714 -0.8140405599999999
2.659714 -0.78036054
2.660714 -0.7467621
2.661714 -0.71324627
2.662714 -0.67981421
2.663714 -0.64646732
2.664714 -0.6132069
2.665714 -0.58003408
2.666714 -0.54694964
2.667714 -0.51395404
2.668714 -0.48104753000000006
2.669714 -0.44823047
2.670714 -0.41550347
2.671714 -0.38286728999999997
2.672714 -0.35032288
2.673714 -0.31787113
2.674714 -0.28551308999999997
2.675714 -0.25324977
2.676714 -0.22108224
2.677714 -0.18901167000000002
2.678714 -0.15703920999999998
2.679714 -0.12516576
2.680714 -0.093392184
2.681714 -0.061719178000000006
2.682714 -0.030147424
2.683714 0.0013224831
2.684714 0.032689964
2.685714 0.063954305
2.686714 0.095114874
2.687714 0.12617087999999999
2.688714 0.1571216
2.689714 0.18796634
2.690714 0.21870465
2.691714 0.24933593999999998
2.692714 0.27985954999999996
2.693714 0.31027461
2.694714 0.3405801
2.695714 0.37077498
2.696714 0.40085842
2.697714 0.43082972999999997
2.698714 0.46068834999999997
2.699714 0.49043372
2.700714 0.52006519
2.701714 0.54958207
2.702714 0.57898369
2.703714 0.60826945
2.704714 0.63743908
2.705714 0.66649234
2.706714 0.69542881
2.707714 0.72424761
2.708714 0.75294785
2.709714 0.7815281900000001
2.710714 0.80998754
2.711714 0.83832527
2.712714 0.8665411700000001
2.713714 0.89463536
2.714714 0.92260772
2.715714 0.95045809
2.716714 0.9781856999999999
2.717714 1.0057899000000001
2.718714 1.0332702
2.719714 1.0606262
2.720714 1.0878576
2.721714 1.1149641
2.722714 1.141945
2.723714 1.1687991
2.724714 1.1955253000000001
2.725714 1.2221225
2.726714 1.2485903
2.727714 1.2749289000000001
2.728714 1.3011386999999999
2.729714 1.3272197
2.730714 1.3531717
2.731714 1.3789941
2.732714 1.4046858
2.733714 1.4302461
2.734714 1.4556748
2.735714 1.4809716000000002
2.736714 1.5061366
2.737714 1.5311695
2.738714 1.5560693
2.739714 1.5808353000000002
2.740714 1.6054666
2.741714 1.6299628
2.742714 1.6543239
2.743714 1.6785506
2.744714 1.702643
2.745714 1.7266013
2.746714 1.7504245000000003
2.747714 1.7741118999999999
2.748714 1.7976626999999998
2.749714 1.8210761
2.750714 1.8443523
2.751714 1.8674914
2.752714 1.8904936
2.753714 1.9133585000000002
2.754714 1.9360853
2.755714 1.9586736
2.756714 1.9811228
2.757714 2.0034328
2.758714 2.0256041
2.759714 2.0476371
2.760714 2.0695321
2.761714 2.0912886
2.762714 2.1129056999999998
2.763714 2.1343824000000002
2.764714 2.1557178
2.765714 2.1769121
2.766714 2.1979656
2.767714 2.218879
2.768714 2.2396526999999997
2.769714 2.2602865
2.770714 2.2807799
2.771714 2.3011321000000002
2.772714 2.3213429
2.773714 2.3414126
2.774714 2.3613416000000003
2.775714 2.3811302999999997
2.776714 2.4007785999999998
2.777714 2.4202859
2.778714 2.4396511
2.779714 2.458873
2.780714 2.4779513
2.781714 2.4968866
2.782714 2.5156798
2.783714 2.5343316000000002
2.784714 2.5528421999999997
2.785714 2.5712114
2.786714 2.5894385
2.787714 2.6075227
2.788714 2.6254643
2.789714 2.6432637
2.790714 2.6609218
2.791714 2.6784386000000002
2.792714 2.6958145
2.793714 2.7130488
2.794714 2.7301406
2.795714 2.7470896000000002
2.796714 2.7638962
2.797714 2.7805613
2.798714 2.7970856
2.799714 2.8134696
2.800714 2.8297132
2.801714 2.8458153999999998
2.802714 2.8617751
2.803714 2.8775917
2.804714 2.8932655
2.805714 2.9087972
2.806714 2.9241878999999997
2.807714 2.9394379
2.808714 2.9545472999999998
2.809714 2.9695153
2.810714 2.9843416
2.811714 2.9990263
2.812714 3.0135704
2.813714 3.027975
2.814714 3.0422414
2.815714 3.0563694999999997
2.816714 3.0703586
2.817714 3.0842073
2.818714 3.0979151
2.819714 3.1114822
2.820714 3.1249097
2.821714 3.1381990999999996
2.822714 3.1513512
2.823714 3.1643666
2.824714 3.1772441999999996
2.825714 3.1899832000000004
2.826714 3.2025829
2.827714 3.2150435999999996
2.828714 3.2273665
2.829714 3.2395527
2.830714 3.2516032
2.831714 3.2635182
2.832714 3.2752965
2.833714 3.2869369
2.834714 3.2984391000000004
2.835714 3.3098042000000003
2.836714 3.3210337
2.837714 3.3321295
2.838714 3.3430923000000003
2.839714 3.3539217000000003
2.840714 3.3646165999999997
2.841714 3.3751762999999997
2.842714 3.3856004000000004
2.843714 3.3958901
2.844714 3.4060471000000003
2.845714 3.4160733
2.846714 3.4259692
2.847714 3.4357339000000002
2.848714 3.4453653
2.849714 3.4548622
2.850714 3.4642249
2.851714 3.4734555
2.852714 3.4825559999999998
2.853714 3.4915287000000004
2.854714 3.5003737
2.855714 3.5090897
2.856714 3.5176754
2.857714 3.5261303
2.858714 3.5344552
2.859714 3.5426524
2.860714 3.5507239000000004
2.861714 3.5586707000000004
2.862714 3.5664916
2.863714 3.5741847
2.864714 3.5817485000000002
2.865714 3.5891827000000003
2.866714 3.5964894999999997
2.867714 3.6036722
2.868714 3.6107335
2.869714 3.6176745
2.870714 3.6244935999999996
2.871714 3.6311894999999996
2.872714 3.6377601000000004
2.873714 3.6442056000000003
2.874714 3.6505273999999996
2.875714 3.6567278
2.876714 3.6628081999999997
2.877714 3.6687683
2.878714 3.6746066
2.879714 3.6803216
2.880714 3.6859132000000003
2.881714 3.6913837999999997
2.882714 3.6967367
2.883714 3.7019756
2.884714 3.7071015999999997
2.885714 3.7121139
2.886714 3.7170100999999995
2.887714 3.7217878000000004
2.888714 3.7264459
2.889714 3.7309859000000003
2.890714 3.7354104
2.891714 3.7397213
2.892714 3.7439194000000002
2.893714 3.7480034000000004
2.894714 3.7519723
2.895714 3.7558254
2.896714 3.7595637
2.897714 3.7631903
2.898714 3.7667081
2.899714 3.7701186
2.900714 3.7734214
2.901714 3.7766144
2.902714 3.7796952000000004
2.903714 3.7826630999999997
2.904714 3.7855197
2.905714 3.7882682
2.906714 3.7909113000000003
2.907714 3.7934508
2.908714 3.7958864
2.909714 3.7982166
2.910714 3.8004395000000004
2.911714 3.8025550999999997
2.912714 3.8045652
2.913714 3.8064722000000004
2.914714 3.8082778
2.915714 3.8099825
2.916714 3.8115844
2.917714 3.813082
2.918714 3.8144745
2.919714 3.8157631
2.920714 3.8169511000000003
2.921714 3.8180418
2.922714 3.8190375999999997
2.923714 3.8199376
2.924714 3.8207404
2.925714 3.8214438000000004
2.926714 3.8220469
2.927714 3.8225513
2.928714 3.8229596
2.929714 3.823274
2.930714 3.8234957
2.931714 3.8236234000000002
2.932714 3.8236562000000003
2.933714 3.8235929000000004
2.934714 3.8234338
2.935714 3.8231816000000003
2.936714 3.8228393
2.937714 3.8224085999999997
2.938714 3.8218897000000003
2.939714 3.821281
2.940714 3.8205806
2.941714 3.8197882
2.942714 3.818905
2.943714 3.8179338
2.944714 3.8168773000000003
2.945714 3.8157370000000004
2.946714 3.8145125
2.947714 3.8132019
2.948714 3.8118041999999996
2.949714 3.8103197
2.950714 3.8087495
2.951714 3.8070962
2.952714 3.8053616999999997
2.953714 3.8035463999999997
2.954714 3.8016493999999996
2.955714 3.7996698
2.956714 3.7976068
2.957714 3.795461
2.958714 3.7932351000000004
2.959714 3.790931
2.960714 3.7885505999999998
2.961714 3.786093
2.962714 3.7835571999999997
2.963714 3.7809416999999996
2.964714 3.7782464
2.965714 3.7754733
2.966714 3.772625
2.967714 3.769704
2.968714 3.7667118
2.969714 3.7636484999999995
2.970714 3.7605129
2.971714 3.7573040000000004
2.972714 3.7540223
2.973714 3.7506692
2.974714 3.7472457
2.975714 3.7437527999999998
2.976714 3.7401907
2.977714 3.7365573999999997
2.978714 3.7328526
2.979714 3.7290762999999996
2.980714 3.7252303
2.981714 3.7213173000000004
2.982714 3.7173393999999997
2.983714 3.7132982
2.984714 3.7091933
2.985714 3.7050232000000003
2.986714 3.7007868
2.987714 3.6964845000000004
2.988714 3.6921173
2.989714 3.6876868
2.990714 3.6831945
2.991714 3.6786404000000004
2.992714 3.6740242999999997
2.993714 3.6693461
2.994714 3.6646064
2.995714 3.6598067999999997
2.996714 3.654949
2.997714 3.6500346
2.998714 3.6450636000000003
2.999714 3.6400355
3.000714 3.6349489999999998
3.001714 3.6298033
3.002714 3.6245993999999997
3.003714 3.6193389
3.004714 3.6140244000000004
3.005714 3.6086574000000002
3.006714 3.6032386
3.007714 3.5977673
3.008714 3.592243
3.009714 3.5866654999999996
3.010714 3.5810355
3.011714 3.5753541
3.012714 3.569622
3.013714 3.5638392
3.014714 3.558005
3.015714 3.5521187000000003
3.016714 3.5461802000000002
3.017714 3.5401914
3.018714 3.5341546
3.019714 3.5280719
3.020714 3.521945
3.021714 3.5157736
3.022714 3.5095569
3.023714 3.5032935000000003
3.024714 3.4969832999999997
3.025714 3.4906268
3.026714 3.484226
3.027714 3.477782
3.028714 3.4712959000000003
3.029714 3.4647672999999997
3.030714 3.4581959
3.031714 3.451582
3.032714 3.4449276
3.033714 3.4382339999999996
3.034714 3.4315024
3.035714 3.4247331
3.036714 3.4179248
3.037714 3.4110758
3.038714 3.4041848
3.039714 3.397252
3.040714 3.3902794
3.041714 3.3832699
3.042714 3.3762261000000002
3.043714 3.3691492000000003
3.044714 3.3620387000000003
3.045714 3.3548936
3.046714 3.3477135
3.047714 3.3404986999999995
3.048714 3.3332504
3.049714 3.3259694
3.050714 3.3186551
3.051714 3.3113070000000002
3.052714 3.3039231000000004
3.053714 3.2965033999999998
3.054714 3.2890491
3.055714 3.2815628
3.056714 3.2740489
3.057714 3.2665095999999996
3.058714 3.2589458000000002
3.059714 3.2513558999999996
3.060714 3.2437377000000005
3.061714 3.2360893
3.062714 3.2284103
3.063714 3.2207023
3.064714 3.2129670999999997
3.065714 3.2052059
3.066714 3.1974185000000004
3.067714 3.1896044
3.068714 3.181763
3.069714 3.1738956
3.070714 3.1660043
3.071714 3.1580920999999997
3.072714 3.1501609999999998
3.073714 3.1422105
3.074714 3.1342383000000003
3.075714 3.1262409
3.076714 3.1182163999999997
3.077714 3.1101650000000003
3.078714 3.1020887
3.079714 3.0939911
3.080714 3.0858744000000002
3.081714 3.0777395
3.082714 3.0695856
3.083714 3.0614115
3.084714 3.0532178
3.085714 3.0450055
3.086714 3.0367773000000002
3.087714 3.0285347000000002
3.088714 3.0202776
3.089714 3.0120039000000003
3.090714 3.0037108999999997
3.091714 2.9953966
3.092714 2.9870618
3.093714 2.9787093000000002
3.094714 2.9703429
3.095714 2.9619651
3.096714 2.9535763
3.097714 2.9451746
3.098714 2.9367579
3.099714 2.9283248
3.100714 2.9198758
3.101714 2.9114135
3.102714 2.9029401
3.103714 2.8944568999999998
3.104714 2.8859627999999997
3.105714 2.8774561
3.106714 2.8689351
3.107714 2.8604001
3.108714 2.8518535000000003
3.109714 2.8432984
3.110714 2.8347366999999997
3.111714 2.8261686
3.112714 2.8175917000000004
3.113714 2.8090032000000003
3.114714 2.8004015
3.115714 2.7917877
3.116714 2.7831646
3.117714 2.7745355
3.118714 2.7659027
3.119714 2.7572658
3.120714 2.7486227
3.121714 2.7399709000000003
3.122714 2.7313095
3.123714 2.7226391999999997
3.124714 2.7139626
3.125714 2.7052818
3.126714 2.6965974
3.127714 2.6879083
3.128714 2.6792126
3.129714 2.6705094
3.130714 2.6618002
3.131714 2.6530884
3.132714 2.6443773999999998
3.133714 2.635669
3.134714 2.6269624
3.135714 2.6182545
3.136714 2.6095416
3.137714 2.6008215000000003
3.138714 2.5920944
3.139714 2.5833629
3.140714 2.5746299
3.141714 2.5658974
3.142714 2.5571655
3.143714 2.5484329
3.144714 2.5396986
3.145714 2.530963
3.146714 2.5222281
3.147714 2.5134963999999997
3.148714 2.5047688
3.149714 2.4960443
3.150714 2.4873198999999997
3.151714 2.4785920999999997
3.152714 2.4698595
3.153714 2.4611231
3.154714 2.4523867
3.155714 2.4436545
3.156714 2.4349290999999997
3.157714 2.426211
3.158714 2.4174984999999998
3.159714 2.4087893
3.160714 2.4000823000000002
3.161714 2.3913778
3.162714 2.3826772
3.163714 2.3739815
3.164714 2.3652903999999997
3.165714 2.3566023
3.166714 2.3479151
3.167714 2.3392281
3.168714 2.3305425
3.169714 2.3218622
3.170714 2.3131907
3.171714 2.3045301
3.172714 2.2958800000000004
3.173714 2.2872377
3.174714 2.2785999
3.175714 2.2699643
3.176714 2.2613313
3.177714 2.252703
3.178714 2.2440816999999997
3.179714 2.2354688
3.180714 2.2268642
3.181714 2.2182668
3.182714 2.2096757
3.183714 2.2010913
3.184714 2.1925155000000003
3.185714 2.1839505
3.186714 2.1753972
3.187714 2.1668546
3.188714 2.1583198
3.189714 2.14979
3.190714 2.1412637
3.191714 2.1327420999999998
3.192714 2.1242283
3.193714 2.1157255
3.194714 2.107236
3.195714 2.0987598
3.196714 2.0902954
3.197714 2.0818405
3.198714 2.0733941
3.199714 2.0649569
3.200714 2.0565298999999997
3.201714 2.0481143
3.202714 2.0397098999999996
3.203714 2.0313153
3.204714 2.0229293
3.205714 2.0145515
3.206714 2.0061837999999996
3.207714 1.9978287000000001
3.208714 1.9894889999999998
3.209714 1.9811662
3.210714 1.9728590000000001
3.211714 1.9645644
3.212714 1.9562796
3.213714 1.9480025
3.214714 1.9397337000000001
3.215714 1.9314747
3.216714 1.9232279
3.217714 1.9149946
3.218714 1.9067748999999998
3.219714 1.8985681
3.220714 1.8903739999999998
3.221714 1.8821932
3.222714 1.8740271999999998
3.223714 1.8658772000000001
3.224714 1.8577432
3.225714 1.8496240000000002
3.226714 1.8415166
3.227714 1.8334189
3.228714 1.8253301999999998
3.229714 1.8172519000000003
3.230714 1.8091869999999999
3.231714 1.8011387
3.232714 1.7931091
3.233714 1.7850979999999999
3.234714 1.7771043
3.235714 1.7691264000000002
3.236714 1.7611632
3.237714 1.7532144
3.238714 1.7452804
3.239714 1.7373612
3.240714 1.729456
3.241714 1.7215632
3.242714 1.7136822
3.243714 1.705813
3.244714 1.6979579000000002
3.245714 1.6901195
3.246714 1.6823002999999999
3.247714 1.6745013999999998
3.248714 1.6667219
3.249714 1.6589593
3.250714 1.6512115
3.251714 1.6434768
3.252714 1.6357554
3.253714 1.6280483
3.254714 1.6203569
3.255714 1.6126819000000001
3.256714 1.6050231000000001
3.257714 1.5973800999999999
3.258714 1.5897531
3.259714 1.5821435
3.260714 1.5745524
3.261714 1.5669812
3.262714 1.5594294
3.263714 1.5518959
3.264714 1.5443782
3.265714 1.5368747999999999
3.266714 1.529385
3.267714 1.5219099999999999
3.268714 1.5144518
3.269714 1.5070123
3.270714 1.4995925
3.271714 1.4921924
3.272714 1.4848109
3.273714 1.4774472
3.274714 1.4701011
3.275714 1.4627727
3.276714 1.4554624
3.277714 1.4481701
3.278714 1.440895
3.279714 1.433636
3.280714 1.4263926999999998
3.281714 1.4191654999999999
3.282714 1.4119559
3.283714 1.4047656
3.284714 1.3975959
3.285714 1.3904467999999999
3.286714 1.3833173
3.287714 1.3762056
3.288714 1.3691106
3.289714 1.3620319
3.290714 1.3549701
3.291714 1.3479264
3.292714 1.3409014000000001
3.293714 1.3338955
3.294714 1.3269087000000002
3.295714 1.3199409
3.296714 1.3129922
3.297714 1.3060631
3.298714 1.2991542
3.299714 1.2922654
3.300714 1.2853958
3.301714 1.2785440000000001
3.302714 1.271709
3.303714 1.2648902
3.304714 1.2580886
3.305714 1.2513056
3.306714 1.2445434
3.307714 1.2378029000000002
3.308714 1.2310843
3.309714 1.2243870000000001
3.310714 1.2177099
3.311714 1.2110522000000001
3.312714 1.2044132
3.313714 1.1977926
3.314714 1.19119
3.315714 1.1846048
3.316714 1.1780365
3.317714 1.1714852
3.318714 1.1649517999999999
3.319714 1.1584382
3.320714 1.1519461
3.321714 1.1454769999999999
3.322714 1.1390312
3.323714 1.1326074
3.324714 1.1262037
3.325714 1.1198184
3.326714 1.1134504
3.327714 1.1070993
3.328714 1.1007655
3.329714 1.0944498
3.330714 1.0881526000000001
3.331714 1.0818749
3.332714 1.0756174
3.333714 1.0693815
3.334714 1.0631682
3.335714 1.0569787000000002
3.336714 1.0508126
3.337714 1.0446685
3.338714 1.0385444000000001
3.339714 1.0324378
3.340714 1.0263472
3.341714 1.0202724
3.342714 1.0142145
3.343714 1.0081753
3.344714 1.0021566000000002
3.345714 0.99615958
3.346714 0.9901846799999999
3.347714 0.98423203
3.348714 0.97830165
3.349714 0.9723934300000001
3.350714 0.9665070099999999
3.351714 0.9606412599999999
3.352714 0.9547945999999999
3.353714 0.94896527
3.354714 0.94315205
3.355714 0.93735503
3.356714 0.9315758000000001
3.357714 0.92581687
3.358714 0.9200807700000001
3.359714 0.9143691500000001
3.360714 0.9086821199999999
3.361714 0.90301866
3.362714 0.8973770799999999
3.363714 0.8917558000000001
3.364714 0.8861538
3.365714 0.88057043
3.366714 0.87500513
3.367714 0.8694572399999999
3.368714 0.8639262099999999
3.369714 0.8584121199999999
3.370714 0.85291602
3.371714 0.84744012
3.372714 0.8419870399999999
3.373714 0.8365588300000001
3.374714 0.8311559399999999
3.375714 0.8257773700000001
3.376714 0.82042087
3.377714 0.81508392
3.378714 0.80976505
3.379714 0.8044637699999999
3.380714 0.79918066
3.381714 0.7939165499999999
3.382714 0.78867199
3.383714 0.7834471799999999
3.384714 0.77824225
3.385714 0.77305771
3.386714 0.76789474
3.387714 0.7627547299999999
3.388714 0.75763841
3.389714 0.75254543
3.390714 0.74747405
3.391714 0.7424218100000001
3.392714 0.73738671
3.393714 0.732368
3.394714 0.72736652
3.395714 0.72238413
3.396714 0.71742279
3.397714 0.71248361
3.398714 0.70756664
3.399714 0.70267129
3.400714 0.69779693
3.401714 0.69294358
3.402714 0.68811174
3.403714 0.6833018700000001
3.404714 0.67851385
3.405714 0.6737466
3.406714 0.66899848
3.407714 0.66426825
3.408714 0.6595557999999999
3.409714 0.6548624000000001
3.410714 0.6501901
3.411714 0.64554061
3.412714 0.6409144999999999
3.413714 0.63631097
3.414714 0.6317284400000001
3.415714 0.62716543
3.416714 0.62262127
3.417714 0.61809649
3.418714 0.61359196
3.419714 0.60910834
3.420714 0.60464544
3.421714 0.60020238
3.422714 0.59577818
3.423714 0.59137256
3.424714 0.58698622
3.425714 0.58262059
3.426714 0.5782769099999999
3.427714 0.57395562
3.428714 0.56965598
3.429714 0.56537664
3.430714 0.56111645
3.431714 0.5568751599999999
3.432714 0.5526536599999999
3.433714 0.5484533500000001
3.434714 0.5442753
3.435714 0.54011964
3.436714 0.53598527
3.437714 0.53187064
3.438714 0.52777459
3.439714 0.52369689
3.440714 0.51963837
3.441714 0.5156002500000001
3.442714 0.51158331
3.443714 0.50758766
3.444714 0.50361278
3.445714 0.49965801
3.446714 0.49572317
3.447714 0.49180882000000004
3.448714 0.48791594000000005
3.449714 0.48404499
3.450714 0.48019559999999994
3.451714 0.47636642
3.452714 0.47255568
3.453714 0.46876208
3.454714 0.46498552
3.455714 0.46122717
3.456714 0.45748884
3.457714 0.45377235000000005
3.458714 0.45007857999999995
3.459714 0.44640745
3.460714 0.44275816
3.461714 0.43912991
3.462714 0.43552219999999997
3.463714 0.43193484
3.464714 0.42836755000000004
3.465714 0.42481977000000004
3.466714 0.42129042999999994
3.467714 0.41777845
3.468714 0.41428348
3.469714 0.41080611
3.470714 0.40734806
3.471714 0.40391148
3.472714 0.40049813999999995
3.473714 0.39710873
3.474714 0.3937427
3.475714 0.39039855
3.476714 0.38707453999999997
3.477714 0.38376926
3.478714 0.38048197
3.479714 0.37721244
3.480714 0.37396073
3.481714 0.37072692
3.482714 0.36751123
3.483714 0.36431414
3.484714 0.36113665
3.485714 0.35798009000000003
3.486714 0.35484573
3.487714 0.35173424999999997
3.488714 0.34864538
3.489714 0.34557785999999996
3.490714 0.34252997
3.491714 0.33950005
3.492714 0.33648717
3.493714 0.33349120000000004
3.494714 0.33051273999999997
3.495714 0.32755282999999996
3.496714 0.32461246
3.497714 0.32169248
3.498714 0.31879344
3.499714 0.31591568000000003
3.500714 0.31305933
3.501714 0.31022418
3.502714 0.30740961
3.503714 0.30461466000000004
3.504714 0.3018382
3.505714 0.29907933999999997
3.506714 0.29633769
3.507714 0.29361353
3.508714 0.29090773000000003
3.509714 0.28822143
3.510714 0.28555566000000004
3.511714 0.28291112
3.512714 0.28028798
3.513714 0.277686
3.514714 0.27510454
3.515714 0.27254273
3.516714 0.26999955999999997
3.517714 0.26747407
3.518714 0.26496556
3.519714 0.26247380000000003
3.520714 0.25999916
3.521714 0.25754256999999997
3.522714 0.25510513
3.523714 0.25268784
3.524714 0.2502912
3.525714 0.24791510999999997
3.526714 0.24555907999999999
3.527714 0.24322236
3.528714 0.24090430000000002
3.529714 0.23860437999999998
3.530714 0.23632224000000002
3.531714 0.23405771
3.532714 0.23181070999999998
3.533714 0.22958140000000002
3.534714 0.22737037
3.535714 0.22517852000000002
3.536714 0.22300691
3.537714 0.2208563
3.538714 0.21872673999999998
3.539714 0.21661744
3.540714 0.21452692
3.541714 0.21245361
3.542714 0.21039646
3.543714 0.20835525
3.544714 0.20633057999999999
3.545714 0.20432340000000002
3.546714 0.20233458
3.547714 0.20036462
3.548714 0.19841371
3.549714 0.19648194000000002
3.550714 0.1945695
3.551714 0.19267673
3.552714 0.19080371000000002
3.553714 0.18894995
3.554714 0.18711429
3.555714 0.18529519
3.556714 0.18349139
3.557714 0.18170247
3.558714 0.17992919000000002
3.559714 0.17817318
3.560714 0.1764362
3.561714 0.17471933
3.562714 0.17302259
3.563714 0.17134504
3.564714 0.16968546
3.565714 0.1680429
3.566714 0.16641708
3.567714 0.16480825000000002
3.568714 0.16321669
3.569714 0.16164230999999998
3.570714 0.16008461
3.571714 0.15854307
3.572714 0.15701779999999999
3.573714 0.15550969
3.574714 0.1540203
3.575714 0.15255103
3.576714 0.15110234
3.577714 0.14967334
3.578714 0.1482621
3.579714 0.14686646
3.580714 0.14548507
3.581714 0.14411781
3.582714 0.14276572
3.583714 0.14143017
3.584714 0.14011207
3.585714 0.13881145
3.586714 0.13752773
3.587714 0.13626027000000002
3.588714 0.13500903
3.589714 0.13377466999999998
3.590714 0.13255809999999998
3.591714 0.13135965
3.592714 0.13017874
3.593714 0.12901395
3.594714 0.12786377000000002
3.595714 0.12672746999999998
3.596714 0.12560570999999998
3.597714 0.12450018
3.598714 0.12341283
3.599714 0.12234471999999999
3.600714 0.1212955
3.601714 0.12026362
3.602714 0.11924716
3.603714 0.11824486
3.604714 0.11725656
3.605714 0.11628309
3.606714 0.11532544
3.607714 0.11438406
3.608714 0.11345856
3.609714 0.11254811
3.610714 0.11165222000000001
3.611714 0.11077129
3.612714 0.10990649
3.613714 0.10905919
3.614714 0.10822995
3.615714 0.10741804
3.616714 0.10662157
3.617714 0.10583841999999999
3.618714 0.1050673
3.619714 0.10430833999999999
3.620714 0.103563
3.621714 0.10283313000000001
3.622714 0.10212001999999999
3.623714 0.10142381
3.624714 0.1007436
3.625714 0.10007819999999999
3.626714 0.099426939
3.627714 0.098789961
3.628714 0.09816796500000001
3.629714 0.09756148199999999
3.630714 0.09697027300000001
3.631714 0.096393278
3.632714 0.095829205
3.633714 0.095277338
3.634714 0.09473811400000001
3.635714 0.094213017
3.636714 0.093703781
3.637714 0.093211437
3.638714 0.092735671
3.639714 0.092274963
3.640714 0.09182739300000001
3.641714 0.09139161
3.642714 0.090967439
3.643714 0.090555771
3.644714 0.090157875
3.645714 0.089774595
3.646714 0.089405931
3.647714 0.089051219
3.648714 0.088709744
3.649714 0.088381325
3.650714 0.088066381
3.651714 0.087765564
3.652714 0.08747909499999999
3.653714 0.08720631
3.654714 0.086945784
3.655714 0.086696027
3.656714 0.086456275
3.657714 0.086227001
3.658714 0.086009724
3.659714 0.085806288
3.660714 0.08561796299999999
3.661714 0.085444894
3.662714 0.085286138
3.663714 0.085140252
3.664714 0.08500602
3.665714 0.084882893
3.666714 0.08477095999999999
3.667714 0.08467054
3.668714 0.084581738
3.669714 0.084504363
3.670714 0.084438181
3.671714 0.08438332
3.672714 0.084340543
3.673714 0.08431103200000001
3.674714 0.084295811
3.675714 0.084295124
3.676714 0.084308046
3.677714 0.08433272
3.678714 0.084367063
3.679714 0.084409572
3.680714 0.084459846
3.681714 0.08451855400000001
3.682714 0.08458697700000001
3.683714 0.084666419
3.684714 0.084757822
3.685714 0.084861676
3.686714 0.08497819100000001
3.687714 0.085107511
3.688714 0.08524965400000001
3.689714 0.08540431700000001
3.690714 0.085570652
3.691714 0.085747236
3.692714 0.085932412
3.693714 0.086124893
3.694714 0.086324284
3.695714 0.086531258
3.696714 0.086747302
3.697714 0.08697413699999999
3.698714 0.087213027
3.699714 0.08746442
3.700714 0.08772791499999999
3.701714 0.088002579
3.702714 0.088287314
3.703714 0.088581094
3.704714 0.08888304
3.705714 0.08919242499999999
3.706714 0.089508708
3.707714 0.08983174299999999
3.708714 0.090161973
3.709714 0.090500544
3.710714 0.090849062
3.711714 0.091209135
3.712714 0.091581751
3.713714 0.091966882
3.714714 0.092363445
3.715714 0.09276969900000001
3.716714 0.09318380000000001
3.717714 0.093604298
3.718714 0.094030419
3.719714 0.094462006
3.720714 0.094899349
3.721714 0.095343043
3.722714 0.095793942
3.723714 0.09625315999999999
3.724714 0.096721953
3.725714 0.09720141
3.726714 0.097692013
3.727714 0.09819332
3.728714 0.09870389500000001
3.729714 0.09922170999999999
3.730714 0.09974481099999999
3.731714 0.10027193
3.732714 0.10080287
3.733714 0.10133842000000001
3.734714 0.10187982999999999
3.735714 0.10242834
3.736714 0.10298481
3.737714 0.10354971
3.738714 0.1041232
3.739714 0.10470536
3.740714 0.10529609
3.741714 0.10589486999999999
3.742714 0.10650064
3.743714 0.10711184
3.744714 0.10772691000000001
3.745714 0.10834485
3.746714 0.10896579
3.747714 0.10959095999999999
3.748714 0.11022231
3.749714 0.11086162000000001
3.750714 0.11150987
3.751714 0.11216691999999999
3.752714 0.11283173999999999
3.753714 0.11350305
3.754714 0.11417980000000001
3.755714 0.11486141000000001
3.756714 0.11554759
3.757714 0.116238
3.758714 0.11693210999999999
3.759714 0.11762934
3.760714 0.11832946999999999
3.761714 0.11903304
3.762714 0.11974132000000001
3.763714 0.12045587999999999
3.764714 0.12117776
3.765714 0.12190689000000002
3.766714 0.12264198999999999
3.767714 0.12338112999999999
3.768714 0.12412250999999999
3.769714 0.12486532
3.770714 0.12560993
3.771714 0.12635753
3.772714 0.12710939999999998
3.773714 0.12786626
3.774714 0.12862816
3.775714 0.12939476
3.776714 0.13016582000000002
3.777714 0.13094154000000002
3.778714 0.13172238
3.779714 0.13250847000000002
3.780714 0.1332992
3.781714 0.13409305
3.782714 0.13488812
3.783714 0.135683
3.784714 0.13647748999999998
3.785714 0.13727272999999998
3.786714 0.13807070999999999
3.787714 0.13887329
3.788714 0.13968134999999998
3.789714 0.14049449
3.790714 0.14131145
3.791714 0.14213086
3.792714 0.14295197
3.793714 0.14377478999999999
3.794714 0.14459965
3.795714 0.14542666
3.796714 0.14625535
3.797714 0.14708475999999998
3.798714 0.14791412999999998
3.799714 0.1487435
3.800714 0.14957396
3.801714 0.15040722
3.802714 0.15124475
3.803714 0.15208691
3.804714 0.15293272000000002
3.805714 0.15378029999999998
3.806714 0.15462772
3.807714 0.15547399
3.808714 0.15631933
3.809714 0.15716478
3.810714 0.15801146000000002
3.811714 0.15885981999999998
3.812714 0.15970953000000002
3.813714 0.16055981
3.814714 0.16141022
3.815714 0.16226103
3.816714 0.16311319
3.817714 0.16396763
3.818714 0.16482454
3.819714 0.16568302000000001
3.820714 0.16654135
3.821714 0.16739779
3.822714 0.1682515
3.823714 0.16910288
3.824714 0.16995325
3.825714 0.17080405
3.826714 0.171656
3.827714 0.17250881
3.828714 0.17336147000000002
3.829714 0.17421303
3.830714 0.17506321
3.831714 0.17591262
3.832714 0.17676224999999998
3.833714 0.17761275999999998
3.834714 0.17846387
3.835714 0.17931443
3.836714 0.18016298
3.837714 0.18100856999999998
3.838714 0.18185127
3.839714 0.18269201
3.840714 0.18353201
3.841714 0.18437196
3.842714 0.18521162000000002
3.843714 0.18605001
3.844714 0.18688609
3.845714 0.18771947
3.846714 0.18855068
3.847714 0.18938080000000002
3.848714 0.19021074
3.849714 0.19104056
3.850714 0.19186932
3.851714 0.19269554
3.852714 0.19351795
3.853714 0.19433612
3.854714 0.19515066
3.855714 0.19596268000000003
3.856714 0.19677314
3.857714 0.19758227
3.858714 0.19838959
3.859714 0.19919427999999997
3.860714 0.19999584
3.861714 0.20079443
3.862714 0.20159073
3.863714 0.20238534
3.864714 0.20317822
3.865714 0.20396847
3.866714 0.20475462
3.867714 0.20553543999999999
3.868714 0.20631053000000002
3.869714 0.20708055
3.870714 0.20784688999999998
3.871714 0.20861095
3.872714 0.20937349000000002
3.873714 0.21013438
3.874714 0.21089291999999998
3.875714 0.21164834
3.876714 0.21240024
3.877714 0.21314877
3.878714 0.21389414999999998
3.879714 0.21463637
3.880714 0.21537479
3.881714 0.2161084
3.882714 0.2168363
3.883714 0.21755823
3.884714 0.21827486000000001
3.885714 0.21898737
3.886714 0.21969695000000003
3.887714 0.22040405000000002
3.888714 0.22110827
3.889714 0.22180851
3.890714 0.22250352999999998
3.891714 0.22319256999999998
3.892714 0.22387558000000002
3.893714 0.22455297999999999
3.894714 0.22522532
3.895714 0.22589287000000002
3.896714 0.22655551
3.897714 0.22721307000000002
3.898714 0.2278656
3.899714 0.22851364
3.900714 0.22915795
3.901714 0.22979913999999999
3.902714 0.23043719
3.903714 0.23107130999999997
3.904714 0.23170009
3.905714 0.23232223
3.906714 0.23293698
3.907714 0.23354440999999998
3.908714 0.23414535
3.909714 0.23474079
3.910714 0.23533145000000003
3.911714 0.23591763
3.912714 0.23649912
3.913714 0.23707564
3.914714 0.23764707000000002
3.915714 0.23821342999999998
3.916714 0.23877467
3.917714 0.23933041000000002
3.918714 0.23987984999999998
3.919714 0.24042197
3.920714 0.24095594
3.921714 0.24148165
3.922714 0.24199977
3.923714 0.24251158
3.924714 0.24301840000000002
3.925714 0.24352113000000003
3.926714 0.2440199
3.927714 0.2445142
3.928714 0.24500322
3.929714 0.24548618
3.930714 0.24596252000000002
3.931714 0.24643189
3.932714 0.24689399
3.933714 0.24734838
3.934714 0.24779467000000002
3.935714 0.24823274
3.936714 0.24866296
3.937714 0.24908629999999998
3.938714 0.24950397
3.939714 0.24991706
3.940714 0.25032600000000005
3.941714 0.25073043
3.942714 0.25112926999999996
3.943714 0.25152117
3.944714 0.25190503999999997
3.945714 0.25228027
3.946714 0.25264679
3.947714 0.25300486
3.948714 0.25335484999999996
3.949714 0.25369711
3.950714 0.25403206
3.951714 0.25436024
3.952714 0.25468238
3.953714 0.25499926
3.954714 0.25531133
3.955714 0.25561836
3.956714 0.25591946
3.957714 0.25621324
3.958714 0.25649827000000003
3.959714 0.25677362
3.960714 0.25703912
3.961714 0.25729532
3.962714 0.25754317
3.963714 0.25778369
3.964714 0.25801756
3.965714 0.2582452
3.966714 0.25846672000000004
3.967714 0.25868211
3.968714 0.25889133000000003
3.969714 0.25909415
3.970714 0.25928998
3.971714 0.25947799
3.972714 0.25965716
3.973714 0.25982668
3.974714 0.2599864
3.975714 0.26013688
3.976714 0.26027928
3.977714 0.26041493
3.978714 0.26054489000000003
3.979714 0.26066955
3.980714 0.26078861999999997
3.981714 0.26090126
3.982714 0.26100655
3.983714 0.26110359
3.984714 0.26119181
3.985714 0.26127084
3.986714 0.26134042999999996
3.987714 0.26140048
3.988714 0.26145114
3.989714 0.26149296
3.990714 0.26152681
3.991714 0.26155387
3.992714 0.26157517
3.993714 0.26159128
3.994714 0.26160197
3.995714 0.26160628
3.996714 0.26160283
3.997714 0.2615903
3.998714 0.26156780999999996
3.999714 0.26153515
4.000714 0.26149265
4.001714 0.26144101000000003
4.002714 0.26138097
4.003714 0.26131314
4.004714 0.26123801
4.005714 0.26115598
4.006714 0.26106741
4.007714 0.26097249
4.008714 0.26087107
4.009714 0.26076264000000005
4.010714 0.26064627
4.011714 0.26052091
4.012714 0.26038574999999997
4.013714 0.26024049
4.014714 0.26008557
4.015714 0.25992191
4.016714 0.25975064
4.017715 0.25957264
4.018714 0.25938833
4.019714 0.25919757
4.020714 0.25899992
4.021714 0.25879482000000004
4.022714 0.25858188
4.023714 0.25836085
4.024714 0.25813156
4.025714 0.25789379
4.026714 0.25764727
4.027714 0.25739181
4.028714 0.25712741
4.029714 0.25685441
4.030715 0.2565735
4.031714 0.25628542
4.032714 0.25599066
4.033714 0.25568926000000003
4.034714 0.25538073
4.035714 0.25506436000000005
4.036714 0.25473949
4.037714 0.25440587
4.038714 0.2540637
4.039714 0.25371352999999996
4.040714 0.25335585
4.041714 0.25299094
4.042714 0.25261866
4.043715 0.25223863999999996
4.044714 0.25185050999999997
4.045714 0.25145421
4.046714 0.2510499
4.047714 0.25063793
4.048714 0.25021851
4.049714 0.24979159
4.050714 0.24935687
4.051714 0.24891409999999997
4.052714 0.24846322
4.053714 0.24800461000000001
4.054714 0.2475389
4.055714 0.24706668
4.056714 0.24658812000000002
4.057714 0.24610288
4.058714 0.24561021
4.059714 0.24510932000000002
4.060714 0.24459984
4.061714 0.24408197
4.062714 0.24355641
4.063715 0.24302392
4.064714 0.24248497
4.065714 0.24193947
4.066714 0.24138690999999998
4.067714 0.24082668
4.068714 0.24025827000000002
4.069714 0.23968164
4.070714 0.239097
4.071714 0.23850455999999998
4.072714 0.23790435000000001
4.073714 0.23729613
4.074714 0.23667971
4.075714 0.23605528
4.076715 0.23542359
4.077714 0.23478579
4.078714 0.23414311000000002
4.079714 0.23349614000000002
4.080714 0.23284461
4.081714 0.2321874
4.082714 0.23152303999999999
4.083714 0.23085028
4.084714 0.23016853
4.085714 0.22947800000000002
4.086714 0.22877943999999997
4.087714 0.22807360999999998
4.088714 0.22736106
4.089714 0.22664198
4.090714 0.22591653
4.091714 0.22518497
4.092714 0.22444786
4.093714 0.22370568000000002
4.094714 0.22295854999999998
4.095714 0.22220584
4.096714 0.22144625
4.097714 0.22067833
4.098714 0.21990105000000001
4.099714 0.2191144
4.100714 0.21831938
4.101714 0.21751765
4.102714 0.2167108
4.103714 0.21589971000000002
4.104714 0.21508439
4.105714 0.21426415
4.106714 0.21343818
4.107714 0.21260590000000001
4.108714 0.21176708000000002
4.109715 0.21092175000000002
4.110714 0.21006979999999997
4.111714 0.20921088
4.112714 0.20834457
4.113714 0.20747075
4.114714 0.20659005
4.115714 0.20570380000000002
4.116714 0.20481359999999998
4.117714 0.20392069
4.118714 0.20302525
4.119714 0.20212634
4.120714 0.20122216
4.121714 0.20031090999999998
4.122715 0.19939138999999997
4.123714 0.19846349000000002
4.124714 0.19752788
4.125714 0.19658562
4.126714 0.19563760000000002
4.127714 0.19468439
4.128714 0.19372625000000002
4.129714 0.19276349
4.130714 0.19179666
4.131714 0.19082632
4.132714 0.18985269999999999
4.133714 0.1888753
4.134714 0.18789277999999998
4.135714 0.18690343
4.136714 0.18590583
4.137714 0.1848996
4.138714 0.18388565
4.139714 0.18286585
4.140714 0.18184232
4.141714 0.1808166
4.142715 0.1797893
4.143714 0.17876003
4.144714 0.17772793
4.145714 0.17669207
4.146714 0.17565178
4.147714 0.17460652000000002
4.148714 0.17355564
4.149714 0.17249831000000002
4.150714 0.17143372
4.151714 0.17036147000000001
4.152714 0.16928214
4.153714 0.16819726000000002
4.154714 0.16710903
4.155715 0.16601945
4.156714 0.16492968
4.157714 0.16383957
4.158714 0.16274785
4.159714 0.16165274
4.160714 0.16055271000000002
4.161714 0.15944685
4.162714 0.15833494
4.163714 0.15721717000000002
4.164714 0.15609376
4.165714 0.15496491
4.166714 0.15383093
4.167714 0.15269252
4.168715 0.1515509
4.169714 0.15040747
4.170714 0.14926331
4.171714 0.14811867
4.172714 0.1469727
4.173714 0.14582378000000001
4.174714 0.14467015
4.175714 0.14351067
4.176714 0.14234518999999998
4.177714 0.14117443000000002
4.178714 0.13999952000000002
4.179714 0.13882148
4.180714 0.13764092
4.181714 0.13645815
4.182714 0.1352734
4.183714 0.1340871
4.184714 0.13289974000000002
4.185714 0.13171161
4.186714 0.1305224
4.187714 0.12933109999999998
4.188715 0.12813628
4.189714 0.12693668
4.190714 0.12573176
4.191714 0.12452195
4.192714 0.12330838999999999
4.193714 0.12209237999999999
4.194714 0.12087483
4.195714 0.11965593999999999
4.196714 0.11843542
4.197714 0.11721289
4.198714 0.11598829
4.199714 0.11476186
4.200714 0.11353395
4.201715 0.11230456
4.202714 0.11107317
4.203714 0.10983899000000001
4.204714 0.1086013
4.205714 0.10736006000000001
4.206714 0.10611596999999999
4.207714 0.10487019
4.208714 0.10362383
4.209714 0.10237733
4.210714 0.10113041
4.211714 0.09988230900000002
4.212714 0.09863239199999999
4.213714 0.097380584
4.214714 0.096127397
4.215714 0.094873557
4.216714 0.093619479
4.217714 0.092364906
4.218714 0.091109041
4.219714 0.089851016
4.220714 0.088590477
4.221714 0.087327813
4.222714 0.086063921
4.223714 0.08479965
4.224714 0.083535264
4.225714 0.082270306
4.226714 0.081003964
4.227714 0.07973566500000001
4.228714 0.078465574
4.229714 0.07719456899999999
4.230714 0.075923721
4.231714 0.07465361300000001
4.232714 0.073383906
4.233714 0.072113489
4.234715 0.070841104
4.235714 0.06956612300000001
4.236714 0.06828896599999999
4.237714 0.067010894
4.238714 0.065733324
4.239714 0.064457115
4.240714 0.063182221
4.241714 0.061907986
4.242714 0.060633768
4.243714 0.059359525999999996
4.244714 0.05808587899999999
4.245714 0.056813633999999995
4.246714 0.055543065999999995
4.247715 0.054273428
4.248714 0.053003134
4.249714 0.051730528
4.250714 0.050454848999999996
4.251714 0.049176753999999996
4.252714 0.0478981
4.253714 0.046621048
4.254714 0.045347018999999995
4.255714 0.044076119000000004
4.256714 0.042807311
4.257714 0.04153921
4.258714 0.040270958999999995
4.259714 0.039002614
4.260714 0.037734851
4.261714 0.036468214
4.262714 0.035202497
4.263714 0.033936711
4.264714 0.032669734
4.265714 0.031401252
4.266714 0.030132321999999996
4.267715 0.028865144
4.268714 0.027602067
4.269714 0.026344371000000002
4.270714 0.025091536
4.271714 0.023841452
4.272714 0.022591467
4.273714 0.021339681
4.274714 0.020085728
4.275714 0.018830672
4.276714 0.017576129
4.277714 0.01632325
4.278714 0.015072225
4.279714 0.013822591
4.280715 0.012574059999999998
4.281714 0.011327235000000001
4.282714 0.010083645
4.283714 0.008844956000000001
4.284714 0.0076118413
4.285714 0.0063832384
4.286714 0.0051565497
4.287714 0.0039288025
4.288714 0.0026981124
4.289714 0.0014646662
4.290714 0.00023062566
4.291714 -0.0010009906
4.292714 -0.0022277862000000003
4.293715 -0.003448984
4.294714 -0.0046654193
4.295714 -0.0058786376
4.296714 -0.007089761500000001
4.297714 -0.0082988925
4.298714 -0.0095053801
4.299714 -0.010708744000000001
4.300714 -0.011909526
4.301714 -0.013109391000000001
4.302714 -0.014310304999999999
4.303714 -0.015513239
4.304714 -0.01671722
4.305714 -0.017919416
4.306714 -0.019116317
4.307714 -0.020305377
4.308714 -0.021486235
4.309714 -0.022660776
4.310714 -0.023832047999999998
4.311714 -0.025002658
4.312714 -0.026173593
4.313715 -0.027344099
4.314714 -0.028512574
4.315714 -0.029677796
4.316714 -0.030839679
4.317714 -0.031999042
4.318714 -0.033156635
4.319714 -0.034312127
4.320714 -0.035463853
4.321714 -0.036609566
4.322714 -0.037747822
4.323714 -0.038879097
4.324714 -0.04000589
4.325714 -0.041131626
4.326715 -0.042258968
4.327714 -0.043388447000000004
4.328714 -0.044518241
4.329714 -0.045645185
4.330714 -0.046766427
4.331714 -0.047880737
4.332714 -0.048988761
4.333714 -0.050092168
4.334714 -0.051192339999999996
4.335714 -0.052289484
4.336714 -0.053382706
4.337714 -0.054470962
4.338714 -0.055554189000000004
4.339714 -0.056633720000000005
4.340714 -0.057711679
4.341714 -0.058789662
4.342714 -0.05986753399999999
4.343714 -0.06094313
4.344714 -0.062013208
4.345714 -0.06307507300000001
4.346714 -0.064128003
4.347714 -0.065173599
4.348714 -0.066214905
4.349714 -0.067254761
4.350714 -0.068294414
4.351714 -0.069333136
4.352714 -0.07036898800000001
4.353714 -0.07140018299999999
4.354714 -0.072426087
4.355714 -0.073447323
4.356714 -0.074464927
4.357714 -0.07547923
4.358714 -0.076489279
4.359715 -0.07749323799999999
4.360714 -0.078489585
4.361714 -0.079478271
4.362714 -0.080461137
4.363714 -0.081441132
4.364714 -0.08242081999999999
4.365714 -0.083400996
4.366714 -0.084380206
4.367714 -0.08535551
4.368714 -0.086324016
4.369714 -0.087284285
4.370714 -0.08823681900000001
4.371714 -0.089183438
4.372715 -0.090125989
4.373714 -0.09106529799999999
4.374714 -0.092000904
4.375714 -0.092931755
4.376714 -0.093857257
4.377714 -0.094777922
4.378714 -0.09569514700000001
4.379714 -0.096610241
4.380714 -0.097523344
4.381714 -0.098432996
4.382714 -0.099336705
4.383714 -0.10023221
4.384714 -0.10111878
4.385714 -0.10199767
4.386714 -0.10287151
4.387714 -0.10374290000000001
4.388714 -0.10461315
4.389714 -0.10548172
4.390714 -0.10634676
4.391714 -0.10720621
4.392715 -0.10805890000000001
4.393714 -0.10890493
4.394714 -0.10974512
4.395714 -0.11058019999999999
4.396714 -0.1114101
4.397714 -0.11223401999999999
4.398714 -0.11305117999999999
4.399714 -0.11386164
4.400714 -0.11466670999999999
4.401714 -0.11546847
4.402714 -0.11626873
4.403714 -0.11706797000000001
4.404714 -0.1178649
4.405715 -0.11865708999999999
4.406714 -0.11944202999999999
4.407714 -0.12021839
4.408714 -0.12098651
4.409714 -0.12174798
4.410714 -0.12250468999999999
4.411714 -0.12325788000000001
4.412714 -0.12400768
4.413714 -0.12475351
4.414714 -0.12549465
4.415714 -0.12623083000000002
4.416714 -0.12696227
4.417714 -0.12768917000000002
4.418715 -0.12841112
4.419714 -0.12912691
4.420714 -0.12983496
4.421714 -0.13053411
4.422714 -0.13122449
4.423714 -0.13190767
4.424714 -0.13258616
4.425714 -0.13326233999999998
4.426714 -0.13393753
4.427714 -0.13461148
4.428714 -0.13528273999999998
4.429714 -0.13594938
4.430714 -0.13660985
4.431714 -0.13726333
4.432714 -0.13790961000000002
4.433714 -0.13854876
4.434714 -0.1391808
4.435714 -0.13980576
4.436714 -0.14042396000000001
4.437714 -0.14103638000000002
4.438715 -0.14164459
4.439714 -0.14225023
4.440714 -0.1428543
4.441714 -0.14345655
4.442714 -0.14405547
4.443714 -0.14464883
4.444714 -0.14523453
4.445714 -0.14581138000000002
4.446714 -0.14637941000000002
4.447714 -0.14693966
4.448714 -0.14749352
4.449714 -0.14804228
4.450714 -0.14858687
4.451715 -0.1491279
4.452714 -0.14966580999999998
4.453714 -0.15020089
4.454714 -0.15073307000000002
4.455714 -0.15126166
4.456714 -0.15178525
4.457714 -0.152302
4.458714 -0.15281027
4.459714 -0.15330928
4.460714 -0.15379948000000002
4.461714 -0.15428242
4.462714 -0.15476008
4.463714 -0.1552342
4.464714 -0.15570573000000001
4.465714 -0.15617472999999998
4.466714 -0.15664068
4.467714 -0.15710285999999998
4.468714 -0.15756055
4.469714 -0.15801309
4.470714 -0.15845974
4.471714 -0.1588997
4.472714 -0.15933228
4.473714 -0.15975735000000002
4.474714 -0.16017561
4.475714 -0.16058856
4.476714 -0.16099797999999998
4.477714 -0.16140518
4.478714 -0.16181041000000002
4.479714 -0.16221273
4.480714 -0.1626104
4.481714 -0.16300165
4.482714 -0.16338533000000002
4.483714 -0.16376121
4.484715 -0.16412975000000002
4.485714 -0.16449169
4.486714 -0.16484769
4.487714 -0.16519822
4.488714 -0.16554384
4.489714 -0.16588538
4.490714 -0.16622389
4.491714 -0.16656016
4.492714 -0.16689426000000002
4.493714 -0.16722509
4.494714 -0.16755065
4.495714 -0.16786874000000002
4.496714 -0.16817796
4.497715 -0.16847832999999998
4.498714 -0.16877125
4.499714 -0.16905889999999998
4.500714 -0.16934325
4.501714 -0.16962533000000002
4.502714 -0.16990517
4.503714 -0.17018212
4.504714 -0.17045549
4.505714 -0.17072487
4.506714 -0.17099008999999998
4.507714 -0.17125077
4.508714 -0.17150596999999998
4.509714 -0.17175433
4.510714 -0.17199463
4.511714 -0.17222654999999998
4.512714 -0.17245119
4.513714 -0.17267078
4.514714 -0.17288784000000001
4.515714 -0.17310397
4.516714 -0.17331921
4.517715 -0.17353205
4.518714 -0.1737403
4.519714 -0.17394212
4.520714 -0.17413682
4.521714 -0.1743249
4.522714 -0.17450741
4.523714 -0.17468517
4.524714 -0.1748584
4.525714 -0.17502685
4.526714 -0.17519046000000002
4.527714 -0.17534982999999998
4.528714 -0.17550624
4.529714 -0.17566092
4.530715 -0.17581425
4.531714 -0.17596513
4.532714 -0.17611127000000001
4.533714 -0.17625011
4.534714 -0.17638011
4.535714 -0.17650152
4.536714 -0.17661625
4.537714 -0.17672695000000002
4.538714 -0.17683572
4.539714 -0.17694331
4.540714 -0.1770491
4.541714 -0.17715183
4.542714 -0.17725052
4.543715 -0.17734501
4.544714 -0.17743568
4.545714 -0.17752287
4.546714 -0.17760609
4.547714 -0.17768415
4.548714 -0.17775565
4.549714 -0.17782004999999998
4.550714 -0.17787832
4.551714 -0.17793268
4.552714 -0.1779857
4.553714 -0.17803892999999998
4.554714 -0.17809211
4.555714 -0.17814324
4.556714 -0.17818962
4.557714 -0.17822916
4.558714 -0.17826124
4.559714 -0.17828679
4.560714 -0.17830746
4.561714 -0.17832454
4.562714 -0.17833841
4.563715 -0.17834876
4.564714 -0.17835523
4.565714 -0.17835817
4.566714 -0.17835874000000002
4.567714 -0.17835832
4.568714 -0.17835754
4.569714 -0.17835557000000002
4.570714 -0.17835032
4.571714 -0.17833932
4.572714 -0.17832104000000001
4.573714 -0.17829577
4.574714 -0.17826546000000001
4.575714 -0.17823274
4.576715 -0.17819963
4.577714 -0.17816656
4.578714 -0.17813244
4.579714 -0.17809542
4.580714 -0.17805400999999998
4.581714 -0.17800772
4.582714 -0.17795695
4.583714 -0.17790231
4.584714 -0.17784382999999998
4.585714 -0.17778088
4.586714 -0.17771257999999998
4.587714 -0.17763874000000002
4.588714 -0.17756048
4.589714 -0.17748001
4.590714 -0.17739978
4.591714 -0.17732122
4.592714 -0.17724396
4.593714 -0.17716596
4.594714 -0.17708447
4.595714 -0.17699737
4.596714 -0.17690402
4.597714 -0.17680536000000002
4.598714 -0.17670308
4.599714 -0.17659867
4.600714 -0.17649271
4.601714 -0.17638498
4.602714 -0.17627506
4.603714 -0.17616298
4.604714 -0.17604941000000002
4.605714 -0.17593513
4.606714 -0.17582031
4.607714 -0.17570397
4.608714 -0.17558411
4.609715 -0.17545865
4.610714 -0.17532649
4.611714 -0.17518824000000002
4.612714 -0.17504598000000002
4.613714 -0.1749024
4.614714 -0.17475957
4.615714 -0.17461812
4.616714 -0.1744772
4.617714 -0.17433527
4.618714 -0.17419097
4.619714 -0.17404368
4.620714 -0.1738935
4.621714 -0.17374072
4.622715 -0.17358523
4.623714 -0.17342651
4.624714 -0.17326402
4.625714 -0.17309787
4.626714 -0.17292923
4.627714 -0.17276006
4.628714 -0.17259221
4.629714 -0.17242652
4.630714 -0.17226221
4.631714 -0.1720972
4.632714 -0.17192902
4.633714 -0.17175589
4.634714 -0.17157743
4.635714 -0.17139452
4.636714 -0.1712087
4.637714 -0.17102130999999998
4.638714 -0.17083313
4.639714 -0.17064438
4.640714 -0.17045524
4.641714 -0.17026616
4.642715 -0.17007783999999998
4.643714 -0.16989072
4.644714 -0.16970446
4.645714 -0.16951761999999998
4.646714 -0.16932819999999998
4.647714 -0.16913443
4.648714 -0.16893564
4.649714 -0.16873268
4.650714 -0.16852753
4.651714 -0.1683224
4.652714 -0.16811873000000002
4.653714 -0.16791677000000002
4.654714 -0.16771577999999998
4.655715 -0.16751463
4.656714 -0.16731251
4.657714 -0.16710913
4.658714 -0.16690455
4.659714 -0.16669868
4.660714 -0.16649105
4.661714 -0.16628099
4.662714 -0.16606819
4.663714 -0.16585323
4.664714 -0.16563757999999998
4.665714 -0.16542315000000002
4.666714 -0.16521133000000002
4.667714 -0.1650023
4.668715 -0.16479488
4.669714 -0.164587
4.670714 -0.16437683
4.671714 -0.16416346
4.672714 -0.16394724
4.673714 -0.16372935
4.674714 -0.16351104
4.675714 -0.16329305
4.676714 -0.16307554
4.677714 -0.1628584
4.678714 -0.16264176
4.679714 -0.16242615000000002
4.680714 -0.16221215
4.681714 -0.16199986
4.682714 -0.16178839
4.683714 -0.16157606
4.684714 -0.16136105
4.685714 -0.16114238
4.686714 -0.16092054
4.687714 -0.16069742
4.688715 -0.16047548
4.689714 -0.16025667999999998
4.690714 -0.16004166
4.691714 -0.1598297
4.692714 -0.15961931999999998
4.693714 -0.15940908
4.694714 -0.15919823
4.695714 -0.15898666
4.696714 -0.15877443
4.697714 -0.15856136
4.698714 -0.15834689999999998
4.699714 -0.15813061
4.700714 -0.1579128
4.701715 -0.15769491
4.702714 -0.15747924
4.703714 -0.157268
4.704714 -0.15706219
4.705714 -0.15686105
4.706714 -0.15666225
4.707714 -0.15646290999999998
4.708714 -0.15626085
4.709714 -0.15605541
4.710714 -0.15584744
4.711714 -0.15563854
4.712714 -0.15543024
4.713714 -0.15522335
4.714714 -0.15501811999999998
4.715714 -0.15481475
4.716714 -0.1546139
4.717714 -0.15441664
4.718714 -0.15422382
4.719714 -0.15403529
4.720714 -0.15384951
4.721714 -0.15366386999999998
4.722714 -0.15347585
4.723714 -0.15328419
4.724714 -0.15308959
4.725714 -0.15289439999999999
4.726714 -0.15270149
4.727714 -0.15251295
4.728714 -0.15232936
4.729714 -0.15214977
4.730714 -0.15197269
4.731714 -0.15179694
4.732714 -0.1516222
4.733714 -0.15144876
4.734715 -0.15127681999999998
4.735714 -0.15110594
4.736714 -0.15093505
4.737714 -0.15076317
4.738714 -0.15059031
4.739714 -0.15041791000000002
4.740714 -0.15024849
4.741714 -0.15008448
4.742714 -0.14992703
4.743714 -0.14977531
4.744714 -0.14962688000000002
4.745714 -0.14947892999999998
4.746714 -0.14932958
4.747715 -0.14917866999999999
4.748714 -0.14902749
4.749714 -0.14887785
4.750714 -0.14873103000000001
4.751714 -0.14858723
4.752714 -0.14844595
4.753714 -0.14830674
4.754714 -0.14816989
4.755714 -0.14803644
4.756714 -0.1479074
4.757714 -0.14778293
4.758714 -0.14766179000000001
4.759714 -0.14754173
4.760714 -0.14742063
4.761714 -0.14729775
4.762714 -0.14717425
4.763714 -0.14705284
4.764714 -0.1469364
4.765714 -0.14682669
4.766714 -0.14672357
4.767715 -0.14662537
4.768714 -0.14652991
4.769714 -0.14643568
4.770714 -0.14634235
4.771714 -0.14625047
4.772714 -0.14616061
4.773714 -0.1460727
4.774714 -0.14598597
4.775714 -0.14589966
4.776714 -0.14581392999999998
4.777714 -0.14573028
4.778714 -0.14565116
4.779714 -0.14557877
4.780715 -0.14551392999999999
4.781714 -0.14545545
4.782714 -0.14540066000000001
4.783714 -0.14534674
4.784714 -0.14529201
4.785714 -0.14523672
4.786714 -0.14518256999999998
4.787714 -0.14513175
4.788714 -0.14508568
4.789714 -0.1450446
4.790714 -0.14500784
4.791714 -0.14497478
4.792714 -0.1449454
4.793715 -0.14492041
4.794714 -0.14490051
4.795714 -0.14488556
4.796714 -0.14487413
4.797714 -0.14486393
4.798714 -0.14485298000000002
4.799714 -0.14484073
4.800714 -0.14482859
4.801714 -0.14481933
4.802714 -0.14481588
4.803714 -0.14481992
4.804714 -0.14483135
4.805714 -0.14484863
4.806714 -0.14486987
4.807714 -0.14489386
4.808714 -0.14492052
4.809714 -0.14495046
4.810714 -0.14498418
4.811714 -0.14502136999999998
4.812714 -0.14506102
4.813715 -0.14510209
4.814714 -0.14514445
4.815714 -0.14518927
4.816714 -0.14523866
4.817714 -0.14529461
4.818714 -0.14535785
4.819714 -0.14542744999999999
4.820714 -0.14550136
4.821714 -0.1455775
4.822714 -0.14565487
4.823714 -0.14573403
4.824714 -0.14581655999999998
4.825714 -0.145904
4.826715 -0.14599696
4.827714 -0.14609481
4.828714 -0.14619632
4.829714 -0.14630051
4.830714 -0.14640744
4.831714 -0.14651810999999998
4.832714 -0.14663382
4.833714 -0.14675519
4.834714 -0.14688178
4.835714 -0.14701235
4.836714 -0.14714575
4.837714 -0.14728180000000002
4.838714 -0.14742148
4.839714 -0.14756650999999998
4.840714 -0.14771818
4.841714 -0.1478765
4.842714 -0.14804009999999998
4.843714 -0.14820684
4.844714 -0.14837503999999999
4.845714 -0.14854433
4.846714 -0.14871585999999998
4.847714 -0.14889158
4.848714 -0.14907320000000002
4.849714 -0.14926143
4.850714 -0.14945588
4.851714 -0.14965564
4.852714 -0.14986011
4.853714 -0.15006929
4.854714 -0.15028366
4.855714 -0.15050339999999998
4.856714 -0.15072781
4.857714 -0.15095525999999998
4.858714 -0.15118398
4.859715 -0.15141303
4.860714 -0.15164311
4.861714 -0.15187649
4.862714 -0.15211613
4.863714 -0.15236441
4.864714 -0.15262209000000002
4.865714 -0.15288827000000002
4.866714 -0.15316092
4.867714 -0.15343800999999999
4.868714 -0.15371831
4.869714 -0.15400144000000002
4.870714 -0.15428754
4.871714 -0.15457663
4.872715 -0.15486834
4.873714 -0.15516232000000002
4.874714 -0.15545884
4.875714 -0.15575923
4.876714 -0.15606572999999999
4.877714 -0.15638061
4.878714 -0.15670508
4.879714 -0.15703855
4.880714 -0.15737874
4.881714 -0.15772260999999999
4.882714 -0.15806766
4.883714 -0.15841291999999998
4.884714 -0.15875904
4.885714 -0.1591078
4.886714 -0.15946104
4.887714 -0.15982002
4.888714 -0.16018527
4.889714 -0.16055701
4.890714 -0.16093558000000002
4.891714 -0.16132159
4.892715 -0.16171544999999998
4.893714 -0.1621168
4.894714 -0.16252412
4.895714 -0.162935
4.896714 -0.16334701
4.897714 -0.16375881
4.898714 -0.16417094
4.899714 -0.16458553
4.900714 -0.16500552
4.901714 -0.16543336
4.902714 -0.16587013
4.903714 -0.16631542000000002
4.904714 -0.16676785
4.905715 -0.16722592
4.906714 -0.16768861999999998
4.907714 -0.16815549
4.908714 -0.16862627
4.909714 -0.16910040999999998
4.910714 -0.16957719000000002
4.911714 -0.17005602
4.912714 -0.17053714
4.913714 -0.17102197
4.914714 -0.17151276000000001
4.915714 -0.17201185
4.916714 -0.17252051000000002
4.917714 -0.17303842
4.918715 -0.1735637
4.919714 -0.17409378
4.920714 -0.17462653
4.921714 -0.17516098
4.922714 -0.1756975
4.923714 -0.17623717
4.924714 -0.17678117
4.925714 -0.17733021000000002
4.926714 -0.17788452000000002
4.927714 -0.17844427000000002
4.928714 -0.17900988
4.929714 -0.17958211
4.930714 -0.18016157
4.931714 -0.18074819
4.932714 -0.18134087999999998
4.933714 -0.18193779999999998
4.934714 -0.18253707
4.935714 -0.18313769000000002
4.936714 -0.18374006
4.937714 -0.18434579
4.938715 -0.18495702
4.939714 -0.18557544
4.940714 -0.18620169
4.941714 -0.18683529000000001
4.942714 -0.18747513
4.943714 -0.18812016
4.944714 -0.18876976
4.945714 -0.18942373999999998
4.946714 -0.19008202
4.947714 -0.19074436
4.948714 -0.19141029
4.949714 -0.19207943
4.950714 -0.19275196
4.951715 -0.19342885
4.952714 -0.19411166000000002
4.953714 -0.19480186
4.954714 -0.19550011
4.955714 -0.19620596
4.956714 -0.19691791000000003
4.957714 -0.1976341
4.958714 -0.19835308000000001
4.959714 -0.19907427
4.960714 -0.19979809999999998
4.961714 -0.20052548
4.962714 -0.20125733999999998
4.963714 -0.20199430000000002
4.964714 -0.20273658
4.965714 -0.20348437
4.966714 -0.2042379
4.967714 -0.20499758
4.968714 -0.20576358999999997
4.969714 -0.20653566
4.970714 -0.20731294
4.971714 -0.20809418000000002
4.972714 -0.20887824000000002
4.973714 -0.20966467
4.974714 -0.2104539
4.975714 -0.21124713
4.976714 -0.21204578
4.977714 -0.21285098
4.978714 -0.21366306999999998
4.979714 -0.21448172999999998
4.980714 -0.21530613
4.981714 -0.21613549999999998
4.982714 -0.2169692
4.983714 -0.2178068
4.984715 -0.21864807
4.985714 -0.21949271
4.986714 -0.22034051
4.987714 -0.22119151
4.988714 -0.22204616000000002
4.989714 -0.22290527999999998
4.990714 -0.22376990000000002
4.991714 -0.22464083
4.992714 -0.22551824999999998
4.993714 -0.22640172000000003
4.994714 -0.22729021
4.995714 -0.22818255
4.996714 -0.22907786
4.997715 -0.22997577000000002
4.998714 -0.23087643000000002
4.999714 -0.23178034
5.000714 -0.2326882
5.001714 -0.23360068
5.002714 -0.23451841
5.003714 -0.23544191
5.004714 -0.23637153
5.005714 -0.23730732999999998
5.006714 -0.23824891999999998
5.007714 -0.23919556
5.008714 -0.24014616
5.009714 -0.24109967000000002
5.010714 -0.24205537
5.011714 -0.24301314
5.012714 -0.24397336
5.013714 -0.24493684000000002
5.014714 -0.24590447999999998
5.015714 -0.24687708000000003
5.016714 -0.24785518
5.017715 -0.24883905000000003
5.018714 -0.24982864999999999
5.019714 -0.25082366
5.020714 -0.25182340999999997
5.021714 -0.25282705
5.022714 -0.25383364
5.023714 -0.25484248
5.024714 -0.25585325999999997
5.025714 -0.25686629
5.026714 -0.25788231
5.027714 -0.25890227
5.028714 -0.25992703
5.029714 -0.260957
5.030715 -0.26199224
5.031714 -0.26303243
5.032714 -0.26407714
5.033714 -0.26512591
5.034714 -0.26617828
5.035714 -0.26723379
5.036714 -0.26829201
5.037714 -0.26935262
5.038714 -0.27041563
5.039714 -0.27148146
5.040714 -0.27255085
5.041714 -0.27362471
5.042714 -0.27470365
5.043715 -0.27578771
5.044714 -0.27687629
5.045714 -0.27796843
5.046714 -0.27906313
5.047714 -0.28015978
5.048714 -0.28125835
5.049714 -0.28235915
5.050714 -0.28346274
5.051714 -0.28456955
5.052714 -0.28567987
5.053714 -0.28679392
5.054714 -0.28791195
5.055714 -0.28903426
5.056714 -0.29016109
5.057714 -0.29129232
5.058714 -0.2924273
5.059714 -0.29356490999999996
5.060714 -0.29470404
5.061714 -0.29584393
5.062714 -0.29698464
5.063715 -0.29812707
5.064714 -0.29927252
5.065714 -0.30042222
5.066714 -0.30157673
5.067714 -0.30273587999999996
5.068714 -0.30389896
5.069714 -0.30506509000000004
5.070714 -0.30623358
5.071714 -0.30740399
5.072714 -0.30857609
5.073714 -0.30974955000000004
5.074714 -0.31092409
5.075714 -0.31209953999999995
5.076715 -0.31327619
5.077714 -0.31445499
5.078714 -0.31563735
5.079714 -0.31682465000000004
5.080714 -0.31801763
5.081714 -0.31921596
5.082714 -0.32041832
5.083714 -0.32162283999999997
5.084714 -0.32282779
5.085714 -0.32403218
5.086714 -0.32523596
5.087714 -0.32643983
5.088714 -0.32764473
5.089714 -0.32885154
5.090714 -0.33006085999999996
5.091714 -0.33127316
5.092714 -0.33248889000000004
5.093714 -0.33370845
5.094714 -0.33493205
5.095714 -0.33615921
5.096714 -0.33738879
5.097714 -0.33861906
5.098714 -0.33984841
5.099714 -0.34107593999999997
5.100714 -0.34230191
5.101714 -0.34352774
5.102714 -0.34475545
5.103714 -0.34598694
5.104714 -0.34722327
5.105714 -0.34846442
5.106714 -0.34970953
5.107714 -0.35095734
5.108714 -0.35220662
5.109715 -0.35345634
5.110714 -0.35470561
5.111714 -0.35595372
5.112714 -0.35720011
5.113714 -0.35844466
5.114714 -0.359688
5.115714 -0.36093162
5.116714 -0.36217752
5.117714 -0.36342756
5.118714 -0.36468285
5.119714 -0.36594314
5.120714 -0.36720695999999997
5.121714 -0.36847211999999996
5.122715 -0.36973641
5.123714 -0.3709984
5.124714 -0.37225762
5.125714 -0.37351449
5.126714 -0.37476995
5.127714 -0.37602519
5.128714 -0.37728127
5.129714 -0.37853918000000003
5.130714 -0.37979982
5.131714 -0.38106376000000003
5.132714 -0.38233108000000005
5.133714 -0.38360106
5.134714 -0.3848721
5.135714 -0.38614220000000005
5.136714 -0.38740942
5.137714 -0.38867264999999995
5.138714 -0.38993195999999997
5.139714 -0.39118864
5.140714 -0.39244461999999997
5.141714 -0.3937019
5.142715 -0.39496198
5.143714 -0.39622542
5.144714 -0.39749201
5.145714 -0.39876093999999995
5.146714 -0.40003102999999995
5.147714 -0.40130108000000003
5.148714 -0.40256972
5.149714 -0.40383575999999993
5.150714 -0.40509836000000005
5.151714 -0.40635723
5.152714 -0.40761288
5.153714 -0.40886663
5.154714 -0.41012019000000005
5.155715 -0.41137515
5.156714 -0.41263239
5.157714 -0.41389191000000003
5.158714 -0.41515273
5.159714 -0.41641337
5.160714 -0.41767233
5.161714 -0.41892845
5.162714 -0.42018113
5.163714 -0.42143031
5.164714 -0.42267642
5.165714 -0.4239202
5.166714 -0.42516263000000004
5.167714 -0.42640478000000004
5.168715 -0.42764758999999997
5.169714 -0.42889160000000004
5.170714 -0.43013673
5.171714 -0.43138228000000006
5.172714 -0.432627
5.173714 -0.43386947000000003
5.174714 -0.43510855
5.175714 -0.43634363
5.176714 -0.43757479
5.177714 -0.43880263999999997
5.178714 -0.44002803
5.179714 -0.44125179000000003
5.180714 -0.44247456999999996
5.181714 -0.44369665
5.182714 -0.44491812999999997
5.183714 -0.44613881
5.184714 -0.44735824
5.185714 -0.44857561999999995
5.186714 -0.44979011
5.187714 -0.45100101
5.188715 -0.45220801
5.189714 -0.45341132
5.190714 -0.45461166000000003
5.191714 -0.45580993999999997
5.192714 -0.45700693000000003
5.193714 -0.45820274
5.194714 -0.45939703
5.195714 -0.46058907000000004
5.196714 -0.46177809000000003
5.197714 -0.46296352999999996
5.198714 -0.46414513999999996
5.199714 -0.46532288999999993
5.200714 -0.46649682000000003
5.201715 -0.46766703
5.202714 -0.46883369999999996
5.203714 -0.4699972
5.204714 -0.47115819000000003
5.205714 -0.47231731000000005
5.206714 -0.47347494
5.207714 -0.47463076000000004
5.208714 -0.47578379
5.209714 -0.47693266999999995
5.210714 -0.47807619000000007
5.211714 -0.47921385
5.212714 -0.48034601000000005
5.213714 -0.48147370000000006
5.214714 -0.48259818000000004
5.215714 -0.48372033
5.216714 -0.48484043000000004
5.217714 -0.48595825
5.218714 -0.48707332000000003
5.219714 -0.48818513999999996
5.220714 -0.48929332000000003
5.221714 -0.49039734999999995
5.222714 -0.49149655000000003
5.223714 -0.49258987000000004
5.224714 -0.49367636
5.225714 -0.49475561999999995
5.226714 -0.49582818000000006
5.227714 -0.49689561
5.228714 -0.49795988
5.229714 -0.49902257
5.230714 -0.50008427
5.231714 -0.5011443
5.232714 -0.50220103
5.233714 -0.50325268
5.234715 -0.504298
5.235714 -0.50533651
5.236714 -0.50636837
5.237714 -0.50739395
5.238714 -0.50841351
5.239714 -0.50942712
5.240714 -0.51043499
5.241714 -0.51143784
5.242714 -0.51243682
5.243714 -0.51343311
5.244714 -0.5144272
5.245714 -0.51541841
5.246714 -0.51640482
5.247715 -0.51738396
5.248714 -0.5183538900000001
5.249714 -0.5193139
5.250714 -0.52026482
5.251714 -0.52120849
5.252714 -0.52214693
5.253714 -0.52308147
5.254714 -0.5240124700000001
5.255714 -0.52493955
5.256714 -0.52586221
5.257714 -0.52678022
5.258714 -0.52769347
5.259714 -0.52860165
5.260714 -0.5295038200000001
5.261714 -0.5303983600000001
5.262714 -0.53128353
5.263714 -0.53215842
5.264714 -0.53302348
5.265714 -0.53388057
5.266714 -0.53473227
5.267715 -0.5355807
5.268714 -0.53642667
5.269714 -0.5372692800000001
5.270714 -0.53810654
5.271714 -0.53893635
5.272714 -0.5397573099999999
5.273714 -0.54056905
5.274714 -0.5413719
5.275714 -0.5421661799999999
5.276714 -0.5429519300000001
5.277714 -0.5437289399999999
5.278714 -0.5444972299999999
5.279714 -0.5452577000000001
5.280715 -0.5460120700000001
5.281714 -0.54676216
5.282714 -0.54750904
5.283714 -0.54825228
5.284714 -0.54898979
5.285714 -0.5497186900000001
5.286714 -0.55043655
5.287714 -0.5511423599999999
5.288714 -0.5518368
5.289714 -0.55252165
5.290714 -0.55319881
5.291714 -0.5538694599999999
5.292714 -0.55453368
5.293715 -0.5551910999999999
5.294714 -0.55584144
5.295714 -0.55648484
5.296714 -0.55712177
5.297714 -0.5577522300000001
5.298714 -0.55837538
5.299714 -0.55898931
5.300714 -0.55959183
5.301714 -0.56018159
5.302714 -0.56075878
5.303714 -0.5613253
5.304714 -0.56188386
5.305714 -0.5624368799999999
5.306714 -0.56298524
5.307714 -0.5635283
5.308714 -0.56406418
5.309714 -0.56459112
5.310714 -0.565108
5.311714 -0.5656146
5.312714 -0.56611104
5.313715 -0.56659733
5.314714 -0.56707277
5.315714 -0.56753657
5.316714 -0.56798845
5.317714 -0.56842919
5.318714 -0.5688608199999999
5.319714 -0.5692856900000001
5.320714 -0.5697053900000001
5.321714 -0.57011992
5.322714 -0.57052756
5.323714 -0.57092565
5.324714 -0.57131192
5.325714 -0.57168524
5.326715 -0.57204608
5.327714 -0.5723956
5.328714 -0.57273498
5.329714 -0.57306457
5.330714 -0.57338416
5.331714 -0.57369331
5.332714 -0.57399226
5.333714 -0.57428195
5.334714 -0.57456354
5.335714 -0.57483772
5.336714 -0.57510394
5.337714 -0.57536033
5.338714 -0.57560462
5.339714 -0.57583512
5.340714 -0.57605174
5.341714 -0.5762557500000001
5.342714 -0.57644923
5.343714 -0.5766337699999999
5.344714 -0.57680984
5.345714 -0.57697669
5.346714 -0.57713315
5.347714 -0.57727839
5.348714 -0.5774125
5.349714 -0.57753618
5.350714 -0.57764999
5.351714 -0.57775369
5.352714 -0.57784617
5.353714 -0.5779258899999999
5.354714 -0.57799187
5.355714 -0.5780444499999999
5.356714 -0.57808505
5.357714 -0.57811551
5.358714 -0.5781369700000001
5.359715 -0.57814936
5.360714 -0.57815141
5.361714 -0.57814149
5.362714 -0.57811867
5.363714 -0.57808314
5.364714 -0.5780359700000001
5.365714 -0.57797842
5.366714 -0.5779108500000001
5.367714 -0.57783257
5.368714 -0.57774219
5.369714 -0.57763858
5.370714 -0.57752151
5.371714 -0.57739187
5.372715 -0.57725087
5.373714 -0.5770993
5.374714 -0.57693687
5.375714 -0.5767623399999999
5.376714 -0.57657436
5.377714 -0.57637235
5.378714 -0.5761570300000001
5.379714 -0.57592997
5.380714 -0.57569267
5.381714 -0.5754455900000001
5.382714 -0.57518776
5.383714 -0.57491739
5.384714 -0.57463287
5.385714 -0.57433373
5.386714 -0.57402076
5.387714 -0.57369545
5.388714 -0.57335896
5.389714 -0.5730115299999999
5.390714 -0.57265228
5.391714 -0.57227998
5.392715 -0.57189404
5.393714 -0.57149497
5.394714 -0.57108393
5.395714 -0.57066195
5.396714 -0.57022907
5.397714 -0.56978404
5.398714 -0.56932485
5.399714 -0.56884997
5.400714 -0.56835921
5.401714 -0.56785401
5.402714 -0.5673366099999999
5.403714 -0.5668087399999999
5.404714 -0.56627085
5.405715 -0.5657218900000001
5.406714 -0.56516007
5.407714 -0.5645839500000001
5.408714 -0.56399321
5.409714 -0.56338855
5.410714 -0.56277094
5.411714 -0.56214062
5.412714 -0.56149685
5.413714 -0.5608383100000001
5.414714 -0.56016417
5.415714 -0.55947481
5.416714 -0.55877203
5.417714 -0.55805813
5.418715 -0.5573346699999999
5.419714 -0.55660154
5.420714 -0.55585685
5.421714 -0.55509801
5.422714 -0.55432296
5.423714 -0.5535312
5.424714 -0.5527238400000001
5.425714 -0.5519026899999999
5.426714 -0.5510692
5.427714 -0.55022356
5.428714 -0.54936507
5.429714 -0.54849274
5.430714 -0.5476064
5.431714 -0.5467068900000001
5.432714 -0.54579549
5.433714 -0.54487288
5.434714 -0.5439382500000001
5.435714 -0.5429893699999999
5.436714 -0.54202359
5.437714 -0.54103928
5.438715 -0.5400367500000001
5.439714 -0.53901831
5.440714 -0.53798715
5.441714 -0.5369457
5.442714 -0.5358947000000001
5.443714 -0.53483304
5.444714 -0.5337588
5.445714 -0.53267046
5.446714 -0.53156754
5.447714 -0.53045056
5.448714 -0.52932003
5.449714 -0.5281755699999999
5.450714 -0.5270157
5.451715 -0.52583874
5.452714 -0.5246438099999999
5.453714 -0.52343193
5.454714 -0.5222057
5.455714 -0.5209683900000001
5.456714 -0.5197220899999999
5.457714 -0.51846686
5.458714 -0.5172005900000001
5.459714 -0.5159203
5.460714 -0.51462348
5.461714 -0.51330943
5.462714 -0.51197908
5.463714 -0.51063406
5.464714 -0.5092755
5.465714 -0.50790333
5.466714 -0.5065166400000001
5.467714 -0.50511467
5.468714 -0.50369781
5.469714 -0.50226757
5.470714 -0.50082598
5.471714 -0.49937413999999997
5.472714 -0.49791126999999996
5.473714 -0.49643493000000005
5.474714 -0.49494202
5.475714 -0.49343049000000005
5.476714 -0.49190027999999997
5.477714 -0.49035344000000003
5.478714 -0.48879292
5.479714 -0.48722094
5.480714 -0.48563811
5.481714 -0.48404336000000003
5.482714 -0.48243501000000005
5.483714 -0.48081208999999997
5.484715 -0.47917487
5.485714 -0.47752437999999997
5.486714 -0.4758615
5.487714 -0.47418601
5.488714 -0.47249626
5.489714 -0.47079017
5.490714 -0.46906644
5.491714 -0.46732561
5.492714 -0.46556992
5.493714 -0.46380227
5.494714 -0.46202461
5.495714 -0.46023699
5.496714 -0.45843748
5.497715 -0.45662355
5.498714 -0.45479327
5.499714 -0.45294641
5.500714 -0.45108418
5.501714 -0.44920825999999997
5.502714 -0.44731963
5.503714 -0.44541797
5.504714 -0.44350196000000003
5.505714 -0.44157058
5.506714 -0.43962393
5.507714 -0.43766344999999995
5.508714 -0.43569114
5.509714 -0.4337084
5.510714 -0.43171486
5.511714 -0.42970865
5.512714 -0.42768731
5.513714 -0.42564915
5.514714 -0.42359433
5.515714 -0.42152461
5.516714 -0.41944226
5.517715 -0.41734878999999997
5.518714 -0.41524418999999996
5.519714 -0.41312705999999993
5.520714 -0.41099568
5.521714 -0.40884920999999996
5.522714 -0.40668813000000004
5.523714 -0.40451391000000003
5.524714 -0.40232786000000004
5.525714 -0.40013022
5.526714 -0.39791996
5.527714 -0.39569540000000003
5.528714 -0.39345552
5.529714 -0.39120065
5.530715 -0.38893239
5.531714 -0.38665277
5.532714 -0.38436297
5.533714 -0.38206258
5.534714 -0.37974980999999997
5.535714 -0.37742244999999996
5.536714 -0.37507927
5.537714 -0.37272051
5.538714 -0.37034775999999997
5.539714 -0.36796285
5.540714 -0.36556679
5.541714 -0.36315932
5.542714 -0.36073932000000003
5.543715 -0.35830578
5.544714 -0.35585857000000004
5.545714 -0.35339866
5.546714 -0.35092747
5.547714 -0.34844581999999996
5.548714 -0.34595325
5.549714 -0.3434482
5.550714 -0.34092888
5.551714 -0.33839438
5.552714 -0.33584523
5.553714 -0.33328326
5.554714 -0.33071046000000004
5.555714 -0.32812804
5.556714 -0.32553577
5.557714 -0.3229324
5.558714 -0.32031648
5.559714 -0.3176874
5.560714 -0.31504566
5.561714 -0.31239241
5.562714 -0.30972857000000004
5.563715 -0.30705412
5.564714 -0.30436805
5.565714 -0.30166905
5.566714 -0.29895636
5.567714 -0.29623038
5.568714 -0.29349246
5.569714 -0.2907441
5.570714 -0.28798596
5.571714 -0.28521752
5.572714 -0.28243728
5.573714 -0.2796439
5.574714 -0.27683692000000004
5.575714 -0.27401715000000004
5.576715 -0.27118634999999996
5.577714 -0.26834609
5.578714 -0.26549711
5.579714 -0.262639
5.580714 -0.25977068999999997
5.581714 -0.25689129
5.582714 -0.25400068
5.583714 -0.25109949000000004
5.584714 -0.24818853000000002
5.585714 -0.24526801
5.586714 -0.24233731
5.587714 -0.23939507
5.588714 -0.23644026
5.589714 -0.23347278999999999
5.590714 -0.23049378999999998
5.591714 -0.22750512999999997
5.592714 -0.22450844000000003
5.593714 -0.22150432
5.594714 -0.21849205000000002
5.595714 -0.21547016
5.596714 -0.21243726
5.597714 -0.20939283999999997
5.598714 -0.20633731
5.599714 -0.20327157999999998
5.600714 -0.20019631
5.601714 -0.19711151
5.602714 -0.19401665
5.603714 -0.19091127
5.604714 -0.18779563999999999
5.605714 -0.18467091
5.606714 -0.18153861
5.607714 -0.17839989
5.608714 -0.17525475999999998
5.609715 -0.17210197000000002
5.610714 -0.16893969
5.611714 -0.16576641
5.612714 -0.16258175
5.613714 -0.15938657
5.614714 -0.15618242999999998
5.615714 -0.15297071
5.616714 -0.14975199
5.617714 -0.14652599000000002
5.618714 -0.14329213999999998
5.619714 -0.14005012
5.620714 -0.1368003
5.621714 -0.13354336
5.622715 -0.13027975
5.623714 -0.12700912
5.624714 -0.12373026
5.625714 -0.12044171
5.626714 -0.11714266
5.627714 -0.11383354
5.628714 -0.11051607000000001
5.629714 -0.10719245000000001
5.630714 -0.10386439
5.631714 -0.10053238
5.632714 -0.09719559500000001
5.633714 -0.093852507
5.634714 -0.090501766
5.635714 -0.087142788
5.636714 -0.083775748
5.637714 -0.080401113
5.638714 -0.077019061
5.639714 -0.07362930300000001
5.640714 -0.070231402
5.641714 -0.066825416
5.642715 -0.063412369
5.643714 -0.059994147
5.644714 -0.056572752999999996
5.645714 -0.053149356999999994
5.646714 -0.049723656
5.647714 -0.046293947
5.648714 -0.042857931
5.649714 -0.039413784
5.650714 -0.03596092
5.651714 -0.032500055
5.652714 -0.029032628
5.653714 -0.025559971
5.654714 -0.022082786
5.655715 -0.018601162
5.656714 -0.015115055
5.657714 -0.011624792
5.658714 -0.0081311722
5.659714 -0.0046350502
5.660714 -0.0011366618
5.661714 0.0023648276999999997
5.662714 0.0058711710000000005
5.663714 0.0093842697
5.664714 0.012905187
5.665714 0.016433506
5.666714 0.019967432
5.667714 0.023504584999999998
5.668715 0.027043070000000002
5.669714 0.030582199999999997
5.670714 0.03412255
5.671714 0.037665362
5.672714 0.041211734
5.673714 0.044762093
5.674714 0.048316241
5.675714 0.051873817999999995
5.676714 0.055434810999999994
5.677714 0.058999634
5.678714 0.06256877699999999
5.679714 0.066142145
5.680714 0.069718668
5.681714 0.073296484
5.682714 0.076873676
5.683714 0.080449239
5.684714 0.084023684
5.685714 0.087598868
5.686714 0.09117716099999999
5.687714 0.094760366
5.688715 0.09834896800000001
5.689714 0.10194208999999999
5.690714 0.10553807999999999
5.691714 0.10913534
5.692714 0.11273285999999999
5.693714 0.11633033
5.694714 0.11992762000000001
5.695714 0.12352447999999999
5.696714 0.12712034
5.697714 0.13071472
5.698714 0.13430778999999998
5.699714 0.13790067
5.700714 0.14149522
5.701715 0.14509327
5.702714 0.14869564999999998
5.703714 0.15230165
5.704714 0.1559092
5.705714 0.15951562
5.706714 0.16311875
5.707714 0.16671773
5.708714 0.17031303
5.709714 0.17390598999999998
5.710714 0.17749798
5.711714 0.18108984
5.712714 0.18468188
5.713714 0.18827411000000002
5.714714 0.19186664
5.715714 0.19545979
5.716714 0.19905373999999998
5.717714 0.20264801999999998
5.718714 0.20624122
5.719714 0.20983133
5.720714 0.21341636
5.721714 0.21699527
5.722714 0.22056855
5.723714 0.22413799999999998
5.724714 0.22770599
5.725714 0.23127443
5.726714 0.23484402
5.727714 0.23841415999999999
5.728714 0.24198335999999998
5.729714 0.24555
5.730714 0.24911291
5.731714 0.25267147
5.732714 0.25622528
5.733714 0.25977397
5.734715 0.263317
5.735714 0.26685407
5.736714 0.2703855
5.737714 0.27391249
5.738714 0.27743680000000004
5.739714 0.28096016
5.740714 0.28448334999999997
5.741714 0.28800578
5.742714 0.29152555
5.743714 0.2950402
5.744714 0.29854763
5.745714 0.30204677
5.746714 0.30553779000000003
5.747715 0.30902165
5.748714 0.31249959
5.749714 0.31597251
5.750714 0.31944094
5.751714 0.32290521
5.752714 0.32636565
5.753714 0.32982267
5.754714 0.33327644
5.755714 0.33672648
5.756714 0.34017146
5.757714 0.34360948
5.758714 0.34703860999999997
5.759714 0.35045769
5.760714 0.35386679
5.761714 0.35726714
5.762714 0.36066053
5.763714 0.36404859
5.764714 0.36743209
5.765714 0.37081086
5.766714 0.37418404
5.767715 0.37755065
5.768714 0.38090990999999996
5.769714 0.38426139
5.770714 0.38760477
5.771714 0.39093955
5.772714 0.39426512
5.773714 0.39758099999999996
5.774714 0.40088715
5.775714 0.40418422000000004
5.776714 0.40747351
5.777714 0.41075623999999994
5.778714 0.41403305
5.779714 0.41730362
5.780715 0.42056674
5.781714 0.42382063999999997
5.782714 0.42706387999999995
5.783714 0.43029571
5.784714 0.43351631999999996
5.785714 0.4367264
5.786714 0.43992666
5.787714 0.44311754999999997
5.788714 0.44629917999999996
5.789714 0.44947155000000005
5.790714 0.45263465
5.791714 0.45578876
5.792714 0.45893402
5.793715 0.46207024999999996
5.794714 0.46519665
5.795714 0.46831202
5.796714 0.47141500000000003
5.797714 0.47450494
5.798714 0.47758198
5.799714 0.48064711
5.800714 0.48370161
5.801714 0.48674662
5.802714 0.48978236
5.803714 0.49280836
5.804714 0.49582361
5.805714 0.49882717
5.806714 0.50181835
5.807714 0.50479681
5.808714 0.50776252
5.809714 0.51071527
5.810714 0.5136549
5.811714 0.51658121
5.812714 0.5194943900000001
5.813715 0.52239504
5.814714 0.52528414
5.815714 0.52816262
5.816714 0.5310309099999999
5.817714 0.53388849
5.818714 0.53673405
5.819714 0.53956592
5.820714 0.5423827099999999
5.821714 0.5451838
5.822714 0.54796943
5.823714 0.55074031
5.824714 0.55349735
5.825714 0.55624107
5.826715 0.55897175
5.827714 0.5616894
5.828714 0.56439391
5.829714 0.56708534
5.830714 0.56976364
5.831714 0.57242848
5.832714 0.57507893
5.833714 0.57771374
5.834714 0.58033178
5.835714 0.58293245
5.836714 0.5855159799999999
5.837714 0.5880835
5.838714 0.5906365299999999
5.839714 0.59317634
5.840714 0.59570353
5.841714 0.59821783
5.842714 0.60071824
5.843714 0.60320366
5.844714 0.60567316
5.845714 0.60812617
5.846714 0.61056237
5.847714 0.61298148
5.848714 0.61538327
5.849714 0.61776754
5.850714 0.62013441
5.851714 0.62248455
5.852714 0.6248189599999999
5.853714 0.6271387500000001
5.854714 0.62944442
5.855714 0.6317357499999999
5.856714 0.63401153
5.857714 0.63627008
5.858714 0.63850987
5.859715 0.64073009
5.860714 0.6429308100000001
5.861714 0.6451127600000001
5.862714 0.6472770099999999
5.863714 0.6494244100000001
5.864714 0.65155542
5.865714 0.65367012
5.866714 0.65576853
5.867714 0.6578506399999999
5.868714 0.65991627
5.869714 0.66196504
5.870714 0.66399616
5.871714 0.66600842
5.872715 0.6680006199999999
5.873714 0.66997199
5.874714 0.6719226
5.875714 0.67385351
5.876714 0.67576636
5.877714 0.67766267
5.878714 0.67954333
5.879714 0.68140826
5.880714 0.68325647
5.881714 0.68508666
5.882714 0.68689757
5.883714 0.68868836
5.884714 0.6904586699999999
5.885714 0.6922083
5.886714 0.6939372
5.887714 0.69564539
5.888714 0.69733304
5.889714 0.69900081
5.890714 0.70064957
5.891714 0.70228046
5.892715 0.70389407
5.893714 0.70549035
5.894714 0.70706829
5.895714 0.7086263500000001
5.896714 0.71016289
5.897714 0.71167694
5.898714 0.71316846
5.899714 0.71463827
5.900714 0.71608773
5.901714 0.71751801
5.902714 0.7189298000000001
5.903714 0.7203233
5.904714 0.72169807
5.905715 0.72305365
5.906714 0.72438945
5.907714 0.7257049
5.908714 0.72699925
5.909714 0.72827162
5.910714 0.72952113
5.911714 0.73074726
5.912714 0.7319502099999999
5.913714 0.73313108
5.914714 0.73429146
5.915714 0.73543307
5.916714 0.73655695
5.917714 0.7376631300000001
5.918715 0.73875044
5.919714 0.73981723
5.920714 0.74086171
5.921714 0.74188258
5.922714 0.74287942
5.923714 0.74385246
5.924714 0.7448023699999999
5.925714 0.74572987
5.926714 0.74663567
5.927714 0.74752062
5.928714 0.74838558
5.929714 0.74923127
5.930714 0.75005814
5.931714 0.75086588
5.932714 0.75165331
5.933714 0.7524186700000001
5.934714 0.75316001
5.935714 0.75387596
5.936714 0.75456626
5.937714 0.7552317799999999
5.938715 0.75587416
5.939714 0.75649535
5.940714 0.75709675
5.941714 0.75767902
5.942714 0.7582420000000001
5.943714 0.75878501
5.944714 0.7593070599999999
5.945714 0.75980718
5.946714 0.76028449
5.947714 0.76073809
5.948714 0.76116719
5.949714 0.76157125
5.950714 0.7619503900000001
5.951715 0.7623053599999999
5.952714 0.7626377
5.953714 0.76294909
5.954714 0.76324097
5.955714 0.76351371
5.956714 0.76376665
5.957714 0.76399827
5.958714 0.7642067
5.959714 0.7643904499999999
5.960714 0.7645487799999999
5.961714 0.7646818599999999
5.962714 0.7647905
5.963714 0.76487577
5.964714 0.76493863
5.965714 0.76497989
5.966714 0.7650001
5.967714 0.76499982
5.968714 0.76497928
5.969714 0.76493835
5.970714 0.7648762299999999
5.971714 0.76479153
5.972714 0.76468261
5.973714 0.76454799
5.974714 0.7643870500000001
5.975714 0.76420028
5.976714 0.7639891
5.977714 0.7637554799999999
5.978714 0.76350109
5.979714 0.76322691
5.980714 0.7629329300000001
5.981714 0.76261857
5.982714 0.7622827799999999
5.983714 0.76192459
5.984715 0.7615432099999999
5.985714 0.761138
5.986714 0.76070838
5.987714 0.76025394
5.988714 0.75977445
5.989714 0.75927028
5.990714 0.7587424500000001
5.991714 0.75819232
5.992714 0.75762132
5.993714 0.7570302999999999
5.994714 0.75641936
5.995714 0.75578764
5.996714 0.75513376
5.997715 0.75445636
5.998714 0.75375461
5.999714 0.75302846
6.000714 0.75227832
6.001714 0.751505
6.002714 0.75070914
6.003714 0.74989116
6.004714 0.74905129
6.005714 0.7481896800000001
6.006714 0.74730646
6.007714 0.7464017300000001
6.008714 0.74547539
6.009714 0.74452711
6.010714 0.7435561599999999
6.011714 0.7425617
6.012714 0.74154325
6.013714 0.7405009100000001
6.014714 0.73943543
6.015714 0.73834802
6.016714 0.73723984
6.017715 0.73611154
6.018714 0.73496308
6.019714 0.7337937600000001
6.020714 0.73260269
6.021714 0.73138899
6.022714 0.7301522
6.023714 0.72889226
6.024714 0.72760941
6.025714 0.72630388
6.026714 0.724976
6.027714 0.72362605
6.028714 0.72225449
6.029714 0.72086197
6.030715 0.71944916
6.031714 0.7180164600000001
6.032714 0.7165637300000001
6.033714 0.71509033
6.034714 0.71359514
6.035714 0.71207704
6.036714 0.71053533
6.037714 0.7089700099999999
6.038714 0.70738182
6.039714 0.70577185
6.040714 0.70414124
6.041714 0.70249075
6.042714 0.70082075
6.043715 0.69913119
6.044714 0.69742189
6.045714 0.69569256
6.046714 0.69394293
6.047714 0.69217258
6.048714 0.6903809000000001
6.049714 0.6885673400000001
6.050714 0.6867315199999999
6.051714 0.68487343
6.052714 0.68299375
6.053714 0.68109343
6.054714 0.6791736500000001
6.055714 0.67723528
6.056714 0.67527858
6.057714 0.67330315
6.058714 0.67130816
6.059714 0.66929269
6.060714 0.6672560200000001
6.061714 0.66519794
6.062714 0.66311862
6.063715 0.66101844
6.064714 0.65889796
6.065714 0.6567576900000001
6.066714 0.6545982300000001
6.067714 0.6524201900000001
6.068714 0.65022414
6.069714 0.64801052
6.070714 0.64577926
6.071714 0.64352988
6.072714 0.64126146
6.073714 0.63897297
6.074714 0.63666357
6.075714 0.63433303
6.076715 0.63198181
6.077714 0.6296108499999999
6.078714 0.62722135
6.079714 0.62481444
6.080714 0.62239082
6.081714 0.6199507
6.082714 0.61749397
6.083714 0.61502014
6.084714 0.61252862
6.085714 0.6100187499999999
6.086714 0.6074898900000001
6.087714 0.6049414599999999
6.088714 0.6023731099999999
6.089714 0.5997850100000001
6.090714 0.59717773
6.091714 0.59455242
6.092714 0.59191035
6.093714 0.58925278
6.094714 0.58658039
6.095714 0.58389325
6.096714 0.58119078
6.097714 0.57847197
6.098714 0.57573579
6.099714 0.57298141
6.100714 0.57020839
6.101714 0.56741685
6.102714 0.56460714
6.103714 0.56178002
6.104714 0.55893622
6.105714 0.55607669
6.106714 0.5532022999999999
6.107714 0.55031367
6.108714 0.5474110600000001
6.109715 0.54449439
6.110714 0.54156305
6.111714 0.53861607
6.112714 0.5356525099999999
6.113714 0.53267176
6.114714 0.52967365
6.115714 0.5266586799999999
6.116714 0.52362778
6.117714 0.5205820800000001
6.118714 0.51752254
6.119714 0.51444983
6.120714 0.51136408
6.121714 0.5082652
6.122715 0.50515272
6.123714 0.5020261699999999
6.124714 0.49888501
6.125714 0.49572871
6.126714 0.49255699999999997
6.127714 0.48936978000000003
6.128714 0.48616733
6.129714 0.48295040999999994
6.130714 0.47971997
6.131714 0.47647706
6.132714 0.47322251
6.133714 0.46995673
6.134714 0.46667955
6.135714 0.4633903
6.136714 0.46008821
6.137714 0.45677247000000004
6.138714 0.45344260999999997
6.139714 0.45009865
6.140714 0.44674086
6.141714 0.44336985000000007
6.142715 0.43998626
6.143714 0.4365908
6.144714 0.43318416
6.145714 0.42976695000000004
6.146714 0.42633959000000005
6.147714 0.42290226999999997
6.148714 0.41945474
6.149714 0.41599656
6.150714 0.41252705
6.151714 0.40904563
6.152714 0.40555201
6.153714 0.40204637
6.154714 0.39852927000000005
6.155715 0.39500146999999997
6.156714 0.39146366
6.157714 0.38791636
6.158714 0.38435970999999997
6.159714 0.38079363
6.160714 0.37721798
6.161714 0.37363261999999997
6.162714 0.37003749
6.163714 0.36643257
6.164714 0.36281785
6.165714 0.35919335
6.166714 0.35555912
6.167714 0.35191544
6.168715 0.34826271999999997
6.169714 0.34460153
6.170714 0.34093237
6.171714 0.33725553999999996
6.172714 0.33357095
6.173714 0.3298783
6.174714 0.32617718
6.175714 0.32246737000000003
6.176714 0.31874902
6.177714 0.31502265
6.178714 0.31128894
6.179714 0.30754851
6.180714 0.30380177999999997
6.181714 0.3000488
6.182714 0.2962895
6.183714 0.29252374
6.184714 0.28875142
6.185714 0.28497248
6.186714 0.28118682
6.187714 0.27739429
6.188715 0.27359469999999997
6.189714 0.26978799000000003
6.190714 0.26597441
6.191714 0.26215464
6.192714 0.25832958
6.193714 0.25450015
6.194714 0.25066691
6.195714 0.24682990999999999
6.196714 0.24298865000000003
6.197714 0.2391424
6.198714 0.2352905
6.199714 0.23143266
6.200714 0.22756904
6.201715 0.22370011999999997
6.202714 0.21982647
6.203714 0.21594863
6.204714 0.21206706
6.205714 0.20818221
6.206714 0.20429462
6.207714 0.20040476
6.208714 0.196513
6.209714 0.19261923
6.210714 0.18872292000000002
6.211714 0.18482315
6.212714 0.18091908
6.213714 0.17701029000000001
6.214714 0.17309706
6.215714 0.16918038
6.216714 0.16526156
6.217714 0.16134179999999998
6.218714 0.15742182999999998
6.219714 0.15350174
6.220714 0.14958121
6.221714 0.14565972000000002
6.222714 0.14173682999999998
6.223714 0.13781219
6.224714 0.13388554
6.225714 0.12995658
6.226714 0.12602506
6.227714 0.12209097999999999
6.228714 0.11815482
6.229714 0.11421769000000001
6.230714 0.11028109999999999
6.231714 0.10634653000000001
6.232714 0.10241489
6.233714 0.09848616299999999
6.234715 0.094559405
6.235714 0.090633146
6.236714 0.086705969
6.237714 0.082777021
6.238714 0.078846235
6.239714 0.074914185
6.240714 0.070981798
6.241714 0.067050051
6.242714 0.06311984600000001
6.243714 0.059192081
6.244714 0.055267685
6.245714 0.051347556
6.246714 0.04743225
6.247715 0.043521663999999995
6.248714 0.039614845
6.249714 0.035710167
6.250714 0.031805876999999996
6.251714 0.027900773999999996
6.252714 0.023994748
6.253714 0.020088856
6.254714 0.016184965
6.255714 0.012285075
6.256714 0.008390712199999999
6.257714 0.0045026074
6.258714 0.00062076015
6.259714 -0.0032552718
6.260714 -0.0071260867
6.261714 -0.01099233
6.262714 -0.01485476
6.263714 -0.018714316
6.264714 -0.022572008
6.265714 -0.026428550999999998
6.266714 -0.030283894999999998
6.267715 -0.034136939000000005
6.268714 -0.037985644
6.269714 -0.041827586
6.270714 -0.045660767000000005
6.271714 -0.049484282
6.272714 -0.053298549
6.273714 -0.057104998
6.274714 -0.06090543500000001
6.275714 -0.064701348
6.276714 -0.06849353700000001
6.277714 -0.07228211600000001
6.278714 -0.076066755
6.279714 -0.07984693500000001
6.280715 -0.08362198700000001
6.281714 -0.087390968
6.282714 -0.09115255700000001
6.283714 -0.094905152
6.284714 -0.098647305
6.285714 -0.10237829000000001
6.286714 -0.10609853000000001
6.287714 -0.10980960000000001
6.288714 -0.11351374
6.289714 -0.11721298999999999
6.290714 -0.12090843
6.291714 -0.12459985000000001
6.292714 -0.12828595999999998
6.293715 -0.13196492
6.294714 -0.13563504
6.295714 -0.13929512
6.296714 -0.14294453
6.297714 -0.14658294
6.298714 -0.15021015
6.299714 -0.15382614
6.300714 -0.15743125
6.301714 -0.16102641
6.302714 -0.16461308
6.303714 -0.16819283
6.304714 -0.17176664
6.305714 -0.17533439
6.306714 -0.17889473
6.307714 -0.18244549
6.308714 -0.18598441000000002
6.309714 -0.18950995
6.310714 -0.19302168
6.311714 -0.19652012
6.312714 -0.20000634
6.313715 -0.20348134
6.314714 -0.20694579000000002
6.315714 -0.21040007000000002
6.316714 -0.21384447
6.317714 -0.21727934999999998
6.318714 -0.22070506
6.319714 -0.22412157000000002
6.320714 -0.22752821
6.321714 -0.23092357
6.322714 -0.23430593
6.323714 -0.23767385
6.324714 -0.24102671999999997
6.325714 -0.24436509999999997
6.326715 -0.24769028999999998
6.327714 -0.25100377
6.328714 -0.25430654999999996
6.329714 -0.25759875
6.330714 -0.26087987
6.331714 -0.26414911
6.332714 -0.26740583
6.333714 -0.2706497
6.334714 -0.27388057000000005
6.335714 -0.27709822
6.336714 -0.28030206
6.337714 -0.28349138
6.338714 -0.28666558
6.339714 -0.28982467
6.340714 -0.29296926
6.341714 -0.29610039
6.342714 -0.29921893
6.343714 -0.30232509999999996
6.344714 -0.30541831999999997
6.345714 -0.30849746
6.346714 -0.31156144
6.347714 -0.31460963999999997
6.348714 -0.31764214
6.349714 -0.32065953
6.350714 -0.32366239
6.351714 -0.32665096
6.352714 -0.329625
6.353714 -0.33258407
6.354714 -0.33552783999999997
6.355714 -0.33845638
6.356714 -0.34137
6.357714 -0.34426894999999996
6.358714 -0.3471531
6.359715 -0.35002183
6.360714 -0.35287431
6.361714 -0.35570993
6.362714 -0.35852871
6.363714 -0.3613313
6.364714 -0.36411859999999996
6.365714 -0.36689129000000004
6.366714 -0.36964936000000004
6.367714 -0.37239206
6.368714 -0.37511828999999997
6.369714 -0.37782707
6.370714 -0.38051794
6.371714 -0.38319095
6.372715 -0.38584650000000004
6.373714 -0.38848489
6.374714 -0.39110611999999995
6.375714 -0.3937101
6.376714 -0.39629671
6.377714 -0.39886632
6.378714 -0.40141949000000005
6.379714 -0.40395687999999996
6.380714 -0.40647862
6.381714 -0.40898412000000006
6.382714 -0.41147214
6.383714 -0.41394131
6.384714 -0.41639074
6.385714 -0.41882037000000005
6.386714 -0.42123096000000004
6.387714 -0.42362362
6.388714 -0.42599932999999995
6.389714 -0.42835847
6.390714 -0.43070083
6.391714 -0.43302607
6.392715 -0.43533384
6.393714 -0.43762400999999995
6.394714 -0.43989657000000004
6.395714 -0.44215117000000004
6.396714 -0.44438704
6.397714 -0.44660311999999996
6.398714 -0.44879856999999995
6.399714 -0.45097312000000006
6.400714 -0.45312745
6.401714 -0.45526293000000007
6.402714 -0.45738099
6.403714 -0.45948242999999994
6.404714 -0.46156715
6.405715 -0.46363412
6.406714 -0.46568201000000004
6.407714 -0.46770973000000005
6.408714 -0.46971686999999995
6.409714 -0.47170352
6.410714 -0.47366996
6.411714 -0.47561629000000005
6.412714 -0.47754236
6.413714 -0.47944807
6.414714 -0.48133377
6.415714 -0.48320037000000005
6.416714 -0.485049
6.417714 -0.48688063000000004
6.418715 -0.48869535999999997
6.419714 -0.49049215999999995
6.420714 -0.49226927
6.421714 -0.4940249
6.422714 -0.49575805
6.423714 -0.49746879
6.424714 -0.49915817
6.425714 -0.5008274699999999
6.426714 -0.50247763
6.427714 -0.5041089799999999
6.428714 -0.50572129
6.429714 -0.50731413
6.430714 -0.5088874600000001
6.431714 -0.51044142
6.432714 -0.51197619
6.433714 -0.51349141
6.434714 -0.51498604
6.435714 -0.51645865
6.436714 -0.5179081999999999
6.437714 -0.51933457
6.438715 -0.52073882
6.439714 -0.5221229
6.440714 -0.52348869
6.441714 -0.5248371
6.442714 -0.52616778
6.443714 -0.52747936
6.444714 -0.52877017
6.445714 -0.53003905
6.446714 -0.53128558
6.447714 -0.53250999
6.448714 -0.5337126600000001
6.449714 -0.53489367
6.450714 -0.5360527900000001
6.451715 -0.53718993
6.452714 -0.53830552
6.453714 -0.53940075
6.454714 -0.54047732
6.455714 -0.54153651
6.456714 -0.54257847
6.457714 -0.5436019999999999
6.458714 -0.5446049399999999
6.459714 -0.5455850600000001
6.460714 -0.54654116
6.461714 -0.54747337
6.462714 -0.54838294
6.463714 -0.54927147
6.464714 -0.55014011
6.465714 -0.55098911
6.466714 -0.55181812
6.467714 -0.5526266999999999
6.468714 -0.55341474
6.469714 -0.55418261
6.470714 -0.5549307
6.471714 -0.55565871
6.472714 -0.55636554
6.473714 -0.5570496
6.474714 -0.55770962
6.475714 -0.55834539
6.476714 -0.5589581100000001
6.477714 -0.55954996
6.478714 -0.56012315
6.479714 -0.5606789099999999
6.480714 -0.56121713
6.481714 -0.5617364300000001
6.482714 -0.56223511
6.483714 -0.56271194
6.484715 -0.5631666599999999
6.485714 -0.56359954
6.486714 -0.56401105
6.487714 -0.56440122
6.488714 -0.56476961
6.489714 -0.56511573
6.490714 -0.5654396
6.491714 -0.56574224
6.492714 -0.5660251199999999
6.493714 -0.56628971
6.494714 -0.56653647
6.495714 -0.5667645
6.496714 -0.5669720500000001
6.497715 -0.56715719
6.498714 -0.5673189599999999
6.499714 -0.5674575900000001
6.500714 -0.5675744699999999
6.501714 -0.56767119
6.502714 -0.5677488199999999
6.503714 -0.56780749
6.504714 -0.56784651
6.505714 -0.56786514
6.506714 -0.56786304
6.507714 -0.56784051
6.508714 -0.56779804
6.509714 -0.56773573
6.510714 -0.56765303
6.511714 -0.5675488200000001
6.512714 -0.56742202
6.513714 -0.5672724
6.514714 -0.5671009
6.515714 -0.56690923
6.516714 -0.5666992200000001
6.517715 -0.56647183
6.518714 -0.5662268500000001
6.519714 -0.56596305
6.520714 -0.56567891
6.521714 -0.56537348
6.522714 -0.56504677
6.523714 -0.56469957
6.524714 -0.56433273
6.525714 -0.56394665
6.526714 -0.5635411499999999
6.527714 -0.56311567
6.528714 -0.56266985
6.529714 -0.56220386
6.530715 -0.56171846
6.531714 -0.56121433
6.532714 -0.56069172
6.533714 -0.56015006
6.534714 -0.5595881500000001
6.535714 -0.55900491
6.536714 -0.55840001
6.537714 -0.5577742099999999
6.538714 -0.55712899
6.539714 -0.55646598
6.540714 -0.55578616
6.541714 -0.55508954
6.542714 -0.55437526
6.543715 -0.55364217
6.544714 -0.55288943
6.545714 -0.55211685
6.546714 -0.5513246599999999
6.547714 -0.5505131600000001
6.548714 -0.54968237
6.549714 -0.54883212
6.550714 -0.54796217
6.551714 -0.5470728499999999
6.552714 -0.546165
6.553714 -0.5452398199999999
6.554714 -0.5442983
6.555714 -0.54334067
6.556714 -0.54236618
6.557714 -0.54137353
6.558714 -0.54036127
6.559714 -0.5393286700000001
6.560714 -0.53827581
6.561714 -0.53720362
6.562714 -0.5361134200000001
6.563715 -0.5350061700000001
6.564714 -0.53388258
6.565714 -0.5327427800000001
6.566714 -0.53158673
6.567714 -0.53041433
6.568714 -0.5292255
6.569714 -0.5280199
6.570714 -0.5267968399999999
6.571714 -0.52555529
6.572714 -0.52429419
6.573714 -0.52301297
6.574714 -0.5217118199999999
6.575714 -0.5203919
6.576715 -0.51905494
6.577714 -0.51770271
6.578714 -0.51633636
6.579714 -0.51495628
6.580714 -0.5135620900000001
6.581714 -0.51215286
6.582714 -0.51072766
6.583714 -0.50928555
6.584714 -0.50782589
6.585714 -0.50634821
6.586714 -0.50485223
6.587714 -0.50333799
6.588714 -0.5018060599999999
6.589714 -0.50025755
6.590714 -0.49869386
6.591714 -0.49711629
6.592714 -0.49552568
6.593714 -0.49392199
6.594714 -0.49230441999999996
6.595714 -0.49067177000000006
6.596714 -0.48902271999999997
6.597714 -0.4873564
6.598714 -0.48567248
6.599714 -0.48397118000000006
6.600714 -0.48225312
6.601714 -0.48051913999999996
6.602714 -0.47877026
6.603714 -0.47700759000000004
6.604714 -0.47523212000000004
6.605714 -0.47344457999999995
6.606714 -0.47164517
6.607714 -0.46983338
6.608714 -0.46800799
6.609715 -0.46616755000000004
6.610714 -0.46431082
6.611714 -0.46243710000000005
6.612714 -0.46054656
6.613714 -0.45864004999999997
6.614714 -0.45671877
6.615714 -0.45478391
6.616714 -0.45283637000000004
6.617714 -0.45087682
6.618714 -0.44890557999999997
6.619714 -0.44692279999999995
6.620714 -0.44492832
6.621714 -0.44292159999999997
6.622715 -0.4409017
6.623714 -0.43886756
6.624714 -0.43681823
6.625714 -0.43475349
6.626714 -0.43267389
6.627714 -0.43058068999999993
6.628714 -0.42847544000000004
6.629714 -0.42635937999999995
6.630714 -0.42423313
6.631714 -0.42209652999999997
6.632714 -0.41994895000000004
6.633714 -0.41778963
6.634714 -0.41561797
6.635714 -0.41343359999999996
6.636714 -0.41123638
6.637714 -0.40902611999999994
6.638714 -0.40680268
6.639714 -0.40456601
6.640714 -0.40231664
6.641714 -0.40005553
6.642715 -0.39778393999999995
6.643714 -0.39550308
6.644714 -0.39321356
6.645714 -0.39091500999999995
6.646714 -0.38860636000000004
6.647714 -0.38628631999999996
6.648714 -0.38395391
6.649714 -0.38160898000000004
6.650714 -0.37925208
6.651714 -0.37688413
6.652714 -0.37450595
6.653714 -0.37211794
6.654714 -0.36972016
6.655715 -0.3673126
6.656714 -0.3648954
6.657714 -0.362469
6.658714 -0.36003382
6.659714 -0.35758996000000004
6.660714 -0.35513698
6.661714 -0.352674
6.662714 -0.3502002
6.663714 -0.34771531
6.664714 -0.34521993
6.665714 -0.34271535
6.666714 -0.34020296
6.667714 -0.33768364
6.668715 -0.33515738
6.669714 -0.33262337
6.670714 -0.33008051
6.671714 -0.32752799
6.672714 -0.32496566
6.673714 -0.32239403
6.674714 -0.31981380000000004
6.675714 -0.31722542
6.676714 -0.31462898
6.677714 -0.31202435
6.678714 -0.30941153
6.679714 -0.30679095
6.680714 -0.30416346
6.681714 -0.30152982
6.682714 -0.29889031
6.683714 -0.29624437000000003
6.684714 -0.29359083
6.685714 -0.29092848
6.686714 -0.28825675
6.687714 -0.28557612
6.688715 -0.28288797
6.689714 -0.28019401
6.690714 -0.27749545
6.691714 -0.27479269
6.692714 -0.27208521
6.693714 -0.26937211
6.694714 -0.26665259999999996
6.695714 -0.26392635999999997
6.696714 -0.26119344
6.697714 -0.25845396
6.698714 -0.25570784
6.699714 -0.25295473
6.700714 -0.25019436
6.701715 -0.24742696
6.702714 -0.24465355
6.703714 -0.24187567
6.704714 -0.23909484
6.705714 -0.23631179
6.706714 -0.23352613
6.707714 -0.23073644999999998
6.708714 -0.22794092000000002
6.709714 -0.22513810999999997
6.710714 -0.22232758
6.711714 -0.21950994
6.712714 -0.21668647
6.713714 -0.21385851000000003
6.714714 -0.21102701000000001
6.715714 -0.20819248
6.716714 -0.20535510999999998
6.717714 -0.20251519
6.718714 -0.19967302
6.719714 -0.19682883
6.720714 -0.19398232999999998
6.721714 -0.19113254000000002
6.722714 -0.188278
6.723714 -0.18541733000000002
6.724714 -0.18254988
6.725714 -0.17967619
6.726714 -0.17679792
6.727714 -0.17391726
6.728714 -0.17103604
6.729714 -0.16815517
6.730714 -0.16527444
6.731714 -0.16239281
6.732714 -0.15950898
6.733714 -0.15662194
6.734715 -0.15373114
6.735714 -0.15083639000000001
6.736714 -0.14793766
6.737714 -0.14503496000000002
6.738714 -0.14212843
6.739714 -0.13921862
6.740714 -0.13630661
6.741714 -0.13339389999999998
6.742714 -0.13048189
6.743714 -0.12757132
6.744714 -0.12466185
6.745714 -0.12175209000000001
6.746714 -0.11884016
6.747715 -0.11592439
6.748714 -0.11300398
6.749714 -0.11007928
6.750714 -0.10715154
6.751714 -0.1042224
6.752714 -0.10129333
6.753714 -0.09836534699999999
6.754714 -0.095438928
6.755714 -0.092514209
6.756714 -0.089591107
6.757714 -0.086669315
6.758714 -0.08374820499999999
6.759714 -0.080826768
6.760714 -0.07790376
6.761714 -0.074978068
6.762714 -0.072049198
6.763714 -0.06911761
6.764714 -0.066184707
6.765714 -0.063252408
6.766714 -0.060322497
6.767715 -0.057396013
6.768714 -0.054472941
6.769714 -0.051552342
6.770714 -0.048632777
6.771714 -0.045712839000000005
6.772714 -0.042791539
6.773714 -0.039868458
6.774714 -0.036943695
6.775714 -0.034017727
6.776714 -0.031091325
6.777714 -0.028165528999999998
6.778714 -0.025241601
6.779714 -0.022320876
6.780715 -0.019404459
6.781714 -0.016492867
6.782714 -0.013585765999999999
6.783714 -0.010681982999999999
6.784714 -0.0077798402
6.785714 -0.004877698999999999
6.786714 -0.0019745001
6.787714 0.0009299057600000001
6.788714 0.0038347673
6.789714 0.006738737999999999
6.790714 0.0096403273
6.791714 0.012538299999999999
6.792714 0.015431909
6.793715 0.018320939999999997
6.794714 0.021205627
6.795714 0.024086545
6.796714 0.026964509999999997
6.797714 0.029840474999999998
6.798714 0.032715374
6.799714 0.035589907000000004
6.800714 0.038464283
6.801714 0.041338062
6.802714 0.044210179
6.803714 0.047079177
6.804714 0.049943616999999996
6.805714 0.052802503
6.806714 0.055655558
6.807714 0.05850326299999999
6.808714 0.061346643000000006
6.809714 0.064186909
6.810714 0.067025091
6.811714 0.069861807
6.812714 0.072697137
6.813715 0.07553068
6.814714 0.078361685
6.815714 0.081189175
6.816714 0.084012141
6.817714 0.086829689
6.818714 0.08964123
6.819714 0.09244661200000001
6.820714 0.095246208
6.821714 0.09804084
6.822714 0.10083156
6.823714 0.10361938
6.824714 0.10640491999999999
6.825714 0.10918824
6.826715 0.11196879
6.827714 0.11474565
6.828714 0.11751769000000001
6.829714 0.12028399999999999
6.830714 0.12304401
6.831714 0.12579764
6.832714 0.12854529
6.833714 0.13128765
6.834714 0.13402561
6.835714 0.13675998
6.836714 0.13949133
6.837714 0.14221984000000001
6.838714 0.14494519
6.839714 0.14766662
6.840714 0.15038303
6.841714 0.15309328
6.842714 0.15579646
6.843714 0.15849209
6.844714 0.16118032000000002
6.845714 0.16386181
6.846714 0.16653754999999998
6.847714 0.16920862
6.848714 0.17187585
6.849714 0.17453965999999999
6.850714 0.1772
6.851714 0.17985631
6.852714 0.18250766
6.853714 0.18515296
6.854714 0.18779113
6.855714 0.19042138
6.856714 0.19304344
6.857714 0.19565761999999998
6.858714 0.19826482
6.859715 0.20086623
6.860714 0.20346316
6.861714 0.20605648999999998
6.862714 0.20864656999999998
6.863714 0.21123304
6.864714 0.21381499
6.865714 0.21639122000000002
6.866714 0.21896048
6.867714 0.22152182999999998
6.868714 0.22407474000000002
6.869714 0.22661914
6.870714 0.22915541
6.871714 0.23168429999999998
6.872715 0.23420683999999997
6.873714 0.23672406
6.874714 0.23923693000000001
6.875714 0.24174587000000003
6.876714 0.24425073
6.877714 0.24675066
6.878714 0.2492443
6.879714 0.25173023
6.880714 0.25420734
6.881714 0.25667516
6.882714 0.25913401
6.883714 0.26158475999999997
6.884714 0.26402853000000004
6.885714 0.26646636
6.886714 0.26889893
6.887714 0.27132650999999997
6.888714 0.27374907000000004
6.889714 0.27616632
6.890714 0.27857772000000003
6.891714 0.28098256
6.892715 0.28337997
6.893714 0.28576909
6.894714 0.28814934
6.895714 0.29052065000000005
6.896714 0.29288363
6.897714 0.29523936
6.898714 0.29758915999999996
6.899714 0.29993392999999996
6.900714 0.30227383
6.901714 0.30460826
6.902714 0.306936
6.903714 0.30925586
6.904714 0.31156691000000003
6.905715 0.31386893
6.906714 0.31616224
6.907714 0.31844744999999997
6.908714 0.32072521
6.909714 0.32299601
6.910714 0.32526029
6.911714 0.32751851
6.912714 0.3297711
6.913714 0.33201834
6.914714 0.33426001
6.915714 0.3364953
6.916714 0.33872281
6.917714 0.34094104000000003
6.918715 0.3431489
6.919714 0.34534631
6.920714 0.34753426
6.921714 0.34971449
6.922714 0.35188875999999997
6.923714 0.3540582
6.924714 0.35622302
6.925714 0.35838252000000004
6.926714 0.3605356
6.927714 0.36268118
6.928714 0.36481854
6.929714 0.36694729
6.930714 0.36906716
6.931714 0.37117791
6.932714 0.37327935
6.933714 0.37537166
6.934714 0.37745568
6.935714 0.3795329
6.936714 0.38160505
6.937714 0.38367338
6.938715 0.38573795
6.939714 0.3877975
6.940714 0.38984977000000004
6.941714 0.39189233999999995
6.942714 0.3939237
6.943714 0.39594345999999997
6.944714 0.39795265
6.945714 0.39995285
6.946714 0.40194569
6.947714 0.40393219999999996
6.948714 0.40591294
6.949714 0.40788818
6.950714 0.40985812
6.951715 0.41182293
6.952714 0.41378248
6.953714 0.41573597
6.954714 0.41768174
6.955714 0.41961771999999997
6.956714 0.42154221000000003
6.957714 0.42345467999999997
6.958714 0.42535635
6.959714 0.42724959
6.960714 0.42913719000000006
6.961714 0.43102115999999996
6.962714 0.43290202000000005
6.963714 0.43477871999999995
6.964714 0.43664947
6.965714 0.43851235
6.966714 0.4403661
6.967714 0.44221017
6.968714 0.44404445
6.969714 0.44586887000000003
6.970714 0.44768326999999997
6.971714 0.44948775
6.972714 0.45128302
6.973714 0.45307078000000006
6.974714 0.45485334
6.975714 0.45663281
6.976714 0.45841014999999996
6.977714 0.46018451
6.978714 0.46195341
6.979714 0.46371375000000004
6.980714 0.46546306
6.981714 0.4672003
6.982714 0.46892613
6.983714 0.47064228
6.984715 0.47235065000000004
6.985714 0.4740526
6.986714 0.47574867
6.987714 0.47743893
6.988714 0.47912356
6.989714 0.48080296000000006
6.990714 0.48247747999999996
6.991714 0.48414683000000003
6.992714 0.48580971
6.993714 0.48746392
6.994714 0.48910719
6.995714 0.49073817000000003
6.996714 0.49235732
6.997715 0.49396669000000004
6.998714 0.49556927
6.999714 0.4971677
7.000714 0.49876319
7.001714 0.50035533
7.002714 0.50194249
7.003714 0.5035229
7.004714 0.50509535
7.005714 0.50665941
7.006714 0.50821514
7.007714 0.50976244
7.008714 0.51130089
7.009714 0.51282989
7.010714 0.5143492900000001
7.011714 0.5158600400000001
7.012714 0.51736403
7.013714 0.51886365
7.014714 0.5203604700000001
7.015714 0.52185468
7.016714 0.52334461
7.017715 0.52482765
7.018714 0.52630124
7.019714 0.52776402
7.020714 0.5292162300000001
7.021714 0.53065922
7.022714 0.5320945300000001
7.023714 0.53352327
7.024714 0.53494568
7.025714 0.5363615700000001
7.026714 0.53777089
7.027714 0.53917412
7.028714 0.54057208
7.029714 0.54196538
7.030715 0.54335371
7.031714 0.54473565
7.032714 0.54610926
7.033714 0.54747285
7.034714 0.54882606
7.035714 0.55016996
7.036714 0.5515066
7.037714 0.55283811
7.038714 0.5541655200000001
7.039714 0.55548865
7.040714 0.55680629
7.041714 0.55811703
7.042714 0.5594200899999999
7.043715 0.56071547
7.044714 0.56200372
7.045714 0.56328527
7.046714 0.56456001
7.047714 0.56582731
7.048714 0.5670866
7.049714 0.5683379199999999
7.050714 0.56958222
7.051714 0.57082102
7.052714 0.57205549
7.053714 0.5732859499999999
7.054714 0.5745113399999999
7.055714 0.57572988
7.056714 0.5769399
7.057714 0.57814051
7.058714 0.57933214
7.059714 0.58051609
7.060714 0.58169379
7.061714 0.58286614
7.062714 0.58403313
7.063715 0.58519421
7.064714 0.58634887
7.065714 0.5874969499999999
7.066714 0.58863875
7.067714 0.58977464
7.068714 0.59090457
7.069714 0.5920277899999999
7.070714 0.5931432799999999
7.071714 0.59425021
7.072714 0.5953487000000001
7.073714 0.59643988
7.074714 0.59752543
7.075714 0.59860684
7.076715 0.59968475
7.077714 0.60075857
7.078714 0.60182689
7.079714 0.60288818
7.080714 0.60394146
7.081714 0.60498649
7.082714 0.6060236600000001
7.083714 0.60705347
7.084714 0.6080762
7.085714 0.60909195
7.086714 0.61010085
7.087714 0.61110347
7.088714 0.6121006800000001
7.089714 0.61309347
7.090714 0.61408235
7.091714 0.61506685
7.092714 0.61604562
7.093714 0.6170169
7.094714 0.61797919
7.095714 0.6189319799999999
7.096714 0.61987587
7.097714 0.6208121799999999
7.098714 0.62174234
7.099714 0.62266742
7.100714 0.62358784
7.101714 0.62450361
7.102714 0.62541459
7.103714 0.62632067
7.104714 0.62722163
7.105714 0.62811701
7.106714 0.62900581
7.107714 0.6298868
7.108714 0.63075884
7.109715 0.63162157
7.110714 0.63247564
7.111714 0.63332254
7.112714 0.63416413
7.113714 0.63500176
7.114714 0.6358359499999999
7.115714 0.63666617
7.116714 0.63749137
7.117714 0.6383104700000001
7.118714 0.63912268
7.119714 0.63992762
7.120714 0.64072511
7.121714 0.64151492
7.122715 0.64229672
7.123714 0.64307041
7.124714 0.64383647
7.125714 0.64459597
7.126714 0.64535034
7.127714 0.64610071
7.128714 0.64684744
7.129714 0.6475898
7.130714 0.64832624
7.131714 0.64905514
7.132714 0.64977547
7.133714 0.65048719
7.134714 0.6511909899999999
7.135714 0.6518879
7.136714 0.65257866
7.137714 0.6532635999999999
7.138714 0.65394267
7.139714 0.65461593
7.140714 0.6552835499999999
7.141714 0.6559459999999999
7.142715 0.6566035100000001
7.143714 0.65725562
7.144714 0.65790121
7.145714 0.65853889
7.146714 0.65916753
7.147714 0.6597871
7.148714 0.6603986000000001
7.149714 0.6610038199999999
7.150714 0.66160439
7.151714 0.66220099
7.152714 0.66279317
7.153714 0.66337972
7.154714 0.66395933
7.155715 0.66453121
7.156714 0.66509531
7.157714 0.6656519599999999
7.158714 0.66620144
7.159714 0.66674361
7.160714 0.6672779999999999
7.161714 0.6678042900000001
7.162714 0.6683228999999999
7.163714 0.66883503
7.164714 0.66934219
7.165714 0.66984538
7.166714 0.67034452
7.167714 0.6708382199999999
7.168715 0.67132437
7.169714 0.6718012
7.170714 0.67226812
7.171714 0.6727259099999999
7.172714 0.67317616
7.173714 0.6736205000000001
7.174714 0.67405971
7.175714 0.67449361
7.176714 0.6749213700000001
7.177714 0.67534233
7.178714 0.67575639
7.179714 0.67616394
7.180714 0.67656534
7.181714 0.67696022
7.182714 0.67734746
7.183714 0.67772553
7.184714 0.6780935
7.185714 0.6784516899999999
7.186714 0.67880172
7.187714 0.67914603
7.188715 0.67948648
7.189714 0.6798234799999999
7.190714 0.68015587
7.191714 0.68048132
7.192714 0.68079764
7.193714 0.68110363
7.194714 0.68139932
7.195714 0.6816857
7.196714 0.68196375
7.197714 0.68223388
7.198714 0.682496
7.199714 0.6827499699999999
7.200714 0.68299631
7.201715 0.68323631
7.202714 0.6834717
7.203714 0.68370351
7.204714 0.68393135
7.205714 0.68415315
7.206714 0.68436596
7.207714 0.6845673099999999
7.208714 0.6847561799999999
7.209714 0.68493355
7.210714 0.68510165
7.211714 0.68526287
7.212714 0.6854186299999999
7.213714 0.68556895
7.214714 0.68571283
7.215714 0.68584932
7.216714 0.68597794
7.217714 0.68609887
7.218714 0.6862124
7.219714 0.68631805
7.220714 0.6864145399999999
7.221714 0.68650004
7.222714 0.6865731899999999
7.223714 0.68663415
7.224714 0.6866848099999999
7.225714 0.6867281599999999
7.226714 0.68676681
7.227714 0.68680192
7.228714 0.68683266
7.229714 0.68685669
7.230714 0.6868714899999999
7.231714 0.6868754
7.232714 0.68686819
7.233714 0.6868506299999999
7.234715 0.68682362
7.235714 0.6867874399999999
7.236714 0.68674176
7.237714 0.68668611
7.238714 0.68662059
7.239714 0.68654642
7.240714 0.68646544
7.241714 0.6863791
7.242714 0.68628755
7.243714 0.6861891099999999
7.244714 0.68608094
7.245714 0.68596029
7.246714 0.6858258
7.247715 0.685678
7.248714 0.68551889
7.249714 0.68535088
7.250714 0.68517555
7.251714 0.6849932000000001
7.252714 0.68480303
7.253714 0.684604
7.254714 0.68439585
7.255714 0.68417895
7.256714 0.68395389
7.257714 0.68372064
7.258714 0.68347808
7.259714 0.6832242
7.260714 0.68295714
7.261714 0.6826763
7.262714 0.68238275
7.263714 0.68207881
7.264714 0.6817670100000001
7.265714 0.68144873
7.266714 0.6811237
7.267715 0.68079019
7.268714 0.68044621
7.269714 0.68009044
7.270714 0.67972289
7.271714 0.67934445
7.272714 0.67895604
7.273714 0.67855786
7.274714 0.6781491500000001
7.275714 0.67772879
7.276714 0.67729619
7.277714 0.67685177
7.278714 0.676397
7.279714 0.67593353
7.280715 0.67546209
7.281714 0.67498195
7.282714 0.6744912399999999
7.283714 0.67398795
7.284714 0.67347097
7.285714 0.6729407700000001
7.286714 0.6723988799999999
7.287714 0.67184707
7.288714 0.67128623
7.289714 0.6707159300000001
7.290714 0.67013483
7.291714 0.66954154
7.292714 0.66893552
7.293715 0.66831722
7.294714 0.66768778
7.295714 0.6670479699999999
7.296714 0.66639772
7.297714 0.6657360099999999
7.298714 0.66506159
7.299714 0.66437386
7.300714 0.6636734099999999
7.301714 0.66296179
7.302714 0.66224053
7.303714 0.66151023
7.304714 0.66077006
7.305714 0.66001811
7.306714 0.65925247
7.307714 0.65847216
7.308714 0.6576774599999999
7.309714 0.65686977
7.310714 0.6560506300000001
7.311714 0.6552207299999999
7.312714 0.65437974
7.313715 0.6535267499999999
7.314714 0.6526609
7.315714 0.65178219
7.316714 0.65089138
7.317714 0.64998935
7.318714 0.64907637
7.319714 0.6481517099999999
7.320714 0.64721378
7.321714 0.64626103
7.322714 0.6452929199999999
7.323714 0.64431028
7.324714 0.64331493
7.325714 0.64230873
7.326715 0.6412926600000001
7.327714 0.6402662499999999
7.328714 0.63922801
7.329714 0.63817636
7.330714 0.63711042
7.331714 0.6360301700000001
7.332714 0.63493634
7.333714 0.63382941
7.334714 0.6327092200000001
7.335714 0.6315750099999999
7.336714 0.63042585
7.337714 0.6292616
7.338714 0.6280830599999999
7.339714 0.6268919000000001
7.340714 0.62568965
7.341714 0.6244768900000001
7.342714 0.6232528
7.343714 0.6220156299999999
7.344714 0.62076356
7.345714 0.61949557
7.346714 0.6182119300000001
7.347714 0.6169137499999999
7.348714 0.61560231
7.349714 0.6142782
7.350714 0.6129411
7.351714 0.61159027
7.352714 0.61022509
7.353714 0.60884575
7.354714 0.6074531
7.355714 0.60604801
7.356714 0.6046306300000001
7.357714 0.60320017
7.358714 0.60175494
7.359715 0.60029342
7.360714 0.5988149
7.361714 0.59732008
7.362714 0.5958105
7.363714 0.5942877400000001
7.364714 0.59275255
7.365714 0.59120459
7.366714 0.58964277
7.367714 0.58806594
7.368714 0.5864738
7.369714 0.58486681
7.370714 0.58324588
7.371714 0.58161155
7.372715 0.57996353
7.373714 0.57830075
7.374714 0.57662209
7.375714 0.57492708
7.376714 0.57321629
7.377714 0.57149106
7.378714 0.5697527
7.379714 0.56800162
7.380714 0.5662371900000001
7.381714 0.56445794
7.382714 0.56266249
7.383714 0.56085032
7.384714 0.559022
7.385714 0.55717872
7.386714 0.55532157
7.387714 0.55345073
7.388714 0.5515655
7.389714 0.54966491
7.390714 0.54774829
7.391714 0.5458158000000001
7.392715 0.54386845
7.393714 0.54190727
7.394714 0.53993263
7.395714 0.5379439300000001
7.396714 0.53593982
7.397714 0.53391908
7.398714 0.53188126
7.399714 0.52982694
7.400714 0.5277575
7.401714 0.5256740400000001
7.402714 0.52357689
7.403714 0.5214653
7.404714 0.51933797
7.405715 0.51719393
7.406714 0.51503307
7.407714 0.5128562
7.408714 0.51066461
7.409714 0.5084590499999999
7.410714 0.50623952
7.411714 0.5040051400000001
7.412714 0.50175493
7.413714 0.49948851
7.414714 0.4972063
7.415714 0.49490938
7.416714 0.49259867999999996
7.417714 0.49027419000000005
7.418715 0.48793494
7.419714 0.48557944000000003
7.420714 0.48320652000000003
7.421714 0.48081605000000005
7.422714 0.47840895
7.423714 0.47598681
7.424714 0.47355085
7.425714 0.47110138
7.426714 0.46863770000000005
7.427714 0.46615871
7.428714 0.46366365000000004
7.429714 0.46115252
7.430714 0.45862593999999995
7.431714 0.45608459
7.432714 0.45352858
7.433714 0.45095710000000006
7.434714 0.44836905
7.435714 0.44576358
7.436714 0.44314087999999996
7.437714 0.44050217
7.438715 0.43784914999999996
7.439714 0.43518324
7.440714 0.43250471
7.441714 0.42981267999999995
7.442714 0.4271056
7.443714 0.42438223
7.444714 0.42164219
7.445714 0.41888598
7.446714 0.41611451000000005
7.447714 0.41332831999999997
7.448714 0.41052732
7.449714 0.40771085999999995
7.450714 0.40487847000000005
7.451715 0.4020303
7.452714 0.39916728
7.453714 0.3962907
7.454714 0.39340141
7.455714 0.39049915999999996
7.456714 0.38758263
7.457714 0.38465001
7.458714 0.38169997
7.459714 0.37873228999999997
7.460714 0.37574796
7.461714 0.37274852
7.462714 0.36973527
7.463714 0.36670871
7.464714 0.36366847
7.465714 0.36061397
7.466714 0.35754489
7.467714 0.35446153
7.468714 0.35136458
7.469714 0.34825443
7.470714 0.34513075
7.471714 0.34199236
7.472714 0.33883783
7.473714 0.33566630000000003
7.474714 0.33247811000000005
7.475714 0.32927464
7.476714 0.32605776
7.477714 0.32282886
7.478714 0.31958823
7.479714 0.31633505
7.480714 0.31306799999999996
7.481714 0.30978607999999996
7.482714 0.30648911
7.483714 0.30317756
7.484715 0.29985213
7.485714 0.29651308
7.486714 0.29316007
7.487714 0.28979238
7.488714 0.28640972
7.489714 0.28301255999999997
7.490714 0.27960215
7.491714 0.27617996
7.492714 0.27274683
7.493714 0.26930245
7.494714 0.26584545
7.495714 0.26237413
7.496714 0.25888737
7.497715 0.25538520000000003
7.498714 0.25186865
7.499714 0.24833907
7.500714 0.24479746000000002
7.501714 0.24124393
7.502714 0.23767792
7.503714 0.23409876
7.504714 0.23050632000000001
7.505714 0.22690116999999999
7.506714 0.22328421
7.507714 0.21965601
7.508714 0.21601636
7.509714 0.21236422
7.510714 0.20869847
7.511714 0.2050186
7.512714 0.20132521
7.513714 0.19761980999999998
7.514714 0.19390403
7.515714 0.19017875
7.516714 0.18644364
7.517715 0.18269741
7.518714 0.17893853
7.519714 0.17516615
7.520714 0.17138043
7.521714 0.16758232
7.522714 0.16377291
7.523714 0.15995272
7.524714 0.15612157
7.525714 0.15227895
7.526714 0.14842461999999998
7.527714 0.14455916
7.528714 0.1406837
7.529714 0.13679941
7.530715 0.13290662
7.531714 0.12900454
7.532714 0.12509156
7.533714 0.12116607
7.534714 0.11722740000000001
7.535714 0.11327621999999998
7.536714 0.1093142
7.537714 0.10534315
7.538714 0.10136416
7.539714 0.097377202
7.540714 0.09338141
7.541714 0.08937582599999999
7.542714 0.08536008
7.543715 0.08133454799999999
7.544714 0.077299954
7.545714 0.073256704
7.546714 0.069204468
7.547714 0.06514233500000001
7.548714 0.061069499
7.549714 0.056985946
7.550714 0.052892824000000005
7.551714 0.048792013
7.552714 0.044685223999999996
7.553714 0.0405731
7.554714 0.036454882
7.555714 0.032328826000000005
7.556714 0.028193137
7.557714 0.024046893
7.558714 0.019890429
7.559714 0.015725018
7.560714 0.011552060000000001
7.561714 0.0073723953
7.562714 0.0031860873
7.563715 -0.0010071922
7.564714 -0.0052075306
7.565714 -0.0094143943
7.566714 -0.013626818999999998
7.567714 -0.017844052
7.568714 -0.022066235
7.569714 -0.026294624
7.570714 -0.030531097
7.571714 -0.034777235000000004
7.572714 -0.039033387999999995
7.573714 -0.04329833
7.574714 -0.047569777
7.575714 -0.051845354
7.576715 -0.0561236
7.577714 -0.060404366
7.578714 -0.064688531
7.579714 -0.068977271
7.580714 -0.07327132
7.581714 -0.07757075399999999
7.582714 -0.081875297
7.583714 -0.086184917
7.584714 -0.09050013
7.585714 -0.094821822
7.586714 -0.099150592
7.587714 -0.10348605
7.588714 -0.10782661
7.589714 -0.11216995
7.590714 -0.116514
7.591714 -0.12085789
7.592714 -0.12520235000000002
7.593714 -0.12954923
7.594714 -0.1339006
7.595714 -0.13825777
7.596714 -0.14262079
7.597714 -0.14698872000000002
7.598714 -0.15136034
7.599714 -0.15573481
7.600714 -0.16011186000000002
7.601714 -0.1644915
7.602714 -0.16887343
7.603714 -0.17325678
7.604714 -0.17764032
7.605714 -0.18202309
7.606714 -0.18640505000000002
7.607714 -0.19078739
7.608714 -0.19517199000000002
7.609715 -0.19956053999999998
7.610714 -0.20395375
7.611714 -0.20835081
7.612714 -0.21274984
7.613714 -0.21714875
7.614714 -0.22154611000000002
7.615714 -0.22594158
7.616714 -0.23033565
7.617714 -0.2347291
7.618714 -0.23912233000000002
7.619714 -0.24351529000000002
7.620714 -0.24790769
7.621714 -0.25229948
7.622715 -0.2566912
7.623714 -0.26108373
7.624714 -0.26547778
7.625714 -0.26987316
7.626714 -0.27426863
7.627714 -0.27866230999999997
7.628714 -0.28305235
7.629714 -0.28743781
7.630714 -0.29181896
7.631714 -0.29619702
7.632714 -0.30057339
7.633714 -0.304949
7.634714 -0.30932385
7.635714 -0.31369724
7.636714 -0.31806829000000003
7.637714 -0.32243645
7.638714 -0.32680165
7.639714 -0.33116404
7.640714 -0.33552350999999997
7.641714 -0.33987949
7.642715 -0.344231
7.643714 -0.34857711
7.644714 -0.35291757
7.645714 -0.35725287
7.646714 -0.36158415
7.647714 -0.36591242999999996
7.648714 -0.37023814
7.649714 -0.37456073
7.650714 -0.37887904
7.651714 -0.38319181
7.652714 -0.38749827000000003
7.653714 -0.39179842000000004
7.654714 -0.39609275
7.655715 -0.40038180999999995
7.656714 -0.40466576
7.657714 -0.40894425
7.658714 -0.41321659999999993
7.659714 -0.41748224999999994
7.660714 -0.42174100000000003
7.661714 -0.42599305
7.662714 -0.43023857000000004
7.663714 -0.43447753
7.664714 -0.43870942
7.665714 -0.44293342999999996
7.666714 -0.44714902
7.667714 -0.45135612999999997
7.668715 -0.45555537
7.669714 -0.45974771
7.670714 -0.46393382
7.671714 -0.46811379
7.672714 -0.4722869
7.673714 -0.47645201
7.674714 -0.48060790000000003
7.675714 -0.48475373000000005
7.676714 -0.48888930999999997
7.677714 -0.49301479
7.678714 -0.49713044
7.679714 -0.50123646
7.680714 -0.50533297
7.681714 -0.5094200400000001
7.682714 -0.51349793
7.683714 -0.51756697
7.684714 -0.52162739
7.685714 -0.52567902
7.686714 -0.5297210099999999
7.687714 -0.5337521
7.688715 -0.5377709900000001
7.689714 -0.54177679
7.690714 -0.54576932
7.691714 -0.54974915
7.692714 -0.55371737
7.693714 -0.55767498
7.694714 -0.56162276
7.695714 -0.5655609500000001
7.696714 -0.5694893200000001
7.697714 -0.5734073000000001
7.698714 -0.5773140999999999
7.699714 -0.58120876
7.700714 -0.58509009
7.701715 -0.58895694
7.702714 -0.59280847
7.703714 -0.59664426
7.704714 -0.60046478
7.705714 -0.60427114
7.706714 -0.60806489
7.707714 -0.6118474500000001
7.708714 -0.61561959
7.709714 -0.61938129
7.710714 -0.62313164
7.711714 -0.62686913
7.712714 -0.63059209
7.713714 -0.63429908
7.714714 -0.63798903
7.715714 -0.64166128
7.716714 -0.64531569
7.717714 -0.64895274
7.718714 -0.6525734400000001
7.719714 -0.65617934
7.720714 -0.65977206
7.721714 -0.66335276
7.722714 -0.66692182
7.723714 -0.67047863
7.724714 -0.67402148
7.725714 -0.6775483
7.726714 -0.68105715
7.727714 -0.6845465900000001
7.728714 -0.6880160399999999
7.729714 -0.69146575
7.730714 -0.69489656
7.731714 -0.69830953
7.732714 -0.70170597
7.733714 -0.7050870499999999
7.734715 -0.70845378
7.735714 -0.71180672
7.736714 -0.71514565
7.737714 -0.7184695
7.738714 -0.72177639
7.739714 -0.7250641
7.740714 -0.7283307600000001
7.741714 -0.7315754
7.742714 -0.7347981
7.743714 -0.73800003
7.744714 -0.7411828300000001
7.745714 -0.74434802
7.746714 -0.74749668
7.747715 -0.75062928
7.748714 -0.75374567
7.749714 -0.75684539
7.750714 -0.7599275600000001
7.751714 -0.76299109
7.752714 -0.7660346600000001
7.753714 -0.7690568
7.754714 -0.77205631
7.755714 -0.77503263
7.756714 -0.77798618
7.757714 -0.78091826
7.758714 -0.7838305999999999
7.759714 -0.7867249700000001
7.760714 -0.78960201
7.761714 -0.7924616299999999
7.762714 -0.79530282
7.763714 -0.79812417
7.764714 -0.80092438
7.765714 -0.8037025999999999
7.766714 -0.80645848
7.767715 -0.8091918199999999
7.768714 -0.81190262
7.769714 -0.8145907900000001
7.770714 -0.81725661
7.771714 -0.81990063
7.772714 -0.8225237
7.773714 -0.8251268399999999
7.774714 -0.8277105200000001
7.775714 -0.8302743499999999
7.776714 -0.83281733
7.777714 -0.83533796
7.778714 -0.8378348299999999
7.779714 -0.84030731
7.780715 -0.84275566
7.781714 -0.84518082
7.782714 -0.8475836400000001
7.783714 -0.84996475
7.784714 -0.85232407
7.785714 -0.85466113
7.786714 -0.85697556
7.787714 -0.8592671700000001
7.788714 -0.86153597
7.789714 -0.8637821299999999
7.790714 -0.8660054800000001
7.791714 -0.86820526
7.792714 -0.8703807399999999
7.793715 -0.8725314399999999
7.794714 -0.8746575600000001
7.795714 -0.87675983
7.796714 -0.87883929
7.797714 -0.88089677
7.798714 -0.88293226
7.799714 -0.8849448500000001
7.800714 -0.8869332299999999
7.801714 -0.8888962699999999
7.802714 -0.89083361
7.803714 -0.89274552
7.804714 -0.89463275
7.805714 -0.8964960500000001
7.806714 -0.89833559
7.807714 -0.9001512999999999
7.808714 -0.90194279
7.809714 -0.90370998
7.810714 -0.90545295
7.811714 -0.90717217
7.812714 -0.9088676400000001
7.813715 -0.91053899
7.814714 -0.91218511
7.815714 -0.91380496
7.816714 -0.91539789
7.817714 -0.9169641
7.818714 -0.9185046
7.819714 -0.9200207
7.820714 -0.92151351
7.821714 -0.92298333
7.822714 -0.92442948
7.823714 -0.92585078
7.824714 -0.9272462699999999
7.825714 -0.9286154099999999
7.826715 -0.9299581899999999
7.827714 -0.9312748900000001
7.828714 -0.9325658000000001
7.829714 -0.93383081
7.830714 -0.9350695600000001
7.831714 -0.93628215
7.832714 -0.93746884
7.833714 -0.93863066
7.834714 -0.9397684599999999
7.835714 -0.94088269
7.836714 -0.9419729
7.837714 -0.9430376799999999
7.838714 -0.94407555
7.839714 -0.9450853800000001
7.840714 -0.9460669899999999
7.841714 -0.94702104
7.842714 -0.94794892
7.843714 -0.94885174
7.844714 -0.9497300700000001
7.845714 -0.95058391
7.846714 -0.95141279
7.847714 -0.95221633
7.848714 -0.95299445
7.849714 -0.95374705
7.850714 -0.95447395
7.851714 -0.9551745800000001
7.852714 -0.95584793
7.853714 -0.95649306
7.854714 -0.9571096899999999
7.855714 -0.9576984700000001
7.856714 -0.9582608899999999
7.857714 -0.9587987299999999
7.858714 -0.9593132000000001
7.859715 -0.95980447
7.860714 -0.9602719
7.861714 -0.9607140000000001
7.862714 -0.9611293700000001
7.863714 -0.9615170799999999
7.864714 -0.9618769399999999
7.865714 -0.9622092400000001
7.866714 -0.96251415
7.867714 -0.96279187
7.868714 -0.9630426799999999
7.869714 -0.96326703
7.870714 -0.9634657799999999
7.871714 -0.9636400300000001
7.872715 -0.9637909
7.873714 -0.9639186799999999
7.874714 -0.9640227100000001
7.875714 -0.9641014
7.876714 -0.96415281
7.877714 -0.96417554
7.878714 -0.96416911
7.879714 -0.9641342799999999
7.880714 -0.96407244
7.881714 -0.96398499
7.882714 -0.9638731399999999
7.883714 -0.9637374400000001
7.884714 -0.9635780899999999
7.885714 -0.963395
7.886714 -0.9631879600000001
7.887714 -0.96295672
7.888714 -0.9627006
7.889714 -0.9624184100000001
7.890714 -0.9621085600000001
7.891714 -0.9617698399999999
7.892715 -0.9614018699999999
7.893714 -0.96100541
7.894714 -0.9605822199999999
7.895714 -0.9601346199999999
7.896714 -0.9596644
7.897714 -0.95917257
7.898714 -0.95865894
7.899714 -0.9581225000000001
7.900714 -0.9575619400000001
7.901714 -0.95697613
7.902714 -0.95636416
7.903714 -0.95572527
7.904714 -0.9550591
7.905715 -0.9543652600000001
7.906714 -0.95364396
7.907714 -0.9528960100000001
7.908714 -0.95212292
7.909714 -0.95132664
7.910714 -0.95050894
7.911714 -0.9496709299999999
7.912714 -0.9488122499999999
7.913714 -0.94793169
7.914714 -0.94702709
7.915714 -0.9460967
7.916714 -0.9451391199999999
7.917714 -0.9441541499999999
7.918715 -0.94314208
7.919714 -0.94210375
7.920714 -0.94104027
7.921714 -0.93995258
7.922714 -0.9388418900000001
7.923714 -0.93770921
7.924714 -0.9365556800000001
7.925714 -0.9353816500000001
7.926714 -0.9341869500000001
7.927714 -0.9329703599999999
7.928714 -0.93173003
7.929714 -0.9304642700000001
7.930714 -0.92917187
7.931714 -0.9278526500000001
7.932714 -0.9265076400000001
7.933714 -0.92513831
7.934714 -0.9237464500000001
7.935714 -0.92233326
7.936714 -0.9208995799999999
7.937714 -0.9194456999999999
7.938715 -0.9179715999999999
7.939714 -0.91647701
7.940714 -0.9149612899999999
7.941714 -0.9134235799999999
7.942714 -0.9118626799999999
7.943714 -0.91027748
7.944714 -0.90866722
7.945714 -0.9070319099999999
7.946714 -0.9053724799999999
7.947714 -0.9036906100000001
7.948714 -0.90198806
7.949714 -0.9002661299999999
7.950714 -0.8985254
7.951715 -0.89676576
7.952714 -0.8949863699999999
7.953714 -0.8931864100000001
7.954714 -0.8913652
7.955714 -0.88952212
7.956714 -0.8876566799999999
7.957714 -0.88576861
7.958714 -0.88385763
7.959714 -0.8819240100000001
7.960714 -0.87996852
7.961714 -0.87799225
7.962714 -0.87599671
7.963714 -0.8739830900000001
7.964714 -0.8719518799999999
7.965714 -0.8699029699999999
7.966714 -0.86783543
7.967714 -0.8657482500000001
7.968714 -0.8636406600000001
7.969714 -0.8615124
7.970714 -0.85936356
7.971714 -0.8571943300000001
7.972714 -0.85500497
7.973714 -0.85279569
7.974714 -0.8505666599999999
7.975714 -0.84831845
7.976714 -0.8460517000000001
7.977714 -0.8437674500000001
7.978714 -0.84146634
7.979714 -0.8391486499999999
7.980714 -0.83681392
7.981714 -0.8344613900000001
7.982714 -0.8320903399999999
7.983714 -0.8297003799999999
7.984715 -0.82729151
7.985714 -0.82486412
7.986714 -0.8224186499999999
7.987714 -0.8199553
7.988714 -0.81747407
7.989714 -0.81497477
7.990714 -0.8124576
7.991714 -0.80992328
7.992714 -0.80737285
7.993714 -0.80480725
7.994714 -0.80222683
7.995714 -0.79963151
7.996714 -0.79702055
7.997715 -0.7943932
7.998714 -0.79174889
7.999714 -0.78908773
8.000714 -0.7864099899999999
8.001715 -0.7837159600000001
8.002714 -0.78100576
8.003715 -0.77827936
8.004714 -0.77553666
8.005714 -0.77277804
8.006714 -0.77000433
8.007714 -0.76721683
8.008715 -0.76441662
8.009714 -0.76160412
8.010715 -0.75877896
8.011714 -0.75594001
8.012714 -0.75308611
8.013714 -0.75021638
8.014714 -0.74733077
8.015715 -0.74442984
8.016714 -0.74151442
8.017715 -0.73858513
8.018714 -0.7356423400000001
8.019714 -0.73268614
8.020715 -0.7297169
8.021714 -0.72673527
8.022715 -0.72374209
8.023714 -0.72073811
8.024714 -0.7177233199999999
8.025714 -0.7146969000000001
8.026714 -0.7116573900000001
8.027715 -0.70860339
8.028714 -0.70553427
8.029715 -0.7024505200000001
8.030714 -0.6993535900000001
8.031714 -0.6962453000000001
8.032714 -0.6931270500000001
8.033714 -0.6899995299999999
8.034715 -0.68686269
8.035714 -0.6837161700000001
8.036715 -0.6805597299999999
8.037714 -0.6773933799999999
8.038714 -0.6742171
8.039714 -0.67103063
8.040714 -0.66783307
8.041715 -0.66462331
8.042714 -0.66140038
8.043715 -0.65816422
8.044714 -0.65491591
8.045714 -0.65165749
8.046714 -0.6483912
8.047714 -0.64511849
8.048715 -0.64183967
8.049714 -0.63855392
8.050714 -0.63525974
8.051714 -0.63195596
8.052714 -0.62864204
8.053715 -0.62531806
8.054714 -0.62198443
8.055715 -0.61864136
8.056714 -0.6152887800000001
8.057714 -0.6119266600000001
8.058714 -0.60855546
8.059714 -0.60517644
8.060715 -0.60179131
8.061714 -0.59840186
8.062715 -0.59500891
8.063714 -0.59161191
8.064714 -0.58820914
8.065714 -0.5847983999999999
8.066714 -0.58137798
8.067715 -0.57794745
8.068714 -0.5745075199999999
8.069715 -0.57105962
8.070714 -0.56760521
8.071714 -0.56414511
8.072714 -0.5606797099999999
8.073714 -0.55720913
8.074715 -0.55373386
8.075714 -0.5502546700000001
8.076715 -0.54677231
8.077714 -0.5432870200000001
8.078714 -0.53979792
8.079714 -0.53630336
8.080714 -0.53280145
8.081715 -0.52929102
8.082714 -0.52577229
8.083714 -0.52224686
8.084714 -0.5187171
8.085714 -0.51518502
8.086715 -0.51165177
8.087714 -0.50811721
8.088715 -0.50458051
8.089714 -0.50104083
8.090714 -0.49749785
8.091714 -0.49395165
8.092714 -0.49040234
8.093715 -0.48684966999999996
8.094714 -0.48329289999999997
8.095715 -0.4797311
8.096714 -0.47616391
8.097714 -0.47259196
8.098714 -0.46901703
8.099714 -0.46544131
8.100715 -0.46186647000000003
8.101714 -0.45829304
8.102715 -0.45472006
8.103714 -0.45114574
8.104714 -0.44756839000000004
8.105714 -0.44398722
8.106714 -0.44040247
8.107715 -0.43681511
8.108714 -0.43322615999999997
8.109715 -0.42963619000000003
8.110714 -0.42604525000000004
8.111714 -0.42245323
8.112714 -0.41886047
8.113714 -0.41526798
8.114715 -0.41167699
8.115714 -0.40808837000000003
8.116714 -0.40450199000000003
8.117714 -0.40091653
8.118714 -0.39733015
8.119715 -0.39374125
8.120714 -0.39014940000000004
8.121715 -0.38655554
8.122714 -0.38296147
8.123714 -0.37936904
8.124714 -0.37577937
8.125714 -0.37219257
8.126715 -0.36860805
8.127714 -0.36502515
8.128715 -0.36144373
8.129714 -0.35786415000000005
8.130714 -0.35428684
8.131714 -0.35071187
8.132714 -0.34713862
8.133715 -0.34356603999999996
8.134714 -0.33999332
8.135715 -0.33642048999999996
8.136714 -0.33284863
8.137714 -0.3292795
8.138714 -0.32571473
8.139714 -0.32215503
8.140715 -0.31859998
8.141714 -0.31504831
8.142715 -0.31149874
8.143714 -0.30795061
8.144714 -0.30440418
8.145715 -0.30086034
8.146714 -0.29731998
8.147715 -0.29378354
8.148714 -0.29025085
8.149714 -0.28672155
8.150714 -0.28319564
8.151714 -0.27967368
8.152715 -0.27615668
8.153714 -0.27264562
8.154715 -0.26914079
8.155714 -0.26564158
8.156714 -0.26214672
8.157714 -0.25865505
8.158714 -0.25516609
8.159715 -0.25168031
8.160714 -0.24819889
8.161715 -0.24472307000000001
8.162714 -0.24125357000000003
8.163714 -0.23779018999999998
8.164714 -0.23433222
8.165714 -0.23087899
8.166715 -0.22743034999999998
8.167714 -0.22398676
8.168715 -0.22054893999999997
8.169714 -0.21711742
8.170714 -0.2136922
8.171714 -0.21027282
8.172714 -0.20685870999999997
8.173715 -0.20344967
8.174714 -0.20004618000000002
8.175714 -0.19664922999999998
8.176714 -0.19325981
8.177714 -0.18987834
8.178715 -0.18650451
8.179714 -0.18313753
8.180715 -0.17977667
8.181714 -0.17642167
8.182714 -0.17307301
8.183714 -0.16973153
8.184714 -0.16639794
8.185715 -0.16307246
8.186714 -0.15975468999999998
8.187715 -0.1564439
8.188714 -0.15313958
8.189714 -0.14984169
8.190714 -0.14655077
8.191714 -0.14326756
8.192715 -0.13999264
8.193714 -0.13672613
8.194715 -0.13346781
8.195714 -0.13021748
8.196714 -0.12697517
8.197714 -0.12374136999999999
8.198714 -0.1205167
8.199715 -0.11730149000000001
8.200714 -0.11409547
8.201715 -0.11089778
8.202714 -0.10770737
8.203714 -0.10452352999999999
8.204714 -0.10134622
8.205714 -0.098176172
8.206715 -0.095014565
8.207714 -0.091862504
8.208714 -0.088720664
8.209714 -0.08558924300000001
8.210714 -0.082468102
8.211715 -0.079357077
8.212714 -0.076256122
8.213715 -0.073165173
8.214714 -0.070083956
8.215714 -0.06701189
8.216714 -0.06394817
8.217714 -0.060892105
8.218715 -0.057843559999999995
8.219714 -0.054803188
8.220715 -0.05177226299999999
8.221714 -0.04875224
8.222714 -0.045744149
8.223714 -0.042748256
8.224714 -0.039764043
8.225715 -0.036790565
8.226714 -0.033826867
8.227715 -0.030872301
8.228714 -0.027926566000000003
8.229714 -0.024989556000000003
8.230714 -0.0220612
8.231714 -0.019141454000000002
8.232715 -0.016230522
8.233714 -0.013329049
8.234715 -0.010438175000000001
8.235714 -0.007559266699999999
8.236714 -0.0046934223
8.237714 -0.0018409875
8.238714 0.0009986345500000002
8.239715 0.003826743
8.240714 0.0066447996
8.241714 0.009453828499999999
8.242714 0.012254082000000001
8.243714 0.015045105999999999
8.244715 0.017826111
8.245714 0.020596389
8.246715 0.023355505
8.247714 0.026103208000000003
8.248714 0.028839218
8.249714 0.031563084000000005
8.250714 0.034274315
8.251715 0.036972706
8.252714 0.039658678
8.253715 0.042333297
8.254714 0.044997974
8.255714 0.04765382
8.256714 0.050301128
8.257714 0.052939180999999995
8.258715 0.055566546999999994
8.259714 0.058181718
8.260715 0.060783699
8.261714 0.06337229300000001
8.262714 0.065947935
8.263714 0.068511243
8.264714 0.071062613
8.265715 0.073602132
8.266714 0.076129776
8.267715 0.078645785
8.268714 0.08115081
8.269714 0.083645713
8.270715 0.086131087
8.271714 0.088606775
8.272715 0.091071747
8.273714 0.093524437
8.274714 0.09596342
8.275714 0.09838805999999999
8.276714 0.10079877999999999
8.277715 0.10319672
8.278714 0.10558313
8.279715 0.10795873
8.280714 0.11032342
8.281714 0.11267666
8.282714 0.11501787
8.283714 0.11734701
8.284715 0.11966452999999999
8.285714 0.12197105000000001
8.286715 0.12426674
8.287714 0.12655107999999998
8.288714 0.12882293
8.289714 0.1310812
8.290714 0.13332545
8.291715 0.13555626
8.292714 0.1377749
8.293715 0.1399827
8.294714 0.14218026
8.295714 0.14436721
8.296714 0.14654246999999998
8.297714 0.14870494
8.298715 0.15085423
8.299714 0.15299082
8.300714 0.15511569
8.301714 0.15722964
8.302714 0.15933267
8.303715 0.16142394999999998
8.304714 0.16350232
8.305715 0.16556694
8.306714 0.16761794
8.307714 0.16965626
8.308714 0.17168311
8.309714 0.17369918
8.310715 0.17570422
8.311714 0.17769721
8.312715 0.17967699
8.313714 0.18164311
8.314714 0.1835961
8.315714 0.18553726
8.316714 0.18746783
8.317715 0.18938824999999998
8.318714 0.19129786000000001
8.319715 0.19319529000000002
8.320714 0.19507929999999998
8.321714 0.19694953
8.322714 0.19880673000000001
8.323714 0.20065219
8.324715 0.20248699000000003
8.325714 0.20431131
8.326715 0.20612434000000002
8.327714 0.20792486999999998
8.328714 0.20971206999999997
8.329714 0.2114861
8.330714 0.21324798
8.331715 0.21499893999999997
8.332714 0.21673959999999998
8.333714 0.21846953
8.334714 0.2201874
8.335714 0.22189178999999998
8.336715 0.22358209999999998
8.337714 0.22525894
8.338715 0.22692382
8.339714 0.22857829
8.340714 0.23022303
8.341714 0.23185752999999998
8.342714 0.23348039999999998
8.343715 0.23509036
8.344714 0.23668691999999997
8.345715 0.23827073000000001
8.346714 0.23984304
8.347714 0.24140489
8.348714 0.24295635999999998
8.349714 0.24449658000000002
8.350715 0.24602432000000002
8.351714 0.24753886
8.352715 0.24904059
8.353714 0.25053089
8.354714 0.25201135
8.355714 0.25348278999999996
8.356714 0.25494474
8.357715 0.25639562
8.358714 0.25783363000000004
8.359715 0.25925776
8.360714 0.26066832
8.361714 0.26206662999999997
8.362714 0.26345425
8.363714 0.26483205000000004
8.364715 0.26619977
8.365714 0.2675564
8.366714 0.268901
8.367714 0.27023342
8.368714 0.27155450000000003
8.369715 0.27286555
8.370714 0.2741674
8.371715 0.27545975
8.372714 0.27674122
8.373714 0.27801008
8.374714 0.2792652
8.375714 0.28050682
8.376715 0.28173649
8.377714 0.28295619
8.378715 0.28416731
8.379714 0.28536995
8.380714 0.28656304
8.381714 0.28774505
8.382714 0.28891503
8.383715 0.29007300999999996
8.384714 0.29121998
8.385715 0.29235699
8.386714 0.29348441999999997
8.387714 0.29460168
8.388714 0.29570757999999997
8.389714 0.29680131
8.390715 0.29788299
8.391714 0.29895396
8.392715 0.30001602
8.393714 0.30107042
8.394714 0.30211709
8.395715 0.30315455999999996
8.396714 0.30418078
8.397715 0.30519417
8.398714 0.30619446
8.399714 0.30718266
8.400714 0.30816051
8.401714 0.30912936
8.402715 0.31008967
8.403714 0.31104086000000003
8.404715 0.31198205
8.405714 0.31291283999999997
8.406714 0.31383363999999997
8.407714 0.31474545
8.408714 0.31564906
8.409715 0.31654436999999996
8.410714 0.31743012000000004
8.411715 0.31830457
8.412714 0.31916638999999997
8.413714 0.32001564
8.414714 0.32085376
8.415714 0.32168303
8.416715 0.32250544
8.417714 0.32332169
8.418715 0.32413113
8.419714 0.32493214
8.420714 0.32572312999999997
8.421714 0.32650332000000004
8.422714 0.32727295
8.423715 0.32803265
8.424714 0.32878288
8.425714 0.32952339
8.426714 0.33025348
8.427714 0.3309726
8.428715 0.33168108
8.429714 0.33238032
8.430715 0.33307231
8.431714 0.3337587
8.432714 0.33443982
8.433714 0.33511451999999997
8.434714 0.33578064999999996
8.435715 0.33643609
8.436714 0.3370797
8.437715 0.33771181
8.438714 0.33833373
8.439714 0.33894696
8.440714 0.33955243
8.441714 0.34015027000000003
8.442715 0.34074008
8.443714 0.34132164
8.444715 0.34189534
8.445714 0.34246200000000004
8.446714 0.34302231
8.447714 0.34357619
8.448714 0.34412253000000004
8.449715 0.34465953
8.450714 0.34518561000000003
8.451715 0.34570028
8.452714 0.34620445
8.453714 0.3467001
8.454714 0.34718932999999996
8.455714 0.3476734
8.456715 0.34815236
8.457714 0.34862519
8.458714 0.34909057
8.459714 0.3495476
8.460714 0.34999608000000004
8.461715 0.35043627
8.462714 0.3508684
8.463715 0.35129222
8.464714 0.35170713000000003
8.465714 0.35211253
8.466714 0.3525086
8.467714 0.35289647
8.468715 0.35327794
8.469714 0.35365471000000004
8.470715 0.35402759
8.471714 0.35439604
8.472714 0.35475850999999997
8.473714 0.35511311
8.474714 0.35545856
8.475715 0.35579458
8.476714 0.35612187
8.477715 0.35644148
8.478714 0.35675417
8.479714 0.3570602
8.480714 0.35735944
8.481714 0.35765187000000004
8.482715 0.35793792999999996
8.483714 0.3582184
8.484715 0.35849407
8.485714 0.35876511
8.486714 0.35903077
8.487714 0.35928958
8.488714 0.35954006
8.489715 0.35978134
8.490714 0.36001371
8.491714 0.36023834
8.492714 0.36045678000000003
8.493714 0.3606701
8.494715 0.36087864999999997
8.495714 0.36108203
8.496715 0.36127956
8.497714 0.36147088
8.498714 0.36165603
8.499714 0.36183535
8.500714 0.36200907
8.501715 0.36217696
8.502714 0.36233837999999996
8.503715 0.36249263000000004
8.504714 0.36263952
8.505714 0.36277957
8.506714 0.36291392
8.507714 0.36304374
8.508715 0.36316975
8.509714 0.36329178
8.510715 0.36340896
8.511714 0.36352021
8.512714 0.36362482
8.513714 0.36372268
8.514714 0.36381427
8.515715 0.36390023
8.516714 0.36398098
8.517715 0.36405649
8.518714 0.36412647000000004
8.519714 0.36419078
8.520715 0.36424962
8.521714 0.36430354
8.522715 0.36435309
8.523714 0.36439844
8.524714 0.36443920999999996
8.525714 0.36447458
8.526714 0.36450378
8.527715 0.36452652
8.528714 0.36454326
8.529715 0.36455491
8.530714 0.36456245
8.531714 0.36456652
8.532714 0.36456711
8.533714 0.36456373
8.534715 0.36455574
8.535714 0.36454273
8.536715 0.36452459
8.537714 0.36450145
8.538714 0.3644733
8.539714 0.36443993
8.540714 0.36440103
8.541715 0.36435644
8.542714 0.36430645
8.543715 0.36425189999999996
8.544714 0.36419381
8.545714 0.36413306
8.546714 0.36406992
8.547714 0.36400396
8.548715 0.36393430000000004
8.549714 0.36386002
8.550714 0.36378057999999996
8.551714 0.3636959
8.552714 0.36360631000000004
8.553715 0.3635122
8.554714 0.3634138
8.555715 0.36331122
8.556714 0.36320451
8.557714 0.36309396
8.558714 0.36298002
8.559714 0.36286309
8.560715 0.36274332
8.561714 0.36262032
8.562715 0.36249324
8.563714 0.36236111000000004
8.564714 0.36222332
8.565714 0.36207994000000004
8.566714 0.36193174
8.567715 0.36177980000000004
8.568714 0.36162513
8.569715 0.36146827
8.570714 0.36130934000000003
8.571714 0.36114811
8.572714 0.36098429
8.573714 0.36081772
8.574715 0.36064821999999996
8.575714 0.36047546
8.576715 0.36029883
8.577714 0.36011760000000004
8.578714 0.35993119
8.579714 0.35973963999999997
8.580714 0.35954362
8.581715 0.35934434000000004
8.582714 0.35914301
8.583714 0.35894036
8.584714 0.35873635
8.585714 0.35853023
8.586715 0.35832101
8.587714 0.35810782999999996
8.588715 0.35789032
8.589714 0.3576685
8.590714 0.35744256
8.591714 0.35721269
8.592714 0.35697899
8.593715 0.35674169
8.594714 0.35650134
8.595715 0.35625882
8.596714 0.35601524
8.597714 0.35577128
8.598714 0.35552694
8.599714 0.35528131
8.600715 0.35503292000000003
8.601714 0.35478035
8.602715 0.35452279000000003
8.603714 0.35426028
8.604714 0.35399359
8.605714 0.35372376
8.606714 0.35345156
8.607715 0.35317733
8.608714 0.35290109999999997
8.609715 0.35262287
8.610714 0.35234285
8.611714 0.35206133
8.612714 0.35177844
8.613714 0.35149383
8.614715 0.35120654
8.615714 0.35091538
8.616714 0.35061960000000003
8.617714 0.35031918
8.618714 0.3500151
8.619715 0.34970888
8.620714 0.34940193999999997
8.621715 0.34909492999999997
8.622714 0.34878762
8.623714 0.34847903999999996
8.624714 0.34816819
8.625714 0.34785445
8.626715 0.34753776000000003
8.627714 0.34721834
8.628715 0.34689633
8.629714 0.34657153
8.630714 0.34624351999999997
8.631714 0.34591209
8.632714 0.34557756
8.633715 0.34524091
8.634714 0.34490346
8.635715 0.34456614
8.636714 0.34422893
8.637714 0.34389088
8.638714 0.34355049
8.639714 0.34320643
8.640715 0.34285823
8.641714 0.3425064
8.642715 0.34215208
8.643714 0.34179634000000003
8.644714 0.34143971
8.645715 0.34108202
8.646714 0.34072273000000003
8.647715 0.34036157
8.648714 0.33999872000000003
8.649714 0.33963476
8.650714 0.3392701
8.651714 0.33890456
8.652715 0.33853721999999997
8.653714 0.33816684
8.654715 0.33779249
8.655714 0.33741428
8.656714 0.33703325
8.657714 0.33665099
8.658714 0.33626878
8.659715 0.33588691
8.660714 0.33550465
8.661715 0.33512063999999997
8.662714 0.33473382
8.663714 0.33434383
8.664714 0.33395118
8.665714 0.33355683999999997
8.666715 0.33316142000000004
8.667714 0.33276500000000003
8.668715 0.33236709
8.669714 0.33196723
8.670714 0.33156548
8.671714 0.33116259000000003
8.672714 0.33075961
8.673715 0.33035716000000004
8.674714 0.32995488
8.675714 0.32955138
8.676714 0.32914486
8.677714 0.32873405
8.678715 0.32831882
8.679714 0.32790028
8.680715 0.32748021
8.681714 0.32706011999999995
8.682714 0.32664055000000003
8.683714 0.32622113
8.684714 0.3258009
8.685715 0.32537911999999997
8.686714 0.3249557
8.687715 0.32453097
8.688714 0.32410529000000005
8.689714 0.32367840999999997
8.690714 0.32324947
8.691714 0.32281736
8.692715 0.32238148
8.693714 0.32194236
8.694715 0.32150161
8.695714 0.32106128
8.696714 0.32062283999999996
8.697714 0.32018647
8.698714 0.31975098
8.699715 0.31931444999999997
8.700714 0.31887514
8.701715 0.3184323
8.702714 0.31798619
8.703714 0.31753769
8.704714 0.31708749
8.705714 0.31663573
8.706715 0.31618208
8.707714 0.31572636000000004
8.708714 0.31526899
8.709714 0.31481113
8.710714 0.31435417
8.711715 0.31389894
8.712714 0.31344502
8.713715 0.31299078999999996
8.714714 0.31253407
8.715714 0.31207318
8.716714 0.31160777
8.717714 0.31113884999999997
8.718715 0.31066823
8.719714 0.31019754
8.720715 0.3097275
8.721714 0.30925779
8.722714 0.30878764
8.723714 0.30831646
8.724714 0.30784428
8.725715 0.30737158000000003
8.726714 0.30689873
8.727715 0.30642538
8.728714 0.30595039
8.729714 0.30547227
8.730714 0.30499017
8.731714 0.30450441
8.732715 0.30401661
8.733714 0.30352884999999996
8.734715 0.30304282
8.735714 0.30255888
8.736714 0.30207604
8.737714 0.30159254
8.738714 0.30110683
8.739715 0.30061828
8.740714 0.30012722000000003
8.741714 0.29963444
8.742714 0.29914046
8.743714 0.29864516
8.744715 0.29814793
8.745714 0.29764831999999997
8.746715 0.29714666
8.747714 0.29664412
8.748714 0.29614223
8.749714 0.29564202
8.750714 0.29514327
8.751715 0.29464457
8.752714 0.29414396
8.753715 0.29363988
8.754714 0.29313199
8.755714 0.29262123
8.756714 0.29210919
8.757714 0.29159717
8.758715 0.29108559
8.759714 0.2905739
8.760715 0.29006116000000004
8.761714 0.28954684
8.762714 0.28903114
8.763714 0.28851482
8.764714 0.28799856
8.765715 0.28748231
8.766714 0.28696514
8.767715 0.28644572
8.768714 0.28592316
8.769714 0.28539759
8.770715 0.28487027
8.771714 0.28434293
8.772715 0.28381681
8.773714 0.28329191000000004
8.774714 0.28276711
8.775714 0.28224073
8.776714 0.28171153
8.777715 0.28117928
8.778714 0.28064481
8.779715 0.28010933
8.780714 0.27957363
8.781714 0.2790377
8.782714 0.27850086
8.783714 0.2779624
8.784715 0.27742223
8.785714 0.27688108
8.786715 0.27633999
8.787714 0.27579961
8.788714 0.2752596
8.789714 0.27471867
8.790714 0.27417517
8.791715 0.27362811000000004
8.792714 0.27307775
8.793715 0.27252545
8.794714 0.27197308
8.795714 0.27142197
8.796714 0.27087224
8.797714 0.27032292
8.798715 0.26977260000000003
8.799714 0.26922021
8.800714 0.26866551
8.801714 0.268109
8.802714 0.26755128
8.803715 0.26699239
8.804714 0.26643181000000005
8.805715 0.26586867999999997
8.806714 0.26530267
8.807714 0.2647344
8.808714 0.26416548
8.809714 0.26359768
8.810715 0.26303203999999997
8.811714 0.26246831
8.812715 0.26190496999999996
8.813714 0.26133999
8.814714 0.26077186
8.815714 0.26020021
8.816714 0.25962584
8.817715 0.25904998
8.818714 0.25847354
8.819715 0.25789660999999997
8.820714 0.25731868
8.821714 0.25673915999999997
8.822714 0.25615806
8.823714 0.25557610000000003
8.824715 0.2549943
8.825714 0.25441321
8.826715 0.25383236000000003
8.827714 0.25325043
8.828714 0.25266577
8.829714 0.25207743
8.830714 0.25148566
8.831715 0.25089196999999996
8.832714 0.25029819999999997
8.833714 0.24970564999999997
8.834714 0.24911439999999999
8.835714 0.24852345
8.836715 0.24793136000000002
8.837714 0.24733710999999997
8.838715 0.24674062000000002
8.839714 0.24614250000000001
8.840714 0.24554352
8.841714 0.24494387
8.842714 0.24434298
8.843715 0.24373997
8.844714 0.24313427999999998
8.845715 0.24252632000000002
8.846714 0.24191737
8.847714 0.24130891999999998
8.848714 0.24070183
8.849714 0.24009575000000002
8.850715 0.23948915999999998
8.851714 0.23888020999999998
8.852715 0.23826768
8.853714 0.23765159
8.854714 0.23703311999999999
8.855714 0.23641384000000001
8.856714 0.23579483
8.857715 0.23517616000000002
8.858714 0.23455704
8.859715 0.23393654
8.860714 0.23331430000000003
8.861714 0.23269069
8.862714 0.23206660999999998
8.863714 0.23144267
8.864715 0.23081860999999998
8.865714 0.23019335000000002
8.866714 0.2295655
8.867714 0.22893429
8.868714 0.22830016
8.869715 0.22766457
8.870714 0.22702939
8.871715 0.22639569
8.872714 0.22576330000000003
8.873714 0.22513079
8.874714 0.22449638
8.875714 0.22385879
8.876715 0.2232179
8.877714 0.22257457000000003
8.878715 0.22192998
8.879714 0.2212848
8.880714 0.22063891
8.881714 0.21999162000000003
8.882714 0.21934241999999998
8.883715 0.21869154
8.884714 0.21804008000000002
8.885715 0.21738932000000002
8.886714 0.21673995000000001
8.887714 0.21609142
8.888714 0.21544211000000002
8.889714 0.21478995
8.890715 0.21413364
8.891714 0.21347327000000002
8.892715 0.21281019
8.893714 0.2121463
8.894714 0.21148303
8.895715 0.21082067
8.896714 0.21015847999999998
8.897715 0.20949531000000002
8.898714 0.20883045999999997
8.899714 0.20816405
8.900714 0.20749683
8.901714 0.20682936999999998
8.902715 0.20616150000000003
8.903714 0.20549211
8.904715 0.20481979000000003
8.905714 0.20414367
8.906714 0.20346410999999998
8.907714 0.20278268000000002
8.908714 0.20210149000000002
8.909715 0.20142205
8.910714 0.20074445999999999
8.911715 0.20006755
8.912714 0.19938943
8.913714 0.19870864
8.914714 0.19802477
8.915714 0.19733848
8.916715 0.19665083000000003
8.917714 0.19596249
8.918715 0.19527317000000002
8.919714 0.19458199
8.920714 0.19388816
8.921714 0.19319174
8.922714 0.19249385
8.923715 0.19179616
8.924714 0.19109994
8.925714 0.19040527000000002
8.926714 0.18971086
8.927714 0.18901479000000002
8.928715 0.18831546999999998
8.929714 0.18761255
8.930715 0.18690695000000002
8.931714 0.18620030999999998
8.932714 0.18549388
8.933714 0.18478788
8.934714 0.18408147
8.935715 0.18337341000000001
8.936714 0.18266297
8.937715 0.18195047
8.938714 0.18123703000000002
8.939714 0.18052378
8.940714 0.17981107
8.941714 0.17909798000000002
8.942715 0.17838288
8.943714 0.17766437000000002
8.944715 0.1769421
8.945714 0.17621714
8.946714 0.17549132
8.947714 0.17476629
8.948714 0.17404252
8.949715 0.17331922
8.950714 0.17259483
8.951715 0.1718681
8.952714 0.1711388
8.953714 0.17040783
8.954714 0.16967648
8.955714 0.16894551
8.956715 0.16821455000000002
8.957714 0.16748226
8.958714 0.16674719999999998
8.959714 0.16600874
8.960714 0.16526760000000001
8.961715 0.16452546
8.962714 0.16378396
8.963715 0.16304378
8.964714 0.1623042
8.965714 0.16156358999999998
8.966714 0.1608204
8.967714 0.16007407
8.968715 0.15932537
8.969714 0.15857578
8.970715 0.15782655
8.971714 0.15707777
8.972714 0.15632844
8.973714 0.15557702
8.974714 0.15482252999999999
8.975715 0.15406524
8.976714 0.15330652
8.977715 0.15254809
8.978714 0.15179083
8.979714 0.15103432
8.980714 0.15027698
8.981714 0.14951710000000001
8.982715 0.14875387
8.983714 0.14798786
8.984715 0.14722062
8.985714 0.14645372
8.986714 0.14568771
8.987714 0.1449218
8.988714 0.14415443
8.989715 0.14338427
8.990714 0.14261118
8.991714 0.14183627000000001
8.992714 0.14106127999999998
8.993714 0.14028744
8.994715 0.13951466999999998
8.995714 0.13874163
8.996715 0.13796653
8.997714 0.13718826
8.998714 0.13640705
8.999714 0.1356243
9.000714 0.13484171
9.001715 0.13406009
9.002714 0.13327888
9.003715 0.13249652
9.004714 0.1317114
9.005714 0.13092301
9.006714 0.13013224
9.007714 0.12934087
9.008715 0.12855048000000002
9.009714 0.12776142999999998
9.010715 0.12697264
9.011714 0.12618229
9.012714 0.12538891
9.013714 0.12459231
9.014714 0.12379368
9.015715 0.12299475000000001
9.016714 0.12219672000000001
9.017715 0.12139939999999999
9.018714 0.12060147
9.019714 0.11980132
9.020715 0.11899821000000001
9.021714 0.1181928
9.022715 0.11738683999999999
9.023714 0.11658208
9.024714 0.1157791
9.025714 0.11497694
9.026714 0.11417358999999999
9.027715 0.11336716999999999
9.028714 0.11255704
9.029715 0.11174409
9.030714 0.11093018
9.031714 0.11011694000000001
9.032714 0.10930476
9.033714 0.10849268
9.034715 0.10767913
9.035714 0.10686308
9.036715 0.10604478
9.037714 0.10522561999999999
9.038714 0.10440726
9.039714 0.10359039
9.040714 0.10277420999999999
9.041715 0.10195673
9.042714 0.10113599
9.043715 0.10031119
9.044714 0.09948329500000001
9.045714 0.09865443000000002
9.046714 0.09782670499999999
9.047714 0.097001024
9.048715 0.096176658
9.049714 0.095351855
9.050714 0.094524998
9.051714 0.09369562000000001
9.052714 0.092864601
9.053715 0.09203341899999999
9.054714 0.09120302300000001
9.055715 0.090373069
9.056714 0.089542032
9.057714 0.088708196
9.058714 0.087870844
9.059714 0.087030884
9.060715 0.086190441
9.061714 0.085351692
9.062715 0.084515574
9.063714 0.08368123699999999
9.064714 0.082846545
9.065714 0.08200929700000001
9.066714 0.08116849899999999
9.067715 0.080324791
9.068714 0.079479895
9.069715 0.078635442
9.070714 0.07779193100000001
9.071714 0.076948537
9.072714 0.07610384499999999
9.073714 0.075256964
9.074715 0.074408314
9.075714 0.07355946599999999
9.076715 0.07271214899999999
9.077714 0.071867037
9.078714 0.07102312499999999
9.079714 0.070178136
9.080714 0.06932976
9.081715 0.068476965
9.082714 0.067620585
9.083714 0.06676283100000001
9.084714 0.065906032
9.085714 0.065051357
9.086715 0.064198347
9.087714 0.063345442
9.088715 0.062491151
9.089714 0.06163505
9.090714 0.060777982999999994
9.091714 0.059921306
9.092714 0.059065782000000004
9.093715 0.058210833000000003
9.094714 0.057354721000000004
9.095715 0.056495605000000004
9.096714 0.055632746000000004
9.097714 0.054767163
9.098714 0.053901185000000004
9.099714 0.053037202
9.100715 0.052176346
9.101714 0.051317881999999995
9.102715 0.050459702999999995
9.103714 0.04959958
9.104714 0.048736413
9.105714 0.047870684999999996
9.106714 0.047003914
9.107715 0.046137508
9.108714 0.045271808999999996
9.109715 0.044405946
9.110714 0.043538588
9.111714 0.042669059
9.112714 0.041798025
9.113714 0.040927273
9.114715 0.04005864
9.115714 0.039192804
9.116714 0.038328688
9.117714 0.037463926
9.118714 0.036596126
9.119715 0.035724177999999995
9.120714 0.034848836
9.121715 0.033972206000000005
9.122714 0.033096495
9.123714 0.032222826999999996
9.124714 0.031350812
9.125714 0.030479100000000002
9.126715 0.029606491000000002
9.127714 0.028732817999999997
9.128715 0.027859019
9.129714 0.026986358
9.130714 0.026115344
9.131714 0.025245114
9.132714 0.024373745
9.133715 0.023499352
9.134714 0.022621290999999998
9.135715 0.021740691
9.136714 0.020859936000000003
9.137714 0.019981401
9.138714 0.019106163
9.139714 0.018233497
9.140715 0.017361413
9.141714 0.016487869000000002
9.142715 0.015611887000000001
9.143714 0.014733901
9.144714 0.013855171999999999
9.145715 0.01297673
9.146714 0.012098594
9.147715 0.011219805
9.148714 0.010339247999999999
9.149714 0.00945668
9.150714 0.0085732448
9.151714 0.007691041500000001
9.152715 0.0068119807
9.153714 0.0059366059
9.154715 0.0050636565
9.155714 0.0041906565
9.156714 0.0033152092999999996
9.157714 0.0024362205
9.158714 0.0015543335
9.159715 0.00067136261
9.160714 -0.00021088915
9.161715 -0.0010916264
9.162714 -0.0019712905
9.163714 -0.0028509247999999997
9.164714 -0.0037311853000000002
9.165714 -0.0046116988
9.166715 -0.0054912547
9.167714 -0.0063686966
9.168715 -0.007243917200000001
9.169714 -0.0081182494
9.170714 -0.0089939131
9.171714 -0.0098728146
9.172714 -0.010755413
9.173715 -0.011640384
9.174714 -0.012525289
9.175714 -0.013407866999999999
9.176714 -0.014287171
9.177714 -0.015163880000000001
9.178715 -0.016039667
9.179714 -0.016916056
9.180715 -0.01779356
9.181714 -0.018671597
9.182714 -0.019549206
9.183714 -0.020425992
9.184714 -0.021302623
9.185715 -0.022180480000000002
9.186714 -0.023060682000000002
9.187715 -0.023943123
9.188714 -0.024826219
9.189714 -0.025707588
9.190714 -0.026585318999999996
9.191714 -0.027459027
9.192715 -0.028330093000000004
9.193714 -0.029200883
9.194715 -0.030073456999999998
9.195714 -0.030948550999999998
9.196714 -0.031825411
9.197714 -0.032702522
9.198714 -0.033578704
9.199715 -0.034453842
9.200714 -0.035328767000000004
9.201715 -0.036204428999999996
9.202714 -0.037080969
9.203714 -0.037957361
9.204714 -0.038831917
9.205714 -0.039703358
9.206715 -0.04057177
9.207714 -0.041438735000000004
9.208714 -0.042306553000000004
9.209714 -0.043176967000000004
9.210714 -0.044050184
9.211715 -0.044924789
9.212714 -0.045798629
9.213715 -0.046670056
9.214714 -0.047538825
9.215714 -0.048406032
9.216714 -0.049273251
9.217714 -0.050141406
9.218715 -0.051010195999999994
9.219714 -0.051878381
9.220715 -0.052744756000000004
9.221714 -0.053609087
9.222714 -0.054472423
9.223714 -0.055336446
9.224714 -0.056202349000000006
9.225715 -0.057069963
9.226714 -0.057937694
9.227715 -0.058803404999999996
9.228714 -0.059665681
9.229714 -0.060524675
9.230714 -0.06138201
9.231714 -0.062239758
9.232715 -0.063099212
9.233714 -0.063960132
9.234715 -0.064821023
9.235714 -0.065680157
9.236714 -0.066536741
9.237714 -0.067391386
9.238714 -0.068245665
9.239715 -0.06910102700000001
9.240714 -0.069957779
9.241714 -0.07081488100000001
9.242714 -0.071670627
9.243714 -0.072523806
9.244715 -0.073374523
9.245714 -0.074224174
9.246715 -0.075074501
9.247714 -0.075926393
9.248714 -0.076779211
9.249714 -0.07763107999999999
9.250714 -0.07848001
9.251715 -0.079325162
9.252714 -0.080167403
9.253715 -0.08100883
9.254714 -0.08185155499999999
9.255714 -0.08269647399999999
9.256714 -0.083542831
9.257714 -0.084388774
9.258715 -0.085232541
9.259714 -0.086073502
9.260715 -0.08691238500000001
9.261714 -0.087750552
9.262714 -0.088588899
9.263714 -0.089427148
9.264714 -0.09026398799999999
9.265715 -0.091098051
9.266714 -0.09192901199999999
9.267715 -0.092758116
9.268714 -0.09358762799999999
9.269714 -0.094419584
9.270715 -0.095254515
9.271714 -0.096091017
9.272715 -0.096926396
9.273714 -0.09775806699999999
9.274714 -0.098584837
9.275714 -0.099407346
9.276714 -0.10022747000000001
9.277715 -0.10104707000000002
9.278714 -0.10186704
9.279715 -0.10268708000000001
9.280714 -0.10350638
9.281714 -0.10432459000000001
9.282714 -0.10514241
9.283714 -0.10596123
9.284715 -0.10678214
9.285714 -0.10760489
9.286715 -0.10842753999999999
9.287714 -0.10924719999999999
9.288714 -0.11006143999999998
9.289714 -0.11086958999999999
9.290714 -0.11167307
9.291715 -0.11247472
9.292714 -0.11327730999999999
9.293715 -0.11408226999999999
9.294714 -0.11488922
9.295714 -0.11569668
9.296714 -0.1165031
9.297714 -0.11730779999999999
9.298715 -0.11811103999999999
9.299714 -0.11891335
9.300714 -0.11971461000000001
9.301714 -0.1205137
9.302714 -0.12130894
9.303715 -0.12209922000000001
9.304714 -0.12288495999999999
9.305715 -0.12366837
9.306714 -0.12445252000000001
9.307714 -0.12523993
9.308714 -0.12603130999999998
9.309714 -0.12682525
9.310715 -0.12761902
9.311714 -0.12840993
9.312715 -0.12919658
9.313714 -0.12997910000000001
9.314714 -0.13075861
9.315714 -0.13153612
9.316714 -0.1323119
9.317715 -0.13308552
9.318714 -0.13385656
9.319715 -0.13462547
9.320714 -0.13539377
9.321714 -0.1361634
9.322714 -0.13693563
9.323714 -0.13771006
9.324715 -0.13848454999999998
9.325714 -0.13925614
9.326715 -0.14002243
9.327714 -0.14078271
9.328714 -0.14153818999999998
9.329714 -0.14229113
9.330714 -0.14304364
9.331715 -0.14379667
9.332714 -0.14454992
9.333714 -0.14530252
9.334714 -0.14605387
9.335714 -0.14680424
9.336715 -0.14755443
9.337714 -0.14830495999999999
9.338715 -0.14905531
9.339714 -0.14980385000000002
9.340714 -0.15054852000000002
9.341714 -0.15128803
9.342714 -0.15202269000000002
9.343715 -0.15275435999999998
9.344714 -0.15348555
9.345715 -0.15421809
9.346714 -0.15495230999999998
9.347714 -0.15568697
9.348714 -0.15642018
9.349714 -0.15715047000000001
9.350715 -0.15787756
9.351714 -0.15860214
9.352715 -0.15932517
9.353714 -0.16004696
9.354714 -0.16076689
9.355714 -0.16148393
9.356714 -0.16219746
9.357715 -0.162908
9.358714 -0.16361711
9.359715 -0.16432659
9.360714 -0.16503739
9.361714 -0.16574893
9.362714 -0.16645937
9.363714 -0.16716651
9.364715 -0.16786903
9.365714 -0.16856712
9.366714 -0.16926218999999998
9.367714 -0.16995594
9.368714 -0.17064931
9.369715 -0.17134207
9.370714 -0.17203317
9.371715 -0.17272169
9.372714 -0.17340756000000002
9.373714 -0.17409167
9.374714 -0.17477522
9.375714 -0.17545874
9.376715 -0.17614157
9.377714 -0.17682209
9.378715 -0.17749865
9.379714 -0.17817065
9.380714 -0.17883898
9.381714 -0.1795056
9.382714 -0.18017247
9.383715 -0.18084034
9.384714 -0.18150848
9.385715 -0.18217514
9.386714 -0.18283862
9.387714 -0.18349828
9.388714 -0.18415471
9.389714 -0.1848091
9.390715 -0.1854623
9.391714 -0.18611405
9.392715 -0.18676320999999999
9.393714 -0.18740859
9.394714 -0.18804988
9.395715 -0.18868817
9.396714 -0.18932536
9.397715 -0.18996315
9.398714 -0.19060185
9.399714 -0.19124018
9.400714 -0.19187590999999998
9.401714 -0.19250716
9.402715 -0.19313341
9.403714 -0.19375577
9.404715 -0.19437618
9.405714 -0.19499621
9.406714 -0.19561618
9.407714 -0.19623514
9.408714 -0.19685166999999998
9.409715 -0.19746509
9.410714 -0.19807585000000003
9.411715 -0.19868528000000002
9.412714 -0.19929458000000003
9.413714 -0.19990369
9.414714 -0.20051106999999999
9.415714 -0.20111441
9.416715 -0.20171192
9.417714 -0.20230352
9.418715 -0.20289097
9.419714 -0.20347699
9.420714 -0.20406370000000001
9.421714 -0.20465166
9.422714 -0.20523965
9.423715 -0.20582564000000003
9.424714 -0.20640809000000002
9.425714 -0.20698684
9.426714 -0.20756288000000003
9.427714 -0.20813742000000002
9.428715 -0.20871072
9.429714 -0.20928166
9.430715 -0.20984835000000002
9.431714 -0.21040937999999998
9.432714 -0.21096494
9.433714 -0.21151705
9.434714 -0.2120686
9.435715 -0.21262177999999998
9.436714 -0.21317687
9.437715 -0.21373217
9.438714 -0.21428491
9.439714 -0.21483293
9.440714 -0.21537573000000002
9.441714 -0.21591452
9.442715 -0.21645119
9.443714 -0.21698694000000002
9.444715 -0.21752145
9.445714 -0.21805326
9.446714 -0.2185809
9.447714 -0.21910411
9.448714 -0.21962428
9.449715 -0.22014368
9.450714 -0.22066401000000002
9.451715 -0.22118519999999997
9.452714 -0.22170525
9.453714 -0.22222116000000003
9.454714 -0.22273071
9.455714 -0.22323362000000002
9.456715 -0.22373172
9.457714 -0.22422771
9.458714 -0.22472371
9.459714 -0.22521999
9.460714 -0.22571510999999997
9.461715 -0.22620701000000001
9.462714 -0.22669453
9.463715 -0.22717816999999998
9.464714 -0.22765963999999997
9.465714 -0.22814067
9.466714 -0.22862167
9.467714 -0.22910128000000002
9.468715 -0.22957710999999997
9.469714 -0.23004734000000002
9.470715 -0.23051183999999997
9.471714 -0.23097248999999997
9.472714 -0.23143203
9.473714 -0.23189247999999998
9.474714 -0.23235383
9.475715 -0.23281407
9.476714 -0.23327031999999998
9.477715 -0.23372062000000002
9.478714 -0.23416488
9.479714 -0.23460495
9.480714 -0.23504326
9.481714 -0.23548128
9.482715 -0.23591876999999997
9.483714 -0.23635402
9.484715 -0.23678518
9.485714 -0.23721159
9.486714 -0.23763424000000002
9.487714 -0.23805515
9.488714 -0.23847586
9.489715 -0.23889628
9.490714 -0.23931452999999997
9.491714 -0.23972802
9.492714 -0.24013498
9.493714 -0.24053570999999999
9.494715 -0.2409325
9.495714 -0.24132836000000002
9.496715 -0.24172536
9.497714 -0.24212351999999998
9.498714 -0.24252087
9.499714 -0.24291465999999998
9.500714 -0.24330302
9.501715 -0.24368579
9.502714 -0.24406434999999999
9.503715 -0.24444042
9.504714 -0.24481476000000002
9.505714 -0.24518678000000002
9.506714 -0.24555502
9.507714 -0.24591844999999998
9.508715 -0.24627747
9.509714 -0.24663407999999998
9.510715 -0.24699069999999998
9.511714 -0.24734882
9.512714 -0.2477078
9.513714 -0.24806508
9.514714 -0.24841737
9.515715 -0.24876231000000001
9.516714 -0.24909963999999998
9.517715 -0.24943112
9.518714 -0.24975942999999998
9.519714 -0.25008665
9.520715 -0.25041338999999996
9.521714 -0.25073881000000003
9.522715 -0.25106168
9.523714 -0.25138138
9.524714 -0.25169842
9.525714 -0.25201386000000003
9.526714 -0.25232832
9.527715 -0.25264109
9.528714 -0.2529501
9.529715 -0.25325298999999996
9.530714 -0.2535484
9.531714 -0.25383695
9.532714 -0.25412105
9.533714 -0.25440389
9.534715 -0.25468778000000003
9.535714 -0.25497318999999996
9.536715 -0.25525868
9.537714 -0.25554192
9.538714 -0.25582092
9.539714 -0.25609492
9.540714 -0.25636428
9.541715 -0.25662979999999996
9.542714 -0.2568918
9.543715 -0.25714980000000004
9.544714 -0.25740296
9.545714 -0.25765088
9.546714 -0.25789433
9.547714 -0.25813518999999996
9.548715 -0.25837559
9.549714 -0.25861668
9.550714 -0.25885804
9.551714 -0.2590976
9.552714 -0.25933275
9.553715 -0.25956156
9.554714 -0.25978361
9.555715 -0.26000007
9.556714 -0.26021281
9.557714 -0.26042338
9.558714 -0.26063235
9.559714 -0.26083938
9.560715 -0.2610438
9.561714 -0.26124527000000003
9.562715 -0.26144404
9.563714 -0.26164064
9.564714 -0.26183524
9.565714 -0.26202714
9.566714 -0.26221497
9.567715 -0.26239723000000004
9.568714 -0.26257326999999997
9.569715 -0.26274369999999997
9.570714 -0.26291022
9.571714 -0.26307479
9.572714 -0.2632387
9.573714 -0.26340201
9.574715 -0.26356364
9.575714 -0.26372201
9.576715 -0.26387591
9.577714 -0.26402492
9.578714 -0.26416934999999997
9.579714 -0.26430974
9.580714 -0.26444646
9.581715 -0.26457949999999997
9.582714 -0.26470869999999996
9.583714 -0.26483419
9.584714 -0.26495657
9.585714 -0.26507669
9.586715 -0.26519522
9.587714 -0.26531212
9.588715 -0.26542648999999996
9.589714 -0.26553689999999996
9.590714 -0.26564207
9.591714 -0.26574146
9.592714 -0.26583557
9.593715 -0.26592553999999996
9.594714 -0.26601269
9.595715 -0.26609791
9.596714 -0.26618135
9.597714 -0.26626268
9.598714 -0.26634126
9.599714 -0.26641658
9.600715 -0.26648822
9.601714 -0.26655577
9.602715 -0.26661864999999996
9.603714 -0.26667628
9.604714 -0.26672829
9.605714 -0.26677498
9.606714 -0.26681731
9.607715 -0.26685679
9.608714 -0.26689491
9.609715 -0.26693246
9.610714 -0.26696932
9.611714 -0.26700440999999997
9.612714 -0.26703624
9.613714 -0.26706341
9.614715 -0.26708500999999996
9.615714 -0.26710068
9.616714 -0.26711051
9.617714 -0.26711482
9.618714 -0.26711414
9.619715 -0.26710932
9.620714 -0.26710152000000004
9.621715 -0.26709202
9.622714 -0.26708189
9.623714 -0.26707144
9.624714 -0.26705991
9.625714 -0.26704564
9.626715 -0.26702657
9.627714 -0.26700101
9.628715 -0.2669682
9.629714 -0.26692855000000004
9.630714 -0.26688324
9.631714 -0.26683377
9.632714 -0.26678136
9.633715 -0.26672683
9.634714 -0.26667067
9.635715 -0.26661314
9.636714 -0.26655435
9.637714 -0.26649402
9.638714 -0.26643125
9.639714 -0.2663644
9.640715 -0.26629153
9.641714 -0.26621099
9.642715 -0.26612228
9.643714 -0.26602625999999996
9.644714 -0.26592496
9.645715 -0.26582079
9.646714 -0.26571567
9.647715 -0.26561033
9.648714 -0.26550440000000003
9.649714 -0.26539676
9.650714 -0.26528626
9.651714 -0.26517200999999996
9.652715 -0.26505338
9.653714 -0.26492982
9.654715 -0.26480054999999997
9.655714 -0.26466479
9.656714 -0.26452211000000003
9.657714 -0.26437305
9.658714 -0.26421917
9.659715 -0.26406271
9.660714 -0.26390564
9.661715 -0.26374885000000003
9.662714 -0.26359165
9.663714 -0.26343209
9.664714 -0.26326787
9.665714 -0.26309725
9.666715 -0.26291963
9.667714 -0.26273546
9.668715 -0.26254568
9.669714 -0.2623511
9.670714 -0.26215208
9.671714 -0.26194877
9.672714 -0.2617416
9.673715 -0.26153151
9.674714 -0.26131978
9.675714 -0.26110737
9.676714 -0.26089418999999997
9.677714 -0.26067884
9.678715 -0.26045905
9.679714 -0.26023255
9.680715 -0.25999816000000003
9.681714 -0.25975625
9.682714 -0.25950840000000003
9.683714 -0.25925655
9.684714 -0.25900209
9.685715 -0.25874532
9.686714 -0.25848572
9.687715 -0.25822257
9.688714 -0.25795563
9.689714 -0.2576852
9.690714 -0.25741179000000003
9.691714 -0.25713542
9.692715 -0.25685525000000003
9.693714 -0.25656982
9.694715 -0.25627775999999997
9.695714 -0.25597862
9.696714 -0.25567329
9.697714 -0.2553636
9.698714 -0.25505149
9.699715 -0.25473796
9.700714 -0.25442265999999997
9.701715 -0.25410419
9.702714 -0.25378101999999997
9.703714 -0.25345228999999997
9.704714 -0.25311817999999997
9.705714 -0.25277955
9.706715 -0.25243722
9.707714 -0.2520913
9.708714 -0.25174114999999997
9.709714 -0.25138583
9.710714 -0.25102487
9.711715 -0.25065879
9.712714 -0.2502888
9.713715 -0.2499162
9.714714 -0.24954147999999998
9.715714 -0.24916398999999997
9.716714 -0.24878217000000002
9.717714 -0.24839453
9.718715 -0.24800042
9.719714 -0.2476004
9.720715 -0.24719588
9.721714 -0.24678820999999998
9.722714 -0.24637801
9.723714 -0.24596476
9.724714 -0.24554729
9.725715 -0.24512464
9.726714 -0.24469658
9.727715 -0.24426372000000002
9.728714 -0.24382705
9.729714 -0.24338709000000003
9.730714 -0.24294354999999998
9.731714 -0.24249542000000002
9.732715 -0.24204169999999997
9.733714 -0.24158205000000002
9.734715 -0.24111718
9.735714 -0.24064839999999998
9.736714 -0.24017692
9.737714 -0.23970301000000002
9.738714 -0.2392259
9.739715 -0.23874412000000003
9.740714 -0.23825643999999999
9.741714 -0.23776242
9.742714 -0.23726276000000002
9.743714 -0.23675873
9.744715 -0.23625139
9.745714 -0.23574103
9.746715 -0.23522717
9.747714 -0.234709
9.748714 -0.23418604
9.749714 -0.2336585
9.750714 -0.23312701
9.751715 -0.23259216000000002
9.752714 -0.2320538
9.753715 -0.23151105000000002
9.754714 -0.2309626
9.755714 -0.23040751
9.756714 -0.22984580000000002
9.757714 -0.22927856000000002
9.758715 -0.22870738
9.759714 -0.22813356
9.760715 -0.22755753999999997
9.761714 -0.2269787
9.762714 -0.22639593
9.763714 -0.22580821999999998
9.764714 -0.22521522
9.765715 -0.22461717
9.766714 -0.22401449
9.767715 -0.22340727
9.768714 -0.22279511000000002
9.769714 -0.22217742999999998
9.770715 -0.22155398
9.771714 -0.22092526999999998
9.772715 -0.22029248
9.773714 -0.21965702
9.774714 -0.21901971
9.775714 -0.21838031
9.776714 -0.21773758
9.777715 -0.21708994
9.778714 -0.21643611000000001
9.779715 -0.21577571
9.780714 -0.21510922999999998
9.781714 -0.21443751
9.782714 -0.21376123000000002
9.783714 -0.21308062
9.784715 -0.21239556
9.785714 -0.21170601
9.786715 -0.21101229000000002
9.787714 -0.21031514999999998
9.788714 -0.20961526000000003
9.789714 -0.20891273999999999
9.790714 -0.20820682
9.791715 -0.20749612999999997
9.792714 -0.20677925
9.793715 -0.20605547
9.794714 -0.20532513
9.795714 -0.20458943000000002
9.796714 -0.20384975
9.797714 -0.20310702
9.798715 -0.20236134999999997
9.799714 -0.20161225000000002
9.800714 -0.20085904
9.801714 -0.20010141000000004
9.802714 -0.19933945
9.803715 -0.19857343
9.804714 -0.19780335
9.805715 -0.1970286
9.806714 -0.19624829000000002
9.807714 -0.19546172
9.808714 -0.19466894
9.809714 -0.19387091
9.810715 -0.19306908
9.811714 -0.19226474999999998
9.812715 -0.19145833
9.813714 -0.19064919
9.814714 -0.18983608
9.815714 -0.18901775
9.816714 -0.18819364
9.817715 -0.18736401
9.818714 -0.18652955000000002
9.819715 -0.18569083
9.820714 -0.18484792
9.821714 -0.18400038000000002
9.822714 -0.18314779
9.823714 -0.18229018
9.824715 -0.18142823
9.825714 -0.18056293
9.826715 -0.17969498
9.827714 -0.17882416
9.828714 -0.1779494
9.829714 -0.17706924000000002
9.830714 -0.17618265
9.831715 -0.17528957
9.832714 -0.17439101
9.833714 -0.17348848
9.834714 -0.17258314
9.835714 -0.17167527
9.836715 -0.17076423
9.837714 -0.16984906
9.838715 -0.16892907
9.839714 -0.16800433
9.840714 -0.16707538
9.841714 -0.16614278999999998
9.842714 -0.1652065
9.843715 -0.16426577
9.844714 -0.1633196
9.845715 -0.16236741
9.846714 -0.16140954
9.847714 -0.1604473
9.848714 -0.15948224
9.849714 -0.15851532000000002
9.850715 -0.15754629
9.851714 -0.15657385000000001
9.852715 -0.15559626999999998
9.853714 -0.1546124
9.854714 -0.15362214999999999
9.855714 -0.15262644
9.856714 -0.15162654
9.857715 -0.15062331999999998
9.858714 -0.14961682
9.859715 -0.14860647000000002
9.860714 -0.14759178
9.861714 -0.14657284
9.862714 -0.14555046
9.863714 -0.14452565
9.864715 -0.14349887
9.865714 -0.14246946
9.866714 -0.14143582
9.867714 -0.14039612
9.868714 -0.1393493
9.869715 -0.13829564
9.870714 -0.13723662
9.871715 -0.13617417999999998
9.872714 -0.1351097
9.873714 -0.13404344
9.874714 -0.13297461
9.875714 -0.13190208
9.876715 -0.13082515
9.877714 -0.12974394
9.878715 -0.12865907000000001
9.879714 -0.12757103
9.880714 -0.12647957
9.881714 -0.12538364000000002
9.882714 -0.12428199
9.883715 -0.12317399
9.884714 -0.12206018
9.885715 -0.12094222
9.886714 -0.11982206000000001
9.887714 -0.11870096999999999
9.888714 -0.11757893000000001
9.889714 -0.11645464999999999
9.890715 -0.1153264
9.891714 -0.11419291
9.892715 -0.11305396000000001
9.893714 -0.11191027
9.894714 -0.11076281
9.895715 -0.10961208
9.896714 -0.10845779000000001
9.897715 -0.10729913
9.898714 -0.10613557
9.899714 -0.10496738
9.900714 -0.10379573
9.901714 -0.10262210999999999
9.902715 -0.10144745
9.903714 -0.10027154
9.904715 -0.09909300100000001
9.905714 -0.097910024
9.906714 -0.096721319
9.907714 -0.09552675199999999
9.908714 -0.094327313
9.909715 -0.093124452
9.910714 -0.091919233
9.911715 -0.090711802
9.912714 -0.089501526
9.913714 -0.088287581
9.914714 -0.087069673
9.915714 -0.08584829000000001
9.916715 -0.08462439299999999
9.917714 -0.083398714
9.918715 -0.08217115
9.919714 -0.080940657
9.920714 -0.079705776
9.921714 -0.07846545199999999
9.922714 -0.077219668
9.923715 -0.07596949
9.924714 -0.074716494
9.925714 -0.07346193300000001
9.926714 -0.072206132
9.927714 -0.07094845100000001
9.928715 -0.069687824
9.929714 -0.068423466
9.930715 -0.067155331
9.931714 -0.065884041
9.932714 -0.064610323
9.933714 -0.063334423
9.934714 -0.062055857
9.935715 -0.060773687
9.936714 -0.059487135
9.937715 -0.058196171
9.938714 -0.056901638
9.939714 -0.055604864999999996
9.940714 -0.054306939000000005
9.941714 -0.053008134
9.942715 -0.051707792
9.943714 -0.050404738
9.944715 -0.049097952
9.945714 -0.047787122
9.946714 -0.0464727
9.947714 -0.04515553
9.948714 -0.043836274
9.949715 -0.042515024000000005
9.950714 -0.041191332
9.951715 -0.039864625
9.952714 -0.038534682
9.953714 -0.037201878
9.954714 -0.035867011
9.955714 -0.034530816
9.956715 -0.033193492
9.957714 -0.031854547000000004
9.958714 -0.03051305
9.959714 -0.029168164
9.960714 -0.027819624
9.961715 -0.026467873000000003
9.962714 -0.025113806000000002
9.963715 -0.023758264
9.964714 -0.022401604000000002
9.965714 -0.021043567
9.966714 -0.019683524
9.967714 -0.018320899
9.968715 -0.016955506
9.969714 -0.015587614000000001
9.970715 -0.014217725
9.971714 -0.012846218
9.972714 -0.011473134000000001
9.973714 -0.010098197
9.974714 -0.0087210741
9.975715 -0.0073416748
9.976714 -0.0059602924
9.977715 -0.0045774839
9.978714 -0.0031937587000000003
9.979714 -0.0018092593
9.980714 -0.00042363217
9.981714 0.00096383146
9.982715 0.0023538578
9.983714 0.0037468384
9.984715 0.0051426476
9.985714 0.0065407112
9.986714 0.007940268600000001
9.987714 0.0093406816
9.988714 0.010741634
9.989715 0.012143145
9.990714 0.013545436
9.991714 0.01494875
9.992714 0.016353242
9.993714 0.017758981
9.994715 0.019166047000000002
9.995714 0.020574606999999998
9.996715 0.02198492
9.997714 0.023397227
9.998714 0.024811583
9.999714 0.026227726
10.00071 0.027645074
10.00171 0.029062873
10.00271 0.030480464999999998
10.00371 0.031897545
10.00471 0.033314305
10.00571 0.03473137
10.00671 0.036149568
10.00771 0.037569599
10.00871 0.038991784
10.00971 0.040415974
10.01071 0.041841669000000005
10.01171 0.043268245999999996
10.01271 0.044695195
10.01371 0.046122236999999996
10.01471 0.047549279
10.01571 0.048976275
10.01671 0.050403114000000006
10.01771 0.051829638000000004
10.01871 0.05325579
10.01971 0.054681802
10.02071 0.056108232999999993
10.02171 0.057535846
10.02271 0.058965257
10.02371 0.060396607
10.02471 0.061829365000000004
10.02571 0.06326249
10.02671 0.06469483499999999
10.02771 0.06612562599999999
10.02871 0.06755478699999999
10.02971 0.068982871
10.03071 0.07041072200000001
10.03171 0.07183901
10.03271 0.07326795
10.03371 0.074697321
10.03471 0.076126785
10.03571 0.077556196
10.03671 0.07898575299999999
10.03771 0.080415822
10.03871 0.081846537
10.03971 0.083277497
10.04071 0.084707764
10.04171 0.08613625
10.04271 0.087562273
10.04371 0.08898597999999999
10.04471 0.090408319
10.04571 0.091830571
10.04671 0.093253673
10.04771 0.094677752
10.04871 0.096102105
10.04971 0.097525661
10.05071 0.09894764499999999
10.05171 0.10036799
10.05271 0.10178728000000001
10.05371 0.10320622000000002
10.05471 0.1046251
10.05571 0.10604344
10.05671 0.10746022000000001
10.05771 0.10887456999999999
10.05871 0.11028628000000001
10.05971 0.11169607
10.06071 0.11310513
10.06171 0.11451447000000001
10.06271 0.11592417999999999
10.06371 0.1173334
10.06471 0.11874080000000001
10.06571 0.12014539
10.06671 0.12154710999999999
10.06771 0.12294687000000001
10.06871 0.12434588999999999
10.06971 0.12574488
10.07071 0.12714346
10.07171 0.12854035
10.07271 0.12993406
10.07371 0.13132382
10.07471 0.13271001999999998
10.07571 0.13409405
10.07671 0.13547739
10.07771 0.13686077
10.07871 0.13824375
10.07971 0.1396251
10.08071 0.14100362
10.08171 0.14237898
10.08271 0.14375186
10.08371 0.14512348
10.08471 0.14649456
10.08571 0.14786471
10.08671 0.14923241
10.08771 0.15059581
10.08871 0.1519539
10.08971 0.15330709
10.09071 0.15465713
10.09171 0.15600612
10.09271 0.15735537
10.09371 0.15870461
10.09471 0.16005232
10.09571 0.16139662999999999
10.09671 0.16273644
10.09771 0.16407196999999998
10.09871 0.16540439
10.09971 0.16673483
10.10071 0.16806348999999998
10.10171 0.16938938
10.10271 0.17071095
10.10371 0.17202724
10.10471 0.17333868
10.10571 0.17464706
10.10671 0.17595459
10.10771 0.17726253
10.10871 0.17857036
10.10971 0.17987596
10.11071 0.18117665
10.11171 0.1824707
10.11271 0.1837581
10.11371 0.18504038
10.11471 0.18631956
10.11571 0.1875968
10.11671 0.18887183000000002
10.11771 0.19014336999999998
10.11871 0.19141014
10.11971 0.19267198
10.12071 0.1939301
10.12171 0.19518631
10.12271 0.19644173
10.12371 0.19769585
10.12471 0.19894650000000003
10.12571 0.20019098
10.12671 0.20142752
10.12771 0.20265629999999998
10.12871 0.20387939
10.12971 0.20509946999999998
10.13071 0.20631835999999998
10.13171 0.20753604000000003
10.13271 0.20875083000000003
10.13371 0.20996064
10.13471 0.21116426000000002
10.13571 0.21236213
10.13671 0.21355581
10.13771 0.21474672999999997
10.13871 0.21593501
10.13971 0.21711916
10.14071 0.21829690999999998
10.14171 0.21946668
10.14271 0.22062869
10.14371 0.22178499
10.14471 0.22293841
10.14571 0.22409083
10.14671 0.22524213
10.14771 0.22639027
10.14871 0.22753247
10.14971 0.22866686000000003
10.15071 0.22979353000000002
10.15171 0.23091417
10.15271 0.2320308
10.15371 0.23314442999999999
10.15471 0.23425424
10.15571 0.23535823
10.15671 0.23645458
10.15771 0.23754297
10.15871 0.23862496000000002
10.15971 0.23970301000000002
10.16071 0.24077899
10.16171 0.24185288
10.16271 0.24292271
10.16371 0.24398568
10.16471 0.24503978999999998
10.16571 0.24608503999999998
10.16671 0.24712328
10.16771 0.24815707
10.16871 0.24918797
10.16971 0.25021561999999997
10.17071 0.25123802
10.17171 0.25225298
10.17271 0.25325946
10.17371 0.25425837
10.17471 0.25525191
10.17571 0.25624201999999996
10.17671 0.25722908
10.17771 0.25821151
10.17871 0.25918665
10.17971 0.26015246
10.18071 0.26110871999999996
10.18171 0.26205725
10.18271 0.26300070000000003
10.18371 0.26394093999999996
10.18471 0.26487792
10.18571 0.26580975
10.18671 0.26673398000000004
10.18771 0.26764909
10.18871 0.2685555
10.18971 0.26945518
10.19071 0.27035025
10.19171 0.27124151
10.19271 0.27212781999999996
10.19371 0.27300685
10.19471 0.27387651999999996
10.19571 0.27473639
10.19671 0.27558799
10.19771 0.27643389
10.19871 0.27727609999999997
10.19971 0.27811481
10.20071 0.2789482
10.20171 0.27977366000000004
10.20271 0.28058931
10.20371 0.28139513
10.20471 0.28219286
10.20571 0.28298469
10.20671 0.28377187000000004
10.20771 0.28455381
10.20871 0.28532858
10.20971 0.28609424
10.21071 0.28685022
10.21171 0.28759777
10.21271 0.28833919
10.21371 0.28907645
10.21471 0.28980973000000004
10.21571 0.2905373
10.21671 0.29125644
10.21771 0.29196509
10.21871 0.29266295000000003
10.21971 0.29335163999999997
10.22071 0.29403351
10.22171 0.29471016
10.22271 0.29538155
10.22371 0.29604610000000003
10.22471 0.29670191
10.22571 0.29734813
10.22671 0.29798551
10.22771 0.29861594
10.22871 0.29924109
10.22971 0.29986116999999995
10.23071 0.30047463
10.23171 0.30107906
10.23271 0.30167259
10.23371 0.30225508
10.23471 0.30282823999999997
10.23571 0.30339453
10.23671 0.3039558
10.23771 0.30451212
10.23871 0.30506193000000004
10.23971 0.30560314
10.24071 0.30613441
10.24171 0.306656
10.24271 0.30716935
10.24371 0.30767595999999997
10.24471 0.30817627
10.24571 0.30866917
10.24671 0.30915274
10.24771 0.3096255
10.24871 0.31008753
10.24971 0.31054053
10.25071 0.31098684
10.25171 0.31142808
10.25271 0.31186417
10.25371 0.31229334000000003
10.25471 0.31271331999999996
10.25571 0.31312262
10.25671 0.31352134000000004
10.25771 0.31391093999999997
10.25871 0.31429313
10.25971 0.31466868
10.26071 0.31503693
10.26171 0.31539628
10.26271 0.31574538
10.26371 0.31608422
10.26471 0.31641417
10.26571 0.31673715
10.26671 0.31705437999999997
10.26771 0.31736549000000003
10.26871 0.31766861
10.26971 0.31796151
10.27071 0.31824291
10.27171 0.31851323
10.27271 0.31877423
10.27371 0.31902797
10.27471 0.31927545
10.27571 0.31951608000000004
10.27671 0.31974826
10.27771 0.31997049
10.27871 0.32018251000000003
10.27971 0.3203854
10.28071 0.32058088
10.28171 0.32077001
10.28271 0.32095236
10.28371 0.32112615
10.28471 0.32128929
10.28571 0.32144068
10.28671 0.32158089
10.28771 0.3217119
10.28871 0.32183577
10.28971 0.32195342
10.29071 0.32206413
10.29171 0.32216609
10.29271 0.32225763
10.29371 0.32233847
10.29471 0.32240977
10.29571 0.32247342
10.29671 0.32253074
10.29771 0.32258141
10.29871 0.32262367000000003
10.29971 0.32265538
10.30071 0.32267538
10.30171 0.32268422999999996
10.30271 0.32268388
10.30371 0.3226764
10.30471 0.32266267
10.30571 0.3226418
10.30671 0.32261184000000004
10.30771 0.32257107
10.30871 0.32251916999999997
10.30971 0.32245754
10.31071 0.32238832
10.31171 0.32231298
10.31271 0.3222313
10.31371 0.32214141
10.31471 0.32204092
10.31571 0.32192844
10.31671 0.32180445
10.31771 0.32167104
10.31871 0.32153048
10.31971 0.32138389
10.32071 0.3212305
10.32171 0.32106824
10.32271 0.32089513
10.32371 0.32071071
10.32471 0.32051632
10.32571 0.32031424000000003
10.32671 0.32010619
10.32771 0.31989201
10.32871 0.31966979
10.32971 0.31943694
10.33071 0.31919188
10.33171 0.31893507
10.33271 0.31866876
10.33371 0.31839558
10.33471 0.31811690000000004
10.33571 0.31783204
10.33671 0.31753862
10.33771 0.31723430999999996
10.33871 0.31691822000000003
10.33971 0.31659154
10.34071 0.3162567
10.34171 0.31591582
10.34271 0.31556915
10.34371 0.31521499999999997
10.34471 0.31485073
10.34571 0.31447457
10.34671 0.31408679
10.34771 0.31368958
10.34871 0.31328575999999997
10.34971 0.31287696000000004
10.35071 0.31246254
10.35171 0.31204002
10.35271 0.31160663
10.35371 0.31116109000000003
10.35471 0.31070437
10.35571 0.31023915
10.35671 0.30976797
10.35771 0.30929167
10.35871 0.3088088
10.35971 0.30831664000000003
10.36071 0.30781294
10.36171 0.30729743000000004
10.36271 0.30677207
10.36371 0.30623972
10.36471 0.30570235
10.36571 0.30515967
10.36671 0.30460932999999996
10.36771 0.30404842
10.36871 0.30347537
10.36971 0.30289101
10.37071 0.30229806
10.37171 0.30169948
10.37271 0.30109654
10.37371 0.30048811000000003
10.37471 0.29987132
10.37571 0.29924349
10.37671 0.29860388000000004
10.37771 0.29795407
10.37871 0.29729707
10.37971 0.29663525
10.38071 0.29596889000000004
10.38171 0.29529596
10.38271 0.29461347
10.38371 0.29391934999999997
10.38471 0.29321389999999997
10.38571 0.29249955
10.38671 0.29177929
10.38771 0.29105472
10.38871 0.29032503
10.38971 0.28958751
10.39071 0.28883927
10.39171 0.28807911999999997
10.39271 0.28730845
10.39371 0.28653031
10.39471 0.28574758
10.39571 0.2849611
10.39671 0.28416929
10.39771 0.28336913999999996
10.39871 0.28255819
10.39971 0.28173611
10.40071 0.28090491
10.40171 0.28006756
10.40271 0.27922610999999997
10.40371 0.27838026
10.40471 0.27752765
10.40571 0.27666536999999997
10.40671 0.27579188
10.40771 0.27490808
10.40871 0.2740168
10.40971 0.27312103
10.41071 0.27222207
10.41171 0.27131867
10.41271 0.2704079
10.41371 0.26948699
10.41471 0.26855506
10.41571 0.26761366000000003
10.41671 0.26666569
10.41771 0.2657135
10.41871 0.26475742999999996
10.41971 0.26379556000000004
10.42071 0.2628251
10.42171 0.26184418
10.42271 0.26085323
10.42371 0.25985471
10.42471 0.25885166000000004
10.42571 0.25784576
10.42671 0.25683632
10.42771 0.25582074
10.42871 0.25479617
10.42971 0.25376133
10.43071 0.25271721999999996
10.43171 0.25166646
10.43271 0.25061152
10.43371 0.24955317
10.43471 0.24848995
10.43571 0.24741924999999998
10.43671 0.24633903999999998
10.43771 0.24524924999999997
10.43871 0.24415194
10.43971 0.24305002
10.44071 0.24194543
10.44171 0.24083796999999998
10.44271 0.23972539
10.44371 0.23860494000000002
10.44471 0.23747496
10.44571 0.23633603000000003
10.44671 0.23519042999999998
10.44771 0.23404073000000003
10.44871 0.23288813000000003
10.44971 0.23173171
10.45071 0.23056923
10.45171 0.2293986
10.45271 0.22821934000000002
10.45371 0.22703288000000002
10.45471 0.22584172
10.45571 0.22464772
10.45671 0.22345094000000001
10.45771 0.22224953999999997
10.45871 0.22104089
10.45971 0.21982337000000002
10.46071 0.21859729
10.46171 0.21736478
10.46271 0.21612850999999997
10.46371 0.21489011
10.46471 0.21364922
10.46571 0.21240395
10.46671 0.21115213
10.46771 0.20989284
10.46871 0.20862684999999997
10.46971 0.20735610999999998
10.47071 0.20608231
10.47171 0.20480577
10.47271 0.20352511
10.47371 0.20223821
10.47471 0.20094357999999998
10.47571 0.19964145
10.47671 0.19833365999999997
10.47771 0.19702269
10.47871 0.19571008
10.47971 0.19439564999999998
10.48071 0.19307762
10.48171 0.19175382
10.48271 0.19042302
10.48371 0.18908561000000002
10.48471 0.18774327999999998
10.48571 0.18639782
10.48671 0.18504998
10.48771 0.18369902
10.48871 0.18234337
10.48971 0.18098174
10.49071 0.17961412000000002
10.49171 0.17824187
10.49271 0.17686691999999998
10.49371 0.17549054
10.49471 0.17411252
10.49571 0.17273128
10.49671 0.17134488
10.49771 0.16995219
10.49871 0.16855362
10.49971 0.1671508
10.50071 0.16574556
10.50171 0.16433882
10.50271 0.16293011
10.50371 0.16151797
10.50471 0.16010099
10.50571 0.15867875
10.50671 0.15725211
10.50771 0.15582256
10.50871 0.15439132
10.50971 0.15295846000000002
10.51071 0.15152302
10.51171 0.15008361
10.51271 0.14863954000000001
10.51371 0.14719125
10.51471 0.14574016
10.51571 0.1442877
10.51671 0.14283444
10.51771 0.14137963
10.51871 0.13992167
10.51971 0.13845903999999998
10.52071 0.13699124
10.52171 0.1355191
10.52271 0.13404425
10.52371 0.13256817
10.52471 0.13109149
10.52571 0.12961376
10.52671 0.12813403
10.52771 0.1266516
10.52871 0.12516661
10.52971 0.12367982
10.53071 0.12219200000000001
10.53171 0.12070318
10.53271 0.11921243000000001
10.53371 0.11771828
10.53471 0.11621958
10.53571 0.11471630000000001
10.53671 0.11320965
10.53771 0.1117016
10.53871 0.11019383
10.53971 0.10868703
10.54071 0.10718068
10.54171 0.10567356
10.54271 0.10416457999999999
10.54371 0.10265331000000001
10.54471 0.10114
10.54571 0.099625124
10.54671 0.098108745
10.54771 0.096590334
10.54871 0.095069082
10.54971 0.093544583
10.55071 0.09201738899999999
10.55171 0.09048901300000001
10.55271 0.088961335
10.55371 0.087435707
10.55471 0.085912261
10.55571 0.08438989200000001
10.55671 0.08286687100000001
10.55771 0.08134171899999999
10.55871 0.079813832
10.55971 0.078283536
10.56071 0.076751603
10.56171 0.075218629
10.56271 0.07368469400000001
10.56371 0.072149566
10.56471 0.070613209
10.56571 0.069076213
10.56671 0.067539798
10.56771 0.066005276
10.56871 0.064473297
10.56971 0.062943366
10.57071 0.061413954
10.57171 0.059883202999999996
10.57271 0.058349804
10.57371 0.056813587
10.57471 0.055275473000000006
10.57571 0.053736875999999996
10.57671 0.052198936
10.57771 0.050662115
10.57871 0.04912627000000001
10.57971 0.047591171
10.58071 0.046056972
10.58171 0.044524294
10.58271 0.04299384
10.58371 0.041465778
10.58471 0.039939352
10.58571 0.038413046
10.58671 0.036885258
10.58771 0.035355123999999995
10.58871 0.03382299
10.58971 0.032290252
10.59071 0.030758659999999997
10.59171 0.029229498
10.59271 0.02770311
10.59371 0.026179029
10.59471 0.024656541
10.59571 0.023135268
10.59671 0.021615387
10.59771 0.020097339
10.59871 0.018581265
10.59971 0.017066622
10.60071 0.015552268999999999
10.60171 0.014037062999999999
10.60271 0.01252057
10.60371 0.011003478
10.60471 0.009487394699999999
10.60571 0.0079741243
10.60671 0.0064648433
10.60771 0.0049596462999999995
10.60871 0.0034577013
10.60971 0.0019578843
10.61071 0.00045946431
10.61171 -0.0010375929
10.61271 -0.0025328558
10.61371 -0.0040259855999999995
10.61471 -0.0055171964
10.61571 -0.0070072645
10.61671 -0.008497051
10.61771 -0.009986841900000001
10.61871 -0.011475952
10.61971 -0.012962896
10.62071 -0.014446053
10.62171 -0.015924465
10.62271 -0.017398265
10.62371 -0.018868512
10.62471 -0.020336527
10.62571 -0.021803164
10.62671 -0.02326845
10.62771 -0.024731782999999997
10.62871 -0.026192525
10.62971 -0.027650528
10.63071 -0.029106272000000002
10.63171 -0.030560473999999997
10.63271 -0.032013468
10.63371 -0.033464763
10.63471 -0.034913126999999995
10.63571 -0.036357171
10.63671 -0.037796082
10.63771 -0.039230048
10.63871 -0.040660123
10.63971 -0.042087599
10.64071 -0.04351328
10.64171 -0.044937097
10.64271 -0.046358292
10.64371 -0.047775998
10.64471 -0.049189851
10.64571 -0.050600176
10.64671 -0.05200769499999999
10.64771 -0.053412909999999994
10.64871 -0.054815598
10.64971 -0.05621480499999999
10.65071 -0.057609333000000006
10.65171 -0.058998418000000004
10.65271 -0.060382206
10.65371 -0.061761675
10.65471 -0.0631381
10.65571 -0.064512331
10.65671 -0.06588440200000001
10.65771 -0.06725362
10.65871 -0.06861911400000001
10.65971 -0.069980411
10.66071 -0.07133769699999999
10.66171 -0.072691572
10.66271 -0.074042485
10.66371 -0.07539022499999999
10.66471 -0.07673387300000001
10.66571 -0.078072207
10.66671 -0.079404382
10.66771 -0.08073042799999999
10.66871 -0.08205127699999999
10.66971 -0.08336824200000001
10.67071 -0.08468234399999999
10.67171 -0.085993821
10.67271 -0.087302132
10.67371 -0.088606391
10.67471 -0.089905952
10.67571 -0.09120073499999999
10.67671 -0.092491094
10.67771 -0.093777361
10.67871 -0.095059403
10.67971 -0.096336519
10.68071 -0.097607769
10.68171 -0.098872581
10.68271 -0.10013119000000001
10.68371 -0.10138466000000002
10.68471 -0.10263438999999999
10.68571 -0.10388143
10.68671 -0.10512597
10.68771 -0.10636728
10.68871 -0.10760413999999999
10.68971 -0.10883546
10.69071 -0.11006073999999999
10.69171 -0.1112801
10.69271 -0.11249392
10.69371 -0.11370238999999999
10.69471 -0.11490538
10.69571 -0.11610253000000001
10.69671 -0.1172937
10.69771 -0.11847932
10.69871 -0.11966035
10.69971 -0.12083789
10.70071 -0.12201256
10.70171 -0.12318409
10.70271 -0.12435135000000001
10.70371 -0.1255128
10.70471 -0.12666712000000002
10.70571 -0.12781381
10.70671 -0.12895318
10.70771 -0.13008604
10.70871 -0.13121322
10.70971 -0.13233520000000001
10.71071 -0.13345205
10.71171 -0.13456377
10.71271 -0.13567051
10.71371 -0.13677269
10.71471 -0.13787077
10.71571 -0.13896482999999998
10.71671 -0.14005431
10.71771 -0.14113811
10.71871 -0.14221496
10.71971 -0.14328405
10.72071 -0.14434534000000002
10.72171 -0.14539963
10.72271 -0.14644809
10.72371 -0.14749173
10.72471 -0.14853097
10.72571 -0.14956559
10.72671 -0.15059501
10.72771 -0.15161869
10.72871 -0.15263632
10.72971 -0.15364788000000001
10.73071 -0.15465331999999998
10.73171 -0.15565243
10.73271 -0.15664474
10.73371 -0.15762981
10.73471 -0.15860759
10.73571 -0.15957854000000002
10.73671 -0.16054362
10.73771 -0.16150384
10.73871 -0.16245977
10.73971 -0.1634113
10.74071 -0.16435768
10.74171 -0.16529784
10.74271 -0.16623088
10.74371 -0.16715643
10.74471 -0.16807455999999998
10.74571 -0.16898564
10.74671 -0.16988999
10.74771 -0.17078776
10.74871 -0.171679
10.74971 -0.17256383
10.75071 -0.17344255
10.75171 -0.17431566
10.75271 -0.17518352
10.75371 -0.17604615
10.75471 -0.17690306
10.75571 -0.17775341
10.75671 -0.17859637
10.75771 -0.17943146
10.75871 -0.1802588
10.75971 -0.18107899
10.76071 -0.18189281000000002
10.76171 -0.18270079
10.76271 -0.18350312000000002
10.76371 -0.18429966
10.76471 -0.18509011
10.76571 -0.18587424
10.76671 -0.18665196
10.76771 -0.18742315
10.76871 -0.18818758
10.76971 -0.18894483
10.77071 -0.1896944
10.77171 -0.19043601
10.77271 -0.1911698
10.77371 -0.19189635
10.77471 -0.1926165
10.77571 -0.19333101
10.77671 -0.19404023
10.77771 -0.19474404
10.77871 -0.19544192999999999
10.77971 -0.19613327
10.78071 -0.19681763
10.78171 -0.19749478
10.78271 -0.19816461000000002
10.78371 -0.19882703
10.78471 -0.19948189
10.78571 -0.20012902
10.78671 -0.20076842
10.78771 -0.20140042
10.78871 -0.20202564
10.78971 -0.20264476
10.79071 -0.20325823999999998
10.79171 -0.20386609000000003
10.79271 -0.20446787
10.79371 -0.20506291000000001
10.79471 -0.20565062
10.79571 -0.20623074
10.79671 -0.20680334
10.79771 -0.20736866
10.79871 -0.20792688999999998
10.79971 -0.20847807
10.80071 -0.20902215
10.80171 -0.20955915
10.80271 -0.21008928
10.80371 -0.21061299
10.80471 -0.21113064
10.80571 -0.21164238
10.80671 -0.2121479
10.80771 -0.21264651
10.80871 -0.21313746
10.80971 -0.21362020999999998
10.81071 -0.21409469000000003
10.81171 -0.21456130999999998
10.81271 -0.21502058999999998
10.81371 -0.21547298
10.81471 -0.21591866
10.81571 -0.21635757
10.81671 -0.21678970999999997
10.81771 -0.21721518
10.81871 -0.21763432
10.81971 -0.21804748
10.82071 -0.21845468
10.82171 -0.2188555
10.82271 -0.21924921
10.82371 -0.21963501000000002
10.82471 -0.22001246000000002
10.82571 -0.22038165
10.82671 -0.22074315
10.82771 -0.22109766
10.82871 -0.22144566999999998
10.82971 -0.22178732
10.83071 -0.22212239
10.83171 -0.22245061
10.83271 -0.22277192
10.83371 -0.22308648999999997
10.83471 -0.22339467
10.83571 -0.22369651000000002
10.83671 -0.22399174
10.83771 -0.22427967999999998
10.83871 -0.22455968
10.83971 -0.22483136999999997
10.84071 -0.22509500999999998
10.84171 -0.22535131
10.84271 -0.22560111
10.84371 -0.22584495999999998
10.84471 -0.22608286
10.84571 -0.22631441
10.84671 -0.22653905000000002
10.84771 -0.22675643999999998
10.84871 -0.22696666
10.84971 -0.22717001999999997
10.85071 -0.22736671
10.85171 -0.22755661000000002
10.85271 -0.22773922000000002
10.85371 -0.22791391
10.85471 -0.22808039
10.85571 -0.22823890000000002
10.85671 -0.22839021
10.85771 -0.22853531
10.85871 -0.22867485
10.85971 -0.22880889000000001
10.86071 -0.22893692
10.86171 -0.22905825
10.86271 -0.22917239
10.86371 -0.22927928
10.86471 -0.22937926
10.86571 -0.2294726
10.86671 -0.2295593
10.86771 -0.22963893
10.86871 -0.22971085000000002
10.86971 -0.22977467000000001
10.87071 -0.22983053
10.87171 -0.22987921
10.87271 -0.22992177
10.87371 -0.22995905
10.87471 -0.22999119999999998
10.87571 -0.23001779
10.87671 -0.23003796
10.87771 -0.23005097
10.87871 -0.23005656
10.87971 -0.23005490999999997
10.88071 -0.23004632
10.88171 -0.23003093
10.88271 -0.23000841
10.88371 -0.22997826
10.88471 -0.2299401
10.88571 -0.22989411
10.88671 -0.22984111999999998
10.88771 -0.22978226
10.88871 -0.22971849000000003
10.88971 -0.22965008000000003
10.89071 -0.22957651
10.89171 -0.22949676
10.89271 -0.22940984999999997
10.89371 -0.22931525
10.89471 -0.22921310999999997
10.89571 -0.22910393
10.89671 -0.22898819
10.89771 -0.22886605
10.89871 -0.22873732000000002
10.89971 -0.22860176000000001
10.90071 -0.22845945999999998
10.90171 -0.22831096
10.90271 -0.22815706
10.90371 -0.22799834
10.90471 -0.22783477
10.90571 -0.22766558
10.90671 -0.22748949
10.90771 -0.22730534
10.90871 -0.22711263
10.90971 -0.22691167
10.91071 -0.22670342999999998
10.91171 -0.22648894
10.91271 -0.22626892
10.91371 -0.22604351
10.91471 -0.22581252
10.91571 -0.22557571
10.91671 -0.22533309999999998
10.91771 -0.22508497
10.91871 -0.22483158
10.91971 -0.22457279000000002
10.92071 -0.22430789999999998
10.92171 -0.22403591
10.92271 -0.22375594999999998
10.92371 -0.22346785000000002
10.92471 -0.2231722
10.92571 -0.22287024
10.92671 -0.22256327999999997
10.92771 -0.22225208
10.92871 -0.22193664000000002
10.92971 -0.22161635999999998
10.93071 -0.22129042
10.93171 -0.22095824
10.93271 -0.22061967999999998
10.93371 -0.22027486
10.93471 -0.21992385999999997
10.93571 -0.21956656
10.93671 -0.21920252999999998
10.93771 -0.21883139999999998
10.93871 -0.21845323
10.93971 -0.21806865
10.94071 -0.21767867999999999
10.94171 -0.21728433
10.94271 -0.21688605
10.94371 -0.21648353
10.94471 -0.21607586999999998
10.94571 -0.21566197
10.94671 -0.2152411
10.94771 -0.21481313999999999
10.94871 -0.21437849
10.94971 -0.21393775999999998
10.95071 -0.21349137999999998
10.95171 -0.21303940999999998
10.95271 -0.21258176
10.95371 -0.21211838
10.95471 -0.21164957
10.95571 -0.21117587999999998
10.95671 -0.21069786000000001
10.95771 -0.21021571
10.95871 -0.20972908999999998
10.95971 -0.20923719
10.96071 -0.20873912
10.96171 -0.20823434000000002
10.96271 -0.20772293
10.96371 -0.20720547
10.96471 -0.20668274
10.96571 -0.20615526
10.96671 -0.20562313000000002
10.96771 -0.20508606000000001
10.96871 -0.20454371999999998
10.96971 -0.20399594000000001
10.97071 -0.20344283000000002
10.97171 -0.20288466000000002
10.97271 -0.20232166000000001
10.97371 -0.20175370999999998
10.97471 -0.20118040999999998
10.97571 -0.20060129000000002
10.97671 -0.20001614
10.97771 -0.19942520000000002
10.97871 -0.19882900999999997
10.97971 -0.19822828
10.98071 -0.19762346
10.98171 -0.19701456
10.98271 -0.19640119000000003
10.98371 -0.19578286000000003
10.98471 -0.19515925
10.98571 -0.19453031
10.98671 -0.19389627
10.98771 -0.1932574
10.98871 -0.19261379
10.98971 -0.19196534
10.99071 -0.19131183
10.99171 -0.19065319
10.99271 -0.18998958
10.99371 -0.18932141
10.99471 -0.18864908
10.99571 -0.18797285
10.99671 -0.18729263
10.99771 -0.18660803
10.99871 -0.18591863
10.99971 -0.18522413000000001
11.00071 -0.18452452
11.00171 -0.18382001
11.00271 -0.18311091000000002
11.00371 -0.18239738
11.00471 -0.18167949
11.00571 -0.18095711
11.00671 -0.18023022
11.00771 -0.17949890999999998
11.00871 -0.1787634
11.00971 -0.17802389000000002
11.01071 -0.17728048000000002
11.01171 -0.17653299
11.01271 -0.17578115
11.01371 -0.17502471
11.01471 -0.17426357
11.01571 -0.17349789
11.01671 -0.17272793
11.01771 -0.17195398
11.01871 -0.1711762
11.01971 -0.17039462
11.02071 -0.16960911
11.02171 -0.16881963
11.02271 -0.16802619
11.02371 -0.16722888
11.02471 -0.16642772
11.02571 -0.16562264999999998
11.02671 -0.1648135
11.02771 -0.16400010999999998
11.02871 -0.16318245
11.02971 -0.1623607
11.03071 -0.16153519
11.03171 -0.16070626
11.03271 -0.15987412
11.03371 -0.15903872
11.03471 -0.15819988999999998
11.03571 -0.15735739
11.03671 -0.15651110000000001
11.03771 -0.15566099
11.03871 -0.15480713
11.03971 -0.15394953
11.04071 -0.1530881
11.04171 -0.15222272
11.04271 -0.15135331000000002
11.04371 -0.15048
11.04471 -0.14960315000000002
11.04571 -0.14872319
11.04671 -0.14784044
11.04771 -0.14695495
11.04871 -0.14606647
11.04971 -0.14517460000000001
11.05071 -0.14427904
11.05171 -0.14337971
11.05271 -0.14247682
11.05371 -0.14157069
11.05471 -0.14066156
11.05571 -0.13974945
11.05671 -0.13883420999999999
11.05771 -0.13791573999999998
11.05871 -0.13699408999999999
11.05971 -0.13606953
11.06071 -0.13514243
11.06171 -0.13421299
11.06271 -0.13328111
11.06371 -0.13234633999999998
11.06471 -0.13140811
11.06571 -0.13046607000000002
11.06671 -0.12952023
11.06771 -0.12857103
11.06871 -0.12761904999999998
11.06971 -0.12666470999999999
11.07071 -0.12570809
11.07171 -0.12474894
11.07271 -0.12378691
11.07371 -0.12282188
11.07471 -0.12185402000000001
11.07571 -0.12088374
11.07671 -0.11991136
11.07771 -0.11893688
11.07871 -0.11795995999999999
11.07971 -0.11698006
11.08071 -0.11599684
11.08171 -0.11501039
11.08271 -0.11402121000000001
11.08371 -0.11302999000000001
11.08471 -0.11203721
11.08571 -0.11104289
11.08671 -0.11004661
11.08771 -0.10904777000000002
11.08871 -0.10804601
11.08971 -0.10704146
11.09071 -0.10603456
11.09171 -0.10502583
11.09271 -0.10401550000000001
11.09371 -0.10300330999999999
11.09471 -0.10198872
11.09571 -0.10097123
11.09671 -0.099950773
11.09771 -0.098927738
11.09871 -0.09790284099999999
11.09971 -0.096876634
11.10071 -0.095849228
11.10171 -0.094820233
11.10271 -0.093789044
11.10371 -0.092755258
11.10471 -0.09171897
11.10571 -0.090680731
11.10671 -0.08964123
11.10771 -0.088600843
11.10871 -0.087559392
11.10971 -0.086516247
11.11071 -0.08547070899999999
11.11171 -0.08442244700000001
11.11271 -0.08337172300000001
11.11371 -0.08231923000000001
11.11471 -0.08126568299999999
11.11571 -0.080211402
11.11671 -0.079156167
11.11771 -0.078099401
11.11871 -0.07704061
11.11971 -0.075979717
11.12071 -0.074917154
11.12171 -0.073853548
11.12271 -0.07278932
11.12371 -0.07172435299999999
11.12471 -0.070658012
11.12571 -0.06958954
11.12671 -0.068518519
11.12771 -0.067445158
11.12871 -0.06637022000000001
11.12971 -0.065294607
11.13071 -0.064218888
11.13171 -0.063143024
11.13271 -0.06206646800000001
11.13371 -0.06098856700000001
11.13471 -0.059908989
11.13571 -0.05882791
11.13671 -0.057745859000000004
11.13771 -0.056663319
11.13871 -0.055580370999999996
11.13971 -0.054496614
11.14071 -0.053411437
11.14171 -0.052324432
11.14271 -0.051235728
11.14371 -0.050145986999999996
11.14471 -0.049056049000000004
11.14571 -0.047966462
11.14671 -0.046877161
11.14771 -0.045787496
11.14871 -0.044696615
11.14971 -0.043603932
11.15071 -0.042509433
11.15171 -0.04141363
11.15271 -0.040317215999999996
11.15371 -0.039220665
11.15471 -0.038124018
11.15571 -0.037026987
11.15671 -0.035929272
11.15771 -0.034830873
11.15871 -0.033732181
11.15971 -0.032633753
11.16071 -0.031535936
11.16171 -0.030438582
11.16271 -0.02934103
11.16371 -0.028242421
11.16471 -0.027142145
11.16571 -0.026040162999999998
11.16671 -0.024937031999999998
11.16771 -0.023833608
11.16871 -0.022730634
11.16971 -0.021628427
11.17071 -0.020526841
11.17171 -0.019425494
11.17271 -0.018324074000000003
11.17371 -0.017222528
11.17471 -0.016121019
11.17571 -0.015019708
11.17671 -0.013918529
11.17771 -0.012817126
11.17871 -0.011715027
11.17971 -0.010611947
11.18071 -0.0095080271
11.18171 -0.0084038613
11.18271 -0.0073002702
11.18371 -0.006197943
11.18471 -0.0050971426
11.18571 -0.0039976287
11.18671 -0.0028988209999999998
11.18771 -0.0018000949999999998
11.18871 -0.00070103815
11.18971 0.00039845831
11.19071 0.0014982829
11.19171 0.0025982688
11.19271 0.0036983146999999997
11.19371 0.004798381599999999
11.19471 0.0058983904
11.19571 0.0069981077
11.19671 0.0080971251
11.19771 0.0091949696
11.19871 0.01029129
11.19971 0.011386018
11.20071 0.012479411000000001
11.20171 0.013571947000000001
11.20271 0.014664127
11.20371 0.015756281
11.20471 0.01684848
11.20571 0.017940543
11.20671 0.019032159
11.20771 0.020123008
11.20871 0.021212855000000003
11.20971 0.022301579999999998
11.21071 0.023389164
11.21171 0.024475649
11.21271 0.025561108
11.21371 0.026645628
11.21471 0.027729283
11.21571 0.02881214
11.21671 0.029894247
11.21771 0.030975626
11.21871 0.032056271000000004
11.21971 0.033136146000000005
11.22071 0.034215158999999995
11.22171 0.03529315
11.22271 0.036369901
11.22371 0.037445186
11.22471 0.038518846999999995
11.22571 0.039590872
11.22671 0.040661424
11.22771 0.041730763
11.22871 0.042799115
11.22971 0.043866536
11.23071 0.044932857
11.23171 0.045997754
11.23271 0.047060932
11.23371 0.048122293
11.23471 0.049182016
11.23571 0.050240452
11.23671 0.05129792799999999
11.23771 0.052354526
11.23871 0.053410011
11.23971 0.054463948
11.24071 0.055515934999999995
11.24171 0.056565832
11.24271 0.057613803
11.24371 0.058660172999999996
11.24471 0.059705175
11.24571 0.060748763
11.24671 0.061790621999999996
11.24771 0.062830397
11.24871 0.06386797799999999
11.24971 0.064903649
11.25071 0.065937988
11.25171 0.066971505
11.25271 0.06800429499999999
11.25371 0.069035863
11.25471 0.07006530100000001
11.25571 0.071091717
11.25671 0.072114705
11.25771 0.073134544
11.25871 0.074152026
11.25971 0.075168023
11.26071 0.076183007
11.26171 0.07719689199999999
11.26271 0.078209193
11.26371 0.07921943299999999
11.26471 0.08022750299999999
11.26571 0.081233686
11.26671 0.082238374
11.26771 0.083241623
11.26871 0.0842429
11.26971 0.085241202
11.27071 0.086235587
11.27171 0.08722572199999999
11.27271 0.088212214
11.27371 0.089196366
11.27471 0.090179569
11.27571 0.09116258
11.27671 0.092145166
11.27771 0.093126285
11.27871 0.09410468
11.27971 0.09507953699999999
11.28071 0.096050807
11.28171 0.09701902700000001
11.28271 0.097984762
11.28371 0.098948122
11.28471 0.099908665
11.28571 0.10086577000000001
11.28671 0.10181923999999999
11.28771 0.10276966
11.28871 0.10371831
11.28971 0.10466646999999998
11.29071 0.10561469000000001
11.29171 0.10656232
11.29271 0.10750771
11.29371 0.10844899
11.29471 0.10938495
11.29571 0.11031561
11.29671 0.11124201
11.29771 0.11216555
11.29871 0.11308714
11.29971 0.11400682
11.30071 0.11492397
11.30171 0.11583794000000001
11.30271 0.11674865000000001
11.30371 0.11765681
11.30471 0.11856335999999999
11.30571 0.11946877
11.30671 0.12037250999999999
11.30771 0.12127312
11.30871 0.12216893000000001
11.30971 0.12305898000000001
11.31071 0.12394366
11.31171 0.12482448
11.31271 0.12570333
11.31371 0.12658144
11.31471 0.12745876
11.31571 0.12833412
11.31671 0.12920602
11.31771 0.13007354000000002
11.31871 0.13093676
11.31971 0.13179654000000002
11.32071 0.13265373
11.32171 0.13350842
11.32271 0.13435978
11.32371 0.13520654999999998
11.32471 0.1360479
11.32571 0.13688416
11.32671 0.13771672
11.32771 0.13854734000000002
11.32871 0.13937713999999998
11.32971 0.1402059
11.33071 0.14103219
11.33171 0.14185419
11.33271 0.14267071
11.33371 0.14348186
11.33471 0.14428879
11.33571 0.14509294
11.33671 0.14589502
11.33771 0.1466946
11.33871 0.14749041
11.33971 0.14828128999999998
11.34071 0.14906696
11.34171 0.14984827
11.34271 0.15062668
11.34371 0.15140328
11.34471 0.15217806
11.34571 0.15294982999999998
11.34671 0.15371694
11.34771 0.15447834
11.34871 0.15523414
11.34971 0.15598563
11.35071 0.15673436999999998
11.35171 0.15748118
11.35271 0.15822561
11.35371 0.15896622
11.35471 0.15970146000000002
11.35571 0.16043069000000001
11.35671 0.16115456
11.35771 0.16187461
11.35871 0.16259232
11.35971 0.16330819000000002
11.36071 0.16402151
11.36171 0.16473081
11.36271 0.16543495
11.36371 0.16613374
11.36471 0.16682806
11.36571 0.1675191
11.36671 0.1682075
11.36771 0.16889273
11.36871 0.16957335
11.36971 0.17024783
11.37071 0.17091557
11.37171 0.17157739
11.37271 0.17223509
11.37371 0.17289047999999999
11.37471 0.17354435000000001
11.37571 0.17419611000000002
11.37671 0.17484423999999998
11.37771 0.17548724999999998
11.37871 0.17612451
11.37971 0.1767565
11.38071 0.17738427
11.38171 0.17800851
11.38271 0.17862901
11.38371 0.17924467
11.38471 0.17985434
11.38571 0.18045767000000001
11.38671 0.18105557
11.38771 0.18164982
11.38871 0.18224210000000002
11.38971 0.18283297999999998
11.39071 0.18342155000000002
11.39171 0.18400592000000002
11.39271 0.18458421
11.39371 0.18515552
11.39471 0.18572025
11.39571 0.18627959
11.39671 0.18683462
11.39771 0.18738563
11.39871 0.18793200000000002
11.39971 0.18847294
11.40071 0.18900824000000002
11.40171 0.18953875
11.40271 0.19006605
11.40371 0.19059146999999999
11.40471 0.19111527
11.40571 0.19163622
11.40671 0.19215216000000002
11.40771 0.19266113
11.40871 0.19316229
11.40971 0.19365628000000001
11.41071 0.1941447
11.41171 0.19462901000000002
11.41271 0.19510982
11.41371 0.19558667999999998
11.41471 0.19605870000000003
11.41571 0.19652541
11.41671 0.19698727
11.41771 0.19744544000000003
11.41871 0.19790085000000002
11.41971 0.19835345000000001
11.42071 0.19880184
11.42171 0.19924388999999998
11.42271 0.19967791000000001
11.42371 0.20010353
11.42471 0.20052197000000002
11.42571 0.20093541
11.42671 0.20134579
11.42771 0.20175388
11.42871 0.20215907
11.42971 0.20256005
11.43071 0.20295579
11.43171 0.20334618000000002
11.43271 0.20373191000000002
11.43371 0.20411371000000003
11.43471 0.20449145
11.43571 0.20486389
11.43671 0.20522919999999997
11.43771 0.20558606
11.43871 0.20593461000000002
11.43971 0.20627659
11.44071 0.20661459
11.44171 0.20695063000000002
11.44271 0.20728525999999997
11.44371 0.20761727000000002
11.44471 0.20794466000000003
11.44571 0.20826571
11.44671 0.20857995999999998
11.44771 0.20888809
11.44871 0.20919121000000002
11.44971 0.20948972000000002
11.45071 0.20978291999999998
11.45171 0.21006941999999998
11.45271 0.21034817000000003
11.45371 0.21061937
11.45471 0.21088479999999998
11.45571 0.21114682
11.45671 0.21140721999999998
11.45771 0.21166599000000003
11.45871 0.21192138
11.45971 0.21217081
11.46071 0.21241226000000002
11.46171 0.21264537000000003
11.46271 0.2128714
11.46371 0.21309226
11.46471 0.21330919
11.46571 0.21352204
11.46671 0.21372954000000002
11.46771 0.21393031
11.46871 0.21412409999999998
11.46971 0.21431211
11.47071 0.21449637
11.47171 0.21467840000000002
11.47271 0.21485812
11.47371 0.21503365
11.47471 0.21520234
11.47571 0.21536225
11.47671 0.21551324
11.47771 0.21565705999999998
11.47871 0.21579617
11.47971 0.21593224
11.48071 0.21606514000000002
11.48171 0.21619319
11.48271 0.21631438
11.48371 0.21642775000000003
11.48471 0.21653408
11.48571 0.21663543000000002
11.48671 0.21673373
11.48771 0.21682947000000002
11.48871 0.21692126
11.48971 0.21700663
11.49071 0.21708363
11.49171 0.21715201
11.49271 0.21721339
11.49371 0.2172702
11.49471 0.21732417
11.49571 0.21737516
11.49671 0.21742128
11.49771 0.21746017
11.49871 0.21749056999999997
11.49971 0.21751327
11.50071 0.21753062
11.50171 0.21754510000000002
11.50271 0.21755770000000002
11.50371 0.21756722
11.50471 0.21757094999999999
11.50571 0.21756629
11.50671 0.21755227
11.50771 0.21753006
11.50871 0.21750212000000002
11.50971 0.21747053
11.51071 0.2174357
11.51171 0.21739623
11.51271 0.21734999
11.51371 0.21729572000000003
11.51471 0.21723404000000002
11.51571 0.21716726
11.51671 0.21709785999999998
11.51771 0.2170268
11.51871 0.21695273
11.51971 0.21687257000000001
11.52071 0.21678321000000003
11.52171 0.21668333
11.52271 0.21657413000000003
11.52371 0.21645857
11.52471 0.21633966999999998
11.52571 0.21621876
11.52671 0.21609499
11.52771 0.21596614
11.52871 0.21583027999999999
11.52971 0.21568711
11.53071 0.21553801000000003
11.53171 0.21538491999999998
11.53271 0.21522869
11.53371 0.21506820000000001
11.53471 0.21490071000000002
11.53571 0.21472345
11.53671 0.21453550999999998
11.53771 0.21433856
11.53871 0.21413616
11.53971 0.21393185
11.54071 0.21372733
11.54171 0.21352153
11.54271 0.21331147
11.54371 0.21309408
11.54471 0.21286781000000002
11.54571 0.21263332999999998
11.54671 0.21239258
11.54771 0.2121472
11.54871 0.21189720999999997
11.54971 0.21164105000000002
11.55071 0.21137680999999997
11.55171 0.2111038
11.55271 0.21082346999999999
11.55371 0.21053887999999998
11.55471 0.21025301000000002
11.55571 0.20996690999999998
11.55671 0.20967883
11.55771 0.20938510999999999
11.55871 0.20908206
11.55971 0.20876792
11.56071 0.20844368000000002
11.56171 0.2081122
11.56271 0.20777648
11.56371 0.20743795
11.56471 0.20709597000000002
11.56571 0.20674875
11.56671 0.20639488999999997
11.56771 0.20603463
11.56871 0.20566969000000002
11.56971 0.20530203000000002
11.57071 0.20493222000000003
11.57171 0.20455865
11.57271 0.20417806000000002
11.57371 0.20378739999999998
11.57471 0.20338558
11.57571 0.20297422999999998
11.57671 0.20255693000000002
11.57771 0.20213723
11.57871 0.20171679
11.57971 0.20129466000000001
11.58071 0.20086816999999998
11.58171 0.20043456
11.58271 0.19999275
11.58371 0.19954357
11.58471 0.19908892
11.58571 0.19863010000000003
11.58671 0.19816677000000002
11.58771 0.19769710000000001
11.58871 0.19721909999999998
11.58971 0.19673216
11.59071 0.19623791
11.59171 0.19573946
11.59271 0.19523974
11.59371 0.19473970000000002
11.59471 0.19423766
11.59571 0.19373020999999999
11.59671 0.19321407
11.59771 0.19268786999999998
11.59871 0.19215273
11.59971 0.19161134
11.60071 0.1910662
11.60171 0.19051819
11.60271 0.18996627
11.60371 0.18940853000000002
11.60471 0.18884375
11.60571 0.18827239999999998
11.60671 0.18769637
11.60771 0.18711762
11.60871 0.18653667000000002
11.60971 0.18595192000000002
11.61071 0.18536036
11.61171 0.18475932
11.61271 0.18414808
11.61371 0.18352842
11.61471 0.18290362000000002
11.61571 0.1822767
11.61671 0.18164875
11.61771 0.18101853
11.61871 0.18038342999999998
11.61971 0.17974122
11.62071 0.17909132
11.62171 0.17843496
11.62271 0.17777406999999998
11.62371 0.17710975
11.62471 0.17644142000000002
11.62571 0.17576711
11.62671 0.17508491
11.62771 0.1743944
11.62871 0.17369724
11.62971 0.17299632
11.63071 0.17229414
11.63171 0.17159125
11.63271 0.17088586
11.63371 0.17017485000000002
11.63471 0.16945553
11.63571 0.16872714
11.63671 0.16799108000000001
11.63771 0.16724989
11.63871 0.16650558
11.63971 0.16575844
11.64071 0.16500715000000002
11.64171 0.16424981
11.64271 0.16348554
11.64371 0.16271518999999998
11.64471 0.16194081
11.64571 0.16116435
11.64671 0.16038611
11.64771 0.15960442
11.64871 0.15881639
11.64971 0.15801968
11.65071 0.15721384
11.65171 0.15640064
11.65271 0.15558306
11.65371 0.15476352
11.65471 0.15394263
11.65571 0.153119
11.65671 0.15229035999999999
11.65771 0.15145513
11.65871 0.15061342
11.65971 0.14976682
11.66071 0.1489172
11.66171 0.14806526
11.66271 0.14720991
11.66371 0.14634887
11.66471 0.14548013
11.66571 0.14460332
11.66671 0.14372009
11.66771 0.14283324
11.66871 0.14194509
11.66971 0.14105613
11.67071 0.14016479999999998
11.67171 0.13926855
11.67271 0.13836537
11.67371 0.13745502
11.67471 0.13653893
11.67571 0.13561918
11.67671 0.13469696
11.67771 0.13377176
11.67871 0.13284172
11.67971 0.13190489
11.68071 0.13096069
11.68171 0.13001041000000002
11.68271 0.12905655
11.68371 0.12810135
11.68471 0.12714546
11.68571 0.12618757
11.68671 0.12522526
11.68771 0.12425649999999999
11.68871 0.12328088
11.68971 0.12229977
11.69071 0.12131528
11.69171 0.12032887
11.69271 0.11934031
11.69371 0.11834792999999999
11.69471 0.11734971
11.69571 0.11634467999999999
11.69671 0.1153337
11.69771 0.11431893000000001
11.69871 0.11330256
11.69971 0.11228544000000001
11.70071 0.11126655
11.70171 0.11024365
11.70271 0.10921463999999999
11.70371 0.10817890000000001
11.70471 0.10713754
11.70571 0.10609261
11.70671 0.10504575000000001
11.70771 0.1039971
11.70871 0.10294535
11.70971 0.10188860000000001
11.71071 0.10082581
11.71171 0.099757523
11.71271 0.098685676
11.71371 0.097612402
11.71471 0.09653869200000001
11.71571 0.09546375400000001
11.71671 0.094385463
11.71771 0.09330163600000001
11.71871 0.09221130699999999
11.71971 0.09111524
11.72071 0.090015319
11.72171 0.088913331
11.72271 0.08780986
11.72371 0.086704036
11.72471 0.085594296
11.72571 0.084479572
11.72671 0.08336015199999999
11.72771 0.082237611
11.72871 0.08111383100000001
11.72971 0.079989765
11.73071 0.078864751
11.73171 0.077736791
11.73271 0.07660368000000001
11.73371 0.075464265
11.73471 0.07431906399999999
11.73571 0.07316987600000001
11.73671 0.072018657
11.73771 0.07086643000000001
11.73871 0.069712842
11.73971 0.068556634
11.74071 0.067396701
11.74171 0.066232914
11.74271 0.065066258
11.74371 0.063898118
11.74471 0.06272922
11.74571 0.061558972999999996
11.74671 0.060385645999999994
11.74771 0.059207301999999996
11.74871 0.058022945
11.74971 0.056833145
11.75071 0.055639772
11.75171 0.054444984
11.75271 0.053250149
11.75371 0.052055256999999994
11.75471 0.050859211
11.75571 0.049660698
11.75671 0.048459059
11.75771 0.047254577
11.75871 0.046048069
11.75971 0.044840079
11.76071 0.043630286
11.76171 0.042417538
11.76271 0.041200558000000005
11.76371 0.039978825999999995
11.76471 0.038753089
11.76571 0.037525131
11.76671 0.0362969
11.76771 0.035069519
11.76871 0.033842749000000005
11.76971 0.032615211
11.77071 0.031385198
11.77171 0.030151545000000002
11.77271 0.028914068
11.77371 0.027673367999999997
11.77471 0.026430212999999998
11.77571 0.025184943999999997
11.77671 0.023937368
11.77771 0.022687117
11.77871 0.021434243999999998
11.77971 0.02017955
11.78071 0.018924389
11.78171 0.017670005
11.78271 0.016416813000000002
11.78371 0.015164069
11.78471 0.013910157000000001
11.78571 0.012653346
11.78671 0.011392588
11.78771 0.010127907
11.78871 0.0088602137
11.78971 0.0075907045999999995
11.79071 0.0063202671
11.79171 0.0050492225
11.79271 0.0037774935
11.79371 0.0025050093
11.79471 0.0012319776
11.79571 -4.1176193e-05
11.79671 -0.001314181
11.79771 -0.0025873105
11.79871 -0.0038614868
11.79971 -0.0051379488
11.80071 -0.006417650699999999
11.80171 -0.0077007448
11.80271 -0.008986449399999999
11.80371 -0.010273398999999999
11.80471 -0.011560258
11.80571 -0.012846268
11.80671 -0.014131419
11.80771 -0.015416229000000002
11.80871 -0.016701318
11.80971 -0.017987072
11.81071 -0.019273619
11.81171 -0.020561021999999998
11.81271 -0.021849522
11.81371 -0.023139558
11.81471 -0.024431525000000003
11.81571 -0.025725420000000002
11.81671 -0.027020621999999998
11.81771 -0.028316042000000003
11.81871 -0.029610563
11.81971 -0.030903576
11.82071 -0.032195254
11.82171 -0.033486437
11.82271 -0.034778166
11.82371 -0.036071189000000003
11.82471 -0.037365666
11.82571 -0.038661266
11.82671 -0.039957487
11.82771 -0.04125399
11.82871 -0.042550685
11.82971 -0.04384756
11.83071 -0.045144412
11.83171 -0.046440732
11.83271 -0.047735899
11.83371 -0.04902957
11.83471 -0.050322018999999996
11.83571 -0.05161415900000001
11.83671 -0.052907167000000005
11.83771 -0.054201868
11.83871 -0.055498304000000005
11.83971 -0.056795636
11.84071 -0.058092567
11.84171 -0.059387961
11.84271 -0.060681306
11.84371 -0.061972806000000005
11.84471 -0.063263043
11.84571 -0.064552535
11.84671 -0.065841433
11.84771 -0.067129621
11.84871 -0.06841705199999999
11.84971 -0.069704087
11.85071 -0.070991478
11.85171 -0.07227998000000001
11.85271 -0.07356979799999999
11.85371 -0.074860221
11.85471 -0.076149759
11.85571 -0.077436765
11.85671 -0.078720209
11.85771 -0.080000173
11.85871 -0.081277749
11.85971 -0.08255443
11.86071 -0.083831348
11.86171 -0.085108785
11.86271 -0.086386251
11.86371 -0.08766299
11.86471 -0.08893854699999999
11.86571 -0.090213021
11.86671 -0.091486803
11.86771 -0.092760037
11.86871 -0.09403220600000001
11.86971 -0.095302181
11.87071 -0.096568797
11.87171 -0.09783159500000001
11.87271 -0.09909124300000001
11.87371 -0.10034934
11.87471 -0.10160766999999998
11.87571 -0.10286722999999999
11.87671 -0.10412778
11.87771 -0.10538789999999999
11.87871 -0.10664586
11.87971 -0.10790047
11.88071 -0.10915155000000001
11.88171 -0.11039982
11.88271 -0.11164612000000002
11.88371 -0.11289084
11.88471 -0.11413357
11.88571 -0.11537355999999999
11.88671 -0.11661039000000001
11.88771 -0.11784451
11.88871 -0.11907719
11.88971 -0.12030988
11.89071 -0.12154322000000001
11.89171 -0.12277659999999999
11.89271 -0.12400829999999999
11.89371 -0.12523631999999998
11.89471 -0.12645944
11.89571 -0.12767778000000002
11.89671 -0.12889266
11.89771 -0.13010571
11.89871 -0.13131791
11.89971 -0.13252915999999998
11.90071 -0.1337384
11.90171 -0.13494453
11.90271 -0.13614715
11.90371 -0.13734683
11.90471 -0.13854468
11.90571 -0.13974144
11.90671 -0.14093685
11.90771 -0.1421296
11.90871 -0.14331808000000001
11.90971 -0.14450127000000001
11.91071 -0.14567950000000002
11.91171 -0.14685425
11.91271 -0.14802736
11.91371 -0.14919994
11.91471 -0.15037179
11.91571 -0.1515415
11.91671 -0.15270741000000002
11.91771 -0.15386853
11.91871 -0.15502512
11.91971 -0.15617836
11.92071 -0.15732952
11.92171 -0.15847906
11.92271 -0.1596263
11.92371 -0.16076985
11.92471 -0.16190858
11.92571 -0.16304237
11.92671 -0.16417226
11.92771 -0.16529977
11.92871 -0.16642591
11.92971 -0.16755050999999999
11.93071 -0.16867219
11.93171 -0.16978921
11.93271 -0.17090044
11.93371 -0.17200605
11.93471 -0.17310735
11.93571 -0.17420598
11.93671 -0.17530289000000002
11.93771 -0.17639776999999998
11.93871 -0.17748928
11.93971 -0.17857595
11.94071 -0.17965710000000001
11.94171 -0.18073322
11.94271 -0.18180561
11.94371 -0.18287546999999998
11.94471 -0.18394307
11.94571 -0.18500754
11.94671 -0.18606744
11.94771 -0.18712161
11.94871 -0.18817002000000002
11.94971 -0.18921377
11.95071 -0.19025443
11.95171 -0.19129304
11.95271 -0.19232949
11.95371 -0.19336249
11.95471 -0.19439041
11.95571 -0.19541217
11.95671 -0.19642790000000002
11.95771 -0.19743871
11.95871 -0.19844598
11.95971 -0.19945041
11.96071 -0.20045163000000002
11.96171 -0.20144843
11.96271 -0.20243954000000003
11.96371 -0.20342454999999998
11.96471 -0.20440412
11.96571 -0.20537954
11.96671 -0.20635190999999997
11.96771 -0.20732142
11.96871 -0.20828715000000003
11.96971 -0.20924772000000003
11.97071 -0.21020197
11.97171 -0.21114982999999998
11.97271 -0.21209221
11.97371 -0.21303047000000003
11.97471 -0.21396554
11.97571 -0.21489733
11.97671 -0.21582479000000002
11.97771 -0.21674663
11.97871 -0.21766205
11.97971 -0.21857123
11.98071 -0.21947518
11.98171 -0.22037502
11.98271 -0.22127129999999998
11.98371 -0.22216362
11.98471 -0.22305091999999999
11.98571 -0.22393214
11.98671 -0.2248069
11.98771 -0.22567576
11.98871 -0.22653977
11.98971 -0.22739985
11.99071 -0.22825615
11.99171 -0.22910791000000003
11.99271 -0.22995400000000002
11.99371 -0.23079352000000003
11.99471 -0.23162635
11.99571 -0.23245327000000002
11.99671 -0.23327537
11.99771 -0.23409339999999998
11.99871 -0.23490731
11.99971 -0.23571631999999998
12.00071 -0.23651942999999997
12.00171 -0.23731592
12.00271 -0.23810589
12.00371 -0.23889004
12.00471 -0.23966918
12.00571 -0.24044371999999997
12.00671 -0.24121332
12.00771 -0.24197723
12.00871 -0.24273472
12.00971 -0.24348553
12.01071 -0.2442301
12.01171 -0.24496929
12.01271 -0.24570383
12.01371 -0.24643384000000002
12.01471 -0.24715880999999998
12.01571 -0.24787784000000002
12.01671 -0.24859019999999998
12.01771 -0.24929574999999998
12.01871 -0.24999492
12.01971 -0.25068847
12.02071 -0.25137702
12.02171 -0.25206070999999997
12.02271 -0.25273911
12.02371 -0.25341155000000004
12.02471 -0.25407756000000004
12.02571 -0.25473705
12.02671 -0.25539033
12.02771 -0.25603776
12.02871 -0.25667951
12.02971 -0.25731529999999997
12.03071 -0.25794464
12.03171 -0.25856704
12.03271 -0.25918239
12.03371 -0.25979111
12.03471 -0.26039393
12.03571 -0.26099156
12.03671 -0.26158434
12.03771 -0.2621721
12.03871 -0.26275424999999997
12.03971 -0.26333008
12.04071 -0.2638991
12.04171 -0.26446113
12.04271 -0.26501633999999996
12.04371 -0.26556498
12.04471 -0.26610724
12.04571 -0.26664319
12.04671 -0.26717281
12.04771 -0.26769612
12.04871 -0.26821331000000004
12.04971 -0.2687247
12.05071 -0.26923057
12.05171 -0.26973102
12.05271 -0.27022576000000004
12.05371 -0.27071419
12.05471 -0.27119563999999996
12.05571 -0.27166952
12.05671 -0.27213561999999997
12.05771 -0.27259417999999996
12.05871 -0.27304578
12.05971 -0.27349112000000003
12.06071 -0.27393075
12.06171 -0.27436495
12.06271 -0.27479370999999997
12.06371 -0.27521679
12.06471 -0.27563381000000003
12.06571 -0.27604445
12.06671 -0.27644841
12.06771 -0.27684544
12.06871 -0.27723527
12.06971 -0.27761769
12.07071 -0.27799257
12.07171 -0.27835995
12.07271 -0.27872020999999997
12.07371 -0.27907395
12.07471 -0.27942187
12.07571 -0.27976453
12.07671 -0.28010211
12.07771 -0.28043429
12.07871 -0.28076037
12.07971 -0.28107951000000003
12.08071 -0.28139104
12.08171 -0.28169465
12.08271 -0.28199051
12.08371 -0.28227905000000003
12.08471 -0.28256077999999996
12.08571 -0.28283605
12.08671 -0.28310504000000003
12.08771 -0.28336779
12.08871 -0.28362439
12.08971 -0.28387497
12.09071 -0.28411958000000004
12.09171 -0.28435817999999996
12.09271 -0.28459039
12.09371 -0.28481553
12.09471 -0.28503288
12.09571 -0.28524199
12.09671 -0.28544292
12.09771 -0.28563626000000003
12.09871 -0.28582299
12.09971 -0.28600399
12.10071 -0.28617976
12.10171 -0.28635016999999996
12.10271 -0.28651468
12.10371 -0.28667261
12.10471 -0.28682344
12.10571 -0.28696699999999997
12.10671 -0.28710335
12.10771 -0.28723255
12.10871 -0.28735453
12.10971 -0.28746913
12.11071 -0.28757623
12.11171 -0.287676
12.11271 -0.28776901
12.11371 -0.28785609
12.11471 -0.28793791
12.11571 -0.2880147
12.11671 -0.28808598999999996
12.11771 -0.28815083
12.11871 -0.28820819999999997
12.11971 -0.28825747
12.12071 -0.28829856
12.12171 -0.288332
12.12271 -0.28835847
12.12371 -0.28837849
12.12471 -0.28839221000000004
12.12571 -0.28839943
12.12671 -0.28839991
12.12771 -0.28839372
12.12871 -0.28838108
12.12971 -0.28836236
12.13071 -0.28833768
12.13171 -0.28830674
12.13271 -0.28826888
12.13371 -0.28822336
12.13471 -0.28816985
12.13571 -0.28810862
12.13671 -0.28804045
12.13771 -0.28796629
12.13871 -0.2878868
12.13971 -0.28780198
12.14071 -0.28771129
12.14171 -0.28761391999999997
12.14271 -0.28750929
12.14371 -0.28739720999999996
12.14471 -0.28727797
12.14571 -0.28715199
12.14671 -0.28701948
12.14771 -0.28688035
12.14871 -0.28673424
12.14971 -0.28658099
12.15071 -0.28642074
12.15171 -0.28625403
12.15271 -0.28608148
12.15371 -0.28590348
12.15471 -0.28571982
12.15571 -0.28552981
12.15671 -0.28533256
12.15771 -0.28512746
12.15871 -0.28491449
12.15971 -0.28469425
12.16071 -0.28446766
12.16171 -0.28423548
12.16271 -0.28399801999999996
12.16371 -0.28375506
12.16471 -0.28350612
12.16571 -0.28325077
12.16671 -0.28298885999999995
12.16771 -0.28272042999999997
12.16871 -0.28244557
12.16971 -0.28216412999999996
12.17071 -0.28187567
12.17171 -0.28157974999999996
12.17271 -0.28127613
12.17371 -0.28096517
12.17471 -0.28064765999999997
12.17571 -0.28032462999999996
12.17671 -0.27999687
12.17771 -0.2796646
12.17871 -0.27932739
12.17971 -0.27898434
12.18071 -0.27863448
12.18171 -0.27827725
12.18271 -0.27791252
12.18371 -0.27754053
12.18471 -0.27716164
12.18571 -0.27677622
12.18671 -0.27638446
12.18771 -0.27598657
12.18871 -0.27558291
12.18971 -0.27517399
12.19071 -0.27476027999999997
12.19171 -0.274342
12.19271 -0.27391887
12.19371 -0.27349009
12.19471 -0.27305461
12.19571 -0.27261144000000004
12.19671 -0.27216012
12.19771 -0.27170078999999997
12.19871 -0.2712342
12.19971 -0.27076134
12.20071 -0.27028314999999997
12.20171 -0.26980026
12.20271 -0.26931289999999997
12.20371 -0.26882098
12.20471 -0.26832426
12.20571 -0.26782241
12.20671 -0.26731503
12.20771 -0.26680161
12.20871 -0.26628154
12.20971 -0.26575427
12.21071 -0.26521948
12.21171 -0.26467731
12.21271 -0.26412834
12.21371 -0.26357356
12.21471 -0.26301399
12.21571 -0.26245047
12.21671 -0.26188327
12.21771 -0.26131212
12.21871 -0.26073626
12.21971 -0.26015474
12.22071 -0.25956672999999997
12.22171 -0.25897161
12.22271 -0.25836923
12.22371 -0.25775974999999995
12.22471 -0.25714354
12.22571 -0.25652114000000004
12.22671 -0.25589317
12.22771 -0.25526029
12.22871 -0.25462305999999996
12.22971 -0.25398191000000003
12.23071 -0.25333704
12.23171 -0.25268820999999997
12.23271 -0.25203484
12.23371 -0.25137607
12.23471 -0.25071101
12.23571 -0.25003904
12.23671 -0.24935994
12.23771 -0.24867407000000002
12.23871 -0.24798217
12.23971 -0.24728512
12.24071 -0.24658367
12.24171 -0.24587824000000003
12.24271 -0.24516886999999998
12.24371 -0.2444553
12.24471 -0.24373710999999998
12.24571 -0.24301393000000002
12.24671 -0.2422855
12.24771 -0.24155158999999998
12.24871 -0.24081201000000002
12.24971 -0.24006655
12.25071 -0.23931512000000002
12.25171 -0.23855781
12.25271 -0.23779500999999997
12.25371 -0.23702737
12.25471 -0.23625555999999998
12.25571 -0.23548005
12.25671 -0.23470088
12.25771 -0.23391766
12.25871 -0.23312974
12.25971 -0.23233653
12.26071 -0.23153774000000002
12.26171 -0.23073350999999998
12.26271 -0.22992428999999998
12.26371 -0.2291105
12.26471 -0.22829235999999997
12.26571 -0.22746974
12.26671 -0.22664235
12.26771 -0.22580988999999999
12.26871 -0.22497238000000003
12.26971 -0.22413011
12.27071 -0.22328348999999997
12.27171 -0.22243279999999999
12.27271 -0.22157801000000002
12.27371 -0.22071883999999997
12.27471 -0.21985502
12.27571 -0.21898649
12.27671 -0.21811354
12.27771 -0.21723672000000002
12.27871 -0.21635643
12.27971 -0.21547268
12.28071 -0.21458486999999998
12.28171 -0.21369217000000001
12.28271 -0.21279383999999998
12.28371 -0.21188962
12.28471 -0.21097998
12.28571 -0.21006586
12.28671 -0.20914823000000002
12.28771 -0.20822771
12.28871 -0.20730434999999997
12.28971 -0.2063778
12.29071 -0.20544757
12.29171 -0.20451336
12.29271 -0.20357514999999998
12.29371 -0.20263297000000002
12.29471 -0.20168673
12.29571 -0.20073596
12.29671 -0.19978005
12.29771 -0.19881859999999998
12.29871 -0.1978518
12.29971 -0.19688054
12.30071 -0.19590623999999998
12.30171 -0.19493017
12.30271 -0.19395293
12.30371 -0.19297418
12.30471 -0.19199282
12.30571 -0.1910075
12.30671 -0.19001714
12.30771 -0.18902136
12.30871 -0.18802037
12.30971 -0.18701466
12.31071 -0.18600465
12.31171 -0.18499058000000002
12.31271 -0.18397265000000002
12.31371 -0.18295124000000001
12.31471 -0.18192715
12.31571 -0.18090134000000002
12.31671 -0.17987456
12.31771 -0.1788468
12.31871 -0.17781713999999998
12.31971 -0.17678398
12.32071 -0.17574566
12.32171 -0.17470116
12.32271 -0.17365049999999999
12.32371 -0.17259467
12.32471 -0.17153509
12.32571 -0.17047304
12.32671 -0.16940924000000002
12.32771 -0.1683438
12.32871 -0.16727654
12.32971 -0.16620732000000002
12.33071 -0.16513615
12.33171 -0.164063
12.33271 -0.1629875
12.33371 -0.16190879
12.33471 -0.16082564000000002
12.33571 -0.15973700999999998
12.33671 -0.15864259
12.33771 -0.15754309
12.33871 -0.15644003
12.33971 -0.15533522
12.34071 -0.15423002
12.34171 -0.15312487
12.34271 -0.15201926000000002
12.34371 -0.15091216
12.34471 -0.14980256
12.34571 -0.14868982
12.34671 -0.1475737
12.34771 -0.14645408
12.34871 -0.14533077
12.34971 -0.14420336
12.35071 -0.14307153
12.35171 -0.14193543
12.35271 -0.14079589
12.35371 -0.13965424999999998
12.35471 -0.13851195
12.35571 -0.13736985
12.35671 -0.13622789000000002
12.35771 -0.13508515999999998
12.35871 -0.13394029000000002
12.35971 -0.13279211
12.36071 -0.13164005
12.36171 -0.13048419
12.36271 -0.129325
12.36371 -0.12816291000000002
12.36471 -0.12699813
12.36571 -0.12583069
12.36671 -0.12466073999999999
12.36771 -0.12348872
12.36871 -0.12231539999999999
12.36971 -0.12114157
12.37071 -0.1199676
12.37171 -0.11879315000000001
12.37271 -0.11761729
12.37371 -0.11643880999999999
12.37471 -0.11525684
12.37571 -0.11407111
12.37671 -0.11288205
12.37771 -0.11169041
12.37871 -0.11049689000000001
12.37971 -0.10930189
12.38071 -0.10810545999999999
12.38171 -0.10690753
12.38271 -0.1057082
12.38371 -0.10450773000000001
12.38471 -0.10330646
12.38571 -0.10210443999999999
12.38671 -0.10090132999999998
12.38771 -0.099696359
12.38871 -0.09848871299999999
12.38971 -0.097277889
12.39071 -0.096063939
12.39171 -0.094847445
12.39271 -0.093629223
12.39371 -0.092409953
12.39471 -0.09118994899999999
12.39571 -0.089969189
12.39671 -0.088747486
12.39771 -0.087524747
12.39871 -0.086301024
12.39971 -0.085076399
12.40071 -0.083850807
12.40171 -0.082623906
12.40271 -0.08139515400000001
12.40371 -0.080164062
12.40471 -0.078930473
12.40571 -0.07769467799999999
12.40671 -0.076457317
12.40771 -0.075219065
12.40871 -0.073980354
12.40971 -0.07274125199999999
12.41071 -0.071501546
12.41171 -0.070260977
12.41271 -0.069019425
12.41371 -0.067776925
12.41471 -0.06653351
12.41571 -0.065289059
12.41671 -0.064043218
12.41771 -0.06279556
12.41871 -0.061545817999999995
12.41971 -0.060294102999999995
12.42071 -0.059040909
12.42171 -0.057786923999999996
12.42271 -0.056532676999999996
12.42371 -0.055278342999999994
12.42471 -0.054023734999999996
12.42571 -0.052768528
12.42671 -0.051512517
12.42771 -0.050255760999999996
12.42871 -0.04899848700000001
12.42971 -0.047740829
12.43071 -0.046482621
12.43171 -0.045223368
12.43271 -0.043962488
12.43371 -0.042699669999999995
12.43471 -0.041435109
12.43571 -0.040169449999999995
12.43671 -0.038903483
12.43771 -0.037637728
12.43871 -0.036372212
12.43971 -0.035106554000000005
12.44071 -0.033840296
12.44171 -0.032573252
12.44271 -0.031305634
12.44371 -0.03003786
12.44471 -0.028770164
12.44571 -0.027502298999999997
12.44671 -0.026233561
12.44771 -0.02496315
12.44871 -0.023690674
12.44971 -0.022416464
12.45071 -0.021141484
12.45171 -0.01986686
12.45271 -0.018593302
12.45371 -0.017320774
12.45471 -0.016048602
12.45571 -0.014775949000000002
12.45671 -0.013502341999999999
12.45771 -0.012227905999999998
12.45871 -0.010953157
12.45971 -0.009678513
12.46071 -0.0084038693
12.46171 -0.007128567799999999
12.46271 -0.005851805
12.46371 -0.0045732362
12.46471 -0.0032933724
12.46571 -0.0020134628
12.46671 -0.000734886
12.46771 0.0005416074599999999
12.46871 0.0018163382
12.46971 0.0030905433999999996
12.47071 0.0043656986
12.47171 0.0056427249
12.47271 0.0069215581
12.47371 0.0082013226
12.47471 0.009480978
12.47571 0.010759992999999999
12.47671 0.012038604
12.47771 0.013317491999999998
12.47871 0.014597121999999999
12.47971 0.015877209
12.48071 0.017156718
12.48171 0.018434465
12.48271 0.019709929
12.48371 0.020983769
12.48471 0.022257649
12.48571 0.023533421
12.48671 0.024812123999999998
12.48771 0.026093402999999998
12.48871 0.027375697000000004
12.48971 0.028657107
12.49071 0.029936386000000002
12.49171 0.031213506
12.49271 0.03248943
12.49371 0.033765327
12.49471 0.035041736999999996
12.49571 0.036318264999999995
12.49671 0.037594003
12.49771 0.038868346000000005
12.49871 0.040141659
12.49971 0.041415278
12.50071 0.042690753000000005
12.50171 0.043968848000000005
12.50271 0.04524886
12.50371 0.046528818
12.50471 0.047806438
12.50571 0.049080339
12.50671 0.050350768000000004
12.50771 0.051619415
12.50871 0.052888423999999996
12.50971 0.054159208
12.51071 0.05543179
12.51171 0.056705065000000006
12.51271 0.05797769999999999
12.51371 0.059249107
12.51471 0.060519809
12.51571 0.061790954
12.51671 0.063063321
12.51771 0.06433652
12.51871 0.065608975
12.51971 0.066878734
12.52071 0.06814468700000001
12.52171 0.069407379
12.52271 0.070668868
12.52371 0.07193168300000001
12.52471 0.073197449
12.52571 0.07446605
12.52671 0.075735757
12.52771 0.077004312
12.52871 0.07827021199999999
12.52971 0.07953345199999999
12.53071 0.080795266
12.53171 0.082057097
12.53271 0.083319517
12.53371 0.084581814
12.53471 0.08584251600000001
12.53571 0.087100535
12.53671 0.08835609800000001
12.53771 0.089610869
12.53871 0.090867048
12.53971 0.092126051
12.54071 0.09338756200000001
12.54171 0.094649562
12.54271 0.095909421
12.54371 0.097165309
12.54471 0.098417199
12.54571 0.099666719
12.54671 0.1009161
12.54771 0.10216680000000002
12.54871 0.10341873000000001
12.54971 0.10467055
12.55071 0.10592073
12.55171 0.10716869
12.55271 0.1084153
12.55371 0.10966229000000001
12.55471 0.11091103000000001
12.55571 0.11216142
12.55671 0.11341178
12.55771 0.11465966
12.55871 0.11590329
12.55971 0.11714266
12.56071 0.11837957
12.56171 0.11961662
12.56271 0.12085570000000001
12.56371 0.12209708999999999
12.56471 0.12333934
12.56571 0.12458046
12.56671 0.12581912
12.56771 0.12705552
12.56871 0.12829107
12.56971 0.12952727
12.57071 0.13076456
12.57171 0.1320018
12.57271 0.13323689
12.57371 0.13446809
12.57471 0.13569514
12.57571 0.13691965
12.57671 0.13814413
12.57771 0.13937064999999998
12.57871 0.14059966000000002
12.57971 0.14182976
12.58071 0.14305867
12.58171 0.14428458
12.58271 0.14550723000000002
12.58371 0.14672785
12.58471 0.1479482
12.58571 0.14916934
12.58671 0.15039085
12.58771 0.15161114
12.58871 0.15282857
12.58971 0.15404264
12.59071 0.15525453
12.59171 0.1564665
12.59271 0.15768048
12.59371 0.15889697
12.59471 0.1601146
12.59571 0.1613309
12.59671 0.16254371
12.59771 0.16375233
12.59871 0.16495780000000002
12.59971 0.16616208
12.60071 0.16736676
12.60171 0.1685721
12.60271 0.16977701
12.60371 0.17097992
12.60471 0.17218002
12.60571 0.17337792
12.60671 0.17457535
12.60771 0.17577403
12.60871 0.17697454
12.60971 0.17817576999999998
12.61071 0.1793755
12.61171 0.18057163
12.61271 0.18176341999999998
12.61371 0.18295187000000002
12.61471 0.18413909
12.61571 0.18532699
12.61671 0.18651621999999998
12.61771 0.18770589999999998
12.61871 0.18889433
12.61971 0.19008016
12.62071 0.19126326
12.62171 0.19244481000000002
12.62271 0.19362633
12.62371 0.19480867
12.62471 0.19599129
12.62571 0.19717258
12.62671 0.19835085
12.62771 0.19952535999999998
12.62871 0.20069700999999998
12.62971 0.20186768
12.63071 0.20303923999999998
12.63171 0.20421236
12.63271 0.20538615
12.63371 0.20655880000000001
12.63471 0.20772866
12.63571 0.20889516000000002
12.63671 0.21005918
12.63771 0.21122226000000002
12.63871 0.21238559999999998
12.63971 0.21354922
12.64071 0.21471195
12.64171 0.21587228
12.64271 0.21702930999999998
12.64371 0.21818341000000002
12.64471 0.21933601000000003
12.64571 0.22048871
12.64671 0.22164222
12.64771 0.22279599000000003
12.64871 0.22394852999999998
12.64971 0.22509836
12.65071 0.22624501
12.65171 0.22738921
12.65271 0.22853247
12.65371 0.22967609
12.65471 0.23082028999999998
12.65571 0.23196412
12.65671 0.23310599
12.65771 0.23424476
12.65871 0.23538042000000003
12.65971 0.23651402
12.66071 0.23764709
12.66171 0.23878056
12.66271 0.23991433
12.66371 0.24104728
12.66471 0.24217812
12.66571 0.24330611
12.66671 0.24443162
12.66771 0.24555563
12.66871 0.24667915
12.66971 0.2478024
12.67071 0.2489246
12.67171 0.25004449
12.67271 0.25116112
12.67371 0.25227454
12.67471 0.25338579
12.67571 0.25449644
12.67671 0.25560758
12.67771 0.25671925
12.67871 0.25783053
12.67971 0.25894002
12.68071 0.26004671
12.68171 0.26115049
12.68271 0.26225206
12.68371 0.26335232000000003
12.68471 0.26445175
12.68571 0.26555008
12.68671 0.26664657
12.68771 0.26774057
12.68871 0.26883211
12.68971 0.26992193999999997
12.69071 0.27101117
12.69171 0.27210054
12.69271 0.27318988
12.69371 0.27427822
12.69471 0.27536425999999997
12.69571 0.27644702
12.69671 0.27752644
12.69771 0.27860329
12.69871 0.27967861
12.69971 0.28075320000000004
12.70071 0.28182711
12.70171 0.28289980000000003
12.70271 0.28397054
12.70371 0.28503898
12.70471 0.28610528
12.70571 0.28717001000000003
12.70671 0.28823358
12.70771 0.28929594000000003
12.70871 0.29035651
12.70971 0.29141448999999997
12.71071 0.29246947
12.71171 0.29352163000000003
12.71271 0.29457179
12.71371 0.29562085
12.71471 0.29666938000000004
12.71571 0.29771724
12.71671 0.2987637
12.71771 0.29980782
12.71871 0.30084909
12.71971 0.30188754
12.72071 0.30292368000000003
12.72171 0.30395815000000004
12.72271 0.30499126
12.72371 0.30602296
12.72471 0.30705289
12.72571 0.30808074
12.72671 0.3091065
12.72771 0.31013042
12.72871 0.31115275
12.72971 0.31217348
12.73071 0.31319216
12.73171 0.31420813999999997
12.73271 0.31522086
12.73371 0.31623021
12.73471 0.31723661999999997
12.73571 0.31824096
12.73671 0.31924401
12.73771 0.32024621000000003
12.73871 0.32124737999999997
12.73971 0.32224702
12.74071 0.32324451
12.74171 0.32423942
12.74271 0.32523157999999996
12.74371 0.32622099000000004
12.74471 0.32720764
12.74571 0.32819144
12.74671 0.32917230999999997
12.74771 0.33015034
12.74871 0.33112592
12.74971 0.33209969
12.75071 0.33307225
12.75171 0.33404385
12.75271 0.33501426
12.75371 0.33598277
12.75471 0.33694846
12.75571 0.33791061
12.75671 0.33886890999999997
12.75771 0.33982352
12.75871 0.34077484
12.75971 0.34172338999999996
12.76071 0.34266957
12.76171 0.34361365
12.76271 0.34455592
12.76371 0.3454966
12.76471 0.34643589
12.76571 0.34737373
12.76671 0.34830968
12.76771 0.34924296
12.76871 0.35017261
12.76971 0.35109788
12.77071 0.35201854
12.77171 0.35293498
12.77271 0.35384803000000004
12.77371 0.35475858
12.77471 0.35566729
12.77571 0.35657443
12.77671 0.35747993
12.77771 0.35838357
12.77871 0.35928510999999996
12.77971 0.3601843
12.78071 0.36108079
12.78171 0.361974
12.78271 0.36286324999999997
12.78371 0.36374788999999996
12.78471 0.36462771
12.78571 0.36550304
12.78671 0.36637469
12.78771 0.36724373
12.78871 0.368111
12.78971 0.36897678
12.79071 0.36984080999999996
12.79171 0.3707025
12.79271 0.37156122
12.79371 0.37241657
12.79471 0.37326843
12.79571 0.37411675
12.79671 0.37496139
12.79771 0.37580205
12.79871 0.3766384
12.79971 0.37747035
12.80071 0.37829825
12.80171 0.37912279000000004
12.80271 0.37994479999999997
12.80371 0.38076476000000004
12.80471 0.3815826
12.80571 0.3823977
12.80671 0.38320913
12.80771 0.38401621999999996
12.80871 0.38481868999999996
12.80971 0.38561677
12.81071 0.38641084
12.81171 0.38720116
12.81271 0.3879877
12.81371 0.38877022
12.81471 0.38954851
12.81571 0.39032268999999997
12.81671 0.39109332
12.81771 0.39186105
12.81871 0.39262637
12.81971 0.39338912000000004
12.82071 0.39414866000000004
12.82171 0.39490396
12.82271 0.39565424
12.82371 0.39639920000000006
12.82471 0.39713904
12.82571 0.39787437
12.82671 0.39860573999999993
12.82771 0.39933329000000006
12.82871 0.40005683000000003
12.82971 0.40077618
12.83071 0.4014913
12.83171 0.40220255
12.83271 0.4029105
12.83371 0.40361555000000005
12.83471 0.40431757999999995
12.83571 0.40501584
12.83671 0.40570917
12.83771 0.40639653
12.83871 0.40707747
12.83971 0.40775220999999995
12.84071 0.40842155
12.84171 0.40908641999999995
12.84271 0.40974747
12.84371 0.4104048
12.84471 0.41105826
12.84571 0.41170763000000005
12.84671 0.41235289999999997
12.84771 0.41299425
12.84871 0.41363183
12.84971 0.41426541000000006
12.85071 0.41489429
12.85171 0.41551734
12.85271 0.4161336
12.85371 0.41674268000000003
12.85471 0.41734501999999996
12.85571 0.41794171999999996
12.85671 0.41853413
12.85771 0.41912328
12.85871 0.41970940999999995
12.85971 0.42029214000000004
12.86071 0.42087072999999997
12.86171 0.42144447
12.86271 0.42201295
12.86371 0.42257598
12.86471 0.42313342
12.86571 0.4236849
12.86671 0.42422987
12.86771 0.42476780000000003
12.86871 0.42529847000000004
12.86971 0.42582247000000006
12.87071 0.42634094
12.87171 0.42685516999999995
12.87271 0.42736609000000003
12.87371 0.42787394
12.87471 0.42837798
12.87571 0.42887697999999996
12.87671 0.42936974
12.87771 0.42985543000000004
12.87871 0.43033389
12.87971 0.43080538
12.88071 0.43127024999999997
12.88171 0.43172878
12.88271 0.43218094
12.88371 0.43262676
12.88471 0.43306648999999997
12.88571 0.43350076000000004
12.88671 0.43393043000000003
12.88771 0.43435604
12.88871 0.43477765
12.88971 0.43519442
12.89071 0.43560494999999994
12.89171 0.43600788
12.89271 0.43640234999999994
12.89371 0.43678833
12.89471 0.43716663
12.89571 0.43753828
12.89671 0.43790419999999997
12.89771 0.4382648
12.89871 0.43862001
12.89971 0.43896958
12.90071 0.43931329
12.90171 0.43965117000000004
12.90271 0.43998337000000004
12.90371 0.44030985
12.90471 0.44062989999999996
12.90571 0.44094249999999996
12.90671 0.44124643
12.90771 0.44154096
12.90871 0.44182626999999997
12.90971 0.44210344
12.91071 0.44237399
12.91171 0.44263937
12.91271 0.44290023
12.91371 0.44315630000000006
12.91471 0.44340663999999996
12.91571 0.44365022000000004
12.91671 0.44388631
12.91771 0.44411462999999995
12.91871 0.44433521
12.91971 0.44454802
12.92071 0.44475267999999996
12.92171 0.44494867
12.92271 0.44513564
12.92371 0.44531383999999996
12.92471 0.44548432
12.92571 0.44564855999999997
12.92671 0.445808
12.92771 0.44596315999999997
12.92871 0.44611339
12.92971 0.44625713
12.93071 0.44639255
12.93171 0.44651823
12.93271 0.44663372
12.93371 0.44673951
12.93471 0.44683642
12.93571 0.44692517000000004
12.93671 0.44700596000000004
12.93771 0.44707875
12.93871 0.44714347
12.93971 0.44720055999999997
12.94071 0.44725090000000006
12.94171 0.44729533
12.94271 0.44733411999999995
12.94371 0.44736653
12.94471 0.44739088
12.94571 0.44740531999999994
12.94671 0.44740858000000006
12.94771 0.44740057000000005
12.94871 0.44738245
12.94971 0.447356
12.95071 0.44732275000000005
12.95171 0.44728341
12.95271 0.44723754
12.95371 0.44718427
12.95471 0.44712266
12.95571 0.44705244
12.95671 0.44697379000000004
12.95771 0.44688693999999995
12.95871 0.44679157
12.95971 0.44668671
12.96071 0.44657113000000004
12.96171 0.44644410000000007
12.96271 0.44630589
12.96371 0.44615804
12.96471 0.44600259999999997
12.96571 0.44584124999999997
12.96671 0.4456745
12.96771 0.44550146
12.96871 0.44532026999999996
12.96971 0.44512912
12.97071 0.44492697000000003
12.97171 0.44471393
12.97271 0.44449074
12.97371 0.44425819
12.97471 0.44401637000000005
12.97571 0.44376477999999997
12.97671 0.44350289
12.97771 0.44323066
12.97871 0.44294903
12.97971 0.44265944
12.98071 0.44236309
12.98171 0.44206022
12.98271 0.44174967
12.98371 0.44142934
12.98471 0.44109728000000004
12.98571 0.44075255
12.98671 0.44039562
12.98771 0.44002794
12.98871 0.43965122
12.98971 0.43926635
12.99071 0.43887318999999997
12.99171 0.43847091
12.99271 0.4380587
12.99371 0.43763649
12.99471 0.43720491
12.99571 0.43676496
12.99671 0.43631685000000003
12.99771 0.4358599
12.99871 0.43539247000000003
12.99971 0.43491288
13.00071 0.4344203
13.00171 0.43391534000000004
13.00271 0.43339962
13.00371 0.43287500999999995
13.00471 0.43234257000000004
13.00571 0.43180203
13.00671 0.43125218
13.00771 0.43069160999999995
13.00871 0.43011964
13.00971 0.42953653999999997
13.01071 0.42894329
13.01171 0.42834062999999994
13.01271 0.42772857000000003
13.01371 0.42710612
13.01471 0.42647198000000003
13.01571 0.42582530999999996
13.01671 0.4251665
13.01771 0.42449688
13.01871 0.42381813
13.01971 0.42313132
13.02071 0.42243628
13.02171 0.42173163999999996
13.02271 0.42101583
13.02371 0.42028786
13.02471 0.41954778
13.02571 0.41879653
13.02671 0.41803507999999995
13.02771 0.41726385
13.02871 0.41648219
13.02971 0.41568893999999995
13.03071 0.41488325
13.03171 0.41406518
13.03271 0.41323588000000006
13.03371 0.41239698999999996
13.03471 0.41154954000000005
13.03571 0.41069351000000004
13.03671 0.40982775
13.03771 0.40895054000000003
13.03871 0.40806070999999994
13.03971 0.40715798
13.04071 0.40624319
13.04171 0.40531741
13.04271 0.40438124000000003
13.04371 0.4034345
13.04471 0.40247636
13.04571 0.40150610999999997
13.04671 0.40052374999999996
13.04771 0.39953026
13.04871 0.39852709
13.04971 0.39751516
13.05071 0.39649433
13.05171 0.39546336000000004
13.05271 0.39442042
13.05371 0.39336407
13.05471 0.39229393
13.05571 0.3912108
13.05671 0.39011601
13.05771 0.3890106
13.05871 0.38789482999999997
13.05971 0.38676828
13.06071 0.38563036
13.06171 0.38448101999999995
13.06271 0.38332085
13.06371 0.38215083
13.06471 0.38097148999999997
13.06571 0.37978245
13.06671 0.37858228
13.06771 0.37736917999999997
13.06871 0.37614190999999997
13.06971 0.37490039000000003
13.07071 0.37364569
13.07171 0.37237950999999997
13.07271 0.37110324
13.07371 0.36981734
13.07471 0.36852135999999996
13.07571 0.36721445999999996
13.07671 0.36589613000000004
13.07771 0.36456645
13.07871 0.36322593000000003
13.07971 0.36187486
13.08071 0.36051283
13.08171 0.35913866
13.08271 0.35775106
13.08371 0.35634928
13.08471 0.35493378999999997
13.08571 0.35350611
13.08671 0.35206815
13.08771 0.35062127
13.08871 0.34916566
13.08971 0.34770039
13.09071 0.34622403
13.09171 0.34473548
13.09271 0.34323444000000003
13.09371 0.34172125
13.09471 0.34019633
13.09571 0.33865962
13.09671 0.33711048
13.09771 0.33554812
13.09871 0.3339723
13.09971 0.33238379
13.10071 0.33078424
13.10171 0.32917547999999996
13.10271 0.32755847
13.10371 0.32593287
13.10471 0.32429709
13.10571 0.32264923
13.10671 0.32098792000000004
13.10771 0.31931291
13.10871 0.31762498
13.10971 0.31592515
13.11071 0.31421408
13.11171 0.31249167
13.11271 0.31075738
13.11371 0.30901101000000003
13.11471 0.3072531
13.11571 0.30548489
13.11671 0.30370771
13.11771 0.30192204
13.11871 0.30012704
13.11971 0.29832073
13.12071 0.296501
13.12171 0.29466664
13.12271 0.29281788
13.12371 0.29095623000000004
13.12471 0.2890836
13.12571 0.28720128
13.12671 0.28530945999999996
13.12771 0.28340741999999997
13.12871 0.28149437
13.12971 0.27957014
13.13071 0.27763532
13.13171 0.27569080999999995
13.13271 0.27373694
13.13371 0.27177292
13.13471 0.26979705
13.13571 0.26780753
13.13671 0.26580356
13.13771 0.2637859
13.13871 0.26175659
13.13971 0.25971802
13.14071 0.25767158
13.14171 0.25561717
13.14271 0.25355336
13.14371 0.2514784
13.14471 0.24939117
13.14571 0.24729173
13.14671 0.24518103000000002
13.14771 0.2430599
13.14871 0.2409284
13.14971 0.23878571
13.15071 0.23663067000000002
13.15171 0.23446283
13.15271 0.23228302999999997
13.15371 0.23009323
13.15471 0.22789557
13.15571 0.22569112
13.15671 0.22347930000000002
13.15771 0.22125801
13.15871 0.21902481000000001
13.15971 0.21677816
13.16071 0.21451812
13.16171 0.21224611
13.16271 0.20996395
13.16371 0.20767277999999997
13.16471 0.20537253
13.16571 0.20306229
13.16671 0.20074123000000002
13.16771 0.19840938
13.16871 0.19606785000000002
13.16971 0.19371808
13.17071 0.19136085
13.17171 0.18899554
13.17271 0.18662025
13.17371 0.18423275
13.17471 0.18183182
13.17571 0.1794179
13.17671 0.176993
13.17771 0.17455966
13.17871 0.17211959000000002
13.17971 0.1696729
13.18071 0.16721830000000001
13.18171 0.16475406
13.18271 0.16227903999999999
13.18371 0.15979335
13.18471 0.15729801999999998
13.18571 0.15479407
13.18671 0.15228165
13.18771 0.14975985
13.18871 0.14722724
13.18971 0.14468298
13.19071 0.14212754
13.19171 0.13956274999999999
13.19271 0.13699086
13.19371 0.13441334000000002
13.19471 0.13183007
13.19571 0.12923939
13.19671 0.12663902999999999
13.19771 0.12402737999999999
13.19871 0.12140432
13.19971 0.11877113
13.20071 0.11612959
13.20171 0.11348098
13.20271 0.11082537
13.20371 0.10816188
13.20471 0.10548948000000001
13.20571 0.10280783999999998
13.20671 0.10011769
13.20771 0.097420346
13.20871 0.094716798
13.20971 0.0920069
13.21071 0.089289318
13.21171 0.08656219
13.21271 0.08382424699999999
13.21371 0.081075594
13.21471 0.078317756
13.21571 0.075552898
13.21671 0.07278272499999999
13.21771 0.070007658
13.21871 0.067226792
13.21971 0.064438605
13.22071 0.061641918999999996
13.22171 0.058836554
13.22271 0.05602329
13.22371 0.053203187
13.22471 0.050376833
13.22571 0.047543921
13.22671 0.044703536
13.22771 0.041854856
13.22871 0.038997864
13.22971 0.036133543000000004
13.23071 0.033263417
13.23171 0.030388706
13.23271 0.027509619000000003
13.23371 0.024625211
13.23471 0.021733937
13.23571 0.018834513
13.23671 0.01592663
13.23771 0.013011087000000001
13.23871 0.010089304
13.23971 0.0071625371
13.24071 0.0042312695
13.24171 0.0012951142999999999
13.24271 -0.001646754
13.24371 -0.004594967
13.24471 -0.0075495358
13.24571 -0.010509889
13.24671 -0.013475306
13.24771 -0.01644545
13.24871 -0.019420611
13.24971 -0.022401512
13.25071 -0.025388792999999996
13.25171 -0.028382518000000002
13.25271 -0.031382
13.25371 -0.034386087999999995
13.25471 -0.037393750999999996
13.25571 -0.040404586
13.25671 -0.043419009
13.25771 -0.046437973
13.25871 -0.049462437
13.25971 -0.052492868000000005
13.26071 -0.05552902
13.26171 -0.058570143
13.26271 -0.061615347
13.26371 -0.06466402
13.26471 -0.067715964
13.26571 -0.070771301
13.26671 -0.073830225
13.26771 -0.076892774
13.26871 -0.079958799
13.26971 -0.08302812300000001
13.27071 -0.08610073700000001
13.27171 -0.08917689
13.27271 -0.09225702399999999
13.27371 -0.095341535
13.27471 -0.098430505
13.27571 -0.10152354000000001
13.27671 -0.10461986999999999
13.27771 -0.10771856
13.27871 -0.11081889
13.27971 -0.11392052
13.28071 -0.11702365
13.28171 -0.12012888000000001
13.28271 -0.12323696
13.28371 -0.12634848
13.28471 -0.1294637
13.28571 -0.13258242
13.28671 -0.1357041
13.28771 -0.13882802
13.28871 -0.14195354
13.28971 -0.14508016
13.29071 -0.14820766
13.29171 -0.15133595
13.29271 -0.15446503
13.29371 -0.15759494
13.29471 -0.16072578
13.29571 -0.16385779
13.29671 -0.16699142
13.29771 -0.17012723999999999
13.29871 -0.17326571
13.29971 -0.17640685
13.30071 -0.17955009
13.30171 -0.18269428000000001
13.30271 -0.18583804
13.30371 -0.18898026999999998
13.30471 -0.1921206
13.30571 -0.19525948
13.30671 -0.19839797
13.30771 -0.20153724999999997
13.30871 -0.20467807
13.30971 -0.20782053
13.31071 -0.21096417
13.31171 -0.21410830999999997
13.31271 -0.21725248000000003
13.31371 -0.22039646
13.31471 -0.22354012
13.31571 -0.22668315
13.31671 -0.22982482
13.31771 -0.23296419999999998
13.31871 -0.23610054
13.31971 -0.23923381
13.32071 -0.2423649
13.32171 -0.24549537
13.32271 -0.24862676
13.32371 -0.25175975
13.32471 -0.25489388
13.32571 -0.25802762
13.32671 -0.26115908
13.32771 -0.26428683000000003
13.32871 -0.26741045999999996
13.32971 -0.27053047
13.33071 -0.27364769
13.33171 -0.27676271
13.33271 -0.2798755
13.33371 -0.28298565000000003
13.33471 -0.28609291
13.33571 -0.28919759
13.33671 -0.2923006
13.33771 -0.29540295
13.33871 -0.29850493
13.33971 -0.3016057
13.34071 -0.30470334
13.34171 -0.30779571
13.34271 -0.31088134
13.34371 -0.31396023
13.34471 -0.31703373
13.34571 -0.3201039
13.34671 -0.32317236
13.34771 -0.32623953
13.34871 -0.3293047
13.34971 -0.33236656000000003
13.35071 -0.33542409
13.35171 -0.33847706
13.35271 -0.34152584
13.35371 -0.34457082
13.35471 -0.34761173
13.35571 -0.35064733000000003
13.35671 -0.35367608
13.35771 -0.35669692000000003
13.35871 -0.35971013999999996
13.35971 -0.36271738
13.36071 -0.36572089999999996
13.36171 -0.36872246
13.36271 -0.37172236000000003
13.36371 -0.37471929000000004
13.36471 -0.37771096
13.36571 -0.38069531
13.36671 -0.38367144
13.36771 -0.38663975
13.36871 -0.38960138
13.36971 -0.39255721
13.37071 -0.39550723
13.37171 -0.39845062
13.37271 -0.40138648
13.37371 -0.4043146
13.37471 -0.40723592999999997
13.37571 -0.41015208999999997
13.37671 -0.41306438
13.37771 -0.41597294999999995
13.37871 -0.41887639
13.37971 -0.42177224999999996
13.38071 -0.42465827
13.38171 -0.42753355
13.38271 -0.43039871
13.38371 -0.43325559
13.38471 -0.43610595
13.38571 -0.43895054
13.38671 -0.44178884
13.38771 -0.4446195
13.38871 -0.44744140000000004
13.38971 -0.45025432000000004
13.39071 -0.45305904999999996
13.39171 -0.45585674
13.39271 -0.45864782
13.39371 -0.46143154999999997
13.39471 -0.46420624
13.39571 -0.46696997999999995
13.39671 -0.46972199
13.39771 -0.47246292
13.39871 -0.47519458
13.39971 -0.47791884
13.40071 -0.48063667
13.40171 -0.48334748
13.40271 -0.48604961
13.40371 -0.48874132000000003
13.40471 -0.49142172
13.40571 -0.49409116999999997
13.40671 -0.49675083999999997
13.40771 -0.49940175
13.40871 -0.5020441
13.40971 -0.50467686
13.41071 -0.50729848
13.41171 -0.50990791
13.41271 -0.51250523
13.41371 -0.51509161
13.41471 -0.5176685799999999
13.41571 -0.52023716
13.41671 -0.52279704
13.41771 -0.52534682
13.41871 -0.52788481
13.41971 -0.53041
13.42071 -0.53292252
13.42171 -0.53542349
13.42271 -0.53791422
13.42371 -0.54039527
13.42471 -0.54286597
13.42571 -0.5453249400000001
13.42671 -0.54777074
13.42771 -0.55020284
13.42871 -0.55262181
13.42971 -0.555029
13.43071 -0.55742562
13.43171 -0.55981204
13.43271 -0.56218756
13.43371 -0.56455093
13.43471 -0.56690108
13.43571 -0.56923777
13.43671 -0.5715615599999999
13.43771 -0.57387338
13.43871 -0.5761737
13.43971 -0.57846205
13.44071 -0.58073727
13.44171 -0.58299806
13.44271 -0.58524385
13.44371 -0.58747502
13.44471 -0.58969292
13.44571 -0.59189899
13.44671 -0.59409402
13.44771 -0.59627774
13.44871 -0.59844898
13.44971 -0.6006063899999999
13.45071 -0.60274908
13.45171 -0.60487683
13.45271 -0.60698995
13.45371 -0.6090889199999999
13.45471 -0.61117373
13.45571 -0.61324402
13.45671 -0.61529921
13.45771 -0.61733918
13.45871 -0.61936448
13.45971 -0.62137623
13.46071 -0.6233755
13.46171 -0.6253629
13.46271 -0.6273380000000001
13.46371 -0.62929946
13.46471 -0.63124555
13.46571 -0.63317497
13.46671 -0.63508712
13.46771 -0.6369822199999999
13.46871 -0.63886102
13.46971 -0.64072432
13.47071 -0.64257272
13.47171 -0.64440654
13.47271 -0.64622592
13.47371 -0.64803115
13.47471 -0.64982255
13.47571 -0.65160026
13.47671 -0.65336404
13.47771 -0.6551131099999999
13.47871 -0.65684621
13.47971 -0.65856194
13.48071 -0.66025942
13.48171 -0.6619384
13.48271 -0.6635996
13.48371 -0.66524423
13.48471 -0.66687353
13.48571 -0.66848849
13.48671 -0.67008948
13.48771 -0.67167631
13.48871 -0.67324839
13.48971 -0.67480495
13.49071 -0.67634513
13.49171 -0.67786807
13.49271 -0.67937304
13.49371 -0.68085948
13.49471 -0.6823272
13.49571 -0.68377643
13.49671 -0.6852078699999999
13.49771 -0.6866225499999999
13.49871 -0.68802154
13.49971 -0.68940576
13.50071 -0.6907756
13.50171 -0.69213095
13.50271 -0.6934710799999999
13.50371 -0.69479477
13.50471 -0.69610076
13.50571 -0.6973879399999999
13.50671 -0.69865561
13.50771 -0.69990368
13.50871 -0.70113256
13.50971 -0.7023431800000001
13.51071 -0.7035365800000001
13.51171 -0.70471372
13.51271 -0.7058751799999999
13.51371 -0.70702103
13.51471 -0.70815096
13.51571 -0.70926435
13.51671 -0.7103605199999999
13.51771 -0.71143867
13.51871 -0.7124980399999999
13.51971 -0.71353801
13.52071 -0.7145582699999999
13.52171 -0.71555888
13.52271 -0.7165404
13.52371 -0.7175039
13.52471 -0.71845064
13.52571 -0.7193816399999999
13.52671 -0.7202972200000001
13.52771 -0.72119702
13.52871 -0.7220799099999999
13.52971 -0.7229445
13.53071 -0.72378968
13.53171 -0.7246148800000001
13.53271 -0.7254201499999999
13.53371 -0.7262059000000001
13.53471 -0.72697266
13.53571 -0.72772088
13.53671 -0.72845095
13.53771 -0.72916322
13.53871 -0.7298581799999999
13.53971 -0.73053641
13.54071 -0.7311982100000001
13.54171 -0.73184338
13.54271 -0.73247096
13.54371 -0.73307958
13.54471 -0.73366789
13.54571 -0.73423521
13.54671 -0.7347818
13.54771 -0.73530874
13.54871 -0.73581748
13.54971 -0.7363091199999999
13.55071 -0.73678419
13.55171 -0.73724231
13.55271 -0.73768278
13.55371 -0.7381049500000001
13.55471 -0.73850844
13.55571 -0.73889326
13.55671 -0.73925932
13.55771 -0.73960633
13.55871 -0.7399336000000001
13.55971 -0.74024056
13.56071 -0.74052713
13.56171 -0.74079409
13.56271 -0.74104285
13.56371 -0.74127484
13.56471 -0.741491
13.56571 -0.7416911
13.56671 -0.74187387
13.56771 -0.7420377300000001
13.56871 -0.74218134
13.56971 -0.7423042799999999
13.57071 -0.7424069600000001
13.57171 -0.74249031
13.57271 -0.7425550399999999
13.57371 -0.74260146
13.57471 -0.7426294
13.57571 -0.74263867
13.57671 -0.7426295
13.57771 -0.74260258
13.57871 -0.74255867
13.57971 -0.74249813
13.58071 -0.74242032
13.58171 -0.74232384
13.58271 -0.7422070000000001
13.58371 -0.74206884
13.58471 -0.74190944
13.58571 -0.7417301599999999
13.58671 -0.74153272
13.58771 -0.74131861
13.58871 -0.7410883
13.58971 -0.74084131
13.59071 -0.74057663
13.59171 -0.74029346
13.59271 -0.7399916200000001
13.59371 -0.73967143
13.59471 -0.73933322
13.59571 -0.7389769
13.59671 -0.73860162
13.59771 -0.73820641
13.59871 -0.73779076
13.59971 -0.73735509
13.60071 -0.73690088
13.60171 -0.73642991
13.60271 -0.73594344
13.60371 -0.73544155
13.60471 -0.7349231700000001
13.60571 -0.73438659
13.60671 -0.7338304999999999
13.60771 -0.73325452
13.60871 -0.73265927
13.60971 -0.7320458999999999
13.61071 -0.73141512
13.61171 -0.73076701
13.61271 -0.73010093
13.61371 -0.72941626
13.61471 -0.72871302
13.61571 -0.72799199
13.61671 -0.72725448
13.61771 -0.72650132
13.61871 -0.72573242
13.61971 -0.72494661
13.62071 -0.72414228
13.62171 -0.7233182
13.62271 -0.72247437
13.62371 -0.7216118300000001
13.62471 -0.72073229
13.62571 -0.71983701
13.62671 -0.71892617
13.62771 -0.71799899
13.62871 -0.7170542599999999
13.62971 -0.71609127
13.63071 -0.71511026
13.63171 -0.71411217
13.63271 -0.713098
13.63371 -0.71206819
13.63471 -0.7110221800000001
13.63571 -0.70995879
13.63671 -0.70887706
13.63771 -0.70777694
13.63871 -0.70665944
13.63971 -0.70552612
13.64071 -0.70437812
13.64171 -0.70321546
13.64271 -0.7020371
13.64371 -0.70084152
13.64471 -0.69962773
13.64571 -0.69839577
13.64671 -0.69714691
13.64771 -0.69588269
13.64871 -0.69460412
13.64971 -0.6933110800000001
13.65071 -0.69200248
13.65171 -0.69067711
13.65271 -0.68933438
13.65371 -0.68797464
13.65471 -0.68659913
13.65571 -0.6852089
13.65671 -0.68380423
13.65771 -0.68238447
13.65871 -0.68094842
13.65971 -0.67949533
13.66071 -0.67802542
13.66171 -0.6765401
13.66271 -0.67504104
13.66371 -0.67352937
13.66471 -0.6720048799999999
13.66571 -0.67046611
13.66671 -0.66891122
13.66771 -0.667339
13.66871 -0.66574952
13.66971 -0.66414396
13.67071 -0.66252402
13.67171 -0.6608908099999999
13.67271 -0.65924441
13.67371 -0.65758419
13.67471 -0.65590935
13.67571 -0.65421984
13.67671 -0.65251635
13.67771 -0.65080002
13.67871 -0.64907148
13.67971 -0.6473302799999999
13.68071 -0.64557488
13.68171 -0.64380346
13.68271 -0.6420148999999999
13.68371 -0.64020962
13.68471 -0.63838949
13.68571 -0.63655684
13.68671 -0.63471352
13.68771 -0.63286
13.68871 -0.63099549
13.68971 -0.62911841
13.69071 -0.6272276400000001
13.69171 -0.6253229
13.69271 -0.62340465
13.69371 -0.62147356
13.69471 -0.61952961
13.69571 -0.61757215
13.69671 -0.61560022
13.69771 -0.61361343
13.69871 -0.6116125299999999
13.69971 -0.60959943
13.70071 -0.60757641
13.70171 -0.60554501
13.70271 -0.60350522
13.70371 -0.60145548
13.70471 -0.59939343
13.70571 -0.59731719
13.70671 -0.59522609
13.70771 -0.59312088
13.70871 -0.59100306
13.70971 -0.58887391
13.71071 -0.58673406
13.71171 -0.58458345
13.71271 -0.58242176
13.71371 -0.58024926
13.71471 -0.57806685
13.71571 -0.57587563
13.71671 -0.5736761699999999
13.71771 -0.57146796
13.71871 -0.56924913
13.71971 -0.5670175900000001
13.72071 -0.5647718
13.72171 -0.56251185
13.72271 -0.56023933
13.72371 -0.55795666
13.72471 -0.55566607
13.72571 -0.5533687300000001
13.72671 -0.55106436
13.72771 -0.54875189
13.72871 -0.54643024
13.72971 -0.54409895
13.73071 -0.54175807
13.73171 -0.5394078800000001
13.73271 -0.53704814
13.73371 -0.53467806
13.73471 -0.53229667
13.73571 -0.5299035
13.73671 -0.5274992000000001
13.73771 -0.5250855799999999
13.73871 -0.5226649800000001
13.73971 -0.52023917
13.74071 -0.51780865
13.74171 -0.5153724000000001
13.74271 -0.5129284700000001
13.74371 -0.51047504
13.74471 -0.50801113
13.74571 -0.50553693
13.74671 -0.50305342
13.74771 -0.50056172
13.74871 -0.49806237
13.74971 -0.49555553
13.75071 -0.49304115
13.75171 -0.49051959
13.75271 -0.48799175
13.75371 -0.48545869
13.75471 -0.48292116
13.75571 -0.48037888
13.75671 -0.47783060000000005
13.75771 -0.47527445
13.75871 -0.47270897999999995
13.75971 -0.47013382000000004
13.76071 -0.46754987
13.76171 -0.46495879
13.76271 -0.46236226
13.76371 -0.45976131
13.76471 -0.45715597999999996
13.76571 -0.45454577
13.76671 -0.45193005
13.76771 -0.44930861
13.76871 -0.44668167999999997
13.76971 -0.44404952999999997
13.77071 -0.44141225999999995
13.77171 -0.43876939
13.77271 -0.43612034000000005
13.77371 -0.43346471999999997
13.77471 -0.43080286000000007
13.77571 -0.42813574
13.77671 -0.42546475
13.77771 -0.42279101999999996
13.77871 -0.42011482
13.77971 -0.41743554000000005
13.78071 -0.41475198
13.78171 -0.41206311
13.78271 -0.40936851999999996
13.78371 -0.40666847
13.78471 -0.40396377
13.78571 -0.40125521000000003
13.78671 -0.39854334
13.78771 -0.3958283
13.78871 -0.39311005
13.78971 -0.39038863
13.79071 -0.38766433
13.79171 -0.38493751
13.79271 -0.38220831
13.79371 -0.37947646
13.79471 -0.37674131
13.79571 -0.37400216999999997
13.79671 -0.37125875
13.79771 -0.36851135
13.79871 -0.36576092
13.79971 -0.36300863
13.80071 -0.36025539
13.80171 -0.35750156
13.80271 -0.35474687
13.80371 -0.35199071
13.80471 -0.34923246
13.80571 -0.3464717
13.80671 -0.3437083
13.80771 -0.34094234
13.80871 -0.33817391
13.80971 -0.33540321
13.81071 -0.33263059
13.81171 -0.32985671
13.81271 -0.32708247
13.81371 -0.32430869
13.81471 -0.32153593
13.81571 -0.31876413
13.81671 -0.3159926
13.81771 -0.31322029
13.81871 -0.31044621
13.81971 -0.30766977
13.82071 -0.30489098000000003
13.82171 -0.30211038
13.82271 -0.29932878
13.82371 -0.29654703
13.82471 -0.29376594
13.82571 -0.29098622
13.82671 -0.28820848
13.82771 -0.28543309
13.82871 -0.28266003
13.82971 -0.27988874
13.83071 -0.27711811000000003
13.83171 -0.27434679
13.83271 -0.27157376
13.83371 -0.26879858
13.83471 -0.26602181999999996
13.83571 -0.26324473000000004
13.83671 -0.2604689
13.83771 -0.25769569999999997
13.83871 -0.25492597
13.83971 -0.25215993999999997
13.84071 -0.24939745000000002
13.84171 -0.24663808
13.84271 -0.24388131999999998
13.84371 -0.24112652
13.84471 -0.23837283
13.84571 -0.23561928
13.84671 -0.23286506
13.84771 -0.23010997
13.84871 -0.22735472
13.84971 -0.22460094
13.85071 -0.22185063
13.85171 -0.21910556
13.85271 -0.21636657999999998
13.85371 -0.21363341000000002
13.85471 -0.21090482000000002
13.85571 -0.20817926
13.85671 -0.20545549
13.85771 -0.20273286
13.85871 -0.20001127999999999
13.85971 -0.19729092999999998
13.86071 -0.19457203
13.86171 -0.19185484
13.86271 -0.18913989
13.86371 -0.18642822
13.86471 -0.18372129
13.86571 -0.18102066
13.86671 -0.17832721
13.86771 -0.17564074
13.86871 -0.17295984
13.86971 -0.17028238
13.87071 -0.16760645000000002
13.87171 -0.16493105
13.87271 -0.16225646999999999
13.87371 -0.15958404
13.87471 -0.15691539000000002
13.87571 -0.15425179
13.87671 -0.1515939
13.87771 -0.14894181
13.87871 -0.14629553
13.87971 -0.14365524999999998
13.88071 -0.14102133
13.88171 -0.13839391
13.88271 -0.13577248
13.88371 -0.1331558
13.88471 -0.13054229
13.88571 -0.12793078
13.88671 -0.12532118
13.88771 -0.12271471999999999
13.88871 -0.12011349
13.88971 -0.11751956
13.89071 -0.11493406
13.89171 -0.11235684
13.89271 -0.10978668
13.89371 -0.10722207
13.89471 -0.104662
13.89571 -0.10210624
13.89671 -0.09955520500000001
13.89771 -0.097009371
13.89871 -0.094468828
13.89971 -0.091933232
13.90071 -0.089402217
13.90171 -0.086875958
13.90271 -0.08435545
13.90371 -0.081842241
13.90471 -0.079337729
13.90571 -0.07684236
13.90671 -0.074355316
13.90771 -0.071874831
13.90871 -0.069399073
13.90971 -0.066927081
13.91071 -0.064459216
13.91171 -0.061996904
13.91271 -0.059541856000000004
13.91371 -0.05709519
13.91471 -0.054656999
13.91571 -0.052226544
13.91671 -0.049802905
13.91771 -0.047385633999999996
13.91871 -0.044974958
13.91971 -0.042571474000000005
13.92071 -0.040175542
13.92171 -0.037786848
13.92271 -0.035404475000000005
13.92371 -0.03302749
13.92471 -0.030655647
13.92571 -0.028289804999999998
13.92671 -0.02593167
13.92771 -0.023583004
13.92871 -0.021244698
13.92971 -0.018916264999999998
13.93071 -0.016596052
13.93171 -0.014282063
13.93271 -0.011972917
13.93371 -0.0096684511
13.93471 -0.007369629
13.93571 -0.0050779123
13.93671 -0.0027944789
13.93771 -0.00051978745
13.93871 0.0017463301
13.93971 0.0040041708
13.94071 0.0062536855999999995
13.94171 0.0084943764
13.94271 0.010725684
13.94371 0.012947575
13.94471 0.015160934999999999
13.94571 0.017367395
13.94671 0.019568634
13.94771 0.021765486
13.94871 0.023957384
13.94971 0.026142469
13.95071 0.028318344
13.95171 0.03048309
13.95271 0.032636008
13.95371 0.034777756
13.95471 0.036909844000000004
13.95571 0.039033865
13.95671 0.041150881
13.95771 0.043261278
13.95871 0.045365028
13.95971 0.047462099
13.96071 0.049552636000000004
13.96171 0.051636784
13.96271 0.053714279999999996
13.96371 0.055784115
13.96471 0.057844631
13.96571 0.059894082
13.96671 0.06193142
13.96771 0.06395688999999999
13.96871 0.065972091
13.96971 0.067979377
13.97071 0.06998094
13.97171 0.07197798100000001
13.97271 0.073970348
13.97371 0.075956783
13.97471 0.07793555299999999
13.97571 0.079905131
13.97671 0.08186455799999999
13.97771 0.083813444
13.97871 0.085751707
13.97971 0.08767934599999999
13.98071 0.089596451
13.98171 0.091503427
13.98271 0.093401218
13.98371 0.095291284
13.98471 0.097175257
13.98571 0.099054305
13.98671 0.10092860000000001
13.98771 0.10279709000000001
13.98871 0.10465781999999998
13.98971 0.10650861
13.99071 0.10834789
13.99171 0.11017519999999999
13.99271 0.11199121000000001
13.99371 0.11379737000000001
13.99471 0.11559528000000001
13.99571 0.11738618
13.99671 0.11917071
13.99771 0.12094902
13.99871 0.12272093
13.99971 0.12448609000000001
14.00071 0.12624403
14.00171 0.12799406
14.00271 0.12973518
14.00371 0.13146625
14.00471 0.13318634999999998
14.00571 0.13489509
14.00671 0.13659302
14.00771 0.13828147
14.00871 0.13996226
14.00971 0.14163703
14.01071 0.14330667
14.01171 0.14497106
14.01271 0.14662911
14.01371 0.14827931
14.01471 0.14992019
14.01571 0.15155085
14.01671 0.15317113999999998
14.01771 0.15478148
14.01871 0.15638258000000002
14.01971 0.15797515
14.02071 0.15955983
14.02171 0.16113714
14.02271 0.16270758
14.02371 0.16427168
14.02471 0.16582976
14.02571 0.16738176
14.02671 0.16892705
14.02771 0.17046441
14.02871 0.17199243
14.02971 0.17351005
14.03071 0.17501701
14.03171 0.17651406
14.03271 0.17800269
14.03371 0.17948464
14.03471 0.18096115
14.03571 0.18243257999999998
14.03671 0.18389839
14.03771 0.18535749
14.03871 0.1868088
14.03971 0.18825165
14.04071 0.18968589
14.04171 0.19111164
14.04271 0.19252904
14.04371 0.19393805
14.04471 0.19533855
14.04571 0.19673069
14.04671 0.19811513
14.04771 0.19949299999999998
14.04871 0.20086553
14.04971 0.20223340999999997
14.05071 0.20359639999999998
14.05171 0.20495320000000003
14.05271 0.20630201
14.05371 0.2076413
14.05471 0.20897056
14.05571 0.21029045
14.05671 0.21160253999999998
14.05771 0.21290851000000002
14.05871 0.21420941
14.05971 0.21550537
14.06071 0.21679584999999998
14.06171 0.21808018999999998
14.06271 0.21935807999999998
14.06371 0.22062967000000003
14.06471 0.22189525999999998
14.06571 0.22315485000000002
14.06671 0.22440772000000003
14.06771 0.22565271
14.06871 0.22688882999999999
14.06971 0.22811599
14.07071 0.22933525
14.07171 0.23054858000000003
14.07271 0.23175791999999998
14.07371 0.23296429000000002
14.07471 0.23416723
14.07571 0.23536508
14.07671 0.23655584
14.07771 0.23773815
14.07871 0.23891189999999998
14.07971 0.24007803
14.08071 0.24123788000000002
14.08171 0.24239234999999998
14.08271 0.24354152999999998
14.08371 0.24468495999999998
14.08471 0.24582227
14.08571 0.24695377999999998
14.08671 0.24808059
14.08771 0.24920397
14.08871 0.25032451
14.08971 0.25144152
14.09071 0.25255315
14.09171 0.25365721
14.09271 0.25475237
14.09371 0.2558389
14.09471 0.25691858
14.09571 0.25799384000000003
14.09671 0.25906656
14.09771 0.26013723
14.09871 0.26120488
14.09971 0.26226786
14.10071 0.26332494
14.10171 0.26437587
14.10271 0.26542137
14.10371 0.26646242
14.10471 0.26749935999999996
14.10571 0.26853151999999997
14.10671 0.26955775
14.10771 0.27057718999999997
14.10871 0.27159022
14.10971 0.27259850999999996
14.11071 0.27360434
14.11171 0.27460938
14.11271 0.27561365
14.11371 0.27661545
14.11471 0.27761215
14.11571 0.27860155999999997
14.11671 0.27958301
14.11771 0.28055764
14.11871 0.28152762
14.11971 0.28249493
14.12071 0.28346048
14.12171 0.28442387
14.12271 0.28538400999999997
14.12371 0.28634027
14.12471 0.28729292
14.12571 0.28824303
14.12671 0.28919156
14.12771 0.29013848000000003
14.12871 0.29108236
14.12971 0.29202092
14.13071 0.29295236
14.13171 0.29387644
14.13271 0.29479486
14.13371 0.29571056
14.13471 0.29662631
14.13571 0.29754336000000003
14.13671 0.29846097
14.13771 0.29937695
14.13871 0.30028899000000003
14.13971 0.30119587000000003
14.14071 0.30209776
14.14171 0.30299586
14.14271 0.30389128
14.14371 0.30478421
14.14471 0.30567394999999997
14.14571 0.30655961
14.14671 0.30744111
14.14771 0.30831967
14.14871 0.30919753
14.14971 0.31007673
14.15071 0.31095783
14.15171 0.31183945999999996
14.15271 0.31271882
14.15371 0.313593
14.15471 0.31446051
14.15571 0.31532194
14.15671 0.31617957
14.15771 0.31703615
14.15871 0.31789355
14.15971 0.31875203999999996
14.16071 0.31961063
14.16171 0.32046802999999996
14.16271 0.32132366
14.16371 0.32217791
14.16471 0.32303156
14.16571 0.32388489000000004
14.16671 0.32473697999999995
14.16771 0.32558599
14.16871 0.3264301
14.16971 0.32726866
14.17071 0.32810301
14.17171 0.32893601
14.17271 0.3297708
14.17371 0.33060932
14.17471 0.33145139
14.17571 0.33229498999999996
14.17671 0.33313727
14.17771 0.33397612000000004
14.17871 0.33481088000000003
14.17971 0.33564239
14.18071 0.33647204
14.18171 0.33730079999999996
14.18271 0.33812879
14.18371 0.33895557
14.18471 0.33978098
14.18571 0.34060577999999997
14.18671 0.34143165999999997
14.18771 0.34226042
14.18871 0.34309279000000004
14.18971 0.34392779
14.19071 0.34476281
14.19171 0.34559481
14.19271 0.34642171
14.19371 0.34724344
14.19471 0.34806188
14.19571 0.34887993
14.19671 0.34970007999999997
14.19771 0.35052339
14.19871 0.35134947
14.19971 0.35217708999999997
14.20071 0.35300523
14.20171 0.35383352
14.20271 0.35466221000000003
14.20371 0.35549153
14.20471 0.35632094000000003
14.20571 0.35714915
14.20671 0.35797467
14.20771 0.35879689
14.20871 0.35961667999999997
14.20971 0.36043639
14.21071 0.36125891
14.21171 0.36208631999999996
14.21271 0.36291888
14.21371 0.36375499
14.21471 0.36459199999999997
14.21571 0.36542738999999996
14.21671 0.36625995
14.21771 0.3670899
14.21871 0.36791847
14.21971 0.36874698
14.22071 0.3695762
14.22171 0.37040634
14.22271 0.37123746999999996
14.22371 0.37207012
14.22471 0.37290533000000003
14.22571 0.37374429
14.22671 0.37458744
14.22771 0.37543389
14.22871 0.37628149
14.22971 0.3771276
14.23071 0.37797024
14.23171 0.37880907999999996
14.23271 0.37964557
14.23371 0.38048232000000004
14.23471 0.38132186
14.23571 0.38216575
14.23671 0.38301414
14.23771 0.38386613999999997
14.23871 0.38472055
14.23971 0.38557656
14.24071 0.3864337
14.24171 0.38729173
14.24271 0.3881501
14.24371 0.38900789999999996
14.24471 0.38986418
14.24571 0.39071864
14.24671 0.39157216
14.24771 0.39242668999999997
14.24871 0.39328458
14.24971 0.39414762999999997
14.25071 0.39501619
14.25171 0.39588907
14.25271 0.39676399999999995
14.25371 0.39763869999999996
14.25471 0.39851177
14.25571 0.39938305999999996
14.25671 0.40025343
14.25771 0.40112399
14.25871 0.40199579999999996
14.25971 0.40286942000000003
14.26071 0.40374529000000003
14.26171 0.40462399
14.26271 0.40550622999999997
14.26371 0.40639266
14.26471 0.40728318999999996
14.26571 0.40817684
14.26671 0.40907175000000007
14.26771 0.40996573000000003
14.26871 0.41085723999999996
14.26971 0.41174605
14.27071 0.41263346
14.27171 0.41352157
14.27271 0.41441252
14.27371 0.41530765999999997
14.27471 0.41620722000000004
14.27571 0.4171106
14.27671 0.41801678
14.27771 0.41892487
14.27871 0.41983421000000004
14.27971 0.42074419999999996
14.28071 0.42165425
14.28171 0.42256363999999996
14.28271 0.42347191
14.28371 0.42437919999999996
14.28471 0.42528668000000003
14.28571 0.42619620999999996
14.28671 0.42710965
14.28771 0.42802817000000004
14.28871 0.42895172
14.28971 0.42987898999999996
14.29071 0.43080794000000006
14.29171 0.43173656000000005
14.29271 0.43266369
14.29371 0.43358909999999995
14.29471 0.43451344
14.29571 0.43543759
14.29671 0.43636239000000004
14.29771 0.43728855
14.29871 0.4382167
14.29971 0.4391476
14.30071 0.440082
14.30171 0.44102035
14.30271 0.44196229
14.30371 0.44290655999999995
14.30471 0.44385125000000003
14.30571 0.44479449000000004
14.30671 0.44573518
14.30771 0.44667353
14.30871 0.44761091000000003
14.30971 0.44854921000000003
14.31071 0.44949016999999997
14.31171 0.45043468
14.31271 0.45138271999999996
14.31371 0.4523336
14.31471 0.45328647999999994
14.31571 0.45424057
14.31671 0.45519527000000004
14.31771 0.45614992000000004
14.31871 0.45710374000000004
14.31971 0.45805587
14.32071 0.45900596
14.32171 0.45995432999999997
14.32271 0.46090232000000003
14.32371 0.4618519
14.32471 0.46280482999999994
14.32571 0.46376204000000004
14.32671 0.46472312
14.32771 0.46568657
14.32871 0.46665045
14.32971 0.46761301
14.33071 0.46857349000000004
14.33171 0.46953185999999997
14.33271 0.47048884
14.33371 0.47144503
14.33471 0.4724009
14.33571 0.47335676000000004
14.33671 0.47431312999999997
14.33771 0.47527072000000004
14.33871 0.4762304
14.33971 0.47719273999999995
14.34071 0.47815745
14.34171 0.47912323
14.34271 0.48008822
14.34371 0.48105055
14.34471 0.48200935
14.34571 0.48296492999999996
14.34671 0.48391866
14.34771 0.48487232999999996
14.34871 0.48582731
14.34971 0.48678406
14.35071 0.4877422
14.35171 0.48870095
14.35271 0.48965961
14.35371 0.49061788999999995
14.35471 0.49157562000000005
14.35571 0.4925326
14.35671 0.49348823
14.35771 0.49444158
14.35871 0.4953919
14.35971 0.49633919
14.36071 0.49728439
14.36171 0.49822903
14.36271 0.4991746
14.36371 0.5001219
14.36471 0.5010705
14.36571 0.50201896
14.36671 0.5029656
14.36771 0.50390922
14.36871 0.50484953
14.36971 0.50578709
14.37071 0.5067227900000001
14.37171 0.5076571799999999
14.37271 0.50859032
14.37371 0.50952188
14.37471 0.5104515700000001
14.37571 0.51137954
14.37671 0.51230635
14.37771 0.51323255
14.37871 0.51415819
14.37971 0.51508257
14.38071 0.51600439
14.38171 0.51692235
14.38271 0.51783593
14.38371 0.51874551
14.38471 0.5196524299999999
14.38571 0.52055814
14.38671 0.52146353
14.38771 0.5223684000000001
14.38871 0.52327174
14.38971 0.52417214
14.39071 0.5250686800000001
14.39171 0.52596102
14.39271 0.52684955
14.39371 0.52773482
14.39471 0.52861706
14.39571 0.52949614
14.39671 0.53037172
14.39771 0.53124372
14.39871 0.53211264
14.39971 0.53297933
14.40071 0.53384458
14.40171 0.53470852
14.40271 0.53557027
14.40371 0.53642825
14.40471 0.53728078
14.40571 0.53812689
14.40671 0.53896667
14.40771 0.53980127
14.40871 0.54063224
14.40971 0.54146079
14.41071 0.54228734
14.41171 0.5431115599999999
14.41271 0.54393276
14.41371 0.54475022
14.41471 0.5455635999999999
14.41571 0.54637254
14.41671 0.54717669
14.41771 0.5479753900000001
14.41871 0.54876772
14.41971 0.54955301
14.42071 0.55033136
14.42171 0.55110375
14.42271 0.55187182
14.42371 0.55263722
14.42471 0.55340095
14.42571 0.55416278
14.42671 0.5549214299999999
14.42771 0.5556751000000001
14.42871 0.55642212
14.42971 0.5571615
14.43071 0.557893
14.43171 0.55861701
14.43271 0.55933413
14.43371 0.5600449599999999
14.43471 0.56075002
14.43571 0.56144996
14.43671 0.56214561
14.43771 0.56283772
14.43871 0.56352667
14.43971 0.56421203
14.44071 0.56489245
14.44171 0.56556598
14.44271 0.56623076
14.44371 0.5668855700000001
14.44471 0.56753033
14.44571 0.568166
14.44671 0.56879427
14.44771 0.56941682
14.44871 0.57003493
14.44971 0.57064923
14.45071 0.5712596200000001
14.45171 0.57186554
14.45271 0.57246606
14.45371 0.57306006
14.45471 0.57364614
14.45571 0.57422286
14.45671 0.5747890999999999
14.45771 0.57534426
14.45871 0.57588872
14.45971 0.57642381
14.46071 0.57695149
14.46171 0.5774736899999999
14.46271 0.57799174
14.46371 0.57850601
14.46471 0.5790158200000001
14.46571 0.57951971
14.46671 0.58001592
14.46771 0.58050281
14.46871 0.58097909
14.46971 0.58144396
14.47071 0.58189728
14.47171 0.58233961
14.47271 0.58277198
14.47371 0.5831959200000001
14.47471 0.58361311
14.47571 0.58402489
14.47671 0.58443183
14.47771 0.58483356
14.47871 0.58522872
14.47971 0.58561536
14.48071 0.58599152
14.48171 0.58635576
14.48271 0.58670733
14.48371 0.58704633
14.48471 0.58737365
14.48571 0.5876904399999999
14.48671 0.58799819
14.48771 0.5882982600000001
14.48871 0.58859182
14.48971 0.58887936
14.49071 0.58916067
14.49171 0.58943466
14.49271 0.58969953
14.49371 0.58995327
14.49471 0.59019416
14.49571 0.5904214
14.49671 0.59063518
14.49771 0.59083663
14.49871 0.59102736
14.49971 0.59120883
14.50071 0.5913822
14.50171 0.59154802
14.50271 0.59170639
14.50371 0.59185689
14.50471 0.59199873
14.50571 0.5921307
14.50671 0.5922513100000001
14.50771 0.5923590599999999
14.50871 0.5924528
14.50971 0.5925322000000001
14.51071 0.59259795
14.51171 0.5926517299999999
14.51271 0.5926954600000001
14.51371 0.5927307500000001
14.51471 0.59275837
14.51571 0.59277806
14.51671 0.59278868
14.51771 0.59278882
14.51871 0.59277723
14.51971 0.5927530599999999
14.52071 0.59271581
14.52171 0.5926652299999999
14.52271 0.59260121
14.52371 0.59252372
14.52471 0.59243329
14.52571 0.5923309800000001
14.52671 0.5922182
14.52771 0.59209624
14.52871 0.59196576
14.52971 0.5918263
14.53071 0.59167645
14.53171 0.59151435
14.53271 0.5913384300000001
14.53371 0.59114792
14.53471 0.59094313
14.53571 0.59072501
14.53671 0.59049465
14.53771 0.59025269
14.53871 0.58999928
14.53971 0.58973422
14.54071 0.58945753
14.54171 0.58916938
14.54271 0.5888701
14.54371 0.58855978
14.54471 0.58823787
14.54571 0.58790329
14.54671 0.5875547400000001
14.54771 0.5871914300000001
14.54871 0.58681341
14.54971 0.58642174
14.55071 0.58601787
14.55171 0.5856030600000001
14.55271 0.58517759
14.55371 0.5847408000000001
14.55471 0.58429153
14.55571 0.5838286100000001
14.55671 0.5833516799999999
14.55771 0.58286106
14.55871 0.58235745
14.55971 0.58184136
14.56071 0.58131274
14.56171 0.58077099
14.56271 0.58021559
14.56371 0.57964642
14.56471 0.57906401
14.56571 0.57846922
14.56671 0.57786275
14.56771 0.57724444
14.56871 0.57661342
14.56971 0.57596839
14.57071 0.57530836
14.57171 0.57463329
14.57271 0.57394411
14.57371 0.5732422699999999
14.57471 0.57252892
14.57571 0.57180435
14.57671 0.57106782
14.57771 0.57031801
14.57871 0.5695538099999999
14.57971 0.56877481
14.58071 0.56798141
14.58171 0.56717433
14.58271 0.56635411
14.58371 0.56552077
14.58471 0.56467387
14.58571 0.563813
14.58671 0.5629383
14.58771 0.56205057
14.58871 0.56115077
14.58971 0.56023956
14.59071 0.55931667
14.59171 0.5583807399999999
14.59271 0.5574299500000001
14.59371 0.55646286
14.59471 0.55547911
14.59571 0.55447961
14.59671 0.55346601
14.59771 0.5524400199999999
14.59871 0.55140271
14.59971 0.55035413
14.60071 0.54929368
14.60171 0.54822066
14.60271 0.54713464
14.60371 0.54603554
14.60471 0.54492317
14.60571 0.5437970599999999
14.60671 0.54265629
14.60771 0.5414997199999999
14.60871 0.54032682
14.60971 0.53913794
14.61071 0.53793462
14.61171 0.5367191
14.61271 0.53549325
14.61371 0.53425785
14.61471 0.53301235
14.61571 0.5317550600000001
14.61671 0.53048399
14.61771 0.5291976
14.61871 0.52789529
14.61971 0.5265771899999999
14.62071 0.52524386
14.62171 0.5238959599999999
14.62271 0.52253385
14.62371 0.5211581
14.62471 0.51976945
14.62571 0.51836912
14.62671 0.5169583
14.62771 0.5155377099999999
14.62871 0.51410696
14.62971 0.51266453
14.63071 0.51120822
14.63171 0.50973594
14.63271 0.5082464800000001
14.63371 0.5067400599999999
14.63471 0.5052181
14.63571 0.50368258
14.63671 0.50213537
14.63771 0.50057764
14.63871 0.49900971000000005
14.63971 0.49743139999999997
14.64071 0.49584224
14.64171 0.49424166999999997
14.64271 0.49262899000000004
14.64371 0.49100318
14.64471 0.48936298
14.64571 0.48770723000000005
14.64671 0.48603523
14.64771 0.4843473
14.64871 0.48264489000000005
14.64971 0.48093023
14.65071 0.47920556000000003
14.65171 0.47747240999999996
14.65271 0.47573107
14.65371 0.47398051
14.65471 0.47221901
14.65571 0.47044461
14.65671 0.46865581999999995
14.65771 0.46685189
14.65871 0.46503264
14.65971 0.46319845000000004
14.66071 0.46135001
14.66171 0.4594883
14.66271 0.45761466
14.66371 0.45573059
14.66471 0.4538375
14.66571 0.45193625
14.66671 0.45002685
14.66771 0.44810822999999994
14.66871 0.44617852999999996
14.66971 0.44423565000000004
14.67071 0.44227796999999996
14.67171 0.44030487
14.67271 0.43831686
14.67371 0.43631527000000003
14.67471 0.43430188999999997
14.67571 0.43227839999999995
14.67671 0.43024602
14.67771 0.42820530999999995
14.67871 0.42615635
14.67971 0.42409863999999997
14.68071 0.42203129
14.68171 0.41995314000000006
14.68271 0.41786287999999994
14.68371 0.41575934999999997
14.68471 0.4136418
14.68571 0.41151023000000003
14.68671 0.40936554
14.68771 0.40720929
14.68871 0.40504332
14.68971 0.40286914
14.69071 0.40068774999999995
14.69171 0.39849919
14.69271 0.39630270999999995
14.69371 0.39409692
14.69471 0.39188041999999995
14.69571 0.38965204999999997
14.69671 0.38741115000000004
14.69771 0.38515769
14.69871 0.38289225
14.69971 0.38061582
14.70071 0.37832959
14.70171 0.37603476
14.70271 0.37373235
14.70371 0.37142287
14.70471 0.36910636999999996
14.70571 0.36678223
14.70671 0.36444946
14.70771 0.36210686000000003
14.70871 0.35975333
14.70971 0.35738824
14.71071 0.35501153
14.71171 0.35262387
14.71271 0.35022643999999997
14.71371 0.34782061999999997
14.71471 0.34540772999999997
14.71571 0.34298857
14.71671 0.34056331
14.71771 0.33813145
14.71871 0.33569206
14.71971 0.3332441
14.72071 0.33078673000000003
14.72171 0.32831947
14.72271 0.32584232
14.72371 0.32335566
14.72471 0.32086018
14.72571 0.31835672
14.72671 0.31584613
14.72771 0.31332918
14.72871 0.31080646
14.72971 0.30827813
14.73071 0.30574384
14.73171 0.3032028
14.73271 0.30065398000000004
14.73371 0.2980964
14.73471 0.29552963
14.73571 0.29295385
14.73671 0.29036992
14.73771 0.28777909
14.73871 0.28518259
14.73971 0.28258124
14.74071 0.27997526
14.74171 0.27736436999999997
14.74271 0.27474796
14.74371 0.27212542
14.74471 0.26949623
14.74571 0.26686002999999997
14.74671 0.26421661
14.74771 0.26156595
14.74871 0.25890826
14.74971 0.25624405
14.75071 0.2535742
14.75171 0.25089984
14.75271 0.24822194
14.75371 0.24554096000000003
14.75471 0.24285665999999997
14.75571 0.24016807
14.75671 0.23747385000000001
14.75771 0.23477285
14.75871 0.23206453999999999
14.75971 0.22934917000000002
14.76071 0.22662769000000002
14.76171 0.22390129000000003
14.76271 0.22117107000000003
14.76371 0.2184378
14.76471 0.21570187999999998
14.76571 0.21296346
14.76671 0.21022253000000002
14.76771 0.2074789
14.76871 0.20473207999999998
14.76971 0.20198126
14.77071 0.19922545
14.77171 0.19646377999999998
14.77271 0.19369593
14.77371 0.19092244
14.77471 0.18814465
14.77571 0.18536424
14.77671 0.18258275000000002
14.77771 0.17980101
14.77871 0.17701888000000002
14.77971 0.17423550999999998
14.78071 0.17144971
14.78171 0.16866050000000002
14.78271 0.16586731999999998
14.78371 0.16307003
14.78471 0.1602688
14.78571 0.15746389
14.78671 0.15465568
14.78771 0.15184483000000001
14.78871 0.14903232
14.78971 0.14621934
14.79071 0.14340701
14.79171 0.14059586
14.79271 0.13778554
14.79371 0.13497483
14.79471 0.13216208
14.79571 0.12934582
14.79671 0.12652538000000002
14.79771 0.12370112
14.79871 0.1208742
14.79971 0.11804606999999999
14.80071 0.11521794
14.80171 0.11239059
14.80271 0.10956428
14.80371 0.10673906999999999
14.80471 0.10391495
14.80571 0.10109183999999999
14.80671 0.098269421
14.80771 0.095446984
14.80871 0.09262351099999999
14.80971 0.089798018
14.81071 0.086970045
14.81171 0.084140012
14.81271 0.081309251
14.81371 0.078479567
14.81471 0.075652584
14.81571 0.072829163
14.81671 0.070009159
14.81771 0.0671916
14.81871 0.064375269
14.81971 0.0615592
14.82071 0.058742938999999994
14.82171 0.055926514
14.82271 0.053110148
14.82371 0.050294043999999996
14.82471 0.047478394
14.82571 0.044663562
14.82671 0.041850292000000004
14.82771 0.039039712000000004
14.82871 0.036233017
14.82971 0.033430984999999996
14.83071 0.030633538999999998
14.83171 0.027839687999999998
14.83271 0.025047883
14.83371 0.022256693
14.83471 0.019465428
14.83571 0.01667438
14.83671 0.013884628
14.83771 0.011097499
14.83871 0.0083140396
14.83971 0.005534726
14.84071 0.0027595863
14.84171 -1.1492607e-05
14.84271 -0.0027785005
14.84371 -0.0055412725000000005
14.84471 -0.008299727100000001
14.84571 -0.011054151
14.84671 -0.013805287
14.84771 -0.016554071
14.84871 -0.019301128
14.84971 -0.022046317
14.85071 -0.024788623
14.85171 -0.027526484
14.85271 -0.030258423
14.85371 -0.032983676999999996
14.85471 -0.035702443
14.85571 -0.038415676999999995
14.85671 -0.041124539
14.85771 -0.043829845
14.85871 -0.046531779999999995
14.85971 -0.049230013999999996
14.86071 -0.05192406200000001
14.86171 -0.054613623
14.86271 -0.057298638000000006
14.86371 -0.059979066
14.86471 -0.062654563
14.86571 -0.065324368
14.86671 -0.06798749700000001
14.86771 -0.070643204
14.86871 -0.073291425
14.86971 -0.07593295900000001
14.87071 -0.078569149
14.87171 -0.08120128800000001
14.87271 -0.083829986
14.87371 -0.086454873
14.87471 -0.08907478199999999
14.87571 -0.091688306
14.87671 -0.094294344
14.87771 -0.096892455
14.87871 -0.09948280600000001
14.87971 -0.10206581
14.88071 -0.10464174999999999
14.88171 -0.10721070999999999
14.88271 -0.10977266000000001
14.88371 -0.11232776
14.88471 -0.11487651
14.88571 -0.11741966
14.88671 -0.11995779
14.88771 -0.12249086000000001
14.88871 -0.12501795999999998
14.88971 -0.12753761
14.89071 -0.13004828
14.89171 -0.13254905
14.89271 -0.13503999
14.89371 -0.13752204
14.89471 -0.13999649
14.89571 -0.14246447
14.89671 -0.14492644999999998
14.89771 -0.14738224
14.89871 -0.14983129
14.89971 -0.15227305000000002
14.90071 -0.15470715999999998
14.90171 -0.15713342
14.90271 -0.15955151
14.90371 -0.16196083
14.90471 -0.16436056
14.90571 -0.16675004000000002
14.90671 -0.16912908999999998
14.90771 -0.17149836
14.90871 -0.17385911999999998
14.90971 -0.17621277000000002
14.91071 -0.17856025
14.91171 -0.18090158
14.91271 -0.18323583
14.91371 -0.18556159
14.91471 -0.18787753
14.91571 -0.19018285999999998
14.91671 -0.19247745
14.91771 -0.19476165
14.91871 -0.19703593999999996
14.91971 -0.19930063
14.92071 -0.20155592000000003
14.92171 -0.20380199000000002
14.92271 -0.20603918999999998
14.92371 -0.20826810999999998
14.92471 -0.21048924
14.92571 -0.21270267
14.92671 -0.21490778
14.92771 -0.21710342000000002
14.92871 -0.21928819000000002
14.92971 -0.22146103000000003
14.93071 -0.2236217
14.93171 -0.22577078
14.93271 -0.22790947
14.93371 -0.230039
14.93471 -0.23216023
14.93571 -0.23427333
14.93671 -0.23637791
14.93771 -0.23847329
14.93871 -0.24055882999999997
14.93971 -0.242634
14.94071 -0.24469842000000003
14.94171 -0.24675168000000003
14.94271 -0.2487933
14.94371 -0.25082291
14.94471 -0.25284044
14.94571 -0.25484629
14.94671 -0.25684142
14.94771 -0.25882698
14.94871 -0.26080387
14.94971 -0.26277248
14.95071 -0.26473231
14.95171 -0.26668229
14.95271 -0.26862109
14.95371 -0.27054765
14.95471 -0.27246145
14.95571 -0.2743626
14.95671 -0.27625163
14.95771 -0.27812922
14.95871 -0.27999599000000003
14.95971 -0.28185239
14.96071 -0.28369871
14.96171 -0.28553517
14.96271 -0.28736185999999997
14.96371 -0.28917871
14.96471 -0.29098529
14.96571 -0.29278079
14.96671 -0.29456424999999997
14.96771 -0.29633476000000003
14.96871 -0.29809184
14.96971 -0.29983567
14.97071 -0.30156705
14.97171 -0.30328708
14.97271 -0.30499683
14.97371 -0.30669695999999996
14.97471 -0.30838751999999997
14.97571 -0.31006804
14.97671 -0.31173776
14.97771 -0.31339584000000004
14.97871 -0.31504165
14.97971 -0.3166748
14.98071 -0.31829514
14.98171 -0.31990267
14.98271 -0.32149751000000004
14.98371 -0.32308001999999997
14.98471 -0.32465069
14.98571 -0.32621014
14.98671 -0.32775903
14.98771 -0.32929773
14.98871 -0.33082627
14.98971 -0.33234414
14.99071 -0.3338505
14.99171 -0.33534439
14.99271 -0.33682506
14.99371 -0.33829224
14.99471 -0.33974616999999996
14.99571 -0.34118751
14.99671 -0.34261706999999997
14.99771 -0.34403554000000003
14.99871 -0.34544328
14.99971 -0.34684036
15.00071 -0.34822652
15.00171 -0.34960143
15.00271 -0.35096474
15.00371 -0.35231608999999997
15.00471 -0.35365513
15.00571 -0.35498145
15.00671 -0.35629475
15.00771 -0.35759494999999997
15.00871 -0.35888215
15.00971 -0.36015688
15.01071 -0.36141984
15.01171 -0.36267177
15.01271 -0.36391313
15.01371 -0.36514389999999997
15.01471 -0.36636365
15.01571 -0.36757165
15.01671 -0.36876718999999997
15.01771 -0.36994983
15.01871 -0.37111952000000004
15.01971 -0.37227655
15.02071 -0.37342133
15.02171 -0.37455419
15.02271 -0.37567525
15.02371 -0.37678452
15.02471 -0.37788204000000003
15.02571 -0.37896787
15.02671 -0.3800422
15.02771 -0.38110516
15.02871 -0.38215676
15.02971 -0.38319672
15.03071 -0.3842246
15.03171 -0.38523993
15.03271 -0.38624254999999996
15.03371 -0.38723266
15.03471 -0.3882108
15.03571 -0.38917756
15.03671 -0.39013327999999997
15.03771 -0.3910779
15.03871 -0.3920109
15.03971 -0.39293179
15.04071 -0.39384010999999997
15.04171 -0.39473581
15.04271 -0.39561926000000003
15.04371 -0.39649103
15.04471 -0.39735148000000003
15.04571 -0.3982007
15.04671 -0.39903860999999996
15.04771 -0.39986492999999995
15.04871 -0.40067960999999996
15.04971 -0.40148268000000004
15.05071 -0.4022744
15.05171 -0.40305489999999994
15.05271 -0.40382403
15.05371 -0.40458138
15.05471 -0.40532639000000004
15.05571 -0.40605878
15.05671 -0.40677873999999997
15.05771 -0.40748692000000003
15.05871 -0.40818419999999994
15.05971 -0.40887138
15.06071 -0.40954868
15.06171 -0.4102157
15.06271 -0.41087163
15.06371 -0.41151564
15.06471 -0.41214721
15.06571 -0.41276630999999997
15.06671 -0.41337321
15.06771 -0.41396837
15.06871 -0.41455203
15.06971 -0.41512433000000004
15.07071 -0.4156854
15.07171 -0.41623553
15.07271 -0.41677523
15.07371 -0.4173052
15.07471 -0.41782581
15.07571 -0.41833697
15.07671 -0.41883788
15.07771 -0.41932729
15.07871 -0.41980403
15.07971 -0.42026746000000004
15.08071 -0.4207178
15.08171 -0.42115594
15.08271 -0.42158318999999994
15.08371 -0.42200061
15.08471 -0.42240876
15.08571 -0.42280777999999997
15.08671 -0.42319736
15.08771 -0.4235772
15.08871 -0.42394701999999995
15.08971 -0.42430665
15.09071 -0.42465567
15.09171 -0.42499336000000004
15.09271 -0.42531895
15.09371 -0.42563178999999995
15.09471 -0.42593190000000003
15.09571 -0.42622015
15.09671 -0.42649801000000004
15.09771 -0.42676716
15.09871 -0.42702882
15.09971 -0.42728335
15.10071 -0.42753009999999997
15.10171 -0.42776782
15.10271 -0.42799506
15.10371 -0.42821085000000003
15.10471 -0.42841467
15.10571 -0.42860662
15.10671 -0.42878683
15.10771 -0.42895563
15.10871 -0.42911340000000003
15.10971 -0.42926073
15.11071 -0.42939857
15.11171 -0.42952816
15.11271 -0.42965067999999995
15.11371 -0.42976667
15.11471 -0.42987568000000004
15.11571 -0.42997636
15.11671 -0.43006692999999996
15.11771 -0.43014572
15.11871 -0.43021184
15.11971 -0.43026553000000006
15.12071 -0.43030777
15.12171 -0.43033995
15.12271 -0.43036332000000005
15.12371 -0.43037869
15.12471 -0.43038646999999997
15.12571 -0.43038684
15.12671 -0.43037985
15.12771 -0.43036550999999995
15.12871 -0.43034349
15.12971 -0.43031294000000003
15.13071 -0.43027266
15.13171 -0.43022139
15.13271 -0.43015824999999996
15.13371 -0.43008327
15.13471 -0.42999755
15.13571 -0.42990278
15.13671 -0.4298008
15.13771 -0.42969282000000003
15.13871 -0.42957906
15.13971 -0.42945901
15.14071 -0.42933165
15.14171 -0.429196
15.14271 -0.42905137
15.14371 -0.42889733
15.14471 -0.42873364999999997
15.14571 -0.42856014000000003
15.14671 -0.42837663000000004
15.14771 -0.42818333000000003
15.14871 -0.42798085999999996
15.14971 -0.42777043
15.15071 -0.42755342999999996
15.15171 -0.42733093999999994
15.15271 -0.42710331999999995
15.15371 -0.42686989000000003
15.15471 -0.42662933
15.15571 -0.4263802
15.15671 -0.42612138
15.15771 -0.4258526
15.15871 -0.42557428
15.15971 -0.42528720000000003
15.16071 -0.4249922
15.16171 -0.42468985000000004
15.16271 -0.42438055
15.16371 -0.42406474000000005
15.16471 -0.42374283
15.16571 -0.42341528
15.16671 -0.42308229
15.16771 -0.42274348
15.16871 -0.42239799999999994
15.16971 -0.42204469999999994
15.17071 -0.42168256
15.17171 -0.42131119
15.17271 -0.42093103
15.17371 -0.42054309
15.17471 -0.42014848000000005
15.17571 -0.41974806000000003
15.17671 -0.4193421
15.17771 -0.41893036000000006
15.17871 -0.41851248
15.17971 -0.41808821
15.18071 -0.41765761999999995
15.18171 -0.41722073000000004
15.18271 -0.41677747
15.18371 -0.41632759
15.18471 -0.41587064
15.18571 -0.41540637999999996
15.18671 -0.41493494000000003
15.18771 -0.41445703
15.18871 -0.41397354000000003
15.18971 -0.4134851
15.19071 -0.41299192
15.19171 -0.41249353
15.19271 -0.41198917
15.19371 -0.41147815000000004
15.19471 -0.41096029
15.19571 -0.41043586
15.19671 -0.40990552
15.19771 -0.40936968
15.19871 -0.40882853999999996
15.19971 -0.4082819
15.20071 -0.40772958000000004
15.20171 -0.40717148
15.20271 -0.40660799000000003
15.20371 -0.4060396
15.20471 -0.4054666
15.20571 -0.4048889
15.20671 -0.40430594
15.20771 -0.40371710999999993
15.20871 -0.40312205
15.20971 -0.40252101999999995
15.21071 -0.40191477
15.21171 -0.40130429000000006
15.21271 -0.40069013
15.21371 -0.4000722
15.21471 -0.39944984
15.21571 -0.39882221999999995
15.21671 -0.39818883
15.21771 -0.39754976
15.21871 -0.39690550999999996
15.21971 -0.39625670999999996
15.22071 -0.39560362
15.22171 -0.39494600999999996
15.22271 -0.39428351
15.22371 -0.39361594
15.22471 -0.39294367
15.22571 -0.39226757
15.22671 -0.3915885
15.22771 -0.39090677
15.22871 -0.39022192
15.22971 -0.38953287999999997
15.23071 -0.38883856
15.23171 -0.38813839
15.23271 -0.38743275
15.23371 -0.38672269
15.23471 -0.38600939
15.23571 -0.38529353
15.23671 -0.38457501
15.23771 -0.38385316999999997
15.23871 -0.38312729
15.23971 -0.38239718
15.24071 -0.38166323
15.24171 -0.38092611
15.24271 -0.38018612999999996
15.24371 -0.37944290999999997
15.24471 -0.37869553
15.24571 -0.37794302
15.24671 -0.37718511
15.24771 -0.37642256
15.24871 -0.37565695
15.24971 -0.37488982000000004
15.25071 -0.37412203
15.25171 -0.37335325
15.25271 -0.37258222999999996
15.25371 -0.37180759999999996
15.25471 -0.37102855
15.25571 -0.37024524
15.25671 -0.36945846
15.25771 -0.36866905
15.25871 -0.36787718999999997
15.25971 -0.36708232999999996
15.26071 -0.36628367
15.26171 -0.36548085
15.26271 -0.36467442
15.26371 -0.36386577
15.26471 -0.36305641
15.26571 -0.36224707
15.26671 -0.36143719
15.26771 -0.36062521
15.26871 -0.35980935
15.26971 -0.35898862000000004
15.27071 -0.35816331
15.27171 -0.35733476
15.27271 -0.35650451
15.27371 -0.35567344
15.27471 -0.35484133
15.27571 -0.35400724
15.27671 -0.35317023
15.27771 -0.35233027
15.27871 -0.35148822
15.27971 -0.35064532000000004
15.28071 -0.34980240999999995
15.28171 -0.34895909
15.28271 -0.34811397
15.28371 -0.3472653
15.28471 -0.34641209
15.28571 -0.34555478
15.28671 -0.34469499
15.28771 -0.34383468
15.28871 -0.34297507
15.28971 -0.34211597
15.29071 -0.34125608
15.29171 -0.34039381
15.29271 -0.33952838
15.29371 -0.33866023
15.29471 -0.3377906
15.29571 -0.3369207
15.29671 -0.33605082
15.29771 -0.33518008
15.29871 -0.33430702
15.29971 -0.33343062
15.30071 -0.33255112
15.30171 -0.33166998000000003
15.30271 -0.33078911
15.30371 -0.32990975
15.30471 -0.32903168
15.30571 -0.32815333
15.30671 -0.32727271
15.30771 -0.32638861
15.30871 -0.32550124
15.30971 -0.32461209
15.31071 -0.32372288
15.31171 -0.32283464
15.31271 -0.32194697
15.31371 -0.32105856
15.31471 -0.32016806999999997
15.31571 -0.31927514
15.31671 -0.31838072
15.31771 -0.31748645000000003
15.31871 -0.31659354
15.31971 -0.31570205
15.32071 -0.31481069
15.32171 -0.31391752
15.32271 -0.31302131
15.32371 -0.31212224
15.32471 -0.31122183
15.32571 -0.31032215
15.32671 -0.30942447
15.32771 -0.30852864
15.32871 -0.3076331
15.32971 -0.30673603
15.33071 -0.30583636999999997
15.33171 -0.3049345
15.33271 -0.30403186
15.33371 -0.30313001
15.33471 -0.30222961
15.33571 -0.30133
15.33671 -0.30042976
15.33771 -0.29952773
15.33871 -0.2986239
15.33971 -0.29771959000000003
15.34071 -0.29681663
15.34171 -0.29591627
15.34271 -0.29501828999999996
15.34371 -0.29412103
15.34471 -0.29322233
15.34571 -0.29232081
15.34671 -0.29141661
15.34771 -0.29051127
15.34871 -0.28960684000000003
15.34971 -0.2887046
15.35071 -0.28780445
15.35171 -0.28690519
15.35271 -0.28600544
15.35371 -0.28510464
15.35471 -0.28420342
15.35571 -0.28330311
15.35671 -0.28240473
15.35771 -0.28150822000000003
15.35871 -0.28061217
15.35971 -0.27971477
15.36071 -0.27881479
15.36171 -0.27791247999999996
15.36271 -0.27700956
15.36371 -0.27610830000000003
15.36471 -0.27521022
15.36571 -0.27431542999999997
15.36671 -0.27342262
15.36771 -0.27252992000000004
15.36871 -0.27163613000000003
15.36971 -0.27074127
15.37071 -0.26984641
15.37171 -0.26895276
15.37271 -0.26806076
15.37371 -0.26716976
15.37471 -0.26627849
15.37571 -0.26538598
15.37671 -0.26449242
15.37771 -0.26359926
15.37871 -0.26270836
15.37971 -0.26182099000000003
15.38071 -0.26093698
15.38171 -0.26005476
15.38271 -0.25917226
15.38371 -0.25828804
15.38471 -0.25740203
15.38571 -0.25651546
15.38671 -0.25563003
15.38771 -0.25474683
15.38871 -0.25386582
15.38971 -0.25298602000000003
15.39071 -0.25210636999999997
15.39171 -0.25122655
15.39271 -0.25034728
15.39371 -0.24946984000000003
15.39471 -0.24859514
15.39571 -0.24772297999999998
15.39671 -0.24685203000000003
15.39771 -0.24598051999999998
15.39871 -0.24510734
15.39971 -0.24423271
15.40071 -0.24335812999999998
15.40171 -0.24248553
15.40271 -0.24161621
15.40371 -0.24075017
15.40471 -0.23988623
15.40571 -0.23902289000000002
15.40671 -0.23815925
15.40771 -0.23729546999999998
15.40871 -0.23643257999999998
15.40971 -0.2355716
15.41071 -0.2347128
15.41171 -0.23385549
15.41271 -0.23299853999999998
15.41371 -0.23214109000000002
15.41471 -0.23128341000000002
15.41571 -0.23042675999999998
15.41671 -0.22957266999999998
15.41771 -0.22872204000000002
15.41871 -0.22787454000000001
15.41971 -0.22702871000000002
15.42071 -0.22618279
15.42171 -0.22533576
15.42271 -0.22448779
15.42371 -0.22364017
15.42471 -0.22279438999999998
[truncated: 822,738 more chars]
