# Supplementary material for: 2D Synthetic dataset of numerical simulations of long-period seismicity in a volcanic edifice and related sensitivity kernels
Source: Data Brief. 2021 Jan 25;34:106673. doi: 10.1016/j.dib.2020.106673 (PMC7841316; doi:10.1016/j.dib.2020.106673)
Supplement: Supplementary Data S1 — Supplementary Raw Research Data. This is open data under the CC BY license http://creativecommons.org/licenses/by/4.0/ [file mmc1.zip › Dataset/OUTPUT_SEISMOGRAMS/9000_3000/disp_X_homo_6000_1904_ISO7e-1Hz.semd]

-1.714286 0.0
-1.713286 0.0
-1.712286 0.0
-1.711286 0.0
-1.710286 -2.8340683999999998e-36
-1.709286 -4.2000954000000006e-24
-1.708286 -4.5829076000000003e-23
-1.707286 -2.7232413e-22
-1.706286 -1.1668135e-21
-1.705286 -4.0314055e-21
-1.704286 -1.191933e-20
-1.703286 -3.1273332e-20
-1.702286 -7.4601826e-20
-1.701286 -1.6459532e-19
-1.700286 -3.4014507e-19
-1.699286 -6.6476431e-19
-1.698286 -1.2379186e-18
-1.697286 -2.2097356e-18
-1.696286 -3.7994764e-18
-1.695286 -6.3179958e-18
-1.694286 -1.0194196999999999e-17
-1.693286 -1.6005187e-17
-1.692286 -2.4509457e-17
-1.691286 -3.6681945e-17
-1.690286 -5.3749322e-17
-1.689286 -7.7223225e-17
-1.688286 -1.0892848e-16
-1.687286 -1.5102274999999998e-16
-1.686286 -2.0600321e-16
-1.685286 -2.7669537e-16
-1.684286 -3.6621813e-16
-1.683286 -4.7791915e-16
-1.682286 -6.1527369e-16
-1.681286 -7.8173986e-16
-1.680286 -9.8056347e-16
-1.679286 -1.2145254e-15
-1.678286 -1.4856247e-15
-1.677286 -1.7946919e-15
-1.676286 -2.1409284999999997e-15
-1.675286 -2.5213668e-15
-1.674286 -2.9302509e-15
-1.673286 -3.3583393999999998e-15
-1.672286 -3.7921297999999996e-15
-1.671286 -4.2130145e-15
-1.670286 -4.5963743e-15
-1.669286 -4.9106232e-15
-1.668286 -5.1162216e-15
-1.667286 -5.1646762e-15
-1.666286 -4.9975533e-15
-1.665286 -4.5455298999999996e-15
-1.664286 -3.7275196999999995e-15
-1.663286 -2.4499061000000003e-15
-1.662286 -6.0592254e-16
-1.661286 1.9247765e-15
-1.660286 5.2763112000000005e-15
-1.659286 9.596490899999999e-15
-1.658286 1.5046398e-14
-1.657286 2.1799604999999998e-14
-1.656286 3.0040961e-14
-1.655286 3.9964915e-14
-1.654286 5.1773354e-14
-1.653286 6.5672868e-14
-1.652286 8.1871484e-14
-1.651286 1.005748e-13
-1.650286 1.2198149e-13
-1.649286 1.4627828e-13
-1.648286 1.7363428e-13
-1.647286 2.0419474000000002e-13
-1.646286 2.3807439000000004e-13
-1.645286 2.7535012e-13
-1.644286 3.1605353e-13
-1.643286 3.6016281e-13
-1.642286 4.0759483999999997e-13
-1.641286 4.5819676e-13
-1.640286 5.1173783e-13
-1.639286 5.679015399999999e-13
-1.638286 6.262778199999999e-13
-1.637286 6.8635592e-13
-1.636286 7.4751801e-13
-1.635286 8.0903352e-13
-1.634286 8.7005471e-13
-1.633286 9.2961349e-13
-1.632286 9.8661957e-13
-1.631286 1.0398601999999999e-12
-1.630286 1.088002e-12
-1.629286 1.1295947000000001e-12
-1.628286 1.1630762e-12
-1.627286 1.1867813e-12
-1.626286 1.1989516e-12
-1.625286 1.1977476e-12
-1.624286 1.1812643999999999e-12
-1.623286 1.1475486e-12
-1.622286 1.0946177000000001e-12
-1.621286 1.0204823e-12
-1.620286 9.2316969e-13
-1.619286 8.007499699999999e-13
-1.618286 6.51363e-13
-1.617286 4.7324756e-13
-1.616286 2.6477115e-13
-1.615286 2.446067e-14
-1.614286 -2.4896665999999997e-13
-1.613286 -5.5657226e-13
-1.612286 -8.9916588e-13
-1.611286 -1.277276e-12
-1.610286 -1.6911220999999998e-12
-1.609286 -2.1405878000000002e-12
-1.608286 -2.6251977e-12
-1.607286 -3.1440962e-12
-1.606286 -3.696030299999999e-12
-1.605286 -4.2793345e-12
-1.604286 -4.8919222e-12
-1.603286 -5.5312796000000004e-12
-1.602286 -6.1944651e-12
-1.601286 -6.8781135000000005e-12
-1.600286 -7.5784444e-12
-1.599286 -8.2912782e-12
-1.598286 -9.0120552e-12
-1.597286 -9.735859e-12
-1.596286 -1.0457448e-11
-1.595286 -1.1171291e-11
-1.594286 -1.1871602e-11
-1.593286 -1.2552387e-11
-1.592286 -1.3207491e-11
-1.591286 -1.3830640999999999e-11
-1.590286 -1.4415510000000001e-11
-1.589286 -1.4955759e-11
-1.588286 -1.5445097e-11
-1.587286 -1.5877339e-11
-1.586286 -1.6246455e-11
-1.585286 -1.6546627000000002e-11
-1.584286 -1.6772299e-11
-1.583286 -1.6918223e-11
-1.582286 -1.6979509e-11
-1.581286 -1.695166e-11
-1.580286 -1.683061e-11
-1.579286 -1.661275e-11
-1.578286 -1.6294956e-11
-1.577286 -1.58746e-11
-1.576286 -1.5349562e-11
-1.575286 -1.4718235999999998e-11
-1.574286 -1.3979513e-11
-1.573286 -1.3132783999999999e-11
-1.572286 -1.2177905e-11
-1.571286 -1.1115184e-11
-1.570286 -9.9453398e-12
-1.569286 -8.6694642e-12
-1.568286 -7.2889814e-12
-1.567286 -5.8055997e-12
-1.566286 -4.2212588e-12
-1.565286 -2.5380781999999998e-12
-1.564286 -7.5830159e-13
-1.563286 1.1157543e-12
-1.562286 3.0817542000000003e-12
-1.561286 5.1373924e-12
-1.560286 7.2804379e-12
-1.559286 9.5087749e-12
-1.558286 1.1820434e-11
-1.557286 1.4213619e-11
-1.556286 1.6686718e-11
-1.555286 1.9238316e-11
-1.554286 2.1867181e-11
-1.553286 2.4572252e-11
-1.552286 2.7352610000000002e-11
-1.551286 3.0207428e-11
-1.550286 3.3135929e-11
-1.549286 3.6137307e-11
-1.548286 3.9210654e-11
-1.547286 4.2354867e-11
-1.546286 4.5568550999999995e-11
-1.545286 4.884990500000001e-11
-1.544286 5.2196604e-11
-1.543286 5.5605676999999995e-11
-1.542286 5.9073379e-11
-1.541286 6.2595063e-11
-1.540286 6.6165048e-11
-1.539286 6.9776493e-11
-1.538286 7.3421277e-11
-1.537286 7.7089886e-11
-1.536286 8.0771311e-11
-1.535286 8.4452958e-11
-1.534286 8.8120575e-11
-1.533286 9.1758198e-11
-1.532286 9.5348122e-11
-1.531286 9.8870879e-11
-1.530286 1.0230526000000001e-10
-1.529286 1.0562836999999999e-10
-1.528286 1.0881567e-10
-1.527286 1.1184107000000001e-10
-1.526286 1.1467709000000001e-10
-1.525286 1.1729499e-10
-1.524286 1.1966494e-10
-1.523286 1.2175626e-10
-1.522286 1.2353764e-10
-1.521286 1.2497736999999999e-10
-1.520286 1.2604367e-10
-1.519286 1.2670497e-10
-1.518286 1.2693019e-10
-1.517286 1.2668913e-10
-1.516286 1.2595274000000002e-10
-1.515286 1.2469348e-10
-1.514286 1.2288566e-10
-1.513286 1.2050576e-10
-1.512286 1.1753275e-10
-1.511286 1.1394837000000001e-10
-1.510286 1.0973740999999999e-10
-1.509286 1.0488802e-10
-1.508286 9.939182700000001e-11
-1.507286 9.324422700000001e-11
-1.506286 8.6444475e-11
-1.505286 7.8995805e-11
-1.504286 7.0905505e-11
-1.503286 6.2184931e-11
-1.502286 5.2849467000000006e-11
-1.501286 4.2918474000000003e-11
-1.500286 3.241514e-11
-1.499286 2.1366322e-11
-1.498286 9.802322700000001e-12
-1.497286 -2.2433679e-12
-1.496286 -1.4734378e-11
-1.495286 -2.7631787000000003e-11
-1.494286 -4.0894499e-11
-1.493286 -5.4479636e-11
-1.492286 -6.8342955e-11
-1.491286 -8.243927499999999e-11
-1.490286 -9.672292299999999e-11
-1.489286 -1.1114816e-10
-1.488286 -1.256696e-10
-1.487286 -1.4024269e-10
-1.486286 -1.5482399e-10
-1.485286 -1.6937166e-10
-1.484286 -1.8384566999999999e-10
-1.483286 -1.9820818e-10
-1.482286 -2.1242371999999998e-10
-1.481286 -2.2645935e-10
-1.480286 -2.4028485e-10
-1.479286 -2.5387273e-10
-1.478286 -2.671982e-10
-1.477286 -2.8023913e-10
-1.476286 -2.9297592999999997e-10
-1.475286 -3.0539128e-10
-1.474286 -3.1746986000000004e-10
-1.473286 -3.2919806e-10
-1.472286 -3.4056354e-10
-1.471286 -3.5155481e-10
-1.470286 -3.6216074e-10
-1.469286 -3.7236997e-10
-1.468286 -3.8217051e-10
-1.467286 -3.9154903e-10
-1.466286 -4.0049027000000004e-10
-1.465286 -4.0897659000000003e-10
-1.464286 -4.1698732e-10
-1.463286 -4.2449833e-10
-1.462286 -4.3148141e-10
-1.461286 -4.3790392e-10
-1.460286 -4.4372851999999995e-10
-1.459286 -4.4891274e-10
-1.458286 -4.5340879e-10
-1.457286 -4.5716365e-10
-1.456286 -4.6011884e-10
-1.455286 -4.6221065000000005e-10
-1.454286 -4.6337049e-10
-1.453286 -4.6352505e-10
-1.452286 -4.6259693e-10
-1.451286 -4.605052e-10
-1.450286 -4.5716621e-10
-1.449286 -4.5249438000000003e-10
-1.448286 -4.464032e-10
-1.447286 -4.3880632999999994e-10
-1.446286 -4.2961867e-10
-1.445286 -4.1875778e-10
-1.444286 -4.0614503999999997e-10
-1.443286 -3.9170714999999995e-10
-1.442286 -3.7537742e-10
-1.441286 -3.5709729e-10
-1.440286 -3.3681768e-10
-1.439286 -3.1450038e-10
-1.438286 -2.9011938e-10
-1.437286 -2.6366218e-10
-1.436286 -2.3513086e-10
-1.435286 -2.0454322000000002e-10
-1.434286 -1.7193362999999998e-10
-1.433286 -1.3735382e-10
-1.432286 -1.0087348e-10
-1.431286 -6.258058800000001e-11
-1.430286 -2.2581645e-11
-1.429286 1.8998378e-11
-1.428286 6.201629399999999e-11
-1.427286 1.0631120999999999e-10
-1.426286 1.517052e-10
-1.425286 1.9800437e-10
-1.424286 2.4499996e-10
-1.423286 2.9246985000000003e-10
-1.422286 3.4018012e-10
-1.421286 3.8788693999999996e-10
-1.420286 4.3533857e-10
-1.419286 4.8227759e-10
-1.418286 5.2844313e-10
-1.417286 5.7357348e-10
-1.416286 6.174084699999999e-10
-1.415286 6.5969205e-10
-1.414286 7.001749400000001e-10
-1.413286 7.3861733e-10
-1.412286 7.7479108e-10
-1.411286 8.0848262e-10
-1.410286 8.394949700000001e-10
-1.409286 8.6764996e-10
-1.408286 8.9279053e-10
-1.407286 9.1478223e-10
-1.406286 9.335148100000001e-10
-1.405286 9.489036300000001e-10
-1.404286 9.6089048e-10
-1.403286 9.6944458e-10
-1.402286 9.7456262e-10
-1.401286 9.7626898e-10
-1.400286 9.746152700000001e-10
-1.399286 9.696798099999999e-10
-1.398286 9.6156668e-10
-1.397286 9.5040417e-10
-1.396286 9.3634336e-10
-1.395286 9.1955618e-10
-1.394286 9.0023293e-10
-1.393286 8.785801899999999e-10
-1.392286 8.5481795e-10
-1.391286 8.2917683e-10
-1.390286 8.018949199999999e-10
-1.389286 7.7321483e-10
-1.388286 7.4338062e-10
-1.387286 7.126345500000001e-10
-1.386286 6.8121394e-10
-1.385286 6.4934807e-10
-1.384286 6.1725547e-10
-1.383286 5.8514105e-10
-1.382286 5.531935999999999e-10
-1.381286 5.2158356e-10
-1.380286 4.9046101e-10
-1.379286 4.5995412e-10
-1.378286 4.3016775e-10
-1.377286 4.0118273e-10
-1.376286 3.7305519e-10
-1.375286 3.4581652e-10
-1.374286 3.1947379e-10
-1.373286 2.9401037e-10
-1.372286 2.6938714e-10
-1.371286 2.4554406e-10
-1.370286 2.2240202e-10
-1.369286 1.9986519e-10
-1.368286 1.7782353e-10
-1.367286 1.5615569000000001e-10
-1.366286 1.3473205999999998e-10
-1.365286 1.1341805e-10
-1.364286 9.2077528e-11
-1.363286 7.0576216e-11
-1.362286 4.8785227000000004e-11
-1.361286 2.6584494e-11
-1.360286 3.8661016e-12
-1.359286 -1.9462535e-11
-1.358286 -4.3475729e-11
-1.357286 -6.8226859e-11
-1.356286 -9.3746029e-11
-1.355286 -1.200381e-10
-1.354286 -1.470812e-10
-1.353286 -1.7482562e-10
-1.352286 -2.0319326000000002e-10
-1.351286 -2.3207761999999998e-10
-1.350286 -2.613442e-10
-1.349286 -2.9083162e-10
-1.348286 -3.203531e-10
-1.347286 -3.4969863e-10
-1.346286 -3.7863753000000006e-10
-1.345286 -4.0692154999999995e-10
-1.344286 -4.3428840999999995e-10
-1.343286 -4.6046581999999995e-10
-1.342286 -4.8517566e-10
-1.341286 -5.0813854e-10
-1.340286 -5.2907878e-10
-1.339286 -5.4772918e-10
-1.338286 -5.638360899999999e-10
-1.337286 -5.7716449e-10
-1.336286 -5.8750288e-10
-1.335286 -5.9466802e-10
-1.334286 -5.9850948e-10
-1.333286 -5.989138e-10
-1.332286 -5.9580826e-10
-1.331286 -5.8916405e-10
-1.330286 -5.7899913e-10
-1.329286 -5.6538021e-10
-1.328286 -5.484241999999999e-10
-1.327286 -5.2829893e-10
-1.326286 -5.0522312e-10
-1.325286 -4.7946543e-10
-1.324286 -4.5134295999999997e-10
-1.323286 -4.2121875000000004e-10
-1.322286 -3.8949868e-10
-1.321286 -3.5662738e-10
-1.320286 -3.2308364e-10
-1.319286 -2.8937501e-10
-1.318286 -2.5603183e-10
-1.317286 -2.2360067e-10
-1.316286 -1.9263742e-10
-1.315286 -1.636998e-10
-1.314286 -1.3733982e-10
-1.313286 -1.1409590000000001e-10
-1.312286 -9.4484945e-11
-1.311286 -7.899458500000001e-11
-1.310286 -6.8075434e-11
-1.309286 -6.2133729e-11
-1.308286 -6.1524326e-11
-1.307286 -6.6544215e-11
-1.306286 -7.7426677e-11
-1.305286 -9.4336127e-11
-1.304286 -1.1736380000000002e-10
-1.303286 -1.4652435e-10
-1.302286 -1.8175338e-10
-1.301286 -2.2290603e-10
-1.300286 -2.6975663e-10
-1.299286 -3.2199959e-10
-1.298286 -3.7925114e-10
-1.297286 -4.4105253000000004e-10
-1.296286 -5.0687406e-10
-1.295286 -5.761204e-10
-1.294286 -6.4813684e-10
-1.293286 -7.2221647e-10
-1.292286 -7.9760833e-10
-1.291286 -8.7352642e-10
-1.290286 -9.4915907e-10
-1.289286 -1.0236791999999999e-09
-1.288286 -1.0962549e-09
-1.287286 -1.1660604e-09
-1.286286 -1.2322865999999998e-09
-1.285286 -1.2941524999999999e-09
-1.284286 -1.3509158e-09
-1.283286 -1.4018835e-09
-1.282286 -1.4464214e-09
-1.281286 -1.483964e-09
-1.280286 -1.5140228000000002e-09
-1.279286 -1.5361937e-09
-1.278286 -1.5501641999999998e-09
-1.277286 -1.5557177000000002e-09
-1.276286 -1.5527387000000002e-09
-1.275286 -1.5412150999999999e-09
-1.274286 -1.5212395999999999e-09
-1.273286 -1.4930095e-09
-1.272286 -1.4568260000000002e-09
-1.271286 -1.4130898e-09
-1.270286 -1.3622977e-09
-1.269286 -1.3050362000000001e-09
-1.268286 -1.2419742e-09
-1.267286 -1.1738549000000002e-09
-1.266286 -1.1014851e-09
-1.265286 -1.0257256e-09
-1.264286 -9.4747838e-10
-1.263286 -8.676747699999999e-10
-1.262286 -7.8726218e-10
-1.261286 -7.0719051e-10
-1.260286 -6.2839833e-10
-1.259286 -5.5179923e-10
-1.258286 -4.7826812e-10
-1.257286 -4.0862795e-10
-1.256286 -3.4363701e-10
-1.255286 -2.839769e-10
-1.254286 -2.3024156000000002e-10
-1.253286 -1.8292737e-10
-1.252286 -1.4242445e-10
-1.251286 -1.0900946e-10
-1.250286 -8.283990399999999e-11
-1.249286 -6.3950131e-11
-1.248286 -5.2249031e-11
-1.247286 -4.7519546000000004e-11
-1.246286 -4.9420011e-11
-1.245286 -5.7487364e-11
-1.244286 -7.1142132e-11
-1.243286 -8.9695249e-11
-1.242286 -1.1235657e-10
-1.241286 -1.3824497999999999e-10
-1.240286 -1.6640005e-10
-1.239286 -1.9579501e-10
-1.238286 -2.2535084e-10
-1.237286 -2.5395153000000003e-10
-1.236286 -2.8045999e-10
-1.235286 -3.0373458000000003e-10
-1.234286 -3.2264599e-10
-1.233286 -3.3609426e-10
-1.232286 -3.4302565e-10
-1.231286 -3.4244912e-10
-1.230286 -3.3345215e-10
-1.229286 -3.1521589e-10
-1.228286 -2.8702899e-10
-1.227286 -2.483003e-10
-1.226286 -1.9857e-10
-1.225286 -1.3751911e-10
-1.224286 -6.4977076e-11
-1.223286 1.90725e-11
-1.222286 1.1448831e-10
-1.221286 2.209699e-10
-1.220286 3.380584e-10
-1.219286 4.6513960000000004e-10
-1.218286 6.0144914e-10
-1.217286 7.4607985e-10
-1.216286 8.9799123e-10
-1.215286 1.0560211e-09
-1.214286 1.2188985e-09
-1.213286 1.3852593e-09
-1.212286 1.5536621e-09
-1.211286 1.7226061e-09
-1.210286 1.8905504e-09
-1.209286 2.055933e-09
-1.208286 2.2171914e-09
-1.207286 2.3727824e-09
-1.206286 2.521203e-09
-1.205286 2.6610100999999997e-09
-1.204286 2.7908400000000003e-09
-1.203286 2.9094265e-09
-1.202286 3.0156187e-09
-1.201286 3.1083969e-09
-1.200286 3.1868862e-09
-1.199286 3.2503698e-09
-1.198286 3.2982981e-09
-1.197286 3.3302985000000003e-09
-1.196286 3.3461788999999998e-09
-1.195286 3.3459329e-09
-1.194286 3.3297393e-09
-1.193286 3.2979605e-09
-1.192286 3.2511382000000003e-09
-1.191286 3.1899865e-09
-1.190286 3.1153816e-09
-1.189286 3.0283519e-09
-1.188286 2.9300621e-09
-1.187286 2.8217984e-09
-1.186286 2.7049507e-09
-1.185286 2.5809931e-09
-1.184286 2.4514637e-09
-1.183286 2.3179427e-09
-1.182286 2.1820306e-09
-1.181286 2.0453252e-09
-1.180286 1.9093994e-09
-1.179286 1.7757788e-09
-1.178286 1.6459195e-09
-1.177286 1.5211880000000002e-09
-1.176286 1.4028409e-09
-1.175286 1.292007e-09
-1.174286 1.1896716e-09
-1.173286 1.0966614999999999e-09
-1.172286 1.0136333e-09
-1.171286 9.4106407e-10
-1.170286 8.792443299999999e-10
-1.169286 8.282737299999999e-10
-1.168286 7.880600700000001e-10
-1.167286 7.5832049e-10
-1.166286 7.3858619e-10
-1.165286 7.282093299999999e-10
-1.164286 7.2637317e-10
-1.163286 7.3210457e-10
-1.162286 7.442890100000001e-10
-1.161286 7.6168793e-10
-1.160286 7.829578100000001e-10
-1.159286 8.0667131e-10
-1.158286 8.3133986e-10
-1.157286 8.554369e-10
-1.156286 8.774227e-10
-1.155286 8.9576888e-10
-1.154286 9.0898357e-10
-1.153286 9.1563571e-10
-1.152286 9.1437942e-10
-1.151286 9.039766299999999e-10
-1.150286 8.833189399999999e-10
-1.149286 8.514473000000001e-10
-1.148286 8.0756998e-10
-1.147286 7.510782799999999e-10
-1.146286 6.8155937e-10
-1.145286 5.9880668e-10
-1.144286 5.0282734e-10
-1.143286 3.9384624e-10
-1.142286 2.7230716000000003e-10
-1.141286 1.3887057e-10
-1.140286 -5.5917855999999994e-12
-1.139286 -1.6000553999999998e-10
-1.138286 -3.231055e-10
-1.137286 -4.9345042e-10
-1.136286 -6.6944054e-10
-1.135286 -8.4933779e-10
-1.134286 -1.0312882000000001e-09
-1.133286 -1.2133464e-09
-1.132286 -1.3935024e-09
-1.131286 -1.5697083e-09
-1.130286 -1.7399074e-09
-1.129286 -1.9020634e-09
-1.128286 -2.05419e-09
-1.127286 -2.1943789e-09
-1.126286 -2.3208296e-09
-1.125286 -2.4318759e-09
-1.124286 -2.526012e-09
-1.123286 -2.6019169e-09
-1.122286 -2.6584759e-09
-1.121286 -2.6947996e-09
-1.120286 -2.7102411000000003e-09
-1.119286 -2.7044086e-09
-1.118286 -2.677176e-09
-1.117286 -2.6286889e-09
-1.116286 -2.5593676e-09
-1.115286 -2.4699064e-09
-1.114286 -2.3612685e-09
-1.113286 -2.2346777e-09
-1.112286 -2.0916066999999998e-09
-1.111286 -1.9337610999999997e-09
-1.110286 -1.7630604e-09
-1.109286 -1.5816157e-09
-1.108286 -1.3917054e-09
-1.107286 -1.1957465e-09
-1.106286 -9.9626574e-10
-1.105286 -7.958671e-10
-1.104286 -5.9719924e-10
-1.103286 -4.0292114e-10
-1.102286 -2.156675e-10
-1.101286 -3.8013876e-11
-1.100286 1.2755768e-10
-1.099286 2.7869219999999997e-10
-1.098286 4.1319404e-10
-1.097286 5.2905748e-10
-1.096286 6.2449503e-10
-1.095286 6.9796339e-10
-1.094286 7.4818615e-10
-1.093286 7.7417361e-10
-1.092286 7.752389900000001e-10
-1.091286 7.5101054e-10
-1.090286 7.0144012e-10
-1.089286 6.268075e-10
-1.088286 5.277204e-10
-1.087286 4.0511035999999996e-10
-1.086286 2.6022445999999997e-10
-1.085286 9.461293499999999e-11
-1.084286 -8.9887261e-11
-1.083286 -2.9117264e-10
-1.082286 -5.068969499999999e-10
-1.081286 -7.344981400000001e-10
-1.080286 -9.712283099999999e-10
-1.079286 -1.2141862e-09
-1.078286 -1.4603517999999998e-09
-1.077286 -1.7066225e-09
-1.076286 -1.9498514e-09
-1.075286 -2.1868847e-09
-1.074286 -2.4146012e-09
-1.073286 -2.6299503e-09
-1.072286 -2.8299901e-09
-1.071286 -3.0119237e-09
-1.070286 -3.1731343000000003e-09
-1.069286 -3.3112183000000004e-09
-1.068286 -3.4240152e-09
-1.067286 -3.5096355999999997e-09
-1.066286 -3.566485e-09
-1.065286 -3.5932844e-09
-1.064286 -3.5890877e-09
-1.063286 -3.5532938000000002e-09
-1.062286 -3.4856559e-09
-1.061286 -3.3862857e-09
-1.060286 -3.2556534e-09
-1.059286 -3.0945826000000003e-09
-1.058286 -2.904243e-09
-1.057286 -2.6861371000000003e-09
-1.056286 -2.4420832e-09
-1.055286 -2.1741955e-09
-1.054286 -1.88486e-09
-1.053286 -1.576707e-09
-1.052286 -1.2525818e-09
-1.051286 -9.1551185e-10
-1.050286 -5.6867271e-10
-1.049286 -2.1535193e-10
-1.048286 1.4108788999999998e-10
-1.047286 4.9724691e-10
-1.046286 8.4972576e-10
-1.045286 1.1951632e-09
-1.044286 1.5302731e-09
-1.043286 1.8518796e-09
-1.042286 2.1569512e-09
-1.041286 2.4426326e-09
-1.040286 2.7062743999999998e-09
-1.039286 2.9454595e-09
-1.038286 3.1580266000000003e-09
-1.037286 3.3420901000000004e-09
-1.036286 3.4960575999999997e-09
-1.035286 3.6186422e-09
-1.034286 3.7088714e-09
-1.033286 3.766093e-09
-1.032286 3.789975999999999e-09
-1.031286 3.7805082000000005e-09
-1.030286 3.7379894e-09
-1.029286 3.663022e-09
-1.028286 3.5564975e-09
-1.027286 3.4195792000000005e-09
-1.026286 3.2536834e-09
-1.025286 3.0604571e-09
-1.024286 2.8417532000000002e-09
-1.023286 2.5996042e-09
-1.022286 2.3361939e-09
-1.021286 2.0538286e-09
-1.020286 1.7549072e-09
-1.019286 1.4418903e-09
-1.018286 1.1172709e-09
-1.017286 7.835438899999999e-10
-1.016286 4.4317787000000004e-10
-1.015286 9.858702399999999e-11
-1.014286 -2.4789472e-10
-1.013286 -5.940378000000001e-10
-1.012286 -9.3773904e-10
-1.011286 -1.277041e-09
-1.010286 -1.610149e-09
-1.009286 -1.9354449e-09
-1.008286 -2.2514983e-09
-1.007286 -2.5570745e-09
-1.006286 -2.8511393e-09
-1.005286 -3.1328606e-09
-1.004286 -3.4016078e-09
-1.003286 -3.656947e-09
-1.002286 -3.8986338e-09
-1.001286 -4.1266046e-09
-1.000286 -4.3409637e-09
-0.9992857 -4.5419688999999994e-09
-0.9982857 -4.730016e-09
-0.9972857 -4.9056204e-09
-0.9962857 -5.0693973e-09
-0.9952857 -5.2220426e-09
-0.9942857 -5.3643114e-09
-0.9932857 -5.4969973e-09
-0.9922857 -5.6209096000000005e-09
-0.9912857 -5.7368543999999994e-09
-0.9902857 -5.8456129000000006e-09
-0.9892857 -5.9479227e-09
-0.9882857 -6.0444601e-09
-0.9872857 -6.1358217e-09
-0.9862857 -6.222512800000001e-09
-0.9852857 -6.304932299999999e-09
-0.9842857 -6.3833619e-09
-0.9832857 -6.4579585e-09
-0.9822857 -6.5287490999999995e-09
-0.9812857 -6.5956254e-09
-0.9802857 -6.6583447e-09
-0.9792857 -6.7165293999999996e-09
-0.9782857 -6.7696716e-09
-0.9772857 -6.817140600000001e-09
-0.9762857 -6.8581883000000006e-09
-0.9752857 -6.8919634000000005e-09
-0.9742857 -6.9175199999999995e-09
-0.9732857 -6.9338340999999995e-09
-0.9722857 -6.9398189e-09
-0.9712857 -6.9343392e-09
-0.9702857 -6.9162315e-09
-0.9692857 -6.8843202e-09
-0.9682857 -6.8374369e-09
-0.9672857 -6.7744393e-09
-0.9662857 -6.6942271e-09
-0.9652857 -6.5957621e-09
-0.9642857 -6.4780840000000005e-09
-0.9632857 -6.340326200000001e-09
-0.9622857 -6.181728700000001e-09
-0.9612857 -6.0016533e-09
-0.9602857 -5.7995928e-09
-0.9592857 -5.5751802e-09
-0.9582857 -5.3281973e-09
-0.9572857 -5.0585775e-09
-0.9562857 -4.7664095e-09
-0.9552857 -4.4519371e-09
-0.9542857 -4.1155572e-09
-0.9532857 -3.7578163e-09
-0.9522857 -3.3794026999999998e-09
-0.9512857 -2.9811386e-09
-0.9502857 -2.5639704e-09
-0.9492857 -2.1289547e-09
-0.9482857 -1.6772455e-09
-0.9472857 -1.2100783e-09
-0.9462857 -7.2875395e-10
-0.9452857 -2.3462056999999997e-10
-0.9442857 2.7094414e-10
-0.9432857 7.865516399999999e-10
-0.9422857 1.3108212e-09
-0.9412857 1.8423983e-09
-0.9402857 2.3799726e-09
-0.9392857 2.9222956999999996e-09
-0.9382857 3.4681969000000003e-09
-0.9372857 4.0165985e-09
-0.9362857 4.5665298e-09
-0.9352857 5.117138e-09
-0.9342857 5.6677e-09
-0.9332857 6.2176285000000005e-09
-0.9322857 6.7664797e-09
-0.9312857 7.3139557e-09
-0.9302857 7.8599065e-09
-0.9292857 8.4043286e-09
-0.9282857 8.9473623e-09
-0.9272857 9.489285100000001e-09
-0.9262857 1.0030505e-08
-0.9252857 1.0571549999999999e-08
-0.9242857 1.1113055000000001e-08
-0.9232857 1.1655749999999998e-08
-0.9222857 1.2200440999999998e-08
-0.9212857 1.2747997e-08
-0.9202857 1.3299331e-08
-0.9192857 1.3855377e-08
-0.9182857 1.4417073e-08
-0.9172857 1.4985341999999998e-08
-0.9162857 1.5561068e-08
-0.9152857 1.6145076e-08
-0.9142857 1.6738115e-08
-0.9132857 1.7340834e-08
-0.9122857 1.7953766e-08
-0.9112857 1.8577310999999998e-08
-0.9102857 1.9211717000000003e-08
-0.9092857 1.9857069e-08
-0.9082857 2.0513273e-08
-0.9072857 2.1180049e-08
-0.9062857 2.1856919000000002e-08
-0.9052857 2.2543203e-08
-0.9042857 2.3238014e-08
-0.9032857 2.3940255e-08
-0.9022857 2.4648624999999997e-08
-0.9012857 2.5361612999999998e-08
-0.9002857 2.6077515e-08
-0.8992857 2.6794430999999997e-08
-0.8982857 2.7510277e-08
-0.8972857 2.8222807e-08
-0.8962857 2.8929613999999998e-08
-0.8952857 2.962815e-08
-0.8942857 3.0315743999999996e-08
-0.8932857 3.0989622e-08
-0.8922857 3.1646921e-08
-0.8912857 3.2284711e-08
-0.8902857 3.2900016e-08
-0.8892857 3.3489839e-08
-0.8882857 3.4051173e-08
-0.8872857 3.458103e-08
-0.8862857 3.5076455999999996e-08
-0.8852857 3.5534553e-08
-0.8842857 3.5952497e-08
-0.8832857 3.6327549e-08
-0.8822857 3.665708e-08
-0.8812857 3.6938574e-08
-0.8802857 3.7169653e-08
-0.8792857 3.7348077e-08
-0.8782857 3.7471756e-08
-0.8772857 3.7538753e-08
-0.8762857 3.754729e-08
-0.8752857 3.7495751e-08
-0.8742857 3.7382683e-08
-0.8732857 3.7206788e-08
-0.8722857 3.6966921e-08
-0.8712857 3.6662087e-08
-0.8702857 3.6291431e-08
-0.8692857 3.5854222e-08
-0.8682857 3.5349853999999995e-08
-0.8672857 3.477782e-08
-0.8662857 3.4137707e-08
-0.8652857 3.3429176000000004e-08
-0.8642857 3.2651956e-08
-0.8632857 3.1805814e-08
-0.8622857 3.0890550999999994e-08
-0.8612857 2.990598e-08
-0.8602857 2.8851913e-08
-0.8592857 2.7728142e-08
-0.8582857 2.6534430000000003e-08
-0.8572857 2.5270494e-08
-0.8562857 2.3935995000000002e-08
-0.8552857 2.2530521e-08
-0.8542857 2.1053582e-08
-0.8532857 1.9504606e-08
-0.8522857 1.7882923e-08
-0.8512857 1.6187767999999998e-08
-0.8502857 1.4418275e-08
-0.8492857 1.2573477e-08
-0.8482857 1.0652308e-08
-0.8472857 8.653604199999999e-09
-0.8462857 6.5761111999999995e-09
-0.8452857 4.4184888e-09
-0.8442857 2.1793208e-09
-0.8432857 -1.4287579000000001e-10
-0.8422857 -2.5496388000000003e-09
-0.8412857 -5.042548e-09
-0.8402857 -7.623211100000001e-09
-0.8392857 -1.029325e-08
-0.8382857 -1.3054284e-08
-0.8372857 -1.5907911e-08
-0.8362857 -1.8855698e-08
-0.8352857 -2.1899156e-08
-0.8342857 -2.5039730999999998e-08
-0.8332857 -2.8278785e-08
-0.8322857 -3.1617578000000003e-08
-0.8312857 -3.5057257e-08
-0.8302857 -3.8598838e-08
-0.8292857 -4.2243198e-08
-0.8282857 -4.5991061e-08
-0.8272857 -4.9842991e-08
-0.8262857 -5.3799382e-08
-0.8252857 -5.7860444e-08
-0.8242857 -6.2026212e-08
-0.8232857 -6.6296535e-08
-0.8222857 -7.067108e-08
-0.8212857 -7.5149326e-08
-0.8202857 -7.973056699999999e-08
-0.8192857 -8.4413937e-08
-0.8182857 -8.9198388e-08
-0.8172857 -9.4082708e-08
-0.8162857 -9.9065556e-08
-0.8152857 -1.0414543999999999e-07
-0.8142857 -1.0932072999999999e-07
-0.8132857 -1.1458973e-07
-0.8122857 -1.1995059e-07
-0.8112857 -1.2540144e-07
-0.8102857 -1.3094034000000002e-07
-0.8092857 -1.3656527e-07
-0.8082857 -1.4227424e-07
-0.8072857 -1.4806522e-07
-0.8062857 -1.5393621e-07
-0.8052857 -1.5988525e-07
-0.8042857 -1.6591042e-07
-0.8032857 -1.7200987000000002e-07
-0.8022857 -1.7818185e-07
-0.8012857 -1.8442469e-07
-0.8002857 -1.9073685e-07
-0.7992857 -1.971169e-07
-0.7982857 -2.0356357e-07
-0.7972857 -2.1007569e-07
-0.7962857 -2.1665232e-07
-0.7952857 -2.2329263000000002e-07
-0.7942857 -2.2999595999999998e-07
-0.7932857 -2.3676180999999999e-07
-0.7922857 -2.4358987999999996e-07
-0.7912857 -2.5048001e-07
-0.7902857 -2.5743223000000004e-07
-0.7892857 -2.6444668999999997e-07
-0.7882857 -2.7152371e-07
-0.7872857 -2.7866378e-07
-0.7862857 -2.8586746e-07
-0.7852857 -2.9313549e-07
-0.7842857 -3.0046869e-07
-0.7832857 -3.07868e-07
-0.7822857 -3.1533443e-07
-0.7812857 -3.2286904e-07
-0.7802857 -3.3047296e-07
-0.7792857 -3.3814737999999997e-07
-0.7782857 -3.4589347e-07
-0.7772857 -3.5371244e-07
-0.7762857 -3.6160546e-07
-0.7752857 -3.6957368e-07
-0.7742857 -3.7761824999999997e-07
-0.7732857 -3.8574024000000004e-07
-0.7722857 -3.9394061000000003e-07
-0.7712857 -4.0222035e-07
-0.7702857 -4.1058024000000004e-07
-0.7692857 -4.1902103999999996e-07
-0.7682857 -4.2754342e-07
-0.7672857 -4.3614786999999995e-07
-0.7662857 -4.4483484e-07
-0.7652857 -4.5360458e-07
-0.7642857 -4.6245732e-07
-0.7632857 -4.7139310000000006e-07
-0.7622857 -4.8041189e-07
-0.7612857 -4.8951354e-07
-0.7602857 -4.9869775e-07
-0.7592857 -5.0796416e-07
-0.7582857 -5.173123299999999e-07
-0.7572857 -5.267416699999999e-07
-0.7562857 -5.3625162e-07
-0.7552857 -5.458415099999999e-07
-0.7542857 -5.5551062e-07
-0.7532857 -5.652582e-07
-0.7522857 -5.7508345e-07
-0.7512857 -5.8498566e-07
-0.7502857 -5.9496403e-07
-0.7492857 -6.0501786e-07
-0.7482857 -6.1514642e-07
-0.7472857 -6.2534911e-07
-0.7462857 -6.3562533e-07
-0.7452857 -6.4597461e-07
-0.7442857 -6.5639654e-07
-0.7432857 -6.668909e-07
-0.7422857 -6.7745751e-07
-0.7412857 -6.8809634e-07
-0.7402857 -6.988075500000001e-07
-0.7392857 -7.095913600000001e-07
-0.7382857 -7.204482300000001e-07
-0.7372857 -7.3137878e-07
-0.7362857 -7.4238375e-07
-0.7352857 -7.534640500000001e-07
-0.7342857 -7.6462081e-07
-0.7332857 -7.7585538e-07
-0.7322857 -7.8716917e-07
-0.7312857 -7.9856379e-07
-0.7302857 -8.1004101e-07
-0.7292857 -8.2160279e-07
-0.7282857 -8.3325133e-07
-0.7272857 -8.449888800000001e-07
-0.7262857 -8.568178199999999e-07
-0.7252857 -8.6874063e-07
-0.7242857 -8.807600900000001e-07
-0.7232857 -8.9287902e-07
-0.7222857 -9.0510026e-07
-0.7212857 -9.1742693e-07
-0.7202857 -9.2986205e-07
-0.7192857 -9.424088200000001e-07
-0.7182857 -9.5507042e-07
-0.7172857 -9.6785024e-07
-0.7162857 -9.8075166e-07
-0.7152857 -9.9377804e-07
-0.7142857 -1.0069328e-06
-0.7132857 -1.0202196000000001e-06
-0.7122857 -1.0336417e-06
-0.7112857 -1.0472027e-06
-0.7102857 -1.0609061e-06
-0.7092857 -1.0747555e-06
-0.7082857 -1.0887542999999999e-06
-0.7072857 -1.1029062000000001e-06
-0.7062857 -1.1172145999999999e-06
-0.7052857 -1.131683e-06
-0.7042857 -1.146315e-06
-0.7032857 -1.1611141e-06
-0.7022857 -1.1760839e-06
-0.7012857 -1.1912277e-06
-0.7002857 -1.2065493000000001e-06
-0.6992857 -1.2220522e-06
-0.6982857 -1.23774e-06
-0.6972857 -1.2536161000000001e-06
-0.6962857 -1.2696843000000001e-06
-0.6952857 -1.2859482e-06
-0.6942857 -1.3024116e-06
-0.6932857 -1.3190782000000001e-06
-0.6922857 -1.3359517e-06
-0.6912857 -1.3530361e-06
-0.6902857 -1.3703352e-06
-0.6892857 -1.3878532e-06
-0.6882857 -1.405594e-06
-0.6872857 -1.4235618e-06
-0.6862857 -1.4417608e-06
-0.6852857 -1.4601953000000001e-06
-0.6842857 -1.4788697000000001e-06
-0.6832857 -1.4977886e-06
-0.6822857 -1.5169563e-06
-0.6812857 -1.5363778e-06
-0.6802857 -1.5560577e-06
-0.6792857 -1.5760008e-06
-0.6782857 -1.5962122e-06
-0.6772857 -1.6166968000000002e-06
-0.6762857 -1.6374596e-06
-0.6752857 -1.6585059e-06
-0.6742857 -1.6798405999999999e-06
-0.6732857 -1.7014693999999999e-06
-0.6722857 -1.7233971999999999e-06
-0.6712857 -1.7456298e-06
-0.6702857 -1.7681725e-06
-0.6692857 -1.7910306000000001e-06
-0.6682857 -1.8142098e-06
-0.6672857 -1.8377151999999999e-06
-0.6662857 -1.8615527e-06
-0.6652857 -1.8857277000000001e-06
-0.6642857 -1.9102457e-06
-0.6632857 -1.9351123e-06
-0.6622857 -1.9603331e-06
-0.6612857 -1.9859131e-06
-0.6602857 -2.0118581999999997e-06
-0.6592857 -2.0381736999999997e-06
-0.6582857 -2.0648649e-06
-0.6572857 -2.0919370999999997e-06
-0.6562857 -2.1193957e-06
-0.6552857 -2.1472459e-06
-0.6542857 -2.1754929e-06
-0.6532857 -2.2041418e-06
-0.6522857 -2.2331978e-06
-0.6512857 -2.2626661e-06
-0.6502857 -2.2925516e-06
-0.6492857 -2.3228592e-06
-0.6482857 -2.3535941e-06
-0.6472857 -2.384761e-06
-0.6462857 -2.4163649e-06
-0.6452857 -2.4484107e-06
-0.6442857 -2.4809031e-06
-0.6432857 -2.5138471e-06
-0.6422857 -2.5472476000000002e-06
-0.6412857 -2.5811092e-06
-0.6402857 -2.6154369e-06
-0.6392857 -2.6502356e-06
-0.6382857 -2.6855101e-06
-0.6372857 -2.7212653e-06
-0.6362857 -2.7575062e-06
-0.6352857 -2.7942377000000002e-06
-0.6342857 -2.831465e-06
-0.6332857 -2.8691931e-06
-0.6322857 -2.907427e-06
-0.6312857 -2.9461722e-06
-0.6302857 -2.9854338e-06
-0.6292857 -3.0252170999999996e-06
-0.6282857 -3.0655276e-06
-0.6272857 -3.106371e-06
-0.6262857 -3.1477526e-06
-0.6252857 -3.1896786000000004e-06
-0.6242857 -3.2321545e-06
-0.6232857 -3.2751860000000005e-06
-0.6222857 -3.3187796e-06
-0.6212857 -3.3629412e-06
-0.6202857 -3.407677e-06
-0.6192857 -3.4529933e-06
-0.6182857 -3.4988968e-06
-0.6172857 -3.5453940000000002e-06
-0.6162857 -3.5924913e-06
-0.6152857 -3.6401957e-06
-0.6142857 -3.6885144e-06
-0.6132857 -3.7374540999999997e-06
-0.6122857 -3.7870219e-06
-0.6112857 -3.8372253e-06
-0.6102857 -3.8880717e-06
-0.6092857 -3.9395683e-06
-0.6082857 -3.9917232e-06
-0.6072857 -4.0445439e-06
-0.6062857 -4.0980378e-06
-0.6052857 -4.1522135e-06
-0.6042857 -4.2070788e-06
-0.6032857 -4.2626418000000005e-06
-0.6022857 -4.3189107000000005e-06
-0.6012857 -4.3758941e-06
-0.6002857 -4.4336005e-06
-0.5992857 -4.4920384e-06
-0.5982857 -4.5512163e-06
-0.5972857 -4.6111431e-06
-0.5962857 -4.6718274e-06
-0.5952857 -4.7332783e-06
-0.5942857 -4.7955048e-06
-0.5932857 -4.8585157e-06
-0.5922857 -4.9223206999999996e-06
-0.5912857 -4.9869286e-06
-0.5902857 -5.0523482e-06
-0.5892857 -5.1185896e-06
-0.5882857 -5.1856617e-06
-0.5872857 -5.2535739e-06
-0.5862857 -5.3223356e-06
-0.5852857 -5.391956e-06
-0.5842857 -5.4624447e-06
-0.5832857 -5.5338113e-06
-0.5822857 -5.6060649e-06
-0.5812857 -5.679215300000001e-06
-0.5802857 -5.7532716e-06
-0.5792857 -5.8282435e-06
-0.5782857 -5.9041401e-06
-0.5772857 -5.9809707e-06
-0.5762857 -6.0587446e-06
-0.5752857 -6.1374713e-06
-0.5742857 -6.2171601e-06
-0.5732857 -6.2978202000000005e-06
-0.5722857 -6.3794609e-06
-0.5712857 -6.4620913e-06
-0.5702857 -6.5457208e-06
-0.5692857 -6.6303585e-06
-0.5682857 -6.7160137e-06
-0.5672857 -6.802695699999999e-06
-0.5662857 -6.8904129e-06
-0.5652857 -6.9791753e-06
-0.5642857 -7.0689921e-06
-0.5632857 -7.1598726999999995e-06
-0.5622857 -7.2518262e-06
-0.5612857 -7.3448618e-06
-0.5602857 -7.4389895e-06
-0.5592857 -7.5342193e-06
-0.5582857 -7.6305604e-06
-0.5572857 -7.7280234e-06
-0.5562857 -7.8266183e-06
-0.5552857 -7.926355e-06
-0.5542857 -8.0272443e-06
-0.5532857 -8.1292974e-06
-0.5522857 -8.2325251e-06
-0.5512857 -8.3369386e-06
-0.5502857 -8.4425494e-06
-0.5492857 -8.5493696e-06
-0.5482857 -8.6574111e-06
-0.5472857 -8.7666862e-06
-0.5462857 -8.8772083e-06
-0.5452857 -8.988990199999999e-06
-0.5442857 -9.1020461e-06
-0.5432857 -9.2163887e-06
-0.5422857 -9.3320331e-06
-0.5412857 -9.448993400000001e-06
-0.5402857 -9.5672846e-06
-0.5392857 -9.686921500000001e-06
-0.5382857 -9.8079205e-06
-0.5372857 -9.930296599999999e-06
-0.5362857 -1.0054066999999999e-05
-0.5352857 -1.0179247e-05
-0.5342857 -1.0305853e-05
-0.5332857 -1.0433904000000001e-05
-0.5322857 -1.0563415e-05
-0.5312857 -1.0694405e-05
-0.5302857 -1.0826891e-05
-0.5292857 -1.0960891e-05
-0.5282857 -1.1096422000000001e-05
-0.5272857 -1.1233502e-05
-0.5262857 -1.1372151e-05
-0.5252857 -1.1512386e-05
-0.5242857 -1.1654225000000001e-05
-0.5232857 -1.1797687e-05
-0.5222857 -1.1942790999999999e-05
-0.5212857 -1.2089554e-05
-0.5202857 -1.2237994e-05
-0.5192857 -1.2388131e-05
-0.5182857 -1.2539981e-05
-0.5172857 -1.2693564999999999e-05
-0.5162857 -1.2848898e-05
-0.5152857 -1.3005999999999999e-05
-0.5142857 -1.3164888999999998e-05
-0.5132857 -1.3325581000000001e-05
-0.5122857 -1.3488095e-05
-0.5112857 -1.3652448999999999e-05
-0.5102857 -1.3818661e-05
-0.5092857 -1.3986747e-05
-0.5082857 -1.4156724000000002e-05
-0.5072857 -1.4328611999999998e-05
-0.5062857 -1.4502426e-05
-0.5052857 -1.4678186e-05
-0.5042857 -1.4855908e-05
-0.5032857 -1.5035612000000002e-05
-0.5022857 -1.5217313e-05
-0.5012857 -1.5401029e-05
-0.5002857 -1.5586781e-05
-0.4992857 -1.5774584e-05
-0.4982857 -1.596446e-05
-0.4972857 -1.6156424e-05
-0.4962857 -1.6350498e-05
-0.4952857 -1.6546700000000002e-05
-0.4942857 -1.6745051e-05
-0.4932857 -1.694557e-05
-0.4922857 -1.714828e-05
-0.4912857 -1.7353199000000002e-05
-0.4902857 -1.7560349e-05
-0.4892857 -1.7769753e-05
-0.4882857 -1.7981434e-05
-0.4872857 -1.8195412e-05
-0.4862857 -1.8411713e-05
-0.4852857 -1.8630358999999998e-05
-0.4842857 -1.8851375000000002e-05
-0.4832857 -1.9074784999999998e-05
-0.4822857 -1.9300616e-05
-0.4812857 -1.9528892e-05
-0.4802857 -1.9759638e-05
-0.4792857 -1.9992882e-05
-0.4782857 -2.022865e-05
-0.4772857 -2.0466969e-05
-0.4762857 -2.0707867e-05
-0.4752857 -2.0951370000000002e-05
-0.4742857 -2.1197508e-05
-0.4732857 -2.1446307e-05
-0.4722857 -2.1697798000000002e-05
-0.4712857 -2.1952008e-05
-0.4702857 -2.2208965e-05
-0.4692857 -2.2468699e-05
-0.4682857 -2.2731237e-05
-0.4672857 -2.299661e-05
-0.4662857 -2.3264846e-05
-0.4652857 -2.3535974e-05
-0.4642857 -2.3810023e-05
-0.4632857 -2.4087021e-05
-0.4622857 -2.4366997e-05
-0.4612857 -2.4649980999999997e-05
-0.4602857 -2.4936e-05
-0.4592857 -2.5225083e-05
-0.4582857 -2.5517258000000002e-05
-0.4572857 -2.5812554e-05
-0.4562857 -2.6110999000000002e-05
-0.4552857 -2.6412621e-05
-0.4542857 -2.6717446999999998e-05
-0.4532857 -2.7025507e-05
-0.4522857 -2.7336827e-05
-0.4512857 -2.7651437999999998e-05
-0.4502857 -2.7969367e-05
-0.4492857 -2.829064e-05
-0.4482857 -2.861529e-05
-0.4472857 -2.8943342e-05
-0.4462857 -2.9274824e-05
-0.4452857 -2.9609768e-05
-0.4442857 -2.9948202e-05
-0.4432857 -3.0290158000000002e-05
-0.4422857 -3.0635664e-05
-0.4412857 -3.0984751e-05
-0.4402857 -3.1337447000000004e-05
-0.4392857 -3.1693786999999996e-05
-0.4382857 -3.2053802e-05
-0.4372857 -3.2417523e-05
-0.4362857 -3.2784982e-05
-0.4352857 -3.3156215e-05
-0.4342857 -3.3531254e-05
-0.4332857 -3.3910135e-05
-0.4322857 -3.4292893e-05
-0.4312857 -3.4679564e-05
-0.4302857 -3.5070184e-05
-0.4292857 -3.5464791e-05
-0.4282857 -3.586342e-05
-0.4272857 -3.6266113000000004e-05
-0.4262857 -3.6672904000000004e-05
-0.4252857 -3.7083836e-05
-0.4242857 -3.749895e-05
-0.4232857 -3.7918281e-05
-0.4222857 -3.8341871999999996e-05
-0.4212857 -3.8769767e-05
-0.4202857 -3.9202004e-05
-0.4192857 -3.9638627e-05
-0.4182857 -4.0079678e-05
-0.4172857 -4.05252e-05
-0.4162857 -4.0975232e-05
-0.4152857 -4.1429819999999996e-05
-0.4142857 -4.1889007e-05
-0.4132857 -4.2352835e-05
-0.4122857 -4.2821347e-05
-0.4112857 -4.3294585e-05
-0.4102857 -4.3772593e-05
-0.4092857 -4.4255415000000004e-05
-0.4082857 -4.4743095e-05
-0.4072857 -4.5235672e-05
-0.4062857 -4.5733191e-05
-0.4052857 -4.6235695e-05
-0.4042857 -4.674323e-05
-0.4032857 -4.7255836e-05
-0.4022857 -4.7773551e-05
-0.4012857 -4.8296424999999996e-05
-0.4002857 -4.8824495000000006e-05
-0.3992857 -4.935780599999999e-05
-0.3982857 -4.9896403e-05
-0.3972857 -5.0440325999999997e-05
-0.3962857 -5.0989615e-05
-0.3952857 -5.1544316000000004e-05
-0.3942857 -5.2104468e-05
-0.3932857 -5.2670116999999996e-05
-0.3922857 -5.3241307999999996e-05
-0.3912857 -5.3818076e-05
-0.3902857 -5.4400471e-05
-0.3892857 -5.4988532999999994e-05
-0.3882857 -5.5582308e-05
-0.3872857 -5.6181841000000004e-05
-0.3862857 -5.6787172e-05
-0.3852857 -5.7398353e-05
-0.3842857 -5.8015422e-05
-0.3832857 -5.8638432e-05
-0.3822857 -5.9267427e-05
-0.3812857 -5.9902453e-05
-0.3802857 -6.0543556e-05
-0.3792857 -6.1190792e-05
-0.3782857 -6.1844202e-05
-0.3772857 -6.250384100000001e-05
-0.3762857 -6.316975599999999e-05
-0.3752857 -6.3842003e-05
-0.3742857 -6.4520628e-05
-0.3732857 -6.5205688e-05
-0.3722857 -6.5897234e-05
-0.3712857 -6.6595322e-05
-0.3702857 -6.7300005e-05
-0.3692857 -6.801133699999999e-05
-0.3682857 -6.872937799999999e-05
-0.3672857 -6.9454182e-05
-0.3662857 -7.0185803e-05
-0.3652857 -7.0924301e-05
-0.3642857 -7.1669734e-05
-0.3632857 -7.2422159e-05
-0.3622857 -7.3181639e-05
-0.3612857 -7.3948223e-05
-0.3602857 -7.4721981e-05
-0.3592857 -7.550296499999999e-05
-0.3582857 -7.6291235e-05
-0.3572857 -7.7086855e-05
-0.3562857 -7.7889882e-05
-0.3552857 -7.8700378e-05
-0.3542857 -7.9518401e-05
-0.3532857 -8.0344012e-05
-0.3522857 -8.1177274e-05
-0.3512857 -8.2018244e-05
-0.3502857 -8.2866984e-05
-0.3492857 -8.3723552e-05
-0.3482857 -8.4588009e-05
-0.3472857 -8.546042e-05
-0.3462857 -8.6340839e-05
-0.3452857 -8.722933000000001e-05
-0.3442857 -8.812595499999999e-05
-0.3432857 -8.9030772e-05
-0.3422857 -8.994383600000001e-05
-0.3412857 -9.0865211e-05
-0.3402857 -9.1794959e-05
-0.3392857 -9.273314299999999e-05
-0.3382857 -9.3679819e-05
-0.3372857 -9.463504399999999e-05
-0.3362857 -9.5598887e-05
-0.3352857 -9.6571409e-05
-0.3342857 -9.755266300000001e-05
-0.3332857 -9.854271599999999e-05
-0.3322857 -9.9541626e-05
-0.3312857 -0.00010054946000000001
-0.3302857 -0.00010156627000000002
-0.3292857 -0.00010259213999999999
-0.3282857 -0.00010362712000000001
-0.3272857 -0.00010467128
-0.3262857 -0.00010572468
-0.3252857 -0.00010678738
-0.3242857 -0.00010785946
-0.3232857 -0.00010894097
-0.3222857 -0.00011003199
-0.3212857 -0.00011113258
-0.3202857 -0.0001122428
-0.3192857 -0.00011336273
-0.3182857 -0.00011449243
-0.3172857 -0.000115632
-0.3162857 -0.00011678147
-0.3152857 -0.00011794094000000001
-0.3142857 -0.00011911047000000001
-0.3132857 -0.00012029013
-0.3122857 -0.00012148
-0.3112857 -0.00012268015
-0.3102857 -0.00012389064999999999
-0.3092857 -0.00012511159000000002
-0.3082857 -0.00012634304
-0.3072857 -0.00012758507
-0.3062857 -0.00012883774999999998
-0.3052857 -0.00013010116000000002
-0.3042857 -0.00013137537999999998
-0.3032857 -0.0001326605
-0.3022857 -0.00013395658
-0.3012857 -0.00013526369
-0.3002857 -0.00013658192000000002
-0.2992857 -0.00013791134999999999
-0.2982857 -0.00013925206
-0.2972857 -0.00014060413
-0.2962857 -0.00014196762
-0.2952857 -0.00014334262000000001
-0.2942857 -0.00014472921
-0.2932857 -0.00014612747
-0.2922857 -0.00014753747
-0.2912857 -0.00014895928000000001
-0.2902857 -0.00015039300000000002
-0.2892857 -0.0001518387
-0.2882857 -0.00015329645
-0.2872857 -0.00015476633
-0.2862857 -0.00015624842
-0.2852857 -0.0001577428
-0.2842857 -0.00015924954000000002
-0.2832857 -0.00016076874
-0.2822857 -0.00016230046
-0.2812857 -0.00016384477
-0.2802857 -0.00016540176
-0.2792857 -0.00016697152
-0.2782857 -0.00016855411
-0.2772857 -0.00017014960000000001
-0.2762857 -0.00017175809
-0.2752857 -0.00017337965
-0.2742857 -0.00017501435
-0.2732857 -0.00017666229
-0.2722857 -0.00017832352
-0.2712857 -0.00017999815
-0.2702857 -0.00018168625999999999
-0.2692857 -0.0001833879
-0.2682857 -0.00018510317
-0.2672857 -0.00018683215
-0.2662857 -0.00018857493
-0.2652857 -0.00019033158
-0.2642857 -0.0001921022
-0.2632857 -0.00019388684999999998
-0.2622857 -0.00019568563000000002
-0.2612857 -0.00019749862000000001
-0.2602857 -0.00019932588000000001
-0.2592857 -0.00020116752
-0.2582857 -0.00020302361
-0.2572857 -0.00020489426
-0.2562857 -0.00020677955
-0.2552857 -0.00020867956
-0.2542857 -0.00021059438
-0.2532857 -0.00021252411
-0.2522857 -0.00021446881
-0.2512857 -0.00021642858999999998
-0.2502857 -0.00021840351
-0.2492857 -0.00022039368999999997
-0.2482857 -0.00022239919
-0.2472857 -0.00022442014
-0.2462857 -0.00022645659
-0.2452857 -0.00022850866
-0.2442857 -0.00023057642000000003
-0.2432857 -0.00023265995000000002
-0.2422857 -0.00023475939
-0.2412857 -0.00023687478
-0.2402857 -0.00023900622999999997
-0.2392857 -0.00024115382000000003
-0.2382857 -0.00024331764000000002
-0.2372857 -0.00024549781
-0.2362857 -0.0002476944
-0.2352857 -0.0002499075
-0.2342857 -0.00025213719
-0.2332857 -0.00025438355000000003
-0.2322857 -0.00025664669000000003
-0.2312857 -0.00025892671
-0.2302857 -0.00026122366
-0.2292857 -0.00026353766
-0.2282857 -0.00026586879000000004
-0.2272857 -0.00026821715
-0.2262857 -0.00027058280999999997
-0.2252857 -0.00027296587
-0.2242857 -0.00027536641
-0.2232857 -0.00027778453
-0.2222857 -0.00028022032000000005
-0.2212857 -0.00028267384
-0.2202857 -0.00028514521
-0.2192857 -0.0002876345
-0.2182857 -0.00029014182
-0.2172857 -0.00029266723000000004
-0.2162857 -0.00029521084
-0.2152857 -0.00029777273
-0.2142857 -0.00030035299000000004
-0.2132857 -0.00030295171
-0.2122857 -0.00030556896
-0.2112857 -0.00030820486
-0.2102857 -0.00031085947
-0.2092857 -0.00031353291
-0.2082857 -0.00031622523999999996
-0.2072857 -0.00031893655
-0.2062857 -0.00032166695
-0.2052857 -0.00032441651
-0.2042857 -0.00032718533
-0.2032857 -0.00032997349999999996
-0.2022857 -0.00033278111000000003
-0.2012857 -0.00033560825
-0.2002857 -0.00033845502
-0.1992857 -0.00034132149
-0.1982857 -0.00034420777
-0.1972857 -0.00034711394999999997
-0.1962857 -0.00035004011
-0.1952857 -0.00035298633
-0.1942857 -0.00035595272
-0.1932857 -0.00035893936
-0.1922857 -0.00036194633
-0.1912857 -0.00036497374
-0.1902857 -0.00036802168999999996
-0.1892857 -0.00037109023000000003
-0.1882857 -0.00037417947
-0.1872857 -0.00037728950999999997
-0.1862857 -0.00038042041999999997
-0.1852857 -0.0003835723
-0.1842857 -0.00038674521
-0.1832857 -0.00038993926
-0.1822857 -0.00039315454999999997
-0.1812857 -0.00039639117
-0.1802857 -0.00039964921000000005
-0.1792857 -0.00040292870999999997
-0.1782857 -0.00040622981000000005
-0.1772857 -0.00040955255999999997
-0.1762857 -0.00041289704
-0.1752857 -0.00041626335999999997
-0.1742857 -0.00041965159
-0.1732857 -0.00042306182999999996
-0.1722857 -0.00042649413
-0.1712857 -0.00042994861
-0.1702857 -0.00043342534
-0.1692857 -0.00043692439
-0.1682857 -0.00044044586999999997
-0.1672857 -0.0004439898
-0.1662857 -0.00044755629
-0.1652857 -0.00045114548000000005
-0.1642857 -0.00045475736000000005
-0.1632857 -0.00045839205999999993
-0.1622857 -0.00046204963999999996
-0.1612857 -0.00046573023
-0.1602857 -0.00046943383
-0.1592857 -0.00047316057
-0.1582857 -0.00047691054999999996
-0.1572857 -0.00048068382
-0.1562857 -0.00048448046000000003
-0.1552857 -0.00048830052
-0.1542857 -0.00049214409
-0.1532857 -0.0004960113099999999
-0.1522857 -0.0004999021700000001
-0.1512857 -0.00050381682
-0.1502857 -0.0005077552900000001
-0.1492857 -0.00051171769
-0.1482857 -0.00051570405
-0.1472857 -0.00051971451
-0.1462857 -0.00052374912
-0.1452857 -0.00052780792
-0.1442857 -0.00053189106
-0.1432857 -0.00053599852
-0.1422857 -0.00054013044
-0.1412857 -0.00054428688
-0.1402857 -0.00054846791
-0.1392857 -0.0005526736
-0.1382857 -0.0005569040199999999
-0.1372857 -0.00056115923
-0.1362857 -0.00056543936
-0.1352857 -0.0005697444100000001
-0.1342857 -0.00057407447
-0.1332857 -0.0005784296300000001
-0.1322857 -0.00058280993
-0.1312857 -0.00058721544
-0.1302857 -0.00059164622
-0.1292857 -0.00059610234
-0.1282857 -0.00060058383
-0.1272857 -0.00060509078
-0.1262857 -0.0006096232899999999
-0.1252857 -0.0006141813600000001
-0.1242857 -0.0006187650800000001
-0.1232857 -0.00062337449
-0.1222857 -0.00062800968
-0.1212857 -0.00063267066
-0.1202857 -0.00063735752
-0.1192857 -0.00064207029
-0.1182857 -0.00064680903
-0.1172857 -0.00065157378
-0.1162857 -0.00065636464
-0.1152857 -0.00066118159
-0.1142857 -0.0006660247
-0.1132857 -0.0006708940400000001
-0.1122857 -0.00067578962
-0.1112857 -0.0006807115400000001
-0.1102857 -0.0006856597800000001
-0.1092857 -0.0006906344400000001
-0.1082857 -0.00069563553
-0.1072857 -0.00070066308
-0.1062857 -0.00070571714
-0.1052857 -0.00071079776
-0.1042857 -0.0007159049799999999
-0.1032857 -0.00072103885
-0.1022857 -0.0007261994100000001
-0.1012857 -0.00073138667
-0.1002857 -0.0007366006699999999
-9.9285714E-02 -0.0007418415
-9.8285712E-02 -0.00074710911
-9.7285718E-02 -0.0007524035899999999
-9.6285716E-02 -0.00075772496
-9.5285714E-02 -0.00076307324
-9.4285712E-02 -0.0007684485399999999
-9.3285717E-02 -0.0007738507499999999
-9.2285715E-02 -0.0007792799799999999
-9.1285713E-02 -0.0007847363099999999
-9.0285711E-02 -0.0007902196600000001
-8.9285716E-02 -0.0007957301000000001
-8.8285714E-02 -0.0008012676499999999
-8.7285712E-02 -0.0008068324
-8.6285718E-02 -0.0008124242400000001
-8.5285716E-02 -0.0008180432799999999
-8.4285714E-02 -0.00082368952
-8.3285712E-02 -0.0008293629400000001
-8.2285717E-02 -0.0008350636600000001
-8.1285715E-02 -0.0008407915600000001
-8.0285713E-02 -0.00084654675
-7.9285711E-02 -0.0008523292299999999
-7.8285716E-02 -0.00085813899
-7.7285714E-02 -0.00086397604
-7.6285712E-02 -0.00086984037
-7.5285718E-02 -0.00087573198
-7.4285716E-02 -0.0008816508900000001
-7.3285714E-02 -0.00088759707
-7.2285712E-02 -0.00089357054
-7.1285717E-02 -0.0008995712999999999
-7.0285715E-02 -0.00090559934
-6.9285713E-02 -0.00091165466
-6.8285711E-02 -0.00091773727
-6.7285717E-02 -0.00092384716
-6.6285715E-02 -0.00092998425
-6.5285712E-02 -0.00093614863
-6.4285718E-02 -0.0009423401900000001
-6.3285716E-02 -0.0009485589500000001
-6.2285714E-02 -0.00095480491
-6.1285716E-02 -0.00096107797
-6.0285714E-02 -0.00096737822
-5.9285715E-02 -0.0009737054800000001
-5.8285713E-02 -0.00098005985
-5.7285715E-02 -0.00098644123
-5.6285713E-02 -0.00099284962
-5.5285715E-02 -0.00099928502
-5.4285713E-02 -0.0010057472999999999
-5.3285714E-02 -0.0010122366000000001
-5.2285716E-02 -0.0010187527000000002
-5.1285714E-02 -0.0010252956
-5.0285716E-02 -0.0010318652
-4.9285714E-02 -0.0010384615999999998
-4.8285715E-02 -0.0010450846000000001
-4.7285713E-02 -0.0010517343
-4.6285715E-02 -0.0010584106
-4.5285713E-02 -0.0010651134
-4.4285715E-02 -0.0010718427
-4.3285713E-02 -0.0010785984
-4.2285714E-02 -0.0010853805
-4.1285716E-02 -0.0010921888999999999
-4.0285714E-02 -0.0010990236
-3.9285716E-02 -0.0011058844
-3.8285714E-02 -0.0011127714
-3.7285715E-02 -0.0011196845
-3.6285713E-02 -0.0011266236
-3.5285715E-02 -0.0011335886
-3.4285713E-02 -0.0011405795
-3.3285715E-02 -0.0011475961
-3.2285713E-02 -0.0011546385
-3.1285714E-02 -0.0011617066
-3.0285714E-02 -0.0011688001999999999
-2.9285714E-02 -0.0011759193
-2.8285714E-02 -0.0011830638
-2.7285714E-02 -0.0011902336
-2.6285714E-02 -0.0011974286
-2.5285713E-02 -0.0012046487999999998
-2.4285715E-02 -0.0012118941
-2.3285715E-02 -0.0012191642
-2.2285715E-02 -0.0012264592
-2.1285715E-02 -0.001233779
-2.0285714E-02 -0.0012411235
-1.9285714E-02 -0.0012484924999999999
-1.8285714E-02 -0.0012558859
-1.7285714E-02 -0.0012633036
-1.6285714E-02 -0.0012707455
-1.5285715E-02 -0.0012782116
-1.4285714E-02 -0.0012857015
-1.3285714E-02 -0.0012932153
-1.2285714E-02 -0.0013007529
-1.1285714E-02 -0.0013083139
-1.0285715E-02 -0.0013158985
-9.2857145E-03 -0.0013235064
-8.2857143E-03 -0.0013311374
-7.2857141E-03 -0.0013387916
-6.2857145E-03 -0.0013464686
-5.2857143E-03 -0.0013541684000000001
-4.2857141E-03 -0.0013618907
-3.2857142E-03 -0.0013696355
-2.2857143E-03 -0.0013774026
-1.2857143E-03 -0.0013851919000000001
-2.8571428E-04 -0.0013930031000000001
7.1428571E-04 -0.0014008361
1.7142857E-03 -0.0014086908
2.7142856E-03 -0.001416567
3.7142858E-03 -0.0014244645
4.7142855E-03 -0.0014323831
5.7142857E-03 -0.0014403227
6.7142858E-03 -0.0014482831
7.7142855E-03 -0.0014562641000000001
8.7142857E-03 -0.0014642655
9.7142858E-03 -0.0014722871
1.0714286E-02 -0.0014803288
1.1714286E-02 -0.0014883903
1.2714285E-02 -0.0014964714
1.3714286E-02 -0.001504572
1.4714286E-02 -0.0015126919
1.5714286E-02 -0.0015208308
1.6714286E-02 -0.0015289885
1.7714286E-02 -0.0015371648000000002
1.8714286E-02 -0.0015453596999999999
1.9714287E-02 -0.0015535728
2.0714285E-02 -0.0015618039
2.1714285E-02 -0.0015700527
2.2714285E-02 -0.0015783191
2.3714285E-02 -0.0015866028
2.4714286E-02 -0.0015949036000000002
2.5714286E-02 -0.0016032212000000002
2.6714286E-02 -0.0016115557
2.7714286E-02 -0.0016199065
2.8714286E-02 -0.0016282735000000001
2.9714286E-02 -0.0016366565000000002
3.0714286E-02 -0.0016450551000000001
3.1714287E-02 -0.0016534692000000001
3.2714285E-02 -0.0016618984000000001
3.3714287E-02 -0.0016703427
3.4714285E-02 -0.0016788015000000001
3.5714287E-02 -0.0016872747000000001
3.6714286E-02 -0.0016957621
3.7714284E-02 -0.0017042634
3.8714286E-02 -0.0017127782
3.9714284E-02 -0.0017213066
4.0714286E-02 -0.0017298478000000001
4.1714285E-02 -0.0017384018000000002
4.2714287E-02 -0.0017469682999999999
4.3714285E-02 -0.0017555471
4.4714287E-02 -0.0017641376
4.5714285E-02 -0.0017727398
4.6714287E-02 -0.0017813532
4.7714286E-02 -0.0017899775999999999
4.8714284E-02 -0.0017986125
4.9714286E-02 -0.0018072578
5.0714284E-02 -0.0018159130999999998
5.1714286E-02 -0.0018245782000000002
5.2714285E-02 -0.0018332525999999998
5.3714287E-02 -0.0018419360999999998
5.4714285E-02 -0.0018506284
5.5714287E-02 -0.0018593289
5.6714285E-02 -0.0018680375
5.7714287E-02 -0.0018767538
5.8714285E-02 -0.0018854773
5.9714288E-02 -0.0018942078999999998
6.0714286E-02 -0.001902945
6.1714284E-02 -0.0019116883999999998
6.2714286E-02 -0.0019204377
6.3714288E-02 -0.0019291924999999999
6.4714283E-02 -0.0019379526000000002
6.5714285E-02 -0.0019467174
6.6714287E-02 -0.0019554866
6.7714289E-02 -0.0019642599
6.8714283E-02 -0.0019730369
6.9714285E-02 -0.0019818171
7.0714287E-02 -0.0019906003
7.1714282E-02 -0.0019993859999999997
7.2714284E-02 -0.0020081737999999997
7.3714286E-02 -0.0020169633
7.4714288E-02 -0.0020257541
7.5714283E-02 -0.0020345458
7.6714285E-02 -0.0020433381
7.7714287E-02 -0.0020521305
7.8714289E-02 -0.0020609226
7.9714283E-02 -0.0020697140000000003
8.0714285E-02 -0.0020785043
8.1714287E-02 -0.0020872929
8.2714289E-02 -0.0020960797
8.3714284E-02 -0.002104864
8.4714286E-02 -0.0021136455
8.5714288E-02 -0.0021224236000000002
8.6714283E-02 -0.002131198
8.7714285E-02 -0.0021399683
8.8714287E-02 -0.0021487338
8.9714289E-02 -0.0021574942
9.0714283E-02 -0.0021662492
9.1714285E-02 -0.0021749982
9.2714287E-02 -0.0021837405999999998
9.3714289E-02 -0.0021924761
9.4714284E-02 -0.0022012042
9.5714286E-02 -0.0022099244
9.6714288E-02 -0.0022186363
9.7714283E-02 -0.0022273392
9.8714285E-02 -0.0022360327
9.9714287E-02 -0.0022447164
0.1007143 -0.0022533897
0.1017143 -0.0022620520999999997
0.1027143 -0.0022707032
0.1037143 -0.0022793423
0.1047143 -0.0022879691
0.1057143 -0.0022965829
0.1067143 -0.0023051833
0.1077143 -0.0023137696
0.1087143 -0.0023223416
0.1097143 -0.0023308985
0.1107143 -0.0023394397
0.1117143 -0.002347965
0.1127143 -0.0023564735
0.1137143 -0.0023649648999999997
0.1147143 -0.0023734385
0.1157143 -0.0023818937
0.1167143 -0.00239033
0.1177143 -0.0023987468
0.1187143 -0.0024071436
0.1197143 -0.0024155199
0.1207143 -0.002423875
0.1217143 -0.0024322083999999996
0.1227143 -0.0024405193
0.1237143 -0.0024488074
0.1247143 -0.002457072
0.1257143 -0.0024653125
0.1267143 -0.0024735284
0.1277143 -0.0024817189
0.1287143 -0.0024898836000000002
0.1297143 -0.0024980218000000003
0.1307143 -0.0025061328
0.1317143 -0.0025142162
0.1327143 -0.0025222713
0.1337143 -0.0025302974
0.1347143 -0.0025382938
0.1357143 -0.0025462601
0.1367143 -0.0025541955
0.1377143 -0.0025620992999999996
0.1387143 -0.0025699712
0.1397143 -0.0025778103
0.1407143 -0.0025856161000000003
0.1417143 -0.0025933879
0.1427143 -0.002601125
0.1437143 -0.0026088268
0.1447143 -0.0026164926
0.1457143 -0.0026241218
0.1467143 -0.0026317137
0.1477143 -0.0026392677999999997
0.1487143 -0.0026467831
0.1497143 -0.0026542592
0.1507143 -0.0026616954
0.1517143 -0.002669091
0.1527143 -0.0026764453999999997
0.1537143 -0.0026837577
0.1547143 -0.0026910273
0.1557143 -0.0026982536
0.1567143 -0.0027054359000000003
0.1577143 -0.0027125734
0.1587143 -0.0027196655
0.1597143 -0.0027267115
0.1607143 -0.0027337106
0.1617143 -0.0027406622
0.1627143 -0.0027475654999999997
0.1637143 -0.0027544198
0.1647143 -0.0027612245
0.1657143 -0.0027679785
0.1667143 -0.0027746815
0.1677143 -0.0027813327
0.1687143 -0.002787931
0.1697143 -0.0027944761
0.1707143 -0.0028009669999999997
0.1717143 -0.0028074031
0.1727143 -0.0028137836
0.1737143 -0.0028201077
0.1747143 -0.0028263747000000002
0.1757143 -0.0028325838
0.1767143 -0.0028387341
0.1777143 -0.002844825
0.1787143 -0.0028508559
0.1797143 -0.0028568255999999997
0.1807143 -0.0028627337
0.1817143 -0.0028685792
0.1827143 -0.0028743614
0.1837143 -0.0028800796
0.1847143 -0.002885733
0.1857143 -0.0028913208
0.1867143 -0.0028968420999999998
0.1877143 -0.0029022962
0.1887143 -0.0029076822
0.1897143 -0.0029129995
0.1907143 -0.0029182471
0.1917143 -0.0029234243
0.1927143 -0.0029285304
0.1937143 -0.0029335644
0.1947143 -0.0029385257000000002
0.1957143 -0.0029434133
0.1967143 -0.0029482266
0.1977143 -0.0029529647
0.1987143 -0.0029576267
0.1997143 -0.0029622121
0.2007143 -0.0029667197000000003
0.2017143 -0.0029711489
0.2027143 -0.0029754989
0.2037143 -0.0029797688
0.2047143 -0.0029839579
0.2057143 -0.0029880654
0.2067143 -0.0029920902
0.2077143 -0.0029960318
0.2087143 -0.0029998891
0.2097143 -0.0030036615
0.2107143 -0.0030073481
0.2117143 -0.0030109481000000003
0.2127143 -0.0030144605
0.2137143 -0.0030178848
0.2147143 -0.0030212198999999998
0.2157143 -0.003024465
0.2167143 -0.0030276193
0.2177143 -0.0030306819000000002
0.2187143 -0.0030336521
0.2197143 -0.0030365291
0.2207143 -0.0030393117
0.2217143 -0.0030419995
0.2227143 -0.0030445911999999998
0.2237143 -0.0030470862999999997
0.2247143 -0.0030494836999999998
0.2257143 -0.0030517829
0.2267143 -0.0030539827999999996
0.2277143 -0.0030560822999999996
0.2287143 -0.003058081
0.2297143 -0.0030599777999999996
0.2307143 -0.0030617721
0.2317143 -0.0030634625999999996
0.2327143 -0.0030650488
0.2337143 -0.0030665298
0.2347143 -0.0030679046
0.2357143 -0.0030691725
0.2367143 -0.0030703326
0.2377143 -0.003071384
0.2387143 -0.0030723258999999998
0.2397143 -0.0030731575
0.2407143 -0.0030738778
0.2417143 -0.0030744860999999996
0.2427143 -0.0030749816
0.2437143 -0.0030753632
0.2447143 -0.0030756298999999997
0.2457143 -0.0030757811999999997
0.2467143 -0.0030758161
0.2477143 -0.0030757338999999996
0.2487143 -0.0030755335000000003
0.2497143 -0.003075214
0.2507143 -0.0030747748999999996
0.2517143 -0.0030742151
0.2527143 -0.0030735336999999996
0.2537143 -0.00307273
0.2547143 -0.0030718030999999997
0.2557143 -0.0030707521
0.2567143 -0.0030695759
0.2577143 -0.0030682742
0.2587143 -0.0030668456
0.2597143 -0.0030652896000000003
0.2607143 -0.0030636053
0.2617143 -0.0030617916999999997
0.2627143 -0.0030598483
0.2637143 -0.0030577738999999996
0.2647143 -0.0030555679
0.2657143 -0.0030532289999999998
0.2667143 -0.0030507568000000002
0.2677143 -0.0030481504
0.2687143 -0.0030454088
0.2697143 -0.0030425314
0.2707143 -0.0030395171
0.2717143 -0.0030363652
0.2727143 -0.0030330748
0.2737143 -0.0030296451
0.2747143 -0.0030260753
0.2757143 -0.0030223646
0.2767143 -0.003018512
0.2777143 -0.0030145167
0.2787143 -0.0030103782
0.2797143 -0.0030060954
0.2807143 -0.0030016674
0.2817143 -0.0029970935
0.2827143 -0.0029923729
0.2837143 -0.0029875047
0.2847143 -0.0029824881
0.2857143 -0.0029773224000000003
0.2867143 -0.0029720068
0.2877143 -0.0029665403000000003
0.2887143 -0.0029609222
0.2897143 -0.0029551518
0.2907143 -0.0029492283
0.2917143 -0.0029431507
0.2927143 -0.0029369185
0.2937143 -0.0029305307
0.2947143 -0.0029239864999999997
0.2957143 -0.0029172854
0.2967143 -0.0029104263
0.2977143 -0.0029034087000000004
0.2987143 -0.0028962317
0.2997143 -0.0028888946
0.3007143 -0.0028813967
0.3017143 -0.0028737373
0.3027143 -0.0028659155
0.3037143 -0.0028579306999999997
0.3047143 -0.0028497820000000004
0.3057143 -0.0028414686
0.3067143 -0.0028329901
0.3077143 -0.0028243456
0.3087143 -0.0028155344000000003
0.3097143 -0.0028065557
0.3107143 -0.0027974089000000002
0.3117143 -0.0027880933
0.3127143 -0.0027786081999999998
0.3137143 -0.0027689528
0.3147143 -0.0027591264
0.3157143 -0.0027491283999999997
0.3167143 -0.002738958
0.3177143 -0.0027286145
0.3187143 -0.0027180972999999997
0.3197143 -0.0027074058000000002
0.3207143 -0.0026965394
0.3217143 -0.0026854972
0.3227143 -0.0026742785999999998
0.3237143 -0.002662883
0.3247143 -0.0026513097
0.3257143 -0.0026395580999999998
0.3267143 -0.0026276274999999997
0.3277143 -0.0026155172
0.3287143 -0.0026032267
0.3297143 -0.0025907553000000002
0.3307143 -0.0025781026
0.3317143 -0.0025652678
0.3327143 -0.0025522502
0.3337143 -0.0025390495
0.3347143 -0.0025256648
0.3357143 -0.0025120957
0.3367143 -0.0024983414
0.3377143 -0.0024844016
0.3387143 -0.0024702755
0.3397143 -0.0024559627
0.3407143 -0.0024414627
0.3417143 -0.0024267747
0.3427143 -0.0024118983
0.3437143 -0.002396833
0.3447143 -0.0023815783
0.3457143 -0.0023661335999999996
0.3467143 -0.0023504984999999996
0.3477143 -0.0023346724
0.3487143 -0.0023186549
0.3497143 -0.0023024455
0.3507143 -0.0022860437
0.3517143 -0.002269449
0.3527143 -0.002252661
0.3537143 -0.0022356791
0.3547143 -0.0022185031
0.3557143 -0.0022011325
0.3567143 -0.0021835667000000003
0.3577143 -0.0021658056
0.3587143 -0.0021478485
0.3597143 -0.0021296952
0.3607143 -0.002111345
0.3617143 -0.0020927979
0.3627143 -0.0020740534
0.3637143 -0.002055111
0.3647143 -0.0020359705
0.3657143 -0.0020166312999999997
0.3667143 -0.0019970934
0.3677143 -0.0019773562999999997
0.3687143 -0.0019574196
0.3697143 -0.0019372832
0.3707143 -0.0019169465
0.3717143 -0.0018964096
0.3727143 -0.0018756717999999998
0.3737143 -0.0018547331
0.3747143 -0.0018335930000000001
0.3757143 -0.0018122513
0.3767143 -0.0017907078
0.3777143 -0.0017689623000000001
0.3787143 -0.0017470144
0.3797143 -0.001724864
0.3807143 -0.0017025108
0.3817143 -0.0016799546
0.3827143 -0.0016571951999999998
0.3837143 -0.0016342325
0.3847143 -0.001611066
0.3857143 -0.0015876958
0.3867143 -0.0015641217
0.3877143 -0.0015403435000000002
0.3887143 -0.0015163611
0.3897143 -0.0014921744000000001
0.3907143 -0.0014677832
0.3917143 -0.0014431874
0.3927143 -0.0014183869
0.3937143 -0.0013933816000000002
0.3947143 -0.0013681715
0.3957143 -0.0013427565
0.3967143 -0.0013171365
0.3977143 -0.0012913115
0.3987143 -0.0012652815
0.3997143 -0.0012390463999999999
0.4007143 -0.0012126062999999999
0.4017143 -0.0011859611
0.4027143 -0.0011591109
0.4037143 -0.0011320557
0.4047143 -0.0011047955
0.4057143 -0.0010773304
0.4067143 -0.0010496605000000002
0.4077143 -0.0010217858
0.4087143 -0.00099370645
0.4097143 -0.00096542253
0.4107143 -0.0009369341600000001
0.4117143 -0.0009082415100000001
0.4127143 -0.00087934459
0.4137143 -0.00085024367
0.4147143 -0.00082093884
0.4157143 -0.0007914303800000001
0.4167143 -0.00076171837
0.4177143 -0.00073180304
0.4187143 -0.0007016846200000001
0.4197143 -0.00067136334
0.4207143 -0.00064083938
0.4217143 -0.00061011301
0.4227143 -0.00057918451
0.4237143 -0.00054805414
0.4247143 -0.00051672214
0.4257143 -0.00048518882
0.4267143 -0.0004534545
0.4277143 -0.00042151951000000005
0.4287143 -0.00038938415
0.4297143 -0.00035704879
0.4307143 -0.00032451378
0.4317143 -0.00029177947
0.4327143 -0.00025884624
0.4337143 -0.00022571448
0.4347143 -0.00019238460000000002
0.4357143 -0.00015885697
0.4367143 -0.00012513206
0.4377143 -9.1210273e-05
0.4387143 -5.7092075e-05
0.4397143 -2.277792e-05
0.4407143 1.1731719e-05
0.4417143 4.6436355000000005e-05
0.4427143 8.1335486e-05
0.4437143 0.0001164286
0.4447143 0.00015171516
0.4457143 0.00018719464
0.4467143 0.00022286649
0.4477143 0.00025873012
0.4487143 0.00029478497
0.4497143 0.00033103042
0.4507143 0.00036746586999999997
0.4517143 0.00040409072000000007
0.4527143 0.0004409043
0.4537143 0.00047790595
0.4547143 0.00051509501
0.4557143 0.00055247078
0.4567143 0.0005900326000000001
0.4577143 0.00062777976
0.4587143 0.0006657115100000001
0.4597143 0.0007038271199999999
0.4607143 0.0007421258
0.4617143 0.00078060684
0.4627143 0.0008192693700000001
0.4637143 0.00085811262
0.4647143 0.0008971357600000001
0.4657143 0.00093633798
0.4667143 0.00097571847
0.4677143 0.0010152763
0.4687143 0.0010550107
0.4697143 0.0010949207
0.4707143 0.0011350054
0.4717143 0.0011752639
0.4727143 0.0012156952
0.4737143 0.0012562985
0.4747143 0.0012970727
0.4757143 0.0013380169
0.4767143 0.00137913
0.4777143 0.0014204113
0.4787143 0.0014618595
0.4797143 0.0015034736
0.4807143 0.0015452526
0.4817143 0.0015871954000000001
0.4827143 0.0016293009999999999
0.4837143 0.0016715683000000001
0.4847143 0.0017139962
0.4857143 0.0017565837000000002
0.4867143 0.0017993294
0.4877143 0.0018422323000000002
0.4887143 0.0018852912
0.4897143 0.0019285049
0.4907143 0.0019718724
0.4917143 0.0020153924
0.4927143 0.0020590636
0.4937143 0.0021028849
0.4947143 0.002146855
0.4957143 0.0021909726
0.4967143 0.0022352364
0.4977143 0.0022796450000000003
0.4987143 0.0023241973
0.4997143 0.0023688921
0.5007143 0.0024137278
0.5017143 0.0024587032
0.5027143 0.0025038168999999997
0.5037143 0.0025490675
0.5047143 0.0025944537
0.5057143 0.0026399741
0.5067143 0.0026856273
0.5077143 0.0027314118
0.5087143 0.0027773262999999998
0.5097143 0.0028233693
0.5107143 0.0028695393
0.5117143 0.0029158347
0.5127143 0.0029622543
0.5137143 0.0030087964
0.5147143 0.0030554595
0.5157143 0.003102242
0.5167143 0.0031491429
0.5177143 0.0031961601
0.5187143 0.0032432918999999996
0.5197143 0.0032905372999999997
0.5207143 0.0033378942999999998
0.5217143 0.0033853611999999996
0.5227143 0.0034329365000000003
0.5237143 0.0034806188
0.5247143 0.0035284058000000004
0.5257143 0.0035762965000000002
0.5267143 0.0036242887000000005
0.5277143 0.0036723814
0.5287143 0.0037205722
0.5297143 0.0037688595000000004
0.5307143 0.0038172417
0.5317143 0.003865717
0.5327143 0.003914284
0.5337143 0.0039629405
0.5347143 0.0040116846999999995
0.5357143 0.0040605151
0.5367143 0.0041094296
0.5377143 0.0041584266
0.5387143 0.004207504
0.5397143 0.00425666
0.5407143 0.0043058932
0.5417143 0.0043552009
0.5427143 0.0044045817
0.5437143 0.0044540338
0.5447143 0.0045035551
0.5457143 0.0045531437
0.5467143 0.004602797699999999
0.5477143 0.0046525151
0.5487143 0.0047022939
0.5497143 0.004752132
0.5507143 0.0048020276
0.5517143 0.0048519785000000005
0.5527143 0.0049019829
0.5537143 0.0049520386
0.5547143 0.0050021434
0.5557143 0.0050522955
0.5567143 0.0051024927
0.5577143 0.0051527331
0.5587143 0.0052030146999999995
0.5597143 0.0052533349
0.5607143 0.0053036922
0.5617143 0.005354083999999999
0.5627143 0.0054045082
0.5637143 0.005454963
0.5647143 0.0055054461
0.5657143 0.0055559551
0.5667143 0.005606488
0.5677143 0.0056570429
0.5687143 0.0057076169
0.5697143 0.0057582085
0.5707143 0.005808815
0.5717143 0.0058594345
0.5727143 0.0059100646
0.5737143 0.0059607031
0.5747143 0.0060113478
0.5757143 0.0060619961
0.5767143 0.006112646199999999
0.5777143 0.006163295599999999
0.5787143 0.0062139421
0.5797143 0.006264582800000001
0.5807143 0.006315216199999999
0.5817143 0.0063658394
0.5827143 0.006416450200000001
0.5837143 0.0064670465
0.5847143 0.006517626
0.5857143 0.0065681859000000006
0.5867143 0.0066187239999999994
0.5877143 0.0066692381
0.5887143 0.006719725199999999
0.5897143 0.0067701832
0.5907143 0.0068206099999999995
0.5917143 0.0068710033
0.5927143 0.0069213602
0.5937143 0.0069716785
0.5947143 0.007021955399999999
0.5957143 0.0070721886
0.5967143 0.007122376000000001
0.5977143 0.0071725153
0.5987143 0.0072226037
0.5997143 0.007272638299999999
0.6007143 0.0073226168999999995
0.6017143 0.007372537199999999
0.6027143 0.0074223972
0.6037143 0.0074721938
0.6047143 0.007521924300000001
0.6057143 0.0075715863
0.6067143 0.0076211771
0.6077143 0.007670695000000001
0.6087143 0.0077201366
0.6097143 0.007769499599999999
0.6107143 0.0078187819
0.6117143 0.0078679805
0.6127143 0.007917093200000001
0.6137143 0.0079661171
0.6147143 0.0080150494
0.6157143 0.008063887799999999
0.6167143 0.0081126294
0.6177143 0.0081612721
0.6187143 0.008209813699999999
0.6197143 0.0082582505
0.6207143 0.008306580999999999
0.6217143 0.0083548017
0.6227143 0.0084029103
0.6237143 0.008450904700000001
0.6247143 0.0084987812
0.6257143 0.008546538400000001
0.6267143 0.008594172700000001
0.6277143 0.0086416818
0.6287143 0.0086890635
0.6297143 0.008736314299999999
0.6307143 0.008783431999999999
0.6317143 0.0088304143
0.6327143 0.0088772576
0.6337143 0.0089239606
0.6347143 0.0089705194
0.6357143 0.009016932
0.6367143 0.0090631955
0.6377143 0.0091093076
0.6387143 0.0091552647
0.6397143 0.0092010654
0.6407143 0.009246706
0.6417143 0.0092921844
0.6427143 0.0093374976
0.6437143 0.009382642699999999
0.6447143 0.0094276176
0.6457143 0.0094724193
0.6467143 0.0095170457
0.6477143 0.009561493800000001
0.6487143 0.0096057607
0.6497143 0.009649843600000001
0.6507143 0.009693740099999999
0.6517143 0.009737447500000001
0.6527143 0.009780963600000001
0.6537143 0.0098242854
0.6547143 0.00986741
0.6557143 0.0099103345
0.6567143 0.0099530567
0.6577143 0.009995573800000001
0.6587143 0.010037883
0.6597143 0.010079983
0.6607143 0.010121869
0.6617143 0.01016354
0.6627143 0.010204992999999999
0.6637143 0.010246224
0.6647143 0.010287232
0.6657143 0.010328014
0.6667143 0.010368566
0.6677143 0.010408887
0.6687143 0.010448974
0.6697143 0.010488825
0.6707143 0.010528436
0.6717143 0.010567805
0.6727143 0.010606929
0.6737143 0.010645805999999999
0.6747143 0.010684432
0.6757143 0.010722806
0.6767143 0.010760925
0.6777143 0.010798786
0.6787143 0.010836387
0.6797143 0.010873724
0.6807143 0.010910796
0.6817143 0.010947599
0.6827143 0.010984132
0.6837143 0.011020391
0.6847143 0.011056374
0.6857143 0.011092079
0.6867143 0.011127503
0.6877143 0.011162641999999999
0.6887143 0.011197496
0.6897143 0.011232062
0.6907143 0.011266335
0.6917143 0.011300315
0.6927143 0.011333998
0.6937143 0.011367382
0.6947143 0.011400465
0.6957143 0.011433244
0.6967143 0.011465717
0.6977143 0.01149788
0.6987143 0.011529732
0.6997143 0.01156127
0.7007143 0.011592492
0.7017143 0.011623395
0.7027143 0.011653978
0.7037143 0.011684236
0.7047143 0.011714169
0.7057143 0.011743773
0.7067143 0.011773047
0.7077143 0.011801987
0.7087143 0.011830591
0.7097143 0.011858858
0.7107143 0.011886784000000001
0.7117143 0.011914367
0.7127143 0.011941605
0.7137143 0.011968496
0.7147143 0.011995037
0.7157143 0.012021227
0.7167143 0.012047061000000001
0.7177143 0.01207254
0.7187143 0.012097659
0.7197143 0.012122418
0.7207143 0.012146813000000001
0.7217143 0.012170841
0.7227143 0.012194503
0.7237143 0.012217793999999999
0.7247143 0.012240712999999999
0.7257143 0.012263256999999998
0.7267143 0.012285424
0.7277143 0.012307212000000001
0.7287143 0.01232862
0.7297143 0.012349643
0.7307143 0.012370282
0.7317143 0.012390532
0.7327143 0.012410394000000002
0.7337143 0.012429863000000001
0.7347143 0.012448939
0.7357143 0.01246762
0.7367143 0.012485900999999999
0.7377143 0.012503783000000001
0.7387143 0.012521262
0.7397143 0.012538338
0.7407143 0.012555007
0.7417143 0.012571269
0.7427143 0.012587119999999999
0.7437143 0.01260256
0.7447143 0.012617586
0.7457143 0.012632196
0.7467143 0.012646388000000001
0.7477143 0.012660161999999999
0.7487143 0.012673515
0.7497143 0.012686444
0.7507143 0.012698949000000001
0.7517143 0.012711027
0.7527143 0.012722675
0.7537143 0.012733893999999999
0.7547143 0.012744678999999998
0.7557143 0.012755032000000001
0.7567143 0.012764949
0.7577143 0.012774427999999999
0.7587143 0.012783468999999999
0.7597143 0.012792069
0.7607143 0.012800227
0.7617143 0.012807941
0.7627143 0.01281521
0.7637143 0.012822030000000002
0.7647143 0.012828402
0.7657143 0.012834324
0.7667143 0.012839794
0.7677143 0.012844810000000002
0.7687143 0.01284937
0.7697143 0.012853475000000001
0.7707143 0.012857122
0.7717143 0.012860309
0.7727143 0.012863033999999999
0.7737143 0.012865298999999998
0.7747143 0.012867099
0.7757143 0.012868433000000002
0.7767143 0.012869302
0.7777143 0.012869701999999998
0.7787143 0.012869634
0.7797143 0.012869094
0.7807143 0.012868083
0.7817143 0.012866597999999998
0.7827143 0.01286464
0.7837143 0.012862205
0.7847143 0.012859295
0.7857143 0.012855905999999999
0.7867143 0.012852038
0.7877143 0.012847689999999998
0.7887143 0.012842861
0.7897143 0.01283755
0.7907143 0.012831755
0.7917143 0.012825476
0.7927143 0.012818711
0.7937143 0.012811459999999998
0.7947143 0.012803721
0.7957143 0.012795493
0.7967143 0.012786777
0.7977143 0.01277757
0.7987143 0.012767872
0.7997143 0.012757683
0.8007143 0.012747
0.8017143 0.012735825
0.8027143 0.012724154000000001
0.8037143 0.012711989
0.8047143 0.012699327
0.8057143 0.012686168
0.8067143 0.012672512
0.8077143 0.012658356999999999
0.8087143 0.012643704
0.8097143 0.012628551000000002
0.8107143 0.012612899
0.8117143 0.012596746
0.8127143 0.012580091
0.8137143 0.012562934999999999
0.8147143 0.012545276
0.8157143 0.012527115000000002
0.8167143 0.012508450999999999
0.8177143 0.012489283
0.8187143 0.012469609999999999
0.8197143 0.012449433
0.8207143 0.01242875
0.8217143 0.012407562
0.8227143 0.012385869999999998
0.8237143 0.012363671
0.8247143 0.012340965999999998
0.8257143 0.012317753999999998
0.8267143 0.012294036000000001
0.8277143 0.01226981
0.8287143 0.012245077
0.8297143 0.012219836999999999
0.8307143 0.01219409
0.8317143 0.012167834
0.8327143 0.012141072
0.8337143 0.012113801
0.8347143 0.012086023
0.8357143 0.012057737
0.8367143 0.012028943
0.8377143 0.011999642
0.8387143 0.011969832
0.8397143 0.011939515
0.8407143 0.011908689
0.8417143 0.011877357
0.8427143 0.011845517
0.8437143 0.011813169
0.8447143 0.011780315
0.8457143 0.011746953999999999
0.8467143 0.011713086000000001
0.8477143 0.011678712
0.8487143 0.011643832
0.8497143 0.011608446
0.8507143 0.011572555
0.8517143 0.011536158
0.8527143 0.011499257
0.8537143 0.011461852
0.8547143 0.011423943
0.8557143 0.011385530999999999
0.8567143 0.011346617
0.8577143 0.0113072
0.8587143 0.011267281
0.8597143 0.011226861000000001
0.8607143 0.01118594
0.8617143 0.01114452
0.8627143 0.0111026
0.8637143 0.011060182
0.8647143 0.011017266
0.8657143 0.010973852999999999
0.8667143 0.010929944
0.8677143 0.01088554
0.8687143 0.010840641
0.8697143 0.010795247000000001
0.8707143 0.010749362
0.8717143 0.010702983
0.8727143 0.010656114
0.8737143 0.010608754
0.8747143 0.010560906
0.8757143 0.010512568
0.8767143 0.010463745
0.8777143 0.010414434
0.8787143 0.010364639
0.8797143 0.010314359
0.8807143 0.010263597
0.8817143 0.010212352
0.8827143 0.010160627
0.8837143 0.010108423
0.8847143 0.010055739999999999
0.8857143 0.010002581
0.8867143 0.0099489451
0.8877143 0.009894834500000001
0.8887143 0.009840251000000001
0.8897143 0.009785195299999999
0.8907143 0.0097296688
0.8917143 0.009673673
0.8927143 0.0096172094
0.8937143 0.0095602794
0.8947143 0.0095028845
0.8957143 0.0094450261
0.8967143 0.0093867056
0.8977143 0.0093279246
0.8987143 0.009268684499999999
0.8997143 0.0092089867
0.9007143 0.009148832800000001
0.9017143 0.0090882248
0.9027143 0.0090271635
0.9037143 0.0089656511
0.9047143 0.0089036897
0.9057143 0.0088412802
0.9067143 0.0087784254
0.9077143 0.008715126
0.9087143 0.0086513843
0.9097143 0.0085872016
0.9107143 0.008522580200000001
0.9117143 0.0084575222
0.9127143 0.0083920291
0.9137143 0.0083261024
0.9147143 0.0082597442
0.9157143 0.0081929567
0.9167143 0.008125742200000001
0.9177143 0.008058102
0.9187143 0.0079900383
0.9197143 0.0079215533
0.9207143 0.0078526493
0.9217143 0.0077833283000000005
0.9227143 0.0077135919
0.9237143 0.007643443
0.9247143 0.007572882899999999
0.9257143 0.0075019139
0.9267143 0.007430539
0.9277143 0.007358759500000001
0.9287143 0.0072865776
0.9297143 0.0072139963
0.9307143 0.0071410169999999995
0.9317143 0.0070676426
0.9327143 0.006993875299999999
0.9337143 0.006919717299999999
0.9347143 0.006845170700000001
0.9357143 0.0067702378
0.9367143 0.006694921499999999
0.9377143 0.0066192239
0.9387143 0.0065431479
0.9397143 0.006466695000000001
0.9407143 0.0063898682
0.9417143 0.0063126703
0.9427143 0.006235103499999999
0.9437143 0.006157170000000001
0.9447143 0.0060788727
0.9457143 0.0060002141
0.9467143 0.0059211969
0.9477143 0.0058418234000000005
0.9487143 0.0057620964
0.9497143 0.0056820183
0.9507143 0.0056015920999999995
0.9517143 0.0055208202
0.9527143 0.0054397053
0.9537143 0.0053582498
0.9547143 0.0052764568
0.9557143 0.005194329100000001
0.9567143 0.0051118692
0.9577143 0.0050290801
0.9587143 0.0049459646
0.9597143 0.0048625254
0.9607143 0.0047787653000000005
0.9617143 0.0046946869
0.9627143 0.0046102934
0.9637143 0.0045255878000000005
0.9647143 0.0044405726
0.9657143 0.0043552511
0.9667143 0.004269625799999999
0.9677143 0.0041837
0.9687143 0.0040974766
0.9697143 0.0040109586000000004
0.9707143 0.0039241488
0.9717143 0.0038370505
0.9727143 0.0037496666000000002
0.9737143 0.003662
0.9747143 0.0035740541
0.9757143 0.003485832
0.9767143 0.0033973363
0.9777143 0.0033085707
0.9787143 0.0032195381
0.9797143 0.0031302414
0.9807143 0.003040684
0.9817143 0.002950869
0.9827143 0.0028607998
0.9837143 0.0027704793
0.9847143 0.0026799107
0.9857143 0.0025890975
0.9867143 0.0024980427
0.9877143 0.0024067496
0.9887143 0.0023152215
0.9897143 0.0022234615
0.9907143 0.002131473
0.9917143 0.0020392594
0.9927143 0.0019468238
0.9937143 0.0018541696000000001
0.9947143 0.0017613002
0.9957143 0.0016682188000000002
0.9967143 0.0015749288999999998
0.9977143 0.0014814336
0.9987143 0.0013877365
0.9997143 0.0012938409
1.000714 0.0011997502
1.001714 0.0011054678
1.002714 0.0010109971
1.003714 0.00091634156
1.004714 0.00082150455
1.005714 0.00072648954
1.006714 0.0006313000100000001
1.007714 0.0005359394000000001
1.008714 0.00044041117000000006
1.009714 0.0003447188
1.010714 0.00024886579
1.011714 0.00015285563
1.012714 5.6691823e-05
1.013714 -3.96221e-05
1.014714 -0.00013608261
1.015714 -0.00023268619
1.016714 -0.00032942928
1.017714 -0.00042630836
1.018714 -0.0005233198400000001
1.019714 -0.00062046015
1.020714 -0.0007177257400000001
1.021714 -0.0008151130700000001
1.022714 -0.00091261845
1.023714 -0.0010102383
1.024714 -0.0011079692
1.025714 -0.0012058073
1.026714 -0.0013037489999999999
1.027714 -0.0014017908
1.028714 -0.0014999291
1.029714 -0.0015981601
1.030714 -0.0016964802999999999
1.031714 -0.001794886
1.032714 -0.0018933735
1.033714 -0.0019919393
1.034714 -0.0020905796
1.035714 -0.0021892907000000002
1.036714 -0.0022880691000000002
1.037714 -0.002386911
1.038714 -0.0024858127
1.039714 -0.0025847707
1.040714 -0.002683781
1.041714 -0.0027828401
1.042714 -0.0028819442
1.043714 -0.0029810899
1.044714 -0.0030802734000000003
1.045714 -0.0031794909
1.046714 -0.0032787386
1.047714 -0.0033780132
1.048714 -0.0034773107
1.049714 -0.0035766276
1.050714 -0.00367596
1.051714 -0.0037753045
1.052714 -0.0038746569999999997
1.053714 -0.0039740142
1.054714 -0.0040733721
1.055714 -0.0041727271
1.056714 -0.0042720755999999995
1.057714 -0.0043714139
1.058714 -0.004470737999999999
1.059714 -0.0045700443
1.060714 -0.0046693290999999994
1.061714 -0.0047685888
1.062714 -0.0048678197000000005
1.063714 -0.004967018
1.064714 -0.0050661802
1.065714 -0.0051653024
1.066714 -0.0052643805
1.067714 -0.0053634114
1.068714 -0.005462391
1.069714 -0.0055613156
1.070714 -0.0056601817
1.071714 -0.0057589851999999995
1.072714 -0.0058577225
1.073714 -0.0059563899
1.074714 -0.0060549839
1.075714 -0.0061535007
1.076714 -0.0062519364
1.077714 -0.006350287699999999
1.078714 -0.0064485503
1.079714 -0.0065467211
1.080714 -0.0066447959
1.081714 -0.0067427710999999994
1.082714 -0.0068406429
1.083714 -0.0069384078
1.084714 -0.007036062
1.085714 -0.0071336028000000004
1.086714 -0.007231025699999999
1.087714 -0.0073283263
1.088714 -0.0074255017999999996
1.089714 -0.0075225485
1.090714 -0.007619462799999999
1.091714 -0.0077162411
1.092714 -0.0078128796
1.093714 -0.0079093748
1.094714 -0.008005723099999999
1.095714 -0.008101920700000001
1.096714 -0.008197964799999999
1.097714 -0.008293851000000001
1.098714 -0.0083895757
1.099714 -0.008485135199999999
1.100714 -0.0085805266
1.101714 -0.0086757456
1.102714 -0.0087707893
1.103714 -0.0088656539
1.104714 -0.008960336
1.105714 -0.0090548318
1.106714 -0.0091491376
1.107714 -0.0092432507
1.108714 -0.0093371666
1.109714 -0.0094308823
1.110714 -0.0095243944
1.111714 -0.0096176991
1.112714 -0.0097107928
1.113714 -0.009803672599999999
1.114714 -0.0098963348
1.115714 -0.0099887759
1.116714 -0.010080992
1.117714 -0.010172981000000001
1.118714 -0.010264737999999999
1.119714 -0.010356259999999999
1.120714 -0.010447543
1.121714 -0.010538585
1.122714 -0.010629382
1.123714 -0.010719929999999999
1.124714 -0.010810226
1.125714 -0.010900266
1.126714 -0.010990047999999999
1.127714 -0.011079568000000001
1.128714 -0.011168822
1.129714 -0.011257808
1.130714 -0.01134652
1.131714 -0.011434958
1.132714 -0.011523117
1.133714 -0.011610993
1.134714 -0.011698584
1.135714 -0.011785886
1.136714 -0.011872896
1.137714 -0.011959611
1.138714 -0.012046027
1.139714 -0.012132141
1.140714 -0.012217949999999998
1.141714 -0.012303451
1.142714 -0.012388640999999999
1.143714 -0.012473515000000001
1.144714 -0.012558071
1.145714 -0.012642307000000002
1.146714 -0.012726219
1.147714 -0.012809804
1.148714 -0.012893057999999999
1.149714 -0.012975979
1.150714 -0.013058564
1.151714 -0.013140809
1.152714 -0.013222711
1.153714 -0.013304269
1.154714 -0.013385477
1.155714 -0.013466335
1.156714 -0.013546838
1.157714 -0.013626982000000001
1.158714 -0.013706768
1.159714 -0.013786188999999999
1.160714 -0.013865243999999999
1.161714 -0.013943928999999999
1.162714 -0.014022243
1.163714 -0.014100182000000001
1.164714 -0.014177742
1.165714 -0.014254922
1.166714 -0.014331719000000001
1.167714 -0.014408128
1.168714 -0.014484148
1.169714 -0.014559776
1.170714 -0.014635009999999999
1.171714 -0.014709846
1.172714 -0.01478428
1.173714 -0.014858311999999999
1.174714 -0.014931937000000001
1.175714 -0.015005153999999998
1.176714 -0.01507796
1.177714 -0.015150351000000001
1.178714 -0.015222325
1.179714 -0.015293880000000001
1.180714 -0.015365012
1.181714 -0.01543572
1.182714 -0.015505999999999999
1.183714 -0.015575851
1.184714 -0.015645268
1.185714 -0.015714249
1.186714 -0.015782793
1.187714 -0.015850896
1.188714 -0.015918557
1.189714 -0.015985772000000002
1.190714 -0.016052539
1.191714 -0.016118854999999998
1.192714 -0.016184719
1.193714 -0.016250127
1.194714 -0.016315078
1.195714 -0.016379567
1.196714 -0.016443594
1.197714 -0.016507157
1.198714 -0.016570253
1.199714 -0.016632878
1.200714 -0.016695033
1.201714 -0.016756712
1.202714 -0.016817915
1.203714 -0.016878638
1.204714 -0.01693888
1.205714 -0.016998639
1.206714 -0.017057912
1.207714 -0.017116698
1.208714 -0.017174994
1.209714 -0.017232797
1.210714 -0.017290107000000002
1.211714 -0.017346920999999998
1.212714 -0.017403236
1.213714 -0.017459052
1.214714 -0.017514365
1.215714 -0.017569173
1.216714 -0.017623475
1.217714 -0.017677269
1.218714 -0.017730553
1.219714 -0.017783324
1.220714 -0.01783558
1.221714 -0.01788732
1.222714 -0.017938542999999998
1.223714 -0.017989245
1.224714 -0.018039426
1.225714 -0.018089083
1.226714 -0.018138214
1.227714 -0.018186818
1.228714 -0.018234893000000002
1.229714 -0.018282437000000002
1.230714 -0.018329448
1.231714 -0.018375924
1.232714 -0.018421865
1.233714 -0.018467267
1.234714 -0.018512129000000002
1.235714 -0.01855645
1.236714 -0.018600227
1.237714 -0.018643461
1.238714 -0.018686148
1.239714 -0.018728287
1.240714 -0.018769876999999997
1.241714 -0.018810914
1.242714 -0.018851401
1.243714 -0.018891333
1.244714 -0.018930709
1.245714 -0.018969527
1.246714 -0.019007786999999998
1.247714 -0.019045487
1.248714 -0.019082625000000002
1.249714 -0.0191192
1.250714 -0.01915521
1.251714 -0.019190654
1.252714 -0.019225531
1.253714 -0.019259837999999998
1.254714 -0.019293575
1.255714 -0.019326742
1.256714 -0.019359335
1.257714 -0.019391355000000002
1.258714 -0.019422799
1.259714 -0.019453666999999997
1.260714 -0.019483958
1.261714 -0.01951367
1.262714 -0.019542801999999998
1.263714 -0.019571352
1.264714 -0.019599321
1.265714 -0.019626706
1.266714 -0.019653508
1.267714 -0.019679725
1.268714 -0.019705355
1.269714 -0.019730398
1.270714 -0.019754852
1.271714 -0.019778716999999998
1.272714 -0.019801992
1.273714 -0.019824675
1.274714 -0.019846766
1.275714 -0.019868264
1.276714 -0.019889168
1.277714 -0.019909476
1.278714 -0.01992919
1.279714 -0.019948307
1.280714 -0.019966825
1.281714 -0.019984745999999998
1.282714 -0.020002069
1.283714 -0.020018792
1.284714 -0.020034914
1.285714 -0.020050435
1.286714 -0.020065354
1.287714 -0.020079669999999997
1.288714 -0.020093384000000002
1.289714 -0.020106493
1.290714 -0.020118999
1.291714 -0.0201309
1.292714 -0.020142194999999998
1.293714 -0.020152883
1.294714 -0.020162964999999998
1.295714 -0.02017244
1.296714 -0.020181306
1.297714 -0.020189564
1.298714 -0.020197214
1.299714 -0.020204255
1.300714 -0.020210685000000003
1.301714 -0.020216506000000002
1.302714 -0.020221715
1.303714 -0.020226314000000002
1.304714 -0.020230302000000002
1.305714 -0.020233679
1.306714 -0.020236443
1.307714 -0.020238597
1.308714 -0.020240138
1.309714 -0.020241066999999998
1.310714 -0.020241382000000002
1.311714 -0.020241085
1.312714 -0.020240176
1.313714 -0.020238654
1.314714 -0.020236518
1.315714 -0.020233769000000002
1.316714 -0.020230406
1.317714 -0.02022643
1.318714 -0.020221841
1.319714 -0.020216637
1.320714 -0.02021082
1.321714 -0.020204390000000003
1.322714 -0.020197345000000002
1.323714 -0.020189687
1.324714 -0.020181415
1.325714 -0.02017253
1.326714 -0.02016303
1.327714 -0.020152917000000003
1.328714 -0.020142191
1.329714 -0.020130850000000002
1.330714 -0.020118897
1.331714 -0.020106331999999998
1.332714 -0.020093154
1.333714 -0.020079363
1.334714 -0.020064959
1.335714 -0.020049943
1.336714 -0.020034316
1.337714 -0.020018076
1.338714 -0.020001225
1.339714 -0.019983762000000002
1.340714 -0.019965689000000002
1.341714 -0.019947006
1.342714 -0.019927713
1.343714 -0.01990781
1.344714 -0.019887299
1.345714 -0.019866179
1.346714 -0.01984445
1.347714 -0.019822114000000002
1.348714 -0.019799170999999997
1.349714 -0.019775622
1.350714 -0.019751466
1.351714 -0.019726704
1.352714 -0.019701337
1.353714 -0.019675367000000003
1.354714 -0.019648792
1.355714 -0.019621613
1.356714 -0.019593832
1.357714 -0.01956545
1.358714 -0.019536467
1.359714 -0.019506883
1.360714 -0.0194767
1.361714 -0.019445916
1.362714 -0.019414535
1.363714 -0.019382556
1.364714 -0.01934998
1.365714 -0.019316809
1.366714 -0.019283043
1.367714 -0.019248683
1.368714 -0.019213729
1.369714 -0.019178182999999998
1.370714 -0.019142046000000003
1.371714 -0.019105319
1.372714 -0.019068002
1.373714 -0.019030095
1.374714 -0.018991603
1.375714 -0.018952522
1.376714 -0.018912856000000002
1.377714 -0.018872606
1.378714 -0.018831772
1.379714 -0.018790355999999998
1.380714 -0.018748359
1.381714 -0.018705781
1.382714 -0.018662625
1.383714 -0.018618890000000003
1.384714 -0.01857458
1.385714 -0.018529693
1.386714 -0.018484231
1.387714 -0.018438196
1.388714 -0.018391589
1.389714 -0.018344412
1.390714 -0.018296666
1.391714 -0.018248352
1.392714 -0.018199471000000002
1.393714 -0.018150023
1.394714 -0.018100013
1.395714 -0.018049439
1.396714 -0.017998304
1.397714 -0.017946608000000003
1.398714 -0.017894353
1.399714 -0.017841542
1.400714 -0.017788174
1.401714 -0.017734252
1.402714 -0.017679778
1.403714 -0.017624753
1.404714 -0.017569178
1.405714 -0.017513054
1.406714 -0.017456383
1.407714 -0.017399168
1.408714 -0.017341408
1.409714 -0.017283107
1.410714 -0.017224265
1.411714 -0.017164885
1.412714 -0.017104967
1.413714 -0.017044514
1.414714 -0.016983526999999998
1.415714 -0.016922007
1.416714 -0.016859957
1.417714 -0.016797378
1.418714 -0.016734272
1.419714 -0.016670641
1.420714 -0.016606486
1.421714 -0.016541808
1.422714 -0.016476611
1.423714 -0.016410896
1.424714 -0.016344665
1.425714 -0.016277919
1.426714 -0.016210662
1.427714 -0.016142894
1.428714 -0.016074616
1.429714 -0.016005832
1.430714 -0.015936545
1.431714 -0.015866754
1.432714 -0.015796462
1.433714 -0.015725671
1.434714 -0.015654384
1.435714 -0.015582603
1.436714 -0.015510329
1.437714 -0.015437565
1.438714 -0.015364314
1.439714 -0.015290576
1.440714 -0.015216354000000001
1.441714 -0.015141650999999999
1.442714 -0.015066468
1.443714 -0.014990808000000001
1.444714 -0.014914673
1.445714 -0.014838064
1.446714 -0.014760986
1.447714 -0.014683438000000002
1.448714 -0.014605424
1.449714 -0.014526946
1.450714 -0.014448006000000001
1.451714 -0.014368605999999999
1.452714 -0.01428875
1.453714 -0.014208439
1.454714 -0.014127675999999999
1.455714 -0.014046463
1.456714 -0.013964802
1.457714 -0.013882696
1.458714 -0.013800147
1.459714 -0.013717157999999998
1.460714 -0.013633730000000002
1.461714 -0.013549866999999998
1.462714 -0.013465570999999999
1.463714 -0.013380844
1.464714 -0.013295689
1.465714 -0.013210108
1.466714 -0.013124103
1.467714 -0.013037678
1.468714 -0.012950835
1.469714 -0.012863575999999998
1.470714 -0.012775905
1.471714 -0.012687823999999999
1.472714 -0.012599333
1.473714 -0.012510439
1.474714 -0.012421141
1.475714 -0.012331444
1.476714 -0.012241349999999998
1.477714 -0.012150862
1.478714 -0.012059981
1.479714 -0.011968712
1.480714 -0.011877056
1.481714 -0.011785016
1.482714 -0.011692596
1.483714 -0.011599798
1.484714 -0.011506624
1.485714 -0.011413079
1.486714 -0.011319164
1.487714 -0.011224882
1.488714 -0.011130235
1.489714 -0.011035228
1.490714 -0.010939863000000001
1.491714 -0.010844143
1.492714 -0.01074807
1.493714 -0.010651648
1.494714 -0.010554879
1.495714 -0.010457767
1.496714 -0.010360314
1.497714 -0.010262524
1.498714 -0.010164399000000001
1.499714 -0.010065943
1.500714 -0.009967159
1.501714 -0.0098680495
1.502714 -0.0097686177
1.503714 -0.009668866600000001
1.504714 -0.0095687989
1.505714 -0.0094684183
1.506714 -0.009367727800000001
1.507714 -0.0092667302
1.508714 -0.0091654285
1.509714 -0.0090638263
1.510714 -0.0089619265
1.511714 -0.008859732
1.512714 -0.008757246500000001
1.513714 -0.0086544729
1.514714 -0.0085514141
1.515714 -0.0084480736
1.516714 -0.008344454500000001
1.517714 -0.0082405604
1.518714 -0.0081363942
1.519714 -0.0080319594
1.520714 -0.0079272591
1.521714 -0.0078222962
1.522714 -0.0077170742
1.523714 -0.007611596799999999
1.524714 -0.007505867
1.525714 -0.0073998875000000006
1.526714 -0.0072936622
1.527714 -0.0071871946
1.528714 -0.007080488300000001
1.529714 -0.0069735463
1.530714 -0.0068663714
1.531714 -0.006758968099999999
1.532714 -0.0066513392
1.533714 -0.0065434877
1.534714 -0.0064354179000000004
1.535714 -0.006327132700000001
1.536714 -0.0062186357999999995
1.537714 -0.0061099308
1.538714 -0.006001021
1.539714 -0.00589191
1.540714 -0.0057826011000000005
1.541714 -0.0056730980000000006
1.542714 -0.0055634038
1.543714 -0.0054535227
1.544714 -0.0053434578
1.545714 -0.0052332129
1.546714 -0.0051227911
1.547714 -0.0050121962
1.548714 -0.0049014317
1.549714 -0.0047905014
1.550714 -0.0046794088
1.551714 -0.004568157200000001
1.552714 -0.0044567507000000004
1.553714 -0.0043451924000000005
1.554714 -0.0042334861
1.555714 -0.004121634999999999
1.556714 -0.0040096431
1.557714 -0.0038975140000000004
1.558714 -0.0037852511
1.559714 -0.0036728579
1.560714 -0.0035603385
1.561714 -0.0034476961
1.562714 -0.0033349344000000005
1.563714 -0.0032220573999999997
1.564714 -0.0031090682999999997
1.565714 -0.0029959712
1.566714 -0.0028827695
1.567714 -0.0027694668
1.568714 -0.002656067
1.569714 -0.0025425739
1.570714 -0.0024289910999999997
1.571714 -0.0023153223
1.572714 -0.0022015713
1.573714 -0.0020877416
1.574714 -0.0019738374
1.575714 -0.0018598623000000002
1.576714 -0.0017458197999999999
1.577714 -0.0016317140999999999
1.578714 -0.0015175487
1.579714 -0.0014033275
1.580714 -0.0012890544
1.581714 -0.0011747330999999999
1.582714 -0.0010603674000000001
1.583714 -0.0009459612600000001
1.584714 -0.0008315184500000001
1.585714 -0.0007170428
1.586714 -0.00060253819
1.587714 -0.00048800844000000004
1.588714 -0.00037345744000000003
1.589714 -0.00025888903
1.590714 -0.00014430707
1.591714 -2.9715422999999996e-05
1.592714 8.488202600000001e-05
1.593714 0.00019948138
1.594714 0.00031407878
1.595714 0.00042867032
1.596714 0.0005432521
1.597714 0.0006578202400000001
1.598714 0.0007723708200000001
1.599714 0.00088690003
1.600714 0.0010014039
1.601714 0.0011158785
1.602714 0.00123032
1.603714 0.0013447246999999999
1.604714 0.0014590884
1.605714 0.0015734075000000001
1.606714 0.0016876778000000001
1.607714 0.0018018958
1.608714 0.0019160574
1.609714 0.0020301588
1.610714 0.002144196
1.611714 0.0022581653
1.612714 0.0023720628
1.613714 0.0024858846
1.614714 0.0025996268999999997
1.615714 0.0027132859
1.616714 0.0028268576
1.617714 0.0029403383
1.618714 0.0030537241000000003
1.619714 0.0031670112
1.620714 0.0032801956000000003
1.621714 0.0033932734
1.622714 0.003506241
1.623714 0.0036190944
1.624714 0.0037318299
1.625714 0.0038444436
1.626714 0.0039569313
1.627714 0.0040692896000000004
1.628714 0.0041815143
1.629714 0.0042936015
1.630714 0.0044055476
1.631714 0.004517348500000001
1.632714 0.0046290003
1.633714 0.0047404992000000005
1.634714 0.0048518414
1.635714 0.0049630227
1.636714 0.0050740393
1.637714 0.0051848874
1.638714 0.0052955631
1.639714 0.0054060623
1.640714 0.0055163815000000005
1.641714 0.0056265162
1.642714 0.0057364628
1.643714 0.005846217799999999
1.644714 0.0059557769
1.645714 0.0060651364
1.646714 0.006174292499999999
1.647714 0.0062832405000000004
1.648714 0.0063919775
1.649714 0.0065004991
1.650714 0.0066088025
1.651714 0.0067168825
1.652714 0.006824736200000001
1.653714 0.006932359200000001
1.654714 0.0070397487
1.655714 0.007146900300000001
1.656714 0.0072538103
1.657714 0.007360474400000001
1.658714 0.007466889700000001
1.659714 0.007573051700000001
1.660714 0.0076789569000000005
1.661714 0.0077846023
1.662714 0.007889983699999999
1.663714 0.0079950973
1.664714 0.0080999387
1.665714 0.0082045051
1.666714 0.0083087929
1.667714 0.0084127983
1.668714 0.008516517099999999
1.669714 0.0086199463
1.670714 0.0087230816
1.671714 0.0088259199
1.672714 0.0089284571
1.673714 0.0090306901
1.674714 0.009132615399999999
1.675714 0.0092342285
1.676714 0.0093355266
1.677714 0.009436505900000001
1.678714 0.009537162299999999
1.679714 0.0096374926
1.680714 0.0097374934
1.681714 0.0098371616
1.682714 0.009936493000000001
1.683714 0.010035485
1.684714 0.010134132
1.685714 0.010232432
1.686714 0.010330382
1.687714 0.010427977
1.688714 0.010525215
1.689714 0.010622092999999999
1.690714 0.010718605
1.691714 0.01081475
1.692714 0.010910523
1.693714 0.011005922
1.694714 0.011100941999999999
1.695714 0.011195581
1.696714 0.011289834
1.697714 0.011383699
1.698714 0.011477173
1.699714 0.01157025
1.700714 0.01166293
1.701714 0.011755207
1.702714 0.011847079
1.703714 0.011938543
1.704714 0.012029595
1.705714 0.012120232
1.706714 0.012210450999999999
1.707714 0.012300248
1.708714 0.01238962
1.709714 0.012478564
1.710714 0.012567076
1.711714 0.012655155
1.712714 0.012742795
1.713714 0.012829993999999999
1.714714 0.01291675
1.715714 0.013003059
1.716714 0.013088918000000001
1.717714 0.013174325
1.718714 0.013259274
1.719714 0.013343766
1.720714 0.013427795999999999
1.721714 0.01351136
1.722714 0.013594456
1.723714 0.013677082
1.724714 0.013759233000000001
1.725714 0.013840909
1.726714 0.013922104000000001
1.727714 0.014002816000000001
1.728714 0.014083044
1.729714 0.014162781999999999
1.730714 0.014242030999999999
1.731714 0.014320784
1.732714 0.014399042
1.733714 0.014476800000000001
1.734714 0.014554056000000001
1.735714 0.014630807
1.736714 0.01470705
1.737714 0.014782782999999999
1.738714 0.014858003
1.739714 0.014932708
1.740714 0.015006894000000002
1.741714 0.01508056
1.742714 0.015153702000000002
1.743714 0.015226317999999999
1.744714 0.015298405
1.745714 0.015369961000000001
1.746714 0.015440985
1.747714 0.015511473
1.748714 0.015581422000000001
1.749714 0.015650831
1.750714 0.015719696000000002
1.751714 0.015788016000000002
1.752714 0.015855789
1.753714 0.01592301
1.754714 0.015989679
1.755714 0.016055795
1.756714 0.016121352000000002
1.757714 0.016186350999999998
1.758714 0.016250788999999998
1.759714 0.016314661
1.760714 0.016377968
1.761714 0.016440707
1.762714 0.016502876
1.763714 0.016564473
1.764714 0.016625495
1.765714 0.01668594
1.766714 0.016745809
1.767714 0.016805096000000002
1.768714 0.0168638
1.769714 0.016921919
1.770714 0.016979451
1.771714 0.017036396
1.772714 0.017092749
1.773714 0.017148510999999998
1.774714 0.017203679
1.775714 0.01725825
1.776714 0.017312223
1.777714 0.017365596
1.778714 0.017418369
1.779714 0.017470539
1.780714 0.017522104
1.781714 0.017573062
1.782714 0.017623412999999997
1.783714 0.017673154
1.784714 0.017722283999999998
1.785714 0.017770802
1.786714 0.017818704
1.787714 0.017865989999999998
1.788714 0.01791266
1.789714 0.017958711000000002
1.790714 0.018004142
1.791714 0.018048951
1.792714 0.018093138
1.793714 0.018136701
1.794714 0.018179637999999998
1.795714 0.018221949
1.796714 0.018263632000000002
1.797714 0.018304684999999998
1.798714 0.018345109
1.799714 0.018384901
1.800714 0.018424061000000002
1.801714 0.018462585
1.802714 0.018500476000000002
1.803714 0.01853773
1.804714 0.018574347
1.805714 0.018610327
1.806714 0.018645667
1.807714 0.018680369
1.808714 0.018714428999999998
1.809714 0.018747849
1.810714 0.018780625999999998
1.811714 0.01881276
1.812714 0.01884425
1.813714 0.018875094
1.814714 0.018905294
1.815714 0.018934847
1.816714 0.018963753
1.817714 0.018992012
1.818714 0.019019622
1.819714 0.019046584
1.820714 0.019072896
1.821714 0.019098556
1.822714 0.019123567
1.823714 0.019147927
1.824714 0.019171635
1.825714 0.019194691
1.826714 0.019217093
1.827714 0.019238843999999998
1.828714 0.019259941
1.829714 0.019280384
1.830714 0.019300173
1.831714 0.019319307
1.832714 0.019337788
1.833714 0.019355614
1.834714 0.019372786
1.835714 0.019389302
1.836714 0.019405162
1.837714 0.019420368
1.838714 0.019434918
1.839714 0.019448812
1.840714 0.019462052
1.841714 0.019474636
1.842714 0.019486566
1.843714 0.019497841
1.844714 0.019508460999999998
1.845714 0.019518426000000002
1.846714 0.019527736
1.847714 0.019536391
1.848714 0.019544394
1.849714 0.019551742
1.850714 0.019558438
1.851714 0.01956448
1.852714 0.01956987
1.853714 0.019574608
1.854714 0.019578694
1.855714 0.01958213
1.856714 0.019584915
1.857714 0.019587049999999998
1.858714 0.019588535
1.859714 0.019589372
1.860714 0.019589560000000002
1.861714 0.0195891
1.862714 0.019587993
1.863714 0.019586239000000002
1.864714 0.019583839
1.865714 0.019580794999999998
1.866714 0.019577106
1.867714 0.019572774
1.868714 0.019567799
1.869714 0.019562182
1.870714 0.019555925
1.871714 0.019549027
1.872714 0.019541489999999998
1.873714 0.019533315
1.874714 0.019524503
1.875714 0.019515054
1.876714 0.01950497
1.877714 0.019494251
1.878714 0.019482899
1.879714 0.019470915
1.880714 0.019458299999999998
1.881714 0.019445055
1.882714 0.019431183
1.883714 0.019416683
1.884714 0.019401556
1.885714 0.019385805
1.886714 0.019369432
1.887714 0.019352435
1.888714 0.019334818
1.889714 0.019316582
1.890714 0.019297727
1.891714 0.019278257
1.892714 0.019258171
1.893714 0.019237472000000002
1.894714 0.019216162000000002
1.895714 0.019194241
1.896714 0.019171712
1.897714 0.019148576
1.898714 0.019124836
1.899714 0.019100492
1.900714 0.019075546999999998
1.901714 0.019050002
1.902714 0.01902386
1.903714 0.018997121
1.904714 0.018969787999999998
1.905714 0.018941861
1.906714 0.018913345
1.907714 0.01888424
1.908714 0.018854548000000002
1.909714 0.018824272
1.910714 0.018793413000000002
1.911714 0.018761972999999998
1.912714 0.018729955
1.913714 0.01869736
1.914714 0.01866419
1.915714 0.018630449
1.916714 0.018596137
1.917714 0.018561257
1.918714 0.018525812
1.919714 0.018489802
1.920714 0.01845323
1.921714 0.018416099
1.922714 0.018378411
1.923714 0.018340169
1.924714 0.018301373
1.925714 0.018262028
1.926714 0.018222135
1.927714 0.018181697
1.928714 0.018140716
1.929714 0.018099195
1.930714 0.018057135
1.931714 0.018014541000000002
1.932714 0.017971412
1.933714 0.017927753
1.934714 0.017883566
1.935714 0.017838854
1.936714 0.017793618
1.937714 0.017747862
1.938714 0.017701589
1.939714 0.017654800000000002
1.940714 0.017607499
1.941714 0.017559688
1.942714 0.017511370000000002
1.943714 0.017462549
1.944714 0.017413225
1.945714 0.017363402
1.946714 0.017313083
1.947714 0.017262271
1.948714 0.017210968
1.949714 0.017159178
1.950714 0.017106903
1.951714 0.017054146
1.952714 0.017000911
1.953714 0.0169472
1.954714 0.016893016
1.955714 0.016838362
1.956714 0.01678324
1.957714 0.016727655
1.958714 0.01667161
1.959714 0.016615105999999998
1.960714 0.016558147000000002
1.961714 0.016500737
1.962714 0.016442877999999998
1.963714 0.016384575000000002
1.964714 0.016325829
1.965714 0.016266643
1.966714 0.016207021
1.967714 0.016146967
1.968714 0.016086482000000003
1.969714 0.016025570000000003
1.970714 0.015964235
1.971714 0.015902481
1.972714 0.01584031
1.973714 0.015777725
1.974714 0.01571473
1.975714 0.015651328
1.976714 0.015587524
1.977714 0.015523318
1.978714 0.015458715999999999
1.979714 0.01539372
1.980714 0.015328334
1.981714 0.015262561000000001
1.982714 0.015196405
1.983714 0.015129868000000001
1.984714 0.015062955
1.985714 0.014995669000000001
1.986714 0.014928012
1.987714 0.014859989
1.988714 0.014791604
1.989714 0.014722859000000001
1.990714 0.014653758000000001
1.991714 0.014584305
1.992714 0.014514502
1.993714 0.014444355
1.994714 0.014373865
1.995714 0.014303037000000001
1.996714 0.014231874
1.997714 0.01416038
1.998714 0.014088558000000001
1.999714 0.014016412
2.000714 0.013943945000000001
2.001714 0.013871162000000001
2.002714 0.013798065000000002
2.003714 0.013724659
2.004714 0.013650945999999999
2.005714 0.013576933000000001
2.006714 0.013502619
2.007714 0.01342801
2.008714 0.01335311
2.009714 0.013277921
2.010714 0.013202449
2.011714 0.013126696000000002
2.012714 0.013050666999999998
2.013714 0.012974364
2.014714 0.012897792
2.015714 0.012820953
2.016714 0.012743853000000001
2.017714 0.012666495
2.018714 0.012588882000000001
2.019714 0.012511019
2.020714 0.012432909
2.021714 0.012354554
2.022714 0.012275961000000002
2.023714 0.012197131
2.024714 0.012118069
2.025714 0.012038778
2.026714 0.011959263999999999
2.027714 0.011879528
2.028714 0.011799575
2.029714 0.01171941
2.030714 0.011639034
2.031714 0.011558453
2.032714 0.011477669999999999
2.033714 0.011396687999999999
2.034714 0.011315512
2.035714 0.011234145000000001
2.036714 0.011152591
2.037714 0.011070854
2.038714 0.010988938
2.039714 0.010906845
2.040714 0.010824581
2.041714 0.010742149
2.042714 0.010659552
2.043714 0.010576795
2.044714 0.01049388
2.045714 0.010410812
2.046714 0.010327595
2.047714 0.010244231
2.048714 0.010160726
2.049714 0.010077082000000001
2.050714 0.0099933037
2.051714 0.0099093952
2.052714 0.0098253593
2.053714 0.0097412005
2.054714 0.0096569216
2.055714 0.0095725271
2.056714 0.0094880204
2.057714 0.009403406100000001
2.058714 0.0093186871
2.059714 0.0092338676
2.060714 0.0091489506
2.061714 0.009063940500000001
2.062714 0.0089788409
2.063714 0.0088936555
2.064714 0.008808387800000001
2.065714 0.0087230415
2.066714 0.0086376211
2.067714 0.0085521293
2.068714 0.0084665706
2.069714 0.0083809478
2.070714 0.0082952654
2.071714 0.0082095263
2.072714 0.008123734700000001
2.073714 0.0080378944
2.074714 0.0079520083
2.075714 0.0078660807
2.076714 0.0077801152999999994
2.077714 0.007694114899999999
2.078714 0.007608083999999999
2.079714 0.0075220261
2.080714 0.0074359443
2.081714 0.007349842800000001
2.082714 0.007263725299999999
2.083714 0.0071775947
2.084714 0.0070914553000000005
2.085714 0.0070053109
2.086714 0.0069191643
2.087714 0.0068330191
2.088714 0.006746879799999999
2.089714 0.0066607492
2.090714 0.006574631
2.091714 0.0064885287
2.092714 0.006402446200000001
2.093714 0.006316386099999999
2.094714 0.0062303523
2.095714 0.0061443483
2.096714 0.0060583778000000005
2.097714 0.005972444
2.098714 0.0058865502
2.099714 0.0058006997
2.100714 0.0057148962
2.101714 0.0056291428
2.102714 0.005543442599999999
2.103714 0.0054577991
2.104714 0.0053722157
2.105714 0.0052866959
2.106714 0.0052012427
2.107714 0.0051158593
2.108714 0.0050305491
2.109714 0.0049453152
2.110714 0.0048601611000000005
2.111714 0.0047750898
2.112714 0.0046901045
2.113714 0.0046052086
2.114714 0.0045204051
2.115714 0.0044356976999999995
2.116714 0.0043510892
2.117714 0.004266583
2.118714 0.0041821819
2.119714 0.0040978892
2.120714 0.0040137082000000004
2.121714 0.0039296421
2.122714 0.0038456939
2.123714 0.0037618669000000003
2.124714 0.0036781639000000002
2.125714 0.0035945879
2.126714 0.0035111425
2.127714 0.0034278302
2.128714 0.0033446544
2.129714 0.0032616178999999995
2.130714 0.0031787236
2.131714 0.0030959749000000003
2.132714 0.0030133742
2.133714 0.0029309247
2.134714 0.0028486292999999998
2.135714 0.0027664907999999998
2.136714 0.0026845121999999996
2.137714 0.0026026963
2.138714 0.0025210458000000002
2.139714 0.0024395637
2.140714 0.0023582526
2.141714 0.0022771155
2.142714 0.0021961552
2.143714 0.0021153743000000003
2.144714 0.0020347756
2.145714 0.0019543617
2.146714 0.0018741353000000002
2.147714 0.0017940994
2.148714 0.0017142563999999999
2.149714 0.0016346088
2.150714 0.0015551595000000001
2.151714 0.0014759111000000001
2.152714 0.0013968659999999999
2.153714 0.0013180268
2.154714 0.0012393961999999999
2.155714 0.0011609765
2.156714 0.0010827704
2.157714 0.0010047801
2.158714 0.0009270083
2.159714 0.0008494573199999999
2.160714 0.0007721296200000001
2.161714 0.00069502753
2.162714 0.0006181534400000001
2.163714 0.00054150969
2.164714 0.00046509858
2.165714 0.00038892244
2.166714 0.00031298359
2.167714 0.00023728427999999998
2.168714 0.00016182673
2.169714 8.661321000000001e-05
2.170714 1.164593e-05
2.171714 -6.307288900000001e-05
2.172714 -0.00013754104
2.173714 -0.00021175633000000002
2.174714 -0.0002857166
2.175714 -0.00035941969
2.176714 -0.00043286344999999996
2.177714 -0.00050604576
2.178714 -0.0005789645
2.179714 -0.00065161757
2.180714 -0.00072400294
2.181714 -0.0007961185499999999
2.182714 -0.00086796235
2.183714 -0.0009395323099999999
2.184714 -0.0010108265
2.185714 -0.0010818429
2.186714 -0.0011525798
2.187714 -0.0012230352
2.188714 -0.0012932071999999998
2.189714 -0.0013630939
2.190714 -0.0014326936999999999
2.191714 -0.0015020049
2.192714 -0.0015710255000000002
2.193714 -0.001639754
2.194714 -0.0017081888
2.195714 -0.0017763281000000002
2.196714 -0.0018441704000000001
2.197714 -0.001911714
2.198714 -0.0019789575
2.199714 -0.0020458992
2.200714 -0.0021125375
2.201714 -0.0021788712
2.202714 -0.0022448985
2.203714 -0.002310618
2.204714 -0.0023760284
2.205714 -0.002441128
2.206714 -0.0025059155
2.207714 -0.0025703896
2.208714 -0.0026345485999999998
2.209714 -0.0026983913
2.210714 -0.0027619162
2.211714 -0.0028251221
2.212714 -0.0028880075
2.213714 -0.0029505709
2.214714 -0.0030128111000000003
2.215714 -0.0030747268999999997
2.216714 -0.0031363167999999995
2.217714 -0.0031975796
2.218714 -0.0032585139999999997
2.219714 -0.0033191187
2.220714 -0.0033793924000000003
2.221714 -0.0034393342999999997
2.222714 -0.0034989429
2.223714 -0.0035582167999999997
2.224714 -0.0036171553999999996
2.225714 -0.0036757573999999997
2.226714 -0.0037340218
2.227714 -0.0037919475
2.228714 -0.0038495334999999998
2.229714 -0.003906778499999999
2.230714 -0.0039636820000000005
2.231714 -0.0040202427
2.232714 -0.00407646
2.233714 -0.0041323328
2.234714 -0.0041878604
2.235714 -0.004243042
2.236714 -0.0042978769
2.237714 -0.004352364
2.238714 -0.0044065026
2.239714 -0.0044602919
2.240714 -0.0045137316
2.241714 -0.0045668206
2.242714 -0.0046195582
2.243714 -0.004671944
2.244714 -0.0047239773
2.245714 -0.0047756577
2.246714 -0.0048269845
2.247714 -0.0048779570000000005
2.248714 -0.0049285747
2.249714 -0.004978837
2.250714 -0.0050287439
2.251714 -0.0050782946
2.252714 -0.0051274885
2.253714 -0.0051763254
2.254714 -0.0052248050999999995
2.255714 -0.0052729269
2.256714 -0.0053206906
2.257714 -0.0053680957
2.258714 -0.0054151419999999995
2.259714 -0.0054618293
2.260714 -0.0055081571
2.261714 -0.0055541255
2.262714 -0.0055997341
2.263714 -0.0056449826
2.264714 -0.005689870499999999
2.265714 -0.0057343979
2.266714 -0.0057785648
2.267714 -0.0058223704000000005
2.268714 -0.0058658152
2.269714 -0.005908898300000001
2.270714 -0.0059516198
2.271714 -0.0059939797
2.272714 -0.006035978
2.273714 -0.0060776143
2.274714 -0.006118888300000001
2.275714 -0.0061598003000000005
2.276714 -0.006200349899999999
2.277714 -0.0062405372
2.278714 -0.0062803621
2.279714 -0.0063198248
2.280714 -0.0063589243
2.281714 -0.0063976614999999995
2.282714 -0.0064360363
2.283714 -0.0064740489
2.284714 -0.006511699000000001
2.285714 -0.0065489869000000004
2.286714 -0.0065859131
2.287714 -0.0066224769
2.288714 -0.0066586792
2.289714 -0.006694520599999999
2.290714 -0.0067300002999999995
2.291714 -0.0067651192
2.292714 -0.0067998772
2.293714 -0.006834275
2.294714 -0.006868312600000001
2.295714 -0.0069019909
2.296714 -0.0069353104
2.297714 -0.0069682705
2.298714 -0.007000872599999999
2.299714 -0.0070331167
2.300714 -0.0070650036000000005
2.301714 -0.0070965331999999996
2.302714 -0.0071277063
2.303714 -0.0071585237
2.304714 -0.0071889859
2.305714 -0.007219093100000001
2.306714 -0.007248845899999999
2.307714 -0.0072782444
2.308714 -0.0073072901
2.309714 -0.0073359828
2.310714 -0.0073643234
2.311714 -0.0073923125000000004
2.312714 -0.0074199502999999995
2.313714 -0.007447238
2.314714 -0.0074741758
2.315714 -0.0075007643
2.316714 -0.007527004299999999
2.317714 -0.0075528966
2.318714 -0.007578441700000001
2.319714 -0.0076036398
2.320714 -0.0076284923
2.321714 -0.007652999200000001
2.322714 -0.007677161899999999
2.323714 -0.0077009805
2.324714 -0.0077244564
2.325714 -0.007747590299999999
2.326714 -0.0077703822
2.327714 -0.0077928336
2.328714 -0.0078149453
2.329714 -0.0078367171
2.330714 -0.007858150599999999
2.331714 -0.007879246599999999
2.332714 -0.0079000063
2.333714 -0.0079204299
2.334714 -0.007940518799999999
2.335714 -0.0079602731
2.336714 -0.0079796941
2.337714 -0.007998782500000001
2.338714 -0.0080175399
2.339714 -0.008035967
2.340714 -0.0080540645
2.341714 -0.0080718331
2.342714 -0.0080892743
2.343714 -0.0081063889
2.344714 -0.0081231774
2.345714 -0.0081396414
2.346714 -0.0081557817
2.347714 -0.008171599600000001
2.348714 -0.008187096
2.349714 -0.0082022721
2.350714 -0.008217128899999999
2.351714 -0.008231667
2.352714 -0.0082458886
2.353714 -0.0082597937
2.354714 -0.0082733844
2.355714 -0.0082866616
2.356714 -0.0082996259
2.357714 -0.0083122788
2.358714 -0.0083246217
2.359714 -0.0083366562
2.360714 -0.0083483828
2.361714 -0.008359802500000001
2.362714 -0.0083709172
2.363714 -0.0083817278
2.364714 -0.0083922358
2.365714 -0.008402441699999999
2.366714 -0.0084123472
2.367714 -0.0084219537
2.368714 -0.0084312618
2.369714 -0.0084402738
2.370714 -0.008448989700000001
2.371714 -0.0084574116
2.372714 -0.0084655403
2.373714 -0.0084733772
2.374714 -0.0084809239
2.375714 -0.0084881816
2.376714 -0.0084951513
2.377714 -0.008501834199999999
2.378714 -0.0085082313
2.379714 -0.0085143445
2.380714 -0.008520174699999999
2.381714 -0.0085257234
2.382714 -0.0085309919
2.383714 -0.008535981
2.384714 -0.0085406929
2.385714 -0.0085451284
2.386714 -0.0085492888
2.387714 -0.0085531756
2.388714 -0.0085567903
2.389714 -0.008560133599999999
2.390714 -0.0085632077
2.391714 -0.0085660133
2.392714 -0.0085685519
2.393714 -0.0085708249
2.394714 -0.008572833799999999
2.395714 -0.00857458
2.396714 -0.008576064999999999
2.397714 -0.0085772903
2.398714 -0.0085782565
2.399714 -0.008578965899999999
2.400714 -0.0085794192
2.401714 -0.0085796186
2.402714 -0.0085795647
2.403714 -0.0085792599
2.404714 -0.0085787047
2.405714 -0.0085779015
2.406714 -0.0085768508
2.407714 -0.008575555
2.408714 -0.0085740146
2.409714 -0.0085722313
2.410714 -0.0085702071
2.411714 -0.0085679429
2.412714 -0.0085654407
2.413714 -0.0085627013
2.414714 -0.0085597268
2.415714 -0.0085565189
2.416714 -0.0085530781
2.417714 -0.0085494066
2.418714 -0.008545506000000001
2.419714 -0.0085413769
2.420714 -0.0085370215
2.421714 -0.0085324413
2.422714 -0.0085276377
2.423714 -0.0085226122
2.424714 -0.008517366200000001
2.425714 -0.0085119013
2.426714 -0.0085062187
2.427714 -0.0085003201
2.428714 -0.0084942076
2.429714 -0.0084878819
2.430714 -0.0084813444
2.431714 -0.0084745967
2.432714 -0.0084676409
2.433714 -0.0084604777
2.434714 -0.0084531093
2.435714 -0.0084455365
2.436714 -0.0084377614
2.437714 -0.0084297855
2.438714 -0.0084216095
2.439714 -0.008413235600000001
2.440714 -0.0084046645
2.441714 -0.0083958985
2.442714 -0.0083869389
2.443714 -0.0083777864
2.444714 -0.0083684434
2.445714 -0.008358911100000001
2.446714 -0.0083491905
2.447714 -0.008339283500000001
2.448714 -0.0083291918
2.449714 -0.0083189159
2.450714 -0.0083084582
2.451714 -0.0082978193
2.452714 -0.008287001399999999
2.453714 -0.0082760052
2.454714 -0.0082648323
2.455714 -0.008253484699999999
2.456714 -0.008241963199999999
2.457714 -0.00823027
2.458714 -0.008218405900000001
2.459714 -0.0082063721
2.460714 -0.0081941711
2.461714 -0.0081818034
2.462714 -0.0081692706
2.463714 -0.0081565748
2.464714 -0.0081437167
2.465714 -0.0081306986
2.466714 -0.0081175211
2.467714 -0.0081041864
2.468714 -0.0080906953
2.469714 -0.008077049999999999
2.470714 -0.0080632512
2.471714 -0.008049301
2.472714 -0.0080352009
2.473714 -0.0080209516
2.474714 -0.0080065554
2.475714 -0.0079920137
2.476714 -0.007977327900000001
2.477714 -0.0079624988
2.478714 -0.007947528499999999
2.479714 -0.0079324185
2.480714 -0.007917169600000001
2.481714 -0.007901783800000001
2.482714 -0.0078862628
2.483714 -0.0078706071
2.484714 -0.0078548183
2.485714 -0.0078388985
2.486714 -0.0078228484
2.487714 -0.007806669600000001
2.488714 -0.0077903634999999995
2.489714 -0.0077739314
2.490714 -0.0077573743
2.491714 -0.007740694100000001
2.492714 -0.0077238918
2.493714 -0.0077069686
2.494714 -0.007689926099999999
2.495714 -0.0076727651
2.496714 -0.0076554868
2.497714 -0.0076380929
2.498714 -0.007620584800000001
2.499714 -0.0076029639
2.500714 -0.0075852309
2.501714 -0.007567387399999999
2.502714 -0.0075494347000000005
2.503714 -0.0075313743
2.504714 -0.0075132069
2.505714 -0.0074949341
2.506714 -0.0074765572
2.507714 -0.007458077
2.508714 -0.0074394948999999995
2.509714 -0.0074208124999999995
2.510714 -0.007402030999999999
2.511714 -0.007383151399999999
2.512714 -0.007364175
2.513714 -0.0073451032000000005
2.514714 -0.0073259369
2.515714 -0.0073066774
2.516714 -0.0072873263
2.517714 -0.0072678848999999995
2.518714 -0.0072483541
2.519714 -0.0072287352
2.520714 -0.0072090297
2.521714 -0.007189238400000001
2.522714 -0.007169362699999999
2.523714 -0.007149404000000001
2.524714 -0.0071293638
2.525714 -0.0071092429
2.526714 -0.0070890426
2.527714 -0.0070687645
2.528714 -0.007048409300000001
2.529714 -0.007027978399999999
2.530714 -0.007007473300000001
2.531714 -0.0069868947
2.532714 -0.0069662440999999995
2.533714 -0.0069455229
2.534714 -0.0069247319
2.535714 -0.0069038724
2.536714 -0.006882945299999999
2.537714 -0.006861951999999999
2.538714 -0.0068408932
2.539714 -0.0068197704
2.540714 -0.006798584900000001
2.541714 -0.0067773377
2.542714 -0.006756029300000001
2.543714 -0.006734661300000001
2.544714 -0.006713234300000001
2.545714 -0.0066917491
2.546714 -0.006670207199999999
2.547714 -0.0066486092999999994
2.548714 -0.0066269567
2.549714 -0.0066052504
2.550714 -0.006583490899999999
2.551714 -0.0065616798
2.552714 -0.006539817
2.553714 -0.0065179046999999995
2.554714 -0.006495942900000001
2.555714 -0.0064739332
2.556714 -0.0064518761
2.557714 -0.0064297725
2.558714 -0.0064076237
2.559714 -0.0063854306
2.560714 -0.006363193799999999
2.561714 -0.006340914799999999
2.562714 -0.0063185937
2.563714 -0.0062962325
2.564714 -0.0062738312
2.565714 -0.006251391500000001
2.566714 -0.0062289138
2.567714 -0.0062063998
2.568714 -0.0061838502
2.569714 -0.0061612656
2.570714 -0.006138647599999999
2.571714 -0.0061159968
2.572714 -0.006093314
2.573714 -0.0060706003
2.574714 -0.0060478564
2.575714 -0.0060250833
2.576714 -0.0060022823
2.577714 -0.005979454
2.578714 -0.0059565991
2.579714 -0.0059337187999999996
2.580714 -0.0059108137
2.581714 -0.005887885
2.582714 -0.005864933
2.583714 -0.0058419588
2.584714 -0.0058189635
2.585714 -0.0057959474
2.586714 -0.0057729118
2.587714 -0.0057498568
2.588714 -0.0057267836
2.589714 -0.005703693
2.590714 -0.0056805860000000005
2.591714 -0.005657463
2.592714 -0.0056343248
2.593714 -0.0056111723
2.594714 -0.0055880059999999995
2.595714 -0.005564827
2.596714 -0.0055416356
2.597714 -0.0055184330000000005
2.598714 -0.0054952194
2.599714 -0.005471996
2.600714 -0.0054487631
2.601714 -0.0054255219
2.602714 -0.0054022727
2.603714 -0.0053790161
2.604714 -0.0053557531
2.605714 -0.0053324842
2.606714 -0.0053092098999999995
2.607714 -0.0052859312
2.608714 -0.0052626485
2.609714 -0.0052393625
2.610714 -0.0052160736
2.611714 -0.0051927829
2.612714 -0.0051694908
2.613714 -0.0051461979
2.614714 -0.0051229046
2.615714 -0.0050996121
2.616714 -0.0050763207
2.617714 -0.0050530307
2.618714 -0.0050297433
2.619714 -0.0050064587
2.620714 -0.0049831779
2.621714 -0.004959901
2.622714 -0.0049366288000000005
2.623714 -0.0049133621
2.624714 -0.0048901016
2.625714 -0.0048668477
2.626714 -0.004843601
2.627714 -0.0048203623000000004
2.628714 -0.004797132
2.629714 -0.0047739108
2.630714 -0.0047506994
2.631714 -0.0047274982
2.632714 -0.0047043079
2.633714 -0.0046811288
2.634714 -0.0046579615
2.635714 -0.004634806500000001
2.636714 -0.0046116646
2.637714 -0.0045885357
2.638714 -0.0045654207
2.639714 -0.0045423202999999995
2.640714 -0.0045192344
2.641714 -0.0044961637999999995
2.642714 -0.0044731085000000005
2.643714 -0.0044500692
2.644714 -0.0044270462
2.645714 -0.00440404
2.646714 -0.0043810513
2.647714 -0.00435808
2.648714 -0.0043351269
2.649714 -0.004312192
2.650714 -0.004289276
2.651714 -0.0042663792999999995
2.652714 -0.004243502200000001
2.653714 -0.0042206451
2.654714 -0.004197808799999999
2.655714 -0.0041749936
2.656714 -0.0041521998
2.657714 -0.0041294279
2.658714 -0.0041066782
2.659714 -0.0040839514
2.660714 -0.0040612478
2.661714 -0.0040385683
2.662714 -0.0040159131
2.663714 -0.0039932827
2.664714 -0.0039706774
2.665714 -0.0039480976
2.666714 -0.0039255439
2.667714 -0.0039030168
2.668714 -0.0038805162999999998
2.669714 -0.0038580431
2.670714 -0.0038355978000000003
2.671714 -0.0038131806000000004
2.672714 -0.0037907917
2.673714 -0.0037684316
2.674714 -0.0037461006000000002
2.675714 -0.0037237987
2.676714 -0.0037015267
2.677714 -0.0036792844
2.678714 -0.0036570723999999996
2.679714 -0.0036348909
2.680714 -0.0036127403
2.681714 -0.0035906211
2.682714 -0.0035685331
2.683714 -0.0035464767000000005
2.684714 -0.0035244523999999997
2.685714 -0.0035024601
2.686714 -0.0034805002
2.687714 -0.003458573
2.688714 -0.0034366789
2.689714 -0.0034148183
2.690714 -0.0033929910999999997
2.691714 -0.0033711977999999997
2.692714 -0.0033494383000000003
2.693714 -0.0033277134
2.694714 -0.0033060230999999995
2.695714 -0.0032843676
2.696714 -0.0032627471
2.697714 -0.0032411618999999997
2.698714 -0.0032196123
2.699714 -0.0031980987999999998
2.700714 -0.0031766212
2.701714 -0.0031551801
2.702714 -0.0031337753
2.703714 -0.0031124073000000003
2.704714 -0.0030910763999999996
2.705714 -0.0030697825
2.706714 -0.003048526
2.707714 -0.0030273071
2.708714 -0.0030061261
2.709714 -0.0029849831
2.710714 -0.0029638782999999998
2.711714 -0.0029428118
2.712714 -0.0029217841
2.713714 -0.0029007953
2.714714 -0.0028798459
2.715714 -0.0028589357
2.716714 -0.0028380651
2.717714 -0.0028172346000000003
2.718714 -0.0027964443
2.719714 -0.0027756943
2.720714 -0.0027549849999999997
2.721714 -0.0027343165
2.722714 -0.0027136894
2.723714 -0.0026931035
2.724714 -0.0026725593000000002
2.725714 -0.0026520569
2.726714 -0.0026315965
2.727714 -0.0026111783999999997
2.728714 -0.0025908026
2.729714 -0.0025704696
2.730714 -0.0025501793
2.731714 -0.0025299318
2.732714 -0.0025097273
2.733714 -0.002489566
2.734714 -0.002469448
2.735714 -0.0024493733
2.736714 -0.002429342
2.737714 -0.0024093542
2.738714 -0.0023894098999999998
2.739714 -0.0023695095
2.740714 -0.0023496526
2.741714 -0.0023298397
2.742714 -0.0023100705
2.743714 -0.0022903453999999998
2.744714 -0.0022706643
2.745714 -0.0022510273999999998
2.746714 -0.0022314349000000003
2.747714 -0.0022118867
2.748714 -0.0021923832
2.749714 -0.0021729242
2.750714 -0.0021535101
2.751714 -0.0021341411
2.752714 -0.0021148173000000003
2.753714 -0.0020955389
2.754714 -0.002076306
2.755714 -0.0020571189
2.756714 -0.0020379779
2.757714 -0.0020188831
2.758714 -0.0019998346
2.759714 -0.0019808327
2.760714 -0.0019618776
2.761714 -0.0019429694000000003
2.762714 -0.0019241083000000002
2.763714 -0.0019052943
2.764714 -0.0018865278
2.765714 -0.0018678087000000001
2.766714 -0.0018491374999999998
2.767714 -0.001830514
2.768714 -0.0018119385
2.769714 -0.0017934108000000001
2.770714 -0.0017749312999999999
2.771714 -0.0017564998
2.772714 -0.0017381165999999998
2.773714 -0.0017197817
2.774714 -0.0017014951000000002
2.775714 -0.0016832568000000002
2.776714 -0.0016650669
2.777714 -0.0016469256000000002
2.778714 -0.0016288326
2.779714 -0.0016107882
2.780714 -0.0015927926000000002
2.781714 -0.0015748456
2.782714 -0.0015569472
2.783714 -0.0015390977
2.784714 -0.001521297
2.785714 -0.0015035452
2.786714 -0.0014858423
2.787714 -0.0014681885999999998
2.788714 -0.0014505839
2.789714 -0.0014330285
2.790714 -0.0014155224
2.791714 -0.0013980656
2.792714 -0.0013806583
2.793714 -0.0013633006
2.794714 -0.0013459925
2.795714 -0.0013287340999999999
2.796714 -0.0013115255
2.797714 -0.0012943667000000002
2.798714 -0.0012772578
2.799714 -0.001260199
2.800714 -0.0012431901
2.801714 -0.0012262315
2.802714 -0.0012093231
2.803714 -0.001192465
2.804714 -0.0011756572
2.805714 -0.0011589
2.806714 -0.0011421932000000002
2.807714 -0.0011255371
2.808714 -0.0011089317
2.809714 -0.0010923772000000001
2.810714 -0.0010758736
2.811714 -0.001059421
2.812714 -0.0010430196
2.813714 -0.0010266695000000002
2.814714 -0.0010103709
2.815714 -0.00099412364
2.816714 -0.00097792808
2.817714 -0.0009617842800000001
2.818714 -0.0009456923200000001
2.819714 -0.0009296523800000001
2.820714 -0.00091366446
2.821714 -0.00089772875
2.822714 -0.00088184534
2.823714 -0.00086601422
2.824714 -0.00085023548
2.825714 -0.00083450914
2.826714 -0.00081883527
2.827714 -0.00080321397
2.828714 -0.0007876451500000001
2.829714 -0.0007721289
2.830714 -0.00075666517
2.831714 -0.00074125396
2.832714 -0.00072589528
2.833714 -0.00071058912
2.834714 -0.00069533548
2.835714 -0.0006801343300000001
2.836714 -0.00066498565
2.837714 -0.0006498894399999999
2.838714 -0.00063484576
2.839714 -0.00061985461
2.840714 -0.00060491598
2.841714 -0.00059002991
2.842714 -0.0005751965100000001
2.843714 -0.00056041576
2.844714 -0.00054568782
2.845714 -0.00053101271
2.846714 -0.00051639054
2.847714 -0.0005018214300000001
2.848714 -0.00048730553
2.849714 -0.00047284287999999996
2.850714 -0.00045843367
2.851714 -0.00044407802
2.852714 -0.00042977604
2.853714 -0.00041552785
2.854714 -0.00040133359000000006
2.855714 -0.00038719336
2.856714 -0.00037310729
2.857714 -0.00035907547
2.858714 -0.00034509799
2.859714 -0.00033117492
2.860714 -0.00031730635
2.861714 -0.00030349231
2.862714 -0.00028973286000000004
2.863714 -0.00027602803000000004
2.864714 -0.00026237783
2.865714 -0.00024878226999999997
2.866714 -0.00023524136999999998
2.867714 -0.00022175514
2.868714 -0.00020832356000000002
2.869714 -0.00019494662
2.870714 -0.00018162432000000002
2.871714 -0.00016835664
2.872714 -0.0001551436
2.873714 -0.00014198519
2.874714 -0.0001288814
2.875714 -0.00011583226
2.876714 -0.00010283776
2.877714 -8.9897941e-05
2.878714 -7.701282200000001e-05
2.879714 -6.4182433e-05
2.880714 -5.1406805999999993e-05
2.881714 -3.8685988e-05
2.882714 -2.6020027e-05
2.883714 -1.3408976000000001e-05
2.884714 -8.528937599999999e-07
2.885714 1.1648164e-05
2.886714 2.409414e-05
2.887714 3.6484971e-05
2.888714 4.8820601e-05
2.889714 6.1100968e-05
2.890714 7.3326015e-05
2.891714 8.549568e-05
2.892714 9.760991599999999e-05
2.893714 0.00010966865999999999
2.894714 0.00012167184999999999
2.895714 0.00013361945
2.896714 0.0001455114
2.897714 0.00015734764
2.898714 0.00016912813
2.899714 0.00018085281999999999
2.900714 0.00019252163
2.901714 0.00020413452
2.902714 0.00021569141999999998
2.903714 0.00022719225
2.904714 0.00023863697
2.905714 0.00025002551000000004
2.906714 0.00026135776
2.907714 0.0002726337
2.908714 0.00028385323
2.909714 0.00029501630000000004
2.910714 0.00030612281999999996
2.911714 0.00031717273
2.912714 0.00032816595
2.913714 0.00033910243999999996
2.914714 0.00034998216
2.915714 0.00036080503
2.916714 0.00037157104
2.917714 0.00038228013
2.918714 0.00039293232
2.919714 0.00040352757
2.920714 0.00041406588
2.921714 0.00042454726
2.922714 0.00043497175
2.923714 0.00044533931000000006
2.924714 0.00045565002
2.925714 0.00046590389999999997
2.926714 0.00047610097
2.927714 0.00048624129000000003
2.928714 0.0004963248600000001
2.929714 0.00050635172
2.930714 0.00051632192
2.931714 0.00052623545
2.932714 0.00053609233
2.933714 0.00054589259
2.934714 0.00055563619
2.935714 0.0005653231699999999
2.936714 0.00057495345
2.937714 0.00058452702
2.938714 0.00059404383
2.939714 0.0006035038
2.940714 0.00061290689
2.941714 0.00062225299
2.942714 0.00063154207
2.943714 0.00064077399
2.944714 0.0006499486999999999
2.945714 0.00065906606
2.946714 0.0006681260400000001
2.947714 0.00067712854
2.948714 0.00068607346
2.949714 0.00069496077
2.950714 0.0007037903700000001
2.951714 0.0007125621800000001
2.952714 0.00072127618
2.953714 0.00072993234
2.954714 0.00073853062
2.955714 0.00074707104
2.956714 0.00075555358
2.957714 0.00076397828
2.958714 0.0007723450799999999
2.959714 0.0007806541400000001
2.960714 0.00078890534
2.961714 0.00079709889
2.962714 0.0008052347800000001
2.963714 0.0008133130000000001
2.964714 0.0008213337400000001
2.965714 0.00082929701
2.966714 0.00083720288
2.967714 0.00084505136
2.968714 0.0008528425499999999
2.969714 0.0008605765300000001
2.970714 0.0008682533
2.971714 0.00087587287
2.972714 0.00088343531
2.973714 0.0008909406499999999
2.974714 0.00089838895
2.975714 0.0009057802300000001
2.976714 0.0009131144000000001
2.977714 0.0009203915399999999
2.978714 0.00092761165
2.979714 0.0009347747400000001
2.980714 0.0009418808100000001
2.981714 0.00094892976
2.982714 0.00095592168
2.983714 0.00096285648
2.984714 0.00096973417
2.985714 0.00097655475
2.986714 0.0009833182
2.987714 0.00099002445
2.988714 0.0009966735899999998
2.989714 0.0010032654999999999
2.990714 0.0010098002
2.991714 0.0010162777000000001
2.992714 0.001022698
2.993714 0.001029061
2.994714 0.0010353667
2.995714 0.0010416152000000001
2.996714 0.0010478064
2.997714 0.0010539402999999998
2.998714 0.0010600169
2.999714 0.0010660361999999999
3.000714 0.0010719982
3.001714 0.001077903
3.002714 0.0010837505
3.003714 0.0010895407
3.004714 0.0010952737000000001
3.005714 0.0011009495
3.006714 0.0011065680999999999
3.007714 0.0011121294999999998
3.008714 0.0011176338
3.009714 0.0011230812
3.010714 0.0011284715
3.011714 0.0011338048999999998
3.012714 0.0011390815
3.013714 0.0011443015
3.014714 0.0011494648
3.015714 0.0011545716
3.016714 0.0011596221
3.017714 0.0011646164
3.018714 0.0011695546
3.019714 0.0011744369000000001
3.020714 0.0011792633
3.021714 0.001184034
3.022714 0.001188749
3.023714 0.0011934088
3.024714 0.0011980131
3.025714 0.0012025622
3.026714 0.0012070562
3.027714 0.0012114951
3.028714 0.0012158791999999999
3.029714 0.0012202083999999999
3.030714 0.0012244827
3.031714 0.0012287023
3.032714 0.0012328672
3.033714 0.0012369772999999999
3.034714 0.0012410326
3.035714 0.0012450333
3.036714 0.0012489792
3.037714 0.0012528704
3.038714 0.0012567067999999999
3.039714 0.0012604884
3.040714 0.0012642151
3.041714 0.0012678871000000001
3.042714 0.0012715042
3.043714 0.0012750666
3.044714 0.0012785741
3.045714 0.0012820269
3.046714 0.001285425
3.047714 0.0012887684
3.048714 0.0012920571000000001
3.049714 0.0012952913
3.050714 0.001298471
3.051714 0.0013015964
3.052714 0.0013046676
3.053714 0.0013076847
3.054714 0.0013106478000000001
3.055714 0.0013135572
3.056714 0.0013164129
3.057714 0.0013192152
3.058714 0.0013219641
3.059714 0.0013246598
3.060714 0.0013273027
3.061714 0.0013298926999999999
3.062714 0.0013324301
3.063714 0.0013349151
3.064714 0.0013373478
3.065714 0.0013397284
3.066714 0.0013420571
3.067714 0.001344334
3.068714 0.0013465592999999999
3.069714 0.0013487331
3.070714 0.0013508555
3.071714 0.0013529267
3.072714 0.0013549468
3.073714 0.0013569161000000001
3.074714 0.0013588345
3.075714 0.0013607022000000002
3.076714 0.0013625193999999999
3.077714 0.0013642861
3.078714 0.0013660024
3.079714 0.0013676685
3.080714 0.0013692844
3.081714 0.0013708503000000002
3.082714 0.0013723662
3.083714 0.0013738323
3.084714 0.0013752487
3.085714 0.0013766154
3.086714 0.0013779325
3.087714 0.0013792002
3.088714 0.0013804186
3.089714 0.0013815877
3.090714 0.0013827075000000001
3.091714 0.0013837783
3.092714 0.0013848
3.093714 0.0013857728
3.094714 0.0013866967
3.095714 0.001387572
3.096714 0.0013883985999999999
3.097714 0.0013891767
3.098714 0.0013899064000000001
3.099714 0.0013905878
3.100714 0.0013912212
3.101714 0.0013918066
3.102714 0.0013923441999999999
3.103714 0.0013928341000000002
3.104714 0.0013932767
3.105714 0.0013936719
3.106714 0.0013940202
3.107714 0.0013943217
3.108714 0.0013945766
3.109714 0.0013947852
3.110714 0.0013949477
3.111714 0.0013950644
3.112714 0.0013951355
3.113714 0.0013951614
3.114714 0.0013951423
3.115714 0.0013950784999999999
3.116714 0.0013949701
3.117714 0.0013948174
3.118714 0.0013946208000000001
3.119714 0.0013943803999999999
3.120714 0.0013940966
3.121714 0.0013937694000000001
3.122714 0.0013933992
3.123714 0.0013929860000000001
3.124714 0.0013925301
3.125714 0.0013920316
3.126714 0.0013914906
3.127714 0.0013909073
3.128714 0.0013902819
3.129714 0.0013896143
3.130714 0.0013889048
3.131714 0.0013881535
3.132714 0.0013873603000000001
3.133714 0.0013865255
3.134714 0.0013856491000000001
3.135714 0.0013847312
3.136714 0.001383772
3.137714 0.0013827716
3.138714 0.00138173
3.139714 0.0013806474
3.140714 0.001379524
3.141714 0.00137836
3.142714 0.0013771553
3.143714 0.0013759103999999999
3.144714 0.0013746253
3.145714 0.0013733003000000001
3.146714 0.0013719356000000001
3.147714 0.0013705313
3.148714 0.0013690878
3.149714 0.0013676054
3.150714 0.0013660841
3.151714 0.0013645245000000002
3.152714 0.0013629266
3.153714 0.0013612907
3.154714 0.0013596173
3.155714 0.0013579064
3.156714 0.0013561585
3.157714 0.0013543737
3.158714 0.0013525523
3.159714 0.0013506947
3.160714 0.001348801
3.161714 0.0013468716000000001
3.162714 0.0013449067
3.163714 0.0013429065
3.164714 0.0013408712999999999
3.165714 0.0013388013999999998
3.166714 0.001336697
3.167714 0.0013345584
3.168714 0.0013323858
3.169714 0.0013301795
3.170714 0.0013279397
3.171714 0.0013256666
3.172714 0.0013233604000000001
3.173714 0.0013210216
3.174714 0.0013186502
3.175714 0.0013162464
3.176714 0.0013138105
3.177714 0.0013113426999999999
3.178714 0.0013088434
3.179714 0.0013063125
3.180714 0.0013037504
3.181714 0.0013011572
3.182714 0.0012985332
3.183714 0.0012958786
3.184714 0.0012931935
3.185714 0.0012904781
3.186714 0.0012877326
3.187714 0.0012849572
3.188714 0.0012821521
3.189714 0.0012793173
3.190714 0.0012764533
3.191714 0.00127356
3.192714 0.0012706377
3.193714 0.0012676865
3.194714 0.0012647069
3.195714 0.0012616987000000001
3.196714 0.0012586624
3.197714 0.0012555981
3.198714 0.0012525061
3.199714 0.0012493865999999999
3.200714 0.0012462399
3.201714 0.0012430663
3.202714 0.0012398661
3.203714 0.0012366395
3.204714 0.0012333869
3.205714 0.0012301085000000001
3.206714 0.0012268047
3.207714 0.0012234757
3.208714 0.0012201220000000001
3.209714 0.0012167437
3.210714 0.0012133413
3.211714 0.0012099151
3.212714 0.0012064653
3.213714 0.0012029922
3.214714 0.0011994961
3.215714 0.0011959773
3.216714 0.0011924359999999998
3.217714 0.0011888725
3.218714 0.0011852871
3.219714 0.0011816799
3.220714 0.0011780512
3.221714 0.0011744011
3.222714 0.00117073
3.223714 0.0011670378000000002
3.224714 0.0011633249
3.225714 0.0011595913
3.226714 0.0011558373
3.227714 0.001152063
3.228714 0.0011482687
3.229714 0.0011444545
3.230714 0.0011406206000000002
3.231714 0.0011367672
3.232714 0.0011328943999999999
3.233714 0.0011290026999999998
3.234714 0.0011250921
3.235714 0.0011211629
3.236714 0.0011172152999999998
3.237714 0.0011132497
3.238714 0.0011092663
3.239714 0.0011052654
3.240714 0.0011012474
3.241714 0.0010972124
3.242714 0.0010931609
3.243714 0.0010890931
3.244714 0.0010850094
3.245714 0.00108091
3.246714 0.0010767953
3.247714 0.0010726655
3.248714 0.0010685211
3.249714 0.0010643623
3.250714 0.0010601894
3.251714 0.0010560027
3.252714 0.0010518025
3.253714 0.001047589
3.254714 0.0010433626000000001
3.255714 0.0010391234
3.256714 0.0010348718
3.257714 0.001030608
3.258714 0.0010263322
3.259714 0.0010220448
3.260714 0.0010177458
3.261714 0.0010134356
3.262714 0.0010091143
3.263714 0.0010047823
3.264714 0.0010004397000000001
3.265714 0.0009960867800000001
3.266714 0.00099172375
3.267714 0.00098735081
3.268714 0.00098296814
3.269714 0.0009785761000000001
3.270714 0.00097417478
3.271714 0.00096976446
3.272714 0.00096534541
3.273714 0.00096091771
3.274714 0.00095648165
3.275714 0.0009520374999999999
3.276714 0.00094758534
3.277714 0.00094312545
3.278714 0.0009386580099999999
3.279714 0.00093418321
3.280714 0.00092970122
3.281714 0.0009252122300000001
3.282714 0.00092071641
3.283714 0.00091621396
3.284714 0.0009117050500000001
3.285714 0.0009071898599999999
3.286714 0.0009026686700000001
3.287714 0.0008981415700000001
3.288714 0.0008936088299999999
3.289714 0.00088907063
3.290714 0.00088452725
3.291714 0.00087997887
3.292714 0.0008754257600000001
3.293714 0.0008708680999999999
3.294714 0.0008663062499999999
3.295714 0.00086174041
3.296714 0.0008571709300000001
3.297714 0.0008525980799999999
3.298714 0.0008480221399999999
3.299714 0.00084344338
3.300714 0.00083886216
3.301714 0.00083427876
3.302714 0.0008296935400000001
3.303714 0.0008251067800000001
3.304714 0.00082051874
3.305714 0.0008159297999999999
3.306714 0.0008113402099999999
3.307714 0.0008067501799999999
3.308714 0.0008021600499999999
3.309714 0.0007975701
3.310714 0.00079298052
3.311714 0.0007883914800000001
3.312714 0.0007838032600000001
3.313714 0.00077921604
3.314714 0.00077462992
3.315714 0.00077004515
3.316714 0.00076546185
3.317714 0.00076088008
3.318714 0.00075630005
3.319714 0.00075172184
3.320714 0.00074714558
3.321714 0.00074257136
3.322714 0.00073799933
3.323714 0.00073342958
3.324714 0.00072886228
3.325714 0.0007242975199999999
3.326714 0.0007197354499999999
3.327714 0.00071517625
3.328714 0.00071062004
3.329714 0.00070606707
3.330714 0.00070151746
3.331714 0.00069697144
3.332714 0.0006924292400000001
3.333714 0.00068789109
3.334714 0.00068335721
3.335714 0.00067882788
3.336714 0.00067430333
3.337714 0.00066978382
3.338714 0.0006652696400000001
3.339714 0.00066076104
3.340714 0.00065625827
3.341714 0.00065176159
3.342714 0.00064727124
3.343714 0.00064278747
3.344714 0.00063831048
3.345714 0.0006338405500000001
3.346714 0.00062937788
3.347714 0.00062492268
3.348714 0.00062047516
3.349714 0.0006160355
3.350714 0.0006116039
3.351714 0.00060718053
3.352714 0.00060276552
3.353714 0.0005983590700000001
3.354714 0.00059396134
3.355714 0.00058957248
3.356714 0.00058519263
3.357714 0.00058082196
3.358714 0.00057646062
3.359714 0.00057210873
3.360714 0.00056776648
3.361714 0.00056343401
3.362714 0.00055911146
3.363714 0.00055479895
3.364714 0.0005504966799999999
3.365714 0.0005462047700000001
3.366714 0.00054192342
3.367714 0.0005376527
3.368714 0.00053339281
3.369714 0.00052914388
3.370714 0.00052490605
3.371714 0.00052067944
3.372714 0.00051646416
3.373714 0.00051226034
3.374714 0.00050806811
3.375714 0.0005038875799999999
3.376714 0.00049971882
3.377714 0.0004955619700000001
3.378714 0.00049141713
3.379714 0.00048728438999999995
3.380714 0.00048316379000000004
3.381714 0.00047905546
3.382714 0.00047495955
3.383714 0.0004708761
3.384714 0.00046680525
3.385714 0.00046274708
3.386714 0.00045870173999999997
3.387714 0.00045466935999999996
3.388714 0.00045065008000000004
3.389714 0.00044664403000000004
3.390714 0.00044265139
3.391714 0.0004386723
3.392714 0.000434707
3.393714 0.00043075565
3.394714 0.00042681841
3.395714 0.00042289552999999995
3.396714 0.00041898715999999996
3.397714 0.00041509352000000004
3.398714 0.00041121484000000003
3.399714 0.00040735126
3.400714 0.00040350301
3.401714 0.00039967026
3.402714 0.00039585315999999995
3.403714 0.00039205188000000004
3.404714 0.00038826656
3.405714 0.00038449733999999997
3.406714 0.00038074436
3.407714 0.00037700768
3.408714 0.00037328739
3.409714 0.00036958356
3.410714 0.00036589624
3.411714 0.0003622255
3.412714 0.00035857133
3.413714 0.00035493378999999997
3.414714 0.00035131288
3.415714 0.00034770862000000003
3.416714 0.00034412103
3.417714 0.00034055013
3.418714 0.00033699594
3.419714 0.00033345848
3.420714 0.00032993778
3.421714 0.00032643391000000005
3.422714 0.0003229469
3.423714 0.00031947684
3.424714 0.00031602381
3.425714 0.00031258789
3.426714 0.0003091692
3.427714 0.00030576782
3.428714 0.00030238391000000003
3.429714 0.0002990176
3.430714 0.00029566900000000003
3.431714 0.00029233827
3.432714 0.00028902555
3.433714 0.00028573097
3.434714 0.00028245468
3.435714 0.0002791968
3.436714 0.00027595747
3.437714 0.00027273678999999997
3.438714 0.00026953487
3.439714 0.0002663518
3.440714 0.00026318764
3.441714 0.00026004247999999997
3.442714 0.00025691634
3.443714 0.00025380928
3.444714 0.00025072133999999997
3.445714 0.00024765252
3.446714 0.00024460285
3.447714 0.0002415723
3.448714 0.00023856089000000001
3.449714 0.00023556861000000002
3.450714 0.00023259544999999998
3.451714 0.00022964141
3.452714 0.00022670647
3.453714 0.00022379063000000003
3.454714 0.00022089388999999997
3.455714 0.00021801624999999997
3.456714 0.00021515773
3.457714 0.00021231832999999998
3.458714 0.00020949808
3.459714 0.00020669702000000002
3.460714 0.00020391517000000001
3.461714 0.00020115255999999997
3.462714 0.00019840922999999998
3.463714 0.00019568522
3.464714 0.00019298058999999999
3.465714 0.00019029538
3.466714 0.00018762963
3.467714 0.00018498339
3.468714 0.00018235669
3.469714 0.00017974955
3.470714 0.00017716203
3.471714 0.00017459413999999999
3.472714 0.00017204591
3.473714 0.00016951734
3.474714 0.00016700847
3.475714 0.0001645193
3.476714 0.00016204986
3.477714 0.00015960014
3.478714 0.00015717018
3.479714 0.00015475997
3.480714 0.00015236953000000001
3.481714 0.0001499989
3.482714 0.00014764810000000001
3.483714 0.00014531715
3.484714 0.0001430061
3.485714 0.00014071499
3.486714 0.00013844385
3.487714 0.00013619276
3.488714 0.00013396175999999999
3.489714 0.00013175091
3.490714 0.00012956027
3.491714 0.0001273899
3.492714 0.00012523985
3.493714 0.00012311019
3.494714 0.00012100095
3.495714 0.00011891216
3.496714 0.00011684385
3.497714 0.00011479605
3.498714 0.00011276874
3.499714 0.00011076190000000001
3.500714 0.00010877552000000001
3.501714 0.00010680955
3.502714 0.00010486391
3.503714 0.00010293854
3.504714 0.00010103333999999999
3.505714 9.914822399999999e-05
3.506714 9.728305500000001e-05
3.507714 9.5437724e-05
3.508714 9.3612107e-05
3.509714 9.1806066e-05
3.510714 9.0019478e-05
3.511714 8.825221000000001e-05
3.512714 8.6504139e-05
3.513714 8.4775149e-05
3.514714 8.306514e-05
3.515714 8.137402e-05
3.516714 7.9701709e-05
3.517714 7.8048146e-05
3.518714 7.6413284e-05
3.519714 7.4797094e-05
3.520714 7.3199573e-05
3.521714 7.1620718e-05
3.522714 7.0060548e-05
3.523714 6.8519097e-05
3.524714 6.6996409e-05
3.525714 6.5492537e-05
3.526714 6.400753700000001e-05
3.527714 6.2541471e-05
3.528714 6.1094403e-05
3.529714 5.9666394e-05
3.530714 5.8257501000000005e-05
3.531714 5.6867771e-05
3.532714 5.5497236e-05
3.533714 5.4145931000000004e-05
3.534714 5.2813863000000005e-05
3.535714 5.1501036000000006e-05
3.536714 5.0207427e-05
3.537714 4.8933003e-05
3.538714 4.7677722e-05
3.539714 4.6441517e-05
3.540714 4.5224311e-05
3.541714 4.4026018000000004e-05
3.542714 4.2846534000000004e-05
3.543714 4.1685752e-05
3.544714 4.0543554e-05
3.545714 3.941982e-05
3.546714 3.831442e-05
3.547714 3.7227231999999996e-05
3.548714 3.6158126999999996e-05
3.549714 3.5106984e-05
3.550714 3.4073682e-05
3.551714 3.3058103e-05
3.552714 3.2060136999999996e-05
3.553714 3.1079682000000004e-05
3.554714 3.0116634999999998e-05
3.555714 2.9170906e-05
3.556714 2.8242407999999998e-05
3.557714 2.7331058e-05
3.558714 2.6436776999999998e-05
3.559714 2.555949e-05
3.560714 2.4699125e-05
3.561714 2.3855608e-05
3.562714 2.3028869e-05
3.563714 2.2218835e-05
3.564714 2.1425430999999998e-05
3.565714 2.0648585e-05
3.566714 1.9888218e-05
3.567714 1.9144248e-05
3.568714 1.8416595999999998e-05
3.569714 1.7705177e-05
3.570714 1.7009909e-05
3.571714 1.6330705e-05
3.572714 1.5667482e-05
3.573714 1.5020156e-05
3.574714 1.4388648e-05
3.575714 1.3772883e-05
3.576714 1.3172789e-05
3.577714 1.2588297999999999e-05
3.578714 1.201935e-05
3.579714 1.1465893e-05
3.580714 1.0927879e-05
3.581714 1.0405266e-05
3.582714 9.8980202e-06
3.583714 9.4061114e-06
3.584714 8.9295135e-06
3.585714 8.468203600000001e-06
3.586714 8.0221589e-06
3.587714 7.5913569e-06
3.588714 7.1757711e-06
3.589714 6.775371e-06
3.590714 6.3901189999999995e-06
3.591714 6.0199682e-06
3.592714 5.6648616e-06
3.593714 5.3247298000000006e-06
3.594714 4.9994899e-06
3.595714 4.6890435e-06
3.596714 4.3932779e-06
3.597714 4.1120646e-06
3.598714 3.8452598e-06
3.599714 3.5927055000000004e-06
3.600714 3.3542303e-06
3.601714 3.1296508e-06
3.602714 2.9187742e-06
3.603714 2.7213998e-06
3.604714 2.5373224e-06
3.605714 2.3663338e-06
3.606714 2.208227e-06
3.607714 2.0627985e-06
3.608714 1.9298504e-06
3.609714 1.8091942e-06
3.610714 1.7006522000000001e-06
3.611714 1.60406e-06
3.612714 1.5192679e-06
3.613714 1.4461428e-06
3.614714 1.3845683e-06
3.615714 1.3344447e-06
3.616714 1.2956894e-06
3.617714 1.2682359e-06
3.618714 1.2520326000000001e-06
3.619714 1.247041e-06
3.620714 1.253234e-06
3.621714 1.2705937e-06
3.622714 1.2991082e-06
3.623714 1.3387699e-06
3.624714 1.3895718e-06
3.625714 1.4515060000000002e-06
3.626714 1.5245597000000001e-06
3.627714 1.6087140999999998e-06
3.628714 1.703941e-06
3.629714 1.8102023e-06
3.630714 1.9274477e-06
3.631714 2.0556138e-06
3.632714 2.1946237e-06
3.633714 2.3443871e-06
3.634714 2.5048005e-06
3.635714 2.6757474e-06
3.636714 2.8571005e-06
3.637714 3.0487217999999996e-06
3.638714 3.2504648e-06
3.639714 3.4621762999999997e-06
3.640714 3.6836982999999997e-06
3.641714 3.9148699e-06
3.642714 4.1555293e-06
3.643714 4.4055156e-06
3.644714 4.6646701e-06
3.645714 4.9328385e-06
3.646714 5.2098713e-06
3.647714 5.4956242e-06
3.648714 5.7899602e-06
3.649714 6.0927483999999995e-06
3.650714 6.4038645e-06
3.651714 6.723189500000001e-06
3.652714 7.0506111e-06
3.653714 7.38602e-06
3.654714 7.7293116e-06
3.655714 8.0803829e-06
3.656714 8.439132400000001e-06
3.657714 8.805457700000001e-06
3.658714 9.1792558e-06
3.659714 9.5604207e-06
3.660714 9.9488439e-06
3.661714 1.0344412e-05
3.662714 1.0747009e-05
3.663714 1.1156514e-05
3.664714 1.1572801e-05
3.665714 1.1995742000000001e-05
3.666714 1.2425204e-05
3.667714 1.2861052e-05
3.668714 1.3303152e-05
3.669714 1.3751368e-05
3.670714 1.4205564e-05
3.671714 1.4665609e-05
3.672714 1.5131376e-05
3.673714 1.5602739999999998e-05
3.674714 1.6079584e-05
3.675714 1.6561796e-05
3.676714 1.7049274e-05
3.677714 1.7541919e-05
3.678714 1.8039641e-05
3.679714 1.8542359000000002e-05
3.680714 1.9049995e-05
3.681714 1.9562476000000002e-05
3.682714 2.0079736999999998e-05
3.683714 2.0601712e-05
3.684714 2.1128336e-05
3.685714 2.1659545e-05
3.686714 2.2195272e-05
3.687714 2.2735443e-05
3.688714 2.3279982e-05
3.689714 2.3828802e-05
3.690714 2.4381811e-05
3.691714 2.4938901999999998e-05
3.692714 2.5499963e-05
3.693714 2.6064868e-05
3.694714 2.6633481e-05
3.695714 2.7205658e-05
3.696714 2.7781243e-05
3.697714 2.8360071e-05
3.698714 2.8941975e-05
3.699714 2.9526776999999997e-05
3.700714 3.0114299e-05
3.701714 3.0704365e-05
3.702714 3.1296798e-05
3.703714 3.1891425999999995e-05
3.704714 3.2488080000000004e-05
3.705714 3.3086602e-05
3.706714 3.3686842e-05
3.707714 3.4288664000000004e-05
3.708714 3.4891942999999995e-05
3.709714 3.5496566e-05
3.710714 3.6102438e-05
3.711714 3.6709471000000006e-05
3.712714 3.7317596e-05
3.713714 3.7926753e-05
3.714714 3.8536893e-05
3.715714 3.9147980000000004e-05
3.716714 3.9759979e-05
3.717714 4.0372865e-05
3.718714 4.0986612e-05
3.719714 4.1601196999999996e-05
3.720714 4.2216593e-05
3.721714 4.2832767e-05
3.722714 4.3449680000000004e-05
3.723714 4.4067286e-05
3.724714 4.468553e-05
3.725714 4.5304338e-05
3.726714 4.5923628e-05
3.727714 4.6543306e-05
3.728714 4.716326e-05
3.729714 4.7783368e-05
3.730714 4.8403496e-05
3.731714 4.9023504e-05
3.732714 4.9643228e-05
3.733714 5.0262514e-05
3.734714 5.0881192e-05
3.735714 5.1499086000000005e-05
3.736714 5.2116029999999996e-05
3.737714 5.2731848999999996e-05
3.738714 5.3346377999999994e-05
3.739714 5.3959457e-05
3.740714 5.4570927e-05
3.741714 5.5180641000000004e-05
3.742714 5.5788462e-05
3.743714 5.6394271000000004e-05
3.744714 5.6997948e-05
3.745714 5.7599391e-05
3.746714 5.8198509e-05
3.747714 5.8795216999999996e-05
3.748714 5.9389447e-05
3.749714 5.9981136e-05
3.750714 6.0570220999999996e-05
3.751714 6.1156658e-05
3.752714 6.1740394e-05
3.753714 6.2321385e-05
3.754714 6.2899591e-05
3.755714 6.347496e-05
3.756714 6.4047447e-05
3.757714 6.4616995e-05
3.758714 6.5183553e-05
3.759714 6.5747059e-05
3.760714 6.6307445e-05
3.761714 6.6864635e-05
3.762714 6.7418557e-05
3.763714 6.796913099999999e-05
3.764714 6.8516266e-05
3.765714 6.9059877e-05
3.766714 6.9599872e-05
3.767714 7.0136161e-05
3.768714 7.0668654e-05
3.769714 7.1197258e-05
3.770714 7.1721888e-05
3.771714 7.224246000000001e-05
3.772714 7.2758894e-05
3.773714 7.327111600000001e-05
3.774714 7.3779051e-05
3.775714 7.428264399999999e-05
3.776714 7.4781832e-05
3.777714 7.5276557e-05
3.778714 7.5766769e-05
3.779714 7.6252417e-05
3.780714 7.6733454e-05
3.781714 7.720983e-05
3.782714 7.7681494e-05
3.783714 7.81484e-05
3.784714 7.8610486e-05
3.785714 7.906769500000001e-05
3.786714 7.9519958e-05
3.787714 7.9967202e-05
3.788714 8.0409347e-05
3.789714 8.0846303e-05
3.790714 8.1277977e-05
3.791714 8.1704269e-05
3.792714 8.212506399999999e-05
3.793714 8.2540254e-05
3.794714 8.2949714e-05
3.795714 8.335333099999999e-05
3.796714 8.3750979e-05
3.797714 8.4142545e-05
3.798714 8.4527909e-05
3.799714 8.4906958e-05
3.800714 8.5279589e-05
3.801714 8.5645712e-05
3.802714 8.6005235e-05
3.803714 8.6358085e-05
3.804714 8.6704205e-05
3.805714 8.7043543e-05
3.806714 8.737606e-05
3.807714 8.7701738e-05
3.808714 8.8020562e-05
3.809714 8.833252999999999e-05
3.810714 8.8637654e-05
3.811714 8.8935951e-05
3.812714 8.9227444e-05
3.813714 8.951215599999999e-05
3.814714 8.9790115e-05
3.815714 9.0061343e-05
3.816714 9.0325869e-05
3.817714 9.058370600000001e-05
3.818714 9.0834862e-05
3.819714 9.107934e-05
3.820714 9.1317128e-05
3.821714 9.1548196e-05
3.822714 9.1772512e-05
3.823714 9.1990023e-05
3.824714 9.2200668e-05
3.825714 9.2404366e-05
3.826714 9.2601027e-05
3.827714 9.279055499999999e-05
3.828714 9.297284e-05
3.829714 9.314777e-05
3.830714 9.3315225e-05
3.831714 9.347508599999999e-05
3.832714 9.3627227e-05
3.833714 9.3771536e-05
3.834714 9.390789200000001e-05
3.835714 9.4036193e-05
3.836714 9.4156343e-05
3.837714 9.426825e-05
3.838714 9.437184199999999e-05
3.839714 9.4467055e-05
3.840714 9.4553843e-05
3.841714 9.4632168e-05
3.842714 9.4702e-05
3.843714 9.4763334e-05
3.844714 9.4816176e-05
3.845714 9.4860525e-05
3.846714 9.489641000000001e-05
3.847714 9.4923854e-05
3.848714 9.4942885e-05
3.849714 9.4953538e-05
3.850714 9.4955851e-05
3.851714 9.494986e-05
3.852714 9.4935592e-05
3.853714 9.4913082e-05
3.854714 9.4882353e-05
3.855714 9.4843421e-05
3.856714 9.4796303e-05
3.857714 9.4741006e-05
3.858714 9.4677529e-05
3.859714 9.460586100000001e-05
3.860714 9.4525996e-05
3.861714 9.4437917e-05
3.862714 9.4341601e-05
3.863714 9.4237026e-05
3.864714 9.4124169e-05
3.865714 9.4003008e-05
3.866714 9.3873513e-05
3.867714 9.3735662e-05
3.868714 9.3589438e-05
3.869714 9.3434824e-05
3.870714 9.3271808e-05
3.871714 9.310038e-05
3.872714 9.292053799999999e-05
3.873714 9.2732284e-05
3.874714 9.2535623e-05
3.875714 9.233056600000001e-05
3.876714 9.2117119e-05
3.877714 9.1895294e-05
3.878714 9.1665106e-05
3.879714 9.1426563e-05
3.880714 9.1179675e-05
3.881714 9.0924448e-05
3.882714 9.0660882e-05
3.883714 9.0388971e-05
3.884714 9.0108711e-05
3.885714 8.9820088e-05
3.886714 8.952308099999999e-05
3.887714 8.9217667e-05
3.888714 8.8903812e-05
3.889714 8.8581481e-05
3.890714 8.8250636e-05
3.891714 8.7911241e-05
3.892714 8.7563257e-05
3.893714 8.7206638e-05
3.894714 8.6841357e-05
3.895714 8.6467378e-05
3.896714 8.6084674e-05
3.897714 8.5693227e-05
3.898714 8.5293033e-05
3.899714 8.488408999999999e-05
3.900714 8.4466416e-05
3.901714 8.4040028e-05
3.902714 8.3604965e-05
3.903714 8.3161274e-05
3.904714 8.2709016e-05
3.905714 8.2248255e-05
3.906714 8.1779069e-05
3.907714 8.1301545e-05
3.908714 8.0815767e-05
3.909714 8.0321831e-05
3.910714 7.9819836e-05
3.911714 7.9309865e-05
3.912714 7.879201599999999e-05
3.913714 7.8266373e-05
3.914714 7.7733011e-05
3.915714 7.7192004e-05
3.916714 7.6643408e-05
3.917714 7.6087275e-05
3.918714 7.5523639e-05
3.919714 7.495252099999999e-05
3.920714 7.4373935e-05
3.921714 7.3787879e-05
3.922714 7.3194349e-05
3.923714 7.259332099999999e-05
3.924714 7.1984766e-05
3.925714 7.1368652e-05
3.926714 7.0744943e-05
3.927714 7.0113595e-05
3.928714 6.9474572e-05
3.929714 6.8827836e-05
3.930714 6.8173358e-05
3.931714 6.751111e-05
3.932714 6.6841079e-05
3.933714 6.6163255e-05
3.934714 6.5477644e-05
3.935714 6.4784263e-05
3.936714 6.4083139e-05
3.937714 6.3374318e-05
3.938714 6.2657853e-05
3.939714 6.193380399999999e-05
3.940714 6.1202252e-05
3.941714 6.0463282000000005e-05
3.942714 5.971698400000001e-05
3.943714 5.8963451e-05
3.944714 5.8202788999999994e-05
3.945714 5.743510200000001e-05
3.946714 5.6660491000000006e-05
3.947714 5.5879053e-05
3.948714 5.5090891e-05
3.949714 5.4296095e-05
3.950714 5.349475e-05
3.951714 5.268693700000001e-05
3.952714 5.1872723e-05
3.953714 5.1052177e-05
3.954714 5.0225350000000005e-05
3.955714 4.9392293e-05
3.956714 4.8553045e-05
3.957714 4.7707641e-05
3.958714 4.6856109999999994e-05
3.959714 4.5998479e-05
3.960714 4.5134773999999996e-05
3.961714 4.4265019e-05
3.962714 4.3389238e-05
3.963714 4.2507459999999996e-05
3.964714 4.1619713999999996e-05
3.965714 4.0726036e-05
3.966714 3.9826465999999996e-05
3.967714 3.8921053e-05
3.968714 3.800985e-05
3.969714 3.7092917e-05
3.970714 3.6170319999999996e-05
3.971714 3.5242132e-05
3.972714 3.4308430999999996e-05
3.973714 3.3369298e-05
3.974714 3.2424816e-05
3.975714 3.1475076e-05
3.976714 3.0520166999999996e-05
3.977714 2.9560172000000002e-05
3.978714 2.8595184e-05
3.979714 2.7625285e-05
3.980714 2.6650554e-05
3.981714 2.5671071e-05
3.982714 2.4686906000000002e-05
3.983714 2.3698128e-05
3.984714 2.2704796e-05
3.985714 2.1706971e-05
3.986714 2.0704705000000002e-05
3.987714 1.9698048e-05
3.988714 1.8687046999999998e-05
3.989714 1.7671746e-05
3.990714 1.6652193e-05
3.991714 1.5628433e-05
3.992714 1.4600514e-05
3.993714 1.3568486e-05
3.994714 1.2532406e-05
3.995714 1.1492337e-05
3.996714 1.0448345e-05
3.997714 9.4005046e-06
3.998714 8.3488963e-06
3.999714 7.2936089000000005e-06
4.000714 6.234737500000001e-06
4.001714 5.172382000000001e-06
4.002714 4.1066485e-06
4.003714 3.0376476e-06
4.004714 1.9654918e-06
4.005714 8.902953000000001e-07
4.006714 -1.8782806e-07
4.007714 -1.2687665e-06
4.008714 -2.3524116e-06
4.009714 -3.4386602000000003e-06
4.010714 -4.5274152e-06
4.011714 -5.6185872e-06
4.012714 -6.7120958000000005e-06
4.013714 -7.8078699e-06
4.014714 -8.9058474e-06
4.015714 -1.0005976e-05
4.016714 -1.1108215e-05
4.017715 -1.2212529000000001e-05
4.018714 -1.3318891000000001e-05
4.019714 -1.4427281999999999e-05
4.020714 -1.5537687e-05
4.021714 -1.6650091e-05
4.022714 -1.7764485e-05
4.023714 -1.8880856e-05
4.024714 -1.9999186e-05
4.025714 -2.1119456e-05
4.026714 -2.2241636e-05
4.027714 -2.3365688e-05
4.028714 -2.4491564000000003e-05
4.029714 -2.5619204e-05
4.030715 -2.6748535e-05
4.031714 -2.7879472e-05
4.032714 -2.9011915e-05
4.033714 -3.014575e-05
4.034714 -3.1280854e-05
4.035714 -3.2417091e-05
4.036714 -3.3554315e-05
4.037714 -3.4692368e-05
4.038714 -3.583109e-05
4.039714 -3.6970317e-05
4.040714 -3.810988e-05
4.041714 -3.9249608e-05
4.042714 -4.0389338e-05
4.043715 -4.1528907e-05
4.044714 -4.2668159e-05
4.045714 -4.3806949e-05
4.046714 -4.4945136e-05
4.047714 -4.6082593e-05
4.048714 -4.7219203e-05
4.049714 -4.8354860000000004e-05
4.050714 -4.9489472000000005e-05
4.051714 -5.0622958e-05
4.052714 -5.1755251e-05
4.053714 -5.2886287e-05
4.054714 -5.4016016e-05
4.055714 -5.5144392e-05
4.056714 -5.6271375e-05
4.057714 -5.7396937e-05
4.058714 -5.8521044e-05
4.059714 -5.9643661999999996e-05
4.060714 -6.0764761999999994e-05
4.061714 -6.188431e-05
4.062714 -6.3002267e-05
4.063715 -6.411859199999999e-05
4.064714 -6.5233235e-05
4.065714 -6.6346144e-05
4.066714 -6.7457256e-05
4.067714 -6.856651e-05
4.068714 -6.967382499999999e-05
4.069714 -7.0779129e-05
4.070714 -7.1882329e-05
4.071714 -7.2983346e-05
4.072714 -7.4082078e-05
4.073714 -7.517844e-05
4.074714 -7.6272329e-05
4.075714 -7.7363649e-05
4.076715 -7.8452302e-05
4.077714 -7.9538199e-05
4.078714 -8.0621243e-05
4.079714 -8.170134200000001e-05
4.080714 -8.2778411e-05
4.081714 -8.3852365e-05
4.082714 -8.4923118e-05
4.083714 -8.5990592e-05
4.084714 -8.7054707e-05
4.085714 -8.8115382e-05
4.086714 -8.9172545e-05
4.087714 -9.0226115e-05
4.088714 -9.1276013e-05
4.089714 -9.2322153e-05
4.090714 -9.3364457e-05
4.091714 -9.4402833e-05
4.092714 -9.543719e-05
4.093714 -9.646743100000001e-05
4.094714 -9.7493455e-05
4.095714 -9.8515159e-05
4.096714 -9.9532429e-05
4.097714 -0.00010054515
4.098714 -0.00010155320000000001
4.099714 -0.00010255646
4.100714 -0.00010355482000000001
4.101714 -0.00010454814000000001
4.102714 -0.00010553632
4.103714 -0.00010651923999999999
4.104714 -0.00010749678
4.105714 -0.00010846885
4.106714 -0.00010943534
4.107714 -0.00011039615
4.108714 -0.00011135121000000001
4.109715 -0.00011230044
4.110714 -0.00011324378
4.111714 -0.00011418117
4.112714 -0.00011511258
4.113714 -0.00011603797
4.114714 -0.0001169573
4.115714 -0.00011787056
4.116714 -0.00011877772
4.117714 -0.00011967877999999999
4.118714 -0.00012057371000000001
4.119714 -0.00012146251999999999
4.120714 -0.00012234517
4.121714 -0.00012322165
4.122715 -0.00012409193
4.123714 -0.00012495600000000001
4.124714 -0.00012581379
4.125714 -0.00012666526
4.126714 -0.00012751034
4.127714 -0.00012834895000000002
4.128714 -0.000129181
4.129714 -0.0001300064
4.130714 -0.00013082504
4.131714 -0.00013163678
4.132714 -0.00013244150999999998
4.133714 -0.00013323908
4.134714 -0.00013402934
4.135714 -0.00013481215
4.136714 -0.00013558737
4.137714 -0.00013635483
4.138714 -0.0001371144
4.139714 -0.00013786592
4.140714 -0.00013860928
4.141714 -0.00013934433
4.142715 -0.00014007096000000002
4.143714 -0.00014078905
4.144714 -0.00014149851
4.145714 -0.00014219926
4.146714 -0.00014289121
4.147714 -0.00014357431
4.148714 -0.00014424851
4.149714 -0.00014491376
4.150714 -0.00014557004
4.151714 -0.00014621733
4.152714 -0.0001468556
4.153714 -0.00014748485
4.154714 -0.00014810507
4.155715 -0.00014871626
4.156714 -0.00014931842
4.157714 -0.00014991152
4.158714 -0.00015049558
4.159714 -0.00015107056
4.160714 -0.00015163646
4.161714 -0.00015219325
4.162714 -0.0001527409
4.163714 -0.00015327937999999998
4.164714 -0.00015380865000000002
4.165714 -0.00015432865
4.166714 -0.00015483935
4.167714 -0.00015534067
4.168715 -0.00015583256000000002
4.169714 -0.00015631494999999998
4.170714 -0.00015678777000000001
4.171714 -0.00015725095
4.172714 -0.00015770444
4.173714 -0.00015814815000000001
4.174714 -0.00015858202
4.175714 -0.00015900599000000001
4.176714 -0.00015941999
4.177714 -0.00015982397
4.178714 -0.00016021786
4.179714 -0.00016060161
4.180714 -0.00016097516
4.181714 -0.00016133847
4.182714 -0.00016169148
4.183714 -0.00016203415
4.184714 -0.00016236644
4.185714 -0.00016268827
4.186714 -0.00016299963
4.187714 -0.00016330044
4.188715 -0.00016359066000000002
4.189714 -0.00016387023
4.190714 -0.0001641391
4.191714 -0.00016439719
4.192714 -0.00016464446
4.193714 -0.00016488083
4.194714 -0.00016510622
4.195714 -0.00016532058
4.196714 -0.00016552383
4.197714 -0.0001657159
4.198714 -0.00016589671999999998
4.199714 -0.00016606623
4.200714 -0.00016622436
4.201715 -0.00016637106
4.202714 -0.00016650627
4.203714 -0.00016662993
4.204714 -0.00016674203
4.205714 -0.00016684253
4.206714 -0.00016693139
4.207714 -0.0001670086
4.208714 -0.00016707417
4.209714 -0.00016712805999999998
4.210714 -0.00016717031
4.211714 -0.00016720093
4.212714 -0.00016721991
4.213714 -0.00016722729
4.214714 -0.00016722307
4.215714 -0.00016720729
4.216714 -0.00016717996
4.217714 -0.0001671411
4.218714 -0.00016709072
4.219714 -0.00016702882
4.220714 -0.00016695541
4.221714 -0.00016687047
4.222714 -0.00016677399999999999
4.223714 -0.00016666596000000002
4.224714 -0.00016654633
4.225714 -0.00016641505000000002
4.226714 -0.00016627209
4.227714 -0.00016611738
4.228714 -0.00016595084
4.229714 -0.00016577241
4.230714 -0.00016558201
4.231714 -0.00016537957
4.232714 -0.00016516501
4.233714 -0.00016493824
4.234715 -0.00016469919
4.235714 -0.00016444778
4.236714 -0.00016418395
4.237714 -0.00016390762999999998
4.238714 -0.00016361879
4.239714 -0.00016331736
4.240714 -0.00016300331
4.241714 -0.00016267663
4.242714 -0.00016233730000000002
4.243714 -0.00016198532
4.244714 -0.00016162069
4.245714 -0.00016124343
4.246714 -0.00016085355999999998
4.247715 -0.00016045111
4.248714 -0.00016003612
4.249714 -0.00015960863
4.250714 -0.00015916869
4.251714 -0.00015871633
4.252714 -0.00015825161000000002
4.253714 -0.00015777456999999998
4.254714 -0.00015728525
4.255714 -0.00015678369
4.256714 -0.00015626991
4.257714 -0.00015574396
4.258714 -0.00015520586
4.259714 -0.00015465562
4.260714 -0.00015409324
4.261714 -0.00015351875
4.262714 -0.00015293214
4.263714 -0.0001523334
4.264714 -0.00015172253
4.265714 -0.00015109953
4.266714 -0.00015046437000000001
4.267715 -0.00014981704
4.268714 -0.00014915753
4.269714 -0.00014848583
4.270714 -0.00014780194
4.271714 -0.00014710582999999999
4.272714 -0.00014639751
4.273714 -0.00014567696
4.274714 -0.0001449442
4.275714 -0.00014419924
4.276714 -0.00014344207
4.277714 -0.00014267271
4.278714 -0.00014189117999999999
4.279714 -0.0001410975
4.280715 -0.00014029167
4.281714 -0.00013947374
4.282714 -0.00013864372
4.283714 -0.00013780163
4.284714 -0.00013694751
4.285714 -0.00013608135
4.286714 -0.0001352032
4.287714 -0.00013431306
4.288714 -0.00013341096
4.289714 -0.00013249689
4.290714 -0.00013157089
4.291714 -0.00013063295
4.292714 -0.0001296831
4.293715 -0.00012872131999999998
4.294714 -0.00012774763
4.295714 -0.00012676203
4.296714 -0.00012576453
4.297714 -0.00012475514
4.298714 -0.00012373387
4.299714 -0.00012270073
4.300714 -0.00012165572000000001
4.301714 -0.00012059887
4.302714 -0.00011953021999999999
4.303714 -0.00011844976
4.304714 -0.00011735754999999999
4.305714 -0.00011625361
4.306714 -0.00011513799000000001
4.307714 -0.00011401072999999998
4.308714 -0.00011287186
4.309714 -0.00011172144
4.310714 -0.00011055952999999999
4.311714 -0.00010938617
4.312714 -0.00010820139999999999
4.313715 -0.00010700529
4.314714 -0.00010579789
4.315714 -0.00010457923999999999
4.316714 -0.00010334938000000002
4.317714 -0.00010210837
4.318714 -0.00010085622000000001
4.319714 -9.959297800000001e-05
4.320714 -9.831867399999999e-05
4.321714 -9.703332999999999e-05
4.322714 -9.573697099999999e-05
4.323714 -9.442961200000001e-05
4.324714 -9.3111271e-05
4.325714 -9.1781959e-05
4.326715 -9.0441688e-05
4.327714 -8.909047399999999e-05
4.328714 -8.772833000000001e-05
4.329714 -8.6355271e-05
4.330714 -8.4971316e-05
4.331714 -8.3576487e-05
4.332714 -8.2170817e-05
4.333714 -8.0754342e-05
4.334714 -7.9327094e-05
4.335714 -7.7889132e-05
4.336714 -7.6440506e-05
4.337714 -7.498127799999999e-05
4.338714 -7.3511518e-05
4.339714 -7.2031304e-05
4.340714 -7.0540722e-05
4.341714 -6.9039856e-05
4.342714 -6.7528805e-05
4.343714 -6.600765800000001e-05
4.344714 -6.4476518e-05
4.345714 -6.293548199999999e-05
4.346714 -6.1384651e-05
4.347714 -5.9824123e-05
4.348714 -5.8253994e-05
4.349714 -5.6674355000000004e-05
4.350714 -5.5085297e-05
4.351714 -5.3486895e-05
4.352714 -5.1879226e-05
4.353714 -5.0262355000000005e-05
4.354714 -4.8636349e-05
4.355714 -4.7001254e-05
4.356714 -4.535712e-05
4.357714 -4.3703986e-05
4.358714 -4.2041881e-05
4.359715 -4.0370836e-05
4.360714 -3.8690871e-05
4.361714 -3.7002008e-05
4.362714 -3.5304262e-05
4.363714 -3.3597649e-05
4.364714 -3.1882183000000005e-05
4.365714 -3.0157881e-05
4.366714 -2.8424762000000002e-05
4.367714 -2.6682847000000003e-05
4.368714 -2.493216e-05
4.369714 -2.3172731e-05
4.370714 -2.1404598e-05
4.371714 -1.9627802e-05
4.372715 -1.7842392999999998e-05
4.373714 -1.6048426e-05
4.374714 -1.4245963000000001e-05
4.375714 -1.2435071999999999e-05
4.376714 -1.0615828e-05
4.377714 -8.7883095e-06
4.378714 -6.9526031e-06
4.379714 -5.1087984e-06
4.380714 -3.2569878999999996e-06
4.381714 -1.3972676e-06
4.382714 4.7026435999999996e-07
4.383714 2.3455089e-06
4.384714 4.2283666e-06
4.385714 6.1187379e-06
4.386714 8.0165236e-06
4.387714 9.921626500000001e-06
4.388714 1.1833952000000001e-05
4.389714 1.3753406e-05
4.390714 1.5679898e-05
4.391714 1.761334e-05
4.392715 1.9553646e-05
4.393714 2.1500735e-05
4.394714 2.3454525e-05
4.395714 2.541494e-05
4.396714 2.7381904e-05
4.397714 2.9355348e-05
4.398714 3.1335199e-05
4.399714 3.3321387999999996e-05
4.400714 3.5313849e-05
4.401714 3.7312518e-05
4.402714 3.9317328e-05
4.403714 4.1328221e-05
4.404714 4.3345133e-05
4.405715 4.5368006e-05
4.406714 4.7396782e-05
4.407714 4.9431401e-05
4.408714 5.1471812000000004e-05
4.409714 5.3517964999999996e-05
4.410714 5.5569802e-05
4.411714 5.7627272999999996e-05
4.412714 5.9690331e-05
4.413714 6.1758931e-05
4.414714 6.3833022e-05
4.415714 6.591256500000001e-05
4.416714 6.7997507e-05
4.417714 7.008781e-05
4.418715 7.2183423e-05
4.419714 7.4284304e-05
4.420714 7.6390404e-05
4.421714 7.8501671e-05
4.422714 8.061805400000001e-05
4.423714 8.2739496e-05
4.424714 8.4865934e-05
4.425714 8.6997306e-05
4.426714 8.9133545e-05
4.427714 9.1274563e-05
4.428714 9.3420283e-05
4.429714 9.5570613e-05
4.430714 9.7725444e-05
4.431714 9.9884676e-05
4.432714 0.00010204819
4.433714 0.00010421588
4.434714 0.00010638761
4.435714 0.00010856324
4.436714 0.00011074264000000001
4.437714 0.00011292567
4.438715 0.00011511217999999999
4.439714 0.00011730202000000001
4.440714 0.00011949505
4.441714 0.00012169111999999999
4.442714 0.00012389007
4.443714 0.00012609178
4.444714 0.0001282961
4.445714 0.00013050289
4.446714 0.00013271205
4.447714 0.00013492343
4.448714 0.00013713694
4.449714 0.00013935248
4.450714 0.00014156997
4.451715 0.00014378931999999998
4.452714 0.00014601046
4.453714 0.00014823334999999999
4.454714 0.00015045791999999998
4.455714 0.00015268415
4.456714 0.00015491199
4.457714 0.00015714143
4.458714 0.00015937244
4.459714 0.00016160502
4.460714 0.00016383914999999998
4.461714 0.00016607482
4.462714 0.00016831204
4.463714 0.0001705508
4.464714 0.00017279108
4.465714 0.00017503286999999998
4.466714 0.00017727615
4.467714 0.00017952090999999998
4.468714 0.00018176711
4.469714 0.00018401472
4.470714 0.00018626369999999998
4.471714 0.00018851398
4.472714 0.00019076551000000002
4.473714 0.00019301822
4.474714 0.00019527203999999997
4.475714 0.00019752685999999998
4.476714 0.00019978261
4.477714 0.00020203918
4.478714 0.00020429645000000001
4.479714 0.00020655431999999998
4.480714 0.00020881264
4.481714 0.0002110713
4.482714 0.00021333019000000002
4.483714 0.00021558915
4.484715 0.00021784805999999998
4.485714 0.00022010679
4.486714 0.0002223652
4.487714 0.00022462316
4.488714 0.00022688055
4.489714 0.00022913720999999997
4.490714 0.00023139305
4.491714 0.00023364792
4.492714 0.00023590170999999999
4.493714 0.00023815433
4.494714 0.00024040562
4.495714 0.00024265552999999998
4.496714 0.00024490394
4.497715 0.00024715073000000003
4.498714 0.00024939584
4.499714 0.00025163918
4.500714 0.00025388067
4.501714 0.00025612023
4.502714 0.00025835782
4.503714 0.00026059335999999996
4.504714 0.00026282678
4.505714 0.00026505802
4.506714 0.00026728706
4.507714 0.00026951382
4.508714 0.00027173826
4.509714 0.00027396036
4.510714 0.00027618007
4.511714 0.00027839735
4.512714 0.00028061218
4.513714 0.0002828245
4.514714 0.00028503430000000003
4.515714 0.00028724155
4.516714 0.00028944621000000003
4.517715 0.00029164826
4.518714 0.00029384764
4.519714 0.00029604435
4.520714 0.00029823830000000003
4.521714 0.00030042947
4.522714 0.00030261781
4.523714 0.00030480328
4.524714 0.00030698579
4.525714 0.00030916531000000003
4.526714 0.00031134175
4.527714 0.00031351506000000003
4.528714 0.00031568513000000003
4.529714 0.00031785189
4.530715 0.00032001524
4.531714 0.00032217508
4.532714 0.00032433131
4.533714 0.00032648384000000003
4.534714 0.00032863254
4.535714 0.00033077731000000004
4.536714 0.00033291801
4.537714 0.00033505454999999996
4.538714 0.00033718679
4.539714 0.00033931464999999996
4.540714 0.00034143798
4.541714 0.00034355669
4.542714 0.00034567065
4.543715 0.00034777977
4.544714 0.00034988395
4.545714 0.00035198311
4.546714 0.00035407716
4.547714 0.00035616602
4.548714 0.00035824962
4.549714 0.00036032790999999996
4.550714 0.00036240083
4.551714 0.00036446831
4.552714 0.00036653034
4.553714 0.00036858689
4.554714 0.00037063792
4.555714 0.00037268342
4.556714 0.00037472334
4.557714 0.00037675773
4.558714 0.00037878654
4.559714 0.00038080975
4.560714 0.00038282737
4.561714 0.00038483939999999997
4.562714 0.00038684584000000003
4.563715 0.00038884664000000003
4.564714 0.00039084184000000007
4.565714 0.00039283136000000003
4.566714 0.00039481520000000003
4.567714 0.00039679334999999995
4.568714 0.00039876572
4.569714 0.00040073232
4.570714 0.00040269306000000006
4.571714 0.00040464788
4.572714 0.00040659675
4.573714 0.00040853956
4.574714 0.00041047624
4.575714 0.00041240669
4.576715 0.00041433085999999995
4.577714 0.00041624867
4.578714 0.00041815997
4.579714 0.00042006473
4.580714 0.0004219628
4.581714 0.00042385409
4.582714 0.00042573852
4.583714 0.00042761598999999995
4.584714 0.00042948644999999996
4.585714 0.00043134978
4.586714 0.00043320588
4.587714 0.00043505465
4.588714 0.00043689606
4.589714 0.00043873006
4.590714 0.00044055654999999996
4.591714 0.00044237544999999994
4.592714 0.00044418675
4.593714 0.00044599037
4.594714 0.00044778626
4.595714 0.00044957442
4.596714 0.00045135479999999995
4.597714 0.00045312736
4.598714 0.00045489209999999996
4.599714 0.00045664896999999996
4.600714 0.00045839797
4.601714 0.00046013911000000003
4.602714 0.00046187233
4.603714 0.00046359764
4.604714 0.00046531504
4.605714 0.00046702447999999995
4.606714 0.00046872597
4.607714 0.00047041949
4.608714 0.00047210506
4.609715 0.00047378262
4.610714 0.00047545218000000005
4.611714 0.00047711369000000005
4.612714 0.00047876715
4.613714 0.00048041256
4.614714 0.00048204987999999997
4.615714 0.00048367905999999997
4.616714 0.0004853001
4.617714 0.00048691295000000004
4.618714 0.0004885175699999999
4.619714 0.00049011392
4.620714 0.00049170199
4.621714 0.00049328169
4.622715 0.0004948530200000001
4.623714 0.0004964159
4.624714 0.00049797027
4.625714 0.00049951614
4.626714 0.00050105336
4.627714 0.00050258195
4.628714 0.00050410181
4.629714 0.00050561289
4.630714 0.00050711515
4.631714 0.00050860854
4.632714 0.00051009297
4.633714 0.00051156835
4.634714 0.00051303468
4.635714 0.00051449188
4.636714 0.00051593988
4.637714 0.00051737861
4.638714 0.00051880806
4.639714 0.0005202282
4.640714 0.00052163891
4.641714 0.00052304022
4.642715 0.00052443206
4.643714 0.0005258144499999999
4.644714 0.0005271873299999999
4.645714 0.00052855071
4.646714 0.00052990454
4.647714 0.00053124882
4.648714 0.00053258359
4.649714 0.00053390881
4.650714 0.00053522454
4.651714 0.0005365307499999999
4.652714 0.00053782746
4.653714 0.00053911472
4.654714 0.00054039251
4.655715 0.00054166085
4.656714 0.0005429197700000001
4.657714 0.00054416932
4.658714 0.00054540951
4.659714 0.00054664033
4.660714 0.00054786183
4.661714 0.000549074
4.662714 0.00055027685
4.663714 0.00055147038
4.664714 0.00055265459
4.665714 0.00055382948
4.666714 0.00055499499
4.667714 0.0005561511399999999
4.668715 0.00055729788
4.669714 0.0005584352
4.670714 0.0005595630700000001
4.671714 0.00056068143
4.672714 0.0005617902400000001
4.673714 0.00056288941
4.674714 0.0005639789400000001
4.675714 0.00056505878
4.676714 0.00056612885
4.677714 0.00056718914
4.678714 0.00056823956
4.679714 0.00056928006
4.680714 0.00057031061
4.681714 0.00057133116
4.682714 0.0005723417
4.683714 0.00057334219
4.684714 0.0005743325800000001
4.685714 0.0005753128800000001
4.686714 0.00057628304
4.687714 0.0005772431
4.688715 0.00057819302
4.689714 0.0005791327999999999
4.690714 0.00058006249
4.691714 0.00058098208
4.692714 0.00058189157
4.693714 0.0005827910200000001
4.694714 0.0005836804099999999
4.695714 0.0005845598
4.696714 0.0005854291899999999
4.697714 0.00058628862
4.698714 0.00058713813
4.699714 0.0005879777300000001
4.700714 0.00058880746
4.701715 0.00058962733
4.702714 0.00059043737
4.703714 0.00059123759
4.704714 0.0005920279800000001
4.705714 0.0005928086
4.706714 0.00059357944
4.707714 0.0005943404600000001
4.708714 0.0005950917099999999
4.709714 0.00059583317
4.710714 0.00059656481
4.711714 0.00059728663
4.712714 0.0005979986300000001
4.713714 0.00059870076
4.714714 0.00059939302
4.715714 0.00060007542
4.716714 0.0006007479
4.717714 0.00060141042
4.718714 0.00060206298
4.719714 0.00060270559
4.720714 0.0006033381899999999
4.721714 0.0006039607300000001
4.722714 0.00060457323
4.723714 0.0006051756399999999
4.724714 0.00060576799
4.725714 0.0006063502
4.726714 0.00060692232
4.727714 0.0006074843
4.728714 0.00060803613
4.729714 0.00060857783
4.730714 0.00060910938
4.731714 0.0006096308
4.732714 0.0006101420200000001
4.733714 0.00061064311
4.734715 0.00061113406
4.735714 0.0006116148599999999
4.736714 0.00061208557
4.737714 0.00061254618
4.738714 0.0006129967
4.739714 0.0006134371199999999
4.740714 0.0006138675
4.741714 0.00061428782
4.742714 0.00061469814
4.743714 0.0006150985
4.744714 0.0006154889
4.745714 0.00061586934
4.746714 0.00061623991
4.747715 0.00061660057
4.748714 0.00061695141
4.749714 0.00061729243
4.750714 0.00061762366
4.751714 0.0006179451699999999
4.752714 0.00061825695
4.753714 0.00061855899
4.754714 0.00061885139
4.755714 0.00061913411
4.756714 0.00061940718
4.757714 0.00061967066
4.758714 0.00061992455
4.759714 0.0006201688399999999
4.760714 0.00062040353
4.761714 0.00062062863
4.762714 0.00062084414
4.763714 0.00062105005
4.764714 0.00062124632
4.765714 0.00062143299
4.766714 0.00062161002
4.767715 0.00062177742
4.768714 0.0006219351200000001
4.769714 0.00062208314
4.770714 0.00062222148
4.771714 0.00062235008
4.772714 0.00062246895
4.773714 0.00062257805
4.774714 0.00062267736
4.775714 0.0006227669
4.776714 0.00062284666
4.777714 0.00062291665
4.778714 0.00062297681
4.779714 0.0006230272
4.780715 0.0006230678100000001
4.781714 0.0006230986899999999
4.782714 0.00062311983
4.783714 0.00062313129
4.784714 0.00062313306
4.785714 0.00062312524
4.786714 0.00062310783
4.787714 0.0006230809
4.788714 0.00062304448
4.789714 0.00062299864
4.790714 0.00062294339
4.791714 0.00062287882
4.792714 0.00062280496
4.793715 0.00062272188
4.794714 0.00062262961
4.795714 0.0006225282000000001
4.796714 0.0006224176600000001
4.797714 0.0006222980099999999
4.798714 0.00062216932
4.799714 0.0006220315800000001
4.800714 0.00062188483
4.801714 0.00062172903
4.802714 0.00062156419
4.803714 0.00062139034
4.804714 0.00062120739
4.805714 0.00062101535
4.806714 0.00062081422
4.807714 0.00062060394
4.808714 0.00062038444
4.809714 0.0006201557
4.810714 0.00061991773
4.811714 0.00061967044
4.812714 0.00061941378
4.813715 0.0006191477
4.814714 0.00061887222
4.815714 0.00061858723
4.816714 0.00061829273
4.817714 0.00061798874
4.818714 0.00061767519
4.819714 0.00061735209
4.820714 0.0006170194
4.821714 0.00061667715
4.822714 0.00061632536
4.823714 0.00061596402
4.824714 0.00061559317
4.825714 0.0006152128199999999
4.826715 0.00061482306
4.827714 0.00061442388
4.828714 0.00061401533
4.829714 0.0006135974700000001
4.830714 0.00061317032
4.831714 0.00061273399
4.832714 0.00061228852
4.833714 0.000611834
4.834714 0.00061137043
4.835714 0.00061089795
4.836714 0.00061041655
4.837714 0.00060992634
4.838714 0.00060942734
4.839714 0.00060891962
4.840714 0.00060840321
4.841714 0.0006078781600000001
4.842714 0.00060734451
4.843714 0.00060680227
4.844714 0.00060625152
4.845714 0.00060569228
4.846714 0.00060512452
4.847714 0.00060454831
4.848714 0.0006039636399999999
4.849714 0.00060337047
4.850714 0.0006027688400000001
4.851714 0.00060215875
4.852714 0.00060154016
4.853714 0.00060091306
4.854714 0.00060027746
4.855714 0.00059963331
4.856714 0.0005989805699999999
4.857714 0.00059831923
4.858714 0.00059764925
4.859715 0.00059697059
4.860714 0.00059628319
4.861714 0.00059558702
4.862714 0.00059488207
4.863714 0.00059416825
4.864714 0.0005934455199999999
4.865714 0.00059271388
4.866714 0.00059197323
4.867714 0.0005912235800000001
4.868714 0.00059046488
4.869714 0.00058969708
4.870714 0.00058892019
4.871714 0.00058813416
4.872715 0.00058733899
4.873714 0.00058653463
4.874714 0.0005857211400000001
4.875714 0.0005848984500000001
4.876714 0.00058406663
4.877714 0.00058322571
4.878714 0.0005823757
4.879714 0.00058151659
4.880714 0.00058064848
4.881714 0.0005797714
4.882714 0.00057888542
4.883714 0.00057799061
4.884714 0.00057708703
4.885714 0.00057617472
4.886714 0.00057525376
4.887714 0.00057432426
4.888714 0.0005733862999999999
4.889714 0.00057243988
4.890714 0.00057148513
4.891714 0.00057052207
4.892715 0.0005695507800000001
4.893714 0.0005685712900000001
4.894714 0.00056758367
4.895714 0.0005665879100000001
4.896714 0.00056558406
4.897714 0.0005645721099999999
4.898714 0.00056355207
4.899714 0.00056252393
4.900714 0.0005614876500000001
4.901714 0.00056044319
4.902714 0.00055939054
4.903714 0.00055832961
4.904714 0.00055726036
4.905715 0.0005561827
4.906714 0.0005550965399999999
4.907714 0.00055400183
4.908714 0.00055289847
4.909714 0.00055178643
4.910714 0.00055066557
4.911714 0.00054953584
4.912714 0.00054839716
4.913714 0.00054724946
4.914714 0.0005460926800000001
4.915714 0.0005449268
4.916714 0.00054375173
4.917714 0.0005425674799999999
4.918715 0.00054137399
4.919714 0.0005401712800000001
4.920714 0.00053895933
4.921714 0.00053773815
4.922714 0.0005365077900000001
4.923714 0.00053526824
4.924714 0.00053401959
4.925714 0.00053276185
4.926714 0.0005314950600000001
4.927714 0.00053021931
4.928714 0.00052893465
4.929714 0.00052764117
4.930714 0.00052633891
4.931714 0.00052502796
4.932714 0.00052370838
4.933714 0.00052238024
4.934714 0.0005210436
4.935714 0.0005196985499999999
4.936714 0.00051834513
4.937714 0.00051698335
4.938715 0.00051561328
4.939714 0.00051423499
4.940714 0.00051284846
4.941714 0.00051145375
4.942714 0.00051005086
4.943714 0.00050863982
4.944714 0.0005072206000000001
4.945714 0.0005057932400000001
4.946714 0.00050435769
4.947714 0.0005029139600000001
4.948714 0.00050146205
4.949714 0.0005000019
4.950714 0.00049853352
4.951715 0.00049705686
4.952714 0.00049557189
4.953714 0.00049407859
4.954714 0.00049257687
4.955714 0.0004910667
4.956714 0.00048954807
4.957714 0.0004880209
4.958714 0.00048648512
4.959714 0.00048494067
4.960714 0.00048338748
4.961714 0.00048182551000000004
4.962714 0.00048025472000000005
4.963714 0.00047867502000000005
4.964714 0.00047708635999999996
4.965714 0.00047548865
4.966714 0.00047388188999999997
4.967714 0.00047226599000000003
4.968714 0.00047064091
4.969714 0.00046900659
4.970714 0.000467363
4.971714 0.00046571008000000004
4.972714 0.00046404784000000004
4.973714 0.00046237624
4.974714 0.00046069526
4.975714 0.00045900492
4.976714 0.00045730521
4.977714 0.00045559617999999994
4.978714 0.00045387783000000004
4.979714 0.0004521502
4.980714 0.00045041334
4.981714 0.00044866729
4.982714 0.0004469121
4.983714 0.00044514782000000004
4.984715 0.00044337453
4.985714 0.00044159228
4.986714 0.00043980117
4.987714 0.00043800128
4.988714 0.00043619261
4.989714 0.00043437531000000004
4.990714 0.00043254936
4.991714 0.00043071486
4.992714 0.00042887182
4.993714 0.00042702031
4.994714 0.00042516034999999996
4.995714 0.00042329193
4.996714 0.00042141510000000005
4.997715 0.00041952981
4.998714 0.00041763605999999996
4.999714 0.00041573385
5.000714 0.00041382314
5.001714 0.00041190387
5.002714 0.00040997601999999997
5.003714 0.00040803948
5.004714 0.00040609425
5.005714 0.00040414025
5.006714 0.00040217742
5.007714 0.00040020568000000004
5.008714 0.00039822498
5.009714 0.00039623528
5.010714 0.00039423652999999995
5.011714 0.00039222869
5.012714 0.00039021164999999996
5.013714 0.00038818548
5.014714 0.00038615012000000004
5.015714 0.00038410553
5.016714 0.00038205176000000006
5.017715 0.00037998875
5.018714 0.00037791656
5.019714 0.0003758352
5.020714 0.00037374468
5.021714 0.00037164505
5.022714 0.00036953634
5.023714 0.00036741858
5.024714 0.00036529179
5.025714 0.00036315605
5.026714 0.00036101137
5.027714 0.0003588578
5.028714 0.00035669536
5.029714 0.00035452408
5.030715 0.000352344
5.031714 0.00035015512
5.032714 0.00034795746
5.033714 0.00034575105
5.034714 0.00034353586
5.035714 0.00034131192
5.036714 0.0003390792
5.037714 0.00033683771
5.038714 0.00033458743
5.039714 0.00033232836
5.040714 0.00033006047
5.041714 0.00032778373
5.042714 0.00032549815
5.043715 0.0003232037
5.044714 0.00032090038
5.045714 0.00031858817
5.046714 0.00031626707
5.047714 0.00031393706
5.048714 0.00031159816
5.049714 0.00030925034
5.050714 0.00030689363999999997
5.051714 0.00030452804
5.052714 0.00030215358
5.053714 0.00029977024999999996
5.054714 0.00029737804999999996
5.055714 0.00029497701
5.056714 0.00029256713999999996
5.057714 0.00029014845
5.058714 0.00028772095
5.059714 0.00028528464
5.060714 0.00028283955000000003
5.061714 0.00028038569
5.062714 0.00027792303
5.063715 0.00027545159
5.064714 0.0002729714
5.065714 0.00027048243
5.066714 0.00026798468
5.067714 0.00026547816
5.068714 0.00026296289
5.069714 0.00026043886
5.070714 0.00025790607
5.071714 0.00025536453
5.072714 0.00025281427
5.073714 0.00025025529
5.074714 0.00024768763
5.075714 0.0002451113
5.076715 0.00024252635999999999
5.077714 0.00023993282
5.078714 0.00023733071000000002
5.079714 0.0002347201
5.080714 0.00023210102
5.081714 0.00022947352
5.082714 0.00022683764000000001
5.083714 0.00022419347000000002
5.084714 0.00022154102000000001
5.085714 0.00021888034000000002
5.086714 0.00021621147
5.087714 0.00021353446
5.088714 0.00021084934
5.089714 0.00020815611999999999
5.090714 0.00020545482999999998
5.091714 0.00020274549
5.092714 0.00020002809999999997
5.093714 0.00019730264
5.094714 0.00019456913
5.095714 0.00019182755
5.096714 0.00018907787
5.097714 0.00018632006
5.098714 0.00018355411
5.099714 0.00018077997999999999
5.100714 0.00017799765
5.101714 0.00017520711
5.102714 0.00017240832
5.103714 0.00016960125999999998
5.104714 0.00016678595
5.105714 0.00016396236999999999
5.106714 0.00016113054
5.107714 0.00015829047
5.108714 0.00015544221
5.109715 0.00015258578
5.110714 0.00014972123
5.111714 0.00014684865
5.112714 0.0001439681
5.113714 0.00014107966
5.114714 0.00013818342
5.115714 0.00013527947
5.116714 0.00013236793
5.117714 0.00012944888
5.118714 0.00012652245
5.119714 0.00012358872
5.120714 0.00012064781
5.121714 0.00011769981
5.122715 0.00011474481
5.123714 0.00011178288999999999
5.124714 0.00010881412
5.125714 0.00010583856999999998
5.126714 0.00010285629000000001
5.127714 9.9867316e-05
5.128714 9.687167900000001e-05
5.129714 9.3869403e-05
5.130714 9.086049899999999e-05
5.131714 8.7844967e-05
5.132714 8.4822807e-05
5.133714 8.1794002e-05
5.134714 7.8758535e-05
5.135714 7.5716389e-05
5.136714 7.266754100000001e-05
5.137714 6.9611974e-05
5.138714 6.654967099999999e-05
5.139714 6.3480616e-05
5.140714 6.0404801000000004e-05
5.141714 5.7322222e-05
5.142715 5.4232891e-05
5.143714 5.1136811000000005e-05
5.144714 4.8034013e-05
5.145714 4.4924522e-05
5.146714 4.180838e-05
5.147714 3.8685633e-05
5.148714 3.5556334e-05
5.149714 3.242055e-05
5.150714 2.9278345000000004e-05
5.151714 2.6129797e-05
5.152714 2.2974983e-05
5.153714 1.9813984e-05
5.154714 1.6646887000000003e-05
5.155715 1.3473776e-05
5.156714 1.0294738e-05
5.157714 7.1098604e-06
5.158714 3.9192297e-06
5.159714 7.2293167e-07
5.160714 -2.4789491e-06
5.161714 -5.6863289e-06
5.162714 -8.899125e-06
5.163714 -1.2117255e-05
5.164714 -1.5340638e-05
5.165714 -1.8569192e-05
5.166714 -2.1802833e-05
5.167714 -2.5041481000000002e-05
5.168715 -2.8285049e-05
5.169714 -3.1533452e-05
5.170714 -3.4786601e-05
5.171714 -3.8044405e-05
5.172714 -4.1306774e-05
5.173714 -4.4573613e-05
5.174714 -4.7844827e-05
5.175714 -5.1120320999999997e-05
5.176714 -5.4399999e-05
5.177714 -5.7683764e-05
5.178714 -6.0971523999999996e-05
5.179714 -6.4263196e-05
5.180714 -6.755868199999999e-05
5.181714 -7.0857908e-05
5.182714 -7.416079499999999e-05
5.183714 -7.7467274e-05
5.184714 -8.077728399999999e-05
5.185714 -8.409077200000001e-05
5.186714 -8.7407693e-05
5.187714 -9.0728008e-05
5.188715 -9.4051688e-05
5.189714 -9.7378711e-05
5.190714 -0.00010070906
5.191714 -0.00010404274000000002
5.192714 -0.00010737973
5.193714 -0.00011072003
5.194714 -0.00011406364
5.195714 -0.00011741056000000001
5.196714 -0.00012076078999999999
5.197714 -0.0001241143
5.198714 -0.00012747108
5.199714 -0.00013083111
5.200714 -0.00013419434
5.201715 -0.00013756073000000001
5.202714 -0.00014093021999999998
5.203714 -0.00014430271
5.204714 -0.00014767812
5.205714 -0.00015105634
5.206714 -0.00015443724000000002
5.207714 -0.00015782069
5.208714 -0.00016120654
5.209714 -0.00016459462000000002
5.210714 -0.00016798476
5.211714 -0.00017137679
5.212714 -0.00017477051
5.213714 -0.00017816574
5.214714 -0.00018156228
5.215714 -0.00018495995
5.216714 -0.00018835856
5.217714 -0.00019175793
5.218714 -0.00019515792
5.219714 -0.00019855834
5.220714 -0.00020195905
5.221714 -0.00020535992000000002
5.222714 -0.00020876084
5.223714 -0.00021216169
5.224714 -0.00021556241
5.225714 -0.00021896287
5.226714 -0.00022236304
5.227714 -0.00022576287
5.228714 -0.00022916229
5.229714 -0.00023256127
5.230714 -0.00023595981
5.231714 -0.00023935786000000003
5.232714 -0.00024275541000000003
5.233714 -0.00024615244
5.234715 -0.00024954892999999996
5.235714 -0.00025294485000000003
5.236714 -0.00025634014999999997
5.237714 -0.00025973482
5.238714 -0.0002631288
5.239714 -0.00026652206
5.240714 -0.00026991452000000004
5.241714 -0.00027330609000000004
5.242714 -0.00027669671
5.243714 -0.00028008631000000004
5.244714 -0.00028347474
5.245714 -0.00028686193
5.246714 -0.00029024777
5.247715 -0.00029363212
5.248714 -0.00029701484
5.249714 -0.00030039585000000003
5.250714 -0.00030377498
5.251714 -0.0003071521
5.252714 -0.00031052707
5.253714 -0.00031389975
5.254714 -0.00031727002
5.255714 -0.00032063771999999997
5.256714 -0.00032400271
5.257714 -0.00032736486
5.258714 -0.00033072403999999996
5.259714 -0.00033408010000000003
5.260714 -0.0003374329
5.261714 -0.00034078229999999997
5.262714 -0.00034412817
5.263714 -0.00034747036
5.264714 -0.0003508087
5.265714 -0.00035414307
5.266714 -0.0003574733
5.267715 -0.00036079925
5.268714 -0.00036412075
5.269714 -0.00036743766
5.270714 -0.00037074981
5.271714 -0.00037405703
5.272714 -0.00037735914999999996
5.273714 -0.00038065605
5.274714 -0.00038394755
5.275714 -0.00038723351
5.276714 -0.00039051374
5.277714 -0.00039378815
5.278714 -0.00039705656000000005
5.279714 -0.00040031887000000003
5.280715 -0.00040357500000000004
5.281714 -0.00040682479999999997
5.282714 -0.00041006820000000005
5.283714 -0.00041330508999999995
5.284714 -0.00041653539
5.285714 -0.00041975904
5.286714 -0.00042297602
5.287714 -0.00042618626
5.288714 -0.00042938973
5.289714 -0.00043258642
5.290714 -0.00043577625
5.291714 -0.0004389592
5.292714 -0.00044213525
5.293715 -0.00044530434000000004
5.294714 -0.00044846643000000003
5.295714 -0.00045162146
5.296714 -0.00045476936
5.297714 -0.00045791007000000006
5.298714 -0.00046104351
5.299714 -0.00046416953
5.300714 -0.00046728806
5.301714 -0.00047039889000000004
5.302714 -0.00047350195000000003
5.303714 -0.00047659705
5.304714 -0.00047968401
5.305714 -0.00048276265000000003
5.306714 -0.00048583274
5.307714 -0.0004888941000000001
5.308714 -0.0004919465
5.309714 -0.0004949897599999999
5.310714 -0.0004980236100000001
5.311714 -0.00050104786
5.312714 -0.0005040623399999999
5.313715 -0.00050706681
5.314714 -0.00051006105
5.315714 -0.00051304487
5.316714 -0.0005160181399999999
5.317714 -0.00051898064
5.318714 -0.00052193227
5.319714 -0.00052487285
5.320714 -0.00052780224
5.321714 -0.00053072035
5.322714 -0.0005336271
5.323714 -0.00053652234
5.324714 -0.00053940598
5.325714 -0.00054227799
5.326715 -0.00054513825
5.327714 -0.0005479867
5.328714 -0.00055082328
5.329714 -0.0005536479000000001
5.330714 -0.0005564605100000001
5.331714 -0.00055926103
5.332714 -0.00056204935
5.333714 -0.0005648254
5.334714 -0.00056758913
5.335714 -0.0005703403999999999
5.336714 -0.00057307907
5.337714 -0.00057580505
5.338714 -0.0005785182599999999
5.339714 -0.0005812185500000001
5.340714 -0.00058390578
5.341714 -0.00058657984
5.342714 -0.0005892405599999999
5.343714 -0.00059188783
5.344714 -0.00059452154
5.345714 -0.00059714152
5.346714 -0.00059974764
5.347714 -0.00060233974
5.348714 -0.0006049177
5.349714 -0.00060748143
5.350714 -0.00061003075
5.351714 -0.00061256555
5.352714 -0.00061508576
5.353714 -0.0006175912399999999
5.354714 -0.0006200818499999999
5.355714 -0.00062255749
5.356714 -0.00062501808
5.357714 -0.00062746349
5.358714 -0.00062989361
5.359715 -0.00063230832
5.360714 -0.00063470752
5.361714 -0.00063709108
5.362714 -0.00063945886
5.363714 -0.00064181077
5.364714 -0.0006441466200000001
5.365714 -0.00064646629
5.366714 -0.00064876967
5.367714 -0.0006510566
5.368714 -0.00065332688
5.369714 -0.00065558042
5.370714 -0.00065781705
5.371714 -0.00066003663
5.372715 -0.00066223902
5.373714 -0.00066442403
5.374714 -0.0006665915899999999
5.375714 -0.0006687415
5.376714 -0.00067087367
5.377714 -0.00067298797
5.378714 -0.00067508431
5.379714 -0.00067716255
5.380714 -0.0006792226
5.381714 -0.00068126437
5.382714 -0.00068328782
5.383714 -0.0006852927999999999
5.384714 -0.0006872793200000001
5.385714 -0.00068924724
5.386714 -0.00069119656
5.387714 -0.00069312714
5.388714 -0.00069503899
5.389714 -0.00069693201
5.390714 -0.00069880612
5.391714 -0.00070066126
5.392715 -0.00070249735
5.393714 -0.00070431424
5.394714 -0.0007061119
5.395714 -0.00070789019
5.396714 -0.0007096490199999999
5.397714 -0.0007113882500000001
5.398714 -0.00071310774
5.399714 -0.00071480736
5.400714 -0.00071648692
5.401714 -0.00071814629
5.402714 -0.00071978534
5.403714 -0.00072140392
5.404714 -0.00072300186
5.405715 -0.00072457897
5.406714 -0.00072613516
5.407714 -0.00072767025
5.408714 -0.0007291841500000001
5.409714 -0.00073067667
5.410714 -0.00073214778
5.411714 -0.00073359734
5.412714 -0.00073502524
5.413714 -0.0007364314600000001
5.414714 -0.0007378158900000001
5.415714 -0.00073917854
5.416714 -0.0007405193199999999
5.417714 -0.00074183818
5.418715 -0.00074313516
5.419714 -0.00074441018
5.420714 -0.0007456632399999999
5.421714 -0.00074689437
5.422714 -0.0007481035
5.423714 -0.00074929067
5.424714 -0.00075045582
5.425714 -0.00075159892
5.426714 -0.00075271996
5.427714 -0.0007538189
5.428714 -0.00075489565
5.429714 -0.0007559502099999999
5.430714 -0.00075698244
5.431714 -0.00075799235
5.432714 -0.00075897979
5.433714 -0.00075994467
5.434714 -0.0007608868599999999
5.435714 -0.00076180631
5.436714 -0.0007627028499999999
5.437714 -0.0007635763700000001
5.438715 -0.0007644267500000001
5.439714 -0.00076525394
5.440714 -0.0007660577499999999
5.441714 -0.0007668379999999999
5.442714 -0.0007675947
5.443714 -0.00076832766
5.444714 -0.0007690367999999999
5.445714 -0.00076972201
5.446714 -0.00077038321
5.447714 -0.0007710203099999999
5.448714 -0.00077163322
5.449714 -0.0007722218499999999
5.450714 -0.00077278619
5.451715 -0.0007733261600000001
5.452714 -0.00077384175
5.453714 -0.00077433288
5.454714 -0.0007747994499999999
5.455714 -0.00077524146
5.456714 -0.0007756589199999999
5.457714 -0.0007760517299999999
5.458714 -0.0007764198
5.459714 -0.00077676323
5.460714 -0.00077708191
5.461714 -0.00077737577
5.462714 -0.0007776448
5.463714 -0.00077788891
5.464714 -0.0007781081
5.465714 -0.0007783023600000001
5.466714 -0.0007784716200000001
5.467714 -0.00077861587
5.468714 -0.0007787351
5.469714 -0.0007788292400000001
5.470714 -0.00077889827
5.471714 -0.00077894219
5.472714 -0.0007789610199999999
5.473714 -0.00077895475
5.474714 -0.00077892337
5.475714 -0.0007788668
5.476714 -0.00077878512
5.477714 -0.00077867835
5.478714 -0.0007785465600000001
5.479714 -0.0007783896800000001
5.480714 -0.00077820778
5.481714 -0.0007780007800000001
5.482714 -0.0007777687599999999
5.483714 -0.00077751183
5.484715 -0.0007772298900000001
5.485714 -0.00077692293
5.486714 -0.0007765909700000001
5.487714 -0.0007762339899999999
5.488714 -0.000775852
5.489714 -0.0007754449100000001
5.490714 -0.0007750127199999999
5.491714 -0.0007745553400000001
5.492714 -0.00077407276
5.493714 -0.0007735649
5.494714 -0.0007730316599999999
5.495714 -0.00077247296
5.496714 -0.0007718887900000001
5.497715 -0.0007712790600000001
5.498714 -0.0007706436
5.499714 -0.00076998249
5.500714 -0.0007692955500000001
5.501714 -0.00076858278
5.502714 -0.00076784409
5.503714 -0.0007670794699999999
5.504714 -0.0007662889400000001
5.505714 -0.0007654724
5.506714 -0.00076462993
5.507714 -0.00076376155
5.508714 -0.00076286724
5.509714 -0.0007619471
5.510714 -0.00076100118
5.511714 -0.00076002952
5.512714 -0.00075903222
5.513714 -0.0007580094
5.514714 -0.0007569611200000001
5.515714 -0.0007558875
5.516714 -0.00075478865
5.517715 -0.0007536646499999999
5.518714 -0.0007525156
5.519714 -0.00075134162
5.520714 -0.00075014282
5.521714 -0.00074891923
5.522714 -0.00074767099
5.523714 -0.0007463981500000001
5.524714 -0.00074510076
5.525714 -0.00074377886
5.526714 -0.0007424325300000001
5.527714 -0.00074106179
5.528714 -0.0007396666200000001
5.529714 -0.00073824704
5.530715 -0.0007368030800000001
5.531714 -0.00073533474
5.532714 -0.00073384199
5.533714 -0.00073232482
5.534714 -0.0007307832199999999
5.535714 -0.00072921721
5.536714 -0.00072762678
5.537714 -0.00072601188
5.538714 -0.00072437251
5.539714 -0.00072270873
5.540714 -0.00072102048
5.541714 -0.00071930781
5.542714 -0.00071757072
5.543715 -0.00071580921
5.544714 -0.00071402333
5.545714 -0.00071221311
5.546714 -0.00071037862
5.547714 -0.0007085198800000001
5.548714 -0.0007066369599999999
5.549714 -0.00070472988
5.550714 -0.0007027987500000001
5.551714 -0.00070084361
5.552714 -0.00069886451
5.553714 -0.00069686153
5.554714 -0.00069483476
5.555714 -0.00069278426
5.556714 -0.00069071007
5.557714 -0.00068861227
5.558714 -0.00068649097
5.559714 -0.00068434624
5.560714 -0.00068217819
5.561714 -0.00067998685
5.562714 -0.00067777237
5.563715 -0.00067553483
5.564714 -0.00067327433
5.565714 -0.0006709909899999999
5.566714 -0.00066868492
5.567714 -0.00066635625
5.568714 -0.00066400517
5.569714 -0.00066163175
5.570714 -0.00065923614
5.571714 -0.0006568184700000001
5.572714 -0.00065437894
5.573714 -0.00065191766
5.574714 -0.00064943483
5.575714 -0.00064693058
5.576715 -0.00064440505
5.577714 -0.00064185838
5.578714 -0.00063929074
5.579714 -0.00063670227
5.580714 -0.00063409307
5.581714 -0.00063146331
5.582714 -0.00062881304
5.583714 -0.0006261424
5.584714 -0.00062345152
5.585714 -0.00062074046
5.586714 -0.00061800924
5.587714 -0.00061525798
5.588714 -0.00061248675
5.589714 -0.00060969555
5.590714 -0.00060688449
5.591714 -0.00060405359
5.592714 -0.00060120287
5.593714 -0.00059833242
5.594714 -0.00059544222
5.595714 -0.00059253239
5.596714 -0.0005896029499999999
5.597714 -0.00058665401
5.598714 -0.0005836856
5.599714 -0.00058069782
5.600714 -0.00057769075
5.601714 -0.00057466455
5.602714 -0.00057161928
5.603714 -0.00056855511
5.604714 -0.0005654721899999999
5.605714 -0.00056237063
5.606714 -0.0005592506599999999
5.607714 -0.0005561124
5.608714 -0.0005529560899999999
5.609715 -0.00054978191
5.610714 -0.0005465899899999999
5.611714 -0.00054338061
5.612714 -0.00054015391
5.613714 -0.0005369101000000001
5.614714 -0.00053364934
5.615714 -0.0005303718400000001
5.616714 -0.0005270777800000001
5.617714 -0.0005237673599999999
5.618714 -0.0005204407
5.619714 -0.00051709799
5.620714 -0.00051373936
5.621714 -0.00051036495
5.622715 -0.00050697495
5.623714 -0.00050356944
5.624714 -0.0005001485499999999
5.625714 -0.00049671239
5.626714 -0.00049326113
5.627714 -0.00048979482
5.628714 -0.00048631364
5.629714 -0.00048281768
5.630714 -0.00047930703000000004
5.631714 -0.00047578187
5.632714 -0.00047224230000000004
5.633714 -0.0004686884
5.634714 -0.00046512037
5.635714 -0.00046153831999999997
5.636714 -0.00045794241
5.637714 -0.00045433276000000005
5.638714 -0.00045070955999999997
5.639714 -0.00044707294
5.640714 -0.00044342309999999995
5.641714 -0.0004397602
5.642715 -0.00043608438000000005
5.643714 -0.00043239584000000003
5.644714 -0.00042869469
5.645714 -0.00042498118
5.646714 -0.00042125543999999997
5.647714 -0.00041751764
5.648714 -0.00041376793
5.649714 -0.00041000653
5.650714 -0.00040623358000000005
5.651714 -0.00040244921999999997
5.652714 -0.00039865366999999993
5.653714 -0.00039484707000000003
5.654714 -0.00039102961000000004
5.655715 -0.00038720145
5.656714 -0.00038336275000000003
5.657714 -0.00037951372
5.658714 -0.00037565453
5.659714 -0.00037178536
5.660714 -0.00036790639
5.661714 -0.00036401782
5.662714 -0.00036011986
5.663714 -0.00035621269
5.664714 -0.00035229655
5.665714 -0.00034837162
5.666714 -0.00034443813
5.667714 -0.00034049629
5.668715 -0.00033654633
5.669714 -0.00033258846
5.670714 -0.00032862288
5.671714 -0.00032464982
5.672714 -0.00032066951
5.673714 -0.00031668212
5.674714 -0.00031268786999999996
5.675714 -0.00030868694
5.676714 -0.00030467952
5.677714 -0.00030066578
5.678714 -0.00029664588999999997
5.679714 -0.00029262001
5.680714 -0.00028858829
5.681714 -0.00028455088
5.682714 -0.0002805079
5.683714 -0.00027645951
5.684714 -0.00027240582999999997
5.685714 -0.00026834696
5.686714 -0.00026428304000000003
5.687714 -0.00026021419
5.688715 -0.00025614054
5.689714 -0.00025206223
5.690714 -0.00024797937
5.691714 -0.00024389211999999998
5.692714 -0.00023980062000000002
5.693714 -0.00023570505999999998
5.694714 -0.00023160555000000001
5.695714 -0.00022750229999999997
5.696714 -0.0002233955
5.697714 -0.00021928532999999998
5.698714 -0.00021517203
5.699714 -0.00021105579
5.700714 -0.00020693682999999998
5.701715 -0.00020281539
5.702714 -0.00019869168999999998
5.703714 -0.000194566
5.704714 -0.00019043853
5.705714 -0.00018630952
5.706714 -0.00018217922
5.707714 -0.00017804787
5.708714 -0.00017391568
5.709714 -0.00016978289000000002
5.710714 -0.00016564971
5.711714 -0.00016151636
5.712714 -0.00015738303
5.713714 -0.00015324993
5.714714 -0.00014911723
5.715714 -0.00014498511
5.716714 -0.00014085375
5.717714 -0.00013672332
5.718714 -0.00013259395999999998
5.719714 -0.00012846584
5.720714 -0.00012433911
5.721714 -0.00012021392999999999
5.722714 -0.00011609044000000001
5.723714 -0.0001119688
5.724714 -0.00010784918
5.725714 -0.00010373171
5.726714 -9.9616568e-05
5.727714 -9.550391300000001e-05
5.728714 -9.1393923e-05
5.729714 -8.7286776e-05
5.730714 -8.3182653e-05
5.731714 -7.9081735e-05
5.732714 -7.4984223e-05
5.733714 -7.0890303e-05
5.734715 -6.680018e-05
5.735714 -6.2714054e-05
5.736714 -5.8632122e-05
5.737714 -5.4554584e-05
5.738714 -5.0481651e-05
5.739714 -4.6413518e-05
5.740714 -4.2350385e-05
5.741714 -3.8292447e-05
5.742714 -3.4239898e-05
5.743714 -3.0192928e-05
5.744714 -2.6151724e-05
5.745714 -2.2116470000000002e-05
5.746714 -1.8087346e-05
5.747715 -1.4064528e-05
5.748714 -1.0048195000000001e-05
5.749714 -6.038518999999999e-06
5.750714 -2.0356733e-06
5.751714 1.9601694000000003e-06
5.752714 5.948836100000001e-06
5.753714 9.9301516e-06
5.754714 1.390394e-05
5.755714 1.7870023e-05
5.756714 2.1828221e-05
5.757714 2.5778347999999998e-05
5.758714 2.9720222999999997e-05
5.759714 3.3653654e-05
5.760714 3.7578454e-05
5.761714 4.1494431e-05
5.762714 4.5401392999999996e-05
5.763714 4.9299149000000004e-05
5.764714 5.3187506e-05
5.765714 5.7066279e-05
5.766714 6.0935287e-05
5.767715 6.4794347e-05
5.768714 6.8643283e-05
5.769714 7.248192400000001e-05
5.770714 7.6310113e-05
5.771714 8.0127688e-05
5.772714 8.393450300000001e-05
5.773714 8.7730416e-05
5.774714 9.151529500000001e-05
5.775714 9.528901e-05
5.776714 9.9051431e-05
5.777714 0.00010280245000000001
5.778714 0.00010654195000000001
5.779714 0.00011026982000000001
5.780715 0.00011398594
5.781714 0.00011769021
5.782714 0.00012138249
5.783714 0.0001250627
5.784714 0.00012873069
5.785714 0.00013238633
5.786714 0.00013602951
5.787714 0.00013966006
5.788714 0.00014327784
5.789714 0.00014688269
5.790714 0.00015047442999999999
5.791714 0.00015405290000000002
5.792714 0.00015761789
5.793715 0.00016116923
5.794714 0.00016470671
5.795714 0.00016823013
5.796714 0.0001717393
5.797714 0.00017523402
5.798714 0.00017871406
5.799714 0.00018217924
5.800714 0.00018562935
5.801714 0.00018906421
5.802714 0.00019248364
5.803714 0.00019588747000000002
5.804714 0.00019927554
5.805714 0.0002026477
5.806714 0.00020600378
5.807714 0.00020934367
5.808714 0.00021266726
5.809714 0.00021597443
5.810714 0.00021926508000000001
5.811714 0.00022253909999999998
5.812714 0.00022579643
5.813715 0.00022903696
5.814714 0.00023226064
5.815714 0.00023546738
5.816714 0.00023865714
5.817714 0.00024182980000000002
5.818714 0.00024498531000000004
5.819714 0.00024812358999999997
5.820714 0.00025124455
5.821714 0.00025434811
5.822714 0.00025743416
5.823714 0.00026050259
5.824714 0.00026355331
5.825714 0.0002665862
5.826715 0.00026960113
5.827714 0.00027259798
5.828714 0.00027557659999999997
5.829714 0.00027853687
5.830714 0.00028147863
5.831714 0.00028440177
5.832714 0.0002873061
5.833714 0.00029019152
5.834714 0.00029305786
5.835714 0.00029590499
5.836714 0.00029873279
5.837714 0.0003015411
5.838714 0.0003043298
5.839714 0.00030709878000000003
5.840714 0.00030984788
5.841714 0.00031257703
5.842714 0.00031528609
5.843714 0.00031797495
5.844714 0.00032064352
5.845714 0.00032329167
5.846714 0.00032591934
5.847714 0.0003285264
5.848714 0.00033111278
5.849714 0.00033367834999999997
5.850714 0.00033622305
5.851714 0.00033874676
5.852714 0.00034124938999999997
5.853714 0.00034373086
5.854714 0.00034619106
5.855714 0.0003486299
5.856714 0.00035104729
5.857714 0.00035344312
5.858714 0.00035581734
5.859715 0.00035816984
5.860714 0.00036050055
5.861714 0.0003628094
5.862714 0.00036509629999999997
5.863714 0.00036736121
5.864714 0.00036960407
5.865714 0.00037182483000000003
5.866714 0.00037402344
5.867714 0.00037619989
5.868714 0.00037835411999999997
5.869714 0.00038048613
5.870714 0.00038259590999999995
5.871714 0.00038468342999999994
5.872715 0.00038674871
5.873714 0.0003887917
5.874714 0.00039081242
5.875714 0.00039281084999999997
5.876714 0.000394787
5.877714 0.00039674081999999995
5.878714 0.00039867232
5.879714 0.00040058148000000004
5.880714 0.00040246823
5.881714 0.00040433255999999996
5.882714 0.00040617438000000003
5.883714 0.00040799368000000004
5.884714 0.00040979034999999995
5.885714 0.00041156427
5.886714 0.00041331540999999997
5.887714 0.00041504363
5.888714 0.00041674884
5.889714 0.00041843095
5.890714 0.00042008983
5.891714 0.00042172533
5.892715 0.00042333736
5.893714 0.00042492579000000003
5.894714 0.00042649052999999996
5.895714 0.00042803149
5.896714 0.00042954857
5.897714 0.00043104163999999995
5.898714 0.00043251065999999996
5.899714 0.00043395557
5.900714 0.0004353763
5.901714 0.00043677283000000003
5.902714 0.00043814512000000004
5.903714 0.00043949321000000003
5.904714 0.00044081708000000004
5.905715 0.00044211669999999996
5.906714 0.00044339213
5.907714 0.00044464336
5.908714 0.00044587049999999997
5.909714 0.00044707353
5.910714 0.00044825250999999997
5.911714 0.00044940752999999997
5.912714 0.00045053862
5.913714 0.00045164584
5.914714 0.00045272923
5.915714 0.00045378879
5.916714 0.00045482461
5.917714 0.00045583673999999996
5.918715 0.00045682517999999994
5.919714 0.00045778993000000003
5.920714 0.00045873102999999997
5.921714 0.00045964848
5.922714 0.00046054228999999996
5.923714 0.00046141245
5.924714 0.00046225896
5.925714 0.00046308182
5.926714 0.000463881
5.927714 0.00046465648
5.928714 0.00046540827000000006
5.929714 0.00046613632000000005
5.930714 0.00046684062999999997
5.931714 0.00046752116000000005
5.932714 0.0004681779
5.933714 0.00046881087
5.934714 0.00046942005
5.935714 0.00047000544
5.936714 0.00047056706
5.937714 0.00047110489000000004
5.938715 0.00047161889
5.939714 0.0004721091
5.940714 0.00047257558000000005
5.941714 0.00047301828000000004
5.942714 0.00047343719
5.943714 0.00047383237
5.944714 0.00047420381000000004
5.945714 0.00047455151
5.946714 0.00047487547
5.947714 0.00047517569
5.948714 0.00047545223
5.949714 0.00047570502
5.950714 0.00047593411999999997
5.951715 0.00047613953000000004
5.952714 0.00047632124999999996
5.953714 0.00047647927
5.954714 0.00047661365
5.955714 0.00047672438000000004
5.956714 0.00047681151
5.957714 0.00047687504
5.958714 0.00047691500999999997
5.959714 0.00047693152000000003
5.960714 0.00047692461
5.961714 0.00047689432000000003
5.962714 0.00047684071
5.963714 0.0004767639
5.964714 0.00047666394
5.965714 0.00047654094000000005
5.966714 0.00047639501
5.967714 0.00047622625
5.968714 0.00047603475999999996
5.969714 0.00047582062
5.970714 0.00047558397
5.971714 0.00047532490000000004
5.972714 0.00047504354
5.973714 0.00047473999999999997
5.974714 0.00047441431
5.975714 0.00047406661
5.976714 0.00047369694999999996
5.977714 0.00047330541
5.978714 0.00047289204
5.979714 0.00047245693999999993
5.980714 0.0004720001
5.981714 0.00047152156999999997
5.982714 0.00047102139000000003
5.983714 0.00047049957
5.984715 0.0004699561
5.985714 0.00046939099
5.986714 0.00046880427
5.987714 0.00046819590999999997
5.988714 0.00046756595
5.989714 0.00046691439000000004
5.990714 0.00046624123
5.991714 0.00046554650999999997
5.992714 0.00046483024
5.993714 0.00046409245000000003
5.994714 0.00046333325
5.995714 0.00046255263
5.996714 0.00046175063999999997
5.997715 0.00046092740999999996
5.998714 0.00046008298999999995
5.999714 0.00045921747
6.000714 0.00045833094
6.001714 0.00045742354
6.002714 0.00045649540000000004
6.003714 0.00045554661000000003
6.004714 0.00045457732
6.005714 0.00045358765
6.006714 0.00045257771000000005
6.007714 0.00045154766
6.008714 0.00045049760000000005
6.009714 0.00044942767
6.010714 0.00044833801
6.011714 0.00044722874000000006
6.012714 0.00044609992
6.013714 0.00044495172999999997
6.014714 0.00044378421
6.015714 0.00044259746
6.016714 0.0004413916
6.017715 0.00044016670000000005
6.018714 0.00043892283
6.019714 0.00043766008
6.020714 0.00043637851000000004
6.021714 0.00043507820999999996
6.022714 0.00043375921000000006
6.023714 0.00043242167000000003
6.024714 0.00043106556
6.025714 0.00042969104
6.026714 0.00042829814999999997
6.027714 0.00042688697999999995
6.028714 0.00042545762
6.029714 0.00042401016
6.030715 0.00042254474000000004
6.031714 0.0004210614
6.032714 0.00041956027000000003
6.033714 0.00041804146
6.034714 0.00041650505
6.035714 0.00041495118000000003
6.036714 0.00041337998
6.037714 0.00041179154999999997
6.038714 0.00041018598
6.039714 0.00040856339
6.040714 0.00040692389000000003
6.041714 0.00040526761
6.042714 0.00040359464000000006
6.043715 0.00040190512000000004
6.044714 0.00040019909000000003
6.045714 0.00039847669
6.046714 0.00039673805
6.047714 0.00039498322999999996
6.048714 0.00039321235
6.049714 0.00039142551
6.050714 0.0003896228
6.051714 0.00038780431
6.052714 0.00038597018
6.053714 0.00038412049
6.054714 0.00038225535
6.055714 0.00038037488
6.056714 0.00037847919
6.057714 0.00037656844
6.058714 0.00037464272
6.059714 0.00037270217
6.060714 0.00037074694
6.061714 0.00036877716
6.062714 0.00036679298
6.063715 0.00036479453
6.064714 0.00036278195
6.065714 0.00036075542
6.066714 0.00035871503
6.067714 0.00035666096
6.068714 0.00035459332
6.069714 0.00035251226
6.070714 0.00035041788999999997
6.071714 0.00034831035
6.072714 0.00034618974
6.073714 0.00034405618
6.074714 0.00034190978
6.075714 0.00033975061
6.076715 0.00033757879
6.077714 0.00033539438
6.078714 0.0003331975
6.079714 0.0003309882
6.080714 0.00032876655
6.081714 0.00032653265
6.082714 0.00032428659
6.083714 0.00032202843
6.084714 0.00031975826
6.085714 0.00031747616000000003
6.086714 0.00031518223
6.087714 0.00031287659
6.088714 0.00031055936
6.089714 0.00030823064
6.090714 0.00030589056
6.091714 0.00030353926
6.092714 0.00030117692
6.093714 0.00029880365999999996
6.094714 0.00029641967
6.095714 0.00029402511
6.096714 0.00029162013
6.097714 0.00028920495
6.098714 0.00028677973
6.099714 0.00028434467
6.100714 0.00028189995
6.101714 0.00027944575
6.102714 0.00027698225000000003
6.103714 0.0002745096
6.104714 0.000272028
6.105714 0.00026953759999999997
6.106714 0.00026703856
6.107714 0.00026453104
6.108714 0.00026201515000000004
6.109715 0.00025949105
6.110714 0.00025695886
6.111714 0.00025441866
6.112714 0.0002518706
6.113714 0.00024931473
6.114714 0.00024675119
6.115714 0.00024418005
6.116714 0.0002416014
6.117714 0.00023901532
6.118714 0.00023642190000000001
6.119714 0.00023382119999999998
6.120714 0.00023121333
6.121714 0.00022859838
6.122715 0.00022597642000000002
6.123714 0.00022334754999999999
6.124714 0.00022071185000000003
6.125714 0.00021806945
6.126714 0.00021542044
6.127714 0.00021276491999999998
6.128714 0.00021010301
6.129714 0.00020743484999999998
6.130714 0.00020476054000000002
6.131714 0.00020208024
6.132714 0.00019939405
6.133714 0.00019670213
6.134714 0.00019400459
6.135714 0.00019130157
6.136714 0.00018859323
6.137714 0.0001858797
6.138714 0.00018316111
6.139714 0.00018043760999999998
6.140714 0.00017770933
6.141714 0.00017497642
6.142715 0.00017223902
6.143714 0.00016949725
6.144714 0.00016675127
6.145714 0.0001640012
6.146714 0.00016124718
6.147714 0.00015848937
6.148714 0.00015572789
6.149714 0.00015296289
6.150714 0.00015019449999999999
6.151714 0.00014742288
6.152714 0.00014464816999999999
6.153714 0.00014187053
6.154714 0.0001390901
6.155715 0.00013630703
6.156714 0.00013352147
6.157714 0.00013073358
6.158714 0.0001279435
6.159714 0.00012515139
6.160714 0.0001223574
6.161714 0.00011956167000000001
6.162714 0.00011676433999999999
6.163714 0.00011396555
6.164714 0.00011116545
6.165714 0.00010836415
6.166714 0.00010556178000000002
6.167714 0.00010275845
6.168715 9.9954286e-05
6.169714 9.714939299999999e-05
6.170714 9.4343869e-05
6.171714 9.1537811e-05
6.172714 8.8731309e-05
6.173714 8.5924455e-05
6.174714 8.3117334e-05
6.175714 8.0310025e-05
6.176714 7.7502619e-05
6.177714 7.4695197e-05
6.178714 7.1887843e-05
6.179714 6.9080642e-05
6.180714 6.6273685e-05
6.181714 6.346707e-05
6.182714 6.0660898e-05
6.183714 5.7855277000000005e-05
6.184714 5.5050316e-05
6.185714 5.2246139e-05
6.186714 4.9442872e-05
6.187714 4.6640645e-05
6.188715 4.3839597e-05
6.189714 4.1039877000000004e-05
6.190714 3.8241632e-05
6.191714 3.5445015000000005e-05
6.192714 3.2650185999999996e-05
6.193714 2.9857304e-05
6.194714 2.7066525e-05
6.195714 2.4278012000000003e-05
6.196714 2.1491920999999997e-05
6.197714 1.8708407e-05
6.198714 1.5927619999999998e-05
6.199714 1.3149706e-05
6.200714 1.0374804e-05
6.201715 7.6030474e-06
6.202714 4.834561199999999e-06
6.203714 2.0694637000000003e-06
6.204714 -6.9213333e-07
6.205714 -3.4501265999999997e-06
6.206714 -6.2044193999999995e-06
6.207714 -8.9549218e-06
6.208714 -1.170155e-05
6.209714 -1.4444223999999999e-05
6.210714 -1.7182872e-05
6.211714 -1.9917419999999998e-05
6.212714 -2.2647798999999997e-05
6.213714 -2.5373942e-05
6.214714 -2.8095774999999998e-05
6.215714 -3.0813231e-05
6.216714 -3.352624e-05
6.217714 -3.6234724e-05
6.218714 -3.8938603e-05
6.219714 -4.1637796e-05
6.220714 -4.4332214e-05
6.221714 -4.7021763e-05
6.222714 -4.9706347000000004e-05
6.223714 -5.238586000000001e-05
6.224714 -5.5060195000000005e-05
6.225714 -5.772923799999999e-05
6.226714 -6.039287e-05
6.227714 -6.3050965e-05
6.228714 -6.5703404e-05
6.229714 -6.8350056e-05
6.230714 -7.099078499999999e-05
6.231714 -7.3625466e-05
6.232714 -7.6253963e-05
6.233714 -7.8876144e-05
6.234715 -8.1491879e-05
6.235714 -8.410103800000001e-05
6.236714 -8.670348300000001e-05
6.237714 -8.929908999999999e-05
6.238714 -9.188773300000001e-05
6.239714 -9.4469289e-05
6.240714 -9.704363e-05
6.241714 -9.9610645e-05
6.242714 -0.00010217019999999999
6.243714 -0.0001047222
6.244714 -0.00010726651
6.245714 -0.00010980303
6.246714 -0.00011233167
6.247715 -0.00011485230000000001
6.248714 -0.00011736481000000001
6.249714 -0.00011986912
6.250714 -0.00012236511
6.251714 -0.00012485268999999998
6.252714 -0.00012733177
6.253714 -0.00012980225
6.254714 -0.00013226405
6.255714 -0.00013471707
6.256714 -0.00013716124
6.257714 -0.00013959645000000001
6.258714 -0.00014202266
6.259714 -0.00014443975
6.260714 -0.00014684769
6.261714 -0.00014924638
6.262714 -0.00015163575
6.263714 -0.00015401577
6.264714 -0.00015638634
6.265714 -0.00015874742
6.266714 -0.00016109896000000002
6.267715 -0.00016344087
6.268714 -0.00016577311999999998
6.269714 -0.00016809565
6.270714 -0.00017040841
6.271714 -0.00017271132
6.272714 -0.00017500432
6.273714 -0.00017728735999999998
6.274714 -0.00017956037
6.275714 -0.00018182327000000002
6.276714 -0.00018407599000000002
6.277714 -0.00018631844
6.278714 -0.00018855054
6.279714 -0.0001907722
6.280715 -0.00019298332
6.281714 -0.00019518379
6.282714 -0.00019737352000000002
6.283714 -0.00019955237000000002
6.284714 -0.00020172024000000003
6.285714 -0.00020387702000000001
6.286714 -0.00020602258000000003
6.287714 -0.0002081568
6.288714 -0.00021027956000000002
6.289714 -0.00021239074999999998
6.290714 -0.00021449023
6.291714 -0.00021657787999999998
6.292714 -0.00021865359999999998
6.293715 -0.00022071729000000003
6.294714 -0.00022276884
6.295714 -0.00022480813
6.296714 -0.0002268351
6.297714 -0.00022884965000000002
6.298714 -0.00023085169999999998
6.299714 -0.00023284119
6.300714 -0.00023481807000000002
6.301714 -0.00023678228000000002
6.302714 -0.00023873376
6.303714 -0.00024067248999999998
6.304714 -0.00024259841
6.305714 -0.00024451150999999996
6.306714 -0.00024641176000000004
6.307714 -0.00024829915
6.308714 -0.00025017364
6.309714 -0.00025203522
6.310714 -0.00025388388
6.311714 -0.00025571957999999997
6.312714 -0.0002575423
6.313715 -0.00025935201
6.314714 -0.00026114868999999995
6.315714 -0.0002629323
6.316714 -0.00026470282
6.317714 -0.00026646017
6.318714 -0.0002682043
6.319714 -0.00026993519
6.320714 -0.00027165274
6.321714 -0.00027335691
6.322714 -0.00027504761
6.323714 -0.00027672477
6.324714 -0.0002783883
6.325714 -0.00028003813
6.326715 -0.00028167415
6.327714 -0.00028329628
6.328714 -0.0002849044
6.329714 -0.00028649845000000004
6.330714 -0.00028807831
6.331714 -0.00028964389
6.332714 -0.0002911951
6.333714 -0.00029273185000000003
6.334714 -0.00029425405
6.335714 -0.00029576160999999996
6.336714 -0.00029725443
6.337714 -0.00029873245
6.338714 -0.00030019557
6.339714 -0.00030164374
6.340714 -0.00030307688
6.341714 -0.00030449494
6.342714 -0.00030589783
6.343714 -0.00030728552
6.344714 -0.00030865795
6.345714 -0.00031001507
6.346714 -0.00031135684999999996
6.347714 -0.00031268326
6.348714 -0.00031399425
6.349714 -0.0003152898
6.350714 -0.00031656988999999996
6.351714 -0.0003178345
6.352714 -0.0003190836
6.353714 -0.00032031719
6.354714 -0.00032153525
6.355714 -0.00032273779
6.356714 -0.00032392477
6.357714 -0.00032509622
6.358714 -0.00032625212
6.359715 -0.00032739247
6.360714 -0.00032851724000000003
6.361714 -0.00032962646
6.362714 -0.0003307201
6.363714 -0.00033179817
6.364714 -0.00033286065
6.365714 -0.00033390752
6.366714 -0.00033493876999999997
6.367714 -0.00033595441
6.368714 -0.00033695439
6.369714 -0.0003379387
6.370714 -0.00033890731
6.371714 -0.00033986018000000003
6.372715 -0.00034079727999999996
6.373714 -0.00034171856
6.374714 -0.00034262398
6.375714 -0.00034351349
6.376714 -0.00034438704
6.377714 -0.00034524455
6.378714 -0.00034608599
6.379714 -0.00034691129
6.380714 -0.00034772038000000004
6.381714 -0.00034851321
6.382714 -0.00034928969
6.383714 -0.00035004978
6.384714 -0.0003507934
6.385714 -0.00035152052
6.386714 -0.00035223106000000003
6.387714 -0.00035292495999999997
6.388714 -0.00035360219
6.389714 -0.00035426272000000004
6.390714 -0.00035490646
6.391714 -0.00035553342
6.392715 -0.00035614355
6.393714 -0.00035673686
6.394714 -0.0003573133
6.395714 -0.00035787289
6.396714 -0.0003584156
6.397714 -0.00035894145
6.398714 -0.00035945045
6.399714 -0.00035994262
6.400714 -0.00036041797
6.401714 -0.00036087652000000003
6.402714 -0.0003613183
6.403714 -0.00036174335
6.404714 -0.0003621517
6.405715 -0.00036254335
6.406714 -0.00036291833
6.407714 -0.00036327669
6.408714 -0.00036361844
6.409714 -0.0003639436
6.410714 -0.0003642522
6.411714 -0.00036454423
6.412714 -0.00036481974
6.413714 -0.00036507870000000004
6.414714 -0.00036532113
6.415714 -0.000365547
6.416714 -0.0003657563
6.417714 -0.00036594902
6.418715 -0.00036612512
6.419714 -0.00036628459999999997
6.420714 -0.00036642739
6.421714 -0.00036655349
6.422714 -0.00036666283
6.423714 -0.0003667554
6.424714 -0.00036683111
6.425714 -0.00036688996
6.426714 -0.00036693186
6.427714 -0.00036695681
6.428714 -0.00036696472
6.429714 -0.00036695558000000004
6.430714 -0.00036692934
6.431714 -0.00036688598
6.432714 -0.00036682547
6.433714 -0.00036674778
6.434714 -0.0003666529
6.435714 -0.00036654083
6.436714 -0.00036641154000000004
6.437714 -0.00036626507
6.438715 -0.0003661014
6.439714 -0.00036592057
6.440714 -0.0003657226
6.441714 -0.0003655075
6.442714 -0.00036527535
6.443714 -0.00036502618
6.444714 -0.00036476001
6.445714 -0.00036447693
6.446714 -0.00036417698
6.447714 -0.00036386023000000003
6.448714 -0.00036352676
6.449714 -0.00036317662999999997
6.450714 -0.0003628099
6.451715 -0.00036242664
6.452714 -0.00036202691
6.453714 -0.0003616108
6.454714 -0.00036117835000000004
6.455714 -0.00036072963
6.456714 -0.00036026472
6.457714 -0.00035978364
6.458714 -0.00035928646999999997
6.459714 -0.00035877326
6.460714 -0.00035824405000000004
6.461714 -0.00035769885
6.462714 -0.00035713772
6.463714 -0.00035656067
6.464714 -0.00035596772
6.465714 -0.00035535891
6.466714 -0.00035473422
6.467714 -0.00035409369
6.468714 -0.00035343728
6.469714 -0.00035276501
6.470714 -0.00035207686
6.471714 -0.00035137282
6.472714 -0.00035065289
6.473714 -0.00034991704
6.474714 -0.00034916527
6.475714 -0.00034839754000000003
6.476714 -0.00034761385
6.477714 -0.00034681418
6.478714 -0.00034599852
6.479714 -0.00034516686
6.480714 -0.00034431919
6.481714 -0.00034345549
6.482714 -0.00034257575
6.483714 -0.00034168002
6.484715 -0.00034076827
6.485714 -0.00033984054
6.486714 -0.00033889683
6.487714 -0.00033793717
6.488714 -0.0003369616
6.489714 -0.00033597016
6.490714 -0.0003349629
6.491714 -0.00033393987
6.492714 -0.00033290114
6.493714 -0.00033184679
6.494714 -0.00033077686
6.495714 -0.00032969144
6.496714 -0.00032859064
6.497715 -0.00032747449999999997
6.498714 -0.00032634316
6.499714 -0.0003251967
6.500714 -0.0003240352
6.501714 -0.00032285877
6.502714 -0.00032166751999999996
6.503714 -0.00032046152999999996
6.504714 -0.00031924092
6.505714 -0.00031800578000000003
6.506714 -0.00031675620000000003
6.507714 -0.00031549228000000003
6.508714 -0.00031421407000000004
6.509714 -0.00031292168
6.510714 -0.00031161519
6.511714 -0.00031029467
6.512714 -0.00030896016999999997
6.513714 -0.00030761175
6.514714 -0.00030624947
6.515714 -0.00030487338
6.516714 -0.00030348351
6.517715 -0.00030207989000000004
6.518714 -0.00030066255
6.519714 -0.00029923153
6.520714 -0.00029778685
6.521714 -0.00029632852000000004
6.522714 -0.00029485657
6.523714 -0.000293371
6.524714 -0.00029187183
6.525714 -0.00029035909
6.526714 -0.00028883278
6.527714 -0.00028729291
6.528714 -0.00028573954000000003
6.529714 -0.00028417267
6.530715 -0.00028259233
6.531714 -0.00028099855
6.532714 -0.00027939140999999997
6.533714 -0.00027777091
6.534714 -0.00027613714
6.535714 -0.00027449016
6.536714 -0.00027283002000000003
6.537714 -0.0002711568
6.538714 -0.00026947057
6.539714 -0.00026777143
6.540714 -0.00026605949
6.541714 -0.00026433481000000004
6.542714 -0.00026259752000000003
6.543715 -0.00026084772
6.544714 -0.0002590855
6.545714 -0.00025731099
6.546714 -0.00025552429
6.547714 -0.00025372551
6.548714 -0.00025191478
6.549714 -0.00025009217
6.550714 -0.00024825783
6.551714 -0.00024641186
6.552714 -0.00024455437
6.553714 -0.00024268545000000002
6.554714 -0.00024080521000000002
6.555714 -0.00023891374999999998
6.556714 -0.00023701118
6.557714 -0.00023509756000000001
6.558714 -0.000233173
6.559714 -0.00023123757
6.560714 -0.00022929137
6.561714 -0.00022733448000000002
6.562714 -0.00022536696999999998
6.563715 -0.00022338891
6.564714 -0.00022140039
6.565714 -0.00021940145000000003
6.566714 -0.00021739219999999997
6.567714 -0.00021537267
6.568714 -0.00021334295000000002
6.569714 -0.00021130311
6.570714 -0.0002092532
6.571714 -0.00020719330999999997
6.572714 -0.00020512348
6.573714 -0.00020304378
6.574714 -0.00020095431
6.575714 -0.0001988551
6.576715 -0.00019674626000000002
6.577714 -0.00019462783999999998
6.578714 -0.00019249991999999998
6.579714 -0.00019036256
6.580714 -0.00018821585
6.581714 -0.00018605986
6.582714 -0.00018389467000000002
6.583714 -0.00018172036
6.584714 -0.00017953703
6.585714 -0.00017734475
6.586714 -0.00017514361
6.587714 -0.00017293371
6.588714 -0.00017071515
6.589714 -0.00016848801
6.590714 -0.00016625239
6.591714 -0.00016400840999999998
6.592714 -0.00016175615
6.593714 -0.00015949572
6.594714 -0.00015722724
6.595714 -0.00015495081000000001
6.596714 -0.00015266654
6.597714 -0.00015037455999999998
6.598714 -0.00014807497
6.599714 -0.00014576788999999998
6.600714 -0.00014345344000000001
6.601714 -0.00014113173
6.602714 -0.00013880287
6.603714 -0.00013646699
6.604714 -0.00013412418
6.605714 -0.00013177458
6.606714 -0.00012941829
6.607714 -0.00012705540999999998
6.608714 -0.00012468604999999998
6.609715 -0.00012231033000000002
6.610714 -0.00011992831999999999
6.611714 -0.00011754016000000001
6.612714 -0.00011514593000000001
6.613714 -0.00011274572
6.614714 -0.00011033962
6.615714 -0.00010792775000000001
6.616714 -0.00010551018
6.617714 -0.00010308702
6.618714 -0.00010065835000000001
6.619714 -9.822426799999999e-05
6.620714 -9.5784867e-05
6.621714 -9.334024800000001e-05
6.622715 -9.0890501e-05
6.623714 -8.8435729e-05
6.624714 -8.5976035e-05
6.625714 -8.3511526e-05
6.626714 -8.104231000000001e-05
6.627714 -7.856849600000001e-05
6.628714 -7.6090203e-05
6.629714 -7.3607544e-05
6.630714 -7.1120644e-05
6.631714 -6.8629629e-05
6.632714 -6.6134618e-05
6.633714 -6.3635741e-05
6.634714 -6.1133125e-05
6.635714 -5.8626904000000004e-05
6.636714 -5.6117198999999996e-05
6.637714 -5.360414e-05
6.638714 -5.1087857999999994e-05
6.639714 -4.8568472000000004e-05
6.640714 -4.6046102e-05
6.641714 -4.3520868000000005e-05
6.642715 -4.0992882e-05
6.643714 -3.8462255e-05
6.644714 -3.5929096000000004e-05
6.645714 -3.3393502000000004e-05
6.646714 -3.0855571000000004e-05
6.647714 -2.8315397999999998e-05
6.648714 -2.577307e-05
6.649714 -2.3228671e-05
6.650714 -2.0682282e-05
6.651714 -1.8133981e-05
6.652714 -1.5583846e-05
6.653714 -1.3031951e-05
6.654714 -1.0478369e-05
6.655715 -7.923177499999999e-06
6.656714 -5.3664497e-06
6.657714 -2.8082633e-06
6.658714 -2.4869755e-07
6.659714 2.312165e-06
6.660714 4.8742386e-06
6.661714 7.437433399999999e-06
6.662714 1.0001654e-05
6.663714 1.2566800999999999e-05
6.664714 1.5132769999999998e-05
6.665714 1.769945e-05
6.666714 2.0266728e-05
6.667714 2.2834483e-05
6.668715 2.5402591e-05
6.669714 2.7970918e-05
6.670714 3.0539334e-05
6.671714 3.3107702e-05
6.672714 3.5675882e-05
6.673714 3.8243729e-05
6.674714 4.0811102e-05
6.675714 4.3377852e-05
6.676714 4.5943835e-05
6.677714 4.8508900000000006e-05
6.678714 5.1072908e-05
6.679714 5.3635705e-05
6.680714 5.6197155e-05
6.681714 5.8757109000000005e-05
6.682714 6.131543300000001e-05
6.683714 6.387198800000001e-05
6.684714 6.6426645e-05
6.685714 6.897926700000001e-05
6.686714 7.1529735e-05
6.687714 7.4077917e-05
6.688715 7.662370099999999e-05
6.689714 7.9166966e-05
6.690714 8.17076e-05
6.691714 8.4245499e-05
6.692714 8.678055699999999e-05
6.693714 8.9312675e-05
6.694714 9.1841758e-05
6.695714 9.4367715e-05
6.696714 9.689046e-05
6.697714 9.9409897e-05
6.698714 0.00010192596
6.699714 0.00010443856
6.700714 0.00010694763000000001
6.701715 0.00010945308999999999
6.702714 0.00011195489
6.703714 0.00011445293999999999
6.704714 0.00011694718
6.705714 0.00011943755
6.706714 0.00012192398
6.707714 0.00012440642
6.708714 0.00012688478
6.709714 0.00012935901000000002
6.710714 0.00013182904
6.711714 0.00013429479
6.712714 0.00013675619
6.713714 0.00013921317
6.714714 0.00014166563
6.715714 0.00014411349000000001
6.716714 0.00014655665
6.717714 0.00014899499
6.718714 0.00015142842
6.719714 0.00015385682000000002
6.720714 0.00015628005
6.721714 0.00015869799
6.722714 0.00016111051
6.723714 0.00016351745
6.724714 0.00016591866
6.725714 0.000168314
6.726714 0.0001707033
6.727714 0.00017308639
6.728714 0.00017546313
6.729714 0.00017783334
6.730714 0.00018019686
6.731714 0.00018255352
6.732714 0.00018490317
6.733714 0.00018724566999999998
6.734715 0.00018958085
6.735714 0.00019190857000000002
6.736714 0.00019422871
6.737714 0.00019654115
6.738714 0.00019884574
6.739714 0.00020114242
6.740714 0.00020343105
6.741714 0.00020571157999999998
6.742714 0.00020798391
6.743714 0.00021024798
6.744714 0.00021250376
6.745714 0.00021475116
6.746714 0.00021699016
6.747715 0.00021922071
6.748714 0.00022144282
6.749714 0.00022365643
6.750714 0.00022586153
6.751714 0.00022805809
6.752714 0.00023024611
6.753714 0.00023242555
6.754714 0.0002345964
6.755714 0.00023675864
6.756714 0.00023891220999999998
6.757714 0.00024105709000000003
6.758714 0.00024319327
6.759714 0.00024532066999999997
6.760714 0.00024743922
6.761714 0.00024954888
6.762714 0.00025164959
6.763714 0.00025374125
6.764714 0.00025582376
6.765714 0.00025789707
6.766714 0.00025996105
6.767715 0.0002620156
6.768714 0.0002640606
6.769714 0.00026609596
6.770714 0.00026812154
6.771714 0.00027013721
6.772714 0.00027214285
6.773714 0.00027413832
6.774714 0.0002761235
6.775714 0.00027809823999999997
6.776714 0.00028006243
6.777714 0.00028201594
6.778714 0.00028395861999999997
6.779714 0.00028589034
6.780715 0.00028781099
6.781714 0.00028972045000000003
6.782714 0.00029161858
6.783714 0.00029350531
6.784714 0.00029538048
6.785714 0.00029724400999999996
6.786714 0.00029909581
6.787714 0.00030093579
6.788714 0.00030276385
6.789714 0.00030457990999999997
6.790714 0.00030638389
6.791714 0.00030817575
6.792714 0.00030995543
6.793715 0.00031172287
6.794714 0.00031347804
6.795714 0.0003152209
6.796714 0.00031695142
6.797714 0.00031866957
6.798714 0.00032037535
6.799714 0.00032206876
6.800714 0.00032374978
6.801714 0.00032541842999999997
6.802714 0.00032707471
6.803714 0.00032871862
6.804714 0.00033035017
6.805714 0.00033196935999999996
6.806714 0.00033357621
6.807714 0.00033517074
6.808714 0.00033675292
6.809714 0.00033832277
6.810714 0.00033988028
6.811714 0.00034142543
6.812714 0.0003429582
6.813715 0.00034447855
6.814714 0.00034598647
6.815714 0.00034748189000000004
6.816714 0.00034896475
6.817714 0.00035043499
6.818714 0.00035189255
6.819714 0.00035333733
6.820714 0.00035476923999999997
6.821714 0.00035618818
6.822714 0.00035759406
6.823714 0.00035898677
6.824714 0.00036036617999999997
6.825714 0.00036173217
6.826715 0.00036308465
6.827714 0.0003644235
6.828714 0.00036574858999999997
6.829714 0.00036705981
6.830714 0.00036835705999999996
6.831714 0.00036964025
6.832714 0.00037090927
6.833714 0.00037216405
6.834714 0.00037340451
6.835714 0.0003746306
6.836714 0.00037584225
6.837714 0.00037703942
6.838714 0.00037822208
6.839714 0.00037939019
6.840714 0.00038054375
6.841714 0.00038168273
6.842714 0.00038280718
6.843714 0.00038391709
6.844714 0.00038501244000000004
6.845714 0.00038609328
6.846714 0.00038715962
6.847714 0.00038821149
6.848714 0.00038924891
6.849714 0.00039027191000000003
6.850714 0.00039128054
6.851714 0.0003922748
6.852714 0.00039325473
6.853714 0.00039422039000000004
6.854714 0.00039517176
6.855714 0.00039610886000000003
6.856714 0.00039703173000000007
6.857714 0.00039794035999999997
6.858714 0.00039883475
6.859715 0.00039971492
6.860714 0.00040058084999999995
6.861714 0.00040143253999999997
6.862714 0.00040227001000000005
6.863714 0.00040309319
6.864714 0.00040390209999999996
6.865714 0.00040469672
6.866714 0.00040547702
6.867714 0.000406243
6.868714 0.0004069946
6.869714 0.00040773184
6.870714 0.00040845466
6.871714 0.00040916302
6.872715 0.00040985692
6.873714 0.00041053631000000004
6.874714 0.00041120115000000003
6.875714 0.00041185139999999994
6.876714 0.00041248704
6.877714 0.00041310805
6.878714 0.00041371436000000006
6.879714 0.00041430599
6.880714 0.00041488288000000005
6.881714 0.00041544498999999995
6.882714 0.00041599228000000003
6.883714 0.00041652474
6.884714 0.00041704234
6.885714 0.00041754505999999994
6.886714 0.00041803291
6.887714 0.00041850584999999997
6.888714 0.00041896383
6.889714 0.00041940688999999996
6.890714 0.00041983503
6.891714 0.00042024826000000006
6.892715 0.00042064657
6.893714 0.00042103002
6.894714 0.00042139859
6.895714 0.00042175234
6.896714 0.00042209125999999997
6.897714 0.00042241545
6.898714 0.00042272490999999997
6.899714 0.00042301971999999995
6.900714 0.00042329993000000005
6.901714 0.0004235656
6.902714 0.00042381674999999997
6.903714 0.00042405344999999996
6.904714 0.00042427577999999997
6.905715 0.00042448378000000005
6.906714 0.0004246775
6.907714 0.00042485699
6.908714 0.00042502224
6.909714 0.00042517336
6.910714 0.00042531037
6.911714 0.00042543329000000005
6.912714 0.00042554211
6.913714 0.00042563687999999997
6.914714 0.00042571764
6.915714 0.00042578436
6.916714 0.00042583702
6.917714 0.00042587566999999996
6.918715 0.00042590027
6.919714 0.00042591081999999997
6.920714 0.00042590731999999997
6.921714 0.00042588976999999995
6.922714 0.00042585816000000005
6.923714 0.0004258125
6.924714 0.0004257528
6.925714 0.00042567904000000004
6.926714 0.00042559127
6.927714 0.00042548950000000004
6.928714 0.00042537372
6.929714 0.00042524397999999994
6.930714 0.00042510032
6.931714 0.00042494274999999997
6.932714 0.00042477136000000003
6.933714 0.00042458618999999996
6.934714 0.00042438733
6.935714 0.00042417478
6.936714 0.00042394868000000005
6.937714 0.00042370902999999997
6.938715 0.00042345596
6.939714 0.00042318948
6.940714 0.00042290972
6.941714 0.00042261668
6.942714 0.00042231049999999997
6.943714 0.00042199116999999995
6.944714 0.0004216588
6.945714 0.00042131342
6.946714 0.00042095508
6.947714 0.00042058386
6.948714 0.00042019979
6.949714 0.00041980288
6.950714 0.00041939315
6.951715 0.00041897069
6.952714 0.0004185355
6.953714 0.00041808757
6.954714 0.00041762696
6.955714 0.00041715371
6.956714 0.00041666781000000003
6.957714 0.00041616931000000004
6.958714 0.00041565826999999996
6.959714 0.00041513467
6.960714 0.00041459857
6.961714 0.00041404996
6.962714 0.00041348894
6.963714 0.00041291555
6.964714 0.00041232979000000006
6.965714 0.00041173174999999996
6.966714 0.00041112148
6.967714 0.00041049901999999996
6.968714 0.00040986447
6.969714 0.00040921786
6.970714 0.0004085593
6.971714 0.00040788882000000005
6.972714 0.00040720652000000005
6.973714 0.00040651243999999996
6.974714 0.00040580662000000005
6.975714 0.00040508921
6.976714 0.00040436024999999996
6.977714 0.00040361979
6.978714 0.00040286791
6.979714 0.00040210471
6.980714 0.00040133023
6.981714 0.00040054451000000004
6.982714 0.00039974771
6.983714 0.00039893985000000003
6.984715 0.00039812098
6.985714 0.00039729124999999995
6.986714 0.0003964507
6.987714 0.00039559941
6.988714 0.00039473744
6.989714 0.00039386490999999995
6.990714 0.00039298188
6.991714 0.00039208844
6.992714 0.00039118468
6.993714 0.00039027068
6.994714 0.00038934654
6.995714 0.00038841235
6.996714 0.00038746821
6.997715 0.00038651418999999997
6.998714 0.00038555036
6.999714 0.00038457678999999996
7.000714 0.00038359353
7.001714 0.00038260068
7.002714 0.00038159828
7.003714 0.00038058643
7.004714 0.00037956512999999997
7.005714 0.00037853445
7.006714 0.00037749439
7.007714 0.00037644501999999997
7.008714 0.00037538634
7.009714 0.00037431839
7.010714 0.00037324116
7.011714 0.0003721547
7.012714 0.00037105901000000004
7.013714 0.00036995410999999997
7.014714 0.00036884003
7.015714 0.00036771678
7.016714 0.00036658441
7.017715 0.00036544295
7.018714 0.00036429242
7.019714 0.0003631329
7.020714 0.00036196442999999995
7.021714 0.00036078709
7.022714 0.00035960097
7.023714 0.00035840614999999997
7.024714 0.00035720273
7.025714 0.00035599082
7.026714 0.00035477055
7.027714 0.00035354205
7.028714 0.00035230546
7.029714 0.00035106088
7.030715 0.00034980849
7.031714 0.00034854841
7.032714 0.0003472808
7.033714 0.0003460058
7.034714 0.00034472355
7.035714 0.00034343418
7.036714 0.00034213783
7.037714 0.00034083462
7.038714 0.00033952464999999996
7.039714 0.00033820804
7.040714 0.00033688489000000004
7.041714 0.00033555527000000003
7.042714 0.00033421929
7.043715 0.00033287698999999996
7.044714 0.00033152846
7.045714 0.00033017372999999997
7.046714 0.00032881285
7.047714 0.00032744585
7.048714 0.00032607279
7.049714 0.00032469367999999997
7.050714 0.00032330854
7.051714 0.00032191742
7.052714 0.00032052033
7.053714 0.00031911729
7.054714 0.00031770837000000003
7.055714 0.00031629359
7.056714 0.00031487298
7.057714 0.00031344657
7.058714 0.00031201444000000003
7.059714 0.00031057662000000003
7.060714 0.00030913315999999997
7.061714 0.00030768413
7.062714 0.00030622962
7.063715 0.00030476967
7.064714 0.00030330436000000003
7.065714 0.00030183377999999997
7.066714 0.00030035798999999996
7.067714 0.00029887708
7.068714 0.00029739113
7.069714 0.00029590024
7.070714 0.00029440448
7.071714 0.00029290395
7.072714 0.00029139871000000004
7.073714 0.00028988889
7.074714 0.00028837453
7.075714 0.00028685577
7.076715 0.00028533266000000003
7.077714 0.00028380532
7.078714 0.00028227382
7.079714 0.00028073827999999996
7.080714 0.00027919878
7.081714 0.00027765543
7.082714 0.00027610834
7.083714 0.0002745576
7.084714 0.00027300334
7.085714 0.00027144565000000005
7.086714 0.00026988464
7.087714 0.00026832045
7.088714 0.00026675316
7.089714 0.00026518289
7.090714 0.00026360976
7.091714 0.00026203388
7.092714 0.00026045534
7.093714 0.00025887425
7.094714 0.00025729071
7.095714 0.00025570478
7.096714 0.00025411655
7.097714 0.00025252609
7.098714 0.00025093348
7.099714 0.00024933875000000003
7.100714 0.00024774192
7.101714 0.00024614305
7.102714 0.00024454218
7.103714 0.00024293929
7.104714 0.00024133442
7.105714 0.00023972755
7.106714 0.00023811867000000003
7.107714 0.00023650779999999998
7.108714 0.00023489492
7.109715 0.00023328002
7.110714 0.00023166313
7.111714 0.00023004421999999998
7.112714 0.00022842331999999997
7.113714 0.00022680044000000001
7.114714 0.00022517561000000001
7.115714 0.00022354886000000001
7.116714 0.00022192025
7.117714 0.00022028985000000002
7.118714 0.00021865769
7.119714 0.0002170239
7.120714 0.00021538856000000002
7.121714 0.00021375176
7.122715 0.00021211363
7.123714 0.00021047429000000002
7.124714 0.00020883388000000002
7.125714 0.00020719251
7.126714 0.00020555035
7.127714 0.00020390753
7.128714 0.00020226418999999999
7.129714 0.00020062042999999998
7.130714 0.00019897643
7.131714 0.00019733229
7.132714 0.00019568813
7.133714 0.00019404406
7.134714 0.00019240016999999999
7.135714 0.00019075658000000003
7.136714 0.00018911334
7.137714 0.00018747052
7.138714 0.00018582817999999998
7.139714 0.00018418639
7.140714 0.00018254517
7.141714 0.00018090457
7.142715 0.00017926461
7.143714 0.00017762533
7.144714 0.00017598672
7.145714 0.00017434884
7.146714 0.00017271168
7.147714 0.00017107526
7.148714 0.00016943961000000002
7.149714 0.00016780475
7.150714 0.00016617071
7.151714 0.00016453752
7.152714 0.00016290521
7.153714 0.00016127383000000002
7.154714 0.00015964342
7.155715 0.00015801403
7.156714 0.0001563857
7.157714 0.00015475849
7.158714 0.00015313245
7.159714 0.00015150764000000002
7.160714 0.00014988411
7.161714 0.00014826192999999998
7.162714 0.00014664113
7.163714 0.00014502177
7.164714 0.00014340390999999998
7.165714 0.00014178758
7.166714 0.00014017281
7.167714 0.00013855968
7.168715 0.00013694819
7.169714 0.00013533837999999998
7.170714 0.0001337303
7.171714 0.00013212397999999998
7.172714 0.00013051944
7.173714 0.00012891671
7.174714 0.00012731583000000001
7.175714 0.00012571684
7.176714 0.00012411977
7.177714 0.00012252465999999999
7.178714 0.00012093158
7.179714 0.00011934054999999999
7.180714 0.00011775165000000001
7.181714 0.00011616494
7.182714 0.00011458047
7.183714 0.00011299833
7.184714 0.00011141857000000001
7.185714 0.00010984127
7.186714 0.00010826649999999999
7.187714 0.00010669434999999999
7.188715 0.00010512488
7.189714 0.00010355817
7.190714 0.00010199428
7.191714 0.00010043327000000001
7.192714 9.887519399999999e-05
7.193714 9.732010500000001e-05
7.194714 9.576804100000001e-05
7.195714 9.4219024e-05
7.196714 9.2673088e-05
7.197714 9.1130244e-05
7.198714 8.9590498e-05
7.199714 8.8053849e-05
7.200714 8.6520294e-05
7.201715 8.4989819e-05
7.202714 8.3462407e-05
7.203714 8.1938043e-05
7.204714 8.0416714e-05
7.205714 7.8898404e-05
7.206714 7.7383095e-05
7.207714 7.5870787e-05
7.208714 7.4361475e-05
7.209714 7.285517e-05
7.210714 7.135188300000001e-05
7.211714 6.9851643e-05
7.212714 6.835448400000001e-05
7.213714 6.6860446e-05
7.214714 6.5369585e-05
7.215714 6.3881964e-05
7.216714 6.2397652e-05
7.217714 6.0916722e-05
7.218714 5.9439259e-05
7.219714 5.7965349e-05
7.220714 5.6495077000000004e-05
7.221714 5.5028528e-05
7.222714 5.3565788e-05
7.223714 5.210693e-05
7.224714 5.0652028e-05
7.225714 4.9201151000000005e-05
7.226714 4.7754344e-05
7.227714 4.6311658000000004e-05
7.228714 4.4873124e-05
7.229714 4.3438766e-05
7.230714 4.2008588e-05
7.231714 4.0582592e-05
7.232714 3.9160759e-05
7.233714 3.7743068999999996e-05
7.234715 3.632949e-05
7.235714 3.4919984e-05
7.236714 3.3514505e-05
7.237714 3.2113004999999996e-05
7.238714 3.0715432e-05
7.239714 2.9321743000000002e-05
7.240714 2.7931887e-05
7.241714 2.6545823e-05
7.242714 2.5163513e-05
7.243714 2.3784928e-05
7.244714 2.2410048e-05
7.245714 2.1038858999999997e-05
7.246714 1.967136e-05
7.247715 1.8307556e-05
7.248714 1.6947465e-05
7.249714 1.5591111e-05
7.250714 1.4238528e-05
7.251714 1.2889755e-05
7.252714 1.154484e-05
7.253714 1.0203831e-05
7.254714 8.8667804e-06
7.255714 7.5337432e-06
7.256714 6.204772499999999e-06
7.257714 4.879919e-06
7.258714 3.5592318e-06
7.259714 2.2427549999999998e-06
7.260714 9.305270299999999e-07
7.261714 -3.7741890000000003e-07
7.262714 -1.6810564000000001e-06
7.263714 -2.9803648e-06
7.264714 -4.2753307e-06
7.265714 -5.565945600000001e-06
7.266714 -6.8522063e-06
7.267715 -8.1341149e-06
7.268714 -9.411676399999999e-06
7.269714 -1.0684898999999999e-05
7.270714 -1.1953791999999999e-05
7.271714 -1.3218364e-05
7.272714 -1.4478626e-05
7.273714 -1.5734584e-05
7.274714 -1.6986242999999998e-05
7.275714 -1.8233608e-05
7.276714 -1.9476678000000003e-05
7.277714 -2.0715453e-05
7.278714 -2.1949924e-05
7.279714 -2.3180087e-05
7.280715 -2.4405929e-05
7.281714 -2.5627445999999997e-05
7.282714 -2.6844622999999997e-05
7.283714 -2.8057453999999998e-05
7.284714 -2.9265934e-05
7.285714 -3.0470059e-05
7.286714 -3.1669833e-05
7.287714 -3.2865267e-05
7.288714 -3.4056373e-05
7.289714 -3.524317e-05
7.290714 -3.6425692e-05
7.291714 -3.7603970999999995e-05
7.292714 -3.8778055e-05
7.293715 -3.9947989e-05
7.294714 -4.1113832999999996e-05
7.295714 -4.2275644e-05
7.296714 -4.3433488000000004e-05
7.297714 -4.4587429e-05
7.298714 -4.5737531e-05
7.299714 -4.6883858e-05
7.300714 -4.8026464999999996e-05
7.301714 -4.9165408e-05
7.302714 -5.0300736e-05
7.303714 -5.1432476999999996e-05
7.304714 -5.2560658999999994e-05
7.305714 -5.3685301e-05
7.306714 -5.4806401e-05
7.307714 -5.5923954e-05
7.308714 -5.7037930999999996e-05
7.309714 -5.8148305e-05
7.310714 -5.9255024e-05
7.311714 -6.0358036000000006e-05
7.312714 -6.145728e-05
7.313715 -6.2552687e-05
7.314714 -6.3644183e-05
7.315714 -6.4731699e-05
7.316714 -6.5815158e-05
7.317714 -6.6894489e-05
7.318714 -6.7969631e-05
7.319714 -6.9040533e-05
7.320714 -7.0107143e-05
7.321714 -7.1169427e-05
7.322714 -7.222736799999999e-05
7.323714 -7.3280961e-05
7.324714 -7.4330217e-05
7.325714 -7.5375152e-05
7.326715 -7.6415813e-05
7.327714 -7.745225000000001e-05
7.328714 -7.8484533e-05
7.329714 -7.9512739e-05
7.330714 -8.053695e-05
7.331714 -8.1557266e-05
7.332714 -8.2573786e-05
7.333714 -8.3586616e-05
7.334714 -8.459586e-05
7.335714 -8.5601613e-05
7.336714 -8.6603978e-05
7.337714 -8.7603047e-05
7.338714 -8.8598898e-05
7.339714 -8.9591612e-05
7.340714 -9.058125e-05
7.341714 -9.1567864e-05
7.342714 -9.25515e-05
7.343714 -9.3532185e-05
7.344714 -9.4509937e-05
7.345714 -9.548476799999999e-05
7.346714 -9.6456688e-05
7.347714 -9.7425675e-05
7.348714 -9.8391729e-05
7.349714 -9.935483800000001e-05
7.350714 -0.00010031498
7.351714 -0.00010127213
7.352714 -0.00010222628000000001
7.353714 -0.00010317741
7.354714 -0.00010412551
7.355714 -0.00010507058000000001
7.356714 -0.00010601262
7.357714 -0.00010695164
7.358714 -0.00010788765000000001
7.359715 -0.00010882067
7.360714 -0.00010975072
7.361714 -0.00011067783999999999
7.362714 -0.00011160206999999998
7.363714 -0.00011252345
7.364714 -0.000113442
7.365714 -0.00011435778
7.366714 -0.00011527084
7.367714 -0.00011618119999999999
7.368714 -0.00011708889000000001
7.369714 -0.00011799398000000001
7.370714 -0.00011889646000000001
7.371714 -0.00011979637
7.372715 -0.00012069372000000001
7.373714 -0.00012158854000000001
7.374714 -0.00012248082
7.375714 -0.00012337058
7.376714 -0.00012425782000000002
7.377714 -0.00012514253
7.378714 -0.00012602472
7.379714 -0.0001269044
7.380714 -0.00012778156
7.381714 -0.00012865622
7.382714 -0.00012952838
7.383714 -0.00013039808
7.384714 -0.00013126532
7.385714 -0.00013213017
7.386714 -0.00013299267
7.387714 -0.00013385285999999998
7.388714 -0.00013471081
7.389714 -0.00013556659
7.390714 -0.00013642027
7.391714 -0.00013727195
7.392715 -0.0001381217
7.393714 -0.00013896962
7.394714 -0.0001398158
7.395714 -0.00014066034
7.396714 -0.0001415033
7.397714 -0.00014234478
7.398714 -0.00014318483000000002
7.399714 -0.00014402352999999998
7.400714 -0.00014486094
7.401714 -0.00014569709000000002
7.402714 -0.00014653202
7.403714 -0.00014736574
7.404714 -0.00014819827
7.405715 -0.0001490296
7.406714 -0.0001498597
7.407714 -0.00015068857
7.408714 -0.00015151618000000002
7.409714 -0.00015234248
7.410714 -0.00015316743
7.411714 -0.00015399102
7.412714 -0.00015481318999999998
7.413714 -0.00015563392
7.414714 -0.00015645318
7.415714 -0.00015727096
7.416714 -0.00015808724999999998
7.417714 -0.00015890206
7.418715 -0.00015971541
7.419714 -0.00016052733
7.420714 -0.00016133785999999998
7.421714 -0.00016214707
7.422714 -0.00016295502
7.423714 -0.00016376181
7.424714 -0.00016456752
7.425714 -0.00016537225
7.426714 -0.00016617611
7.427714 -0.00016697921
7.428714 -0.00016778167000000002
7.429714 -0.00016858359
7.430714 -0.00016938507
7.431714 -0.00017018621
7.432714 -0.0001709871
7.433714 -0.00017178783
7.434714 -0.00017258844999999999
7.435714 -0.00017338905000000002
7.436714 -0.00017418964
7.437714 -0.00017499028
7.438715 -0.00017579097999999998
7.439714 -0.00017659174
7.440714 -0.00017739256
7.441714 -0.00017819344000000002
7.442714 -0.00017899436
7.443714 -0.00017979529
7.444714 -0.00018059621
7.445714 -0.0001813971
7.446714 -0.00018219795000000002
7.447714 -0.00018299871
7.448714 -0.0001837994
7.449714 -0.00018459999
7.450714 -0.00018540051
7.451715 -0.00018620093999999998
7.452714 -0.00018700133000000002
7.453714 -0.00018780171
7.454714 -0.00018860212000000002
7.455714 -0.00018940262
7.456714 -0.00019020327
7.457714 -0.00019100416
7.458714 -0.00019180534
7.459714 -0.0001926069
7.460714 -0.00019340894
7.461714 -0.00019421152
7.462714 -0.00019501476
7.463714 -0.00019581870999999998
7.464714 -0.00019662345
7.465714 -0.00019742909
7.466714 -0.00019823565
7.467714 -0.00019904321
7.468714 -0.00019985182
7.469714 -0.00020066152000000002
7.470714 -0.00020147233000000002
7.471714 -0.00020228431
7.472714 -0.00020309746999999998
7.473714 -0.0002039118
7.474714 -0.00020472735
7.475714 -0.00020554412000000003
7.476714 -0.00020636211999999998
7.477714 -0.00020718137
7.478714 -0.00020800187
7.479714 -0.00020882364
7.480714 -0.00020964674000000002
7.481714 -0.00021047115000000002
7.482714 -0.00021129692
7.483714 -0.00021212411000000003
7.484715 -0.00021295275
7.485714 -0.00021378291000000003
7.486714 -0.00021461462
7.487714 -0.00021544796999999999
7.488714 -0.00021628299999999998
7.489714 -0.00021711978000000002
7.490714 -0.00021795838
7.491714 -0.00021879887000000002
7.492714 -0.00021964129
7.493714 -0.00022048569
7.494714 -0.00022133212999999997
7.495714 -0.00022218062
7.496714 -0.0002230312
7.497715 -0.0002238839
7.498714 -0.00022473871
7.499714 -0.00022559564
7.500714 -0.00022645468
7.501714 -0.00022731578999999998
7.502714 -0.00022817895999999998
7.503714 -0.00022904417000000002
7.504714 -0.00022991137
7.505714 -0.00023078055
7.506714 -0.00023165167000000001
7.507714 -0.00023252469000000002
7.508714 -0.00023339959999999998
7.509714 -0.0002342764
7.510714 -0.00023515508
7.511714 -0.00023603568
7.512714 -0.00023691821
7.513714 -0.00023780269000000002
7.514714 -0.0002386892
7.515714 -0.00023957782000000002
7.516714 -0.00024046862999999998
7.517715 -0.0002413617
7.518714 -0.00024225717
7.519714 -0.00024315514
7.520714 -0.00024405576
7.521714 -0.00024495914
7.522714 -0.00024586543
7.523714 -0.00024677477
7.524714 -0.00024768729
7.525714 -0.0002486031
7.526714 -0.00024952233
7.527714 -0.00025044508
7.528714 -0.00025137144
7.529714 -0.00025230149
7.530715 -0.00025323532
7.531714 -0.00025417294000000003
7.532714 -0.00025511438
7.533714 -0.00025605966
7.534714 -0.00025700878999999996
7.535714 -0.00025796173
7.536714 -0.00025891848
7.537714 -0.00025987898999999996
7.538714 -0.00026084321999999996
7.539714 -0.0002618111
7.540714 -0.00026278258
7.541714 -0.00026375760000000003
7.542714 -0.0002647361
7.543715 -0.00026571806
7.544714 -0.00026670341
7.545714 -0.00026769212
7.546714 -0.00026868415
7.547714 -0.0002696795
7.548714 -0.00027067817
7.549714 -0.00027168019
7.550714 -0.00027268554
7.551714 -0.00027369429000000003
7.552714 -0.00027470643999999997
7.553714 -0.00027572204999999996
7.554714 -0.00027674118
7.555714 -0.00027776391
7.556714 -0.0002787903
7.557714 -0.00027982039
7.558714 -0.00028085428
7.559714 -0.00028189202
7.560714 -0.00028293366
7.561714 -0.00028397926
7.562714 -0.00028502889
7.563715 -0.00028608256
7.564714 -0.00028714032
7.565714 -0.00028820223
7.566714 -0.00028926829
7.567714 -0.00029033854
7.568714 -0.00029141297
7.569714 -0.00029249161000000003
7.570714 -0.00029357448
7.571714 -0.00029466157
7.572714 -0.00029575292
7.573714 -0.00029684852000000004
7.574714 -0.0002979484
7.575714 -0.00029905259
7.576715 -0.0003001611
7.577714 -0.00030127398999999996
7.578714 -0.00030239127999999996
7.579714 -0.000303513
7.580714 -0.00030463923
7.581714 -0.00030577003
7.582714 -0.00030690544000000003
7.583714 -0.00030804554
7.584714 -0.00030919036
7.585714 -0.00031034001
7.586714 -0.00031149452000000003
7.587714 -0.00031265395000000003
7.588714 -0.00031381835
7.589714 -0.00031498776
7.590714 -0.00031616221
7.591714 -0.00031734173
7.592714 -0.00031852635
7.593714 -0.00031971604
7.594714 -0.00032091079000000003
7.595714 -0.00032211062
7.596714 -0.00032331548
7.597714 -0.00032452531
7.598714 -0.0003257401
7.599714 -0.00032695978
7.600714 -0.0003281843
7.601714 -0.00032941361000000003
7.602714 -0.00033064765999999996
7.603714 -0.00033188642
7.604714 -0.00033312981
7.605714 -0.00033437782000000004
7.606714 -0.00033563042
7.607714 -0.00033688759
7.608714 -0.00033814935999999996
7.609715 -0.00033941569
7.610714 -0.00034068664000000003
7.611714 -0.00034196225
7.612714 -0.00034324257
7.613714 -0.00034452767
7.614714 -0.0003458176
7.615714 -0.00034711245
7.616714 -0.00034841232
7.617714 -0.00034971729
7.618714 -0.00035102744
7.619714 -0.00035234286
7.620714 -0.00035366365
7.621714 -0.00035498988
7.622715 -0.00035632161
7.623714 -0.00035765887999999996
7.624714 -0.00035900177000000003
7.625714 -0.0003603503
7.626714 -0.00036170447000000004
7.627714 -0.00036306431000000003
7.628714 -0.00036442977
7.629714 -0.00036580086
7.630714 -0.00036717752
7.631714 -0.00036855968
7.632714 -0.00036994732
7.633714 -0.00037134034
7.634714 -0.00037273869
7.635714 -0.00037414227
7.636714 -0.00037555101
7.637714 -0.00037696486
7.638714 -0.00037838373999999996
7.639714 -0.00037980758
7.640714 -0.00038123635
7.641714 -0.00038266999000000003
7.642715 -0.00038410843999999995
7.643714 -0.00038555172000000003
7.644714 -0.00038699981999999993
7.645714 -0.00038845274000000004
7.646714 -0.00038991047
7.647714 -0.00039137308000000004
7.648714 -0.00039284059
7.649714 -0.00039431302
7.650714 -0.0003957904
7.651714 -0.00039727279
7.652714 -0.00039876022
7.653714 -0.00040025274999999996
7.654714 -0.00040175041
7.655715 -0.00040325325999999995
7.656714 -0.00040476129
7.657714 -0.00040627456
7.658714 -0.00040779304999999995
7.659714 -0.00040931677
7.660714 -0.00041084572
7.661714 -0.0004123799
7.662714 -0.00041391927
7.663714 -0.00041546381999999995
7.664714 -0.00041701351
7.665714 -0.00041856829
7.666714 -0.00042012812000000004
7.667714 -0.00042169295
7.668715 -0.00042326274
7.669714 -0.00042483744000000004
7.670714 -0.00042641704999999997
7.671714 -0.00042800148
7.672714 -0.00042959072999999994
7.673714 -0.00043118474999999997
7.674714 -0.00043278355
7.675714 -0.00043438708
7.676714 -0.00043599538999999996
7.677714 -0.00043760842
7.678714 -0.00043922618999999997
7.679714 -0.00044084873000000004
7.680714 -0.00044247599
7.681714 -0.00044410804
7.682714 -0.00044574481000000005
7.683714 -0.00044738636
7.684714 -0.00044903267999999997
7.685714 -0.00045068376999999997
7.686714 -0.00045233959999999994
7.687714 -0.00045400016
7.688715 -0.00045566539
7.689714 -0.00045733532
7.690714 -0.00045900982999999996
7.691714 -0.0004606889
7.692714 -0.00046237245999999996
7.693714 -0.00046406048999999997
7.694714 -0.00046575283
7.695714 -0.00046744943999999997
7.696714 -0.00046915025
7.697714 -0.00047085518
7.698714 -0.00047256412
7.699714 -0.00047427702000000003
7.700714 -0.00047599383
7.701715 -0.00047771446
7.702714 -0.00047943886000000003
7.703714 -0.00048116698999999994
7.704714 -0.00048289880000000005
7.705714 -0.0004846343
7.706714 -0.00048637344
7.707714 -0.00048811621
7.708714 -0.00048986262
7.709714 -0.0004916127199999999
7.710714 -0.00049336645
7.711714 -0.00049512391
7.712714 -0.0004968850600000001
7.713714 -0.00049864993
7.714714 -0.0005004185799999999
7.715714 -0.00050219101
7.716714 -0.0005039672
7.717714 -0.00050574718
7.718714 -0.00050753088
7.719714 -0.00050931831
7.720714 -0.00051110947
7.721714 -0.0005129042599999999
7.722714 -0.0005147026100000001
7.723714 -0.0005165044499999999
7.724714 -0.00051830971
7.725714 -0.0005201182799999999
7.726714 -0.00052193004
7.727714 -0.00052374485
7.728714 -0.00052556261
7.729714 -0.0005273831900000001
7.730714 -0.00052920641
7.731714 -0.00053103217
7.732714 -0.0005328603499999999
7.733714 -0.0005346907999999999
7.734715 -0.00053652343
7.735714 -0.0005383581100000001
7.736714 -0.00054019474
7.737714 -0.0005420331899999999
7.738714 -0.00054387347
7.739714 -0.00054571542
7.740714 -0.0005475590600000001
7.741714 -0.0005494043300000001
7.742714 -0.0005512512
7.743714 -0.00055309961
7.744714 -0.00055494957
7.745714 -0.00055680107
7.746714 -0.00055865412
7.747715 -0.0005605086700000001
7.748714 -0.00056236472
7.749714 -0.00056422232
7.750714 -0.00056608137
7.751714 -0.0005679418799999999
7.752714 -0.00056980384
7.753714 -0.00057166717
7.754714 -0.00057353186
7.755714 -0.00057539783
7.756714 -0.00057726502
7.757714 -0.00057913335
7.758714 -0.00058100268
7.759714 -0.00058287296
7.760714 -0.00058474411
7.761714 -0.00058661594
7.762714 -0.00058848841
7.763714 -0.00059036138
7.764714 -0.0005922347100000001
7.765714 -0.00059410827
7.766714 -0.00059598196
7.767715 -0.00059785571
7.768714 -0.00059972936
7.769714 -0.00060160282
7.770714 -0.00060347597
7.771714 -0.0006053487599999999
7.772714 -0.0006072210499999999
7.773714 -0.0006090927900000001
7.774714 -0.00061096389
7.775714 -0.00061283426
7.776714 -0.0006147038200000001
7.777714 -0.00061657252
7.778714 -0.0006184403
7.779714 -0.00062030704
7.780715 -0.00062217268
7.781714 -0.00062403715
7.782714 -0.00062590034
7.783714 -0.0006277622099999999
7.784714 -0.00062962263
7.785714 -0.00063148145
7.786714 -0.00063333864
7.787714 -0.00063519401
7.788714 -0.00063704747
7.789714 -0.00063889888
7.790714 -0.00064074816
7.791714 -0.00064259511
7.792714 -0.00064443966
7.793715 -0.00064628161
7.794714 -0.00064812089
7.795714 -0.00064995729
7.796714 -0.0006517907399999999
7.797714 -0.00065362115
7.798714 -0.00065544837
7.799714 -0.00065727227
7.800714 -0.0006590928
7.801714 -0.00066090984
7.802714 -0.00066272328
7.803714 -0.0006645330799999999
7.804714 -0.00066633916
7.805714 -0.00066814141
7.806714 -0.0006699398
7.807714 -0.00067173423
7.808714 -0.00067352466
7.809714 -0.0006753109999999999
7.810714 -0.00067709316
7.811714 -0.0006788710800000001
7.812714 -0.00068064464
7.813715 -0.0006824137900000001
7.814714 -0.00068417835
7.815714 -0.00068593827
7.816714 -0.00068769336
7.817714 -0.0006894435
7.818714 -0.00069118855
7.819714 -0.00069292832
7.820714 -0.00069466264
7.821714 -0.00069639132
7.822714 -0.00069811417
7.823714 -0.00069983103
7.824714 -0.00070154165
7.825714 -0.0007032458599999999
7.826715 -0.00070494348
7.827714 -0.00070663427
7.828714 -0.00070831807
7.829714 -0.00070999472
7.830714 -0.00071166401
7.831714 -0.00071332579
7.832714 -0.00071497993
7.833714 -0.0007166263
7.834714 -0.00071826476
7.835714 -0.00071989521
7.836714 -0.00072151752
7.837714 -0.00072313164
7.838714 -0.00072473745
7.839714 -0.00072633493
7.840714 -0.00072792395
7.841714 -0.00072950447
7.842714 -0.00073107644
7.843714 -0.00073263982
7.844714 -0.00073419451
7.845714 -0.00073574042
7.846714 -0.00073727751
7.847714 -0.00073880569
7.848714 -0.00074032482
7.849714 -0.00074183486
7.850714 -0.00074333566
7.851714 -0.0007448270900000001
7.852714 -0.0007463090199999999
7.853714 -0.00074778131
7.854714 -0.00074924383
7.855714 -0.00075069634
7.856714 -0.0007521387
7.857714 -0.00075357075
7.858714 -0.00075499224
7.859715 -0.0007564030100000001
7.860714 -0.00075780285
7.861714 -0.00075919156
7.862714 -0.00076056899
7.863714 -0.00076193487
7.864714 -0.00076328906
7.865714 -0.00076463139
7.866714 -0.0007659616100000001
7.867714 -0.00076727956
7.868714 -0.00076858505
7.869714 -0.00076987799
7.870714 -0.00077115819
7.871714 -0.00077242539
7.872715 -0.0007736795899999999
7.873714 -0.0007749205000000001
7.874714 -0.00077614804
7.875714 -0.00077736204
7.876714 -0.00077856239
7.877714 -0.0007797489199999999
7.878714 -0.0007809214399999999
7.879714 -0.00078207986
7.880714 -0.000783224
7.881714 -0.00078435369
7.882714 -0.00078546882
7.883714 -0.00078656913
7.884714 -0.0007876546100000001
7.885714 -0.0007887249899999999
7.886714 -0.00078978019
7.887714 -0.00079081992
7.888714 -0.0007918442000000001
7.889714 -0.00079285273
7.890714 -0.0007938454499999999
7.891714 -0.00079482215
7.892715 -0.0007957827600000001
7.893714 -0.00079672709
7.894714 -0.00079765505
7.895714 -0.0007985664500000001
7.896714 -0.00079946121
7.897714 -0.00080033924
7.898714 -0.00080120035
7.899714 -0.0008020444500000001
7.900714 -0.0008028715500000001
7.901714 -0.00080368145
7.902714 -0.0008044739800000001
7.903714 -0.00080524915
7.904714 -0.0008060067600000001
7.905715 -0.00080674672
7.906714 -0.0008074689500000001
7.907714 -0.00080817326
7.908714 -0.00080885957
7.909714 -0.0008095276800000001
7.910714 -0.0008101774299999999
7.911714 -0.0008108087100000001
7.912714 -0.00081142125
7.913714 -0.00081201497
7.914714 -0.0008125895900000001
7.915714 -0.00081314483
7.916714 -0.0008136806199999999
7.917714 -0.00081419666
7.918715 -0.0008146927
7.919714 -0.0008151685500000001
7.920714 -0.00081562393
7.921714 -0.00081605858
7.922714 -0.0008164723099999999
7.923714 -0.0008168649400000001
7.924714 -0.0008172361999999999
7.925714 -0.0008175859
7.926714 -0.00081791386
7.927714 -0.00081821981
7.928714 -0.00081850367
7.929714 -0.00081876524
7.930714 -0.0008190043400000001
7.931714 -0.0008192209
7.932714 -0.0008194147100000001
7.933714 -0.00081958569
7.934714 -0.0008197337599999999
7.935714 -0.00081985881
7.936714 -0.0008199607700000001
7.937714 -0.00082003953
7.938715 -0.0008200950999999999
7.939714 -0.0008201273
7.940714 -0.00082013612
7.941714 -0.00082012148
7.942714 -0.00082008319
7.943714 -0.0008200212500000001
7.944714 -0.00081993558
7.945714 -0.0008198260699999999
7.946714 -0.00081969265
7.947714 -0.0008195351300000001
7.948714 -0.00081935341
7.949714 -0.00081914741
7.950714 -0.00081891694
7.951715 -0.00081866183
7.952714 -0.00081838198
7.953714 -0.00081807721
7.954714 -0.00081774733
7.955714 -0.0008173922699999999
7.956714 -0.00081701173
7.957714 -0.00081660564
7.958714 -0.0008161738200000001
7.959714 -0.00081571607
7.960714 -0.0008152323099999999
7.961714 -0.0008147222600000001
7.962714 -0.00081418584
7.963714 -0.00081362286
7.964714 -0.00081303324
7.965714 -0.00081241678
7.966714 -0.00081177332
7.967714 -0.0008111027499999999
7.968714 -0.0008104049799999999
7.969714 -0.00080967975
7.970714 -0.00080892705
7.971714 -0.00080814671
7.972714 -0.00080733853
7.973714 -0.0008065024300000001
7.974714 -0.0008056383199999999
7.975714 -0.0008047460099999999
7.976714 -0.00080382533
7.977714 -0.0008028761799999999
7.978714 -0.0008018984799999999
7.979714 -0.00080089203
7.980714 -0.00079985675
7.981714 -0.0007987924600000001
7.982714 -0.00079769898
7.983714 -0.0007965763
7.984715 -0.00079542424
7.985714 -0.0007942426199999999
7.986714 -0.0007930313599999999
7.987714 -0.00079179035
7.988714 -0.0007905195199999999
7.989714 -0.00078921876
7.990714 -0.0007878878899999999
7.991714 -0.00078652693
7.992714 -0.00078513576
7.993714 -0.0007837143100000001
7.994714 -0.00078226249
7.995714 -0.00078078028
7.996714 -0.00077926752
7.997715 -0.0007777242000000001
7.998714 -0.00077615032
7.999714 -0.0007745457900000001
8.000714 -0.00077291052
8.001715 -0.0007712445000000001
8.002714 -0.0007695476600000001
8.003715 -0.0007678198899999999
8.004714 -0.00076606111
8.005714 -0.00076427132
8.006714 -0.00076245042
8.007714 -0.00076059828
8.008715 -0.00075871485
8.009714 -0.0007568000000000001
8.010715 -0.00075485368
8.011714 -0.0007528757600000001
8.012714 -0.00075086609
8.013714 -0.0007488245999999999
8.014714 -0.00074675113
8.015715 -0.0007446456
8.016714 -0.00074250788
8.017715 -0.0007403378700000001
8.018714 -0.00073813544
8.019714 -0.0007359004899999999
8.020715 -0.00073363294
8.021714 -0.00073133269
8.022715 -0.0007289996100000001
8.023714 -0.0007266337
8.024714 -0.0007242348099999999
8.025714 -0.00072180296
8.026714 -0.0007193380499999999
8.027715 -0.0007168400800000001
8.028714 -0.000714309
8.029715 -0.00071174477
8.030714 -0.00070914739
8.031714 -0.0007065168600000001
8.032714 -0.00070385313
8.033714 -0.0007011562
8.034715 -0.00069842613
8.035714 -0.00069566286
8.036715 -0.0006928663900000001
8.037714 -0.0006900367199999999
8.038714 -0.00068717382
8.039714 -0.00068427767
8.040714 -0.00068134827
8.041715 -0.0006783856399999999
8.042714 -0.00067538967
8.043715 -0.00067236042
8.044714 -0.00066929779
8.045714 -0.0006662017300000001
8.046714 -0.00066307225
8.047714 -0.00065990926
8.048715 -0.00065671275
8.049714 -0.00065348263
8.050714 -0.00065021891
8.051714 -0.0006469214900000001
8.052714 -0.00064359037
8.053715 -0.00064022552
8.054714 -0.00063682687
8.055715 -0.00063339439
8.056714 -0.00062992808
8.057714 -0.00062642794
8.058714 -0.00062289391
8.059714 -0.00061932606
8.060715 -0.00061572432
8.061714 -0.00061208875
8.062715 -0.0006084194
8.063714 -0.00060471621
8.064714 -0.00060097927
8.065714 -0.0005972086
8.066714 -0.00059340423
8.067715 -0.0005895661599999999
8.068714 -0.00058569449
8.069715 -0.00058178925
8.070714 -0.0005778504600000001
8.071714 -0.0005738782
8.072714 -0.00056987251
8.073714 -0.0005658334
8.074715 -0.00056176095
8.075714 -0.0005576551799999999
8.076715 -0.00055351611
8.077714 -0.0005493438500000001
8.078714 -0.00054513839
8.079714 -0.00054089978
8.080714 -0.00053662811
8.081715 -0.00053232338
8.082714 -0.0005279856400000001
8.083714 -0.00052361493
8.084714 -0.00051921133
8.085714 -0.00051477487
8.086715 -0.00051030561
8.087714 -0.0005058036099999999
8.088715 -0.00050126896
8.089714 -0.0004967017
8.090714 -0.00049210189
8.091714 -0.00048746961
8.092714 -0.00048280493999999997
8.093715 -0.00047810794999999997
8.094714 -0.00047337866999999997
8.095715 -0.00046861724
8.096714 -0.00046382370000000006
8.097714 -0.00045899815
8.098714 -0.00045414063
8.099714 -0.00044925123
8.100715 -0.00044433004
8.101714 -0.00043937711999999997
8.102715 -0.00043439254
8.103714 -0.00042937636000000006
8.104714 -0.00042432866000000004
8.105714 -0.00041924955000000004
8.106714 -0.00041413904999999996
8.107715 -0.00040899727000000003
8.108714 -0.00040382429
8.109715 -0.00039862016
8.110714 -0.00039338502000000003
8.111714 -0.00038811891
8.112714 -0.00038282192
8.113714 -0.00037749419000000003
8.114715 -0.00037213583
8.115714 -0.00036674693999999997
8.116714 -0.00036132765
8.117714 -0.00035587809
8.118714 -0.00035039841
8.119715 -0.00034488876
8.120714 -0.00033934929999999996
8.121715 -0.00033378021
8.122714 -0.00032818166
8.123714 -0.00032255382
8.124714 -0.0003168969
8.125714 -0.00031121108
8.126715 -0.00030549654
8.127714 -0.00029975349
8.128715 -0.00029398213
8.129714 -0.00028818267
8.130714 -0.00028235529
8.131714 -0.00027650019
8.132714 -0.00027061756
8.133715 -0.00026470759
8.134714 -0.00025877046
8.135715 -0.00025280633
8.136714 -0.00024681538
8.137714 -0.00024079777000000002
8.138714 -0.00023475366000000003
8.139714 -0.00022868319
8.140715 -0.00022258653
8.141714 -0.00021646381
8.142715 -0.00021031514999999998
8.143714 -0.0002041407
8.144714 -0.00019794061000000002
8.145715 -0.000191715
8.146714 -0.000185464
8.147715 -0.00017918775000000002
8.148714 -0.00017288638
8.149714 -0.00016656005000000002
8.150714 -0.0001602089
8.151714 -0.00015383308
8.152715 -0.00014743276
8.153714 -0.0001410081
8.154715 -0.00013455928
8.155714 -0.00012808646
8.156714 -0.00012158985
8.157714 -0.00011506964
8.158714 -0.00010852606
8.159715 -0.00010195929
8.160714 -9.536956899999999e-05
8.161715 -8.8757116e-05
8.162714 -8.2122165e-05
8.163714 -7.546495900000001e-05
8.164714 -6.8785738e-05
8.165714 -6.2084752e-05
8.166715 -5.5362255999999996e-05
8.167714 -4.86185e-05
8.168715 -4.1853750000000006e-05
8.169714 -3.5068263e-05
8.170714 -2.8262306000000002e-05
8.171714 -2.1436144e-05
8.172714 -1.4590041999999999e-05
8.173715 -7.724268199999999e-06
8.174714 -8.3909102e-07
8.175714 6.0652198e-06
8.176714 1.2988395999999998e-05
8.177714 1.9930165e-05
8.178715 2.6890256999999998e-05
8.179714 3.38684e-05
8.180715 4.0864325e-05
8.181714 4.7877762e-05
8.182714 5.490843500000001e-05
8.183714 6.1956075e-05
8.184714 6.902041e-05
8.185715 7.6101173e-05
8.186714 8.3198091e-05
8.187715 9.0310903e-05
8.188714 9.743934e-05
8.189714 0.00010458314
8.190714 0.00011174203
8.191714 0.00011891576
8.192715 0.00012610408000000002
8.193714 0.00013330672
8.194715 0.00014052343
8.195714 0.00014775396
8.196714 0.00015499807000000001
8.197714 0.00016225549
8.198714 0.000169526
8.199715 0.00017680935
8.200714 0.00018410528
8.201715 0.00019141357
8.202714 0.00019873396
8.203714 0.00020606618999999997
8.204714 0.00021341001999999998
8.205714 0.0002207652
8.206715 0.00022813147
8.207714 0.00023550856
8.208714 0.00024289620000000003
8.209714 0.00025029412000000003
8.210714 0.00025770203
8.211715 0.00026511962
8.212714 0.00027254659
8.213715 0.00027998264999999997
8.214714 0.00028742745
8.215714 0.00029488069000000003
8.216714 0.00030234205
8.217714 0.00030981116
8.218715 0.00031728769000000003
8.219714 0.00032477126
8.220715 0.00033226154
8.221714 0.00033975816
8.222714 0.00034726077
8.223714 0.00035476899
8.224714 0.00036228246
8.225715 0.00036980082
8.226714 0.0003773237
8.227715 0.00038485077
8.228714 0.00039238162
8.229714 0.00039991596
8.230714 0.00040745340000000003
8.231714 0.00041499365999999997
8.232715 0.00042253631999999996
8.233714 0.00043008113000000004
8.234715 0.00043762775
8.235714 0.00044517587
8.236714 0.00045272513
8.237714 0.00046027531
8.238714 0.00046782602000000005
8.239715 0.00047537706
8.240714 0.00048292804
8.241714 0.00049047871
8.242714 0.0004980287900000001
8.243714 0.00050557801
8.244715 0.00051312604
8.245714 0.00052067257
8.246715 0.00052821733
8.247714 0.0005357600499999999
8.248714 0.00054330039
8.249714 0.0005508380600000001
8.250714 0.00055837272
8.251715 0.00056590411
8.252714 0.00057343186
8.253715 0.0005809557
8.254714 0.00058847527
8.255714 0.0005959902399999999
8.256714 0.0006035003
8.257714 0.00061100513
8.258715 0.00061850437
8.259714 0.00062599765
8.260715 0.00063348466
8.261714 0.0006409650300000001
8.262714 0.00064843839
8.263714 0.00065590443
8.264714 0.00066336279
8.265715 0.0006708131
8.266714 0.00067825499
8.267715 0.00068568811
8.268714 0.0006931120899999999
8.269714 0.00070052661
8.270715 0.00070793126
8.271714 0.00071532572
8.272715 0.00072270959
8.273714 0.00073008255
8.274714 0.00073744418
8.275714 0.00074479417
8.276714 0.00075213215
8.277715 0.00075945777
8.278714 0.0007667706100000001
8.279715 0.0007740703899999999
8.280714 0.00078135672
8.281714 0.0007886292200000001
8.282714 0.0007958875400000001
8.283714 0.0008031313900000001
8.284715 0.00081036032
8.285714 0.0008175740699999999
8.286715 0.0008247722700000001
8.287714 0.0008319546399999999
8.288714 0.00083912073
8.289714 0.00084627027
8.290714 0.00085340298
8.291715 0.0008605185
8.292714 0.00086761647
8.293715 0.00087469662
8.294714 0.0008817585700000001
8.295714 0.0008888021500000001
8.296714 0.00089582691
8.297714 0.00090283265
8.298715 0.00090981903
8.299714 0.00091678567
8.300714 0.00092373239
8.301714 0.00093065883
8.302714 0.0009375646199999999
8.303715 0.0009444494900000001
8.304714 0.00095131318
8.305715 0.00095815531
8.306714 0.00096497561
8.307714 0.0009717738100000001
8.308714 0.00097854954
8.309714 0.0009853024500000001
8.310715 0.00099203216
8.311714 0.00099873841
8.312715 0.0010054209
8.313714 0.0010120792
8.314714 0.0010187131
8.315714 0.0010253221
8.316714 0.001031906
8.317715 0.0010384643
8.318714 0.0010449968000000001
8.319715 0.001051503
8.320714 0.0010579827
8.321714 0.0010644356
8.322714 0.0010708613
8.323714 0.0010772594
8.324715 0.0010836296
8.325714 0.0010899717
8.326715 0.0010962854000000001
8.327714 0.0011025701
8.328714 0.0011088258
8.329714 0.0011150521
8.330714 0.0011212486
8.331715 0.0011274152
8.332714 0.0011335515
8.333714 0.0011396571
8.334714 0.0011457319
8.335714 0.0011517755
8.336715 0.0011577877
8.337714 0.0011637681
8.338715 0.0011697167
8.339714 0.001175633
8.340714 0.0011815166999999999
8.341714 0.0011873676000000001
8.342714 0.0011931855
8.343715 0.0011989699000000001
8.344714 0.0012047208000000001
8.345715 0.0012104378
8.346714 0.0012161206
8.347714 0.0012217689
8.348714 0.0012273825
8.349714 0.001232961
8.350715 0.0012385042000000001
8.351714 0.0012440119
8.352715 0.0012494836
8.353714 0.0012549192
8.354714 0.0012603185
8.355714 0.001265681
8.356714 0.0012710066
8.357715 0.0012762949
8.358714 0.0012815457999999999
8.359715 0.0012867588
8.360714 0.0012919339
8.361714 0.0012970706
8.362714 0.0013021689
8.363714 0.0013072283
8.364715 0.0013122487
8.365714 0.0013172298000000001
8.366714 0.0013221714000000002
8.367714 0.0013270732
8.368714 0.001331935
8.369715 0.0013367564999999999
8.370714 0.0013415375
8.371715 0.0013462779
8.372714 0.0013509773
8.373714 0.0013556355
8.374714 0.0013602523999999999
8.375714 0.0013648276
8.376715 0.001369361
8.377714 0.0013738522
8.378715 0.0013783013
8.379714 0.0013827078
8.380714 0.0013870716
8.381714 0.0013913926
8.382714 0.0013956704
8.383715 0.0013999049
8.384714 0.0014040959
8.385715 0.0014082432999999999
8.386714 0.0014123468
8.387714 0.0014164062
8.388714 0.0014204214
8.389714 0.0014243921
8.390715 0.0014283181999999999
8.391714 0.0014321996
8.392715 0.0014360359
8.393714 0.0014398272000000001
8.394714 0.001443573
8.395715 0.0014472734
8.396714 0.0014509281
8.397715 0.0014545371000000001
8.398714 0.0014581
8.399714 0.0014616167
8.400714 0.0014650872
8.401714 0.0014685112
8.402715 0.0014718885
8.403714 0.001475219
8.404715 0.0014785024000000002
8.405714 0.0014817386999999998
8.406714 0.0014849275
8.407714 0.0014880689
8.408714 0.0014911626
8.409715 0.0014942084
8.410714 0.0014972062
8.411715 0.0015001558
8.412714 0.001503057
8.413714 0.0015059099
8.414714 0.001508714
8.415714 0.0015114693
8.416715 0.0015141757
8.417714 0.0015168331
8.418715 0.0015194412
8.419714 0.0015220001
8.420714 0.0015245096
8.421714 0.0015269696
8.422714 0.0015293799
8.423715 0.0015317406
8.424714 0.0015340514000000002
8.425714 0.0015363124
8.426714 0.0015385234
8.427714 0.0015406844
8.428715 0.0015427953000000001
8.429714 0.0015448560999999999
8.430715 0.0015468666
8.431714 0.0015488269
8.432714 0.0015507369
8.433714 0.0015525966
8.434714 0.0015544058
8.435715 0.0015561645
8.436714 0.0015578727
8.437715 0.0015595304
8.438714 0.0015611375
8.439714 0.0015626937999999998
8.440714 0.0015641994
8.441714 0.0015656542
8.442715 0.0015670581000000001
8.443714 0.0015684111
8.444715 0.0015697131
8.445714 0.0015709639999999998
8.446714 0.0015721640000000002
8.447714 0.0015733127000000001
8.448714 0.0015744103
8.449715 0.0015754566
8.450714 0.0015764515
8.451715 0.0015773951000000001
8.452714 0.0015782873
8.453714 0.0015791280000000002
8.454714 0.0015799171
8.455714 0.0015806547000000002
8.456715 0.0015813408
8.457714 0.0015819752999999999
8.458714 0.0015825581
8.459714 0.0015830891999999998
8.460714 0.0015835689000000001
8.461715 0.0015839969
8.462714 0.0015843731999999999
8.463715 0.0015846978999999998
8.464714 0.001584971
8.465714 0.0015851923
8.466714 0.0015853622
8.467714 0.0015854805
8.468715 0.0015855472000000002
8.469714 0.0015855623
8.470715 0.0015855259000000003
8.471714 0.0015854381
8.472714 0.0015852988999999998
8.473714 0.0015851083
8.474714 0.0015848664
8.475715 0.0015845731000000002
8.476714 0.0015842287999999999
8.477715 0.0015838332
8.478714 0.0015833864
8.479714 0.0015828888
8.480714 0.0015823400000000002
8.481714 0.0015817403
8.482715 0.0015810898
8.483714 0.0015803886
8.484715 0.0015796366000000001
8.485714 0.0015788341000000001
8.486714 0.0015779809
8.487714 0.0015770773000000002
8.488714 0.0015761231999999999
8.489715 0.0015751189
8.490714 0.0015740645
8.491714 0.0015729598000000001
8.492714 0.0015718051
8.493714 0.0015706003999999998
8.494715 0.0015693458
8.495714 0.0015680416
8.496715 0.0015666875999999998
8.497714 0.001565284
8.498714 0.0015638308
8.499714 0.0015623284
8.500714 0.0015607764000000002
8.501715 0.0015591751000000001
8.502714 0.0015575248
8.503715 0.0015558253000000001
8.504714 0.0015540769
8.505714 0.0015522795
8.506714 0.0015504333
8.507714 0.0015485383999999998
8.508715 0.0015465948
8.509714 0.0015446029
8.510715 0.0015425624999999999
8.511714 0.0015404737
8.512714 0.0015383368000000002
8.513714 0.0015361518000000002
8.514714 0.001533919
8.515715 0.0015316385999999999
8.516714 0.0015293103999999998
8.517715 0.0015269348
8.518714 0.001524512
8.519714 0.0015220421
8.520715 0.0015195254
8.521714 0.0015169619
8.522715 0.0015143518
8.523714 0.0015116954
8.524714 0.0015089929
8.525714 0.0015062444
8.526714 0.0015034501
8.527715 0.0015006103
8.528714 0.0014977251000000001
8.529715 0.0014947947999999999
8.530714 0.0014918196
8.531714 0.0014887996
8.532714 0.0014857351
8.533714 0.0014826262
8.534715 0.001479473
8.535714 0.0014762759999999999
8.536715 0.0014730352
8.537714 0.0014697508
8.538714 0.0014664231000000002
8.539714 0.0014630521
8.540714 0.0014596381
8.541715 0.0014561813
8.542714 0.0014526819
8.543715 0.0014491399
8.544714 0.0014455557
8.545714 0.0014419294
8.546714 0.0014382612
8.547714 0.0014345513000000002
8.548715 0.0014307999
8.549714 0.0014270072
8.550714 0.0014231734
8.551714 0.0014192987
8.552714 0.0014153833
8.553715 0.0014114275
8.554714 0.0014074313
8.555715 0.0014033951
8.556714 0.001399319
8.557714 0.0013952033
8.558714 0.0013910481
8.559714 0.0013868538
8.560715 0.0013826206
8.561714 0.0013783486
8.562715 0.001374038
8.563714 0.0013696893
8.564714 0.0013653025
8.565714 0.001360878
8.566714 0.0013564159
8.567715 0.0013519165999999999
8.568714 0.0013473802
8.569715 0.0013428071
8.570714 0.0013381974
8.571714 0.0013335515
8.572714 0.0013288695999999999
8.573714 0.0013241519999999999
8.574715 0.001319399
8.575714 0.0013146107
8.576715 0.0013097876
8.577714 0.0013049299
8.578714 0.0013000378
8.579714 0.0012951117
8.580714 0.0012901519
8.581715 0.0012851586
8.582714 0.0012801321
8.583714 0.0012750726
8.584714 0.0012699806
8.585714 0.0012648562
8.586715 0.0012596998
8.587714 0.0012545116999999998
8.588715 0.0012492921
8.589714 0.0012440412999999999
8.590714 0.0012387596
8.591714 0.0012334473
8.592714 0.0012281047
8.593715 0.001222732
8.594714 0.0012173296
8.595715 0.0012118976
8.596714 0.0012064364
8.597714 0.0012009462000000001
8.598714 0.0011954272999999999
8.599714 0.00118988
8.600715 0.0011843045
8.601714 0.0011787011
8.602715 0.0011730701
8.603714 0.0011674117
8.604714 0.0011617261
8.605714 0.0011560138999999999
8.606714 0.0011502751000000001
8.607715 0.00114451
8.608714 0.0011387188
8.609715 0.001132902
8.610714 0.0011270597
8.611714 0.0011211922
8.612714 0.0011153
8.613714 0.0011093831999999999
8.614715 0.0011034420999999999
8.615714 0.001097477
8.616714 0.0010914882000000001
8.617714 0.0010854761
8.618714 0.001079441
8.619715 0.0010733831
8.620714 0.0010673029
8.621715 0.0010612005
8.622714 0.0010550763
8.623714 0.0010489307
8.624714 0.0010427639999999998
8.625714 0.0010365764
8.626715 0.0010303684
8.627714 0.0010241401
8.628715 0.0010178920999999999
8.629714 0.0010116245
8.630714 0.0010053376
8.631714 0.00099903191
8.632714 0.00099270756
8.633715 0.00098636492
8.634714 0.00098000437
8.635715 0.00097362617
8.636714 0.0009672306100000001
8.637714 0.0009608180300000001
8.638714 0.0009543888200000001
8.639714 0.00094794314
8.640715 0.00094148145
8.641714 0.00093500394
8.642715 0.00092851096
8.643714 0.0009220028
8.644714 0.00091547981
8.645715 0.0009089422699999999
8.646714 0.0009023904600000001
8.647715 0.00089582472
8.648714 0.00088924535
8.649714 0.00088265269
8.650714 0.00087604703
8.651714 0.00086942864
8.652715 0.0008627977899999999
8.653714 0.00085615484
8.654715 0.00084950007
8.655714 0.0008428337399999999
8.656714 0.0008361562300000001
8.657714 0.0008294677200000001
8.658714 0.0008227685599999999
8.659715 0.00081605904
8.660714 0.0008093395100000001
8.661715 0.00080261016
8.662714 0.0007958713500000001
8.663714 0.00078912335
8.664714 0.00078236644
8.665714 0.00077560089
8.666715 0.00076882698
8.667714 0.00076204506
8.668715 0.00075525541
8.669714 0.0007484582999999999
8.670714 0.00074165405
8.671714 0.00073484293
8.672714 0.00072802522
8.673715 0.00072120124
8.674714 0.0007143713
8.675714 0.0007075356700000001
8.676714 0.00070069464
8.677714 0.00069384855
8.678715 0.0006869976500000001
8.679714 0.0006801422800000001
8.680715 0.00067328274
8.681714 0.00066641933
8.682714 0.00065955232
8.683714 0.00065268205
8.684714 0.00064580881
8.685715 0.0006389329
8.686714 0.00063205462
8.687715 0.0006251742400000001
8.688714 0.0006182920999999999
8.689714 0.00061140845
8.690714 0.0006045236200000001
8.691714 0.00059763788
8.692715 0.00059075155
8.693714 0.00058386495
8.694715 0.0005769783
8.695714 0.00057009192
8.696714 0.00056320609
8.697714 0.00055632113
8.698714 0.00054943725
8.699715 0.00054255479
8.700714 0.00053567401
8.701715 0.00052879518
8.702714 0.00052191858
8.703714 0.00051504453
8.704714 0.00050817325
8.705714 0.00050130502
8.706715 0.0004944401600000001
8.707714 0.00048757888
8.708714 0.00048072147
8.709714 0.00047386819999999997
8.710714 0.00046701934000000005
8.711715 0.00046017511999999996
8.712714 0.00045333581999999994
8.713715 0.00044650169000000003
8.714714 0.00043967302
8.715714 0.00043285004
8.716714 0.00042603297000000004
8.717714 0.00041922212000000003
8.718715 0.00041241769
8.719714 0.00040561994999999997
8.720715 0.00039882911999999997
8.721714 0.00039204547000000006
8.722714 0.00038526923
8.723714 0.00037850064000000003
8.724714 0.00037173991
8.725715 0.0003649873
8.726714 0.00035824303
8.727715 0.00035150736
8.728714 0.00034478051
8.729714 0.00033806268
8.730714 0.00033135415999999997
8.731714 0.00032465514
8.732715 0.00031796585
8.733714 0.00031128654000000004
8.734715 0.00030461745
8.735714 0.00029795876
8.736714 0.00029131074
8.737714 0.00028467362
8.738714 0.00027804761
8.739715 0.00027143294
8.740714 0.00026482987
8.741714 0.00025823861
8.742714 0.00025165937000000004
8.743714 0.00024509238000000003
8.744715 0.00023853788
8.745714 0.00023199608999999999
8.746715 0.00022546724
8.747714 0.00021895153
8.748714 0.00021244921
8.749714 0.00020596046
8.750714 0.00019948554000000002
8.751715 0.00019302464999999998
8.752714 0.00018657800000000002
8.753715 0.0001801458
8.754714 0.00017372826000000002
8.755714 0.00016732558
8.756714 0.00016093799
8.757714 0.00015456567
8.758715 0.00014820882
8.759714 0.00014186766000000002
8.760715 0.00013554236
8.761714 0.00012923313
8.762714 0.00012294015
8.763714 0.00011666363
8.764714 0.00011040374
8.765715 0.00010416068
8.766714 9.7934617e-05
8.767715 9.1725735e-05
8.768714 8.5534214e-05
8.769714 7.936022299999999e-05
8.770715 7.3203933e-05
8.771714 6.7065514e-05
8.772715 6.0945131999999994e-05
8.773714 5.4842951e-05
8.774714 4.8759136e-05
8.775714 4.2693844e-05
8.776714 3.6647231e-05
8.777715 3.0619452e-05
8.778714 2.4610662e-05
8.779715 1.8621014000000002e-05
8.780714 1.2650657999999999e-05
8.781714 6.6997423e-06
8.782714 7.684195500000001e-07
8.783714 -5.1431588e-06
8.784715 -1.1034845e-05
8.785714 -1.6906489e-05
8.786715 -2.2757943e-05
8.787714 -2.8589062e-05
8.788714 -3.4399699e-05
8.789714 -4.0189704e-05
8.790714 -4.5958933e-05
8.791715 -5.1707241e-05
8.792714 -5.7434482e-05
8.793715 -6.314051e-05
8.794714 -6.8825182e-05
8.795714 -7.4488355e-05
8.796714 -8.012988800000001e-05
8.797714 -8.5749639e-05
8.798715 -9.134747099999999e-05
8.799714 -9.6923236e-05
8.800714 -0.00010247682
8.801714 -0.00010800806999999999
8.802714 -0.00011351686
8.803715 -0.00011900307
8.804714 -0.00012446657
8.805715 -0.00012990723000000002
8.806714 -0.00013532494000000002
8.807714 -0.00014071959
8.808714 -0.00014609105
8.809714 -0.00015143922
8.810715 -0.00015676400000000002
8.811714 -0.00016206527
8.812715 -0.00016734294
8.813714 -0.00017259691
8.814714 -0.00017782707999999998
8.815714 -0.00018303333999999998
8.816714 -0.00018821562
8.817715 -0.00019337382999999998
8.818714 -0.00019850786
8.819715 -0.00020361765
8.820714 -0.00020870311
8.821714 -0.00021376415999999998
8.822714 -0.00021880069
8.823714 -0.00022381266
8.824715 -0.00022879999
8.825714 -0.00023376257999999998
8.826715 -0.00023870039
8.827714 -0.00024361332
8.828714 -0.00024850131
8.829714 -0.00025336430999999996
8.830714 -0.00025820225
8.831715 -0.00026301507
8.832714 -0.00026780269000000004
8.833714 -0.00027256508
8.834714 -0.00027730216
8.835714 -0.00028201391
8.836715 -0.00028670026
8.837714 -0.00029136115
8.838715 -0.00029599655
8.839714 -0.00030060639
8.840714 -0.00030519066
8.841714 -0.00030974927
8.842714 -0.00031428221999999997
8.843715 -0.00031878942
8.844714 -0.00032327087
8.845715 -0.00032772648
8.846714 -0.00033215622
8.847714 -0.00033656006
8.848714 -0.00034093794
8.849714 -0.0003452898
8.850715 -0.00034961561
8.851714 -0.00035391531
8.852715 -0.00035818883999999996
8.853714 -0.00036243619
8.854714 -0.00036665726
8.855714 -0.00037085204
8.856714 -0.00037502043
8.857715 -0.00037916242999999996
8.858714 -0.00038327798000000005
8.859715 -0.00038736703
8.860714 -0.00039142951
8.861714 -0.00039546544000000004
8.862714 -0.00039947477
8.863714 -0.00040345744
8.864715 -0.00040741343
8.865714 -0.00041134272
8.866714 -0.00041524527
8.867714 -0.00041912108
8.868714 -0.00042297015000000005
8.869715 -0.00042679244
8.870714 -0.00043058794000000005
8.871715 -0.00043435666
8.872714 -0.00043809864
8.873714 -0.00044181383999999994
8.874714 -0.00044550224999999994
8.875714 -0.00044916392000000005
8.876715 -0.00045279885
8.877714 -0.00045640704000000004
8.878715 -0.00045998854
8.879714 -0.0004635433
8.880714 -0.00046707137000000004
8.881714 -0.00047057279
8.882714 -0.00047404751
8.883715 -0.00047749558999999995
8.884714 -0.00048091705999999995
8.885715 -0.00048431189
8.886714 -0.00048768011
8.887714 -0.0004910217700000001
8.888714 -0.00049433688
8.889714 -0.00049762543
8.890715 -0.00050088743
8.891714 -0.00050412291
8.892715 -0.0005073319200000001
8.893714 -0.00051051443
8.894714 -0.00051367051
8.895715 -0.0005168001700000001
8.896714 -0.00051990341
8.897715 -0.00052298028
8.898714 -0.00052603082
8.899714 -0.0005290550200000001
8.900714 -0.00053205295
8.901714 -0.00053502458
8.902715 -0.00053797003
8.903714 -0.00054088928
8.904715 -0.00054378238
8.905714 -0.00054664938
8.906714 -0.00054949032
8.907714 -0.00055230521
8.908714 -0.00055509413
8.909715 -0.00055785708
8.910714 -0.00056059407
8.911715 -0.00056330518
8.912714 -0.00056599042
8.913714 -0.00056864983
8.914714 -0.00057128345
8.915714 -0.00057389129
8.916715 -0.0005764733899999999
8.917714 -0.0005790298
8.918715 -0.00058156052
8.919714 -0.00058406558
8.920714 -0.00058654505
8.921714 -0.00058899891
8.922714 -0.00059142722
8.923715 -0.00059383001
8.924714 -0.00059620734
8.925714 -0.00059855925
8.926714 -0.00060088578
8.927714 -0.00060318698
8.928715 -0.0006054629500000001
8.929714 -0.00060771372
8.930715 -0.00060993934
8.931714 -0.00061213996
8.932714 -0.0006143156
8.933714 -0.00061646633
8.934714 -0.00061859228
8.935715 -0.00062069348
8.936714 -0.00062277009
8.937715 -0.00062482218
8.938714 -0.00062684981
8.939714 -0.0006288531
8.940714 -0.00063083216
8.941714 -0.00063278708
8.942715 -0.00063471789
8.943714 -0.00063662474
8.944715 -0.0006385077099999999
8.945714 -0.00064036685
8.946714 -0.0006422022600000001
8.947714 -0.00064401402
8.948714 -0.00064580222
8.949715 -0.00064756687
8.950714 -0.00064930809
8.951715 -0.0006510259500000001
8.952714 -0.0006527204699999999
8.953714 -0.0006543917599999999
8.954714 -0.00065603986
8.955714 -0.0006576648
8.956715 -0.0006592666499999999
8.957714 -0.00066084549
8.958714 -0.0006624013599999999
8.959714 -0.00066393432
8.960714 -0.00066544444
8.961715 -0.00066693178
8.962714 -0.00066839639
8.963715 -0.00066983835
8.964714 -0.0006712577
8.965714 -0.00067265455
8.966714 -0.00067402898
8.967714 -0.0006753810300000001
8.968715 -0.00067671081
8.969714 -0.00067801839
8.970715 -0.00067930382
8.971714 -0.0006805672
8.972714 -0.00068180861
8.973714 -0.00068302811
8.974714 -0.00068422578
8.975715 -0.00068540171
8.976714 -0.000686556
8.977715 -0.00068768868
8.978714 -0.00068879986
8.979714 -0.00068988961
8.980714 -0.00069095804
8.981714 -0.00069200519
8.982715 -0.00069303119
8.983714 -0.00069403609
8.984715 -0.00069501998
8.985714 -0.0006959829499999999
8.986714 -0.0006969251
8.987714 -0.00069784651
8.988714 -0.00069874732
8.989715 -0.00069962762
8.990714 -0.0007004875
8.991714 -0.0007013270500000001
8.992714 -0.00070214642
8.993714 -0.00070294573
8.994715 -0.00070372512
8.995714 -0.00070448468
8.996715 -0.00070522456
8.997714 -0.00070594488
8.998714 -0.00070664578
8.999714 -0.0007073274
9.000714 -0.00070798983
9.001715 -0.00070863321
9.002714 -0.00070925771
9.003715 -0.00070986339
9.004714 -0.00071045042
9.005714 -0.00071101886
9.006714 -0.00071156883
9.007714 -0.00071210047
9.008715 -0.00071261384
9.009714 -0.00071310901
9.010715 -0.00071358609
9.011714 -0.00071404515
9.012714 -0.0007144863
9.013714 -0.00071490954
9.014714 -0.00071531495
9.015715 -0.0007157026199999999
9.016714 -0.00071607255
9.017715 -0.00071642485
9.018714 -0.00071675954
9.019714 -0.00071707668
9.020715 -0.0007173763200000001
9.021714 -0.00071765853
9.022715 -0.00071792333
9.023714 -0.0007181707999999999
9.024714 -0.00071840104
9.025714 -0.00071861409
9.026714 -0.0007188100399999999
9.027715 -0.00071898899
9.028714 -0.0007191510100000001
9.029715 -0.0007192962099999999
9.030714 -0.00071942468
9.031714 -0.0007195365
9.032714 -0.00071963177
9.033714 -0.0007197106199999999
9.034715 -0.00071977315
9.035714 -0.00071981949
9.036715 -0.00071984973
9.037714 -0.00071986401
9.038714 -0.00071986242
9.039714 -0.00071984505
9.040714 -0.00071981203
9.041715 -0.00071976351
9.042714 -0.00071969957
9.043715 -0.00071962031
9.044714 -0.00071952586
9.045714 -0.0007194162700000001
9.046714 -0.00071929167
9.047714 -0.00071915219
9.048715 -0.0007189979
9.049714 -0.00071882891
9.050714 -0.00071864533
9.051714 -0.00071844729
9.052714 -0.00071823483
9.053715 -0.0007180080999999999
9.054714 -0.00071776717
9.055715 -0.00071751215
9.056714 -0.0007172431700000001
9.057714 -0.00071696031
9.058714 -0.00071666373
9.059714 -0.00071635345
9.060715 -0.00071602967
9.061714 -0.00071569243
9.062715 -0.00071534187
9.063714 -0.00071497807
9.064714 -0.00071460113
9.065714 -0.00071421118
9.066714 -0.00071380828
9.067715 -0.0007133925500000001
9.068714 -0.00071296404
9.069715 -0.0007125228399999999
9.070714 -0.000712069
9.071714 -0.0007116026600000001
9.072714 -0.00071112381
9.073714 -0.00071063255
9.074715 -0.00071012892
9.075714 -0.00070961296
9.076715 -0.00070908472
9.077714 -0.0007085443
9.078714 -0.00070799169
9.079714 -0.00070742699
9.080714 -0.00070685019
9.081715 -0.00070626138
9.082714 -0.00070566061
9.083714 -0.0007050479300000001
9.084714 -0.00070442338
9.085714 -0.0007037871
9.086715 -0.0007031390899999999
9.087714 -0.00070247947
9.088715 -0.00070180836
9.089714 -0.0007011257800000001
9.090714 -0.00070043188
9.091714 -0.0006997268
9.092714 -0.00069901057
9.093715 -0.0006982833800000001
9.094714 -0.00069754533
9.095715 -0.00069679654
9.096714 -0.00069603711
9.097714 -0.00069526723
9.098714 -0.00069448697
9.099714 -0.00069369644
9.100715 -0.00069289581
9.101714 -0.00069208513
9.102715 -0.00069126459
9.103714 -0.00069043422
9.104714 -0.00068959416
9.105714 -0.00068874451
9.106714 -0.0006878853599999999
9.107715 -0.00068701679
9.108714 -0.00068613886
9.109715 -0.00068525164
9.110714 -0.0006843552000000001
9.111714 -0.00068344962
9.112714 -0.00068253494
9.113714 -0.00068161121
9.114715 -0.0006806785200000001
9.115714 -0.0006797369199999999
9.116714 -0.0006787864500000001
9.117714 -0.0006778271700000001
9.118714 -0.00067685914
9.119715 -0.00067588244
9.120714 -0.00067489709
9.121715 -0.0006739032000000001
9.122714 -0.0006729008
9.123714 -0.00067188998
9.124714 -0.00067087085
9.125714 -0.00066984344
9.126715 -0.0006688078
9.127714 -0.0006677640200000001
9.128715 -0.0006667121900000001
9.129714 -0.00066565235
9.130714 -0.0006645846
9.131714 -0.00066350899
9.132714 -0.0006624256
9.133715 -0.00066133448
9.134714 -0.0006602356699999999
9.135715 -0.0006591292700000001
9.136714 -0.00065801528
9.137714 -0.00065689378
9.138714 -0.00065576478
9.139714 -0.00065462837
9.140715 -0.00065348454
9.141714 -0.00065233335
9.142715 -0.00065117488
9.143714 -0.00065000913
9.144714 -0.00064883616
9.145715 -0.0006476559999999999
9.146714 -0.0006464687400000001
9.147715 -0.00064527439
9.148714 -0.0006440730400000001
9.149714 -0.0006428647800000001
9.150714 -0.00064164965
9.151714 -0.00064042774
9.152715 -0.00063919911
9.153714 -0.00063796388
9.154715 -0.00063672214
9.155714 -0.000635474
9.156714 -0.00063421953
9.157714 -0.00063295884
9.158714 -0.00063169205
9.159715 -0.00063041925
9.160714 -0.00062914055
9.161715 -0.0006278560699999999
9.162714 -0.00062656591
9.163714 -0.00062527015
9.164714 -0.00062396884
9.165714 -0.0006226621300000001
9.166715 -0.0006213500499999999
9.167714 -0.00062003269
9.168715 -0.0006187101
9.169714 -0.00061738237
9.170714 -0.00061604951
9.171714 -0.0006147116000000001
9.172714 -0.00061336864
9.173715 -0.0006120207200000001
9.174714 -0.00061066785
9.175714 -0.00060931002
9.176714 -0.00060794732
9.177714 -0.00060657976
9.178715 -0.00060520738
9.179714 -0.00060383022
9.180715 -0.00060244829
9.181714 -0.00060106163
9.182714 -0.0005996702799999999
9.183714 -0.00059827435
9.184714 -0.00059687382
9.185715 -0.00059546874
9.186714 -0.0005940592
9.187715 -0.00059264526
9.188714 -0.00059122699
9.189714 -0.0005898044
9.190714 -0.00058837763
9.191714 -0.00058694668
9.192715 -0.00058551163
9.193714 -0.0005840725900000001
9.194715 -0.00058262954
9.195714 -0.00058118258
9.196714 -0.00057973175
9.197714 -0.0005782771
9.198714 -0.00057681868
9.199715 -0.00057535649
9.200714 -0.00057389061
9.201715 -0.00057242105
9.202714 -0.0005709478
9.203714 -0.00056947097
9.204714 -0.00056799049
9.205714 -0.00056650647
9.206715 -0.0005650189
9.207714 -0.00056352778
9.208714 -0.00056203316
9.209714 -0.00056053509
9.210714 -0.00055903361
9.211715 -0.00055752876
9.212714 -0.0005560205900000001
9.213715 -0.00055450914
9.214714 -0.00055299447
9.215714 -0.00055147666
9.216714 -0.0005499558
9.217714 -0.00054843194
9.218715 -0.00054690522
9.219714 -0.0005453756800000001
9.220715 -0.00054384341
9.221714 -0.00054230854
9.222714 -0.00054077113
9.223714 -0.00053923131
9.224714 -0.0005376891300000001
9.225715 -0.0005361446699999999
9.226714 -0.00053459803
9.227715 -0.0005330493
9.228714 -0.0005314985199999999
9.229714 -0.00052994578
9.230714 -0.00052839114
9.231714 -0.00052683463
9.232715 -0.00052527625
9.233714 -0.00052371611
9.234715 -0.0005221541899999999
9.235714 -0.00052059049
9.236714 -0.00051902507
9.237714 -0.00051745792
9.238714 -0.00051588904
9.239715 -0.00051431848
9.240714 -0.00051274619
9.241714 -0.0005111722199999999
9.242714 -0.00050959657
9.243714 -0.00050801928
9.244715 -0.0005064403
9.245714 -0.00050485974
9.246715 -0.00050327753
9.247714 -0.00050169378
9.248714 -0.00050010849
9.249714 -0.00049852174
9.250714 -0.00049693354
9.251715 -0.00049534392
9.252714 -0.00049375299
9.253715 -0.00049216078
9.254714 -0.0004905673400000001
9.255714 -0.00048897277
9.256714 -0.00048737705999999997
9.257714 -0.00048578031
9.258715 -0.00048418256
9.259714 -0.00048258389
9.260715 -0.00048098432
9.261714 -0.00047938393
9.262714 -0.00047778271
9.263714 -0.00047618073
9.264714 -0.00047457801999999994
9.265715 -0.00047297462999999995
9.266714 -0.00047137059
9.267715 -0.00046976593
9.268714 -0.00046816067000000005
9.269714 -0.00046655482
9.270715 -0.00046494847
9.271714 -0.00046334162
9.272715 -0.00046173431999999996
9.273714 -0.00046012656
9.274714 -0.00045851843
9.275714 -0.00045690999000000003
9.276714 -0.00045530132
9.277715 -0.00045369243
9.278714 -0.00045208339999999996
9.279715 -0.00045047432000000005
9.280714 -0.00044886524
9.281714 -0.00044725625
9.282714 -0.0004456474
9.283714 -0.00044403882000000004
9.284715 -0.00044243056
9.285714 -0.00044082267000000004
9.286715 -0.00043921527
9.287714 -0.00043760842
9.288714 -0.00043600216
9.289714 -0.00043439654
9.290714 -0.00043279165
9.291715 -0.00043118748
9.292714 -0.00042958409
9.293715 -0.00042798151000000004
9.294714 -0.00042637976000000006
9.295714 -0.00042477886000000004
9.296714 -0.00042317884
9.297714 -0.00042157963000000003
9.298715 -0.00041998128
9.299714 -0.00041838374999999997
9.300714 -0.00041678703999999995
9.301714 -0.00041519114999999997
9.302714 -0.00041359608
9.303715 -0.00041200178
9.304714 -0.0004104083
9.305715 -0.00040881558999999995
9.306714 -0.00040722371
9.307714 -0.00040563263999999994
9.308714 -0.00040404243
9.309714 -0.00040245312999999996
9.310715 -0.00040086478999999995
9.311714 -0.00039927745
9.312715 -0.00039769116
9.313714 -0.00039610595
9.314714 -0.00039452198
9.315714 -0.00039293923
9.316714 -0.00039135783999999995
9.317715 -0.00038977792
9.318714 -0.00038819949
9.319715 -0.0003866227
9.320714 -0.00038504759
9.321714 -0.00038347425000000005
9.322714 -0.00038190278
9.323714 -0.00038033322
9.324715 -0.00037876566
9.325714 -0.00037720015
9.326715 -0.00037563673
9.327714 -0.00037407547
9.328714 -0.00037251639
9.329714 -0.00037095954
9.330714 -0.00036940494000000003
9.331715 -0.00036785261
9.332714 -0.00036630258
9.333714 -0.0003647549
9.334714 -0.00036320955
9.335714 -0.00036166657
9.336715 -0.00036012596
9.337714 -0.00035858775
9.338715 -0.00035705198000000004
9.339714 -0.00035551866
9.340714 -0.00035398784
9.341714 -0.00035245955
9.342714 -0.00035093383
9.343715 -0.00034941072
9.344714 -0.00034789027
9.345715 -0.00034637253
9.346714 -0.00034485754
9.347714 -0.00034334537
9.348714 -0.00034183606
9.349714 -0.00034032969
9.350715 -0.00033882629
9.351714 -0.00033732592000000004
9.352715 -0.00033582862
9.353714 -0.00033433441000000003
9.354714 -0.00033284336
9.355714 -0.00033135550000000004
9.356714 -0.00032987083999999996
9.357715 -0.00032838941
9.358714 -0.00032691123
9.359715 -0.00032543633
9.360714 -0.00032396472
9.361714 -0.00032249640999999996
9.362714 -0.00032103139
9.363714 -0.0003195697
9.364715 -0.00031811135
9.365714 -0.00031665636
9.366714 -0.00031520474
9.367714 -0.00031375653
9.368714 -0.00031231175
9.369715 -0.00031087045
9.370714 -0.00030943265
9.371715 -0.00030799843
9.372714 -0.00030656784
9.373714 -0.00030514094999999997
9.374714 -0.00030371784
9.375714 -0.00030229857999999996
9.376715 -0.00030088324
9.377714 -0.00029947191
9.378715 -0.00029806470000000003
9.379714 -0.00029666166
9.380714 -0.00029526291
9.381714 -0.00029386852
9.382714 -0.00029247855999999997
9.383715 -0.0002910931
9.384714 -0.00028971219
9.385715 -0.00028833592
9.386714 -0.00028696431
9.387714 -0.00028559741
9.388714 -0.00028423524
9.389714 -0.00028287784
9.390715 -0.00028152518999999997
9.391714 -0.00028017732
9.392715 -0.00027883423
9.393714 -0.00027749588
9.394714 -0.00027616227
9.395715 -0.00027483338
9.396714 -0.00027350920000000003
9.397715 -0.00027218971
9.398714 -0.0002708749
9.399714 -0.00026956475
9.400714 -0.00026825926
9.401714 -0.00026695843
9.402715 -0.00026566227
9.403714 -0.00026437078
9.404715 -0.00026308401000000003
9.405714 -0.00026180198
9.406714 -0.00026052473
9.407714 -0.00025925231
9.408714 -0.00025798477
9.409715 -0.00025672218
9.410714 -0.0002554646
9.411715 -0.00025421209000000005
9.412714 -0.00025296473999999997
9.413714 -0.0002517226
9.414714 -0.00025048575
9.415714 -0.00024925428
9.416715 -0.00024802823
9.417714 -0.00024680769000000005
9.418715 -0.0002455927
9.419714 -0.00024438332
9.420714 -0.00024317958
9.421714 -0.00024198155
9.422714 -0.00024078925000000002
9.423715 -0.00023960270000000002
9.424714 -0.00023842194
9.425714 -0.00023724701000000001
9.426714 -0.00023607793000000003
9.427714 -0.00023491468000000001
9.428715 -0.00023375733
9.429714 -0.00023260586
9.430715 -0.00023146031000000002
9.431714 -0.00023032068999999998
9.432714 -0.00022918703
9.433714 -0.00022805936999999998
9.434714 -0.00022693773
9.435715 -0.00022582217
9.436714 -0.00022471272
9.437715 -0.00022360940999999998
9.438714 -0.00022251231
9.439714 -0.00022142149000000001
9.440714 -0.00022033698
9.441714 -0.00021925885000000003
9.442715 -0.00021818713999999999
9.443714 -0.00021712191999999998
9.444715 -0.00021606324
9.445714 -0.00021501116000000002
9.446714 -0.00021396572
9.447714 -0.00021292694
9.448714 -0.00021189486999999998
9.449715 -0.00021086950999999997
9.450714 -0.0002098509
9.451715 -0.00020883904
9.452714 -0.00020783392999999998
9.453714 -0.00020683558
9.454714 -0.00020584396
9.455714 -0.00020485907
9.456715 -0.00020388088000000001
9.457714 -0.00020290938
9.458714 -0.00020194454
9.459714 -0.00020098635000000001
9.460714 -0.00020003476
9.461715 -0.00019908979999999998
9.462714 -0.00019815143000000002
9.463715 -0.00019721965
9.464714 -0.00019629449
9.465714 -0.00019537592
9.466714 -0.000194464
9.467714 -0.00019355871
9.468715 -0.00019266010000000002
9.469714 -0.00019176823000000001
9.470715 -0.00019088311
9.471714 -0.00019000481
9.472714 -0.00018913339
9.473714 -0.0001882689
9.474714 -0.00018741142000000001
9.475715 -0.000186561
9.476714 -0.00018571769
9.477715 -0.00018488156
9.478714 -0.00018405266
9.479714 -0.00018323103
9.480714 -0.00018241673
9.481714 -0.00018160978
9.482715 -0.00018081021
9.483714 -0.00018001804
9.484715 -0.00017923329
9.485714 -0.00017845596
9.486714 -0.00017768605
9.487714 -0.00017692355999999998
9.488714 -0.00017616848
9.489715 -0.00017542078999999999
9.490714 -0.00017468049
9.491714 -0.00017394755
9.492714 -0.00017322196
9.493714 -0.00017250372
9.494715 -0.00017179282
9.495714 -0.00017108924
9.496715 -0.00017039301
9.497714 -0.00016970412999999998
9.498714 -0.00016902260999999998
9.499714 -0.00016834848
9.500714 -0.00016768176
9.501715 -0.00016702249
9.502714 -0.00016637072
9.503715 -0.00016572646
9.504714 -0.00016508978
9.505714 -0.00016446072
9.506714 -0.00016383933
9.507714 -0.00016322565
9.508715 -0.00016261971
9.509714 -0.00016202156
9.510715 -0.00016143123000000002
9.511714 -0.00016084873
9.512714 -0.00016027409
9.513714 -0.00015970732
9.514714 -0.00015914841
9.515715 -0.00015859736
9.516714 -0.00015805415
9.517715 -0.00015751875
9.518714 -0.00015699114
9.519714 -0.00015647129
9.520715 -0.00015595914
9.521714 -0.00015545465
9.522715 -0.0001549578
9.523714 -0.00015446851999999998
9.524714 -0.00015398679000000001
9.525714 -0.00015351254
9.526714 -0.00015304575999999998
9.527715 -0.0001525864
9.528714 -0.00015213445
9.529715 -0.00015168989
9.530714 -0.00015125270000000002
9.531714 -0.00015082288
9.532714 -0.00015040044
9.533714 -0.0001499854
9.534715 -0.00014957775
9.535714 -0.00014917753
9.536715 -0.00014878475
9.537714 -0.00014839945
9.538714 -0.00014802166
9.539714 -0.00014765138999999999
9.540714 -0.00014728869
9.541715 -0.00014693357999999998
9.542714 -0.00014658607
9.543715 -0.00014624619
9.544714 -0.00014591394
9.545714 -0.00014558933
9.546714 -0.00014527237
9.547714 -0.00014496304
9.548715 -0.00014466134
9.549714 -0.00014436724
9.550714 -0.00014408073
9.551714 -0.00014380178000000001
9.552714 -0.00014353036
9.553715 -0.00014326645
9.554714 -0.00014301
9.555715 -0.00014276099999999998
9.556714 -0.0001425194
9.557714 -0.00014228519
9.558714 -0.00014205835
9.559714 -0.00014183886
9.560715 -0.00014162669
9.561714 -0.00014142183000000002
9.562715 -0.00014122429
9.563714 -0.00014103407
9.564714 -0.00014085116
9.565714 -0.00014067557000000002
9.566714 -0.0001405073
9.567715 -0.00014034637
9.568714 -0.00014019278
9.569715 -0.00014004653
9.570714 -0.00013990764
9.571714 -0.00013977609
9.572714 -0.00013965189000000002
9.573714 -0.00013953501
9.574715 -0.00013942544
9.575714 -0.00013932315
9.576715 -0.00013922811
9.577714 -0.00013914026
9.578714 -0.00013905957
9.579714 -0.00013898597
9.580714 -0.00013891939
9.581715 -0.00013885978999999998
9.582714 -0.00013880706999999998
9.583714 -0.00013876116
9.584714 -0.000138722
9.585714 -0.0001386895
9.586715 -0.00013866357
9.587714 -0.00013864418
9.588715 -0.00013863124
9.589714 -0.0001386247
9.590714 -0.00013862451
9.591714 -0.00013863063
9.592714 -0.00013864302
9.593715 -0.00013866166
9.594714 -0.00013868655
9.595715 -0.00013871767
9.596714 -0.00013875502
9.597714 -0.00013879862
9.598714 -0.00013884847
9.599714 -0.00013890459999999998
9.600715 -0.00013896703
9.601714 -0.00013903576999999999
9.602715 -0.00013911085
9.603714 -0.0001391923
9.604714 -0.00013928011
9.605714 -0.00013937431
9.606714 -0.0001394749
9.607715 -0.00013958187
9.608714 -0.0001396952
9.609715 -0.00013981488999999998
9.610714 -0.00013994088999999999
9.611714 -0.00014007317
9.612714 -0.00014021166999999998
9.613714 -0.00014035634
9.614715 -0.00014050711
9.615714 -0.00014066392
9.616714 -0.00014082668
9.617714 -0.00014099533
9.618714 -0.00014116977
9.619715 -0.00014134991
9.620714 -0.0001415357
9.621715 -0.00014172704
9.622714 -0.00014192384
9.623714 -0.00014212603
9.624714 -0.00014233356
9.625714 -0.00014254633
9.626715 -0.0001427643
9.627714 -0.00014298743
9.628715 -0.00014321562999999998
9.629714 -0.00014344887
9.630714 -0.00014368711
9.631714 -0.0001439303
9.632714 -0.00014417840000000002
9.633715 -0.00014443137
9.634714 -0.00014468918
9.635715 -0.00014495178000000002
9.636714 -0.00014521912000000002
9.637714 -0.00014549116
9.638714 -0.00014576786
9.639714 -0.00014604916
9.640715 -0.00014633499
9.641714 -0.0001466253
9.642715 -0.00014692001999999998
9.643714 -0.00014721909000000002
9.644714 -0.00014752242
9.645715 -0.00014782994
9.646714 -0.00014814158
9.647715 -0.00014845726
9.648714 -0.00014877692
9.649714 -0.00014910047
9.650714 -0.00014942785
9.651714 -0.00014975900000000001
9.652715 -0.00015009385
9.653714 -0.00015043236
9.654715 -0.00015077446
9.655714 -0.00015112013
9.656714 -0.00015146932
9.657714 -0.000151822
9.658714 -0.00015217814
9.659715 -0.00015253772
9.660714 -0.00015290074
9.661715 -0.00015326714999999998
9.662714 -0.00015363696
9.663714 -0.00015401015
9.664714 -0.00015438669
9.665714 -0.00015476658000000002
9.666715 -0.00015514977
9.667714 -0.00015553624
9.668715 -0.00015592594
9.669714 -0.00015631884
9.670714 -0.00015671488
9.671714 -0.000157114
9.672714 -0.00015751613
9.673715 -0.00015792116
9.674714 -0.00015832902
9.675714 -0.00015873962
9.676714 -0.00015915285
9.677714 -0.00015956859
9.678715 -0.00015998675
9.679714 -0.00016040718
9.680715 -0.00016082979
9.681714 -0.00016125446
9.682714 -0.00016168107
9.683714 -0.00016210952
9.684714 -0.0001625397
9.685715 -0.0001629715
9.686714 -0.00016340484
9.687715 -0.00016383963
9.688714 -0.00016427578999999998
9.689714 -0.00016471324
9.690714 -0.00016515194
9.691714 -0.00016559181
9.692715 -0.00016603282000000002
9.693714 -0.00016647491
9.694715 -0.00016691805
9.695714 -0.0001673622
9.696714 -0.00016780733
9.697714 -0.00016825339
9.698714 -0.00016870036
9.699715 -0.0001691482
9.700714 -0.00016959686
9.701715 -0.00017004631
9.702714 -0.0001704965
9.703714 -0.00017094736
9.704714 -0.00017139885
9.705714 -0.00017185088
9.706715 -0.00017230339999999998
9.707714 -0.00017275631
9.708714 -0.00017320955
9.709714 -0.00017366302
9.710714 -0.00017411664
9.711715 -0.00017457033
9.712714 -0.00017502399
9.713715 -0.00017547751999999998
9.714714 -0.00017593084
9.715714 -0.00017638386
9.716714 -0.00017683649
9.717714 -0.00017728865
9.718715 -0.00017774027999999998
9.719714 -0.00017819127
9.720715 -0.00017864159
9.721714 -0.00017909114
9.722714 -0.00017953986999999998
9.723714 -0.00017998773
9.724714 -0.00018043465
9.725715 -0.00018088059999999998
9.726714 -0.0001813255
9.727715 -0.0001817693
9.728714 -0.00018221195000000002
9.729714 -0.00018265339
9.730714 -0.00018309355
9.731714 -0.00018353237000000002
9.732715 -0.00018396978
9.733714 -0.0001844057
9.734715 -0.00018484005000000002
9.735714 -0.00018527275
9.736714 -0.00018570369
9.737714 -0.00018613277
9.738714 -0.00018655992
9.739715 -0.00018698501
9.740714 -0.00018740791999999999
9.741714 -0.00018782855
9.742714 -0.00018824679
9.743714 -0.00018866253
9.744715 -0.00018907566000000002
9.745714 -0.00018948608
9.746715 -0.00018989368
9.747714 -0.00019029836
9.748714 -0.00019070003
9.749714 -0.00019109862
9.750714 -0.00019149401999999998
9.751715 -0.00019188617
9.752714 -0.00019227501999999997
9.753715 -0.00019266051
9.754714 -0.00019304256999999998
9.755714 -0.00019342115
9.756714 -0.00019379622
9.757714 -0.00019416772999999998
9.758715 -0.00019453563999999998
9.759714 -0.00019489992
9.760715 -0.00019526051
9.761714 -0.00019561739000000002
9.762714 -0.00019597052999999998
9.763714 -0.00019631983999999998
9.764714 -0.00019666530999999998
9.765715 -0.00019700687999999998
9.766714 -0.00019734448
9.767715 -0.00019767804
9.768714 -0.0001980075
9.769714 -0.00019833278
9.770715 -0.00019865381
9.771714 -0.00019897052
9.772715 -0.00019928282
9.773714 -0.00019959059
9.774714 -0.00019989379
9.775714 -0.00020019231000000003
9.776714 -0.00020048606
9.777715 -0.00020077496
9.778714 -0.00020105892
9.779715 -0.00020133787
9.780714 -0.00020161172000000003
9.781714 -0.0002018804
9.782714 -0.00020214386
9.783714 -0.00020240202
9.784715 -0.00020265481
9.785714 -0.00020290220000000002
9.786715 -0.00020314412
9.787714 -0.00020338052
9.788714 -0.00020361135
9.789714 -0.00020383657
9.790714 -0.0002040561
9.791715 -0.00020426990000000001
9.792714 -0.00020447791999999998
9.793715 -0.00020468009999999998
9.794714 -0.00020487636999999998
9.795714 -0.00020506666
9.796714 -0.00020525089999999998
9.797714 -0.00020542902
9.798715 -0.00020560094000000002
9.799714 -0.00020576656
9.800714 -0.00020592579000000002
9.801714 -0.00020607851999999998
9.802714 -0.00020622465
9.803715 -0.0002063641
9.804714 -0.00020649675
9.805715 -0.00020662249
9.806714 -0.00020674122000000002
9.807714 -0.00020685284
9.808714 -0.00020695725
9.809714 -0.00020705436
9.810715 -0.00020714407999999999
9.811714 -0.00020722634
9.812715 -0.00020730106
9.813714 -0.00020736816
9.814714 -0.00020742757000000002
9.815714 -0.00020747925
9.816714 -0.00020752316
9.817715 -0.00020755926
9.818714 -0.00020758749999999997
9.819715 -0.00020760788000000001
9.820714 -0.00020762034000000002
9.821714 -0.00020762488
9.822714 -0.00020762147
9.823714 -0.00020761011000000002
9.824715 -0.00020759075999999998
9.825714 -0.00020756343
9.826715 -0.00020752807
9.827714 -0.00020748466
9.828714 -0.00020743318999999998
9.829714 -0.00020737358999999998
9.830714 -0.00020730585999999997
9.831715 -0.00020722994
9.832714 -0.00020714579
9.833714 -0.00020705335999999998
9.834714 -0.00020695261
9.835714 -0.00020684347
9.836715 -0.00020672587000000002
9.837714 -0.00020659976999999998
9.838715 -0.0002064651
9.839714 -0.00020632181
9.840714 -0.00020616980999999999
9.841714 -0.00020600905
9.842714 -0.00020583947999999999
9.843715 -0.00020566104
9.844714 -0.00020547366
9.845715 -0.0002052773
9.846714 -0.00020507191
9.847714 -0.00020485745
9.848714 -0.00020463385
9.849714 -0.00020440109
9.850715 -0.00020415910000000002
9.851714 -0.00020390785
9.852715 -0.00020364732000000002
9.853714 -0.00020337745000000002
9.854714 -0.00020309822
9.855714 -0.00020280953999999999
9.856714 -0.00020251141
9.857715 -0.00020220377
9.858714 -0.00020188658999999997
9.859715 -0.00020155978
9.860714 -0.00020122332000000002
9.861714 -0.00020087714
9.862714 -0.00020052118999999997
9.863714 -0.00020015541
9.864715 -0.00019977974
9.865714 -0.00019939412
9.866714 -0.00019899848999999997
9.867714 -0.00019859277999999999
9.868714 -0.00019817699
9.869715 -0.000197751
9.870714 -0.00019731481000000002
9.871715 -0.00019686836000000002
9.872714 -0.00019641161
9.873714 -0.00019594454000000002
9.874714 -0.00019546711999999999
9.875714 -0.00019497931999999999
9.876715 -0.00019448114
9.877714 -0.00019397255
9.878715 -0.00019345357
9.879714 -0.00019292419999999998
9.880714 -0.00019238443999999998
9.881714 -0.00019183431
9.882714 -0.00019127377999999997
9.883715 -0.00019070292
9.884714 -0.00019012169999999999
9.885715 -0.00018953016
9.886714 -0.00018892829
9.887714 -0.0001883161
9.888714 -0.00018769358
9.889714 -0.00018706074
9.890715 -0.00018641758
9.891714 -0.00018576408
9.892715 -0.0001851002
9.893714 -0.00018442595
9.894714 -0.00018374127000000002
9.895715 -0.00018304614
9.896714 -0.00018234052
9.897715 -0.00018162436
9.898714 -0.00018089762
9.899714 -0.00018016024
9.900714 -0.00017941218
9.901714 -0.00017865337
9.902715 -0.00017788379
9.903714 -0.00017710338000000001
9.904715 -0.0001763121
9.905714 -0.0001755099
9.906714 -0.00017469675
9.907714 -0.00017387263000000002
9.908714 -0.00017303749
9.909715 -0.00017219133
9.910714 -0.00017133414
9.911715 -0.00017046588
9.912714 -0.00016958656
9.913714 -0.00016869619
9.914714 -0.00016779477
9.915714 -0.0001668823
9.916715 -0.00016595880000000001
9.917714 -0.00016502427
9.918715 -0.00016407872
9.919714 -0.00016312218000000001
9.920714 -0.00016215465999999998
9.921714 -0.00016117617
9.922714 -0.00016018672
9.923715 -0.00015918633
9.924714 -0.00015817501
9.925714 -0.00015715277
9.926714 -0.00015611962
9.927714 -0.00015507557000000001
9.928715 -0.00015402061999999998
9.929714 -0.00015295478
9.930715 -0.00015187807
9.931714 -0.00015079047
9.932714 -0.00014969202
9.933714 -0.00014858271
9.934714 -0.00014746255
9.935715 -0.00014633157
9.936714 -0.00014518978000000002
9.937715 -0.0001440372
9.938714 -0.00014287384
9.939714 -0.00014169974
9.940714 -0.00014051492000000001
9.941714 -0.00013931941000000001
9.942715 -0.00013811324
9.943714 -0.00013689645
9.944715 -0.00013566906
9.945714 -0.0001344311
9.946714 -0.00013318262000000002
9.947714 -0.00013192363999999998
9.948714 -0.00013065419
9.949715 -0.00012937429
9.950714 -0.00012808398000000001
9.951715 -0.00012678327
9.952714 -0.00012547218
9.953714 -0.00012415074
9.954714 -0.00012281896
9.955714 -0.00012147683999999999
9.956715 -0.00012012439
9.957714 -0.00011876161
9.958714 -0.00011738852999999999
9.959714 -0.00011600513000000001
9.960714 -0.00011461141999999999
9.961715 -0.0001132074
9.962714 -0.00011179308000000001
9.963715 -0.00011036847
9.964714 -0.00010893357
9.965714 -0.00010748840000000001
9.966714 -0.00010603299
9.967714 -0.00010456732999999999
9.968715 -0.00010309149
9.969714 -0.00010160545999999999
9.970715 -0.00010010930000000001
9.971714 -9.860303900000001e-05
9.972714 -9.7086729e-05
9.973714 -9.556041500000001e-05
9.974714 -9.4024153e-05
9.975715 -9.2477995e-05
9.976714 -9.092200300000001e-05
9.977715 -8.9356234e-05
9.978714 -8.7780751e-05
9.979714 -8.619561e-05
9.980714 -8.4600873e-05
9.981714 -8.2996598e-05
9.982715 -8.1382842e-05
9.983714 -7.9759656e-05
9.984715 -7.812709e-05
9.985714 -7.6485196e-05
9.986714 -7.4834009e-05
9.987714 -7.3173572e-05
9.988714 -7.1503928e-05
9.989715 -6.9825109e-05
9.990714 -6.8137143e-05
9.991714 -6.6440066e-05
9.992714 -6.4733911e-05
9.993714 -6.30187e-05
9.994715 -6.1294469e-05
9.995714 -5.9561245000000005e-05
9.996715 -5.7819062e-05
9.997714 -5.6067961000000006e-05
9.998714 -5.4307974999999994e-05
9.999714 -5.2539143999999993e-05
10.00071 -5.0761514e-05
10.00171 -4.8975136e-05
10.00271 -4.7180059999999996e-05
10.00371 -4.5376348e-05
10.00471 -4.3564054e-05
10.00571 -4.1743245999999996e-05
10.00671 -3.9913991e-05
10.00771 -3.8076354e-05
10.00871 -3.6230409e-05
10.00971 -3.4376231e-05
10.01071 -3.251389e-05
10.01171 -3.0643459999999996e-05
10.01271 -2.8765015e-05
10.01371 -2.6878629e-05
10.01471 -2.4984374e-05
10.01571 -2.3082316e-05
10.01671 -2.1172525e-05
10.01771 -1.9255069e-05
10.01871 -1.7330009e-05
10.01971 -1.5397411e-05
10.02071 -1.3457334e-05
10.02171 -1.1509839e-05
10.02271 -9.554985800000001e-06
10.02371 -7.5928319999999996e-06
10.02471 -5.6234373999999995e-06
10.02571 -3.6468613e-06
10.02671 -1.6631646999999999e-06
10.02771 3.2758998e-07
10.02871 2.3253383e-06
10.02971 4.3300137e-06
10.03071 6.3415463e-06
10.03171 8.359864299999999e-06
10.03271 1.0384893e-05
10.03371 1.2416555000000001e-05
10.03471 1.445477e-05
10.03571 1.6499452999999998e-05
10.03671 1.8550521000000002e-05
10.03771 2.0607888e-05
10.03871 2.2671466000000002e-05
10.03971 2.4741166e-05
10.04071 2.6816900000000004e-05
10.04171 2.889858e-05
10.04271 3.0986118e-05
10.04371 3.3079428e-05
10.04471 3.5178428e-05
10.04571 3.7283036e-05
10.04671 3.9393169e-05
10.04771 4.1508752999999996e-05
10.04871 4.3629711000000004e-05
10.04971 4.5755971e-05
10.05071 4.7887459999999996e-05
10.05171 5.0024113e-05
10.05271 5.216586499999999e-05
10.05371 5.4312641999999994e-05
10.05471 5.6464380999999996e-05
10.05571 5.8621014999999994e-05
10.05671 6.078248e-05
10.05771 6.2948703e-05
10.05871 6.511961599999999e-05
10.05971 6.729515e-05
10.06071 6.9475226e-05
10.06171 7.165977e-05
10.06271 7.3848702e-05
10.06371 7.6041943e-05
10.06471 7.8239401e-05
10.06571 8.0440992e-05
10.06671 8.2646625e-05
10.06771 8.4856208e-05
10.06871 8.7069651e-05
10.06971 8.9286857e-05
10.07071 9.1507729e-05
10.07171 9.3732177e-05
10.07271 9.5960104e-05
10.07371 9.819142400000001e-05
10.07471 0.00010042603999999999
10.07571 0.00010266386000000001
10.07671 0.00010490481
10.07771 0.00010714879999999999
10.07871 0.00010939574
10.07971 0.00011164555999999999
10.08071 0.00011389817
10.08171 0.00011615349999999999
10.08271 0.00011841148
10.08371 0.00012067203
10.08471 0.00012293508000000002
10.08571 0.00012520056
10.08671 0.0001274684
10.08771 0.00012973851
10.08871 0.00013201083
10.08971 0.00013428526
10.09071 0.00013656172
10.09171 0.00013884013
10.09271 0.00014112039000000002
10.09371 0.00014340242
10.09471 0.0001456861
10.09571 0.00014797133
10.09671 0.00015025801999999998
10.09771 0.00015254603
10.09871 0.00015483527
10.09971 0.0001571256
10.10071 0.00015941692
10.10171 0.00016170911
10.10271 0.00016400204
10.10371 0.00016629558999999998
10.10471 0.00016858964
10.10571 0.00017088408
10.10671 0.0001731788
10.10771 0.00017547367
10.10871 0.00017776858
10.10971 0.00018006344
10.11071 0.00018235814000000001
10.11171 0.00018465259
10.11271 0.00018694669000000002
10.11371 0.00018924035
10.11471 0.00019153347000000002
10.11571 0.00019382598999999998
10.11671 0.00019611782
10.11771 0.00019840887999999997
10.11871 0.00020069910999999998
10.11971 0.00020298839
10.12071 0.00020527668
10.12171 0.0002075639
10.12271 0.00020984999
10.12371 0.00021213484
10.12471 0.00021441838
10.12571 0.00021670053
10.12671 0.00021898122
10.12771 0.00022126035000000002
10.12871 0.00022353783999999998
10.12971 0.00022581360000000002
10.13071 0.00022808751999999998
10.13171 0.00023035951999999998
10.13271 0.00023262953
10.13371 0.00023489742
10.13471 0.00023716311
10.13571 0.00023942648
10.13671 0.00024168745999999998
10.13771 0.00024394593999999998
10.13871 0.00024620181
10.13971 0.00024845499
10.14071 0.00025070538
10.14171 0.00025295287
10.14271 0.00025519739
10.14371 0.00025743882
10.14471 0.00025967709
10.14571 0.00026191208
10.14671 0.0002641437
10.14771 0.00026637188
10.14871 0.00026859649999999997
10.14971 0.00027081749
10.15071 0.00027303472
10.15171 0.00027524814
10.15271 0.00027745758999999997
10.15371 0.00027966302999999997
10.15471 0.00028186432
10.15571 0.00028406137
10.15671 0.00028625407
10.15771 0.00028844231
10.15871 0.00029062601
10.15971 0.00029280504
10.16071 0.0002949793
10.16171 0.00029714870000000003
10.16271 0.00029931311
10.16371 0.00030147246
10.16471 0.00030362662
10.16571 0.00030577551
10.16671 0.00030791903
10.16771 0.00031005709
10.16871 0.0003121896
10.16971 0.0003143165
10.17071 0.00031643769000000004
10.17171 0.00031855311
10.17271 0.00032066268000000003
10.17371 0.00032276635
10.17471 0.00032486405000000003
10.17571 0.00032695573
10.17671 0.00032904131
10.17771 0.00033112076
10.17871 0.000333194
10.17971 0.00033526097999999997
10.18071 0.00033732167
10.18171 0.00033937596999999997
10.18271 0.00034142383
10.18371 0.00034346519
10.18471 0.00034549998
10.18571 0.00034752811
10.18671 0.00034954950999999996
10.18771 0.00035156406000000004
10.18871 0.00035357170000000003
10.18971 0.00035557232
10.19071 0.00035756582
10.19171 0.00035955209000000004
10.19271 0.00036153101
10.19371 0.00036350248
10.19471 0.00036546637
10.19571 0.00036742256
10.19671 0.00036937092
10.19771 0.00037131135
10.19871 0.00037324370999999997
10.19971 0.00037516788000000004
10.20071 0.00037708376
10.20171 0.00037899122
10.20271 0.00038089016999999996
10.20371 0.00038278049000000004
10.20471 0.00038466209999999995
10.20571 0.00038653488
10.20671 0.00038839876000000003
10.20771 0.00039025367
10.20871 0.00039209949
10.20971 0.00039393617000000003
10.21071 0.00039576366
10.21171 0.00039758188
10.21271 0.00039939072999999997
10.21371 0.00040119021000000003
10.21471 0.00040298023
10.21571 0.00040476075
10.21671 0.00040653172000000007
10.21771 0.00040829309
10.21871 0.00041004482
10.21971 0.00041178687
10.22071 0.00041351914
10.22171 0.00041524163
10.22271 0.00041695425
10.22371 0.00041865701000000003
10.22471 0.00042034981
10.22571 0.0004220326
10.22671 0.00042370534
10.22771 0.00042536799
10.22871 0.00042702049999999997
10.22971 0.00042866282000000004
10.23071 0.00043029486
10.23171 0.00043191658
10.23271 0.00043352798
10.23371 0.00043512895999999997
10.23471 0.00043671944000000005
10.23571 0.00043829941000000006
10.23671 0.00043986884
10.23771 0.00044142762
10.23871 0.00044297572
10.23971 0.00044451303000000005
10.24071 0.00044603953
10.24171 0.00044755516
10.24271 0.00044905983
10.24371 0.00045055349
10.24471 0.00045203606000000004
10.24571 0.00045350748
10.24671 0.00045496768
10.24771 0.0004564165
10.24871 0.00045785391000000003
10.24971 0.00045927986
10.25071 0.00046069422
10.25171 0.00046209688999999997
10.25271 0.00046348778000000003
10.25371 0.00046486675
10.25471 0.00046623377
10.25571 0.00046758872999999997
10.25671 0.00046893156
10.25771 0.00047026215
10.25871 0.00047158042
10.25971 0.00047288627000000006
10.26071 0.00047417965999999994
10.26171 0.0004754605
10.26271 0.00047672875
10.26371 0.00047798435
10.26471 0.00047922726000000003
10.26571 0.0004804574
10.26671 0.00048167481000000004
10.26771 0.00048287939
10.26871 0.00048407114
10.26971 0.00048525003000000005
10.27071 0.00048641609
10.27171 0.00048756928999999996
10.27271 0.00048870957
10.27371 0.00048983698
10.27471 0.00049095152
10.27571 0.00049205319
10.27671 0.00049314194
10.27771 0.0004942178300000001
10.27871 0.0004952807999999999
10.27971 0.00049633086
10.28071 0.00049736796
10.28171 0.00049839214
10.28271 0.00049940331
10.28371 0.0005004014800000001
10.28471 0.0005013866
10.28571 0.00050235867
10.28671 0.0005033176
10.28771 0.0005042633799999999
10.28871 0.00050519593
10.28971 0.00050611525
10.29071 0.00050702124
10.29171 0.00050791386
10.29271 0.00050879303
10.29371 0.00050965873
10.29471 0.00051051088
10.29571 0.00051134944
10.29671 0.00051217439
10.29771 0.00051298566
10.29871 0.0005137832
10.29971 0.0005145669499999999
10.30071 0.0005153368899999999
10.30171 0.00051609295
10.30271 0.00051683514
10.30371 0.0005175634199999999
10.30471 0.00051827774
10.30571 0.00051897809
10.30671 0.00051966445
10.30771 0.00052033674
10.30871 0.00052099499
10.30971 0.0005216391900000001
10.31071 0.00052226928
10.31171 0.00052288524
10.31271 0.00052348705
10.31371 0.00052407472
10.31471 0.0005246481999999999
10.31571 0.00052520745
10.31671 0.0005257524700000001
10.31771 0.0005262832500000001
10.31871 0.00052679975
10.31971 0.0005273019300000001
10.32071 0.00052778978
10.32171 0.00052826331
10.32271 0.00052872251
10.32371 0.00052916735
10.32471 0.00052959776
10.32571 0.00053001381
10.32671 0.00053041545
10.32771 0.00053080271
10.32871 0.0005311755600000001
10.32971 0.00053153399
10.33071 0.0005318780000000001
10.33171 0.0005322075999999999
10.33271 0.00053252284
10.33371 0.00053282365
10.33471 0.0005331101
10.33571 0.00053338213
10.33671 0.00053363979
10.33771 0.0005338830800000001
10.33871 0.0005341119500000001
10.33971 0.0005343264499999999
10.34071 0.00053452659
10.34171 0.00053471235
10.34271 0.0005348837
10.34371 0.00053504068
10.34471 0.00053518324
10.34571 0.00053531139
10.34671 0.0005354251199999999
10.34771 0.0005355244
10.34871 0.00053560925
10.34971 0.0005356796
10.35071 0.00053573549
10.35171 0.0005357768700000001
10.35271 0.00053580375
10.35371 0.00053581612
10.35471 0.00053581398
10.35571 0.00053579734
10.35671 0.00053576618
10.35771 0.00053572053
10.35871 0.00053566041
10.35971 0.00053558579
10.36071 0.0005354967
10.36171 0.0005353932
10.36271 0.0005352752899999999
10.36371 0.00053514295
10.36471 0.0005349963
10.36571 0.00053483532
10.36671 0.00053466001
10.36771 0.0005344704700000001
10.36871 0.0005342667000000001
10.36971 0.0005340487
10.37071 0.00053381655
10.37171 0.00053357021
10.37271 0.0005333097299999999
10.37371 0.00053303515
10.37471 0.00053274648
10.37571 0.00053244366
10.37671 0.0005321268
10.37771 0.00053179583
10.37871 0.00053145077
10.37971 0.00053109156
10.38071 0.0005307182600000001
10.38171 0.00053033082
10.38271 0.00052992928
10.38371 0.0005295135899999999
10.38471 0.00052908372
10.38571 0.0005286397
10.38671 0.00052818154
10.38771 0.0005277092
10.38871 0.00052722266
10.38971 0.00052672199
10.39071 0.0005262071700000001
10.39171 0.00052567821
10.39271 0.00052513515
10.39371 0.00052457799
10.39471 0.00052400678
10.39571 0.00052342157
10.39671 0.00052282239
10.39771 0.00052220926
10.39871 0.00052158225
10.39971 0.0005209414200000001
10.40071 0.0005202868099999999
10.40171 0.00051961847
10.40271 0.00051893649
10.40371 0.0005182409
10.40471 0.00051753177
10.40571 0.00051680913
10.40671 0.00051607308
10.40771 0.00051532365
10.40871 0.00051456091
10.40971 0.00051378488
10.41071 0.00051299562
10.41171 0.0005121931700000001
10.41271 0.0005113775399999999
10.41371 0.00051054881
10.41471 0.00050970702
10.41571 0.00050885219
10.41671 0.00050798435
10.41771 0.00050710355
10.41871 0.00050620984
10.41971 0.0005053032099999999
10.42071 0.00050438371
10.42171 0.00050345138
10.42271 0.00050250624
10.42371 0.0005015483099999999
10.42471 0.00050057765
10.42571 0.0004995942600000001
10.42671 0.00049859818
10.42771 0.00049758946
10.42871 0.00049656815
10.42971 0.00049553423
10.43071 0.00049448777
10.43171 0.00049342875
10.43271 0.00049235723
10.43371 0.0004912732500000001
10.43471 0.0004901768100000001
10.43571 0.00048906795
10.43671 0.00048794668000000005
10.43771 0.00048681304
10.43871 0.00048566703
10.43971 0.0004845087
10.44071 0.00048333804000000004
10.44171 0.00048215511
10.44271 0.0004809599
10.44371 0.00047975245
10.44471 0.00047853282
10.44571 0.00047730099999999996
10.44671 0.00047605707999999995
10.44771 0.00047480107000000006
10.44871 0.00047353300999999995
10.44971 0.00047225294
10.45071 0.00047096091
10.45171 0.00046965702000000003
10.45271 0.0004683413
10.45371 0.00046701384
10.45471 0.0004656747
10.45571 0.00046432401
10.45671 0.00046296177
10.45771 0.00046158812
10.45871 0.00046020314
10.45971 0.00045880693
10.46071 0.00045739953
10.46171 0.00045598108
10.46271 0.00045455163
10.46371 0.00045311131000000003
10.46471 0.00045166016
10.46571 0.00045019828999999994
10.46671 0.00044872572
10.46771 0.00044724256
10.46871 0.00044574886
10.46971 0.00044424469000000006
10.47071 0.00044273011
10.47171 0.00044120510999999996
10.47271 0.00043966979
10.47371 0.00043812414999999996
10.47471 0.00043656823000000003
10.47571 0.00043500208
10.47671 0.0004334257
10.47771 0.00043183913
10.47871 0.00043024237999999995
10.47971 0.00042863548999999996
10.48071 0.00042701845000000003
10.48171 0.00042539132
10.48271 0.00042375409
10.48371 0.00042210686
10.48471 0.00042044962
10.48571 0.00041878242999999994
10.48671 0.00041710532000000005
10.48771 0.00041541833999999997
10.48871 0.00041372155
10.48971 0.00041201502
10.49071 0.0004102988
10.49171 0.00040857299
10.49271 0.00040683767
10.49371 0.0004050929
10.49471 0.00040333875000000003
10.49571 0.00040157533
10.49671 0.00039980268000000004
10.49771 0.00039802094
10.49871 0.00039623014
10.49971 0.00039443039
10.50071 0.00039262177
10.50171 0.00039080437
10.50271 0.00038897829
10.50371 0.00038714356000000004
10.50471 0.00038530029
10.50571 0.00038344851
10.50671 0.00038158832
10.50771 0.00037971977
10.50871 0.00037784293
10.50971 0.00037595787
10.51071 0.00037406462000000003
10.51171 0.00037216328000000003
10.51271 0.00037025388
10.51371 0.00036833648999999997
10.51471 0.00036641113
10.51571 0.00036447789
10.51671 0.00036253682
10.51771 0.00036058798
10.51871 0.00035863141000000003
10.51971 0.00035666717
10.52071 0.00035469532
10.52171 0.00035271592
10.52271 0.00035072901
10.52371 0.00034873467
10.52471 0.00034673294
10.52571 0.00034472387
10.52671 0.00034270754
10.52771 0.00034068398000000003
10.52871 0.00033865326
10.52971 0.00033661543
10.53071 0.00033457054000000003
10.53171 0.00033251865
10.53271 0.00033045981
10.53371 0.00032839406999999996
10.53471 0.00032632149
10.53571 0.00032424210999999997
10.53671 0.00032215601
10.53771 0.00032006320999999996
10.53871 0.00031796378
10.53971 0.0003158578
10.54071 0.00031374532
10.54171 0.0003116264
10.54271 0.00030950112
10.54371 0.00030736956
10.54471 0.00030523179000000003
10.54571 0.00030308787999999996
10.54671 0.00030093795000000003
10.54771 0.00029878206
10.54871 0.00029662031
10.54971 0.0002944528
10.55071 0.00029227963
10.55171 0.00029010088999999997
10.55271 0.00028791669
10.55371 0.00028572715
10.55471 0.00028353236
10.55571 0.0002813324
10.55671 0.00027912738
10.55771 0.0002769174
10.55871 0.00027470255
10.55971 0.00027248293
10.56071 0.0002702586
10.56171 0.00026802963
10.56271 0.00026579610000000004
10.56371 0.00026355808
10.56471 0.00026131561
10.56571 0.00025906875
10.56671 0.00025681754
10.56771 0.00025456202
10.56871 0.00025230221999999997
10.56971 0.00025003818999999995
10.57071 0.00024776994
10.57171 0.00024549749
10.57271 0.00024322086999999999
10.57371 0.00024094011
10.57471 0.00023865523
10.57571 0.00023636626000000002
10.57671 0.00023407324000000002
10.57771 0.00023177619999999998
10.57871 0.00022947518000000002
10.57971 0.00022717022000000002
10.58071 0.00022486138
10.58171 0.00022254869
10.58271 0.00022023225
10.58371 0.00021791211
10.58471 0.00021558835
10.58571 0.00021326105
10.58671 0.00021093027999999998
10.58771 0.00020859618
10.58871 0.00020625880000000002
10.58971 0.00020391826
10.59071 0.00020157465000000002
10.59171 0.00019922807
10.59271 0.00019687861
10.59371 0.00019452639000000003
10.59471 0.0001921715
10.59571 0.00018981405999999999
10.59671 0.00018745415
10.59771 0.00018509186
10.59871 0.00018272727
10.59971 0.0001803605
10.60071 0.00017799158999999998
10.60171 0.00017562064
10.60271 0.00017324771
10.60371 0.00017087289
10.60471 0.00016849622
10.60571 0.00016611776
10.60671 0.00016373758000000002
10.60771 0.00016135574
10.60871 0.00015897227
10.60971 0.00015658724
10.61071 0.00015420069000000002
10.61171 0.00015181266
10.61271 0.0001494232
10.61371 0.00014703237
10.61471 0.00014464019
10.61571 0.00014224671
10.61671 0.00013985198000000001
10.61771 0.00013745602999999998
10.61871 0.00013505891000000002
10.61971 0.00013266065
10.62071 0.00013026130999999999
10.62171 0.00012786090999999998
10.62271 0.00012545952
10.62371 0.00012305717
10.62471 0.00012065390000000001
10.62571 0.00011824975
10.62671 0.00011584477
10.62771 0.00011343901
10.62871 0.00011103251
10.62971 0.00010862531999999999
10.63071 0.00010621749
10.63171 0.00010380907
10.63271 0.00010140012
10.63371 9.8990711e-05
10.63471 9.6580891e-05
10.63571 9.417073e-05
10.63671 9.1760302e-05
10.63771 8.934968600000001e-05
10.63871 8.6938957e-05
10.63971 8.4528205e-05
10.64071 8.2117521e-05
10.64171 7.9706996e-05
10.64271 7.7296727e-05
10.64371 7.4886822e-05
10.64471 7.247738299999999e-05
10.64571 7.006851800000001e-05
10.64671 6.7660329e-05
10.64771 6.5252937e-05
10.64871 6.2846442e-05
10.64971 6.0440953999999994e-05
10.65071 5.8036574e-05
10.65171 5.5633404e-05
10.65271 5.3231543000000005e-05
10.65371 5.0831085e-05
10.65471 4.8432111e-05
10.65571 4.6034697e-05
10.65671 4.3638917e-05
10.65771 4.1244832e-05
10.65871 3.8852497e-05
10.65971 3.6461958e-05
10.66071 3.4073256e-05
10.66171 3.1686416999999995e-05
10.66271 2.9301469000000002e-05
10.66371 2.6918428e-05
10.66471 2.4537306000000003e-05
10.66571 2.215811e-05
10.66671 1.9780845000000002e-05
10.66771 1.7405509e-05
10.66871 1.5032103e-05
10.66971 1.2660625e-05
10.67071 1.0291077000000001e-05
10.67171 7.9234589e-06
10.67271 5.5577775e-06
10.67371 3.1940424000000003e-06
10.67471 8.322672299999999e-07
10.67571 -1.5275277999999998e-06
10.67671 -3.8853166e-06
10.67771 -6.2410662999999996e-06
10.67871 -8.5947384e-06
10.67971 -1.0946286e-05
10.68071 -1.3295657e-05
10.68171 -1.5642792e-05
10.68271 -1.7987625e-05
10.68371 -2.0330086e-05
10.68471 -2.2670099e-05
10.68571 -2.5007586e-05
10.68671 -2.734246e-05
10.68771 -2.9674638e-05
10.68871 -3.2004029999999996e-05
10.68971 -3.4330546e-05
10.69071 -3.6654097000000004e-05
10.69171 -3.8974594e-05
10.69271 -4.1291946e-05
10.69371 -4.3606067e-05
10.69471 -4.5916872000000004e-05
10.69571 -4.822427400000001e-05
10.69671 -5.0528195e-05
10.69771 -5.2828551000000004e-05
10.69871 -5.512527e-05
10.69971 -5.7418276e-05
10.70071 -5.9707497e-05
10.70171 -6.1992864e-05
10.70271 -6.4274315e-05
10.70371 -6.6551786e-05
10.70471 -6.882521600000001e-05
10.70571 -7.1094547e-05
10.70671 -7.3359723e-05
10.70771 -7.5620687e-05
10.70871 -7.7877394e-05
10.70971 -8.0129792e-05
10.71071 -8.2377829e-05
10.71171 -8.4621468e-05
10.71271 -8.686066099999999e-05
10.71371 -8.909536899999999e-05
10.71471 -9.1325552e-05
10.71571 -9.3551171e-05
10.71671 -9.5772202e-05
10.71771 -9.7988607e-05
10.71871 -0.00010020035000000001
10.71971 -0.00010240741
10.72071 -0.00010460976
10.72171 -0.00010680739
10.72271 -0.00010900026000000001
10.72371 -0.00011118835999999999
10.72471 -0.00011337168
10.72571 -0.00011555018
10.72671 -0.00011772385
10.72771 -0.00011989266
10.72871 -0.00012205661
10.72971 -0.00012421566
10.73071 -0.00012636979
10.73171 -0.00012851897
10.73271 -0.00013066317
10.73371 -0.00013280236
10.73471 -0.0001349365
10.73571 -0.00013706555
10.73671 -0.00013918944
10.73771 -0.00014130816
10.73871 -0.00014342162
10.73971 -0.00014552977
10.74071 -0.00014763256
10.74171 -0.0001497299
10.74271 -0.00015182173
10.74371 -0.00015390800000000002
10.74471 -0.00015598862
10.74571 -0.00015806352
10.74671 -0.00016013262999999998
10.74771 -0.00016219587
10.74871 -0.00016425319
10.74971 -0.00016630449
10.75071 -0.00016834973
10.75171 -0.00017038884
10.75271 -0.00017242177
10.75371 -0.00017444845
10.75471 -0.00017646884
10.75571 -0.00017848289
10.75671 -0.00018049055
10.75771 -0.00018249181
10.75871 -0.0001844866
10.75971 -0.00018647489999999999
10.76071 -0.00018845669
10.76171 -0.00019043194
10.76271 -0.00019240063000000002
10.76371 -0.00019436272
10.76471 -0.00019631821
10.76571 -0.00019826704999999998
10.76671 -0.00020020923
10.76771 -0.00020214472
10.76871 -0.00020407351
10.76971 -0.00020599555000000002
10.77071 -0.00020791081
10.77171 -0.00020981925
10.77271 -0.00021172084
10.77371 -0.00021361554
10.77471 -0.00021550334000000002
10.77571 -0.00021738415000000001
10.77671 -0.00021925793999999998
10.77771 -0.00022112467
10.77871 -0.00022298429
10.77971 -0.00022483675000000003
10.78071 -0.00022668200000000002
10.78171 -0.00022851997999999999
10.78271 -0.00023035065999999998
10.78371 -0.00023217399000000002
10.78471 -0.00023398990999999998
10.78571 -0.00023579839000000002
10.78671 -0.00023759940000000001
10.78771 -0.00023939289999999998
10.78871 -0.00024117885
10.78971 -0.00024295723
10.79071 -0.00024472799000000003
10.79171 -0.00024649114000000003
10.79271 -0.00024824662
10.79371 -0.00024999445
10.79471 -0.00025173458
10.79571 -0.00025346701
10.79671 -0.00025519170999999997
10.79771 -0.00025690867
10.79871 -0.00025861789
10.79971 -0.00026031935
10.80071 -0.00026201301000000003
10.80171 -0.00026369887
10.80271 -0.00026537691
10.80371 -0.00026704710999999996
10.80471 -0.00026870944
10.80571 -0.00027036388
10.80671 -0.00027201038
10.80771 -0.00027364895
10.80871 -0.00027527954
10.80971 -0.0002769021
10.81071 -0.00027851661
10.81171 -0.00028012303
10.81271 -0.0002817213
10.81371 -0.0002833114
10.81471 -0.00028489328
10.81571 -0.00028646689
10.81671 -0.0002880322
10.81771 -0.00028958913999999996
10.81871 -0.00029113768999999997
10.81971 -0.00029267778
10.82071 -0.00029420937
10.82171 -0.00029573241
10.82271 -0.00029724683
10.82371 -0.00029875262
10.82471 -0.00030024969
10.82571 -0.00030173803
10.82671 -0.00030321758
10.82771 -0.00030468827
10.82871 -0.00030615008
10.82971 -0.00030760293
10.83071 -0.0003090468
10.83171 -0.00031048164000000003
10.83271 -0.00031190741
10.83371 -0.00031332404
10.83471 -0.00031473151000000003
10.83571 -0.00031612979
10.83671 -0.00031751881
10.83771 -0.00031889856
10.83871 -0.00032026901
10.83971 -0.00032163011000000004
10.84071 -0.00032298185000000004
10.84171 -0.00032432422
10.84271 -0.00032565717
10.84371 -0.00032698072
10.84471 -0.00032829482
10.84571 -0.00032959949
10.84671 -0.00033089473
10.84771 -0.00033218055000000003
10.84871 -0.00033345692999999996
10.84971 -0.00033472389999999997
10.85071 -0.00033598146
10.85171 -0.00033722961000000004
10.85271 -0.00033846836
10.85371 -0.00033969775
10.85471 -0.00034091779000000003
10.85571 -0.00034212846
10.85671 -0.00034332982
10.85771 -0.00034452185
10.85871 -0.00034570455
10.85971 -0.00034687794
10.86071 -0.000348042
10.86171 -0.00034919674
10.86271 -0.00035034213
10.86371 -0.00035147816
10.86471 -0.00035260479999999996
10.86571 -0.00035372204
10.86671 -0.00035482983
10.86771 -0.00035592813999999997
10.86871 -0.00035701689
10.86971 -0.00035809608000000003
10.87071 -0.00035916562
10.87171 -0.00036022548
10.87271 -0.00036127558
10.87371 -0.00036231586
10.87471 -0.00036334626999999997
10.87571 -0.00036436675
10.87671 -0.00036537722
10.87771 -0.00036637762
10.87871 -0.00036736787
10.87971 -0.00036834795
10.88071 -0.00036931779
10.88171 -0.00037027735
10.88271 -0.00037122657
10.88371 -0.00037216539
10.88471 -0.0003730938
10.88571 -0.00037401178
10.88671 -0.00037491927
10.88771 -0.00037581626
10.88871 -0.00037670275
10.88971 -0.0003775787
10.89071 -0.00037844413
10.89171 -0.00037929901
10.89271 -0.00038014336
10.89371 -0.00038097719
10.89471 -0.00038180046
10.89571 -0.00038261323
10.89671 -0.00038341549999999997
10.89771 -0.00038420725999999995
10.89871 -0.00038498855999999994
10.89971 -0.00038575940000000003
10.90071 -0.00038651979000000003
10.90171 -0.00038726976
10.90271 -0.00038800931000000004
10.90371 -0.00038873845000000006
10.90471 -0.00038945718
10.90571 -0.00039016554000000005
10.90671 -0.00039086349
10.90771 -0.00039155107
10.90871 -0.00039222828
10.90971 -0.00039289512
10.91071 -0.00039355159000000004
10.91171 -0.00039419764999999994
10.91271 -0.0003948333
10.91371 -0.00039545853
10.91471 -0.00039607335
10.91571 -0.00039667771000000005
10.91671 -0.00039727161
10.91771 -0.000397855
10.91871 -0.00039842785
10.91971 -0.0003989901
10.92071 -0.00039954175000000004
10.92171 -0.00040008276
10.92271 -0.00040061303999999997
10.92371 -0.00040113259000000004
10.92471 -0.00040164136
10.92571 -0.00040213931
10.92671 -0.00040262635
10.92771 -0.00040310247000000004
10.92871 -0.00040356758
10.92971 -0.00040402168999999997
10.93071 -0.00040446475000000003
10.93171 -0.00040489666999999995
10.93271 -0.00040531744999999997
10.93371 -0.00040572709
10.93471 -0.00040612549
10.93571 -0.00040651270999999997
10.93671 -0.00040688865
10.93771 -0.00040725336
10.93871 -0.00040760678999999996
10.93971 -0.00040794898
10.94071 -0.0004082799
10.94171 -0.00040859959
10.94271 -0.00040890804
10.94371 -0.00040920527
10.94471 -0.0004094913
10.94571 -0.00040976615000000004
10.94671 -0.00041002986000000005
10.94771 -0.00041028247
10.94871 -0.00041052399000000004
10.94971 -0.00041075446
10.95071 -0.00041097392
10.95171 -0.00041118242
10.95271 -0.00041137996
10.95371 -0.00041156654
10.95471 -0.00041174226000000003
10.95571 -0.00041190706
10.95671 -0.00041206104
10.95771 -0.00041220414
10.95871 -0.00041233639000000003
10.95971 -0.00041245780000000003
10.96071 -0.00041256835
10.96171 -0.00041266807999999994
10.96271 -0.00041275694
10.96371 -0.00041283491999999995
10.96471 -0.00041290200000000004
10.96571 -0.00041295816000000006
10.96671 -0.00041300336000000003
10.96771 -0.00041303761000000005
10.96871 -0.00041306080000000003
10.96971 -0.00041307298
10.97071 -0.00041307408
10.97171 -0.00041306407
10.97271 -0.00041304293000000005
10.97371 -0.00041301059000000003
10.97471 -0.00041296706999999997
10.97571 -0.00041291232
10.97671 -0.00041284629
10.97771 -0.00041276899
10.97871 -0.00041268040000000004
10.97971 -0.00041258045
10.98071 -0.00041246916999999997
10.98171 -0.00041234653
10.98271 -0.00041221251
10.98371 -0.00041206708
10.98471 -0.00041191029
10.98571 -0.00041174208
10.98671 -0.00041156245
10.98771 -0.00041137145999999995
10.98871 -0.00041116905
10.98971 -0.00041095527
10.99071 -0.00041073012999999996
10.99171 -0.00041049361000000006
10.99271 -0.00041024572999999996
10.99371 -0.00040998652
10.99471 -0.00040971603999999997
10.99571 -0.00040943422999999997
10.99671 -0.00040914118999999996
10.99771 -0.00040883692
10.99871 -0.00040852145999999997
10.99971 -0.00040819482000000005
11.00071 -0.00040785702999999996
11.00171 -0.00040750811
11.00271 -0.00040714813000000005
11.00371 -0.0004067771
11.00471 -0.00040639502
11.00571 -0.00040600194
11.00671 -0.00040559788999999997
11.00771 -0.00040518289
11.00871 -0.00040475696999999996
11.00971 -0.00040432014
11.01071 -0.00040387245000000004
11.01171 -0.00040341388000000004
11.01271 -0.00040294440000000005
11.01371 -0.00040246405
11.01471 -0.00040197283000000005
11.01571 -0.00040147074
11.01671 -0.00040095779000000006
11.01771 -0.00040043391999999996
11.01871 -0.00039989914000000004
11.01971 -0.00039935339
11.02071 -0.00039879674
11.02171 -0.00039822907999999995
11.02271 -0.00039765046
11.02371 -0.00039706078
11.02471 -0.00039646011000000006
11.02571 -0.00039584838
11.02671 -0.00039522560999999997
11.02771 -0.00039459173000000003
11.02871 -0.00039394677
11.02971 -0.00039329074999999995
11.03071 -0.00039262362999999996
11.03171 -0.00039194542000000005
11.03271 -0.00039125616
11.03371 -0.00039055585
11.03471 -0.00038984448999999997
11.03571 -0.00038912212
11.03671 -0.0003883888
11.03771 -0.00038764451000000005
11.03871 -0.00038688936
11.03971 -0.00038612334
11.04071 -0.00038534649
11.04171 -0.00038455887
11.04271 -0.00038376051999999995
11.04371 -0.00038295148
11.04471 -0.00038213184
11.04571 -0.00038130161
11.04671 -0.00038046082000000003
11.04771 -0.00037960954
11.04871 -0.00037874779
11.04971 -0.00037787561
11.05071 -0.00037699301
11.05171 -0.00037610005
11.05271 -0.00037519674000000003
11.05371 -0.00037428308
11.05471 -0.0003733591
11.05571 -0.00037242482000000003
11.05671 -0.00037148027
11.05771 -0.00037052541
11.05871 -0.0003695603
11.05971 -0.00036858492
11.06071 -0.00036759927
11.06171 -0.00036660338
11.06271 -0.00036559723
11.06371 -0.00036458082
11.06471 -0.00036355418
11.06571 -0.00036251731
11.06671 -0.00036147023
11.06771 -0.00036041295
11.06871 -0.00035934547
11.06971 -0.00035826781
11.07071 -0.00035717999
11.07171 -0.00035608202
11.07271 -0.00035497392
11.07371 -0.00035385572000000003
11.07471 -0.00035272742
11.07571 -0.00035158905
11.07671 -0.00035044062999999996
11.07771 -0.00034928221
11.07871 -0.00034811377999999997
11.07971 -0.00034693536999999997
11.08071 -0.000345747
11.08171 -0.0003445487
11.08271 -0.00034334046000000003
11.08371 -0.00034212233
11.08471 -0.00034089433
11.08571 -0.00033965648
11.08671 -0.00033840884
11.08771 -0.00033715139
11.08871 -0.00033588419
11.08971 -0.00033460726
11.09071 -0.00033332062000000003
11.09171 -0.00033202434
11.09271 -0.00033071844
11.09371 -0.00032940295
11.09471 -0.00032807793
11.09571 -0.00032674343
11.09671 -0.00032539948999999997
11.09771 -0.00032404619
11.09871 -0.00032268354
11.09971 -0.00032131163
11.10071 -0.0003199305
11.10171 -0.0003185402
11.10271 -0.0003171408
11.10371 -0.00031573235999999996
11.10471 -0.00031431491
11.10571 -0.00031288851
11.10671 -0.00031145321
11.10771 -0.00031000905
11.10871 -0.00030855606
11.10971 -0.0003070943
11.11071 -0.00030562378
11.11171 -0.00030414456
11.11271 -0.00030265664
11.11371 -0.00030116005
11.11471 -0.00029965481
11.11571 -0.00029814094
11.11671 -0.00029661846
11.11771 -0.0002950874
11.11871 -0.00029354774
11.11971 -0.00029199953
11.12071 -0.00029044277000000004
11.12171 -0.00028887747999999997
11.12271 -0.00028730371
11.12371 -0.00028572149
11.12471 -0.00028413083
11.12571 -0.00028253178
11.12671 -0.00028092438
11.12771 -0.00027930869
11.12871 -0.00027768476
11.12971 -0.00027605265
11.13071 -0.00027441242
11.13171 -0.00027276412
11.13271 -0.00027110784000000004
11.13371 -0.00026944364999999997
11.13471 -0.00026777161000000004
11.13571 -0.00026609182
11.13671 -0.00026440432
11.13771 -0.0002627092
11.13871 -0.00026100652
11.13971 -0.00025929635
11.14071 -0.00025757874
11.14171 -0.00025585375
11.14271 -0.00025412141
11.14371 -0.0002523818
11.14471 -0.00025063493000000004
11.14571 -0.00024888086
11.14671 -0.0002471196
11.14771 -0.00024535116
11.14871 -0.00024357557
11.14971 -0.00024179287
11.15071 -0.00024000306
11.15171 -0.00023820614
11.15271 -0.00023640216000000002
11.15371 -0.00023459111
11.15471 -0.00023277300000000003
11.15571 -0.00023094788
11.15671 -0.00022911573999999997
11.15771 -0.00022727662999999997
11.15871 -0.00022543059
11.15971 -0.00022357765
11.16071 -0.00022171785
11.16171 -0.00021985123999999998
11.16271 -0.00021797789
11.16371 -0.00021609783000000002
11.16471 -0.00021421115
11.16571 -0.0002123179
11.16671 -0.00021041816999999997
11.16771 -0.00020851203000000001
11.16871 -0.00020659957
11.16971 -0.00020468085
11.17071 -0.00020275596999999997
11.17171 -0.00020082500000000002
11.17271 -0.00019888801
11.17371 -0.00019694508000000002
11.17471 -0.00019499628
11.17571 -0.00019304168000000002
11.17671 -0.00019108138
11.17771 -0.00018911543
11.17871 -0.00018714388
11.17971 -0.00018516681
11.18071 -0.00018318428
11.18171 -0.00018119636
11.18271 -0.00017920307
11.18371 -0.0001772045
11.18471 -0.00017520071
11.18571 -0.00017319172999999999
11.18671 -0.00017117764999999998
11.18771 -0.00016915851
11.18871 -0.00016713439
11.18971 -0.00016510533
11.19071 -0.0001630714
11.19171 -0.00016103268000000002
11.19271 -0.00015898923
11.19371 -0.00015694113
11.19471 -0.00015488844
11.19571 -0.00015283123
11.19671 -0.00015076957
11.19771 -0.00014870355
11.19871 -0.00014663323
11.19971 -0.00014455866
11.20071 -0.00014247991
11.20171 -0.00014039703000000002
11.20271 -0.00013831009000000002
11.20371 -0.00013621913
11.20471 -0.00013412420000000002
11.20571 -0.00013202533
11.20671 -0.00012992258
11.20771 -0.00012781596000000002
11.20871 -0.00012570550999999998
11.20971 -0.00012359125
11.21071 -0.00012147320000000001
11.21171 -0.00011935138999999999
11.21271 -0.00011722584000000001
11.21371 -0.00011509657999999998
11.21471 -0.00011296362
11.21571 -0.00011082701
11.21671 -0.00010868678
11.21771 -0.00010654296
11.21871 -0.00010439562000000001
11.21971 -0.00010224481
11.22071 -0.0001000906
11.22171 -9.793303699999999e-05
11.22271 -9.5772225e-05
11.22371 -9.3608253e-05
11.22471 -9.1441217e-05
11.22571 -8.9271219e-05
11.22671 -8.7098374e-05
11.22771 -8.4922794e-05
11.22871 -8.274460000000001e-05
11.22971 -8.056391600000001e-05
11.23071 -7.8380862e-05
11.23171 -7.6195556e-05
11.23271 -7.4008125e-05
11.23371 -7.1818675e-05
11.23471 -6.962732199999999e-05
11.23571 -6.743416599999999e-05
11.23671 -6.5239311e-05
11.23771 -6.3042836e-05
11.23871 -6.0844826e-05
11.23971 -5.8645354999999996e-05
11.24071 -5.6444480000000003e-05
11.24171 -5.4242258000000006e-05
11.24271 -5.2038734999999996e-05
11.24371 -4.983394300000001e-05
11.24471 -4.7627924000000004e-05
11.24571 -4.5420703e-05
11.24671 -4.3212302e-05
11.24771 -4.1002744e-05
11.24871 -3.8792052e-05
11.24971 -3.6580249e-05
11.25071 -3.4367355e-05
11.25171 -3.21534e-05
11.25271 -2.9938414e-05
11.25371 -2.7722430000000003e-05
11.25471 -2.5505494000000002e-05
11.25571 -2.3287652e-05
11.25671 -2.1068958e-05
11.25771 -1.8849474000000002e-05
11.25871 -1.6629264999999998e-05
11.25971 -1.4408405000000001e-05
11.26071 -1.2186973e-05
11.26171 -9.9650499e-06
11.26271 -7.742721e-06
11.26371 -5.5200733e-06
11.26471 -3.2971965e-06
11.26571 -1.0741801e-06
11.26671 1.1488871e-06
11.26771 3.3719179e-06
11.26871 5.5948263e-06
11.26971 7.8175297e-06
11.27071 1.0039948e-05
11.27171 1.2262005e-05
11.27271 1.4483628e-05
11.27371 1.6704746e-05
11.27471 1.8925292e-05
11.27571 2.1145200000000002e-05
11.27671 2.3364409e-05
11.27771 2.5582852e-05
11.27871 2.7800471e-05
11.27971 3.0017195999999997e-05
11.28071 3.2232967000000004e-05
11.28171 3.4447714000000004e-05
11.28271 3.6661368e-05
11.28371 3.887385e-05
11.28471 4.1085084e-05
11.28571 4.3294992e-05
11.28671 4.5503484e-05
11.28771 4.7710466000000004e-05
11.28871 4.9915849e-05
11.28971 5.2119537e-05
11.29071 5.4321436e-05
11.29171 5.6521440999999996e-05
11.29271 5.8719456000000006e-05
11.29371 6.0915386000000005e-05
11.29471 6.3109138e-05
11.29571 6.5300617e-05
11.29671 6.748974200000001e-05
11.29771 6.9676429e-05
11.29871 7.1860609e-05
11.29971 7.4042208e-05
11.30071 7.6221176e-05
11.30171 7.8397454e-05
11.30271 8.0571004e-05
11.30371 8.2741786e-05
11.30471 8.4909772e-05
11.30571 8.707493199999999e-05
11.30671 8.923725e-05
11.30771 9.1396703e-05
11.30871 9.355328e-05
11.30971 9.5706957e-05
11.31071 9.785771900000001e-05
11.31171 0.00010000554999999999
11.31271 0.00010215040999999999
11.31371 0.00010429227
11.31471 0.00010643109
11.31571 0.00010856683000000001
11.31671 0.00011069942000000001
11.31771 0.00011282881000000001
11.31871 0.0001149549
11.31971 0.00011707763000000001
11.32071 0.00011919689000000001
11.32171 0.00012131258
11.32271 0.00012342458
11.32371 0.0001255328
11.32471 0.00012763711
11.32571 0.00012973738000000002
11.32671 0.00013183350000000002
11.32771 0.00013392533
11.32871 0.00013601278
11.32971 0.00013809573
11.33071 0.00014017406
11.33171 0.00014224768000000002
11.33271 0.00014431648
11.33371 0.0001463804
11.33471 0.00014843935
11.33571 0.00015049326000000002
11.33671 0.00015254209
11.33771 0.00015458578
11.33871 0.0001566243
11.33971 0.00015865761
11.34071 0.00016068569
11.34171 0.00016270851
11.34271 0.00016472604999999998
11.34371 0.00016673831
11.34471 0.00016874525
11.34571 0.00017074685
11.34671 0.0001727431
11.34771 0.00017473396
11.34871 0.00017671939
11.34971 0.00017869936000000002
11.35071 0.00018067382
11.35171 0.00018264271
11.35271 0.00018460598
11.35371 0.00018656355999999998
11.35471 0.00018851537
11.35571 0.00019046133
11.35671 0.00019240137999999998
11.35771 0.00019433539
11.35871 0.00019626331999999998
11.35971 0.00019818506
11.36071 0.00020010054
11.36171 0.00020200965999999998
11.36271 0.00020391237
11.36371 0.00020580858
11.36471 0.00020769821
11.36571 0.00020958121000000003
11.36671 0.0002114575
11.36771 0.00021332705000000002
11.36871 0.00021518981
11.36971 0.00021704574999999998
11.37071 0.0002188948
11.37171 0.00022073696
11.37271 0.00022257218
11.37371 0.00022440044999999997
11.37471 0.00022622170999999998
11.37571 0.00022803595
11.37671 0.00022984311
11.37771 0.00023164315999999998
11.37871 0.00023343607000000002
11.37971 0.00023522177
11.38071 0.00023700022
11.38171 0.00023877135
11.38271 0.00024053509000000002
11.38371 0.00024229137
11.38471 0.0002440401
11.38571 0.00024578120999999996
11.38671 0.00024751459
11.38771 0.00024924018
11.38871 0.00025095785
11.38971 0.00025266752
11.39071 0.00025436912
11.39171 0.00025606253
11.39271 0.00025774768
11.39371 0.00025942452
11.39471 0.00026109294
11.39571 0.00026275291
11.39671 0.00026440437
11.39771 0.00026604724999999997
11.39871 0.00026768155
11.39971 0.00026930722000000003
11.40071 0.00027092428
11.40171 0.00027253268
11.40271 0.00027413244
11.40371 0.00027572353
11.40471 0.00027730598000000003
11.40571 0.00027887979
11.40671 0.00028044493999999996
11.40771 0.00028200145000000003
11.40871 0.00028354929999999996
11.40971 0.00028508848
11.41071 0.00028661898
11.41171 0.00028814079
11.41271 0.00028965385
11.41371 0.00029115813
11.41471 0.00029265359
11.41571 0.00029414016000000004
11.41671 0.00029561777000000004
11.41771 0.00029708635
11.41871 0.00029854584
11.41971 0.00029999612
11.42071 0.00030143715
11.42171 0.00030286881
11.42271 0.00030429101
11.42371 0.00030570368000000004
11.42471 0.00030710673000000003
11.42571 0.00030850013000000004
11.42671 0.00030988376
11.42771 0.00031125758
11.42871 0.00031262155000000004
11.42971 0.0003139756
11.43071 0.00031531974
11.43171 0.00031665393
11.43271 0.00031797815
11.43371 0.00031929239
11.43471 0.00032059668
11.43571 0.000321891
11.43671 0.00032317536999999997
11.43771 0.0003244498
11.43871 0.00032571431
11.43971 0.00032696892
11.44071 0.0003282136
11.44171 0.00032944838
11.44271 0.00033067327000000003
11.44371 0.00033188824
11.44471 0.00033309327
11.44571 0.00033428835000000003
11.44671 0.00033547342
11.44771 0.00033664844
11.44871 0.00033781339
11.44971 0.00033896817999999997
11.45071 0.00034011275000000004
11.45171 0.00034124705
11.45271 0.000342371
11.45371 0.00034348452
11.45471 0.00034458755999999997
11.45571 0.00034568002
11.45671 0.00034676184
11.45771 0.00034783295
11.45871 0.00034889331
11.45971 0.00034994284
11.46071 0.00035098153
11.46171 0.00035200933
11.46271 0.00035302621
11.46371 0.00035403218
11.46471 0.00035502721000000003
11.46571 0.00035601131
11.46671 0.00035698449
11.46771 0.00035794676
11.46871 0.00035889811
11.46971 0.00035983858
11.47071 0.00036076817
11.47171 0.00036168692
11.47271 0.00036259485
11.47371 0.00036349193
11.47471 0.00036437818000000004
11.47571 0.00036525362
11.47671 0.00036611822999999997
11.47771 0.00036697199
11.47871 0.00036781488999999997
11.47971 0.00036864687000000003
11.48071 0.00036946792
11.48171 0.00037027801
11.48271 0.00037107707000000003
11.48371 0.00037186505
11.48471 0.00037264192
11.48571 0.00037340762
11.48671 0.00037416212
11.48771 0.00037490536
11.48871 0.0003756373
11.48971 0.00037635790999999996
11.49071 0.00037706716
11.49171 0.00037776504
11.49271 0.00037845150000000003
11.49371 0.00037912657000000003
11.49471 0.00037979025
11.49571 0.00038044254
11.49671 0.00038108346
11.49771 0.00038171306000000003
11.49871 0.00038233133999999997
11.49971 0.00038293833
11.50071 0.00038353405
11.50171 0.00038411854000000004
11.50271 0.00038469184
11.50371 0.000385254
11.50471 0.00038580501000000004
11.50571 0.00038634489
11.50671 0.00038687366999999996
11.50771 0.00038739131
11.50871 0.00038789785
11.50971 0.00038839325
11.51071 0.00038887747
11.51171 0.00038935049999999996
11.51271 0.00038981228999999994
11.51371 0.00039026281000000007
11.51471 0.00039070205
11.51571 0.00039112992
11.51671 0.00039154634000000005
11.51771 0.00039195129
11.51871 0.00039234474000000006
11.51971 0.00039272662999999996
11.52071 0.00039309693000000003
11.52171 0.00039345563999999996
11.52271 0.0003938027
11.52371 0.00039413811999999994
11.52471 0.00039446189999999996
11.52571 0.00039477409
11.52671 0.00039507463
11.52771 0.00039536362
11.52871 0.00039564106000000005
11.52971 0.00039590705
11.53071 0.00039616160999999997
11.53171 0.00039640481
11.53271 0.00039663668999999997
11.53371 0.00039685732999999995
11.53471 0.00039706683
11.53571 0.00039726518999999994
11.53671 0.00039745249999999997
11.53771 0.00039762881
11.53871 0.00039779411000000003
11.53971 0.0003979485
11.54071 0.00039809197
11.54171 0.00039822453
11.54271 0.00039834616999999997
11.54371 0.00039845690000000003
11.54471 0.00039855668000000004
11.54571 0.00039864549000000004
11.54671 0.0003987233
11.54771 0.0003987901
11.54871 0.0003988458
11.54971 0.00039889042
11.55071 0.00039892388
11.55171 0.00039894617
11.55271 0.00039895722
11.55371 0.00039895704
11.55471 0.00039894558
11.55571 0.00039892279
11.55671 0.00039888873000000003
11.55771 0.00039884339000000003
11.55871 0.00039878677999999996
11.55971 0.00039871887999999995
11.56071 0.00039863976
11.56171 0.00039854945000000004
11.56271 0.00039844799
11.56371 0.00039833543999999996
11.56471 0.00039821184000000004
11.56571 0.00039807724
11.56671 0.00039793171999999996
11.56771 0.00039777528
11.56871 0.00039760803
11.56971 0.00039742999000000003
11.57071 0.00039724122999999995
11.57171 0.00039704178
11.57271 0.00039683168
11.57371 0.00039661095000000004
11.57471 0.00039637962
11.57571 0.00039613769
11.57671 0.00039588522
11.57771 0.00039562219
11.57871 0.00039534856999999996
11.57971 0.0003950644
11.58071 0.00039476968
11.58171 0.0003944644
11.58271 0.00039414857999999994
11.58371 0.00039382220999999997
11.58471 0.00039348529
11.58571 0.00039313786
11.58671 0.00039277998
11.58771 0.00039241163
11.58871 0.00039203287
11.58971 0.00039164374
11.59071 0.00039124434
11.59171 0.00039083466
11.59271 0.00039041483
11.59371 0.00038998487000000006
11.59471 0.0003895449
11.59571 0.00038909493
11.59671 0.00038863509
11.59771 0.00038816543
11.59871 0.00038768599
11.59971 0.00038719681000000004
11.60071 0.000386698
11.60171 0.00038618959
11.60271 0.00038567159000000006
11.60371 0.00038514404000000003
11.60471 0.00038460694000000005
11.60571 0.00038406032999999996
11.60671 0.00038350418
11.60771 0.00038293847
11.60871 0.00038236321
11.60971 0.00038177836
11.61071 0.00038118394
11.61171 0.00038057988
11.61271 0.00037996614999999997
11.61371 0.00037934274
11.61471 0.00037870964
11.61571 0.00037806681
11.61671 0.00037741426999999997
11.61771 0.000376752
11.61871 0.00037608002
11.61971 0.00037539837
11.62071 0.00037470709
11.62171 0.00037400621
11.62271 0.00037329577999999997
11.62371 0.00037257589
11.62471 0.00037184661
11.62571 0.00037110801
11.62671 0.0003703602
11.62771 0.00036960328
11.62871 0.00036883735
11.62971 0.0003680625
11.63071 0.00036727886
11.63171 0.00036648651
11.63271 0.00036568554
11.63371 0.00036487604
11.63471 0.00036405809
11.63571 0.00036323177
11.63671 0.00036239712
11.63771 0.00036155423
11.63871 0.00036070312
11.63971 0.00035984383000000003
11.64071 0.00035897640000000003
11.64171 0.00035810085
11.64271 0.00035721721
11.64371 0.00035632546999999997
11.64471 0.00035542563999999997
11.64571 0.00035451774
11.64671 0.00035360176
11.64771 0.00035267774
11.64871 0.00035174566999999997
11.64971 0.00035080557000000004
11.65071 0.00034985746
11.65171 0.0003489014
11.65271 0.00034793741000000003
11.65371 0.0003469655
11.65471 0.00034598575000000003
11.65571 0.00034499822
11.65671 0.00034400296
11.65771 0.00034300001
11.65871 0.00034198947
11.65971 0.00034097141
11.66071 0.00033994588
11.66171 0.00033891298999999997
11.66271 0.00033787278
11.66371 0.00033682531
11.66471 0.00033577066
11.66571 0.00033470888000000003
11.66671 0.00033364000999999997
11.66771 0.00033256413
11.66871 0.00033148124
11.66971 0.00033039139
11.67071 0.00032929461
11.67171 0.00032819094
11.67271 0.00032708037
11.67371 0.00032596295
11.67471 0.00032483867
11.67571 0.00032370756
11.67671 0.00032256962
11.67771 0.00032142491
11.67871 0.00032027342
11.67971 0.0003191152
11.68071 0.00031795027999999997
11.68171 0.00031677871
11.68271 0.00031560055
11.68371 0.00031441587
11.68471 0.00031322472
11.68571 0.00031202719000000004
11.68671 0.00031082336000000003
11.68771 0.00030961335
11.68871 0.00030839722
11.68971 0.00030717508
11.69071 0.00030594706
11.69171 0.00030471324
11.69271 0.00030347373
11.69371 0.00030222864
11.69471 0.00030097804
11.69571 0.00029972201999999996
11.69671 0.00029846068999999997
11.69771 0.00029719410999999997
11.69871 0.00029592234
11.69971 0.00029464545
11.70071 0.00029336347
11.70171 0.00029207645
11.70271 0.00029078442000000004
11.70371 0.00028948739
11.70471 0.00028818538
11.70571 0.00028687839000000003
11.70671 0.00028556644
11.70771 0.00028424954
11.70871 0.00028292768
11.70971 0.00028160086
11.71071 0.00028026911000000003
11.71171 0.00027893243000000004
11.71271 0.00027759083
11.71371 0.00027624435
11.71471 0.00027489302
11.71571 0.00027353688
11.71671 0.00027217598
11.71771 0.00027081037
11.71871 0.00026944012000000003
11.71971 0.00026806533
11.72071 0.00026668606
11.72171 0.0002653024
11.72271 0.00026391442
11.72371 0.00026252223999999997
11.72471 0.00026112593
11.72571 0.00025972561
11.72671 0.00025832135
11.72771 0.00025691324
11.72871 0.00025550139
11.72971 0.00025408585
11.73071 0.0002526667
11.73171 0.000251244
11.73271 0.0002498178
11.73371 0.00024838816
11.73471 0.00024695513999999997
11.73571 0.00024551875
11.73671 0.00024407904999999998
11.73771 0.00024263607
11.73871 0.00024118983
11.73971 0.00023974035000000002
11.74071 0.00023828768000000002
11.74171 0.00023683183000000003
11.74271 0.00023537284
11.74371 0.00023391073999999999
11.74471 0.00023244555999999997
11.74571 0.00023097737000000003
11.74671 0.00022950619
11.74771 0.00022803213000000002
11.74871 0.0002265552
11.74971 0.0002250755
11.75071 0.00022359310999999998
11.75171 0.00022210811
11.75271 0.00022062058999999999
11.75371 0.00021913061000000003
11.75471 0.00021763828
11.75571 0.00021614369000000003
11.75671 0.00021464693
11.75771 0.00021314809
11.75871 0.00021164724
11.75971 0.00021014446
11.76071 0.00020863984000000002
11.76171 0.00020713342
11.76271 0.00020562527
11.76371 0.00020411543999999997
11.76471 0.00020260397
11.76571 0.00020109089
11.76671 0.00019957624
11.76771 0.00019806004999999997
11.76871 0.00019654233
11.76971 0.00019502308999999997
11.77071 0.00019350234
11.77171 0.00019198012
11.77271 0.00019045643
11.77371 0.0001889313
11.77471 0.00018740474
11.77571 0.00018587676000000002
11.77671 0.00018434741
11.77771 0.00018281672
11.77871 0.00018128474
11.77971 0.0001797515
11.78071 0.00017821707
11.78171 0.00017668150999999998
11.78271 0.0001751449
11.78371 0.00017360729
11.78471 0.00017206877
11.78571 0.00017052942
11.78671 0.0001689893
11.78771 0.00016744851
11.78871 0.00016590714
11.78971 0.00016436525
11.79071 0.00016282293
11.79171 0.00016128023
11.79271 0.00015973724
11.79371 0.000158194
11.79471 0.00015665056
11.79571 0.00015510699
11.79671 0.00015356331
11.79771 0.00015201958
11.79871 0.00015047582
11.79971 0.00014893205
11.80071 0.0001473883
11.80171 0.00014584458999999998
11.80271 0.00014430094999999998
11.80371 0.0001427574
11.80471 0.00014121396000000002
11.80571 0.00013967066
11.80671 0.00013812753
11.80771 0.00013658461
11.80871 0.00013504192
11.80971 0.00013349954
11.81071 0.00013195751
11.81171 0.00013041588
11.81271 0.00012887473000000002
11.81371 0.00012733411999999998
11.81471 0.00012579414000000002
11.81571 0.00012425487
11.81671 0.00012271638
11.81771 0.00012117877000000001
11.81871 0.0001196421
11.81971 0.00011810645999999999
11.82071 0.00011657194
11.82171 0.00011503860000000001
11.82271 0.00011350651999999999
11.82371 0.00011197576
11.82471 0.00011044636
11.82571 0.0001089184
11.82671 0.00010739190000000001
11.82771 0.00010586689
11.82871 0.00010434341
11.82971 0.00010282146999999999
11.83071 0.00010130109
11.83171 9.9782267e-05
11.83271 9.8265014e-05
11.83371 9.6749329e-05
11.83471 9.5235202e-05
11.83571 9.3722639e-05
11.83671 9.2211639e-05
11.83771 9.0702201e-05
11.83871 8.9194339e-05
11.83971 8.7688056e-05
11.84071 8.6183366e-05
11.84171 8.4680295e-05
11.84271 8.3178867e-05
11.84371 8.1679121e-05
11.84471 8.0181098e-05
11.84571 7.868484899999999e-05
11.84671 7.7190424e-05
11.84771 7.569788100000001e-05
11.84871 7.4207281e-05
11.84971 7.2718694e-05
11.85071 7.1232188e-05
11.85171 6.974783e-05
11.85271 6.8265683e-05
11.85371 6.6785822e-05
11.85471 6.5308308e-05
11.85571 6.3833204e-05
11.85671 6.2360567e-05
11.85771 6.0890448999999996e-05
11.85871 5.9422899e-05
11.85971 5.7957959e-05
11.86071 5.6495667999999994e-05
11.86171 5.5036053999999994e-05
11.86271 5.3579151e-05
11.86371 5.2124983e-05
11.86471 5.0673577e-05
11.86571 4.9224945999999996e-05
11.86671 4.7779116e-05
11.86771 4.63361e-05
11.86871 4.4895921e-05
11.86971 4.3458598e-05
11.87071 4.2024155e-05
11.87171 4.0592613000000004e-05
11.87271 3.9164001e-05
11.87371 3.7738351e-05
11.87471 3.6315697e-05
11.87571 3.4896073000000006e-05
11.87671 3.3479517000000003e-05
11.87771 3.2066072e-05
11.87871 3.0655778e-05
11.87971 2.9248682e-05
11.88071 2.7844822999999998e-05
11.88171 2.6444242999999998e-05
11.88271 2.5046981e-05
11.88371 2.3653075e-05
11.88471 2.2262557e-05
11.88571 2.0875457e-05
11.88671 1.9491797e-05
11.88771 1.8111598e-05
11.88871 1.6734871999999998e-05
11.88971 1.5361627e-05
11.89071 1.3991866999999999e-05
11.89171 1.262559e-05
11.89271 1.1262792e-05
11.89371 9.9034629e-06
11.89471 8.5475939e-06
11.89571 7.1951725e-06
11.89671 5.8461865e-06
11.89771 4.5006256e-06
11.89871 3.1584818000000004e-06
11.89971 1.8197499e-06
11.90071 4.8442943e-07
11.90171 -8.4747462e-07
11.90271 -2.1759513e-06
11.90371 -3.5009825999999996e-06
11.90471 -4.8225441e-06
11.90571 -6.140604800000001e-06
11.90671 -7.4551259e-06
11.90771 -8.766063100000001e-06
11.90871 -1.0073366000000001e-05
11.90971 -1.1376978e-05
11.91071 -1.2676840000000001e-05
11.91171 -1.3972888e-05
11.91271 -1.5265059000000002e-05
11.91371 -1.6553285e-05
11.91471 -1.7837505e-05
11.91571 -1.9117654e-05
11.91671 -2.0393674e-05
11.91771 -2.166551e-05
11.91871 -2.2933111e-05
11.91971 -2.4196433e-05
11.92071 -2.5455441000000002e-05
11.92171 -2.6710105999999997e-05
11.92271 -2.7960402000000003e-05
11.92371 -2.9206316000000002e-05
11.92471 -3.0447839000000004e-05
11.92571 -3.1684968e-05
11.92671 -3.2917706e-05
11.92771 -3.4146060999999995e-05
11.92871 -3.5370047000000004e-05
11.92971 -3.658968e-05
11.93071 -3.7804975e-05
11.93171 -3.9015953e-05
11.93271 -4.0222633e-05
11.93371 -4.1425034000000004e-05
11.93471 -4.2623170999999996e-05
11.93571 -4.3817059e-05
11.93671 -4.5006708999999995e-05
11.93771 -4.619213e-05
11.93871 -4.7373328e-05
11.93971 -4.8550305e-05
11.94071 -4.9723059e-05
11.94171 -5.0891583000000006e-05
11.94271 -5.2055873000000004e-05
11.94371 -5.3215916000000004e-05
11.94471 -5.4371702e-05
11.94571 -5.5523218999999996e-05
11.94671 -5.6670461e-05
11.94771 -5.7813412000000004e-05
11.94871 -5.8952065e-05
11.94971 -6.008641e-05
11.95071 -6.121643399999999e-05
11.95171 -6.234213900000001e-05
11.95271 -6.346352300000001e-05
11.95371 -6.458058700000001e-05
11.95471 -6.5693331e-05
11.95571 -6.680176100000001e-05
11.95671 -6.7905881e-05
11.95771 -6.9005699e-05
11.95871 -7.010122500000001e-05
11.95971 -7.1192466e-05
11.96071 -7.2279431e-05
11.96171 -7.3362122e-05
11.96271 -7.444055e-05
11.96371 -7.5514714e-05
11.96471 -7.658461499999999e-05
11.96571 -7.765024699999999e-05
11.96671 -7.871160500000001e-05
11.96771 -7.976867699999999e-05
11.96871 -8.082145099999999e-05
11.96971 -8.1869911e-05
11.97071 -8.2914033e-05
11.97171 -8.395380200000001e-05
11.97271 -8.4989188e-05
11.97371 -8.6020174e-05
11.97471 -8.7046726e-05
11.97571 -8.806882800000001e-05
11.97671 -8.9086456e-05
11.97771 -9.009958699999999e-05
11.97871 -9.110821099999999e-05
11.97971 -9.211231e-05
11.98071 -9.311187900000001e-05
11.98171 -9.4106912e-05
11.98271 -9.5097414e-05
11.98371 -9.6083386e-05
11.98471 -9.7064844e-05
11.98571 -9.8041812e-05
11.98671 -9.9014312e-05
11.98771 -9.9982367e-05
11.98871 -0.000100946
11.98971 -0.00010190525
11.99071 -0.00010286016000000001
11.99171 -0.00010381075
11.99271 -0.00010475705
11.99371 -0.00010569912
11.99471 -0.00010663697
11.99571 -0.00010757061999999999
11.99671 -0.00010850011
11.99771 -0.00010942547000000001
11.99871 -0.0001103467
11.99971 -0.00011126382
12.00071 -0.00011217684
12.00171 -0.00011308575
12.00271 -0.00011399056000000001
12.00371 -0.00011489127
12.00471 -0.00011578784999999999
12.00571 -0.00011668030000000001
12.00671 -0.00011756862
12.00771 -0.00011845278000000001
12.00871 -0.00011933279
12.00971 -0.00012020861000000001
12.01071 -0.00012108025
12.01171 -0.00012194768000000001
12.01271 -0.00012281091
12.01371 -0.00012366994
12.01471 -0.00012452477
12.01571 -0.00012537542
12.01671 -0.00012622189
12.01771 -0.00012706420000000002
12.01871 -0.00012790238000000002
12.01971 -0.00012873643999999999
12.02071 -0.00012956642000000002
12.02171 -0.00013039236
12.02271 -0.00013121428
12.02371 -0.00013203222
12.02471 -0.00013284621999999998
12.02571 -0.00013365632
12.02671 -0.00013446254
12.02771 -0.00013526493
12.02871 -0.00013606353
12.02971 -0.00013685835999999998
12.03071 -0.00013764947
12.03171 -0.00013843685
12.03271 -0.00013922055
12.03371 -0.00014000059
12.03471 -0.00014077698
12.03571 -0.00014154973
12.03671 -0.00014231887
12.03771 -0.00014308439
12.03871 -0.00014384632
12.03971 -0.00014460466000000002
12.04071 -0.00014535941
12.04171 -0.0001461106
12.04271 -0.00014685824
12.04371 -0.00014760233
12.04471 -0.00014834288
12.04571 -0.00014907993
12.04671 -0.00014981347
12.04771 -0.00015054353999999998
12.04871 -0.00015127016
12.04971 -0.00015199334
12.05071 -0.00015271313
12.05171 -0.00015342954
12.05271 -0.00015414259
12.05371 -0.00015485232999999998
12.05471 -0.00015555877000000002
12.05571 -0.00015626194
12.05671 -0.00015696188
12.05771 -0.00015765861
12.05871 -0.00015835215
12.05971 -0.00015904251
12.06071 -0.00015972972
12.06171 -0.00016041381
12.06271 -0.00016109476999999999
12.06371 -0.00016177263
12.06471 -0.0001624474
12.06571 -0.00016311908000000001
12.06671 -0.00016378768
12.06771 -0.00016445322
12.06871 -0.00016511570000000002
12.06971 -0.00016577513
12.07071 -0.00016643153
12.07171 -0.0001670849
12.07271 -0.00016773527
12.07371 -0.00016838264
12.07471 -0.00016902706
12.07571 -0.00016966853
12.07671 -0.00017030711000000002
12.07771 -0.00017094281
12.07871 -0.00017157569000000002
12.07971 -0.00017220577
12.08071 -0.00017283311
12.08171 -0.00017345775
12.08271 -0.00017407974999999998
12.08371 -0.00017469915999999999
12.08471 -0.00017531603
12.08571 -0.00017593042
12.08671 -0.00017654236
12.08771 -0.00017715190999999998
12.08871 -0.00017775914
12.08971 -0.00017836406
12.09071 -0.00017896674
12.09171 -0.00017956719
12.09271 -0.00018016545
12.09371 -0.00018076157
12.09471 -0.00018135555
12.09571 -0.00018194742
12.09671 -0.00018253719
12.09771 -0.00018312487999999998
12.09871 -0.00018371051
12.09971 -0.00018429406
12.10071 -0.00018487556000000002
12.10171 -0.00018545501
12.10271 -0.00018603241
12.10371 -0.00018660777
12.10471 -0.00018718109
12.10571 -0.00018775240000000002
12.10671 -0.0001883217
12.10771 -0.000188889
12.10871 -0.00018945433
12.10971 -0.0001900177
12.11071 -0.00019057916
12.11171 -0.00019113872
12.11271 -0.00019169643
12.11371 -0.00019225229
12.11471 -0.00019280637
12.11571 -0.00019335870999999998
12.11671 -0.00019390934
12.11771 -0.00019445831
12.11871 -0.00019500566999999997
12.11971 -0.00019555146000000003
12.12071 -0.00019609572000000002
12.12171 -0.00019663851
12.12271 -0.00019717986
12.12371 -0.00019771983
12.12471 -0.00019825843
12.12571 -0.00019879569000000002
12.12671 -0.00019933168
12.12771 -0.00019986639
12.12871 -0.00020039988
12.12971 -0.00020093216
12.13071 -0.00020146325999999997
12.13171 -0.0002019932
12.13271 -0.00020252201000000002
12.13371 -0.00020304971999999998
12.13471 -0.00020357634
12.13571 -0.00020410190999999999
12.13671 -0.00020462644
12.13771 -0.00020514996999999998
12.13871 -0.00020567254
12.13971 -0.00020619416
12.14071 -0.00020671487
12.14171 -0.00020723470999999997
12.14271 -0.00020775370999999998
12.14371 -0.00020827192
12.14471 -0.00020878938
12.14571 -0.00020930610999999997
12.14671 -0.00020982216
12.14771 -0.00021033757
12.14871 -0.00021085239000000002
12.14971 -0.00021136663999999999
12.15071 -0.00021188035999999998
12.15171 -0.00021239358999999998
12.15271 -0.00021290637000000002
12.15371 -0.00021341871
12.15471 -0.00021393064
12.15571 -0.00021444218
12.15671 -0.00021495337000000003
12.15771 -0.00021546420999999998
12.15871 -0.00021597473
12.15971 -0.00021648495
12.16071 -0.00021699489
12.16171 -0.00021750452
12.16271 -0.00021801391
12.16371 -0.00021852304
12.16471 -0.00021903193
12.16571 -0.00021954060999999998
12.16671 -0.00022004908
12.16771 -0.00022055738
12.16871 -0.00022106551
12.16971 -0.00022157351
12.17071 -0.00022208139
12.17171 -0.00022258920999999998
12.17271 -0.00022309698
12.17371 -0.00022360475
12.17471 -0.00022411257
12.17571 -0.00022462047999999998
12.17671 -0.0002251285
12.17771 -0.00022563668
12.17871 -0.00022614505999999997
12.17971 -0.00022665370000000002
12.18071 -0.00022716263000000002
12.18171 -0.00022767188000000002
12.18271 -0.00022818149
12.18371 -0.00022869149
12.18471 -0.00022920192
12.18571 -0.0002297128
12.18671 -0.00023022416999999998
12.18771 -0.00023073603
12.18871 -0.00023124839999999998
12.18971 -0.00023176131000000001
12.19071 -0.00023227473999999998
12.19171 -0.00023278872
12.19271 -0.00023330326000000002
12.19371 -0.00023381835000000001
12.19471 -0.00023433401999999997
12.19571 -0.00023485023999999998
12.19671 -0.00023536703999999997
12.19771 -0.00023588443
12.19871 -0.00023640241
12.19971 -0.00023692100999999998
12.20071 -0.00023744021
12.20171 -0.00023796008
12.20271 -0.00023848061
12.20371 -0.00023900183999999997
12.20471 -0.00023952377
12.20571 -0.00024004646
12.20671 -0.00024056994
12.20771 -0.00024109427
12.20871 -0.00024161944999999998
12.20971 -0.00024214555
12.21071 -0.0002426726
12.21171 -0.00024320063
12.21271 -0.00024372971
12.21371 -0.00024425985
12.21471 -0.00024479111
12.21571 -0.00024532351
12.21671 -0.00024585709
12.21771 -0.00024639187
12.21871 -0.00024692788
12.21971 -0.00024746514
12.22071 -0.00024800368
12.22171 -0.00024854350999999996
12.22271 -0.00024908463000000003
12.22371 -0.00024962708
12.22471 -0.00025017084000000003
12.22571 -0.00025071593
12.22671 -0.00025126233
12.22771 -0.00025181007000000004
12.22871 -0.00025235913
12.22971 -0.00025290954
12.23071 -0.00025346125999999996
12.23171 -0.00025401432
12.23271 -0.00025456873
12.23371 -0.00025512447000000004
12.23471 -0.00025568158
12.23571 -0.00025624006
12.23671 -0.0002567999
12.23771 -0.00025736113000000003
12.23871 -0.00025792374
12.23971 -0.00025848778
12.24071 -0.00025905324
12.24171 -0.00025962015
12.24271 -0.00026018852
12.24371 -0.00026075836
12.24471 -0.00026132967999999997
12.24571 -0.00026190253
12.24671 -0.00026247687
12.24771 -0.00026305273999999997
12.24871 -0.00026363016
12.24971 -0.00026420912
12.25071 -0.00026478963
12.25171 -0.0002653717
12.25271 -0.00026595534999999997
12.25371 -0.00026654056
12.25471 -0.00026712735000000004
12.25571 -0.0002677157
12.25671 -0.00026830564
12.25771 -0.00026889716
12.25871 -0.00026949026
12.25971 -0.00027008497999999996
12.26071 -0.00027068128999999997
12.26171 -0.00027127924
12.26271 -0.0002718788
12.26371 -0.00027248002
12.26471 -0.0002730829
12.26571 -0.00027368746
12.26671 -0.00027429373
12.26771 -0.00027490173
12.26871 -0.00027551148
12.26971 -0.00027612299999999997
12.27071 -0.00027673632
12.27171 -0.00027735145999999996
12.27271 -0.00027796843
12.27371 -0.00027858725
12.27471 -0.00027920794
12.27571 -0.00027983051
12.27671 -0.00028045497
12.27771 -0.00028108129
12.27871 -0.0002817095
12.27971 -0.00028233958
12.28071 -0.00028297152
12.28171 -0.00028360528
12.28271 -0.00028424085
12.28371 -0.00028487822999999997
12.28471 -0.00028551734999999995
12.28571 -0.00028615818
12.28671 -0.0002868007
12.28771 -0.00028744487
12.28871 -0.00028809065
12.28971 -0.00028873801
12.29071 -0.00028938689
12.29171 -0.00029003727
12.29271 -0.00029068913
12.29371 -0.00029134242
12.29471 -0.00029199712
12.29571 -0.0002926532
12.29671 -0.00029331068
12.29771 -0.00029396951999999997
12.29871 -0.00029462972
12.29971 -0.00029529128
12.30071 -0.00029595421
12.30171 -0.00029661851
12.30271 -0.00029728419000000004
12.30371 -0.00029795126
12.30471 -0.00029861974000000005
12.30571 -0.00029928965
12.30671 -0.00029996102000000004
12.30771 -0.00030063383999999997
12.30871 -0.00030130816000000003
12.30971 -0.00030198397999999996
12.31071 -0.00030266133
12.31171 -0.0003033402
12.31271 -0.00030402059
12.31371 -0.00030470253
12.31471 -0.00030538602
12.31571 -0.00030607105
12.31671 -0.00030675762
12.31771 -0.00030744575
12.31871 -0.0003081354
12.31971 -0.00030882654
12.32071 -0.00030951917
12.32171 -0.00031021327
12.32271 -0.00031090881
12.32371 -0.00031160578
12.32471 -0.00031230413
12.32571 -0.00031300387
12.32671 -0.00031370496
12.32771 -0.00031440736
12.32871 -0.00031511104
12.32971 -0.00031581599
12.33071 -0.00031652216000000003
12.33171 -0.00031722952
12.33271 -0.00031793806999999997
12.33371 -0.00031864774
12.33471 -0.00031935850999999997
12.33571 -0.00032007038
12.33671 -0.00032078326
12.33771 -0.00032149715
12.33871 -0.00032221201
12.33971 -0.0003229278
12.34071 -0.00032364449
12.34171 -0.00032436201
12.34271 -0.00032508033
12.34371 -0.00032579939999999996
12.34471 -0.00032651917
12.34571 -0.0003272396
12.34671 -0.00032796063
12.34771 -0.00032868222
12.34871 -0.00032940432
12.34971 -0.00033012686
12.35071 -0.00033084982
12.35171 -0.00033157314
12.35271 -0.00033229676
12.35371 -0.00033302065
12.35471 -0.00033374479
12.35571 -0.00033446913
12.35671 -0.00033519364
12.35771 -0.00033591830000000004
12.35871 -0.00033664307
12.35971 -0.00033736793999999997
12.36071 -0.0003380929
12.36171 -0.00033881793
12.36271 -0.00033954302
12.36371 -0.00034026818
12.36471 -0.00034099339
12.36571 -0.00034171865
12.36671 -0.00034244392
12.36771 -0.00034316924
12.36871 -0.00034389459
12.36971 -0.00034461996
12.37071 -0.00034534532
12.37171 -0.00034607069
12.37271 -0.00034679601000000003
12.37371 -0.00034752129
12.37471 -0.00034824648
12.37571 -0.00034897153
12.37671 -0.00034969642
12.37771 -0.0003504211
12.37871 -0.00035114554000000004
12.37971 -0.00035186965
12.38071 -0.00035259341
12.38171 -0.00035331673
12.38271 -0.00035403955000000003
12.38371 -0.00035476182
12.38471 -0.00035548346
12.38571 -0.00035620442
12.38671 -0.0003569246
12.38771 -0.00035764397
12.38871 -0.00035836242
12.38971 -0.00035907992
12.39071 -0.00035979641999999996
12.39171 -0.00036051183
12.39271 -0.0003612261
12.39371 -0.00036193919
12.39471 -0.00036265105
12.39571 -0.00036336164
12.39671 -0.00036407089
12.39771 -0.00036477876999999997
12.39871 -0.00036548524
12.39971 -0.00036619026
12.40071 -0.00036689378
12.40171 -0.00036759577
12.40271 -0.00036829617
12.40371 -0.00036899496
12.40471 -0.00036969209
12.40571 -0.00037038751000000004
12.40671 -0.00037108121
12.40771 -0.00037177308
12.40871 -0.00037246311
12.40971 -0.00037315123999999997
12.41071 -0.00037383741
12.41171 -0.00037452157
12.41271 -0.00037520365
12.41371 -0.00037588359
12.41471 -0.00037656132
12.41571 -0.00037723678
12.41671 -0.00037790992
12.41771 -0.00037858065
12.41871 -0.00037924892
12.41971 -0.00037991467
12.42071 -0.00038057783
12.42171 -0.00038123833000000003
12.42271 -0.00038189614
12.42371 -0.00038255116
12.42471 -0.00038320336
12.42571 -0.00038385269
12.42671 -0.00038449907
12.42771 -0.00038514245
12.42871 -0.00038578282
12.42971 -0.00038642011000000005
12.43071 -0.00038705425
12.43171 -0.00038768521000000005
12.43271 -0.0003883129
12.43371 -0.00038893730999999996
12.43471 -0.00038955836
12.43571 -0.00039017605
12.43671 -0.00039079027
12.43771 -0.00039140095
12.43871 -0.00039200808999999997
12.43971 -0.00039261158
12.44071 -0.00039321135000000004
12.44171 -0.00039380739000000005
12.44271 -0.00039439956
12.44371 -0.00039498786000000005
12.44471 -0.00039557217
12.44571 -0.00039615247000000006
12.44671 -0.00039672864
12.44771 -0.00039730062
12.44871 -0.00039786837000000005
12.44971 -0.00039843180000000004
12.45071 -0.00039899082
12.45171 -0.00039954539
12.45271 -0.00040009545
12.45371 -0.00040064091999999997
12.45471 -0.00040118175
12.45571 -0.00040171784999999997
12.45671 -0.00040224921999999997
12.45771 -0.00040277573000000003
12.45871 -0.00040329737
12.45971 -0.00040381406000000004
12.46071 -0.00040432574000000005
12.46171 -0.00040483233
12.46271 -0.00040533382000000005
12.46371 -0.00040583013
12.46471 -0.00040632117
12.46571 -0.00040680688
12.46671 -0.00040728719
12.46771 -0.00040776204
12.46871 -0.00040823138
12.46971 -0.00040869509
12.47071 -0.00040915311000000004
12.47171 -0.0004096054
12.47271 -0.00041005182999999997
12.47371 -0.00041049228999999997
12.47471 -0.00041092676
12.47571 -0.00041135513
12.47671 -0.00041177727
12.47771 -0.00041219313999999997
12.47871 -0.00041260264
12.47971 -0.00041300568
12.48071 -0.00041340222
12.48171 -0.00041379211999999997
12.48271 -0.00041417534
12.48371 -0.00041455177999999996
12.48471 -0.0004149214
12.48571 -0.00041528415
12.48671 -0.00041563994
12.48771 -0.00041598872999999996
12.48871 -0.00041633048
12.48971 -0.00041666508
12.49071 -0.00041699254000000005
12.49171 -0.00041731281999999995
12.49271 -0.00041762586999999997
12.49371 -0.00041793164
12.49471 -0.00041823009
12.49571 -0.00041852117999999997
12.49671 -0.00041880489
12.49771 -0.00041908115
12.49871 -0.00041934995
12.49971 -0.00041961125000000005
12.50071 -0.00041986495000000004
12.50171 -0.00042011106
12.50271 -0.00042034949000000003
12.50371 -0.00042058018000000003
12.50471 -0.0004208031
12.50571 -0.00042101815
12.50671 -0.00042122523999999997
12.50771 -0.00042142433000000003
12.50871 -0.00042161532
12.50971 -0.00042179812999999994
12.51071 -0.00042197271
12.51171 -0.00042213891999999997
12.51271 -0.00042229667
12.51371 -0.00042244586999999996
12.51471 -0.00042258644
12.51571 -0.00042271827000000005
12.51671 -0.00042284128
12.51771 -0.00042295537
12.51871 -0.00042306046000000006
12.51971 -0.00042315645999999995
12.52071 -0.00042324323
12.52171 -0.00042332072000000003
12.52271 -0.00042338883999999997
12.52371 -0.0004234475
12.52471 -0.00042349661000000004
12.52571 -0.00042353608
12.52671 -0.00042356587
12.52771 -0.00042358588
12.52871 -0.00042359602
12.52971 -0.00042359624999999996
12.53071 -0.00042358652000000003
12.53171 -0.00042356673
12.53271 -0.00042353681
12.53371 -0.0004234967
12.53471 -0.00042344636
12.53571 -0.0004233857
12.53671 -0.00042331466999999997
12.53771 -0.00042323322
12.53871 -0.00042314132000000006
12.53971 -0.00042303886
12.54071 -0.00042292586
12.54171 -0.00042280221000000004
12.54271 -0.00042266793
12.54371 -0.00042252295
12.54471 -0.0004223672
12.54571 -0.00042220067
12.54671 -0.00042202332
12.54771 -0.00042183510000000005
12.54871 -0.00042163601
12.54971 -0.00042142601
12.55071 -0.00042120505000000003
12.55171 -0.00042097307999999995
12.55271 -0.00042073010999999996
12.55371 -0.00042047609
12.55471 -0.00042021097
12.55571 -0.00041993471
12.55671 -0.00041964727
12.55771 -0.00041934863
12.55871 -0.00041903872
12.55971 -0.00041871754
12.56071 -0.00041838498
12.56171 -0.00041804101
12.56271 -0.00041768558000000006
12.56371 -0.0004173186
12.56471 -0.00041694002
12.56571 -0.00041654976
12.56671 -0.00041614771000000005
12.56771 -0.00041573385
12.56871 -0.00041530802
12.56971 -0.00041487019
12.57071 -0.00041442026
12.57171 -0.00041395815
12.57271 -0.00041348375999999997
12.57371 -0.00041299699999999996
12.57471 -0.00041249777
12.57571 -0.000411986
12.57671 -0.00041146159
12.57771 -0.00041092449
12.57871 -0.00041037461000000003
12.57971 -0.00040981186000000003
12.58071 -0.00040923619000000005
12.58171 -0.00040864752
12.58271 -0.0004080458
12.58371 -0.00040743098
12.58471 -0.00040680302
12.58571 -0.00040616187
12.58671 -0.00040550749000000004
12.58771 -0.00040483988
12.58871 -0.00040415894
12.58971 -0.00040346467
12.59071 -0.00040275709
12.59171 -0.00040203613
12.59271 -0.00040130179999999996
12.59371 -0.00040055410999999995
12.59471 -0.00039979299999999996
12.59571 -0.00039901847
12.59671 -0.00039823049000000006
12.59771 -0.00039742908
12.59871 -0.00039661418
12.59971 -0.00039578580999999997
12.60071 -0.00039494393999999996
12.60171 -0.00039408856
12.60271 -0.00039321962999999997
12.60371 -0.00039233714
12.60471 -0.00039144105999999994
12.60571 -0.00039053138999999996
12.60671 -0.00038960807
12.60771 -0.00038867110999999993
12.60871 -0.00038772041
12.60971 -0.00038675598
12.61071 -0.00038577782000000005
12.61171 -0.00038478584
12.61271 -0.00038378002999999995
12.61371 -0.00038276035
12.61471 -0.00038172675
12.61571 -0.00038067924
12.61671 -0.00037961775
12.61771 -0.00037854222
12.61871 -0.00037745265
12.61971 -0.00037634897999999997
12.62071 -0.00037523116
12.62171 -0.00037409918
12.62271 -0.00037295299
12.62371 -0.00037179254
12.62471 -0.00037061782
12.62571 -0.00036942877
12.62671 -0.00036822537
12.62771 -0.00036700758
12.62871 -0.00036577537
12.62971 -0.00036452871
12.63071 -0.00036326755
12.63171 -0.00036199187
12.63271 -0.00036070167
12.63371 -0.00035939688
12.63471 -0.00035807752
12.63571 -0.00035674354
12.63671 -0.00035539495
12.63771 -0.00035403168000000003
12.63871 -0.00035265377
12.63971 -0.00035126119999999997
12.64071 -0.00034985394
12.64171 -0.00034843201
12.64271 -0.0003469954
12.64371 -0.00034554409
12.64471 -0.0003440781
12.64571 -0.00034259745000000003
12.64671 -0.0003411021
12.64771 -0.00033959209
12.64871 -0.00033806741000000004
12.64971 -0.00033652807
12.65071 -0.00033497408
12.65171 -0.00033340546
12.65271 -0.00033182218
12.65371 -0.00033022426999999995
12.65471 -0.00032861174
12.65571 -0.00032698458
12.65671 -0.00032534278000000003
12.65771 -0.00032368637
12.65871 -0.00032201533
12.65971 -0.00032032967000000004
12.66071 -0.0003186294
12.66171 -0.0003169145
12.66271 -0.00031518497999999997
12.66371 -0.00031344082
12.66471 -0.00031168204
12.66571 -0.00030990861
12.66671 -0.00030812054999999997
12.66771 -0.00030631784
12.66871 -0.00030450049
12.66971 -0.00030266849
12.67071 -0.00030082185
12.67171 -0.00029896057
12.67271 -0.00029708467
12.67371 -0.00029519415
12.67471 -0.00029328901
12.67571 -0.00029136927
12.67671 -0.00028943496
12.67771 -0.00028748607
12.67871 -0.00028552263
12.67971 -0.00028354466
12.68071 -0.00028155221
12.68171 -0.00027954527
12.68271 -0.0002775239
12.68371 -0.00027548811
12.68471 -0.00027343792
12.68571 -0.00027137339
12.68671 -0.00026929454
12.68771 -0.0002672014
12.68871 -0.00026509404
12.68971 -0.00026297243
12.69071 -0.00026083667
12.69171 -0.00025868676
12.69271 -0.00025652273
12.69371 -0.00025434462999999997
12.69471 -0.00025215249
12.69571 -0.00024994636
12.69671 -0.00024772623
12.69771 -0.00024549217
12.69871 -0.0002432442
12.69971 -0.00024098235
12.70071 -0.00023870667999999998
12.70171 -0.00023641719
12.70271 -0.00023411394000000002
12.70371 -0.00023179693
12.70471 -0.00022946622
12.70571 -0.00022712180999999998
12.70671 -0.00022476377
12.70771 -0.0002223921
12.70871 -0.00022000686
12.70971 -0.00021760807
12.71071 -0.00021519575
12.71171 -0.00021276993999999998
12.71271 -0.00021033068
12.71371 -0.00020787800000000002
12.71471 -0.00020541192000000003
12.71571 -0.00020293251
12.71671 -0.00020043978999999997
12.71771 -0.00019793379
12.71871 -0.00019541455
12.71971 -0.00019288212999999998
12.72071 -0.00019033657
12.72171 -0.00018777791
12.72271 -0.00018520622
12.72371 -0.00018262152
12.72471 -0.00018002389
12.72571 -0.00017741338000000002
12.72671 -0.00017479006
12.72771 -0.00017215398
12.72871 -0.0001695052
12.72971 -0.0001668438
12.73071 -0.00016416986
12.73171 -0.00016148344
12.73271 -0.00015878463
12.73371 -0.00015607350000000002
12.73471 -0.00015335013
12.73571 -0.00015061461
12.73671 -0.00014786701
12.73771 -0.00014510744
12.73871 -0.00014233593999999998
12.73971 -0.00013955264
12.74071 -0.00013675759000000002
12.74171 -0.00013395089
12.74271 -0.00013113263
12.74371 -0.00012830287
12.74471 -0.00012546170000000002
12.74571 -0.0001226092
12.74671 -0.00011974543
12.74771 -0.00011687047
12.74871 -0.00011398439000000001
12.74971 -0.00011108726
12.75071 -0.00010817915
12.75171 -0.00010526013
12.75271 -0.00010233025
12.75371 -9.9389592e-05
12.75471 -9.6438202e-05
12.75571 -9.347615399999999e-05
12.75671 -9.0503511e-05
12.75771 -8.7520328e-05
12.75871 -8.4526675e-05
12.75971 -8.152262e-05
12.76071 -7.8508231e-05
12.76171 -7.548357e-05
12.76271 -7.2448711e-05
12.76371 -6.940372799999999e-05
12.76471 -6.6348701e-05
12.76571 -6.3283704e-05
12.76671 -6.0208822e-05
12.76771 -5.7124134e-05
12.76871 -5.4029731999999996e-05
12.76971 -5.0925700999999995e-05
12.77071 -4.7812136e-05
12.77171 -4.4689131e-05
12.77271 -4.1556777e-05
12.77371 -3.8415175e-05
12.77471 -3.5264421e-05
12.77571 -3.2104617000000004e-05
12.77671 -2.8935866999999998e-05
12.77771 -2.5758270999999998e-05
12.77871 -2.2571935000000002e-05
12.77971 -1.9376962e-05
12.78071 -1.6173459999999997e-05
12.78171 -1.2961534e-05
12.78271 -9.7412908e-06
12.78371 -6.5128376e-06
12.78471 -3.2762834000000002e-06
12.78571 -3.173756e-08
12.78671 3.2206906e-06
12.78771 6.480890100000001e-06
12.78871 9.748750099999999e-06
12.78971 1.3024159000000001e-05
12.79071 1.6307003e-05
12.79171 1.9597168999999998e-05
12.79271 2.2894544e-05
12.79371 2.6199012e-05
12.79471 2.951046e-05
12.79571 3.2828771e-05
12.79671 3.615383e-05
12.79771 3.9485519e-05
12.79871 4.2823729e-05
12.79971 4.6168341e-05
12.80071 4.951924700000001e-05
12.80171 5.2876328000000004e-05
12.80271 5.623948e-05
12.80371 5.9608589999999996e-05
12.80471 6.298354800000001e-05
12.80571 6.6364254e-05
12.80671 6.9750598e-05
12.80771 7.314247900000001e-05
12.80871 7.65398e-05
12.80971 7.9942458e-05
12.81071 8.3350358e-05
12.81171 8.6763396e-05
12.81271 9.0181481e-05
12.81371 9.3604518e-05
12.81471 9.7032409e-05
12.81571 0.00010046506
12.81671 0.00010390237
12.81771 0.00010734425
12.81871 0.00011079059
12.81971 0.00011424127999999999
12.82071 0.00011769623
12.82171 0.00012115532000000001
12.82271 0.00012461845
12.82371 0.00012808549999999999
12.82471 0.00013155636
12.82571 0.0001350309
12.82671 0.00013850901
12.82771 0.00014199054
12.82871 0.00014547537
12.82971 0.00014896337
12.83071 0.00015245441000000002
12.83171 0.00015594835
12.83271 0.00015944505
12.83371 0.00016294437
12.83471 0.00016644617
12.83571 0.00016995032
12.83671 0.00017345667
12.83771 0.00017696509
12.83871 0.00018047543
12.83971 0.00018398756999999998
12.84071 0.00018750138
12.84171 0.00019101671999999998
12.84271 0.00019453346
12.84371 0.00019805147999999998
12.84471 0.00020157063
12.84571 0.00020509081
12.84671 0.00020861186999999998
12.84771 0.00021213369999999998
12.84871 0.0002156562
12.84971 0.00021917920000000002
12.85071 0.00022270259999999998
12.85171 0.00022622626000000002
12.85271 0.00022975005000000002
12.85371 0.00023327384000000002
12.85471 0.00023679752
12.85571 0.00024032092
12.85671 0.00024384394
12.85771 0.00024736642
12.85871 0.00025088821000000003
12.85971 0.00025440917999999997
12.86071 0.00025792917
12.86171 0.00026144808
12.86271 0.00026496571
12.86371 0.00026848195
12.86471 0.00027199662
12.86571 0.00027550961
12.86671 0.00027902076
12.86771 0.00028252994
12.86871 0.00028603699
12.86971 0.0002895418
12.87071 0.00029304422
12.87171 0.00029654411
12.87271 0.00030004137
12.87371 0.00030353585
12.87471 0.00030702744999999996
12.87571 0.00031051604
12.87671 0.00031400152
12.87771 0.00031748377
12.87871 0.00032096268
12.87971 0.00032443816
12.88071 0.00032791006000000003
12.88171 0.00033137833
12.88271 0.00033484282
12.88371 0.00033830344999999997
12.88471 0.0003417601
12.88571 0.00034521267
12.88671 0.00034866105
12.88771 0.00035210512
12.88871 0.00035554476
12.88971 0.00035897985999999997
12.89071 0.00036241029
12.89171 0.00036583594
12.89271 0.00036925666999999997
12.89371 0.00037267234
12.89471 0.00037608286
12.89571 0.00037948805
12.89671 0.00038288780999999996
12.89771 0.00038628195
12.89871 0.00038967037
12.89971 0.00039305291
12.90071 0.00039642946
12.90171 0.00039979986
12.90271 0.00040316395
12.90371 0.00040652162
12.90471 0.0004098727
12.90571 0.00041321709
12.90671 0.00041655462
12.90771 0.00041988519
12.90871 0.00042320861999999997
12.90971 0.00042652482
12.91071 0.00042983361
12.91171 0.00043313484999999997
12.91271 0.00043642845
12.91371 0.00043971422000000005
12.91471 0.00044299204
12.91571 0.00044626181
12.91671 0.00044952334999999997
12.91771 0.00045277652
12.91871 0.00045602113999999996
12.91971 0.00045925713000000005
12.92071 0.00046248429
12.92171 0.00046570248999999996
12.92271 0.00046891159
12.92371 0.00047211147
12.92471 0.00047530198
12.92571 0.00047848293000000004
12.92671 0.00048165425
12.92771 0.00048481575
12.92871 0.00048796733
12.92971 0.00049110886
12.93071 0.0004942402
12.93171 0.0004973612200000001
12.93271 0.00050047188
12.93371 0.00050357198
12.93471 0.00050666149
12.93571 0.00050974027
12.93671 0.00051280826
12.93771 0.0005158653900000001
12.93871 0.00051891152
12.93971 0.00052194664
12.94071 0.00052497066
12.94171 0.0005279834999999999
12.94271 0.00053098506
12.94371 0.00053397534
12.94471 0.00053695421
12.94571 0.00053992162
12.94671 0.0005428775200000001
12.94771 0.0005458218300000001
12.94871 0.00054875441
12.94971 0.0005516752
12.95071 0.00055458413
12.95171 0.0005574811
12.95271 0.00056036602
12.95371 0.00056323875
12.95471 0.00056609915
12.95571 0.00056894714
12.95671 0.00057178258
12.95771 0.00057460529
12.95871 0.00057741518
12.95971 0.0005802121
12.96071 0.00058299588
12.96171 0.0005857663799999999
12.96271 0.00058852347
12.96371 0.00059126696
12.96471 0.00059399677
12.96571 0.0005967126999999999
12.96671 0.00059941462
12.96771 0.00060210245
12.96871 0.00060477601
12.96971 0.00060743514
12.97071 0.00061007977
12.97171 0.00061270975
12.97271 0.00061532501
12.97371 0.00061792543
12.97471 0.0006205109
12.97571 0.00062308131
12.97671 0.0006256365900000001
12.97771 0.00062817662
12.97871 0.00063070133
12.97971 0.00063321063
12.98071 0.0006357044600000001
12.98171 0.0006381827
12.98271 0.00064064534
12.98371 0.00064309224
12.98471 0.00064552337
12.98571 0.00064793862
12.98671 0.00065033792
12.98771 0.00065272125
12.98871 0.00065508848
12.98971 0.00065743957
12.99071 0.00065977442
12.99171 0.0006620930399999999
12.99271 0.0006643952900000001
12.99371 0.00066668117
12.99471 0.00066895059
12.99571 0.0006712035
12.99671 0.00067343981
12.99771 0.00067565952
12.99871 0.00067786254
12.99971 0.00068004888
13.00071 0.00068221843
13.00171 0.00068437116
13.00271 0.00068650706
13.00371 0.00068862605
13.00471 0.00069072812
13.00571 0.00069281323
13.00671 0.00069488128
13.00771 0.00069693228
13.00871 0.00069896614
13.00971 0.00070098281
13.01071 0.0007029822000000001
13.01171 0.00070496426
13.01271 0.0007069289
13.01371 0.00070887609
13.01471 0.0007108057200000001
13.01571 0.00071271766
13.01671 0.00071461186
13.01771 0.0007164881899999999
13.01871 0.00071834656
13.01971 0.00072018688
13.02071 0.00072200901
13.02171 0.00072381285
13.02271 0.00072559828
13.02371 0.0007273652
13.02471 0.00072911348
13.02571 0.0007308430700000001
13.02671 0.00073255383
13.02771 0.0007342456699999999
13.02871 0.0007359185000000001
13.02971 0.00073757228
13.03071 0.00073920692
13.03171 0.0007408223199999999
13.03271 0.00074241848
13.03371 0.00074399532
13.03471 0.00074555282
13.03571 0.0007470910099999999
13.03671 0.00074860977
13.03771 0.00075010917
13.03871 0.00075158914
13.03971 0.00075304974
13.04071 0.00075449093
13.04171 0.0007559127399999999
13.04271 0.0007573151399999999
13.04371 0.0007586981599999999
13.04471 0.0007600618099999999
13.04571 0.0007614060899999999
13.04671 0.000762731
13.04771 0.0007640365799999999
13.04871 0.00076532278
13.04971 0.0007665896199999999
13.05071 0.00076783708
13.05171 0.00076906517
13.05271 0.00077027389
13.05371 0.0007714631500000001
13.05471 0.00077263294
13.05571 0.0007737832699999999
13.05671 0.00077491413
13.05771 0.0007760254399999999
13.05871 0.0007771172900000001
13.05971 0.0007781895
13.06071 0.00077924215
13.06171 0.00078027515
13.06271 0.0007812886
13.06371 0.00078228231
13.06471 0.00078325638
13.06571 0.0007842108099999999
13.06671 0.00078514549
13.06771 0.0007860604499999999
13.06871 0.00078695566
13.06971 0.00078783114
13.07071 0.00078868688
13.07171 0.0007895228
13.07271 0.0007903389800000001
13.07371 0.0007911353399999999
13.07471 0.0007919118600000001
13.07571 0.00079266856
13.07671 0.00079340543
13.07771 0.00079412248
13.07871 0.00079481961
13.07971 0.00079549682
13.08071 0.0007961541100000001
13.08171 0.00079679139
13.08271 0.00079740867
13.08371 0.0007980059299999999
13.08471 0.00079858319
13.08571 0.0007991403400000001
13.08671 0.00079967731
13.08771 0.0008001941800000001
13.08871 0.0008006908499999999
13.08971 0.00080116733
13.09071 0.00080162363
13.09171 0.00080205973
13.09271 0.0008024756399999999
13.09371 0.00080287145
13.09471 0.0008032470800000001
13.09571 0.0008036025100000001
13.09671 0.0008039378399999999
13.09771 0.0008042530699999999
13.09871 0.00080454829
13.09971 0.0008048234999999999
13.10071 0.0008050787999999999
13.10171 0.0008053141799999999
13.10271 0.00080552973
13.10371 0.00080572554
13.10471 0.00080590162
13.10571 0.00080605805
13.10671 0.0008061948399999999
13.10771 0.00080631207
13.10871 0.00080640984
13.10971 0.0008064881500000001
13.11071 0.000806547
13.11171 0.0008065865600000001
13.11271 0.00080660675
13.11371 0.00080660766
13.11471 0.00080658929
13.11571 0.0008065516299999999
13.11671 0.0008064947899999999
13.11771 0.00080641876
13.11871 0.00080632353
13.11971 0.0008062091200000001
13.12071 0.00080607551
13.12171 0.00080592272
13.12271 0.00080575082
13.12371 0.0008055598300000001
13.12471 0.00080534965
13.12571 0.00080512036
13.12671 0.00080487207
13.12771 0.0008046046799999999
13.12871 0.0008043183699999999
13.12971 0.0008040130499999999
13.13071 0.00080368882
13.13171 0.0008033456699999999
13.13271 0.00080298369
13.13371 0.00080260288
13.13471 0.0008022033400000001
13.13571 0.0008017850599999999
13.13671 0.00080134814
13.13771 0.0008008925800000001
13.13871 0.0008004184599999999
13.13971 0.00079992578
13.14071 0.00079941465
13.14171 0.0007988851399999999
13.14271 0.0007983371700000001
13.14371 0.00079777092
13.14471 0.00079718629
13.14571 0.00079658348
13.14671 0.00079596239
13.14771 0.0007953231
13.14871 0.00079466563
13.14971 0.0007939900599999999
13.15071 0.00079329639
13.15171 0.00079258461
13.15271 0.0007918548399999999
13.15371 0.00079110705
13.15471 0.00079034135
13.15571 0.0007895578200000001
13.15671 0.0007887564599999999
13.15771 0.00078793737
13.15871 0.00078710063
13.15971 0.00078624626
13.16071 0.00078537432
13.16171 0.0007844850199999999
13.16271 0.00078357834
13.16371 0.0007826543900000001
13.16471 0.00078171333
13.16571 0.00078075518
13.16671 0.00077978011
13.16771 0.00077878813
13.16871 0.00077777941
13.16971 0.0007767539499999999
13.17071 0.00077571194
13.17171 0.00077465347
13.17271 0.00077357854
13.17371 0.0007724873300000001
13.17471 0.00077137984
13.17571 0.00077025616
13.17671 0.00076911638
13.17771 0.00076796059
13.17871 0.0007667888000000001
13.17971 0.0007656010899999999
13.18071 0.00076439746
13.18171 0.0007631780100000001
13.18271 0.00076194269
13.18371 0.00076069164
13.18471 0.00075942485
13.18571 0.00075814237
13.18671 0.0007568442
13.18771 0.00075553044
13.18871 0.00075420112
13.18971 0.00075285629
13.19071 0.00075149601
13.19171 0.00075012031
13.19271 0.0007487292799999999
13.19371 0.0007473229699999999
13.19471 0.00074590148
13.19571 0.00074446484
13.19671 0.00074301315
13.19771 0.0007415464599999999
13.19871 0.00074006484
13.19971 0.00073856845
13.20071 0.00073705733
13.20171 0.00073553151
13.20271 0.00073399115
13.20371 0.00073243627
13.20471 0.00073086703
13.20571 0.00072928342
13.20671 0.00072768557
13.20771 0.00072607354
13.20871 0.00072444741
13.20971 0.00072280727
13.21071 0.00072115317
13.21171 0.00071948521
13.21271 0.00071780341
13.21371 0.00071610789
13.21471 0.00071439867
13.21571 0.00071267586
13.21671 0.0007109395
13.21771 0.00070918968
13.21871 0.00070742649
13.21971 0.00070565002
13.22071 0.00070386031
13.22171 0.00070205751
13.22271 0.0007002416600000001
13.22371 0.0006984129
13.22471 0.00069657131
13.22571 0.0006947169799999999
13.22671 0.00069285002
13.22771 0.0006909704999999999
13.22871 0.0006890785700000001
13.22971 0.0006871743199999999
13.23071 0.00068525783
13.23171 0.0006833292000000001
13.23271 0.00068138852
13.23371 0.00067943593
13.23471 0.00067747146
13.23571 0.00067549522
13.23671 0.00067350729
13.23771 0.0006715077700000001
13.23871 0.00066949669
13.23971 0.00066747411
13.24071 0.0006654401200000001
13.24171 0.00066339476
13.24271 0.00066133807
13.24371 0.00065927011
13.24471 0.00065719096
13.24571 0.0006551006200000001
13.24671 0.00065299914
13.24771 0.00065088657
13.24871 0.00064876294
13.24971 0.00064662836
13.25071 0.00064448282
13.25171 0.0006423264
13.25271 0.0006401591699999999
13.25371 0.00063798116
13.25471 0.00063579246
13.25571 0.0006335931200000001
13.25671 0.00063138327
13.25771 0.00062916297
13.25871 0.0006269323
13.25971 0.0006246913499999999
13.26071 0.00062244021
13.26171 0.00062017898
13.26271 0.00061790774
13.26371 0.00061562664
13.26471 0.00061333571
13.26571 0.0006110351
13.26671 0.00060872489
13.26771 0.00060640518
13.26871 0.00060407606
13.26971 0.00060173761
13.27071 0.00059938989
13.27171 0.00059703302
13.27271 0.00059466706
13.27371 0.0005922920999999999
13.27471 0.00058990818
13.27571 0.00058751539
13.27671 0.00058511378
13.27771 0.00058270339
13.27871 0.00058028431
13.27971 0.0005778566000000001
13.28071 0.00057542029
13.28171 0.00057297543
13.28271 0.00057052212
13.28371 0.00056806039
13.28471 0.0005655902900000001
13.28571 0.00056311192
13.28671 0.00056062531
13.28771 0.00055813057
13.28871 0.00055562773
13.28971 0.00055311684
13.29071 0.000550598
13.29171 0.00054807124
13.29271 0.0005455366600000001
13.29371 0.0005429943
13.29471 0.00054044426
13.29571 0.00053788658
13.29671 0.00053532135
13.29771 0.00053274857
13.29871 0.00053016838
13.29971 0.00052758078
13.30071 0.0005249858100000001
13.30171 0.00052238356
13.30271 0.00051977408
13.30371 0.0005171573800000001
13.30471 0.00051453353
13.30571 0.00051190259
13.30671 0.0005092645600000001
13.30771 0.00050661947
13.30871 0.00050396739
13.30971 0.0005013083400000001
13.31071 0.00049864238
13.31171 0.00049596956
13.31271 0.0004932899200000001
13.31371 0.0004906035
13.31471 0.00048791039
13.31571 0.0004852106
13.31671 0.00048250422
13.31771 0.00047979129
13.31871 0.0004770719
13.31971 0.00047434610000000004
13.32071 0.00047161398
13.32171 0.00046887562
13.32271 0.00046613108999999997
13.32371 0.00046338046
13.32471 0.00046062382
13.32571 0.00045786123
13.32671 0.00045509278
13.32771 0.00045231854999999997
13.32871 0.00044953858000000005
13.32971 0.00044675297999999995
13.33071 0.00044396179
13.33171 0.00044116509
13.33271 0.00043836289
13.33371 0.00043555528000000003
13.33471 0.00043274226
13.33571 0.00042992392000000003
13.33671 0.00042710026
13.33771 0.00042427127
13.33871 0.00042143706
13.33971 0.00041859757
13.34071 0.00041575286
13.34171 0.00041290295
13.34271 0.00041004787
13.34371 0.00040718760000000003
13.34471 0.00040432215000000003
13.34571 0.00040145155
13.34671 0.00039857582
13.34771 0.00039569500000000005
13.34871 0.00039280908000000005
13.34971 0.00038991811000000005
13.35071 0.0003870221
13.35171 0.00038412109
13.35271 0.00038121511
13.35371 0.00037830418000000003
13.35471 0.00037538837
13.35571 0.00037246767999999996
13.35671 0.00036954216
13.35771 0.00036661186
13.35871 0.0003636768
13.35971 0.00036073704000000003
13.36071 0.0003577926
13.36171 0.00035484354
13.36271 0.00035188989
13.36371 0.00034893167
13.36471 0.00034596892
13.36571 0.00034300167000000004
13.36671 0.00034002994
13.36771 0.00033705378
13.36871 0.00033407321
13.36971 0.00033108824
13.37071 0.00032809892
13.37171 0.00032510525
13.37271 0.00032210728
13.37371 0.00031910502
13.37471 0.00031609848
13.37571 0.00031308768
13.37671 0.00031007269
13.37771 0.00030705348000000004
13.37871 0.00030403012
13.37971 0.00030100261
13.38071 0.00029797102000000004
13.38171 0.00029493535
13.38271 0.00029189564
13.38371 0.00028885192
13.38471 0.00028580423
13.38571 0.0002827526
13.38671 0.00027969706
13.38771 0.00027663764
13.38871 0.00027357437
13.38971 0.00027050726
13.39071 0.00026743635
13.39171 0.00026436164
13.39271 0.00026128316
13.39371 0.00025820091
13.39471 0.0002551149
13.39571 0.00025202514
13.39671 0.00024893161
13.39771 0.00024583433000000004
13.39871 0.00024273327
13.39971 0.00023962843
13.40071 0.00023651977999999998
13.40171 0.00023340733
13.40271 0.00023029104
13.40371 0.0002271709
13.40471 0.00022404690000000002
13.40571 0.00022091903999999998
13.40671 0.00021778727999999999
13.40771 0.00021465162
13.40871 0.00021151204000000002
13.40971 0.00020836856
13.41071 0.00020522116000000002
13.41171 0.00020206985
13.41271 0.00019891465
13.41371 0.00019575556999999998
13.41471 0.00019259262
13.41571 0.00018942582
13.41671 0.00018625518
13.41771 0.00018308075
13.41871 0.00017990254
13.41971 0.00017672061
13.42071 0.00017353497
13.42171 0.00017034565
13.42271 0.0001671527
13.42371 0.00016395616
13.42471 0.00016075604
13.42571 0.00015755237999999998
13.42671 0.00015434522
13.42771 0.00015113457
13.42871 0.00014792045999999998
13.42971 0.00014470291
13.43071 0.00014148195
13.43171 0.00013825759
13.43271 0.00013502984
13.43371 0.0001317987
13.43471 0.00012856419
13.43571 0.00012532632
13.43671 0.00012208509000000001
13.43771 0.0001188405
13.43871 0.00011559255
13.43971 0.00011234123
13.44071 0.00010908655
13.44171 0.00010582849999999998
13.44271 0.00010256707999999999
13.44371 9.9302292e-05
13.44471 9.603411400000001e-05
13.44571 9.2762542e-05
13.44671 8.9487571e-05
13.44771 8.6209189e-05
13.44871 8.2927386e-05
13.44971 7.964214900000001e-05
13.45071 7.6353467e-05
13.45171 7.3061318e-05
13.45271 6.9765684e-05
13.45371 6.6466549e-05
13.45471 6.316389e-05
13.45571 5.9857678e-05
13.45671 5.654789000000001e-05
13.45771 5.3234504e-05
13.45871 4.9917486e-05
13.45971 4.659681e-05
13.46071 4.3272445e-05
13.46171 3.9944362e-05
13.46271 3.6612533e-05
13.46371 3.3276933e-05
13.46471 2.9937535999999998e-05
13.46571 2.6594319e-05
13.46671 2.3247262e-05
13.46771 1.9896351e-05
13.46871 1.6541576000000002e-05
13.46971 1.3182930000000001e-05
13.47071 9.8204126e-06
13.47171 6.4540295e-06
13.47271 3.0837903e-06
13.47371 -2.9028977e-07
13.47471 -3.6681897e-06
13.47571 -7.0498835e-06
13.47671 -1.0435340000000001e-05
13.47771 -1.3824525999999999e-05
13.47871 -1.7217398e-05
13.47971 -2.0613918000000002e-05
13.48071 -2.4014039e-05
13.48171 -2.7417720999999997e-05
13.48271 -3.0824913e-05
13.48371 -3.4235568999999996e-05
13.48471 -3.7649647e-05
13.48571 -4.1067102e-05
13.48671 -4.4487891e-05
13.48771 -4.7911976e-05
13.48871 -5.1339327e-05
13.48971 -5.4769913e-05
13.49071 -5.8203705e-05
13.49171 -6.1640679e-05
13.49271 -6.508082e-05
13.49371 -6.852411600000001e-05
13.49471 -7.1970561e-05
13.49571 -7.542014900000001e-05
13.49671 -7.887288699999999e-05
13.49771 -8.2328773e-05
13.49871 -8.5787821e-05
13.49971 -8.9250034e-05
13.50071 -9.271543e-05
13.50171 -9.6184021e-05
13.50271 -9.9655836e-05
13.50371 -0.00010313087999999999
13.50471 -0.00010660917000000001
13.50571 -0.00011009074000000001
13.50671 -0.00011357561
13.50771 -0.00011706378
13.50871 -0.00012055528
13.50971 -0.00012405013
13.51071 -0.00012754834
13.51171 -0.00013104993999999998
13.51271 -0.00013455493999999998
13.51371 -0.00013806335
13.51471 -0.00014157519
13.51571 -0.00014509045
13.51671 -0.00014860916
13.51771 -0.00015213132
13.51871 -0.00015565694
13.51971 -0.00015918602
13.52071 -0.00016271856
13.52171 -0.00016625456
13.52271 -0.00016979402
13.52371 -0.00017333693
13.52471 -0.00017688329
13.52571 -0.00018043307
13.52671 -0.00018398626000000001
13.52771 -0.00018754284
13.52871 -0.0001911028
13.52971 -0.00019466609
13.53071 -0.00019823267
13.53171 -0.0002018025
13.53271 -0.00020537555000000002
13.53371 -0.00020895175
13.53471 -0.00021253106000000002
13.53571 -0.00021611343
13.53671 -0.00021969877
13.53771 -0.00022328704
13.53871 -0.00022687817999999998
13.53971 -0.00023047212
13.54071 -0.00023406875999999998
13.54171 -0.00023766806
13.54271 -0.00024126996
13.54371 -0.00024487435
13.54471 -0.00024848121
13.54571 -0.00025209044000000004
13.54671 -0.00025570203
13.54771 -0.00025931586
13.54871 -0.00026293192
13.54971 -0.00026655014000000004
13.55071 -0.00027017048999999996
13.55171 -0.00027379294
13.55271 -0.00027741744
13.55371 -0.00028104396
13.55471 -0.00028467248
13.55571 -0.000288303
13.55671 -0.00029193548
13.55771 -0.00029556991
13.55871 -0.00029920629
13.55971 -0.00030284461
13.56071 -0.00030648487
13.56171 -0.00031012703000000004
13.56271 -0.00031377112
13.56371 -0.00031741713000000004
13.56471 -0.00032106504
13.56571 -0.00032471487
13.56671 -0.00032836658
13.56771 -0.00033202016
13.56871 -0.0003356756
13.56971 -0.00033933288000000003
13.57071 -0.00034299198
13.57171 -0.00034665288
13.57271 -0.00035031552999999997
13.57371 -0.00035397991000000003
13.57471 -0.00035764597
13.57571 -0.00036131366
13.57671 -0.00036498298
13.57771 -0.00036865382999999997
13.57871 -0.00037232617
13.57971 -0.00037599996
13.58071 -0.00037967513
13.58171 -0.00038335161000000004
13.58271 -0.00038702933
13.58371 -0.00039070828
13.58471 -0.00039438832999999995
13.58571 -0.00039806941
13.58671 -0.0004017515
13.58771 -0.00040543446000000004
13.58871 -0.00040911823
13.58971 -0.00041280272999999994
13.59071 -0.00041648786
13.59171 -0.00042017359
13.59271 -0.00042385977
13.59371 -0.00042754632
13.59471 -0.00043123318000000004
13.59571 -0.00043492023
13.59671 -0.00043860737
13.59771 -0.00044229446
13.59871 -0.00044598146
13.59971 -0.00044966823
13.60071 -0.00045335469
13.60171 -0.00045704073000000004
13.60271 -0.00046072623
13.60371 -0.00046441114
13.60471 -0.00046809532000000005
13.60571 -0.00047177869
13.60671 -0.00047546114000000003
13.60771 -0.00047914263999999994
13.60871 -0.00048282304
13.60971 -0.00048650231000000005
13.61071 -0.00049018031
13.61171 -0.00049385703
13.61271 -0.00049753235
13.61371 -0.0005012062
13.61471 -0.00050487856
13.61571 -0.00050854937
13.61671 -0.00051221855
13.61771 -0.0005158859899999999
13.61871 -0.00051955171
13.61971 -0.00052321566
13.62071 -0.00052687774
13.62171 -0.00053053791
13.62271 -0.00053419608
13.62371 -0.00053785225
13.62471 -0.00054150632
13.62571 -0.00054515826
13.62671 -0.00054880798
13.62771 -0.00055245537
13.62871 -0.00055610039
13.62971 -0.0005597429699999999
13.63071 -0.00056338304
13.63171 -0.00056702047
13.63271 -0.0005706551700000001
13.63371 -0.00057428711
13.63471 -0.0005779160799999999
13.63571 -0.00058154205
13.63671 -0.00058516489
13.63771 -0.00058878445
13.63871 -0.00059240065
13.63971 -0.00059601339
13.64071 -0.00059962254
13.64171 -0.0006032279499999999
13.64271 -0.0006068295099999999
13.64371 -0.0006104270600000001
13.64471 -0.00061402052
13.64571 -0.00061760975
13.64671 -0.00062119457
13.64771 -0.00062477488
13.64871 -0.00062835061
13.64971 -0.0006319215600000001
13.65071 -0.00063548759
13.65171 -0.00063904863
13.65271 -0.00064260448
13.65371 -0.00064615501
13.65471 -0.0006497001299999999
13.65571 -0.00065323966
13.65671 -0.0006567735
13.65771 -0.00066030148
13.65871 -0.00066382349
13.65971 -0.00066733937
13.66071 -0.00067084902
13.66171 -0.00067435226
13.66271 -0.0006778489899999999
13.66371 -0.0006813390900000001
13.66471 -0.00068482236
13.66571 -0.00068829872
13.66671 -0.00069176804
13.66771 -0.00069523016
13.66871 -0.00069868502
13.66971 -0.0007021324600000001
13.67071 -0.00070557235
13.67171 -0.0007090045999999999
13.67271 -0.00071242907
13.67371 -0.00071584568
13.67471 -0.00071925433
13.67571 -0.00072265489
13.67671 -0.00072604726
13.67771 -0.00072943135
13.67871 -0.00073280708
13.67971 -0.0007361743
13.68071 -0.00073953292
13.68171 -0.00074288287
13.68271 -0.00074622399
13.68371 -0.00074955624
13.68471 -0.00075287944
13.68571 -0.00075619355
13.68671 -0.0007594983799999999
13.68771 -0.00076279384
13.68871 -0.0007660798500000001
13.68971 -0.0007693562099999999
13.69071 -0.00077262275
13.69171 -0.0007758794700000001
13.69271 -0.00077912609
13.69371 -0.00078236253
13.69471 -0.0007855886
13.69571 -0.00078880412
13.69671 -0.000792009
13.69771 -0.00079520296
13.69871 -0.0007983859199999999
13.69971 -0.00080155769
13.70071 -0.0008047180899999999
13.70171 -0.00080786695
13.70271 -0.0008110040699999999
13.70371 -0.00081412936
13.70471 -0.00081724256
13.70571 -0.00082034358
13.70671 -0.00082343213
13.70771 -0.0008265081299999999
13.70871 -0.0008295713999999999
13.70971 -0.0008326218400000001
13.71071 -0.00083565919
13.71171 -0.0008386833500000001
13.71271 -0.0008416941499999999
13.71371 -0.00084469148
13.71471 -0.0008476750699999999
13.71571 -0.00085064485
13.71671 -0.0008536007
13.71771 -0.00085654237
13.71871 -0.0008594697600000001
13.71971 -0.0008623827900000001
13.72071 -0.0008652812500000001
13.72171 -0.00086816499
13.72271 -0.0008710339
13.72371 -0.0008738878
13.72471 -0.00087672661
13.72571 -0.0008795502299999999
13.72671 -0.00088235838
13.72771 -0.00088515108
13.72871 -0.00088792804
13.72971 -0.00089068926
13.73071 -0.0008934345699999999
13.73171 -0.00089616378
13.73271 -0.0008988768999999999
13.73371 -0.00090157373
13.73471 -0.0009042541000000001
13.73571 -0.00090691801
13.73671 -0.00090956528
13.73771 -0.00091219572
13.73871 -0.00091480933
13.73971 -0.00091740594
13.74071 -0.0009199853599999999
13.74171 -0.0009225475899999999
13.74271 -0.0009250923500000001
13.74371 -0.0009276196599999999
13.74471 -0.0009301293199999999
13.74571 -0.0009326211500000001
13.74671 -0.00093509507
13.74771 -0.00093755098
13.74871 -0.0009399886
13.74971 -0.00094240786
13.75071 -0.00094480856
13.75171 -0.00094719053
13.75271 -0.00094955358
13.75371 -0.0009518976200000001
13.75471 -0.00095422238
13.75571 -0.00095652767
13.75671 -0.0009588133300000001
13.75771 -0.0009610791499999999
13.75871 -0.00096332496
13.75971 -0.00096555059
13.76071 -0.0009677557500000001
13.76171 -0.00096994036
13.76271 -0.0009721041399999999
13.76371 -0.000974247
13.76471 -0.00097636876
13.76571 -0.00097846914
13.76671 -0.0009805480699999999
13.76771 -0.00098260534
13.76871 -0.00098464088
13.76971 -0.0009866544099999999
13.77071 -0.0009886458400000001
13.77171 -0.00099061508
13.77271 -0.00099256195
13.77371 -0.00099448635
13.77471 -0.00099638819
13.77571 -0.0009982673
13.77671 -0.0010001236
13.77771 -0.0010019569
13.77871 -0.0010037673
13.77971 -0.0010055544
13.78071 -0.0010073184
13.78171 -0.001009059
13.78271 -0.0010107761
13.78371 -0.0010124697999999998
13.78471 -0.0010141398000000001
13.78571 -0.0010157861
13.78671 -0.0010174084
13.78771 -0.0010190069
13.78871 -0.0010205813
13.78971 -0.0010221314999999999
13.79071 -0.0010236575
13.79171 -0.0010251591000000001
13.79271 -0.0010266362
13.79371 -0.0010280887
13.79471 -0.0010295165
13.79571 -0.0010309195
13.79671 -0.0010322976
13.79771 -0.0010336505999999999
13.79871 -0.0010349785
13.79971 -0.0010362811
13.80071 -0.0010375583
13.80171 -0.00103881
13.80271 -0.0010400360999999999
13.80371 -0.0010412365
13.80471 -0.001042411
13.80571 -0.0010435595
13.80671 -0.0010446819
13.80771 -0.001045778
13.80871 -0.0010468478
13.80971 -0.001047891
13.81071 -0.0010489075
13.81171 -0.0010498971
[truncated: 218,818 more chars]
