# Supplementary material for: 2D Synthetic dataset of numerical simulations of long-period seismicity in a volcanic edifice and related sensitivity kernels
Source: Data Brief. 2021 Jan 25;34:106673. doi: 10.1016/j.dib.2020.106673 (PMC7841316; doi:10.1016/j.dib.2020.106673)
Supplement: Supplementary Data S1 — Supplementary Raw Research Data. This is open data under the CC BY license http://creativecommons.org/licenses/by/4.0/ [file mmc1.zip › Dataset/OUTPUT_SEISMOGRAMS/9000_3000/disp_X_homo_6000_1904_SVF7e-1Hz.semd]

-1.714286 0.0
-1.713286 0.0
-1.712286 0.0
-1.711286 0.0
-1.710286 0.0
-1.709286 0.0
-1.708286 0.0
-1.707286 0.0
-1.706286 0.0
-1.705286 0.0
-1.704286 0.0
-1.703286 0.0
-1.702286 0.0
-1.701286 4.8344108e-36
-1.700286 1.0175008000000001e-34
-1.699286 1.0936323e-33
-1.698286 7.8874936e-33
-1.697286 4.2353887999999994e-32
-1.696286 1.7778434e-31
-1.695286 5.903722e-31
-1.694286 1.4922166000000002e-30
-1.693286 2.3062193e-30
-1.692286 -2.004944e-30
-1.691286 -3.2950252e-29
-1.690286 -1.6113544999999999e-28
-1.689286 -5.8325366e-28
-1.688286 -1.7834035999999998e-27
-1.687286 -4.8363429e-27
-1.686286 -1.1920291e-26
-1.685286 -2.7092632e-26
-1.684286 -5.7319883e-26
-1.683286 -1.136187e-25
-1.682286 -2.1194204e-25
-1.681286 -3.7314495999999995e-25
-1.680286 -6.2104149e-25
-1.679286 -9.7732717e-25
-1.678286 -1.4521544e-24
-1.677286 -2.0295938000000002e-24
-1.676286 -2.64826e-24
-1.675286 -3.1790743e-24
-1.674286 -3.404345e-24
-1.673286 -3.0046547e-24
-1.672286 -1.5617760000000001e-24
-1.671286 1.4139814e-24
-1.670286 6.4259192000000004e-24
-1.669286 1.3902183e-23
-1.668286 2.4084820999999997e-23
-1.667286 3.6917236e-23
-1.666286 5.1962968e-23
-1.665286 6.839809099999999e-23
-1.664286 8.512145400000001e-23
-1.663286 1.0101684999999999e-22
-1.662286 1.1537558e-22
-1.661286 1.2844699e-22
-1.660286 1.4203180000000001e-22
-1.659286 1.5997928999999998e-22
-1.658286 1.8840805000000002e-22
-1.657286 2.3546056e-22
-1.656286 3.104387e-22
-1.655286 4.2226237e-22
-1.654286 5.7734446e-22
-1.653286 7.7716162e-22
-1.652286 1.0159882e-21
-1.651286 1.2793965000000001e-21
-1.650286 1.5441509000000001e-21
-1.649286 1.7799965e-21
-1.648286 1.9535249999999998e-21
-1.647286 2.0338303000000002e-21
-1.646286 1.9990929999999998e-21
-1.645286 1.8426975e-21
-1.644286 1.5771234e-21
-1.643286 1.2338314000000001e-21
-1.642286 8.577968600000001e-22
-1.641286 4.962408000000001e-22
-1.640286 1.8236666999999999e-22
-1.639286 -8.3705705e-23
-1.638286 -3.5349914e-22
-1.637286 -7.4444449e-22
-1.636286 -1.446604e-21
-1.635286 -2.7202671999999997e-21
-1.634286 -4.8855169e-21
-1.633286 -8.3079871e-21
-1.632286 -1.3387752e-20
-1.631286 -2.0559538000000002e-20
-1.630286 -3.0311159e-20
-1.629286 -4.3222626000000004e-20
-1.628286 -6.0020854e-20
-1.627286 -8.1635224e-20
-1.626286 -1.0922959e-19
-1.625286 -1.4417955e-19
-1.624286 -1.879627e-19
-1.623286 -2.4193775e-19
-1.622286 -3.0700558e-19
-1.621286 -3.8317198999999997e-19
-1.620286 -4.6906343e-19
-1.619286 -5.614774400000001e-19
-1.618286 -6.5507022e-19
-1.617286 -7.422863600000001e-19
-1.616286 -8.1361517e-19
-1.615286 -8.582088499999999e-19
-1.614286 -8.6482735e-19
-1.613286 -8.2299131e-19
-1.612286 -7.2414469e-19
-1.611286 -5.625749500000001e-19
-1.610286 -3.3582757e-19
-1.609286 -4.4400767000000006e-20
-1.608286 3.0938631000000003e-19
-1.607286 7.2329658e-19
-1.606286 1.1976099e-18
-1.605286 1.7376774e-18
-1.604286 2.3560631e-18
-1.603286 3.0737175e-18
-1.602286 3.9197162e-18
-1.601286 4.9292956e-18
-1.600286 6.1402114e-18
-1.599286 7.5877439e-18
-1.598286 9.298946e-18
-1.597286 1.1286846e-17
-1.596286 1.3545291e-17
-1.595286 1.6044861e-17
-1.594286 1.872991e-17
-1.593286 2.1516349e-17
-1.592286 2.4289453e-17
-1.591286 2.6900851999999997e-17
-1.590286 2.9164202e-17
-1.589286 3.0849616e-17
-1.588286 3.1678068e-17
-1.587286 3.1318082e-17
-1.586286 2.9388016e-17
-1.585286 2.5467759e-17
-1.584286 1.9123119e-17
-1.583286 9.944656800000001e-18
-1.582286 -2.4000256e-18
-1.581286 -1.8105038e-17
-1.580286 -3.7164331e-17
-1.579286 -5.932064199999999e-17
-1.578286 -8.4038329e-17
-1.577286 -1.1051227e-16
-1.576286 -1.3772134e-16
-1.575286 -1.6452827e-16
-1.574286 -1.8981874e-16
-1.573286 -2.1266294e-16
-1.572286 -2.3247433e-16
-1.571286 -2.4913445e-16
-1.570286 -2.6305240999999997e-16
-1.569286 -2.7513332e-16
-1.568286 -2.8664137e-16
-1.567286 -2.9896013e-16
-1.566286 -3.1327185e-16
-1.565286 -3.3019464e-16
-1.564286 -3.4943029e-16
-1.563286 -3.6947945000000004e-16
-1.562286 -3.8747621000000003e-16
-1.561286 -3.9917833999999996e-16
-1.560286 -3.9912668000000004e-16
-1.559286 -3.8096097e-16
-1.558286 -3.3785431e-16
-1.557286 -2.630125e-16
-1.556286 -1.5017961e-16
-1.555286 5.899916099999999e-18
-1.554286 2.0909181999999998e-16
-1.553286 4.6155665e-16
-1.552286 7.634845599999999e-16
-1.551286 1.1128403e-15
-1.550286 1.5050798e-15
-1.549286 1.9328245e-15
-1.548286 2.3855192e-15
-1.547286 2.8491555e-15
-1.546286 3.3061886e-15
-1.545286 3.735809e-15
-1.544286 4.1147185999999994e-15
-1.543286 4.4185106e-15
-1.542286 4.6236442e-15
-1.541286 4.7098662e-15
-1.540286 4.6627764e-15
-1.539286 4.4760993000000004e-15
-1.538286 4.1531428e-15
-1.537286 3.7069479999999996e-15
-1.536286 3.1587513e-15
-1.535286 2.5346252e-15
-1.534286 1.8604864000000002e-15
-1.533286 1.1560244e-15
-1.532286 4.2842860000000005e-16
-1.531286 -3.3297821e-16
-1.530286 -1.1600433e-15
-1.529286 -2.1060263e-15
-1.528286 -3.2421582e-15
-1.527286 -4.6504369e-15
-1.526286 -6.413216e-15
-1.525286 -8.6007534e-15
-1.524286 -1.1258334000000001e-14
-1.523286 -1.4394786e-14
-1.522286 -1.7974088e-14
-1.521286 -2.1911322e-14
-1.520286 -2.6073529999999998e-14
-1.519286 -3.0285216e-14
-1.518286 -3.4337473999999996e-14
-1.517286 -3.7999177e-14
-1.516286 -4.1028487e-14
-1.515286 -4.3183214e-14
-1.514286 -4.4229132999999996e-14
-1.513286 -4.3946327e-14
-1.512286 -4.213445e-14
-1.511286 -3.8618532e-14
-1.510286 -3.3257091999999995e-14
-1.509286 -2.5953907e-14
-1.508286 -1.6673723000000002e-14
-1.507286 -5.4606811e-15
-1.506286 7.5434637e-15
-1.505286 2.2085609e-14
-1.504286 3.7796984e-14
-1.503286 5.4202734000000005e-14
-1.502286 7.0748215e-14
-1.501286 8.6841968e-14
-1.500286 1.0191183e-13
-1.499286 1.1546692e-13
-1.498286 1.2715550000000001e-13
-1.497286 1.3680725e-13
-1.496286 1.4444918999999999e-13
-1.495286 1.5028785e-13
-1.494286 1.546552e-13
-1.493286 1.5792261e-13
-1.492286 1.6039366e-13
-1.491286 1.6219247e-13
-1.490286 1.6316703000000002e-13
-1.489286 1.6282675e-13
-1.488286 1.6032955e-13
-1.487286 1.5452607e-13
-1.486286 1.4405929e-13
-1.485286 1.2750754e-13
-1.484286 1.0355105e-13
-1.483286 7.113677e-14
-1.482286 2.9616745000000003e-14
-1.481286 -2.1159893e-14
-1.480286 -8.0811718e-14
-1.479286 -1.4844516999999999e-13
-1.478286 -2.2271696e-13
-1.477286 -3.0191683e-13
-1.476286 -3.8404563e-13
-1.475286 -4.6686686e-13
-1.474286 -5.4791961e-13
-1.473286 -6.244956200000001e-13
-1.472286 -6.9359911e-13
-1.471286 -7.519211400000001e-13
-1.470286 -7.9586733e-13
-1.469286 -8.2167439e-13
-1.468286 -8.2563783e-13
-1.467286 -8.0444972e-13
-1.466286 -7.5561759e-13
-1.465286 -6.779066799999999e-13
-1.464286 -5.7172776e-13
-1.463286 -4.3938475e-13
-1.462286 -2.8510602e-13
-1.461286 -1.1481093e-13
-1.460286 6.4393086e-14
-1.459286 2.4493766e-13
-1.458286 4.1964934e-13
-1.457286 5.8260205e-13
-1.456286 7.298185e-13
-1.455286 8.5968508e-13
-1.454286 9.7298505e-13
-1.453286 1.072519e-12
-1.452286 1.1623563e-12
-1.451286 1.2468352e-12
-1.450286 1.3294854999999998e-12
-1.449286 1.4120696999999999e-12
-1.448286 1.4939279e-12
-1.447286 1.5717561999999998e-12
-1.446286 1.6398645999999999e-12
-1.445286 1.690867e-12
-1.444286 1.7166612e-12
-1.443286 1.7094939e-12
-1.442286 1.6628859e-12
-1.441286 1.5722219e-12
-1.440286 1.4348918e-12
-1.439286 1.2499789e-12
-1.438286 1.0176167e-12
-1.437286 7.3823521e-13
-1.436286 4.1197476e-13
-1.435286 3.8536937e-14
-1.434286 -3.8234462e-13
-1.433286 -8.497703e-13
-1.432286 -1.3600147e-12
-1.431286 -1.9046538999999998e-12
-1.430286 -2.4689216e-12
-1.429286 -3.0307838e-12
-1.428286 -3.5611613e-12
-1.427286 -4.0255607e-12
-1.426286 -4.3871245e-12
-1.425286 -4.61081e-12
-1.424286 -4.6681277e-12
-1.423286 -4.5416768e-12
-1.422286 -4.2286402e-12
-1.421286 -3.7424978e-12
-1.420286 -3.1124768e-12
-1.419286 -2.3806281e-12
-1.418286 -1.5968625999999998e-12
-1.417286 -8.126793200000001e-13
-1.416286 -7.4619902e-14
-1.415286 5.814170500000001e-13
-1.414286 1.1339794999999999e-12
-1.413286 1.5772919e-12
-1.412286 1.9197107e-12
-1.411286 2.1797609e-12
-1.410286 2.3806118e-12
-1.409286 2.5442041e-12
-1.408286 2.6863215e-12
-1.407286 2.8137257e-12
-1.406286 2.9240075000000004e-12
-1.405286 3.0081833e-12
-1.404286 3.0553871e-12
-1.403286 3.0584415e-12
-1.402286 3.0187624e-12
-1.401286 2.9490899e-12
-1.400286 2.8729277e-12
-1.399286 2.8202924e-12
-1.398286 2.8202699e-12
-1.397286 2.8917603e-12
-1.396286 3.034464e-12
-1.395286 3.2224318e-12
-1.394286 3.4022596000000003e-12
-1.393286 3.4972719999999996e-12
-1.392286 3.4178721000000003e-12
-1.391286 3.0769027000000003e-12
-1.390286 2.4075989999999998e-12
-1.389286 1.3808212e-12
-1.388286 1.7975339e-14
-1.387286 -1.6035279000000001e-12
-1.386286 -3.3542694e-12
-1.385286 -5.066577e-12
-1.384286 -6.5564253e-12
-1.383286 -7.650114900000001e-12
-1.382286 -8.2111448e-12
-1.381286 -8.1623171e-12
-1.380286 -7.4987413e-12
-1.379286 -6.2889316e-12
-1.378286 -4.6634327e-12
-1.377286 -2.7928628000000003e-12
-1.376286 -8.5948806e-13
-1.375286 9.7209533e-13
-1.374286 2.5792357e-12
-1.373286 3.8954195000000005e-12
-1.372286 4.911386700000001e-12
-1.371286 5.6629726e-12
-1.370286 6.2084859e-12
-1.369286 6.6009738e-12
-1.368286 6.8622225e-12
-1.367286 6.9653457e-12
-1.366286 6.8312801e-12
-1.365286 6.3415683e-12
-1.364286 5.3661096e-12
-1.363286 3.8008134e-12
-1.362286 1.6071467999999998e-12
-1.361286 -1.1558053e-12
-1.360286 -4.3155495e-12
-1.359286 -7.592785e-12
-1.358286 -1.0632227000000001e-11
-1.357286 -1.3054332e-11
-1.356286 -1.4519703e-11
-1.355286 -1.4794264e-11
-1.354286 -1.3801956999999999e-11
-1.353286 -1.1652934e-11
-1.352286 -8.639206200000001e-12
-1.351286 -5.1957082000000005e-12
-1.350286 -1.8316600000000003e-12
-1.349286 9.5645597e-13
-1.348286 2.7743736e-12
-1.347286 3.4044788e-12
-1.346286 2.8496275e-12
-1.345286 1.3360878000000002e-12
-1.344286 -7.268734499999999e-13
-1.343286 -2.8244598e-12
-1.342286 -4.4366004e-12
-1.341286 -5.1413043e-12
-1.340286 -4.6998521e-12
-1.339286 -3.1054243999999996e-12
-1.338286 -5.836957e-13
-1.337286 2.4563225e-12
-1.336286 5.5122461e-12
-1.335286 8.1008557e-12
-1.334286 9.8691176e-12
-1.333286 1.0678685e-11
-1.332286 1.0643387e-11
-1.331286 1.0108522000000001e-11
-1.330286 9.5730973e-12
-1.329286 9.5690952e-12
-1.328286 1.052244e-11
-1.327286 1.26263e-11
-1.326286 1.5756876e-11
-1.325286 1.9454717999999998e-11
-1.324286 2.2981847e-11
-1.323286 2.544903e-11
-1.322286 2.5991611e-11
-1.321286 2.3959957e-11
-1.320286 1.9084567e-11
-1.319286 1.1578186e-11
-1.318286 2.1477742e-12
-1.317286 -8.0936417e-12
-1.316286 -1.7804729000000002e-11
-1.315286 -2.5652972000000003e-11
-1.314286 -3.0566290999999996e-11
-1.313286 -3.1948172e-11
-1.312286 -2.9809664e-11
-1.311286 -2.4786046e-11
-1.310286 -1.8028211e-11
-1.309286 -1.0984459e-11
-1.308286 -5.1123632e-12
-1.307286 -1.5773163e-12
-1.306286 -1.0003531e-12
-1.305286 -3.3108973e-12
-1.304286 -7.740937199999999e-12
-1.303286 -1.2969149e-11
-1.302286 -1.7392087e-11
-1.301286 -1.9471257e-11
-1.300286 -1.808588e-11
-1.299286 -1.2816009999999998e-11
-1.298286 -4.0912965e-12
-1.297286 6.8342969e-12
-1.296286 1.8086656999999998e-11
-1.295286 2.7521513000000003e-11
-1.294286 3.3154287e-11
-1.293286 3.3583141e-11
-1.292286 2.8315113e-11
-1.291286 1.7920972e-11
-1.290286 3.9766391e-12
-1.289286 -1.1207748e-11
-1.288286 -2.5024918e-11
-1.287286 -3.5089583000000003e-11
-1.286286 -3.9733592e-11
-1.285286 -3.8370579e-11
-1.284286 -3.164585e-11
-1.283286 -2.1328679e-11
-1.282286 -9.9571284e-12
-1.281286 -2.991476e-13
-1.280286 5.2633088999999995e-12
-1.279286 5.2978065e-12
-1.278286 -2.9285671e-13
-1.277286 -1.0157321e-11
-1.276286 -2.1696394e-11
-1.275286 -3.1554653e-11
-1.274286 -3.6316027e-11
-1.273286 -3.3267531999999996e-11
-1.272286 -2.1072381e-11
-1.271286 -2.0296255999999997e-13
-1.270286 2.6974335e-11
-1.269286 5.6503933e-11
-1.268286 8.3497965e-11
-1.267286 1.0303203e-10
-1.266286 1.1111054999999999e-10
-1.265286 1.0550874e-10
-1.264286 8.631308e-11
-1.263286 5.6035108e-11
-1.262286 1.9254768999999998e-11
-1.261286 -1.8156456e-11
-1.260286 -5.009415700000001e-11
-1.259286 -7.1359542e-11
-1.258286 -7.8651853e-11
-1.257286 -7.1210225e-11
-1.256286 -5.0965281e-11
-1.255286 -2.2157172999999997e-11
-1.254286 9.5142949e-12
-1.253286 3.8042489e-11
-1.252286 5.8336539e-11
-1.251286 6.7258769e-11
-1.250286 6.425331200000001e-11
-1.249286 5.1422169e-11
-1.248286 3.3018363e-11
-1.247286 1.4450102000000002e-11
-1.246286 9.9908248e-13
-1.245286 -3.4738043999999997e-12
-1.244286 2.452303e-12
-1.243286 1.7254934e-11
-1.242286 3.6620809e-11
-1.241286 5.4258197999999996e-11
-1.240286 6.322944000000001e-11
-1.239286 5.7542962000000006e-11
-1.238286 3.3672563e-11
-1.237286 -8.3325918e-12
-1.236286 -6.4416734e-11
-1.235286 -1.2690657e-10
-1.234286 -1.8569729e-10
-1.233286 -2.3004328000000002e-10
-1.232286 -2.5062376e-10
-1.231286 -2.4147732e-10
-1.230286 -2.0140437e-10
-1.229286 -1.3452362999999998e-10
-1.228286 -4.9826121e-11
-1.227286 4.023381e-11
-1.226286 1.2187395e-10
-1.225286 1.8245297e-10
-1.224286 2.127966e-10
-1.223286 2.089173e-10
-1.222286 1.7277012e-10
-1.221286 1.1187199000000001e-10
-1.220286 3.7836962e-11
-1.219286 -3.589779e-11
-1.218286 -9.6708058e-11
-1.217286 -1.3524856e-10
-1.216286 -1.4723919e-10
-1.215286 -1.3419146e-10
-1.214286 -1.0290802e-10
-1.213286 -6.3841901e-11
-1.212286 -2.8646508000000003e-11
-1.211286 -7.4287893e-12
-1.210286 -6.2972068e-12
-1.209286 -2.575255e-11
-1.208286 -6.030751e-11
-1.207286 -9.9470486e-11
-1.206286 -1.2993974e-10
-1.205286 -1.3858532e-10
-1.204286 -1.1560599e-10
-1.203286 -5.7180205e-11
-1.202286 3.2996948e-11
-1.201286 1.4369323e-10
-1.200286 2.5773775e-10
-1.199286 3.5500498e-10
-1.198286 4.1624729e-10
-1.197286 4.2703402000000004e-10
-1.196286 3.8099315e-10
-1.195286 2.8165481999999997e-10
-1.194286 1.4244695e-10
-1.193286 -1.5251654999999998e-11
-1.192286 -1.6570587e-10
-1.191286 -2.8342667e-10
-1.190286 -3.4791297000000004e-10
-1.189286 -3.4760396e-10
-1.188286 -2.822384e-10
-1.187286 -1.6311045e-10
-1.186286 -1.1115945e-11
-1.185286 1.4707685e-10
-1.184286 2.8401483e-10
-1.183286 3.7663943e-10
-1.182286 4.1063189999999994e-10
-1.181286 3.8304662999999997e-10
-1.180286 3.0268474e-10
-1.179286 1.881102e-10
-1.178286 6.3690199e-11
-1.177286 -4.554575e-11
-1.176286 -1.1917678e-10
-1.175286 -1.4569443e-10
-1.174286 -1.2492266e-10
-1.173286 -6.8013813e-11
-1.172286 5.0227566e-12
-1.171286 6.978284100000001e-11
-1.170286 1.0301111e-10
-1.169286 8.8062858e-11
-1.168286 1.9103221e-11
-1.167286 -9.690584899999999e-11
-1.166286 -2.4094318e-10
-1.165286 -3.8534289000000004e-10
-1.164286 -4.992704600000001e-10
-1.163286 -5.5518602e-10
-1.162286 -5.3497051e-10
-1.161286 -4.3440931999999997e-10
-1.160286 -2.6501858e-10
-1.159286 -5.2711805999999994e-11
-1.158286 1.6655877000000002e-10
-1.157286 3.5342256e-10
-1.156286 4.727131e-10
-1.155286 5.0058035e-10
-1.154286 4.2962941999999994e-10
-1.153286 2.7097343e-10
-1.152286 5.2677659e-11
-1.151286 -1.8521178999999999e-10
-1.150286 -3.9816358e-10
-1.149286 -5.4575277e-10
-1.148286 -5.9965696e-10
-1.147286 -5.494404e-10
-1.146286 -4.049136e-10
-1.145286 -1.9451707999999999e-10
-1.144286 4.0031812999999996e-11
-1.143286 2.5183117000000004e-10
-1.142286 3.9805238e-10
-1.141286 4.4852268999999996e-10
-1.140286 3.9189277e-10
-1.139286 2.3810652e-10
-1.138286 1.6618674e-11
-1.137286 -2.2933858000000001e-10
-1.136286 -4.5132791000000003e-10
-1.135286 -6.0540787e-10
-1.134286 -6.6099314e-10
-1.133286 -6.0704571e-10
-1.132286 -4.542886e-10
-1.131286 -2.3293435e-10
-1.130286 1.3658592999999998e-11
-1.129286 2.3813386e-10
-1.128286 3.9921295e-10
-1.127286 4.705898900000001e-10
-1.126286 4.4673748e-10
-1.125286 3.443216e-10
-1.124286 1.9881163e-10
-1.123286 5.6875809e-11
-1.122286 -3.3944691999999996e-11
-1.121286 -3.6168995000000004e-11
-1.120286 6.8394379e-11
-1.119286 2.7315697e-10
-1.118286 5.4632418e-10
-1.117286 8.3585326e-10
-1.116286 1.0790097e-09
-1.115286 1.2147561999999999e-09
-1.114286 1.1965573999999998e-09
-1.113286 1.0030061e-09
-1.112286 6.4402008e-10
-1.111286 1.6117149e-10
-1.110286 -3.7816278e-10
-1.109286 -8.919170100000001e-10
-1.108286 -1.2977317000000002e-09
-1.107286 -1.5279342e-09
-1.106286 -1.5422235000000002e-09
-1.105286 -1.3355615e-09
-1.104286 -9.3965747e-10
-1.103286 -4.1765489e-10
-1.102286 1.4704649e-10
-1.101286 6.6574645e-10
-1.100286 1.0603307e-09
-1.099286 1.2770381e-09
-1.098286 1.2954594999999998e-09
-1.097286 1.1310514e-09
-1.096286 8.307290599999999e-10
-1.095286 4.6247809999999995e-10
-1.094286 1.0112112e-10
-1.093286 -1.8685728e-10
-1.092286 -3.5633783e-10
-1.091286 -3.9180339000000004e-10
-1.090286 -3.0912889e-10
-1.089286 -1.5060452e-10
-1.088286 2.5716763e-11
-1.087286 1.6005796e-10
-1.086286 2.0531889999999998e-10
-1.085286 1.3870255e-10
-1.084286 -3.2026977e-11
-1.083286 -2.6915174e-10
-1.082286 -5.1253663e-10
-1.081286 -6.9268007e-10
-1.080286 -7.4664441e-10
-1.079286 -6.335317299999999e-10
-1.078286 -3.4614527e-10
-1.077286 8.3849426e-11
-1.076286 5.8870027e-10
-1.075286 1.0751316e-09
-1.074286 1.4409394e-09
-1.073286 1.5945641999999998e-09
-1.072286 1.4738649999999999e-09
-1.071286 1.0603362e-09
-1.070286 3.8577852e-10
-1.069286 -4.7017806e-10
-1.068286 -1.3915611e-09
-1.067286 -2.2446598000000003e-09
-1.066286 -2.9004372e-09
-1.065286 -3.2566397e-09
-1.064286 -3.2554893e-09
-1.063286 -2.8936341e-09
-1.062286 -2.2224817e-09
-1.061286 -1.338865e-09
-1.060286 -3.6783107e-10
-1.059286 5.5915355e-10
-1.058286 1.3264385e-09
-1.057286 1.8526758e-09
-1.056286 2.1021542e-09
-1.055286 2.0870307e-09
-1.054286 1.8603404e-09
-1.053286 1.5015059999999999e-09
-1.052286 1.0975555e-09
-1.051286 7.240682400000001e-10
-1.050286 4.2986929e-10
-1.049286 2.2864478999999998e-10
-1.048286 9.9159266e-11
-1.047286 -6.0987795e-12
-1.046286 -1.45839e-10
-1.045286 -3.7187224000000003e-10
-1.044286 -7.121173900000001e-10
-1.043286 -1.1586809e-09
-1.042286 -1.6639762e-09
-1.041286 -2.1461970999999998e-09
-1.040286 -2.5034801999999998e-09
-1.039286 -2.6341948e-09
-1.038286 -2.4593758e-09
-1.037286 -1.9426717e-09
-1.036286 -1.1034692999999999e-09
-1.035286 -2.0042521e-11
-1.034286 1.1785558e-09
-1.033286 2.33095e-09
-1.032286 3.2692522e-09
-1.031286 3.8476784e-09
-1.030286 3.9687094e-09
-1.029286 3.6018376e-09
-1.028286 2.7912051e-09
-1.027286 1.6504378999999999e-09
-1.026286 3.453546e-10
-1.025286 -9.3251509e-10
-1.024286 -1.9969259e-09
-1.023286 -2.6968981000000003e-09
-1.022286 -2.9403421e-09
-1.021286 -2.707186e-09
-1.020286 -2.0498523000000002e-09
-1.019286 -1.0813031e-09
-1.018286 4.6802639e-11
-1.017286 1.1715062999999999e-09
-1.016286 2.1462249e-09
-1.015286 2.8635355e-09
-1.014286 3.2690066e-09
-1.013286 3.3639053000000004e-09
-1.012286 3.1968934e-09
-1.011286 2.8470348e-09
-1.010286 2.402141e-09
-1.009286 1.9373284e-09
-1.008286 1.498481e-09
-1.007286 1.094163e-09
-1.006286 6.9763084e-10
-1.005286 2.5835755e-10
-1.004286 -2.7963766e-10
-1.003286 -9.5691302e-10
-1.002286 -1.7801044e-09
-1.001286 -2.7103429e-09
-1.000286 -3.6617705e-09
-0.9992857 -4.5112594e-09
-0.9982857 -5.1180667000000005e-09
-0.9972857 -5.3499687e-09
-0.9962857 -5.1108642e-09
-0.9952857 -4.3642673e-09
-0.9942857 -3.1476370000000004e-09
-0.9932857 -1.57407e-09
-0.9922857 1.797988e-10
-0.9912857 1.8982191000000002e-09
-0.9902857 3.3591765e-09
-0.9892857 4.3700446e-09
-0.9882857 4.7997023e-09
-0.9872857 4.6012673e-09
-0.9862857 3.8211972e-09
-0.9852857 2.5929254e-09
-0.9842857 1.1159866e-09
-0.9832857 -3.7578985000000006e-10
-0.9822857 -1.6514741e-09
-0.9812857 -2.5191351e-09
-0.9802857 -2.8546346000000003e-09
-0.9792857 -2.6183214e-09
-0.9782857 -1.8571148e-09
-0.9772857 -6.9217353e-10
-0.9762857 7.0504119e-10
-0.9752857 2.1434823e-09
-0.9742857 3.4441439000000005e-09
-0.9732857 4.4668311e-09
-0.9722857 5.1275172000000004e-09
-0.9712857 5.4037851e-09
-0.9702857 5.3283166e-09
-0.9692857 4.9727774e-09
-0.9682857 4.4262625e-09
-0.9672857 3.7733712e-09
-0.9662857 3.0767885e-09
-0.9652857 2.3680440999999997e-09
-0.9642857 1.648141e-09
-0.9632857 8.974343e-10
-0.9622857 9.198648799999999e-11
-0.9612857 -7.7792512e-10
-0.9602857 -1.6920699e-09
-0.9592857 -2.5917327e-09
-0.9582857 -3.3813431e-09
-0.9572857 -3.9410329e-09
-0.9562857 -4.1484368000000004e-09
-0.9552857 -3.9058545e-09
-0.9542857 -3.1673986e-09
-0.9532857 -1.9603126000000002e-09
-0.9522857 -3.9536777e-10
-0.9512857 1.3369561e-09
-0.9502857 2.9852596e-09
-0.9492857 4.2689196e-09
-0.9482857 4.9180861e-09
-0.9472857 4.715589e-09
-0.9462857 3.5337105e-09
-0.9452857 1.3593882e-09
-0.9442857 -1.6967804e-09
-0.9432857 -5.4097001e-09
-0.9422857 -9.4660231e-09
-0.9412857 -1.3503515e-08
-0.9402857 -1.7157394e-08
-0.9392857 -2.0106391999999997e-08
-0.9382857 -2.2111485999999998e-08
-0.9372857 -2.3041616e-08
-0.9362857 -2.288308e-08
-0.9352857 -2.1732144000000002e-08
-0.9342857 -1.9773171e-08
-0.9332857 -1.7246903999999998e-08
-0.9322857 -1.4414764e-08
-0.9312857 -1.1525259e-08
-0.9302857 -8.7875901e-09
-0.9292857 -6.3557173e-09
-0.9282857 -4.3238049e-09
-0.9272857 -2.7316415e-09
-0.9262857 -1.5767944e-09
-0.9252857 -8.292240200000001e-10
-0.9242857 -4.4409654000000004e-10
-0.9232857 -3.6949240999999996e-10
-0.9222857 -5.4741238e-10
-0.9212857 -9.085233400000001e-10
-0.9202857 -1.3630015e-09
-0.9192857 -1.791183e-09
-0.9182857 -2.0382149e-09
-0.9172857 -1.9163544e-09
-0.9162857 -1.2170993e-09
-0.9152857 2.6679488e-10
-0.9142857 2.7117019000000002e-09
-0.9132857 6.2302906e-09
-0.9122857 1.0841213000000001e-08
-0.9112857 1.6447368e-08
-0.9102857 2.2827969999999998e-08
-0.9092857 2.9647673e-08
-0.9082857 3.6483377e-08
-0.9072857 4.2866297e-08
-0.9062857 4.8334130999999993e-08
-0.9052857 5.2486232e-08
-0.9042857 5.50337e-08
-0.9032857 5.5836918e-08
-0.9022857 5.4924681e-08
-0.9012857 5.2491732999999995e-08
-0.9002857 4.8874932e-08
-0.8992857 4.4511317e-08
-0.8982857 3.9884074e-08
-0.8972857 3.5464107e-08
-0.8962857 3.1655228e-08
-0.8952857 2.8750210999999997e-08
-0.8942857 2.6902865999999996e-08
-0.8932857 2.6118757e-08
-0.8922857 2.6264127e-08
-0.8912857 2.7090111e-08
-0.8902857 2.8267341e-08
-0.8892857 2.9425137e-08
-0.8882857 3.0189637e-08
-0.8872857 3.0216287999999997e-08
-0.8862857 2.9213884e-08
-0.8852857 2.6959279000000003e-08
-0.8842857 2.3303739e-08
-0.8832857 1.8173207e-08
-0.8822857 1.1565261e-08
-0.8812857 3.5453064e-09
-0.8802857 -5.7563502999999996e-09
-0.8792857 -1.6146260999999998e-08
-0.8782857 -2.7369465e-08
-0.8772857 -3.9113091e-08
-0.8762857 -5.101445900000001e-08
-0.8752857 -6.2675887e-08
-0.8742857 -7.368734e-08
-0.8732857 -8.3656432e-08
-0.8722857 -9.2243452e-08
-0.8712857 -9.9197384e-08
-0.8702857 -1.0438771e-07
-0.8692857 -1.0782659e-07
-0.8682857 -1.0967649e-07
-0.8672857 -1.1024017e-07
-0.8662857 -1.0993237e-07
-0.8652857 -1.0923488000000001e-07
-0.8642857 -1.0863982e-07
-0.8632857 -1.0858783000000001e-07
-0.8622857 -1.0940889e-07
-0.8612857 -1.1127384999999999e-07
-0.8602857 -1.1416325000000001e-07
-0.8592857 -1.1785801999999999e-07
-0.8582857 -1.2195374e-07
-0.8572857 -1.2589672e-07
-0.8562857 -1.2903784e-07
-0.8552857 -1.3069721e-07
-0.8542857 -1.3023200999999998e-07
-0.8532857 -1.2709944999999998e-07
-0.8522857 -1.2090797e-07
-0.8512857 -1.1145166e-07
-0.8502857 -9.8725128e-08
-0.8492857 -8.2918927e-08
-0.8482857 -6.439751499999999e-08
-0.8472857 -4.3663786e-08
-0.8462857 -2.1314979e-08
-0.8452857 2.0050402e-09
-0.8442857 2.5652624e-08
-0.8432857 4.9026826999999994e-08
-0.8422857 7.1605216e-08
-0.8412857 9.2971852e-08
-0.8402857 1.1283702e-07
-0.8392857 1.3104882e-07
-0.8382857 1.4759689000000002e-07
-0.8372857 1.6260805e-07
-0.8362857 1.7633374e-07
-0.8352857 1.8912868999999999e-07
-0.8342857 2.0142077e-07
-0.8332857 2.1367192e-07
-0.8322857 2.2633198e-07
-0.8312857 2.3978737e-07
-0.8302857 2.5430903999999996e-07
-0.8292857 2.7000411e-07
-0.8282857 2.8677711e-07
-0.8272857 3.0430618e-07
-0.8262857 3.2203848e-07
-0.8252857 3.3920790999999997e-07
-0.8242857 3.5487515e-07
-0.8232857 3.6798804e-07
-0.8222857 3.7745669e-07
-0.8212857 3.8223651e-07
-0.8202857 3.814101e-07
-0.8192857 3.7425938000000004e-07
-0.8182857 3.6031895e-07
-0.8172857 3.3940502e-07
-0.8162857 3.1161587000000003e-07
-0.8152857 2.7730378e-07
-0.8142857 2.370212e-07
-0.8132857 1.9144701e-07
-0.8122857 1.4130107000000002e-07
-0.8112857 8.7256136e-08
-0.8102857 2.985637e-08
-0.8092857 -3.0549516e-08
-0.8082857 -9.385437999999999e-08
-0.8072857 -1.6021454e-07
-0.8062857 -2.3004636e-07
-0.8052857 -3.0399947e-07
-0.8042857 -3.8291032999999996e-07
-0.8032857 -4.6774136e-07
-0.8022857 -5.5951199e-07
-0.8012857 -6.5922747e-07
-0.8002857 -7.6781088e-07
-0.7992857 -8.8604333e-07
-0.7982857 -1.0145157e-06
-0.7972857 -1.1535945e-06
-0.7962857 -1.3034035e-06
-0.7952857 -1.463822e-06
-0.7942857 -1.6344989000000002e-06
-0.7932857 -1.8148835e-06
-0.7922857 -2.0042707e-06
-0.7912857 -2.2018583e-06
-0.7902857 -2.4068148e-06
-0.7892857 -2.6183525999999998e-06
-0.7882857 -2.8358013e-06
-0.7872857 -3.0586765000000003e-06
-0.7862857 -3.2867373000000004e-06
-0.7852857 -3.5200251999999997e-06
-0.7842857 -3.7588825999999997e-06
-0.7832857 -4.0039428e-06
-0.7822857 -4.2560938e-06
-0.7812857 -4.5164153e-06
-0.7802857 -4.7860958e-06
-0.7792857 -5.0663317e-06
-0.7782857 -5.3582248e-06
-0.7772857 -5.6626824e-06
-0.7762857 -5.9803334e-06
-0.7752857 -6.311471199999999e-06
-0.7742857 -6.6560247000000005e-06
-0.7732857 -7.013569800000001e-06
-0.7722857 -7.3833746000000005e-06
-0.7712857 -7.764475600000001e-06
-0.7702857 -8.1557793e-06
-0.7692857 -8.5561787e-06
-0.7682857 -8.964672599999999e-06
-0.7672857 -9.3804722e-06
-0.7662857 -9.8030924e-06
-0.7652857 -1.023241e-05
-0.7642857 -1.0668690000000001e-05
-0.7632857 -1.1112576e-05
-0.7622857 -1.1565040999999999e-05
-0.7612857 -1.2027319000000001e-05
-0.7602857 -1.2500806e-05
-0.7592857 -1.2986955e-05
-0.7582857 -1.3487166e-05
-0.7572857 -1.4002681000000002e-05
-0.7562857 -1.4534503000000001e-05
-0.7552857 -1.5083321999999999e-05
-0.7542857 -1.5649488e-05
-0.7532857 -1.6232993e-05
-0.7522857 -1.6833491e-05
-0.7512857 -1.745034e-05
-0.7502857 -1.8082669e-05
-0.7492857 -1.8729462e-05
-0.7482857 -1.9389653e-05
-0.7472857 -2.0062222000000003e-05
-0.7462857 -2.0746307e-05
-0.7452857 -2.1441282e-05
-0.7442857 -2.2146837e-05
-0.7432857 -2.2863037e-05
-0.7422857 -2.3590342999999998e-05
-0.7412857 -2.4329609000000003e-05
-0.7402857 -2.5082042e-05
-0.7392857 -2.5849138e-05
-0.7382857 -2.6632570999999997e-05
-0.7372857 -2.7434080999999997e-05
-0.7362857 -2.8255332e-05
-0.7352857 -2.9097779e-05
-0.7342857 -2.9962544000000004e-05
-0.7332857 -3.085031e-05
-0.7322857 -3.1761257e-05
-0.7312857 -3.2695044e-05
-0.7302857 -3.3650824e-05
-0.7292857 -3.462732e-05
-0.7282857 -3.5622944e-05
-0.7272857 -3.6635939e-05
-0.7262857 -3.7664543e-05
-0.7252857 -3.8707162e-05
-0.7242857 -3.9762523e-05
-0.7232857 -4.0829795e-05
-0.7222857 -4.1908683e-05
-0.7212857 -4.2999463e-05
-0.7202857 -4.4102956e-05
-0.7192857 -4.5220472e-05
-0.7182857 -4.6353694e-05
-0.7172857 -4.7504525e-05
-0.7162857 -4.8674934e-05
-0.7152857 -4.9866782000000006e-05
-0.7142857 -5.1081662e-05
-0.7132857 -5.2320762999999994e-05
-0.7122857 -5.3584773e-05
-0.7112857 -5.4873833999999996e-05
-0.7102857 -5.6187514e-05
-0.7092857 -5.7524852000000004e-05
-0.7082857 -5.8884433e-05
-0.7072857 -6.0264506e-05
-0.7062857 -6.1663121e-05
-0.7052857 -6.3078278e-05
-0.7042857 -6.4508106e-05
-0.7032857 -6.5950985e-05
-0.7022857 -6.7405716e-05
-0.7012857 -6.8871589e-05
-0.7002857 -7.0348483e-05
-0.6992857 -7.1836865e-05
-0.6982857 -7.3337782e-05
-0.6972857 -7.485280099999999e-05
-0.6962857 -7.638387799999999e-05
-0.6952857 -7.7933237e-05
-0.6942857 -7.9503184e-05
-0.6932857 -8.109591900000001e-05
-0.6922857 -8.2713382e-05
-0.6912857 -8.4357072e-05
-0.6902857 -8.602793900000001e-05
-0.6892857 -8.7726301e-05
-0.6882857 -8.9451822e-05
-0.6872857 -9.120356e-05
-0.6862857 -9.298005400000001e-05
-0.6852857 -9.477946599999999e-05
-0.6842857 -9.6599786e-05
-0.6832857 -9.8439e-05
-0.6822857 -0.00010029535000000001
-0.6812857 -0.00010216744999999999
-0.6802857 -0.00010405452000000001
-0.6792857 -0.00010595641999999999
-0.6782857 -0.00010787373
-0.6772857 -0.00010980775
-0.6762857 -0.00011176037
-0.6752857 -0.00011373398
-0.6742857 -0.00011573131
-0.6732857 -0.00011775519999999999
-0.6722857 -0.00011980840999999999
-0.6712857 -0.00012189342000000001
-0.6702857 -0.0001240123
-0.6692857 -0.00012616651
-0.6682857 -0.00012835692
-0.6672857 -0.00013058367
-0.6662857 -0.00013284628000000001
-0.6652857 -0.00013514367
-0.6642857 -0.00013747435
-0.6632857 -0.00013983654000000002
-0.6622857 -0.00014222835
-0.6612857 -0.00014464803
-0.6602857 -0.0001470941
-0.6592857 -0.00014956556
-0.6582857 -0.00015206201999999998
-0.6572857 -0.00015458374
-0.6562857 -0.00015713175
-0.6552857 -0.00015970772
-0.6542857 -0.00016231397
-0.6532857 -0.00016495325
-0.6522857 -0.00016762857
-0.6512857 -0.00017034303
-0.6502857 -0.00017309951
-0.6492857 -0.00017590052
-0.6482857 -0.00017874795
-0.6472857 -0.000181643
-0.6462857 -0.00018458603
-0.6452857 -0.00018757660999999998
-0.6442857 -0.00019061355
-0.6432857 -0.00019369506000000003
-0.6422857 -0.00019681895
-0.6412857 -0.00019998283000000001
-0.6402857 -0.00020318446000000003
-0.6392857 -0.00020642187000000003
-0.6382857 -0.00020969366999999998
-0.6372857 -0.00021299913
-0.6362857 -0.00021633841
-0.6352857 -0.0002197125
-0.6342857 -0.00022312317
-0.6332857 -0.00022657291
-0.6322857 -0.00023006463999999998
-0.6312857 -0.00023360167
-0.6302857 -0.00023718725999999997
-0.6292857 -0.00024082458
-0.6282857 -0.00024451635
-0.6272857 -0.00024826472
-0.6262857 -0.00025207112
-0.6252857 -0.00025593624
-0.6242857 -0.00025985998
-0.6232857 -0.00026384153
-0.6222857 -0.00026787943
-0.6212857 -0.00027197186
-0.6202857 -0.00027611677
-0.6192857 -0.00028031207
-0.6182857 -0.0002845559
-0.6172857 -0.00028884690000000003
-0.6162857 -0.00029318428
-0.6152857 -0.00029756804
-0.6142857 -0.00030199906
-0.6132857 -0.00030647905000000003
-0.6122857 -0.00031101054000000003
-0.6112857 -0.00031559679999999997
-0.6102857 -0.00032024156999999997
-0.6092857 -0.00032494893
-0.6082857 -0.00032972296
-0.6072857 -0.00033456752
-0.6062857 -0.00033948595
-0.6052857 -0.00034448092
-0.6042857 -0.00034955419
-0.6032857 -0.00035470658999999996
-0.6022857 -0.00035993801
-0.6012857 -0.00036524743000000004
-0.6002857 -0.00037063317
-0.5992857 -0.00037609302
-0.5982857 -0.00038162465999999997
-0.5972857 -0.00038722583
-0.5962857 -0.00039289462
-0.5952857 -0.00039862989000000003
-0.5942857 -0.00040443128000000004
-0.5932857 -0.00041029939
-0.5922857 -0.00041623588999999996
-0.5912857 -0.00042224337000000003
-0.5902857 -0.0004283253
-0.5892857 -0.00043448572
-0.5882857 -0.00044072907999999995
-0.5872857 -0.00044705989
-0.5862857 -0.00045348242999999997
-0.5852857 -0.0004600005
-0.5842857 -0.00046661712
-0.5832857 -0.00047333447
-0.5822857 -0.00048015376999999994
-0.5812857 -0.00048707525
-0.5802857 -0.00049409819
-0.5792857 -0.00050122107
-0.5782857 -0.00050844192
-0.5772857 -0.0005157582999999999
-0.5762857 -0.00052316786
-0.5752857 -0.0005306684700000001
-0.5742857 -0.00053825847
-0.5732857 -0.00054593693
-0.5722857 -0.00055370379
-0.5712857 -0.00056155995
-0.5702857 -0.00056950735
-0.5692857 -0.00057754883
-0.5682857 -0.00058568803
-0.5672857 -0.00059392914
-0.5662857 -0.00060227667
-0.5652857 -0.0006107352
-0.5642857 -0.0006193090000000001
-0.5632857 -0.00062800186
-0.5622857 -0.00063681673
-0.5612857 -0.00064575561
-0.5602857 -0.00065481954
-0.5592857 -0.0006640085299999999
-0.5582857 -0.00067332162
-0.5572857 -0.00068275713
-0.5562857 -0.00069231291
-0.5552857 -0.00070198653
-0.5542857 -0.00071177578
-0.5532857 -0.00072167882
-0.5522857 -0.00073169458
-0.5512857 -0.00074182285
-0.5502857 -0.00075206458
-0.5492857 -0.00076242186
-0.5482857 -0.0007728978699999999
-0.5472857 -0.00078349667
-0.5462857 -0.00079422307
-0.5452857 -0.0008050824399999999
-0.5442857 -0.00081608014
-0.5432857 -0.00082722136
-0.5422857 -0.0008385107299999999
-0.5412857 -0.0008499521800000001
-0.5402857 -0.0008615486
-0.5392857 -0.00087330191
-0.5382857 -0.00088521274
-0.5372857 -0.00089728082
-0.5362857 -0.00090950507
-0.5352857 -0.00092188393
-0.5342857 -0.0009344154
-0.5332857 -0.0009470975800000001
-0.5322857 -0.0009599290000000001
-0.5312857 -0.00097290886
-0.5302857 -0.0009860370500000002
-0.5292857 -0.00099931485
-0.5282857 -0.0010127445
-0.5272857 -0.0010263291
-0.5262857 -0.0010400733
-0.5252857 -0.001053982
-0.5242857 -0.0010680609
-0.5232857 -0.0010823158
-0.5222857 -0.0010967526
-0.5212857 -0.0011113765
-0.5202857 -0.0011261925
-0.5192857 -0.0011412043
-0.5182857 -0.0011564147
-0.5172857 -0.0011718254
-0.5162857 -0.0011874372
-0.5152857 -0.0012032498
-0.5142857 -0.0012192621
-0.5132857 -0.001235473
-0.5122857 -0.0012518808
-0.5112857 -0.0012684843
-0.5102857 -0.0012852825
-0.5092857 -0.0013022753
-0.5082857 -0.0013194636
-0.5072857 -0.0013368496
-0.5062857 -0.0013544363
-0.5052857 -0.0013722282
-0.5042857 -0.0013902304999999998
-0.5032857 -0.0014084491
-0.5022857 -0.0014268905999999999
-0.5012857 -0.0014455613999999999
-0.5002857 -0.001464468
-0.4992857 -0.0014836164
-0.4982857 -0.0015030118
-0.4972857 -0.0015226585999999999
-0.4962857 -0.0015425598
-0.4952857 -0.0015627174
-0.4942857 -0.0015831327
-0.4932857 -0.0016038057
-0.4922857 -0.0016247361
-0.4912857 -0.0016459227
-0.4902857 -0.0016673646000000002
-0.4892857 -0.0016890612
-0.4882857 -0.0017110119999999998
-0.4872857 -0.0017332178999999999
-0.4862857 -0.0017556803999999998
-0.4852857 -0.0017784024999999998
-0.4842857 -0.001801388
-0.4832857 -0.0018246423000000001
-0.4822857 -0.0018481715
-0.4812857 -0.0018719826
-0.4802857 -0.0018960833
-0.4792857 -0.0019204808
-0.4782857 -0.0019451828999999998
-0.4772857 -0.0019701962
-0.4762857 -0.0019955269
-0.4752857 -0.0020211799
-0.4742857 -0.0020471588999999998
-0.4732857 -0.002073466
-0.4722857 -0.0021001028000000002
-0.4712857 -0.0021270695
-0.4702857 -0.0021543656000000003
-0.4692857 -0.0021819903999999997
-0.4682857 -0.0022099428
-0.4672857 -0.0022382226
-0.4662857 -0.0022668301
-0.4652857 -0.0022957662000000004
-0.4642857 -0.0023250337
-0.4632857 -0.0023546361
-0.4622857 -0.0023845787
-0.4612857 -0.0024148678
-0.4602857 -0.0024455103000000002
-0.4592857 -0.0024765142
-0.4582857 -0.0025078873
-0.4572857 -0.0025396375
-0.4562857 -0.0025717723
-0.4552857 -0.0026042981999999998
-0.4542857 -0.0026372207000000003
-0.4532857 -0.0026705442
-0.4522857 -0.0027042721
-0.4512857 -0.0027384065
-0.4502857 -0.0027729484
-0.4492857 -0.0028078986
-0.4482857 -0.0028432571
-0.4472857 -0.002879024
-0.4462857 -0.0029151997
-0.4452857 -0.0029517852
-0.4442857 -0.0029887824000000003
-0.4432857 -0.0030261941000000003
-0.4422857 -0.0030640243000000004
-0.4412857 -0.0031022781
-0.4402857 -0.0031409614000000004
-0.4392857 -0.0031800810000000004
-0.4382857 -0.0032196446999999996
-0.4372857 -0.0032596603
-0.4362857 -0.0033001357000000003
-0.4352857 -0.0033410794
-0.4342857 -0.0033824976999999997
-0.4332857 -0.0034243978
-0.4322857 -0.0034667849999999996
-0.4312857 -0.0035096643999999997
-0.4302857 -0.00355304
-0.4292857 -0.0035969144000000002
-0.4282857 -0.0036412901
-0.4272857 -0.0036861689000000004
-0.4262857 -0.0037315523999999997
-0.4252857 -0.0037774424999999995
-0.4242857 -0.0038238413
-0.4232857 -0.0038707512
-0.4222857 -0.0039181762999999994
-0.4212857 -0.0039661209
-0.4202857 -0.0040145907
-0.4192857 -0.004063592499999999
-0.4182857 -0.0041131334
-0.4172857 -0.0041632218
-0.4162857 -0.0042138665
-0.4152857 -0.0042650765
-0.4142857 -0.0043168609
-0.4132857 -0.0043692282
-0.4122857 -0.004422187
-0.4112857 -0.0044757442
-0.4102857 -0.0045299068000000005
-0.4092857 -0.0045846809
-0.4082857 -0.0046400713
-0.4072857 -0.0046960824
-0.4062857 -0.0047527185
-0.4052857 -0.0048099824
-0.4042857 -0.0048678779
-0.4032857 -0.0049264087
-0.4022857 -0.0049855789
-0.4012857 -0.0050453931
-0.4002857 -0.0051058571
-0.3992857 -0.0051669769
-0.3982857 -0.0052287602999999995
-0.3972857 -0.0052912161
-0.3962857 -0.0053543532
-0.3952857 -0.0054181815
-0.3942857 -0.0054827116
-0.3932857 -0.0055479541
-0.3922857 -0.0056139193
-0.3912857 -0.0056806181
-0.3902857 -0.0057480596
-0.3892857 -0.0058162532
-0.3882857 -0.0058852074
-0.3872857 -0.0059549297
-0.3862857 -0.006025426800000001
-0.3852857 -0.006096705
-0.3842857 -0.0061687701
-0.3832857 -0.006241627099999999
-0.3822857 -0.0063152809
-0.3812857 -0.0063897372000000004
-0.3802857 -0.006465001200000001
-0.3792857 -0.0065410793000000005
-0.3782857 -0.0066179789
-0.3772857 -0.006695708
-0.3762857 -0.006774276
-0.3752857 -0.006853693000000001
-0.3742857 -0.006933970899999999
-0.3732857 -0.0070151217999999994
-0.3722857 -0.0070971582
-0.3712857 -0.0071800925000000005
-0.3702857 -0.0072639377000000005
-0.3692857 -0.007348705499999999
-0.3682857 -0.0074344083
-0.3672857 -0.007521057
-0.3662857 -0.0076086602
-0.3652857 -0.007697226799999999
-0.3642857 -0.007786764
-0.3632857 -0.0078772784
-0.3622857 -0.0079687765
-0.3612857 -0.0080612634
-0.3602857 -0.0081547449
-0.3592857 -0.008249226799999999
-0.3582857 -0.0083447165
-0.3572857 -0.0084412219
-0.3562857 -0.0085387517
-0.3552857 -0.008637317700000001
-0.3542857 -0.008736929899999999
-0.3532857 -0.0088376015
-0.3522857 -0.008939345599999999
-0.3512857 -0.0090421752
-0.3502857 -0.0091461035
-0.3492857 -0.009251143600000001
-0.3482857 -0.0093573079
-0.3472857 -0.0094646071
-0.3462857 -0.0095730538
-0.3452857 -0.0096826574
-0.3442857 -0.0097934288
-0.3432857 -0.0099053766
-0.3422857 -0.010018509
-0.3412857 -0.010132835
-0.3402857 -0.010248361000000001
-0.3392857 -0.010365095
-0.3382857 -0.010483045
-0.3372857 -0.010602218
-0.3362857 -0.010722624
-0.3352857 -0.010844270999999999
-0.3342857 -0.010967168
-0.3332857 -0.011091328000000001
-0.3322857 -0.011216763
-0.3312857 -0.011343485
-0.3302857 -0.011471509999999999
-0.3292857 -0.011600851
-0.3282857 -0.011731522
-0.3272857 -0.011863537
-0.3262857 -0.011996907999999999
-0.3252857 -0.012131649
-0.3242857 -0.012267769
-0.3232857 -0.012405281
-0.3222857 -0.012544195000000001
-0.3212857 -0.012684520000000001
-0.3202857 -0.012826266
-0.3192857 -0.012969445000000001
-0.3182857 -0.013114067
-0.3172857 -0.013260141999999999
-0.3162857 -0.013407684000000001
-0.3152857 -0.013556702000000002
-0.3142857 -0.013707211
-0.3132857 -0.013859222000000001
-0.3122857 -0.014012746
-0.3112857 -0.014167796
-0.3102857 -0.014324383
-0.3092857 -0.014482523
-0.3082857 -0.014642229000000001
-0.3072857 -0.014803515
-0.3062857 -0.014966396
-0.3052857 -0.015130886
-0.3042857 -0.015297004
-0.3032857 -0.015464763999999999
-0.3022857 -0.015634185
-0.3012857 -0.01580528
-0.3002857 -0.015978067
-0.2992857 -0.016152558
-0.2982857 -0.016328765
-0.2972857 -0.016506705
-0.2962857 -0.016686387
-0.2952857 -0.016867826
-0.2942857 -0.017051035
-0.2932857 -0.017236026
-0.2922857 -0.017422815
-0.2912857 -0.017611415
-0.2902857 -0.017801844
-0.2892857 -0.017994117
-0.2882857 -0.018188252999999998
-0.2872857 -0.018384267000000003
-0.2862857 -0.018582179
-0.2852857 -0.018782007
-0.2842857 -0.018983768
-0.2832857 -0.019187482
-0.2822857 -0.019393167
-0.2812857 -0.019600843
-0.2802857 -0.019810529
-0.2792857 -0.020022244
-0.2782857 -0.020236007
-0.2772857 -0.020451838
-0.2762857 -0.020669754
-0.2752857 -0.020889773
-0.2742857 -0.021111913
-0.2732857 -0.021336187
-0.2722857 -0.021562613
-0.2712857 -0.021791208
-0.2702857 -0.022021988
-0.2692857 -0.022254971999999998
-0.2682857 -0.022490179
-0.2672857 -0.022727625999999997
-0.2662857 -0.022967337
-0.2652857 -0.023209333999999998
-0.2642857 -0.023453639
-0.2632857 -0.023700277
-0.2622857 -0.023949269000000002
-0.2612857 -0.02420064
-0.2602857 -0.024454412
-0.2592857 -0.024710603999999997
-0.2582857 -0.024969241000000003
-0.2572857 -0.025230341
-0.2562857 -0.025493925
-0.2552857 -0.025760013
-0.2542857 -0.026028624
-0.2532857 -0.026299777999999996
-0.2522857 -0.026573494
-0.2512857 -0.026849794
-0.2502857 -0.027128696
-0.2492857 -0.027410222999999997
-0.2482857 -0.027694396
-0.2472857 -0.027981238
-0.2462857 -0.028270767999999998
-0.2452857 -0.028563011
-0.2442857 -0.028857993
-0.2432857 -0.029155734000000003
-0.2422857 -0.029456257
-0.2412857 -0.029759585999999998
-0.2402857 -0.030065744
-0.2392857 -0.030374754
-0.2382857 -0.030686639
-0.2372857 -0.031001423
-0.2362857 -0.031319127
-0.2352857 -0.031639772
-0.2342857 -0.031963384
-0.2332857 -0.032289984
-0.2322857 -0.032619593999999995
-0.2312857 -0.032952233
-0.2302857 -0.033287924999999996
-0.2292857 -0.033626691
-0.2282857 -0.033968553
-0.2272857 -0.034313535
-0.2262857 -0.034661658000000005
-0.2252857 -0.035012944
-0.2242857 -0.035367420000000004
-0.2232857 -0.035725109000000005
-0.2222857 -0.036086034
-0.2212857 -0.036450219
-0.2202857 -0.036817687
-0.2192857 -0.037188461
-0.2182857 -0.037562565
-0.2172857 -0.037940021
-0.2162857 -0.038320853
-0.2152857 -0.038705081999999995
-0.2142857 -0.039092734
-0.2132857 -0.039483834
-0.2122857 -0.039878406
-0.2112857 -0.04027648
-0.2102857 -0.04067808
-0.2092857 -0.041083232
-0.2082857 -0.041491963
-0.2072857 -0.041904298
-0.2062857 -0.042320261000000005
-0.2052857 -0.042739874
-0.2042857 -0.043163163
-0.2032857 -0.043590148999999995
-0.2022857 -0.044020853
-0.2012857 -0.044455298000000004
-0.2002857 -0.044893511000000004
-0.1992857 -0.045335517
-0.1982857 -0.045781343999999995
-0.1972857 -0.046231018
-0.1962857 -0.04668457
-0.1952857 -0.047142024000000005
-0.1942857 -0.04760341
-0.1932857 -0.048068757
-0.1922857 -0.048538094
-0.1912857 -0.04901145
-0.1902857 -0.04948885199999999
-0.1892857 -0.049970322
-0.1882857 -0.05045589599999999
-0.1872857 -0.050945597
-0.1862857 -0.051439455
-0.1852857 -0.051937497
-0.1842857 -0.052439753
-0.1832857 -0.052946253
-0.1822857 -0.05345701900000001
-0.1812857 -0.053972082000000005
-0.1802857 -0.054491467999999994
-0.1792857 -0.055015209
-0.1782857 -0.055543333
-0.1772857 -0.056075869
-0.1762857 -0.056612847
-0.1752857 -0.0571543
-0.1742857 -0.057700259
-0.1732857 -0.058250752
-0.1722857 -0.05880582
-0.1712857 -0.059365493
-0.1702857 -0.05992981
-0.1692857 -0.06049879600000001
-0.1682857 -0.061072491000000007
-0.1672857 -0.061650922999999996
-0.1662857 -0.062234129000000006
-0.1652857 -0.062822131
-0.1642857 -0.063414971
-0.1632857 -0.06401267
-0.1622857 -0.06461525900000001
-0.1612857 -0.065222773
-0.1602857 -0.065835245
-0.1592857 -0.066452706
-0.1582857 -0.06707519099999999
-0.1572857 -0.067702733
-0.1562857 -0.068335375
-0.1552857 -0.068973162
-0.1542857 -0.06961613
-0.1532857 -0.070264313
-0.1522857 -0.070917752
-0.1512857 -0.071576482
-0.1502857 -0.072240533
-0.1492857 -0.07290994399999999
-0.1482857 -0.07358474
-0.1472857 -0.074264954
-0.1462857 -0.074950623
-0.1452857 -0.075641787
-0.1442857 -0.07633848
-0.1432857 -0.077040744
-0.1422857 -0.07774861899999999
-0.1412857 -0.078462152
-0.1402857 -0.079181383
-0.1392857 -0.079906353
-0.1382857 -0.080637098
-0.1372857 -0.081373652
-0.1362857 -0.082116044
-0.1352857 -0.08286431500000001
-0.1342857 -0.083618489
-0.1332857 -0.084378611
-0.1322857 -0.085144711
-0.1312857 -0.085916836
-0.1302857 -0.08669503099999999
-0.1292857 -0.087479339
-0.1282857 -0.08826979900000001
-0.1272857 -0.089066458
-0.1262857 -0.089869357
-0.1252857 -0.090678537
-0.1242857 -0.09149402599999999
-0.1232857 -0.092315866
-0.1222857 -0.093144085
-0.1212857 -0.093978713
-0.1202857 -0.094819791
-0.1192857 -0.095667352
-0.1182857 -0.096521439
-0.1172857 -0.097382098
-0.1162857 -0.098249374
-0.1152857 -0.099123328
-0.1142857 -0.10000399
-0.1132857 -0.1008914
-0.1122857 -0.10178559
-0.1112857 -0.10268661
-0.1102857 -0.10359449000000001
-0.1092857 -0.10450925
-0.1082857 -0.10543091
-0.1072857 -0.10635952
-0.1062857 -0.10729511
-0.1052857 -0.10823774
-0.1042857 -0.10918744
-0.1032857 -0.11014428000000001
-0.1022857 -0.11110830999999999
-0.1012857 -0.11207956
-0.1002857 -0.11305809
-9.9285714E-02 -0.11404392999999999
-9.8285712E-02 -0.11503711999999999
-9.7285718E-02 -0.11603767999999999
-9.6285716E-02 -0.11704565
-9.5285714E-02 -0.11806105
-9.4285712E-02 -0.11908391
-9.3285717E-02 -0.12011427
-9.2285715E-02 -0.12115216
-9.1285713E-02 -0.12219761999999999
-9.0285711E-02 -0.12325072
-8.9285716E-02 -0.12431148
-8.8285714E-02 -0.12537998
-8.7285712E-02 -0.12645625
-8.6285718E-02 -0.12754032999999998
-8.5285716E-02 -0.12863227
-8.4285714E-02 -0.12973212
-8.3285712E-02 -0.13083988
-8.2285717E-02 -0.1319556
-8.1285715E-02 -0.13307933
-8.0285713E-02 -0.13421107999999998
-7.9285711E-02 -0.1353509
-7.8285716E-02 -0.13649884
-7.7285714E-02 -0.13765494
-7.6285712E-02 -0.13881924
-7.5285718E-02 -0.1399918
-7.4285716E-02 -0.14117266
-7.3285714E-02 -0.14236186
-7.2285712E-02 -0.14355945
-7.1285717E-02 -0.14476547
-7.0285715E-02 -0.14597994
-6.9285713E-02 -0.14720289
-6.8285711E-02 -0.14843437
-6.7285717E-02 -0.14967439999999999
-6.6285715E-02 -0.15092302
-6.5285712E-02 -0.15218029
-6.4285718E-02 -0.15344623
-6.3285716E-02 -0.15472091
-6.2285714E-02 -0.15600438
-6.1285716E-02 -0.15729668
-6.0285714E-02 -0.15859787
-5.9285715E-02 -0.15990797
-5.8285713E-02 -0.16122704
-5.7285715E-02 -0.1625551
-5.6285713E-02 -0.16389219000000002
-5.5285715E-02 -0.16523835
-5.4285713E-02 -0.16659361
-5.3285714E-02 -0.16795803
-5.2285716E-02 -0.16933164
-5.1285714E-02 -0.17071448
-5.0285716E-02 -0.1721066
-4.9285714E-02 -0.17350805
-4.8285715E-02 -0.17491889
-4.7285713E-02 -0.17633914
-4.6285715E-02 -0.17776886
-4.5285713E-02 -0.17920808
-4.4285715E-02 -0.18065684
-4.3285713E-02 -0.18211517
-4.2285714E-02 -0.18358312999999998
-4.1285716E-02 -0.18506076
-4.0285714E-02 -0.18654808
-3.9285716E-02 -0.18804515
-3.8285714E-02 -0.18955199
-3.7285715E-02 -0.19106867
-3.6285713E-02 -0.19259524
-3.5285715E-02 -0.19413173
-3.4285713E-02 -0.19567821
-3.3285715E-02 -0.19723468
-3.2285713E-02 -0.19880123
-3.1285714E-02 -0.20037789000000003
-3.0285714E-02 -0.20196468
-2.9285714E-02 -0.20356167
-2.8285714E-02 -0.20516887
-2.7285714E-02 -0.20678632000000002
-2.6285714E-02 -0.20841409
-2.5285713E-02 -0.21005222
-2.4285715E-02 -0.21170075
-2.3285715E-02 -0.21335972000000003
-2.2285715E-02 -0.21502916000000002
-2.1285715E-02 -0.2167091
-2.0285714E-02 -0.21839961000000002
-1.9285714E-02 -0.22010072
-1.8285714E-02 -0.22181245
-1.7285714E-02 -0.22353486
-1.6285714E-02 -0.22526797999999998
-1.5285715E-02 -0.22701188
-1.4285714E-02 -0.22876660999999998
-1.3285714E-02 -0.23053218999999997
-1.2285714E-02 -0.23230866
-1.1285714E-02 -0.2340961
-1.0285715E-02 -0.23589453
-9.2857145E-03 -0.23770397999999998
-8.2857143E-03 -0.23952449999999997
-7.2857141E-03 -0.24135613
-6.2857145E-03 -0.24319888999999997
-5.2857143E-03 -0.24505283
-4.2857141E-03 -0.24691799
-3.2857142E-03 -0.24879440000000003
-2.2857143E-03 -0.25068209999999996
-1.2857143E-03 -0.25258115
-2.8571428E-04 -0.2544916
7.1428571E-04 -0.25641347999999997
1.7142857E-03 -0.25834681
2.7142856E-03 -0.26029164
3.7142858E-03 -0.26224803
4.7142855E-03 -0.26421598
5.7142857E-03 -0.26619552999999996
6.7142858E-03 -0.26818672
7.7142855E-03 -0.27018960000000003
8.7142857E-03 -0.27220419
9.7142858E-03 -0.27423052000000003
1.0714286E-02 -0.27626865
1.1714286E-02 -0.27831863
1.2714285E-02 -0.28038050999999997
1.3714286E-02 -0.28245434999999997
1.4714286E-02 -0.28454016000000004
1.5714286E-02 -0.28663801
1.6714286E-02 -0.2887479
1.7714286E-02 -0.29086985
1.8714286E-02 -0.29300388
1.9714287E-02 -0.29515
2.0714285E-02 -0.29730827
2.1714285E-02 -0.29947869
2.2714285E-02 -0.30166134
2.3714285E-02 -0.30385626
2.4714286E-02 -0.30606349
2.5714286E-02 -0.30828311999999997
2.6714286E-02 -0.31051515
2.7714286E-02 -0.31275963
2.8714286E-02 -0.3150166
2.9714286E-02 -0.31728607
3.0714286E-02 -0.31956804
3.1714287E-02 -0.32186254
3.2714285E-02 -0.32416959
3.3714287E-02 -0.32648921000000003
3.4714285E-02 -0.32882142999999997
3.5714287E-02 -0.33116629
3.6714286E-02 -0.33352387
3.7714284E-02 -0.33589418
3.8714286E-02 -0.33827731
3.9714284E-02 -0.3406733
4.0714286E-02 -0.34308222
4.1714285E-02 -0.34550403
4.2714287E-02 -0.34793878
4.3714285E-02 -0.35038646
4.4714287E-02 -0.35284709
4.5714285E-02 -0.35532068
4.6714287E-02 -0.35780723999999997
4.7714286E-02 -0.36030682
4.8714284E-02 -0.36281943
4.9714286E-02 -0.36534511
5.0714284E-02 -0.36788392
5.1714286E-02 -0.37043591
5.2714285E-02 -0.37300112
5.3714287E-02 -0.3755796
5.4714285E-02 -0.37817138
5.5714287E-02 -0.38077645
5.6714285E-02 -0.38339484
5.7714287E-02 -0.38602657
5.8714285E-02 -0.38867162
5.9714288E-02 -0.39133006
6.0714286E-02 -0.39400184
6.1714284E-02 -0.39668702999999994
6.2714286E-02 -0.39938567
6.3714288E-02 -0.40209777999999996
6.4714283E-02 -0.40482339
6.5714285E-02 -0.40756254000000003
6.6714287E-02 -0.41031525
6.7714289E-02 -0.41308155999999996
6.8714283E-02 -0.41586151
6.9714285E-02 -0.41865506
7.0714287E-02 -0.42146225
7.1714282E-02 -0.42428309000000003
7.2714284E-02 -0.42711757
7.3714286E-02 -0.4299657
7.4714288E-02 -0.43282750999999997
7.5714283E-02 -0.43570306
7.6714285E-02 -0.43859234999999996
7.7714287E-02 -0.44149547
7.8714289E-02 -0.44441242
7.9714283E-02 -0.44734320000000005
8.0714285E-02 -0.45028780999999996
8.1714287E-02 -0.45324624999999996
8.2714289E-02 -0.45621851
8.3714284E-02 -0.45920461
8.4714286E-02 -0.46220454
8.5714288E-02 -0.46521834999999995
8.6714283E-02 -0.46824603
8.7714285E-02 -0.47128763999999995
8.8714287E-02 -0.47434317
8.9714289E-02 -0.47741262
9.0714283E-02 -0.48049605
9.1714285E-02 -0.48359348
9.2714287E-02 -0.48670494000000003
9.3714289E-02 -0.48983037
9.4714284E-02 -0.49296981
9.5714286E-02 -0.49612317
9.6714288E-02 -0.49929051
9.7714283E-02 -0.50247181
9.8714285E-02 -0.50566713
9.9714287E-02 -0.50887647
0.1007143 -0.51209987
0.1017143 -0.5153373299999999
0.1027143 -0.5185888599999999
0.1037143 -0.5218545
0.1047143 -0.5251342
0.1057143 -0.52842791
0.1067143 -0.53173564
0.1077143 -0.53505735
0.1087143 -0.53839302
0.1097143 -0.5417426599999999
0.1107143 -0.54510627
0.1117143 -0.5484839
0.1127143 -0.55187549
0.1137143 -0.55528115
0.1147143 -0.5587008299999999
0.1157143 -0.56213452
0.1167143 -0.56558223
0.1177143 -0.56904391
0.1187143 -0.57251961
0.1197143 -0.57600928
0.1207143 -0.57951286
0.1217143 -0.58303038
0.1227143 -0.58656181
0.1237143 -0.59010717
0.1247143 -0.59366645
0.1257143 -0.5972397
0.1267143 -0.60082688
0.1277143 -0.6044279300000001
0.1287143 -0.60804286
0.1297143 -0.61167167
0.1307143 -0.6153143
0.1317143 -0.61897072
0.1327143 -0.6226408800000001
0.1337143 -0.62632477
0.1347143 -0.6300224
0.1357143 -0.6337336699999999
0.1367143 -0.63745859
0.1377143 -0.64119711
0.1387143 -0.64494926
0.1397143 -0.64871502
0.1407143 -0.65249437
0.1417143 -0.65628733
0.1427143 -0.66009383
0.1437143 -0.6639138800000001
0.1447143 -0.6677474800000001
0.1457143 -0.6715945400000001
0.1467143 -0.67545502
0.1477143 -0.6793289
0.1487143 -0.68321615
0.1497143 -0.68711671
0.1507143 -0.69103059
0.1517143 -0.6949577
0.1527143 -0.69889808
0.1537143 -0.70285164
0.1547143 -0.70681837
0.1557143 -0.71079829
0.1567143 -0.71479129
0.1577143 -0.71879728
0.1587143 -0.72281626
0.1597143 -0.7268481400000001
0.1607143 -0.73089292
0.1617143 -0.73495051
0.1627143 -0.7390209
0.1637143 -0.7431041
0.1647143 -0.7472000599999999
0.1657143 -0.75130877
0.1667143 -0.75543015
0.1677143 -0.75956415
0.1687143 -0.76371073
0.1697143 -0.76786983
0.1707143 -0.77204136
0.1717143 -0.77622528
0.1727143 -0.7804215
0.1737143 -0.7846299600000001
0.1747143 -0.78885052
0.1757143 -0.7930832000000001
0.1767143 -0.79732798
0.1777143 -0.80158478
0.1787143 -0.80585359
0.1797143 -0.81013432
0.1807143 -0.81442697
0.1817143 -0.81873145
0.1827143 -0.8230477599999999
0.1837143 -0.8273758000000001
0.1847143 -0.8317154800000001
0.1857143 -0.8360668099999999
0.1867143 -0.8404295900000001
0.1877143 -0.8448037300000001
0.1887143 -0.84918914
0.1897143 -0.8535857299999999
0.1907143 -0.85799349
0.1917143 -0.8624123399999999
0.1927143 -0.8668421799999999
0.1937143 -0.8712829999999999
0.1947143 -0.8757348200000001
0.1957143 -0.88019753
0.1967143 -0.88467114
0.1977143 -0.88915545
0.1987143 -0.89365039
0.1997143 -0.8981557600000001
0.2007143 -0.9026714599999999
0.2017143 -0.90719741
0.2027143 -0.91173351
0.2037143 -0.91627967
0.2047143 -0.92083579
0.2057143 -0.9254018799999999
0.2067143 -0.92997793
0.2077143 -0.93456395
0.2087143 -0.93915975
0.2097143 -0.94376523
0.2107143 -0.94838031
0.2117143 -0.9530048799999999
0.2127143 -0.95763877
0.2137143 -0.96228179
0.2147143 -0.9669338399999999
0.2157143 -0.97159473
0.2167143 -0.97626448
0.2177143 -0.98094298
0.2187143 -0.9856302299999999
0.2197143 -0.9903260500000001
0.2207143 -0.99503053
0.2217143 -0.99974349
0.2227143 -1.0044647
0.2237143 -1.0091942
0.2247143 -1.0139317
0.2257143 -1.0186772
0.2267143 -1.0234304
0.2277143 -1.0281911
0.2287143 -1.0329593
0.2297143 -1.0377349
0.2307143 -1.0425179
0.2317143 -1.0473082
0.2327143 -1.0521057
0.2337143 -1.0569103
0.2347143 -1.061722
0.2357143 -1.0665406
0.2367143 -1.0713656999999999
0.2377143 -1.0761974
0.2387143 -1.0810354
0.2397143 -1.0858794999999999
0.2407143 -1.0907295
0.2417143 -1.0955853999999998
0.2427143 -1.100447
0.2437143 -1.1053142
0.2447143 -1.110187
0.2457143 -1.1150652
0.2467143 -1.1199487
0.2477143 -1.1248375
0.2487143 -1.1297313
0.2497143 -1.1346300999999999
0.2507143 -1.1395335
0.2517143 -1.1444415
0.2527143 -1.1493537999999999
0.2537143 -1.1542702
0.2547143 -1.1591907000000001
0.2557143 -1.164115
0.2567143 -1.1690431
0.2577143 -1.1739749000000002
0.2587143 -1.1789102
0.2597143 -1.183849
0.2607143 -1.1887912
0.2617143 -1.1937365
0.2627143 -1.1986847
0.2637143 -1.2036357
0.2647143 -1.2085893
0.2657143 -1.2135452999999998
0.2667143 -1.2185033
0.2677143 -1.2234634
0.2687143 -1.2284251
0.2697143 -1.2333885
0.2707143 -1.2383534
0.2717143 -1.2433196
0.2727143 -1.2482872
0.2737143 -1.2532559
0.2747143 -1.2582256
0.2757143 -1.2631961
0.2767143 -1.2681671
0.2777143 -1.2731384000000001
0.2787143 -1.2781097
0.2797143 -1.2830808
0.2807143 -1.2880513999999998
0.2817143 -1.2930215
0.2827143 -1.2979910000000001
0.2837143 -1.3029595999999999
0.2847143 -1.3079273
0.2857143 -1.3128939
0.2867143 -1.3178594
0.2877143 -1.3228236
0.2887143 -1.3277861
0.2897143 -1.3327468
0.2907143 -1.3377053
0.2917143 -1.3426613
0.2927143 -1.3476147
0.2937143 -1.3525654
0.2947143 -1.3575129
0.2957143 -1.3624573
0.2967143 -1.3673984
0.2977143 -1.372336
0.2987143 -1.3772699
0.2997143 -1.3821999999999999
0.3007143 -1.3871259
0.3017143 -1.3920476
0.3027143 -1.3969647
0.3037143 -1.4018769
0.3047143 -1.4067842000000002
0.3057143 -1.411686
0.3067143 -1.4165823
0.3077143 -1.421473
0.3087143 -1.4263578000000001
0.3097143 -1.4312364
0.3107143 -1.4361088
0.3117143 -1.4409748
0.3127143 -1.4458342000000002
0.3137143 -1.4506866
0.3147143 -1.4555319
0.3157143 -1.4603698
0.3167143 -1.4651999
0.3177143 -1.470022
0.3187143 -1.4748358
0.3197143 -1.4796412
0.3207143 -1.4844378
0.3217143 -1.4892256
0.3227143 -1.4940043
0.3237143 -1.4987738
0.3247143 -1.5035339
0.3257143 -1.5082843000000001
0.3267143 -1.5130247
0.3277143 -1.517755
0.3287143 -1.5224746
0.3297143 -1.5271835
0.3307143 -1.5318812
0.3317143 -1.5365675
0.3327143 -1.5412422000000001
0.3337143 -1.5459051
0.3347143 -1.5505562
0.3357143 -1.555195
0.3367143 -1.5598214
0.3377143 -1.5644353
0.3387143 -1.5690362
0.3397143 -1.5736238999999999
0.3407143 -1.5781982
0.3417143 -1.5827587
0.3427143 -1.587305
0.3437143 -1.5918367999999998
0.3447143 -1.5963539
0.3457143 -1.6008561000000001
0.3467143 -1.6053431
0.3477143 -1.6098147
0.3487143 -1.6142706999999998
0.3497143 -1.6187109000000002
0.3507143 -1.6231351
0.3517143 -1.627543
0.3527143 -1.6319344
0.3537143 -1.6363086
0.3547143 -1.6406654999999999
0.3557143 -1.6450049000000002
0.3567143 -1.6493265
0.3577143 -1.6536296999999998
0.3587143 -1.6579146
0.3597143 -1.6621807999999998
0.3607143 -1.6664280999999999
0.3617143 -1.6706565
0.3627143 -1.6748657
0.3637143 -1.6790556
0.3647143 -1.6832257
0.3657143 -1.6873756
0.3667143 -1.6915049000000002
0.3677143 -1.6956132
0.3687143 -1.6997000000000002
0.3697143 -1.7037652
0.3707143 -1.7078085
0.3717143 -1.7118296000000002
0.3727143 -1.7158285
0.3737143 -1.7198049
0.3747143 -1.7237586999999999
0.3757143 -1.7276896
0.3767143 -1.7315974
0.3777143 -1.7354818
0.3787143 -1.7393423000000001
0.3797143 -1.7431784
0.3807143 -1.7469898000000001
0.3817143 -1.7507757999999998
0.3827143 -1.7545363
0.3837143 -1.7582708999999999
0.3847143 -1.7619796
0.3857143 -1.7656621000000001
0.3867143 -1.7693181999999998
0.3877143 -1.772948
0.3887143 -1.7765513
0.3897143 -1.7801277
0.3907143 -1.7836767999999998
0.3917143 -1.7871983
0.3927143 -1.7906914999999999
0.3937143 -1.7941562000000002
0.3947143 -1.7975917000000001
0.3957143 -1.8009978999999998
0.3967143 -1.8043743
0.3977143 -1.807721
0.3987143 -1.8110376000000001
0.3997143 -1.814324
0.4007143 -1.8175803000000001
0.4017143 -1.8208060000000001
0.4027143 -1.824001
0.4037143 -1.8271646999999998
0.4047143 -1.8302966
0.4057143 -1.8333962
0.4067143 -1.8364631
0.4077143 -1.8394968
0.4087143 -1.8424967
0.4097143 -1.845463
0.4107143 -1.8483952000000001
0.4117143 -1.8512932999999998
0.4127143 -1.8541572999999998
0.4137143 -1.856987
0.4147143 -1.8597823
0.4157143 -1.8625427
0.4167143 -1.8652678999999999
0.4177143 -1.8679576
0.4187143 -1.8706111
0.4197143 -1.8732280000000001
0.4207143 -1.8758077000000002
0.4217143 -1.8783499
0.4227143 -1.8808542000000001
0.4237143 -1.8833203
0.4247143 -1.8857483000000002
0.4257143 -1.8881379
0.4267143 -1.8904891
0.4277143 -1.8928015999999999
0.4287143 -1.8950751
0.4297143 -1.8973092
0.4307143 -1.8995035
0.4317143 -1.9016575
0.4327143 -1.9037707000000001
0.4337143 -1.9058427
0.4347143 -1.907873
0.4357143 -1.9098613
0.4367143 -1.9118073999999998
0.4377143 -1.9137112
0.4387143 -1.9155726000000002
0.4397143 -1.9173913
0.4407143 -1.9191671000000001
0.4417143 -1.9208999
0.4427143 -1.9225894000000001
0.4437143 -1.9242348
0.4447143 -1.9258358999999998
0.4457143 -1.9273921999999999
0.4467143 -1.9289032000000002
0.4477143 -1.9303685000000002
0.4487143 -1.9317879999999998
0.4497143 -1.9331614000000001
0.4507143 -1.9344883
0.4517143 -1.9357685
0.4527143 -1.9370018999999998
0.4537143 -1.9381883999999998
0.4547143 -1.9393276000000002
0.4557143 -1.9404192
0.4567143 -1.9414626000000001
0.4577143 -1.9424574
0.4587143 -1.9434033
0.4597143 -1.9442998
0.4607143 -1.9451465000000001
0.4617143 -1.9459431999999999
0.4627143 -1.9466897
0.4637143 -1.9473858
0.4647143 -1.9480313999999999
0.4657143 -1.9486262
0.4667143 -1.9491697
0.4677143 -1.9496616000000002
0.4687143 -1.9501016999999998
0.4697143 -1.9504899
0.4707143 -1.9508256000000002
0.4717143 -1.9511082999999998
0.4727143 -1.9513378000000001
0.4737143 -1.9515138
0.4747143 -1.951636
0.4757143 -1.9517041999999998
0.4767143 -1.9517179999999998
0.4777143 -1.9516772000000002
0.4787143 -1.9515814
0.4797143 -1.9514304
0.4807143 -1.9512235999999998
0.4817143 -1.950961
0.4827143 -1.9506421
0.4837143 -1.9502665999999997
0.4847143 -1.9498343
0.4857143 -1.9493449
0.4867143 -1.9487983
0.4877143 -1.9481938
0.4887143 -1.9475316999999999
0.4897143 -1.9468114
0.4907143 -1.9460326000000001
0.4917143 -1.9451952000000001
0.4927143 -1.9442986999999998
0.4937143 -1.9433428
0.4947143 -1.9423271999999998
0.4957143 -1.9412513999999998
0.4967143 -1.9401152000000002
0.4977143 -1.9389182
0.4987143 -1.9376602
0.4997143 -1.9363409000000003
0.5007143 -1.9349603
0.5017143 -1.9335183999999999
0.5027143 -1.9320148999999998
0.5037143 -1.9304497
0.5047143 -1.9288223
0.5057143 -1.9271322
0.5067143 -1.9253789000000001
0.5077143 -1.9235617999999999
0.5087143 -1.9216809000000001
0.5097143 -1.9197355999999999
0.5107143 -1.9177258
0.5117143 -1.9156512
0.5127143 -1.9135118999999998
0.5137143 -1.9113079000000002
0.5147143 -1.9090388
0.5157143 -1.9067047
0.5167143 -1.9043054
0.5177143 -1.9018406
0.5187143 -1.8993098
0.5197143 -1.8967127000000001
0.5207143 -1.8940487999999998
0.5217143 -1.8913174000000001
0.5227143 -1.8885184
0.5237143 -1.8856511999999999
0.5247143 -1.8827159
0.5257143 -1.8797123999999998
0.5267143 -1.8766406999999998
0.5277143 -1.8735008000000002
0.5287143 -1.8702926000000002
0.5297143 -1.8670160000000002
0.5307143 -1.8636705
0.5317143 -1.8602557
0.5327143 -1.8567711
0.5337143 -1.8532164
0.5347143 -1.8495911999999999
0.5357143 -1.8458948999999998
0.5367143 -1.8421276
0.5377143 -1.8382889999999998
0.5387143 -1.8343791000000003
0.5397143 -1.8303979000000001
0.5407143 -1.8263455000000002
0.5417143 -1.822222
0.5427143 -1.8180273
0.5437143 -1.813761
0.5447143 -1.8094225
0.5457143 -1.8050116
0.5467143 -1.8005276000000001
0.5477143 -1.7959703
0.5487143 -1.7913392
0.5497143 -1.7866341000000001
0.5507143 -1.781855
0.5517143 -1.7770017
0.5527143 -1.7720744
0.5537143 -1.767073
0.5547143 -1.7619976999999998
0.5557143 -1.7568482
0.5567143 -1.7516244
0.5577143 -1.7463258999999998
0.5587143 -1.7409523999999998
0.5597143 -1.7355032
0.5607143 -1.7299779000000002
0.5617143 -1.7243762
0.5627143 -1.7186981000000001
0.5637143 -1.7129434
0.5647143 -1.7071124
0.5657143 -1.7012052
0.5667143 -1.6952216999999998
0.5677143 -1.6891619
0.5687143 -1.6830258
0.5697143 -1.6768129999999999
0.5707143 -1.6705232
0.5717143 -1.6641563000000001
0.5727143 -1.6577117
0.5737143 -1.6511888999999997
0.5747143 -1.6445879
0.5757143 -1.6379082999999999
0.5767143 -1.6311501999999998
0.5777143 -1.6243135999999998
0.5787143 -1.6173984999999997
0.5797143 -1.6104052
0.5807143 -1.6033337
0.5817143 -1.5961836999999999
0.5827143 -1.5889550999999997
0.5837143 -1.5816477999999998
0.5847143 -1.5742612999999999
0.5857143 -1.5667953
0.5867143 -1.5592496
0.5877143 -1.5516241
0.5887143 -1.5439186
0.5897143 -1.5361331
0.5907143 -1.5282676
0.5917143 -1.5203221
0.5927143 -1.5122966
0.5937143 -1.5041912
0.5947143 -1.4960058999999999
0.5957143 -1.4877405
0.5967143 -1.4793949
0.5977143 -1.4709688
0.5987143 -1.4624619
0.5997143 -1.4538739999999999
0.6007143 -1.4452049999999999
0.6017143 -1.4364547
0.6027143 -1.4276232
0.6037143 -1.4187105
0.6047143 -1.4097167000000002
0.6057143 -1.400642
0.6067143 -1.3914864
0.6077143 -1.3822498
0.6087143 -1.3729322
0.6097143 -1.3635335
0.6107143 -1.3540535
0.6117143 -1.344492
0.6127143 -1.3348488
0.6137143 -1.3251237
0.6147143 -1.3153166
0.6157143 -1.3054274
0.6167143 -1.2954563000000001
0.6177143 -1.2854034
0.6187143 -1.2752688
0.6197143 -1.2650527999999999
0.6207143 -1.2547553
0.6217143 -1.2443762
0.6227143 -1.2339156
0.6237143 -1.2233732000000002
0.6247143 -1.2127489999999999
0.6257143 -1.2020428
0.6267143 -1.1912545
0.6277143 -1.1803842
0.6287143 -1.169432
0.6297143 -1.1583977
0.6307143 -1.1472818
0.6317143 -1.1360843
0.6327143 -1.1248051000000001
0.6337143 -1.1134444000000001
0.6347143 -1.1020021
0.6357143 -1.0904779999999998
0.6367143 -1.078872
0.6377143 -1.067184
0.6387143 -1.055414
0.6397143 -1.0435621000000002
0.6407143 -1.0316284
0.6417143 -1.0196132
0.6427143 -1.0075166
0.6437143 -0.9953388000000001
0.6447143 -0.9830799899999999
0.6457143 -0.97074024
0.6467143 -0.95831957
0.6477143 -0.94581796
0.6487143 -0.93323523
0.6497143 -0.9205713900000001
0.6507143 -0.90782633
0.6517143 -0.8949999700000001
0.6527143 -0.8820924000000001
0.6537143 -0.8691038
0.6547143 -0.85603446
0.6557143 -0.84288465
0.6567143 -0.8296546499999999
0.6577143 -0.81634466
0.6587143 -0.8029547499999999
0.6597143 -0.7894848499999999
0.6607143 -0.7759349
0.6617143 -0.7623049
0.6627143 -0.7485948
0.6637143 -0.73480466
0.6647143 -0.72093462
0.6657143 -0.7069848
0.6667143 -0.6929555399999999
0.6677143 -0.6788470799999999
0.6687143 -0.66465973
0.6697143 -0.6503938699999999
0.6707143 -0.63604973
0.6717143 -0.62162746
0.6727143 -0.607127
0.6737143 -0.59254826
0.6747143 -0.57789115
0.6757143 -0.5631555300000001
0.6767143 -0.54834145
0.6777143 -0.53344904
0.6787143 -0.51847864
0.6797143 -0.5034305600000001
0.6807143 -0.48830523000000003
0.6817143 -0.47310306999999996
0.6827143 -0.45782449000000003
0.6837143 -0.44246972999999995
0.6847143 -0.42703901
0.6857143 -0.4115324
0.6867143 -0.39594992999999995
0.6877143 -0.38029153
0.6887143 -0.36455714
0.6897143 -0.34874675
0.6907143 -0.33286046
0.6917143 -0.31689852
0.6927143 -0.30086138
0.6937143 -0.28474955
0.6947143 -0.26856357999999997
0.6957143 -0.25230395
0.6967143 -0.23597099000000002
0.6977143 -0.21956488
0.6987143 -0.20308569
0.6997143 -0.18653339
0.7007143 -0.16990792999999998
0.7017143 -0.15320933
0.7027143 -0.13643764
0.7037143 -0.11959304999999999
0.7047143 -0.10267585
0.7057143 -0.08568642700000001
0.7067143 -0.068625307
0.7077143 -0.051493052000000004
0.7087143 -0.034290215
0.7097143 -0.01701726
0.7107143 0.00032550349000000004
0.7117143 0.017737933
0.7127143 0.035220035000000004
0.7137143 0.05277188
0.7147143 0.070393499
0.7157143 0.088084815
0.7167143 0.10584556
0.7177143 0.12367531
0.7187143 0.14157351
0.7197143 0.15953956
0.7207143 0.17757288
0.7217143 0.19567292
0.7227143 0.21383928000000002
0.7237143 0.23207162
0.7247143 0.25036973
0.7257143 0.2687335
0.7267143 0.28716291
0.7277143 0.3056579
0.7287143 0.32421842
0.7297143 0.34284429
0.7307143 0.36153512
0.7317143 0.38029037
0.7327143 0.39910939999999995
0.7337143 0.41799148999999997
0.7347143 0.43693604
0.7357143 0.45594256
0.7367143 0.47501078999999996
0.7377143 0.49414057
0.7387143 0.51333187
0.7397143 0.53258459
0.7407143 0.55189864
0.7417143 0.5712737800000001
0.7427143 0.5907096
0.7437143 0.6102056699999999
0.7447143 0.6297614
0.7457143 0.64937612
0.7467143 0.6690491
0.7477143 0.68877968
0.7487143 0.70856721
0.7497143 0.7284112300000001
0.7507143 0.74831154
0.7517143 0.76826806
0.7527143 0.78828074
0.7537143 0.80834962
0.7547143 0.82847457
0.7557143 0.84865522
0.7567143 0.86889109
0.7577143 0.88918144
0.7587143 0.90952562
0.7597143 0.92992298
0.7607143 0.95037278
0.7617143 0.97087454
0.7627143 0.9914279
0.7637143 1.0120325
0.7647143 1.032688
0.7657143 1.0533944
0.7667143 1.0741514
0.7677143 1.0949588
0.7687143 1.1158164
0.7697143 1.1367234
0.7707143 1.1576794
0.7717143 1.1786834
0.7727143 1.1997347999999999
0.7737143 1.2208326
0.7747143 1.2419763000000001
0.7757143 1.2631656
0.7767143 1.2844
0.7777143 1.3056796000000002
0.7787143 1.3270041
0.7797143 1.3483733
0.7807143 1.3697868
0.7817143 1.3912443
0.7827143 1.4127451
0.7837143 1.4342885
0.7847143 1.4558740000000001
0.7857143 1.4775007
0.7867143 1.499168
0.7877143 1.5208754
0.7887143 1.5426222
0.7897143 1.5644081
0.7907143 1.5862329000000002
0.7917143 1.6080964
0.7927143 1.6299983
0.7937143 1.6519384000000001
0.7947143 1.6739161999999999
0.7957143 1.6959308
0.7967143 1.7179815
0.7977143 1.7400676
0.7987143 1.7621884
0.7997143 1.7843431
0.8007143 1.8065311
0.8017143 1.8287521
0.8027143 1.8510057
0.8037143 1.8732914999999999
0.8047143 1.8956091000000002
0.8057143 1.9179583
0.8067143 1.9403385
0.8077143 1.9627493
0.8087143 1.9851901
0.8097143 2.0076603
0.8107143 2.0301590000000003
0.8117143 2.0526852
0.8127143 2.0752385
0.8137143 2.0978183
0.8147143 2.1204240999999997
0.8157143 2.1430554
0.8167143 2.1657122
0.8177143 2.188394
0.8187143 2.2111004
0.8197143 2.233831
0.8207143 2.2565853000000002
0.8217143 2.2793625
0.8227143 2.302162
0.8237143 2.3249831
0.8247143 2.3478249
0.8257143 2.3706868
0.8267143 2.3935681
0.8277143 2.4164682
0.8287143 2.4393868
0.8297143 2.4623231999999997
0.8307143 2.4852771
0.8317143 2.5082482
0.8327143 2.531236
0.8337143 2.5542399000000002
0.8347143 2.577259
0.8357143 2.6002927
0.8367143 2.6233401
0.8377143 2.6464006
0.8387143 2.6694736
0.8397143 2.6925586
0.8407143 2.7156552
0.8417143 2.7387628
0.8427143 2.7618812
0.8437143 2.7850097000000003
0.8447143 2.8081479
0.8457143 2.8312949
0.8467143 2.8544506000000003
0.8477143 2.8776143
0.8487143 2.900785
0.8497143 2.9239621000000002
0.8507143 2.947145
0.8517143 2.9703327
0.8527143 2.993525
0.8537143 3.0167213
0.8547143 3.0399213
0.8557143 3.0631242
0.8567143 3.0863298
0.8577143 3.1095374
0.8587143 3.1327464
0.8597143 3.1559552999999996
0.8607143 3.1791642
0.8617143 3.202372
0.8627143 3.2255779999999996
0.8637143 3.2487817000000003
0.8647143 3.2719824
0.8657143 3.2951797999999997
0.8667143 3.3183738999999997
0.8677143 3.3415638
0.8687143 3.3647489000000004
0.8697143 3.3879288
0.8707143 3.411103
0.8717143 3.434271
0.8727143 3.4574315
0.8737143 3.4805834
0.8747143 3.5037263999999997
0.8757143 3.5268596999999997
0.8767143 3.5499826
0.8777143 3.5730947
0.8787143 3.596196
0.8797143 3.6192857000000003
0.8807143 3.6423635
0.8817143 3.665429
0.8827143 3.6884811
0.8837143 3.7115194
0.8847143 3.7345431999999996
0.8857143 3.7575513
0.8867143 3.7805431
0.8877143 3.8035177000000004
0.8887143 3.8264748
0.8897143 3.8494132
0.8907143 3.8723331
0.8917143 3.8952339
0.8927143 3.9181158000000003
0.8937143 3.9409779
0.8947143 3.9638199
0.8957143 3.9866409999999997
0.8967143 4.0094408999999995
0.8977143 4.0322185
0.8987143 4.0549722
0.8997143 4.0777016
0.9007143 4.1004058
0.9017143 4.1230839
0.9027143 4.1457351000000005
0.9037143 4.1683592
0.9047143 4.1909561
0.9057143 4.213525
0.9067143 4.236066
0.9077143 4.2585786
0.9087143 4.281062599999999
0.9097143 4.3035176
0.9107143 4.3259422999999995
0.9117143 4.3483358
0.9127143 4.3706971999999995
0.9137143 4.3930259
0.9147143 4.415321
0.9157143 4.437581799999999
0.9167143 4.459808
0.9177143 4.4819987999999995
0.9187143 4.504154300000001
0.9197143 4.5262735
0.9207143 4.5483567
0.9217143 4.570403
0.9227143 4.5924116
0.9237143 4.614381900000001
0.9247143 4.636313
0.9257143 4.6582039
0.9267143 4.6800539
0.9277143 4.7018621
0.9287143 4.7236279
0.9297143 4.7453508
0.9307143 4.767030500000001
0.9317143 4.7886666
0.9327143 4.8102591
0.9337143 4.8318077
0.9347143 4.8533116000000005
0.9357143 4.874770300000001
0.9367143 4.896183300000001
0.9377143 4.9175496999999995
0.9387143 4.9388681
0.9397143 4.960138
0.9407143 4.9813587
0.9417143 5.0025292
0.9427143 5.0236493
0.9437143 5.0447185
0.9447143 5.0657365
0.9457143 5.0867029
0.9467143 5.107616999999999
0.9477143 5.1284786
0.9487143 5.1492874
0.9497143 5.170042100000001
0.9507143 5.1907424
0.9517143 5.2113872
0.9527143 5.2319758
0.9537143 5.2525072999999995
0.9547143 5.2729815
0.9557143 5.2933972
0.9567143 5.3137545
0.9577143 5.3340528
0.9587143 5.354291600000001
0.9597143 5.3744707
0.9607143 5.3945899
0.9617143 5.4146484
0.9627143 5.434645300000001
0.9637143 5.4545805000000005
0.9647143 5.474453
0.9657143 5.4942619
0.9667143 5.5140063
0.9677143 5.5336859
0.9687143 5.5532999
0.9697143 5.572848
0.9707143 5.5923298
0.9717143 5.6117449
0.9727143 5.6310929000000005
0.9737143 5.6503735
0.9747143 5.6695864
0.9757143 5.6887305999999995
0.9767143 5.7078056
0.9777143 5.7268102
0.9787143 5.745744
0.9797143 5.764606199999999
0.9807143 5.7833962
0.9817143 5.8021132
0.9827143 5.8207568
0.9837143 5.839327
0.9847143 5.8578234
0.9857143 5.8762453
0.9867143 5.8945924
0.9877143 5.9128642000000005
0.9887143 5.931060400000001
0.9897143 5.949180200000001
0.9907143 5.9672225
0.9917143 5.985187
0.9927143 6.003072899999999
0.9937143 6.0208797
0.9947143 6.0386069
0.9957143 6.056254
0.9967143 6.0738206
0.9977143 6.091306400000001
0.9987143 6.1087109
0.9997143 6.1260338999999995
1.000714 6.1432749
1.001714 6.1604332
1.002714 6.1775081
1.003714 6.1944991
1.004714 6.2114056
1.005714 6.2282264
1.006714 6.2449612000000005
1.007714 6.2616095
1.008714 6.278170600000001
1.009714 6.294644600000001
1.010714 6.311030700000001
1.011714 6.3273281
1.012714 6.343536800000001
1.013714 6.3596562
1.014714 6.375686099999999
1.015714 6.3916259
1.016714 6.407475499999999
1.017714 6.4232342
1.018714 6.4389012999999995
1.019714 6.4544760000000005
1.020714 6.4699583
1.021714 6.485348200000001
1.022714 6.5006442
1.023714 6.5158457
1.024714 6.5309525
1.025714 6.5459639
1.026714 6.5608799
1.027714 6.575700600000001
1.028714 6.5904245
1.029714 6.6050515
1.030714 6.6195816
1.031714 6.6340134
1.032714 6.648346800000001
1.033714 6.6625811
1.034714 6.6767156
1.035714 6.6907502999999995
1.036714 6.7046836
1.037714 6.718516300000001
1.038714 6.732247800000001
1.039714 6.7458779
1.040714 6.7594051
1.041714 6.772830300000001
1.042714 6.786152700000001
1.043714 6.7993714999999995
1.044714 6.8124868
1.045714 6.8254977
1.046714 6.8384035999999995
1.047714 6.8512045
1.048714 6.8638995
1.049714 6.8764888
1.050714 6.8889715
1.051714 6.901346899999999
1.052714 6.913614999999999
1.053714 6.925775100000001
1.054714 6.9378264
1.055714 6.9497697
1.056714 6.961603500000001
1.057714 6.9733277
1.058714 6.984941699999999
1.059714 6.9964454
1.060714 7.007838
1.061714 7.019119
1.062714 7.0302874
1.063714 7.041344
1.064714 7.0522875
1.065714 7.0631176
1.066714 7.073834499999999
1.067714 7.0844375
1.068714 7.094926399999999
1.069714 7.1053013
1.070714 7.1155615
1.071714 7.1257062
1.072714 7.1357355
1.073714 7.1456477000000005
1.074714 7.1554437
1.075714 7.165122
1.076714 7.174683399999999
1.077714 7.184126200000001
1.078714 7.193451400000001
1.079714 7.202658100000001
1.080714 7.211745499999999
1.081714 7.220712999999999
1.082714 7.2295606
1.083714 7.2382881999999995
1.084714 7.2468943999999995
1.085714 7.2553799
1.086714 7.2637439
1.087714 7.2719865
1.088714 7.2801067999999995
1.089714 7.288105
1.090714 7.2959803
1.091714 7.3037326
1.092714 7.311362000000001
1.093714 7.318867699999999
1.094714 7.326249
1.095714 7.3335059
1.096714 7.340637599999999
1.097714 7.347643399999999
1.098714 7.3545232
1.099714 7.361277200000001
1.100714 7.3679045
1.101714 7.374405100000001
1.102714 7.3807791
1.103714 7.3870257
1.104714 7.3931441
1.105714 7.399133600000001
1.106714 7.404994199999999
1.107714 7.4107259999999995
1.108714 7.4163273
1.109714 7.421799699999999
1.110714 7.4271418
1.111714 7.432354200000001
1.112714 7.4374363
1.113714 7.4423879
1.114714 7.4472092000000005
1.115714 7.451899300000001
1.116714 7.456457599999999
1.117714 7.4608833
1.118714 7.4651762999999995
1.119714 7.4693359
1.120714 7.4733615
1.121714 7.477252900000001
1.122714 7.4810103
1.123714 7.4846335
1.124714 7.4881218
1.125714 7.4914761
1.126714 7.494696200000001
1.127714 7.4977823
1.128714 7.5007326999999995
1.129714 7.503547500000001
1.130714 7.506226000000001
1.131714 7.508767399999999
1.132714 7.511171699999999
1.133714 7.5134389
1.134714 7.5155675
1.135714 7.5175583
1.136714 7.5194106
1.137714 7.5211242
1.138714 7.522699200000001
1.139714 7.524136500000001
1.140714 7.525435099999999
1.141714 7.5265944000000005
1.142714 7.5276144
1.143714 7.528494299999999
1.144714 7.5292341
1.145714 7.5298324
1.146714 7.5302891
1.147714 7.5306043
1.148714 7.530777199999999
1.149714 7.5308084
1.150714 7.5306982
1.151714 7.5304456
1.152714 7.5300515
1.153714 7.529515000000001
1.154714 7.528836999999999
1.155714 7.528016699999999
1.156714 7.5270534
1.157714 7.525946899999999
1.158714 7.5246960000000005
1.159714 7.5233005
1.160714 7.521760500000001
1.161714 7.5200744
1.162714 7.5182423
1.163714 7.5162648999999995
1.164714 7.5141415
1.165714 7.5118728
1.166714 7.5094588
1.167714 7.5068988
1.168714 7.504192699999999
1.169714 7.5013407
1.170714 7.4983417999999995
1.171714 7.4951954
1.172714 7.491901500000001
1.173714 7.488460099999999
1.174714 7.4848704
1.175714 7.4811324
1.176714 7.4772455
1.177714 7.4732102
1.178714 7.469026700000001
1.179714 7.464695000000001
1.180714 7.4602149
1.181714 7.4555859
1.182714 7.450807800000001
1.183714 7.4458808
1.184714 7.4408039
1.185714 7.4355766
1.186714 7.430198000000001
1.187714 7.424668199999999
1.188714 7.4189872
1.189714 7.4131556000000005
1.190714 7.407172800000001
1.191714 7.401038
1.192714 7.3947519
1.193714 7.388314599999999
1.194714 7.3817261
1.195714 7.3749855
1.196714 7.3680937
1.197714 7.361050700000001
1.198714 7.3538557
1.199714 7.346507900000001
1.200714 7.3390074
1.201714 7.3313542
1.202714 7.3235482
1.203714 7.3155887
1.204714 7.3074751
1.205714 7.2992079
1.206714 7.2907865
1.207714 7.2822109
1.208714 7.273480999999999
1.209714 7.2645962
1.210714 7.2555572
1.211714 7.2463638999999995
1.212714 7.2370171999999995
1.213714 7.2275154
1.214714 7.217859499999999
1.215714 7.2080486
1.216714 7.1980819
1.217714 7.1879596
1.218714 7.177681499999999
1.219714 7.1672469
1.220714 7.1566567
1.221714 7.145910699999999
1.222714 7.135009
1.223714 7.1239524
1.224714 7.11274
1.225714 7.1013719
1.226714 7.0898481
1.227714 7.078168499999999
1.228714 7.0663325
1.229714 7.054340100000001
1.230714 7.0421912
1.231714 7.0298843
1.232714 7.0174202
1.233714 7.004798900000001
1.234714 6.9920197
1.235714 6.979083299999999
1.236714 6.9659896
1.237714 6.9527388
1.238714 6.9393307
1.239714 6.9257647
1.240714 6.912041500000001
1.241714 6.898160300000001
1.242714 6.884121899999999
1.243714 6.8699256
1.244714 6.855572
1.245714 6.8410605
1.246714 6.8263910999999995
1.247714 6.811562899999999
1.248714 6.7965767999999995
1.249714 6.781432
1.250714 6.766129299999999
1.251714 6.7506686
1.252714 6.735049899999999
1.253714 6.7192733
1.254714 6.7033388
1.255714 6.687246299999999
1.256714 6.6709958
1.257714 6.6545874000000005
1.258714 6.638020999999999
1.259714 6.621296699999999
1.260714 6.6044137
1.261714 6.5873712
1.262714 6.570169300000001
1.263714 6.5528087
1.264714 6.5352887
1.265714 6.51761
1.266714 6.4997733
1.267714 6.4817794
1.268714 6.4636283
1.269714 6.445319200000001
1.270714 6.4268529
1.271714 6.4082287
1.272714 6.3894458
1.273714 6.3705042
1.274714 6.3514031
1.275714 6.3321434
1.276714 6.312724899999999
1.277714 6.2931478
1.278714 6.2734127
1.279714 6.2535197
1.280714 6.2334689999999995
1.281714 6.2132616
1.282714 6.192897599999999
1.283714 6.172377200000001
1.284714 6.1516996
1.285714 6.1308645
1.286714 6.109871
1.287714 6.0887188000000005
1.288714 6.0674082
1.289714 6.0459394
1.290714 6.024313299999999
1.291714 6.0025301
1.292714 5.9805904
1.293714 5.9584945000000005
1.294714 5.9362423
1.295714 5.9138339
1.296714 5.8912698
1.297714 5.8685496
1.298714 5.845673
1.299714 5.8226398999999995
1.300714 5.799449999999999
1.301714 5.7761028
1.302714 5.7525989
1.303714 5.7289384
1.304714 5.7051223
1.305714 5.6811512
1.306714 5.6570254
1.307714 5.6327457999999995
1.308714 5.6083124
1.309714 5.5837248
1.310714 5.5589825
1.311714 5.5340856
1.312714 5.5090342
1.313714 5.4838285
1.314714 5.4584686
1.315714 5.4329548
1.316714 5.4072872
1.317714 5.3814661
1.318714 5.3554919
1.319714 5.3293645000000005
1.320714 5.3030849
1.321714 5.2766528
1.322714 5.2500691
1.323714 5.2233338
1.324714 5.1964466
1.325714 5.1694073
1.326714 5.142216
1.327714 5.1148735
1.328714 5.087380100000001
1.329714 5.0597362
1.330714 5.0319426
1.331714 5.0039992
1.332714 4.9759063999999995
1.333714 4.9476642
1.334714 4.919273
1.335714 4.8907332
1.336714 4.8620448
1.337714 4.8332077
1.338714 4.8042219
1.339714 4.7750879
1.340714 4.745806
1.341714 4.7163770000000005
1.342714 4.6868011
1.343714 4.6570792999999995
1.344714 4.6272118
1.345714 4.597199
1.346714 4.5670412
1.347714 4.536738199999999
1.348714 4.50629
1.349714 4.475696
1.350714 4.4449572
1.351714 4.4140734
1.352714 4.3830458000000005
1.353714 4.3518748
1.354714 4.3205611
1.355714 4.2891059
1.356714 4.2575099
1.357714 4.2257734
1.358714 4.193897199999999
1.359714 4.1618813
1.360714 4.1297257
1.361714 4.09743
1.362714 4.0649947
1.363714 4.0324196
1.364714 3.9997049
1.365714 3.9668508
1.366714 3.9338585000000004
1.367714 3.9007287
1.368714 3.8674625999999996
1.369714 3.8340606
1.370714 3.8005237
1.371714 3.7668519
1.372714 3.7330452
1.373714 3.6991041000000005
1.374714 3.6650289000000003
1.375714 3.6308192000000004
1.376714 3.596475
1.377714 3.561997
1.378714 3.5273854
1.379714 3.4926414
1.380714 3.4577668
1.381714 3.4227624999999997
1.382714 3.3876296
1.383714 3.3523690000000004
1.384714 3.316981
1.385714 3.2814659
1.386714 3.2458235
1.387714 3.2100539999999995
1.388714 3.1741574000000004
1.389714 3.1381339
1.390714 3.1019837000000003
1.391714 3.0657072
1.392714 3.0293051
1.393714 2.9927783
1.394714 2.9561277
1.395714 2.919355
1.396714 2.8824611
1.397714 2.8454468
1.398714 2.8083127
1.399714 2.7710592
1.400714 2.7336864
1.401714 2.6961942999999997
1.402714 2.6585832
1.403714 2.6208537
1.404714 2.5830064
1.405714 2.5450423
1.406714 2.5069624
1.407714 2.4687678
1.408714 2.4304593
1.409714 2.3920380000000003
1.410714 2.3535045
1.411714 2.3148598
1.412714 2.2761043
1.413714 2.2372384
1.414714 2.198262
1.415714 2.1591751
1.416714 2.1199784999999998
1.417714 2.0806728
1.418714 2.041259
1.419714 2.0017387
1.420714 1.9621133999999998
1.421714 1.9223837000000001
1.422714 1.8825507
1.423714 1.842615
1.424714 1.8025771
1.425714 1.7624372999999998
1.426714 1.7221963
1.427714 1.6818548999999998
1.428714 1.6414138000000003
1.429714 1.6008733000000002
1.430714 1.5602342999999999
1.431714 1.5194977
1.432714 1.4786644
1.433714 1.4377358999999998
1.434714 1.3967136
1.435714 1.3555986
1.436714 1.3143919
1.437714 1.2730943
1.438714 1.2317059
1.439714 1.1902268
1.440714 1.1486573
1.441714 1.106998
1.442714 1.0652496
1.443714 1.0234138
1.444714 0.9814916200000001
1.445714 0.93948431
1.446714 0.89739291
1.447714 0.85521843
1.448714 0.8129620900000001
1.449714 0.77062501
1.450714 0.72820829
1.451714 0.68571283
1.452714 0.64313924
1.453714 0.6004877399999999
1.454714 0.55775852
1.455714 0.51495214
1.456714 0.47206972
1.457714 0.42911274
1.458714 0.38608306000000003
1.459714 0.34298224
1.460714 0.29981167000000003
1.461714 0.25657229000000004
1.462714 0.21326481
1.463714 0.16988991
1.464714 0.12644853
1.465714 0.082941563
1.466714 0.039369913
1.467714 -0.0042656571
1.468714 -0.047964699
1.469714 -0.091726851
1.470714 -0.13555142
1.471714 -0.17943716
1.472714 -0.22338247
1.473714 -0.26738537
1.474714 -0.31144416
1.475714 -0.35555749
1.476714 -0.39972443999999996
1.477714 -0.44394429
1.478714 -0.48821623999999997
1.479714 -0.53253933
1.480714 -0.57691243
1.481714 -0.6213342799999999
1.482714 -0.66580377
1.483714 -0.7103201
1.484714 -0.75488281
1.485714 -0.7994912599999999
1.486714 -0.8441443599999999
1.487714 -0.88884076
1.488714 -0.9335787
1.489714 -0.9783562299999999
1.490714 -1.0231717
1.491714 -1.0680238
1.492714 -1.1129117
1.493714 -1.1578346
1.494714 -1.2027917000000001
1.495714 -1.247782
1.496714 -1.2928039
1.497714 -1.3378561
1.498714 -1.3829376
1.499714 -1.4280476
1.500714 -1.4731855999999999
1.501714 -1.5183512
1.502714 -1.5635433
1.503714 -1.6087601
1.504714 -1.6539998
1.505714 -1.6992606000000001
1.506714 -1.7445406
1.507714 -1.7898384
1.508714 -1.8351533
1.509714 -1.8804843000000002
1.510714 -1.9258305
1.511714 -1.971191
1.512714 -2.0165639
1.513714 -2.061948
1.514714 -2.107342
1.515714 -2.1527454
1.516714 -2.1981576
1.517714 -2.2435773
1.518714 -2.2890031
1.519714 -2.3344327000000002
1.520714 -2.3798639
1.521714 -2.4252947000000002
1.522714 -2.4707237
1.523714 -2.5161503
1.524714 -2.5615737
1.525714 -2.6069934
1.526714 -2.6524084
1.527714 -2.6978176
1.528714 -2.7432198000000003
1.529714 -2.7886135999999997
1.530714 -2.8339980000000002
1.531714 -2.8793722
1.532714 -2.9247349
1.533714 -2.9700842
1.534714 -3.0154182
1.535714 -3.0607345
1.536714 -3.106031
1.537714 -3.1513061
1.538714 -3.1965591
1.539714 -3.241789
1.540714 -3.2869957
1.541714 -3.3321783000000003
1.542714 -3.3773363
1.543714 -3.4224678
1.544714 -3.467571
1.545714 -3.5126444
1.546714 -3.5576865
1.547714 -3.6026955
1.548714 -3.6476698
1.549714 -3.6926072
1.550714 -3.7375063
1.551714 -3.7823651
1.552714 -3.8271826
1.553714 -3.8719572
1.554714 -3.9166890000000003
1.555714 -3.9613780000000003
1.556714 -4.0060241
1.557714 -4.0506269999999995
1.558714 -4.0951844
1.559714 -4.1396945999999994
1.560714 -4.1841544
1.561714 -4.2285617
1.562714 -4.2729139
1.563714 -4.3172095
1.564714 -4.3614473
1.565714 -4.4056255
1.566714 -4.4497434
1.567714 -4.4937998
1.568714 -4.537794
1.569714 -4.5817252
1.570714 -4.6255931
1.571714 -4.669397
1.572714 -4.7131356
1.573714 -4.7568075
1.574714 -4.8004106
1.575714 -4.8439421000000005
1.576714 -4.8873994
1.577714 -4.9307805
1.578714 -4.9740832
1.579714 -5.0173067
1.580714 -5.060450400000001
1.581714 -5.103514
1.582714 -5.1464970999999995
1.583714 -5.189399
1.584714 -5.2322183
1.585714 -5.2749537
1.586714 -5.317603399999999
1.587714 -5.3601656
1.588714 -5.4026388
1.589714 -5.445021
1.590714 -5.4873101
1.591714 -5.5295039
1.592714 -5.5716004
1.593714 -5.6135982
1.594714 -5.6554966
1.595714 -5.6972951
1.596714 -5.7389934
1.597714 -5.7805914
1.598714 -5.8220882000000005
1.599714 -5.8634818
1.600714 -5.9047703
1.601714 -5.9459511
1.602714 -5.9870221
1.603714 -6.0279816
1.604714 -6.068828
1.605714 -6.1095595000000005
1.606714 -6.1501753
1.607714 -6.1906740000000005
1.608714 -6.2310547000000005
1.609714 -6.2713168999999995
1.610714 -6.3114590999999995
1.611714 -6.3514805999999995
1.612714 -6.3913807
1.613714 -6.431158600000001
1.614714 -6.470812099999999
1.615714 -6.5103404000000005
1.616714 -6.5497398
1.617714 -6.5890089
1.618714 -6.628146
1.619714 -6.6671491
1.620714 -6.7060173
1.621714 -6.744750600000001
1.622714 -6.7833483
1.623714 -6.8218097
1.624714 -6.860132500000001
1.625714 -6.8983145
1.626714 -6.9363548999999995
1.627714 -6.9742516000000006
1.628714 -7.0120044
1.629714 -7.049612
1.630714 -7.087072699999999
1.631714 -7.1243845
1.632714 -7.161545800000001
1.633714 -7.198555
1.634714 -7.2354108
1.635714 -7.2721124
1.636714 -7.308659700000001
1.637714 -7.3450528
1.638714 -7.3812895
1.639714 -7.4173689000000005
1.640714 -7.4532889
1.641714 -7.4890472
1.642714 -7.5246416
1.643714 -7.560072099999999
1.644714 -7.5953372
1.645714 -7.630436899999999
1.646714 -7.6653704000000005
1.647714 -7.700137
1.648714 -7.7347353
1.649714 -7.7691622
1.650714 -7.803417
1.651714 -7.8374967
1.652714 -7.8714013
1.653714 -7.9051293
1.654714 -7.9386792999999996
1.655714 -7.9720497
1.656714 -8.0052391
1.657714 -8.0382466
1.658714 -8.071071700000001
1.659714 -8.1037134
1.660714 -8.1361726
1.661714 -8.168449299999999
1.662714 -8.2005419
1.663714 -8.2324483
1.664714 -8.2641661
1.665714 -8.2956925
1.666714 -8.3270252
1.667714 -8.3581634
1.668714 -8.3891064
1.669714 -8.419854899999999
1.670714 -8.4504083
1.671714 -8.4807657
1.672714 -8.5109264
1.673714 -8.5408889
1.674714 -8.570651699999999
1.675714 -8.6002149
1.676714 -8.6295769
1.677714 -8.6587362
1.678714 -8.6876914
1.679714 -8.7164409
1.680714 -8.744981899999999
1.681714 -8.7733127
1.682714 -8.801432
1.683714 -8.8293403
1.684714 -8.8570379
1.685714 -8.884526
1.686714 -8.9118041
1.687714 -8.938871299999999
1.688714 -8.9657262
1.689714 -8.9923665
1.690714 -9.018790000000001
1.691714 -9.0449952
1.692714 -9.0709813
1.693714 -9.0967469
1.694714 -9.122292
1.695714 -9.147615
1.696714 -9.1727145
1.697714 -9.197589
1.698714 -9.2222393
1.699714 -9.246665199999999
1.700714 -9.270867
1.701714 -9.2948444
1.702714 -9.3185969
1.703714 -9.3421221
1.704714 -9.365417800000001
1.705714 -9.3884826
1.706714 -9.4113141
1.707714 -9.4339125
1.708714 -9.4562784
1.709714 -9.4784111
1.710714 -9.5003113
1.711714 -9.5219783
1.712714 -9.5434107
1.713714 -9.5646076
1.714714 -9.585567600000001
1.715714 -9.6062899
1.716714 -9.626773700000001
1.717714 -9.6470185
1.718714 -9.6670233
1.719714 -9.6867859
1.720714 -9.706305
1.721714 -9.7255796
1.722714 -9.7446091
1.723714 -9.7633943
1.724714 -9.7819358
1.725714 -9.8002344
1.726714 -9.8182902
1.727714 -9.8361023
1.728714 -9.8536693
1.729714 -9.8709881
1.730714 -9.8880582
1.731714 -9.904877800000001
1.732714 -9.921447899999999
1.733714 -9.9377677
1.734714 -9.9538378
1.735714 -9.969657699999999
1.736714 -9.9852264
1.737714 -10.000539999999999
1.738714 -10.01561
1.739714 -10.03042
1.740714 -10.04498
1.741714 -10.05928
1.742714 -10.07334
1.743714 -10.08713
1.744714 -10.100670000000001
1.745714 -10.113949999999999
1.746714 -10.12698
1.747714 -10.13974
1.748714 -10.15225
1.749714 -10.1645
1.750714 -10.176499999999999
1.751714 -10.18824
1.752714 -10.19973
1.753714 -10.21095
1.754714 -10.22191
1.755714 -10.23262
1.756714 -10.24306
1.757714 -10.25324
1.758714 -10.263160000000001
1.759714 -10.272820000000001
1.760714 -10.28222
1.761714 -10.291350000000001
1.762714 -10.30022
1.763714 -10.30884
1.764714 -10.31719
1.765714 -10.325280000000001
1.766714 -10.33311
1.767714 -10.340670000000001
1.768714 -10.34797
1.769714 -10.35501
1.770714 -10.36177
1.771714 -10.36828
1.772714 -10.37452
1.773714 -10.38049
1.774714 -10.38621
1.775714 -10.39166
1.776714 -10.39685
1.777714 -10.401779999999999
1.778714 -10.40644
1.779714 -10.41083
1.780714 -10.414959999999999
1.781714 -10.41883
1.782714 -10.42243
1.783714 -10.42576
1.784714 -10.42882
1.785714 -10.43162
1.786714 -10.43416
1.787714 -10.43643
1.788714 -10.43844
1.789714 -10.440190000000001
1.790714 -10.44167
1.791714 -10.4429
1.792714 -10.443850000000001
1.793714 -10.44454
1.794714 -10.44496
1.795714 -10.44511
1.796714 -10.44499
1.797714 -10.44461
1.798714 -10.44397
1.799714 -10.44306
1.800714 -10.4419
1.801714 -10.44047
1.802714 -10.438790000000001
1.803714 -10.43684
1.804714 -10.43463
1.805714 -10.43216
1.806714 -10.42943
1.807714 -10.42642
1.808714 -10.42316
1.809714 -10.41962
1.810714 -10.41582
1.811714 -10.411760000000001
1.812714 -10.40744
1.813714 -10.40286
1.814714 -10.39803
1.815714 -10.392940000000001
1.816714 -10.387599999999999
1.817714 -10.382
1.818714 -10.37613
1.819714 -10.37001
1.820714 -10.36363
1.821714 -10.35698
1.822714 -10.35008
1.823714 -10.34291
1.824714 -10.33549
1.825714 -10.32781
1.826714 -10.31988
1.827714 -10.31169
1.828714 -10.30326
1.829714 -10.29457
1.830714 -10.28564
1.831714 -10.276449999999999
1.832714 -10.267
1.833714 -10.257299999999999
1.834714 -10.247340000000001
1.835714 -10.23713
1.836714 -10.22667
1.837714 -10.21595
1.838714 -10.20499
1.839714 -10.19378
1.840714 -10.18233
1.841714 -10.17063
1.842714 -10.15869
1.843714 -10.1465
1.844714 -10.134070000000001
1.845714 -10.12139
1.846714 -10.10847
1.847714 -10.0953
1.848714 -10.08189
1.849714 -10.06823
1.850714 -10.05432
1.851714 -10.04018
1.852714 -10.025789999999999
1.853714 -10.01118
1.854714 -9.9963203
1.855714 -9.9812292
1.856714 -9.9659011
1.857714 -9.9503353
1.858714 -9.9345319
1.859714 -9.918492299999999
1.860714 -9.9022172
1.861714 -9.8857075
1.862714 -9.8689646
1.863714 -9.8519899
1.864714 -9.834785
1.865714 -9.8173514
1.866714 -9.799691300000001
1.867714 -9.7818054
1.868714 -9.7636938
1.869714 -9.7453572
1.870714 -9.7267948
1.871714 -9.7080059
1.872714 -9.6889913
1.873714 -9.6697509
1.874714 -9.650287
1.875714 -9.6306026
1.876714 -9.6106999
1.877714 -9.5905803
1.878714 -9.5702447
1.879714 -9.549693
1.880714 -9.528925300000001
1.881714 -9.5079422
1.882714 -9.4867438
1.883714 -9.4653308
1.884714 -9.443704
1.885714 -9.4218656
1.886714 -9.3998156
1.887714 -9.3775563
1.888714 -9.355089099999999
1.889714 -9.3324162
1.890714 -9.309539899999999
1.891714 -9.2864618
1.892714 -9.2631817
1.893714 -9.2397004
1.894714 -9.216018
1.895714 -9.192133700000001
1.896714 -9.1680482
1.897714 -9.1437615
1.898714 -9.119276
1.899714 -9.0945944
1.900714 -9.0697184
1.901714 -9.0446502
1.902714 -9.0193912
1.903714 -8.993943
1.904714 -8.9683063
1.905714 -8.9424819
1.906714 -8.9164704
1.907714 -8.8902719
1.908714 -8.863887199999999
1.909714 -8.8373169
1.910714 -8.8105612
1.911714 -8.7836213
1.912714 -8.7565005
1.913714 -8.7292001
1.914714 -8.7017238
1.915714 -8.674072500000001
1.916714 -8.6462483
1.917714 -8.618252
1.918714 -8.5900836
1.919714 -8.5617431
1.920714 -8.533230399999999
1.921714 -8.5045464
1.922714 -8.4756918
1.923714 -8.4466681
1.924714 -8.4174782
1.925714 -8.388124399999999
1.926714 -8.3586089
1.927714 -8.3289348
1.928714 -8.2991034
1.929714 -8.2691155
1.930714 -8.2389727
1.931714 -8.2086742
1.932714 -8.1782199
1.933714 -8.14761
1.934714 -8.1168443
1.935714 -8.0859244
1.936714 -8.054852499999999
1.937714 -8.023630800000001
1.938714 -7.9922623999999995
1.939714 -7.960750900000001
1.940714 -7.9291001
1.941714 -7.8973113999999995
1.942714 -7.865385699999999
1.943714 -7.8333236
1.944714 -7.8011237
1.945714 -7.768784500000001
1.946714 -7.7363059
1.947714 -7.7036887
1.948714 -7.6709338
1.949714 -7.6380424
1.950714 -7.6050192
1.951714 -7.5718671
1.952714 -7.5385898000000005
1.953714 -7.5051911
1.954714 -7.4716732
1.955714 -7.4380375
1.956714 -7.404284199999999
1.957714 -7.3704123
1.958714 -7.336422099999999
1.959714 -7.3023111
1.960714 -7.2680786
1.961714 -7.2337255
1.962714 -7.1992531
1.963714 -7.164664599999999
1.964714 -7.129965
1.965714 -7.095158799999999
1.966714 -7.0602506
1.967714 -7.0252433000000005
1.968714 -6.990138399999999
1.969714 -6.954935900000001
1.970714 -6.919634299999999
1.971714 -6.8842329
1.972714 -6.8487309
1.973714 -6.8131275
1.974714 -6.7774229
1.975714 -6.7416176
1.976714 -6.7057148
1.977714 -6.669718
1.978714 -6.6336311
1.979714 -6.5974593
1.980714 -6.5612063
1.981714 -6.5248735
1.982714 -6.488463299999999
1.983714 -6.4519741
1.984714 -6.4154051
1.985714 -6.3787542
1.986714 -6.342020600000001
1.987714 -6.3052057999999995
1.988714 -6.2683105
1.989714 -6.2313382
1.990714 -6.1942916
1.991714 -6.1571747000000006
1.992714 -6.1199907
1.993714 -6.082743
1.994714 -6.0454343
1.995714 -6.0080659
1.996714 -5.9706386
1.997714 -5.9331518
1.998714 -5.8956045999999995
1.999714 -5.8579959
2.000714 -5.8203249999999995
2.001714 -5.7825927
2.002714 -5.7448003
2.003714 -5.7069514
2.004714 -5.6690495
2.005714 -5.6310993
2.006714 -5.5931035
2.007714 -5.555065
2.008714 -5.5169851
2.009714 -5.478864499999999
2.010714 -5.440703
2.011714 -5.4025002
2.012714 -5.364256
2.013714 -5.3259701
2.014714 -5.2876431
2.015714 -5.249276399999999
2.016714 -5.210872
2.017714 -5.172433
2.018714 -5.1339626
2.019714 -5.0954644
2.020714 -5.0569411
2.021714 -5.0183952
2.022714 -4.9798276
2.023714 -4.941238500000001
2.024714 -4.9026269
2.025714 -4.8639927
2.026714 -4.8253365
2.027714 -4.7866594
2.028714 -4.747962599999999
2.029714 -4.7092482
2.030714 -4.6705186
2.031714 -4.631776
2.032714 -4.5930222
2.033714 -4.554259
2.034714 -4.5154884
2.035714 -4.4767123
2.036714 -4.437931600000001
2.037714 -4.3991476
2.038714 -4.360361
2.039714 -4.3215729000000005
2.040714 -4.2827837
2.041714 -4.2439945
2.042714 -4.2052072
2.043714 -4.1664235000000005
2.044714 -4.1276451
2.045714 -4.0888738
2.046714 -4.0501107
2.047714 -4.0113565
2.048714 -3.9726116
2.049714 -3.9338768
2.050714 -3.8951531
2.051714 -3.8564425
2.052714 -3.8177468
2.053714 -3.7790685999999996
2.054714 -3.7404097999999997
2.055714 -3.7017722
2.056714 -3.6631569
2.057714 -3.6245652
2.058714 -3.5859976000000002
2.059714 -3.5474554
2.060714 -3.5089388
2.061714 -3.4704488
2.062714 -3.4319855
2.063714 -3.3935498
2.064714 -3.3551436
2.065714 -3.3167686
2.066714 -3.2784276
2.067714 -3.2401230000000005
2.068714 -3.2018576
2.069714 -3.1636330999999998
2.070714 -3.12545
2.071714 -3.0873084
2.072714 -3.0492079
2.073714 -3.0111477
2.074714 -2.9731277
2.075714 -2.9351484
2.076714 -2.8972112
2.077714 -2.8593181
2.078714 -2.8214718999999997
2.079714 -2.7836755
2.080714 -2.7459314
2.081714 -2.7082417000000003
2.082714 -2.6706085
2.083714 -2.6330326
2.084714 -2.5955142
2.085714 -2.5580533
2.086714 -2.5206493
2.087714 -2.4833014
2.088714 -2.4460094000000003
2.089714 -2.4087742
2.090714 -2.3715971
2.091714 -2.3344809
2.092714 -2.2974288
2.093714 -2.2604441
2.094714 -2.2235294999999997
2.095714 -2.186686
2.096714 -2.1499142
2.097714 -2.1132136
2.098714 -2.0765834
2.099714 -2.0400229999999997
2.100714 -2.0035320999999997
2.101714 -1.9671112000000002
2.102714 -1.930761
2.103714 -1.8944832000000003
2.104714 -1.8582801999999998
2.105714 -1.822155
2.106714 -1.7861103999999999
2.107714 -1.7501492
2.108714 -1.7142732
2.109714 -1.678483
2.110714 -1.6427785
2.111714 -1.6071583999999999
2.112714 -1.5716214
2.113714 -1.5361664000000002
2.114714 -1.5007929999999998
2.115714 -1.4655022
2.116714 -1.4302959
2.117714 -1.3951768
2.118714 -1.3601478
2.119714 -1.3252114000000002
2.120714 -1.2903696
2.121714 -1.2556237
2.122714 -1.2209744999999999
2.123714 -1.1864219
2.124714 -1.1519652999999999
2.125714 -1.1176038
2.126714 -1.0833367
2.127714 -1.0491637
2.128714 -1.0150852
2.129714 -0.98110279
2.130714 -0.94721885
2.131714 -0.91343615
2.132714 -0.8797575700000001
2.133714 -0.84618535
2.134714 -0.8127206
2.135714 -0.77936337
2.136714 -0.74611297
2.137714 -0.71296832
2.138714 -0.67992844
2.139714 -0.6469929600000001
2.140714 -0.61416198
2.141714 -0.58143628
2.142714 -0.54881726
2.143714 -0.51630666
2.144714 -0.48390673000000006
2.145714 -0.45161974
2.146714 -0.41944775999999995
2.147714 -0.38739233
2.148714 -0.35545407
2.149714 -0.32363255
2.150714 -0.2919266
2.151714 -0.26033474
2.152714 -0.22885595
2.153714 -0.19748971999999998
2.154714 -0.16623662
2.155714 -0.13509807999999998
2.156714 -0.10407626
2.157714 -0.073173537
2.158714 -0.04239213
2.159714 -0.011733679
2.160714 0.018800625
2.161714 0.049210241
2.162714 0.079495291
2.163714 0.10965646999999999
2.164714 0.13969491
2.165714 0.16961159
2.166714 0.19940703999999998
2.167714 0.22908119000000002
2.168714 0.25863319
2.169714 0.28806145
2.170714 0.31736384
2.171714 0.34653818999999997
2.172714 0.3755826
2.173714 0.40449589
2.174714 0.43327762000000003
2.175714 0.46192827000000003
2.176714 0.49044895000000005
2.177714 0.5188410600000001
2.178714 0.5471056799999999
2.179714 0.57524331
2.180714 0.60325372
2.181714 0.63113607
2.182714 0.65888902
2.183714 0.68651093
2.184714 0.71400008
2.185714 0.74135489
2.186714 0.76857414
2.187714 0.79565709
2.188714 0.8226037
2.189714 0.8494143399999999
2.190714 0.8760900199999999
2.191714 0.90263169
2.192714 0.9290400900000001
2.193714 0.95531577
2.194714 0.98145846
2.195714 1.0074672
2.196714 1.0333406
2.197714 1.0590769
2.198714 1.0846749
2.199714 1.1101336
2.200714 1.1354526999999999
2.201714 1.1606323
2.202714 1.1856732
2.203714 1.2105762
2.204714 1.2353421
2.205714 1.2599713000000001
2.206714 1.2844638
2.207714 1.3088192
2.208714 1.3330368000000001
2.209714 1.357116
2.210714 1.3810556999999999
2.211714 1.4048551
2.212714 1.4285133
2.213714 1.4520297999999998
2.214714 1.4754044
2.215714 1.4986373000000002
2.216714 1.5217289999999999
2.217714 1.5446806
2.218714 1.5674928000000001
2.219714 1.5901659
2.220714 1.6126996
2.221714 1.6350931999999998
2.222714 1.6573457
2.223714 1.679456
2.224714 1.7014235
2.225714 1.7232483
2.226714 1.7449306000000002
2.227714 1.7664710000000001
2.228714 1.7878697999999997
2.229714 1.8091274000000002
2.230714 1.8302439
2.231714 1.8512194999999998
2.232714 1.8720542999999998
2.233714 1.8927485000000002
2.234714 1.9133018000000002
2.235714 1.9337138
2.236714 1.9539837
2.237714 1.9741103
2.238714 1.9940931
2.239714 2.0139324
2.240714 2.0336287
2.241714 2.0531832999999997
2.242714 2.0725973
2.243714 2.0918714
2.244714 2.1110058
2.245714 2.1299997
2.246714 2.1488525000000003
2.247714 2.1675637
2.248714 2.1861327999999998
2.249714 2.2045599
2.250714 2.2228453
2.251714 2.2409894
2.252714 2.2589918
2.253714 2.2768527
2.254714 2.2945726
2.255714 2.3121523
2.256714 2.3295926000000002
2.257714 2.3468942999999998
2.258714 2.3640573000000003
2.259714 2.3810811000000003
2.260714 2.3979641
2.261714 2.4147051999999998
2.262714 2.4313034
2.263714 2.4477592
2.264714 2.4640735
2.265714 2.4802485
2.266714 2.4962861
2.267714 2.5121875
2.268714 2.5279533
2.269714 2.5435833000000003
2.270714 2.5590772
2.271714 2.5744341
2.272714 2.589654
2.273714 2.604736
2.274714 2.6196794999999997
2.275714 2.6344834
2.276714 2.6491469
2.277714 2.6636701
2.278714 2.678054
2.279714 2.6923005
2.280714 2.7064122
2.281714 2.7203914
2.282714 2.7342392
2.283714 2.7479557000000003
2.284714 2.7615398
2.285714 2.7749897999999997
2.286714 2.788304
2.287714 2.8014816000000002
2.288714 2.8145228
2.289714 2.8274280999999997
2.290714 2.8401984000000002
2.291714 2.8528346
2.292714 2.8653378
2.293714 2.8777091
2.294714 2.8899502
2.295714 2.9020626000000003
2.296714 2.9140476
2.297714 2.9259052
2.298714 2.9376343
2.299714 2.9492332
2.300714 2.9606996
2.301714 2.9720325
2.302714 2.9832315
2.303714 2.994298
2.304714 3.0052342999999997
2.305714 3.0160429
2.306714 3.0267257
2.307714 3.0372841
2.308714 3.0477183
2.309714 3.0580284
2.310714 3.0682142999999997
2.311714 3.0782754
2.312714 3.0882112999999998
2.313714 3.0980213
2.314714 3.107704
2.315714 3.1172587000000003
2.316714 3.1266849
2.317714 3.1359844
2.318714 3.1451594
2.319714 3.1542130000000004
2.320714 3.1631481000000004
2.321714 3.1719654999999998
2.322714 3.1806655000000004
2.323714 3.1892467
2.324714 3.1977076
2.325714 3.2060462999999997
2.326714 3.2142624
2.327714 3.222356
2.328714 3.2303281000000004
2.329714 3.2381799000000004
2.330714 3.2459124999999998
2.331714 3.2535269999999996
2.332714 3.2610251999999997
2.333714 3.2684091
2.334714 3.2756805
2.335714 3.2828409
2.336714 3.2898903
2.337714 3.2968268000000003
2.338714 3.3036482
2.339714 3.3103518
2.340714 3.3169366
2.341714 3.3234034
2.342714 3.3297535000000003
2.343714 3.3359904000000005
2.344714 3.342117
2.345714 3.3481348
2.346714 3.354045
2.347714 3.3598479
2.348714 3.3655435
2.349714 3.3711314
2.350714 3.3766121000000004
2.351714 3.3819847
2.352714 3.3872485
2.353714 3.3924021
2.354714 3.3974446
2.355714 3.4023762
2.356714 3.4071982
2.357714 3.4119137
2.358714 3.4165267
2.359714 3.4210399000000002
2.360714 3.4254551
2.361714 3.429772
2.362714 3.4339886
2.363714 3.4381036
2.364714 3.4421153
2.365714 3.4460232
2.366714 3.4498278
2.367714 3.4535299999999998
2.368714 3.4571305
2.369714 3.46063
2.370714 3.4640289999999996
2.371714 3.4673285
2.372714 3.4705307
2.373714 3.4736384
2.374714 3.4766532000000003
2.375714 3.4795765
2.376714 3.4824072999999998
2.377714 3.4851436
2.378714 3.4877829
2.379714 3.4903239000000004
2.380714 3.4927666000000004
2.381714 3.4951132000000005
2.382714 3.4973666
2.383714 3.4995290999999997
2.384714 3.5016019000000003
2.385714 3.5035855999999996
2.386714 3.5054795
2.387714 3.5072844
2.388714 3.5090007
2.389714 3.5106294000000005
2.390714 3.5121713
2.391714 3.5136268
2.392714 3.5149950999999997
2.393714 3.5162747000000003
2.394714 3.5174644999999995
2.395714 3.5185653999999995
2.396714 3.519579
2.397714 3.5205092000000002
2.398714 3.5213582
2.399714 3.5221275000000003
2.400714 3.5228167
2.401714 3.5234246
2.402714 3.5239491999999997
2.403714 3.5243899
2.404714 3.5247475
2.405714 3.5250239000000003
2.406714 3.5252209999999997
2.407714 3.5253398
2.408714 3.52538
2.409714 3.5253412999999996
2.410714 3.5252228
2.411714 3.5250258
2.412714 3.524752
2.413714 3.5244036
2.414714 3.5239827000000004
2.415714 3.5234887
2.416714 3.5229209999999997
2.417714 3.5222773
2.418714 3.5215572
2.419714 3.5207611
2.420714 3.5198908
2.421714 3.5189498
2.422714 3.5179403
2.423714 3.5168629
2.424714 3.515717
2.425714 3.5145010999999995
2.426714 3.5132136000000003
2.427714 3.5118546
2.428714 3.510426
2.429714 3.5089298999999996
2.430714 3.5073683
2.431714 3.5057411
2.432714 3.5040478999999998
2.433714 3.5022877
2.434714 3.5004605
2.435714 3.4985673000000004
2.436714 3.4966104
2.437714 3.494592
2.438714 3.4925129
2.439714 3.490372
2.440714 3.4881677
2.441714 3.4858983
2.442714 3.4835629
2.443714 3.4811631000000003
2.444714 3.4787022
2.445714 3.4761831
2.446714 3.4736086
2.447714 3.4709793
2.448714 3.4682941
2.449714 3.4655511
2.450714 3.4627497
2.451714 3.4598898000000005
2.452714 3.4569725000000004
2.453714 3.4539994
2.454714 3.4509707
2.455714 3.4478865999999995
2.456714 3.4447458
2.457714 3.4415476
2.458714 3.4382932
2.459714 3.4349855
2.460714 3.4316275
2.461714 3.4282219000000005
2.462714 3.4247696000000003
2.463714 3.4212697
2.464714 3.4177192
2.465714 3.4141157
2.466714 3.4104578000000005
2.467714 3.4067467
2.468714 3.4029841
2.469714 3.3991732
2.470714 3.3953156
2.471714 3.3914123
2.472714 3.3874627
2.473714 3.3834669999999996
2.474714 3.3794254
2.475714 3.3753391
2.476714 3.37121
2.477714 3.3670381
2.478714 3.3628229000000003
2.479714 3.3585623
2.480714 3.354254
2.481714 3.3498969000000005
2.482714 3.3454914000000002
2.483714 3.3410408
2.484714 3.3365484
2.485714 3.3320180999999995
2.486714 3.327452
2.487714 3.3228498
2.488714 3.3182099
2.489714 3.3135310000000002
2.490714 3.3088118
2.491714 3.3040524000000002
2.492714 3.2992538000000002
2.493714 3.2944173
2.494714 3.2895423
2.495714 3.2846291
2.496714 3.2796770000000004
2.497714 3.2746866
2.498714 3.269659
2.499714 3.2645971000000005
2.500714 3.2595031
2.501714 3.2543782
2.502714 3.249222
2.503714 3.2440323
2.504714 3.2388068999999997
2.505714 3.2335438
2.506714 3.2282431000000003
2.507714 3.2229066
2.508714 3.2175366
2.509714 3.212136
2.510714 3.206706
2.511714 3.2012473999999997
2.512714 3.1957600000000004
2.513714 3.1902432000000003
2.514714 3.1846970000000003
2.515714 3.1791218000000003
2.516714 3.1735178000000004
2.517714 3.1678852
2.518714 3.1622227
2.519714 3.1565297
2.520714 3.1508055
2.521714 3.1450506000000003
2.522714 3.1392667
2.523714 3.1334568
2.524714 3.1276241000000002
2.525714 3.1217704
2.526714 3.1158954
2.527714 3.1099978999999998
2.528714 3.1040752
2.529714 3.0981252
2.530714 3.0921464999999997
2.531714 3.0861394
2.532714 3.0801054000000003
2.533714 3.0740462
2.534714 3.0679634
2.535714 3.0618581999999996
2.536714 3.055732
2.537714 3.0495858
2.538714 3.043421
2.539714 3.0372387
2.540714 3.0310391
2.541714 3.0248215
2.542714 3.0185841
2.543714 3.0123239
2.544714 3.006039
2.545714 2.9997284
2.546714 2.9933927999999996
2.547714 2.987035
2.548714 2.980658
2.549714 2.9742650999999998
2.550714 2.9678581
2.551714 2.961438
2.552714 2.9550039999999997
2.553714 2.9485548
2.554714 2.9420892
2.555714 2.9356057
2.556714 2.9291036
2.557714 2.9225821
2.558714 2.9160406
2.559714 2.9094793
2.560714 2.9028986
2.561714 2.8963003
2.562714 2.8896872
2.563714 2.8830621
2.564714 2.8764276
2.565714 2.8697848
2.566714 2.8631337
2.567714 2.8564723
2.568714 2.8497979
2.569714 2.8431078
2.570714 2.8364002999999998
2.571714 2.8296748
2.572714 2.8229324
2.573714 2.8161747
2.574714 2.8094040000000002
2.575714 2.8026221000000002
2.576714 2.7958306
2.577714 2.7890306
2.578714 2.7822234000000003
2.579714 2.7754091
2.580714 2.7685877000000003
2.581714 2.7617583000000003
2.582714 2.754919
2.583714 2.7480677
2.584714 2.7412022
2.585714 2.7343214000000002
2.586714 2.7274258
2.587714 2.7205171
2.588714 2.7135978
2.589714 2.7066708
2.590714 2.6997383999999998
2.591714 2.6928017
2.592714 2.6858607
2.593714 2.6789146
2.594714 2.6719622
2.595714 2.665003
2.596714 2.6580364
2.597714 2.651062
2.598714 2.6440797
2.599714 2.637089
2.600714 2.6300896000000002
2.601714 2.6230814000000002
2.602714 2.6160653999999997
2.603714 2.6090428
2.604714 2.6020154
2.605714 2.5949847000000004
2.606714 2.5879513
2.607714 2.580915
2.608714 2.5738741999999997
2.609714 2.5668278
2.610714 2.5597749
2.611714 2.5527157000000003
2.612714 2.5456509
2.613714 2.5385814
2.614714 2.5315078
2.615714 2.5244305000000002
2.616714 2.5173489
2.617714 2.5102626999999997
2.618714 2.5031716999999998
2.619714 2.4960769000000003
2.620714 2.4889793
2.621714 2.4818802
2.622714 2.47478
2.623714 2.4676787
2.624714 2.4605753
2.625714 2.4534687
2.626714 2.4463586999999998
2.627714 2.4392452
2.628714 2.4321292000000003
2.629714 2.4250112
2.630714 2.4178917
2.631714 2.4107702
2.632714 2.4036461
2.633714 2.3965191
2.634714 2.3893895
2.635714 2.3822585
2.636714 2.3751283
2.637714 2.3680000999999997
2.638714 2.3608748
2.639714 2.3537517
2.640714 2.3466293
2.641714 2.3395056000000003
2.642714 2.3323791
2.643714 2.3252496000000002
2.644714 2.3181176000000003
2.645714 2.310984
2.646714 2.3038495
2.647714 2.2967145
2.648714 2.2895794
2.649714 2.2824449
2.650714 2.2753121000000003
2.651714 2.2681825
2.652714 2.2610573
2.653714 2.2539371999999998
2.654714 2.2468211
2.655714 2.2397069
2.656714 2.2325916
2.657714 2.2254731999999997
2.658714 2.2183506
2.659714 2.2112247000000003
2.660714 2.2040974
2.661714 2.1969715
2.662714 2.1898489
2.663714 2.1827312
2.664714 2.1756185
2.665714 2.1685109000000002
2.666714 2.161408
2.667714 2.1543099999999997
2.668714 2.1472162999999997
2.669714 2.1401256
2.670714 2.1330362
2.671714 2.1259462
2.672714 2.118854
2.673714 2.1117596
2.674714 2.1046642
2.675714 2.0975707
2.676714 2.0904824
2.677714 2.0834018999999997
2.678714 2.0763304
2.679714 2.0692671
2.680714 2.0622099
2.681714 2.0551568
2.682714 2.0481059
2.683714 2.0410564
2.684714 2.0340076
2.685714 2.0269595000000002
2.686714 2.0199122
2.687714 2.0128656
2.688714 2.0058207
2.689714 1.9987789999999999
2.690714 1.9917427
2.691714 1.9847139999999999
2.692714 1.9776942
2.693714 1.9706832
2.694714 1.9636791
2.695714 1.9566792999999998
2.696714 1.9496812
2.697714 1.942683
2.698714 1.9356845
2.699714 1.9286871
2.700714 1.9216927000000001
2.701714 1.9147035
2.702714 1.9077207999999999
2.703714 1.9007454
2.704714 1.8937776
2.705714 1.8868176
2.706714 1.8798655000000002
2.707714 1.8729208000000002
2.708714 1.8659825
2.709714 1.8590489000000001
2.710714 1.8521182
2.711714 1.8451886000000002
2.712714 1.8382597999999999
2.713714 1.8313328
2.714714 1.8244101
2.715714 1.8174943999999997
2.716714 1.8105878999999998
2.717714 1.8036915
2.718714 1.7968046000000002
2.719714 1.7899254
2.720714 1.7830521
2.721714 1.7761829999999998
2.722714 1.7693171
2.723714 1.7624542
2.724714 1.7555943
2.725714 1.7487373000000002
2.726714 1.7418839
2.727714 1.735035
2.728714 1.7281922
2.729714 1.7213576000000002
2.730714 1.7145332
2.731714 1.7077197999999998
2.732714 1.7009171
2.733714 1.6941231
2.734714 1.6873352000000001
2.735714 1.6805511
2.736714 1.6737691999999997
2.737714 1.6669897
2.738714 1.6602138
2.739714 1.6534435
2.740714 1.6466806
2.741714 1.6399260999999998
2.742714 1.6331805000000001
2.743714 1.6264444
2.744714 1.6197177
2.745714 1.6130002
2.746714 1.6062916999999999
2.747714 1.5995909
2.748714 1.5928959
2.749714 1.5862048
2.750714 1.579516
2.751714 1.5728294999999999
2.752714 1.5661464999999999
2.753714 1.5594696
2.754714 1.5528012
2.755714 1.5461434
2.756714 1.5394965999999999
2.757714 1.5328602
2.758714 1.5262327
2.759714 1.5196128
2.760714 1.5129995
2.761714 1.5063925
2.762714 1.4997918000000001
2.763714 1.4931972999999998
2.764714 1.4866087000000001
2.765714 1.4800256
2.766714 1.4734485
2.767714 1.4668785
2.768714 1.4603171
2.769714 1.4537662
2.770714 1.4472265
2.771714 1.4406974
2.772714 1.4341776
2.773714 1.4276649000000001
2.774714 1.4211576
2.775714 1.4146554
2.776714 1.4081589
2.777714 1.4016696
2.778714 1.395189
2.779714 1.3887177
2.780714 1.3822557
2.781714 1.3758024
2.782714 1.3693573
2.783714 1.3629202999999999
2.784714 1.3564916999999999
2.785714 1.3500720000000002
2.786714 1.3436613
2.787714 1.3372589000000001
2.788714 1.3308637
2.789714 1.3244748
2.790714 1.3180922
2.791714 1.3117169
2.792714 1.3053505
2.793714 1.2989944
2.794714 1.2926491
2.795714 1.2863138
2.796714 1.2799867
2.797714 1.2736663000000001
2.798714 1.2673518
2.799714 1.2610435999999998
2.800714 1.2547435
2.801714 1.2484533
2.802714 1.2421743
2.803714 1.2359071
2.804714 1.2296509
2.805714 1.223405
2.806714 1.2171688
2.807714 1.210942
2.808714 1.2047247
2.809714 1.1985164
2.810714 1.192316
2.811714 1.1861222
2.812714 1.1799336
2.813714 1.1737503
2.814714 1.1675734
2.815714 1.1614057
2.816714 1.1552502
2.817714 1.1491093000000001
2.818714 1.1429833
2.819714 1.1368711999999999
2.820714 1.1307704
2.821714 1.1246781000000001
2.822714 1.1185920999999999
2.823714 1.1125114999999999
2.824714 1.1064366
2.825714 1.1003678
2.826714 1.0943061
2.827714 1.0882522000000001
2.828714 1.0822072999999999
2.829714 1.0761729
2.830714 1.0701512
2.831714 1.0641444
2.832714 1.0581535
2.833714 1.0521783999999998
2.834714 1.0462168
2.835714 1.0402652000000001
2.836714 1.0343200000000001
2.837714 1.0283788999999999
2.838714 1.0224415
2.839714 1.0165093
2.840714 1.0105848000000002
2.841714 1.0046711
2.842714 0.99877026
2.843714 0.99288328
2.844714 0.9870105400000001
2.845714 0.98115178
2.846714 0.9753067000000001
2.847714 0.96947458
2.848714 0.96365409
2.849714 0.9578433799999999
2.850714 0.95204003
2.851714 0.94624208
2.852714 0.9404486999999999
2.853714 0.9346609
2.854714 0.92888121
2.855714 0.9231131499999999
2.856714 0.9173599100000001
2.857714 0.9116235199999999
2.858714 0.90590399
2.859714 0.90019973
2.860714 0.8945086
2.861714 0.8888283699999999
2.862714 0.88315746
2.863714 0.87749492
2.864714 0.87184059
2.865714 0.86619426
2.866714 0.86055622
2.867714 0.8549269300000001
2.868714 0.8493077
2.869714 0.84370039
2.870714 0.83810724
2.871714 0.83253011
2.872714 0.82696946
2.873714 0.82142437
2.874714 0.81589269
2.875714 0.81037162
2.876714 0.80485903
2.877714 0.7993537900000001
2.878714 0.7938563799999999
2.879714 0.7883681
2.880714 0.78289052
2.881714 0.77742524
2.882714 0.77197324
2.883714 0.7665352400000001
2.884714 0.76111173
2.885714 0.75570312
2.886714 0.75030955
2.887714 0.74493075
2.888714 0.73956563
2.889714 0.73421267
2.890714 0.72887009
2.891714 0.72353673
2.892714 0.71821241
2.893714 0.71289786
2.894714 0.70759463
2.895714 0.70230425
2.896714 0.69702771
2.897714 0.69176541
2.898714 0.68651712
2.899714 0.68128239
2.900714 0.67606098
2.901714 0.67085279
2.902714 0.66565797
2.903714 0.66047646
2.904714 0.65530809
2.905714 0.65015242
2.906714 0.64500924
2.907714 0.63987854
2.908714 0.6347608299999999
2.909714 0.62965667
2.910714 0.62456653
2.911714 0.61949054
2.912714 0.61442843
2.913714 0.60937959
2.914714 0.60434369
2.915714 0.59932075
2.916714 0.5943112500000001
2.917714 0.58931597
2.918714 0.58433544
2.919714 0.57936986
2.920714 0.57441895
2.921714 0.56948215
2.922714 0.56455894
2.923714 0.55964906
2.924714 0.5547524899999999
2.925714 0.5498692900000001
2.926714 0.54499945
2.927714 0.5401428300000001
2.928714 0.5352994
2.929714 0.5304693699999999
2.930714 0.5256535
2.931714 0.52085277
2.932714 0.51606819
2.933714 0.51130033
2.934714 0.5065489599999999
2.935714 0.50181309
2.936714 0.49709142
2.937714 0.49238297999999997
2.938714 0.48768730000000005
2.939714 0.48300469999999995
2.940714 0.47833589
2.941714 0.47368174
2.942714 0.46904292000000003
2.943714 0.46441979
2.944714 0.45981267
2.945714 0.45522205
2.946714 0.45064841000000005
2.947714 0.4460922
2.948714 0.44155326
2.949714 0.43703071
2.950714 0.43252287
2.951714 0.42802802999999995
2.952714 0.42354492
2.953714 0.41907346
2.954714 0.41461475
2.955714 0.41017067
2.956714 0.40574315999999994
2.957714 0.40133358
2.958714 0.39694239
2.959714 0.39256928
2.960714 0.38821354999999996
2.961714 0.38387463
2.962714 0.37955211
2.963714 0.3752456
2.964714 0.37095447000000004
2.965714 0.36667762000000004
2.966714 0.36241396
2.967714 0.35816287
2.968714 0.35392477
2.969714 0.34970131
2.970714 0.34549502
2.971714 0.34130835
2.972714 0.33714275
2.973714 0.33299816
2.974714 0.32887307
2.975714 0.32476536
2.976714 0.32067306
2.977714 0.3165951
2.978714 0.31253137
2.979714 0.30848228
2.980714 0.30444833
2.981714 0.30042971
2.982714 0.29642649000000004
2.983714 0.29243908
2.984714 0.28846851
2.985714 0.28451644
2.986714 0.28058459999999996
2.987714 0.27667386
2.988714 0.27278364
2.989714 0.26891187
2.990714 0.26505573
2.991714 0.26121279
2.992714 0.25738205
2.993714 0.25356424
2.994714 0.24976144
2.995714 0.24597604999999997
2.996714 0.24220988
2.997714 0.23846370000000003
2.998714 0.23473736
2.999714 0.23103042000000001
3.000714 0.22734263999999998
3.001714 0.22367417999999997
3.002714 0.22002519
3.003714 0.21639522
3.004714 0.2127829
3.005714 0.20918627
3.006714 0.20560357
3.007714 0.2020342
3.008714 0.1984793
3.009714 0.19494143
3.010714 0.19142356
3.011714 0.18792788
3.012714 0.18445483
3.013714 0.18100308
3.014714 0.17757027
3.015714 0.17415415
3.016714 0.17075351
3.017714 0.16736835
3.018714 0.16399949
3.019714 0.16064782
3.020714 0.15731377000000002
3.021714 0.15399728
3.022714 0.15069841
3.023714 0.1474179
3.024714 0.14415725999999998
3.025714 0.14091837000000002
3.026714 0.13770247
3.027714 0.13450927000000001
3.028714 0.13133676
3.029714 0.12818178
3.030714 0.12504128
3.031714 0.12191361
3.032714 0.11879916
3.033714 0.1157001
3.034714 0.11261931
3.035714 0.10955921999999998
3.036714 0.106521
3.037714 0.10350457
3.038714 0.10050919
3.039714 0.0975342
3.040714 0.094579399
3.041714 0.091644883
3.042714 0.088730466
3.043714 0.085835194
3.044714 0.08295738999999999
3.045714 0.080095296
3.046714 0.077248039
3.047714 0.074416352
3.048714 0.07160254199999999
3.049714 0.068809633
3.050714 0.066040101
3.051714 0.063294772
3.052714 0.060572533
3.053714 0.057870877
3.054714 0.055187097000000004
3.055714 0.052519386999999994
3.056714 0.049867382
3.057714 0.047231864
3.058714 0.044614071000000005
3.059714 0.042014901
3.060714 0.039434672000000004
3.061714 0.036873382999999996
3.062714 0.034331280000000006
3.063714 0.031809282
3.064714 0.02930878
3.065714 0.026830987
3.066714 0.024376112999999998
3.067714 0.021942938
3.068714 0.019529137000000002
3.069714 0.017132201
3.070714 0.014750593999999999
3.071714 0.012384487000000001
3.072714 0.010035693
3.073714 0.0077067998
3.074714 0.00540002
3.075714 0.0031162836
3.076714 0.00085505817
3.077714 -0.0013851733999999999
3.078714 -0.0036059995000000005
3.079714 -0.0058084176999999996
3.080714 -0.0079926198
3.081714 -0.010158319
3.082714 -0.012305298999999999
3.083714 -0.014433752000000001
3.084714 -0.016544119
3.085714 -0.018636542
3.086714 -0.020710376000000003
3.087714 -0.022764079
3.088714 -0.024795706999999997
3.089714 -0.02680383
3.090714 -0.02878833
3.091714 -0.030750687999999998
3.092714 -0.032693526
3.093714 -0.034619571
3.094714 -0.036530569
3.095714 -0.038426623
3.096714 -0.040306305
3.097714 -0.042167376
3.098714 -0.044007704
3.099714 -0.045825983
3.100714 -0.047621864
3.101714 -0.049395626
3.102714 -0.051147753000000004
3.103714 -0.052878645
3.104714 -0.054588727999999996
3.105714 -0.056278722999999996
3.106714 -0.057949859000000006
3.107714 -0.05960373099999999
3.108714 -0.061241712000000004
3.109714 -0.062864251
3.110714 -0.06447038599999999
3.111714 -0.066057849
3.112714 -0.067623763
3.113714 -0.06916570699999999
3.114714 -0.070682622
3.115714 -0.072175189
3.116714 -0.073645473
3.117714 -0.075096119
3.118714 -0.076529465
3.119714 -0.077946915
3.120714 -0.079348846
3.121714 -0.080734864
3.122714 -0.082104153
3.123714 -0.083455758
3.124714 -0.084788585
3.125714 -0.086101337
3.126714 -0.08739254
3.127714 -0.08866086100000001
3.128714 -0.089905603
3.129714 -0.091127184
3.130714 -0.092327251
3.131714 -0.093508343
3.132714 -0.09467310699999999
3.133714 -0.095823378
3.134714 -0.096959557
3.135714 -0.098080491
3.136714 -0.09918388700000001
3.137714 -0.10026715000000001
3.138714 -0.10132818
3.139714 -0.10236579
3.140714 -0.10337988000000001
3.141714 -0.10437118
3.142714 -0.10534088000000001
3.143714 -0.10629038999999998
3.144714 -0.10722119999999999
3.145714 -0.10813482
3.146714 -0.10903259
3.147714 -0.10991545
3.148714 -0.11078354000000001
3.149714 -0.11163601999999999
3.150714 -0.1124711
3.151714 -0.11328651999999999
3.152714 -0.11408016000000001
3.153714 -0.11485076
3.154714 -0.11559832
3.155714 -0.11632404
3.156714 -0.11702989
3.157714 -0.11771797
3.158714 -0.11838992000000001
3.159714 -0.11904653
3.160714 -0.11968772
3.161714 -0.12031279000000002
3.162714 -0.12092069999999999
3.163714 -0.12151038
3.164714 -0.12208086000000001
3.165714 -0.12263136
3.166714 -0.12316138
3.167714 -0.12367076
3.168714 -0.12415982999999998
3.169714 -0.12462942
3.170714 -0.12508075
3.171714 -0.12551512
3.172714 -0.12593353
3.173714 -0.12633635
3.174714 -0.12672314
3.175714 -0.1270928
3.176714 -0.1274439
3.177714 -0.12777526
3.178714 -0.12808624
3.179714 -0.12837703
3.180714 -0.12864852000000002
3.181714 -0.12890197
3.182714 -0.12913864
3.183714 -0.12935945999999998
3.184714 -0.12956482
3.185714 -0.1297546
3.186714 -0.12992831000000002
3.187714 -0.13008524
3.188714 -0.13022465
3.189714 -0.13034584999999999
3.190714 -0.13044829
3.191714 -0.13053165
3.192714 -0.13059594
3.193714 -0.13064161999999999
3.194714 -0.1306696
3.195714 -0.13068105
3.196714 -0.13067716
3.197714 -0.13065872
3.198714 -0.13062581
3.199714 -0.13057775000000002
3.200714 -0.13051324
3.201714 -0.13043079999999999
3.202714 -0.13032926
3.203714 -0.1302082
3.204714 -0.13006801
3.205714 -0.12990981000000001
3.206714 -0.12973501999999998
3.207714 -0.12954494
3.208714 -0.1293405
3.209714 -0.12912207
3.210714 -0.12888957
3.211714 -0.1286426
3.212714 -0.12838049
3.213714 -0.12810242
3.214714 -0.12780739000000002
3.215714 -0.12749438
3.216714 -0.12716262
3.217714 -0.12681187
3.218714 -0.1264427
3.219714 -0.1260565
3.220714 -0.12565525
3.221714 -0.12524090999999998
3.222714 -0.12481478000000001
3.223714 -0.12437714
3.224714 -0.12392711
3.225714 -0.12346304
3.226714 -0.12298306999999999
3.227714 -0.12248574999999999
3.228714 -0.12197037
3.229714 -0.12143699
3.230714 -0.12088623999999999
3.231714 -0.12031903
3.232714 -0.11973637
3.233714 -0.11913928
3.234714 -0.11852882
3.235714 -0.11790599
3.236714 -0.11727151
3.237714 -0.11662552
3.238714 -0.11596726
3.239714 -0.11529516
3.240714 -0.11460714999999999
3.241714 -0.11390136999999999
3.242714 -0.11317686
3.243714 -0.11243396
3.244714 -0.11167426
3.245714 -0.11089998999999999
3.246714 -0.11011338000000001
3.247714 -0.10931594
3.248714 -0.10850822999999998
3.249714 -0.10768995
3.250714 -0.10686032000000001
3.251714 -0.10601848000000001
3.252714 -0.10516360999999999
3.253714 -0.10429493
3.254714 -0.10341159
3.255714 -0.10251277
3.256714 -0.10159785
3.257714 -0.10066687
3.258714 -0.099720713
3.259714 -0.098761125
3.260714 -0.097790221
3.261714 -0.096809753
3.262714 -0.09582043900000001
3.263714 -0.094821677
3.264714 -0.093811809
3.265714 -0.09278878
3.266714 -0.09175093100000001
3.267714 -0.09069753600000001
3.268714 -0.08962888399999999
3.269714 -0.088545954
3.270714 -0.087449921
3.271714 -0.086341787
3.272714 -0.08522226699999999
3.273714 -0.084091973
3.274714 -0.08295153400000001
3.275714 -0.081801618
3.276714 -0.08064262800000001
3.277714 -0.07947436
3.278714 -0.078295788
3.279714 -0.07710522
3.280714 -0.07590084
3.281714 -0.074681453
3.282714 -0.073447055
3.283714 -0.072198926
3.284714 -0.07093919600000001
3.285714 -0.069670065
3.286714 -0.068393053
3.287714 -0.067108596
3.288714 -0.065816159
3.289714 -0.064514694
3.290714 -0.063203182
3.291714 -0.061880937000000004
3.292714 -0.060547597
3.293714 -0.059202878
3.294714 -0.057846401
3.295714 -0.056477741000000005
3.296714 -0.055096723
3.297714 -0.053703791
3.298714 -0.05230015400000001
3.299714 -0.050887547
3.300714 -0.049467629
3.301714 -0.048041332
3.302714 -0.046608431000000006
3.303714 -0.045167634
3.304714 -0.043717158
3.305714 -0.042255467
3.306714 -0.040781888
3.307714 -0.039296768999999995
3.308714 -0.037801167000000004
3.309714 -0.036296324000000005
3.310714 -0.034783172
3.311714 -0.033262177000000004
3.312714 -0.031733504
3.313714 -0.030197311
3.314714 -0.028653946
3.315714 -0.027103862
3.316714 -0.025547299000000002
3.317714 -0.023983959
3.318714 -0.022412921
3.319714 -0.020832926
3.320714 -0.019242938
3.321714 -0.017642642
3.322714 -0.016032653
3.323714 -0.014414256
3.324714 -0.012788843000000001
3.325714 -0.011157292000000001
3.326714 -0.0095196403
3.327714 -0.0078752193
3.328714 -0.0062231222
3.329714 -0.0045627239
3.330714 -0.0028940120999999997
3.331714 -0.0012175267
3.332714 0.00046597434
3.333714 0.0021559064
3.334714 0.0038520331000000004
3.335714 0.005554398
3.336714 0.007263045000000001
3.337714 0.0089777925
3.338714 0.010698209
3.339714 0.01242385
3.340714 0.014154613000000002
3.341714 0.015890948
3.342714 0.017633749
3.343714 0.01938397
3.344714 0.021142102
3.345714 0.022907823
3.346714 0.024680033999999997
3.347714 0.026457262
3.348714 0.028238221
3.349714 0.030022289
3.350714 0.031809646
3.351714 0.033601074
3.352714 0.035397543
3.353714 0.037199823
3.354714 0.039008324000000004
3.355714 0.040823114
3.356714 0.042644075999999996
3.357714 0.044471008
3.358714 0.046303574
3.359714 0.048141155
3.360714 0.04998276100000001
3.361714 0.051827147000000004
3.362714 0.053673185
3.363714 0.055520306
3.364714 0.057368836
3.365714 0.059220026
3.366714 0.061075686
3.367714 0.06293760400000001
3.368714 0.064806943
3.369714 0.06668389499999999
3.370714 0.06856769900000001
3.371714 0.070456916
3.372714 0.072349852
3.373714 0.074244913
3.374714 0.076140789
3.375714 0.078036543
3.376714 0.079931668
3.377714 0.081826199
3.378714 0.083720818
3.379714 0.085616857
3.380714 0.08751610300000001
3.381714 0.08942035499999999
3.382714 0.091330893
3.383714 0.093247998
3.384714 0.0951708
3.385714 0.097097503
3.386714 0.099025934
3.387714 0.10095416
3.388714 0.10288096000000001
3.389714 0.10480601
3.390714 0.10672981
3.391714 0.10865340999999999
3.392714 0.11057814
3.393714 0.11250539999999999
3.394714 0.11443644
3.395714 0.11637225
3.396714 0.11831327999999999
3.397714 0.12025918000000001
3.398714 0.12220874000000001
3.399714 0.12415993
3.400714 0.12611042
3.401714 0.12805816
3.402714 0.13000198
3.403714 0.13194192
3.404714 0.13387918000000001
3.405714 0.13581563
3.406714 0.13775326999999998
3.407714 0.13969366
3.408714 0.14163762000000002
3.409714 0.14358522999999998
3.410714 0.14553589
3.411714 0.14748859
3.412714 0.14944192
3.413714 0.15139432
3.414714 0.15334414999999998
3.415714 0.15529005
3.416714 0.15723136000000001
3.417714 0.15916836
3.418714 0.16110243000000002
3.419714 0.16303568
3.420714 0.16497042
3.421714 0.16690838
3.422714 0.16885024
3.423714 0.17079539
3.424714 0.17274224000000002
3.425714 0.17468875
3.426714 0.17663296
3.427714 0.17857342
3.428714 0.18050927
3.429714 0.18244021
3.430714 0.18436643
3.431714 0.18628855
3.432714 0.18820766
3.433714 0.19012525
3.434714 0.19204302
3.435714 0.19396241
3.436714 0.19588409999999998
3.437714 0.19780761000000002
3.438714 0.19973134999999997
3.439714 0.20165294
3.440714 0.20357
3.441714 0.2054808
3.442714 0.20738468000000002
3.443714 0.20928213
3.444714 0.21117439
3.445714 0.21306295
3.446714 0.21494918000000002
3.447714 0.21683412999999999
3.448714 0.21871855
3.449714 0.22060286999999998
3.450714 0.22248726
3.451714 0.22437139
3.452714 0.22625433999999997
3.453714 0.22813451999999998
3.454714 0.23001004
3.455714 0.23187916
3.456714 0.2337409
3.457714 0.2355953
3.458714 0.23744351
3.459714 0.23928725
3.460714 0.24112824
3.461714 0.2429676
3.462714 0.24480568
3.463714 0.24664202000000002
3.464714 0.24847577
3.465714 0.25030607
3.466714 0.25213214
3.467714 0.25395337
3.468714 0.25576917000000005
3.469714 0.25757893
3.470714 0.25938218
3.471714 0.26117878
3.472714 0.26296913
3.473714 0.26475424
3.474714 0.26653539
3.475714 0.26831378
3.476714 0.2700899
3.477714 0.27186344
3.478714 0.2736334
3.479714 0.2753984
3.480714 0.27715722
3.481714 0.27890916
3.482714 0.28065403
3.483714 0.28239209
3.484714 0.28412365
3.485714 0.28584895
3.486714 0.28756813
3.487714 0.28928129
3.488714 0.29098876
3.489714 0.29269096
3.490714 0.29438836999999995
3.491714 0.29608123
3.492714 0.29776942
3.493714 0.29945241
3.494714 0.30112944
3.495714 0.30279984000000004
3.496714 0.30446323
3.497714 0.30611963000000003
3.498714 0.30776928000000003
3.499714 0.30941248
3.500714 0.31104926
3.501714 0.31267945
3.502714 0.3143027
3.503714 0.31591873
3.504714 0.31752748999999997
3.505714 0.31912925
3.506714 0.32072441999999995
3.507714 0.32231337
3.508714 0.3238963
3.509714 0.32547309999999996
3.510714 0.32704342000000003
3.511714 0.32860686
3.512714 0.33016293
3.513714 0.33171121000000003
3.514714 0.33325132
3.515714 0.3347829
3.516714 0.33630575
3.517714 0.33781987
3.518714 0.33932563
3.519714 0.34082367
3.520714 0.34231488
3.521714 0.34380008
3.522714 0.34527986
3.523714 0.34675427999999997
3.524714 0.34822286
3.525714 0.34968466
3.526714 0.35113855
3.527714 0.35258336
3.528714 0.35401809
3.529714 0.35544215
3.530714 0.35685543
3.531714 0.35825841999999997
3.532714 0.35965212
3.533714 0.36103793
3.534714 0.36241733000000004
3.535714 0.36379152
3.536714 0.36516096
3.537714 0.36652521
3.538714 0.36788299
3.539714 0.36923239999999996
3.540714 0.37057148
3.541714 0.37189871
3.542714 0.37321329999999997
3.543714 0.37451524
3.544714 0.37580533
3.545714 0.37708487
3.546714 0.3783555
3.547714 0.37961892999999997
3.548714 0.38087675
3.549714 0.38213008
3.550714 0.38337922
3.551714 0.38462342
3.552714 0.38586087
3.553714 0.38708893
3.554714 0.38830489
3.555714 0.38950667
3.556714 0.3906935
3.557714 0.39186613
3.558714 0.3930266
3.559714 0.39417753000000005
3.560714 0.39532138
3.561714 0.39645988
3.562714 0.39759367
3.563714 0.39872248000000005
3.564714 0.39984532999999994
3.565714 0.40096072
3.566714 0.40206681000000005
3.567714 0.40316153000000005
3.568714 0.40424279999999996
3.569714 0.40530907000000005
3.570714 0.40635969
3.571714 0.40739551
3.572714 0.40841879999999997
3.573714 0.40943283
3.574714 0.41044094
3.575714 0.41144540999999996
3.576714 0.41244682
3.577714 0.4134438
3.578714 0.4144338
3.579714 0.41541373000000004
3.580714 0.4163811
3.581714 0.4173344
3.582714 0.41827317
3.583714 0.41919779
3.584714 0.420109
3.585714 0.42100791
3.586714 0.42189588000000006
3.587714 0.42277467
3.588714 0.42364624999999995
3.589714 0.42451224
3.590714 0.42537338999999996
3.591714 0.42622894999999994
3.592714 0.42707655
3.593714 0.42791287
3.594714 0.42873486
3.595714 0.42954055
3.596714 0.43032989000000005
3.597714 0.43110461
3.598714 0.43186741
3.599714 0.43262085000000006
3.600714 0.43336670000000005
3.601714 0.43410547000000005
3.602714 0.43483684
3.603714 0.4355602
3.604714 0.43627494
3.605714 0.4369807
3.606714 0.43767686
3.607714 0.43836241
3.608714 0.43903575
3.609714 0.43969532000000006
3.610714 0.44034016
3.611714 0.44097067
3.612714 0.44158855
3.613714 0.44219624
3.614714 0.44279597000000004
3.615714 0.44338870999999996
3.616714 0.44397385999999994
3.617714 0.4445496
3.618714 0.4451137
3.619714 0.44566481
3.620714 0.44620279
3.621714 0.44672871
3.622714 0.44724387000000004
3.623714 0.4477493
3.624714 0.448245
3.625714 0.44873031
3.626714 0.44920435
3.627714 0.44966675
3.628714 0.45011793
3.629714 0.45055872999999996
3.630714 0.45098984000000003
3.631714 0.45141106999999997
3.632714 0.45182145999999995
3.633714 0.45221969
3.634714 0.45260483999999995
3.635714 0.45297723
3.636714 0.45333835
3.637714 0.4536903
3.638714 0.45403456
3.639714 0.45437138
3.640714 0.45469934
3.641714 0.45501599
3.642714 0.45531900000000003
3.643714 0.45560719
3.644714 0.45588086000000005
3.645714 0.45614159
3.646714 0.45639126999999996
3.647714 0.45663137
3.648714 0.45686224
3.649714 0.45708362
3.650714 0.45729503
3.651714 0.45749629
3.652714 0.45768781999999997
3.653714 0.45787003000000004
3.654714 0.45804274
3.655714 0.45820484
3.656714 0.45835436
3.657714 0.4584894
3.658714 0.45860899
3.659714 0.45871395000000004
3.660714 0.45880671
3.661714 0.45889039
3.662714 0.45896755
3.663714 0.45903921000000003
3.664714 0.45910444999999994
3.665714 0.45916098000000005
3.666714 0.4592062
3.667714 0.45923813999999996
3.668714 0.45925598
3.669714 0.45925988999999995
3.670714 0.45925048
3.671714 0.45922827000000005
3.672714 0.45919348
3.673714 0.45914645
3.674714 0.45908801
3.675714 0.45901984
3.676714 0.45894394
3.677714 0.45886198
3.678714 0.4587743
3.679714 0.45867953
3.680714 0.4585749
3.681714 0.45845709
3.682714 0.45832368
3.683714 0.45817391999999996
3.684714 0.45800903
3.685714 0.45783143
3.686714 0.45764367000000006
3.687714 0.45744767
3.688714 0.45724403999999996
3.689714 0.45703254000000004
3.690714 0.45681242
3.691714 0.45658317
3.692714 0.45634448
3.693714 0.456096
3.694714 0.455837
3.695714 0.45556622
3.696714 0.45528216
3.697714 0.45498377
3.698714 0.45467112000000004
3.699714 0.45434567000000003
3.700714 0.45400993
3.701714 0.4536665
3.702714 0.45331707000000004
3.703714 0.45296168
3.704714 0.45259893
3.705714 0.45222654
3.706714 0.45184237000000005
3.707714 0.45144516
3.708714 0.45103482
3.709714 0.45061218999999997
3.710714 0.45017824
3.711714 0.44973376
3.712714 0.44927909
3.713714 0.44881436
3.714714 0.4483399
3.715714 0.44785631000000004
3.716714 0.44736434
3.717714 0.4468644
3.718714 0.44635613
3.719714 0.44583827000000004
3.720714 0.44530905000000004
3.721714 0.44476683
3.722714 0.44421107
3.723714 0.44364239999999994
3.724714 0.44306270000000003
3.725714 0.44247415
3.726714 0.44187852
3.727714 0.44127660999999996
3.728714 0.44066794000000004
3.729714 0.44005136
3.730714 0.43942551
3.731714 0.43878937
3.732714 0.43814242999999997
3.733714 0.43748454
3.734714 0.43681570999999997
3.735714 0.4361358
3.736714 0.43544470999999996
3.737714 0.43474272999999997
3.738714 0.43403059
3.739714 0.43330952000000006
3.740714 0.43258099
3.741714 0.43184608
3.742714 0.43110498
3.743714 0.43035685
3.744714 0.42960001
3.745714 0.4288326
3.746714 0.42805322
3.747714 0.42726140999999995
3.748714 0.42645768
3.749714 0.42564315
3.750714 0.42481906999999997
3.751714 0.42398651000000004
3.752714 0.42314609000000003
3.753714 0.42229812
3.754714 0.42144269999999995
3.755714 0.42057987
3.756714 0.41970965
3.757714 0.41883164
3.758714 0.41794520999999996
3.759714 0.41704946
3.760714 0.41614347
3.761714 0.41522672000000005
3.762714 0.41429941000000003
3.763714 0.41336236
3.764714 0.41241688000000004
3.765714 0.41146432000000005
3.766714 0.41050562
3.767714 0.40954091
3.768714 0.40856972
3.769714 0.40759113999999996
3.770714 0.40660407
3.771714 0.4056077
3.772714 0.40460139999999994
3.773714 0.40358490999999996
3.774714 0.40255826999999994
3.775714 0.40152165999999995
3.776714 0.4004756
3.777714 0.39942074
3.778714 0.39835796
3.779714 0.39728823999999996
3.780714 0.39621238
3.781714 0.39513079
3.782714 0.39404337
3.783714 0.39294963
3.784714 0.39184876
3.785714 0.39073993
3.786714 0.38962257
3.787714 0.38849644
3.788714 0.38736165
3.789714 0.38621852
3.790714 0.3850675
3.791714 0.38390909
3.792714 0.38274368
3.793714 0.38157157
3.794714 0.38039291000000003
3.795714 0.37920763999999996
3.796714 0.37801554
3.797714 0.3768163
3.798714 0.37560964
3.799714 0.37439538
3.800714 0.37317362
3.801714 0.37194465
3.802714 0.37070888
3.803714 0.36946661000000003
3.804714 0.36821803
3.805714 0.36696312000000003
3.806714 0.36570170999999996
3.807714 0.36443361999999996
3.808714 0.36315871
3.809714 0.36187693
3.810714 0.36058824
3.811714 0.35929265
3.812714 0.35799018000000005
3.813714 0.3566809
3.814714 0.35536514999999996
3.815714 0.35404337
3.816714 0.35271617
3.817714 0.35138396
3.818714 0.35004679
3.819714 0.34870422
3.820714 0.34735538
3.821714 0.3459994
3.822714 0.34463559000000005
3.823714 0.34326392
3.824714 0.34188495
3.825714 0.34049975
3.826714 0.3391094
3.827714 0.33771482
3.828714 0.33631644
3.829714 0.33491438
3.830714 0.3335085
3.831714 0.33209855
3.832714 0.33068422
3.833714 0.32926501999999996
3.834714 0.32784019000000003
3.835714 0.32640877
3.836714 0.32496981
3.837714 0.32352279
3.838714 0.32206806
3.839714 0.32060682
3.840714 0.31914089
3.841714 0.31767213
3.842714 0.31620169
3.843714 0.31472973
3.844714 0.31325535
3.845714 0.311777
3.846714 0.31029310000000004
3.847714 0.30880254
3.848714 0.30730496999999996
3.849714 0.30580058000000004
3.850714 0.30428985999999997
3.851714 0.30277339000000003
3.852714 0.30125182
3.853714 0.29972598
3.854714 0.29819703000000003
3.855714 0.29666635999999996
3.856714 0.29513519
3.857714 0.29360403
3.858714 0.29207221
3.859714 0.29053797
3.860714 0.2889988
3.861714 0.28745243
3.862714 0.28589759
3.863714 0.2843345
3.864714 0.28276476
3.865714 0.28119062
3.866714 0.27961417
3.867714 0.27803681
3.868714 0.27645899
3.869714 0.27488046
3.870714 0.27330075000000004
3.871714 0.27171937
3.872714 0.27013579
3.873714 0.26854929
3.874714 0.26695868
3.875714 0.26536253
3.876714 0.26375963
3.877714 0.26214961000000003
3.878714 0.26053342
3.879714 0.25891322
3.880714 0.25729181
3.881714 0.25567156
3.882714 0.25405358
3.883714 0.25243727
3.884714 0.25082076999999997
3.885714 0.24920173
3.886714 0.2475783
3.887714 0.2459496
3.888714 0.24431581
3.889714 0.24267768
3.890714 0.24103601
3.891714 0.23939132000000002
3.892714 0.23774401999999997
3.893714 0.23609466999999998
3.894714 0.2344443
3.895714 0.23279425
3.896714 0.23114572
3.897714 0.22949902
3.898714 0.22785323999999998
3.899714 0.22620628999999998
3.900714 0.2245558
3.901714 0.22289997
3.902714 0.22123847000000002
3.903714 0.21957248
3.904714 0.21790416999999998
3.905714 0.21623576
3.906714 0.21456855000000002
3.907714 0.21290268999999998
3.908714 0.21123737
3.909714 0.20957149000000003
3.910714 0.20790433000000003
3.911714 0.20623579999999997
3.912714 0.20456612
3.913714 0.20289548999999998
3.914714 0.20122352999999998
3.915714 0.19954955000000002
3.916714 0.19787288999999997
3.917714 0.19619362
3.918714 0.19451276
3.919714 0.19283208999999998
3.920714 0.19115339
3.921714 0.18947761
3.922714 0.18780434
3.923714 0.18613192
3.924714 0.18445828
3.925714 0.18278189
3.926714 0.1811024
3.927714 0.17942073
3.928714 0.17773845000000002
3.929714 0.17605703
3.930714 0.17437713
3.931714 0.17269852
3.932714 0.17102051000000001
3.933714 0.16934252
3.934714 0.16766451999999998
3.935714 0.16598694
3.936714 0.16431027
3.937714 0.16263453
3.938714 0.16095911999999998
3.939714 0.1592831
3.940714 0.15760585
3.941714 0.15592761000000002
3.942714 0.15424967
3.943714 0.15257389000000002
3.944714 0.15090186
3.945714 0.14923409
3.946714 0.14756969
3.947714 0.1459067
3.948714 0.14424291
3.949714 0.14257685
3.950714 0.1409082
3.951714 0.13923780000000002
3.952714 0.13756707999999998
3.953714 0.13589743
3.954714 0.13422978
3.955714 0.13256463000000002
3.956714 0.13090237999999998
3.957714 0.12924356
3.958714 0.12758881
3.959714 0.12593854
3.960714 0.12429241999999999
3.961714 0.12264918
3.962714 0.12100678000000001
3.963714 0.11936319
3.964714 0.11771723999999999
3.965714 0.11606915999999999
3.966714 0.11442061999999999
3.967714 0.11277403
3.968714 0.11113167
3.969714 0.10949492000000001
3.970714 0.10786391
3.971714 0.10623777
3.972714 0.1046152
3.973714 0.10299497999999999
3.974714 0.10137621
3.975714 0.09975823300000002
3.976714 0.09814044499999999
3.977714 0.09652226
3.978714 0.094903348
3.979714 0.09328402799999999
3.980714 0.091665564
3.981714 0.090050057
3.982714 0.08843987
3.983714 0.086836808
3.984714 0.085241417
3.985714 0.083652767
3.986714 0.082068809
3.987714 0.080487161
3.988714 0.07890595
3.989714 0.077324291
3.990714 0.075742317
3.991714 0.074160838
3.992714 0.072580884
3.993714 0.07100345100000001
3.994714 0.069429498
3.995714 0.067860063
3.996714 0.066296291
3.997714 0.064739166
3.998714 0.06318908399999999
3.999714 0.061645451999999996
4.000714 0.060106622000000005
4.001714 0.058570353
4.002714 0.057034584
4.003714 0.055498216999999996
4.004714 0.053961523
4.005714 0.052425998999999994
4.006714 0.050893705000000004
4.007714 0.049366505000000005
4.008714 0.047845524
4.009714 0.046331045
4.010714 0.044822795
4.011714 0.043320320999999995
4.012714 0.041823208
4.013714 0.040330997
4.014714 0.03884295
4.015714 0.037357936
4.016714 0.035874639
4.017715 0.034392084
4.018714 0.032910227
4.019714 0.031430242
4.020714 0.029954259
4.021714 0.028484623
4.022714 0.027022997
4.023714 0.025569749
4.024714 0.024123942
4.025714 0.022683873
4.026714 0.021247887
4.027714 0.019815001000000002
4.028714 0.018385044
4.029714 0.016958341
4.030715 0.015535226999999999
4.031714 0.014115758
4.032714 0.01269982
4.033714 0.011287556
4.034714 0.009879744900000001
4.035714 0.008477815599999999
4.036714 0.007083357199999999
4.037714 0.0056973422
4.038714 0.0043194973999999995
4.039714 0.0029482339
4.040714 0.0015812448
4.041714 0.0002165016
4.042714 -0.0011468609999999999
4.043715 -0.0025082365
4.044714 -0.0038659611000000003
4.045714 -0.0052181970999999995
4.046714 -0.0065637745
4.047714 -0.007902534000000001
4.048714 -0.0092350303
4.049714 -0.010561866
4.050714 -0.011883115999999999
4.051714 -0.013198244999999999
4.052714 -0.014506573
4.053714 -0.015807964
4.054714 -0.017103249
4.055714 -0.018394027
4.056714 -0.019681896
4.057714 -0.020967511
4.058714 -0.022250056
4.059714 -0.023527478
4.060714 -0.024797421
4.061714 -0.026058362
4.062714 -0.027310323999999997
4.063715 -0.028554786999999998
4.064714 -0.029793830000000004
4.065714 -0.031029026
4.066714 -0.032260697
4.067714 -0.03348795
4.068714 -0.034709391
4.069714 -0.03592406
4.070714 -0.037131974000000005
4.071714 -0.038333956
4.072714 -0.039530877
4.073714 -0.040722839
4.074714 -0.041908855
4.075714 -0.043087307
4.076715 -0.044256938
4.077714 -0.045417779
4.078714 -0.046571426
4.079714 -0.047720401
4.080714 -0.048866931999999995
4.081714 -0.050011789
4.082714 -0.051153853
4.083714 -0.052290666
4.084714 -0.05341966200000001
4.085714 -0.054539368000000005
4.086714 -0.055649946
4.087714 -0.056752807
4.088714 -0.057849555999999996
4.089714 -0.058941002
4.090714 -0.060026773000000005
4.091714 -0.061105796999999996
4.092714 -0.062177255
4.093714 -0.063241384
4.094714 -0.06429953499999999
4.095714 -0.06535345499999999
4.096714 -0.06640412000000001
4.097714 -0.067450933
4.098714 -0.068491767
4.099714 -0.069523952
4.100714 -0.07054564799999999
4.101714 -0.07155684899999999
4.102714 -0.07255945800000001
4.103714 -0.073556299
4.104714 -0.074549706
4.105714 -0.075540424
4.106714 -0.076527405
4.107714 -0.077508623
4.108714 -0.078482297
4.109715 -0.079447846
4.110714 -0.080405979
4.111714 -0.081357942
4.112714 -0.082304451
4.113714 -0.083245011
4.114714 -0.084178103
4.115714 -0.085102156
4.116714 -0.086016656
4.117714 -0.08692275199999999
4.118714 -0.087822834
4.119714 -0.088719331
4.120714 -0.08961336
4.121714 -0.090504059
4.122715 -0.091388944
4.123714 -0.09226519
4.124714 -0.093131053
4.125714 -0.093986676
4.126714 -0.094833848
4.127714 -0.095674867
4.128714 -0.096511265
4.129714 -0.097343058
4.130714 -0.09816899000000001
4.131714 -0.098987541
4.132714 -0.099798024
4.133714 -0.10060103
4.134714 -0.10139806
4.135714 -0.10219042
4.136714 -0.10297825999999999
4.137714 -0.10376025
4.138714 -0.10453431
4.139714 -0.10529878999999999
4.140714 -0.10605358000000001
4.141714 -0.10680035
4.142715 -0.10754174000000001
4.143714 -0.10827999
4.144714 -0.10901570000000001
4.145714 -0.10974749
4.146714 -0.11047276
4.147714 -0.11118896
4.148714 -0.11189493
4.149714 -0.11259124000000001
4.150714 -0.11327970000000001
4.151714 -0.11396211
4.152714 -0.11463934
4.153714 -0.11531094
4.154714 -0.1159758
4.155715 -0.11663311999999999
4.156714 -0.11728316
4.157714 -0.11792720000000001
4.158714 -0.11856671
4.159714 -0.11920232
4.160714 -0.11983308999999999
4.161714 -0.12045678
4.162714 -0.12107098
4.163714 -0.1216744
4.164714 -0.12226771
4.165714 -0.12285338
4.166714 -0.12343453000000001
4.167714 -0.12401348
4.168715 -0.12459075
4.169714 -0.12516496000000002
4.170714 -0.12573373
4.171714 -0.12629486
4.172714 -0.12684726000000002
4.173714 -0.12739102
4.174714 -0.12792677
4.175714 -0.12845495
4.176714 -0.12897527
4.177714 -0.12948705
4.178714 -0.12999004
4.179714 -0.13048508
4.180714 -0.13097435000000002
4.181714 -0.13146058
4.182714 -0.13194587
4.183714 -0.13243048
4.184714 -0.13291257
4.185714 -0.1333888
4.186714 -0.13385576
4.187714 -0.13431131
4.188715 -0.13475537
4.189714 -0.13518961000000002
4.190714 -0.1356165
4.191714 -0.1360382
4.192714 -0.13645580000000002
4.193714 -0.13686952
4.194714 -0.13727918
4.195714 -0.13768483
4.196714 -0.13808681
4.197714 -0.13848535
4.198714 -0.13887987
4.199714 -0.1392686
4.200714 -0.13964893
4.201715 -0.14001834000000002
4.202714 -0.14037562
4.203714 -0.14072163999999998
4.204714 -0.14105921
4.205714 -0.14139204
4.206714 -0.14172335
4.207714 -0.14205468
4.208714 -0.14238557999999998
4.209714 -0.1427141
4.210714 -0.14303782
4.211714 -0.14335478
4.212714 -0.14366396
4.213714 -0.14396502
4.214714 -0.14425786999999998
4.215714 -0.14454240000000002
4.216714 -0.14481853
4.217714 -0.14508669
4.218714 -0.14534829999999999
4.219714 -0.14560572
4.220714 -0.1458616
4.221714 -0.14611786000000002
4.222714 -0.14637471999999999
4.223714 -0.14663037
4.224714 -0.14688151000000002
4.225714 -0.14712456999999998
4.226714 -0.14735695000000001
4.227714 -0.14757789999999998
4.228714 -0.14778846
4.229714 -0.1479908
4.230714 -0.14818731
4.231714 -0.14837985
4.232714 -0.14856952
4.233714 -0.14875695
4.234715 -0.14894251
4.235714 -0.14912647
4.236714 -0.14930869
4.237714 -0.14948829
4.238714 -0.1496634
4.239714 -0.14983153999999999
4.240714 -0.14999039
4.241714 -0.15013876
4.242714 -0.1502772
4.243714 -0.15040798
4.244714 -0.15053427
4.245714 -0.15065904
4.246714 -0.15078408
4.247715 -0.15090955
4.248714 -0.15103425
4.249714 -0.15115631000000002
4.250714 -0.15127395000000002
4.251714 -0.1513859
4.252714 -0.15149144
4.253714 -0.15159015
4.254714 -0.15168174
4.255714 -0.15176607
4.256714 -0.15184348
4.257714 -0.15191504
4.258714 -0.15198248
4.259714 -0.15204781
4.260714 -0.15211254000000002
4.261714 -0.15217708
4.262714 -0.15224047
4.263714 -0.15230068
4.264714 -0.15235543
4.265714 -0.15240307
4.266714 -0.15244312
4.267715 -0.15247633
4.268714 -0.15250422
4.269714 -0.15252844
4.270714 -0.15255021
4.271714 -0.15257017
4.272714 -0.15258848
4.273714 -0.15260504
4.274714 -0.15261964
4.275714 -0.15263197
4.276714 -0.15264143
4.277714 -0.1526471
4.278714 -0.15264784
4.279714 -0.15264276
4.280715 -0.15263157
4.281714 -0.15261493
4.282714 -0.15259429
4.283714 -0.15257143
4.284714 -0.15254779
4.285714 -0.15252391999999998
4.286714 -0.15249935
4.287714 -0.15247279
4.288714 -0.15244271
4.289714 -0.15240785
4.290714 -0.15236760000000002
4.291714 -0.15232201
4.292714 -0.15227167
4.293715 -0.15221745
4.294714 -0.15216027
4.295714 -0.15210104000000002
4.296714 -0.15204059
4.297714 -0.15197955
4.298714 -0.15191823000000002
4.299714 -0.15185642000000002
4.300714 -0.15179325
4.301714 -0.15172743
4.302714 -0.15165751
4.303714 -0.15158241
4.304714 -0.15150183
4.305714 -0.15141637
4.306714 -0.15132743
4.307714 -0.1512368
4.308714 -0.15114616
4.309714 -0.1510566
4.310714 -0.15096844
4.311714 -0.15088116000000001
4.312714 -0.15079362999999998
4.313715 -0.15070434
4.314714 -0.15061172
4.315714 -0.1505145
4.316714 -0.15041195
4.317714 -0.15030405
4.318714 -0.1501916
4.319714 -0.15007604
4.320714 -0.14995924
4.321714 -0.14984299
4.322714 -0.1497286
4.323714 -0.14961659
4.324714 -0.14950654
4.325714 -0.14939725
4.326715 -0.14928696
4.327714 -0.14917384
4.328714 -0.14905635
4.329714 -0.14893361
4.330714 -0.1488056
4.331714 -0.1486732
4.332714 -0.1485381
4.333714 -0.14840245
4.334714 -0.14826835
4.335714 -0.1481374
4.336714 -0.14801027
4.337714 -0.14788645
4.338714 -0.14776447
4.339714 -0.14764227
4.340714 -0.14751778999999998
4.341714 -0.14738949
4.342714 -0.14725663
4.343714 -0.14711936
4.344714 -0.14697863
4.345714 -0.14683584
4.346714 -0.14669268
4.347714 -0.14655077
4.348714 -0.14641147999999998
4.349714 -0.14627564
4.350714 -0.14614332
4.351714 -0.14601368
4.352714 -0.14588507
4.353714 -0.14575537
4.354714 -0.14562265000000002
4.355714 -0.14548573
4.356714 -0.14534460999999999
4.357714 -0.14520049999999998
4.358714 -0.14505538
4.359715 -0.14491138
4.360714 -0.14477014
4.361714 -0.14463239
4.362714 -0.14449802
4.363714 -0.14436622999999998
4.364714 -0.14423601
4.365714 -0.14410629
4.366714 -0.14397616
4.367714 -0.14384482
4.368714 -0.14371166
4.369714 -0.14357646
4.370714 -0.1434396
4.371714 -0.14330223
4.372715 -0.14316615
4.373714 -0.14303335
4.374714 -0.14290528
4.375714 -0.14278236
4.376714 -0.14266363999999998
4.377714 -0.14254717
4.378714 -0.14243067
4.379714 -0.14231231
4.380714 -0.1421913
4.381714 -0.14206805
4.382714 -0.14194377
4.383714 -0.14181992000000002
4.384714 -0.14169776
4.385714 -0.14157816
4.386714 -0.14146161999999998
4.387714 -0.1413485
4.388714 -0.14123899
4.389714 -0.14113303
4.390714 -0.14103
4.391714 -0.14092869
4.392715 -0.14082743
4.393714 -0.14072475
4.394714 -0.14062001000000002
4.395714 -0.14051391
4.396714 -0.14040840999999998
4.397714 -0.14030613
4.398714 -0.14020941
4.399714 -0.14011952
4.400714 -0.1400362
4.401714 -0.13995797
4.402714 -0.13988272999999998
4.403714 -0.13980853
4.404714 -0.139734
4.405715 -0.13965853
4.406714 -0.13958198
4.407714 -0.13950453000000002
4.408714 -0.13942661
4.409714 -0.13934908000000001
4.410714 -0.13927341999999998
4.411714 -0.13920171
4.412714 -0.13913616
4.413714 -0.13907838
4.414714 -0.1390287
4.415714 -0.13898581999999998
4.416714 -0.13894715
4.417714 -0.13890965
4.418715 -0.13887089
4.419714 -0.13882982
4.420714 -0.13878694
4.421714 -0.13874387
4.422714 -0.13870269000000002
4.423714 -0.13866515
4.424714 -0.13863251
4.425714 -0.13860548
4.426714 -0.13858448
4.427714 -0.13856979
4.428714 -0.13856136
4.429714 -0.13855855
4.430714 -0.13855991
4.431714 -0.13856337000000002
4.432714 -0.13856677
4.433714 -0.13856872
4.434714 -0.1385692
4.435714 -0.13856980000000002
4.436714 -0.13857309
4.437714 -0.13858186
4.438715 -0.13859808
4.439714 -0.13862246
4.440714 -0.13865449000000002
4.441714 -0.13869287
4.442714 -0.13873623
4.443714 -0.13878344
4.444714 -0.13883372
4.445714 -0.13888639
4.446714 -0.13894071000000002
4.447714 -0.13899597
4.448714 -0.13905179
4.449714 -0.13910858
4.450714 -0.13916768
4.451715 -0.13923115
4.452714 -0.1393011
4.453714 -0.13937888
4.454714 -0.13946469
4.455714 -0.13955752000000002
4.456714 -0.13965567
4.457714 -0.13975753
4.458714 -0.13986209
4.459714 -0.13996919000000002
4.460714 -0.14007918
4.461714 -0.14019252
4.462714 -0.14030945
4.463714 -0.14042996
4.464714 -0.1405541
4.465714 -0.14068226
4.466714 -0.14081533
4.467714 -0.14095447
4.468714 -0.14110056
4.469714 -0.1412538
4.470714 -0.14141354
4.471714 -0.14157861
4.472714 -0.14174777
4.473714 -0.14192034
4.474714 -0.14209629999999998
4.475714 -0.14227615
4.476714 -0.14246043
4.477714 -0.14264935
4.478714 -0.14284264
4.479714 -0.14303986
4.480714 -0.14324082000000002
4.481714 -0.14344598
4.482714 -0.14365637
4.483714 -0.14387327
4.484715 -0.14409765
4.485714 -0.14432975
4.486714 -0.14456904
4.487714 -0.14481455000000001
4.488714 -0.14506526
4.489714 -0.14532052
4.490714 -0.14558005999999998
4.491714 -0.14584372
4.492714 -0.14611125
4.493714 -0.14638222
4.494714 -0.14665622
4.495714 -0.14693328
4.496714 -0.14721425
4.497715 -0.14750072
4.498714 -0.14779463
4.499714 -0.1480976
4.500714 -0.14841029
4.501714 -0.14873219000000001
4.502714 -0.14906183
4.503714 -0.14939737
4.504714 -0.14973719
4.505714 -0.15008032000000002
4.506714 -0.15042634
4.507714 -0.15077526
4.508714 -0.1511273
4.509714 -0.15148284
4.510714 -0.15184262999999998
4.511714 -0.15220791
4.512714 -0.15258038
4.513714 -0.15296182
4.514714 -0.15335337999999998
4.515714 -0.15375508
4.516714 -0.15416555
4.517715 -0.15458241
4.518714 -0.15500305
4.519714 -0.15542553
4.520714 -0.1558491
4.521714 -0.15627436
4.522714 -0.15670276
4.523714 -0.15713612999999998
4.524714 -0.15757609
4.525714 -0.15802392
4.526714 -0.1584806
4.527714 -0.15894691
4.528714 -0.15942329
4.529714 -0.15990952
4.530715 -0.16040448000000002
4.531714 -0.16090606000000002
4.532714 -0.16141153
4.533714 -0.16191844
4.534714 -0.16242542
4.535714 -0.16293281
4.536714 -0.16344262
4.537714 -0.16395781
4.538714 -0.16448137
4.539714 -0.16501535
4.540714 -0.16556053
4.541714 -0.16611646
4.542714 -0.16668199
4.543715 -0.1672557
4.544714 -0.16783617
4.545714 -0.16842195
4.546714 -0.16901153
4.547714 -0.16960342
4.548714 -0.17019658
4.549714 -0.17079096000000002
4.550714 -0.17138792
4.551714 -0.17199004
4.552714 -0.17260050000000002
4.553714 -0.17322197
4.554714 -0.1738557
4.555714 -0.17450108
4.556714 -0.17515598
4.557714 -0.1758176
4.558714 -0.17648349
4.559714 -0.1771522
4.560714 -0.17782341000000002
4.561714 -0.17849761
4.562714 -0.17917555999999998
4.563715 -0.17985806999999998
4.564714 -0.18054607
4.565714 -0.18124068
4.566714 -0.18194343000000002
4.567714 -0.18265593
4.568714 -0.18337923
4.569714 -0.18411321
4.570714 -0.18485631
4.571714 -0.18560586
4.572714 -0.18635896999999998
4.573714 -0.18711364
4.574714 -0.18786942
4.575714 -0.18862757
4.576715 -0.18939038
4.577714 -0.19016019
4.578714 -0.19093860999999998
4.579714 -0.19172620999999998
4.580714 -0.19252271
4.581714 -0.19332754000000002
4.582714 -0.1941402
4.583714 -0.19496034
4.584714 -0.1957875
4.585714 -0.1966208
4.586714 -0.19745887
4.587714 -0.19830037
4.588714 -0.19914457
4.589714 -0.19999188
4.590714 -0.20084399999999997
4.591714 -0.20170326
4.592714 -0.20257171999999998
4.593714 -0.2034503
4.594714 -0.20433839
4.595714 -0.20523415999999997
4.596714 -0.20613552000000002
4.597714 -0.20704092000000002
4.598714 -0.2079499
4.599714 -0.20886287
4.600714 -0.20978074
4.601714 -0.21070424000000001
4.602714 -0.21163369999999998
4.603714 -0.21256916
4.604714 -0.21351082000000002
4.605714 -0.21445930000000002
4.606714 -0.21541555999999998
4.607714 -0.21638039
4.608714 -0.2173539
4.609715 -0.2183351
4.610714 -0.21932221
4.611714 -0.22031332
4.612714 -0.22130732
4.613714 -0.22230434999999998
4.614714 -0.22330571000000002
4.615714 -0.2243133
4.616714 -0.22532870000000002
4.617714 -0.22635243
4.618714 -0.22738399
4.619714 -0.22842225
4.620714 -0.22946617000000002
4.621714 -0.23051517
4.622715 -0.23156931000000003
4.623714 -0.23262882999999998
4.624714 -0.23369377000000002
4.625714 -0.23476379
4.626714 -0.23583833
4.627714 -0.23691710000000002
4.628714 -0.23800054999999998
4.629714 -0.23908988
4.630714 -0.24018649
4.631714 -0.24129140999999998
4.632714 -0.24240462000000002
4.633714 -0.243525
4.634714 -0.2446508
4.635714 -0.24578044999999998
4.636714 -0.24691320000000003
4.637714 -0.24804943
4.638714 -0.24919030000000003
4.639714 -0.25033706
4.640714 -0.25149048
4.641714 -0.25265063
4.642715 -0.25381707
4.643714 -0.25498930000000003
4.644714 -0.25616719
4.645714 -0.25735097
4.646714 -0.25854087000000003
4.647714 -0.25973672
4.648714 -0.26093775
4.649714 -0.26214288
4.650714 -0.26335125
4.651714 -0.26456276
4.652714 -0.26577825
4.653714 -0.26699922
4.654714 -0.26822707
4.655715 -0.26946244999999996
4.656714 -0.27070488
4.657714 -0.27195304000000003
4.658714 -0.27320539
4.659714 -0.27446095
4.660714 -0.27571954000000004
4.661714 -0.27698178
4.662714 -0.27824857000000003
4.663714 -0.27952055
4.664714 -0.28079795
4.665714 -0.28208073
4.666714 -0.28336893
4.667714 -0.28466289
4.668715 -0.28596323
4.669714 -0.28727036
4.670714 -0.28858408
4.671714 -0.28990322999999996
4.672714 -0.29122606
4.673714 -0.29255087
4.674714 -0.29387673999999997
4.675714 -0.29520406
4.676714 -0.29653434
4.677714 -0.29786953
4.678714 -0.29921124
4.679714 -0.30056008
4.680714 -0.30191569
4.681714 -0.30327707
4.682714 -0.30464325000000003
4.683714 -0.3060136
4.684714 -0.30738781
4.685714 -0.30876568
4.686714 -0.31014672000000004
4.687714 -0.3115302
4.688715 -0.31291547000000003
4.689714 -0.31430256
4.690714 -0.31569243999999996
4.691714 -0.31708695
4.692714 -0.31848811
4.693714 -0.3198972
4.694714 -0.32131418
4.695714 -0.32273757000000003
4.696714 -0.32416508
4.697714 -0.32559449
4.698714 -0.32702456
4.699714 -0.32845517
4.700714 -0.32988714999999996
4.701715 -0.33132156999999995
4.702714 -0.33275927
4.703714 -0.33420071
4.704714 -0.33564614
4.705714 -0.33709606999999997
4.706714 -0.33855129
4.707714 -0.34001272
4.708714 -0.34148074
4.709714 -0.34295467
4.710714 -0.34443262999999996
4.711714 -0.34591216
4.712714 -0.34739112
4.713714 -0.34886862
4.714714 -0.35034544
4.715714 -0.35182363
4.716714 -0.35330567
4.717714 -0.35479339
4.718714 -0.35628741999999997
4.719714 -0.35778726
4.720714 -0.35929189
4.721714 -0.36080033
4.722714 -0.36231207
4.723714 -0.36382691
4.724714 -0.36534446
4.725714 -0.36686379
4.726714 -0.36838361999999997
4.727714 -0.36990282
4.728714 -0.37142118
4.729714 -0.37293979
4.730714 -0.37446097
4.731714 -0.37598724
4.732714 -0.37752036
4.733714 -0.37906048999999997
4.734715 -0.38060611
4.735714 -0.38215483
4.736714 -0.38370434000000003
4.737714 -0.38525332
4.738714 -0.38680164
4.739714 -0.38835006
4.740714 -0.38989943
4.741714 -0.39145014999999994
4.742714 -0.39300215000000005
4.743714 -0.39455532000000004
4.744714 -0.39611007000000004
4.745714 -0.39766752
4.746714 -0.39922921
4.747715 -0.40079621
4.748714 -0.40236837
4.749714 -0.40394411999999996
4.750714 -0.40552095000000005
4.751714 -0.40709646
4.752714 -0.40866956
4.753714 -0.41024066
4.754714 -0.41181161000000005
4.755714 -0.41338466
4.756714 -0.41496139
4.757714 -0.41654222
4.758714 -0.41812635
4.759714 -0.41971266999999995
4.760714 -0.42130038999999997
4.761714 -0.42288932
4.762714 -0.42447978999999997
4.763714 -0.42607184000000003
4.764714 -0.42766486000000004
4.765714 -0.42925747000000003
4.766714 -0.43084812000000006
4.767715 -0.43243607999999994
4.768714 -0.43402188
4.769714 -0.43560746
4.770714 -0.43719531999999994
4.771714 -0.43878732
4.772714 -0.44038384
4.773714 -0.44198381000000003
4.774714 -0.44358508
4.775714 -0.44518578999999997
4.776714 -0.44678495999999995
4.777714 -0.44838297
4.778714 -0.44998089
4.779714 -0.45157964
4.780715 -0.45317952
4.781714 -0.45477995
4.782714 -0.45638015
4.783714 -0.45797968999999994
4.784714 -0.45957905000000004
4.785714 -0.46117939
4.786714 -0.46278178
4.787714 -0.46438640000000003
4.788714 -0.46599223
4.789714 -0.46759727
4.790714 -0.46919961
4.791714 -0.47079827999999996
4.792714 -0.47239381999999996
4.793715 -0.47398800999999996
4.794714 -0.4755829
4.795714 -0.47717975
4.796714 -0.47877859
4.797714 -0.48037823
4.798714 -0.48197708000000006
4.799714 -0.48357406999999997
4.800714 -0.4851691
4.801714 -0.48676282
4.802714 -0.48835622
4.803714 -0.48994957
4.804714 -0.49154242
4.805714 -0.49313376999999997
4.806714 -0.49472301999999996
4.807714 -0.49631041
4.808714 -0.49789706
4.809714 -0.49948455
4.810714 -0.5010738
4.811714 -0.5026645
4.812714 -0.50425506
4.813715 -0.50584311
4.814714 -0.50742668
4.815714 -0.5090051800000001
4.816714 -0.51057953
4.817714 -0.5121517
4.818714 -0.51372359
4.819714 -0.51529636
4.820714 -0.51686997
4.821714 -0.51844353
4.822714 -0.52001602
4.823714 -0.52158688
4.824714 -0.52315611
4.825714 -0.5247239
4.826715 -0.52628997
4.827714 -0.52785333
4.828714 -0.52941251
4.829714 -0.53096628
4.830714 -0.53251451
4.831714 -0.53405855
4.832714 -0.53560082
4.833714 -0.53714388
4.834714 -0.53868927
4.835714 -0.5402369
4.836714 -0.54178508
4.837714 -0.54333135
4.838714 -0.54487358
4.839714 -0.54641049
4.840714 -0.54794215
4.841714 -0.5494692800000001
4.842714 -0.55099269
4.843714 -0.55251285
4.844714 -0.55402978
4.845714 -0.55554374
4.846714 -0.55705532
4.847714 -0.5585656999999999
4.848714 -0.5600760699999999
4.849714 -0.56158691
4.850714 -0.5630975100000001
4.851714 -0.56460574
4.852714 -0.56610894
4.853714 -0.5676048300000001
4.854714 -0.56909253
4.855714 -0.57057282
4.856714 -0.5720479900000001
4.857714 -0.57352069
4.858714 -0.5749929699999999
4.859715 -0.57646562
4.860714 -0.57793832
4.861714 -0.57941005
4.862714 -0.58087977
4.863714 -0.58234665
4.864714 -0.58381008
4.865714 -0.58526932
4.866714 -0.5867233000000001
4.867714 -0.58817063
4.868714 -0.58961031
4.869714 -0.5910422200000001
4.870714 -0.59246761
4.871714 -0.59388881
4.872715 -0.5953084200000001
4.873714 -0.59672827
4.874714 -0.59814872
4.875714 -0.5995685199999999
4.876714 -0.6009854400000001
4.877714 -0.60239709
4.878714 -0.60380194
4.879714 -0.60519963
4.880714 -0.6065906999999999
4.881714 -0.60797613
4.882714 -0.60935668
4.883714 -0.6107328000000001
4.884714 -0.61210464
4.885714 -0.61347252
4.886714 -0.6148370400000001
4.887714 -0.61619892
4.888714 -0.6175586000000001
4.889714 -0.61891573
4.890714 -0.62026894
4.891714 -0.62161628
4.892715 -0.62295594
4.893714 -0.62428694
4.894714 -0.62560965
4.895714 -0.62692571
4.896714 -0.62823724
4.897714 -0.6295459800000001
4.898714 -0.63085267
4.899714 -0.6321569
4.900714 -0.63345735
4.901714 -0.63475273
4.902714 -0.63604205
4.903714 -0.63732504
4.904714 -0.63860179
4.905715 -0.63987244
4.906714 -0.6411369
4.907714 -0.64239497
4.908714 -0.64364653
4.909714 -0.64489194
4.910714 -0.64613214
4.911714 -0.64736824
4.912714 -0.64860103
4.913714 -0.6498304699999999
4.914714 -0.65105548
4.915714 -0.65227435
4.916714 -0.6534853
4.917714 -0.65468736
4.918715 -0.65588062
4.919714 -0.6570663299999999
4.920714 -0.65824627
4.921714 -0.6594220199999999
4.922714 -0.66059437
4.923714 -0.66176313
4.924714 -0.66292742
4.925714 -0.66408617
4.926714 -0.6652384100000001
4.927714 -0.66638347
4.928714 -0.66752103
4.929714 -0.6686507700000001
4.930714 -0.6697722700000001
4.931714 -0.6708852900000001
4.932714 -0.67199003
4.933714 -0.67308727
4.934714 -0.67417854
4.935714 -0.67526563
4.936714 -0.67634988
4.937714 -0.6774316499999999
4.938715 -0.67851003
4.939714 -0.67958296
4.940714 -0.68064802
4.941714 -0.68170321
4.942714 -0.6827476
4.943714 -0.6837814999999999
4.944714 -0.68480615
4.945714 -0.68582315
4.946714 -0.68683401
4.947714 -0.68783965
4.948714 -0.6888404
4.949714 -0.6898364100000001
4.950714 -0.69082752
4.951715 -0.69181342
4.952714 -0.69279345
4.953714 -0.69376654
4.954714 -0.69473116
4.955714 -0.6956857200000001
4.956714 -0.69662924
4.957714 -0.69756168
4.958714 -0.69848434
4.959714 -0.6993995000000001
4.960714 -0.70030964
4.961714 -0.7012167
4.962714 -0.7021213000000001
4.963714 -0.70302258
4.964714 -0.70391856
4.965714 -0.70480695
4.966714 -0.70568575
4.967714 -0.70655374
4.968714 -0.70741056
4.969714 -0.70825652
4.970714 -0.7090922000000001
4.971714 -0.70991828
4.972714 -0.7107357
4.973714 -0.71154567
4.974714 -0.71234968
4.975714 -0.7131492700000001
4.976714 -0.71394532
4.977714 -0.71473774
4.978714 -0.71552512
4.979714 -0.71630511
4.980714 -0.71707498
4.981714 -0.71783266
4.982714 -0.71857753
4.983714 -0.71931044
4.984715 -0.72003342
4.985714 -0.72074877
4.986714 -0.7214582500000001
4.987714 -0.72216275
4.988714 -0.72286213
4.989714 -0.72355568
4.990714 -0.72424258
4.991714 -0.72492207
4.992714 -0.72559346
4.993714 -0.72625587
4.994714 -0.7269080699999999
4.995714 -0.72754887
4.996714 -0.7281773699999999
4.997715 -0.72879372
4.998714 -0.72939922
4.999714 -0.7299961500000001
5.000714 -0.73058717
5.001714 -0.73117414
5.002714 -0.73175756
5.003714 -0.73233643
5.004714 -0.73290854
5.005714 -0.73347162
5.006714 -0.73402389
5.007714 -0.7345647599999999
5.008714 -0.7350944899999999
5.009714 -0.73561389
5.010714 -0.73612365
5.011714 -0.73662405
5.012714 -0.73711523
5.013714 -0.73759756
5.014714 -0.7380718399999999
5.015714 -0.7385391699999999
5.016714 -0.73900055
5.017715 -0.73945615
5.018714 -0.7399051
5.019714 -0.74034543
5.020714 -0.7407749499999999
5.021714 -0.74119205
5.022714 -0.74159633
5.023714 -0.74198889
5.024714 -0.74237161
5.025714 -0.74274642
5.026714 -0.7431143
5.027714 -0.74347523
5.028714 -0.74382829
5.029714 -0.7441725100000001
5.030715 -0.74450737
5.031714 -0.74483296
5.032714 -0.74514975
5.033714 -0.74545811
5.034714 -0.74575776
5.035714 -0.7460478199999999
5.036714 -0.74632722
5.037714 -0.74659549
5.038714 -0.7468530400000001
5.039714 -0.74710115
5.040714 -0.74734143
5.041714 -0.74757487
5.042714 -0.74780136
5.043715 -0.74801967
5.044714 -0.7482281000000001
5.045714 -0.74842521
5.046714 -0.74861068
5.047714 -0.74878535
5.048714 -0.74895066
5.049714 -0.74910792
5.050714 -0.74925758
5.051714 -0.7493990899999999
5.052714 -0.7495313
5.053714 -0.74965311
5.054714 -0.74976417
5.055714 -0.74986489
5.056714 -0.7499560700000001
5.057714 -0.75003826
5.058714 -0.75011146
5.059714 -0.7501748899999999
5.060714 -0.75022769
5.061714 -0.7502696
5.062714 -0.7503011700000001
5.063715 -0.7503239
5.064714 -0.75033936
5.065714 -0.75034839
5.066714 -0.75035058
5.067714 -0.7503442499999999
5.068714 -0.75032716
5.069714 -0.75029749
5.070714 -0.75025451
5.071714 -0.75019887
5.072714 -0.7501321400000001
5.073714 -0.75005596
5.074714 -0.74997144
5.075714 -0.7498787699999999
5.076715 -0.74977768
5.077714 -0.74966778
5.078714 -0.74954913
5.079714 -0.74942219
5.080714 -0.74928734
5.081714 -0.74914428
5.082714 -0.74899192
5.083714 -0.74882843
5.084714 -0.74865199
5.085714 -0.74846181
5.086714 -0.74825846
5.087714 -0.7480438300000001
5.088714 -0.74782046
5.089714 -0.7475903300000001
5.090714 -0.74735424
5.091714 -0.74711163
5.092714 -0.74686082
5.093714 -0.7466001
5.094714 -0.74632824
5.095714 -0.74604489
5.096714 -0.74575031
5.097714 -0.74544493
5.098714 -0.74512889
5.099714 -0.74480195
5.100714 -0.7444638800000001
5.101714 -0.74411486
5.102714 -0.7437559300000001
5.103714 -0.7433886199999999
5.104714 -0.74301432
5.105714 -0.74263359
5.106714 -0.7422457
5.107714 -0.74184863
5.108714 -0.74144006
5.109715 -0.74101817
5.110714 -0.74058236
5.111714 -0.74013365
5.112714 -0.7396739400000001
5.113714 -0.73920526
5.114714 -0.73872888
5.115714 -0.7382451600000001
5.116714 -0.73775351
5.117714 -0.73725306
5.118714 -0.73674326
5.119714 -0.7362239500000001
5.120714 -0.73569519
5.121714 -0.7351568
5.122715 -0.73460811
5.123714 -0.7340480100000001
5.124714 -0.73347548
5.125714 -0.73289019
5.126714 -0.73229303
5.127714 -0.73168585
5.128714 -0.7310708499999999
5.129714 -0.73044957
5.130714 -0.72982223
5.131714 -0.72918748
5.132714 -0.7285432
5.133714 -0.72788717
5.134714 -0.72721811
5.135714 -0.72653606
5.136714 -0.72584203
5.137714 -0.72513744
5.138714 -0.7244233999999999
5.139714 -0.7237002299999999
5.140714 -0.72296788
5.141714 -0.72222617
5.142715 -0.7214753
5.143714 -0.7207159000000001
5.144714 -0.71994858
5.145714 -0.71917339
5.146714 -0.7183895
5.147714 -0.71759517
5.148714 -0.7167886
5.149714 -0.7159685699999999
5.150714 -0.71513536
5.151714 -0.71429065
5.152714 -0.71343691
5.153714 -0.7125762800000001
5.154714 -0.7117098199999999
5.155715 -0.7108369800000001
5.156714 -0.7099560500000001
5.157714 -0.7090649099999999
5.158714 -0.70816209
5.159714 -0.70724706
5.160714 -0.70632016
5.161714 -0.705382
5.162714 -0.70443298
5.163714 -0.70347306
5.164714 -0.70250211
5.165714 -0.7015204500000001
5.166714 -0.70052911
5.167714 -0.6995298
5.168715 -0.6985242899999999
5.169714 -0.69751348
5.170714 -0.69649671
5.171714 -0.6954719300000001
5.172714 -0.69443635
5.173714 -0.69338758
5.174714 -0.69232467
5.175714 -0.69124838
5.176714 -0.69016065
5.177714 -0.68906369
5.178714 -0.68795909
5.179714 -0.68684723
5.180714 -0.68572755
5.181714 -0.68459921
5.182714 -0.6834616
5.183714 -0.6823148099999999
5.184714 -0.68115909
5.185714 -0.67999442
5.186714 -0.67881998
5.187714 -0.6776343100000001
5.188715 -0.6764359799999999
5.189714 -0.67522442
5.190714 -0.67400052
5.191714 -0.67276652
5.192714 -0.6715251600000001
5.193714 -0.67027854
5.194714 -0.66902717
5.195714 -0.6677697899999999
5.196714 -0.66650403
5.197714 -0.66522746
5.198714 -0.6639386500000001
5.199714 -0.6626375
5.200714 -0.6613249
5.201715 -0.66000205
5.202714 -0.65866956
5.203714 -0.65732747
5.204714 -0.65597543
5.205714 -0.65461346
5.206714 -0.65324237
5.207714 -0.65186359
5.208714 -0.65047853
5.209714 -0.64908764
5.210714 -0.64768996
5.211714 -0.64628324
5.212714 -0.64486498
5.213714 -0.64343344
5.214714 -0.64198859
5.215714 -0.64053196
5.216714 -0.63906601
5.217714 -0.63759289
5.218714 -0.63611362
5.219714 -0.6346278399999999
5.220714 -0.63313423
5.221714 -0.63163163
5.222714 -0.63011949
5.223714 -0.6285981700000001
5.224714 -0.6270682399999999
5.225714 -0.62552993
5.226714 -0.62398259
5.227714 -0.62242486
5.228714 -0.6208555299999999
5.229714 -0.61927428
5.230714 -0.61768219
5.231714 -0.61608129
5.232714 -0.61447374
5.233714 -0.61286073
5.234715 -0.6112419499999999
5.235714 -0.60961563
5.236714 -0.60797962
5.237714 -0.6063323500000001
5.238714 -0.60467357
5.239714 -0.60300436
5.240714 -0.60132639
5.241714 -0.59964089
5.242714 -0.59794812
5.243714 -0.59624738
5.244714 -0.59453771
5.245714 -0.5928186200000001
5.246714 -0.59109046
5.247715 -0.5893541999999999
5.248714 -0.58761067
5.249714 -0.58585992
5.250714 -0.58410093
5.251714 -0.58233207
5.252714 -0.58055199
5.253714 -0.57876045
5.254714 -0.57695867
5.255714 -0.5751488299999999
5.256714 -0.5733329300000001
5.257714 -0.57151206
5.258714 -0.56968569
5.259714 -0.56785215
5.260714 -0.5660094299999999
5.261714 -0.5641561500000001
5.262714 -0.5622921000000001
5.263714 -0.5604180000000001
5.264714 -0.55853487
5.265714 -0.5566434
5.266714 -0.5547436
5.267715 -0.55283518
5.268714 -0.5509179599999999
5.269714 -0.54899249
5.270714 -0.54706004
5.271714 -0.54512192
5.272714 -0.5431788
5.273714 -0.5412300099999999
5.274714 -0.53927368
5.275714 -0.53730742
5.276714 -0.5353293400000001
5.277714 -0.53333896
5.278714 -0.53133741
5.279714 -0.52932678
5.280715 -0.52730935
5.281714 -0.52528665
5.282714 -0.52325907
5.283714 -0.52122609
5.284714 -0.51918686
5.285714 -0.51714079
5.286714 -0.5150876000000001
5.287714 -0.51302705
5.288714 -0.51095858
5.289714 -0.50888103
5.290714 -0.50679301
5.291714 -0.5046935300000001
5.292714 -0.50258269
5.293715 -0.50046197
5.294714 -0.49833376
5.295714 -0.49620066
5.296714 -0.49406434
5.297714 -0.491925
5.298714 -0.48978132999999996
5.299714 -0.48763119000000005
5.300714 -0.48547243
5.301714 -0.48330366
5.302714 -0.48112436
5.303714 -0.47893473
5.304714 -0.47673532
5.305714 -0.47452659
5.306714 -0.47230911
5.307714 -0.47008363
5.308714 -0.46785142999999996
5.309714 -0.46561416
5.310714 -0.46337334999999996
5.311714 -0.4611298
5.312714 -0.45888308
5.313715 -0.45663146000000004
5.314714 -0.45437254000000005
5.315714 -0.45210407
5.316714 -0.44982479999999997
5.317714 -0.44753468
5.318714 -0.44523482000000003
5.319714 -0.44292696
5.320714 -0.44061258
5.321714 -0.4382927
5.322714 -0.4359677
5.323714 -0.43363756999999997
5.324714 -0.43130224
5.325714 -0.4289615
5.326715 -0.42661498
5.327714 -0.424262
5.328714 -0.42190142
5.329714 -0.41953199999999996
5.330714 -0.41715279000000005
5.331714 -0.41476381
5.332714 -0.41236593
5.333714 -0.40996089
5.334714 -0.40755067
5.335714 -0.40513668
5.336714 -0.40271952999999994
5.337714 -0.40029879
5.338714 -0.39787334
5.339714 -0.39544198999999997
5.340714 -0.39300374
5.341714 -0.39055804
5.342714 -0.38810465
5.343714 -0.38564352
5.344714 -0.38317465
5.345714 -0.38069817
5.346714 -0.37821447
5.347714 -0.37572433
5.348714 -0.37322871
5.349714 -0.37072849999999996
5.350714 -0.36822418
5.351714 -0.36571552
5.352714 -0.36320172
5.353714 -0.36068172
5.354714 -0.35815462000000003
5.355714 -0.35562012
5.356714 -0.35307847000000003
5.357714 -0.35053035
5.358714 -0.34797646
5.359715 -0.34541725
5.360714 -0.34285281
5.361714 -0.34028296
5.362714 -0.33770746
5.363714 -0.33512618
5.364714 -0.33253909
5.365714 -0.32994617
5.366714 -0.32734736
5.367714 -0.3247425
5.368714 -0.32213150999999995
5.369714 -0.31951463
5.370714 -0.31689242
5.371714 -0.3142657
5.372715 -0.3116352
5.373714 -0.30900126
5.374714 -0.30636352
5.375714 -0.30372113
5.376714 -0.30107292999999996
5.377714 -0.29841796000000004
5.378714 -0.2957558
5.379714 -0.29308666
5.380714 -0.2904112
5.381714 -0.28773032
5.382714 -0.28504482
5.383714 -0.2823554
5.384714 -0.27966248
5.385714 -0.27696639
5.386714 -0.27426726
5.387714 -0.27156484
5.388714 -0.26885848
5.389714 -0.26614706
5.390714 -0.26342922
5.391714 -0.26070385
5.392715 -0.25797051
5.393714 -0.2552297
5.394714 -0.25248278
5.395714 -0.24973161
5.396714 -0.2469779
5.397714 -0.2442227
5.398714 -0.24146626
5.399714 -0.23870800999999997
5.400714 -0.23594697
5.401714 -0.23318201000000002
5.402714 -0.23041214
5.403714 -0.22763649000000002
5.404714 -0.22485442
5.405715 -0.22206556
5.406714 -0.21926994
5.407714 -0.21646821
5.408714 -0.21366174000000002
5.409714 -0.21085231999999998
5.410714 -0.20804163
5.411714 -0.20523075999999998
5.412714 -0.2024197
5.413714 -0.19960724999999999
5.414714 -0.19679144
5.415714 -0.1939702
5.416714 -0.19114201
5.417714 -0.18830632
5.418715 -0.18546357
5.419714 -0.18261486999999998
5.420714 -0.17976166
5.421714 -0.17690535
5.422714 -0.17404716
5.423714 -0.17118807
5.424714 -0.1683288
5.425714 -0.16546961
5.426714 -0.16261003
5.427714 -0.15974881
5.428714 -0.15688395
5.429714 -0.15401326
5.430714 -0.15113495999999998
5.431714 -0.14824839
5.432714 -0.14535428
5.433714 -0.14245459
5.434714 -0.13955183
5.435714 -0.13664834
5.436714 -0.13374566000000002
5.437714 -0.13084426999999998
5.438715 -0.12794368
5.439714 -0.12504281
5.440714 -0.12214043000000001
5.441714 -0.11923523
5.442714 -0.11632601
5.443714 -0.1134117
5.444714 -0.11049149999999999
5.445714 -0.10756518
5.446714 -0.10463332
5.447714 -0.1016974
5.448714 -0.09875949499999999
5.449714 -0.095821742
5.450714 -0.092885562
5.451715 -0.089951186
5.452714 -0.087017566
5.453714 -0.08408275899999999
5.454714 -0.081144628
5.455714 -0.078201538
5.456714 -0.075252744
5.457714 -0.072298426
5.458714 -0.06933942800000001
5.459714 -0.066376885
5.460714 -0.063411967
5.461714 -0.060445804000000006
5.462714 -0.057479448
5.463714 -0.054513808999999996
5.464714 -0.051549473000000005
5.465714 -0.048586406
5.466714 -0.045623776000000005
5.467714 -0.042660022
5.468714 -0.039693277
5.469714 -0.036721973000000005
5.470714 -0.033745434
5.471714 -0.030764125000000003
5.472714 -0.027779501
5.473714 -0.024793472
5.474714 -0.021807749
5.475714 -0.018823371000000002
5.476714 -0.015840541
5.477714 -0.01285879
5.478714 -0.0098772849
5.479714 -0.0068951179999999996
5.480714 -0.0039114293
5.481714 -0.00092542587
5.482714 0.0020636067
5.483714 0.0050561837
5.484715 0.008052402
5.485714 0.011051724
5.486714 0.014052948999999999
5.487714 0.017054451999999998
5.488714 0.02005467
5.489714 0.023052623
5.490714 0.026048257
5.491714 0.029042418
5.492714 0.032036510000000004
5.493714 0.035031946
5.494714 0.038029684
5.495714 0.041030016
5.496714 0.044032637
5.497715 0.047036909
5.498714 0.050042104
5.499714 0.053047534
5.500714 0.056052580000000005
5.501714 0.059056672
5.502714 0.062059326
5.503714 0.065060315
5.504714 0.068059866
5.505714 0.071058713
5.506714 0.074057945
5.507714 0.077058643
5.508714 0.080061459
5.509714 0.083066302
5.510714 0.086072343
5.511714 0.089078327
5.512714 0.092083024
5.513714 0.09508561900000001
5.514714 0.09808592699999999
5.515714 0.10108429
5.516714 0.10408132
5.517715 0.10707765
5.518714 0.1100738
5.519714 0.11307015
5.520714 0.11606701999999999
5.521714 0.11906459
5.522714 0.12206284
5.523714 0.12506135
5.524714 0.12805928
5.525714 0.1310555
5.526714 0.134049
5.527714 0.1370392
5.528714 0.14002635
5.529714 0.14301139999999998
5.530715 0.14599569
5.531714 0.14898041
5.532714 0.1519662
5.533714 0.15495293
5.534714 0.15793985
5.535714 0.16092598
5.536714 0.16391033
5.537714 0.1668922
5.538714 0.1698711
5.539714 0.17284669
5.540714 0.1758188
5.541714 0.17878747
5.542714 0.1817532
5.543715 0.18471697
5.544714 0.18768014
5.545714 0.19064395
5.546714 0.19360905
5.547714 0.19657508999999998
5.548714 0.19954075
5.549714 0.20250415000000002
5.550714 0.20546345
5.551714 0.20841756
5.552714 0.21136641
5.553714 0.21431076000000002
5.554714 0.21725192
5.555714 0.22019115
5.556714 0.22312938
5.557714 0.22606715
5.558714 0.22900477000000002
5.559714 0.23194232000000004
5.560714 0.23487967
5.561714 0.2378162
5.562714 0.24075063
5.563715 0.24368115999999998
5.564714 0.24660588
5.565714 0.24952343999999999
5.566714 0.25243368
5.567714 0.25533785
5.568714 0.25823819
5.569714 0.26113731
5.570714 0.26403712
5.571714 0.26693838
5.572714 0.26984049
5.573714 0.27274201
5.574714 0.27564117
5.575714 0.27853644
5.576715 0.28142673
5.577714 0.28431127
5.578714 0.28718947
5.579714 0.290061
5.580714 0.29292591
5.581714 0.29578501999999995
5.582714 0.29864002
5.583714 0.30149317
5.584714 0.30434659999999997
5.585714 0.3072015
5.586714 0.31005747
5.587714 0.3129126
5.588714 0.31576408
5.589714 0.31860913
5.590714 0.32144608
5.591714 0.32427459999999997
5.592714 0.32709565
5.593714 0.3299108
5.594714 0.33272153
5.595714 0.33552891
5.596714 0.33833354
5.597714 0.34113585
5.598714 0.34393619
5.599714 0.34673486000000003
5.600714 0.34953163000000004
5.601714 0.35232547999999997
5.602714 0.35511455000000003
5.603714 0.35789656000000003
5.604714 0.36066964
5.605714 0.36343324
5.606714 0.36618845
5.607714 0.36893769000000004
5.608714 0.37168378
5.609715 0.37442893
5.610714 0.37717393
5.611714 0.37991803
5.612714 0.38265951
5.613714 0.38539651
5.614714 0.38812752
5.615714 0.39085178
5.616714 0.39356896
5.617714 0.39627882999999997
5.618714 0.39898110999999997
5.619714 0.40167556
5.620714 0.40436242999999994
5.621714 0.40704282
5.622715 0.40971851000000004
5.623714 0.41239140999999996
5.624714 0.41506266999999997
5.625714 0.41773206999999996
5.626714 0.42039794
5.627714 0.42305766
5.628714 0.42570890000000006
5.629714 0.42835036000000004
5.630714 0.43098242000000003
5.631714 0.43360665000000004
5.632714 0.43622510999999997
5.633714 0.43883943
5.634714 0.4414503
5.635714 0.44405758
5.636714 0.44666058
5.637714 0.44925865000000004
5.638714 0.45185136000000004
5.639714 0.45443834
5.640714 0.45701889
5.641714 0.45959181
5.642715 0.4621557
5.643714 0.46470948
5.644714 0.46725324
5.645714 0.46978840000000005
5.646714 0.4723174
5.647714 0.47484282
5.648714 0.47736638000000003
5.649714 0.47988802999999997
5.650714 0.48240623
5.651714 0.48491834
5.652714 0.48742173
5.653714 0.48991479000000004
5.654714 0.49239704
5.655715 0.4948691
5.656714 0.49733203000000004
5.657714 0.49978690000000003
5.658714 0.50223465
5.659714 0.50467611
5.660714 0.5071123599999999
5.661714 0.50954456
5.662714 0.5119736300000001
5.663714 0.51439963
5.664714 0.5168212999999999
5.665714 0.51923613
5.666714 0.52164118
5.667714 0.52403393
5.668715 0.52641341
5.669714 0.52878042
5.670714 0.53113727
5.671714 0.53348686
5.672714 0.5358316
5.673714 0.53817276
5.674714 0.54051033
5.675714 0.54284343
5.676714 0.5451708599999999
5.677714 0.54749129
5.678714 0.5498035800000001
5.679714 0.5521065599999999
5.680714 0.55439891
5.681714 0.5566794899999999
5.682714 0.55894777
5.683714 0.56120432
5.684714 0.56345086
5.685714 0.56569004
5.686714 0.56792442
5.687714 0.5701556299999999
5.688715 0.57238368
5.689714 0.57460694
5.690714 0.57682283
5.691714 0.57902881
5.692714 0.5812230500000001
5.693714 0.58340505
5.694714 0.5855752599999999
5.695714 0.58773467
5.696714 0.5898844000000001
5.697714 0.5920255099999999
5.698714 0.59415894
5.699714 0.59628561
5.700714 0.59840651
5.701715 0.6005222
5.702714 0.6026324399999999
5.703714 0.60473597
5.704714 0.6068306499999999
5.705714 0.60891407
5.706714 0.6109843
5.707714 0.61304085
5.708714 0.61508454
5.709714 0.6171174300000001
5.710714 0.61914176
5.711714 0.62115933
5.712714 0.6231708499999999
5.713714 0.62517608
5.714714 0.62717409
5.715714 0.62916386
5.716714 0.63114455
5.717714 0.63311541
5.718714 0.6350759
5.719714 0.63702525
5.720714 0.6389629099999999
5.721714 0.64088865
5.722714 0.64280303
5.723714 0.6447073999999999
5.724714 0.64660348
5.725714 0.64849271
5.726714 0.65037562
5.727714 0.65225149
5.728714 0.6541186
5.729714 0.65597505
5.730714 0.65781935
5.731714 0.6596510800000001
5.732714 0.66147088
5.733714 0.6632799699999999
5.734715 0.66507962
5.735714 0.6668706
5.736714 0.66865319
5.737714 0.67042732
5.738714 0.67219278
5.739714 0.67394935
5.740714 0.67569674
5.741714 0.6774342600000001
5.742714 0.67916079
5.743714 0.68087494
5.744714 0.68257563
5.745714 0.68426267
5.746714 0.6859370499999999
5.747715 0.68760081
5.748714 0.68925633
5.749714 0.69090538
5.750714 0.69254842
5.751714 0.6941845200000001
5.752714 0.6958116799999999
5.753714 0.6974277099999999
5.754714 0.6990309299999999
5.755714 0.70062052
5.756714 0.70219645
5.757714 0.70375921
5.758714 0.70530954
5.759714 0.70684818
5.760714 0.7083762
5.761714 0.70989495
5.762714 0.71140602
5.763714 0.71291071
5.764714 0.7144094400000001
5.765714 0.71590124
5.766714 0.71738372
5.767715 0.71885386
5.768714 0.72030886
5.769714 0.72174724
5.770714 0.72316928
5.771714 0.72457679
5.772714 0.72597242
5.773714 0.72735865
5.774714 0.72873705
5.775714 0.7301082799999999
5.776714 0.73147207
5.777714 0.7328276499999999
5.778714 0.7341742
5.779714 0.7355106499999999
5.780715 0.73683555
5.781714 0.7381472299999999
5.782714 0.73944391
5.783714 0.74072452
5.784714 0.7419891700000001
5.785714 0.74323956
5.786714 0.7444786800000001
5.787714 0.7457098
5.788714 0.74693528
5.789714 0.74815587
5.790714 0.74937036
5.791714 0.7505761
5.792714 0.75177005
5.793715 0.75294976
5.794714 0.75411387
5.795714 0.7552621899999999
5.796714 0.75639524
5.797714 0.75751399
5.798714 0.75861951
5.799714 0.75971312
5.800714 0.76079643
5.801714 0.76187132
5.802714 0.76293941
5.803714 0.7640015800000001
5.804714 0.76505709
5.805714 0.76610376
5.806714 0.76713827
5.807714 0.7681573700000001
5.808714 0.7691590100000001
5.809714 0.77014295
5.810714 0.7711108799999999
5.811714 0.77206548
5.812714 0.77300952
5.813715 0.77394494
5.814714 0.7748725399999999
5.815714 0.77579212
5.816714 0.77670296
5.817714 0.7776041
5.818714 0.7784947799999999
5.819714 0.77937385
5.820714 0.78023998
5.821714 0.78109154
5.822714 0.7819271600000001
5.823714 0.7827464500000001
5.824714 0.78355027
5.825714 0.7843408700000001
5.826715 0.78512123
5.827714 0.7858939500000001
5.828714 0.78666033
5.829714 0.7874198299999999
5.830714 0.7881703800000001
5.831714 0.78890957
5.832714 0.7896349800000001
5.833714 0.7903454799999999
5.834714 0.7910409
5.835714 0.7917219799999999
5.836714 0.79238955
5.837714 0.79304436
5.838714 0.7936870699999999
5.839714 0.79431813
5.840714 0.79493849
5.841714 0.79554915
5.842714 0.79615079
5.843714 0.79674348
5.844714 0.7973262099999999
5.845714 0.79789711
5.846714 0.7984538600000001
5.847714 0.79899495
5.848714 0.7995200299999999
5.849714 0.8000304
5.850714 0.80052819
5.851714 0.8010156500000001
5.852714 0.8014942500000001
5.853714 0.80196438
5.854714 0.80242539
5.855714 0.8028757799999999
5.856714 0.80331434
5.857714 0.8037402299999999
5.858714 0.8041529000000001
5.859715 0.80455216
5.860714 0.8049377200000001
5.861714 0.80530941
5.862714 0.80566723
5.863714 0.80601182
5.864714 0.80634439
5.865714 0.80666663
5.866714 0.8069801099999999
5.867714 0.8072855
5.868714 0.80758231
5.869714 0.80786878
5.870714 0.80814259
5.871714 0.80840159
5.872715 0.80864485
5.873714 0.8088725600000001
5.874714 0.80908602
5.875714 0.8092869100000001
5.876714 0.8094768
5.877714 0.8096566399999999
5.878714 0.8098268900000001
5.879714 0.8099874499999999
5.880714 0.81013814
5.881714 0.81027858
5.882714 0.81040813
5.883714 0.81052585
5.884714 0.81063043
5.885714 0.8107207700000001
5.886714 0.81079612
5.887714 0.81085656
5.888714 0.8109033099999999
5.889714 0.81093842
5.890714 0.81096394
5.891714 0.81098136
5.892715 0.81099095
5.893714 0.8109919700000001
5.894714 0.81098257
5.895714 0.81096068
5.896714 0.8109247300000001
5.897714 0.81087369
5.898714 0.81080766
5.899714 0.8107270999999999
5.900714 0.81063313
5.901714 0.81052678
5.902714 0.81040924
5.903714 0.81028175
5.904714 0.8101453999999999
5.905715 0.8100008599999999
5.906714 0.80984822
5.907714 0.80968654
5.908714 0.8095142399999999
5.909714 0.80932938
5.910714 0.80913007
5.911714 0.8089152199999999
5.912714 0.8086849
5.913714 0.8084403400000001
5.914714 0.80818338
5.915714 0.80791609
5.916714 0.80763996
5.917714 0.80735562
5.918715 0.8070630000000001
5.919714 0.80676116
5.920714 0.80644889
5.921714 0.80612488
5.922714 0.8057879299999999
5.923714 0.8054372900000001
5.924714 0.80507258
5.925714 0.8046939
5.926714 0.804302
5.927714 0.8038980899999999
5.928714 0.80348356
5.929714 0.8030598999999999
5.930714 0.8026281399999999
5.931714 0.80218837
5.932714 0.8017397500000001
5.933714 0.8012808899999999
5.934714 0.8008100100000001
5.935714 0.8003255399999999
5.936714 0.7998266299999999
5.937714 0.79931328
5.938715 0.7987864299999999
5.939714 0.79824766
5.940714 0.79769855
5.941714 0.7971405100000001
5.942714 0.7965743500000001
5.943714 0.79600019
5.944714 0.7954174700000001
5.945714 0.79482505
5.946714 0.79422146
5.947714 0.79360539
5.948714 0.79297563
5.949714 0.79233171
5.950714 0.79167383
5.951715 0.79100309
5.952714 0.7903210799999999
5.953714 0.78962985
5.954714 0.7889309000000001
5.955714 0.78822533
5.956714 0.78751324
5.957714 0.7867936000000001
5.958714 0.78606466
5.959714 0.7853242599999999
5.960714 0.7845703500000001
5.961714 0.78380164
5.962714 0.7830177400000001
5.963714 0.78221932
5.964714 0.78140823
5.965714 0.78058657
5.966714 0.7797565799999999
5.967714 0.7789200199999999
5.968714 0.77807764
5.969714 0.7772292000000001
5.970714 0.77637336
5.971714 0.77550812
5.972714 0.77463118
5.973714 0.77374056
5.974714 0.77283494
5.975714 0.771914
5.976714 0.77097868
5.977714 0.77003082
5.978714 0.7690729599999999
5.979714 0.76810778
5.980714 0.76713753
5.981714 0.76616332
5.982714 0.7651850099999999
5.983714 0.76420098
5.984715 0.7632085599999999
5.985714 0.76220469
5.986714 0.76118656
5.987714 0.76015238
5.988714 0.7591017999999999
5.989714 0.75803599
5.990714 0.75695724
5.991714 0.7558685300000001
5.992714 0.75477278
5.993714 0.7536722800000001
5.994714 0.75256824
5.995714 0.75146062
5.996714 0.75034802
5.997715 0.74922815
5.998714 0.74809818
5.999714 0.74695526
6.000714 0.74579716
6.001714 0.7446227599999999
6.002714 0.74343253
6.003714 0.74222838
6.004714 0.74101337
6.005714 0.73979101
6.006714 0.73856437
6.007714 0.73733525
6.008714 0.736104
6.009714 0.73486916
6.010714 0.73362817
6.011714 0.73237801
6.012714 0.73111588
6.013714 0.72983978
6.014714 0.72854883
6.015714 0.72724326
6.016714 0.7259244100000001
6.017715 0.72459439
6.018714 0.72325571
6.019714 0.72191083
6.020714 0.72056181
6.021714 0.71920976
6.022714 0.71785455
6.023714 0.7164946799999999
6.024714 0.71512773
6.025714 0.7137508100000001
6.026714 0.71236142
6.027714 0.7109581
6.028714 0.70954086
6.029714 0.7081111
6.030715 0.70667099
6.031714 0.70522293
6.032714 0.70376885
6.033714 0.70230989
6.034714 0.70084636
6.035714 0.69937776
6.036714 0.6979032
6.037714 0.69642146
6.038714 0.69493125
6.039714 0.69343117
6.040714 0.6919200999999999
6.041714 0.69039734
6.042714 0.68886294
6.043715 0.68731783
6.044714 0.68576378
6.045714 0.6842028299999999
6.046714 0.68263672
6.047714 0.6810663699999999
6.048714 0.67949155
6.049714 0.67791129
6.050714 0.67632403
6.051714 0.67472849
6.052714 0.67312401
6.053714 0.6715104900000001
6.054714 0.66988841
6.055714 0.66825827
6.056714 0.66662035
6.057714 0.6649747
6.058714 0.66332123
6.059714 0.66165999
6.060714 0.65999124
6.061714 0.65831542
6.062714 0.6566328
6.063715 0.65494338
6.064714 0.65324679
6.065714 0.65154256
6.066714 0.64983033
6.067714 0.64811022
6.068714 0.64638299
6.069714 0.64464961
6.070714 0.6429108299999999
6.071714 0.6411667
6.072714 0.63941646
6.073714 0.63765887
6.074714 0.6358926699999999
6.075714 0.63411719
6.076715 0.63233273
6.077714 0.63054049
6.078714 0.62874202
6.079714 0.6269387900000001
6.080714 0.62513165
6.081714 0.62332079
6.082714 0.62150583
6.083714 0.61968616
6.084714 0.6178610999999999
6.085714 0.61602988
6.086714 0.61419155
6.087714 0.61234487
6.088714 0.6104887
6.089714 0.60862219
6.090714 0.6067454299999999
6.091714 0.60485965
6.092714 0.60296711
6.093714 0.60107056
6.094714 0.59917229
6.095714 0.59727347
6.096714 0.59537361
6.097714 0.5934709699999999
6.098714 0.59156306
6.099714 0.5896474199999999
6.100714 0.5877222900000001
6.101714 0.5857869499999999
6.102714 0.58384156
6.103714 0.58188704
6.104714 0.5799247900000001
6.105714 0.57795644
6.106714 0.5759838500000001
6.107714 0.57400907
6.108714 0.57203379
6.109715 0.57005887
6.110714 0.5680839099999999
6.111714 0.5661070300000001
6.112714 0.56412527
6.113714 0.5621352199999999
6.114714 0.5601342300000001
6.115714 0.55812118
6.116714 0.5560967099999999
6.117714 0.5540632200000001
6.118714 0.55202381
6.119714 0.54998156
6.120714 0.54793879
6.121714 0.54589668
6.122715 0.54385518
6.123714 0.54181335
6.124714 0.5397694700000001
6.125714 0.53772144
6.126714 0.53566685
6.127714 0.53360341
6.128714 0.53152931
6.129714 0.52944398
6.130714 0.52734823
6.131714 0.52524451
6.132714 0.52313632
6.133714 0.52102734
6.134714 0.51892037
6.135714 0.5168166
6.136714 0.51471521
6.137714 0.51261391
6.138714 0.51050945
6.139714 0.50839866
6.140714 0.50627915
6.141714 0.50414959
6.142715 0.50201002
6.143714 0.49986140999999995
6.144714 0.49770568
6.145714 0.49554524
6.146714 0.4933828
6.147714 0.49122087999999997
6.148714 0.48906122999999996
6.149714 0.48690443
6.150714 0.48474944000000003
6.151714 0.48259385
6.152714 0.48043439
6.153714 0.47826772
6.154714 0.4760914
6.155715 0.47390452
6.156714 0.47170785000000004
6.157714 0.46950369000000003
6.158714 0.46729492
6.159714 0.46508452
6.160714 0.46287477
6.161714 0.46066698
6.162714 0.45846128
6.163714 0.45625683999999994
6.164714 0.45405193000000005
6.165714 0.45184437000000005
6.166714 0.44963178
6.167714 0.44741216000000006
6.168715 0.4451843
6.169714 0.44294805000000004
6.170714 0.44070464
6.171714 0.43845628000000003
6.172714 0.4362057
6.173714 0.43395553
6.174714 0.4317075
6.175714 0.42946221999999995
6.176714 0.42721898999999997
6.177714 0.42497604
6.178714 0.42273099999999997
6.179714 0.42048162
6.180714 0.41822609
6.181714 0.41596354
6.182714 0.41369400000000006
6.183714 0.41141841
6.184714 0.40913844
6.185714 0.40685608999999995
6.186714 0.40457323
6.187714 0.40229126000000004
6.188715 0.40001087
6.189714 0.39773183
6.190714 0.39545316
6.191714 0.39317338
6.192714 0.3908908
6.193714 0.38860403
6.194714 0.38631223000000003
6.195714 0.38401529
6.196714 0.38171373000000003
6.197714 0.37940869
6.198714 0.37710159
6.199714 0.3747938
6.200714 0.37248638
6.201715 0.37017979
6.202714 0.36787381
6.203714 0.36556758
6.204714 0.36325993
6.205714 0.36094966
6.206714 0.35863603
6.207714 0.35631884999999996
6.208714 0.35399855
6.209714 0.35167595
6.210714 0.34935193000000003
6.211714 0.34702723
6.212714 0.34470225
6.213714 0.34237707
6.214714 0.34005153
6.215714 0.33772541
6.216714 0.33539843
6.217714 0.33307027
6.218714 0.33074053999999997
6.219714 0.3284089
6.220714 0.3260752
6.221714 0.32373962
6.222714 0.32140275
6.223714 0.31906543
6.224714 0.31672839999999997
6.225714 0.31439192
6.226714 0.3120556
6.227714 0.3097184
6.228714 0.30737906
6.229714 0.30503655
6.230714 0.30269064
6.231714 0.30034194
6.232714 0.29799181999999996
6.233714 0.29564181
6.234715 0.29329320000000003
6.235714 0.29094666
6.236714 0.28860221999999996
6.237714 0.28625946
6.238714 0.28391763999999997
6.239714 0.28157602000000004
6.240714 0.27923365
6.241714 0.27688954
6.242714 0.27454258
6.243714 0.27219192
6.244714 0.26983736999999997
6.245714 0.26747978
6.246714 0.26512102
6.247715 0.26276363
6.248714 0.26041004
6.249714 0.25806171
6.250714 0.25571857
6.251714 0.25337901999999995
6.252714 0.25104049
6.253714 0.24870029000000002
6.254714 0.2463564
6.255714 0.24400789
6.256714 0.24165493000000002
6.257714 0.23929845
6.258714 0.23693985
6.259714 0.23458072000000002
6.260714 0.23222274999999998
6.261714 0.22986776
6.262714 0.2275174
6.263714 0.22517275
6.264714 0.22283378
6.265714 0.22049897999999998
6.266714 0.21816554999999999
6.267715 0.21583006999999998
6.268714 0.21348966
6.269714 0.21114291000000002
6.270714 0.20879040999999998
6.271714 0.20643458999999997
6.272714 0.20407875999999997
6.273714 0.20172622
6.274714 0.19937918999999998
6.275714 0.19703860999999998
6.276714 0.19470414
6.277714 0.19237461
6.278714 0.19004846
6.279714 0.18772389
6.280715 0.18539893
6.281714 0.18307155
6.282714 0.18073993
6.283714 0.17840313
6.284714 0.17606156
6.285714 0.17371736000000002
6.286714 0.17137396
6.287714 0.16903516000000002
6.288714 0.16670397
6.289714 0.16438154
6.290714 0.16206688
6.291714 0.15975724
6.292714 0.15744913
6.293715 0.15513944999999998
6.294714 0.15282626
6.295714 0.15050897000000002
6.296714 0.14818808
6.297714 0.14586474
6.298714 0.14354045
6.299714 0.14121693
6.300714 0.13889616999999999
6.301714 0.13658031
6.302714 0.13427124
6.303714 0.13196996
6.304714 0.12967594999999998
6.305714 0.12738707999999999
6.306714 0.12510005999999999
6.307714 0.12281144
6.308714 0.12051879
6.309714 0.11822151
6.310714 0.11592087
6.311714 0.11361951
6.312714 0.11132036000000001
6.313715 0.10902570999999998
6.314714 0.10673679999999999
6.315714 0.1044538
6.316714 0.10217625
6.317714 0.099903427
6.318714 0.097634498
6.319714 0.095368439
6.320714 0.093103893
6.321714 0.090839254
6.322714 0.088573078
6.323714 0.086304697
6.324714 0.084034703
6.325714 0.081764959
6.326715 0.079498079
6.327714 0.077236502
6.328714 0.07498159
6.329714 0.07273320200000001
6.330714 0.070489885
6.331714 0.068249588
6.332714 0.066010503
6.333714 0.06377165
6.334714 0.061532988999999996
6.335714 0.059295091
6.336714 0.057058648000000003
6.337714 0.054824200999999996
6.338714 0.052592128999999994
6.339714 0.050362875
6.340714 0.048137153
6.341714 0.045915876
6.342714 0.043699800000000004
6.343714 0.041489067
6.344714 0.039282938999999996
6.345714 0.037079936
6.346714 0.034878394
6.347714 0.032677181
6.348714 0.030476192
6.349714 0.0282764
6.350714 0.026079389
6.351714 0.023886655
6.352714 0.021699005
6.353714 0.019516361
6.354714 0.017337983
6.355714 0.015162960000000001
6.356714 0.012990642
6.357714 0.0108208
6.358714 0.0086534899
6.359715 0.0064887812
6.360714 0.0043265929000000005
6.361714 0.0021667671
6.362714 9.3341818e-06
6.363714 -0.002145239
6.364714 -0.0042960335
6.365714 -0.0064419772
6.366714 -0.0085823354
6.367714 -0.010717125
6.368714 -0.012847204999999999
6.369714 -0.014973951
6.370714 -0.017098684
6.371714 -0.019222098
6.372715 -0.02134401
6.373714 -0.023463499
6.374714 -0.025579351
6.375714 -0.027690537
6.376714 -0.029796513
6.377714 -0.031897204
6.378714 -0.033992805
6.379714 -0.036083561
6.380714 -0.038169706
6.381714 -0.040251546
6.382714 -0.042329611999999996
6.383714 -0.044404650999999996
6.384714 -0.046477417
6.385714 -0.048548297
6.386714 -0.050616992
6.387714 -0.052682462
6.388714 -0.054743234
6.389714 -0.056797941000000005
6.390714 -0.058845861
6.391714 -0.060887181
6.392715 -0.06292288900000001
6.393714 -0.064954348
6.394714 -0.066982786
6.395714 -0.06900896
6.396714 -0.071033055
6.397714 -0.073054846
6.398714 -0.075073878
6.399714 -0.077089563
6.400714 -0.079101173
6.401714 -0.08110776
6.402714 -0.083108217
6.403714 -0.085101544
6.404714 -0.08708725199999999
6.405715 -0.08906569
6.406714 -0.091038091
6.407714 -0.093006232
6.408714 -0.09497182900000001
6.409714 -0.096935901
6.410714 -0.09889843599999999
6.411714 -0.10085847
6.412714 -0.10281451999999999
6.413714 -0.10476513
6.414714 -0.10670930999999999
6.415714 -0.10864665000000001
6.416714 -0.11057714999999999
6.417714 -0.11250107999999999
6.418715 -0.11441883000000001
6.419714 -0.116331
6.420714 -0.11823849
6.421714 -0.12014247
6.422714 -0.12204414
6.423714 -0.1239442
6.424714 -0.12584239
6.425714 -0.12773738
6.426714 -0.12962703
6.427714 -0.13150914
6.428714 -0.13338221
6.429714 -0.13524598999999998
6.430714 -0.13710145
6.431714 -0.13895037000000002
6.432714 -0.14079462
6.433714 -0.14263557000000002
6.434714 -0.14447387
6.435714 -0.1463096
6.436714 -0.1481425
6.437714 -0.14997217000000002
6.438715 -0.15179798
6.439714 -0.15361893
6.440714 -0.15543356
6.441714 -0.15724014
6.442714 -0.15903726
6.443714 -0.16082448
6.444714 -0.16260275
6.445714 -0.16437423
6.446714 -0.16614166
6.447714 -0.16790733
6.448714 -0.16967226000000002
6.449714 -0.17143588999999998
6.450714 -0.17319647999999999
6.451715 -0.17495179
6.452714 -0.17669994
6.453714 -0.17843981
6.454714 -0.18017105
6.455714 -0.18189371000000001
6.456714 -0.18360802
6.457714 -0.18531426
6.458714 -0.18701308
6.459714 -0.1887057
6.460714 -0.19039391
6.461714 -0.19207962
6.462714 -0.19376408
6.463714 -0.19544715
6.464714 -0.19712709
6.465714 -0.19880104999999998
6.466714 -0.20046603999999998
6.467714 -0.20212009999999997
6.468714 -0.20376287999999998
6.469714 -0.20539574
6.470714 -0.20702095
6.471714 -0.20864077
6.472714 -0.21025671
6.473714 -0.21186936999999997
6.474714 -0.21347860000000002
6.475714 -0.21508411000000002
6.476714 -0.21668556
6.477714 -0.21828255
6.478714 -0.21987418
6.479714 -0.22145887000000003
6.480714 -0.22303453
6.481714 -0.22459922000000002
6.482714 -0.22615208000000003
6.483714 -0.22769396000000003
6.484715 -0.22922729
6.485714 -0.23075533
6.486714 -0.23228095
6.487714 -0.23380547999999998
6.488714 -0.23532836000000001
6.489714 -0.23684753000000003
6.490714 -0.23836043999999998
6.491714 -0.23986496999999998
6.492714 -0.24136002
6.493714 -0.24284543
6.494714 -0.24432151
6.495714 -0.2457886
6.496714 -0.24724693999999997
6.497715 -0.24869696000000002
6.498714 -0.25013972
6.499714 -0.25157698
6.500714 -0.25301087
6.501714 -0.25444296
6.502714 -0.25587345
6.503714 -0.25730073000000003
6.504714 -0.25872171
6.505714 -0.26013304
6.506714 -0.26153226
6.507714 -0.2629187
6.508714 -0.26429358000000003
6.509714 -0.26565925
6.510714 -0.26701811999999997
6.511714 -0.2683718
6.512714 -0.26972082000000003
6.513714 -0.27106493
6.514714 -0.27240373
6.515714 -0.27373703
6.516714 -0.27506474999999997
6.517715 -0.27638655
6.518714 -0.27770134999999996
6.519714 -0.27900736
6.520714 -0.28030269
6.521714 -0.2815862
6.522714 -0.28285822
6.523714 -0.2841207
6.524714 -0.28537656
6.525714 -0.28662854
6.526714 -0.287878
6.527714 -0.28912453
6.528714 -0.29036618999999997
6.529714 -0.29160053999999996
6.530715 -0.29282561
6.531714 -0.29404049
6.532714 -0.29524539
6.533714 -0.29644099999999995
6.534714 -0.2976279
6.535714 -0.29880626
6.536714 -0.29997607
6.537714 -0.30113761
6.538714 -0.30229177999999995
6.539714 -0.30343993999999996
6.540714 -0.30458332
6.541714 -0.30572228
6.542714 -0.30685582
6.543715 -0.30798176
6.544714 -0.30909765
6.545714 -0.31020176
6.546714 -0.31129387
6.547714 -0.31237532
6.548714 -0.31344842
6.549714 -0.31451529
6.550714 -0.31557714000000003
6.551714 -0.31663389000000003
6.552714 -0.31768451
6.553714 -0.31872775999999997
6.554714 -0.31976274
6.555714 -0.32078904999999996
6.556714 -0.32180666
6.557714 -0.32281533
6.558714 -0.3238146
6.559714 -0.3248038
6.560714 -0.32578271000000003
6.561714 -0.32675196
6.562714 -0.32771309
6.563715 -0.32866814
6.564714 -0.32961874
6.565714 -0.33056529
6.566714 -0.33150669
6.567714 -0.33244061999999996
6.568714 -0.33336447
6.569714 -0.33427631
6.570714 -0.33517552
6.571714 -0.33606285999999996
6.572714 -0.33693991
6.573714 -0.33780842
6.574714 -0.33866973
6.575714 -0.33952466
6.576715 -0.3403736
6.577714 -0.34121685
6.578714 -0.34205446
6.579714 -0.34288617
6.580714 -0.34371107
6.581714 -0.34452747
6.582714 -0.34533317999999996
6.583714 -0.34612624
6.584714 -0.34690564
6.585714 -0.34767180000000003
6.586714 -0.34842660999999997
6.587714 -0.34917279
6.588714 -0.34991296
6.589714 -0.35064881999999997
6.590714 -0.35138077
6.591714 -0.35210797
6.592714 -0.35282883000000004
6.593714 -0.3535416
6.594714 -0.35424471999999996
6.595714 -0.35493704000000004
6.596714 -0.35561770000000004
6.597714 -0.35628623
6.598714 -0.35694262000000004
6.599714 -0.35758756999999997
6.600714 -0.35822244999999997
6.601714 -0.35884927
6.602714 -0.35947007
6.603714 -0.36008635
6.604714 -0.36069846
6.605714 -0.36130548
6.606714 -0.36190543000000003
6.607714 -0.36249603
6.608714 -0.36307527
6.609715 -0.36364198
6.610714 -0.36419597
6.611714 -0.36473795999999997
6.612714 -0.36526911
6.613714 -0.36579084
6.614714 -0.36630441999999996
6.615714 -0.36681097
6.616714 -0.36731125
6.617714 -0.36780558999999996
6.618714 -0.3682937
6.619714 -0.36877459
6.620714 -0.36924677
6.621714 -0.36970861
6.622715 -0.37015881
6.623714 -0.37059681
6.624714 -0.37102293999999997
6.625714 -0.37143829
6.626714 -0.3718443
6.627714 -0.37224235
6.628714 -0.37263335999999997
6.629714 -0.37301772
6.630714 -0.37339523
6.631714 -0.37376531
6.632714 -0.37412716
6.633714 -0.37447982
6.634714 -0.37482234
6.635714 -0.37515396
6.636714 -0.37547429
6.637714 -0.37578353999999997
6.638714 -0.37608249
6.639714 -0.37637232000000004
6.640714 -0.37665423
6.641714 -0.37692906
6.642715 -0.37719697999999996
6.643714 -0.37745744999999997
6.644714 -0.37770947
6.645714 -0.377952
6.646714 -0.37818430000000003
6.647714 -0.37840607
6.648714 -0.37861741
6.649714 -0.37881862
6.650714 -0.37901008
6.651714 -0.37919218
6.652714 -0.37936536
6.653714 -0.37953008
6.654714 -0.37968683
6.655715 -0.37983579
6.656714 -0.37997672
6.657714 -0.38010878000000003
6.658714 -0.38023079
6.659714 -0.38034166
6.660714 -0.38044094
6.661714 -0.38052902
6.662714 -0.38060716
6.663714 -0.38067702999999997
6.664714 -0.38074008000000004
6.665714 -0.38079701
6.666714 -0.3808476
6.667714 -0.38089091
6.668715 -0.38092572
6.669714 -0.38095089
6.670714 -0.38096562
6.671714 -0.3809694
6.672714 -0.38096185
6.673714 -0.38094276
6.674714 -0.38091217
6.675714 -0.38087063
6.676714 -0.38081943
6.677714 -0.38076035999999996
6.678714 -0.38069526
6.679714 -0.38062525
6.680714 -0.38055021
6.681714 -0.38046869
6.682714 -0.38037831
6.683714 -0.38027658999999997
6.684714 -0.38016184999999997
6.685714 -0.38003367
6.686714 -0.37989293
6.687714 -0.37974122
6.688715 -0.37958028
6.689714 -0.37941155
6.690714 -0.37923595
6.691714 -0.37905406
6.692714 -0.37886628
6.693714 -0.37867271
6.694714 -0.37847292000000005
6.695714 -0.37826574
6.696714 -0.37804917000000005
6.697714 -0.37782077999999997
6.698714 -0.37757854
6.699714 -0.37732161999999997
6.700714 -0.37705088
6.701715 -0.37676876
6.702714 -0.37647843999999997
6.703714 -0.37618282000000003
6.704714 -0.37588351
6.705714 -0.3755806
6.706714 -0.37527285
6.707714 -0.37495834
6.708714 -0.37463515
6.709714 -0.37430171
6.710714 -0.37395691
6.711714 -0.37359992999999997
6.712714 -0.37323019999999996
6.713714 -0.37284752
6.714714 -0.37245254
6.715714 -0.37204697999999997
6.716714 -0.3716334
6.717714 -0.37121465000000003
6.718714 -0.37079286
6.719714 -0.37036862
6.720714 -0.36994066999999997
6.721714 -0.36950628
6.722714 -0.3690622
6.723714 -0.36860576
6.724714 -0.36813559
6.725714 -0.36765179000000003
6.726714 -0.36715558
6.727714 -0.36664861
6.728714 -0.36613247
6.729714 -0.36560851
6.730714 -0.36507784
6.731714 -0.36454157000000004
6.732714 -0.36400057999999996
6.733714 -0.36345532
6.734715 -0.36290525
6.735714 -0.36234879000000003
6.736714 -0.36178343
6.737714 -0.36120666
6.738714 -0.36061672
6.739714 -0.36001338
6.740714 -0.35939799
6.741714 -0.35877291
6.742714 -0.35814068
6.743714 -0.35750309
6.744714 -0.35686083
6.745714 -0.35621349
6.746714 -0.35556012
6.747715 -0.35489965
6.748714 -0.35423121999999996
6.749714 -0.35355415
6.750714 -0.35286774000000004
6.751714 -0.35217123
6.752714 -0.35146391
6.753714 -0.35074558
6.754714 -0.35001682
6.755714 -0.3492791
6.756714 -0.34853437
6.757714 -0.34778442
6.758714 -0.34703021
6.759714 -0.34627147999999996
6.760714 -0.34550691
6.761714 -0.34473478
6.762714 -0.34395356
6.763714 -0.34316250000000004
6.764714 -0.34236163000000003
6.765714 -0.34155154000000004
6.766714 -0.34073293
6.767715 -0.33990634000000003
6.768714 -0.33907202999999997
6.769714 -0.33823031000000003
6.770714 -0.33738152
6.771714 -0.33652626
6.772714 -0.335665
6.773714 -0.33479787
6.774714 -0.33392441
6.775714 -0.3330437
6.776714 -0.33215475
6.777714 -0.33125691
6.778714 -0.33035025
6.779714 -0.32943543
6.780715 -0.32851342
6.781714 -0.32758501
6.782714 -0.32665045000000004
6.783714 -0.32570946
6.784714 -0.32476143
6.785714 -0.32380575
6.786714 -0.32284225
6.787714 -0.32187104
6.788714 -0.32089252
6.789714 -0.31990706999999996
6.790714 -0.31891488
6.791714 -0.31791609000000004
6.792714 -0.31691079
6.793715 -0.31589926
6.794714 -0.31488182
6.795714 -0.31385864
6.796714 -0.31282958
6.797714 -0.31179397
6.798714 -0.31075086
6.799714 -0.30969942
6.800714 -0.3086393
6.801714 -0.30757089
6.802714 -0.30649528
6.803714 -0.3054138
6.804714 -0.30432765
6.805714 -0.30323744
6.806714 -0.30214319
6.807714 -0.30104439
6.808714 -0.29994037
6.809714 -0.29883038
6.810714 -0.29771365
6.811714 -0.29658945
6.812714 -0.29545699000000003
6.813715 -0.29431572
6.814714 -0.29316565
6.815714 -0.29200756
6.816714 -0.29084301
6.817714 -0.28967399
6.818714 -0.28850229
6.819714 -0.28732892
6.820714 -0.28615359
6.821714 -0.28497495
6.822714 -0.28379103
6.823714 -0.28259985
6.824714 -0.28140007
6.825714 -0.28019114
6.826715 -0.27897328
6.827714 -0.27774712
6.828714 -0.27651365
6.829714 -0.27527413
6.830714 -0.2740301
6.831714 -0.27278328999999996
6.832714 -0.27153539
6.833714 -0.27028736999999997
6.834714 -0.26903902
6.835714 -0.26778872
6.836714 -0.26653376
6.837714 -0.26527111999999997
6.838714 -0.26399849000000003
6.839714 -0.26271506
6.840714 -0.26142166
6.841714 -0.26012044
6.842714 -0.25881398
6.843714 -0.25750462
6.844714 -0.25619389
6.845714 -0.25488259
6.846714 -0.25357082
6.847714 -0.25225827
6.848714 -0.25094415
6.849714 -0.24962709
6.850714 -0.24830503
6.851714 -0.24697552000000003
6.852714 -0.24563627999999998
6.853714 -0.24428613999999998
6.854714 -0.24292571
6.855714 -0.24155743999999998
6.856714 -0.24018494999999998
6.857714 -0.23881199
6.858714 -0.23744116
6.859715 -0.23607323
6.860714 -0.23470718999999998
6.861714 -0.23334082
6.862714 -0.23197164
6.863714 -0.2305975
6.864714 -0.22921692999999999
6.865714 -0.22782898000000001
6.866714 -0.22643306
6.867714 -0.22502888
6.868714 -0.22361679
6.869714 -0.22219815
6.870714 -0.22077542000000003
6.871714 -0.21935173
6.872715 -0.21792996999999997
6.873714 -0.21651172999999999
6.874714 -0.21509662999999998
6.875714 -0.21368233
6.876714 -0.21226543
6.877714 -0.21084264999999996
6.878714 -0.20941198
6.879714 -0.20797306
6.880714 -0.20652700000000002
6.881714 -0.20507557999999998
6.882714 -0.2036205
6.883714 -0.20216303
6.884714 -0.20070404
6.885714 -0.19924437999999997
6.886714 -0.19778500000000002
6.887714 -0.19632676000000002
6.888714 -0.19486989999999998
6.889714 -0.19341359
6.890714 -0.19195577
6.891714 -0.19049372
6.892715 -0.18902505
6.893714 -0.18754869000000002
6.894714 -0.1860654
6.895714 -0.18457748
6.896714 -0.18308784
6.897714 -0.18159887
6.898714 -0.18011167
6.899714 -0.17862599
6.900714 -0.17714072
6.901714 -0.17565468
6.902714 -0.17416714
6.903714 -0.17267783
6.904714 -0.17118667
6.905715 -0.1696932
6.906714 -0.16819659
6.907714 -0.1666959
6.908714 -0.16519079
6.909714 -0.16368191999999998
6.910714 -0.16217099999999998
6.911714 -0.16066022
6.912714 -0.15915133
6.913714 -0.15764486
6.914714 -0.15613997
6.915714 -0.15463491000000001
6.916714 -0.15312794999999998
6.917714 -0.15161809
6.918715 -0.15010549
6.919714 -0.14859107
6.920714 -0.14707594
6.921714 -0.14556064000000002
6.922714 -0.14404503
6.923714 -0.1425285
6.924714 -0.14101057
6.925714 -0.13949133
6.926714 -0.13797146
6.927714 -0.13645184
6.928714 -0.13493303
6.929714 -0.13341482999999998
6.930714 -0.13189644
6.931714 -0.13037692
6.932714 -0.12885587
6.933714 -0.12733374
6.934714 -0.12581167999999998
6.935714 -0.12429092
6.936714 -0.12277211
6.937714 -0.12125493999999999
6.938715 -0.11973827
6.939714 -0.11822076
6.940714 -0.11670154999999999
6.941714 -0.1151807
6.942714 -0.11365911
6.943714 -0.11213802
6.944714 -0.1106185
6.945714 -0.10910096
6.946714 -0.10758528
6.947714 -0.10607108
6.948714 -0.10455811000000001
6.949714 -0.10304635999999999
6.950714 -0.1015359
6.951715 -0.10002649999999999
6.952714 -0.098517479
6.953714 -0.09700777
6.954714 -0.09549640200000001
6.955714 -0.093983067
6.956714 -0.09246848099999999
6.957714 -0.09095429000000001
6.958714 -0.089442526
6.959714 -0.08793489
6.960714 -0.086432172
6.961714 -0.084934098
6.962714 -0.083439588
6.963714 -0.08194723599999999
6.964714 -0.080455811
6.965714 -0.078964449
6.966714 -0.077472627
6.967714 -0.07598004300000001
6.968714 -0.07448658
6.969714 -0.072992459
6.970714 -0.071498443
6.971714 -0.070005923
6.972714 -0.068516686
6.973714 -0.06703240199999999
6.974714 -0.06555402099999999
6.975714 -0.064081344
6.976714 -0.062613067
6.977714 -0.061147217999999996
6.978714 -0.059681857000000005
6.979714 -0.058215717
6.980714 -0.056748453
6.981714 -0.055280578
6.982714 -0.053813099
6.983714 -0.052347186
6.984715 -0.050883973
6.985714 -0.04942453199999999
6.986714 -0.047969879
6.987714 -0.046520843
6.988714 -0.045077782
6.989714 -0.043640265000000004
6.990714 -0.042206948
6.991714 -0.040775829
6.992714 -0.039344843
6.993714 -0.037912614000000004
6.994714 -0.03647898
6.995714 -0.035045069
6.996714 -0.033612869
6.997715 -0.032184503
6.998714 -0.03076157
6.999714 -0.029344816
7.000714 -0.027934196999999997
7.001714 -0.026529203999999997
7.002714 -0.025129152
7.003714 -0.023733301000000002
7.004714 -0.022340761
7.005714 -0.020950411
7.006714 -0.019561022
7.007714 -0.018171649
7.008714 -0.016782161
7.009714 -0.015393594
7.010714 -0.014008044999999998
7.011714 -0.012628052999999998
7.012714 -0.011255703
7.013714 -0.0098918375
7.014714 -0.0085357853
7.015714 -0.007185703
7.016714 -0.0058393609
7.017715 -0.0044949571
7.018714 -0.0031515871999999996
7.019714 -0.001809214
7.020714 -0.00046828809000000005
7.021714 0.00087065428
7.022714 0.0022071345
7.023714 0.0035405552
7.024714 0.0048699127
7.025714 0.006193717099999999
7.026714 0.0075103206
7.027714 0.008818585
7.028714 0.010118544
7.029714 0.011411649
7.030715 0.012700366999999999
7.031714 0.013987247
7.032714 0.015273878
7.033714 0.016560264
7.034714 0.017844902000000003
7.035714 0.019125514
7.036714 0.020400024
7.037714 0.021667274
7.038714 0.022927159
7.039714 0.024180240999999998
7.040714 0.025427149000000003
7.041714 0.02666823
7.042714 0.027903629
7.043715 0.029133711
7.044714 0.030359431
7.045714 0.031582307000000004
7.046714 0.032803853
7.047714 0.034024753
7.048714 0.035244232
7.049714 0.036460071000000004
7.050714 0.037669325999999996
7.051714 0.038869498999999995
7.052714 0.040059537
7.053714 0.04124018
7.054714 0.04241351
7.055714 0.043581921
7.056714 0.044747148
7.057714 0.045909765
7.058714 0.047069372
7.059714 0.048225233
7.060714 0.049376878000000006
7.061714 0.050524261
7.062714 0.05166741899999999
7.063715 0.052805903
7.064714 0.053938461
7.065714 0.055063283000000005
7.066714 0.056178763
7.067714 0.057284423
7.068714 0.058381387
7.069714 0.059472088000000006
7.070714 0.060559309000000006
7.071714 0.061644992
7.072714 0.062729447
7.073714 0.063811347
7.074714 0.064888486
7.075714 0.065958843
7.076715 0.067021389
7.077714 0.068076211
7.078714 0.069124013
7.079714 0.070165395
7.080714 0.071200391
7.081714 0.072228571
7.082714 0.073249597
7.083714 0.074263843
7.084714 0.07527257
7.085714 0.076277484
7.086714 0.077279861
7.087714 0.07827974
7.088714 0.079275691
7.089714 0.080265349
7.090714 0.081246451
7.091714 0.082217838
7.092714 0.083179877
7.093714 0.084134121
7.094714 0.085082406
7.095714 0.086025923
7.096714 0.086964795
7.097714 0.0878983
7.098714 0.08882558900000001
7.099714 0.089746359
7.100714 0.090661057
7.101714 0.091570534
7.102714 0.09247535500000001
7.103714 0.09337525099999999
7.104714 0.094269129
7.105714 0.095155597
7.106714 0.096033781
7.107714 0.096903869
7.108714 0.09776706599999999
7.109715 0.098624907
7.110714 0.09947842900000001
7.111714 0.10032753
7.112714 0.10117104
7.113714 0.10200733
7.114714 0.10283523
7.115714 0.10365462
7.116714 0.10446644
7.117714 0.10527213
7.118714 0.10607282
7.119714 0.10686881
7.120714 0.10765955
7.121714 0.10844414
7.122715 0.10922195999999999
7.123714 0.10999299
7.124714 0.11075771000000001
7.125714 0.11151658
7.126714 0.11226954
7.127714 0.11301585
7.128714 0.11375447999999999
7.129714 0.11448469
7.130714 0.11520669
7.131714 0.11592163999999999
7.132714 0.11663126
7.133714 0.11733698
7.134714 0.11803924999999998
7.135714 0.11873728
7.136714 0.1194295
7.137714 0.12011416
7.138714 0.12079013000000001
7.139714 0.12145716
7.140714 0.12211576
7.141714 0.1227667
7.142715 0.12341061
7.143714 0.12404791000000001
7.144714 0.12467892
7.145714 0.12530427
7.146714 0.12592488
7.147714 0.12654176
7.148714 0.1271554
7.149714 0.12776537999999998
7.150714 0.12837017
7.151714 0.12896758
7.152714 0.12955554
7.153714 0.13013291
7.154714 0.13069989
7.155715 0.13125784
7.156714 0.13180871
7.157714 0.13235431
7.158714 0.13289587
7.159714 0.13343389
7.160714 0.13396839
7.161714 0.1344991
7.162714 0.13502557999999998
7.163714 0.13554704
7.164714 0.13606222
7.165714 0.13656946
7.166714 0.137067
7.167714 0.13755374
7.168715 0.13802968000000002
7.169714 0.13849625
7.170714 0.13895587
7.171714 0.13941118
7.172714 0.13986413
7.173714 0.14031545
7.174714 0.14076458
7.175714 0.1412101
7.176714 0.14165037
7.177714 0.14208395999999998
7.178714 0.14250980000000002
7.179714 0.14292718000000001
7.180714 0.1433355
7.181714 0.14373448
7.182714 0.14412435
7.183714 0.14450613
7.184714 0.14488173999999998
7.185714 0.1452535
7.186714 0.14562339
7.187714 0.14599224
7.188715 0.14635934
7.189714 0.14672264
7.190714 0.14707951
7.191714 0.14742769
7.192714 0.147766
7.193714 0.14809453
7.194714 0.1484142
7.195714 0.1487263
7.196714 0.14903191
7.197714 0.14933189
7.198714 0.14962702
7.199714 0.14991821
7.200714 0.15020649
7.201715 0.15049257000000002
7.202714 0.15077629
7.203714 0.15105639
7.204714 0.15133064
7.205714 0.15159666000000002
7.206714 0.15185287
7.207714 0.15209915999999998
7.208714 0.15233697999999998
7.209714 0.15256866
7.210714 0.15279641
7.211714 0.15302148000000002
7.212714 0.15324383
7.213714 0.15346253
7.214714 0.15367644
7.215714 0.15388486
7.216714 0.15408763
7.217714 0.15428487
7.218714 0.15447640999999998
7.219714 0.15466164999999998
7.220714 0.15483975
7.221714 0.15501021
7.222714 0.15517354
7.223714 0.15533134999999998
7.224714 0.15548578000000002
7.225714 0.15563860000000002
7.226714 0.15579023
7.227714 0.15593946
7.228714 0.15608391000000002
7.229714 0.1562211
7.230714 0.15634957
7.231714 0.15646946
7.232714 0.15658218000000002
7.233714 0.15668963
7.234715 0.15679323
7.235714 0.15689343
7.236714 0.15698993
7.237714 0.15708224
7.238714 0.15717039
7.239714 0.15725496
7.240714 0.15733663
7.241714 0.15741553
7.242714 0.15749066
7.243714 0.15756019
7.244714 0.15762219
7.245714 0.15767582
7.246714 0.15772188999999998
7.247715 0.15776271
7.248714 0.15780117000000002
7.249714 0.15783929
7.250714 0.15787743999999998
7.251714 0.15791416
7.252714 0.157947
7.253714 0.15797371999999998
7.254714 0.15799321
7.255714 0.1580057
7.256714 0.1580122
7.257714 0.15801369
7.258714 0.1580105
7.259714 0.15800247
7.260714 0.15798949
7.261714 0.15797223000000002
7.262714 0.1579523
7.263714 0.1579317
7.264714 0.15791178
7.265714 0.15789227
7.266714 0.15787106
7.267715 0.15784493000000002
7.268714 0.15781091
7.269714 0.15776766
7.270714 0.157716
7.271714 0.15765842000000002
7.272714 0.15759794
7.273714 0.15753676
7.274714 0.15747559
7.275714 0.15741377
7.276714 0.15735016
7.277714 0.15728399
7.278714 0.15721516
7.279714 0.15714391
7.280715 0.15707009
7.281714 0.15699262
7.282714 0.15690963
7.283714 0.15681942000000001
7.284714 0.15672147
7.285714 0.15661714
7.286714 0.15650938
7.287714 0.1564016
7.288714 0.15629616000000002
7.289714 0.15619334
7.290714 0.1560913
7.291714 0.15598703
7.292714 0.15587778
7.293715 0.15576215999999998
7.294714 0.15564049
7.295714 0.15551404
7.296714 0.15538412999999998
7.297714 0.15525141
7.298714 0.15511583
7.299714 0.15497721
7.300714 0.15483607
7.301714 0.15469386000000002
7.302714 0.15455244999999998
7.303714 0.15441312999999998
7.304714 0.15427565
7.305714 0.15413793
7.306714 0.15399685
7.307714 0.15384965
7.308714 0.15369513
7.309714 0.1535343
7.310714 0.15336977999999998
7.311714 0.15320450000000002
7.312714 0.15304034
7.313715 0.15287752000000002
7.314714 0.15271485
7.315714 0.15255074000000002
7.316714 0.15238419
7.317714 0.15221521
7.318714 0.1520445
7.319714 0.15187257
7.320714 0.15169913
7.321714 0.15152304
7.322714 0.15134305
7.323714 0.15115876
7.324714 0.1509713
7.325714 0.15078305
7.326715 0.15059659
7.327714 0.15041346
7.328714 0.15023322
7.329714 0.15005363
7.330714 0.14987176000000002
7.331714 0.14968535
7.332714 0.14949385999999998
7.333714 0.14929852
7.334714 0.1491015
7.335714 0.14890471000000002
7.336714 0.14870893999999998
7.337714 0.14851383
7.338714 0.1483185
7.339714 0.14812243
7.340714 0.14792599
7.341714 0.14773009
7.342714 0.14753542
7.343714 0.14734162
7.344714 0.14714715
7.345714 0.14694985
7.346714 0.14674821
7.347714 0.14654229
7.348714 0.14633404
7.349714 0.14612646
7.350714 0.14592226
7.351714 0.14572261
7.352714 0.14552664999999998
7.353714 0.14533205999999999
7.354714 0.14513626999999998
7.355714 0.1449377
7.356714 0.14473624
7.357714 0.14453287
7.358714 0.14432886
7.359715 0.1441249
7.360714 0.14392090000000002
7.361714 0.14371648
7.362714 0.14351179
7.363714 0.14330790000000002
7.364714 0.1431066
7.365714 0.14290946000000002
7.366714 0.1427168
7.367714 0.14252716
7.368714 0.1423377
7.369714 0.14214541
7.370714 0.1419486
7.371714 0.14174762000000002
7.372715 0.14154478
7.373714 0.14134319
7.374714 0.14114543000000002
7.375714 0.14095253
7.376714 0.14076395
7.377714 0.14057823
7.378714 0.140394
7.379714 0.14021059
7.380714 0.14002793
7.381714 0.13984601
7.382714 0.13966421
7.383714 0.13948127000000002
7.384714 0.13929589
7.385714 0.13910771
7.386714 0.13891801
7.387714 0.13872966
7.388714 0.13854611
7.389714 0.13836995
7.390714 0.13820172
7.391714 0.13803965
7.392715 0.13788050000000002
7.393714 0.13772087
7.394714 0.1375586
7.395714 0.13739329
7.396714 0.13722604
7.397714 0.13705846
7.398714 0.13689188
7.399714 0.13672701
7.400714 0.13656431
7.401714 0.13640452
7.402714 0.13624898
7.403714 0.13609928
7.404714 0.13595641
7.405715 0.13581988
7.406714 0.13568742
7.407714 0.13555564
7.408714 0.1354213
7.409714 0.13528275
7.410714 0.13514067999999999
7.411714 0.13499777000000002
7.412714 0.13485755
7.413714 0.13472295
7.414714 0.13459536
7.415714 0.13447446999999998
7.416714 0.13435901
7.417714 0.1342476
7.418715 0.13413939
7.419714 0.13403394
7.420714 0.13393078
7.421714 0.13382887
7.422714 0.13372669
7.423714 0.13362289
7.424714 0.13351721
7.425714 0.13341112000000002
7.426714 0.13330766
7.427714 0.13321038999999998
7.428714 0.13312197
7.429714 0.13304307
7.430714 0.13297214
7.431714 0.13290617999999998
7.432714 0.13284208
7.433714 0.13277781
7.434714 0.13271288
7.435714 0.13264804
7.436714 0.13258441999999998
7.437714 0.13252281
7.438715 0.13246352
7.439714 0.13240678
7.440714 0.1323533
7.441714 0.13230455000000002
7.442714 0.13226237
7.443714 0.13222810000000002
7.444714 0.13220166
7.445714 0.1321813
7.446714 0.13216409
7.447714 0.13214718
7.448714 0.13212895
7.449714 0.13210972999999998
7.450714 0.13209149
7.451715 0.13207684
7.452714 0.13206783
7.453714 0.13206527
7.454714 0.13206876
7.455714 0.13207743
7.456714 0.13209069
7.457714 0.13210861
7.458714 0.13213166999999998
7.459714 0.13216012
7.460714 0.13219335999999998
7.461714 0.13222995
7.462714 0.13226822
7.463714 0.1323072
7.464714 0.13234726
7.465714 0.13239014999999998
7.466714 0.13243814
7.467714 0.13249303
7.468714 0.13255522
7.469714 0.13262368
7.470714 0.13269658
7.471714 0.13277237
7.472714 0.13285059000000002
7.473714 0.13293193
7.474714 0.13301772
7.475714 0.13310902
7.476714 0.133206
7.477714 0.13330791
7.478714 0.13341372
7.479714 0.13352284
7.480714 0.13363563
7.481714 0.13375315000000002
7.482714 0.13387653
7.483714 0.13400617
7.484715 0.13414143
7.485714 0.13428095
7.486714 0.1344235
7.487714 0.13456879
7.488714 0.13471774
7.489714 0.13487207
7.490714 0.13503337
7.491714 0.13520216999999998
7.492714 0.13537763
7.493714 0.13555794999999998
7.494714 0.13574128
7.495714 0.13592663
7.496714 0.13611426000000001
7.497715 0.13630536
7.498714 0.1365013
7.499714 0.13670293
7.500714 0.13691032
7.501714 0.1371231
7.502714 0.13734105
7.503714 0.13756452
7.504714 0.13779444
7.505714 0.13803167
7.506714 0.1382763
7.507714 0.13852726
7.508714 0.1387825
7.509714 0.13903994
7.510714 0.13929840999999998
7.511714 0.13955828
7.512714 0.1398214
7.513714 0.14009024
7.514714 0.14036687
7.515714 0.14065219
7.516714 0.14094583
7.517715 0.14124661
7.518714 0.14155324
7.519714 0.14186490999999998
7.520714 0.14218122
7.521714 0.14250190000000001
7.522714 0.14282635999999999
7.523714 0.14315363
7.524714 0.14348279
7.525714 0.14381369000000002
7.526714 0.14414737
7.527714 0.14448613000000002
7.528714 0.14483272
7.529714 0.14518935
7.530715 0.14555672
7.531714 0.14593375
7.532714 0.14631805
7.533714 0.14670687
7.534714 0.14709809999999998
7.535714 0.14749088999999999
7.536714 0.14788545
7.537714 0.14828262
7.538714 0.14868333
7.539714 0.14908833
7.540714 0.14949832
7.541714 0.14991431
7.542714 0.15033768
7.543715 0.15076989999999998
7.544714 0.15121188000000002
7.545714 0.1516633
7.546714 0.15212237
7.547714 0.15258627
7.548714 0.15305213
7.549714 0.15351805000000002
7.550714 0.15398382
7.551714 0.15445092
7.552714 0.15492183
7.553714 0.15539905
7.554714 0.15588435
7.555714 0.15637845
7.556714 0.15688125
7.557714 0.15739222
7.558714 0.15791075
7.559714 0.15843611999999999
7.560714 0.1589673
7.561714 0.15950279
7.562714 0.16004075
7.563715 0.16057959
7.564714 0.16111868
7.565714 0.16165881
7.566714 0.16220219
7.567714 0.16275173999999998
7.568714 0.1633101
7.569714 0.16387870000000002
7.570714 0.16445735
7.571714 0.16504453
7.572714 0.16563808000000002
7.573714 0.16623603
7.574714 0.16683703
7.575714 0.16744051
7.576715 0.16804636
7.577714 0.1686547
7.578714 0.16926578
7.579714 0.16988015
7.580714 0.17049889000000001
7.581714 0.17112357
7.582714 0.17175598
7.583714 0.1723974
7.584714 0.17304808
7.585714 0.17370691
7.586714 0.17437172
7.587714 0.17504002
7.588714 0.17570986
7.589714 0.17638046000000002
7.590714 0.17705229
7.591714 0.17772670999999998
7.592714 0.17840531999999998
7.593714 0.17908941
7.594714 0.17977975000000002
7.595714 0.18047668
7.596714 0.18118031
7.597714 0.18189065000000001
7.598714 0.18260757
7.599714 0.18333058
7.600714 0.18405868
7.601714 0.18479048
7.602714 0.18552459
7.603714 0.18626020999999998
7.604714 0.18699744000000001
7.605714 0.18773741
7.606714 0.18848181
7.607714 0.18923228
7.608714 0.18998984
7.609715 0.1907546
7.610714 0.19152584
7.611714 0.19230244999999999
7.612714 0.19308337
7.613714 0.19386783
7.614714 0.19465548
7.615714 0.19544614
7.616714 0.19623971999999998
7.617714 0.19703617
7.618714 0.19783555
7.619714 0.19863823000000003
7.620714 0.19944494
7.621714 0.20025656999999997
7.622715 0.20107382
7.623714 0.20189697
7.624714 0.20272562
7.625714 0.20355884999999999
7.626714 0.2043956
7.627714 0.205235
7.628714 0.20607669999999997
7.629714 0.20692091999999998
7.630714 0.20776816999999997
7.631714 0.20861903
7.632714 0.20947389
7.633714 0.21033285
7.634714 0.21119582999999997
7.635714 0.21206273
7.636714 0.21293344999999997
7.637714 0.21380791
7.638714 0.21468607999999997
7.639714 0.21556781
7.640714 0.21645285
7.641714 0.21734098000000002
7.642715 0.21823214
7.643714 0.21912639
7.644714 0.22002398
7.645714 0.2209251
7.646714 0.22182984000000003
7.647714 0.22273797
7.648714 0.22364906
7.649714 0.22456255
7.650714 0.22547794999999998
7.651714 0.22639504
7.652714 0.22731391
7.653714 0.22823485000000002
7.654714 0.22915837
7.655715 0.23008499000000002
7.656714 0.23101515
7.657714 0.23194915000000002
7.658714 0.23288700999999998
7.659714 0.23382851
7.660714 0.23477313000000002
7.661714 0.23572014
7.662714 0.23666879
7.663714 0.23761848000000002
7.664714 0.23856892
7.665714 0.23952019
7.666714 0.24047280000000001
7.667714 0.24142736
7.668715 0.24238455
7.669714 0.24334487999999999
7.670714 0.24430859000000002
7.671714 0.24527567000000003
7.672714 0.24624579
7.673714 0.24721841
7.674714 0.24819275999999998
7.675714 0.24916792999999998
7.676714 0.25014307
7.677714 0.25111763
7.678714 0.25209154
7.679714 0.2530653
7.680714 0.25403998
7.681714 0.25501675
7.682714 0.25599662
7.683714 0.25698004999999996
7.684714 0.25796683
7.685714 0.25895613
7.686714 0.25994687
7.687714 0.26093798
7.688715 0.26192868
7.689714 0.26291849
7.690714 0.26390725
7.691714 0.26489503
7.692714 0.26588216
7.693714 0.26686925
7.694714 0.2678572
7.695714 0.2688471
7.696714 0.26983989
7.697714 0.27083603
7.698714 0.27183511
7.699714 0.27283581
7.700714 0.27383629000000004
7.701715 0.27483469
7.702714 0.27582978
7.703714 0.27682132
7.704714 0.27781001
7.705714 0.27879719000000003
7.706714 0.2797843
7.707714 0.2807725
7.708714 0.28176247
7.709714 0.28275452
7.710714 0.28374863
7.711714 0.28474452
7.712714 0.28574155
7.713714 0.2867386
7.714714 0.28773407
7.715714 0.28872616
7.716714 0.28971341
7.717714 0.29069528
7.718714 0.29167244
7.719714 0.29264675
7.720714 0.29362058
7.721714 0.29459605
7.722714 0.29557431
7.723714 0.29655525
7.724714 0.2975377
7.725714 0.29851994000000004
7.726714 0.29950032
7.727714 0.30047758
7.728714 0.30145091
7.729714 0.30241979
7.730714 0.30338389
7.731714 0.3043432
7.732714 0.30529816
7.733714 0.30624997
7.734715 0.30720048
7.735714 0.30815166
7.736714 0.30910490999999995
7.737714 0.31006041
7.738714 0.31101678
7.739714 0.31197153
7.740714 0.31292185
7.741714 0.31386556
7.742714 0.31480177000000004
7.743714 0.31573097
7.744714 0.31665459
7.745714 0.31757434
7.746714 0.3184916
7.747715 0.31940723000000004
7.748714 0.32032179
7.749714 0.3212356
7.750714 0.32214893
7.751714 0.32306162
7.752714 0.32397285
7.753714 0.32488091
7.754714 0.32578346
7.755714 0.32667818000000004
7.756714 0.32756375
7.757714 0.32844043
7.758714 0.32931005
7.759714 0.33017547999999997
7.760714 0.33103945
7.761714 0.33190362
7.762714 0.33276819
7.763714 0.33363197
7.764714 0.33449307
7.765714 0.33534968
7.766714 0.33620046
7.767715 0.33704455
7.768714 0.33788124999999997
7.769714 0.33870989
7.770714 0.33952996999999996
7.771714 0.34034145000000005
7.772714 0.34114522999999997
7.773714 0.34194325999999997
7.774714 0.34273802
7.775714 0.34353172
7.776714 0.34432527999999996
7.777714 0.34511788
7.778714 0.34590717
7.779714 0.34669015999999997
7.780715 0.34746435000000003
7.781714 0.34822846999999996
7.782714 0.34898277
7.783714 0.34972844
7.784714 0.35046688000000004
7.785714 0.35119911
7.786714 0.35192554
7.787714 0.35264632
7.788714 0.35336169
7.789714 0.35407215
7.790714 0.35477825
7.791714 0.35548005
7.792714 0.35617666
7.793715 0.35686619
7.794714 0.3575464
7.795714 0.3582156
7.796714 0.35887349
7.797714 0.35952125
7.798714 0.36016116
7.799714 0.36079548
7.800714 0.36142557000000003
7.801714 0.3620513
7.802714 0.36267135
7.803714 0.36328402
7.804714 0.36388799
7.805714 0.36448273
7.806714 0.36506844
7.807714 0.36564544
7.808714 0.36621368
7.809714 0.36677269
7.810714 0.36732181999999997
7.811714 0.36786089
7.812714 0.36839056000000003
7.813715 0.36891224
7.814714 0.36942737999999997
7.815714 0.36993668999999996
7.816714 0.37043961000000003
7.817714 0.37093437
7.818714 0.37141878
7.819714 0.37189119
7.820714 0.37235129
7.821714 0.37280009
7.822714 0.37323937
7.823714 0.37367069
7.824714 0.37409458
7.825714 0.37451054
7.826715 0.37491734
7.827714 0.37531389
7.828714 0.37569976
7.829714 0.37607518
7.830714 0.37644067999999997
7.831714 0.3767964
7.832714 0.37714185
7.833714 0.37747610000000004
7.834714 0.37779830999999997
7.835714 0.37810847
7.836714 0.37840756
7.837714 0.37869723
7.838714 0.37897888
7.839714 0.37925281
7.840714 0.37951791
7.841714 0.37977204
7.842714 0.38001292999999997
7.843714 0.38023919
7.844714 0.38045091
7.845714 0.38064939000000003
7.846714 0.3808365
7.847714 0.3810137
7.848714 0.38118158
7.849714 0.38133981
7.850714 0.3814877
7.851714 0.38162472000000003
7.852714 0.38175073
7.853714 0.38186582
7.854714 0.38196973
7.855714 0.38206149
7.856714 0.38213956000000004
7.857714 0.38220233
7.858714 0.38224901
7.859715 0.38228023
7.860714 0.382298
7.861714 0.38230491
7.862714 0.38230314
7.863714 0.38229343
7.864714 0.3822749
7.865714 0.3822454
7.866714 0.38220251
7.867714 0.38214444999999997
7.868714 0.38207045
7.869714 0.38198074
7.870714 0.38187592000000004
7.871714 0.38175657
7.872715 0.38162298
7.873714 0.38147545
7.874714 0.38131471
7.875714 0.38114195
7.876714 0.38095869
7.877714 0.38076594999999996
7.878714 0.38056367
7.879714 0.38035028
7.880714 0.38012313000000003
7.881714 0.37987933
7.882714 0.37961691
7.883714 0.37933545999999996
7.884714 0.37903623
7.885714 0.37872143999999996
7.886714 0.37839336
7.887714 0.37805347
7.888714 0.3777022
7.889714 0.37733914999999996
7.890714 0.37696362
7.891714 0.376575
7.892715 0.37617290000000003
7.893714 0.37575683
7.894714 0.37532588
7.895714 0.37487873
7.896714 0.37441398
7.897714 0.37393079
7.898714 0.37342948
7.899714 0.37291164
7.900714 0.37237962
7.901714 0.37183559
7.902714 0.37128070999999996
7.903714 0.37071466999999997
7.904714 0.37013586
7.905715 0.36954207
7.906714 0.36893149
7.907714 0.36830318
7.908714 0.36765717
7.909714 0.36699406
7.910714 0.3663145
7.911714 0.36561883
7.912714 0.36490709
7.913714 0.3641794
7.914714 0.36343625
7.915714 0.36267847999999997
7.916714 0.36190699
7.917714 0.36112214000000004
7.918715 0.36032339999999996
7.919714 0.35950932999999996
7.920714 0.35867814
7.921714 0.35782843
7.922714 0.35695983
7.923714 0.35607314
7.924714 0.35516995
7.925714 0.35425182
7.926714 0.35331971
7.927714 0.35237353
7.928714 0.35141243
7.929714 0.35043529
7.930714 0.34944129
7.931714 0.34843019999999997
7.932714 0.34740223
7.933714 0.34635761
7.934714 0.34529634
7.935714 0.34421806
7.936714 0.34312233
7.937714 0.34200908
7.938715 0.34087881999999997
7.939714 0.33973254999999997
7.940714 0.33857130999999996
7.941714 0.33739551
7.942714 0.33620475
7.943714 0.33499771
7.944714 0.33377283
7.945714 0.33252893
7.946714 0.33126578
7.947714 0.32998414000000004
7.948714 0.32868539
7.949714 0.32737083
7.950714 0.32604118
7.951715 0.32469637
7.952714 0.32333578
7.953714 0.32195868
7.954714 0.32056454
7.955714 0.31915321
7.956714 0.31772468000000004
7.957714 0.3162788
7.958714 0.31481511
7.959714 0.31333302999999996
7.960714 0.31183218
7.961714 0.31031289
7.962714 0.3087762
7.963714 0.30722367
7.964714 0.30565669
7.965714 0.30407596
7.966714 0.30248098
7.967714 0.30087030000000003
7.968714 0.29924202
7.969714 0.29759454
7.970714 0.29592707
7.971714 0.2942398
7.972714 0.29253357
7.973714 0.29080941
7.974714 0.28906821
7.975714 0.28731049999999997
7.976714 0.28553670000000003
7.977714 0.28374721
7.978714 0.28194252000000003
7.979714 0.28012302
7.980714 0.27828861
7.981714 0.2764385
7.982714 0.27457112
7.983714 0.27268468
7.984715 0.27077773
7.985714 0.26884985
7.986714 0.26690185
7.987714 0.26493554
7.988714 0.26295311
7.989714 0.26095626
7.990714 0.25894584
7.991714 0.2569217
7.992714 0.25488299000000003
7.993714 0.2528287
7.994714 0.25075797
7.995714 0.24867011
7.996714 0.24656453
7.997715 0.24444050999999997
7.998714 0.24229730000000002
7.999714 0.24013438
8.000714 0.23795187
8.001715 0.23575081
8.002714 0.23353298
8.003715 0.23130041
8.004714 0.22905464000000003
8.005714 0.22679613999999998
8.006714 0.22452411
8.007714 0.22223687
8.008715 0.21993248
8.009714 0.21760949999999998
8.010715 0.21526741
8.011714 0.21290651
8.012714 0.21052753999999999
8.013714 0.20813132
8.014714 0.20571845
8.015715 0.20328936999999997
8.016714 0.2008446
8.017715 0.19838490999999997
8.018714 0.19591118000000002
8.019714 0.19342409
8.020715 0.19092362
8.021714 0.1884088
8.022715 0.18587795000000001
8.023714 0.1833292
8.024714 0.18076129
8.025714 0.1781741
8.026714 0.17556866
8.027715 0.17294668000000002
8.028714 0.17030986
8.029715 0.16765924999999998
8.030714 0.16499502
8.031714 0.16231672
8.032714 0.15962376
8.033714 0.15691583
8.034715 0.15419291999999998
8.035714 0.15145519999999998
8.036715 0.14870256
8.037714 0.1459345
8.038714 0.14315019
8.039714 0.14034902999999999
8.040714 0.13753105
8.041715 0.13469713
8.042714 0.13184875000000001
8.043715 0.12898737
8.044714 0.12611374
8.045714 0.12322755
8.046714 0.1203276
8.047714 0.11741242
8.048715 0.11448101000000001
8.049714 0.11153331000000001
8.050714 0.10857008
8.051714 0.10559249000000001
8.052714 0.10260142000000001
8.053715 0.099597138
8.054714 0.096579303
8.055715 0.093547429
8.056714 0.090501353
8.057714 0.087441428
8.058714 0.084368367
8.059714 0.081282726
8.060715 0.078184484
8.061714 0.075072946
8.062715 0.071947125
8.063714 0.068806391
8.064714 0.06565098300000001
8.065714 0.0624821
8.066714 0.059301418
8.067715 0.056110305
8.068714 0.052909134000000003
8.069715 0.049697101
8.070714 0.046472583000000005
8.071714 0.043233938
8.072714 0.039980243
8.073714 0.036711612000000005
8.074715 0.033428991
8.075714 0.030133588000000003
8.076715 0.026826299
8.077714 0.023507506
8.078714 0.020177297
8.079714 0.016835889
8.080714 0.013483911000000001
8.081715 0.010122291
8.082714 0.0067517853
8.083714 0.0033723587
8.084714 -1.7117281e-05
8.085714 -0.003418596
8.086715 -0.0068340923
8.087714 -0.010264735
8.088715 -0.013710195000000001
8.089714 -0.017168737
8.090714 -0.020637889
8.091714 -0.0241154
8.092714 -0.027600012
8.093715 -0.031091663
8.094714 -0.034591148
8.095715 -0.038099469000000004
8.096714 -0.041617357
8.097714 -0.045145143
8.098714 -0.048683007
8.099714 -0.05223137
8.100715 -0.055791007000000004
8.101714 -0.059362740000000004
8.102715 -0.06294687
8.103714 -0.066542643
8.104714 -0.070148153
8.105714 -0.07376091700000001
8.106714 -0.077378761
8.107715 -0.081000739
8.108714 -0.08462749
8.109715 -0.088260922
8.110714 -0.091903348
8.111714 -0.095556508
8.112714 -0.099220953
8.113714 -0.10289609000000001
8.114715 -0.10658068
8.115714 -0.11027352
8.116714 -0.11397378999999999
8.117714 -0.11768109
8.118714 -0.12139506000000001
8.119715 -0.12511503000000002
8.120714 -0.12884007
8.121715 -0.13256939
8.122714 -0.13630285
8.123714 -0.14004138
8.124714 -0.14378674
8.125714 -0.14754087999999999
8.126715 -0.15130503
8.127714 -0.155079
8.128715 -0.1588612
8.129714 -0.16264916999999998
8.130714 -0.16644063
8.131714 -0.17023426
8.132714 -0.17403008
8.133715 -0.17782907
8.134714 -0.18163255
8.135715 -0.18544151
8.136714 -0.18925634
8.137714 -0.19307701000000002
8.138714 -0.19690341000000003
8.139714 -0.20073561
8.140715 -0.2045738
8.141714 -0.20841790999999998
8.142715 -0.21226715999999998
8.143714 -0.21611998999999998
8.144714 -0.21997447999999997
8.145715 -0.22382906000000002
8.146714 -0.22768327000000002
8.147715 -0.23153799
8.148714 -0.23539517999999998
8.149714 -0.239257
8.150714 -0.24312497000000002
8.151714 -0.24699927000000002
8.152715 -0.25087887999999997
8.153714 -0.25476203000000003
8.154715 -0.25864697999999997
8.155714 -0.26253255000000003
8.156714 -0.26641819
8.157714 -0.27030383
8.158714 -0.27418945
8.159715 -0.27807499
8.160714 -0.28196045000000003
8.161715 -0.28584618
8.162714 -0.2897331
8.163714 -0.29362249
8.164714 -0.29751547
8.165714 -0.30141233
8.166715 -0.30531223999999996
8.167714 -0.3092132
8.168715 -0.31311284
8.169714 -0.31700914
8.170714 -0.32090126
8.171714 -0.32478962
8.172714 -0.32867567999999997
8.173715 -0.33256118
8.174714 -0.33644754
8.175714 -0.34033544
8.176714 -0.34422481000000005
8.177714 -0.3481152
8.178715 -0.35200591999999997
8.179714 -0.35589619
8.180715 -0.35978497
8.181714 -0.36367094
8.182714 -0.36755255
8.183714 -0.37142849
8.184714 -0.37529810999999996
8.185715 -0.37916193
8.186714 -0.38302161
8.187715 -0.38687936
8.188714 -0.39073722
8.189714 -0.39459625
8.190714 -0.39845621000000003
8.191714 -0.40231557
8.192715 -0.40617227
8.193714 -0.41002421999999994
8.194715 -0.41386983
8.195714 -0.41770819
8.196714 -0.4215389
8.197714 -0.42536212
8.198714 -0.42917826000000003
8.199715 -0.43298816
8.200714 -0.43679308
8.201715 -0.44059465
8.202714 -0.44439429999999996
8.203714 -0.44819284
8.204714 -0.45198984
8.205714 -0.45578377000000003
8.206715 -0.45957216
8.207714 -0.46335254
8.208714 -0.46712309
8.209714 -0.47088317
8.210714 -0.47463332
8.211715 -0.47837477000000006
8.212714 -0.48210891
8.213715 -0.48583695
8.214714 -0.48955958000000005
8.215714 -0.49327719
8.216714 -0.49698985999999995
8.217714 -0.50069736
8.218715 -0.50439904
8.219714 -0.5080936
8.220715 -0.51177926
8.221714 -0.51545417
8.222714 -0.51911692
8.223714 -0.5227670999999999
8.224714 -0.52640564
8.225715 -0.5300344
8.226714 -0.53365543
8.227715 -0.53727021
8.228714 -0.5408791399999999
8.229714 -0.54448149
8.230714 -0.54807598
8.231714 -0.55166115
8.232715 -0.55523585
8.233714 -0.55879932
8.234715 -0.56235101
8.235714 -0.5658904600000001
8.236714 -0.56941714
8.237714 -0.5729308399999999
8.238714 -0.57643186
8.239715 -0.5799213400000001
8.240714 -0.58340081
8.241714 -0.58687166
8.242714 -0.59033446
8.243714 -0.5937884099999999
8.244715 -0.59723174
8.245714 -0.60066213
8.246715 -0.60407785
8.247714 -0.60747825
8.248714 -0.61086388
8.249714 -0.61423602
8.250714 -0.6175959
8.251715 -0.62094415
8.252714 -0.6242807
8.253715 -0.6276051
8.254714 -0.6309169800000001
8.255714 -0.63421624
8.256714 -0.63750306
8.257714 -0.64077727
8.258715 -0.64403811
8.259714 -0.6472840900000001
8.260715 -0.6505135000000001
8.261714 -0.65372526
8.262714 -0.65691955
8.263714 -0.66009788
8.264714 -0.66326247
8.265715 -0.66641527
8.266714 -0.6695569
8.267715 -0.6726865200000001
8.268714 -0.67580207
8.269714 -0.67890137
8.270715 -0.68198298
8.271714 -0.68504652
8.272715 -0.6880925999999999
8.273714 -0.691122
8.274714 -0.6941351099999999
8.275714 -0.69713173
8.276714 -0.7001115
8.277715 -0.70307436
8.278714 -0.7060211599999999
8.279715 -0.7089532
8.280714 -0.7118715400000001
8.281714 -0.71477629
8.282714 -0.71766595
8.283714 -0.7205379199999999
8.284715 -0.7233893499999999
8.285714 -0.72621852
8.286715 -0.72902557
8.287714 -0.7318123200000001
8.288714 -0.73458147
8.289714 -0.73733521
8.290714 -0.74007437
8.291715 -0.74279839
8.292714 -0.7455057900000001
8.293715 -0.74819517
8.294714 -0.75086579
8.295714 -0.75351759
8.296714 -0.75615062
8.297714 -0.75876438
8.298715 -0.76135765
8.299714 -0.76392889
8.300714 -0.76647713
8.301714 -0.76900292
8.302714 -0.77150832
8.303715 -0.77399625
8.304714 -0.7764691
8.305715 -0.77892761
8.306714 -0.78137033
8.307714 -0.7837942800000001
8.308714 -0.78619616
8.309714 -0.78857392
8.310715 -0.7909271900000001
8.311714 -0.79325717
8.312715 -0.7955655500000001
8.313714 -0.79785381
8.314714 -0.8001222299999999
8.315714 -0.80237035
8.316714 -0.8045978800000001
8.317715 -0.80680521
8.318714 -0.80899317
8.319715 -0.81116287
8.320714 -0.8133144099999999
8.321714 -0.8154463000000001
8.322714 -0.8175557499999999
8.323714 -0.81963977
8.324715 -0.82169659
8.325714 -0.82372651
8.326715 -0.82573192
8.327714 -0.8277162899999999
8.328714 -0.8296825000000001
8.329714 -0.83163185
8.330714 -0.8335634099999999
8.331715 -0.8354749499999999
8.332714 -0.83736395
8.333714 -0.83922893
8.334714 -0.8410694099999999
8.335714 -0.84288595
8.336715 -0.84467875
8.337714 -0.8464474200000001
8.338715 -0.84819123
8.339714 -0.8499095200000001
8.340714 -0.85160285
8.341714 -0.8532729899999999
8.342714 -0.8549228299999999
8.343715 -0.85655451
8.344714 -0.85816868
8.345715 -0.8597637499999999
8.346714 -0.8613362
8.347714 -0.8628822899999999
8.348714 -0.86439941
8.349714 -0.86588729
8.350715 -0.86734761
8.351714 -0.86878305
8.352715 -0.8701961500000001
8.353714 -0.8715881
8.354714 -0.8729588200000001
8.355714 -0.8743074700000001
8.356714 -0.8756335800000001
8.357715 -0.8769370599999999
8.358714 -0.87821828
8.359715 -0.8794770599999999
8.360714 -0.88071227
8.361714 -0.88192159
8.362714 -0.8831025100000001
8.363714 -0.8842535300000001
8.364715 -0.88537522
8.365714 -0.88647017
8.366714 -0.8875421200000001
8.367714 -0.88859443
8.368714 -0.88962857
8.369715 -0.89064371
8.370714 -0.8916371500000001
8.371715 -0.89260573
8.372714 -0.89354692
8.373714 -0.8944598
8.374714 -0.8953447499999999
8.375714 -0.89620268
8.376715 -0.89703435
8.377714 -0.89784013
8.378715 -0.8986200200000001
8.379714 -0.8993744899999999
8.380714 -0.90010501
8.381714 -0.90081347
8.382714 -0.90150144
8.383715 -0.9021692899999999
8.384714 -0.90281535
8.385715 -0.90343654
8.386714 -0.9040292400000001
8.387714 -0.9045911999999999
8.388714 -0.90512205
8.389714 -0.9056236599999999
8.390715 -0.90609929
8.391714 -0.906552
8.392715 -0.90698376
8.393714 -0.90739485
8.394714 -0.9077843299999999
8.395715 -0.90815062
8.396714 -0.90849241
8.397715 -0.9088089699999999
8.398714 -0.9090996299999999
8.399714 -0.90936357
8.400714 -0.9095996599999999
8.401714 -0.90980669
8.402715 -0.9099843
8.403714 -0.9101334000000001
8.404715 -0.9102564299999999
8.405714 -0.9103567300000001
8.406714 -0.9104371099999999
8.407714 -0.91049876
8.408714 -0.9105407600000001
8.409715 -0.91056032
8.410714 -0.91055408
8.411715 -0.91051906
8.412714 -0.91045387
8.413714 -0.91035869
8.414714 -0.9102351
8.415714 -0.91008488
8.416715 -0.9099097
8.417714 -0.9097106799999999
8.418715 -0.9094887399999999
8.419714 -0.9092447300000001
8.420714 -0.9089794
8.421714 -0.90869302
8.422714 -0.9083848400000001
8.423715 -0.9080532
8.424714 -0.90769548
8.425714 -0.90730889
8.426714 -0.9068917500000001
8.427714 -0.9064441499999999
8.428715 -0.9059678800000001
8.429714 -0.90546627
8.430715 -0.90494249
8.431714 -0.90439888
8.432714 -0.90383627
8.433714 -0.9032537199999999
8.434714 -0.90264957
8.435715 -0.9020216799999999
8.436714 -0.9013682599999999
8.437715 -0.9006880199999999
8.438714 -0.8999801199999999
8.439714 -0.89924419
8.440714 -0.89848042
8.441714 -0.89768944
8.442715 -0.89687277
8.443714 -0.8960326200000001
8.444715 -0.89517133
8.445714 -0.89429086
8.446714 -0.8933917600000001
8.447714 -0.8924732
8.448714 -0.8915329399999999
8.449715 -0.89056809
8.450714 -0.8895760399999999
8.451715 -0.8885554
8.452714 -0.88750618
8.453714 -0.88642985
8.454714 -0.8853284600000001
8.455714 -0.88420436
8.456715 -0.8830594799999999
8.457714 -0.8818949600000001
8.458714 -0.8807112500000001
8.459714 -0.87950807
8.460714 -0.87828431
8.461715 -0.87703858
8.462714 -0.875769
8.463715 -0.87447381
8.464714 -0.8731517
8.465714 -0.87180221
8.466714 -0.87042619
8.467714 -0.86902548
8.468715 -0.8676026
8.469714 -0.8661599799999999
8.470715 -0.8646995799999999
8.471714 -0.86322194
8.472714 -0.86172642
8.473714 -0.8602113499999999
8.474714 -0.85867438
8.475715 -0.8571133
8.476714 -0.8555263299999999
8.477715 -0.85391281
8.478714 -0.85227322
8.479714 -0.85060894
8.480714 -0.84892195
8.481714 -0.84721455
8.482715 -0.8454887200000001
8.483714 -0.8437457500000001
8.484715 -0.84198611
8.485714 -0.84020915
8.486714 -0.83841356
8.487714 -0.83659748
8.488714 -0.83475895
8.489715 -0.83289631
8.490714 -0.8310088
8.491714 -0.8290965100000001
8.492714 -0.82716066
8.493714 -0.8252034
8.494715 -0.82322713
8.495714 -0.8212341
8.496715 -0.8192257
8.497714 -0.8172020300000001
8.498714 -0.8151619699999999
8.499714 -0.81310356
8.500714 -0.81102438
8.501715 -0.80892239
8.502714 -0.8067964599999999
8.503715 -0.80464678
8.504714 -0.8024744699999999
8.505714 -0.8002813900000001
8.506714 -0.7980695899999999
8.507714 -0.7958409399999999
8.508715 -0.79359692
8.509714 -0.79133846
8.510715 -0.7890655700000001
8.511714 -0.7867774900000001
8.512714 -0.7844728400000001
8.513714 -0.78214956
8.514714 -0.77980552
8.515715 -0.77743893
8.516714 -0.7750492999999999
8.517715 -0.7726375
8.518714 -0.77020577
8.519714 -0.7677571400000001
8.520715 -0.7652944
8.521714 -0.7628194500000001
8.522715 -0.76033268
8.523714 -0.75783296
8.524714 -0.75531835
8.525714 -0.7527865499999999
8.526714 -0.75023575
8.527715 -0.7476648300000001
8.528714 -0.74507333
8.529715 -0.7424615800000001
8.530714 -0.73983041
8.531714 -0.7371812600000001
8.532714 -0.73451609
8.533714 -0.7318373300000001
8.534715 -0.7291472099999999
8.535714 -0.72644716
8.536715 -0.72373729
8.537714 -0.7210160099999999
8.538714 -0.71828044
8.539714 -0.7155273600000001
8.540714 -0.7127541599999999
8.541715 -0.7099599600000001
8.542714 -0.70714569
8.543715 -0.70431367
8.544714 -0.70146685
8.545714 -0.69860783
8.546714 -0.69573834
8.547714 -0.69285911
8.548715 -0.6899701
8.549714 -0.68707066
8.550714 -0.6841599
8.551714 -0.68123648
8.552714 -0.67829867
8.553715 -0.67534456
8.554714 -0.67237252
8.555715 -0.6693820500000001
8.556714 -0.66637411
8.557714 -0.66335127
8.558714 -0.66031707
8.559714 -0.6572749
8.560715 -0.65422682
8.561714 -0.65117287
8.562715 -0.64811124
8.563714 -0.64503904
8.564714 -0.6419534299999999
8.565714 -0.63885241
8.566714 -0.63573527
8.567715 -0.63260244
8.568714 -0.62945504
8.569715 -0.62629436
8.570714 -0.6231219
8.571714 -0.6199393400000001
8.572714 -0.61674863
8.573714 -0.61355173
8.574715 -0.6103499299999999
8.575714 -0.6071433
8.576715 -0.60393023
8.577714 -0.6007077599999999
8.578714 -0.59747249
8.579714 -0.59422175
8.580714 -0.59095477
8.581715 -0.58767279
8.582714 -0.58437865
8.583714 -0.58107581
8.584714 -0.5777670500000001
8.585714 -0.57445401
8.586715 -0.57113688
8.587714 -0.56781489
8.588715 -0.564487
8.589714 -0.5611521199999999
8.590714 -0.5578091399999999
8.591714 -0.55445689
8.592714 -0.55109402
8.593715 -0.5477193699999999
8.594714 -0.54433253
8.595715 -0.5409342699999999
8.596714 -0.53752679
8.597714 -0.5341133100000001
8.598714 -0.5306968
8.599714 -0.52727913
8.600715 -0.5238602400000001
8.601714 -0.52043828
8.602715 -0.51701036
8.603714 -0.51357383
8.604714 -0.51012705
8.605714 -0.5066699800000001
8.606714 -0.50320369
8.607715 -0.49972981000000005
8.608714 -0.49624993
8.609715 -0.4927652
8.610714 -0.48927655000000003
8.611714 -0.48578489
8.612714 -0.48229108
8.613714 -0.47879567999999995
8.614715 -0.47529861
8.615714 -0.4717987
8.616714 -0.46829376
8.617714 -0.46478147
8.618714 -0.46126018
8.619715 -0.45772973
8.620714 -0.45419177
8.621715 -0.45064921
8.622714 -0.44710506
8.623714 -0.44356155999999997
8.624714 -0.44001932000000005
8.625714 -0.43647755
8.626715 -0.43293452
8.627714 -0.42938845999999997
8.628715 -0.42583812000000004
8.629714 -0.42228289
8.630714 -0.41872258000000007
8.631714 -0.4151572
8.632714 -0.41158688000000004
8.633715 -0.40801219
8.634714 -0.40443433
8.635715 -0.40085521
8.636714 -0.39727697
8.637714 -0.39370139000000004
8.638714 -0.39012907
8.639714 -0.38655894
8.640715 -0.38298869
8.641714 -0.37941549
8.642715 -0.37583711
8.643714 -0.3722528
8.644714 -0.36866337
8.645715 -0.36507093
8.646714 -0.36147798000000003
8.647715 -0.35788664000000003
8.648714 -0.35429818
8.649714 -0.35071304999999997
8.650714 -0.34713112
8.651714 -0.34355191
8.652715 -0.33997469999999996
8.653714 -0.33639837
8.654715 -0.33282139
8.655714 -0.32924209000000004
8.656714 -0.32565913
8.657714 -0.32207221
8.658714 -0.31848247
8.659715 -0.31489243
8.660714 -0.3113053
8.661715 -0.30772393
8.662714 -0.30414984
8.663714 -0.30058278
8.664714 -0.29702096
8.665714 -0.29346177
8.666715 -0.28990267000000003
8.667714 -0.28634195
8.668715 -0.28277889
8.669714 -0.27921377
8.670714 -0.27564752
8.671714 -0.27208156
8.672714 -0.26851769
8.673715 -0.26495799
8.674714 -0.26140464
8.675714 -0.25785945000000005
8.676714 -0.25432324
8.677714 -0.25079537
8.678715 -0.24727371
8.679714 -0.24375513000000001
8.680715 -0.24023650000000002
8.681714 -0.23671575
8.682714 -0.23319253
8.683714 -0.22966824000000002
8.684714 -0.22614545000000003
8.685715 -0.22262710000000002
8.686714 -0.21911571
8.687715 -0.21561289
8.688714 -0.21211922
8.689714 -0.20863448999999998
8.690714 -0.20515773999999998
8.691714 -0.20168754000000003
8.692715 -0.19822199999999998
8.693714 -0.19475900999999998
8.694715 -0.19129673
8.695714 -0.18783411
8.696714 -0.18437147
8.697714 -0.18091067
8.698714 -0.17745472
8.699715 -0.17400696
8.700714 -0.17057005
8.701715 -0.16714517
8.702714 -0.16373177
8.703714 -0.16032787999999998
8.704714 -0.15693089
8.705714 -0.15353833
8.706715 -0.15014845
8.707714 -0.14676047
8.708714 -0.14337447
8.709714 -0.13999129
8.710714 -0.13661234
8.711715 -0.13323959
8.712714 -0.1298753
8.713715 -0.1265217
8.714714 -0.12318039
8.715714 -0.11985181
8.716714 -0.11653487000000001
8.717714 -0.11322716
8.718715 -0.10992563
8.719714 -0.10662756
8.720715 -0.10333142999999999
8.721714 -0.10003732
8.722714 -0.096746802
8.723714 -0.09346238800000001
8.724714 -0.09018667
8.725715 -0.086921745
8.726714 -0.083668856
8.727715 -0.080428424
8.728714 -0.077200116
8.729714 -0.07398302
8.730714 -0.070775708
8.731714 -0.067576341
8.732715 -0.064382941
8.733714 -0.061193865
8.734715 -0.058008398999999995
8.735714 -0.05482717
8.736714 -0.051652185999999996
8.737714 -0.048486333
8.738714 -0.045332515999999996
8.739715 -0.042192759999999996
8.740714 -0.039067614
8.741714 -0.035956153
8.742714 -0.03285642
8.743714 -0.029766143000000002
8.744715 -0.026683399
8.745714 -0.023606949000000002
8.746715 -0.020536309000000003
8.747714 -0.017471644999999997
8.748714 -0.014413689
8.749714 -0.011363654
8.750714 -0.0083231891
8.751715 -0.0052942312
8.752714 -0.0022786084000000002
8.753715 0.00072250382
8.754714 0.0037090478
8.755714 0.006682256199999999
8.756714 0.0096443815
8.757714 0.012597974
8.758715 0.015545044
8.759714 0.018486392
8.760715 0.021421419
8.761714 0.024348442
8.762714 0.027265321000000002
8.763714 0.030170087
8.764714 0.033061396
8.765715 0.035938661000000004
8.766714 0.038801902
8.767715 0.041651592
8.768714 0.044488584
8.769714 0.047314071
8.770715 0.050129573000000004
8.771714 0.052936620000000004
8.772715 0.055736356
8.773714 0.058529030999999995
8.774714 0.061313738000000007
8.775714 0.064088491
8.776714 0.066850835
8.777715 0.069598597
8.778714 0.072330609
8.779715 0.07504703800000001
8.780714 0.077749189
8.781714 0.080438948
8.782714 0.083118124
8.783714 0.085787976
8.784715 0.088449044
8.785714 0.091101241
8.786715 0.093744084
8.787714 0.096376787
8.788714 0.09899828599999999
8.789714 0.10160728000000001
8.790714 0.10420237
8.791715 0.10678234
8.792714 0.10934670999999999
8.793715 0.11189602000000001
8.794714 0.11443185
8.795714 0.11695640000000002
8.796714 0.11947176000000001
8.797714 0.12197918
8.798715 0.12447863
8.799714 0.12696889
8.800714 0.12944804
8.801714 0.1319141
8.802714 0.13436555
8.803715 0.13680161
8.804714 0.13922217
8.805715 0.1416276
8.806714 0.14401859
8.807714 0.14639611
8.808714 0.14876138
8.809714 0.15111581
8.810715 0.15346071
8.811714 0.15579683
8.812715 0.15812393
8.813714 0.1604407
8.814714 0.16274505
8.815714 0.16503474
8.816714 0.16730818
8.817715 0.16956493
8.818714 0.17180581
8.819715 0.17403244
8.820714 0.17624664
8.821714 0.17844988
8.822714 0.18064298
8.823714 0.18282617
8.824715 0.18499917000000002
8.825714 0.18716151
8.826715 0.18931242
8.827714 0.19145088
8.828714 0.19357562
8.829714 0.19568533
8.830714 0.19777904
8.831715 0.19985656000000002
8.832714 0.20191876999999997
8.833714 0.2039674
8.834714 0.20600448
8.835714 0.20803164000000002
8.836715 0.21004952
8.837714 0.21205749
8.838715 0.21405411000000002
8.839714 0.21603757
8.840714 0.21800639000000002
8.841714 0.21995979000000002
8.842714 0.22189767999999999
8.843715 0.22382052000000002
8.844714 0.22572889
8.845715 0.2276235
8.846714 0.22950523999999997
8.847714 0.23137517
8.848714 0.23323451
8.849714 0.23508426
8.850715 0.23692473999999997
8.851714 0.23875528000000001
8.852715 0.24057420000000002
8.853714 0.24237928
8.854714 0.24416854
8.855714 0.24594087
8.856714 0.24769653
8.857715 0.24943685
8.858714 0.25116374999999996
8.859715 0.25287895000000005
8.860714 0.25458348000000003
8.861714 0.25627762000000004
8.862714 0.25796107999999995
8.863714 0.25963332
8.864715 0.26129372
8.865714 0.2629417
8.866714 0.26457643000000003
8.867714 0.26619688
8.868714 0.26780202000000003
8.869715 0.26939118
8.870714 0.27096462
8.871715 0.27252368
8.872714 0.27407038
8.873714 0.27560689
8.874714 0.27713466
8.875714 0.27865383
8.876715 0.28016323000000004
8.877714 0.28166091
8.878715 0.28314488
8.879714 0.28461374
8.880714 0.28606702
8.881714 0.28750505
8.882714 0.28892852999999996
8.883715 0.29033823000000003
8.884714 0.29173486
8.885715 0.29311916
8.886714 0.29449207
8.887714 0.29585469000000003
8.888714 0.29720787000000004
8.889714 0.29855187
8.890715 0.29988585
8.891714 0.30120802
8.892715 0.30251616
8.893714 0.30380832
8.894714 0.30508377000000003
8.895715 0.30634310000000003
8.896714 0.30758812
8.897715 0.30882105
8.898714 0.31004372999999996
8.899714 0.3112572
8.900714 0.31246149
8.901714 0.31365605999999996
8.902715 0.31484006999999997
8.903714 0.31601279
8.904715 0.31717352
8.905714 0.31832145
8.906714 0.31945559
8.907714 0.3205749
8.908714 0.32167877
8.909715 0.32276741999999997
8.910714 0.32384216000000005
8.911715 0.32490513
8.912714 0.32595848
8.913714 0.32700375000000004
8.914714 0.32804117
8.915714 0.3290697
8.916715 0.33008743
8.917714 0.33109242
8.918715 0.33208332
8.919714 0.33305969999999996
8.920714 0.33402193999999996
8.921714 0.33497082
8.922714 0.33590712
8.923715 0.33683153
8.924714 0.33774466999999997
8.925714 0.33864728
8.926714 0.33954021
8.927714 0.3404242
8.928715 0.3412995
8.929714 0.34216552
8.930715 0.3430208
8.931714 0.34386348
8.932714 0.34469194
8.933714 0.34550545
8.934714 0.34630448
8.935715 0.34709049
8.936714 0.3478654
8.937715 0.34863078
8.938714 0.3493875
8.939714 0.35013556
8.940714 0.35087431
8.941714 0.35160291
8.942715 0.35232066
8.943714 0.353027
8.944715 0.35372148000000003
8.945714 0.35440363
8.946714 0.35507301999999996
8.947714 0.35572946
8.948714 0.35637333
8.949715 0.35700561
8.950714 0.35762782
8.951715 0.35824147
8.952714 0.35884755
8.953714 0.35944607
8.954714 0.36003604
8.955714 0.3606159
8.956715 0.36118405
8.957714 0.3617394
8.958714 0.36228169
8.959714 0.3628114
8.960714 0.36332947
8.961715 0.36383695
8.962714 0.36433472
8.963715 0.36482340999999996
8.964714 0.36530343
8.965714 0.36577506000000004
8.966714 0.36623825
8.967714 0.36669262
8.968715 0.36713737
8.969714 0.36757139
8.970715 0.36799354
8.971714 0.36840304
8.972714 0.36879985
8.973714 0.36918477
8.974714 0.36955918
8.975715 0.36992474999999997
8.976714 0.3702828
8.977715 0.37063399999999996
8.978714 0.37097826
8.979714 0.37131479
8.980714 0.37164242999999997
8.981714 0.37195995
8.982715 0.37226633
8.983714 0.37256088
8.984715 0.3728434
8.985714 0.37311411
8.986714 0.37337376
8.987714 0.37362354000000003
8.988714 0.37386478
8.989715 0.37409875
8.990714 0.3743263
8.991714 0.37454758
8.992714 0.37476206
8.993714 0.37496861
8.994715 0.37516584
8.995714 0.37535243
8.996715 0.37552749
8.997714 0.37569078
8.998714 0.37584268
8.999714 0.37598412
9.000714 0.37611641
9.001715 0.37624096
9.002714 0.37635891
9.003715 0.37647097
9.004714 0.37657721
9.005714 0.37667691000000003
9.006714 0.37676883
9.007714 0.37685148
9.008715 0.37692355
9.009714 0.37698422
9.010715 0.37703349
9.011714 0.37707202
9.012714 0.37710098999999997
9.013714 0.37712171
9.014714 0.37713542
9.015715 0.37714299
9.016714 0.3771449
9.017715 0.37714113
9.018714 0.37713116
9.019714 0.37711409
9.020715 0.37708867
9.021714 0.37705352999999997
9.022715 0.37700769
9.023714 0.37695083
9.024714 0.3768835
9.025714 0.37680711
9.026714 0.37672347
9.027715 0.37663432
9.028714 0.37654068
9.029715 0.37644268
9.030714 0.37633954
9.031714 0.3762299
9.032714 0.37611234
9.033714 0.37598575
9.034715 0.37584945
9.035714 0.37570319
9.036715 0.37554703
9.037714 0.37538137
9.038714 0.37520693
9.039714 0.37502481
9.040714 0.37483643
9.041715 0.37464318
9.042714 0.37444599
9.043715 0.37424492000000004
9.044714 0.37403896
9.045714 0.37382634
9.046714 0.37360513
9.047714 0.37337388
9.048715 0.37313222
9.049714 0.37288093
9.050714 0.37262151000000004
9.051714 0.37235564
9.052714 0.37208456
9.053715 0.37180885999999996
9.054714 0.37152853
9.055715 0.37124325
9.056714 0.37095258
9.057714 0.37065609
9.058714 0.3703532
9.059714 0.37004307000000003
9.060715 0.36972467999999997
9.061714 0.36939711
9.062715 0.36906011
9.063714 0.3687144
9.064714 0.36836169
9.065714 0.36800408
9.066714 0.36764343
9.067715 0.36728051
9.068714 0.36691476
9.069715 0.36654447
9.070714 0.36616753999999996
9.071714 0.36578223
9.072714 0.36538771999999997
9.073714 0.36498415
9.074715 0.36457232
9.075714 0.36415323
9.076715 0.36372773
9.077714 0.36329655
9.078714 0.36286042999999996
9.079714 0.36242025
9.080714 0.36197693999999997
9.081715 0.36153102000000004
9.082714 0.36108226
9.083714 0.36062934
9.084714 0.36017017
9.085714 0.35970260000000004
9.086715 0.35922523
9.087714 0.35873808
9.088715 0.35824261
9.089714 0.35774114
9.090714 0.35723599
9.091714 0.35672868
9.092714 0.3562195
9.093715 0.35570778
9.094714 0.35519237
9.095715 0.35467213000000003
9.096714 0.35414628
9.097714 0.35361429
9.098714 0.35307563
9.099714 0.35252969
9.100715 0.35197597
9.101714 0.35141443
9.102715 0.35084591
9.103714 0.35027212
9.104714 0.34969521
9.105714 0.34911698
9.106714 0.34853804
9.107715 0.34795761999999997
9.108714 0.3473737
9.109715 0.34678387
9.110714 0.34618624000000003
9.111714 0.34558012
9.112714 0.34496605
9.113714 0.34434537000000004
9.114715 0.34371961
9.115714 0.34308997
9.116714 0.34245711
9.117714 0.34182144
9.118714 0.34118327
9.119715 0.34054290000000004
9.120714 0.33990042
9.121715 0.33925539
9.122714 0.33860651
9.123714 0.337952
9.124714 0.33729004
9.125714 0.33661963
9.126715 0.33594107
9.127714 0.33525601
9.128715 0.33456685
9.129714 0.33387588
9.130714 0.33318445
9.131714 0.33249260999999997
9.132714 0.33179941
9.133715 0.33110331000000004
9.134714 0.33040297999999996
9.135715 0.32969748
9.136714 0.32898637
9.137714 0.32826944
9.138714 0.3275465
9.139714 0.32681751
9.140715 0.32608269
9.141714 0.32534292
9.142715 0.32459964999999996
9.143714 0.32385462000000004
9.144714 0.32310913999999996
9.145715 0.32236357
9.146714 0.32161707
9.147715 0.32086784
9.148714 0.32011386999999997
9.149714 0.31935368000000003
9.150714 0.3185868
9.151714 0.3178139
9.152715 0.31703617
9.153714 0.31625493
9.154715 0.31547109
9.155714 0.31468507
9.156714 0.31389699
9.157714 0.31310688000000003
9.158714 0.31231479
9.159715 0.31152067
9.160714 0.31072418
9.161715 0.30992448
9.162714 0.30912044
9.163714 0.3083111
9.164714 0.30749606
9.165714 0.30667584
9.166715 0.30585176
9.167714 0.30502544000000004
9.168715 0.30419815
9.169714 0.30337032
9.170714 0.30254151
9.171714 0.30171063
9.172714 0.30087654
9.173715 0.30003844
9.174714 0.29919606
9.175714 0.29834951
9.176714 0.29749908
9.177714 0.29664498
9.178715 0.29578743999999996
9.179714 0.29492681000000004
9.180715 0.29406364
9.181714 0.29319874
9.182714 0.29233284
9.183714 0.29146625
9.184714 0.29059852999999997
9.185715 0.28972865999999997
9.186714 0.28885538
9.187715 0.2879777
9.188714 0.28709539
9.189714 0.286209
9.190714 0.28531968
9.191714 0.28442862
9.192715 0.28353659000000003
9.193714 0.28264378
9.194715 0.28174988
9.195714 0.28085439
9.196714 0.27995685
9.197714 0.27905693
9.198714 0.27815436
9.199715 0.27724879
9.200714 0.27633978000000003
9.201715 0.27542699
9.202714 0.2745105
9.203714 0.273591
9.204714 0.27266967000000003
9.205714 0.27174782
9.206715 0.27082635
9.207714 0.26990527000000003
9.208714 0.26898375
9.209714 0.26806031999999996
9.210714 0.26713354
9.211715 0.26620249
9.212714 0.26526705
9.213715 0.26432779
9.214714 0.26338567999999996
9.215714 0.26244172
9.216714 0.26149668000000004
9.217714 0.26055123
9.218715 0.25960585999999997
9.219714 0.25866104
9.220715 0.25771693
9.221714 0.25677325
9.222714 0.25582889
9.223714 0.2548822
9.224714 0.25393139
9.225715 0.25297517
9.226714 0.25201335
9.227715 0.25104698999999997
9.228714 0.25007806
9.229714 0.24910886
9.230714 0.24814113999999998
9.231714 0.24717578
9.232715 0.24621258000000001
9.233714 0.24525067
9.234715 0.24428889
9.235714 0.24332604000000002
9.236714 0.24236103000000003
9.237714 0.24139278
9.238714 0.24042027
9.239715 0.2394428
9.240714 0.2384603
9.241714 0.23747371
9.242714 0.23648497
9.243714 0.23549654999999997
9.244715 0.23451075000000002
9.245714 0.23352883000000002
9.246715 0.23255057
9.247714 0.23157440999999998
9.248714 0.23059797999999998
9.249714 0.22961909
9.250714 0.22863622000000003
9.251715 0.22764888
9.252714 0.22665739999999998
9.253715 0.2256626
9.254714 0.22466546
9.255714 0.22366699
9.256714 0.22266832999999997
9.257714 0.22167081
9.258715 0.22067572
9.259714 0.21968393
9.260715 0.21869536
9.261714 0.21770868999999998
9.262714 0.21672165000000002
9.263714 0.21573168
9.264714 0.21473677000000002
9.265715 0.21373631999999998
9.266714 0.21273119000000001
9.267715 0.21172338
9.268714 0.21071521999999998
9.269714 0.20970858
9.270715 0.20870441
9.271714 0.20770278999999997
9.272715 0.20670333999999999
9.273714 0.20570549999999999
9.274714 0.20470866
9.275714 0.20371209999999998
9.276714 0.20271477000000002
9.277715 0.20171531999999998
9.278714 0.20071242
9.279715 0.19970541
9.280714 0.19869470999999997
9.281714 0.19768199000000003
9.282714 0.19666967
9.283714 0.19566005
9.284715 0.19465452
9.285714 0.19365303
9.286715 0.19265427999999998
9.287714 0.19165634
9.288714 0.19065745
9.289714 0.18965659999999998
9.290714 0.1886536
9.291715 0.18764876
9.292714 0.18664247
9.293715 0.18563495
9.294714 0.18462642
9.295714 0.18361734999999998
9.296714 0.18260869000000002
9.297714 0.18160174
9.298715 0.18059771000000002
9.299714 0.17959703999999999
9.300714 0.17859911
9.301714 0.17760234
9.302714 0.17660479
9.303715 0.17560502
9.304714 0.17460268
9.305715 0.1735986
9.306714 0.17259427
9.307714 0.17159111999999999
9.308714 0.17058988
9.309714 0.16959042000000002
9.310715 0.16859209
9.311714 0.16759424
9.312715 0.16659669
9.313714 0.1655997
9.314714 0.1646037
9.315714 0.16360882
9.316714 0.16261472999999999
9.317715 0.16162075
9.318714 0.16062643
9.319715 0.15963193
9.320714 0.15863815
9.321714 0.15764639
9.322714 0.15665764
9.323714 0.15567194
9.324715 0.15468827000000002
9.325714 0.15370488
9.326715 0.15272021000000002
9.327714 0.15173351
9.328714 0.15074526
9.329714 0.14975684
9.330714 0.1487699
9.331715 0.14778561999999998
9.332714 0.14680441
9.333714 0.14582603
9.334714 0.14484999999999998
9.335714 0.14387597
9.336715 0.14290387999999998
9.337714 0.14193367
9.338715 0.14096486
9.339714 0.13999646000000002
9.340714 0.13902716
9.341714 0.13805599000000002
9.342714 0.13708292
9.343715 0.13610919
9.344714 0.13513698999999998
9.345715 0.13416867999999998
9.346714 0.13320580999999998
9.347714 0.13224856
9.348714 0.13129576
9.349714 0.13034546000000002
9.350715 0.12939579
9.351714 0.1284456
9.352715 0.12749458
9.353714 0.12654304
9.354714 0.1255914
9.355714 0.12464002
9.356714 0.12368921000000001
9.357715 0.12273956
9.358714 0.12179217999999999
9.359715 0.12084856000000001
9.360714 0.11991002
9.361714 0.11897706
9.362714 0.11804890000000001
9.363714 0.11712352
9.364715 0.11619842000000001
9.365714 0.11527156000000001
9.366714 0.11434222999999999
9.367714 0.11341125
9.368714 0.11248057
9.369715 0.11155244
9.370714 0.11062861
9.371715 0.10970983000000001
9.372714 0.10879607000000001
9.373714 0.10788679
9.374714 0.10698143
9.375714 0.10607945
9.376715 0.10518017
9.377714 0.10428255
9.378715 0.10338514
9.379714 0.10248652000000001
9.380714 0.10158594
9.381714 0.1006839
9.382714 0.09978224999999999
9.383715 0.098883722
9.384714 0.097990921
9.385715 0.097105402
9.386714 0.09622711199999999
9.387714 0.09535453299999999
9.388714 0.09448541099999999
9.389714 0.093617645
9.390715 0.09274995
9.391714 0.09188198
9.392715 0.091014063
9.393714 0.090146752
9.394714 0.08928059299999999
9.395715 0.08841618500000001
9.396714 0.087554415
9.397715 0.086696591
9.398714 0.085844222
9.399714 0.084998435
9.400714 0.08415935999999999
9.401714 0.083325786
9.402715 0.082495419
9.403714 0.081665686
9.404715 0.080834731
9.405714 0.080002134
9.406714 0.079169031
9.407714 0.078337564
9.408714 0.077509985
9.409715 0.07668788900000001
9.410714 0.075871864
9.411715 0.075061648
9.412714 0.07425659
9.413714 0.073456037
9.414714 0.07265940700000001
9.415714 0.07186603
9.416715 0.071074942
9.417714 0.070284936
9.418715 0.069494965
9.419714 0.06870472600000001
9.420714 0.067915116
9.421714 0.067128165
9.422714 0.066346413
9.423715 0.06557196
9.424714 0.064805627
9.425714 0.064046652
9.426714 0.063293031
9.427714 0.06254236199999999
9.428715 0.061792746
9.429714 0.061043305
9.430715 0.060294207999999995
9.431714 0.059546257000000005
9.432714 0.05880043
9.433714 0.058057631000000005
9.434714 0.05731871400000001
9.435715 0.056584696999999996
9.436714 0.055856793
9.437715 0.055136135999999995
9.438714 0.05442324899999999
9.439714 0.053717539
9.440714 0.053017191
9.441714 0.05231960100000001
9.442715 0.051622285
9.443714 0.05092381
9.444715 0.050224352
9.445714 0.049525575
9.446714 0.048829924
9.447714 0.048139718
9.448714 0.047456432
9.449715 0.046780502
9.450714 0.046111573
9.451715 0.045448972
9.452714 0.044792015
9.453714 0.044140022
9.454714 0.043492127
9.455714 0.042847142
9.456715 0.0422037
9.457714 0.041560741
9.458714 0.040918123
9.459714 0.040276945
9.460714 0.039639367999999994
9.461715 0.039007879
9.462714 0.038384367
9.463715 0.037769399999999995
9.464714 0.037162111
9.465714 0.036560677
9.466714 0.035963169999999996
9.467714 0.03536829
9.468715 0.034775681
9.469714 0.034185723
9.470715 0.033599057
9.471714 0.033016162
9.472714 0.032437276
9.473714 0.031862629
9.474714 0.031292753
9.475715 0.030728563
9.476714 0.030171062000000002
9.477715 0.02962077
9.478714 0.029077244
9.479714 0.028539027
9.480714 0.028004136
9.481714 0.027470908
9.482715 0.026938758999999996
9.483714 0.026408481
9.484715 0.025881884999999997
9.485714 0.025360966999999998
9.486714 0.024847095
9.487714 0.024340555
9.488714 0.023840689
9.489715 0.023346458
9.490714 0.022857035
9.491714 0.0223721
9.492714 0.021891699
9.493714 0.021415846
9.494715 0.020944218
9.495714 0.020476209000000002
9.496715 0.020011359
9.497714 0.019549867999999998
9.498714 0.019092846
9.499714 0.018642035
9.500714 0.018199072
9.501715 0.017764664
9.502714 0.017338127
9.503715 0.016917597
9.504714 0.016500816999999997
9.505714 0.016086112
9.506714 0.015673059
9.507714 0.015262524999999999
9.508715 0.014856116999999999
9.509714 0.014455383999999998
9.510715 0.014061223000000001
9.511714 0.013673794
9.512714 0.013292853
9.513714 0.01291821
9.514714 0.012549954
9.515715 0.012188247000000001
9.516714 0.011832861
9.517715 0.011482823999999999
9.518714 0.011136492999999999
9.519714 0.01079217
9.520715 0.010448963
9.521714 0.010107441
9.522715 0.009769661800000001
9.523714 0.009438473400000001
9.524714 0.0091164016
9.525714 0.008804659599999999
9.526714 0.0085027546
9.527715 0.0082088503
9.528714 0.0079206402
9.529715 0.0076362441
9.530714 0.0073546966
9.531714 0.0070758688
9.532714 0.006800019
9.533714 0.0065273911
9.534715 0.0062581741
9.535714 0.005992812300000001
9.536715 0.0057324211
9.537714 0.0054788849
9.538714 0.0052344036
9.539714 0.0050006114
9.540714 0.0047776688
9.541715 0.0045638895
9.542714 0.0043561526
9.543715 0.0041510139
9.544714 0.0039459708
9.545714 0.0037403417
9.546714 0.0035353416
9.547714 0.0033333909
9.548715 0.0031370854999999997
9.549714 0.0029483605
9.550714 0.0027681892
9.551714 0.0025968198
9.552714 0.0024342191
9.553715 0.0022803142
9.554714 0.0021348371
9.555715 0.0019969169
9.556714 0.0018647883000000001
9.557714 0.001735968
9.558714 0.001608017
9.559714 0.0014795798
9.560715 0.001351178
9.561714 0.001225274
9.562715 0.0011054944
9.563714 0.00099531499
9.564714 0.0008968064299999999
9.565714 0.00081003182
9.566714 0.00073329275
9.567715 0.0006640166199999999
9.568714 0.00059979284
9.569715 0.0005390378600000001
9.570714 0.00048105653
9.571714 0.00042567158
9.572714 0.0003728243
9.573714 0.00032249709
9.574715 0.00027502251
9.575714 0.00023152549999999998
9.576715 0.00019407323
9.577714 0.00016525456
9.578714 0.00014724359
9.579714 0.00014080229999999998
9.580714 0.00014471881
9.581715 0.0001560818
9.582714 0.00017131508
9.583714 0.00018753587
9.584714 0.00020358152000000002
9.585714 0.00022026563
9.586715 0.00023980197000000002
9.587714 0.00026477727999999997
9.588715 0.00029721004
9.589714 0.00033812587
9.590714 0.00038772359
9.591714 0.00044584248999999994
9.592714 0.00051231323
9.593715 0.00058692849
9.594714 0.0006690685
9.595715 0.00075733778
9.596714 0.0008495911099999999
9.597714 0.00094353354
9.598714 0.0010376585
9.599714 0.0011320911
9.600715 0.0012288039
9.601714 0.0013310352
9.602715 0.0014420888
9.603714 0.0015640968000000001
9.604714 0.0016973023
9.605714 0.0018401675
9.606714 0.001990188
9.607715 0.0021449556
9.608714 0.0023029233
9.609715 0.0024635825
9.610714 0.002627126
9.611714 0.002793929
9.612714 0.0029642735
9.613714 0.0031384665
9.614715 0.0033172131
9.615714 0.0035018812999999998
9.616714 0.0036943271000000003
9.617714 0.0038962447
9.618714 0.0041083244
9.619715 0.0043296906
9.620714 0.0045579942
9.621715 0.0047902151
9.622714 0.0050238239
9.623714 0.0052577674
9.624714 0.0054927994
9.625714 0.0057310346
9.626715 0.0059749775
9.627714 0.0062265461999999995
9.628715 0.0064865315
9.629714 0.0067546789
9.630714 0.0070301954
9.631714 0.0073122981000000005
9.632714 0.0076004464
9.633715 0.0078941914
9.634714 0.0081928461
9.635715 0.0084953281
9.636714 0.0088003901
9.637714 0.0091072128
9.638714 0.009416029900000001
9.639714 0.0097283752
9.640715 0.0100467
9.641714 0.010373486
9.642715 0.010710221
9.643714 0.011056763
9.644714 0.011411381
9.645715 0.011771483
9.646714 0.012134643
9.647715 0.012499426999999999
9.648714 0.012865692000000001
9.649714 0.013234282
9.650714 0.013606429000000001
9.651714 0.013983204999999999
9.652715 0.014365318999999998
9.653714 0.014753279000000001
9.654715 0.015147646
9.655714 0.015549121999999999
9.656714 0.015958301
9.657714 0.016375212
9.658714 0.016798928999999997
9.659715 0.017227606
9.660714 0.01765901
9.661715 0.018091373
9.662714 0.018524178
9.663714 0.018958429
9.664714 0.0193963
9.665714 0.019840279
9.666715 0.020292215
9.667714 0.020752718
9.668715 0.021221121
9.669714 0.02169597
9.670714 0.022175688
9.671714 0.022659091
9.672714 0.023145537
9.673715 0.023634761
9.674714 0.024126623
9.675714 0.024621023000000002
9.676714 0.025118064
9.677714 0.025618343999999998
9.678715 0.026123101000000003
9.679714 0.026634006999999998
9.680715 0.027152596
9.681714 0.027679573
9.682714 0.028214347999999997
9.683714 0.028755076
9.684714 0.029299268
9.685715 0.029844673999999998
9.686714 0.030390095000000002
9.687715 0.030935733
9.688714 0.031482975
9.689714 0.032033748
9.690714 0.032589799999999995
9.691714 0.033152237
9.692715 0.033721418
9.693714 0.034297162
9.694715 0.034879014
9.695714 0.035466391
9.696714 0.036058505
9.697714 0.036654266
9.698714 0.037252306
9.699715 0.037851292
9.700714 0.038450435
9.701715 0.039049966
9.702714 0.039651303
9.703714 0.040256732999999996
9.704714 0.040868667
9.705714 0.0414888
9.706715 0.042117474
9.707714 0.042753579
9.708714 0.043394984
9.709714 0.044039285000000004
9.710714 0.044684531
9.711715 0.045329654999999996
9.712714 0.045974509
9.713715 0.046619619
9.714714 0.047265901
9.715714 0.047914466
9.716714 0.04856656
9.717714 0.049223559
9.718715 0.049886799999999995
9.719714 0.050557265000000004
9.720715 0.051235128000000005
9.721714 0.051919480999999996
9.722714 0.052608375000000006
9.723714 0.053299288
9.724714 0.053989905
9.725715 0.054678873999999995
9.726714 0.05536624800000001
9.727715 0.05605340699999999
9.728714 0.056742497999999995
9.729714 0.057435717000000004
9.730714 0.058134634
9.731714 0.058839883
9.732715 0.059551221999999994
9.733714 0.060267822000000006
9.734715 0.060988584
9.735714 0.06171235
9.736714 0.062437954999999996
9.737714 0.06316427599999999
9.738714 0.06389037
9.739715 0.064615748
9.740714 0.065340678
9.741714 0.066066312
9.742714 0.066794513
9.743714 0.067527336
9.744715 0.06826632299999999
9.745714 0.06901193400000001
9.746715 0.069763337
9.747714 0.07051868
9.748714 0.0712757
9.749714 0.072032464
9.750714 0.072787912
9.751715 0.07354198
9.752714 0.074295438
9.753715 0.07504947099999999
9.754714 0.075805309
9.755714 0.07656402899999999
9.756714 0.077326468
9.757714 0.078093231
9.758715 0.07886460499999999
9.759714 0.079640391
9.760715 0.080419751
9.761714 0.081201218
9.762714 0.081982958
9.763714 0.082763302
9.764714 0.08354132900000001
9.765715 0.084317254
9.766714 0.085092429
9.767715 0.08586891299999999
9.768714 0.086648791
9.769714 0.08743348299999999
9.770715 0.08822334899999999
9.771714 0.089017703
9.772715 0.08981515400000001
9.773714 0.090614101
9.774714 0.09141312900000001
9.775714 0.092211232
9.776714 0.09300784399999999
9.777715 0.09380281600000001
9.778714 0.094596378
9.779715 0.095389213
9.780714 0.096182461
9.781714 0.096977619
9.782714 0.097776193
9.783714 0.098579214
9.784715 0.099386787
9.785714 0.10019789
9.786715 0.10101055
9.787714 0.10182242999999999
9.788714 0.10263155
9.789714 0.10343688
9.790714 0.10423863000000001
9.791715 0.10503807999999999
9.792714 0.10583708
9.793715 0.10663753
9.794714 0.10744084
9.795714 0.1082478
9.796714 0.10905851000000001
9.797714 0.10987253999999999
9.798715 0.11068892999999999
9.799714 0.11150637
9.800714 0.11232320000000001
9.801714 0.11313767999999999
9.802714 0.1139484
9.803715 0.11475468
9.804714 0.11555693
9.805715 0.11635670999999999
9.806714 0.11715631000000001
9.807714 0.11795814
9.808714 0.118764
9.809714 0.1195745
9.810715 0.12038890000000001
9.811714 0.12120544000000001
9.812715 0.12202185000000002
9.813714 0.12283598999999999
9.814714 0.12364631
9.815714 0.12445207000000001
9.816714 0.12525331
9.817715 0.12605073
9.818714 0.12684553
9.819715 0.12763927
9.820714 0.12843369
9.821714 0.12923037999999998
9.822714 0.13003043
9.823714 0.13083403
9.824715 0.13164028
9.825714 0.13244725000000002
9.826715 0.13325243
9.827714 0.13405344
9.828714 0.1348487
9.829714 0.13563784
9.830714 0.13642181
9.831715 0.13720244
9.832714 0.13798194
9.833714 0.13876222000000002
9.834714 0.13954457
9.835714 0.14032936999999998
9.836715 0.14111624
9.837714 0.14190419
9.838715 0.14269181
9.839714 0.14347749999999998
9.840714 0.14425964
9.841714 0.14503696
9.842714 0.14580874
9.843715 0.14657512
9.844714 0.14733718
9.845715 0.14809667
9.846714 0.14885563999999998
9.847714 0.14961576999999998
9.848714 0.15037791
9.849714 0.15114174
9.850715 0.15190595
9.851714 0.15266859
9.852715 0.15342765
9.853714 0.15418162
9.854714 0.15492976
9.855714 0.15567223
9.856714 0.15640989
9.857715 0.15714403
9.858714 0.15787607
9.859715 0.15860733
9.860714 0.15933877
9.861714 0.16007083
9.862714 0.1608033
9.863714 0.16153526
9.864715 0.16226528
9.865714 0.16299163
9.866714 0.16371274
9.867714 0.1644276
9.868714 0.16513608
9.869715 0.16583900000000001
9.870714 0.16653789
9.871715 0.16723453000000002
9.872714 0.16793048
9.873714 0.16862659
9.874714 0.16932286
9.875714 0.17001843
9.876715 0.17071186000000002
9.877714 0.17140153
9.878715 0.17208605
9.879714 0.17276452
9.880714 0.17343672
9.881714 0.17410312
9.882714 0.17476467
9.883715 0.17542267
9.884714 0.17607842999999998
9.885715 0.17673298
9.886714 0.17738681
9.887714 0.17803975
9.888714 0.17869091
9.889714 0.17933882
9.890715 0.17998178
9.891714 0.18061827
9.892715 0.18124733999999998
9.893714 0.18186895
9.894714 0.18248401
9.895715 0.18309414999999998
9.896714 0.18370138
9.897715 0.18430746
9.898714 0.18491346
9.899714 0.18551942
9.900714 0.18612437
9.901714 0.18672656999999998
9.902715 0.18732395
9.903714 0.18791467
9.904715 0.18849744
9.905714 0.18907186
9.906714 0.18963834000000002
9.907714 0.19019804
9.908714 0.19075259
9.909715 0.19130383
9.910714 0.1918534
9.911715 0.19240247
9.912714 0.19295131999999998
9.913714 0.19349928
9.914714 0.19404469000000002
9.915714 0.19458520999999998
9.916715 0.19511838
9.917714 0.19564230000000002
9.918715 0.19615621
9.919714 0.19666068
9.920714 0.19715751999999998
9.921714 0.19764922999999998
9.922714 0.19813830000000002
9.923715 0.19862644999999998
9.924714 0.19911435
9.925714 0.1996015
9.926714 0.20008646
9.927714 0.20056732
9.928715 0.20104209
9.929714 0.20150901
9.930715 0.20196682000000002
9.931714 0.20241493
9.932714 0.20285361000000002
9.933714 0.20328404
9.934714 0.20370826000000003
9.935715 0.20412877
9.936714 0.20454790999999997
9.937715 0.20496720000000002
9.938714 0.20538666
9.939714 0.20580479999999998
9.940714 0.20621892
9.941714 0.20662593
9.942715 0.20702321
9.943714 0.20740943
9.944715 0.20778475
9.945714 0.20815056999999998
9.946714 0.20850901
9.947714 0.20886231
9.948714 0.20921225999999998
9.949715 0.20956011
9.950714 0.20990639
9.951715 0.21025102999999998
9.952714 0.2105932
9.953714 0.21093131999999998
9.954714 0.21126319000000002
9.955714 0.21158636000000003
9.956715 0.21189877
9.957714 0.21219939999999998
9.958714 0.21248883999999998
9.959714 0.21276915999999998
9.960714 0.21304347999999998
9.961715 0.21331483
9.962714 0.21358526
9.963715 0.21385525
9.964714 0.21412361
9.965714 0.21438815
9.966714 0.21464638000000003
9.967714 0.21489626
9.968715 0.21513659
9.969714 0.21536695
9.970715 0.21558758
9.971714 0.21579912999999998
9.972714 0.21600261999999998
9.973714 0.21619957
9.974714 0.21639175000000002
9.975715 0.21658101999999999
9.976714 0.21676866
9.977715 0.21695476000000002
9.978714 0.21713797
9.979714 0.21731562
9.980714 0.21748457000000002
9.981714 0.21764218999999999
9.982715 0.21778734
9.983714 0.21792068000000003
9.984715 0.21804441000000002
9.985714 0.21816130999999997
9.986714 0.21827389
9.987714 0.21838364
9.988714 0.21849095
9.989715 0.21859525999999999
9.990714 0.21869552
9.991714 0.21879056000000002
9.992714 0.21887911
9.993714 0.21895976
9.994715 0.21903103000000002
9.995714 0.21909159000000003
9.996715 0.21914082999999998
9.997714 0.21917926999999998
9.998714 0.21920879
9.999714 0.21923224000000002
10.00071 0.21925252
10.00171 0.21927154000000001
10.00271 0.21928954
10.00371 0.21930493
10.00471 0.21931492000000002
10.00571 0.21931652000000001
10.00671 0.21930758
10.00771 0.21928720999999998
10.00871 0.21925579999999997
10.00971 0.21921452
10.01071 0.21916473999999997
10.01171 0.21910776999999998
10.01271 0.21904469
10.01371 0.21897659
10.01471 0.21890452999999999
10.01571 0.21882928
10.01671 0.21875098
10.01771 0.21866870000000002
10.01871 0.21858038
10.01971 0.21848334
10.02071 0.21837517
10.02171 0.21825458
10.02271 0.21812203
10.02371 0.21797952
10.02471 0.21782975999999998
10.02571 0.21767530000000002
10.02671 0.21751761
10.02771 0.21735680999999998
10.02871 0.21719201
10.02971 0.21702181999999998
10.03071 0.21684493
10.03171 0.21666044
10.03271 0.21646769999999999
10.03371 0.21626615999999999
10.03471 0.21605528999999998
10.03571 0.21583468
10.03671 0.21560446
10.03771 0.21536556999999998
10.03871 0.21511973
10.03971 0.21486894999999998
10.04071 0.21461479
10.04171 0.21435769999999998
10.04271 0.21409676
10.04371 0.21382994
10.04471 0.21355492
10.04571 0.21326998
10.04671 0.21297447
10.04771 0.21266891
10.04871 0.21235456
10.04971 0.21203277
10.05071 0.21170448
10.05171 0.21137015
10.05271 0.2110299
10.05371 0.21068375
10.05471 0.21033185000000001
10.05571 0.20997433
10.05671 0.20961103
10.05771 0.20924123999999997
10.05871 0.20886390000000002
10.05971 0.20847777
10.06071 0.20808216999999998
10.06171 0.2076772
10.06271 0.20726395
10.06371 0.206844
10.06471 0.20641879999999999
10.06571 0.20598914000000002
10.06671 0.20555481
10.06771 0.20511481
10.06871 0.20466782000000003
10.06971 0.20421279999999997
10.07071 0.2037493
10.07171 0.20327747000000002
10.07271 0.20279783999999998
10.07371 0.20231095000000002
10.07471 0.20181714
10.07571 0.20131655
10.07671 0.20080935
10.07771 0.20029576999999998
10.07871 0.19977614
10.07971 0.19925069
10.08071 0.19871928
10.08171 0.19818135
10.08271 0.19763595999999997
10.08371 0.1970822
10.08471 0.19651959000000002
10.08571 0.19594831000000001
10.08671 0.19536936
10.08771 0.19478407
10.08871 0.19419376
10.08971 0.19359922
10.09071 0.19300047
10.09171 0.19239688
10.09271 0.19178735
10.09371 0.19117072
10.09471 0.19054604
10.09571 0.18991274
10.09671 0.18927064
10.09771 0.18861995
10.09871 0.18796119
10.09971 0.18729516000000002
10.10071 0.18662289
10.10171 0.18594543
10.10271 0.18526372
10.10371 0.18457825
10.10471 0.18388892999999998
10.10571 0.18319502000000001
10.10671 0.1824952
10.10771 0.181788
10.10871 0.18107209
10.10971 0.18034667999999998
10.11071 0.17961174
10.11171 0.17886801
10.11271 0.17811684
10.11371 0.17735985
10.11471 0.17659854
10.11571 0.17583396
10.11671 0.17506644
10.11771 0.17429559
10.11871 0.17352033
10.11971 0.17273928
10.12071 0.17195101000000002
10.12171 0.17115439
10.12271 0.17034879
10.12371 0.16953415
10.12471 0.16871098
10.12571 0.16788024
10.12671 0.16704323
10.12771 0.16620138
10.12871 0.16535606
10.12971 0.1645082
10.13071 0.1636581
10.13171 0.16280517
10.13271 0.16194804000000002
10.13371 0.1610848
10.13471 0.16021354999999998
10.13571 0.15933296
10.13671 0.15844268
10.13771 0.15754343
10.13871 0.1566367
10.13971 0.15572427
10.14071 0.15480774
10.14171 0.15388812000000002
10.14271 0.15296577
10.14371 0.15204054
10.14471 0.15111194
10.14571 0.15017932
10.14671 0.14924178000000002
10.14771 0.14829825
10.14871 0.14734754
10.14971 0.14638854
10.15071 0.14542077
10.15171 0.14444462
10.15271 0.14346149
10.15371 0.14247348
10.15471 0.1414827
10.15571 0.14049053
10.15671 0.13949721
10.15771 0.13850173
10.15871 0.13750235
10.15971 0.1364973
10.16071 0.13548535
10.16171 0.13446609
10.16271 0.13343977
10.16371 0.13240691
10.16471 0.131368
10.16571 0.13032341
10.16671 0.12927363
10.16771 0.12821943
10.16871 0.12716196000000002
10.16971 0.12610245
10.17071 0.1250416
10.17171 0.12397912999999999
10.17271 0.1229136
10.17371 0.12184288
10.17471 0.12076495000000001
10.17571 0.11967868999999999
10.17671 0.11858441
10.17771 0.11748361000000002
10.17871 0.11637832999999999
10.17971 0.11527024
10.18071 0.11416012
10.18171 0.1130478
10.18271 0.11193254
10.18371 0.11081371
10.18471 0.10969109999999999
10.18571 0.10856491
10.18671 0.10743525
10.18771 0.10630181
10.18871 0.10516365000000001
10.18971 0.10401967
10.19071 0.10286922
10.19171 0.10171271999999999
10.19271 0.10055167
10.19371 0.09938818399999999
10.19471 0.09822398400000001
10.19571 0.097059598
10.19671 0.09589410000000001
10.19771 0.094725518
10.19871 0.093551812
10.19971 0.09237178
10.20071 0.091185526
10.20171 0.089994201
10.20271 0.088799268
10.20371 0.08760172100000001
10.20471 0.086401741
10.20571 0.085198908
10.20671 0.083992817
10.20771 0.082783622
10.20871 0.081572123
10.20971 0.080359285
10.21071 0.079145521
10.21171 0.077930157
10.21271 0.076711527
10.21371 0.075487682
10.21471 0.074257387
10.21571 0.07302085900000001
10.21671 0.071779802
10.21771 0.070536649
10.21871 0.06929347899999999
10.21971 0.068051083
10.22071 0.066808762
10.22171 0.065564853
10.22271 0.064317707
10.22371 0.063066499
10.22471 0.061811465999999995
10.22571 0.060553476
10.22671 0.059293275000000006
10.22771 0.058030919
10.22871 0.056765763999999996
10.22971 0.055497035
10.23071 0.05422456899999999
10.23171 0.052949251
10.23271 0.051672751
10.23371 0.050396723
10.23471 0.049121834999999996
10.23571 0.047847268
10.23671 0.046570986
10.23771 0.045290682
10.23871 0.044004931
10.23971 0.042713888
10.24071 0.041419192
10.24171 0.040123123
10.24271 0.038827505
10.24371 0.037532952
10.24471 0.036238841
10.24571 0.034943939
10.24671 0.033647252999999995
10.24771 0.032348573
10.24871 0.031048394
10.24971 0.029747316
10.25071 0.028445370999999997
10.25171 0.027141752
10.25271 0.025835208
10.25371 0.024524855
10.25471 0.023210939
10.25571 0.021895036
10.25671 0.020579487
10.25771 0.019266321
10.25871 0.017956243
10.25971 0.016648241
10.26071 0.01534004
10.26171 0.014029164
10.26271 0.012714051
10.26371 0.011394627000000001
10.26471 0.010072123
10.26571 0.008748284
10.26671 0.0074245056999999995
10.26771 0.0061013659
10.26871 0.0047787739999999995
10.26971 0.0034565284
10.27071 0.0021348387000000003
10.27171 0.00081440394
10.27271 -0.00050403987
10.27371 -0.0018204230999999999
10.27471 -0.0031358082
10.27571 -0.0044522414
10.27671 -0.0057719641
10.27771 -0.0070963557
10.27871 -0.0084251755
10.27971 -0.0097565287
10.28071 -0.011087610999999999
10.28171 -0.012415859
10.28271 -0.013739926000000001
10.28371 -0.01506003
10.28471 -0.016377564
10.28571 -0.017694254
10.28671 -0.019011396
10.28771 -0.02032952
10.28871 -0.021648601
10.28971 -0.022968528999999998
10.29071 -0.024289452
10.29171 -0.025611705000000002
10.29271 -0.026935371
10.29371 -0.028259782
10.29471 -0.029583371
10.29571 -0.030904089
10.29671 -0.032220234
10.29771 -0.033531303
10.29871 -0.034838368
10.29971 -0.036143756
10.30071 -0.037450125
10.30171 -0.038759419
10.30271 -0.04007215
10.30371 -0.04138737
10.30471 -0.042703214999999996
10.30571 -0.04401773
10.30671 -0.045329498
10.30771 -0.046637832000000004
10.30871 -0.047942574
10.30971 -0.049243745000000005
10.31071 -0.05054138
10.31171 -0.051835657
10.31271 -0.053127203000000005
10.31371 -0.054417289
10.31471 -0.055707659
10.31571 -0.056999945
10.31671 -0.058294949000000006
10.31771 -0.059592141999999994
10.31871 -0.060889660000000005
10.31971 -0.062184937999999995
10.32071 -0.06347560599999999
10.32171 -0.064760318
10.32271 -0.06603911800000001
10.32371 -0.067313208
10.32471 -0.068584352
10.32571 -0.06985419899999999
10.32671 -0.071123854
10.32771 -0.072393799
10.32871 -0.07366408799999999
10.32971 -0.07493451699999999
10.33071 -0.076204655
10.33171 -0.077473739
10.33271 -0.07874057000000001
10.33371 -0.080003607
10.33471 -0.081261364
10.33571 -0.082512962
10.33671 -0.083758571
10.33771 -0.084999506
10.33871 -0.086237839
10.33971 -0.08747569499999999
10.34071 -0.08871448800000001
10.34171 -0.08995450299999999
10.34271 -0.091194891
10.34371 -0.09243409699999999
10.34471 -0.093670411
10.34571 -0.094902422
10.34671 -0.096129254
10.34771 -0.097350538
10.34871 -0.098566315
10.34971 -0.099777
10.35071 -0.1009834
10.35171 -0.1021867
10.35271 -0.10338837000000001
10.35371 -0.10458971
10.35471 -0.10579148
10.35571 -0.10699342
10.35671 -0.10819426
10.35771 -0.10939201
10.35871 -0.11058463
10.35971 -0.11177063000000001
10.36071 -0.11294954
10.36171 -0.11412191
10.36271 -0.11528895
10.36371 -0.11645214000000001
10.36471 -0.11761278
10.36571 -0.11877178000000001
10.36671 -0.11992964
10.36771 -0.12108651000000001
10.36871 -0.12224212999999999
10.36971 -0.12339575000000001
10.37071 -0.12454612999999999
10.37171 -0.12569167
10.37271 -0.12683081
10.37371 -0.12796256
10.37471 -0.1290869
10.37571 -0.1302049
10.37671 -0.1313184
10.37771 -0.13242932999999998
10.37871 -0.13353908
10.37971 -0.13464805
10.38071 -0.13575563999999998
10.38171 -0.13686067999999998
10.38271 -0.13796184
10.38371 -0.13905805999999998
10.38471 -0.14014862
10.38571 -0.14123316
10.38671 -0.14231144
10.38771 -0.14338343
10.38871 -0.14444938999999998
10.38971 -0.1455101
10.39071 -0.1465668
10.39171 -0.14762091
10.39271 -0.14867350999999998
10.39371 -0.14972471
10.39471 -0.15077356
10.39571 -0.15181819
10.39671 -0.15285653000000002
10.39771 -0.1538871
10.39871 -0.15490951
10.39971 -0.15592453
10.40071 -0.15693358999999998
10.40171 -0.15793821
10.40271 -0.15893939
10.40371 -0.1599375
10.40471 -0.16093242
10.40571 -0.16192391
10.40671 -0.16291176
10.40771 -0.16389579
10.40871 -0.16487552
10.40971 -0.16585001000000002
10.41071 -0.16681798
10.41171 -0.16777819
10.41271 -0.16873014
10.41371 -0.16967441
10.41471 -0.17061267000000002
10.41571 -0.17154708
10.41671 -0.17247938999999998
10.41771 -0.17341023
10.41871 -0.1743388
10.41971 -0.17526336
10.42071 -0.1761819
10.42171 -0.17709299
10.42271 -0.17799615
10.42371 -0.17889175000000002
10.42471 -0.17978053
10.42571 -0.18066312
10.42671 -0.18153983
10.42771 -0.18241083
10.42871 -0.18327648
10.42971 -0.18413755
10.43071 -0.18499502
10.43171 -0.18584956
10.43271 -0.18670098000000002
10.43371 -0.18754794
10.43471 -0.18838833
10.43571 -0.18922007999999998
10.43671 -0.19004206
10.43771 -0.19085465000000001
10.43871 -0.19165957
10.43971 -0.19245917
10.44071 -0.19325542
10.44171 -0.19404918
10.44271 -0.19484006999999998
10.44371 -0.19562689
10.44471 -0.19640827
10.44571 -0.19718332000000002
10.44671 -0.19795163999999998
10.44771 -0.19871313000000002
10.44871 -0.19946755000000002
10.44971 -0.20021433000000002
10.45071 -0.20095289
10.45171 -0.20168313999999998
10.45271 -0.20240587
10.45371 -0.2031228
10.45471 -0.20383600999999998
10.45571 -0.20454698000000002
10.45671 -0.20525590999999999
10.45771 -0.20596135999999998
10.45871 -0.20666088
10.45971 -0.20735185
10.46071 -0.20803262
10.46171 -0.20870296
10.46271 -0.20936401999999998
10.46371 -0.21001752
10.46471 -0.21066511999999998
10.46571 -0.21130771
10.46671 -0.21194557
10.46771 -0.21257866
10.46871 -0.21320698000000002
10.46971 -0.21383076
10.47071 -0.21445013000000002
10.47171 -0.21506466000000002
10.47271 -0.21567309999999998
10.47371 -0.21627359000000002
10.47471 -0.21686434999999998
10.47571 -0.21744454
10.47671 -0.21801477000000002
10.47771 -0.21857701000000002
10.47871 -0.21913392
10.47971 -0.21968767999999997
10.48071 -0.22023923
10.48171 -0.22078794
10.48271 -0.22133207000000002
10.48371 -0.22186951000000002
10.48471 -0.22239869
10.48571 -0.22291887999999999
10.48671 -0.22343011000000002
10.48771 -0.22393271999999997
10.48871 -0.22442699
10.48971 -0.22491312000000002
10.49071 -0.22539138
10.49171 -0.22586252999999998
10.49271 -0.22632792000000002
10.49371 -0.22678908
10.49471 -0.22724716
10.49571 -0.22770211
10.49671 -0.22815260999999998
10.49771 -0.22859633999999998
10.49871 -0.22903082
10.49971 -0.22945444
10.50071 -0.22986701
10.50171 -0.23026979
10.50271 -0.23066484999999998
10.50371 -0.23105422
10.50471 -0.2314392
10.50571 -0.23182018000000001
10.50671 -0.23219680999999998
10.50771 -0.23256844999999998
10.50871 -0.23293453
10.50971 -0.23329456
10.51071 -0.2336479
10.51171 -0.23399363
10.51271 -0.23433056000000002
10.51371 -0.23465764
10.51471 -0.23497443
10.51571 -0.23528160999999997
10.51671 -0.23558084
10.51771 -0.23587437000000003
10.51871 -0.23616406
10.51971 -0.23645074000000002
10.52071 -0.23673389
10.52171 -0.23701184000000003
10.52271 -0.23728253
10.52371 -0.23754421000000003
10.52471 -0.23779601000000003
10.52571 -0.23803799
10.52671 -0.23827082
10.52771 -0.23849541
10.52871 -0.2387126
10.52971 -0.23892312
10.53071 -0.23912766000000002
10.53171 -0.23932700999999998
10.53271 -0.23952187
10.53371 -0.23971257999999998
10.53471 -0.2398988
10.53571 -0.24007931000000002
10.53671 -0.24025233
10.53771 -0.24041606
10.53871 -0.24056931
10.53971 -0.24071203000000002
10.54071 -0.2408453
10.54171 -0.24097096
10.54271 -0.24109092000000001
10.54371 -0.24120652
10.54471 -0.24131820999999998
10.54571 -0.24142561
10.54671 -0.24152777999999997
10.54771 -0.24162359
10.54871 -0.24171197
10.54971 -0.24179205999999998
10.55071 -0.24186324
10.55171 -0.24192503
10.55271 -0.2419773
10.55371 -0.24202035
10.55471 -0.24205514
10.55571 -0.24208305
10.55671 -0.24210568999999998
10.55771 -0.24212429
10.55871 -0.24213938
10.55971 -0.24215041
10.56071 -0.24215607
10.56171 -0.24215456
10.56271 -0.24214427
10.56371 -0.24212424
10.56471 -0.24209434999999999
10.56571 -0.24205523
10.56671 -0.24200801
10.56771 -0.24195394999999997
10.56871 -0.24189411
10.56971 -0.24182929
10.57071 -0.24175988999999998
10.57171 -0.24168591
10.57271 -0.24160699000000002
10.57371 -0.24152230000000002
10.57471 -0.24143073
10.57571 -0.24133106
10.57671 -0.24122221
10.57771 -0.24110363
10.57871 -0.2409755
10.57971 -0.24083871
10.58071 -0.24069471
10.58171 -0.24054502
10.58271 -0.24039089
10.58371 -0.24023287
10.58471 -0.24007072
10.58571 -0.23990355
10.58671 -0.23973002
10.58771 -0.23954883
10.58871 -0.23935896
10.58971 -0.23915988999999999
10.59071 -0.23895169
10.59171 -0.2387349
10.59271 -0.23851043
10.59371 -0.23827942000000002
10.59471 -0.23804292999999999
10.59571 -0.23780189999999998
10.59671 -0.23755683
10.59771 -0.23730765
10.59871 -0.23705377
10.59971 -0.2367941
10.60071 -0.23652723
10.60171 -0.23625185999999998
10.60271 -0.23596710999999998
10.60371 -0.23567283
10.60471 -0.23536964
10.60571 -0.23505879000000002
10.60671 -0.23474179
10.60771 -0.23441998999999997
10.60871 -0.23409431
10.60971 -0.23376489999999997
10.61071 -0.23343125
10.61171 -0.23309242
10.61271 -0.23274724
10.61371 -0.23239464
10.61471 -0.23203385
10.61571 -0.23166442
10.61671 -0.23128637
10.61771 -0.23090012999999998
10.61871 -0.23050648
10.61971 -0.23010655
10.62071 -0.22970154
10.62171 -0.22929246000000003
10.62271 -0.22887983
10.62371 -0.22846346
10.62471 -0.22804241
10.62571 -0.22761521
10.62671 -0.2271804
10.62771 -0.22673685999999998
10.62871 -0.22628428
10.62971 -0.22582314
10.63071 -0.22535456999999998
10.63171 -0.22487993999999997
10.63271 -0.22440043
10.63371 -0.22391682000000002
10.63471 -0.22342937999999998
10.63571 -0.222938
10.63671 -0.22244223
10.63771 -0.22194140999999998
10.63871 -0.22143468000000002
10.63971 -0.22092101
10.64071 -0.2203994
10.64171 -0.21986915
10.64271 -0.21933015
10.64371 -0.21878311
10.64471 -0.21822947999999998
10.64571 -0.21767103999999998
10.64671 -0.21710929
10.64771 -0.21654498
10.64871 -0.21597787000000002
10.64971 -0.21540681
10.65071 -0.21483025
10.65171 -0.21424675
10.65271 -0.21365541000000002
10.65371 -0.21305596
10.65471 -0.21244874000000002
10.65571 -0.21183433000000002
10.65671 -0.21121341
10.65771 -0.21058676999999998
10.65871 -0.20995529000000002
10.65971 -0.20931994
10.66071 -0.20868164
10.66171 -0.20804086
10.66271 -0.20739729999999998
10.66371 -0.20674977
10.66471 -0.20609641999999997
10.66571 -0.20543535
10.66671 -0.20476531
10.66771 -0.20408619
10.66871 -0.20339901
10.66971 -0.20270561999999998
10.67071 -0.20200787
10.67171 -0.2013071
10.67271 -0.20060376000000002
10.67371 -0.19989754
10.67471 -0.19918773
10.67571 -0.19847364
10.67671 -0.19775463999999998
10.67771 -0.19703018
10.67871 -0.19629960999999999
10.67971 -0.19556207
10.68071 -0.19481685999999998
10.68171 -0.19406384999999998
10.68271 -0.19330382000000002
10.68371 -0.19253847000000002
10.68471 -0.19176998
10.68571 -0.1910002
10.68671 -0.19022984
10.68771 -0.18945824
10.68871 -0.18868352
10.68971 -0.18790339
10.69071 -0.18711598999999998
10.69171 -0.18632051
10.69271 -0.18551723
10.69371 -0.18470712
10.69471 -0.18389128
10.69571 -0.18307054
10.69671 -0.18224547000000002
10.69771 -0.18141663
10.69871 -0.18058477
10.69971 -0.17975085999999998
10.70071 -0.17891559
10.70171 -0.1780789
10.70271 -0.1772396
10.70371 -0.17639554999999998
10.70471 -0.17554436
10.70571 -0.17468444
10.70671 -0.17381562
10.70771 -0.17293936000000001
10.70871 -0.17205812
10.70971 -0.17117433
10.71071 -0.17028952
10.71171 -0.16940391999999999
10.71271 -0.16851673
10.71371 -0.16762677
10.71471 -0.16673316
10.71571 -0.1658355
10.71671 -0.16493371
10.71771 -0.16402751999999998
10.71871 -0.16311621
10.71971 -0.16219878999999998
10.72071 -0.16127455
10.72171 -0.16034375
10.72271 -0.15940787
10.72371 -0.15846924999999998
10.72471 -0.15753013
10.72571 -0.15659165
10.72671 -0.15565328
10.72771 -0.15471304
10.72871 -0.15376841
10.72971 -0.15281743
10.73071 -0.15185946
10.73171 -0.15089525
10.73271 -0.14992628
10.73371 -0.14895387999999998
10.73471 -0.14797868
10.73571 -0.14700056
10.73671 -0.14601918
10.73771 -0.14503462
10.73871 -0.14404762000000002
10.73971 -0.14305926
10.74071 -0.14207022
10.74171 -0.14108012
10.74271 -0.14008738
10.74371 -0.13908984
10.74471 -0.13808578999999999
10.74571 -0.13707492
10.74671 -0.13605856
10.74771 -0.13503908
10.74871 -0.13401886
10.74971 -0.13299909
10.75071 -0.13197944
10.75171 -0.13095835
10.75271 -0.12993404
10.75371 -0.12890542
10.75471 -0.12787251
10.75571 -0.12683616
10.75671 -0.12579726
10.75771 -0.12475601
10.75871 -0.12371187
10.75971 -0.12266394
10.76071 -0.12161179999999999
10.76171 -0.1205561
10.76271 -0.11949842999999999
10.76371 -0.11844055999999999
10.76471 -0.11738346999999999
10.76571 -0.11632659000000001
10.76671 -0.11526800999999999
10.76771 -0.11420533
10.76871 -0.11313686
10.76971 -0.11206247
10.77071 -0.11098369
10.77171 -0.1099028
10.77271 -0.10882185
10.77371 -0.10774164
10.77471 -0.10666163
10.77571 -0.10558055999999999
10.77671 -0.10449729
10.77771 -0.10341147
10.77871 -0.10232356
10.77971 -0.10123421
10.78071 -0.10014353000000001
10.78171 -0.099050789
10.78271 -0.097954681
10.78371 -0.09685416000000001
10.78471 -0.095749332
10.78571 -0.094641699
10.78671 -0.093533681
10.78771 -0.092427514
10.78871 -0.091324135
10.78971 -0.090222678
10.79071 -0.089120865
10.79171 -0.088016054
10.79271 -0.08690643
10.79371 -0.08579166
10.79471 -0.084672769
10.79571 -0.08355138699999999
10.79671 -0.082428847
10.79771 -0.081305724
10.79871 -0.08018197299999999
10.79971 -0.07905751700000001
10.80071 -0.077932759
10.80171 -0.07680867
10.80271 -0.075686275
10.80371 -0.074565865
10.80471 -0.073446461
10.80571 -0.072325923
10.80671 -0.071201765
10.80771 -0.070072286
10.80871 -0.068937422
10.80971 -0.06779884600000001
10.81071 -0.06665926200000001
10.81171 -0.065521267
10.81271 -0.064386358
10.81371 -0.06325455
10.81471 -0.062124722
10.81571 -0.0609954
10.81671 -0.059865456000000004
10.81771 -0.058734365000000004
10.81871 -0.057601952
10.81971 -0.056467945000000005
10.82071 -0.055331689999999996
10.82171 -0.05419240300000001
10.82271 -0.053049694
10.82371 -0.05190419
10.82471 -0.050757662
10.82571 -0.049612561
10.82671 -0.048471085
10.82771 -0.047334234
10.82871 -0.046201353
10.82971 -0.045070404
10.83071 -0.043938839
10.83171 -0.042804604
10.83271 -0.041666822
10.83371 -0.040525853
10.83471 -0.039382835
10.83571 -0.038239048
10.83671 -0.03709548
10.83771 -0.035952788
10.83871 -0.034811531
10.83971 -0.033672396
10.84071 -0.03253615
10.84171 -0.031403269000000004
10.84271 -0.030273464000000003
10.84371 -0.029145455
10.84471 -0.028017207000000002
10.84571 -0.02688664
10.84671 -0.025752452000000002
10.84771 -0.024614696
10.84871 -0.023474774
10.84971 -0.022334896
10.85071 -0.021197238
10.85171 -0.020063242
10.85271 -0.018933327
10.85371 -0.017807055000000002
10.85471 -0.016683548
10.85571 -0.015561869
10.85671 -0.014441165
10.85771 -0.013320611
10.85871 -0.012199324
10.85971 -0.011076457999999999
10.86071 -0.0099515135
10.86171 -0.008824724499999999
10.86271 -0.0076972559
10.86371 -0.0065710134
10.86471 -0.0054480653
10.86571 -0.0043299169
10.86671 -0.0032169755
10.86771 -0.0021084628
10.86871 -0.0010027958
10.86971 0.00010177105
10.87071 0.0012065653999999999
10.87171 0.0023122209
10.87271 0.0034187450999999995
10.87371 0.0045257711
10.87471 0.0056327721
10.87571 0.0067390989
10.87671 0.0078438927
10.87771 0.0089460431
10.87871 0.010044358
10.87971 0.01113796
10.88071 0.012226730000000002
10.88171 0.013311541
10.88271 0.014394053
10.88371 0.015476148
10.88471 0.016559199
10.88571 0.01764356
10.88671 0.018728513
10.88771 0.019812669999999998
10.88871 0.020894594
10.88971 0.0219733
10.89071 0.023048407
10.89171 0.024119944
10.89271 0.025188018
10.89371 0.026252642000000003
10.89471 0.027313811
10.89571 0.028371802
10.89671 0.029427372
10.89771 0.030481667
10.89871 0.031535767
10.89971 0.032590085000000005
10.90071 0.033643984
10.90171 0.034695884
10.90271 0.035743875
10.90371 0.036786549
10.90471 0.037823632
10.90571 0.038856047
10.90671 0.0398854
10.90771 0.040913172000000005
10.90871 0.041940066000000005
10.90971 0.042965854
10.91071 0.043989741
10.91171 0.045010974
10.91271 0.046029273999999995
10.91371 0.047044829
10.91471 0.048057872
10.91571 0.04906818500000001
10.91671 0.050074927
10.91771 0.051076961
10.91871 0.052073539999999995
10.91971 0.05306495
10.92071 0.054052623
10.92171 0.05503859700000001
10.92271 0.056024536
10.92371 0.057010836
10.92471 0.057996337999999995
10.92571 0.058978825000000006
10.92671 0.059956050000000004
10.92771 0.060926762
10.92871 0.061891158
10.92971 0.062850566
10.93071 0.06380656900000001
10.93171 0.064760161
10.93271 0.06571138500000001
10.93371 0.06665963400000001
10.93471 0.067604368
10.93571 0.068545673
10.93671 0.069484272
10.93771 0.070420955
10.93871 0.071355765
10.93971 0.072287524
10.94071 0.073214108
10.94171 0.074133405
10.94271 0.07504448899999999
10.94371 0.075948297
10.94471 0.076847395
10.94571 0.077744893
10.94671 0.078643032
10.94771 0.079542206
10.94871 0.080440909
10.94971 0.081336591
10.95071 0.082226883
10.95171 0.083110534
10.95271 0.08398756
10.95371 0.084858644
10.95471 0.085724314
10.95571 0.08658445399999999
10.95671 0.087438565
10.95771 0.088286487
10.95871 0.08912917699999999
10.95971 0.089968817
10.96071 0.090808055
10.96171 0.091648701
10.96271 0.092490588
10.96371 0.093331287
10.96471 0.094166904
10.96571 0.094993686
10.96671 0.095809536
10.96771 0.096614758
10.96871 0.09741163800000001
10.96971 0.09820321600000001
10.97071 0.098991906
10.97171 0.099778734
10.97271 0.10056352
10.97371 0.10134568000000001
10.97471 0.10212502000000001
10.97571 0.10290188000000002
10.97671 0.10367668
10.97771 0.10444898000000001
10.97871 0.10521695
10.97971 0.10597767999999999
10.98071 0.10672833999999999
10.98171 0.10746764
10.98271 0.10819667
10.98371 0.10891875000000001
10.98471 0.10963811000000001
10.98571 0.11035813000000001
10.98671 0.11107997
10.98771 0.11180230999999999
10.98871 0.11252218000000001
10.98971 0.11323652000000001
10.99071 0.11394328
10.99171 0.1146419
10.99271 0.11533275
10.99371 0.11601629000000001
10.99471 0.11669238000000001
10.99571 0.1173605
10.99671 0.11802048000000001
10.99771 0.11867337
10.99871 0.11932162
10.99971 0.11996836
11.00071 0.12061606
11.00171 0.12126516
11.00271 0.12191359
11.00371 0.12255748999999999
11.00471 0.12319275
11.00571 0.12381679
11.00671 0.12442932999999999
11.00771 0.12503228
11.00871 0.12562848
11.00971 0.12622032
11.01071 0.12680889
11.01171 0.12739408
11.01271 0.12797531
11.01371 0.12855239000000002
11.01471 0.1291258
11.01571 0.12969624
11.01671 0.13026367
11.01771 0.1308267
11.01871 0.13138275
11.01971 0.13192898
11.02071 0.13246377
11.02171 0.13298759
11.02271 0.13350307
11.02371 0.13401384
11.02471 0.134523
11.02571 0.13503184000000001
11.02671 0.13553947
11.02771 0.13604357
11.02871 0.13654170000000002
11.02971 0.13703235
11.03071 0.13751531
11.03171 0.13799116
11.03271 0.13846039
11.03371 0.13892279
11.03471 0.13937755000000002
11.03571 0.13982392
11.03671 0.14026216
11.03771 0.14069382
11.03871 0.14112128000000002
11.03971 0.14154664
11.04071 0.14197058999999998
11.04171 0.14239193
11.04271 0.14280805
11.04371 0.14321613
11.04471 0.1436145
11.04571 0.14400326
11.04671 0.14438401
11.04771 0.14475884
11.04871 0.14512923
11.04971 0.1454954
11.05071 0.14585657
11.05171 0.14621172000000002
11.05271 0.14656039
11.05371 0.14690303
11.05471 0.14724047999999998
11.05571 0.14757329
11.05671 0.147901
11.05771 0.1482222
11.05871 0.14853521
11.05971 0.14883901
11.06071 0.14913401
11.06171 0.14942191
11.06271 0.14970487
11.06371 0.1499844
11.06471 0.15026063
11.06571 0.15053222
11.06671 0.15079716999999998
11.06771 0.15105389
11.06871 0.15130195999999999
11.06971 0.15154216
11.07071 0.15177582
11.07171 0.15200406
11.07271 0.15222707000000002
11.07371 0.15244435
11.07471 0.1526552
11.07571 0.15285943
11.07671 0.15305761
11.07771 0.15325075999999999
11.07871 0.15343957
11.07971 0.15362379
11.08071 0.15380207
11.08171 0.15397256
11.08271 0.15413384000000002
11.08371 0.15428575
11.08471 0.15442952000000001
11.08571 0.15456718
11.08671 0.15470058
11.08771 0.15483049
11.08871 0.15495636000000002
11.08971 0.15507676
11.09071 0.1551902
11.09171 0.15529587
11.09271 0.15539378999999998
11.09371 0.15548441999999998
11.09471 0.15556811
11.09571 0.15564469
11.09671 0.15571362
11.09771 0.15577455
11.09871 0.15582791999999998
11.09971 0.15587510999999998
11.10071 0.15591802999999999
11.10171 0.15595820999999999
11.10271 0.15599591
11.10371 0.15602991
11.10471 0.15605788
11.10571 0.15607747
11.10671 0.15608725
11.10771 0.1560872
11.10871 0.15607846
11.10971 0.15606266000000002
11.11071 0.15604098
11.11171 0.15601392
11.11271 0.15598144
11.11371 0.15594347
11.11471 0.1559003
11.11571 0.1558526
11.11671 0.15580081
11.11771 0.15574459000000002
11.11871 0.15568247000000002
11.11971 0.15561227
11.12071 0.15553199
11.12171 0.15544076
11.12271 0.15533946
11.12371 0.15523033
11.12471 0.15511613
11.12571 0.15499891
11.12671 0.15487934
11.12771 0.15475667
11.12871 0.15462943
11.12971 0.15449619
11.13071 0.15435618
11.13171 0.15420917
11.13271 0.15405503
11.13371 0.15389322
11.13471 0.15372280000000002
11.13571 0.15354289
11.13671 0.15335344
11.13771 0.15315573
11.13871 0.15295221
11.13971 0.15274561
11.14071 0.15253777000000002
11.14171 0.15232879
11.14271 0.15211692
11.14371 0.15189941
11.14471 0.15167368
11.14571 0.15143832000000002
11.14671 0.15119344
11.14771 0.15094015
11.14871 0.15067968
11.14971 0.15041278
11.15071 0.15013956
11.15171 0.14985997
11.15271 0.14957439
11.15371 0.14928393
11.15471 0.14899004999999998
11.15571 0.14869367
11.15671 0.14839437
11.15771 0.14809022
11.15871 0.1477784
11.15971 0.14745638
11.16071 0.14712315
11.16171 0.14677964000000002
11.16271 0.14642836
11.16371 0.14607213
11.16471 0.1457129
11.16571 0.14535112
11.16671 0.1449859
11.16771 0.14461589
11.16871 0.14424017
11.16971 0.14385858999999998
11.17071 0.14347151
11.17171 0.14307899
11.17271 0.14268029000000002
11.17371 0.14227391
11.17471 0.14185836
11.17571 0.14143313999999998
11.17671 0.1409994
11.17771 0.14055972
11.17871 0.14011706
11.17971 0.13967338999999998
11.18071 0.13922878
11.18171 0.13878137999999998
11.18271 0.13832838
11.18371 0.13786734
11.18471 0.13739723
11.18571 0.1369186
11.18671 0.13643286999999998
11.18771 0.13594131
11.18871 0.13544435
11.18971 0.13494150000000002
11.19071 0.13443217999999998
11.19171 0.13391640999999999
11.19271 0.13339531
11.19371 0.13287062000000002
11.19471 0.13234366
11.19571 0.13181445
11.19671 0.13128130999999998
11.19771 0.13074157
11.19871 0.1301928
11.19971 0.12963408
11.20071 0.12906652
11.20171 0.12849264999999999
11.20271 0.12791518999999998
11.20371 0.12733573
11.20471 0.12675413
11.20571 0.12616889
11.20671 0.12557819
11.20771 0.12498094000000001
11.20871 0.12437729
11.20971 0.12376816
11.21071 0.12315438
11.21171 0.12253588
11.21271 0.12191157
11.21371 0.12128007
11.21471 0.12064071999999999
11.21571 0.11999433999999999
11.21671 0.11934306000000001
11.21771 0.1186894
11.21871 0.1180349
11.21971 0.11737925
11.22071 0.11672031
11.22171 0.11605512
11.22271 0.1153814
11.22371 0.11469852
11.22471 0.11400769
11.22571 0.11331113
11.22671 0.11261082000000001
11.22771 0.11190758
11.22871 0.11120093
11.22971 0.11048978999999999
11.23071 0.10977348
11.23171 0.10905225
11.23271 0.10832717
11.23371 0.10759925
11.23471 0.10686851
11.23571 0.10613363
11.23671 0.10539242
11.23771 0.10464301
11.23871 0.10388496000000001
11.23971 0.10311975
11.24071 0.10235017
11.24171 0.10157909
11.24271 0.10080801
11.24371 0.1000365
11.24471 0.09926250199999999
11.24571 0.098483486
11.24671 0.097697694
11.24771 0.09690481199999999
11.24871 0.096105755
11.24971 0.095301785
11.25071 0.094493607
11.25171 0.093680999
11.25271 0.092863204
11.25371 0.092039787
11.25471 0.091211335
11.25571 0.090379483
11.25671 0.089546153
11.25771 0.088712439
11.25871 0.087877794
11.25971 0.087040063
11.26071 0.08619640099999999
11.26171 0.085344625
11.26271 0.084484275
11.26371 0.083616824
11.26471 0.082744885
11.26571 0.081870967
11.26671 0.080996368
11.26771 0.08012085499999999
11.26871 0.079243165
11.26971 0.078361947
11.27071 0.077476539
11.27171 0.076587143
11.27271 0.07569429
11.27371 0.074798113
11.27471 0.073897903
11.27571 0.072992325
11.27671 0.072080229
11.27771 0.071161526
11.27871 0.070237624
11.27971 0.069310988
11.28071 0.068384077
11.28171 0.067458162
11.28271 0.066532678
11.28371 0.065605488
11.28471 0.064673892
11.28571 0.063735846
11.28671 0.062790781
11.28771 0.061839597999999996
11.28871 0.060883985
11.28971 0.059925474
11.29071 0.058964803
11.29171 0.058001943
11.29271 0.057036581
11.29371 0.056068720999999995
11.29471 0.055098918000000004
11.29571 0.054127962
11.29671 0.053156196
11.29771 0.052182953
11.29871 0.051206513
11.29971 0.050224736
11.30071 0.049236056
11.30171 0.048240346999999996
11.30271 0.047239117
11.30371 0.046234945
11.30471 0.045230394
11.30571 0.044226978
11.30671 0.043224665999999995
11.30771 0.042222131999999996
11.30871 0.041217546
11.30971 0.040209416
11.31071 0.039197074
11.31171 0.038180608
11.31271 0.037160414
11.31371 0.036136722
11.31471 0.035109470000000004
11.31571 0.034078568999999996
11.31671 0.033044349
11.31771 0.032007828
11.31871 0.030970533
11.31971 0.029933883
11.32071 0.028898445
11.32171 0.02786348
11.32271 0.02682707
11.32371 0.025786832
11.32471 0.024740884
11.32571 0.023688607
11.32671 0.02263084
11.32771 0.021569457
11.32871 0.020506573
11.32971 0.019443786999999997
11.33071 0.018381786
11.33171 0.017320419
11.33271 0.016259082
11.33371 0.015197111999999999
11.33471 0.014133958
11.33571 0.013069094
11.33671 0.012001836
11.33771 0.010931287000000001
11.33871 0.0098565572
11.33971 0.0087771979
11.34071 0.0076936223
11.34171 0.006607223600000001
11.34271 0.0055200559
11.34371 0.004434153
11.34471 0.0033507770999999997
11.34571 0.0022699212
11.34671 0.0011903077
11.34771 0.00010986774
11.34871 -0.0009735172199999999
11.34971 -0.0020613319
11.35071 -0.0031540610999999997
11.35171 -0.0042512282
11.35271 -0.0053517273
11.35371 -0.006454229200000001
11.35471 -0.007557489200000001
11.35571 -0.0086604763
11.35671 -0.0097623852
11.35771 -0.010862647000000001
11.35871 -0.011961038
11.35971 -0.013057847000000001
11.36071 -0.014154011
11.36171 -0.015251045999999999
11.36271 -0.016350723
11.36371 -0.017454549
11.36471 -0.018563240999999998
11.36571 -0.019676394
11.36671 -0.020792546000000002
11.36771 -0.021909598
11.36871 -0.023025458999999998
11.36971 -0.024138689
11.37071 -0.025248862
11.37171 -0.026356592
11.37271 -0.027463201
11.37371 -0.028570247
11.37471 -0.029679058999999997
11.37571 -0.030790467
11.37671 -0.031904754
11.37771 -0.033021736
11.37871 -0.034140903
11.37971 -0.0352615
11.38071 -0.036382553000000005
11.38171 -0.037502928
11.38271 -0.03862149
11.38371 -0.039737365999999996
11.38471 -0.040850291
11.38571 -0.041960845999999996
11.38671 -0.043070433
11.38771 -0.044180945
11.38871 -0.045294175
11.38971 -0.046411206
11.39071 -0.047532002999999996
11.39171 -0.048655422999999996
11.39271 -0.04977959900000001
11.39371 -0.050902594
11.39471 -0.052022992
11.39571 -0.053140230000000004
11.39671 -0.054254575
11.39771 -0.055366813
11.39871 -0.056477869
11.39971 -0.057588547000000004
11.40071 -0.058699497999999996
11.40171 -0.059811293999999994
11.40271 -0.060924498
11.40371 -0.062039569999999995
11.40471 -0.06315661
11.40571 -0.06427507
11.40671 -0.06539366399999999
11.40771 -0.066510634
11.40871 -0.067624322
11.40971 -0.068733806
11.41071 -0.06983932699999999
11.41171 -0.07094224
11.41271 -0.072044489
11.41371 -0.073147856
11.41471 -0.074253272
11.41571 -0.075360591
11.41671 -0.07646881300000001
11.41771 -0.07757665600000001
11.41871 -0.078683108
11.41971 -0.079787703
11.42071 -0.080890406
11.42171 -0.0819913
11.42271 -0.083090266
11.42371 -0.084187003
11.42471 -0.085281295
11.42571 -0.086373417
11.42671 -0.087464292
11.42771 -0.08855529000000001
11.42871 -0.08964762700000001
11.42971 -0.090741704
11.43071 -0.091836741
11.43171 -0.09293097
11.43271 -0.094022305
11.43371 -0.095109246
11.43471 -0.096191466
11.43571 -0.09726990199999999
11.43671 -0.098346197
11.43771 -0.099421921
11.43871 -0.10049792
11.43971 -0.10157416
11.44071 -0.10265001000000001
11.44171 -0.10372484000000001
11.44271 -0.10479840000000001
11.44371 -0.10587083000000001
11.44471 -0.10694229000000001
11.44571 -0.10801246
11.44671 -0.10908036
11.44771 -0.11014465
11.44871 -0.11120427
11.44971 -0.11225916
11.45071 -0.11331047
11.45171 -0.11436021000000002
11.45271 -0.11541037000000001
11.45371 -0.11646203
11.45471 -0.11751486
11.45571 -0.11856735000000002
11.45671 -0.1196175
11.45771 -0.12066377
11.45871 -0.12170569
11.45971 -0.12274376000000001
11.46071 -0.12377896
11.46171 -0.12481199000000001
11.46271 -0.12584295
11.46371 -0.12687144
11.46471 -0.12789711
11.46571 -0.12892011
11.46671 -0.12994132
11.46771 -0.13096188
11.46871 -0.13198251
11.46971 -0.13300286
11.47071 -0.13402149
11.47171 -0.13503636
11.47271 -0.13604582
11.47371 -0.13704939
11.47471 -0.13804801
11.47571 -0.13904358
11.47671 -0.14003804
11.47771 -0.14103244
11.47871 -0.14202658
11.47971 -0.14301932
11.48071 -0.14400932
11.48171 -0.14499571
11.48271 -0.14597847
11.48371 -0.14695805
11.48471 -0.14793485
11.48571 -0.14890871
11.48671 -0.14987887
11.48771 -0.15084448
11.48871 -0.15180525
11.48971 -0.15276193999999998
11.49071 -0.15371616
11.49171 -0.15466969
11.49271 -0.15562351
11.49371 -0.15657727
11.49471 -0.15752929
11.49571 -0.15847734
11.49671 -0.1594196
11.49771 -0.16035541
11.49871 -0.16128548
11.49971 -0.16221128
11.50071 -0.16313427
11.50171 -0.16405524
11.50271 -0.16497419
11.50371 -0.16589066
11.50471 -0.16680432
11.50571 -0.16771532
11.50671 -0.16862417
11.50771 -0.16953122
11.50871 -0.17043608999999998
11.50971 -0.17133754
11.51071 -0.17223379
11.51171 -0.17312336
11.51271 -0.17400581
11.51371 -0.17488212
11.51471 -0.17575432
11.51571 -0.17662457999999998
11.51671 -0.17749433
11.51771 -0.17836370000000001
11.51871 -0.17923162
11.51971 -0.18009647
11.52071 -0.18095686
11.52171 -0.18181208
11.52271 -0.18266215
11.52371 -0.18350737
11.52471 -0.18434792
11.52571 -0.18518368
11.52671 -0.1860144
11.52771 -0.18684019999999998
11.52871 -0.18766188
11.52971 -0.18848082
11.53071 -0.18929846
11.53171 -0.19011559
11.53271 -0.19093178
11.53371 -0.19174540999999998
11.53471 -0.19255425
11.53571 -0.19335629999999998
11.53671 -0.19415061
11.53771 -0.19493744
11.53871 -0.19571811
11.53971 -0.19649426
11.54071 -0.19726718
11.54171 -0.19803759999999998
11.54271 -0.19880566
11.54371 -0.19957124999999998
11.54471 -0.20033427999999998
11.54571 -0.20109464000000002
11.54671 -0.20185200999999997
11.54771 -0.20260564000000003
11.54871 -0.20335421
11.54971 -0.20409627000000002
11.55071 -0.20483073000000002
11.55171 -0.20555743999999998
11.55271 -0.20627736000000002
11.55371 -0.20699231
11.55471 -0.20770434999999998
11.55571 -0.20841496999999998
11.55671 -0.20912469
11.55771 -0.20983294
11.55871 -0.21053844000000002
11.55971 -0.21123972
11.56071 -0.21193558
11.56171 -0.21262523
11.56271 -0.21330823999999998
11.56371 -0.21398449
11.56471 -0.21465404
11.56571 -0.21531729
11.56671 -0.21597499
11.56771 -0.21662832999999998
11.56871 -0.21727867
11.56971 -0.21792715000000001
11.57071 -0.21857419
11.57171 -0.21921933999999998
11.57271 -0.21986128
11.57371 -0.22049833
11.57471 -0.2211289
11.57571 -0.22175204999999998
11.57671 -0.22236761
11.57771 -0.22297609000000002
11.57871 -0.22357844
11.57971 -0.2241757
11.58071 -0.22476884
11.58171 -0.22535860000000002
11.58271 -0.22594541999999998
11.58371 -0.2265295
11.58471 -0.22711053
11.58571 -0.22768783
11.58671 -0.22826029000000003
11.58771 -0.22882674999999997
11.58871 -0.22938621999999997
11.58971 -0.22993833
11.59071 -0.23048338
11.59171 -0.23102227
11.59271 -0.23155613
11.59371 -0.23208598
11.59471 -0.2326125
11.59571 -0.23313586000000003
11.59671 -0.23365584
11.59771 -0.23417198000000003
11.59871 -0.23468366999999998
11.59971 -0.23519022
11.60071 -0.23569089999999998
11.60171 -0.23618508
11.60271 -0.2366724
11.60371 -0.23715291
11.60471 -0.23762728
11.60571 -0.23809653000000003
11.60671 -0.23856176999999998
11.60771 -0.23902375
11.60871 -0.23948251999999998
11.60971 -0.23993742999999998
11.61071 -0.24038733
11.61171 -0.24083115
11.61271 -0.24126817
11.61371 -0.24169831999999997
11.61471 -0.24212195999999997
11.61571 -0.24253962999999998
11.61671 -0.24295181999999999
11.61771 -0.24335885000000002
11.61871 -0.24376103999999998
11.61971 -0.24415879000000001
11.62071 -0.24455257
11.62171 -0.24494280000000002
11.62271 -0.24532943000000001
11.62371 -0.24571181
11.62471 -0.24608865
11.62571 -0.24645848
11.62671 -0.24682032
11.62771 -0.24717413
11.62871 -0.24752090999999998
11.62971 -0.24786231
11.63071 -0.24819998000000001
11.63171 -0.24853484000000003
11.63271 -0.24886677999999998
11.63371 -0.24919487
11.63471 -0.24951787
11.63571 -0.2498348
11.63671 -0.25014516
11.63771 -0.25044894
11.63871 -0.25074615
11.63971 -0.25103666999999996
11.64071 -0.25132024000000003
11.64171 -0.25159682
11.64271 -0.25186704
11.64371 -0.25213226
11.64471 -0.25239426000000004
11.64571 -0.25265452
11.64671 -0.25291345
11.64771 -0.25316991
11.64871 -0.25342158000000004
11.64971 -0.25366577
11.65071 -0.25390051
11.65171 -0.25412526
11.65271 -0.25434094
11.65371 -0.25454939
11.65471 -0.25475253
11.65571 -0.25495163
11.65671 -0.25514713
11.65771 -0.25533908
11.65871 -0.25552749
11.65971 -0.25571256000000003
11.66071 -0.25589454
11.66171 -0.25607308
11.66271 -0.25624691
11.66371 -0.25641385
11.66471 -0.25657152
11.66571 -0.25671839
11.66671 -0.25685463999999997
11.66771 -0.25698233
11.66871 -0.25710468
11.66971 -0.25722485
11.67071 -0.25734464
11.67171 -0.25746399
11.67271 -0.25758126
11.67371 -0.25769416
11.67471 -0.25780073
11.67571 -0.25789998000000003
11.67671 -0.25799172000000004
11.67771 -0.25807603
11.67871 -0.25815275
11.67971 -0.25822136
11.68071 -0.25828155
11.68171 -0.25833382000000005
11.68271 -0.25837994000000003
11.68371 -0.25842255000000003
11.68471 -0.2584642
11.68571 -0.25850614
11.68671 -0.25854746
11.68771 -0.25858546
11.68871 -0.25861659
11.68971 -0.25863794
11.69071 -0.2586484
11.69171 -0.25864881
11.69271 -0.25864136
11.69371 -0.25862835
11.69471 -0.25861121
11.69571 -0.25859028
11.69671 -0.25856518
11.69771 -0.25853571
11.69871 -0.25850218
11.69971 -0.25846539
11.70071 -0.25842581
11.70171 -0.25838278000000003
11.70271 -0.25833438
11.70371 -0.25827792
11.70471 -0.25821119000000003
11.70571 -0.25813365
11.70671 -0.25804685
11.70771 -0.25795393
11.70871 -0.25785821
11.70971 -0.25776173
11.71071 -0.25766452
11.71171 -0.2575648
11.71271 -0.25746007
11.71371 -0.25734841
11.71471 -0.25722913000000003
11.71571 -0.25710277
11.71671 -0.25697020000000004
11.71771 -0.25683178
11.71871 -0.25668703
11.71971 -0.25653502
11.72071 -0.25637527
11.72171 -0.25620856000000003
11.72271 -0.25603683
11.72371 -0.25586251000000004
11.72471 -0.25568714000000003
11.72571 -0.25551049000000003
11.72671 -0.25533047
11.72771 -0.25514401
11.72871 -0.25494858
11.72971 -0.25474329
11.73071 -0.25452927000000003
11.73171 -0.25430894
11.73271 -0.25408468
11.73371 -0.25385767000000004
11.73471 -0.25362757
11.73571 -0.25339299000000004
11.73671 -0.25315268
11.73771 -0.25290626
11.73871 -0.25265435999999997
11.73971 -0.25239801
11.74071 -0.25213773
11.74171 -0.25187284000000004
11.74271 -0.25160171000000003
11.74371 -0.25132264
11.74471 -0.251035
11.74571 -0.25073984
11.74671 -0.25043953
11.74771 -0.25013663999999997
11.74871 -0.24983259
11.74971 -0.24952688
11.75071 -0.24921733
11.75171 -0.24890122
11.75271 -0.24857661
11.75371 -0.24824322000000001
11.75471 -0.24790235
11.75571 -0.24755598999999998
11.75671 -0.24720565
11.75771 -0.24685168
11.75871 -0.24649342999999999
11.75971 -0.24612998
11.76071 -0.24576098999999998
11.76171 -0.24538711
11.76271 -0.24500955
11.76371 -0.24462920000000002
11.76471 -0.24424575
11.76571 -0.24385753
11.76671 -0.24346223
11.76771 -0.24305803
11.76871 -0.24264471
11.76971 -0.24222385
11.77071 -0.24179812
11.77171 -0.24137009999999998
11.77271 -0.24094104
11.77371 -0.24051039999999999
11.77471 -0.24007631
11.77571 -0.23963673
11.77671 -0.23919038999999997
11.77771 -0.23873721
11.77871 -0.23827797
11.77971 -0.23781352
11.78071 -0.23734409
11.78171 -0.23686915999999997
11.78271 -0.23638799
11.78371 -0.23590042
11.78471 -0.23540733
11.78571 -0.23491047
11.78671 -0.23441161
11.78771 -0.23391151000000002
11.78871 -0.23340939
11.78971 -0.23290308
11.79071 -0.23239000999999998
11.79171 -0.2318684
11.79271 -0.23133804
11.79371 -0.23080029
11.79471 -0.23025731
11.79571 -0.22971102
11.79671 -0.22916228
11.79771 -0.22861082
11.79871 -0.22805578
11.79971 -0.2274964
11.80071 -0.22693251
11.80171 -0.22636438
11.80271 -0.22579231
11.80371 -0.22521601
11.80471 -0.22463447000000003
11.80571 -0.22404639
11.80671 -0.22345097000000003
11.80771 -0.22284857
11.80871 -0.22224074000000002
11.80971 -0.22162969999999999
11.81071 -0.22101726
11.81171 -0.22040403
11.81271 -0.21978908
11.81371 -0.21917042
11.81471 -0.21854588000000003
11.81571 -0.21791402
11.81671 -0.2172746
11.81771 -0.21662832999999998
11.81871 -0.21597638000000002
11.81971 -0.21531978000000002
11.82071 -0.21465907
11.82171 -0.21399457000000002
11.82271 -0.21332665
11.82371 -0.21265598
11.82471 -0.21198334
11.82571 -0.21130913
11.82671 -0.21063287
11.82771 -0.20995308
11.82871 -0.20926757999999998
11.82971 -0.20857439
11.83071 -0.20787262
11.83171 -0.20716278999999999
11.83271 -0.20644672
11.83371 -0.20572681
11.83471 -0.20500515
11.83571 -0.20428284000000002
11.83671 -0.20355992
11.83771 -0.20283565
11.83871 -0.20210892
11.83971 -0.20137866999999998
11.84071 -0.20064396999999998
11.84171 -0.19990390000000002
11.84271 -0.19915744
11.84371 -0.19840375
11.84471 -0.19764246
11.84571 -0.19687412
11.84671 -0.19610028000000002
11.84771 -0.19532328
11.84871 -0.1945454
11.84971 -0.1937681
11.85071 -0.19299147
11.85171 -0.19221423
11.85271 -0.19143426
11.85371 -0.19064934
11.85471 -0.18985783
11.85571 -0.18905897
11.85671 -0.18825287000000002
11.85771 -0.18744012
11.85871 -0.18662169
11.85971 -0.18579868
11.86071 -0.18497246
11.86171 -0.18414452
11.86271 -0.18331632
11.86371 -0.18248874
11.86471 -0.18166163
11.86571 -0.18083369000000002
11.86671 -0.18000265999999998
11.86771 -0.17916601999999998
11.86871 -0.17832184
11.86971 -0.17746938
11.87071 -0.17660928
11.87171 -0.17574318
11.87271 -0.17487307
11.87371 -0.17400072
11.87471 -0.17312733
11.87571 -0.17225348000000001
11.87671 -0.17137933
11.87771 -0.17050467
11.87871 -0.16962897
11.87971 -0.16875116
11.88071 -0.16786963
11.88171 -0.16698252
11.88271 -0.16608825
11.88371 -0.16518614
11.88471 -0.16427682
11.88571 -0.16336214
11.88671 -0.16244459
11.88771 -0.16152641
11.88871 -0.16060893999999998
11.88971 -0.15969226
11.89071 -0.15877546
11.89171 -0.15785713
11.89271 -0.15693594
11.89371 -0.15601093
11.89471 -0.15508144999999998
11.89571 -0.15414699
11.89671 -0.15320709000000002
11.89771 -0.15226146000000002
11.89871 -0.1513103
11.89971 -0.15035461
11.90071 -0.14939609
11.90171 -0.14843668000000002
11.90271 -0.14747789
11.90371 -0.1465201
11.90471 -0.14556244
11.90571 -0.14460306
11.90671 -0.14363996
11.90771 -0.14267178
11.90871 -0.14169818
11.90971 -0.14071973000000002
11.91071 -0.13973744
11.91171 -0.13875219
11.91271 -0.13776439999999998
11.91371 -0.13677414999999998
11.91471 -0.13578152999999998
11.91571 -0.13478692
11.91671 -0.13379097
11.91771 -0.13279427
11.91871 -0.13179684
11.91971 -0.13079782
11.92071 -0.12979575
11.92171 -0.12878909
11.92271 -0.127777
11.92371 -0.12675977000000002
11.92471 -0.12573874999999998
11.92571 -0.12471572000000002
11.92671 -0.12369213000000001
11.92771 -0.12266845
11.92871 -0.12164420000000001
11.92971 -0.12061836
11.93071 -0.11959004000000001
11.93171 -0.11855894
11.93271 -0.11752533999999999
11.93371 -0.11648972
11.93471 -0.11545222999999999
11.93571 -0.11441245
11.93671 -0.11336958999999999
11.93771 -0.11232302999999999
11.93871 -0.11127279999999999
11.93971 -0.11021977000000001
11.94071 -0.10916529999999999
11.94171 -0.10811056
11.94271 -0.10705589
11.94371 -0.10600061999999999
11.94471 -0.10494342
11.94571 -0.10388299000000001
11.94671 -0.1028188
11.94771 -0.10175129000000001
11.94871 -0.10068152999999999
11.94971 -0.09961064199999999
11.95071 -0.098539097
11.95171 -0.097466557
11.95271 -0.096392148
11.95371 -0.09531508
11.95471 -0.094235159
11.95571 -0.09315291
11.95671 -0.092069228
11.95771 -0.090984796
11.95871 -0.089899643
11.95971 -0.088813144
11.96071 -0.087724469
11.96171 -0.086633151
11.96271 -0.085539476
11.96371 -0.084444397
11.96471 -0.08334899300000001
11.96571 -0.082253799
11.96671 -0.081158412
11.96771 -0.08006162800000001
11.96871 -0.078962027
11.96971 -0.077858689
11.97071 -0.076751673
11.97171 -0.075641944
11.97271 -0.07453088199999999
11.97371 -0.07341961000000001
11.97471 -0.072308548
11.97571 -0.071197446
11.97671 -0.07008574299999999
11.97771 -0.068973051
11.97871 -0.06785938700000001
11.97971 -0.066745043
11.98071 -0.065630156
11.98171 -0.064514368
11.98271 -0.063396757
11.98371 -0.062276230999999994
11.98471 -0.061152101
11.98571 -0.060024596
11.98671 -0.058894890000000005
11.98771 -0.057764706
11.98871 -0.056635582999999996
11.98971 -0.055508246000000004
11.99071 -0.054382387000000004
11.99171 -0.053256896000000005
11.99271 -0.05213042600000001
11.99371 -0.051001954
11.99471 -0.049871048999999994
11.99571 -0.048737758
11.99671 -0.047602315
11.99771 -0.046464894
11.99871 -0.045325578
11.99971 -0.044184588000000004
12.00071 -0.043042537
12.00171 -0.041900488
12.00271 -0.040759682
12.00371 -0.039621032
12.00471 -0.038484624
12.00571 -0.037349539
12.00671 -0.036214117
12.00771 -0.035076553
12.00871 -0.033935558000000005
12.00971 -0.032790782
12.01071 -0.031642811
12.01171 -0.030492822
12.01271 -0.029342112
12.01371 -0.028191728
12.01471 -0.027042365
12.01571 -0.025894432000000002
12.01671 -0.024748163
12.01771 -0.023603604
12.01871 -0.022460452
12.01971 -0.021317897000000002
12.02071 -0.020174628
12.02171 -0.019029130999999998
12.02271 -0.017880178
12.02371 -0.016727336000000002
12.02471 -0.015571207
12.02571 -0.014413279000000001
12.02671 -0.013255436
12.02771 -0.012099341
12.02871 -0.010945983
12.02971 -0.009795522800000001
12.03071 -0.0086474494
12.03171 -0.0075008822000000005
12.03271 -0.0063548308
12.03371 -0.0052083196
12.03471 -0.0040604074
12.03571 -0.0029102357
12.03671 -0.0017571954000000002
12.03771 -0.00060119596
12.03871 0.00055711266
12.03971 0.0017163429
12.04071 0.0028746912
12.04171 0.0040304985
12.04271 0.0051828156
12.04371 0.0063317166000000005
12.04471 0.0074782154
12.04571 0.008623831700000001
12.04671 0.0097700351
12.04771 0.010917823
12.04871 0.012067588
12.04971 0.013219248999999999
12.05071 0.014372481000000001
12.05171 0.015526843
12.05271 0.01668176
12.05371 0.017836425
12.05471 0.018989794
12.05571 0.020140794
12.05671 0.021288733
12.05771 0.022433694
12.05871 0.023576674
12.05971 0.024719317999999997
12.06071 0.025863317
12.06171 0.027009746
12.06271 0.02815864
12.06371 0.02930905
12.06471 0.030459501000000003
12.06571 0.031608628
12.06671 0.032755642
12.06771 0.033900415
12.06871 0.035043247
12.06971 0.036184478
12.07071 0.037324286
12.07171 0.038462752
12.07271 0.039600132999999996
12.07371 0.040737074000000005
12.07471 0.041874565
12.07571 0.043013523
12.07671 0.044154256
12.07771 0.045296105
12.07871 0.046437525
12.07971 0.047576675
12.08071 0.048712219
12.08171 0.049843942
12.08271 0.050972832999999995
12.08371 0.052100618
12.08471 0.05322895
12.08571 0.05435872
12.08671 0.05548981099999999
12.08771 0.056621380000000006
12.08871 0.057752460000000005
12.08971 0.058882450999999995
12.09071 0.060011243
12.09171 0.061138917
12.09271 0.062265334
12.09371 0.063389883
12.09471 0.06451169
12.09571 0.065630174
12.09671 0.066745601
12.09771 0.067859294
12.09871 0.068973203
12.09971 0.070089067
12.10071 0.071207539
12.10171 0.072327774
12.10271 0.07344774800000001
12.10371 0.074565143
12.10471 0.075678335
12.10571 0.076787017
12.10671 0.077892118
12.10771 0.078995153
12.10871 0.080097426
12.10971 0.081199512
12.11071 0.082301319
12.11171 0.083402568
12.11271 0.08450328
12.11371 0.08560395800000001
12.11471 0.08670520599999999
12.11571 0.0878071
12.11671 0.088908704
12.11771 0.090008142
12.11871 0.091103296
12.11971 0.092192803
12.12071 0.093276851
12.12171 0.09435723800000001
12.12271 0.095436675
12.12371 0.096517632
12.12471 0.097601314
12.12571 0.098687294
12.12671 0.09977392599999999
12.12771 0.10085923999999999
12.12871 0.10194188000000001
12.12971 0.10302141000000001
12.13071 0.10409810000000001
12.13171 0.10517231
12.13271 0.10624396000000001
12.13371 0.10731255
12.13471 0.10837761000000001
12.13571 0.10943937
12.13671 0.11049904
12.13771 0.11155857999999999
12.13871 0.11261977000000001
12.13971 0.11368329
12.14071 0.11474810999999999
12.14171 0.11581189
12.14271 0.11687186
12.14371 0.11792606000000001
12.14471 0.11897419
12.14571 0.12001763
12.14671 0.12105865
12.14771 0.12209936
12.14871 0.12314088000000001
12.14971 0.12418317
12.15071 0.12522545999999998
12.15171 0.12626696999999998
12.15271 0.12730737
12.15371 0.12834674999999998
12.15471 0.12938508
12.15571 0.13042171
12.15671 0.13145526000000002
12.15771 0.13248405
12.15871 0.13350701
12.15971 0.13452441
12.16071 0.13553806
12.16171 0.1365507
12.16271 0.13756485000000002
12.16371 0.13858173000000001
12.16471 0.13960071
12.16571 0.14061972
12.16671 0.14163612
12.16771 0.14264791000000002
12.16871 0.14365433
12.16971 0.14465589
12.17071 0.14565372
12.17171 0.14664892
12.17271 0.1476421
12.17371 0.14863351
12.17471 0.14962339
12.17571 0.15061242
12.17671 0.15160162000000002
12.17771 0.15259186
12.17871 0.15358314
12.17971 0.15457418
12.18071 0.15556263
12.18171 0.15654583
12.18271 0.15752191999999998
12.18371 0.15849071
12.18471 0.15945376
12.18571 0.16041384
12.18671 0.16137375
12.18771 0.16233538
12.18871 0.16329914
12.18971 0.16426415
12.19071 0.16522894000000002
12.19171 0.16619201
12.19271 0.16715226
12.19371 0.16810896
12.19471 0.16906149
12.19571 0.17000913
12.19671 0.17095131
12.19771 0.17188796
12.19871 0.17281994
12.19971 0.17374919
12.20071 0.17467822
12.20171 0.17560928
12.20271 0.1765434
12.20371 0.17747997000000001
12.20471 0.17841680000000001
12.20571 0.17935093000000002
12.20671 0.18027968
12.20771 0.18120146
12.20871 0.18211608999999998
12.20971 0.18302462
12.21071 0.18392872000000002
12.21171 0.18483013
12.21271 0.18573025999999998
12.21371 0.18663021000000002
12.21471 0.18753076000000002
12.21571 0.18843245
12.21671 0.18933532
12.21771 0.19023874999999998
12.21871 0.19114123
12.21971 0.19204061
12.22071 0.19293459
12.22171 0.19382149
12.22271 0.19470088
12.22371 0.19557381
12.22471 0.19644245
12.22571 0.19730944
12.22671 0.19817704
12.22771 0.19904645
12.22871 0.19991766
12.22971 0.20078963
12.23071 0.20166081
12.23171 0.20252947999999998
12.23271 0.20339416999999999
12.23371 0.20425378
12.23471 0.20510766
12.23571 0.20595565
12.23671 0.20679817999999997
12.23771 0.2076363
12.23871 0.20847159999999998
12.23971 0.20930588
12.24071 0.21014074000000002
12.24171 0.21097704
12.24271 0.2118147
12.24371 0.21265259
12.24471 0.21348889000000001
12.24571 0.21432161
12.24671 0.21514914
12.24771 0.21597063
12.24871 0.21678617
12.24971 0.21759663
12.25071 0.21840333999999997
12.25171 0.21920772
12.25271 0.22001103
12.25371 0.22081407000000003
12.25471 0.22161703
12.25571 0.22241961999999998
12.25671 0.22322107
12.25771 0.22402031
12.25871 0.22481624
12.25971 0.22560791
12.26071 0.22639481
12.26171 0.22717686
12.26271 0.22795458999999998
12.26371 0.22872887
12.26471 0.22950082
12.26571 0.23027149
12.26671 0.23104162
12.26771 0.23181147
12.26871 0.23258074999999998
12.26971 0.23334855
12.27071 0.23411373000000002
12.27171 0.23487507999999999
12.27271 0.23563177999999999
12.27371 0.23638364
12.27471 0.2371311
12.27571 0.23787508000000002
12.27671 0.23861669000000002
12.27771 0.23935682
12.27871 0.24009588999999998
12.27971 0.24083385000000002
12.28071 0.24157017
12.28171 0.24230417
12.28271 0.24303523999999999
12.28371 0.24376286
12.28471 0.24448672999999999
12.28571 0.24520669
12.28671 0.24592273
12.28771 0.24663515
12.28871 0.24734451
12.28971 0.24805169000000002
12.29071 0.24875773
12.29171 0.24946338999999998
12.29271 0.25016887
12.29371 0.25087357
12.29471 0.25157621
12.29571 0.25227515
12.29671 0.25296903
12.29771 0.25365725
12.29871 0.25434017000000003
12.29971 0.25501892
12.30071 0.25569494
12.30171 0.25636954
12.30271 0.25704349
12.30371 0.25771705
12.30471 0.25838995
12.30571 0.25906178999999996
12.30671 0.25973199
12.30771 0.26039984
12.30871 0.26106446
12.30971 0.26172476
12.31071 0.26237969
12.31171 0.26302871
12.31271 0.26367208999999997
12.31371 0.26431114
12.31471 0.26494788
12.31571 0.26558444
12.31671 0.26622228
12.31771 0.26686171
12.31871 0.26750173
12.31971 0.26814055000000003
12.32071 0.26877611
12.32171 0.26940682
12.32271 0.27003188
12.32371 0.27065126
12.32471 0.27126543999999997
12.32571 0.27187516
12.32671 0.27248121000000003
12.32771 0.27308457
12.32871 0.27368641
12.32971 0.27428803
12.33071 0.2748905
12.33171 0.27549425
12.33271 0.27609863
12.33371 0.27670192
12.33471 0.27730172000000003
12.33571 0.27789574
12.33671 0.27848263
12.33771 0.2790624
12.33871 0.2796364
12.33971 0.28020672
12.34071 0.28077546000000003
12.34171 0.28134407
12.34271 0.28191318000000004
12.34371 0.28248262
12.34471 0.28305179
12.34571 0.28361997
12.34671 0.28418633
12.34771 0.28474994
12.34871 0.28530962
12.34971 0.28586416000000003
12.35071 0.28641263
12.35171 0.2869549
12.35271 0.28749183
12.35371 0.28802531000000003
12.35471 0.28855763
12.35571 0.28909075
12.35671 0.28962551
12.35771 0.29016144
12.35871 0.29069695
12.35971 0.29123004
12.36071 0.29175894
12.36171 0.29228267
12.36271 0.29280114
12.36371 0.29331481
12.36471 0.29382445
12.36571 0.29433081
12.36671 0.29483461
12.36771 0.29533661
12.36871 0.29583762
12.36971 0.29633839
12.37071 0.29683930000000003
12.37171 0.29733998
12.37271 0.29783926
12.37371 0.29833533
12.37471 0.29882637
12.37571 0.29931124000000003
12.37671 0.29978987
12.37771 0.3002634
12.37871 0.30073365
12.37971 0.30120250000000004
12.38071 0.30167128
12.38171 0.30214041
12.38271 0.3026095
12.38371 0.30307763
12.38471 0.30354378
12.38571 0.30400709
12.38671 0.30446684
12.38771 0.30492248
12.38871 0.30537364
12.38971 0.30582016
12.39071 0.30626233
12.39171 0.30670098
12.39271 0.30713746999999997
12.39371 0.30757324
12.39471 0.30800935
12.39571 0.30844603
12.39671 0.30888249
12.39771 0.30931716
12.39871 0.30974823
12.39971 0.31017421
12.40071 0.31059447
12.40171 0.31100933000000003
12.40271 0.31141986
12.40371 0.31182747
12.40471 0.31223345999999996
12.40571 0.31263882
12.40671 0.31304404
12.40771 0.31344916
12.40871 0.31385382
12.40971 0.31425725
12.41071 0.31465825
12.41171 0.31505544
12.41271 0.31544748
12.41371 0.31583349
12.41471 0.3162134
12.41571 0.31658811000000003
12.41671 0.31695935999999997
12.41771 0.31732924
12.41871 0.3176996
12.41971 0.31807153
12.42071 0.31844502999999996
12.42171 0.31881912
12.42271 0.31919207
12.42371 0.31956189999999995
12.42471 0.31992686000000004
12.42571 0.32028577
12.42671 0.3206382
12.42771 0.32098452
12.42871 0.32132582000000004
12.42971 0.32166378
12.43071 0.32200026
12.43171 0.32233708
12.43271 0.32267543000000004
12.43371 0.32301561
12.43471 0.32335686999999996
12.43571 0.32369748
12.43671 0.32403518000000003
12.43771 0.32436771
12.43871 0.32469344
12.43971 0.32501168999999996
12.44071 0.32532299000000003
12.44171 0.32562881
12.44271 0.32593128
12.44371 0.32623268
12.44471 0.32653487000000003
12.44571 0.32683904
12.44671 0.32714532999999996
12.44771 0.3274529
12.44871 0.32776
12.44971 0.32806438
12.45071 0.32836373
12.45171 0.32865624
12.45271 0.32894108
12.45371 0.32921857
12.45471 0.32949019
12.45571 0.32975816
12.45671 0.33002488999999996
12.45771 0.3302925
12.45871 0.33056220999999997
12.45971 0.33083421
12.46071 0.33110757
12.46171 0.33138054
12.46271 0.33165088
12.46371 0.33191633
12.46471 0.33217515000000003
12.46571 0.3324264
12.46671 0.33267026
12.46771 0.33290798
12.46871 0.33314162999999997
12.46971 0.33337362
12.47071 0.33360617000000004
12.47171 0.33384068
12.47271 0.33407742
12.47371 0.33431547
12.47471 0.33455295
12.47571 0.33478758
12.47671 0.33501713
12.47771 0.33524001000000003
12.47871 0.33545555
12.47971 0.33566405
12.48071 0.3358667
12.48171 0.33606535
12.48271 0.33626202
12.48371 0.33645867
12.48471 0.33665660000000003
12.48571 0.3368563
12.48671 0.33705719
12.48771 0.33725777
12.48871 0.33745596
12.48971 0.33764956
12.49071 0.33783687
12.49171 0.33801706
12.49271 0.33819044
12.49371 0.33835826999999996
12.49471 0.33852239
12.49571 0.33868474
12.49671 0.33884686
12.49771 0.33900961
12.49871 0.33917301
12.49971 0.3393363
12.50071 0.33949816
12.50171 0.33965703999999997
12.50271 0.33981141
12.50371 0.33996007
12.50471 0.34010245
12.50571 0.3402387
12.50671 0.34036976
12.50771 0.34049712000000004
12.50871 0.34062245
12.50971 0.3407472
12.51071 0.34087221
12.51171 0.34099743000000005
12.51271 0.34112199
12.51371 0.34124448
12.51471 0.34136325
12.51571 0.34147697
12.51671 0.34158486
12.51771 0.34168691
12.51871 0.34178377000000004
12.51971 0.34187660000000003
12.52071 0.34196667999999997
12.52171 0.3420552
12.52271 0.34214295
12.52371 0.3422302
12.52471 0.3423166
12.52571 0.3424013
12.52671 0.34248310000000004
12.52771 0.34256072
12.52871 0.34263313
12.52971 0.34269977
12.53071 0.34276072
12.53171 0.34281674
12.53271 0.34286904
12.53371 0.342919
12.53471 0.3429678
12.53571 0.34301609
12.53671 0.34306375
12.53771 0.34310999
12.53871 0.34315353
12.53971 0.34319289999999997
12.54071 0.34322685
12.54171 0.3432547
12.54271 0.34327647
12.54371 0.34329284000000004
12.54471 0.34330497
12.54571 0.34331421
12.54671 0.3433218
12.54771 0.34332857
12.54871 0.34333477
12.54971 0.34333998
12.55071 0.34334329
12.55171 0.34334343
12.55271 0.34333901
12.55371 0.34332881
12.55471 0.34331209
12.55571 0.34328881
12.55671 0.3432597
12.55771 0.34322615
12.55871 0.3431899
12.55971 0.34315255
12.56071 0.34311514
12.56171 0.34307779
12.56271 0.34303965999999997
12.56371 0.34299914
12.56471 0.34295434999999996
12.56571 0.34290364
12.56671 0.34284596
12.56771 0.3427811
12.56871 0.34270959
12.56971 0.34263256999999997
12.57071 0.3425515
12.57171 0.34246785
12.57271 0.34238286
12.57371 0.34229744
12.57471 0.34221183
12.57571 0.34212551999999996
12.57671 0.34203718
12.57771 0.34194483999999997
12.57871 0.34184642
12.57971 0.34174023
12.58071 0.34162551
12.58171 0.34150276
12.58271 0.34137361
12.58371 0.34124041
12.58471 0.34110544
12.58571 0.34097035000000003
12.58671 0.34083573
12.58771 0.34070112999999996
12.58871 0.34056525
12.58971 0.34042641
12.59071 0.34028289
12.59171 0.34013318
12.59271 0.33997614
12.59371 0.33981113
12.59471 0.33963821
12.59571 0.33945822999999997
12.59671 0.33927287
12.59771 0.33908435
12.59871 0.3388949
12.59971 0.33870602
12.60071 0.33851803999999996
12.60171 0.33832978999999996
12.60271 0.33813899000000003
12.60371 0.33794285
12.60471 0.33773901
12.60571 0.33752615999999996
12.60671 0.33730424
12.60771 0.33707437
12.60871 0.33683826
12.60971 0.33659774000000003
12.61071 0.33635441
12.61171 0.3361095
12.61271 0.33586374
12.61371 0.33561743
12.61471 0.33537019
12.61571 0.33512088
12.61671 0.33486758
12.61771 0.33460797
12.61871 0.33433994
12.61971 0.33406223999999995
12.62071 0.33377516
12.62171 0.33348039999999995
12.62271 0.33318063000000003
12.62371 0.33287859999999997
12.62471 0.33257622
12.62571 0.33227403
12.62671 0.33197126
12.62771 0.33166616
12.62871 0.33135675000000003
12.62971 0.33104129
12.63071 0.33071856
12.63171 0.33038785
12.63271 0.33004885
12.63371 0.32970173999999997
12.63471 0.32934726000000003
12.63571 0.32898679
12.63671 0.32862232
12.63771 0.328256
12.63871 0.32788945999999997
12.63971 0.3275231
12.64071 0.32715579
12.64171 0.32678507
12.64271 0.326408
12.64371 0.32602209000000004
12.64471 0.32562607000000005
12.64571 0.32522028999999997
12.64671 0.32480629
12.64771 0.32438622
12.64871 0.32396209
12.64971 0.32353529
12.65071 0.32310653
12.65171 0.32267596
12.65271 0.32224334
12.65371 0.32180806
12.65471 0.32136904
12.65571 0.32092461
12.65671 0.32047282
12.65771 0.32001187
12.65871 0.31954083
12.65971 0.31906015
12.66071 0.31857172
12.66171 0.3180783
12.66271 0.31758263000000003
12.66371 0.31708642
12.66471 0.31658980999999997
12.66571 0.31609146
12.66671 0.31558916
12.66771 0.31508054
12.66871 0.31456393
12.66971 0.31403848
12.67071 0.31350411
12.67171 0.31296124000000003
12.67271 0.31241061999999997
12.67371 0.3118532
12.67471 0.31129033
12.67571 0.31072365
12.67671 0.31015472
12.67771 0.30958462
12.67871 0.30901320000000004
12.67971 0.30843899999999996
12.68071 0.30785943
12.68171 0.30727165
12.68271 0.30667356
12.68371 0.30606447000000003
12.68471 0.30544541999999997
12.68571 0.30481857
12.68671 0.30418651
12.68771 0.3035513
12.68871 0.30291404
12.68971 0.30227483
12.69071 0.30163298
12.69171 0.30098748
12.69271 0.30033712
12.69371 0.29968047
12.69471 0.29901601
12.69571 0.29834223
12.69671 0.29765805
12.69771 0.29696332999999997
12.69871 0.29625927999999996
12.69971 0.29554826
12.70071 0.29483316
12.70171 0.29411649
12.70271 0.29339939
12.70371 0.29268134
12.70471 0.29196031
12.70571 0.29123356
12.70671 0.29049858
12.70771 0.28975378
12.70871 0.28899868
12.70971 0.28823377
12.71071 0.28746002
12.71171 0.28667869
12.71271 0.28589106999999997
12.71371 0.28509861
12.71471 0.28430272
12.71571 0.28350458
12.71671 0.28270457
12.71771 0.28190194
12.71871 0.28109474
12.71971 0.28028027
12.72071 0.27945596
12.72171 0.27862019000000005
12.72271 0.27777301
12.72371 0.27691603000000004
12.72471 0.27605176
12.72571 0.27518276999999997
12.72671 0.2743108
12.72771 0.27343645
12.72871 0.27255925999999997
12.72971 0.27167816
12.73071 0.27079184
12.73171 0.2698991
12.73271 0.2689987
12.73371 0.26808949
12.73471 0.26717050999999997
12.73571 0.26624124
12.73671 0.26530207
12.73771 0.26435447
12.73871 0.26340077
12.73971 0.26244342000000004
12.74071 0.26148406
12.74171 0.26052298
12.74271 0.25955888
12.74371 0.25858933
12.74471 0.25761175999999997
12.74571 0.25662435
12.74671 0.25562649
12.74771 0.25461873
12.74871 0.25360236999999997
12.74971 0.25257887
12.75071 0.25154944
12.75171 0.25051495
12.75271 0.24947609999999998
12.75371 0.24843342
12.75471 0.2473871
12.75571 0.24633675
12.75671 0.2452811
12.75771 0.24421811
12.75871 0.24314553
12.75971 0.24206166
12.76071 0.24096614000000002
12.76171 0.23986023999999997
12.76271 0.23874647
12.76371 0.23762764999999997
12.76471 0.23650602
12.76571 0.23538236999999998
12.76671 0.23425607999999998
12.76771 0.23312549999999999
12.76871 0.23198868
12.76971 0.23084397
12.77071 0.22969027000000003
12.77171 0.22852705
12.77271 0.22735407
12.77371 0.22617145
12.77471 0.22497973000000002
12.77571 0.22378011999999997
12.77671 0.22257452
12.77771 0.22136514999999998
12.77871 0.22015383
12.77971 0.21894114999999997
12.78071 0.21772613
12.78171 0.21650624
12.78271 0.21527822
12.78371 0.21403923000000002
12.78471 0.21278777000000001
12.78571 0.21152407999999998
12.78671 0.21024984000000002
12.78771 0.20896747999999998
12.78871 0.20767929999999998
12.78971 0.20638700000000001
12.79071 0.20509153
12.79171 0.20379319
12.79271 0.20249186
12.79371 0.20118692999999999
12.79471 0.19987726
12.79571 0.19856100000000002
12.79671 0.19723584000000002
12.79771 0.19589961000000003
12.79871 0.19455099
12.79971 0.19319028
12.80071 0.19181945
12.80171 0.19044160999999998
12.80271 0.18906005
12.80371 0.18767711
12.80471 0.18629344
12.80571 0.18490804
12.80671 0.1835187
12.80771 0.1821229
12.80871 0.18071852
12.80971 0.17930422
12.81071 0.17787938
12.81171 0.17644399
12.81271 0.17499847
12.81371 0.17354373
12.81471 0.17208130000000002
12.81571 0.17061327
12.81671 0.1691419
12.81771 0.16766902
12.81871 0.1661952
12.81971 0.16471945
12.82071 0.16323931
12.82171 0.16175165
12.82271 0.16025366000000002
12.82371 0.1587438
12.82471 0.15722216
12.82571 0.1556902
12.82671 0.15415014
12.82771 0.15260419
12.82871 0.15105403
12.82971 0.14950059999999998
12.83071 0.14794429
12.83171 0.14638500000000002
12.83271 0.14482220999999998
12.83371 0.14325492
12.83471 0.14168159
12.83571 0.14010028
12.83671 0.13850915
12.83771 0.13690708000000001
12.83871 0.1352942
12.83971 0.13367194
12.84071 0.13204275000000001
12.84171 0.13040922
12.84271 0.12877331
12.84371 0.12713572
12.84471 0.12549588
12.84571 0.12385231000000001
12.84671 0.12220320000000001
12.84771 0.12054702
12.84871 0.11888271
12.84971 0.11720974999999999
12.85071 0.11552804
12.85171 0.11383781
12.85271 0.11213963999999998
12.85371 0.11043457000000001
12.85471 0.10872395
12.85571 0.10700925000000001
12.85671 0.10529159
12.85771 0.10357131
12.85871 0.10184776000000001
12.85971 0.10011948
12.86071 0.098384661
12.86171 0.096641789
12.86271 0.094890152
12.86371 0.093129976
12.86471 0.091362267
12.86571 0.08958836599999999
12.86671 0.087809534
12.86771 0.086026674
12.86871 0.084240228
12.86971 0.08245024899999999
12.87071 0.080656447
12.87171 0.078858231
12.87271 0.077054731
12.87371 0.075244909
12.87471 0.073427759
12.87571 0.071602658
12.87671 0.069769612
12.87771 0.067929394
12.87871 0.06608335
12.87971 0.064233015
12.88071 0.06237960199999999
12.88171 0.060523656
12.88271 0.058664952000000006
12.88371 0.056802638999999995
12.88471 0.054935586999999994
12.88571 0.053062697
12.88671 0.051183131
12.88771 0.049296411000000005
12.88871 0.047402448
12.88971 0.045501563
12.89071 0.043594511
12.89171 0.041682427
12.89271 0.039766647
12.89371 0.037848363999999995
12.89471 0.035928233
12.89571 0.034006077
12.89671 0.032080861
12.89771 0.030150995
12.89871 0.028214851
12.89971 0.026271309
12.90071 0.02432008
12.90171 0.022361721
12.90271 0.020397367
12.90371 0.01842835
12.90471 0.016455888000000002
12.90571 0.014480921999999999
12.90671 0.012504085
12.90771 0.010525676999999999
12.90871 0.008545578
12.90971 0.0065630957
12.91071 0.0045769098999999995
12.91171 0.0025852534
12.91271 0.00058637352
12.91371 -0.001420851
12.91471 -0.0034363904000000002
12.91571 -0.0054589109
12.91671 -0.0074861206999999996
12.91771 -0.0095154988
12.91871 -0.011545108
12.91971 -0.013574144
12.92071 -0.015603019000000001
12.92171 -0.017633014
12.92271 -0.019665745000000002
12.92371 -0.021702703
12.92471 -0.023745064
12.92571 -0.025793698
12.92671 -0.027849231
12.92771 -0.029911953999999998
12.92871 -0.031981547
12.92971 -0.034056813
12.93071 -0.036135633
12.93171 -0.038215384
12.93271 -0.040293726
12.93371 -0.042369502
12.93471 -0.044443258
12.93571 -0.046517162
12.93671 -0.04859425
12.93771 -0.050677359
12.93871 -0.05276820200000001
12.93971 -0.054866954
12.94071 -0.056972506
12.94171 -0.059083097999999994
12.94271 -0.061196985
12.94371 -0.063312781
12.94471 -0.065429445
12.94571 -0.067546073
12.94671 -0.069661834
12.94771 -0.071776204
12.94871 -0.073889433
12.94971 -0.076002924
12.95071 -0.07811914
12.95171 -0.080240954
12.95271 -0.082370575
12.95371 -0.08450857099999999
12.95471 -0.0866535
12.95571 -0.088802353
12.95671 -0.09095165300000001
12.95771 -0.09309872999999999
12.95871 -0.09524253
12.95971 -0.09738369300000001
12.96071 -0.099523913
12.96171 -0.10166506
12.96271 -0.10380857
12.96371 -0.10595525
12.96471 -0.10810562
12.96571 -0.11026019000000001
12.96671 -0.11241955999999999
12.96771 -0.11458402000000001
12.96871 -0.11675289
12.96971 -0.1189243
12.97071 -0.12109539999999999
12.97171 -0.12326333
12.97271 -0.12542636000000001
12.97371 -0.12758481
12.97471 -0.12974108
12.97571 -0.13189871
12.97671 -0.13406103
12.97771 -0.1362299
12.97871 -0.13840516
12.97971 -0.14058504
12.98071 -0.14276708999999999
12.98171 -0.14494923
12.98271 -0.14713019
12.98371 -0.14930946
12.98471 -0.15148678999999998
12.98571 -0.15366179
12.98671 -0.15583399
12.98771 -0.15800338
12.98871 -0.16017098000000002
12.98971 -0.16233899
12.99071 -0.16451031
12.99171 -0.16668732
12.99271 -0.16887079000000002
12.99371 -0.17105923
12.99471 -0.17324936000000002
12.99571 -0.17543734
12.99671 -0.17762026
12.99771 -0.17979715
12.99871 -0.18196914
12.99971 -0.18413858
13.00071 -0.18630794
13.00171 -0.18847879
13.00271 -0.19065163
13.00371 -0.19282619
13.00471 -0.19500218
13.00571 -0.19717957
13.00671 -0.19935840000000002
13.00771 -0.20153823
13.00871 -0.20371768999999998
13.00971 -0.20589442000000002
13.01071 -0.20806594
13.01171 -0.21023080000000002
13.01271 -0.21238944
13.01371 -0.21454438
13.01471 -0.21669928
13.01571 -0.21885749999999998
13.01671 -0.22102076999999998
13.01771 -0.22318849999999998
13.01871 -0.22535824999999998
13.01971 -0.22752688
13.02071 -0.22969181
13.02171 -0.23185173
13.02271 -0.23400665
13.02371 -0.23615712
13.02471 -0.2383037
13.02571 -0.24044663000000002
13.02671 -0.24258614999999997
13.02771 -0.24472307000000001
13.02871 -0.24685902
13.02971 -0.24899617
13.03071 -0.25113625
13.03171 -0.25327955
13.03271 -0.25542437
13.03371 -0.25756734
13.03471 -0.25970467999999997
13.03571 -0.26183365999999997
13.03671 -0.2639537
13.03771 -0.26606643
13.03871 -0.26817487
13.03971 -0.27028203
13.04071 -0.27238983
13.04171 -0.27449867
13.04271 -0.27660793
13.04371 -0.27871656
13.04471 -0.28082381
13.04571 -0.28292921000000004
13.04671 -0.28503216
13.04771 -0.28713150000000004
13.04871 -0.28922542
13.04971 -0.29131202
13.05071 -0.29339031
13.05171 -0.29546095
13.05271 -0.29752632
13.05371 -0.29958973
13.05471 -0.30165415
13.05571 -0.30372085000000004
13.05671 -0.30578891999999996
13.05771 -0.30785576000000003
13.05871 -0.30991817
13.05971 -0.31197371
13.06071 -0.31402139
13.06171 -0.31606164
13.06271 -0.31809562
13.06371 -0.32012451000000003
13.06471 -0.32214897
13.06571 -0.32416934000000003
13.06671 -0.32618607
13.06771 -0.32820012000000004
13.06871 -0.33021274
13.06971 -0.33222476
13.07071 -0.33423593
13.07171 -0.3362444
13.07271 -0.33824721
13.07371 -0.34024138
13.07471 -0.34222512
13.07571 -0.34419869000000003
13.07671 -0.34616424
13.07771 -0.34812493
13.07871 -0.35008357
13.07971 -0.35204161
13.08071 -0.35399875999999997
13.08171 -0.35595365
13.08271 -0.35790456
13.08371 -0.35985016999999997
13.08471 -0.36178976
13.08571 -0.36372289
13.08671 -0.36564888
13.08771 -0.36756687
13.08871 -0.36947604
13.08971 -0.37137631000000004
13.09071 -0.37326894
13.09171 -0.37515638
13.09271 -0.3770414
13.09371 -0.37892601
13.09471 -0.38081034999999996
13.09571 -0.38269258
13.09671 -0.38456947
13.09771 -0.38643775
13.09871 -0.38829532
13.09971 -0.39014182999999997
13.10071 -0.39197848999999996
13.10171 -0.39380724
13.10271 -0.39562969
13.10371 -0.39744693999999997
13.10471 -0.39925938000000005
13.10571 -0.40106730999999995
13.10671 -0.40287119
13.10771 -0.40467158
13.10871 -0.40646861
13.10971 -0.40826132
13.11071 -0.41004755
13.11171 -0.41182451
13.11271 -0.41358974
13.11371 -0.41534238999999995
13.11471 -0.41708359
13.11571 -0.41881627000000005
13.11671 -0.42054378
13.11771 -0.42226878000000007
13.11871 -0.42399201
13.11971 -0.42571248000000006
13.12071 -0.42742802999999996
13.12171 -0.4291364
13.12271 -0.43083606
13.12371 -0.43252637
13.12471 -0.43420712000000006
13.12571 -0.43587814999999996
13.12671 -0.43753902
13.12771 -0.43918956
13.12871 -0.44083023
13.12971 -0.4424626
13.13071 -0.4440892
13.13171 -0.44571259
13.13271 -0.44733426000000004
13.13371 -0.44895364
13.13471 -0.45056818000000004
13.13571 -0.45217419999999997
13.13671 -0.45376834
13.13771 -0.45534879999999994
13.13871 -0.45691580000000004
13.13971 -0.45847123999999995
13.14071 -0.46001760999999997
13.14171 -0.4615569
13.14271 -0.46309014
13.14371 -0.46461751
13.14471 -0.46613887
13.14571 -0.46765436000000005
13.14671 -0.46916422
13.14771 -0.47066844999999996
13.14871 -0.47216610999999997
13.14971 -0.47365515
13.15071 -0.47513288000000004
13.15171 -0.47659702
13.15271 -0.4780469
13.15371 -0.47948398
13.15471 -0.48091128
13.15571 -0.48233223999999997
13.15671 -0.48374943
13.15771 -0.48516332
13.15871 -0.48657246000000004
13.15971 -0.48797433
13.16071 -0.48936652
13.16171 -0.49074763
13.16271 -0.49211745999999995
13.16371 -0.49347645
13.16471 -0.49482509
13.16571 -0.49616330999999997
13.16671 -0.49749082
13.16771 -0.49880762
13.16871 -0.50011459
13.16971 -0.50141355
13.17071 -0.50270665
13.17171 -0.50399518
13.17271 -0.50527868
13.17371 -0.50655496
13.17471 -0.50782077
13.17571 -0.50907321
13.17671 -0.51031094
13.17771 -0.51153479
13.17871 -0.51274714
13.17971 -0.51395088
13.18071 -0.5151479999999999
13.18171 -0.5163390200000001
13.18271 -0.5175232
13.18371 -0.5186991799999999
13.18471 -0.51986603
13.18571 -0.52102343
13.18671 -0.5221714700000001
13.18771 -0.52330997
13.18871 -0.52443803
13.18971 -0.5255541300000001
13.19071 -0.52665691
13.19171 -0.527746
13.19271 -0.5288227000000001
13.19371 -0.52988976
13.19471 -0.53095017
13.19571 -0.53200591
13.19671 -0.53305705
13.19771 -0.53410158
13.19871 -0.53513627
13.19971 -0.53615826
13.20071 -0.5371659099999999
13.20171 -0.53815949
13.20271 -0.53914054
13.20371 -0.5401107900000001
13.20471 -0.5410715
13.20571 -0.54202308
13.20671 -0.54296544
13.20771 -0.54389853
13.20871 -0.54482296
13.20971 -0.54573962
13.21071 -0.54664905
13.21171 -0.54755071
13.21271 -0.54844273
13.21371 -0.54932237
13.21471 -0.55018715
13.21571 -0.55103609
13.21671 -0.5518702799999999
13.21771 -0.55269254
13.21871 -0.5535062900000001
13.21971 -0.55431416
13.22071 -0.55511696
13.22171 -0.5559136600000001
13.22271 -0.5567020300000001
13.22371 -0.55747968
13.22471 -0.55824509
13.22571 -0.55899769
13.22671 -0.55973763
13.22771 -0.56046504
13.22871 -0.56117983
13.22971 -0.56188181
13.23071 -0.5625712199999999
13.23171 -0.5632493199999999
13.23271 -0.56391824
13.23371 -0.5645805
13.23471 -0.56523783
13.23571 -0.56589013
13.23671 -0.5665353
13.23771 -0.56716991
13.23871 -0.56779035
13.23971 -0.56839427
13.24071 -0.56898133
13.24171 -0.56955316
13.24271 -0.57011247
13.24371 -0.5706618999999999
13.24471 -0.57120332
13.24571 -0.57173758
13.24671 -0.5722646100000001
13.24771 -0.5727841499999999
13.24871 -0.57329591
13.24971 -0.57379948
13.25071 -0.57429387
13.25171 -0.57477732
13.25271 -0.57524745
13.25371 -0.5757020300000001
13.25471 -0.57613985
13.25571 -0.5765615
13.25671 -0.57696947
13.25771 -0.57736724
13.25871 -0.5777582499999999
13.25971 -0.5781445700000001
13.26071 -0.57852627
13.26171 -0.57890164
13.26271 -0.57926797
13.26371 -0.57962262
13.26471 -0.57996381
13.26571 -0.58029075
13.26671 -0.58060354
13.26771 -0.5809025800000001
13.26871 -0.58118836
13.26971 -0.58146152
13.27071 -0.58172317
13.27171 -0.581975
13.27271 -0.58221901
13.27371 -0.58245696
13.27471 -0.5826895599999999
13.27571 -0.58291587
13.27671 -0.58313347
13.27771 -0.58333916
13.27871 -0.58352989
13.27971 -0.5837041000000001
13.28071 -0.583862
13.28171 -0.5840055200000001
13.28271 -0.5841372499999999
13.28371 -0.5842597199999999
13.28471 -0.58437451
13.28571 -0.58448217
13.28671 -0.58458247
13.28771 -0.58467477
13.28871 -0.5847584
13.28971 -0.58483253
13.29071 -0.58489623
13.29171 -0.58494811
13.29271 -0.58498657
13.29371 -0.58501028
13.29471 -0.5850187
13.29571 -0.58501279
13.29671 -0.58499468
13.29771 -0.58496729
13.29871 -0.5849331600000001
13.29971 -0.58489358
13.30071 -0.5848482700000001
13.30171 -0.58479556
13.30271 -0.58473307
13.30371 -0.58465865
13.30471 -0.58457097
13.30571 -0.5844697799999999
13.30671 -0.58435551
13.30771 -0.5842288
13.30871 -0.58409027
13.30971 -0.58394028
13.31071 -0.58377939
13.31171 -0.58360845
13.31271 -0.58342856
13.31371 -0.58324095
13.31471 -0.58304616
13.31571 -0.5828437399999999
13.31671 -0.58263219
13.31771 -0.58240946
13.31871 -0.5821736999999999
13.31971 -0.58192401
13.32071 -0.58166082
13.32171 -0.58138561
13.32271 -0.58110021
13.32371 -0.5808061
13.32471 -0.58050379
13.32571 -0.58019292
13.32671 -0.57987263
13.32771 -0.57954215
13.32871 -0.5792012
13.32971 -0.57884995
13.33071 -0.57848869
13.33171 -0.57811751
13.33271 -0.57773595
13.33371 -0.5773433
13.33471 -0.5769389699999999
13.33571 -0.57652304
13.33671 -0.5760963499999999
13.33771 -0.57566012
13.33871 -0.57521542
13.33971 -0.57476251
13.34071 -0.57430076
13.34171 -0.57382882
13.34271 -0.57334532
13.34371 -0.57284962
13.34471 -0.5723421000000001
13.34571 -0.57182396
13.34671 -0.5712966899999999
13.34771 -0.57076127
13.34871 -0.57021775
13.34971 -0.56966543
13.35071 -0.56910319
13.35171 -0.56853024
13.35271 -0.5679464000000001
13.35371 -0.56735207
13.35471 -0.56674783
13.35571 -0.56613386
13.35671 -0.56550996
13.35771 -0.56487559
13.35871 -0.56423042
13.35971 -0.56357472
13.36071 -0.56290948
13.36171 -0.56223604
13.36271 -0.56155529
13.36371 -0.56086723
13.36471 -0.5601706399999999
13.36571 -0.55946372
13.36671 -0.5587447
13.36771 -0.55801272
13.36871 -0.55726822
13.36971 -0.5565126
13.37071 -0.55574765
13.37171 -0.55497475
13.37271 -0.55419453
13.37371 -0.55340682
13.37471 -0.55261101
13.37571 -0.5518065299999999
13.37671 -0.55099321
13.37771 -0.55017089
13.37871 -0.54933927
13.37971 -0.54849749
13.38071 -0.54764431
13.38171 -0.54677865
13.38271 -0.54590018
13.38371 -0.54500983
13.38471 -0.54410961
13.38571 -0.54320204
13.38671 -0.5422891099999999
13.38771 -0.54137153
13.38871 -0.5404484900000001
13.38971 -0.53951805
13.39071 -0.53857793
13.39171 -0.5376264000000001
13.39271 -0.53666267
13.39371 -0.53568678
13.39471 -0.53469935
13.39571 -0.53370101
13.39671 -0.53269244
13.39771 -0.53167427
13.39871 -0.53064749
13.39971 -0.52961344
13.40071 -0.52857357
13.40171 -0.52752877
13.40271 -0.52647884
13.40371 -0.52542225
13.40471 -0.52435645
13.40571 -0.52327872
13.40671 -0.52218721
13.40771 -0.52108169
13.40871 -0.51996345
13.40971 -0.5188347799999999
13.41071 -0.51769814
13.41171 -0.51655532
13.41271 -0.51540709
13.41371 -0.51425337
13.41471 -0.51309359
13.41571 -0.51192697
13.41671 -0.51075276
13.41771 -0.5095699300000001
13.41871 -0.5083773300000001
13.41971 -0.50717345
13.42071 -0.50595705
13.42171 -0.5047277099999999
13.42271 -0.5034862999999999
13.42371 -0.5022348799999999
13.42471 -0.50097625
13.42571 -0.49971286000000004
13.42671 -0.49844608
13.42771 -0.49717561000000005
13.42871 -0.49589975000000003
13.42971 -0.49461606
13.43071 -0.49332227
13.43171 -0.49201692
13.43271 -0.49069962000000006
13.43371 -0.48937076
13.43471 -0.48803114000000003
13.43571 -0.48668161
13.43671 -0.48532314
13.43771 -0.48395679
13.43871 -0.48258393
13.43971 -0.48120585
13.44071 -0.47982335
13.44171 -0.47843629000000004
13.44271 -0.47704326
13.44371 -0.47564195000000004
13.44471 -0.47422983
13.44571 -0.47280513999999996
13.44671 -0.47136736
13.44771 -0.46991762000000004
13.44871 -0.46845805000000007
13.44971 -0.46699112
13.45071 -0.46551866
13.45171 -0.46404162
13.45271 -0.46255998
13.45371 -0.46107307999999997
13.45471 -0.45957997999999994
13.45571 -0.45807976000000006
13.45671 -0.45657135
13.45771 -0.45505362
13.45871 -0.45352541
13.45971 -0.45198583999999997
13.46071 -0.45043463
13.46171 -0.44887266000000003
13.46271 -0.44730175
13.46371 -0.44572418999999996
13.46471 -0.44414201000000003
13.46571 -0.44255625
13.46671 -0.44096652000000003
13.46771 -0.43937126000000004
13.46871 -0.43776835999999997
13.46971 -0.43615587000000006
13.47071 -0.43453267
13.47171 -0.43289851999999995
13.47271 -0.43125404
13.47371 -0.42960015000000007
13.47471 -0.42793793
13.47571 -0.42626825
13.47671 -0.42459205999999994
13.47771 -0.42291023
13.47871 -0.42122346
13.47971 -0.41953204
13.48071 -0.41783541
13.48171 -0.4161322
13.48271 -0.41442051999999996
13.48371 -0.4126986
13.48471 -0.41096527
13.48571 -0.40922062000000003
13.48671 -0.40746592
13.48771 -0.40570316
13.48871 -0.40393429999999997
13.48971 -0.40216072999999997
13.49071 -0.40038289
13.49171 -0.39860033
13.49271 -0.39681218999999995
13.49371 -0.39501735
13.49471 -0.39321482
13.49571 -0.39140377000000004
13.49671 -0.38958346
13.49771 -0.38775330999999996
13.49871 -0.38591316
13.49971 -0.38406336999999996
13.50071 -0.38220497999999997
13.50171 -0.38033957
13.50271 -0.37846882
13.50371 -0.37659388000000005
13.50471 -0.37471501
13.50571 -0.37283134
13.50671 -0.37094131
13.50771 -0.36904314
13.50871 -0.36713551
13.50971 -0.36521789
13.51071 -0.36329064
13.51171 -0.36135463
13.51271 -0.35941096
13.51371 -0.35746063
13.51471 -0.35550441
13.51571 -0.35354283
13.51671 -0.3515762
13.51771 -0.34960452000000003
13.51871 -0.34762735
13.51971 -0.3456438
13.52071 -0.34365256
13.52171 -0.34165231
13.52271 -0.33964217
13.52371 -0.33762203999999996
13.52471 -0.33559275
13.52571 -0.33355586
13.52671 -0.33151309
13.52771 -0.32946579000000004
13.52871 -0.32741453000000004
13.52971 -0.32535903
13.53071 -0.32329834
13.53171 -0.32123124999999997
13.53271 -0.31915661
13.53371 -0.31707354000000004
13.53471 -0.31498154
13.53571 -0.31288043
13.53671 -0.31077042
13.53771 -0.30865213
13.53871 -0.30652662
13.53971 -0.30439519
13.54071 -0.30225914
13.54171 -0.30011928
13.54271 -0.29797563
13.54371 -0.2958273
13.54471 -0.29367276
13.54571 -0.29151024999999997
13.54671 -0.28933844999999997
13.54771 -0.28715681000000004
13.54871 -0.28496569
13.54971 -0.28276616000000004
13.55071 -0.28055965000000005
13.55171 -0.27834754
13.55271 -0.27613097
13.55371 -0.27391058
13.55471 -0.27168659
13.55571 -0.26945864999999997
13.55671 -0.2672259
13.55771 -0.26498698
13.55871 -0.26274025
13.55971 -0.2604842
13.56071 -0.2582178
13.56171 -0.25594106
13.56271 -0.25365498999999997
13.56371 -0.25136143
13.56471 -0.24906248
13.56571 -0.24675995
13.56671 -0.24445483
13.56771 -0.24214713
13.56871 -0.23983596
13.56971 -0.23751992000000002
13.57071 -0.23519748000000001
13.57171 -0.23286722
13.57271 -0.23052804
13.57371 -0.22817932
13.57471 -0.22582102
13.57571 -0.22345376000000003
13.57671 -0.22107886999999998
13.57771 -0.21869817
13.57871 -0.21631361
13.57971 -0.21392668
13.58071 -0.21153792999999999
13.58171 -0.20914669
13.58271 -0.20675131
13.58371 -0.20434959
13.58471 -0.20193956
13.58571 -0.19951995999999997
13.58671 -0.19709052999999999
13.58771 -0.19465191
13.58871 -0.19220531
13.58971 -0.18975212
13.59071 -0.18729374
13.59171 -0.18483136
13.59271 -0.18236589
13.59371 -0.17989784
13.59471 -0.17742709
13.59571 -0.17495275
13.59671 -0.17247321
13.59771 -0.16998645
13.59871 -0.16749066
13.59971 -0.16498485
13.60071 -0.16246926
13.60171 -0.15994532
13.60271 -0.15741517
13.60371 -0.15488095
13.60471 -0.15234411
13.60571 -0.14980512
13.60671 -0.14726353
13.60771 -0.14471830000000002
13.60871 -0.14216824
13.60971 -0.13961226000000002
13.61071 -0.13704945000000002
13.61171 -0.13447903
13.61271 -0.13190048
13.61371 -0.12931364
13.61471 -0.126719
13.61571 -0.12411783
13.61671 -0.12151197
13.61771 -0.11890339
13.61871 -0.11629338
13.61971 -0.11368206
13.62071 -0.11106825
13.62171 -0.10844978999999999
13.62271 -0.10582437
13.62371 -0.10319033
13.62471 -0.10054716
13.62571 -0.097895437
13.62671 -0.095236523
13.62771 -0.092571945
13.62871 -0.089903019
13.62971 -0.087230705
13.63071 -0.084555673
13.63171 -0.08187842299999999
13.63271 -0.079199189
13.63371 -0.076517719
13.63471 -0.073833001
13.63571 -0.071143272
13.63671 -0.068446406
13.63771 -0.065740629
13.63871 -0.063025259
13.63971 -0.060301111
13.64071 -0.057570299000000005
13.64171 -0.054835528
13.64271 -0.052099139
13.64371 -0.049362337000000006
13.64471 -0.046624965000000004
13.64571 -0.043885811000000004
13.64671 -0.041143244
13.64771 -0.038395799
13.64871 -0.035642472
13.64971 -0.032882663
13.65071 -0.030115988999999996
13.65171 -0.027342184
13.65271 -0.024561258
13.65371 -0.021773812
13.65471 -0.018981253
13.65571 -0.016185641
13.65671 -0.013389102
13.65771 -0.010593008000000001
13.65871 -0.0077973229
13.65971 -0.0050004688
13.66071 -0.0021998472
13.66171 0.00060720381
13.66271 0.0034224394999999995
13.66371 0.0062461724000000005
13.66471 0.0090773632
13.66571 0.011914219
13.66671 0.01475493
13.66771 0.017598175
13.66871 0.020443212000000002
13.66971 0.023289651
13.67071 0.026137209999999998
13.67171 0.028985689
13.67271 0.031835225
13.67371 0.034686641000000004
13.67471 0.037541555000000004
13.67571 0.040402047999999996
13.67671 0.043269931
13.67771 0.046145945
13.67871 0.049029296
13.67971 0.051917828
13.68071 0.054808811
13.68171 0.057699956
13.68271 0.060590204999999994
13.68371 0.063479942
13.68471 0.066370587
13.68571 0.069263816
13.68671 0.07216091000000001
13.68771 0.075062457
13.68871 0.077968522
13.68971 0.08087902699999999
13.69071 0.08379399700000001
13.69171 0.086713489
13.69271 0.08963726
13.69371 0.092564436
13.69471 0.09549349800000001
13.69571 0.09842275199999999
13.69671 0.10135102000000001
13.69771 0.1042783
13.69871 0.10720593999999999
13.69971 0.11013609
13.70071 0.11307086
13.70171 0.11601143
13.70271 0.11895759000000002
13.70371 0.12190794
13.70471 0.12486059
13.70571 0.127814
13.70671 0.13076748
13.70771 0.13372113
13.70871 0.13667549
13.70971 0.13963102
13.71071 0.14258788
13.71171 0.14554609000000002
13.71271 0.14850583
13.71371 0.15146773
13.71471 0.15443271
13.71571 0.15740155
13.71671 0.16037426
13.71771 0.16334980999999998
13.71871 0.16632633
13.71971 0.1693018
13.72071 0.17227494
13.72171 0.17524579999999998
13.72271 0.17821577
13.72371 0.18118692
13.72471 0.1841612
13.72571 0.18713961
13.72671 0.19012196
13.72771 0.1931072
13.72871 0.19609396999999998
13.72971 0.19908112
13.73071 0.20206792
13.73171 0.20505392000000003
13.73271 0.20803866999999998
13.73371 0.21102163
13.73471 0.21400239999999998
13.73571 0.21698111999999997
13.73671 0.21995879000000002
13.73771 0.22293719999999997
13.73871 0.22591844000000003
13.73971 0.22890393000000003
13.74071 0.23189383000000002
13.74171 0.23488674999999998
13.74271 0.23788018
13.74371 0.24087145
13.74471 0.24385857
13.74571 0.2468409
13.74671 0.24981906
13.74771 0.25279451999999997
13.74871 0.25576893
13.74971 0.25874359999999996
13.75071 0.26171948
13.75171 0.26469713
13.75271 0.26767696
13.75371 0.2706591
13.75471 0.27364313
13.75571 0.27662783
13.75671 0.27961116
13.75771 0.28259067
13.75871 0.28556432
13.75971 0.28853116
13.76071 0.29149195
13.76171 0.29444885
13.76271 0.29740473
13.76371 0.30036215
13.76471 0.30332252000000004
13.76571 0.3062858
13.76671 0.30925078
13.76771 0.31221558
13.76871 0.3151783
13.76971 0.31813732
13.77071 0.32109143
13.77171 0.32403972
13.77271 0.3269817
13.77371 0.32991739000000003
13.77471 0.33284766
13.77571 0.33577427000000004
13.77671 0.33869965
13.77771 0.34162616
13.77871 0.34455531
13.77971 0.34748712000000004
13.78071 0.35041992
13.78171 0.35335098
13.78271 0.35627728999999997
13.78371 0.35919652
13.78471 0.36210765
13.78571 0.36501090999999997
13.78671 0.36790748
13.78771 0.37079891000000004
13.78871 0.37368669
13.78971 0.37657202
13.79071 0.3794559
13.79171 0.38233905
13.79271 0.3852217
13.79371 0.38810347
13.79471 0.39098309000000003
13.79571 0.39385855000000003
13.79671 0.39672744
13.79771 0.39958785999999996
13.79871 0.40243897000000006
13.79971 0.40528136
13.80071 0.40811691000000005
13.80171 0.41094795
13.80271 0.41377656
13.80371 0.41660392
13.80471 0.41942992
13.80571 0.42225365000000004
13.80671 0.42507364
13.80771 0.42788843
13.80871 0.43069678000000006
13.80971 0.43349788
13.81071 0.43629101
13.81171 0.43907585000000005
13.81271 0.44185240000000003
13.81371 0.44462127000000007
13.81471 0.44738371
13.81571 0.45014136000000005
13.81671 0.4528957
13.81771 0.45564747000000005
13.81871 0.45839627000000005
13.81971 0.46114055
13.82071 0.46387818000000003
13.82171 0.46660714000000003
13.82271 0.46932613
13.82371 0.47203503
13.82471 0.47473460000000006
13.82571 0.47742621999999996
13.82671 0.48011117999999997
13.82771 0.4827905
13.82871 0.4854647
13.82971 0.48813377999999996
13.83071 0.49079754000000003
13.83171 0.49345544999999996
13.83271 0.49610655000000004
13.83371 0.4987496
13.83471 0.5013831
13.83571 0.50400579
13.83671 0.5066169899999999
13.83771 0.50921706
13.83871 0.51180739
13.83971 0.51438995
13.84071 0.51696678
13.84171 0.51953914
13.84271 0.52210707
13.84371 0.52466961
13.84471 0.52722483
13.84571 0.52977069
13.84671 0.53230547
13.84771 0.53482805
13.84871 0.53733811
13.84971 0.53983582
13.85071 0.54232199
13.85171 0.5447977700000001
13.85271 0.5472646999999999
13.85371 0.54972433
13.85471 0.55217799
13.85571 0.5546263
13.85671 0.5570687799999999
13.85771 0.55950396
13.85871 0.5619294
13.85971 0.5643425
13.86071 0.56674117
13.86171 0.56912443
13.86271 0.57149264
13.86371 0.57384726
13.86471 0.5761903700000001
13.86571 0.57852417
13.86671 0.58085034
13.86771 0.5831698399999999
13.86871 0.58548283
13.86971 0.5877886
13.87071 0.5900858
13.87171 0.59237243
13.87271 0.59464639
13.87371 0.59690564
13.87471 0.5991487799999999
13.87571 0.60137548
13.87671 0.60358662
13.87771 0.6057840800000001
13.87871 0.60797031
13.87971 0.61014765
13.88071 0.61231763
13.88171 0.61448063
13.88271 0.6166358000000001
13.88371 0.6187814300000001
13.88471 0.6209152800000001
13.88571 0.62303506
13.88671 0.6251389199999999
13.88771 0.6272257800000001
13.88871 0.62929536
13.88971 0.63134832
13.89071 0.6333861
13.89171 0.63541066
13.89271 0.63742399
13.89371 0.63942778
13.89471 0.64142286
13.89571 0.643409
13.89671 0.64538494
13.89771 0.64734863
13.89871 0.6492978899999999
13.89971 0.6512308
13.90071 0.65314621
13.90171 0.6550438199999999
13.90271 0.6569242599999999
13.90371 0.65878872
13.90471 0.66063874
13.90571 0.66247592
13.90671 0.6643015
13.90771 0.66611618
13.90871 0.66791987
13.90971 0.66971183
13.91071 0.67149061
13.91171 0.6732543900000001
13.91271 0.6750016
13.91371 0.6767311100000001
13.91471 0.67844265
13.91571 0.6801366799999999
13.91671 0.68181423
13.91771 0.68347654
13.91871 0.6851248
13.91971 0.68675969
13.92071 0.68838145
13.92171 0.68998984
13.92271 0.6915842600000001
13.92371 0.69316379
13.92471 0.6947273900000001
13.92571 0.69627408
13.92671 0.69780317
13.92771 0.69931434
13.92871 0.70080776
13.92971 0.7022842300000001
13.93071 0.70374468
13.93171 0.70519014
13.93271 0.70662112
13.93371 0.70803752
13.93471 0.7094387
13.93571 0.71082367
13.93671 0.71219145
13.93771 0.71354145
13.93871 0.71487352
13.93971 0.7161879
13.94071 0.7174850899999999
13.94171 0.71876561
13.94271 0.72002988
13.94371 0.7212781300000001
13.94471 0.72251051
13.94571 0.723727
13.94671 0.72492738
13.94771 0.7261110000000001
13.94871 0.72727697
13.94971 0.72842427
13.95071 0.729552
13.95171 0.7306599500000001
13.95271 0.73174858
13.95371 0.73281894
13.95471 0.73387246
13.95571 0.73491042
13.95671 0.7359333299999999
13.95771 0.73694102
13.95871 0.73793251
13.95971 0.73890649
13.96071 0.73986161
13.96171 0.74079684
13.96271 0.7417115799999999
13.96371 0.7426057500000001
13.96471 0.74347956
13.96571 0.74433358
13.96671 0.7451687
13.96771 0.74598608
13.96871 0.74678706
13.96971 0.74757272
13.97071 0.74834349
13.97171 0.7490989299999999
13.97271 0.74983756
13.97371 0.75055743
13.97471 0.75125643
13.97571 0.7519331300000001
13.97671 0.75258706
13.97771 0.7532189100000001
13.97871 0.75383014
13.97971 0.75442246
13.98071 0.75499741
13.98171 0.75555607
13.98271 0.75609894
13.98371 0.75662588
13.98471 0.7571363400000001
13.98571 0.75762919
13.98671 0.75810305
13.98771 0.7585561799999999
13.98871 0.75898701
13.98971 0.75939442
13.99071 0.75977826
13.99171 0.76013948
13.99271 0.76048002
13.99371 0.76080225
13.99471 0.76110824
13.99571 0.76139923
13.99671 0.7616752800000001
13.99771 0.7619353
13.99871 0.76217758
13.99971 0.7624001699999999
14.00071 0.76260138
14.00171 0.76277996
14.00271 0.7629353600000001
14.00371 0.7630676000000001
14.00471 0.76317731
14.00571 0.76326574
14.00671 0.76333452
14.00771 0.76338546
14.00871 0.76342011
14.00971 0.76343934
14.01071 0.7634429300000001
14.01171 0.7634295600000001
14.01271 0.76339724
14.01371 0.76334365
14.01471 0.763267
14.01571 0.7631663200000001
14.01671 0.76304181
14.01771 0.76289452
14.01871 0.76272599
14.01971 0.76253796
14.02071 0.7623319
14.02171 0.7621088100000001
14.02271 0.76186913
14.02371 0.76161269
14.02471 0.76133874
14.02571 0.76104593
14.02671 0.7607326400000001
14.02771 0.76039722
14.02871 0.76003852
14.02971 0.75965622
14.03071 0.75925095
14.03171 0.75882408
14.03271 0.75837746
14.03371 0.75791283
14.03471 0.75743133
14.03571 0.75693335
14.03671 0.75641852
14.03771 0.7558857999999999
14.03871 0.7553339
14.03971 0.75476142
14.04071 0.75416719
14.04171 0.75355042
14.04271 0.75291083
14.04371 0.75224885
14.04471 0.75156549
14.04571 0.7508621600000001
14.04671 0.7501403799999999
14.04771 0.74940138
14.04871 0.7486456499999999
14.04971 0.74787298
14.05071 0.74708248
14.05171 0.74627278
14.05271 0.74544256
14.05371 0.74459077
14.05471 0.74371691
14.05571 0.74282098
14.05671 0.74190344
14.05771 0.74096513
14.05871 0.74000708
14.05971 0.73903045
14.06071 0.73803617
14.06171 0.73702494
14.06271 0.7359967599999999
14.06371 0.73495102
14.06471 0.73388661
14.06571 0.73280213
14.06671 0.73169651
14.06771 0.7305692899999999
14.06871 0.7294206400000001
14.06971 0.72825151
14.07071 0.72706304
14.07171 0.7258563299999999
14.07271 0.7246321499999999
14.07371 0.72339084
14.07471 0.72213239
14.07571 0.7208565299999999
14.07671 0.71956287
14.07771 0.71825082
14.07871 0.7169195899999999
14.07971 0.71556824
14.08071 0.71419599
14.08171 0.71280249
14.08271 0.71138814
14.08371 0.709954
14.08471 0.7085016000000001
14.08571 0.70703235
14.08671 0.70554707
14.08771 0.7040457800000001
14.08871 0.70252768
14.08971 0.7009916500000001
14.09071 0.69943671
14.09171 0.69786245
14.09271 0.69626896
14.09371 0.6946566000000001
14.09471 0.69302572
14.09571 0.6913766299999999
14.09671 0.68970942
14.09771 0.68802442
14.09871 0.68632215
14.09971 0.6846034
14.10071 0.68286872
14.10171 0.68111834
14.10271 0.67935162
14.10371 0.67756739
14.10471 0.67576431
14.10571 0.67394148
14.10671 0.67209899
14.10771 0.67023798
14.10871 0.66835997
14.10971 0.6664664
14.11071 0.66455803
14.11171 0.66263461
14.11271 0.6606954100000001
14.11371 0.65873954
14.11471 0.6567664400000001
14.11571 0.65477607
14.11671 0.6527686500000001
14.11771 0.65074437
14.11871 0.6487031
14.11971 0.64664446
14.12071 0.64456831
14.12171 0.64247502
14.12271 0.64036571
14.12371 0.63824193
14.12471 0.6361049599999999
14.12571 0.63395514
14.12671 0.63179163
14.12771 0.62961271
14.12871 0.62741647
14.12971 0.6252018300000001
14.13071 0.62296884
14.13171 0.62071867
14.13271 0.6184530899999999
14.13371 0.6161735899999999
14.13471 0.61388086
14.13571 0.61157499
14.13671 0.60925563
14.13771 0.60692248
14.13871 0.60457555
14.13971 0.6022150199999999
14.14071 0.5998407499999999
14.14171 0.59745191
14.14271 0.5950472299999999
14.14371 0.59262537
14.14471 0.5901857699999999
14.14571 0.58772918
14.14671 0.58525759
14.14771 0.58277366
14.14871 0.5802796699999999
14.14971 0.5777765100000001
14.15071 0.57526352
14.15171 0.57273889
14.15271 0.57020052
14.15371 0.56764684
14.15471 0.56507732
14.15571 0.56249225
14.15671 0.55989237
14.15771 0.55727828
14.15871 0.5546503199999999
14.15971 0.552009
14.16071 0.5493551999999999
14.16171 0.5466904
14.16271 0.54401644
14.16371 0.54133455
14.16471 0.53864489
14.16571 0.53594597
14.16671 0.53323517
14.16771 0.5305097400000001
14.16871 0.52776784
14.16971 0.52500921
14.17071 0.52223545
14.17171 0.51944912
14.17271 0.51665269
14.17371 0.51384792
14.17471 0.51103537
14.17571 0.50821481
14.17671 0.50538573
14.17771 0.50254767
14.17871 0.49970034
14.17971 0.49684313
14.18071 0.49397494000000003
14.18171 0.49109412
14.18271 0.48819911
14.18371 0.48528928000000005
14.18471 0.48236554
14.18571 0.47943019
14.18671 0.47648656
14.18771 0.47353753
14.18871 0.47058463
14.18971 0.46762759
14.19071 0.46466462999999997
14.19171 0.46169319999999997
14.19271 0.45871124999999996
14.19371 0.45571765000000003
14.19471 0.45271232
14.19571 0.44969581000000003
14.19671 0.44666873
14.19771 0.44363168999999997
14.19871 0.44058524
14.19971 0.43753041
14.20071 0.43446873
14.20171 0.43140203
14.20271 0.42833174
14.20371 0.42525823
14.20471 0.42218029999999995
14.20571 0.41909553
14.20671 0.41600121
14.20771 0.41289533999999994
14.20871 0.40977751
14.20971 0.40664895999999995
14.21071 0.40351203999999996
14.21171 0.40036915
14.21271 0.39722202
14.21371 0.39407130999999995
14.21471 0.39091687999999997
14.21571 0.38775823000000004
14.21671 0.38459497
14.21771 0.38142676999999997
14.21871 0.37825326000000004
14.21971 0.37507366
14.22071 0.37188677000000003
14.22171 0.36869137999999996
14.22271 0.36548693
14.22371 0.3622741
14.22471 0.35905477
14.22571 0.35583158000000004
14.22671 0.35260692
14.22771 0.34938203
14.22871 0.34615661000000003
14.22971 0.34292906
14.23071 0.33969735
14.23171 0.33645980999999997
14.23271 0.33321572
14.23371 0.32996524
14.23471 0.32670915
14.23571 0.32344821
14.23671 0.320183
14.23771 0.31691389000000003
14.23871 0.31364153
14.23971 0.31036683
14.24071 0.30709098
14.24171 0.30381489
14.24271 0.30053868
14.24371 0.29726145
14.24471 0.29398147
14.24571 0.29069690000000004
14.24671 0.28740666
14.24771 0.28411087
14.24871 0.28081089
14.24971 0.27750867999999995
14.25071 0.27420606999999997
14.25171 0.27090409
14.25271 0.26760276
14.25371 0.26430143
14.25471 0.26099938
14.25571 0.25769609
14.25671 0.25439144
14.25771 0.25108543
14.25871 0.24777795
14.25971 0.24446861000000003
14.26071 0.24115704000000002
14.26171 0.23784325
14.26271 0.23452803
14.26371 0.23121277
14.26471 0.22789915
14.26571 0.22458837
14.26671 0.22128064
14.26771 0.21797505
14.26871 0.21466990000000002
14.26971 0.21136359
14.27071 0.20805522999999998
14.27171 0.20474490999999997
14.27271 0.20143366000000001
14.27371 0.19812284
14.27471 0.19481357
14.27571 0.19150648
14.27671 0.18820177
14.27771 0.18489951
14.27871 0.18159986
14.27971 0.17830308
14.28071 0.17500926
14.28171 0.17171804
14.28271 0.16842848
14.28371 0.16513938
14.28471 0.16184984
14.28571 0.15855975
14.28671 0.15527013
14.28771 0.15198286
14.28871 0.14869996
14.28971 0.14542285000000002
14.29071 0.14215191
14.29171 0.13888640000000002
14.29271 0.13562496999999998
14.29371 0.13236627
14.29471 0.12910948
14.29571 0.12585436
14.29671 0.12260112000000001
14.29771 0.11935011000000001
14.29871 0.11610158000000001
14.29971 0.11285588
14.30071 0.10961362
14.30171 0.10637587
14.30271 0.10314403000000001
14.30371 0.099919352
14.30471 0.096702372
14.30571 0.093492604
14.30671 0.090288551
14.30771 0.08708825299999999
14.30871 0.083890063
14.30971 0.080693309
14.31071 0.0774985
14.31171 0.07430706799999999
14.31271 0.071120734
14.31371 0.067940931
14.31471 0.064768462
14.31571 0.061603554000000005
14.31671 0.058446108999999996
14.31771 0.055295957
14.31871 0.052152923000000004
14.31971 0.049016665
14.32071 0.045886519
14.32171 0.042761461
14.32271 0.039640398
14.32371 0.03652267
14.32471 0.033408496999999995
14.32571 0.030299127999999998
14.32671 0.027196552000000002
14.32771 0.024102822
14.32871 0.021019351000000002
14.32971 0.017946449
14.33071 0.014883341000000001
14.33171 0.011828568000000001
14.33271 0.008780627099999999
14.33371 0.005738457200000001
14.33471 0.0027016356
14.33571 -0.00032973217000000003
14.33671 -0.0033553024000000002
14.33771 -0.006374661500000001
14.33871 -0.0093873343
14.33971 -0.012392638000000001
14.34071 -0.015389555
14.34171 -0.018376840999999998
14.34271 -0.021353348
14.34371 -0.024318506
14.34471 -0.027272655
14.34571 -0.030217049
14.34671 -0.033153445000000004
14.34771 -0.036083479
14.34871 -0.039008071
14.34971 -0.041927121
14.35071 -0.044839648999999995
14.35171 -0.047744211
14.35271 -0.050639431000000006
14.35371 -0.053524319
14.35471 -0.056398392
14.35571 -0.059261511
14.35671 -0.062113663
14.35771 -0.064954895
14.35871 -0.067785359
14.35971 -0.070605485
14.36071 -0.07341603599999999
14.36171 -0.07621799
14.36271 -0.079012237
14.36371 -0.081799179
14.36471 -0.084578473
14.36571 -0.08734907
14.36671 -0.090109539
14.36771 -0.092858571
14.36871 -0.09559537900000001
14.36971 -0.098319887
14.37071 -0.1010326
14.37171 -0.10373426999999999
14.37271 -0.10642557999999999
14.37371 -0.10910692
14.37471 -0.11177837
14.37571 -0.11443987
14.37671 -0.11709139
14.37771 -0.11973298
14.37871 -0.12236466000000001
14.37971 -0.12498625
14.38071 -0.12759728
14.38171 -0.13019707
14.38271 -0.13278484000000002
14.38371 -0.13536008
14.38471 -0.13792267
14.38571 -0.14047298
14.38671 -0.14301164
14.38771 -0.14553927
14.38871 -0.14805626
14.38971 -0.15056265000000002
14.39071 -0.15305817
14.39171 -0.15554246
14.39271 -0.15801525
14.39371 -0.16047647999999998
14.39471 -0.1629262
14.39571 -0.16536448
14.39671 -0.16779123
14.39771 -0.1702061
14.39871 -0.17260863
14.39971 -0.17499829
14.40071 -0.17737482
14.40171 -0.17973824
14.40271 -0.18208891
14.40371 -0.18442733
14.40471 -0.18675397999999999
14.40571 -0.18906916999999998
14.40671 -0.19137292
14.40771 -0.1936651
14.40871 -0.19594547
14.40971 -0.19821392
14.41071 -0.2004703
14.41171 -0.20271451000000001
14.41271 -0.20494626
14.41371 -0.20716511999999998
14.41471 -0.20937046999999998
14.41571 -0.21156175
14.41671 -0.21373873999999998
14.41771 -0.21590167
14.41871 -0.21805128000000001
14.41971 -0.22018859000000002
14.42071 -0.22231461000000002
14.42171 -0.2244299
14.42271 -0.22653444
14.42371 -0.22862760999999998
14.42471 -0.23070849
14.42571 -0.23277609000000002
14.42671 -0.23482973000000001
14.42771 -0.23686900000000002
14.42871 -0.23889376
14.42971 -0.24090399999999998
14.43071 -0.24289973
14.43171 -0.24488106999999998
14.43271 -0.24684842
14.43371 -0.24880256999999997
14.43471 -0.25074459
14.43571 -0.25267561
14.43671 -0.2545964
14.43771 -0.25650687
14.43871 -0.25840607
14.43971 -0.26029239
14.44071 -0.26216414000000005
14.44171 -0.26402003
14.44271 -0.26585965
14.44371 -0.26768338999999997
14.44471 -0.26949225
14.44571 -0.27128728
14.44671 -0.27306937
14.44771 -0.27483897
14.44871 -0.27659645
14.44971 -0.27834205
14.45071 -0.28007614999999997
14.45171 -0.28179896
14.45271 -0.28351026
14.45371 -0.2852092
14.45471 -0.28689429
14.45571 -0.2885638
14.45671 -0.29021646
14.45771 -0.29185193000000004
14.45871 -0.29347108
14.45971 -0.29507561000000004
14.46071 -0.29666747
14.46171 -0.29824811
14.46271 -0.29981805
14.46371 -0.30137694
14.46471 -0.30292391
14.46571 -0.30445815
14.46671 -0.30597909
14.46771 -0.30748651
14.46871 -0.30898019
14.46971 -0.31045962
14.47071 -0.31192400000000003
14.47171 -0.31337257999999996
14.47271 -0.31480512
14.47371 -0.31622234
14.47471 -0.31762575000000004
14.47571 -0.31901728
14.47671 -0.32039839
14.47771 -0.32176948
14.47871 -0.32312971999999995
14.47971 -0.32447744
14.48071 -0.32581086000000004
14.48171 -0.3271288
14.48271 -0.32843111999999997
14.48371 -0.32971837000000004
14.48471 -0.33099139
14.48571 -0.33225077
14.48671 -0.33349663
14.48771 -0.33472879
14.48871 -0.33594731
14.48971 -0.33715277
14.49071 -0.33834619
14.49171 -0.33952862
14.49271 -0.34070043
14.49371 -0.34186097000000004
14.49471 -0.34300864
14.49571 -0.34414153
14.49671 -0.34525828
14.49771 -0.34635868000000003
14.49871 -0.34744379
14.49971 -0.34851532
14.50071 -0.34957486
14.50171 -0.35062320999999996
14.50271 -0.35166016
14.50371 -0.35268497
14.50471 -0.35369692
14.50571 -0.35469583
14.50671 -0.35568208
14.50771 -0.35665615
14.50871 -0.35761811
14.50971 -0.35856734
14.51071 -0.35950262
14.51171 -0.36042286
14.51271 -0.36132770999999997
14.51371 -0.36221793999999996
14.51471 -0.36309519999999995
14.51571 -0.36396128
14.51671 -0.36481726000000003
14.51771 -0.36566306
14.51871 -0.36649758
14.51971 -0.36731927999999997
14.52071 -0.36812709
14.52171 -0.36892083
14.52271 -0.36970121
14.52371 -0.37046917999999995
14.52471 -0.37122536
14.52571 -0.37196965
14.52671 -0.37270137000000003
14.52771 -0.37341979000000003
14.52871 -0.37412483
14.52971 -0.37481715
14.53071 -0.37549795
14.53171 -0.37616822
14.53271 -0.37682815
14.53371 -0.37747696000000003
14.53471 -0.37811319
14.53571 -0.37873555
14.53671 -0.37934361
14.53771 -0.37993804999999997
14.53871 -0.38052029
14.53971 -0.38109177
14.54071 -0.38165324
14.54171 -0.38220442000000004
14.54271 -0.38274438
14.54371 -0.38327209
14.54471 -0.38378709
14.54571 -0.38428972
14.54671 -0.38478083
14.54771 -0.38526107
14.54871 -0.38573050000000003
14.54971 -0.38618851
14.55071 -0.38663410000000004
14.55171 -0.3870667
14.55271 -0.38748654
14.55371 -0.38789466
14.55471 -0.38829246
14.55571 -0.38868091
14.55671 -0.38906005
14.55771 -0.38942899999999997
14.55871 -0.38978641
14.55971 -0.39013126
14.56071 -0.39046332
14.56171 -0.39078328
14.56271 -0.39109234000000004
14.56371 -0.39139143
14.56471 -0.39168089
14.56571 -0.39196028
14.56671 -0.39222892
14.56771 -0.39248638999999996
14.56871 -0.39273272
14.56971 -0.39296863
14.57071 -0.39319484000000005
14.57171 -0.3934117
14.57271 -0.39361874
14.57371 -0.39381501
14.57471 -0.39399951000000005
14.57571 -0.39417185
14.57671 -0.39433246
14.57771 -0.39448249
14.57871 -0.39462320999999995
14.57971 -0.39475537
14.58071 -0.39487890999999997
14.58171 -0.39499304
14.58271 -0.39509679000000003
14.58371 -0.39518964
14.58471 -0.39527169
14.58571 -0.39534355
14.58671 -0.39540594
14.58771 -0.39545939999999996
14.58871 -0.39550383
14.58971 -0.39553875
14.59071 -0.39556385
14.59171 -0.39557912
14.59271 -0.39558503999999994
14.59371 -0.39558229
14.59471 -0.39557139
14.59571 -0.39555226
14.59671 -0.39552422000000004
14.59771 -0.39548627
14.59871 -0.39543766
14.59971 -0.39537827999999997
14.60071 -0.39530881
14.60171 -0.39523025
14.60271 -0.39514359000000004
14.60371 -0.39504929
14.60471 -0.39494731
14.60571 -0.39483719
14.60671 -0.3947184
14.60771 -0.39459071
14.60871 -0.39445418
14.60971 -0.39430899
14.61071 -0.39415532
14.61171 -0.39399303
14.61271 -0.39382189999999995
14.61371 -0.39364174
14.61471 -0.39345264
14.61571 -0.39325524
14.61671 -0.39305035
14.61771 -0.39283875
14.61871 -0.39262078000000006
14.61971 -0.3923961
14.62071 -0.39216401
14.62171 -0.39192368
14.62271 -0.39167441000000003
14.62371 -0.39141606999999995
14.62471 -0.39114892
14.62571 -0.39087352000000003
14.62671 -0.39059047
14.62771 -0.39030018
14.62871 -0.39000295
14.62971 -0.38969894
14.63071 -0.38938837000000004
14.63171 -0.38907136999999997
14.63271 -0.38874793999999996
14.63371 -0.38841786
14.63471 -0.38808064999999997
14.63571 -0.38773569
14.63671 -0.38738251
14.63771 -0.38702094
14.63871 -0.38665140000000003
14.63971 -0.38627456
14.64071 -0.38589133999999997
14.64171 -0.38550249000000003
14.64271 -0.38510839999999996
14.64371 -0.38470909999999997
14.64471 -0.38430428
14.64571 -0.38389342
14.64671 -0.38347603
14.64771 -0.3830516
14.64871 -0.38261975000000004
14.64971 -0.38218026000000005
14.65071 -0.38173314999999997
14.65171 -0.38127876
14.65271 -0.38081775
14.65371 -0.38035105
14.65471 -0.37987949000000004
14.65571 -0.37940373
14.65671 -0.37892386
14.65771 -0.37843952999999997
14.65871 -0.37795
14.65971 -0.37745454
14.66071 -0.37695251
14.66171 -0.37644356
14.66271 -0.37592775
14.66371 -0.37540533
14.66471 -0.37487673
14.66571 -0.37434255
14.66671 -0.37380345
14.66771 -0.37326016
14.66871 -0.37271321999999996
14.66971 -0.37216286
14.67071 -0.37160877000000003
14.67171 -0.37105018
14.67271 -0.37048601
14.67371 -0.36991523
14.67471 -0.36933722
14.67571 -0.3687521
14.67671 -0.36816064000000004
14.67771 -0.36756395999999997
14.67871 -0.36696324
14.67971 -0.36635932000000004
14.68071 -0.36575259
14.68171 -0.36514304
14.68271 -0.36453046
14.68371 -0.36391450999999997
14.68471 -0.36329473
14.68571 -0.36267057999999996
14.68671 -0.36204128999999996
14.68771 -0.36140613
14.68871 -0.36076463000000003
14.68971 -0.36011692
14.69071 -0.35946388
14.69171 -0.35880688
14.69271 -0.35814741
14.69371 -0.35748652000000003
14.69471 -0.35682437
14.69571 -0.35616027
14.69671 -0.35549293000000004
14.69771 -0.35482105
14.69871 -0.35414374
14.69971 -0.35346081
14.70071 -0.35277258
14.70171 -0.35207964999999997
14.70271 -0.35138265
14.70371 -0.35068211
14.70471 -0.34997854
14.70571 -0.34927262
14.70671 -0.34856512
14.70771 -0.34785664
14.70871 -0.34714728
14.70971 -0.34643637
14.71071 -0.34572252
14.71171 -0.34500395
14.71271 -0.34427934
14.71371 -0.34354830000000003
14.71471 -0.3428116
14.71571 -0.34207092
14.71671 -0.34132819000000003
14.71771 -0.34058489999999997
14.71871 -0.33984168
14.71971 -0.33909827000000003
14.72071 -0.33835394
14.72171 -0.33760783
14.72271 -0.33685935
14.72371 -0.33610805
14.72471 -0.33535352
14.72571 -0.33459511999999997
14.72671 -0.33383219999999997
14.72771 -0.33306445
14.72871 -0.33229224
14.72971 -0.33151684
14.73071 -0.33074013999999996
14.73171 -0.32996398
14.73271 -0.32918935
14.73371 -0.32841598
14.73471 -0.32764242
14.73571 -0.32686661
14.73671 -0.32608674
14.73771 -0.32530196
14.73871 -0.32451252999999997
14.73971 -0.32371951
14.74071 -0.32292411
14.74171 -0.32212727
14.74271 -0.32132948
14.74371 -0.32053092
14.74471 -0.31973186
14.74571 -0.31893277
14.74671 -0.31813410999999997
14.74771 -0.31733592
14.74871 -0.31653745
14.74971 -0.31573719
14.75071 -0.31493336
14.75171 -0.31412474
14.75271 -0.31331126000000004
14.75371 -0.31249423
14.75471 -0.31167588
14.75571 -0.31085841000000003
14.75671 -0.31004315
14.75771 -0.30923011
14.75871 -0.30841813
14.75971 -0.30760565
14.76071 -0.3067913
14.76171 -0.30597446
14.76271 -0.30515515000000004
14.76371 -0.30433366
14.76471 -0.30351006
14.76571 -0.30268431
14.76671 -0.30185631
14.76771 -0.30102655
14.76871 -0.30019619
14.76971 -0.29936687
14.77071 -0.29854001
14.77171 -0.29771612
14.77271 -0.29689425
14.77371 -0.29607238
14.77471 -0.29524808999999996
14.77571 -0.29441963000000004
14.77671 -0.29358668
14.77771 -0.29275038
14.77871 -0.2919127
14.77971 -0.29107558
14.78071 -0.29024021
14.78171 -0.28940677
14.78271 -0.28857482
14.78371 -0.28774374999999996
14.78471 -0.28691329
14.78571 -0.28608339
14.78671 -0.28525387999999996
14.78771 -0.28442412
14.78871 -0.28359292
14.78971 -0.28275893999999996
14.79071 -0.28192149
14.79171 -0.28108109
14.79271 -0.28023950000000003
14.79371 -0.27939918999999996
14.79471 -0.27856228
14.79571 -0.27772968000000003
14.79671 -0.27690064000000003
14.79771 -0.27607323
14.79871 -0.27524517000000004
14.79971 -0.27441483
14.80071 -0.27358172999999997
14.80171 -0.27274645
14.80271 -0.27191003
14.80371 -0.27107336
14.80471 -0.27023689
14.80571 -0.26940079
14.80671 -0.2685654
14.80771 -0.26773144
14.80871 -0.26689998
14.80971 -0.26607178000000004
14.81071 -0.2652467
14.81171 -0.26442341
14.81271 -0.26359973
14.81371 -0.26277339
14.81471 -0.26194316
14.81571 -0.26110942
14.81671 -0.26027402
14.81771 -0.25943958
14.81871 -0.2586083
14.81971 -0.25778124
14.82071 -0.25695814
14.82171 -0.25613778
14.82271 -0.2553188
14.82371 -0.25450024
14.82471 -0.25368168
14.82571 -0.2528629
14.82671 -0.25204355
14.82771 -0.25122298000000004
14.82871 -0.25040056
14.82971 -0.24957627000000002
14.83071 -0.24875114
14.83171 -0.24792717
14.83271 -0.24710675000000001
14.83371 -0.24629156000000002
14.83471 -0.24548187
14.83571 -0.24467625
14.83671 -0.24387215
14.83771 -0.24306697000000002
14.83871 -0.24225904999999998
14.83971 -0.24144815000000003
14.84071 -0.24063529
14.84171 -0.23982206
14.84271 -0.23900982999999998
14.84371 -0.23819942000000002
14.84471 -0.23739114
14.84571 -0.23658529000000003
14.84671 -0.23578228
14.84771 -0.23498267
14.84871 -0.2341867
14.84971 -0.23339374000000002
14.85071 -0.23260224000000002
14.85171 -0.23180995999999998
14.85271 -0.23101501
14.85371 -0.23021661000000002
14.85471 -0.22941565
14.85571 -0.22861437999999998
14.85671 -0.22781558999999998
14.85771 -0.22702145
14.85871 -0.22623281
14.85971 -0.22544904999999998
14.86071 -0.22466869999999997
14.86171 -0.22389013
14.86271 -0.22311219999999998
14.86371 -0.22233434000000002
14.86471 -0.22155624000000002
14.86571 -0.22077756
14.86671 -0.21999779
14.86771 -0.21921655
14.86871 -0.21843411999999998
14.86971 -0.21765176
14.87071 -0.21687157
14.87171 -0.21609578000000002
14.87271 -0.21532583
14.87371 -0.2145617
14.87471 -0.21380179000000002
14.87571 -0.21304357999999998
14.87671 -0.21228467
14.87771 -0.21152361
14.87871 -0.21076035
14.87971 -0.20999587
14.88071 -0.20923156
14.88171 -0.20846855
14.88271 -0.20770743
14.88371 -0.20694849
14.88471 -0.20619206999999998
14.88571 -0.20543878999999998
14.88671 -0.20468938
14.88771 -0.20394421
14.88871 -0.20320278
14.88971 -0.20246359000000003
14.89071 -0.20172456000000002
14.89171 -0.20098391
14.89271 -0.20024087000000002
14.89371 -0.19949619
14.89471 -0.19875168999999998
14.89571 -0.19800954
14.89671 -0.19727123
14.89771 -0.19653721
14.89871 -0.19580682
14.89971 -0.19507895
14.90071 -0.1943527
14.90171 -0.19362774
14.90271 -0.19290413
14.90371 -0.19218198
14.90471 -0.19146096
14.90571 -0.19074032999999999
14.90671 -0.19001936
14.90771 -0.18929784
14.90871 -0.1885765
14.90971 -0.18785688
14.91071 -0.18714066
14.91171 -0.18642889
14.91271 -0.18572143
14.91371 -0.185017
14.91471 -0.18431382000000002
14.91571 -0.18361051
14.91671 -0.18290664
14.91771 -0.18220284
14.91871 -0.18150031
14.91971 -0.18080007
14.92071 -0.1801025
14.92171 -0.17940726
14.92271 -0.17871375
14.92371 -0.17802168000000002
14.92471 -0.17733133
14.92571 -0.17664333999999998
14.92671 -0.17595817
14.92771 -0.17527564
14.92871 -0.17459474
14.92971 -0.17391408
14.93071 -0.17323265
14.93171 -0.17255041999999998
14.93271 -0.17186854000000001
14.93371 -0.17118878
14.93471 -0.17051274
14.93571 -0.16984107
14.93671 -0.16917321000000002
14.93771 -0.16850776
14.93871 -0.16784323
14.93971 -0.16717879
14.94071 -0.16651448
14.94171 -0.16585095
14.94271 -0.16518887000000002
14.94371 -0.16452846999999998
14.94471 -0.16386943
14.94571 -0.16321136
14.94671 -0.16255426
14.94771 -0.16189887
14.94871 -0.16124642
14.94971 -0.16059803
14.95071 -0.15995393
14.95171 -0.15931315
14.95271 -0.1586738
14.95371 -0.15803393
14.95471 -0.15739235000000001
14.95571 -0.15674925
14.95671 -0.15610601
14.95771 -0.15546449999999998
14.95871 -0.15482623
14.95971 -0.15419181
14.96071 -0.15356095
14.96171 -0.15293292
14.96271 -0.15230718000000001
14.96371 -0.15168358
14.96471 -0.15106224000000001
14.96571 -0.15044307
14.96671 -0.14982529
14.96771 -0.14920755
14.96871 -0.14858849
14.96971 -0.14796745
14.97071 -0.1473451
14.97171 -0.14672336
14.97271 -0.14610471
14.97371 -0.14549118
14.97471 -0.1448835
14.97571 -0.1442809
14.97671 -0.14368154
14.97771 -0.14308341
14.97871 -0.14248511
14.97971 -0.14188617
14.98071 -0.14128681999999998
14.98171 -0.14068744
14.98271 -0.14008821
14.98371 -0.13948908000000002
14.98471 -0.13889016999999998
14.98571 -0.13829221
14.98671 -0.13769666
14.98771 -0.13710536
14.98871 -0.13651971000000002
14.98971 -0.13593986
14.99071 -0.13536445
14.99171 -0.13479101
14.99271 -0.1342169
14.99371 -0.13364032
14.99471 -0.13306099000000002
14.99571 -0.13247998
14.99671 -0.13189913
14.99771 -0.13132013
14.99871 -0.13074395
14.99971 -0.13017084999999998
15.00071 -0.12960071
15.00171 -0.12903351
15.00271 -0.1284695
15.00371 -0.12790893
15.00471 -0.12735156
15.00571 -0.12679633
15.00671 -0.12624146
15.00771 -0.12568511000000002
15.00871 -0.12512623
15.00971 -0.12456514
15.01071 -0.12400358
15.01171 -0.12344397
15.01271 -0.12288845999999999
15.01371 -0.12233806
15.01471 -0.12179239
15.01571 -0.12125012
15.01671 -0.12070963000000001
15.01771 -0.12016981
15.01871 -0.11963028
15.01971 -0.1190912
15.02071 -0.11855273
15.02171 -0.11801475
15.02271 -0.11747685000000001
15.02371 -0.11693878
15.02471 -0.11640089999999999
15.02571 -0.11586429
15.02671 -0.11533053
15.02771 -0.11480092
15.02871 -0.11427579
15.02971 -0.11375423999999999
15.03071 -0.11323443999999999
15.03171 -0.11271441000000001
15.03271 -0.11219293999999999
15.03371 -0.11167001
15.03471 -0.11114671
15.03571 -0.11062457999999999
15.03671 -0.11010484
15.03771 -0.10958799
15.03871 -0.10907374
15.03971 -0.10856146
15.04071 -0.10805069
15.04171 -0.10754142000000001
15.04271 -0.10703385
15.04371 -0.10652808000000001
15.04471 -0.10602372
15.04571 -0.10551993
15.04671 -0.10501582000000001
15.04771 -0.10451101
15.04871 -0.10400603000000001
15.04971 -0.10350225
15.05071 -0.10300133
15.05171 -0.10250440999999999
15.05271 -0.1020116
15.05371 -0.10152188999999999
15.05471 -0.10103356
15.05571 -0.100545
15.05671 -0.10005533
15.05771 -0.09956462299999999
15.05871 -0.09907372299999999
15.05971 -0.09858367300000001
15.06071 -0.09809527500000001
15.06171 -0.097608921
15.06271 -0.097124709
15.06371 -0.096642715
15.06471 -0.096163165
15.06571 -0.095686299
15.06671 -0.095212064
15.06771 -0.094739802
15.06871 -0.094268238
15.06971 -0.09379586
15.07071 -0.09332152
15.07171 -0.09284504299999999
15.07271 -0.092367426
15.07371 -0.091890554
15.07471 -0.091416517
15.07571 -0.090946868
15.07671 -0.090482127
15.07771 -0.090021722
15.07871 -0.08956433700000001
15.07971 -0.089108455
15.08071 -0.08865276500000001
15.08171 -0.088196347
15.08271 -0.08773866
15.08371 -0.087279466
15.08471 -0.086818822
15.08571 -0.086357229
15.08671 -0.085895736
15.08771 -0.085435924
15.08871 -0.084979576
15.08971 -0.084528152
15.09071 -0.084082223
15.09171 -0.083641149
15.09271 -0.08320317699999999
15.09371 -0.082765962
15.09471 -0.08232727999999999
15.09571 -0.08188567
15.09671 -0.081440777
15.09771 -0.08099331800000001
15.09871 -0.080544746
15.09971 -0.08009680899999999
15.10071 -0.079651183
15.10171 -0.079209212
15.10271 -0.07877176999999999
15.10371 -0.078339147
15.10471 -0.077910972
15.10571 -0.07748616
15.10671 -0.07706303099999999
15.10771 -0.076639612
15.10871 -0.076214108
15.10971 -0.075785414
15.11071 -0.075353467
15.11171 -0.074919307
15.11271 -0.074484799
15.11371 -0.074052112
15.11471 -0.07362316199999999
15.11571 -0.073199143
15.11671 -0.072780304
15.11771 -0.07236599299999999
15.11871 -0.071954867
15.11971 -0.07154520099999999
15.12071 -0.071135268
15.12171 -0.07072363499999999
15.12271 -0.07030947600000001
15.12371 -0.069892727
15.12471 -0.06947413200000001
15.12571 -0.069055107
15.12671 -0.068637403
15.12771 -0.068222673
15.12871 -0.067812082
15.12971 -0.067406031
15.13071 -0.06700407800000001
15.13171 -0.066605106
15.13271 -0.066207594
15.13371 -0.06580997699999999
15.13471 -0.065410964
15.13571 -0.065009797
15.13671 -0.064606383
15.13771 -0.064201362
15.13871 -0.06379599799999999
15.13971 -0.063391909
15.14071 -0.062990683
15.14171 -0.06259345699999999
15.14271 -0.062200560999999994
15.14371 -0.061811443
15.14471 -0.061424822
15.14571 -0.061039091
15.14671 -0.060652819
15.14771 -0.060265092000000006
15.14871 -0.0598757
15.14971 -0.059485039999999996
15.15071 -0.059093877999999996
15.15171 -0.058703135999999996
15.15271 -0.058313750000000004
15.15371 -0.057926582000000004
15.15471 -0.057542336
15.15571 -0.057161431
15.15671 -0.056783820000000006
15.15771 -0.056408835000000004
15.15871 -0.056035229
15.15971 -0.055661459999999996
15.16071 -0.055286207000000004
15.16171 -0.054908864
15.16271 -0.054529826999999996
15.16371 -0.054150371999999995
15.16471 -0.053772161
15.16571 -0.053396629
15.16671 -0.053024460999999995
15.16771 -0.052655442
15.16871 -0.052288721999999996
15.16971 -0.051923252999999996
15.17071 -0.051558198
15.17171 -0.051193114
15.17271 -0.050827814
15.17371 -0.050462182999999994
15.17471 -0.050096062
15.17571 -0.04972936
15.17671 -0.049362343
15.17771 -0.04899585
15.17871 -0.04863124
15.17971 -0.048269928
15.18071 -0.047912763000000004
15.18171 -0.047559498
15.18271 -0.047208718
15.18371 -0.046858305
15.18471 -0.046506283
15.18571 -0.046151612
15.18671 -0.045794572
15.18771 -0.045436545
15.18871 -0.045079333
15.18971 -0.044724403
15.19071 -0.04437243
15.19171 -0.044023347000000004
15.19271 -0.043676712
15.19371 -0.043332157999999996
15.19471 -0.042989520999999996
15.19571 -0.042648634
15.19671 -0.042308928
15.19771 -0.041969211
15.19871 -0.041627901
15.19971 -0.041283693
15.20071 -0.04093633
15.20171 -0.040587052
15.20271 -0.040238348
15.20371 -0.039893068999999996
15.20471 -0.039553281
15.20571 -0.039219434
15.20671 -0.038890232000000004
15.20771 -0.038563284999999996
15.20871 -0.038236158
15.20971 -0.037907253
15.21071 -0.037576159
15.21171 -0.037243331
15.21271 -0.036909452
15.21371 -0.036574955
15.21471 -0.036239996999999996
15.21571 -0.035904863
15.21671 -0.035570483
15.21771 -0.035238537
15.21871 -0.034910976
15.21971 -0.034589096
15.22071 -0.034272668
15.22171 -0.033959673999999995
15.22271 -0.033646906000000004
15.22371 -0.033331223
15.22471 -0.033010836
15.22571 -0.032686017000000005
15.22671 -0.032358844
15.22771 -0.032032156
15.22871 -0.031708315
15.22971 -0.031388385
15.23071 -0.031072117
15.23171 -0.030758593
15.23271 -0.030447042
15.23371 -0.030137261
15.23471 -0.029829394999999998
15.23571 -0.029523271999999996
15.23671 -0.029217853
15.23771 -0.028911250000000003
15.23871 -0.028601475
15.23971 -0.028287549999999998
15.24071 -0.027970335000000002
15.24171 -0.027652504
15.24271 -0.027337577
15.24371 -0.027028436
15.24471 -0.026726080000000003
15.24571 -0.026429243999999998
15.24671 -0.026135115
15.24771 -0.025840677
15.24871 -0.025544007
15.24971 -0.025244811
15.25071 -0.02494404
15.25171 -0.024642938
15.25271 -0.024342169
15.25371 -0.024041574
15.25471 -0.023740686
15.25571 -0.023439576
15.25671 -0.023139401
15.25771 -0.022842165
15.25871 -0.022549753000000002
15.25971 -0.022262749999999998
15.26071 -0.021979785999999998
15.26171 -0.021697873
15.26271 -0.021413658000000002
15.26371 -0.021124967
15.26471 -0.0208318
15.26571 -0.020536259
15.26671 -0.020241441
15.26771 -0.019949921000000002
15.26871 -0.019662666
15.26971 -0.0193789
15.27071 -0.019096922
15.27171 -0.018815283
15.27271 -0.018533615
15.27371 -0.018252603
15.27471 -0.017973186999999998
15.27571 -0.01769559
15.27671 -0.017418845
15.27771 -0.01714121
15.27871 -0.016861242999999998
15.27971 -0.016578889
15.28071 -0.016295863
15.28171 -0.016014992000000002
15.28271 -0.015738841
15.28371 -0.015468327999999998
15.28471 -0.015202164999999998
15.28571 -0.014937420000000002
15.28671 -0.014670943
15.28771 -0.014400869
15.28871 -0.014127397
15.28971 -0.013852455999999999
15.29071 -0.013578527
15.29171 -0.013307326000000001
15.29271 -0.013039101999999999
15.29371 -0.012772919
15.29471 -0.012507598
15.29571 -0.012242698000000002
15.29671 -0.011978838
15.29771 -0.011717179
15.29871 -0.011458375
15.29971 -0.011201725
15.30071 -0.010945141
15.30171 -0.010686058
15.30271 -0.010422823
15.30371 -0.010155774
15.30471 -0.0098873381
15.30571 -0.0096210497
15.30671 -0.0093599476
15.30771 -0.0091052148
15.30871 -0.008855761600000001
15.30971 -0.0086089305
15.31071 -0.0083618819
15.31171 -0.0081128572
15.31271 -0.0078616846
15.31371 -0.0076093289
15.31471 -0.0073568968
15.31571 -0.0071047929
15.31671 -0.0068525732999999995
15.31771 -0.0065995453
15.31871 -0.006345704600000001
15.31971 -0.0060922925
15.32071 -0.0058415368
15.32171 -0.0055956111999999995
15.32271 -0.0053553776999999995
15.32371 -0.0051196494
15.32471 -0.0048854716
15.32571 -0.0046493387
15.32671 -0.0044087421
15.32771 -0.0041632553
15.32871 -0.0039145922
15.32971 -0.0036656642
15.33071 -0.0034191824
15.33171 -0.003176571
15.33271 -0.0029376962999999997
15.33371 -0.0027014524999999998
15.33471 -0.0024667167999999997
15.33571 -0.002233046
15.33671 -0.0020006915
15.33771 -0.0017699984
15.33871 -0.0015406378
15.33971 -0.0013112903
15.34071 -0.0010800647
15.34171 -0.00084548492
15.34271 -0.00060748707
15.34371 -0.00036779611000000004
15.34471 -0.00012938948
15.34571 0.00010474817999999999
15.34671 0.00033294414
15.34771 0.00055556602
15.34871 0.0007747829799999999
15.34971 0.0009935216399999999
15.35071 0.0012141844999999998
15.35171 0.0014377802000000001
15.35271 0.0016638478
15.35371 0.0018910976
15.35471 0.0021182808
15.35571 0.0023447732
15.35671 0.002570554
15.35771 0.0027957025
15.35871 0.0030198393
15.35971 0.0032419666
15.36071 0.0034608794999999998
15.36171 0.0036759374999999995
15.36271 0.0038877264000000003
15.36371 0.0040981402
15.36471 0.0043097531
15.36571 0.0045247256000000005
15.36671 0.0047438101
15.36771 0.0049659597
15.36871 0.00518876
15.36971 0.0054094617
15.37071 0.0056260906
15.37171 0.0058381127
15.37271 0.006046388099999999
15.37371 0.0062525424999999996
15.37471 0.006458156699999999
15.37571 0.0066642147
15.37671 0.0068710426
15.37771 0.0070786387
15.37871 0.0072870651
15.37971 0.0074965872
15.38071 0.007707432100000001
15.38171 0.007919338500000001
15.38271 0.008131237
15.38371 0.008341363
15.38471 0.0085478365
15.38571 0.0087494904
15.38671 0.008946524
15.38771 0.0091406175
15.38871 0.0093343995
15.38971 0.0095304895
15.39071 0.009730539
15.39171 0.00993469
15.39271 0.010141655000000001
15.39371 0.010349318
15.39471 0.010555529
15.39571 0.010758749
15.39671 0.010958279999999999
15.39771 0.011154153
15.39871 0.011346819000000001
15.39971 0.011536932
15.40071 0.011725305
15.40171 0.011913011
15.40271 0.012101434
15.40371 0.012292083
15.40471 0.012486156
15.40571 0.012683993999999999
15.40671 0.012884704
15.40771 0.013086200000000001
15.40871 0.013285736999999999
15.40971 0.013480765999999998
15.41071 0.013669800000000001
15.41171 0.01385293
15.41271 0.014031782
15.41371 0.014208950000000001
15.41471 0.014387155999999998
15.41571 0.014568465
15.41671 0.014753836000000001
15.41771 0.014943081999999998
15.41871 0.015135168999999999
15.41971 0.015328622
15.42071 0.015521856
15.42171 0.015713352
15.42271 0.015901736
15.42371 0.016085898
15.42471 0.016265210000000002
15.42571 0.01643984
15.42671 0.016610978999999998
15.42771 0.01678078
15.42871 0.016951915
15.42971 0.017126831999999998
15.43071 0.017306932
15.43171 0.017492035
15.43271 0.01768036
15.43371 0.017869074999999998
15.43471 0.018055212
15.43571 0.018236580999999998
15.43671 0.018412356
15.43771 0.018583123
15.43871 0.018750461
15.43971 0.018916317000000002
15.44071 0.01908245
15.44171 0.019250161000000002
15.44271 0.019420276
15.44371 0.019593246
15.44471 0.019769168
15.44571 0.019947661999999998
15.44671 0.020127669
15.44771 0.020307412
15.44871 0.020484677
15.44971 0.020657436
15.45071 0.020824609
15.45171 0.020986599
15.45271 0.02114532
15.45371 0.021303604
15.45471 0.021464225
15.45571 0.021628928000000002
15.45671 0.021797893
15.45771 0.021969852999999998
15.45871 0.022142747
15.45971 0.022314562
15.46071 0.022483974
15.46171 0.02265052
15.46271 0.022814368
15.46371 0.022975905
15.46471 0.023135482
15.46571 0.02329345
15.46671 0.023450411
15.46771 0.023607418
15.46871 0.023765866
15.46971 0.02392702
15.47071 0.02409135
15.47171 0.024258094
15.47271 0.024425305
15.47371 0.024590518999999998
15.47471 0.024751737
15.47571 0.02490828
15.47671 0.025061073000000003
15.47771 0.025212231999999998
15.47871 0.025364142
15.47971 0.02551848
15.48071 0.025675657999999997
[truncated: 819,276 more chars]
