# Supplementary material for: 2D Synthetic dataset of numerical simulations of long-period seismicity in a volcanic edifice and related sensitivity kernels
Source: Data Brief. 2021 Jan 25;34:106673. doi: 10.1016/j.dib.2020.106673 (PMC7841316; doi:10.1016/j.dib.2020.106673)
Supplement: Supplementary Data S1 — Supplementary Raw Research Data. This is open data under the CC BY license http://creativecommons.org/licenses/by/4.0/ [file mmc1.zip › Dataset/OUTPUT_SEISMOGRAMS/9000_3000/disp_X_homo_7000_2202_ISO7e-1Hz.semd]

-1.714286 0.0
-1.713286 0.0
-1.712286 0.0
-1.711286 0.0
-1.710286 -8.216218300000001e-22
-1.709286 -7.729258499999999e-21
-1.708286 -4.0627598999999997e-20
-1.707286 -1.5732881e-19
-1.706286 -5.0023913000000005e-19
-1.705286 -1.3819731000000002e-18
-1.704286 -3.4319184e-18
-1.703286 -7.8336699e-18
-1.702286 -1.6692333e-17
-1.701286 -3.3580813999999996e-17
-1.700286 -6.4324883e-17
-1.699286 -1.180979e-16
-1.698286 -2.0890651000000001e-16
-1.697286 -3.5755813000000003e-16
-1.696286 -5.9420974e-16
-1.695286 -9.6160069e-16
-1.694286 -1.5190777e-15
-1.693286 -2.3475157e-15
-1.692286 -3.5552312e-15
-1.691286 -5.2849737e-15
-1.690286 -7.722066500000001e-15
-1.689286 -1.1103729999999999e-14
-1.688286 -1.5729611e-14
-1.687286 -2.1973472e-14
-1.686286 -3.0295986000000004e-14
-1.685286 -4.1258496e-14
-1.684286 -5.5537584e-14
-1.683286 -7.3940148e-14
-1.682286 -9.7418763e-14
-1.681286 -1.2708685e-13
-1.680286 -1.6423338e-13
-1.679286 -2.1033630000000003e-13
-1.678286 -2.6707459e-13
-1.677286 -3.3633768e-13
-1.676286 -4.2023232e-13
-1.675286 -5.2108556e-13
-1.674286 -6.4144365e-13
-1.673286 -7.8406536e-13
-1.672286 -9.519102800000001e-13
-1.671286 -1.1481201e-12
-1.670286 -1.3759933e-12
-1.669286 -1.6389516999999998e-12
-1.668286 -1.9404996000000002e-12
-1.667286 -2.2841743e-12
-1.666286 -2.6734884e-12
-1.665286 -3.1118628e-12
-1.664286 -3.6025534e-12
-1.663286 -4.1485675e-12
-1.662286 -4.7525730999999996e-12
-1.661286 -5.4168038e-12
-1.660286 -6.1429574e-12
-1.659286 -6.932085100000001e-12
-1.658286 -7.7844869e-12
-1.657286 -8.6995983e-12
-1.656286 -9.6758796e-12
-1.655286 -1.071071e-11
-1.654286 -1.1800278000000001e-11
-1.653286 -1.2939489e-11
-1.652286 -1.4121877000000002e-11
-1.651286 -1.5339519e-11
-1.650286 -1.6582978e-11
-1.649286 -1.7841247e-11
-1.648286 -1.9101718999999998e-11
-1.647286 -2.0350168e-11
-1.646286 -2.1570757e-11
-1.645286 -2.2746060000000003e-11
-1.644286 -2.3857120999999998e-11
-1.643286 -2.4883508e-11
-1.642286 -2.5803434000000002e-11
-1.641286 -2.659385e-11
-1.640286 -2.7230602e-11
-1.639286 -2.7688588e-11
-1.638286 -2.7941953e-11
-1.637286 -2.7964273999999998e-11
-1.636286 -2.7728801e-11
-1.635286 -2.7208682e-11
-1.634286 -2.6377221e-11
-1.633286 -2.5208126000000003e-11
-1.632286 -2.3675776999999998e-11
-1.631286 -2.1755501000000002e-11
-1.630286 -1.9423828e-11
-1.629286 -1.6658766e-11
-1.628286 -1.3440055e-11
-1.627286 -9.749404099999999e-12
-1.626286 -5.5707375e-12
-1.625286 -8.9039434e-13
-1.624286 4.3026648e-12
-1.623286 1.001669e-11
-1.622286 1.6256991000000002e-11
-1.621286 2.3025836e-11
-1.620286 3.0322335e-11
-1.619286 3.8142395e-11
-1.618286 4.6478695000000007e-11
-1.617286 5.5320667999999994e-11
-1.616286 6.465454799999999e-11
-1.615286 7.4463423e-11
-1.614286 8.472731e-11
-1.613286 9.5423311e-11
-1.612286 1.0652569999999999e-10
-1.611286 1.1800616e-10
-1.610286 1.2983384e-10
-1.609286 1.4197571e-10
-1.608286 1.5439663e-10
-1.607286 1.6705971e-10
-1.606286 1.799264e-10
-1.605286 1.9295672e-10
-1.604286 2.0610963e-10
-1.603286 2.193431e-10
-1.602286 2.3261436000000002e-10
-1.601286 2.4588005e-10
-1.600286 2.5909648e-10
-1.599286 2.7221968e-10
-1.598286 2.8520556e-10
-1.597286 2.9800999e-10
-1.596286 3.1058886e-10
-1.595286 3.2289814999999997e-10
-1.594286 3.3489385e-10
-1.593286 3.4653197999999997e-10
-1.592286 3.5776846e-10
-1.591286 3.6855904999999997e-10
-1.590286 3.7885923e-10
-1.589286 3.886239e-10
-1.588286 3.9780735e-10
-1.587286 4.0636296e-10
-1.586286 4.1424290000000005e-10
-1.585286 4.2139794e-10
-1.584286 4.277773e-10
-1.583286 4.3332815999999996e-10
-1.582286 4.3799543e-10
-1.581286 4.4172175e-10
-1.580286 4.4444691000000004e-10
-1.579286 4.4610791e-10
-1.578286 4.4663865e-10
-1.577286 4.4596982000000004e-10
-1.576286 4.4402888e-10
-1.575286 4.4074002e-10
-1.574286 4.3602399999999994e-10
-1.573286 4.2979873e-10
-1.572286 4.2197890000000004e-10
-1.571286 4.1247664999999997e-10
-1.570286 4.0120177e-10
-1.569286 3.8806224e-10
-1.568286 3.7296458999999995e-10
-1.567286 3.5581475e-10
-1.566286 3.3651855e-10
-1.565286 3.1498274e-10
-1.564286 2.911157e-10
-1.563286 2.6482845999999997e-10
-1.562286 2.3603582e-10
-1.561286 2.0465736e-10
-1.560286 1.7061855e-10
-1.559286 1.3385205e-10
-1.558286 9.4298842e-11
-1.557286 5.190948e-11
-1.556286 6.645359e-12
-1.555286 -4.1520137e-11
-1.554286 -9.2600417e-11
-1.553286 -1.4659462e-10
-1.552286 -2.0348642000000001e-10
-1.551286 -2.6324325e-10
-1.550286 -3.2581516e-10
-1.549286 -3.9113435e-10
-1.548286 -4.5911420999999997e-10
-1.547286 -5.2964924e-10
-1.546286 -6.0261427e-10
-1.545286 -6.7786462e-10
-1.544286 -7.5523598e-10
-1.543286 -8.345445900000001e-10
-1.542286 -9.155874800000001e-10
-1.541286 -9.9814341e-10
-1.540286 -1.0819733e-09
-1.539286 -1.1668212e-09
-1.538286 -1.2524156000000002e-09
-1.537286 -1.3384704e-09
-1.536286 -1.4246866e-09
-1.535286 -1.5107538e-09
-1.534286 -1.5963524000000001e-09
-1.533286 -1.6811543e-09
-1.532286 -1.7648265e-09
-1.531286 -1.8470317000000001e-09
-1.530286 -1.9274315000000003e-09
-1.529286 -2.0056876e-09
-1.528286 -2.0814652e-09
-1.527286 -2.1544337e-09
-1.526286 -2.2242702000000003e-09
-1.525286 -2.2906609e-09
-1.524286 -2.353303e-09
-1.523286 -2.411907e-09
-1.522286 -2.4661986e-09
-1.521286 -2.5159199e-09
-1.520286 -2.5608312e-09
-1.519286 -2.6007121999999997e-09
-1.518286 -2.6353633e-09
-1.517286 -2.664606e-09
-1.516286 -2.6882845e-09
-1.515286 -2.7062651e-09
-1.514286 -2.7184378e-09
-1.513286 -2.7247146e-09
-1.512286 -2.7250306e-09
-1.511286 -2.7193436999999998e-09
-1.510286 -2.7076324e-09
-1.509286 -2.6898967e-09
-1.508286 -2.6661564e-09
-1.507286 -2.6364491999999997e-09
-1.506286 -2.6008307000000002e-09
-1.505286 -2.5593715e-09
-1.504286 -2.512157e-09
-1.503286 -2.4592843e-09
-1.502286 -2.4008615e-09
-1.501286 -2.3370052e-09
-1.500286 -2.2678399e-09
-1.499286 -2.1934945e-09
-1.498286 -2.1141023e-09
-1.497286 -2.0297986e-09
-1.496286 -1.9407189e-09
-1.495286 -1.8469983999999998e-09
-1.494286 -1.7487706e-09
-1.493286 -1.6461655e-09
-1.492286 -1.5393101999999998e-09
-1.491286 -1.4283273000000001e-09
-1.490286 -1.313335e-09
-1.489286 -1.1944469e-09
-1.488286 -1.0717721000000002e-09
-1.487286 -9.454157899999999e-10
-1.486286 -8.154799800000001e-10
-1.485286 -6.82064e-10
-1.484286 -5.4526596e-10
-1.483286 -4.0518382999999994e-10
-1.482286 -2.6191727e-10
-1.481286 -1.1556889999999999e-10
-1.480286 3.3753488000000003e-11
-1.479286 1.8593529e-10
-1.478286 3.4085313e-10
-1.477286 4.9837261e-10
-1.476286 6.583463399999999e-10
-1.475286 8.2061215e-10
-1.474286 9.8499091e-10
-1.473286 1.1512851e-09
-1.472286 1.3192764e-09
-1.471286 1.4887253e-09
-1.470286 1.6593686e-09
-1.469286 1.8309201e-09
-1.468286 2.003068e-09
-1.467286 2.1754763e-09
-1.466286 2.3477832999999997e-09
-1.465286 2.5196028e-09
-1.464286 2.6905244999999997e-09
-1.463286 2.8601160000000002e-09
-1.462286 3.0279224000000004e-09
-1.461286 3.1934694000000004e-09
-1.460286 3.3562662999999997e-09
-1.459286 3.5158063999999998e-09
-1.458286 3.6715721000000002e-09
-1.457286 3.8230367e-09
-1.456286 3.9696683e-09
-1.455286 4.1109349e-09
-1.454286 4.2463057e-09
-1.453286 4.3752585e-09
-1.452286 4.497281e-09
-1.451286 4.6118775e-09
-1.450286 4.7185724e-09
-1.449286 4.8169139e-09
-1.448286 4.9064787e-09
-1.447286 4.986877899999999e-09
-1.446286 5.0577577e-09
-1.445286 5.1188064e-09
-1.444286 5.1697546e-09
-1.443286 5.2103814e-09
-1.442286 5.2405145999999995e-09
-1.441286 5.2600341e-09
-1.440286 5.2688735e-09
-1.439286 5.2670214999999995e-09
-1.438286 5.2545218e-09
-1.437286 5.2314743000000005e-09
-1.436286 5.198034e-09
-1.435286 5.1544106e-09
-1.434286 5.1008666e-09
-1.433286 5.0377154000000004e-09
-1.432286 4.9653195e-09
-1.431286 4.8840852e-09
-1.430286 4.7944617e-09
-1.429286 4.6969355e-09
-1.428286 4.5920261e-09
-1.427286 4.4802821e-09
-1.426286 4.3622755e-09
-1.425286 4.2385956e-09
-1.424286 4.1098455e-09
-1.423286 3.976635e-09
-1.422286 3.8395752e-09
-1.421286 3.6992742e-09
-1.420286 3.5563285e-09
-1.419286 3.4113216000000003e-09
-1.418286 3.2648158000000002e-09
-1.417286 3.1173486999999998e-09
-1.416286 2.9694282e-09
-1.415286 2.8215283999999998e-09
-1.414286 2.6740865e-09
-1.413286 2.5274987000000002e-09
-1.412286 2.3821183e-09
-1.411286 2.238253e-09
-1.410286 2.0961633e-09
-1.409286 1.9560629e-09
-1.408286 1.8181163000000002e-09
-1.407286 1.6824405e-09
-1.406286 1.5491055999999999e-09
-1.405286 1.4181361e-09
-1.404286 1.2895129e-09
-1.403286 1.1631759e-09
-1.402286 1.0390273e-09
-1.401286 9.1693432e-10
-1.400286 7.967340300000001e-10
-1.399286 6.7823681e-10
-1.398286 5.612308400000001e-10
-1.397286 4.4548718000000003e-10
-1.396286 3.3076421e-10
-1.395286 2.1681255e-10
-1.394286 1.0337986e-10
-1.393286 -9.7843208e-12
-1.392286 -1.2292387e-10
-1.391286 -2.3627181e-10
-1.390286 -3.5004619000000003e-10
-1.389286 -4.6444627999999996e-10
-1.388286 -5.7964922e-10
-1.387286 -6.9580678e-10
-1.386286 -8.130432099999999e-10
-1.385286 -9.3145318e-10
-1.384286 -1.0511003e-09
-1.383286 -1.1720162e-09
-1.382286 -1.2942003e-09
-1.381286 -1.4176203e-09
-1.380286 -1.5422125e-09
-1.379286 -1.6678837000000002e-09
-1.378286 -1.7945126e-09
-1.377286 -1.921953e-09
-1.376286 -2.0500353000000002e-09
-1.375286 -2.1785712e-09
-1.374286 -2.307356e-09
-1.373286 -2.4361735e-09
-1.372286 -2.5647996e-09
-1.371286 -2.6930057000000003e-09
-1.370286 -2.8205651e-09
-1.369286 -2.9472553e-09
-1.368286 -3.0728625e-09
-1.367286 -3.1971873e-09
-1.366286 -3.3200463e-09
-1.365286 -3.4412778e-09
-1.364286 -3.5607433999999997e-09
-1.363286 -3.6783319e-09
-1.362286 -3.7939617e-09
-1.361286 -3.9075816e-09
-1.360286 -4.0191739e-09
-1.359286 -4.1287539e-09
-1.358286 -4.2363706000000005e-09
-1.357286 -4.3421065e-09
-1.356286 -4.4460755e-09
-1.355286 -4.5484234000000006e-09
-1.354286 -4.649324e-09
-1.353286 -4.7489766e-09
-1.352286 -4.8476036e-09
-1.351286 -4.9454461e-09
-1.350286 -5.04276e-09
-1.349286 -5.1398118e-09
-1.348286 -5.2368734e-09
-1.347286 -5.3342166999999996e-09
-1.346286 -5.432110300000001e-09
-1.345286 -5.5308119000000005e-09
-1.344286 -5.6305647999999995e-09
-1.343286 -5.7315919e-09
-1.342286 -5.8340915e-09
-1.341286 -5.9382318999999994e-09
-1.340286 -6.0441484999999996e-09
-1.339286 -6.151938e-09
-1.338286 -6.2616551e-09
-1.337286 -6.3733123e-09
-1.336286 -6.4868749e-09
-1.335286 -6.6022604e-09
-1.334286 -6.7193362e-09
-1.333286 -6.8379211999999995e-09
-1.332286 -6.9577871e-09
-1.331286 -7.078654999999999e-09
-1.330286 -7.2002029e-09
-1.329286 -7.3220638e-09
-1.328286 -7.4438317e-09
-1.327286 -7.5650639e-09
-1.326286 -7.6852857e-09
-1.325286 -7.803997e-09
-1.324286 -7.9206745e-09
-1.323286 -8.0347819e-09
-1.322286 -8.1457695e-09
-1.321286 -8.2530878e-09
-1.320286 -8.356188000000001e-09
-1.319286 -8.4545315e-09
-1.318286 -8.5475953e-09
-1.317286 -8.6348789e-09
-1.316286 -8.715907199999999e-09
-1.315286 -8.7902408e-09
-1.314286 -8.857475899999999e-09
-1.313286 -8.917253e-09
-1.312286 -8.9692573e-09
-1.311286 -9.0132249e-09
-1.310286 -9.048942799999999e-09
-1.309286 -9.0762522e-09
-1.308286 -9.0950476e-09
-1.307286 -9.105279700000001e-09
-1.306286 -9.1069513e-09
-1.305286 -9.1001179e-09
-1.304286 -9.084882199999999e-09
-1.303286 -9.0613961e-09
-1.302286 -9.029850499999999e-09
-1.301286 -8.9904729e-09
-1.300286 -8.9435251e-09
-1.299286 -8.889291400000001e-09
-1.298286 -8.8280751e-09
-1.297286 -8.7601919e-09
-1.296286 -8.6859603e-09
-1.295286 -8.6056967e-09
-1.294286 -8.5197065e-09
-1.293286 -8.4282761e-09
-1.292286 -8.3316659e-09
-1.291286 -8.2301034e-09
-1.290286 -8.1237753e-09
-1.289286 -8.012823699999999e-09
-1.288286 -7.897337000000001e-09
-1.287286 -7.7773475e-09
-1.286286 -7.6528263e-09
-1.285286 -7.5236789e-09
-1.284286 -7.389745099999999e-09
-1.283286 -7.250795100000001e-09
-1.282286 -7.1065306e-09
-1.281286 -6.956584600000001e-09
-1.280286 -6.8005247e-09
-1.279286 -6.6378528e-09
-1.278286 -6.4680128999999996e-09
-1.277286 -6.2903939e-09
-1.276286 -6.1043351000000005e-09
-1.275286 -5.9091336e-09
-1.274286 -5.7040518e-09
-1.273286 -5.4883261e-09
-1.272286 -5.2611762e-09
-1.271286 -5.0218132e-09
-1.270286 -4.7694501e-09
-1.269286 -4.5033137e-09
-1.268286 -4.2226514000000005e-09
-1.267286 -3.9267447e-09
-1.266286 -3.6149169999999996e-09
-1.265286 -3.2865443e-09
-1.264286 -2.9410634000000004e-09
-1.263286 -2.5779823999999998e-09
-1.262286 -2.1968862e-09
-1.261286 -1.7974446999999998e-09
-1.260286 -1.3794185000000001e-09
-1.259286 -9.426634e-10
-1.258286 -4.8713438e-10
-1.257286 -1.2887555000000001e-11
-1.256286 4.7991841e-10
-1.255286 9.9102298e-10
-1.254286 1.5200652000000002e-09
-1.253286 2.0665864999999997e-09
-1.252286 2.6300359e-09
-1.251286 3.2097751999999998e-09
-1.250286 3.8050851e-09
-1.249286 4.4151741e-09
-1.248286 5.0391882e-09
-1.247286 5.6762192e-09
-1.246286 6.3253174e-09
-1.245286 6.9855004e-09
-1.244286 7.6557677e-09
-1.243286 8.3351104e-09
-1.242286 9.022526499999999e-09
-1.241286 9.71703e-09
-1.240286 1.0417663e-08
-1.239286 1.1123513e-08
-1.238286 1.1833715999999999e-08
-1.237286 1.2547467e-08
-1.236286 1.3264036999999999e-08
-1.235286 1.3982775e-08
-1.234286 1.4703114e-08
-1.233286 1.5424578000000002e-08
-1.232286 1.6146791000000002e-08
-1.231286 1.6869468e-08
-1.230286 1.7592423e-08
-1.229286 1.831557e-08
-1.228286 1.9038915e-08
-1.227286 1.9762553000000003e-08
-1.226286 2.0486659999999998e-08
-1.225286 2.1211489999999998e-08
-1.224286 2.1937356999999998e-08
-1.223286 2.2664634999999998e-08
-1.222286 2.3393730999999998e-08
-1.221286 2.4125084999999997e-08
-1.220286 2.4859145e-08
-1.219286 2.5596353000000003e-08
-1.218286 2.6337129999999998e-08
-1.217286 2.7081856e-08
-1.216286 2.7830863e-08
-1.215286 2.8584395999999997e-08
-1.214286 2.9342608999999998e-08
-1.213286 3.0105551e-08
-1.212286 3.0873136999999995e-08
-1.211286 3.1645137e-08
-1.210286 3.2421163e-08
-1.209286 3.3200653000000006e-08
-1.208286 3.3982861e-08
-1.207286 3.4766839e-08
-1.206286 3.5551437e-08
-1.205286 3.6335279e-08
-1.204286 3.7116787e-08
-1.203286 3.7894143e-08
-1.202286 3.8665320999999996e-08
-1.201286 3.9428061e-08
-1.200286 4.017989e-08
-1.199286 4.0918121999999995e-08
-1.198286 4.1639872e-08
-1.197286 4.2342052e-08
-1.196286 4.3021406e-08
-1.195286 4.3674506e-08
-1.194286 4.4297777e-08
-1.193286 4.4887516e-08
-1.192286 4.5439907e-08
-1.191286 4.5951054e-08
-1.190286 4.6416984e-08
-1.189286 4.6833687e-08
-1.188286 4.7197134999999996e-08
-1.187286 4.7503307e-08
-1.186286 4.7748205e-08
-1.185286 4.7927884e-08
-1.184286 4.8038484e-08
-1.183286 4.8076237e-08
-1.182286 4.8037484999999994e-08
-1.181286 4.7918725e-08
-1.180286 4.7716608000000004e-08
-1.179286 4.7427956000000005e-08
-1.178286 4.7049775e-08
-1.177286 4.6579274e-08
-1.176286 4.6013868e-08
-1.175286 4.5351200999999995e-08
-1.174286 4.4589123999999996e-08
-1.173286 4.3725723e-08
-1.172286 4.2759299e-08
-1.171286 4.1688378e-08
-1.170286 4.0511690999999997e-08
-1.169286 3.922819e-08
-1.168286 3.7837009e-08
-1.167286 3.6337469000000004e-08
-1.166286 3.4729060999999996e-08
-1.165286 3.3011424e-08
-1.164286 3.1184327000000005e-08
-1.163286 2.9247654e-08
-1.162286 2.7201382999999996e-08
-1.161286 2.5045559999999997e-08
-1.160286 2.2780279e-08
-1.159286 2.0405659e-08
-1.158286 1.7921824e-08
-1.157286 1.5328876999999998e-08
-1.156286 1.2626881e-08
-1.155286 9.8158419e-09
-1.154286 6.8956819000000005e-09
-1.153286 3.8662264e-09
-1.152286 7.271877500000001e-10
-1.151286 -2.5218487e-09
-1.150286 -5.8814384e-09
-1.149286 -9.352287e-09
-1.148286 -1.2935253e-08
-1.147286 -1.6631361999999998e-08
-1.146286 -2.0441795e-08
-1.145286 -2.4367905e-08
-1.144286 -2.8411201000000003e-08
-1.143286 -3.2573341e-08
-1.142286 -3.6856143e-08
-1.141286 -4.1261547e-08
-1.140286 -4.5791623e-08
-1.139286 -5.0448544999999995e-08
-1.138286 -5.5234577999999996e-08
-1.137286 -6.0152072e-08
-1.136286 -6.5203404e-08
-1.135286 -7.0390999e-08
-1.134286 -7.5717288e-08
-1.133286 -8.1184687e-08
-1.132286 -8.6795565e-08
-1.131286 -9.2552244e-08
-1.130286 -9.8456943e-08
-1.129286 -1.0451179e-07
-1.128286 -1.1071877000000001e-07
-1.127286 -1.170797e-07
-1.126286 -1.2359628e-07
-1.125286 -1.3026996e-07
-1.124286 -1.3710203e-07
-1.123286 -1.4409352999999998e-07
-1.122286 -1.5124529e-07
-1.121286 -1.5855789e-07
-1.120286 -1.6603166e-07
-1.119286 -1.7366666999999998e-07
-1.118286 -1.8146278e-07
-1.117286 -1.8941955000000002e-07
-1.116286 -1.9753629999999998e-07
-1.115286 -2.0581211999999998e-07
-1.114286 -2.1424589000000002e-07
-1.113286 -2.2283621999999998e-07
-1.112286 -2.3158153e-07
-1.111286 -2.404801e-07
-1.110286 -2.4953e-07
-1.109286 -2.587291e-07
-1.108286 -2.6807521e-07
-1.107286 -2.7756604e-07
-1.106286 -2.8719915e-07
-1.105286 -2.9697210999999997e-07
-1.104286 -3.0688240999999996e-07
-1.103286 -3.1692754999999997e-07
-1.102286 -3.2710505e-07
-1.101286 -3.3741245e-07
-1.100286 -3.4784736999999997e-07
-1.099286 -3.5840755e-07
-1.098286 -3.6909076000000004e-07
-1.097286 -3.7989492e-07
-1.096286 -3.9081818e-07
-1.095286 -4.0185877000000006e-07
-1.094286 -4.1301504000000004e-07
-1.093286 -4.2428563e-07
-1.092286 -4.3566937e-07
-1.091286 -4.4716519e-07
-1.090286 -4.5877231e-07
-1.089286 -4.7049009e-07
-1.088286 -4.823181899999999e-07
-1.087286 -4.9425628e-07
-1.086286 -5.063044699999999e-07
-1.085286 -5.1846287e-07
-1.084286 -5.3073177e-07
-1.083286 -5.4311173e-07
-1.082286 -5.5560334e-07
-1.081286 -5.6820735e-07
-1.080286 -5.8092464e-07
-1.079286 -5.9375616e-07
-1.078286 -6.067029500000001e-07
-1.077286 -6.1976611e-07
-1.076286 -6.3294672e-07
-1.075286 -6.462459e-07
-1.074286 -6.5966472e-07
-1.073286 -6.7320438e-07
-1.072286 -6.868659e-07
-1.071286 -7.0065025e-07
-1.070286 -7.1455832e-07
-1.069286 -7.2859101e-07
-1.068286 -7.4274897e-07
-1.067286 -7.5703293e-07
-1.066286 -7.714432599999999e-07
-1.065286 -7.859803500000001e-07
-1.064286 -8.006446200000001e-07
-1.063286 -8.154359900000001e-07
-1.062286 -8.3035454e-07
-1.061286 -8.4540011e-07
-1.060286 -8.605724999999999e-07
-1.059286 -8.7587129e-07
-1.058286 -8.912960100000001e-07
-1.057286 -9.068461500000001e-07
-1.056286 -9.225209900000001e-07
-1.055286 -9.383198200000001e-07
-1.054286 -9.5424202e-07
-1.053286 -9.702867e-07
-1.052286 -9.8645296e-07
-1.051286 -1.0027402e-06
-1.050286 -1.0191476e-06
-1.049286 -1.0356744e-06
-1.048286 -1.0523199e-06
-1.047286 -1.0690837e-06
-1.046286 -1.0859651999999998e-06
-1.045286 -1.1029642e-06
-1.044286 -1.1200804999999999e-06
-1.043286 -1.137314e-06
-1.042286 -1.154665e-06
-1.041286 -1.1721338e-06
-1.040286 -1.1897209e-06
-1.039286 -1.2074272e-06
-1.038286 -1.2252538e-06
-1.037286 -1.2432018e-06
-1.036286 -1.2612729e-06
-1.035286 -1.2794686e-06
-1.034286 -1.2977912999999999e-06
-1.033286 -1.3162431e-06
-1.032286 -1.3348266e-06
-1.031286 -1.3535445e-06
-1.030286 -1.3723999e-06
-1.029286 -1.3913961e-06
-1.028286 -1.4105366e-06
-1.027286 -1.4298251e-06
-1.026286 -1.4492659e-06
-1.025286 -1.4688628e-06
-1.024286 -1.4886203e-06
-1.023286 -1.5085432e-06
-1.022286 -1.5286359e-06
-1.021286 -1.5489032e-06
-1.020286 -1.5693507e-06
-1.019286 -1.5899831e-06
-1.018286 -1.6108055e-06
-1.017286 -1.6318236e-06
-1.016286 -1.6530429e-06
-1.015286 -1.6744687000000002e-06
-1.014286 -1.6961067000000001e-06
-1.013286 -1.7179627e-06
-1.012286 -1.7400421e-06
-1.011286 -1.7623508e-06
-1.010286 -1.7848944999999998e-06
-1.009286 -1.8076792e-06
-1.008286 -1.8307101999999998e-06
-1.007286 -1.8539939e-06
-1.006286 -1.8775357999999999e-06
-1.005286 -1.9013420000000002e-06
-1.004286 -1.925418e-06
-1.003286 -1.9497701e-06
-1.002286 -1.9744038e-06
-1.001286 -1.9993251e-06
-1.000286 -2.0245402e-06
-0.9992857 -2.0500547e-06
-0.9982857 -2.0758746e-06
-0.9972857 -2.1020062e-06
-0.9962857 -2.1284551000000002e-06
-0.9952857 -2.1552277999999998e-06
-0.9942857 -2.1823300999999998e-06
-0.9932857 -2.2097683999999997e-06
-0.9922857 -2.2375488e-06
-0.9912857 -2.2656776000000002e-06
-0.9902857 -2.2941615e-06
-0.9892857 -2.3230065e-06
-0.9882857 -2.3522192e-06
-0.9872857 -2.3818063999999997e-06
-0.9862857 -2.4117748e-06
-0.9852857 -2.4421309e-06
-0.9842857 -2.4728818e-06
-0.9832857 -2.5040343e-06
-0.9822857 -2.5355956e-06
-0.9812857 -2.5675725e-06
-0.9802857 -2.5999725e-06
-0.9792857 -2.6328028e-06
-0.9782857 -2.6660706999999998e-06
-0.9772857 -2.6997839e-06
-0.9762857 -2.7339498e-06
-0.9752857 -2.7685761e-06
-0.9742857 -2.8036704e-06
-0.9732857 -2.8392405000000002e-06
-0.9722857 -2.8752943000000003e-06
-0.9712857 -2.9118397000000002e-06
-0.9702857 -2.9488845e-06
-0.9692857 -2.9864371e-06
-0.9682857 -3.0245054e-06
-0.9672857 -3.0630975e-06
-0.9662857 -3.1022218e-06
-0.9652857 -3.1418864e-06
-0.9642857 -3.1820996000000002e-06
-0.9632857 -3.2228698e-06
-0.9622857 -3.2642056e-06
-0.9612857 -3.3061148000000003e-06
-0.9602857 -3.3486071e-06
-0.9592857 -3.3916898e-06
-0.9582857 -3.4353718e-06
-0.9572857 -3.4796621e-06
-0.9562857 -3.5245687e-06
-0.9552857 -3.570101e-06
-0.9542857 -3.6162671e-06
-0.9532857 -3.6630762e-06
-0.9522857 -3.7105369000000003e-06
-0.9512857 -3.7586581e-06
-0.9502857 -3.8074486e-06
-0.9492857 -3.856917600000001e-06
-0.9482857 -3.9070738e-06
-0.9472857 -3.9579266e-06
-0.9462857 -4.0094843000000005e-06
-0.9452857 -4.0617568e-06
-0.9442857 -4.114753e-06
-0.9432857 -4.1684817e-06
-0.9422857 -4.2229527e-06
-0.9412857 -4.278175e-06
-0.9402857 -4.3341583e-06
-0.9392857 -4.3909115e-06
-0.9382857 -4.4484441e-06
-0.9372857 -4.5067654e-06
-0.9362857 -4.5658851e-06
-0.9352857 -4.6258126e-06
-0.9342857 -4.6865576000000005e-06
-0.9332857 -4.7481294e-06
-0.9322857 -4.8105381e-06
-0.9312857 -4.8737924e-06
-0.9302857 -4.9379029e-06
-0.9292857 -5.0028784999999995e-06
-0.9282857 -5.068729399999999e-06
-0.9272857 -5.1354654e-06
-0.9262857 -5.203095200000001e-06
-0.9252857 -5.2716299e-06
-0.9242857 -5.341077999999999e-06
-0.9232857 -5.4114501000000004e-06
-0.9222857 -5.4827559e-06
-0.9212857 -5.5550052999999995e-06
-0.9202857 -5.6282076e-06
-0.9192857 -5.7023733e-06
-0.9182857 -5.7775118e-06
-0.9172857 -5.8536337e-06
-0.9162857 -5.9307482e-06
-0.9152857 -6.008866599999999e-06
-0.9142857 -6.0879977e-06
-0.9132857 -6.1681526e-06
-0.9122857 -6.249342e-06
-0.9112857 -6.3315753e-06
-0.9102857 -6.414864400000001e-06
-0.9092857 -6.4992186e-06
-0.9082857 -6.584649299999999e-06
-0.9072857 -6.6711671e-06
-0.9062857 -6.7587841e-06
-0.9052857 -6.847511e-06
-0.9042857 -6.937359099999999e-06
-0.9032857 -7.0283399e-06
-0.9022857 -7.120466e-06
-0.9012857 -7.213748900000001e-06
-0.9002857 -7.3082013e-06
-0.8992857 -7.4038347e-06
-0.8982857 -7.500662499999999e-06
-0.8972857 -7.598696799999999e-06
-0.8962857 -7.6979525e-06
-0.8952857 -7.798441e-06
-0.8942857 -7.9001765e-06
-0.8932857 -8.003172500000001e-06
-0.8922857 -8.1074433e-06
-0.8912857 -8.2130036e-06
-0.8902857 -8.3198671e-06
-0.8892857 -8.4280487e-06
-0.8882857 -8.5375625e-06
-0.8872857 -8.6484242e-06
-0.8862857 -8.7606487e-06
-0.8852857 -8.874251e-06
-0.8842857 -8.989246699999999e-06
-0.8832857 -9.1056506e-06
-0.8822857 -9.2234792e-06
-0.8812857 -9.3427488e-06
-0.8802857 -9.463474299999999e-06
-0.8792857 -9.585672e-06
-0.8782857 -9.7093569e-06
-0.8772857 -9.834546e-06
-0.8762857 -9.9612556e-06
-0.8752857 -1.0089502e-05
-0.8742857 -1.0219299e-05
-0.8732857 -1.0350666e-05
-0.8722857 -1.0483616999999999e-05
-0.8712857 -1.0618169000000001e-05
-0.8702857 -1.0754339e-05
-0.8692857 -1.0892141e-05
-0.8682857 -1.1031593e-05
-0.8672857 -1.117271e-05
-0.8662857 -1.1315510000000001e-05
-0.8652857 -1.1460008e-05
-0.8642857 -1.1606219999999999e-05
-0.8632857 -1.1754163e-05
-0.8622857 -1.1903854e-05
-0.8612857 -1.2055308000000002e-05
-0.8602857 -1.2208544e-05
-0.8592857 -1.2363576e-05
-0.8582857 -1.2520421e-05
-0.8572857 -1.2679098e-05
-0.8562857 -1.2839624e-05
-0.8552857 -1.3002015000000001e-05
-0.8542857 -1.3166289e-05
-0.8532857 -1.3332462999999999e-05
-0.8522857 -1.3500559e-05
-0.8512857 -1.3670591e-05
-0.8502857 -1.3842579999999999e-05
-0.8492857 -1.4016545e-05
-0.8482857 -1.4192504000000001e-05
-0.8472857 -1.4370478e-05
-0.8462857 -1.4550487e-05
-0.8452857 -1.4732551e-05
-0.8442857 -1.4916692e-05
-0.8432857 -1.5102933000000001e-05
-0.8422857 -1.5291292e-05
-0.8412857 -1.5481793e-05
-0.8402857 -1.5674458999999998e-05
-0.8392857 -1.5869314000000002e-05
-0.8382857 -1.6066379e-05
-0.8372857 -1.6265679999999998e-05
-0.8362857 -1.6467243e-05
-0.8352857 -1.667109e-05
-0.8342857 -1.6877247e-05
-0.8332857 -1.708574e-05
-0.8322857 -1.7296597e-05
-0.8312857 -1.7509842e-05
-0.8302857 -1.7725502e-05
-0.8292857 -1.7943603e-05
-0.8282857 -1.8164175e-05
-0.8272857 -1.8387244e-05
-0.8262857 -1.8612839e-05
-0.8252857 -1.8840987000000003e-05
-0.8242857 -1.9071716e-05
-0.8232857 -1.9305055e-05
-0.8222857 -1.9541033999999998e-05
-0.8212857 -1.9779681e-05
-0.8202857 -2.0021024e-05
-0.8192857 -2.0265091e-05
-0.8182857 -2.0511914e-05
-0.8172857 -2.0761520000000002e-05
-0.8162857 -2.1013939000000002e-05
-0.8152857 -2.1269202000000002e-05
-0.8142857 -2.1527336e-05
-0.8132857 -2.1788371e-05
-0.8122857 -2.2052336e-05
-0.8112857 -2.2319260999999998e-05
-0.8102857 -2.2589177e-05
-0.8092857 -2.2862112000000002e-05
-0.8082857 -2.3138095e-05
-0.8072857 -2.3417158e-05
-0.8062857 -2.3699329e-05
-0.8052857 -2.3984639999999997e-05
-0.8042857 -2.4273118e-05
-0.8032857 -2.4564793e-05
-0.8022857 -2.4859699e-05
-0.8012857 -2.5157865e-05
-0.8002857 -2.5459320000000003e-05
-0.7992857 -2.5764097999999997e-05
-0.7982857 -2.6072232000000002e-05
-0.7972857 -2.6383747999999997e-05
-0.7962857 -2.669868e-05
-0.7952857 -2.701706e-05
-0.7942857 -2.7338925000000002e-05
-0.7932857 -2.7664302e-05
-0.7922857 -2.7993228999999998e-05
-0.7912857 -2.8325738e-05
-0.7902857 -2.8661864e-05
-0.7892857 -2.9001640000000003e-05
-0.7882857 -2.9345105e-05
-0.7872857 -2.9692291000000002e-05
-0.7862857 -3.0043238999999997e-05
-0.7852857 -3.0397984999999998e-05
-0.7842857 -3.0756561e-05
-0.7832857 -3.1119015e-05
-0.7822857 -3.1485376e-05
-0.7812857 -3.1855686e-05
-0.7802857 -3.2229988e-05
-0.7792857 -3.2608321e-05
-0.7782857 -3.2990721e-05
-0.7772857 -3.3377233e-05
-0.7762857 -3.3767901e-05
-0.7752857 -3.4162761e-05
-0.7742857 -3.4561856e-05
-0.7732857 -3.4965233999999995e-05
-0.7722857 -3.5372932e-05
-0.7712857 -3.5784996e-05
-0.7702857 -3.620147e-05
-0.7692857 -3.6622398999999994e-05
-0.7682857 -3.7047823e-05
-0.7672857 -3.7477789999999995e-05
-0.7662857 -3.7912346e-05
-0.7652857 -3.8351536e-05
-0.7642857 -3.8795396999999996e-05
-0.7632857 -3.9243986e-05
-0.7622857 -3.9697341e-05
-0.7612857 -4.0155507000000005e-05
-0.7602857 -4.0618534e-05
-0.7592857 -4.1086463e-05
-0.7582857 -4.1559343e-05
-0.7572857 -4.203722e-05
-0.7562857 -4.2520139e-05
-0.7552857 -4.3008146e-05
-0.7542857 -4.3501285e-05
-0.7532857 -4.3999606e-05
-0.7522857 -4.4503156e-05
-0.7512857 -4.5011975999999996e-05
-0.7502857 -4.5526118999999996e-05
-0.7492857 -4.6045628e-05
-0.7482857 -4.6570548e-05
-0.7472857 -4.7100932e-05
-0.7462857 -4.7636826e-05
-0.7452857 -4.8178276e-05
-0.7442857 -4.872533200000001e-05
-0.7432857 -4.9278043e-05
-0.7422857 -4.9836450000000006e-05
-0.7412857 -5.0400615e-05
-0.7402857 -5.0970579e-05
-0.7392857 -5.1546397000000004e-05
-0.7382857 -5.2128115e-05
-0.7372857 -5.2715791e-05
-0.7362857 -5.3309463999999997e-05
-0.7352857 -5.3909196e-05
-0.7342857 -5.4515039e-05
-0.7332857 -5.5127043e-05
-0.7322857 -5.5745267e-05
-0.7312857 -5.636976e-05
-0.7302857 -5.7000585e-05
-0.7292857 -5.7637789e-05
-0.7282857 -5.8281432e-05
-0.7272857 -5.8931568e-05
-0.7262857 -5.9588263e-05
-0.7252857 -6.0251563e-05
-0.7242857 -6.0921542e-05
-0.7232857 -6.1598246e-05
-0.7222857 -6.2281742e-05
-0.7212857 -6.297208899999999e-05
-0.7202857 -6.3669347e-05
-0.7192857 -6.437358e-05
-0.7182857 -6.5084851e-05
-0.7172857 -6.5803226e-05
-0.7162857 -6.6528759e-05
-0.7152857 -6.726151599999999e-05
-0.7142857 -6.800156e-05
-0.7132857 -6.8748966e-05
-0.7122857 -6.9503784e-05
-0.7112857 -7.0266094e-05
-0.7102857 -7.103595899999999e-05
-0.7092857 -7.1813434e-05
-0.7082857 -7.259859e-05
-0.7072857 -7.3391499e-05
-0.7062857 -7.419222400000001e-05
-0.7052857 -7.5000827e-05
-0.7042857 -7.581737700000001e-05
-0.7032857 -7.664194800000001e-05
-0.7022857 -7.7474596e-05
-0.7012857 -7.8315401e-05
-0.7002857 -7.916442e-05
-0.6992857 -8.0021721e-05
-0.6982857 -8.0887384e-05
-0.6972857 -8.1761465e-05
-0.6962857 -8.264403300000001e-05
-0.6952857 -8.3535156e-05
-0.6942857 -8.443491300000001e-05
-0.6932857 -8.5343362e-05
-0.6922857 -8.626057e-05
-0.6912857 -8.7186618e-05
-0.6902857 -8.8121567e-05
-0.6892857 -8.906548600000001e-05
-0.6882857 -9.0018455e-05
-0.6872857 -9.0980535e-05
-0.6862857 -9.195179599999999e-05
-0.6852857 -9.2932322e-05
-0.6842857 -9.392217100000001e-05
-0.6832857 -9.4921421e-05
-0.6822857 -9.5930147e-05
-0.6812857 -9.6948406e-05
-0.6802857 -9.7976306e-05
-0.6792857 -9.9013891e-05
-0.6782857 -0.00010006125000000001
-0.6772857 -0.00010111846
-0.6762857 -0.0001021856
-0.6752857 -0.00010326273
-0.6742857 -0.00010434994
-0.6732857 -0.00010544732
-0.6722857 -0.00010655493
-0.6712857 -0.00010767286
-0.6702857 -0.00010880119
-0.6692857 -0.00010994002000000001
-0.6682857 -0.00011108938999999999
-0.6672857 -0.00011224942
-0.6662857 -0.00011342017
-0.6652857 -0.00011460177
-0.6642857 -0.00011579425
-0.6632857 -0.00011699771999999999
-0.6622857 -0.00011821227
-0.6612857 -0.00011943799
-0.6602857 -0.00012067495
-0.6592857 -0.00012192327
-0.6582857 -0.00012318301
-0.6572857 -0.00012445427
-0.6562857 -0.00012573714000000002
-0.6552857 -0.00012703172
-0.6542857 -0.00012833809
-0.6532857 -0.00012965635
-0.6522857 -0.00013098658999999998
-0.6512857 -0.0001323289
-0.6502857 -0.00013368336999999999
-0.6492857 -0.00013505011
-0.6482857 -0.0001364292
-0.6472857 -0.00013782073
-0.6462857 -0.00013922481
-0.6452857 -0.00014064152
-0.6442857 -0.00014207097
-0.6432857 -0.00014351325
-0.6422857 -0.00014496845
-0.6412857 -0.00014643667
-0.6402857 -0.00014791801
-0.6392857 -0.00014941255
-0.6382857 -0.0001509204
-0.6372857 -0.00015244166
-0.6362857 -0.00015397642
-0.6352857 -0.00015552477999999998
-0.6342857 -0.00015708682
-0.6332857 -0.00015866268
-0.6322857 -0.00016025242
-0.6312857 -0.00016185616
-0.6302857 -0.00016347399
-0.6292857 -0.00016510601
-0.6282857 -0.00016675232000000001
-0.6272857 -0.00016841302
-0.6262857 -0.00017008821999999998
-0.6252857 -0.000171778
-0.6242857 -0.00017348249999999998
-0.6232857 -0.00017520179
-0.6222857 -0.00017693598
-0.6212857 -0.00017868516999999999
-0.6202857 -0.00018044948
-0.6192857 -0.000182229
-0.6182857 -0.00018402385
-0.6172857 -0.00018583412
-0.6162857 -0.00018765992999999998
-0.6152857 -0.00018950137
-0.6142857 -0.00019135857
-0.6132857 -0.00019323164999999998
-0.6122857 -0.00019512066999999997
-0.6112857 -0.00019702579000000002
-0.6102857 -0.0001989471
-0.6092857 -0.00020088470999999998
-0.6082857 -0.00020283874
-0.6072857 -0.00020480929
-0.6062857 -0.00020679649
-0.6052857 -0.00020880047
-0.6042857 -0.00021082130000000003
-0.6032857 -0.00021285912
-0.6022857 -0.00021491404999999999
-0.6012857 -0.0002169862
-0.6002857 -0.00021907570000000002
-0.5992857 -0.00022118265
-0.5982857 -0.00022330719
-0.5972857 -0.00022544939
-0.5962857 -0.00022760944
-0.5952857 -0.00022978738
-0.5942857 -0.00023198339999999998
-0.5932857 -0.00023419760999999998
-0.5922857 -0.00023643008
-0.5912857 -0.00023868097
-0.5902857 -0.00024095041
-0.5892857 -0.00024323847000000002
-0.5882857 -0.00024554531
-0.5872857 -0.00024787105
-0.5862857 -0.00025021579
-0.5852857 -0.00025257966
-0.5842857 -0.00025496281
-0.5832857 -0.00025736531
-0.5822857 -0.00025978732
-0.5812857 -0.00026222892
-0.5802857 -0.00026469028999999997
-0.5792857 -0.0002671715
-0.5782857 -0.00026967268000000004
-0.5772857 -0.00027219398
-0.5762857 -0.00027473549999999997
-0.5752857 -0.00027729734
-0.5742857 -0.00027987967
-0.5732857 -0.00028248257
-0.5722857 -0.00028510619
-0.5712857 -0.00028775063999999996
-0.5702857 -0.00029041605
-0.5692857 -0.00029310252
-0.5682857 -0.00029581020000000004
-0.5672857 -0.0002985392
-0.5662857 -0.00030128965
-0.5652857 -0.0003040617
-0.5642857 -0.00030685544
-0.5632857 -0.00030967099
-0.5622857 -0.00031250852
-0.5612857 -0.00031536813
-0.5602857 -0.00031824991
-0.5592857 -0.00032115406
-0.5582857 -0.00032408066
-0.5572857 -0.00032702984999999997
-0.5562857 -0.00033000176
-0.5552857 -0.00033299652
-0.5542857 -0.00033601427
-0.5532857 -0.00033905512
-0.5522857 -0.00034211923
-0.5512857 -0.00034520671999999997
-0.5502857 -0.00034831771
-0.5492857 -0.00035145232999999996
-0.5482857 -0.00035461073
-0.5472857 -0.00035779306
-0.5462857 -0.00036099941
-0.5452857 -0.00036422996
-0.5442857 -0.00036748479
-0.5432857 -0.00037076406
-0.5422857 -0.00037406794
-0.5412857 -0.00037739650999999997
-0.5402857 -0.00038074993
-0.5392857 -0.00038412836
-0.5382857 -0.00038753187
-0.5372857 -0.00039096067
-0.5362857 -0.00039441484000000005
-0.5352857 -0.00039789451999999996
-0.5342857 -0.00040139989
-0.5332857 -0.00040493105
-0.5322857 -0.00040848809
-0.5312857 -0.00041207122000000006
-0.5302857 -0.00041568051
-0.5292857 -0.00041931617000000006
-0.5282857 -0.00042297825000000005
-0.5272857 -0.00042666697
-0.5262857 -0.00043038235000000005
-0.5252857 -0.0004341246
-0.5242857 -0.00043789387
-0.5232857 -0.00044169018999999995
-0.5222857 -0.0004455138
-0.5212857 -0.00044936478000000003
-0.5202857 -0.00045324323
-0.5192857 -0.00045714933
-0.5182857 -0.00046108316
-0.5172857 -0.00046504488
-0.5162857 -0.00046903465
-0.5152857 -0.00047305257
-0.5142857 -0.00047709873
-0.5132857 -0.00048117335999999997
-0.5122857 -0.00048527649999999993
-0.5112857 -0.00048940828
-0.5102857 -0.00049356886
-0.5092857 -0.0004977584
-0.5082857 -0.00050197691
-0.5072857 -0.00050622466
-0.5062857 -0.00051050174
-0.5052857 -0.0005148082
-0.5042857 -0.0005191442600000001
-0.5032857 -0.00052351002
-0.5022857 -0.0005279055999999999
-0.5012857 -0.00053233111
-0.5002857 -0.00053678673
-0.4992857 -0.00054127254
-0.4982857 -0.00054578873
-0.4972857 -0.00055033538
-0.4962857 -0.00055491264
-0.4952857 -0.00055952064
-0.4942857 -0.00056415947
-0.4932857 -0.00056882932
-0.4922857 -0.00057353027
-0.4912857 -0.00057826251
-0.4902857 -0.00058302612
-0.4892857 -0.00058782125
-0.4882857 -0.00059264803
-0.4872857 -0.00059750655
-0.4862857 -0.00060239699
-0.4852857 -0.0006073195
-0.4842857 -0.00061227415
-0.4832857 -0.00061726114
-0.4822857 -0.00062228046
-0.4812857 -0.00062733238
-0.4802857 -0.00063241696
-0.4792857 -0.00063753428
-0.4782857 -0.0006426845600000001
-0.4772857 -0.00064786786
-0.4762857 -0.00065308436
-0.4752857 -0.00065833415
-0.4742857 -0.0006636172699999999
-0.4732857 -0.00066893399
-0.4722857 -0.0006742843200000001
-0.4712857 -0.00067966839
-0.4702857 -0.0006850863400000001
-0.4692857 -0.00069053831
-0.4682857 -0.00069602443
-0.4672857 -0.0007015447
-0.4662857 -0.00070709934
-0.4652857 -0.00071268842
-0.4642857 -0.00071831205
-0.4632857 -0.00072397038
-0.4622857 -0.00072966345
-0.4612857 -0.00073539145
-0.4602857 -0.00074115442
-0.4592857 -0.00074695249
-0.4582857 -0.00075278581
-0.4572857 -0.00075865441
-0.4562857 -0.00076455835
-0.4552857 -0.00077049799
-0.4542857 -0.0007764731
-0.4532857 -0.0007824840399999999
-0.4522857 -0.00078853082
-0.4512857 -0.0007946136100000001
-0.4502857 -0.00080073232
-0.4492857 -0.00080688724
-0.4482857 -0.0008130784399999999
-0.4472857 -0.0008193059300000001
-0.4462857 -0.0008255699
-0.4452857 -0.00083187033
-0.4442857 -0.00083820751
-0.4432857 -0.00084458143
-0.4422857 -0.00085099218
-0.4412857 -0.0008574398599999999
-0.4402857 -0.00086392456
-0.4392857 -0.00087044655
-0.4382857 -0.0008770055499999999
-0.4372857 -0.00088360202
-0.4362857 -0.00089023579
-0.4352857 -0.0008969072
-0.4342857 -0.0009036161799999999
-0.4332857 -0.0009103628100000001
-0.4322857 -0.0009171473699999999
-0.4312857 -0.0009239696699999999
-0.4302857 -0.00093082999
-0.4292857 -0.00093772842
-0.4282857 -0.0009446649500000001
-0.4272857 -0.00095163969
-0.4262857 -0.0009586527099999999
-0.4252857 -0.0009657042
-0.4242857 -0.0009727940799999999
-0.4232857 -0.00097992252
-0.4222857 -0.0009870895200000001
-0.4212857 -0.00099429526
-0.4202857 -0.0010015397
-0.4192857 -0.0010088230999999999
-0.4182857 -0.0010161453
-0.4172857 -0.0010235065000000002
-0.4162857 -0.0010309067
-0.4152857 -0.0010383458999999999
-0.4142857 -0.0010458243
-0.4132857 -0.0010533419
-0.4122857 -0.0010608988
-0.4112857 -0.0010684949
-0.4102857 -0.0010761304000000001
-0.4092857 -0.0010838053
-0.4082857 -0.0010915196
-0.4072857 -0.0010992732999999999
-0.4062857 -0.0011070667
-0.4052857 -0.0011148995
-0.4042857 -0.001122772
-0.4032857 -0.0011306841
-0.4022857 -0.0011386360000000002
-0.4012857 -0.0011466274
-0.4002857 -0.0011546587
-0.3992857 -0.0011627297
-0.3982857 -0.0011708406
-0.3972857 -0.0011789911000000001
-0.3962857 -0.0011871815999999998
-0.3952857 -0.0011954119
-0.3942857 -0.0012036822
-0.3932857 -0.0012119924
-0.3922857 -0.0012203425
-0.3912857 -0.0012287325
-0.3902857 -0.0012371626
-0.3892857 -0.0012456326
-0.3882857 -0.0012541426
-0.3872857 -0.0012626926000000001
-0.3862857 -0.0012712826
-0.3852857 -0.0012799125
-0.3842857 -0.0012885826000000001
-0.3832857 -0.0012972926
-0.3822857 -0.0013060427
-0.3812857 -0.0013148328
-0.3802857 -0.0013236628
-0.3792857 -0.0013325329
-0.3782857 -0.0013414428999999999
-0.3772857 -0.001350393
-0.3762857 -0.001359383
-0.3752857 -0.001368413
-0.3742857 -0.0013774829
-0.3732857 -0.0013865929
-0.3722857 -0.0013957427
-0.3712857 -0.0014049323000000001
-0.3702857 -0.0014141619
-0.3692857 -0.0014234311
-0.3682857 -0.0014327403
-0.3672857 -0.0014420892
-0.3662857 -0.0014514777
-0.3652857 -0.0014609059999999999
-0.3642857 -0.0014703737
-0.3632857 -0.0014798811
-0.3622857 -0.0014894279999999999
-0.3612857 -0.0014990143
-0.3602857 -0.0015086401
-0.3592857 -0.001518305
-0.3582857 -0.0015280093
-0.3572857 -0.0015377527
-0.3562857 -0.0015475352
-0.3552857 -0.0015573569
-0.3542857 -0.0015672173000000002
-0.3532857 -0.0015771166
-0.3522857 -0.0015870545999999998
-0.3512857 -0.0015970315999999998
-0.3502857 -0.0016070468
-0.3492857 -0.0016171007
-0.3482857 -0.0016271927999999998
-0.3472857 -0.0016373233
-0.3462857 -0.0016474918
-0.3452857 -0.0016576985
-0.3442857 -0.0016679430999999999
-0.3432857 -0.0016782255
-0.3422857 -0.0016885453000000002
-0.3412857 -0.001698903
-0.3402857 -0.0017092982000000002
-0.3392857 -0.0017197308
-0.3382857 -0.0017302003
-0.3372857 -0.001740707
-0.3362857 -0.0017512505999999998
-0.3352857 -0.0017618309000000001
-0.3342857 -0.0017724480000000003
-0.3332857 -0.0017831016999999998
-0.3322857 -0.0017937915
-0.3312857 -0.0018045175
-0.3302857 -0.0018152796
-0.3292857 -0.0018260776000000002
-0.3282857 -0.0018369114000000002
-0.3272857 -0.0018477805000000002
-0.3262857 -0.0018586851999999997
-0.3252857 -0.0018696252
-0.3242857 -0.0018806002000000001
-0.3232857 -0.0018916101999999998
-0.3222857 -0.0019026548999999998
-0.3212857 -0.001913734
-0.3202857 -0.0019248474999999999
-0.3192857 -0.0019359951999999999
-0.3182857 -0.0019471767
-0.3172857 -0.0019583922000000003
-0.3162857 -0.0019696412
-0.3152857 -0.0019809235
-0.3142857 -0.0019922389
-0.3132857 -0.0020035874
-0.3122857 -0.0020149684
-0.3112857 -0.0020263819999999997
-0.3102857 -0.0020378278
-0.3092857 -0.0020493057
-0.3082857 -0.0020608155
-0.3072857 -0.0020723566
-0.3062857 -0.002083929
-0.3052857 -0.0020955325
-0.3042857 -0.002107167
-0.3032857 -0.0021188318
-0.3022857 -0.0021305269999999997
-0.3012857 -0.0021422522
-0.3002857 -0.0021540072
-0.2992857 -0.0021657916
-0.2982857 -0.0021776052
-0.2972857 -0.0021894475
-0.2962857 -0.0022013186
-0.2952857 -0.0022132179
-0.2942857 -0.0022251452
-0.2932857 -0.0022371003
-0.2922857 -0.0022490825
-0.2912857 -0.0022610919999999997
-0.2902857 -0.0022731280999999997
-0.2892857 -0.0022851907
-0.2882857 -0.0022972794000000003
-0.2872857 -0.0023093938999999997
-0.2862857 -0.0023215336
-0.2852857 -0.0023336985
-0.2842857 -0.0023458882
-0.2832857 -0.0023581024
-0.2822857 -0.0023703404
-0.2812857 -0.0023826022
-0.2802857 -0.0023948873
-0.2792857 -0.0024071953
-0.2782857 -0.002419526
-0.2772857 -0.002431879
-0.2762857 -0.0024442536
-0.2752857 -0.0024566498000000003
-0.2742857 -0.0024690673
-0.2732857 -0.0024815052000000002
-0.2722857 -0.0024939634000000002
-0.2712857 -0.0025064415
-0.2702857 -0.0025189393
-0.2692857 -0.0025314559
-0.2682857 -0.0025439915
-0.2672857 -0.002556545
-0.2662857 -0.0025691166
-0.2652857 -0.0025817055000000003
-0.2642857 -0.0025943116
-0.2632857 -0.0026069341
-0.2622857 -0.0026195728
-0.2612857 -0.0026322272
-0.2602857 -0.0026448966
-0.2592857 -0.002657581
-0.2582857 -0.0026702795
-0.2572857 -0.0026829919
-0.2562857 -0.0026957177
-0.2552857 -0.0027084563000000002
-0.2542857 -0.0027212072
-0.2532857 -0.0027339702
-0.2522857 -0.0027467444
-0.2512857 -0.0027595297
-0.2502857 -0.0027723252
-0.2492857 -0.0027851307
-0.2482857 -0.0027979453
-0.2472857 -0.0028107690000000003
-0.2462857 -0.0028236007
-0.2452857 -0.0028364402
-0.2442857 -0.0028492870000000003
-0.2432857 -0.0028621404
-0.2422857 -0.0028749997
-0.2412857 -0.0028878647
-0.2402857 -0.0029007345999999996
-0.2392857 -0.0029136088
-0.2382857 -0.0029264869
-0.2372857 -0.0029393683
-0.2362857 -0.0029522522
-0.2352857 -0.0029651383
-0.2342857 -0.0029780258
-0.2332857 -0.0029909141
-0.2322857 -0.0030038025
-0.2312857 -0.0030166906
-0.2302857 -0.0030295780000000002
-0.2292857 -0.0030424634999999998
-0.2282857 -0.0030553467000000003
-0.2272857 -0.0030682273000000003
-0.2262857 -0.0030811043
-0.2252857 -0.0030939769
-0.2242857 -0.0031068448
-0.2232857 -0.0031197076
-0.2222857 -0.0031325638999999995
-0.2212857 -0.0031454136
-0.2202857 -0.0031582555999999998
-0.2192857 -0.0031710897
-0.2182857 -0.0031839154
-0.2172857 -0.0031967312999999996
-0.2162857 -0.003209537
-0.2152857 -0.0032223325000000002
-0.2142857 -0.0032351156000000004
-0.2132857 -0.0032478871
-0.2122857 -0.0032606454999999997
-0.2112857 -0.00327339
-0.2102857 -0.0032861204
-0.2092857 -0.0032988362
-0.2082857 -0.0033115357000000002
-0.2072857 -0.0033242187999999997
-0.2062857 -0.0033368848000000003
-0.2052857 -0.0033495328999999996
-0.2042857 -0.0033621618
-0.2032857 -0.0033747717999999998
-0.2022857 -0.0033873614
-0.2012857 -0.0033999297999999997
-0.2002857 -0.0034124761000000003
-0.1992857 -0.0034250001999999997
-0.1982857 -0.0034375011
-0.1972857 -0.0034499775000000005
-0.1962857 -0.0034624291999999996
-0.1952857 -0.0034748551000000003
-0.1942857 -0.0034872544
-0.1932857 -0.0034996265
-0.1922857 -0.0035119705000000003
-0.1912857 -0.0035242854000000004
-0.1902857 -0.0035365701
-0.1892857 -0.0035488243
-0.1882857 -0.0035610471999999995
-0.1872857 -0.0035732373000000005
-0.1862857 -0.003585394
-0.1852857 -0.0035975168
-0.1842857 -0.0036096048
-0.1832857 -0.0036216567
-0.1822857 -0.0036336718000000005
-0.1812857 -0.0036456494999999997
-0.1802857 -0.0036575882
-0.1792857 -0.0036694881000000003
-0.1782857 -0.0036813472
-0.1772857 -0.0036931655
-0.1762857 -0.0037049416
-0.1752857 -0.0037166745000000003
-0.1742857 -0.0037283637
-0.1732857 -0.0037400081000000004
-0.1722857 -0.0037516063
-0.1712857 -0.003763158
-0.1702857 -0.0037746624
-0.1692857 -0.0037861177
-0.1682857 -0.0037975235
-0.1672857 -0.003808879
-0.1662857 -0.003820183
-0.1652857 -0.0038314349
-0.1642857 -0.0038426333
-0.1632857 -0.0038537775000000002
-0.1622857 -0.0038648664000000004
-0.1612857 -0.0038758993
-0.1602857 -0.0038868748
-0.1592857 -0.0038977919999999997
-0.1582857 -0.0039086503
-0.1572857 -0.0039194481
-0.1562857 -0.0039301849
-0.1552857 -0.0039408591
-0.1542857 -0.0039514707
-0.1532857 -0.0039620179
-0.1522857 -0.0039725001
-0.1512857 -0.0039829159999999995
-0.1502857 -0.0039932649
-0.1492857 -0.0040035451
-0.1482857 -0.0040137562
-0.1472857 -0.0040238971
-0.1462857 -0.0040339666
-0.1452857 -0.0040439638000000005
-0.1442857 -0.0040538871
-0.1432857 -0.0040637362
-0.1422857 -0.0040735096
-0.1412857 -0.0040832062999999995
-0.1402857 -0.0040928255
-0.1392857 -0.004102365300000001
-0.1382857 -0.0041118255
-0.1372857 -0.0041212046
-0.1362857 -0.0041305015
-0.1352857 -0.0041397154
-0.1342857 -0.0041488449
-0.1332857 -0.0041578889
-0.1322857 -0.0041668463
-0.1312857 -0.0041757165
-0.1302857 -0.0041844974
-0.1292857 -0.0041931886
-0.1282857 -0.0042017888
-0.1272857 -0.004210296499999999
-0.1262857 -0.0042187112
-0.1252857 -0.0042270312
-0.1242857 -0.0042352556
-0.1232857 -0.0042433832
-0.1222857 -0.004251413
-0.1212857 -0.0042593438
-0.1202857 -0.0042671742
-0.1192857 -0.004274903
-0.1182857 -0.0042825301
-0.1172857 -0.0042900527
-0.1162857 -0.0042974709
-0.1152857 -0.0043047832
-0.1142857 -0.0043119882
-0.1132857 -0.004319084799999999
-0.1122857 -0.0043260723
-0.1112857 -0.0043329492
-0.1102857 -0.0043397144
-0.1092857 -0.0043463664
-0.1082857 -0.0043529046000000005
-0.1072857 -0.0043593271
-0.1062857 -0.0043656339
-0.1052857 -0.0043718228
-0.1042857 -0.0043778928
-0.1032857 -0.0043838427
-0.1022857 -0.0043896718
-0.1012857 -0.0043953787
-0.1002857 -0.0044009619
-9.9285714E-02 -0.0044064207
-9.8285712E-02 -0.0044117533000000006
-9.7285718E-02 -0.0044169588
-9.6285716E-02 -0.0044220364
-9.5285714E-02 -0.0044269844
-9.4285712E-02 -0.0044318018
-9.3285717E-02 -0.0044364875
-9.2285715E-02 -0.0044410401
-9.1285713E-02 -0.0044454584
-9.0285711E-02 -0.004449741
-8.9285716E-02 -0.0044538869000000005
-8.8285714E-02 -0.0044578952
-8.7285712E-02 -0.0044617642
-8.6285718E-02 -0.0044654926999999995
-8.5285716E-02 -0.0044690794
-8.4285714E-02 -0.0044725235
-8.3285712E-02 -0.0044758239
-8.2285717E-02 -0.0044789784
-8.1285715E-02 -0.0044819866000000005
-8.0285713E-02 -0.0044848472
-7.9285711E-02 -0.0044875585
-7.8285716E-02 -0.0044901197000000006
-7.7285714E-02 -0.0044925291
-7.6285712E-02 -0.004494786099999999
-7.5285718E-02 -0.0044968889
-7.4285716E-02 -0.0044988366
-7.3285714E-02 -0.0045006275999999994
-7.2285712E-02 -0.0045022607
-7.1285717E-02 -0.0045037352
-7.0285715E-02 -0.0045050496
-6.9285713E-02 -0.0045062025
-6.8285711E-02 -0.004507192399999999
-6.7285717E-02 -0.0045080182
-6.6285715E-02 -0.0045086788
-6.5285712E-02 -0.0045091732
-6.4285718E-02 -0.0045094999
-6.3285716E-02 -0.0045096582
-6.2285714E-02 -0.0045096458
-6.1285716E-02 -0.0045094621
-6.0285714E-02 -0.0045091059
-5.9285715E-02 -0.004508575900000001
-5.8285713E-02 -0.0045078708
-5.7285715E-02 -0.0045069897
-5.6285713E-02 -0.0045059311
-5.5285715E-02 -0.0045046938
-5.4285713E-02 -0.0045032768
-5.3285714E-02 -0.0045016783
-5.2285716E-02 -0.0044998978
-5.1285714E-02 -0.0044979341
-5.0285716E-02 -0.0044957858
-4.9285714E-02 -0.0044934512999999995
-4.8285715E-02 -0.0044909299
-4.7285713E-02 -0.0044882203
-4.6285715E-02 -0.0044853212
-4.5285713E-02 -0.0044822318
-4.4285715E-02 -0.0044789504
-4.3285713E-02 -0.0044754761
-4.2285714E-02 -0.004471807899999999
-4.1285716E-02 -0.0044679444
-4.0285714E-02 -0.0044638839999999996
-3.9285716E-02 -0.0044596261
-3.8285714E-02 -0.0044551695999999995
-3.7285715E-02 -0.004450513
-3.6285713E-02 -0.0044456552
-3.5285715E-02 -0.0044405951
-3.4285713E-02 -0.004435331
-3.3285715E-02 -0.0044298626999999995
-3.2285713E-02 -0.0044241882
-3.1285714E-02 -0.0044183071
-3.0285714E-02 -0.0044122171
-2.9285714E-02 -0.0044059179
-2.8285714E-02 -0.0043994081
-2.7285714E-02 -0.004392687
-2.6285714E-02 -0.0043857526
-2.5285713E-02 -0.0043786044
-2.4285715E-02 -0.0043712407
-2.3285715E-02 -0.0043636610000000004
-2.2285715E-02 -0.0043558637
-2.1285715E-02 -0.0043478478000000004
-2.0285714E-02 -0.0043396121
-1.9285714E-02 -0.0043311557
-1.8285714E-02 -0.0043224773
-1.7285714E-02 -0.0043135755
-1.6285714E-02 -0.0043044496
-1.5285715E-02 -0.0042950982
-1.4285714E-02 -0.0042855201
-1.3285714E-02 -0.004275715
-1.2285714E-02 -0.0042656808
-1.1285714E-02 -0.0042554173
-1.0285715E-02 -0.004244922799999999
-9.2857145E-03 -0.0042341966
-8.2857143E-03 -0.0042232376
-7.2857141E-03 -0.0042120446
-6.2857145E-03 -0.0042006166
-5.2857143E-03 -0.0041889529
-4.2857141E-03 -0.004177052
-3.2857142E-03 -0.0041649128
-2.2857143E-03 -0.0041525349
-1.2857143E-03 -0.0041399168999999994
-2.8571428E-04 -0.004127057799999999
7.1428571E-04 -0.0041139567
1.7142857E-03 -0.0041006129
2.7142856E-03 -0.0040870247000000005
3.7142858E-03 -0.004073192
4.7142855E-03 -0.0040591131
5.7142857E-03 -0.0040447878000000005
6.7142858E-03 -0.0040302148
7.7142855E-03 -0.0040153929
8.7142857E-03 -0.0040003219
9.7142858E-03 -0.0039850001
1.0714286E-02 -0.0039694271
1.1714286E-02 -0.003953602200000001
1.2714285E-02 -0.0039375242
1.3714286E-02 -0.0039211922000000005
1.4714286E-02 -0.0039046055000000004
1.5714286E-02 -0.0038877627999999997
1.6714286E-02 -0.0038706638999999998
1.7714286E-02 -0.0038533079
1.8714286E-02 -0.0038356935
1.9714287E-02 -0.0038178201000000004
2.0714285E-02 -0.003799687
2.1714285E-02 -0.0037812937
2.2714285E-02 -0.0037626385
2.3714285E-02 -0.0037437217999999996
2.4714286E-02 -0.0037245416
2.5714286E-02 -0.0037050981000000005
2.6714286E-02 -0.0036853897
2.7714286E-02 -0.0036654161
2.8714286E-02 -0.0036451762
2.9714286E-02 -0.00362467
3.0714286E-02 -0.003603896
3.1714287E-02 -0.0035828536
3.2714285E-02 -0.0035615427
3.3714287E-02 -0.0035399618
3.4714285E-02 -0.0035181103
3.5714287E-02 -0.0034959881
3.6714286E-02 -0.0034735938
3.7714284E-02 -0.0034509274
3.8714286E-02 -0.0034279878
3.9714284E-02 -0.0034047745
4.0714286E-02 -0.003381287
4.1714285E-02 -0.0033575245
4.2714287E-02 -0.0033334862
4.3714285E-02 -0.0033091717
4.4714287E-02 -0.0032845808
4.5714285E-02 -0.0032597127
4.6714287E-02 -0.0032345665999999997
4.7714286E-02 -0.0032091422000000004
4.8714284E-02 -0.0031834391999999998
4.9714286E-02 -0.0031574564000000005
5.0714284E-02 -0.0031311942000000004
5.1714286E-02 -0.0031046515
5.2714285E-02 -0.0030778279
5.3714287E-02 -0.0030507234
5.4714285E-02 -0.0030233373999999998
5.5714287E-02 -0.0029956691
5.6714285E-02 -0.0029677187
5.7714287E-02 -0.0029394854
5.8714285E-02 -0.0029109689
5.9714288E-02 -0.0028821691
6.0714286E-02 -0.0028530856
6.1714284E-02 -0.0028237178
6.2714286E-02 -0.0027940656000000003
6.3714288E-02 -0.0027641287
6.4714283E-02 -0.0027339069
6.5714285E-02 -0.0027033997000000002
6.6714287E-02 -0.0026726071
6.7714289E-02 -0.0026415288
6.8714283E-02 -0.0026101645
6.9714285E-02 -0.0025785142
7.0714287E-02 -0.0025465775
7.1714282E-02 -0.0025143545
7.2714284E-02 -0.0024818448000000002
7.3714286E-02 -0.0024490484000000002
7.4714288E-02 -0.0024159652
7.5714283E-02 -0.0023825947
7.6714285E-02 -0.0023489372
7.7714287E-02 -0.0023149927
7.8714289E-02 -0.0022807608
7.9714283E-02 -0.0022462418
8.0714285E-02 -0.0022114353
8.1714287E-02 -0.0021763413
8.2714289E-02 -0.00214096
8.3714284E-02 -0.0021052914
8.4714286E-02 -0.0020693353
8.5714288E-02 -0.0020330919
8.6714283E-02 -0.0019965612
8.7714285E-02 -0.0019597432
8.8714287E-02 -0.0019226381
8.9714289E-02 -0.0018852459000000001
9.0714283E-02 -0.0018475668
9.1714285E-02 -0.0018096008999999998
9.2714287E-02 -0.0017713483
9.3714289E-02 -0.001732809
9.4714284E-02 -0.0016939834
9.5714286E-02 -0.0016548716
9.6714288E-02 -0.0016154738
9.7714283E-02 -0.0015757902
9.8714285E-02 -0.0015358211000000002
9.9714287E-02 -0.0014955669
0.1007143 -0.0014550275
0.1017143 -0.0014142036
0.1027143 -0.0013730952999999998
0.1037143 -0.0013317030999999999
0.1047143 -0.0012900273000000001
0.1057143 -0.0012480682
0.1067143 -0.0012058263
0.1077143 -0.0011633019000000001
0.1087143 -0.0011204957
0.1097143 -0.001077408
0.1107143 -0.0010340393
0.1117143 -0.0009903901599999999
0.1127143 -0.0009464611099999999
0.1137143 -0.0009022527600000001
0.1147143 -0.0008577656400000001
0.1157143 -0.0008130003199999999
0.1167143 -0.0007679575000000001
0.1177143 -0.00072263774
0.1187143 -0.0006770417699999999
0.1197143 -0.00063117022
0.1207143 -0.00058502383
0.1217143 -0.00053860331
0.1227143 -0.0004919094
0.1237143 -0.00044494282
0.1247143 -0.00039770439
0.1257143 -0.00035019484
0.1267143 -0.00030241506000000003
0.1277143 -0.00025436586000000003
0.1287143 -0.00020604809
0.1297143 -0.00015746259
0.1307143 -0.0001086103
0.1317143 -5.9492066e-05
0.1327143 -1.0108859e-05
0.1337143 3.9538401000000004e-05
0.1347143 8.944874100000001e-05
0.1357143 0.00013962117
0.1367143 0.00019005469
0.1377143 0.00024074827000000003
0.1387143 0.00029170089
0.1397143 0.00034291146999999996
0.1407143 0.00039437891
0.1417143 0.00044610219000000003
0.1427143 0.00049808014
0.1437143 0.00055031155
0.1447143 0.0006027954
0.1457143 0.00065553045
0.1467143 0.0007085154300000001
0.1477143 0.0007617491500000001
0.1487143 0.00081523049
0.1497143 0.0008689579799999999
0.1507143 0.0009229304900000001
0.1517143 0.00097714665
0.1527143 0.0010316052
0.1537143 0.0010863047
0.1547143 0.0011412439
0.1557143 0.0011964211999999999
0.1567143 0.0012518353
0.1577143 0.0013074849
0.1587143 0.0013633684000000001
0.1597143 0.0014194843
0.1607143 0.0014758311
0.1617143 0.0015324074
0.1627143 0.0015892114000000002
0.1637143 0.0016462416
0.1647143 0.0017034965
0.1657143 0.0017609746
0.1667143 0.001818674
0.1677143 0.0018765932
0.1687143 0.0019347304
0.1697143 0.0019930838
0.1707143 0.002051652
0.1717143 0.0021104326
0.1727143 0.0021694244
0.1737143 0.0022286255
0.1747143 0.0022880338
0.1757143 0.0023476476
0.1767143 0.002407465
0.1777143 0.0024674842000000003
0.1787143 0.002527703
0.1797143 0.0025881196
0.1807143 0.0026487322
0.1817143 0.0027095384
0.1827143 0.0027705366000000003
0.1837143 0.0028317245
0.1847143 0.0028931001
0.1857143 0.0029546614
0.1867143 0.0030164065
0.1877143 0.0030783329
0.1887143 0.0031404386000000004
0.1897143 0.0032027216
0.1907143 0.0032651791
0.1917143 0.0033278097999999996
0.1927143 0.0033906108
0.1937143 0.0034535805999999997
0.1947143 0.0035167162
0.1957143 0.003580016
0.1967143 0.0036434769
0.1977143 0.0037070975
0.1987143 0.0037708749000000003
0.1997143 0.0038348069000000004
0.2007143 0.0038988910000000002
0.2017143 0.0039631253
0.2027143 0.0040275070000000005
0.2037143 0.0040920339
0.2047143 0.004156702900000001
0.2057143 0.0042215128
0.2067143 0.0042864602
0.2077143 0.0043515425000000005
0.2087143 0.0044167577
0.2097143 0.0044821027
0.2107143 0.0045475754
0.2117143 0.0046131732
0.2127143 0.0046788933
0.2137143 0.0047447327000000004
0.2147143 0.0048106893
0.2157143 0.0048767604
0.2167143 0.0049429433000000005
0.2177143 0.0050092349
0.2187143 0.0050756324
0.2197143 0.0051421335
0.2207143 0.0052087355000000005
0.2217143 0.0052754353
0.2227143 0.00534223
0.2237143 0.0054091171
0.2247143 0.0054760934
0.2257143 0.0055431559
0.2267143 0.0056103025
0.2277143 0.0056775294
0.2287143 0.0057448335
0.2297143 0.0058122128
0.2307143 0.0058796639
0.2317143 0.0059471833
0.2327143 0.0060147686
0.2337143 0.0060824168
0.2347143 0.006150124
0.2357143 0.0062178886
0.2367143 0.0062857056
0.2377143 0.0063535736
0.2387143 0.006421488099999999
0.2397143 0.006489447
0.2407143 0.0065574466
0.2417143 0.0066254834
0.2427143 0.006693555
0.2437143 0.006761657999999999
0.2447143 0.0068297886
0.2457143 0.0068979432
0.2467143 0.0069661197
0.2477143 0.0070343142999999995
0.2487143 0.0071025242999999995
0.2497143 0.0071707451
0.2507143 0.0072389739
0.2517143 0.0073072079
0.2527143 0.0073754432
0.2537143 0.0074436764
0.2547143 0.0075119046
0.2557143 0.007580123899999999
0.2567143 0.0076483317
0.2577143 0.0077165234
0.2587143 0.007784696200000001
0.2597143 0.0078528465
0.2607143 0.007920971300000001
0.2617143 0.007989066900000001
0.2627143 0.008057129199999999
0.2637143 0.0081251557
0.2647143 0.008193141499999999
0.2657143 0.0082610844
0.2667143 0.0083289808
0.2677143 0.0083968262
0.2687143 0.008464617
0.2697143 0.0085323518
0.2707143 0.008600024000000001
0.2717143 0.0086676315
0.2727143 0.0087351706
0.2737143 0.0088026376
0.2747143 0.008870028299999999
0.2757143 0.0089373403
0.2767143 0.009004568000000001
0.2777143 0.009071709099999999
0.2787143 0.0091387599
0.2797143 0.0092057162
0.2807143 0.0092725742
0.2817143 0.0093393304
0.2827143 0.0094059811
0.2837143 0.009472521900000001
0.2847143 0.00953895
0.2857143 0.0096052609
0.2867143 0.009671450199999999
0.2877143 0.0097375152
0.2887143 0.0098034514
0.2897143 0.0098692552
0.2907143 0.009934922899999999
0.2917143 0.010000450999999999
0.2927143 0.010065834
0.2937143 0.01013107
0.2947143 0.010196153000000001
0.2957143 0.010261081
0.2967143 0.010325849
0.2977143 0.010390454
0.2987143 0.010454891
0.2997143 0.010519157
0.3007143 0.010583247
0.3017143 0.010647158
0.3027143 0.010710886
0.3037143 0.010774426
0.3047143 0.010837776
0.3057143 0.01090093
0.3067143 0.010963885
0.3077143 0.011026637
0.3087143 0.011089181
0.3097143 0.011151515
0.3107143 0.011213634
0.3117143 0.011275532999999999
0.3127143 0.01133721
0.3137143 0.01139866
0.3147143 0.011459879000000001
0.3157143 0.011520863000000001
0.3167143 0.011581608
0.3177143 0.011642111
0.3187143 0.011702366
0.3197143 0.011762371
0.3207143 0.01182212
0.3217143 0.011881611
0.3227143 0.011940839
0.3237143 0.0119998
0.3247143 0.01205849
0.3257143 0.012116904999999999
0.3267143 0.012175041999999999
0.3277143 0.012232896000000002
0.3287143 0.012290462
0.3297143 0.012347738
0.3307143 0.012404719000000002
0.3317143 0.012461402
0.3327143 0.01251778
0.3337143 0.012573852
0.3347143 0.012629613
0.3357143 0.012685060000000001
0.3367143 0.012740186999999998
0.3377143 0.012794993000000001
0.3387143 0.012849469
0.3397143 0.012903615000000002
0.3407143 0.012957427
0.3417143 0.013010899000000001
0.3427143 0.013064028
0.3437143 0.013116810000000001
0.3447143 0.013169242
0.3457143 0.013221315999999999
0.3467143 0.013273033
0.3477143 0.013324385999999999
0.3487143 0.013375373
0.3497143 0.013425988
0.3507143 0.013476227
0.3517143 0.013526090000000001
0.3527143 0.013575568000000001
0.3537143 0.013624658000000001
0.3547143 0.013673359
0.3557143 0.013721666
0.3567143 0.013769572
0.3577143 0.013817077
0.3587143 0.013864176
0.3597143 0.013910862999999999
0.3607143 0.013957134999999999
0.3617143 0.014002989
0.3627143 0.014048422999999999
0.3637143 0.014093429000000001
0.3647143 0.014138008
0.3657143 0.014182151
0.3667143 0.014225858
0.3677143 0.014269122
0.3687143 0.014311941
0.3697143 0.014354312999999999
0.3707143 0.014396232
0.3717143 0.014437693000000001
0.3727143 0.014478694
0.3737143 0.014519233
0.3747143 0.014559303000000001
0.3757143 0.014598901999999999
0.3767143 0.014638028
0.3777143 0.014676673000000001
0.3787143 0.014714838
0.3797143 0.014752516
0.3807143 0.014789704
0.3817143 0.014826398999999999
0.3827143 0.014862597
0.3837143 0.014898295999999998
0.3847143 0.01493349
0.3857143 0.014968177
0.3867143 0.015002352
0.3877143 0.015036014
0.3887143 0.015069156
0.3897143 0.015101778000000001
0.3907143 0.015133873999999999
0.3917143 0.015165443
0.3927143 0.015196478000000001
0.3937143 0.015226979
0.3947143 0.015256941000000001
0.3957143 0.015286360999999998
0.3967143 0.015315234
0.3977143 0.015343558
0.3987143 0.015371330999999998
0.3997143 0.015398549000000001
0.4007143 0.015425205999999999
0.4017143 0.015451300999999999
0.4027143 0.015476830999999998
0.4037143 0.015501791
0.4047143 0.015526179000000001
0.4057143 0.015549993
0.4067143 0.015573228
0.4077143 0.015595881
0.4087143 0.015617948999999999
0.4097143 0.015639431
0.4107143 0.01566032
0.4117143 0.015680615999999998
0.4127143 0.015700315
0.4137143 0.015719412
0.4147143 0.015737908000000002
0.4157143 0.015755797000000002
0.4167143 0.015773077
0.4177143 0.015789746
0.4187143 0.015805798
0.4197143 0.015821234
0.4207143 0.01583605
0.4217143 0.015850241
0.4227143 0.015863807
0.4237143 0.015876743
0.4247143 0.015889049000000002
0.4257143 0.015900719
0.4267143 0.015911755
0.4277143 0.015922148
0.4287143 0.015931901000000002
0.4297143 0.015941009000000003
0.4307143 0.015949468
0.4317143 0.01595728
0.4327143 0.015964437999999997
0.4337143 0.015970942
0.4347143 0.015976788999999998
0.4357143 0.015981976000000002
0.4367143 0.015986501
0.4377143 0.015990362
0.4387143 0.015993556
0.4397143 0.015996081
0.4407143 0.015997934999999998
0.4417143 0.015999116
0.4427143 0.015999621000000002
0.4437143 0.015999450000000002
0.4447143 0.015998597
0.4457143 0.015997063
0.4467143 0.015994845
0.4477143 0.015991942
0.4487143 0.015988351
0.4497143 0.015984071
0.4507143 0.015979097
0.4517143 0.015973431
0.4527143 0.015967069
0.4537143 0.015960008
0.4547143 0.015952248999999998
0.4557143 0.015943788
0.4567143 0.015934627
0.4577143 0.01592476
0.4587143 0.015914187
0.4597143 0.015902905999999998
0.4607143 0.015890916
0.4617143 0.015878215
0.4627143 0.015864800999999998
0.4637143 0.015850674
0.4647143 0.015835831
0.4657143 0.015820272
0.4667143 0.015803994
0.4677143 0.015786997
0.4687143 0.01576928
0.4697143 0.015750842
0.4707143 0.015731678000000002
0.4717143 0.015711792999999998
0.4727143 0.01569118
0.4737143 0.015669843
0.4747143 0.015647776
0.4757143 0.015624981999999999
0.4767143 0.015601457999999999
0.4777143 0.015577201999999998
0.4787143 0.015552217
0.4797143 0.015526498
0.4807143 0.015500047
0.4817143 0.015472861000000001
0.4827143 0.015444942
0.4837143 0.015416286000000001
0.4847143 0.015386895000000001
0.4857143 0.015356767
0.4867143 0.015325901999999999
0.4877143 0.0152943
0.4887143 0.015261960000000001
0.4897143 0.015228882
0.4907143 0.015195063000000002
0.4917143 0.015160506999999998
0.4927143 0.01512521
0.4937143 0.015089172
0.4947143 0.015052396
0.4957143 0.015014879
0.4967143 0.014976622
0.4977143 0.014937622
0.4987143 0.014897883
0.4997143 0.014857404000000001
0.5007143 0.014816184000000001
0.5017143 0.014774222000000002
0.5027143 0.014731521
0.5037143 0.014688079
0.5047143 0.014643896
0.5057143 0.014598973
0.5067143 0.014553312
0.5077143 0.014506910999999999
0.5087143 0.014459769999999999
0.5097143 0.014411889
0.5107143 0.014363270999999999
0.5117143 0.014313916000000001
0.5127143 0.014263824
0.5137143 0.014212994
0.5147143 0.014161428
0.5157143 0.014109126999999999
0.5167143 0.014056091
0.5177143 0.014002321
0.5187143 0.013947819
0.5197143 0.013892584000000001
0.5207143 0.013836617
0.5217143 0.013779921999999998
0.5227143 0.013722494000000002
0.5237143 0.013664339
0.5247143 0.013605456
0.5257143 0.013545844999999999
0.5267143 0.013485510000000001
0.5277143 0.013424453
0.5287143 0.013362671999999999
0.5297143 0.013300168
0.5307143 0.013236946
0.5317143 0.013173005
0.5327143 0.013108346
0.5337143 0.013042972
0.5347143 0.012976883000000002
0.5357143 0.012910081
0.5367143 0.012842569
0.5377143 0.012774345999999999
0.5387143 0.012705417
0.5397143 0.012635782000000002
0.5407143 0.012565442
0.5417143 0.0124944
0.5427143 0.012422657000000002
0.5437143 0.012350215
0.5447143 0.012277077
0.5457143 0.012203245
0.5467143 0.012128719000000001
0.5477143 0.012053503
0.5487143 0.011977601000000001
0.5497143 0.011901011
0.5507143 0.011823736999999999
0.5517143 0.011745782
0.5527143 0.011667147
0.5537143 0.011587836
0.5547143 0.01150785
0.5557143 0.011427193
0.5567143 0.011345865
0.5577143 0.011263871
0.5587143 0.011181214
0.5597143 0.011097894
0.5607143 0.011013914999999999
0.5617143 0.010929280999999999
0.5627143 0.010843992
0.5637143 0.010758053
0.5647143 0.010671467
0.5657143 0.010584236
0.5667143 0.010496363
0.5677143 0.010407851
0.5687143 0.010318703
0.5697143 0.010228923
0.5707143 0.010138514
0.5717143 0.010047477
0.5727143 0.0099558179
0.5737143 0.0098635384
0.5747143 0.0097706419
0.5757143 0.0096771328
0.5767143 0.0095830139
0.5777143 0.0094882882
0.5787143 0.0093929601
0.5797143 0.0092970324
0.5807143 0.0092005081
0.5817143 0.0091033922
0.5827143 0.009005687
0.5837143 0.0089073976
0.5847143 0.008808526799999999
0.5857143 0.0087090782
0.5867143 0.008609056399999999
0.5877143 0.0085084641
0.5887143 0.0084073064
0.5897143 0.0083055871
0.5907143 0.0082033097
0.5917143 0.0081004786
0.5927143 0.0079970967
0.5937143 0.0078931706
0.5947143 0.0077887016
0.5957143 0.007683695700000001
0.5967143 0.0075781572
0.5977143 0.007472089800000001
0.5987143 0.007365497699999999
0.5997143 0.007258385399999999
0.6007143 0.007150758
0.6017143 0.007042618400000001
0.6027143 0.006933972300000001
0.6037143 0.0068248250000000005
0.6047143 0.0067151785
0.6057143 0.0066050394
0.6067143 0.0064944113999999995
0.6077143 0.006383300200000001
0.6087143 0.0062717088
0.6097143 0.0061596438
0.6107143 0.0060471088
0.6117143 0.0059341088
0.6127143 0.0058206489
0.6137143 0.0057067336
0.6147143 0.0055923683
0.6157143 0.0054775577
0.6167143 0.0053623069
0.6177143 0.0052466206
0.6187143 0.005130504
0.6197143 0.0050139624
0.6207143 0.0048970003
0.6217143 0.0047796239
0.6227143 0.0046618374
0.6237143 0.0045436467
0.6247143 0.004425057
0.6257143 0.0043060729
0.6267143 0.0041867006
0.6277143 0.0040669453
0.6287143 0.0039468119000000005
0.6297143 0.0038263064
0.6307143 0.0037054338
0.6317143 0.0035842
0.6327143 0.0034626104
0.6337143 0.0033406703999999997
0.6347143 0.0032183856
0.6357143 0.0030957617000000005
0.6367143 0.0029728044
0.6377143 0.0028495192999999997
0.6387143 0.0027259119
0.6397143 0.0026019885
0.6407143 0.0024777544
0.6417143 0.0023532155
0.6427143 0.0022283777
0.6437143 0.0021032467
0.6447143 0.0019778287000000003
0.6457143 0.001852129
0.6467143 0.0017261544
0.6477143 0.0015999101
0.6487143 0.0014734026
0.6497143 0.0013466377000000002
0.6507143 0.0012196215
0.6517143 0.0010923599
0.6527143 0.00096485937
0.6537143 0.0008371257499999999
0.6547143 0.0007091654
0.6557143 0.00058098444
0.6567143 0.00045258912000000005
0.6577143 0.00032398558999999997
0.6587143 0.00019518006000000002
0.6597143 6.6179007e-05
0.6607143 -6.3011436e-05
0.6617143 -0.00019238494000000002
0.6627143 -0.00032193504000000003
0.6637143 -0.00045165543
0.6647143 -0.00058153987
0.6657143 -0.00071158179
0.6667143 -0.00084177482
0.6677143 -0.00097211259
0.6687143 -0.0011025887
0.6697143 -0.0012331965000000002
0.6707143 -0.0013639296
0.6717143 -0.0014947816
0.6727143 -0.0016257458
0.6737143 -0.0017568158000000002
0.6747143 -0.0018879849
0.6757143 -0.0020192469
0.6767143 -0.0021505948000000003
0.6777143 -0.0022820223
0.6787143 -0.0024135225
0.6797143 -0.002545089
0.6807143 -0.0026767149
0.6817143 -0.0028083939
0.6827143 -0.002940119
0.6837143 -0.0030718838
0.6847143 -0.0032036813
0.6857143 -0.0033355049000000003
0.6867143 -0.0034673481
0.6877143 -0.0035992041000000004
0.6887143 -0.003731066
0.6897143 -0.003862927
0.6907143 -0.0039947801
0.6917143 -0.004126619
0.6927143 -0.004258436799999999
0.6937143 -0.0043902266
0.6947143 -0.0045219815
0.6957143 -0.0046536949
0.6967143 -0.0047853599
0.6977143 -0.0049169696
0.6987143 -0.0050485171
0.6997143 -0.0051799958
0.7007143 -0.0053113989
0.7017143 -0.0054427189999999995
0.7027143 -0.005573949999999999
0.7037143 -0.0057050842
0.7047143 -0.0058361155
0.7057143 -0.0059670365
0.7067143 -0.0060978407
0.7077143 -0.006228520899999999
0.7087143 -0.0063590698
0.7097143 -0.0064894819
0.7107143 -0.0066197485000000006
0.7117143 -0.0067498644
0.7127143 -0.006879821
0.7137143 -0.0070096132000000005
0.7147143 -0.0071392322
0.7157143 -0.0072686729
0.7167143 -0.0073979274
0.7177143 -0.007526989100000001
0.7187143 -0.007655850600000001
0.7197143 -0.007784505600000001
0.7207143 -0.0079129473
0.7217143 -0.008041168599999999
0.7227143 -0.0081691622
0.7237143 -0.008296921399999999
0.7247143 -0.0084244391
0.7257143 -0.0085517087
0.7267143 -0.0086787237
0.7277143 -0.0088054767
0.7287143 -0.0089319612
0.7297143 -0.00905817
0.7307143 -0.0091840971
0.7317143 -0.009309734
0.7327143 -0.009435075499999999
0.7337143 -0.009560115000000001
0.7347143 -0.0096848438
0.7357143 -0.0098092569
0.7367143 -0.0099333462
0.7377143 -0.010057106
0.7387143 -0.010180529
0.7397143 -0.010303608
0.7407143 -0.010426338
0.7417143 -0.01054871
0.7427143 -0.010670719
0.7437143 -0.010792357
0.7447143 -0.010913618
0.7457143 -0.011034495
0.7467143 -0.011154982
0.7477143 -0.011275073
0.7487143 -0.011394758999999999
0.7497143 -0.011514034999999999
0.7507143 -0.011632894
0.7517143 -0.011751329000000001
0.7527143 -0.011869335
0.7537143 -0.011986904
0.7547143 -0.012104029
0.7557143 -0.012220706
0.7567143 -0.012336924999999999
0.7577143 -0.012452682
0.7587143 -0.012567970000000001
0.7597143 -0.012682781
0.7607143 -0.012797111
0.7617143 -0.012910953
0.7627143 -0.013024299000000001
0.7637143 -0.013137142999999999
0.7647143 -0.013249481
0.7657143 -0.013361305
0.7667143 -0.013472608
0.7677143 -0.013583385
0.7687143 -0.013693629
0.7697143 -0.013803333000000001
0.7707143 -0.013912490999999999
0.7717143 -0.014021098999999999
0.7727143 -0.01412915
0.7737143 -0.014236636
0.7747143 -0.014343554000000001
0.7757143 -0.014449893
0.7767143 -0.014555652
0.7777143 -0.014660823
0.7787143 -0.014765401000000001
0.7797143 -0.014869377
0.7807143 -0.014972748000000001
0.7817143 -0.015075508000000001
0.7827143 -0.01517765
0.7837143 -0.015279169
0.7847143 -0.015380056999999999
0.7857143 -0.015480311
0.7867143 -0.015579923999999998
0.7877143 -0.01567889
0.7887143 -0.015777204
0.7897143 -0.015874859999999998
0.7907143 -0.015971852999999998
0.7917143 -0.016068174999999997
0.7927143 -0.016163824
0.7937143 -0.016258791
0.7947143 -0.016353073000000003
0.7957143 -0.016446665
0.7967143 -0.016539558
0.7977143 -0.016631748999999998
0.7987143 -0.016723234
0.7997143 -0.016814006
0.8007143 -0.016904059
0.8017143 -0.01699339
0.8027143 -0.017081991
0.8037143 -0.017169860000000002
0.8047143 -0.01725699
0.8057143 -0.017343376
0.8067143 -0.017429012
0.8077143 -0.017513895
0.8087143 -0.01759802
0.8097143 -0.01768138
0.8107143 -0.017763973000000002
0.8117143 -0.017845791
0.8127143 -0.01792683
0.8137143 -0.018007086999999998
0.8147143 -0.018086557
0.8157143 -0.018165233000000003
0.8167143 -0.018243113000000002
0.8177143 -0.01832019
0.8187143 -0.018396461
0.8197143 -0.018471922
0.8207143 -0.018546567
0.8217143 -0.018620394000000002
0.8227143 -0.018693394999999998
0.8237143 -0.018765566
0.8247143 -0.018836906
0.8257143 -0.018907408
0.8267143 -0.01897707
0.8277143 -0.019045885999999998
0.8287143 -0.019113852
0.8297143 -0.019180963999999998
0.8307143 -0.019247217
0.8317143 -0.019312611
0.8327143 -0.019377137000000003
0.8337143 -0.019440794
0.8347143 -0.019503578
0.8357143 -0.019565485
0.8367143 -0.01962651
0.8377143 -0.019686652
0.8387143 -0.019745904
0.8397143 -0.019804265
0.8407143 -0.019861732
0.8417143 -0.019918298
0.8427143 -0.019973960000000002
0.8437143 -0.020028719
0.8447143 -0.020082568999999998
0.8457143 -0.020135505
0.8467143 -0.020187527
0.8477143 -0.020238628999999998
0.8487143 -0.02028881
0.8497143 -0.020338065
0.8507143 -0.020386392
0.8517143 -0.020433789
0.8527143 -0.020480250999999998
0.8537143 -0.020525776
0.8547143 -0.020570362
0.8557143 -0.020614004000000002
0.8567143 -0.020656703
0.8577143 -0.020698451
0.8587143 -0.02073925
0.8597143 -0.020779097
0.8607143 -0.020817986
0.8617143 -0.020855917999999998
0.8627143 -0.02089289
0.8637143 -0.020928898
0.8647143 -0.020963942
0.8657143 -0.020998016
0.8667143 -0.021031122
0.8677143 -0.021063257000000002
0.8687143 -0.021094416999999997
0.8697143 -0.021124601
0.8707143 -0.021153806
0.8717143 -0.021182033
0.8727143 -0.021209277
0.8737143 -0.021235537
0.8747143 -0.021260812
0.8757143 -0.0212851
0.8767143 -0.021308399000000002
0.8777143 -0.021330708
0.8787143 -0.021352025
0.8797143 -0.021372350000000002
0.8807143 -0.021391679
0.8817143 -0.021410013
0.8827143 -0.021427349000000002
0.8837143 -0.021443686
0.8847143 -0.021459024
0.8857143 -0.021473362
0.8867143 -0.021486697
0.8877143 -0.02149903
0.8887143 -0.021510356999999997
0.8897143 -0.021520682
0.8907143 -0.02153
0.8917143 -0.021538312
0.8927143 -0.021545614999999997
0.8937143 -0.021551912
0.8947143 -0.0215572
0.8957143 -0.021561478000000002
0.8967143 -0.021564747999999998
0.8977143 -0.021567008000000002
0.8987143 -0.021568256
0.8997143 -0.021568495
0.9007143 -0.021567724
0.9017143 -0.021565941
0.9027143 -0.021563146
0.9037143 -0.021559341
0.9047143 -0.021554522
0.9057143 -0.021548694
0.9067143 -0.021541855
0.9077143 -0.021534004000000002
0.9087143 -0.021525144
0.9097143 -0.02151527
0.9107143 -0.021504388
0.9117143 -0.021492496
0.9127143 -0.021479595
0.9137143 -0.021465684
0.9147143 -0.021450766
0.9157143 -0.021434838999999997
0.9167143 -0.021417906
0.9177143 -0.021399965
0.9187143 -0.02138102
0.9197143 -0.021361069
0.9207143 -0.021340114
0.9217143 -0.021318157
0.9227143 -0.021295198999999997
0.9237143 -0.021271239
0.9247143 -0.021246279
0.9257143 -0.021220319999999997
0.9267143 -0.021193364
0.9277143 -0.021165411
0.9287143 -0.021136465
0.9297143 -0.021106523999999998
0.9307143 -0.021075593
0.9317143 -0.02104367
0.9327143 -0.021010758
0.9337143 -0.020976859
0.9347143 -0.020941974
0.9357143 -0.020906105
0.9367143 -0.020869255
0.9377143 -0.020831426
0.9387143 -0.020792618
0.9397143 -0.020752833
0.9407143 -0.020712074
0.9417143 -0.020670344
0.9427143 -0.020627644
0.9437143 -0.020583977
0.9447143 -0.020539342999999998
0.9457143 -0.020493747
0.9467143 -0.020447191
0.9477143 -0.020399677999999997
0.9487143 -0.020351209000000002
0.9497143 -0.020301786
0.9507143 -0.020251414
0.9517143 -0.020200094
0.9527143 -0.020147828
0.9537143 -0.02009462
0.9547143 -0.020040473
0.9557143 -0.019985389
0.9567143 -0.019929371999999997
0.9577143 -0.019872424
0.9587143 -0.019814548
0.9597143 -0.019755749
0.9607143 -0.019696026999999998
0.9617143 -0.019635388
0.9627143 -0.019573835
0.9637143 -0.019511368
0.9647143 -0.019447994
0.9657143 -0.019383716
0.9667143 -0.019318535
0.9677143 -0.019252456
0.9687143 -0.019185484
0.9697143 -0.019117619
0.9707143 -0.019048869
0.9717143 -0.018979235
0.9727143 -0.018908721
0.9737143 -0.018837332000000002
0.9747143 -0.018765070000000002
0.9757143 -0.018691941
0.9767143 -0.018617947000000003
0.9777143 -0.018543094
0.9787143 -0.018467385
0.9797143 -0.018390824
0.9807143 -0.018313414
0.9817143 -0.018235162
0.9827143 -0.018156071
0.9837143 -0.018076143
0.9847143 -0.017995386000000002
0.9857143 -0.017913802
0.9867143 -0.017831397000000002
0.9877143 -0.017748174999999998
0.9887143 -0.017664139
0.9897143 -0.017579294000000002
0.9907143 -0.017493647
0.9917143 -0.0174072
0.9927143 -0.017319960000000002
0.9937143 -0.017231928
0.9947143 -0.017143114
0.9957143 -0.017053518
0.9967143 -0.016963146999999998
0.9977143 -0.016872004
0.9987143 -0.016780099
0.9997143 -0.016687431
1.000714 -0.016594009
1.001714 -0.016499836
1.002714 -0.01640492
1.003714 -0.016309263
1.004714 -0.016212871
1.005714 -0.016115751
1.006714 -0.016017906
1.007714 -0.015919343000000002
1.008714 -0.015820067
1.009714 -0.015720083
1.010714 -0.015619397
1.011714 -0.015518015000000001
1.012714 -0.015415941
1.013714 -0.015313183
1.014714 -0.015209743000000001
1.015714 -0.015105629999999998
1.016714 -0.015000849
1.017714 -0.014895404
1.018714 -0.014789304
1.019714 -0.014682551
1.020714 -0.014575152
1.021714 -0.014467114000000001
1.022714 -0.014358441999999999
1.023714 -0.014249142
1.024714 -0.01413922
1.025714 -0.014028684
1.026714 -0.013917535
1.027714 -0.013805782999999999
1.028714 -0.013693434
1.029714 -0.01358049
1.030714 -0.013466964000000001
1.031714 -0.013352856000000001
1.032714 -0.013238175999999999
1.033714 -0.013122928999999998
1.034714 -0.01300712
1.035714 -0.012890757
1.036714 -0.012773846
1.037714 -0.012656393
1.038714 -0.012538404999999999
1.039714 -0.012419888
1.040714 -0.012300848999999999
1.041714 -0.012181293000000001
1.042714 -0.012061229
1.043714 -0.011940662000000001
1.044714 -0.011819598
1.045714 -0.011698045
1.046714 -0.011576007999999999
1.047714 -0.011453495
1.048714 -0.011330512
1.049714 -0.011207066
1.050714 -0.011083163
1.051714 -0.010958811
1.052714 -0.010834015
1.053714 -0.010708784
1.054714 -0.010583123
1.055714 -0.010457038
1.056714 -0.010330539
1.057714 -0.01020363
1.058714 -0.010076319
1.059714 -0.0099486126
1.060714 -0.0098205179
1.061714 -0.0096920419
1.062714 -0.009563190499999999
1.063714 -0.0094339724
1.064714 -0.0093043927
1.065714 -0.009174459400000001
1.066714 -0.009044179800000001
1.067714 -0.008913559599999999
1.068714 -0.0087826076
1.069714 -0.008651330399999999
1.070714 -0.0085197338
1.071714 -0.008387826499999999
1.072714 -0.0082556144
1.073714 -0.0081231054
1.074714 -0.007990306
1.075714 -0.0078572244
1.076714 -0.0077238663
1.077714 -0.007590240400000001
1.078714 -0.0074563519
1.079714 -0.0073222101000000005
1.080714 -0.0071878203
1.081714 -0.0070531903000000005
1.082714 -0.0069183276
1.083714 -0.0067832385
1.084714 -0.0066479319
1.085714 -0.0065124135
1.086714 -0.0063766907
1.087714 -0.0062407706999999995
1.088714 -0.0061046609
1.089714 -0.0059683687
1.090714 -0.0058319012000000005
1.091714 -0.0056952649
1.092714 -0.0055584678
1.093714 -0.0054215172
1.094714 -0.00528442
1.095714 -0.0051471834
1.096714 -0.0050098148
1.097714 -0.0048723217000000004
1.098714 -0.0047347108
1.099714 -0.0045969900000000005
1.100714 -0.0044591663
1.101714 -0.0043212469
1.102714 -0.0041832394
1.103714 -0.0040451509
1.104714 -0.0039069884
1.105714 -0.0037687598000000003
1.106714 -0.0036304718
1.107714 -0.0034921322000000003
1.108714 -0.0033537478999999997
1.109714 -0.0032153264
1.110714 -0.0030768748
1.111714 -0.0029384004
1.112714 -0.0027999102
1.113714 -0.0026614116
1.114714 -0.0025229119
1.115714 -0.0023844183000000002
1.116714 -0.0022459377
1.117714 -0.0021074773
1.118714 -0.0019690444000000002
1.119714 -0.0018306459999999998
1.120714 -0.0016922895
1.121714 -0.0015539819
1.122714 -0.0014157301
1.123714 -0.0012775413
1.124714 -0.0011394227
1.125714 -0.0010013812
1.126714 -0.0008634241599999999
1.127714 -0.00072555836
1.128714 -0.00058779096
1.129714 -0.00045012894
1.130714 -0.00031257955
1.131714 -0.00017514948000000002
1.132714 -3.7845956e-05
1.133714 9.932395e-05
1.134714 0.00023635334
1.135714 0.00037323525
1.136714 0.00050996264
1.137714 0.00064652859
1.138714 0.0007829262400000001
1.139714 0.00091914853
1.140714 0.0010551888
1.141714 0.0011910402
1.142714 0.0013266955
1.143714 0.0014621483
1.144714 0.0015973916
1.145714 0.0017324188
1.146714 0.0018672232000000002
1.147714 0.0020017977000000003
1.148714 0.0021361358
1.149714 0.0022702309999999997
1.150714 0.0024040764
1.151714 0.0025376656
1.152714 0.0026709919
1.153714 0.0028040485999999997
1.154714 0.0029368292
1.155714 0.0030693271
1.156714 0.0032015359
1.157714 0.0033334487000000004
1.158714 0.0034650595
1.159714 0.0035963618
1.160714 0.0037273483000000002
1.161714 0.0038580135999999998
1.162714 0.0039883504
1.163714 0.0041183532
1.164714 0.0042480147
1.165714 0.0043773296
1.166714 0.0045062905
1.167714 0.0046348916000000006
1.168714 0.0047631271
1.169714 0.00489099
1.170714 0.0050184746
1.171714 0.0051455747
1.172714 0.0052722837
1.173714 0.0053985961
1.174714 0.0055245055000000005
1.175714 0.0056500063
1.176714 0.0057750924
1.177714 0.0058997579
1.178714 0.0060239963
1.179714 0.006147802900000001
1.180714 0.0062711704
1.181714 0.0063940948
1.182714 0.006516568800000001
1.183714 0.0066385880999999996
1.184714 0.0067601461
1.185714 0.0068812376
1.186714 0.0070018563
1.187714 0.0071219969
1.188714 0.0072416544
1.189714 0.007360822899999999
1.190714 0.0074794974
1.191714 0.0075976713999999996
1.192714 0.007715341099999999
1.193714 0.0078324993
1.194714 0.0079491423
1.195714 0.0080652637
1.196714 0.008180857500000001
1.197714 0.008295921000000001
1.198714 0.008410446
1.199714 0.0085244297
1.200714 0.008637865500000001
1.201714 0.0087507491
1.202714 0.0088630753
1.203714 0.0089748391
1.204714 0.0090860347
1.205714 0.0091966584
1.206714 0.0093067043
1.207714 0.0094161682
1.208714 0.009525044900000001
1.209714 0.0096333293
1.210714 0.009741017099999999
1.211714 0.0098481039
1.212714 0.0099545854
1.213714 0.010060456
1.214714 0.010165712
1.215714 0.010270348
1.216714 0.010374361
1.217714 0.010477745
1.218714 0.010580496
1.219714 0.010682611
1.220714 0.010784084
1.221714 0.010884910999999999
1.222714 0.010985089
1.223714 0.011084613
1.224714 0.011183479
1.225714 0.011281683
1.226714 0.011379219999999999
1.227714 0.011476088
1.228714 0.011572281
1.229714 0.011667796
1.230714 0.011762629
1.231714 0.011856776000000001
1.232714 0.011950234
1.233714 0.012042998
1.234714 0.012135066
1.235714 0.012226435
1.236714 0.012317099
1.237714 0.012407055
1.238714 0.012496299999999998
1.239714 0.012584831
1.240714 0.012672643
1.241714 0.012759735999999999
1.242714 0.012846103000000001
1.243714 0.012931743
1.244714 0.013016653
1.245714 0.013100829000000001
1.246714 0.013184268
1.247714 0.013266967999999999
1.248714 0.013348924
1.249714 0.013430137000000002
1.250714 0.013510599
1.251714 0.01359031
1.252714 0.013669267
1.253714 0.013747468
1.254714 0.013824909
1.255714 0.013901587
1.256714 0.0139775
1.257714 0.014052648000000001
1.258714 0.014127024
1.259714 0.014200627999999998
1.260714 0.014273457
1.261714 0.014345509000000001
1.262714 0.014416782999999999
1.263714 0.014487274
1.264714 0.014556981
1.265714 0.0146259
1.266714 0.014694032
1.267714 0.014761373999999999
1.268714 0.014827923
1.269714 0.014893677
1.270714 0.014958634
1.271714 0.015022795
1.272714 0.015086154000000001
1.273714 0.015148711
1.274714 0.015210465
1.275714 0.015271414
1.276714 0.015331556
1.277714 0.01539089
1.278714 0.015449415
1.279714 0.015507126
1.280714 0.015564027
1.281714 0.015620113000000001
1.282714 0.015675383
1.283714 0.015729836
1.284714 0.015783473
1.285714 0.015836291
1.286714 0.015888287
1.287714 0.015939464
1.288714 0.015989818
1.289714 0.016039348
1.290714 0.016088056
1.291714 0.016135938
1.292714 0.016182994000000003
1.293714 0.016229224
1.294714 0.016274628
1.295714 0.016319203
1.296714 0.016362951
1.297714 0.016405869
1.298714 0.016447957
1.299714 0.016489215999999998
1.300714 0.016529644
1.301714 0.016569241
1.302714 0.016608009
1.303714 0.016645945
1.304714 0.016683049
1.305714 0.016719321
1.306714 0.016754761
1.307714 0.016789371
1.308714 0.016823148
1.309714 0.016856093
1.310714 0.016888208000000002
1.311714 0.01691949
1.312714 0.016949941
1.313714 0.016979562
1.314714 0.01700835
1.315714 0.017036308
1.316714 0.017063435999999998
1.317714 0.017089736
1.318714 0.017115205
1.319714 0.017139845
1.320714 0.017163657
1.321714 0.017186641
1.322714 0.017208798
1.323714 0.017230128
1.324714 0.017250632999999998
1.325714 0.017270313000000002
1.326714 0.01728917
1.327714 0.017307201
1.328714 0.017324412
1.329714 0.0173408
1.330714 0.017356368
1.331714 0.017371116
1.332714 0.017385045
1.333714 0.017398158
1.334714 0.017410454
1.335714 0.017421937
1.336714 0.017432605
1.337714 0.017442461
1.338714 0.017451506999999998
1.339714 0.017459742
1.340714 0.017467169
1.341714 0.017473790000000003
1.342714 0.017479605999999998
1.343714 0.017484619
1.344714 0.017488831
1.345714 0.017492243
1.346714 0.017494857
1.347714 0.017496672999999997
1.348714 0.017497696
1.349714 0.017497924
1.350714 0.017497363000000002
1.351714 0.017496014
1.352714 0.017493876
1.353714 0.017490954000000003
1.354714 0.017487249
1.355714 0.017482764
1.356714 0.017477501
1.357714 0.01747146
1.358714 0.017464644
1.359714 0.017457057
1.360714 0.0174487
1.361714 0.017439577
1.362714 0.017429687
1.363714 0.017419035
1.364714 0.017407621999999998
1.365714 0.017395453
1.366714 0.017382526
1.367714 0.017368847
1.368714 0.017354419
1.369714 0.017339241000000002
1.370714 0.01732332
1.371714 0.017306655
1.372714 0.017289251000000002
1.373714 0.017271109
1.374714 0.017252236
1.375714 0.017232628
1.376714 0.017212295
1.377714 0.017191235
1.378714 0.017169453
1.379714 0.01714695
1.380714 0.017123731
1.381714 0.017099798
1.382714 0.017075156
1.383714 0.017049808
1.384714 0.017023753
1.385714 0.016996999000000002
1.386714 0.016969547
1.387714 0.016941401
1.388714 0.016912563000000002
1.389714 0.016883037
1.390714 0.016852826
1.391714 0.016821934
1.392714 0.016790364
1.393714 0.016758118
1.394714 0.016725203
1.395714 0.016691619
1.396714 0.016657371
1.397714 0.016622464
1.398714 0.016586899000000002
1.399714 0.016550679999999998
1.400714 0.016513812000000003
1.401714 0.016476297
1.402714 0.016438142000000003
1.403714 0.016399345
1.404714 0.016359915
1.405714 0.016319853999999998
1.406714 0.016279166
1.407714 0.016237854
1.408714 0.016195924
1.409714 0.016153377
1.410714 0.016110219
1.411714 0.016066452
1.412714 0.016022084000000002
1.413714 0.015977111999999998
1.414714 0.015931547
1.415714 0.01588539
1.416714 0.015838645
1.417714 0.015791316
1.418714 0.01574341
1.419714 0.015694927
1.420714 0.015645873
1.421714 0.015596250999999998
1.422714 0.015546065999999999
1.423714 0.015495322
1.424714 0.015444023
1.425714 0.015392175
1.426714 0.015339779000000001
1.427714 0.015286841
1.428714 0.015233365
1.429714 0.015179357000000001
1.430714 0.015124818
1.431714 0.015069755
1.432714 0.015014171
1.433714 0.014958071
1.434714 0.014901458000000001
1.435714 0.014844336999999999
1.436714 0.014786715
1.437714 0.014728593000000002
1.438714 0.014669976
1.439714 0.014610871999999999
1.440714 0.014551281
1.441714 0.014491209
1.442714 0.014430661
1.443714 0.014369641999999998
1.444714 0.014308155999999999
1.445714 0.014246207
1.446714 0.0141838
1.447714 0.01412094
1.448714 0.014057629
1.449714 0.013993875
1.450714 0.013929683
1.451714 0.013865053
1.452714 0.013799994
1.453714 0.013734509
1.454714 0.013668603999999999
1.455714 0.013602281
1.456714 0.013535547
1.457714 0.013468404
1.458714 0.013400859
1.459714 0.013332917000000001
1.460714 0.013264582
1.461714 0.013195857
1.462714 0.01312675
1.463714 0.013057263
1.464714 0.012987404000000001
1.465714 0.012917173
1.466714 0.012846579
1.467714 0.012775624
1.468714 0.012704314999999999
1.469714 0.012632655999999999
1.470714 0.012560652000000002
1.471714 0.012488305
1.472714 0.012415624000000002
1.473714 0.012342610999999998
1.474714 0.012269272999999999
1.475714 0.012195612
1.476714 0.012121636
1.477714 0.012047347
1.478714 0.011972751
1.479714 0.011897853
1.480714 0.011822657
1.481714 0.011747167999999999
1.482714 0.011671392000000001
1.483714 0.011595333
1.484714 0.011518996
1.485714 0.011442383
1.486714 0.011365502999999999
1.487714 0.011288359
1.488714 0.011210954
1.489714 0.011133295
1.490714 0.011055387
1.491714 0.010977233
1.492714 0.010898838999999999
1.493714 0.010820208
1.494714 0.010741347
1.495714 0.01066226
1.496714 0.01058295
1.497714 0.010503425
1.498714 0.010423687000000001
1.499714 0.010343744
1.500714 0.010263597
1.501714 0.010183252
1.502714 0.010102714
1.503714 0.010021989
1.504714 0.0099410805
1.505714 0.0098599929
1.506714 0.0097787321
1.507714 0.009697301699999999
1.508714 0.0096157069
1.509714 0.0095339536
1.510714 0.0094520445
1.511714 0.0093699855
1.512714 0.0092877803
1.513714 0.0092054353
1.514714 0.0091229529
1.515714 0.0090403395
1.516714 0.0089575995
1.517714 0.0088747365
1.518714 0.0087917564
1.519714 0.0087086628
1.520714 0.0086254608
1.521714 0.008542155400000001
1.522714 0.0084587497
1.523714 0.0083752493
1.524714 0.0082916595
1.525714 0.008207983799999999
1.526714 0.0081242259
1.527714 0.0080403923
1.528714 0.007956485899999999
1.529714 0.0078725119
1.530714 0.0077884753
1.531714 0.0077043790999999995
1.532714 0.007620229000000001
1.533714 0.0075360287
1.534714 0.0074517833
1.535714 0.0073674963999999996
1.536714 0.007283173899999999
1.537714 0.0071988186
1.538714 0.0071144357
1.539714 0.0070300295
1.540714 0.0069456043999999995
1.541714 0.006861164
1.542714 0.0067767133999999995
1.543714 0.006692256299999999
1.544714 0.0066077969999999995
1.545714 0.006523340599999999
1.546714 0.00643889
1.547714 0.0063544503
1.548714 0.0062700252
1.549714 0.006185619
1.550714 0.0061012357
1.551714 0.0060168797
1.552714 0.005932555
1.553714 0.0058482656
1.554714 0.0057640154
1.555714 0.005679809
1.556714 0.0055956494
1.557714 0.0055115415
1.558714 0.0054274889
1.559714 0.0053434955999999995
1.560714 0.0052595657
1.561714 0.0051757033
1.562714 0.005091912
1.563714 0.0050081959
1.564714 0.0049245587
1.565714 0.0048410046
1.566714 0.0047575373
1.567714 0.0046741614
1.568714 0.0045908797
1.569714 0.0045076961999999995
1.570714 0.004424615
1.571714 0.0043416403000000004
1.572714 0.004258774799999999
1.573714 0.0041760231
1.574714 0.0040933886
1.575714 0.0040108753
1.576714 0.003928486
1.577714 0.0038462251
1.578714 0.0037640959
1.579714 0.003682102
1.580714 0.0036002471
1.581714 0.0035185341000000003
1.582714 0.0034369674
1.583714 0.0033555498
1.584714 0.0032742846
1.585714 0.0031931759
1.586714 0.0031122260999999997
1.587714 0.0030314394999999997
1.588714 0.0029508188
1.589714 0.0028703675999999997
1.590714 0.0027900891
1.591714 0.0027099863
1.592714 0.0026300629999999998
1.593714 0.0025503217
1.594714 0.0024707662
1.595714 0.0023913995
1.596714 0.0023122248
1.597714 0.002233245
1.598714 0.0021544633000000002
1.599714 0.0020758827
1.600714 0.0019975064999999998
1.601714 0.0019193376
1.602714 0.0018413788000000001
1.603714 0.0017636332
1.604714 0.0016861039
1.605714 0.0016087935
1.606714 0.0015317053
1.607714 0.0014548417
1.608714 0.0013782058999999998
1.609714 0.0013018005999999999
1.610714 0.0012256283
1.611714 0.0011496922
1.612714 0.0010739945
1.613714 0.00099853823
1.614714 0.00092332584
1.615714 0.00084836001
1.616714 0.00077364357
1.617714 0.0006991788699999999
1.618714 0.00062496856
1.619714 0.00055101509
1.620714 0.00047732092
1.621714 0.00040388858999999995
1.622714 0.00033072056
1.623714 0.00025781922
1.624714 0.00018518707
1.625714 0.00011282649999999999
1.626714 4.0739792e-05
1.627714 -3.1070604e-05
1.628714 -0.00010260246000000001
1.629714 -0.0001738534
1.630714 -0.00024482122
1.631714 -0.00031550353
1.632714 -0.00038589818999999997
1.633714 -0.00045600290999999994
1.634714 -0.00052581563
1.635714 -0.00059533413
1.636714 -0.00066455627
1.637714 -0.00073347996
1.638714 -0.0008021032
1.639714 -0.0008704239
1.640714 -0.0009384401000000001
1.641714 -0.0010061499000000001
1.642714 -0.0010735513
1.643714 -0.0011406424
1.644714 -0.0012074214
1.645714 -0.0012738864
1.646714 -0.0013400359000000001
1.647714 -0.0014058678
1.648714 -0.0014713805
1.649714 -0.0015365724
1.650714 -0.0016014419
1.651714 -0.0016659873
1.652714 -0.0017302067000000002
1.653714 -0.0017940990999999998
1.654714 -0.0018576624
1.655714 -0.0019208956000000001
1.656714 -0.0019837968
1.657714 -0.0020463647
1.658714 -0.0021085982
1.659714 -0.0021704950999999998
1.660714 -0.0022320548
1.661714 -0.0022932754
1.662714 -0.0023541557
1.663714 -0.0024146944
1.664714 -0.0024748902
1.665714 -0.0025347419
1.666714 -0.002594248
1.667714 -0.0026534073
1.668714 -0.0027122189
1.669714 -0.002770681
1.670714 -0.0028287932
1.671714 -0.0028865539
1.672714 -0.0029439621
1.673714 -0.0030010169000000003
1.674714 -0.0030577168
1.675714 -0.0031140614999999997
1.676714 -0.0031700491999999995
1.677714 -0.0032256801000000003
1.678714 -0.0032809518999999997
1.679714 -0.0033358647
1.680714 -0.0033904173
1.681714 -0.0034446086
1.682714 -0.0034984382999999997
1.683714 -0.0035519057
1.684714 -0.0036050093000000003
1.685714 -0.003657749
1.686714 -0.0037101236000000003
1.687714 -0.0037621328000000003
1.688714 -0.0038137761
1.689714 -0.003865052
1.690714 -0.0039159604
1.691714 -0.003966501
1.692714 -0.0040166724
1.693714 -0.0040664745
1.694714 -0.0041159066
1.695714 -0.0041649684
1.696714 -0.0042136594999999995
1.697714 -0.0042619784
1.698714 -0.0043099259
1.699714 -0.0043575008
1.700714 -0.0044047032
1.701714 -0.0044515324
1.702714 -0.0044979879
1.703714 -0.0045440698
1.704714 -0.0045897774
1.705714 -0.004635111
1.706714 -0.0046800698000000005
1.707714 -0.0047246536
1.708714 -0.0047688627
1.709714 -0.0048126971
1.710714 -0.004856156
1.711714 -0.0048992402
1.712714 -0.0049419494
1.713714 -0.0049842831
1.714714 -0.0050262417000000005
1.715714 -0.005067825299999999
1.716714 -0.0051090341
1.717714 -0.0051498679
1.718714 -0.005190326899999999
1.719714 -0.0052304113000000005
1.720714 -0.0052701209
1.721714 -0.0053094562
1.722714 -0.0053484175
1.723714 -0.0053870048
1.724714 -0.0054252178
1.725714 -0.0054630575
1.726714 -0.0055005235
1.727714 -0.0055376164000000005
1.728714 -0.0055743363
1.729714 -0.0056106837
1.730714 -0.0056466586
1.731714 -0.005682261300000001
1.732714 -0.0057174926
1.733714 -0.0057523521
1.734714 -0.0057868401
1.735714 -0.0058209578
1.736714 -0.0058547052
1.737714 -0.0058880829
1.738714 -0.0059210903
1.739714 -0.0059537291
1.740714 -0.0059859995
1.741714 -0.006017902
1.742714 -0.0060494371
1.743714 -0.0060806051
1.744714 -0.0061114071
1.745714 -0.006141843199999999
1.746714 -0.0061719147
1.747714 -0.006201621
1.748714 -0.0062309641999999995
1.749714 -0.0062599443
1.750714 -0.006288561400000001
1.751714 -0.006316818300000001
1.752714 -0.0063447129000000005
1.753714 -0.006372247300000001
1.754714 -0.0063994223
1.755714 -0.006426239300000001
1.756714 -0.0064526983
1.757714 -0.006478799300000001
1.758714 -0.0065045446
1.759714 -0.0065299348000000005
1.760714 -0.0065549690999999995
1.761714 -0.006579649900000001
1.762714 -0.006603977800000001
1.763714 -0.006627953600000001
1.764714 -0.0066515786
1.765714 -0.006674852900000001
1.766714 -0.006697778000000001
1.767714 -0.0067203546
1.768714 -0.0067425841
1.769714 -0.0067644673
1.770714 -0.0067860055
1.771714 -0.0068071997000000006
1.772714 -0.0068280504
1.773714 -0.0068485591
1.774714 -0.006868727400000001
1.775714 -0.0068885558
1.776714 -0.0069080459000000006
1.777714 -0.006927198400000001
1.778714 -0.0069460155
1.779714 -0.0069644972
1.780714 -0.0069826456
1.781714 -0.0070004608
1.782714 -0.0070179449
1.783714 -0.0070350994000000005
1.784714 -0.0070519243
1.785714 -0.0070684226
1.786714 -0.0070845934
1.787714 -0.0071004397
1.788714 -0.007115962199999999
1.789714 -0.007131162399999999
1.790714 -0.007146041
1.791714 -0.0071606002
1.792714 -0.007174840000000001
1.793714 -0.007188762499999999
1.794714 -0.007202368599999999
1.795714 -0.0072156595999999995
1.796714 -0.007228636199999999
1.797714 -0.007241300799999999
1.798714 -0.0072536546
1.799714 -0.0072656978
1.800714 -0.007277433200000001
1.801714 -0.0072888608
1.802714 -0.007299982799999999
1.803714 -0.007310800700000001
1.804714 -0.007321315899999999
1.805714 -0.0073315292
1.806714 -0.007341442
1.807714 -0.0073510564
1.808714 -0.007360374
1.809714 -0.0073693955000000005
1.810714 -0.0073781222
1.811714 -0.0073865573
1.812714 -0.0073947004999999994
1.813714 -0.0074025542
1.814714 -0.007410119
1.815714 -0.0074173971000000005
1.816714 -0.007424390100000001
1.817714 -0.007431099900000001
1.818714 -0.0074375268
1.819714 -0.007443673499999999
1.820714 -0.0074495416
1.821714 -0.007455131700000001
1.822714 -0.0074604453
1.823714 -0.0074654846999999995
1.824714 -0.007470251099999999
1.825714 -0.007474747
1.826714 -0.0074789721
1.827714 -0.0074829295
1.828714 -0.0074866199
1.829714 -0.007490045400000001
1.830714 -0.007493207500000001
1.831714 -0.007496107699999999
1.832714 -0.0074987482000000005
1.833714 -0.0075011289
1.834714 -0.007503253400000001
1.835714 -0.0075051226000000006
1.836714 -0.007506738599999999
1.837714 -0.0075081021000000005
1.838714 -0.0075092146
1.839714 -0.0075100797
1.840714 -0.0075106975
1.841714 -0.00751107
1.842714 -0.0075111995
1.843714 -0.0075110867
1.844714 -0.0075107331
1.845714 -0.0075101416
1.846714 -0.0075093129
1.847714 -0.0075082491
1.848714 -0.0075069525
1.849714 -0.0075054231
1.850714 -0.0075036631
1.851714 -0.0075016753
1.852714 -0.0074994605
1.853714 -0.0074970201000000005
1.854714 -0.0074943564
1.855714 -0.00749147
1.856714 -0.0074883632000000006
1.857714 -0.0074850373000000005
1.858714 -0.007481494
1.859714 -0.007477735899999999
1.860714 -0.0074737633
1.861714 -0.0074695781
1.862714 -0.007465182000000001
1.863714 -0.0074605763
1.864714 -0.0074557633
1.865714 -0.0074507443
1.866714 -0.0074455209
1.867714 -0.0074400945
1.868714 -0.0074344673
1.869714 -0.0074286407
1.870714 -0.007422616199999999
1.871714 -0.0074163960000000004
1.872714 -0.007409981500000001
1.873714 -0.0074033742
1.874714 -0.0073965755000000005
1.875714 -0.0073895884
1.876714 -0.0073824129
1.877714 -0.007375051799999999
1.878714 -0.0073675065999999996
1.879714 -0.0073597796
1.880714 -0.007351871299999999
1.881714 -0.0073437840999999995
1.882714 -0.007335518599999999
1.883714 -0.007327077800000001
1.884714 -0.007318463
1.885714 -0.0073096751
1.886714 -0.007300717
1.887714 -0.0072915893
1.888714 -0.0072822935
1.889714 -0.0072728326
1.890714 -0.0072632065
1.891714 -0.0072534182
1.892714 -0.0072434683
1.893714 -0.0072333583
1.894714 -0.0072230904999999995
1.895714 -0.007212667
1.896714 -0.0072020877
1.897714 -0.0071913557
1.898714 -0.007180472300000001
1.899714 -0.0071694383
1.900714 -0.007158256599999999
1.901714 -0.0071469279999999994
1.902714 -0.0071354538
1.903714 -0.007123836299999999
1.904714 -0.0071120769
1.905714 -0.007100177000000001
1.906714 -0.007088138200000001
1.907714 -0.007075961899999999
1.908714 -0.007063651
1.909714 -0.007051204699999999
1.910714 -0.0070386268
1.911714 -0.0070259171
1.912714 -0.0070130787
1.913714 -0.007000112199999999
1.914714 -0.0069870192
1.915714 -0.0069738002
1.916714 -0.006960459
1.917714 -0.0069469948
1.918714 -0.0069334099
1.919714 -0.0069197063999999996
1.920714 -0.0069058842
1.921714 -0.0068919464
1.922714 -0.0068778936
1.923714 -0.0068637266
1.924714 -0.006849448300000001
1.925714 -0.0068350586
1.926714 -0.0068205598
1.927714 -0.0068059533000000005
1.928714 -0.0067912399
1.929714 -0.0067764217
1.930714 -0.006761499400000001
1.931714 -0.0067464744999999994
1.932714 -0.006731349300000001
1.933714 -0.006716124299999999
1.934714 -0.0067008012
1.935714 -0.006685381999999999
1.936714 -0.0066698674
1.937714 -0.0066542591
1.938714 -0.0066385583
1.939714 -0.0066227665
1.940714 -0.0066068852999999995
1.941714 -0.0065909167
1.942714 -0.0065748609
1.943714 -0.0065587199
1.944714 -0.006542494499999999
1.945714 -0.0065261869
1.946714 -0.0065097984999999995
1.947714 -0.0064933301
1.948714 -0.0064767824
1.949714 -0.0064601576
1.950714 -0.006443457099999999
1.951714 -0.0064266809000000005
1.952714 -0.006409832000000001
1.953714 -0.0063929103
1.954714 -0.0063759179999999995
1.955714 -0.0063588552
1.956714 -0.0063417247
1.957714 -0.006324526499999999
1.958714 -0.0063072621
1.959714 -0.0062899322
1.960714 -0.006272539
1.961714 -0.0062550826
1.962714 -0.006237564199999999
1.963714 -0.0062199862
1.964714 -0.006202349299999999
1.965714 -0.0061846549
1.966714 -0.006166903
1.967714 -0.006149095100000001
1.968714 -0.006131233400000001
1.969714 -0.0061133178
1.970714 -0.0060953501999999994
1.971714 -0.0060773316
1.972714 -0.0060592629
1.973714 -0.0060411454
1.974714 -0.0060229799
1.975714 -0.0060047678
1.976714 -0.0059865099
1.977714 -0.0059682076
1.978714 -0.0059498616
1.979714 -0.0059314727
1.980714 -0.0059130427
1.981714 -0.0058945716
1.982714 -0.0058760608
1.983714 -0.0058575115
1.984714 -0.0058389247
1.985714 -0.0058203008
1.986714 -0.0058016416
1.987714 -0.0057829471
1.988714 -0.0057642192
1.989714 -0.0057454577000000005
1.990714 -0.0057266643
1.991714 -0.00570784
1.992714 -0.0056889854
1.993714 -0.0056701017
1.994714 -0.0056511897
1.995714 -0.0056322504
1.996714 -0.0056132849
1.997714 -0.0055942935
1.998714 -0.0055752778
1.999714 -0.0055562388
2.000714 -0.0055371769
2.001714 -0.0055180932
2.002714 -0.005498989
2.003714 -0.0054798649
2.004714 -0.005460721500000001
2.005714 -0.0054415603
2.006714 -0.0054223819
2.007714 -0.0054031869
2.008714 -0.0053839762000000005
2.009714 -0.0053647509000000005
2.010714 -0.0053455115
2.011714 -0.0053262585
2.012714 -0.0053069936
2.013714 -0.0052877167
2.014714 -0.0052684289
2.015714 -0.0052491305
2.016714 -0.005229823000000001
2.017714 -0.0052105061
2.018714 -0.0051911815
2.019714 -0.0051718489
2.020714 -0.0051525094000000006
2.021714 -0.0051331637
2.022714 -0.0051138126
2.023714 -0.0050944567000000005
2.024714 -0.0050750961
2.025714 -0.0050557323
2.026714 -0.0050363651
2.027714 -0.0050169954
2.028714 -0.0049976238999999995
2.029714 -0.0049782513
2.030714 -0.0049588783
2.031714 -0.0049395053999999996
2.032714 -0.0049201331
2.033714 -0.0049007624
2.034714 -0.0048813934000000005
2.035714 -0.004862027
2.036714 -0.004842663499999999
2.037714 -0.0048233036
2.038714 -0.0048039484999999995
2.039714 -0.0047845981
2.040714 -0.0047652527
2.041714 -0.0047459136
2.042714 -0.0047265807
2.043714 -0.004707255
2.044714 -0.0046879362
2.045714 -0.0046686258
2.046714 -0.0046493238
2.047714 -0.0046300309
2.048714 -0.0046107474
2.049714 -0.0045914738
2.050714 -0.0045722107
2.051714 -0.0045529581
2.052714 -0.0045337169
2.053714 -0.0045144876
2.054714 -0.0044952703000000005
2.055714 -0.0044760662
2.056714 -0.0044568747
2.057714 -0.0044376968
2.058714 -0.004418533
2.059714 -0.0043993838
2.060714 -0.004380249100000001
2.061714 -0.00436113
2.062714 -0.0043420266999999995
2.063714 -0.0043229393
2.064714 -0.0043038686
2.065714 -0.0042848151000000004
2.066714 -0.004265779
2.067714 -0.0042467604
2.068714 -0.0042277603
2.069714 -0.0042087784
2.070714 -0.0041898151
2.071714 -0.0041708714
2.072714 -0.0041519466
2.073714 -0.0041330418999999995
2.074714 -0.0041141575
2.075714 -0.0040952935000000005
2.076714 -0.0040764498
2.077714 -0.0040576269
2.078714 -0.0040388255
2.079714 -0.0040200452
2.080714 -0.0040012867
2.081714 -0.0039825496
2.082714 -0.0039638348
2.083714 -0.0039451425
2.084714 -0.003926471999999999
2.085714 -0.0039078244
2.086714 -0.0038891998
2.087714 -0.0038705981
2.088714 -0.00385202
2.089714 -0.0038334649
2.090714 -0.0038149336999999998
2.091714 -0.0037964265999999997
2.092714 -0.0037779435000000004
2.093714 -0.0037594854999999996
2.094714 -0.0037410514999999997
2.095714 -0.0037226422
2.096714 -0.0037042581
2.097714 -0.0036858997
2.098714 -0.0036675665000000003
2.099714 -0.0036492591
2.100714 -0.0036309775000000002
2.101714 -0.0036127225
2.102714 -0.0035944937000000005
2.103714 -0.0035762914000000002
2.104714 -0.0035581160999999997
2.105714 -0.0035399677000000004
2.106714 -0.0035218458
2.107714 -0.0035037516
2.108714 -0.0034856849999999997
2.109714 -0.0034676457000000003
2.110714 -0.0034496341
2.111714 -0.0034316505000000002
2.112714 -0.0034136945
2.113714 -0.0033957665
2.114714 -0.0033778666000000004
2.115714 -0.003359995
2.116714 -0.0033421515
2.117714 -0.0033243366
2.118714 -0.0033065498
2.119714 -0.0032887918000000004
2.120714 -0.0032710621000000004
2.121714 -0.0032533611
2.122714 -0.0032356889
2.123714 -0.0032180455
2.124714 -0.0032004307
2.125714 -0.0031828451
2.126714 -0.0031652882
2.127714 -0.0031477608
2.128714 -0.0031302625
2.129714 -0.0031127929000000004
2.130714 -0.0030953528
2.131714 -0.0030779422
2.132714 -0.0030605606
2.133714 -0.0030432086
2.134714 -0.0030258858
2.135714 -0.0030085925
2.136714 -0.0029913284
2.137714 -0.0029740941
2.138714 -0.002956889
2.139714 -0.0029397135
2.140714 -0.0029225672
2.141714 -0.0029054507
2.142714 -0.0028883635000000003
2.143714 -0.0028713055
2.144714 -0.0028542769999999997
2.145714 -0.002837278
2.146714 -0.0028203080999999997
2.147714 -0.0028033677
2.148714 -0.0027864566000000003
2.149714 -0.0027695746999999997
2.150714 -0.0027527221
2.151714 -0.0027358989
2.152714 -0.0027191046999999998
2.153714 -0.00270234
2.154714 -0.0026856045
2.155714 -0.0026688984
2.156714 -0.0026522215
2.157714 -0.0026355739
2.158714 -0.0026189557
2.159714 -0.0026023667
2.160714 -0.0025858071
2.161714 -0.0025692769
2.162714 -0.0025527761
2.163714 -0.0025363044
2.164714 -0.0025198622
2.165714 -0.0025034493
2.166714 -0.0024870658
2.167714 -0.0024707117
2.168714 -0.0024543868
2.169714 -0.0024380912
2.170714 -0.0024218247
2.171714 -0.0024055875
2.172714 -0.0023893792
2.173714 -0.0023732
2.174714 -0.0023570496999999998
2.175714 -0.0023409284
2.176714 -0.0023248358
2.177714 -0.0023087719
2.178714 -0.0022927366
2.179714 -0.0022767298999999998
2.180714 -0.0022607515000000003
2.181714 -0.0022448014
2.182714 -0.0022288796000000002
2.183714 -0.002212986
2.184714 -0.0021971204
2.185714 -0.0021812828
2.186714 -0.0021654732
2.187714 -0.0021496917000000003
2.188714 -0.0021339378
2.189714 -0.0021182119
2.190714 -0.0021025136
2.191714 -0.0020868431
2.192714 -0.0020712001
2.193714 -0.0020555846
2.194714 -0.002039997
2.195714 -0.0020244366
2.196714 -0.0020089037
2.197714 -0.0019933983
2.198714 -0.0019779203
2.199714 -0.0019624697
2.200714 -0.0019470464000000002
2.201714 -0.0019316501
2.202714 -0.0019162813
2.203714 -0.0019009394
2.204714 -0.0018856247999999999
2.205714 -0.0018703371
2.206714 -0.0018550763
2.207714 -0.0018398425000000001
2.208714 -0.0018246354
2.209714 -0.0018094550000000002
2.210714 -0.0017943012
2.211714 -0.0017791739
2.212714 -0.0017640733999999998
2.213714 -0.0017489991999999998
2.214714 -0.0017339515
2.215714 -0.0017189301
2.216714 -0.0017039349
2.217714 -0.0016889659
2.218714 -0.0016740230000000002
2.219714 -0.0016591062
2.220714 -0.0016442154
2.221714 -0.0016293508000000002
2.222714 -0.0016145121
2.223714 -0.0015996993
2.224714 -0.0015849122
2.225714 -0.0015701511
2.226714 -0.0015554155
2.227714 -0.0015407056999999999
2.228714 -0.0015260217
2.229714 -0.0015113631
2.230714 -0.0014967301
2.231714 -0.0014821227
2.232714 -0.0014675406
2.233714 -0.0014529839
2.234714 -0.0014384526
2.235714 -0.0014239466
2.236714 -0.0014094656000000001
2.237714 -0.0013950098
2.238714 -0.0013805790999999999
2.239714 -0.0013661734
2.240714 -0.0013517925
2.241714 -0.0013374367
2.242714 -0.0013231056
2.243714 -0.0013087993
2.244714 -0.0012945177
2.245714 -0.0012802609
2.246714 -0.0012660285
2.247714 -0.001251821
2.248714 -0.0012376378
2.249714 -0.0012234792
2.250714 -0.0012093452
2.251714 -0.0011952356
2.252714 -0.0011811505000000001
2.253714 -0.0011670898
2.254714 -0.0011530537
2.255714 -0.0011390420999999999
2.256714 -0.0011250549
2.257714 -0.0011110921
2.258714 -0.001097154
2.259714 -0.0010832403
2.260714 -0.0010693509999999999
2.261714 -0.0010554864
2.262714 -0.0010416463
2.263714 -0.0010278306
2.264714 -0.0010140396
2.265714 -0.001000273
2.266714 -0.00098653099
2.267714 -0.00097281345
2.268714 -0.0009591204599999999
2.269714 -0.0009454519400000001
2.270714 -0.00093180788
2.271714 -0.0009181882899999999
2.272714 -0.00090459316
2.273714 -0.0008910224100000001
2.274714 -0.0008774761199999999
2.275714 -0.00086395412
2.276714 -0.0008504564899999999
2.277714 -0.00083698314
2.278714 -0.0008235340799999999
2.279714 -0.0008101093
2.280714 -0.00079670872
2.281714 -0.00078333223
2.282714 -0.0007699801199999999
2.283714 -0.00075665212
2.284714 -0.0007433483
2.285714 -0.00073006863
2.286714 -0.0007168131600000001
2.287714 -0.00070358183
2.288714 -0.00069037469
2.289714 -0.0006771917
2.290714 -0.0006640329499999999
2.291714 -0.00065089844
2.292714 -0.0006377881599999999
2.293714 -0.00062470217
2.294714 -0.00061164046
2.295714 -0.00059860308
2.296714 -0.00058559012
2.297714 -0.00057260163
2.298714 -0.00055963756
2.299714 -0.00054669799
2.300714 -0.0005337829399999999
2.301714 -0.00052089258
2.302714 -0.00050802682
2.303714 -0.00049518571
2.304714 -0.00048236943000000003
2.305714 -0.00046957789
2.306714 -0.00045681122
2.307714 -0.00044406947
2.308714 -0.00043135265000000003
2.309714 -0.00041866092
2.310714 -0.0004059943
2.311714 -0.00039335278
2.312714 -0.00038073649
2.313714 -0.00036814549
2.314714 -0.00035557989000000004
2.315714 -0.00034303971
2.316714 -0.00033052499
2.317714 -0.00031803588
2.318714 -0.00030557239
2.319714 -0.00029313464
2.320714 -0.00028072272
2.321714 -0.00026833668
2.322714 -0.00025597658
2.323714 -0.00024364251000000002
2.324714 -0.00023133457
2.325714 -0.00021905278000000002
2.326714 -0.00020679724
2.327714 -0.00019456804
2.328714 -0.00018236526
2.329714 -0.00017018896
2.330714 -0.00015803918
2.331714 -0.00014591603
2.332714 -0.00013381956
2.333714 -0.00012174986
2.334714 -0.00010970697000000001
2.335714 -9.7690952e-05
2.336714 -8.5701885e-05
2.337714 -7.373983499999999e-05
2.338714 -6.180485499999999e-05
2.339714 -4.9897022e-05
2.340714 -3.801639e-05
2.341714 -2.6163041999999998e-05
2.342714 -1.433704e-05
2.343714 -2.5384789e-06
2.344714 9.2325841e-06
2.345714 2.0976061e-05
2.346714 3.2691867e-05
2.347714 4.4379905e-05
2.348714 5.6040085e-05
2.349714 6.767228900000001e-05
2.350714 7.9276458e-05
2.351714 9.0852444e-05
2.352714 0.00010240014
2.353714 0.00011391946
2.354714 0.00012541022
2.355714 0.00013687232
2.356714 0.00014830565
2.357714 0.00015971007
2.358714 0.00017108539
2.359714 0.00018243151
2.360714 0.00019374827
2.361714 0.00020503551
2.362714 0.00021629309999999998
2.363714 0.00022752088
2.364714 0.00023871871
2.365714 0.00024988644
2.366714 0.00026102389
2.367714 0.00027213096
2.368714 0.00028320746
2.369714 0.00029425328000000004
2.370714 0.00030526828
2.371714 0.00031625232
2.372714 0.00032720523
2.373714 0.00033812691999999996
2.374714 0.00034901727000000003
2.375714 0.00035987614
2.376714 0.00037070336000000003
2.377714 0.00038149888
2.378714 0.00039226252000000003
2.379714 0.00040299423999999996
2.380714 0.00041369385
2.381714 0.00042436127
2.382714 0.00043499639999999997
2.383714 0.00044559906
2.384714 0.00045616916
2.385714 0.00046670657
2.386714 0.00047721119
2.387714 0.00048768288
2.388714 0.00049812152
2.389714 0.0005085269999999999
2.390714 0.00051889915
2.391714 0.00052923788
2.392714 0.00053954304
2.393714 0.00054981447
2.394714 0.00056005206
2.395714 0.00057025568
2.396714 0.00058042519
2.397714 0.00059056042
2.398714 0.0006006612700000001
2.399714 0.0006107275600000001
2.400714 0.00062075919
2.401714 0.00063075599
2.402714 0.00064071783
2.403714 0.0006506446
2.404714 0.0006605360800000001
2.405714 0.0006703922300000001
2.406714 0.00068021286
2.407714 0.0006899978399999999
2.408714 0.00069974699
2.409714 0.00070946021
2.410714 0.00071913737
2.411714 0.0007287782900000001
2.412714 0.00073838282
2.413714 0.0007479508
2.414714 0.0007574821199999999
2.415714 0.0007669767000000001
2.416714 0.00077643426
2.417714 0.0007858547199999999
2.418714 0.0007952378799999999
2.419714 0.0008045835800000001
2.420714 0.00081389171
2.421714 0.0008231620100000001
2.422714 0.0008323943800000001
2.423714 0.00084158874
2.424714 0.0008507448
2.425714 0.0008598623000000001
2.426714 0.00086894133
2.427714 0.00087798162
2.428714 0.00088698289
2.429714 0.0008959451400000001
2.430714 0.0009048681
2.431714 0.0009137517699999999
2.432714 0.00092259579
2.433714 0.00093140015
2.434714 0.00094016477
2.435714 0.00094888946
2.436714 0.00095757396
2.437714 0.0009662183400000001
2.438714 0.00097482234
2.439714 0.00098338596
2.440714 0.0009919089299999999
2.441714 0.0010003912
2.442714 0.0010088327000000001
2.443714 0.0010172334000000001
2.444714 0.0010255929
2.445714 0.0010339112999999999
2.446714 0.0010421885
2.447714 0.0010504244
2.448714 0.0010586187
2.449714 0.0010667715
2.450714 0.0010748826
2.451714 0.0010829518
2.452714 0.0010909791
2.453714 0.0010989643
2.454714 0.0011069073
2.455714 0.0011148078
2.456714 0.0011226658
2.457714 0.0011304812
2.458714 0.0011382537
2.459714 0.0011459833
2.460714 0.0011536698
2.461714 0.0011613131
2.462714 0.001168913
2.463714 0.0011764693
2.464714 0.0011839819999999999
2.465714 0.0011914508
2.466714 0.0011988757
2.467714 0.0012062566000000002
2.468714 0.0012135933000000001
2.469714 0.0012208856
2.470714 0.0012281334
2.471714 0.0012353367
2.472714 0.0012424954
2.473714 0.0012496092000000001
2.474714 0.0012566782
2.475714 0.0012637021
2.476714 0.0012706809
2.477714 0.0012776144
2.478714 0.0012845027
2.479714 0.0012913455
2.480714 0.0012981429
2.481714 0.0013048945
2.482714 0.0013116005
2.483714 0.0013182605
2.484714 0.0013248746
2.485714 0.0013314425
2.486714 0.0013379643000000002
2.487714 0.0013444398
2.488714 0.0013508689
2.489714 0.0013572514
2.490714 0.0013635873
2.491714 0.0013698764
2.492714 0.0013761187
2.493714 0.0013823138
2.494714 0.001388462
2.495714 0.0013945628
2.496714 0.0014006165
2.497714 0.0014066226
2.498714 0.0014125813
2.499714 0.0014184923999999998
2.500714 0.0014243558
2.501714 0.0014301715
2.502714 0.0014359393
2.503714 0.0014416592
2.504714 0.0014473310999999999
2.505714 0.0014529551
2.506714 0.0014585307999999998
2.507714 0.0014640584
2.508714 0.0014695378
2.509714 0.0014749688
2.510714 0.0014803516
2.511714 0.0014856858
2.512714 0.0014909716
2.513714 0.0014962087
2.514714 0.0015013974
2.515714 0.0015065373
2.516714 0.0015116285999999999
2.517714 0.0015166709
2.518714 0.0015216645
2.519714 0.001526609
2.520714 0.0015315045000000001
2.521714 0.001536351
2.522714 0.0015411484
2.523714 0.0015458965
2.524714 0.0015505952999999998
2.525714 0.0015552449000000002
2.526714 0.0015598449
2.527714 0.0015643955
2.528714 0.0015688966
2.529714 0.001573348
2.530714 0.0015777498
2.531714 0.0015821019
2.532714 0.0015864043000000001
2.533714 0.0015906571
2.534714 0.0015948603
2.535714 0.0015990136
2.536714 0.001603117
2.537714 0.0016071707999999998
2.538714 0.0016111748000000002
2.539714 0.0016151291000000001
2.540714 0.0016190334
2.541714 0.0016228879999999998
2.542714 0.0016266928000000002
2.543714 0.0016304477
2.544714 0.0016341530000000002
2.545714 0.0016378082
2.546714 0.0016414137
2.547714 0.0016449692
2.548714 0.001648475
2.549714 0.0016519309000000001
2.550714 0.0016553367
2.551714 0.0016586927999999999
2.552714 0.0016619988
2.553714 0.0016652548000000002
2.554714 0.0016684608000000001
2.555714 0.0016716169
2.556714 0.001674723
2.557714 0.0016777789
2.558714 0.0016807846
2.559714 0.0016837403
2.560714 0.0016866459
2.561714 0.0016895014
2.562714 0.0016923068
2.563714 0.0016950618
2.564714 0.0016977669
2.565714 0.0017004217
2.566714 0.0017030265999999998
2.567714 0.0017055812
2.568714 0.0017080857999999999
2.569714 0.0017105405000000001
2.570714 0.001712945
2.571714 0.0017152996999999998
2.572714 0.0017176043999999999
2.573714 0.0017198591999999999
2.574714 0.0017220643999999998
2.575714 0.0017242199
2.576714 0.0017263255
2.577714 0.0017283815
2.578714 0.0017303881
2.579714 0.0017323451
2.580714 0.0017342527
2.581714 0.001736111
2.582714 0.0017379198
2.583714 0.0017396794999999998
2.584714 0.00174139
2.585714 0.0017430513000000001
2.586714 0.0017446637
2.587714 0.0017462269
2.588714 0.0017477412
2.589714 0.0017492068
2.590714 0.0017506234000000001
2.591714 0.0017519913
2.592714 0.0017533105999999999
2.593714 0.0017545814
2.594714 0.0017558035
2.595714 0.0017569770999999999
2.596714 0.0017581027000000001
2.597714 0.0017591798
2.598714 0.0017602088
2.599714 0.0017611895999999998
2.600714 0.0017621223
2.601714 0.0017630073
2.602714 0.0017638442
2.603714 0.0017646335
2.604714 0.0017653749
2.605714 0.0017660687999999998
2.606714 0.0017667153
2.607714 0.0017673144999999998
2.608714 0.0017678662
2.609714 0.0017683706000000002
2.610714 0.0017688279
2.611714 0.0017692382
2.612714 0.0017696015
2.613714 0.0017699178
2.614714 0.0017701872000000002
2.615714 0.0017704099999999998
2.616714 0.0017705861
2.617714 0.0017707155999999997
2.618714 0.0017707985999999998
2.619714 0.0017708348999999999
2.620714 0.0017708251
2.621714 0.0017707690999999998
2.622714 0.0017706667
2.623714 0.0017705181999999999
2.624714 0.001770324
2.625714 0.0017700837
2.626714 0.0017697976
2.627714 0.001769466
2.628714 0.0017690887
2.629714 0.001768666
2.630714 0.0017681981
2.631714 0.0017676851999999998
2.632714 0.0017671273000000002
2.633714 0.0017665245000000002
2.634714 0.0017658771
2.635714 0.0017651852000000001
2.636714 0.001764449
2.637714 0.0017636684999999999
2.638714 0.0017628441
2.639714 0.0017619759000000001
2.640714 0.001761064
2.641714 0.0017601089
2.642714 0.0017591103
2.643714 0.0017580688999999999
2.644714 0.0017569846000000003
2.645714 0.0017558574000000001
2.646714 0.0017546877999999998
2.647714 0.0017534760000000001
2.648714 0.0017522217999999998
2.649714 0.0017509257000000002
2.650714 0.0017495878999999998
2.651714 0.0017482083
2.652714 0.0017467872
2.653714 0.0017453249000000002
2.654714 0.0017438213
2.655714 0.0017422768000000001
2.656714 0.0017406913999999999
2.657714 0.0017390652000000002
2.658714 0.0017373985
2.659714 0.0017356912999999998
2.660714 0.001733944
2.661714 0.0017321565
2.662714 0.0017303290999999999
2.663714 0.0017284618
2.664714 0.0017265549
2.665714 0.0017246084
2.666714 0.0017226225999999998
2.667714 0.0017205977000000002
2.668714 0.0017185339
2.669714 0.0017164311
2.670714 0.0017142896000000001
2.671714 0.0017121096
2.672714 0.0017098913
2.673714 0.0017076347
2.674714 0.0017053402000000001
2.675714 0.0017030079000000002
2.676714 0.0017006379
2.677714 0.0016982305
2.678714 0.001695786
2.679714 0.0016933041000000001
2.680714 0.0016907854
2.681714 0.0016882300999999998
2.682714 0.0016856382
2.683714 0.0016830099000000002
2.684714 0.0016803458
2.685714 0.0016776457
2.686714 0.0016749097999999999
2.687714 0.0016721388
2.688714 0.0016693321999999998
2.689714 0.0016664906
2.690714 0.0016636143999999998
2.691714 0.0016607035
2.692714 0.0016577582
2.693714 0.0016547789
2.694714 0.0016517657
2.695714 0.0016487191
2.696714 0.001645639
2.697714 0.0016425256
2.698714 0.0016393794999999998
2.699714 0.0016362007999999998
2.700714 0.0016329896999999999
2.701714 0.0016297464999999998
2.702714 0.0016264714
2.703714 0.0016231646
2.704714 0.0016198266
2.705714 0.0016164573
2.706714 0.0016130572
2.707714 0.0016096266
2.708714 0.0016061655999999999
2.709714 0.0016026745
2.710714 0.0015991533000000002
2.711714 0.0015956024
2.712714 0.0015920223
2.713714 0.0015884128999999999
2.714714 0.0015847745000000001
2.715714 0.0015811074000000001
2.716714 0.0015774116
2.717714 0.0015736876
2.718714 0.0015699352
2.719714 0.0015661549999999998
2.720714 0.0015623469
2.721714 0.0015585116
2.722714 0.0015546485999999998
2.723714 0.0015507585
2.724714 0.0015468415
2.725714 0.0015428977000000001
2.726714 0.0015389274
2.727714 0.0015349307000000001
2.728714 0.0015309079
2.729714 0.0015268592
2.730714 0.0015227845
2.731714 0.0015186844
2.732714 0.001514559
2.733714 0.0015104085000000001
2.734714 0.001506233
2.735714 0.001502033
2.736714 0.0014978086
2.737714 0.0014935601
2.738714 0.0014892876
2.739714 0.0014849915
2.740714 0.001480672
2.741714 0.0014763295
2.742714 0.001471964
2.743714 0.0014675759000000001
2.744714 0.0014631656
2.745714 0.0014587333000000001
2.746714 0.0014542791
2.747714 0.0014498036
2.748714 0.0014453069
2.749714 0.0014407892
2.750714 0.0014362508
2.751714 0.0014316922
2.752714 0.0014271134
2.753714 0.0014225148
2.754714 0.0014178968
2.755714 0.0014132595
2.756714 0.0014086031
2.757714 0.0014039280999999999
2.758714 0.0013992346
2.759714 0.0013945227999999999
2.760714 0.0013897930999999999
2.761714 0.0013850457
2.762714 0.0013802809
2.763714 0.0013754988
2.764714 0.0013706997
2.765714 0.001365884
2.766714 0.0013610516
2.767714 0.0013562032000000001
2.768714 0.0013513387
2.769714 0.0013464584
2.770714 0.0013415626000000001
2.771714 0.0013366514999999999
2.772714 0.0013317253999999999
2.773714 0.0013267845
2.774714 0.0013218289
2.775714 0.001316859
2.776714 0.0013118748999999999
2.777714 0.0013068768999999999
2.778714 0.0013018653
2.779714 0.0012968402
2.780714 0.001291802
2.781714 0.0012867506
2.782714 0.0012816866
2.783714 0.00127661
2.784714 0.001271521
2.785714 0.0012664199999999999
2.786714 0.0012613071
2.787714 0.0012561824
2.788714 0.0012510463000000001
2.789714 0.001245899
2.790714 0.0012407406000000001
2.791714 0.0012355714
2.792714 0.0012303916
2.793714 0.0012252014000000001
2.794714 0.0012200012
2.795714 0.001214791
2.796714 0.0012095711
2.797714 0.0012043417999999999
2.798714 0.0011991034000000001
2.799714 0.001193856
2.800714 0.0011885998
2.801714 0.0011833353
2.802714 0.0011780627
2.803714 0.0011727821
2.804714 0.0011674940999999999
2.805714 0.0011621986
2.806714 0.0011568961
2.807714 0.0011515868999999999
2.808714 0.0011462713
2.809714 0.0011409495
2.810714 0.0011356216
2.811714 0.0011302882
2.812714 0.0011249494
2.813714 0.0011196057
2.814714 0.0011142572
2.815714 0.0011089041
2.816714 0.0011035466
2.817714 0.0010981851
2.818714 0.0010928199
2.819714 0.0010874511000000002
2.820714 0.0010820790000000001
2.821714 0.0010767037
2.822714 0.0010713256
2.823714 0.0010659447000000001
2.824714 0.0010605613
2.825714 0.0010551757
2.826714 0.0010497879
2.827714 0.0010443981
2.828714 0.0010390067000000001
2.829714 0.0010336135999999998
2.830714 0.0010282192
2.831714 0.0010228237
2.832714 0.0010174272
2.833714 0.0010120298
2.834714 0.0010066318
2.835714 0.0010012334
2.836714 0.00099583485
2.837714 0.00099043618
2.838714 0.00098503779
2.839714 0.00097963984
2.840714 0.0009742424500000001
2.841714 0.0009688459599999999
2.842714 0.00096345047
2.843714 0.00095805635
2.844714 0.0009526636899999999
2.845714 0.00094727275
2.846714 0.00094188372
2.847714 0.00093649696
2.848714 0.0009311125699999999
2.849714 0.0009257307299999999
2.850714 0.00092035161
2.851714 0.00091497559
2.852714 0.00090960284
2.853714 0.0009042334600000001
2.854714 0.0008988678000000001
2.855714 0.00089350597
2.856714 0.0008881481300000001
2.857714 0.00088279448
2.858714 0.0008774452000000001
2.859714 0.0008721006499999999
2.860714 0.00086676082
2.861714 0.000861426
2.862714 0.0008560964499999999
2.863714 0.00085077236
2.864714 0.00084545391
2.865714 0.00084014127
2.866714 0.00083483474
2.867714 0.00082953447
2.868714 0.00082424067
2.869714 0.0008189536899999999
2.870714 0.00081367361
2.871714 0.00080840073
2.872714 0.0008031353000000001
2.873714 0.00079787742
2.874714 0.0007926275400000001
2.875714 0.0007873855800000001
2.876714 0.0007821519799999999
2.877714 0.0007769268399999999
2.878714 0.00077171035
2.879714 0.00076650285
2.880714 0.00076130432
2.881714 0.0007561150100000001
2.882714 0.00075093512
2.883714 0.00074576478
2.884714 0.00074060413
2.885714 0.0007354533
2.886714 0.00073031242
2.887714 0.00072518164
2.888714 0.0007200610499999999
2.889714 0.00071495078
2.890714 0.00070985093
2.891714 0.00070476167
2.892714 0.00069968305
2.893714 0.00069461516
2.894714 0.00068955815
2.895714 0.00068451213
2.896714 0.00067947731
2.897714 0.00067445367
2.898714 0.0006694414400000001
2.899714 0.00066444081
2.900714 0.00065945183
2.901714 0.00065447475
2.902714 0.00064950968
2.903714 0.0006445568
2.904714 0.00063961629
2.905714 0.00063468833
2.906714 0.0006297731
2.907714 0.00062487084
2.908714 0.0006199816700000001
2.909714 0.00061510577
2.910714 0.0006102433400000001
2.911714 0.0006053946
2.912714 0.00060055963
2.913714 0.00059573872
2.914714 0.00059093195
2.915714 0.0005861394600000001
2.916714 0.00058136143
2.917714 0.00057659795
2.918714 0.00057184925
2.919714 0.00056711533
2.920714 0.00056239642
2.921714 0.00055769251
2.922714 0.0005530038399999999
2.923714 0.0005483304
2.924714 0.00054367238
2.925714 0.00053902982
2.926714 0.00053440285
2.927714 0.00052979158
2.928714 0.00052519608
2.929714 0.00052061655
2.930714 0.00051605298
2.931714 0.0005115056
2.932714 0.0005069744
2.933714 0.00050245967
2.934714 0.0004979613999999999
2.935714 0.00049347973
2.936714 0.00048901488
2.937714 0.00048456691
2.938714 0.0004801359
2.939714 0.00047572207000000003
2.940714 0.00047132547999999996
2.941714 0.00046694631000000005
2.942714 0.0004625846
2.943714 0.00045824049
2.944714 0.00045391412
2.945714 0.00044960548000000004
2.946714 0.00044531474999999997
2.947714 0.00044104195000000003
2.948714 0.00043678714999999995
2.949714 0.00043255045
2.950714 0.0004283318
2.951714 0.00042413134999999997
2.952714 0.00041994908
2.953714 0.0004157851
2.954714 0.00041163939000000006
2.955714 0.00040751197
2.956714 0.00040340292
2.957714 0.00039931219000000003
2.958714 0.00039523993
2.959714 0.00039118618
2.960714 0.00038715088999999997
2.961714 0.00038313423999999994
2.962714 0.00037913626
2.963714 0.00037515701
2.964714 0.0003711966
2.965714 0.0003672551
2.966714 0.00036333263
2.967714 0.00035942928
2.968714 0.00035554519
2.969714 0.00035168043
2.970714 0.00034783516
2.971714 0.00034400948
2.972714 0.00034020352
2.973714 0.00033641735999999996
2.974714 0.00033265112
2.975714 0.00032890489
2.976714 0.0003251788
2.977714 0.00032147288
2.978714 0.00031778727000000004
2.979714 0.00031412198
2.980714 0.00031047709
2.981714 0.00030685262
2.982714 0.00030324863
2.983714 0.00029966511
2.984714 0.0002961021
2.985714 0.00029255959
2.986714 0.0002890376
2.987714 0.00028553613
2.988714 0.00028205517999999995
2.989714 0.00027859472999999997
2.990714 0.00027515478
2.991714 0.00027173535
2.992714 0.00026833643
2.993714 0.00026495802
2.994714 0.00026160014
2.995714 0.00025826281999999996
2.996714 0.00025494608
2.997714 0.00025164992999999997
2.998714 0.00024837441
2.999714 0.00024511958
3.000714 0.00024188548
3.001714 0.00023867217
3.002714 0.00023547966
3.003714 0.00023230807000000002
3.004714 0.0002291574
3.005714 0.00022602769
3.006714 0.00022291904
3.007714 0.00021983142
3.008714 0.00021676492
3.009714 0.00021371955
3.010714 0.00021069529
3.011714 0.00020769221000000002
3.012714 0.00020471025000000001
3.013714 0.00020174944
3.014714 0.00019880973999999998
3.015714 0.00019589115
3.016714 0.00019299362
3.017714 0.00019011713
3.018714 0.00018726164
3.019714 0.00018442709999999998
3.020714 0.00018161346
3.021714 0.00017882070000000002
3.022714 0.00017604879
3.023714 0.00017329768
3.024714 0.00017056734000000002
3.025714 0.00016785776
3.026714 0.00016516892999999999
3.027714 0.00016250085
3.028714 0.00015985349
3.029714 0.00015722688
3.030714 0.00015462103
3.031714 0.00015203597
3.032714 0.00014947169
3.033714 0.00014692826
3.034714 0.00014440568
3.035714 0.000141904
3.036714 0.00013942324
3.037714 0.00013696343
3.038714 0.0001345246
3.039714 0.00013210674
3.040714 0.00012970988
3.041714 0.00012733400999999998
3.042714 0.0001249791
3.043714 0.00012264516
3.044714 0.00012033215000000001
3.045714 0.00011804002
3.046714 0.00011576870999999999
3.047714 0.00011351817
3.048714 0.00011128832999999999
3.049714 0.00010907910999999998
3.050714 0.00010689042999999999
3.051714 0.00010472221999999999
3.052714 0.00010257436999999998
3.053714 0.00010044680000000001
3.054714 9.8339444e-05
3.055714 9.625218800000001e-05
3.056714 9.4184975e-05
3.057714 9.213773100000001e-05
3.058714 9.011038200000001e-05
3.059714 8.8102871e-05
3.060714 8.6115159e-05
3.061714 8.4147189e-05
3.062714 8.2198932e-05
3.063714 8.0270348e-05
3.064714 7.8361427e-05
3.065714 7.6472134e-05
3.066714 7.460246300000001e-05
3.067714 7.2752385e-05
3.068714 7.0921902e-05
3.069714 6.9110985e-05
3.070714 6.731961e-05
3.071714 6.5547761e-05
3.072714 6.3795403e-05
3.073714 6.2062492e-05
3.074714 6.0348987e-05
3.075714 5.8654831000000004e-05
3.076714 5.6979968000000006e-05
3.077714 5.5324318e-05
3.078714 5.3687796e-05
3.079714 5.2070328e-05
3.080714 5.0471805999999997e-05
3.081714 4.8892132999999996e-05
3.082714 4.7331216e-05
3.083714 4.5788937e-05
3.084714 4.4265195e-05
3.085714 4.2759879e-05
3.086714 4.1272889e-05
3.087714 3.9804121e-05
3.088714 3.8353485000000004e-05
3.089714 3.6920889e-05
3.090714 3.550625e-05
3.091714 3.4109493e-05
3.092714 3.2730557000000004e-05
3.093714 3.1369376e-05
3.094714 3.0025905e-05
3.095714 2.8700097e-05
3.096714 2.7391911e-05
3.097714 2.6101313e-05
3.098714 2.4828273e-05
3.099714 2.3572757e-05
3.100714 2.2334737e-05
3.101714 2.1114177000000002e-05
3.102714 1.9911039e-05
3.103714 1.8725283999999998e-05
3.104714 1.7556859e-05
3.105714 1.6405708e-05
3.106714 1.5271765e-05
3.107714 1.4154953e-05
3.108714 1.3055188e-05
3.109714 1.1972372e-05
3.110714 1.0906402e-05
3.111714 9.8571604e-06
3.112714 8.8245265e-06
3.113714 7.8083708e-06
3.114714 6.8085569e-06
3.115714 5.824945499999999e-06
3.116714 4.8573952e-06
3.117714 3.9057625e-06
3.118714 2.9699059e-06
3.119714 2.0496847e-06
3.120714 1.1449632e-06
3.121714 2.5560962e-07
3.122714 -6.185012500000001e-07
3.123714 -1.4774867e-06
3.124714 -2.3214579000000003e-06
3.125714 -3.1505187999999997e-06
3.126714 -3.9647659e-06
3.127714 -4.7642882e-06
3.128714 -5.5491693e-06
3.129714 -6.319486800000001e-06
3.130714 -7.0753159999999994e-06
3.131714 -7.8167261e-06
3.132714 -8.5437883e-06
3.133714 -9.256572e-06
3.134714 -9.9551485e-06
3.135714 -1.0639592e-05
3.136714 -1.1309981e-05
3.137714 -1.1966398e-05
3.138714 -1.2608935000000001e-05
3.139714 -1.3237684e-05
3.140714 -1.3852751e-05
3.141714 -1.4454247000000002e-05
3.142714 -1.5042285999999998e-05
3.143714 -1.5616995e-05
3.144714 -1.6178501e-05
3.145714 -1.6726936e-05
3.146714 -1.7262441e-05
3.147714 -1.7785155e-05
3.148714 -1.8295216e-05
3.149714 -1.8792767e-05
3.150714 -1.9277943999999998e-05
3.151714 -1.9750884e-05
3.152714 -2.0211715e-05
3.153714 -2.0660566e-05
3.154714 -2.1097556e-05
3.155714 -2.1522796e-05
3.156714 -2.1936391e-05
3.157714 -2.2338443e-05
3.158714 -2.2729044e-05
3.159714 -2.3108281999999998e-05
3.160714 -2.3476237e-05
3.161714 -2.3832986999999998e-05
3.162714 -2.4178607e-05
3.163714 -2.4513173e-05
3.164714 -2.4836760000000003e-05
3.165714 -2.5149436000000002e-05
3.166714 -2.5451288e-05
3.167714 -2.5742398e-05
3.168714 -2.6022849e-05
3.169714 -2.6292744e-05
3.170714 -2.6552182999999996e-05
3.171714 -2.6801280000000002e-05
3.172714 -2.7040152999999997e-05
3.173714 -2.7268930999999997e-05
3.174714 -2.7487749e-05
3.175714 -2.769676e-05
3.176714 -2.7896107e-05
3.177714 -2.8085952e-05
3.178714 -2.8266455999999997e-05
3.179714 -2.8437788e-05
3.180714 -2.8600115e-05
3.181714 -2.8753603999999996e-05
3.182714 -2.8898418e-05
3.183714 -2.9034729e-05
3.184714 -2.9162695000000004e-05
3.185714 -2.9282463999999998e-05
3.186714 -2.9394187e-05
3.187714 -2.9498004999999998e-05
3.188714 -2.9594050999999998e-05
3.189714 -2.9682451e-05
3.190714 -2.9763315999999997e-05
3.191714 -2.9836758e-05
3.192714 -2.9902881000000003e-05
3.193714 -2.9961773999999997e-05
3.194714 -3.0013526999999997e-05
3.195714 -3.0058229e-05
3.196714 -3.0095964e-05
3.197714 -3.0126806999999997e-05
3.198714 -3.0150841e-05
3.199714 -3.0168149999999997e-05
3.200714 -3.0178813e-05
3.201714 -3.018292e-05
3.202714 -3.0180564e-05
3.203714 -3.0171844e-05
3.204714 -3.0156865999999996e-05
3.205714 -3.0135735000000003e-05
3.206714 -3.0108569e-05
3.207714 -3.0075495e-05
3.208714 -3.0036637e-05
3.209714 -2.9992136999999998e-05
3.210714 -2.9942123e-05
3.211714 -2.9886743000000004e-05
3.212714 -2.9826140000000002e-05
3.213714 -2.9760463e-05
3.214714 -2.9689858e-05
3.215714 -2.9614472000000003e-05
3.216714 -2.9534441999999998e-05
3.217714 -2.9449913000000003e-05
3.218714 -2.9361024e-05
3.219714 -2.9267903000000003e-05
3.220714 -2.9170683999999998e-05
3.221714 -2.9069489000000003e-05
3.222714 -2.8964428e-05
3.223714 -2.8855624e-05
3.224714 -2.8743182e-05
3.225714 -2.8627207000000002e-05
3.226714 -2.8507802000000004e-05
3.227714 -2.8385068000000003e-05
3.228714 -2.8259103000000003e-05
3.229714 -2.8130006000000003e-05
3.230714 -2.7997879e-05
3.231714 -2.7862825000000002e-05
3.232714 -2.7724948e-05
3.233714 -2.7584357999999998e-05
3.234714 -2.7441166e-05
3.235714 -2.7295496000000002e-05
3.236714 -2.7147468000000003e-05
3.237714 -2.6997213000000002e-05
3.238714 -2.6844864e-05
3.239714 -2.6690560000000002e-05
3.240714 -2.6534445e-05
3.241714 -2.6376665000000002e-05
3.242714 -2.6217367e-05
3.243714 -2.6056702e-05
3.244714 -2.5894823e-05
3.245714 -2.5731879e-05
3.246714 -2.5568016000000004e-05
3.247714 -2.5403381e-05
3.248714 -2.5238108e-05
3.249714 -2.5072339000000004e-05
3.250714 -2.4906196999999997e-05
3.251714 -2.4739808e-05
3.252714 -2.4573284999999996e-05
3.253714 -2.4406738999999998e-05
3.254714 -2.4240267999999998e-05
3.255714 -2.4073967e-05
3.256714 -2.3907923999999998e-05
3.257714 -2.3742223e-05
3.258714 -2.3576941e-05
3.259714 -2.3412151999999998e-05
3.260714 -2.3247927e-05
3.261714 -2.3084339999999998e-05
3.262714 -2.2921458e-05
3.263714 -2.2759355e-05
3.264714 -2.2598102999999998e-05
3.265714 -2.2437777e-05
3.266714 -2.2278462e-05
3.267714 -2.2120241e-05
3.268714 -2.1963204e-05
3.269714 -2.1807453e-05
3.270714 -2.1653086e-05
3.271714 -2.1500216999999998e-05
3.272714 -2.1348956e-05
3.273714 -2.1199425e-05
3.274714 -2.1051751e-05
3.275714 -2.0906058999999997e-05
3.276714 -2.0762482e-05
3.277714 -2.0621150999999998e-05
3.278714 -2.0482202e-05
3.279714 -2.0345769e-05
3.280714 -2.0211984e-05
3.281714 -2.0080975e-05
3.282714 -1.9952874e-05
3.283714 -1.98278e-05
3.284714 -1.9705877e-05
3.285714 -1.9587215000000002e-05
3.286714 -1.9471926e-05
3.287714 -1.9360115e-05
3.288714 -1.9251883e-05
3.289714 -1.9147319e-05
3.290714 -1.9046522e-05
3.291714 -1.8949572000000002e-05
3.292714 -1.8856555000000002e-05
3.293714 -1.8767552e-05
3.294714 -1.8682643e-05
3.295714 -1.8601909e-05
3.296714 -1.8525425e-05
3.297714 -1.8453274e-05
3.298714 -1.8385535e-05
3.299714 -1.8322295e-05
3.300714 -1.8263634000000002e-05
3.301714 -1.8209640000000002e-05
3.302714 -1.8160405e-05
3.303714 -1.811602e-05
3.304714 -1.8076581e-05
3.305714 -1.8042184e-05
3.306714 -1.8012932e-05
3.307714 -1.7988919999999998e-05
3.308714 -1.7970251e-05
3.309714 -1.7957028e-05
3.310714 -1.7949345e-05
3.311714 -1.7947305e-05
3.312714 -1.7951002e-05
3.313714 -1.7960528999999998e-05
3.314714 -1.7975977e-05
3.315714 -1.7997432e-05
3.316714 -1.8024977e-05
3.317714 -1.8058687999999998e-05
3.318714 -1.809864e-05
3.319714 -1.8144902e-05
3.320714 -1.8197539e-05
3.321714 -1.8256617e-05
3.322714 -1.832219e-05
3.323714 -1.8394319e-05
3.324714 -1.8473058e-05
3.325714 -1.8558461e-05
3.326714 -1.8650586000000002e-05
3.327714 -1.8749483e-05
3.328714 -1.8855214e-05
3.329714 -1.8967835e-05
3.330714 -1.9087406e-05
3.331714 -1.9213996000000002e-05
3.332714 -1.9347671000000002e-05
3.333714 -1.9488502e-05
3.334714 -1.9636566e-05
3.335714 -1.9791942e-05
3.336714 -1.9954714999999998e-05
3.337714 -2.012497e-05
3.338714 -2.0302798e-05
3.339714 -2.0488288999999998e-05
3.340714 -2.0681539000000002e-05
3.341714 -2.0882638e-05
3.342714 -2.1091685e-05
3.343714 -2.130877e-05
3.344714 -2.1533987e-05
3.345714 -2.176742e-05
3.346714 -2.2009158e-05
3.347714 -2.2259283e-05
3.348714 -2.2517874e-05
3.349714 -2.2785001e-05
3.350714 -2.3060731e-05
3.351714 -2.3345129e-05
3.352714 -2.363825e-05
3.353714 -2.3940149e-05
3.354714 -2.4250868999999997e-05
3.355714 -2.4570457e-05
3.356714 -2.4898949e-05
3.357714 -2.5236382999999998e-05
3.358714 -2.5582787e-05
3.359714 -2.5938195e-05
3.360714 -2.6302635e-05
3.361714 -2.6676133e-05
3.362714 -2.7058717999999998e-05
3.363714 -2.7450420000000002e-05
3.364714 -2.7851262999999998e-05
3.365714 -2.8261280000000002e-05
3.366714 -2.8680499999999998e-05
3.367714 -2.9108958e-05
3.368714 -2.9546689e-05
3.369714 -2.9993734e-05
3.370714 -3.045013e-05
3.371714 -3.0915916000000004e-05
3.372714 -3.1391139e-05
3.373714 -3.1875837e-05
3.374714 -3.2370062e-05
3.375714 -3.2873851e-05
3.376714 -3.3387252e-05
3.377714 -3.3910314000000005e-05
3.378714 -3.4443073e-05
3.379714 -3.4985575000000004e-05
3.380714 -3.5537863e-05
3.381714 -3.6099968e-05
3.382714 -3.6671929e-05
3.383714 -3.7253781e-05
3.384714 -3.7845555e-05
3.385714 -3.844728e-05
3.386714 -3.9058983e-05
3.387714 -3.9680685e-05
3.388714 -4.0312415e-05
3.389714 -4.0954191e-05
3.390714 -4.1606035e-05
3.391714 -4.226797e-05
3.392714 -4.2940013e-05
3.393714 -4.3622188000000004e-05
3.394714 -4.4314513e-05
3.395714 -4.5017012000000006e-05
3.396714 -4.5729711999999996e-05
3.397714 -4.6452632e-05
3.398714 -4.7185803999999996e-05
3.399714 -4.792925100000001e-05
3.400714 -4.8683012e-05
3.401714 -4.9447106999999995e-05
3.402714 -5.0221576e-05
3.403714 -5.1006446999999995e-05
3.404714 -5.180175999999999e-05
3.405714 -5.2607538e-05
3.406714 -5.3423821e-05
3.407714 -5.4250643e-05
3.408714 -5.5088025999999996e-05
3.409714 -5.5935999000000005e-05
3.410714 -5.679458999999999e-05
3.411714 -5.7663829e-05
3.412714 -5.8543714e-05
3.413714 -5.9434279e-05
3.414714 -6.033552e-05
3.415714 -6.1247442e-05
3.416714 -6.2170056e-05
3.417714 -6.3103346e-05
3.418714 -6.4047316e-05
3.419714 -6.5001944e-05
3.420714 -6.596722500000001e-05
3.421714 -6.694313000000001e-05
3.422714 -6.7929642e-05
3.423714 -6.892673799999999e-05
3.424714 -6.9934384e-05
3.425714 -7.0952558e-05
3.426714 -7.1981236e-05
3.427714 -7.3020385e-05
3.428714 -7.4069982e-05
3.429714 -7.5130004e-05
3.430714 -7.6200422e-05
3.431714 -7.7281214e-05
3.432714 -7.8372364e-05
3.433714 -7.9473853e-05
3.434714 -8.0585659e-05
3.435714 -8.1707782e-05
3.436714 -8.284020500000001e-05
3.437714 -8.398292300000001e-05
3.438714 -8.5135923e-05
3.439714 -8.6299212e-05
3.440714 -8.747277299999999e-05
3.441714 -8.8656611e-05
3.442714 -8.9850721e-05
3.443714 -9.1055102e-05
3.444714 -9.2269744e-05
3.445714 -9.3494646e-05
3.446714 -9.4729808e-05
3.447714 -9.597520100000001e-05
3.448714 -9.723083799999999e-05
3.449714 -9.849669600000001e-05
3.450714 -9.9772762e-05
3.451714 -0.00010105902
3.452714 -0.00010235544
3.453714 -0.00010366201
3.454714 -0.00010497871
3.455714 -0.00010630548999999999
3.456714 -0.00010764235000000001
3.457714 -0.00010898924000000001
3.458714 -0.00011034614
3.459714 -0.00011171302
3.460714 -0.00011308983
3.461714 -0.00011447655
3.462714 -0.00011587314999999999
3.463714 -0.00011727959
3.464714 -0.00011869585
3.465714 -0.00012012186999999999
3.466714 -0.00012155763
3.467714 -0.00012300311
3.468714 -0.00012445826
3.469714 -0.00012592305
3.470714 -0.00012739746
3.471714 -0.00012888144
3.472714 -0.00013037494
3.473714 -0.00013187796
3.474714 -0.00013339044
3.475714 -0.00013491234000000002
3.476714 -0.00013644361
3.477714 -0.00013798422
3.478714 -0.00013953411
3.479714 -0.00014109322
3.480714 -0.00014266152
3.481714 -0.00014423892
3.482714 -0.0001458254
3.483714 -0.00014742086
3.484714 -0.00014902525
3.485714 -0.0001506385
3.486714 -0.00015226054
3.487714 -0.00015389131
3.488714 -0.00015553073
3.489714 -0.00015717874
3.490714 -0.00015883525999999998
3.491714 -0.00016050022
3.492714 -0.00016217356
3.493714 -0.0001638552
3.494714 -0.0001655451
3.495714 -0.00016724317
3.496714 -0.00016894937
3.497714 -0.00017066362
3.498714 -0.0001723859
3.499714 -0.00017411612
3.500714 -0.00017585426
3.501714 -0.00017760025
3.502714 -0.00017935405
3.503714 -0.00018111563
3.504714 -0.00018288492
3.505714 -0.00018466192
3.506714 -0.00018644654
3.507714 -0.00018823876000000002
3.508714 -0.00019003853
3.509714 -0.00019184579000000002
3.510714 -0.00019366050000000002
3.511714 -0.00019548263
3.512714 -0.00019731207999999998
3.513714 -0.00019914882999999997
3.514714 -0.00020099278000000002
3.515714 -0.00020284388
3.516714 -0.00020470205999999997
3.517714 -0.00020656726000000002
3.518714 -0.00020843938
3.519714 -0.00021031833
3.520714 -0.00021220405
3.521714 -0.00021409646
3.522714 -0.00021599546000000003
3.523714 -0.00021790096999999998
3.524714 -0.00021981286
3.525714 -0.0002217311
3.526714 -0.00022365554999999998
3.527714 -0.00022558613
3.528714 -0.00022752278999999998
3.529714 -0.00022946537999999999
3.530714 -0.00023141381000000002
3.531714 -0.00023336804
3.532714 -0.00023532796
3.533714 -0.00023729346999999999
3.534714 -0.0002392645
3.535714 -0.00024124097000000001
3.536714 -0.00024322277999999997
3.537714 -0.00024520982
3.538714 -0.00024720207
3.539714 -0.00024919939
3.540714 -0.00025120173
3.541714 -0.00025320896
3.542714 -0.00025522104
3.543714 -0.00025723784
3.544714 -0.00025925931
3.545714 -0.00026128530000000004
3.546714 -0.00026331575
3.547714 -0.00026535056
3.548714 -0.00026738962
3.549714 -0.00026943284999999997
3.550714 -0.00027148010000000003
3.551714 -0.00027353130000000003
3.552714 -0.00027558638
3.553714 -0.00027764518
3.554714 -0.00027970763999999996
3.555714 -0.00028177359999999996
3.556714 -0.00028384302
3.557714 -0.00028591578
3.558714 -0.00028799177
3.559714 -0.0002900709
3.560714 -0.00029215307
3.561714 -0.0002942382
3.562714 -0.0002963262
3.563714 -0.00029841697
3.564714 -0.00030051042
3.565714 -0.00030260648999999996
3.566714 -0.00030470505
3.567714 -0.00030680606
3.568714 -0.0003089094
3.569714 -0.00031101501
3.570714 -0.00031312281
3.571714 -0.00031523271
3.572714 -0.0003173446
3.573714 -0.0003194584
3.574714 -0.00032157402
3.575714 -0.00032369135000000004
3.576714 -0.00032581029000000003
3.577714 -0.00032793073
3.578714 -0.0003300526
3.579714 -0.00033217573
3.580714 -0.00033430008
3.581714 -0.00033642546
3.582714 -0.00033855176
3.583714 -0.00034067891
3.584714 -0.00034280671999999997
3.585714 -0.00034493512
3.586714 -0.00034706396999999997
3.587714 -0.00034919312
3.588714 -0.00035132246
3.589714 -0.00035345187999999997
3.590714 -0.00035558126
3.591714 -0.00035771047000000004
3.592714 -0.0003598394
3.593714 -0.00036196793
3.594714 -0.00036409592
3.595714 -0.00036622332
3.596714 -0.00036834999
3.597714 -0.00037047582
3.598714 -0.00037260074000000003
3.599714 -0.0003747246
3.600714 -0.00037684733
3.601714 -0.00037896882
3.602714 -0.00038108901
3.603714 -0.00038320773000000006
3.604714 -0.00038532494
3.605714 -0.00038744051
3.606714 -0.00038955432000000004
3.607714 -0.00039166625
3.608714 -0.00039377624
3.609714 -0.00039588412999999996
3.610714 -0.00039798979
3.611714 -0.00040009318
3.612714 -0.00040219411
3.613714 -0.00040429245000000004
3.614714 -0.00040638815000000004
3.615714 -0.00040848099
3.616714 -0.00041057092
3.617714 -0.00041265771
3.618714 -0.00041474132
3.619714 -0.0004168216
3.620714 -0.00041889839
3.621714 -0.00042097158000000003
3.622714 -0.00042304109000000005
3.623714 -0.00042510678
3.624714 -0.00042716847000000003
3.625714 -0.00042922611000000005
3.626714 -0.00043127956999999996
3.627714 -0.00043332871
3.628714 -0.00043537348000000005
3.629714 -0.00043741369999999996
3.630714 -0.00043944929
3.631714 -0.00044148019
3.632714 -0.00044350622
3.633714 -0.00044552739
3.634714 -0.00044754346999999997
3.635714 -0.00044955441
3.636714 -0.00045156016000000006
3.637714 -0.00045356046
3.638714 -0.00045555535
3.639714 -0.00045754464
3.640714 -0.00045952825000000004
3.641714 -0.00046150602999999997
3.642714 -0.00046347786000000004
3.643714 -0.0004654436
3.644714 -0.0004674032
3.645714 -0.00046935643
3.646714 -0.00047130325000000004
3.647714 -0.00047324343
3.648714 -0.00047517692
3.649714 -0.00047710349999999994
3.650714 -0.00047902313
3.651714 -0.00048093566
3.652714 -0.00048284091
3.653714 -0.0004847388
3.654714 -0.00048662923
3.655714 -0.00048851202
3.656714 -0.00049038704
3.657714 -0.00049225428
3.658714 -0.0004941135099999999
3.659714 -0.0004959647
3.660714 -0.00049780774
3.661714 -0.0004996424700000001
3.662714 -0.00050146882
3.663714 -0.00050328672
3.664714 -0.00050509602
3.665714 -0.00050689659
3.666714 -0.00050868844
3.667714 -0.0005104713599999999
3.668714 -0.0005122452900000001
3.669714 -0.00051401012
3.670714 -0.00051576567
3.671714 -0.0005175119399999999
3.672714 -0.00051924872
3.673714 -0.00052097589
3.674714 -0.00052269334
3.675714 -0.00052440096
3.676714 -0.00052609857
3.677714 -0.0005277861
3.678714 -0.0005294633000000001
3.679714 -0.00053113017
3.680714 -0.0005327865
3.681714 -0.00053443218
3.682714 -0.00053606705
3.683714 -0.0005376909500000001
3.684714 -0.0005393038500000001
3.685714 -0.00054090556
3.686714 -0.0005424959
3.687714 -0.0005440748700000001
3.688714 -0.00054564234
3.689714 -0.00054719812
3.690714 -0.0005487421699999999
3.691714 -0.0005502744
3.692714 -0.00055179466
3.693714 -0.0005533029300000001
3.694714 -0.00055479904
3.695714 -0.00055628298
3.696714 -0.00055775463
3.697714 -0.00055921387
3.698714 -0.00056066065
3.699714 -0.00056209483
3.700714 -0.00056351641
3.701714 -0.00056492522
3.702714 -0.00056632121
3.703714 -0.00056770423
3.704714 -0.0005690742
3.705714 -0.00057043098
3.706714 -0.00057177449
3.707714 -0.0005731046299999999
3.708714 -0.00057442121
3.709714 -0.00057572411
3.710714 -0.0005770132699999999
3.711714 -0.00057828856
3.712714 -0.00057954981
3.713714 -0.00058079686
3.714714 -0.0005820296800000001
3.715714 -0.0005832480399999999
3.716714 -0.00058445194
3.717714 -0.00058564115
3.718714 -0.00058681562
3.719714 -0.00058797523
3.720714 -0.00058911987
3.721714 -0.00059024942
3.722714 -0.00059136378
3.723714 -0.0005924629000000001
3.724714 -0.00059354661
3.725714 -0.0005946149
3.726714 -0.00059566764
3.727714 -0.0005967047900000001
3.728714 -0.00059772619
3.729714 -0.00059873182
3.730714 -0.00059972162
3.731714 -0.00060069542
3.732714 -0.00060165316
3.733714 -0.00060259476
3.734714 -0.00060352017
3.735714 -0.00060442921
3.736714 -0.0006053218399999999
3.737714 -0.00060619791
3.738714 -0.00060705734
3.739714 -0.00060789998
3.740714 -0.00060872576
3.741714 -0.00060953457
3.742714 -0.00061032633
3.743714 -0.00061110086
3.744714 -0.0006118581
3.745714 -0.0006125979300000001
3.746714 -0.00061332021
3.747714 -0.00061402493
3.748714 -0.00061471192
3.749714 -0.00061538112
3.750714 -0.0006160324600000001
3.751714 -0.00061666578
3.752714 -0.00061728106
3.753714 -0.0006178782299999999
3.754714 -0.0006184572599999999
3.755714 -0.00061901806
3.756714 -0.00061956052
3.757714 -0.0006200846700000001
3.758714 -0.00062059044
3.759714 -0.00062107774
3.760714 -0.00062154659
3.761714 -0.00062199683
3.762714 -0.00062242848
3.763714 -0.00062284153
3.764714 -0.00062323579
3.765714 -0.00062361132
3.766714 -0.00062396794
3.767714 -0.00062430559
3.768714 -0.00062462423
3.769714 -0.00062492381
3.770714 -0.00062520421
3.771714 -0.00062546528
3.772714 -0.0006257069800000001
3.773714 -0.0006259291700000001
3.774714 -0.0006261318
3.775714 -0.00062631475
3.776714 -0.00062647787
3.777714 -0.00062662111
3.778714 -0.0006267444
3.779714 -0.00062684758
3.780714 -0.00062693066
3.781714 -0.00062699346
3.782714 -0.00062703593
3.783714 -0.00062705803
3.784714 -0.00062705967
3.785714 -0.0006270408
3.786714 -0.00062700142
3.787714 -0.00062694144
3.788714 -0.0006268608600000001
3.789714 -0.00062675954
3.790714 -0.00062663757
3.791714 -0.00062649492
3.792714 -0.00062633153
3.793714 -0.00062614736
3.794714 -0.00062594236
3.795714 -0.00062571653
3.796714 -0.00062546987
3.797714 -0.00062520235
3.798714 -0.0006249139
3.799714 -0.00062460444
3.800714 -0.00062427403
3.801714 -0.00062392255
3.802714 -0.00062354998
3.803714 -0.00062315626
3.804714 -0.0006227413
3.805714 -0.00062230511
3.806714 -0.00062184754
3.807714 -0.0006213686000000001
3.808714 -0.00062086824
3.809714 -0.00062034637
3.810714 -0.0006198029
3.811714 -0.0006192378800000001
3.812714 -0.00061865117
3.813714 -0.0006180427600000001
3.814714 -0.00061741266
3.815714 -0.00061676074
3.816714 -0.00061608707
3.817714 -0.0006153916299999999
3.818714 -0.0006146744000000001
3.819714 -0.00061393525
3.820714 -0.00061317432
3.821714 -0.00061239152
3.822714 -0.0006115868899999999
3.823714 -0.00061076039
3.824714 -0.00060991206
3.825714 -0.00060904185
3.826714 -0.00060814978
3.827714 -0.0006072357799999999
3.828714 -0.00060629991
3.829714 -0.00060534207
3.830714 -0.00060436232
3.831714 -0.0006033606
3.832714 -0.00060233683
3.833714 -0.000601291
3.834714 -0.00060022307
3.835714 -0.00059913305
3.836714 -0.00059802073
3.837714 -0.00059688618
3.838714 -0.00059572935
3.839714 -0.0005945501
3.840714 -0.00059334848
3.841714 -0.00059212443
3.842714 -0.00059087788
3.843714 -0.00058960882
3.844714 -0.00058831724
3.845714 -0.0005870030699999999
3.846714 -0.00058566634
3.847714 -0.00058430705
3.848714 -0.00058292521
3.849714 -0.00058152082
3.850714 -0.00058009391
3.851714 -0.00057864454
3.852714 -0.00057717266
3.853714 -0.0005756784
3.854714 -0.00057416169
3.855714 -0.0005726226800000001
3.856714 -0.0005710614
3.857714 -0.00056947788
3.858714 -0.0005678721699999999
3.859714 -0.00056624431
3.860714 -0.0005645943
3.861714 -0.0005629222
3.862714 -0.00056122808
3.863714 -0.00055951191
3.864714 -0.00055777368
3.865714 -0.00055601349
3.866714 -0.00055423129
3.867714 -0.00055242704
3.868714 -0.00055060086
3.869714 -0.00054875268
3.870714 -0.00054688248
3.871714 -0.00054499028
3.872714 -0.00054307607
3.873714 -0.00054113984
3.874714 -0.0005391816100000001
3.875714 -0.00053720141
3.876714 -0.00053519921
3.877714 -0.00053317499
3.878714 -0.00053112881
3.879714 -0.00052906071
3.880714 -0.00052697073
3.881714 -0.00052485884
3.882714 -0.00052272512
3.883714 -0.0005205696199999999
3.884714 -0.00051839243
3.885714 -0.00051619354
3.886714 -0.00051397305
3.887714 -0.00051173097
3.888714 -0.0005094673699999999
3.889714 -0.00050718236
3.890714 -0.0005048759699999999
3.891714 -0.00050254816
3.892714 -0.00050019912
3.893714 -0.0004978288
3.894714 -0.00049543728
3.895714 -0.00049302457
3.896714 -0.00049059072
3.897714 -0.00048813576999999996
3.898714 -0.00048565971000000003
3.899714 -0.00048316259999999997
3.900714 -0.00048064448
3.901714 -0.00047810531000000005
3.902714 -0.00047554518
3.903714 -0.00047296408000000004
3.904714 -0.00047036206
3.905714 -0.00046773916
3.906714 -0.00046509545
3.907714 -0.00046243090000000004
3.908714 -0.00045974561999999997
3.909714 -0.00045703968999999997
3.910714 -0.00045431311
3.911714 -0.00045156603
3.912714 -0.00044879853
3.913714 -0.00044601069999999996
3.914714 -0.00044320263000000005
3.915714 -0.00044037442
3.916714 -0.00043752620999999996
3.917714 -0.00043465811
3.918714 -0.00043177024000000007
3.919714 -0.00042886267999999995
3.920714 -0.00042593564999999996
3.921714 -0.00042298916
3.922714 -0.00042002334
3.923714 -0.00041703837999999995
3.924714 -0.00041403432
3.925714 -0.00041101125
3.926714 -0.00040796926000000004
3.927714 -0.00040490849999999995
3.928714 -0.00040182894999999996
3.929714 -0.00039873071
3.930714 -0.00039561392
3.931714 -0.00039247857000000003
3.932714 -0.00038932470999999996
3.933714 -0.00038615244
3.934714 -0.00038296175
3.935714 -0.00037975275999999996
3.936714 -0.00037652545999999996
3.937714 -0.00037327995
3.938714 -0.00037001623000000003
3.939714 -0.00036673439000000003
3.940714 -0.00036343449
3.941714 -0.00036011663
3.942714 -0.00035678086
3.943714 -0.00035342723
3.944714 -0.00035005589
3.945714 -0.00034666691
3.946714 -0.0003432604
3.947714 -0.00033983645
3.948714 -0.00033639521
3.949714 -0.00033293677
3.950714 -0.00032946127000000003
3.951714 -0.00032596881
3.952714 -0.00032245953
3.953714 -0.00031893358
3.954714 -0.00031539105
3.955714 -0.00031183206
3.956714 -0.00030825677
3.957714 -0.00030466526
3.958714 -0.00030105771
3.959714 -0.00029743417000000004
3.960714 -0.00029379478
3.961714 -0.00029013963
3.962714 -0.00028646884
3.963714 -0.00028278253000000003
3.964714 -0.00027908075
3.965714 -0.00027536369
3.966714 -0.00027163137
3.967714 -0.00026788396
3.968714 -0.00026412154000000004
3.969714 -0.00026034422
3.970714 -0.00025655213
3.971714 -0.00025274541999999997
3.972714 -0.00024892415000000003
3.973714 -0.00024508854000000003
3.974714 -0.00024123867
3.975714 -0.00023737472999999998
3.976714 -0.00023349685000000002
3.977714 -0.00022960520999999997
3.978714 -0.00022569996
3.979714 -0.00022178123999999999
3.980714 -0.00021784927000000003
3.981714 -0.00021390420000000002
3.982714 -0.00020994618999999997
3.983714 -0.0002059754
3.984714 -0.00020199204
3.985714 -0.0001979962
3.986714 -0.0001939881
3.987714 -0.00018996785
3.988714 -0.00018593561
3.989714 -0.00018189151
3.990714 -0.00017783568
3.991714 -0.00017376824999999998
3.992714 -0.00016968933
3.993714 -0.00016559902
3.994714 -0.00016149743
3.995714 -0.00015738465
3.996714 -0.00015326077
3.997714 -0.0001491259
3.998714 -0.00014498011
3.999714 -0.0001408235
4.000714 -0.00013665617
4.001714 -0.0001324782
4.002714 -0.00012828971
4.003714 -0.00012409077
4.004714 -0.00011988153000000001
4.005714 -0.0001156621
4.006714 -0.00011143259
4.007714 -0.00010719315999999999
4.008714 -0.00010294393
4.009714 -9.8685075e-05
4.010714 -9.4416737e-05
4.011714 -9.013909299999999e-05
4.012714 -8.5852315e-05
4.013714 -8.1556584e-05
4.014714 -7.725208200000001e-05
4.015714 -7.2938991e-05
4.016714 -6.8617504e-05
4.017715 -6.4287809e-05
4.018714 -5.9950105e-05
4.019714 -5.5604568e-05
4.020714 -5.1251396e-05
4.021714 -4.6890767e-05
4.022714 -4.2522864999999997e-05
4.023714 -3.8147869e-05
4.024714 -3.3765951e-05
4.025714 -2.9377284e-05
4.026714 -2.4982032e-05
4.027714 -2.0580362e-05
4.028714 -1.617243e-05
4.029714 -1.1758398e-05
4.030715 -7.3384214e-06
4.031714 -2.9126607000000002e-06
4.032714 1.5187272e-06
4.033714 5.9555845e-06
4.034714 1.0397752999999999e-05
4.035714 1.4845065e-05
4.036714 1.9297356000000002e-05
4.037714 2.3754458000000003e-05
4.038714 2.8216202999999997e-05
4.039714 3.2682411e-05
4.040714 3.7152907e-05
4.041714 4.1627509999999995e-05
4.042714 4.6106038e-05
4.043715 5.0588301e-05
4.044714 5.5074128e-05
4.045714 5.956332e-05
4.046714 6.405570600000001e-05
4.047714 6.8551094e-05
4.048714 7.3049313e-05
4.049714 7.7550186e-05
4.050714 8.205354300000001e-05
4.051714 8.6559226e-05
4.052714 9.1067056e-05
4.053714 9.5576911e-05
4.054714 0.00010008862
4.055714 0.00010460203999999999
4.056714 0.00010911704
4.057714 0.00011363347
4.058714 0.00011815123
4.059714 0.00012267017000000001
4.060714 0.00012719017
4.061714 0.00013171111
4.062714 0.00013623287
4.063715 0.00014075531
4.064714 0.00014527831
4.065714 0.00014980171
4.066714 0.00015432541
4.067714 0.00015884924
4.068714 0.00016337306
4.069714 0.00016789669
4.070714 0.00017241997
4.071714 0.00017694273
4.072714 0.00018146479
4.073714 0.00018598595
4.074714 0.00019050601
4.075714 0.00019502476999999998
4.076715 0.00019954202
4.077714 0.00020405755
4.078714 0.00020857115
4.079714 0.00021308258
4.080714 0.00021759165
4.081714 0.00022209813
4.082714 0.00022660179
4.083714 0.00023110244
4.084714 0.00023559986999999998
4.085714 0.00024009387
4.086714 0.00024458425
4.087714 0.00024907081
4.088714 0.00025355337
4.089714 0.00025803172
4.090714 0.00026250575
4.091714 0.00026697523000000003
4.092714 0.00027144001000000003
4.093714 0.00027589997
4.094714 0.00028035493
4.095714 0.00028480472000000004
4.096714 0.00028924921
4.097714 0.00029368823
4.098714 0.00029812168
4.099714 0.00030254937000000003
4.100714 0.00030697117000000004
4.101714 0.00031138691
4.102714 0.00031579646
4.103714 0.00032019964
4.104714 0.00032459632
4.105714 0.00032898631
4.106714 0.00033336946
4.107714 0.00033774561
4.108714 0.00034211455
4.109715 0.00034647619
4.110714 0.00035083027999999997
4.111714 0.00035517671
4.112714 0.0003595153
4.113714 0.00036384586
4.114714 0.00036816824999999997
4.115714 0.0003724823
4.116714 0.00037678785
4.117714 0.00038108471
4.118714 0.00038537278
4.119714 0.00038965185999999995
4.120714 0.00039392180000000004
4.121714 0.00039818251
4.122715 0.00040243381
4.123714 0.00040667555
4.124714 0.00041090756999999996
4.125714 0.00041512976000000003
4.126714 0.00041934195000000005
4.127714 0.00042354404000000004
4.128714 0.00042773586
4.129714 0.00043191725999999997
4.130714 0.00043608807
4.131714 0.00044024814
4.132714 0.00044439735000000003
4.133714 0.00044853549999999997
4.134714 0.00045266242999999996
4.135714 0.00045677789
4.136714 0.00046088176
4.137714 0.00046497389
4.138714 0.00046905407
4.139714 0.00047312205
4.140714 0.00047717772
4.141714 0.00048122083
4.142715 0.00048525121
4.143714 0.0004892686299999999
4.144714 0.0004932728599999999
4.145714 0.00049726386
4.146714 0.00050124131
4.147714 0.0005052050699999999
4.148714 0.00050915492
4.149714 0.00051309075
4.150714 0.00051701236
4.151714 0.0005209196399999999
4.152714 0.00052481232
4.153714 0.00052869045
4.154714 0.00053255371
4.155715 0.00053640206
4.156714 0.0005402354
4.157714 0.00054405355
4.158714 0.00054785642
4.159714 0.00055164387
4.160714 0.00055541586
4.161714 0.0005591722100000001
4.162714 0.00056291287
4.163714 0.00056663775
4.164714 0.0005703466699999999
4.165714 0.00057403959
4.166714 0.00057771631
4.167714 0.0005813768
4.168715 0.00058502092
4.169714 0.00058864857
4.170714 0.00059225958
4.171714 0.00059585386
4.172714 0.00059943127
4.173714 0.0006029916699999999
4.174714 0.00060653492
4.175714 0.0006100609
4.176714 0.00061356945
4.177714 0.00061706046
4.178714 0.00062053377
4.179714 0.00062398922
4.180714 0.0006274267
4.181714 0.00063084608
4.182714 0.00063424718
4.183714 0.00063762996
4.184714 0.00064099418
4.185714 0.0006443398
4.186714 0.00064766659
4.187714 0.00065097452
4.188715 0.00065426339
4.189714 0.00065753316
4.190714 0.00066078364
4.191714 0.00066401476
4.192714 0.00066722637
4.193714 0.00067041833
4.194714 0.00067359056
4.195714 0.00067674296
4.196714 0.00067987539
4.197714 0.00068298777
4.198714 0.00068607992
4.199714 0.0006891517399999999
4.200714 0.00069220314
4.201715 0.00069523394
4.202714 0.00069824405
4.203714 0.00070123333
4.204714 0.00070420165
4.205714 0.0007071489099999999
4.206714 0.00071007498
4.207714 0.0007129797699999999
4.208714 0.0007158631
4.209714 0.00071872487
4.210714 0.00072156499
4.211714 0.00072438338
4.212714 0.00072717989
4.213714 0.0007299544400000001
4.214714 0.00073270694
4.215714 0.00073543729
4.216714 0.0007381454000000001
4.217714 0.00074083127
4.218714 0.00074349477
4.219714 0.00074613586
4.220714 0.00074875443
4.221714 0.00075135049
4.222714 0.000753924
4.223714 0.00075647486
4.224714 0.00075900302
4.225714 0.00076150845
4.226714 0.0007639910999999999
4.227714 0.00076645101
4.228714 0.000768888
4.229714 0.0007713021699999999
4.230714 0.00077369332
4.231714 0.00077606146
4.232714 0.00077840659
4.233714 0.0007807285299999999
4.234715 0.00078302719
4.235714 0.00078530265
4.236714 0.0007875547499999999
4.237714 0.0007897833700000001
4.238714 0.00079198853
4.239714 0.00079417005
4.240714 0.00079632782
4.241714 0.00079846186
4.242714 0.00080057189
4.243714 0.000802658
4.244714 0.00080472
4.245714 0.0008067577300000001
4.246714 0.00080877126
4.247715 0.0008107604099999999
4.248714 0.0008127251000000001
4.249714 0.0008146652399999999
4.250714 0.00081658063
4.251714 0.0008184714699999999
4.252714 0.00082033748
4.253714 0.00082217866
4.254714 0.00082399492
4.255714 0.0008257861700000001
4.256714 0.0008275524099999999
4.257714 0.00082929364
4.258714 0.0008310096700000001
4.259714 0.00083270061
4.260714 0.0008343662600000001
4.261714 0.0008360067099999999
4.262714 0.00083762188
4.263714 0.00083921177
4.264714 0.00084077628
4.265714 0.00084231551
4.266714 0.0008438292799999999
4.267715 0.00084531757
4.268714 0.0008467804899999999
4.269714 0.0008482179500000001
4.270714 0.0008496298499999999
4.271714 0.00085101619
4.272714 0.00085237707
4.273714 0.00085371239
4.274714 0.00085502206
4.275714 0.0008563061800000001
4.276714 0.00085756474
4.277714 0.00085879765
4.278714 0.00086000491
4.279714 0.0008611865300000001
4.280715 0.00086234249
4.281714 0.0008634729099999999
4.282714 0.00086457758
4.283714 0.0008656566899999999
4.284714 0.0008667101599999999
4.285714 0.0008677380699999999
4.286714 0.0008687403400000001
4.287714 0.0008697170399999999
4.288714 0.0008706681
4.289714 0.00087159369
4.290714 0.0008724936400000001
4.291714 0.0008733682099999999
4.292714 0.00087421722
4.293715 0.0008750407700000001
4.294714 0.00087583876
4.295714 0.00087661128
4.296714 0.00087735843
4.297714 0.00087808003
4.298714 0.00087877615
4.299714 0.00087944682
4.300714 0.00088009201
4.301714 0.00088071165
4.302714 0.0008813058200000001
4.303714 0.0008818744399999999
4.304714 0.00088241741
4.305714 0.00088293491
4.306714 0.0008834265799999999
4.307714 0.0008838927899999999
4.308714 0.0008843332599999999
4.309714 0.00088474799
4.310714 0.0008851370700000001
4.311714 0.00088550032
4.312714 0.0008858378399999999
4.313715 0.0008861496100000001
4.314714 0.0008864356500000001
4.315714 0.0008866959399999999
4.316714 0.0008869304100000001
4.317714 0.00088713914
4.318714 0.0008873221300000001
4.319714 0.00088747956
4.320714 0.00088761135
4.321714 0.00088771749
4.322714 0.00088779807
4.323714 0.0008878531800000001
4.324714 0.00088788292
4.325714 0.0008878872
4.326715 0.00088786628
4.327714 0.00088782017
4.328714 0.0008877488699999999
4.329714 0.0008876524600000001
4.330714 0.0008875311299999999
4.331714 0.0008873848900000001
4.332714 0.00088721381
4.333714 0.000887018
4.334714 0.0008867974400000001
4.335714 0.00088655224
4.336714 0.00088628249
4.337714 0.00088598827
4.338714 0.00088566958
4.339714 0.00088532661
4.340714 0.00088495926
4.341714 0.00088456773
4.342714 0.0008841519
4.343714 0.00088371207
4.344714 0.00088324805
4.345714 0.00088276001
4.346714 0.00088224797
4.347714 0.00088171209
4.348714 0.0008811523
4.349714 0.0008805686800000001
4.350714 0.00087996141
4.351714 0.0008793304
4.352714 0.00087867584
4.353714 0.00087799763
4.354714 0.0008772960399999999
4.355714 0.0008765709900000001
4.356714 0.0008758227500000001
4.357714 0.00087505114
4.358714 0.00087425633
4.359715 0.00087343842
4.360714 0.0008725975000000001
4.361714 0.00087173348
4.362714 0.00087084663
4.363714 0.0008699368700000001
4.364714 0.00086900436
4.365714 0.00086804903
4.366714 0.00086707114
4.367714 0.0008660705100000001
4.368714 0.00086504742
4.369714 0.00086400169
4.370714 0.00086293358
4.371714 0.000861843
4.372715 0.0008607300499999999
4.373714 0.00085959491
4.374714 0.0008584374900000001
4.375714 0.0008572578699999999
4.376714 0.00085605616
4.377714 0.0008548324299999999
4.378714 0.0008535867000000001
4.379714 0.00085231914
4.380714 0.00085102984
4.381714 0.0008497188900000001
4.382714 0.0008483863000000001
4.383714 0.0008470322400000001
4.384714 0.0008456569
4.385714 0.0008442603800000001
4.386714 0.00084284275
4.387714 0.0008414041999999999
4.388714 0.0008399448200000001
4.389714 0.0008384648000000001
4.390714 0.00083696423
4.391714 0.0008354434600000001
4.392715 0.00083390241
4.393714 0.00083234127
4.394714 0.00083076029
4.395714 0.00082915958
4.396714 0.00082753922
4.397714 0.00082589941
4.398714 0.00082424021
4.399714 0.0008225617399999999
4.400714 0.00082086426
4.401714 0.00081914786
4.402714 0.00081741255
4.403714 0.0008156585
4.404714 0.0008138857999999999
4.405715 0.0008120945499999999
4.406714 0.0008102849300000001
4.407714 0.00080845693
4.408714 0.00080661066
4.409714 0.0008047462899999999
4.410714 0.00080286391
4.411714 0.00080096343
4.412714 0.00079904521
4.413714 0.00079710926
4.414714 0.00079515557
4.415714 0.00079318443
4.416714 0.0007911957300000001
4.417714 0.00078918974
4.418715 0.0007871665700000001
4.419714 0.0007851263900000001
4.420714 0.00078306912
4.421714 0.00078099511
4.422714 0.00077890436
4.423714 0.0007767970600000001
4.424714 0.0007746732100000001
4.425714 0.00077253317
4.426714 0.00077037685
4.427714 0.00076820452
4.428714 0.00076601627
4.429714 0.0007638122000000001
4.430714 0.0007615924900000001
4.431714 0.0007593571799999999
4.432714 0.00075710645
4.433714 0.00075484045
4.434714 0.0007525593
4.435714 0.00075026305
4.436714 0.00074795189
4.437714 0.0007456259
4.438715 0.00074328518
4.439714 0.00074092995
4.440714 0.00073856027
4.441714 0.00073617625
4.442714 0.0007337781
4.443714 0.00073136589
4.444714 0.00072893977
4.445714 0.00072649987
4.446714 0.00072404641
4.447714 0.00072157945
4.448714 0.00071909926
4.449714 0.00071660593
4.450714 0.00071409968
4.451715 0.00071158065
4.452714 0.00070904903
4.453714 0.00070650494
4.454714 0.00070394867
4.455714 0.0007013803
4.456714 0.00069880007
4.457714 0.00069620814
4.458714 0.0006936046699999999
4.459714 0.0006909898699999999
4.460714 0.00068836384
4.461714 0.00068572685
4.462714 0.00068307895
4.463714 0.00068042036
4.464714 0.00067775118
4.465714 0.00067507162
4.466714 0.00067238175
4.467714 0.00066968173
4.468714 0.00066697162
4.469714 0.00066425164
4.470714 0.00066152184
4.471714 0.00065878239
4.472714 0.0006560334
4.473714 0.0006532749
4.474714 0.0006505070799999999
4.475714 0.00064773008
4.476714 0.00064494393
4.477714 0.00064214887
4.478714 0.0006393449
4.479714 0.00063653224
4.480714 0.00063371094
4.481714 0.00063088123
4.482714 0.00062804329
4.483714 0.00062519712
4.484715 0.00062234303
4.485714 0.00061948108
4.486714 0.0006166114900000001
4.487714 0.00061373439
4.488714 0.00061084997
4.489714 0.00060795837
4.490714 0.0006050598099999999
4.491714 0.00060215439
4.492714 0.00059924237
4.493714 0.0005963238400000001
4.494714 0.00059339905
4.495714 0.00059046806
4.496714 0.00058753108
4.497715 0.0005845882699999999
4.498714 0.00058163982
4.499714 0.00057868583
4.500714 0.0005757264299999999
4.501714 0.00057276184
4.502714 0.0005697922
4.503714 0.0005668176500000001
4.504714 0.00056383833
4.505714 0.00056085437
4.506714 0.00055786591
4.507714 0.00055487312
4.508714 0.0005518761999999999
4.509714 0.00054887523
4.510714 0.0005458704
4.511714 0.0005428618799999999
4.512714 0.00053984977
4.513714 0.00053683434
4.514714 0.00053381564
4.515714 0.0005307939300000001
4.516714 0.00052776936
4.517715 0.00052474206
4.518714 0.0005217122600000001
4.519714 0.0005186801
4.520714 0.00051564571
4.521714 0.00051260931
4.522714 0.0005095711
4.523714 0.00050653116
4.524714 0.00050348972
4.525714 0.00050044682
4.526714 0.0004974027
4.527714 0.00049435748
4.528714 0.00049131131
4.529714 0.00048826431999999994
4.530715 0.00048521661
4.531714 0.0004821683
4.532714 0.00047911958
4.533714 0.00047607050000000005
4.534714 0.00047302118999999996
4.535714 0.00046997174999999995
4.536714 0.00046692235000000005
4.537714 0.00046387304
4.538714 0.00046082396
4.539714 0.00045777523999999996
4.540714 0.00045472702
4.541714 0.0004516794
4.542714 0.00044863245
4.543715 0.00044558642
4.544714 0.00044254134
4.545714 0.00043949744
4.546714 0.00043645482
4.547714 0.00043341365000000006
4.548714 0.00043037408
4.549714 0.00042733627
4.550714 0.00042430038
4.551714 0.00042126653000000005
4.552714 0.000418235
4.553714 0.00041520584000000004
4.554714 0.00041217927000000004
4.555714 0.00040915547000000004
4.556714 0.00040613458999999997
4.557714 0.00040311670000000004
4.558714 0.00040010209
4.559714 0.00039709079999999996
4.560714 0.0003940831
4.561714 0.00039107899
4.562714 0.00038807866
4.563715 0.00038508228
4.564714 0.00038208996
4.565714 0.00037910183
4.566714 0.00037611796000000004
4.567714 0.00037313853
4.568714 0.00037016362
4.569714 0.00036719332
4.570714 0.00036422782
4.571714 0.00036126714
4.572714 0.00035831147
4.573714 0.00035536086
4.574714 0.00035241546
4.575714 0.00034947539
4.576715 0.00034654074
4.577714 0.00034361162
4.578714 0.00034068821
4.579714 0.00033777055
4.580714 0.00033485883
4.581714 0.00033195311
4.582714 0.00032905357
4.583714 0.00032616033
4.584714 0.00032327348
4.585714 0.00032039316
4.586714 0.00031751949
4.587714 0.00031465261
4.588714 0.00031179261000000003
4.589714 0.00030893962
4.590714 0.00030609374
4.591714 0.00030325509
4.592714 0.00030042378999999995
4.593714 0.00029759995
4.594714 0.00029478363
4.595714 0.00029197497
4.596714 0.00028917407
4.597714 0.00028638103000000004
4.598714 0.00028359595
4.599714 0.00028081893
4.600714 0.00027805004
4.601714 0.00027528940000000004
4.602714 0.00027253714
4.603714 0.0002697933
4.604714 0.00026705802
4.605714 0.00026433142
4.606714 0.00026161358
4.607714 0.00025890463
4.608714 0.00025620468
4.609715 0.00025351385
4.610714 0.00025083225
4.611714 0.00024815999
4.612714 0.00024549722
4.613714 0.00024284403999999998
4.614714 0.00024020056999999998
4.615714 0.00023756694999999998
4.616714 0.00023494326
4.617714 0.00023232964999999998
4.618714 0.0002297262
4.619714 0.00022713304999999999
4.620714 0.00022455026
4.621714 0.00022197797999999998
4.622715 0.00021941628
4.623714 0.00021686523999999997
4.624714 0.00021432495
4.625714 0.00021179551
4.626714 0.00020927696
4.627714 0.00020676937000000002
4.628714 0.00020427285
4.629714 0.00020178740999999997
4.630714 0.00019931313
4.631714 0.00019685006
4.632714 0.00019439824
4.633714 0.00019195775
4.634714 0.00018952861
4.635714 0.0001871109
4.636714 0.00018470466
4.637714 0.00018230995000000002
4.638714 0.00017992681
4.639714 0.00017755530999999998
4.640714 0.00017519551
4.641714 0.00017284743999999998
4.642715 0.00017051121
4.643714 0.00016818685
4.644714 0.00016587444999999998
4.645714 0.00016357406999999998
4.646714 0.00016128578
4.647714 0.00015900964
4.648714 0.00015674575
4.649714 0.00015449415999999999
4.650714 0.00015225495
4.651714 0.00015002819
4.652714 0.00014781396
4.653714 0.00014561233
4.654714 0.00014342336
4.655715 0.00014124712
4.656714 0.00013908367
4.657714 0.00013693309
4.658714 0.00013479544
4.659714 0.00013267075
4.660714 0.00013055912000000002
4.661714 0.00012846059
4.662714 0.00012637521999999998
4.663714 0.00012430305000000002
4.664714 0.00012224415
4.665714 0.00012019856
4.666714 0.00011816632999999999
4.667714 0.00011614750999999999
4.668715 0.00011414216
4.669714 0.00011215034
4.670714 0.00011017207
4.671714 0.00010820742
4.672714 0.00010625643000000001
4.673714 0.00010431912000000001
4.674714 0.00010239557000000001
4.675714 0.00010048582000000001
4.676714 9.8589885e-05
4.677714 9.6707811e-05
4.678714 9.4839635e-05
4.679714 9.2985391e-05
4.680714 9.1145097e-05
4.681714 8.931877500000001e-05
4.682714 8.750645299999999e-05
4.683714 8.5708149e-05
4.684714 8.392386799999999e-05
4.685714 8.2153628e-05
4.686714 8.0397433e-05
4.687714 7.8655285e-05
4.688715 7.6927176e-05
4.689714 7.5213109e-05
4.690714 7.3513087e-05
4.691714 7.1827088e-05
4.692714 7.015511299999999e-05
4.693714 6.849715500000001e-05
4.694714 6.6853198e-05
4.695714 6.522324199999999e-05
4.696714 6.360728000000001e-05
4.697714 6.200529600000001e-05
4.698714 6.041729e-05
4.699714 5.8843266999999996e-05
4.700714 5.7283228000000004e-05
4.701715 5.573716599999999e-05
4.702714 5.4205088e-05
4.703714 5.2687010999999996e-05
4.704714 5.1182940000000004e-05
4.705714 4.9692880999999994e-05
4.706714 4.8216862e-05
4.707714 4.6754883e-05
4.708714 4.5306969999999996e-05
4.709714 4.3873137999999996e-05
4.710714 4.2453404999999996e-05
4.711714 4.1047787e-05
4.712714 3.9656305e-05
4.713714 3.8278978e-05
4.714714 3.6915816e-05
4.715714 3.5566832999999997e-05
4.716714 3.4232045e-05
4.717714 3.2911461e-05
4.718714 3.1605088999999997e-05
4.719714 3.0312935e-05
4.720714 2.9035002e-05
4.721714 2.777129e-05
4.722714 2.6521801000000004e-05
4.723714 2.5286524999999998e-05
4.724714 2.4065462999999997e-05
4.725714 2.2858605e-05
4.726714 2.1665936e-05
4.727714 2.0487448e-05
4.728714 1.9323124e-05
4.729714 1.8172949e-05
4.730714 1.7036902e-05
4.731714 1.5914961e-05
4.732714 1.4807103999999998e-05
4.733714 1.3713304e-05
4.734715 1.2633535e-05
4.735714 1.1567764e-05
4.736714 1.0515959e-05
4.737714 9.4780823e-06
4.738714 8.4540972e-06
4.739714 7.4439605e-06
4.740714 6.4476268e-06
4.741714 5.4650485e-06
4.742714 4.4961755e-06
4.743714 3.5409538e-06
4.744714 2.5993261e-06
4.745714 1.6712342000000002e-06
4.746714 7.5661593e-07
4.747715 -1.4459207e-07
4.748714 -1.0324548e-06
4.749714 -1.9070387999999998e-06
4.750714 -2.7684109e-06
4.751714 -3.6166387e-06
4.752714 -4.4517893e-06
4.753714 -5.2739292e-06
4.754714 -6.0831233e-06
4.755714 -6.8794364e-06
4.756714 -7.6629291e-06
4.757714 -8.4336605e-06
4.758714 -9.1916881e-06
4.759714 -9.937065200000001e-06
4.760714 -1.0669844e-05
4.761714 -1.1390070000000001e-05
4.762714 -1.2097789000000001e-05
4.763714 -1.2793045e-05
4.764714 -1.3475876e-05
4.765714 -1.4146322e-05
4.766714 -1.4804415e-05
4.767715 -1.5450193e-05
4.768714 -1.6083689e-05
4.769714 -1.6704935e-05
4.770714 -1.7313964e-05
4.771714 -1.7910810999999998e-05
4.772714 -1.8495513e-05
4.773714 -1.9068104e-05
4.774714 -1.9628624000000003e-05
4.775714 -2.0177114e-05
4.776714 -2.0713618e-05
4.777714 -2.1238183e-05
4.778714 -2.1750861000000002e-05
4.779714 -2.2251703e-05
4.780715 -2.2740764000000002e-05
4.781714 -2.3218107e-05
4.782714 -2.3683789e-05
4.783714 -2.4137881e-05
4.784714 -2.4580447e-05
4.785714 -2.5011559e-05
4.786714 -2.5431288000000002e-05
4.787714 -2.5839711e-05
4.788714 -2.6236901e-05
4.789714 -2.6622941999999997e-05
4.790714 -2.6997904e-05
4.791714 -2.7361875e-05
4.792714 -2.7714935e-05
4.793715 -2.805717e-05
4.794714 -2.8388661e-05
4.795714 -2.8709493e-05
4.796714 -2.9019762e-05
4.797714 -2.9319551000000002e-05
4.798714 -2.9608949999999997e-05
4.799714 -2.9888054e-05
4.800714 -3.0156957e-05
4.801714 -3.0415757000000003e-05
4.802714 -3.0664552e-05
4.803714 -3.0903445e-05
4.804714 -3.1132532e-05
4.805714 -3.1351928e-05
4.806714 -3.1561731e-05
4.807714 -3.1762053000000004e-05
4.808714 -3.1953005000000004e-05
4.809714 -3.2134693e-05
4.810714 -3.2307233e-05
4.811714 -3.2470729e-05
4.812714 -3.2625294000000004e-05
4.813715 -3.2771038e-05
4.814714 -3.2908065e-05
4.815714 -3.3036483e-05
4.816714 -3.3156390999999995e-05
4.817714 -3.3267889e-05
4.818714 -3.3371074000000005e-05
4.819714 -3.346604e-05
4.820714 -3.3552871e-05
4.821714 -3.3631656e-05
4.822714 -3.3702474e-05
4.823714 -3.37654e-05
4.824714 -3.382051e-05
4.825714 -3.3867872e-05
4.826715 -3.3907554e-05
4.827714 -3.3939625e-05
4.828714 -3.3964147e-05
4.829714 -3.3981186e-05
4.830714 -3.3990801e-05
4.831714 -3.3993061e-05
4.832714 -3.398803e-05
4.833714 -3.3975775e-05
4.834714 -3.3956371e-05
4.835714 -3.3929887999999996e-05
4.836714 -3.3896404e-05
4.837714 -3.3856006e-05
4.838714 -3.3808773999999996e-05
4.839714 -3.3754802e-05
4.840714 -3.3694187e-05
4.841714 -3.3627029e-05
4.842714 -3.3553434e-05
4.843714 -3.3473509e-05
4.844714 -3.3387374e-05
4.845714 -3.329514e-05
4.846714 -3.3196929e-05
4.847714 -3.309286e-05
4.848714 -3.2983063999999994e-05
4.849714 -3.2867657999999995e-05
4.850714 -3.2746775e-05
4.851714 -3.262054e-05
4.852714 -3.2489081e-05
4.853714 -3.2352517e-05
4.854714 -3.221098e-05
4.855714 -3.2064591e-05
4.856714 -3.1913478e-05
4.857714 -3.1757756e-05
4.858714 -3.1597551e-05
4.859715 -3.1432984e-05
4.860714 -3.1264164999999995e-05
4.861714 -3.1091218e-05
4.862714 -3.0914262e-05
4.863714 -3.0733409e-05
4.864714 -3.0548779e-05
4.865714 -3.0360488000000002e-05
4.866714 -3.016865e-05
4.867714 -2.9973387e-05
4.868714 -2.9774810000000002e-05
4.869714 -2.9573039e-05
4.870714 -2.9368192e-05
4.871714 -2.9160387e-05
4.872715 -2.8949745e-05
4.873714 -2.8736378e-05
4.874714 -2.8520400999999998e-05
4.875714 -2.8301937999999998e-05
4.876714 -2.8081098e-05
4.877714 -2.7857993e-05
4.878714 -2.7632737e-05
4.879714 -2.7405434e-05
4.880714 -2.7176190999999998e-05
4.881714 -2.6945108000000002e-05
4.882714 -2.6712288999999998e-05
4.883714 -2.6477827e-05
4.884714 -2.6241813e-05
4.885714 -2.6004341000000003e-05
4.886714 -2.5765495999999998e-05
4.887714 -2.5525364e-05
4.888714 -2.5284027e-05
4.889714 -2.5041564e-05
4.890714 -2.4798061000000002e-05
4.891714 -2.4553594000000002e-05
4.892715 -2.4308247e-05
4.893714 -2.4062101e-05
4.894714 -2.3815239999999998e-05
4.895714 -2.3567749999999998e-05
4.896714 -2.3319726e-05
4.897714 -2.3071257e-05
4.898714 -2.2822447e-05
4.899714 -2.2573391e-05
4.900714 -2.2324204e-05
4.901714 -2.2074995e-05
4.902714 -2.1825882999999997e-05
4.903714 -2.1576987e-05
4.904714 -2.1328437999999998e-05
4.905715 -2.1080365e-05
4.906714 -2.0832901e-05
4.907714 -2.0586187e-05
4.908714 -2.0340354e-05
4.909714 -2.009555e-05
4.910714 -1.9851913e-05
4.911714 -1.9609584000000002e-05
4.912714 -1.9368706e-05
4.913714 -1.9129413e-05
4.914714 -1.8891846e-05
4.915714 -1.8656134999999998e-05
4.916714 -1.8422413e-05
4.917714 -1.8190806e-05
4.918715 -1.7961437000000002e-05
4.919714 -1.7734426e-05
4.920714 -1.7509885999999998e-05
4.921714 -1.7287931000000002e-05
4.922714 -1.7068666000000002e-05
4.923714 -1.6852196e-05
4.924714 -1.6638626e-05
4.925714 -1.6428046e-05
4.926714 -1.6220561000000002e-05
4.927714 -1.6016260999999998e-05
4.928714 -1.5815242e-05
4.929714 -1.5617593e-05
4.930714 -1.542341e-05
4.931714 -1.5232783000000001e-05
4.932714 -1.5045805000000001e-05
4.933714 -1.486257e-05
4.934714 -1.4683174000000001e-05
4.935714 -1.4507708e-05
4.936714 -1.4336268e-05
4.937714 -1.4168953999999999e-05
4.938715 -1.4005857e-05
4.939714 -1.3847078e-05
4.940714 -1.3692714e-05
4.941714 -1.3542861e-05
4.942714 -1.3397613e-05
4.943714 -1.3257068000000001e-05
4.944714 -1.3121317999999998e-05
4.945714 -1.2990458e-05
4.946714 -1.2864578e-05
4.947714 -1.274377e-05
4.948714 -1.2628121000000001e-05
4.949714 -1.2517715e-05
4.950714 -1.2412643000000001e-05
4.951715 -1.2312985000000001e-05
4.952714 -1.2218823e-05
4.953714 -1.2130242e-05
4.954714 -1.2047322e-05
4.955714 -1.1970147000000001e-05
4.956714 -1.1898796e-05
4.957714 -1.1833354e-05
4.958714 -1.1773906e-05
4.959714 -1.1720538999999999e-05
4.960714 -1.1673338000000001e-05
4.961714 -1.1632398e-05
4.962714 -1.1597808e-05
4.963714 -1.1569666e-05
4.964714 -1.1548069e-05
4.965714 -1.1533116e-05
4.966714 -1.1524913e-05
4.967714 -1.1523563e-05
4.968714 -1.1529172999999999e-05
4.969714 -1.1541852e-05
4.970714 -1.1561708e-05
4.971714 -1.1588848000000001e-05
4.972714 -1.1623383999999999e-05
4.973714 -1.166542e-05
4.974714 -1.1715064e-05
4.975714 -1.1772421e-05
4.976714 -1.183759e-05
4.977714 -1.1910671e-05
4.978714 -1.1991757e-05
4.979714 -1.2080943e-05
4.980714 -1.2178312000000001e-05
4.981714 -1.228395e-05
4.982714 -1.2397936e-05
4.983714 -1.2520344e-05
4.984715 -1.2651248000000001e-05
4.985714 -1.2790716e-05
4.986714 -1.2938814e-05
4.987714 -1.3095602e-05
4.988714 -1.3261145e-05
4.989714 -1.3435501e-05
4.990714 -1.3618725e-05
4.991714 -1.3810879e-05
4.992714 -1.4012016000000001e-05
4.993714 -1.4222197999999999e-05
4.994714 -1.4441477e-05
4.995714 -1.4669916e-05
4.996714 -1.4907573e-05
4.997715 -1.5154509e-05
4.998714 -1.5410787e-05
4.999714 -1.5676468e-05
5.000714 -1.5951618e-05
5.001714 -1.6236301e-05
5.002714 -1.6530581999999998e-05
5.003714 -1.6834529999999998e-05
5.004714 -1.714821e-05
5.005714 -1.7471685e-05
5.006714 -1.7805024000000002e-05
5.007714 -1.8148289e-05
5.008714 -1.8501544e-05
5.009714 -1.8864849e-05
5.010714 -1.9238266e-05
5.011714 -1.9621851e-05
5.012714 -2.0015659e-05
5.013714 -2.0419746000000003e-05
5.014714 -2.0834163e-05
5.015714 -2.125896e-05
5.016714 -2.1694183e-05
5.017715 -2.2139879e-05
5.018714 -2.2596096e-05
5.019714 -2.3062877e-05
5.020714 -2.3540265e-05
5.021714 -2.4028307e-05
5.022714 -2.452704e-05
5.023714 -2.5036516e-05
5.024714 -2.5556773e-05
5.025714 -2.6087857999999996e-05
5.026714 -2.662982e-05
5.027714 -2.7182702000000002e-05
5.028714 -2.7746555e-05
5.029714 -2.8321429e-05
5.030715 -2.8907374e-05
5.031714 -2.950444e-05
5.032714 -3.0112682e-05
5.033714 -3.073215e-05
5.034714 -3.1362901999999996e-05
5.035714 -3.2004985e-05
5.036714 -3.2658457e-05
5.037714 -3.3323363e-05
5.038714 -3.3999757e-05
5.039714 -3.4687693e-05
5.040714 -3.5387211e-05
5.041714 -3.6098365e-05
5.042714 -3.6821191e-05
5.043715 -3.7555733e-05
5.044714 -3.8302031e-05
5.045714 -3.906012e-05
5.046714 -3.9830036e-05
5.047714 -4.0611809e-05
5.048714 -4.1405468e-05
5.049714 -4.2211039e-05
5.050714 -4.3028547e-05
5.051714 -4.3858014e-05
5.052714 -4.4699462e-05
5.053714 -4.5552912e-05
5.054714 -4.6418376e-05
5.055714 -4.7295876e-05
5.056714 -4.8185427e-05
5.057714 -4.9087038e-05
5.058714 -5.0000722000000004e-05
5.059714 -5.0926502e-05
5.060714 -5.1864379e-05
5.061714 -5.2814368999999996e-05
5.062714 -5.3776472e-05
5.063715 -5.4750711e-05
5.064714 -5.573708100000001e-05
5.065714 -5.673559800000001e-05
5.066714 -5.7746257e-05
5.067714 -5.8769075000000004e-05
5.068714 -5.980404e-05
5.069714 -6.085116399999999e-05
5.070714 -6.191044700000001e-05
5.071714 -6.2981877e-05
5.072714 -6.4065455e-05
5.073714 -6.516118e-05
5.074714 -6.6269041e-05
5.075714 -6.7389033e-05
5.076715 -6.8521143e-05
5.077714 -6.9665367e-05
5.078714 -7.082169899999999e-05
5.079714 -7.199011500000001e-05
5.080714 -7.3170617e-05
5.081714 -7.4363192e-05
5.082714 -7.556782900000001e-05
5.083714 -7.6784522e-05
5.084714 -7.8013255e-05
5.085714 -7.9254033e-05
5.086714 -8.0506845e-05
5.087714 -8.177169099999999e-05
5.088714 -8.3048565e-05
5.089714 -8.4337466e-05
5.090714 -8.5638385e-05
5.091714 -8.6951331e-05
5.092714 -8.8276306e-05
5.093714 -8.9613309e-05
5.094714 -9.0962345e-05
5.095714 -9.2323415e-05
5.096714 -9.369652500000001e-05
5.097714 -9.508166800000001e-05
5.098714 -9.647885700000001e-05
5.099714 -9.788808500000001e-05
5.100714 -9.930935200000001e-05
5.101714 -0.00010074265000000001
5.102714 -0.00010218797
5.103714 -0.00010364533
5.104714 -0.0001051147
5.105714 -0.00010659606000000001
5.106714 -0.00010808942
5.107714 -0.00010959474999999999
5.108714 -0.00011111202
5.109715 -0.00011264123000000001
5.110714 -0.00011418233000000001
5.111714 -0.00011573529
5.112714 -0.00011730011
5.113714 -0.00011887672999999999
5.114714 -0.00012046512000000001
5.115714 -0.00012206525000000001
5.116714 -0.00012367706
5.117714 -0.00012530051
5.118714 -0.00012693556
5.119714 -0.00012858217
5.120714 -0.00013024027
5.121714 -0.00013190981
5.122715 -0.00013359075
5.123714 -0.00013528303
5.124714 -0.00013698658
5.125714 -0.00013870134
5.126714 -0.00014042726
5.127714 -0.00014216425000000002
5.128714 -0.00014391227
5.129714 -0.00014567125
5.130714 -0.00014744112
5.131714 -0.00014922181000000002
5.132714 -0.00015101324
5.133714 -0.00015281536000000002
5.134714 -0.00015462809000000002
5.135714 -0.00015645136999999998
5.136714 -0.00015828513
5.137714 -0.0001601293
5.138714 -0.00016198379999999999
5.139714 -0.0001638486
5.140714 -0.00016572361
5.141714 -0.00016760878
5.142715 -0.00016950404
5.143714 -0.00017140936
5.144714 -0.00017332467
5.145714 -0.00017524992
5.146714 -0.00017718506
5.147714 -0.00017913005
5.148714 -0.00018108483999999998
5.149714 -0.00018304939
5.150714 -0.00018502367
5.151714 -0.00018700761
5.152714 -0.00018900120000000002
5.153714 -0.00019100439
5.154714 -0.00019301713
5.155715 -0.00019503939
5.156714 -0.00019707113
5.157714 -0.00019911229
5.158714 -0.00020116283
5.159714 -0.0002032227
5.160714 -0.00020529185000000002
5.161714 -0.00020737020000000003
5.162714 -0.00020945774
5.163714 -0.00021155436
5.164714 -0.00021366
5.165714 -0.00021577459
5.166714 -0.00021789808
5.167714 -0.00022003035
5.168715 -0.00022217131999999998
5.169714 -0.00022432093
5.170714 -0.00022647907000000002
5.171714 -0.00022864568999999998
5.172714 -0.00023082066
5.173714 -0.00023300390000000003
5.174714 -0.00023519528
5.175714 -0.00023739472
5.176714 -0.00023960215
5.177714 -0.00024181744999999998
5.178714 -0.00024404050999999997
5.179714 -0.00024627125000000003
5.180714 -0.00024850954
5.181714 -0.00025075533
5.182714 -0.00025300847
5.183714 -0.00025526886
5.184714 -0.00025753643
5.185714 -0.00025981105
5.186714 -0.00026209266000000003
5.187714 -0.00026438111
5.188715 -0.00026667632999999996
5.189714 -0.00026897819
5.190714 -0.00027128663
5.191714 -0.00027360147
5.192714 -0.00027592266
5.193714 -0.0002782501
5.194714 -0.00028058366
5.195714 -0.00028292325
5.196714 -0.00028526877
5.197714 -0.00028762008
5.198714 -0.00028997711
5.199714 -0.00029233975
5.200714 -0.00029470789
5.201715 -0.00029708142
5.202714 -0.00029946027
5.203714 -0.00030184430999999996
5.204714 -0.00030423346
5.205714 -0.00030662760999999996
5.206714 -0.00030902672
5.207714 -0.00031143068
5.208714 -0.00031383938
5.209714 -0.00031625275
5.210714 -0.00031867071
5.211714 -0.00032109316999999997
5.212714 -0.00032352007
5.213714 -0.00032595131
5.214714 -0.0003283868
5.215714 -0.00033082649
5.216714 -0.00033327028
5.217714 -0.00033571807000000003
5.218714 -0.00033816980000000004
5.219714 -0.00034062539
5.220714 -0.00034308471
5.221714 -0.00034554766
5.222714 -0.00034801419
5.223714 -0.00035048413
5.224714 -0.00035295741000000003
5.225714 -0.00035543389
5.226714 -0.0003579135
5.227714 -0.00036039603
5.228714 -0.00036288141
5.229714 -0.00036536950999999996
5.230714 -0.00036786016000000003
5.231714 -0.00037035325
5.232714 -0.00037284863
5.233714 -0.00037534613999999996
5.234715 -0.00037784571
5.235714 -0.00038034709
5.236714 -0.00038285025
5.237714 -0.00038535495
5.238714 -0.00038786106
5.239714 -0.00039036850000000005
5.240714 -0.00039287711
5.241714 -0.00039538672
5.242714 -0.00039789729
5.243714 -0.00040040858999999997
5.244714 -0.00040292057
5.245714 -0.00040543305000000004
5.246714 -0.00040794594
5.247715 -0.00041045914
5.248714 -0.00041297249
5.249714 -0.00041548587000000004
5.250714 -0.00041799922000000005
5.251714 -0.00042051237999999995
5.252714 -0.00042302527
5.253714 -0.00042553770000000005
5.254714 -0.00042804963
5.255714 -0.00043056088999999994
5.256714 -0.00043307141
5.257714 -0.00043558097999999996
5.258714 -0.00043808955
5.259714 -0.00044059698000000006
5.260714 -0.00044310314
5.261714 -0.00044560788
5.262714 -0.00044811113000000003
5.263714 -0.00045061274
5.264714 -0.00045311249
5.265714 -0.00045561037
5.266714 -0.00045810621000000004
5.267715 -0.00046059985999999994
5.268714 -0.00046309119000000006
5.269714 -0.00046558016
5.270714 -0.00046806653999999996
5.271714 -0.00047055032
5.272714 -0.00047303124
5.273714 -0.0004755093
5.274714 -0.00047798435
5.275714 -0.00048045626000000003
5.276714 -0.00048292491
5.277714 -0.00048539023
5.278714 -0.00048785205
5.279714 -0.00049031028
5.280715 -0.00049276482
5.281714 -0.00049521555
5.282714 -0.00049766236
5.283714 -0.00050010512
5.284714 -0.00050254366
5.285714 -0.00050497797
5.286714 -0.00050740782
5.287714 -0.00050983308
5.288714 -0.0005122537
5.289714 -0.00051466945
5.290714 -0.00051708025
5.291714 -0.00051948591
5.292714 -0.00052188634
5.293715 -0.00052428131
5.294714 -0.00052667074
5.295714 -0.00052905443
5.296714 -0.00053143226
5.297714 -0.00053380409
5.298714 -0.00053616973
5.299714 -0.000538529
5.300714 -0.00054088187
5.301714 -0.0005432280900000001
5.302714 -0.0005455675799999999
5.303714 -0.00054790016
5.304714 -0.0005502257
5.305714 -0.00055254413
5.306714 -0.00055485525
5.307714 -0.000557159
5.308714 -0.0005594552
5.309714 -0.00056174376
5.310714 -0.00056402459
5.311714 -0.0005662976
5.312714 -0.00056856256
5.313715 -0.0005708195200000001
5.314714 -0.0005730682900000001
5.315714 -0.00057530874
5.316714 -0.00057754082
5.317714 -0.0005797644
5.318714 -0.00058197934
5.319714 -0.00058418564
5.320714 -0.00058638302
5.321714 -0.00058857149
5.322714 -0.00059075087
5.323714 -0.00059292106
5.324714 -0.0005950819699999999
5.325714 -0.00059723338
5.326715 -0.00059937524
5.327714 -0.00060150737
5.328714 -0.00060362968
5.329714 -0.00060574198
5.330714 -0.00060784419
5.331714 -0.00060993616
5.332714 -0.00061201772
5.333714 -0.00061408878
5.334714 -0.00061614919
5.335714 -0.00061819883
5.336714 -0.0006202376
5.337714 -0.00062226527
5.338714 -0.00062428185
5.339714 -0.00062628715
5.340714 -0.0006282810299999999
5.341714 -0.00063026341
5.342714 -0.0006322342
5.343714 -0.0006341932
5.344714 -0.00063614038
5.345714 -0.00063807556
5.346714 -0.00063999869
5.347714 -0.0006419096299999999
5.348714 -0.0006438082
5.349714 -0.0006456944000000001
5.350714 -0.00064756805
5.351714 -0.00064942906
5.352714 -0.00065127729
5.353714 -0.00065311265
5.354714 -0.00065493496
5.355714 -0.0006567442099999999
5.356714 -0.0006585401499999999
5.357714 -0.00066032267
5.358714 -0.00066209172
5.359715 -0.0006638471399999999
5.360714 -0.0006655888199999999
5.361714 -0.0006673165900000001
5.362714 -0.0006690304000000001
5.363714 -0.00067073011
5.364714 -0.00067241554
5.365714 -0.0006740865999999999
5.366714 -0.00067574319
5.367714 -0.00067738524
5.368714 -0.00067901256
5.369714 -0.00068062509
5.370714 -0.0006822228
5.371714 -0.00068380546
5.372715 -0.0006853730600000001
5.373714 -0.00068692552
5.374714 -0.0006884627500000001
5.375714 -0.00068998461
5.376714 -0.00069149105
5.377714 -0.00069298203
5.378714 -0.00069445741
5.379714 -0.0006959171499999999
5.380714 -0.00069736116
5.381714 -0.0006987893400000001
5.382714 -0.0007002016400000001
5.383714 -0.00070159795
5.384714 -0.00070297815
5.385714 -0.00070434216
5.386714 -0.0007056899399999999
5.387714 -0.00070702135
5.388714 -0.00070833635
5.389714 -0.00070963474
5.390714 -0.00071091649
5.391714 -0.00071218142
5.392715 -0.00071342952
5.393714 -0.00071466056
5.394714 -0.00071587451
5.395714 -0.00071707127
5.396714 -0.0007182507
5.397714 -0.00071941267
5.398714 -0.00072055709
5.399714 -0.00072168386
5.400714 -0.00072279286
5.401714 -0.0007238839799999999
5.402714 -0.0007249571399999999
5.403714 -0.00072601224
5.404714 -0.0007270492500000001
5.405715 -0.0007280679300000001
5.406714 -0.00072906837
5.407714 -0.00073005035
5.408714 -0.00073101387
5.409714 -0.0007319588299999999
5.410714 -0.0007328852
5.411714 -0.00073379283
5.412714 -0.00073468177
5.413714 -0.00073555184
5.414714 -0.00073640308
5.415714 -0.00073723536
5.416714 -0.0007380486700000001
5.417714 -0.00073884289
5.418715 -0.00073961801
5.419714 -0.00074037398
5.420714 -0.00074111072
5.421714 -0.0007418281300000001
5.422714 -0.00074252621
5.423714 -0.00074320483
5.424714 -0.00074386398
5.425714 -0.00074450363
5.426714 -0.0007451236800000001
5.427714 -0.00074572399
5.428714 -0.00074630461
5.429714 -0.00074686545
5.430714 -0.00074740638
5.431714 -0.0007479274200000001
5.432714 -0.00074842842
5.433714 -0.0007489093599999999
5.434714 -0.0007493702
5.435714 -0.00074981085
5.436714 -0.00075023127
5.437714 -0.0007506314
5.438715 -0.00075101116
5.439714 -0.00075137054
5.440714 -0.00075170947
5.441714 -0.00075202788
5.442714 -0.0007523257400000001
5.443714 -0.000752603
5.444714 -0.00075285961
5.445714 -0.00075309549
5.446714 -0.00075331072
5.447714 -0.00075350513
5.448714 -0.0007536787500000001
5.449714 -0.00075383145
5.450714 -0.0007539632400000001
5.451715 -0.00075407411
5.452714 -0.00075416397
5.453714 -0.00075423277
5.454714 -0.00075428043
5.455714 -0.00075430694
5.456714 -0.00075431226
5.457714 -0.0007542963399999999
5.458714 -0.0007542591
5.459714 -0.0007542005300000001
5.460714 -0.00075412049
5.461714 -0.00075401908
5.462714 -0.00075389617
5.463714 -0.00075375169
5.464714 -0.00075358566
5.465714 -0.00075339804
5.466714 -0.00075318876
5.467714 -0.0007529577899999999
5.468714 -0.00075270514
5.469714 -0.00075243079
5.470714 -0.00075213475
5.471714 -0.00075181692
5.472714 -0.00075147732
5.473714 -0.0007511160199999999
5.474714 -0.00075073299
5.475714 -0.00075032822
5.476714 -0.0007499017100000001
5.477714 -0.00074945351
5.478714 -0.00074898362
5.479714 -0.0007484920400000001
5.480714 -0.0007479788100000001
5.481714 -0.0007474439800000001
5.482714 -0.0007468875099999999
5.483714 -0.00074630939
5.484715 -0.00074570971
5.485714 -0.0007450884400000001
5.486714 -0.0007444455600000001
5.487714 -0.00074378113
5.488714 -0.00074309514
5.489714 -0.0007423876
5.490714 -0.00074165841
5.491714 -0.00074090767
5.492714 -0.00074013537
5.493714 -0.00073934143
5.494714 -0.0007385258
5.495714 -0.00073768861
5.496714 -0.0007368296799999999
5.497715 -0.00073594906
5.498714 -0.00073504671
5.499714 -0.0007341225699999999
5.500714 -0.0007331767400000001
5.501714 -0.00073220913
5.502714 -0.00073121969
5.503714 -0.00073020842
5.504714 -0.00072917537
5.505714 -0.00072812045
5.506714 -0.00072704374
5.507714 -0.00072594521
5.508714 -0.00072482485
5.509714 -0.00072368271
5.510714 -0.0007225187799999999
5.511714 -0.00072133312
5.512714 -0.0007201257600000001
5.513714 -0.00071889672
5.514714 -0.00071764607
5.515714 -0.00071637373
5.516714 -0.00071507989
5.517715 -0.0007137645299999999
5.518714 -0.00071242771
5.519714 -0.00071106947
5.520714 -0.0007096898599999999
5.521714 -0.0007082889200000001
5.522714 -0.00070686665
5.523714 -0.00070542319
5.524714 -0.00070395849
5.525714 -0.00070247274
5.526714 -0.0007009658000000001
5.527714 -0.00069943785
5.528714 -0.00069788885
5.529714 -0.00069631888
5.530715 -0.00069472799
5.531714 -0.00069311623
5.532714 -0.00069148355
5.533714 -0.0006898300400000001
5.534714 -0.00068815584
5.535714 -0.00068646086
5.536714 -0.00068474524
5.537714 -0.00068300901
5.538714 -0.00068125219
5.539714 -0.00067947485
5.540714 -0.00067767714
5.541714 -0.00067585902
5.542714 -0.00067402057
5.543715 -0.00067216183
5.544714 -0.00067028295
5.545714 -0.00066838397
5.546714 -0.00066646494
5.547714 -0.0006645259399999999
5.548714 -0.00066256707
5.549714 -0.00066058833
5.550714 -0.00065858985
5.551714 -0.00065657168
5.552714 -0.0006545338200000001
5.553714 -0.00065247641
5.554714 -0.0006503994399999999
5.555714 -0.00064830301
5.556714 -0.00064618712
5.557714 -0.00064405181
5.558714 -0.00064189717
5.559714 -0.0006397232
5.560714 -0.00063753
5.561714 -0.00063531752
5.562714 -0.0006330858
5.563715 -0.0006308349799999999
5.564714 -0.00062856502
5.565714 -0.00062627596
5.566714 -0.00062396789
5.567714 -0.0006216408099999999
5.568714 -0.00061929491
5.569714 -0.0006169301299999999
5.570714 -0.00061454657
5.571714 -0.00061214437
5.572714 -0.0006097235700000001
5.573714 -0.0006072843
5.574714 -0.0006048266200000001
5.575714 -0.00060235066
5.576715 -0.00059985659
5.577714 -0.00059734452
5.578714 -0.00059481454
5.579714 -0.00059226682
5.580714 -0.00058970149
5.581714 -0.00058711871
5.582714 -0.00058451856
5.583714 -0.00058190121
5.584714 -0.00057926682
5.585714 -0.0005766154599999999
5.586714 -0.00057394732
5.587714 -0.00057126249
5.588714 -0.00056856111
5.589714 -0.00056584327
5.590714 -0.00056310905
5.591714 -0.00056035865
5.592714 -0.0005575920099999999
5.593714 -0.00055480932
5.594714 -0.0005520106700000001
5.595714 -0.0005491961
5.596714 -0.0005463657500000001
5.597714 -0.00054351963
5.598714 -0.00054065781
5.599714 -0.0005377804
5.600714 -0.00053488748
5.601714 -0.00053197909
5.602714 -0.00052905539
5.603714 -0.0005261164
5.604714 -0.00052316223
5.605714 -0.000520193
5.606714 -0.00051720876
5.607714 -0.00051420971
5.608714 -0.0005111958200000001
5.609715 -0.00050816734
5.610714 -0.00050512435
5.611714 -0.0005020669999999999
5.612714 -0.0004989953999999999
5.613714 -0.00049590967
5.614714 -0.00049280993
5.615714 -0.00048969637
5.616714 -0.00048656912
5.617714 -0.00048342822000000004
5.618714 -0.00048027390999999997
5.619714 -0.00047710623
5.620714 -0.00047392536999999997
5.621714 -0.0004707314
5.622715 -0.00046752447999999996
5.623714 -0.00046430473000000003
5.624714 -0.0004610722
5.625714 -0.00045782699000000005
5.626714 -0.00045456932
5.627714 -0.00045129923
5.628714 -0.00044801673000000004
5.629714 -0.00044472207999999994
5.630714 -0.00044141525
5.631714 -0.00043809641
5.632714 -0.00043476570999999997
5.633714 -0.00043142318000000005
5.634714 -0.00042806905
5.635714 -0.00042470338
5.636714 -0.00042132628999999995
5.637714 -0.00041793795999999997
5.638714 -0.00041453859
5.639714 -0.00041112826
5.640714 -0.00040770718999999994
5.641714 -0.00040427553
5.642715 -0.00040083341
5.643714 -0.00039738106
5.644714 -0.00039391866
5.645714 -0.00039044635
5.646714 -0.00038696430000000005
5.647714 -0.00038347275000000003
5.648714 -0.00037997183
5.649714 -0.00037646173
5.650714 -0.0003729426
5.651714 -0.00036941462
5.652714 -0.0003658779
5.653714 -0.00036233259
5.654714 -0.00035877886
5.655715 -0.00035521678
5.656714 -0.00035164651
5.657714 -0.00034806815000000004
5.658714 -0.0003444818
5.659714 -0.0003408876
5.660714 -0.00033728559
5.661714 -0.00033367589
5.662714 -0.00033005858
5.663714 -0.00032643379
5.664714 -0.00032280159
5.665714 -0.00031916211
5.666714 -0.00031551542
5.667714 -0.00031186166
5.668715 -0.00030820095
5.669714 -0.00030453341
5.670714 -0.00030085919
5.671714 -0.00029717842
5.672714 -0.00029349127999999996
5.673714 -0.00028979789
5.674714 -0.00028609848
5.675714 -0.00028239319
5.676714 -0.00027868220999999996
5.677714 -0.00027496574000000003
5.678714 -0.00027124395
5.679714 -0.00026751702
5.680714 -0.00026378518
5.681714 -0.00026004857000000003
5.682714 -0.00025630741000000004
5.683714 -0.00025256188
5.684714 -0.00024881215
5.685714 -0.00024505839
5.686714 -0.00024130075000000002
5.687714 -0.00023753939
5.688715 -0.00023377447
5.689714 -0.00023000612
5.690714 -0.00022623449
5.691714 -0.0002224597
5.692714 -0.00021868186
5.693714 -0.00021490112000000002
5.694714 -0.00021111759
5.695714 -0.00020733141
5.696714 -0.00020354269000000003
5.697714 -0.00019975153
5.698714 -0.00019595809
5.699714 -0.00019216247000000003
5.700714 -0.00018836485
5.701715 -0.00018456534
5.702714 -0.00018076409999999999
5.703714 -0.00017696128
5.704714 -0.00017315707
5.705714 -0.00016935162
5.706714 -0.00016554510999999998
5.707714 -0.00016173773
5.708714 -0.00015792967
5.709714 -0.00015412111
5.710714 -0.00015031221999999998
5.711714 -0.00014650321
5.712714 -0.00014269427
5.713714 -0.00013888557
5.714714 -0.0001350773
5.715714 -0.00013126961999999998
5.716714 -0.0001274627
5.717714 -0.00012365671
5.718714 -0.00011985178
5.719714 -0.00011604806
5.720714 -0.00011224568
5.721714 -0.00010844476
5.722714 -0.00010464543000000001
5.723714 -0.00010084779
5.724714 -9.7051952e-05
5.725714 -9.3258012e-05
5.726714 -8.9466084e-05
5.727714 -8.5676254e-05
5.728714 -8.188863500000001e-05
5.729714 -7.8103318e-05
5.730714 -7.4320423e-05
5.731714 -7.0540051e-05
5.732714 -6.6762328e-05
5.733714 -6.2987385e-05
5.734715 -5.9215358e-05
5.735714 -5.544639e-05
5.736714 -5.1680632e-05
5.737714 -4.7918252e-05
5.738714 -4.4159415e-05
5.739714 -4.0404302e-05
5.740714 -3.6653094e-05
5.741714 -3.2905976e-05
5.742714 -2.9163144e-05
5.743714 -2.5424787999999998e-05
5.744714 -2.1691096e-05
5.745714 -1.7962263e-05
5.746714 -1.4238472000000001e-05
5.747715 -1.0519905999999999e-05
5.748714 -6.806736499999999e-06
5.749714 -3.0991337e-06
5.750714 6.0274465e-07
5.751714 4.298747700000001e-06
5.752714 7.988734300000001e-06
5.753714 1.1672572e-05
5.754714 1.5350135e-05
5.755714 1.9021306e-05
5.756714 2.2685978e-05
5.757714 2.6344046e-05
5.758714 2.9995405e-05
5.759714 3.3639960999999996e-05
5.760714 3.7277615999999994e-05
5.761714 4.0908267e-05
5.762714 4.4531819000000005e-05
5.763714 4.8148166e-05
5.764714 5.17572e-05
5.765714 5.5358799999999996e-05
5.766714 5.895285e-05
5.767715 6.2539215e-05
5.768714 6.6117758e-05
5.769714 6.9688332e-05
5.770714 7.3250789e-05
5.771714 7.680496900000001e-05
5.772714 8.0350702e-05
5.773714 8.3887829e-05
5.774714 8.7416169e-05
5.775714 9.0935555e-05
5.776714 9.4445812e-05
5.777714 9.794677e-05
5.778714 0.00010143825999999999
5.779714 0.00010492012
5.780715 0.00010839218999999999
5.781714 0.00011185432
5.782714 0.00011530637000000001
5.783714 0.00011874823
5.784714 0.00012217976
5.785714 0.00012560084
5.786714 0.00012901138
5.787714 0.00013241128
5.788714 0.00013580044
5.789714 0.0001391788
5.790714 0.00014254628
5.791714 0.00014590278
5.792714 0.00014924825
5.793715 0.00015258262
5.794714 0.0001559058
5.795714 0.00015921772
5.796714 0.0001625183
5.797714 0.00016580746999999999
5.798714 0.00016908509
5.799714 0.0001723511
5.800714 0.00017560537
5.801714 0.0001788478
5.802714 0.00018207825
5.803714 0.00018529659
5.804714 0.00018850268
5.805714 0.00019169638
5.806714 0.00019487756999999998
5.807714 0.00019804603999999998
5.808714 0.00020120171
5.809714 0.00020434438
5.810714 0.00020747391
5.811714 0.00021059015999999999
5.812714 0.00021369298999999997
5.813715 0.00021678228999999998
5.814714 0.00021985791
5.815714 0.00022291974
5.816714 0.00022596769000000002
5.817714 0.00022900163
5.818714 0.00023202151
5.819714 0.00023502721
5.820714 0.00023801872
5.821714 0.00024099591
5.822714 0.00024395873999999998
5.823714 0.00024690717
5.824714 0.00024984113
5.825714 0.00025276058
5.826715 0.00025566546000000003
5.827714 0.00025855572
5.828714 0.00026143132000000003
5.829714 0.00026429218
5.830714 0.00026713822000000003
5.831714 0.00026996938
5.832714 0.00027278561
5.833714 0.00027558675999999997
5.834714 0.0002783728
5.835714 0.00028114362
5.836714 0.00028389904
5.837714 0.00028663903000000003
5.838714 0.00028936345
5.839714 0.00029207215
5.840714 0.00029476505
5.841714 0.00029744199
5.842714 0.00030010285
5.843714 0.00030274755
5.844714 0.00030537596999999996
5.845714 0.00030798801
5.846714 0.00031058355
5.847714 0.00031316251
5.848714 0.00031572482999999996
5.849714 0.00031827042
5.850714 0.00032079922
5.851714 0.00032331118
5.852714 0.00032580626
5.853714 0.00032828443
5.854714 0.00033074564
5.855714 0.00033318988
5.856714 0.00033561712
5.857714 0.00033802735000000003
5.858714 0.00034042055
5.859715 0.00034279672
5.860714 0.00034515581
5.861714 0.0003474978
5.862714 0.00034982264999999996
5.863714 0.00035213038
5.864714 0.00035442089999999997
5.865714 0.00035669415999999997
5.866714 0.00035895014
5.867714 0.00036118871999999997
5.868714 0.00036340989
5.869714 0.00036561355
5.870714 0.00036779959
5.871714 0.00036996798
5.872715 0.0003721186
5.873714 0.00037425134000000003
5.874714 0.00037636612
5.875714 0.00037846289
5.876714 0.00038054152
5.877714 0.00038260196
5.878714 0.00038464414000000005
5.879714 0.00038666794000000003
5.880714 0.00038867332999999995
5.881714 0.00039066026
5.882714 0.00039262868000000006
5.883714 0.00039457858999999995
5.884714 0.0003965099
5.885714 0.00039842262
5.886714 0.00040031678000000003
5.887714 0.00040219229
5.888714 0.00040404921000000005
5.889714 0.00040588748000000005
5.890714 0.00040770718999999994
5.891714 0.00040950827000000006
5.892715 0.00041129078000000006
5.893714 0.0004130547
5.894714 0.00041480002
5.895714 0.00041652678999999995
5.896714 0.00041823496000000003
5.897714 0.00041992453
5.898714 0.00042159544999999997
5.899714 0.00042324773
5.900714 0.00042488136
5.901714 0.00042649631
5.902714 0.00042809252
5.903714 0.00042966994
5.904714 0.00043122854999999994
5.905715 0.00043276826999999994
5.906714 0.00043428913
5.907714 0.00043579103
5.908714 0.00043727390999999995
5.909714 0.00043873778999999996
5.910714 0.00044018257000000006
5.911714 0.00044160829
5.912714 0.00044301487000000003
5.913714 0.00044440235
5.914714 0.00044577068
5.915714 0.00044711992
5.916714 0.00044844996000000003
5.917714 0.00044976099999999997
5.918715 0.00045105289
5.919714 0.00045232573
5.920714 0.00045357960999999996
5.921714 0.00045481446999999996
5.922714 0.00045603037999999995
5.923714 0.00045722741
5.924714 0.00045840556999999994
5.925714 0.0004595649
5.926714 0.00046070545
5.927714 0.00046182730999999995
5.928714 0.00046293039000000003
5.929714 0.00046401483
5.930714 0.00046508053
5.931714 0.00046612759
5.932714 0.00046715595
5.933714 0.00046816562999999996
5.934714 0.00046915666
5.935714 0.00047012895
5.936714 0.00047108250999999997
5.937714 0.00047201738
5.938715 0.00047293347
5.939714 0.00047383072999999996
5.940714 0.00047470917
5.941714 0.00047556882
5.942714 0.0004764096
5.943714 0.00047723152000000003
5.944714 0.00047803455
5.945714 0.00047881872000000005
5.946714 0.00047958401
5.947714 0.00048033044000000003
5.948714 0.00048105803
5.949714 0.00048176685000000003
5.950714 0.00048245693000000006
5.951715 0.00048312827
5.952714 0.00048378097
5.953714 0.00048441511
5.954714 0.00048503071
5.955714 0.00048562788
5.956714 0.00048620668000000003
5.957714 0.00048676724999999996
5.958714 0.00048730953000000006
5.959714 0.00048783377000000003
5.960714 0.0004883399
5.961714 0.00048882807
5.962714 0.0004892983300000001
5.963714 0.00048975076
5.964714 0.0004901853599999999
5.965714 0.00049060227
5.966714 0.00049100145
5.967714 0.00049138303
5.968714 0.00049174701
5.969714 0.00049209334
5.970714 0.0004924221699999999
5.971714 0.00049273344
5.972714 0.00049302721
5.973714 0.00049330347
5.974714 0.00049356231
5.975714 0.00049380369
5.976714 0.00049402756
5.977714 0.00049423411
5.978714 0.00049442328
5.979714 0.00049459509
5.980714 0.00049474961
5.981714 0.00049488685
5.982714 0.00049500691
5.983714 0.0004951097699999999
5.984715 0.00049519554
5.985714 0.00049526429
5.986714 0.0004953160399999999
5.987714 0.00049535092
5.988714 0.00049536898
5.989714 0.0004953702499999999
5.990714 0.00049535488
5.991714 0.00049532287
5.992714 0.00049527434
5.993714 0.00049520941
5.994714 0.0004951280500000001
5.995714 0.00049503037
5.996714 0.00049491646
5.997715 0.00049478635
5.998714 0.00049464011
5.999714 0.0004944777199999999
6.000714 0.0004942993700000001
6.001714 0.00049410496
6.002714 0.00049389464
6.003714 0.00049366836
6.004714 0.00049342621
6.005714 0.00049316823
6.006714 0.00049289442
6.007714 0.00049260484
6.008714 0.00049229957
6.009714 0.0004919786499999999
6.010714 0.00049164214
6.011714 0.00049129007
6.012714 0.00049092255
6.013714 0.00049053965
6.014714 0.0004901414299999999
6.015714 0.00048972802
6.016714 0.00048929951
6.017715 0.0004888560399999999
6.018714 0.00048839765
6.019714 0.00048792454
6.020714 0.00048743672999999996
6.021714 0.00048693446
6.022714 0.00048641782
6.023714 0.00048588695
6.024714 0.00048534197999999996
6.025714 0.00048478296
6.026714 0.00048421011
6.027714 0.00048362353
6.028714 0.00048302336
6.029714 0.00048240962999999997
6.030715 0.00048178249
6.031714 0.00048114201999999997
6.032714 0.00048048832
6.033714 0.00047982139
6.034714 0.00047914135999999996
6.035714 0.00047844832999999995
6.036714 0.00047774224000000004
6.037714 0.00047702329
6.038714 0.00047629141999999995
6.039714 0.00047554668
6.040714 0.00047478907
6.041714 0.00047401873
6.042714 0.0004732357
6.043715 0.00047243993
6.044714 0.00047163153
6.045714 0.00047081057
6.046714 0.00046997707000000005
6.047714 0.00046913110000000005
6.048714 0.00046827276000000004
6.049714 0.00046740206
6.050714 0.00046651916999999995
6.051714 0.00046562409
6.052714 0.00046471705000000003
6.053714 0.00046379801
6.054714 0.00046286718
6.055714 0.00046192457999999996
6.056714 0.00046097043
6.057714 0.00046000482000000005
6.058714 0.00045902784000000004
6.059714 0.00045803963
6.060714 0.00045704028000000005
6.061714 0.00045602992
6.062714 0.00045500869
6.063715 0.00045397669
6.064714 0.00045293405
6.065714 0.00045188081
6.066714 0.00045081706000000004
6.067714 0.00044974299
6.068714 0.00044865869
6.069714 0.00044756412
6.070714 0.00044645943999999994
6.071714 0.00044534477000000004
6.072714 0.00044422012999999997
6.073714 0.00044308558
6.074714 0.0004419413
6.075714 0.00044078729
6.076715 0.00043962368
6.077714 0.00043845048
6.078714 0.00043726786
6.079714 0.00043607592
6.080714 0.00043487470999999995
6.081714 0.0004336644
6.082714 0.00043244504000000005
6.083714 0.00043121681
6.084714 0.00042997976
6.085714 0.00042873412
6.086714 0.00042747988
6.087714 0.00042621728
6.088714 0.00042494644
6.089714 0.00042366742
6.090714 0.00042238039000000005
6.091714 0.0004210855
6.092714 0.00041978282999999994
6.093714 0.00041847252
6.094714 0.00041715461999999995
6.095714 0.0004158293
6.096714 0.00041449666
6.097714 0.00041315679
6.098714 0.0004118097
6.099714 0.0004104555
6.100714 0.00040909431
6.101714 0.00040772616000000003
6.102714 0.00040635104999999996
6.103714 0.00040496907
6.104714 0.00040358032000000003
6.105714 0.00040218474
6.106714 0.00040078244000000006
6.107714 0.00039937349000000006
6.108714 0.00039795791
6.109715 0.00039653578
6.110714 0.00039510714
6.111714 0.00039367205000000004
6.112714 0.0003922306
6.113714 0.00039078286
6.114714 0.00038932894
6.115714 0.00038786898
6.116714 0.00038640301
6.117714 0.00038493117
6.118714 0.00038345361
6.119714 0.00038197044999999997
6.120714 0.00038048183
6.121714 0.0003789879
6.122715 0.00037748877999999996
6.123714 0.00037598461
6.124714 0.00037447553000000003
6.125714 0.0003729617
6.126714 0.00037144323
6.127714 0.00036992028
6.128714 0.00036839294
6.129714 0.00036686135
6.130714 0.00036532565
6.131714 0.00036378589999999997
6.132714 0.00036224221
6.133714 0.00036069468
6.134714 0.00035914337999999997
6.135714 0.00035758839999999997
6.136714 0.00035602977
6.137714 0.00035446762000000004
6.138714 0.00035290197999999996
6.139714 0.00035133289
6.140714 0.00034976044
6.141714 0.00034818468
6.142715 0.00034660566
6.143714 0.00034502344999999996
6.144714 0.00034343811
6.145714 0.00034184974999999996
6.146714 0.00034025841
6.147714 0.00033866420000000004
6.148714 0.00033706717
6.149714 0.00033546746
6.150714 0.00033386514
6.151714 0.00033226031
6.152714 0.00033065312
6.153714 0.00032904363
6.154714 0.00032743199
6.155715 0.00032581829
6.156714 0.00032420267
6.157714 0.0003225852
6.158714 0.000320966
6.159714 0.00031934521
6.160714 0.0003177229
6.161714 0.00031609914
6.162714 0.00031447407
6.163714 0.00031284771000000003
6.164714 0.00031122017
6.165714 0.0003095915
6.166714 0.00030796175
6.167714 0.00030633103
6.168715 0.00030469932
6.169714 0.00030306673999999997
6.170714 0.00030143326000000003
6.171714 0.00029979899
6.172714 0.00029816395
6.173714 0.00029652815
6.174714 0.00029489172
6.175714 0.00029325465
6.176714 0.00029161702
6.177714 0.00028997893
6.178714 0.00028834038
6.179714 0.00028670154
6.180714 0.00028506242
6.181714 0.00028342315
6.182714 0.00028178385
6.183714 0.00028014463
6.184714 0.00027850556
6.185714 0.00027686679
6.186714 0.00027522842000000003
6.187714 0.00027359058
6.188715 0.0002719534
6.189714 0.00027031695
6.190714 0.00026868139999999997
6.191714 0.00026704681
6.192714 0.00026541336
6.193714 0.00026378107
6.194714 0.00026215004999999997
6.195714 0.00026052037
6.196714 0.00025889215
6.197714 0.0002572654
6.198714 0.00025564018
6.199714 0.00025401655
6.200714 0.00025239458
6.201715 0.00025077425
6.202714 0.00024915563999999997
6.203714 0.00024753874
6.204714 0.00024592358999999997
6.205714 0.00024431022
6.206714 0.00024269864
6.207714 0.0002410889
6.208714 0.00023948101
6.209714 0.00023787502000000002
6.210714 0.00023627094
6.211714 0.00023466887
6.212714 0.00023306884
6.213714 0.0002314709
6.214714 0.00022987515000000001
6.215714 0.00022828165000000002
6.216714 0.00022669046
6.217714 0.00022510169
6.218714 0.00022351542
6.219714 0.00022193174
6.220714 0.00022035074
6.221714 0.00021877254
6.222714 0.00021719720000000001
6.223714 0.00021562479999999998
6.224714 0.00021405547
6.225714 0.00021248925
6.226714 0.00021092621
6.227714 0.00020936643000000002
6.228714 0.00020780997
6.229714 0.00020625688999999998
6.230714 0.00020470723000000002
6.231714 0.00020316099
6.232714 0.00020161829
6.233714 0.00020007908
6.234715 0.00019854342
6.235714 0.00019701132999999998
6.236714 0.00019548281
6.237714 0.00019395793
6.238714 0.00019243666
6.239714 0.00019091906
6.240714 0.00018940511000000001
6.241714 0.00018789489
6.242714 0.0001863884
6.243714 0.00018488571
6.244714 0.00018338684000000001
6.245714 0.00018189185000000002
6.246714 0.00018040080999999998
6.247715 0.00017891376999999999
6.248714 0.00017743082
6.249714 0.00017595202
6.250714 0.00017447742
6.251714 0.00017300713
6.252714 0.00017154121999999998
6.253714 0.00017007975
6.254714 0.00016862282
6.255714 0.00016717049
6.256714 0.00016572282
6.257714 0.00016427988
6.258714 0.00016284171
6.259714 0.00016140838
6.260714 0.00015997990000000002
6.261714 0.00015855633
6.262714 0.00015713767000000002
6.263714 0.00015572398000000001
6.264714 0.00015431523
6.265714 0.00015291143
6.266714 0.00015151261
6.267715 0.00015011875
6.268714 0.00014872985
6.269714 0.00014734591
6.270714 0.00014596692000000001
6.271714 0.00014459289
6.272714 0.0001432238
6.273714 0.0001418597
6.274714 0.00014050055
6.275714 0.0001391464
6.276714 0.00013779727
6.277714 0.00013645318
6.278714 0.00013511417
6.279714 0.00013378027
6.280715 0.00013245154
6.281714 0.00013112804
6.282714 0.00012980980000000002
6.283714 0.00012849689
6.284714 0.00012718938
6.285714 0.00012588731999999998
6.286714 0.00012459076
6.287714 0.00012329976
6.288714 0.00012201439
6.289714 0.00012073467
6.290714 0.00011946066
6.291714 0.00011819239
6.292714 0.00011692991000000001
6.293715 0.00011567324
6.294714 0.00011442239000000001
6.295714 0.00011317737
6.296714 0.0001119382
6.297714 0.00011070487
6.298714 0.00010947738
6.299714 0.00010825572
6.300714 0.0001070399
6.301714 0.00010582988999999999
6.302714 0.00010462571
6.303714 0.00010342731999999999
6.304714 0.00010223474
6.305714 0.00010104795000000001
6.306714 9.9866952e-05
6.307714 9.869177099999999e-05
6.308714 9.75224e-05
6.309714 9.635886e-05
6.310714 9.520117e-05
6.311714 9.4049358e-05
6.312714 9.2903446e-05
6.313715 9.1763479e-05
6.314714 9.0629482e-05
6.315714 8.9501498e-05
6.316714 8.8379562e-05
6.317714 8.7263709e-05
6.318714 8.6153983e-05
6.319714 8.5050414e-05
6.320714 8.395304e-05
6.321714 8.286188499999999e-05
6.322714 8.1776977e-05
6.323714 8.0698328e-05
6.324714 7.962596e-05
6.325714 7.8559873e-05
6.326715 7.7500067e-05
6.327714 7.6446543e-05
6.328714 7.5399294e-05
6.329714 7.435830900000001e-05
6.330714 7.3323565e-05
6.331714 7.2295057e-05
6.332714 7.1272751e-05
6.333714 7.0256635e-05
6.334714 6.9246681e-05
6.335714 6.8242872e-05
6.336714 6.7245202e-05
6.337714 6.6253637e-05
6.338714 6.526818800000001e-05
6.339714 6.428882700000001e-05
6.340714 6.3315565e-05
6.341714 6.234840300000001e-05
6.342714 6.138734e-05
6.343714 6.0432392999999995e-05
6.344714 5.9483573999999996e-05
6.345714 5.854090500000001e-05
6.346714 5.7604393e-05
6.347714 5.6674077e-05
6.348714 5.5749961999999996e-05
6.349714 5.4832083e-05
6.350714 5.3920451e-05
6.351714 5.3015088e-05
6.352714 5.2116019e-05
6.353714 5.1223253e-05
6.354714 5.0336797e-05
6.355714 4.9456656e-05
6.356714 4.8582830999999997e-05
6.357714 4.7715326000000005e-05
6.358714 4.685412e-05
6.359715 4.5999212e-05
6.360714 4.515058e-05
6.361714 4.4308206e-05
6.362714 4.3472059e-05
6.363714 4.2642128e-05
6.364714 4.1818376e-05
6.365714 4.100078e-05
6.366714 4.0189317000000005e-05
6.367714 3.9383957000000003e-05
6.368714 3.8584679e-05
6.369714 3.7791466e-05
6.370714 3.7004295e-05
6.371714 3.6223155999999995e-05
6.372715 3.5448033e-05
6.373714 3.4678928e-05
6.374714 3.3915828e-05
6.375714 3.3158739e-05
6.376714 3.2407661e-05
6.377714 3.1662603e-05
6.378714 3.092357e-05
6.379714 3.0190569e-05
6.380714 2.9463612e-05
6.381714 2.8742706999999998e-05
6.382714 2.8027864e-05
6.383714 2.7319086000000002e-05
6.384714 2.661638e-05
6.385714 2.5919749e-05
6.386714 2.5229193e-05
6.387714 2.4544698000000004e-05
6.388714 2.3866266e-05
6.389714 2.3193883e-05
6.390714 2.252753e-05
6.391714 2.1867187e-05
6.392715 2.1212838000000002e-05
6.393714 2.0564455e-05
6.394714 1.9922012e-05
6.395714 1.9285480999999998e-05
6.396714 1.8654838e-05
6.397714 1.8030052e-05
6.398714 1.7411094e-05
6.399714 1.6797937e-05
6.400714 1.6190556e-05
6.401714 1.5588928000000002e-05
6.402714 1.4993033e-05
6.403714 1.440285e-05
6.404714 1.3818367000000001e-05
6.405715 1.3239564000000001e-05
6.406714 1.2666435e-05
6.407714 1.2098971999999999e-05
6.408714 1.153717e-05
6.409714 1.0981018000000001e-05
6.410714 1.0430516e-05
6.411714 9.885661e-06
6.412714 9.34645e-06
6.413714 8.8128772e-06
6.414714 8.2849418e-06
6.415714 7.762638200000001e-06
6.416714 7.245956399999999e-06
6.417714 6.73489e-06
6.418715 6.229427599999999e-06
6.419714 5.7295544e-06
6.420714 5.2352544e-06
6.421714 4.7465107e-06
6.422714 4.2633054e-06
6.423714 3.7856154e-06
6.424714 3.3134160000000003e-06
6.425714 2.8466847e-06
6.426714 2.3853984e-06
6.427714 1.9295305e-06
6.428714 1.4790551000000001e-06
6.429714 1.0339509999999999e-06
6.430714 5.9419345e-07
6.431714 1.5976072e-07
6.432714 -2.6936731e-07
6.433714 -6.9320993e-07
6.434714 -1.1117845e-06
6.435714 -1.5251057e-06
6.436714 -1.933188e-06
6.437714 -2.3360395e-06
6.438715 -2.7336736e-06
6.439714 -3.1261012999999997e-06
6.440714 -3.5133297e-06
6.441714 -3.8953694e-06
6.442714 -4.2722331e-06
6.443714 -4.6439286e-06
6.444714 -5.0104688e-06
6.445714 -5.3718654e-06
6.446714 -5.7281348e-06
6.447714 -6.0792921e-06
6.448714 -6.4253577e-06
6.449714 -6.7663549e-06
6.450714 -7.1023030999999996e-06
6.451715 -7.4332277e-06
6.452714 -7.759154399999999e-06
6.453714 -8.0801172e-06
6.454714 -8.396141e-06
6.455714 -8.7072571e-06
6.456714 -9.0134968e-06
6.457714 -9.314892e-06
6.458714 -9.611470399999999e-06
6.459714 -9.9032633e-06
6.460714 -1.0190298000000001e-05
6.461714 -1.0472603e-05
6.462714 -1.0750200000000001e-05
6.463714 -1.1023114e-05
6.464714 -1.1291365000000001e-05
6.465714 -1.1554974e-05
6.466714 -1.1813956e-05
6.467714 -1.2068324e-05
6.468714 -1.2318090999999999e-05
6.469714 -1.2563268e-05
6.470714 -1.2803868e-05
6.471714 -1.3039893000000001e-05
6.472714 -1.3271358e-05
6.473714 -1.3498273000000002e-05
6.474714 -1.3720643e-05
6.475714 -1.3938478e-05
6.476714 -1.415179e-05
6.477714 -1.4360591999999999e-05
6.478714 -1.4564891e-05
6.479714 -1.4764709999999998e-05
6.480714 -1.496006e-05
6.481714 -1.5150964000000001e-05
6.482714 -1.533744e-05
6.483714 -1.5519505e-05
6.484715 -1.5697184000000002e-05
6.485714 -1.5870496e-05
6.486714 -1.6039466e-05
6.487714 -1.6204113000000002e-05
6.488714 -1.636447e-05
6.489714 -1.6520549e-05
6.490714 -1.6672374e-05
6.491714 -1.6819963e-05
6.492714 -1.696334e-05
6.493714 -1.7102515e-05
6.494714 -1.7237512e-05
6.495714 -1.7368347e-05
6.496714 -1.7495032000000002e-05
6.497715 -1.7617577e-05
6.498714 -1.7736004000000002e-05
6.499714 -1.7850319e-05
6.500714 -1.7960535e-05
6.501714 -1.8066669e-05
6.502714 -1.8168734e-05
6.503714 -1.8266743e-05
6.504714 -1.8360722999999998e-05
6.505714 -1.8450679999999998e-05
6.506714 -1.8536645e-05
6.507714 -1.8618634e-05
6.508714 -1.8696676e-05
6.509714 -1.8770791e-05
6.510714 -1.8841013e-05
6.511714 -1.8907375e-05
6.512714 -1.8969905e-05
6.513714 -1.9028633e-05
6.514714 -1.9083591e-05
6.515714 -1.9134815e-05
6.516714 -1.9182336e-05
6.517715 -1.9226178e-05
6.518714 -1.9266375e-05
6.519714 -1.9302955e-05
6.520714 -1.9335934e-05
6.521714 -1.9365341e-05
6.522714 -1.9391188999999998e-05
6.523714 -1.941349e-05
6.524714 -1.9432255e-05
6.525714 -1.9447494e-05
6.526714 -1.9459208e-05
6.527714 -1.9467396e-05
6.528714 -1.9472056e-05
6.529714 -1.9473185e-05
6.530715 -1.9470781e-05
6.531714 -1.9464832e-05
6.532714 -1.9455334e-05
6.533714 -1.9442277999999998e-05
6.534714 -1.9425664e-05
6.535714 -1.9405481e-05
6.536714 -1.938173e-05
6.537714 -1.935442e-05
6.538714 -1.9323548e-05
6.539714 -1.9289116000000002e-05
6.540714 -1.9251142e-05
6.541714 -1.9209641999999998e-05
6.542714 -1.9164628e-05
6.543715 -1.9116119e-05
6.544714 -1.9064144e-05
6.545714 -1.9008725e-05
6.546714 -1.8949885999999998e-05
6.547714 -1.8887661e-05
6.548714 -1.882207e-05
6.549714 -1.875315e-05
6.550714 -1.8680922e-05
6.551714 -1.8605419000000002e-05
6.552714 -1.852666e-05
6.553714 -1.8444675999999997e-05
6.554714 -1.8359481e-05
6.555714 -1.8271095999999998e-05
6.556714 -1.8179539e-05
6.557714 -1.8084819999999998e-05
6.558714 -1.7986955e-05
6.559714 -1.7885945e-05
6.560714 -1.7781802000000002e-05
6.561714 -1.7674535e-05
6.562714 -1.7564146e-05
6.563715 -1.7450641e-05
6.564714 -1.7334023e-05
6.565714 -1.7214298e-05
6.566714 -1.7091479e-05
6.567714 -1.6965569e-05
6.568714 -1.683658e-05
6.569714 -1.670453e-05
6.570714 -1.6569433e-05
6.571714 -1.6431307999999998e-05
6.572714 -1.6290174e-05
6.573714 -1.6146055e-05
6.574714 -1.5998972e-05
6.575714 -1.5848957e-05
6.576715 -1.569603e-05
6.577714 -1.5540222e-05
6.578714 -1.5381555999999998e-05
6.579714 -1.5220060999999998e-05
6.580714 -1.5055753999999998e-05
6.581714 -1.4888660999999999e-05
6.582714 -1.4718797999999998e-05
6.583714 -1.4546175e-05
6.584714 -1.4370805e-05
6.585714 -1.4192689e-05
6.586714 -1.4011832999999999e-05
6.587714 -1.3828228999999998e-05
6.588714 -1.3641874999999999e-05
6.589714 -1.3452757e-05
6.590714 -1.3260858999999998e-05
6.591714 -1.3066168000000001e-05
6.592714 -1.2868664e-05
6.593714 -1.2668329e-05
6.594714 -1.2465142000000002e-05
6.595714 -1.2259086000000001e-05
6.596714 -1.2050141e-05
6.597714 -1.1838294e-05
6.598714 -1.1623532e-05
6.599714 -1.1405848e-05
6.600714 -1.118524e-05
6.601714 -1.096171e-05
6.602714 -1.0735261e-05
6.603714 -1.0505905e-05
6.604714 -1.027366e-05
6.605714 -1.0038548e-05
6.606714 -9.8005934e-06
6.607714 -9.5598217e-06
6.608714 -9.316269e-06
6.609715 -9.069965e-06
6.610714 -8.8209468e-06
6.611714 -8.569247699999999e-06
6.612714 -8.3149047e-06
6.613714 -8.0579483e-06
6.614714 -7.798409e-06
6.615714 -7.5363175e-06
6.616714 -7.2716986e-06
6.617714 -7.0045701e-06
6.618714 -6.7349504e-06
6.619714 -6.4628495e-06
6.620714 -6.1882794e-06
6.621714 -5.9112367e-06
6.622715 -5.631728e-06
6.623714 -5.3497448000000005e-06
6.624714 -5.0652847e-06
6.625714 -4.7783367e-06
6.626714 -4.488893900000001e-06
6.627714 -4.1969482e-06
6.628714 -3.9024908e-06
6.629714 -3.605513e-06
6.630714 -3.3060111e-06
6.631714 -3.0039804e-06
6.632714 -2.6994233999999997e-06
6.633714 -2.3923423e-06
6.634714 -2.0827456999999997e-06
6.635714 -1.7706427e-06
6.636714 -1.4560497e-06
6.637714 -1.1389836e-06
6.638714 -8.1946467e-07
6.639714 -4.9751168e-07
6.640714 -1.7315168e-07
6.641714 1.5359196e-07
6.642715 4.8269353e-07
6.643714 8.1413232e-07
6.644714 1.1478878e-06
6.645714 1.4839387e-06
6.646714 1.8222719e-06
6.647714 2.1628745e-06
6.648714 2.5057398e-06
6.649714 2.8508635e-06
6.650714 3.1982474e-06
6.651714 3.547899e-06
6.652714 3.8998255e-06
6.653714 4.2540428e-06
6.654714 4.6105679e-06
6.655715 4.969418299999999e-06
6.656714 5.3306166999999994e-06
6.657714 5.6941847000000005e-06
6.658714 6.0601436999999995e-06
6.659714 6.4285146e-06
6.660714 6.799312800000001e-06
6.661714 7.172556600000001e-06
6.662714 7.5482561e-06
6.663714 7.9264204e-06
6.664714 8.307051800000001e-06
6.665714 8.6901487e-06
6.666714 9.0756998e-06
6.667714 9.463696e-06
6.668715 9.8541207e-06
6.669714 1.024695e-05
6.670714 1.0642156e-05
6.671714 1.1039710999999999e-05
6.672714 1.1439585e-05
6.673714 1.1841743e-05
6.674714 1.2246150999999999e-05
6.675714 1.2652775e-05
6.676714 1.3061585e-05
6.677714 1.347255e-05
6.678714 1.3885643999999998e-05
6.679714 1.4300841000000001e-05
6.680714 1.471812e-05
6.681714 1.5137465e-05
6.682714 1.5558871000000002e-05
6.683714 1.5982326999999998e-05
6.684714 1.6407836e-05
6.685714 1.6835398e-05
6.686714 1.726502e-05
6.687714 1.7696711e-05
6.688715 1.8130486e-05
6.689714 1.8566356999999998e-05
6.690714 1.9004338e-05
6.691714 1.9444442999999997e-05
6.692714 1.988668e-05
6.693714 2.0331065e-05
6.694714 2.0777604e-05
6.695714 2.12263e-05
6.696714 2.1677157000000002e-05
6.697714 2.2130169e-05
6.698714 2.2585328e-05
6.699714 2.3042624e-05
6.700714 2.3502038e-05
6.701715 2.3963554000000003e-05
6.702714 2.4427146e-05
6.703714 2.4892793e-05
6.704714 2.5360464e-05
6.705714 2.5830129999999997e-05
6.706714 2.6301764999999997e-05
6.707714 2.6775345e-05
6.708714 2.7250843e-05
6.709714 2.7728234000000003e-05
6.710714 2.8207501e-05
6.711714 2.8688626e-05
6.712714 2.9171604999999997e-05
6.713714 2.9656422e-05
6.714714 3.0143084e-05
6.715714 3.0631583e-05
6.716714 3.1121934e-05
6.717714 3.1614144e-05
6.718714 3.210823e-05
6.719714 3.2604206e-05
6.720714 3.3102089e-05
6.721714 3.3601896e-05
6.722714 3.410365e-05
6.723714 3.4607365e-05
6.724714 3.5113055e-05
6.725714 3.5620735e-05
6.726714 3.6130413e-05
6.727714 3.6642092000000004e-05
6.728714 3.7155769e-05
6.729714 3.7671447e-05
6.730714 3.8189103000000005e-05
6.731714 3.8708728e-05
6.732714 3.9230301e-05
6.733714 3.9753786e-05
6.734715 4.0279161e-05
6.735714 4.0806393e-05
6.736714 4.1335443e-05
6.737714 4.1866269e-05
6.738714 4.2398838e-05
6.739714 4.2933112e-05
6.740714 4.3469043e-05
6.741714 4.4006606e-05
6.742714 4.4545763e-05
6.743714 4.5086486e-05
6.744714 4.5628747e-05
6.745714 4.6172525e-05
6.746714 4.6717804e-05
6.747715 4.726457e-05
6.748714 4.7812813e-05
6.749714 4.8362528999999996e-05
6.750714 4.8913722e-05
6.751714 4.9466382e-05
6.752714 5.002052e-05
6.753714 5.0576142e-05
6.754714 5.1133253000000005e-05
6.755714 5.1691853e-05
6.756714 5.2251954e-05
6.757714 5.281355e-05
6.758714 5.3376651999999995e-05
6.759714 5.3941238e-05
6.760714 5.4507319000000004e-05
6.761714 5.5074872e-05
6.762714 5.5643892e-05
6.763714 5.6214350000000005e-05
6.764714 5.6786229e-05
6.765714 5.7359495e-05
6.766714 5.793413e-05
6.767715 5.8510096e-05
6.768714 5.9087358000000005e-05
6.769714 5.9665887999999995e-05
6.770714 6.024564500000001e-05
6.771714 6.082660799999999e-05
6.772714 6.1408741e-05
6.773714 6.1992006e-05
6.774714 6.2576385e-05
6.775714 6.3161855e-05
6.776714 6.3748399e-05
6.777714 6.433600100000001e-05
6.778714 6.4924649e-05
6.779714 6.5514342e-05
6.780715 6.6105071e-05
6.781714 6.6696845e-05
6.782714 6.7289659e-05
6.783714 6.7883525e-05
6.784714 6.8478448e-05
6.785714 6.9074434e-05
6.786714 6.967149499999999e-05
6.787714 7.0269635e-05
6.788714 7.086885e-05
6.789714 7.1469151e-05
6.790714 7.2070532e-05
6.791714 7.2672981e-05
6.792714 7.3276493e-05
6.793715 7.3881046e-05
6.794714 7.448662699999999e-05
6.795714 7.5093197e-05
6.796714 7.570074e-05
6.797714 7.6309203e-05
6.798714 7.6918559e-05
6.799714 7.7528762e-05
6.800714 7.813976e-05
6.801714 7.8751515e-05
6.802714 7.936397399999999e-05
6.803714 7.997708699999999e-05
6.804714 8.0590809e-05
6.805714 8.1205098e-05
6.806714 8.18199e-05
6.807714 8.243517900000001e-05
6.808714 8.3050901e-05
6.809714 8.3667027e-05
6.810714 8.4283533e-05
6.811714 8.4900381e-05
6.812714 8.551755899999999e-05
6.813715 8.6135043e-05
6.814714 8.6752817e-05
6.815714 8.7370876e-05
6.816714 8.7989201e-05
6.817714 8.8607777e-05
6.818714 8.9226603e-05
6.819714 8.9845673e-05
6.820714 9.0464971e-05
6.821714 9.108448999999999e-05
6.822714 9.1704214e-05
6.823714 9.2324132e-05
6.824714 9.294421400000001e-05
6.825714 9.3564449e-05
6.826715 9.4184816e-05
6.827714 9.4805273e-05
6.828714 9.542580999999999e-05
6.829714 9.604638099999999e-05
6.830714 9.666694e-05
6.831714 9.7287466e-05
6.832714 9.790793499999999e-05
6.833714 9.852826699999999e-05
6.834714 9.914845100000001e-05
6.835714 9.9768442e-05
6.836714 0.00010038820999999999
6.837714 0.00010100770000000001
6.838714 0.00010162689
6.839714 0.00010224577000000001
6.840714 0.00010286427000000002
6.841714 0.00010348240000000001
6.842714 0.00010410014
6.843714 0.00010471745
6.844714 0.00010533432
6.845714 0.00010595077
6.846714 0.00010656674
6.847714 0.00010718227
6.848714 0.00010779733000000001
6.849714 0.00010841189000000001
6.850714 0.00010902598000000001
6.851714 0.00010963957000000001
6.852714 0.00011025268000000001
6.853714 0.00011086523999999999
6.854714 0.00011147728
6.855714 0.00011208874999999999
6.856714 0.00011269964
6.857714 0.00011330990999999999
6.858714 0.00011391952999999999
6.859715 0.00011452847
6.860714 0.00011513667
6.861714 0.00011574409
6.862714 0.00011635068
6.863714 0.00011695637000000001
6.864714 0.00011756111
6.865714 0.00011816485
6.866714 0.00011876753
6.867714 0.00011936904999999999
6.868714 0.00011996939
6.869714 0.00012056848000000001
6.870714 0.00012116624999999999
6.871714 0.00012176265
6.872715 0.00012235762
6.873714 0.00012295112
6.874714 0.0001235431
6.875714 0.00012413350999999998
6.876714 0.00012472233
6.877714 0.00012530950999999998
6.878714 0.00012589501
6.879714 0.00012647881
6.880714 0.0001270609
6.881714 0.00012764124
6.882714 0.00012821981000000002
6.883714 0.00012879659
6.884714 0.00012937157
6.885714 0.00012994473
6.886714 0.00013051603999999998
6.887714 0.00013108548
6.888714 0.00013165304
6.889714 0.0001322187
6.890714 0.00013278242
6.891714 0.00013334418000000002
6.892715 0.00013390395
6.893714 0.00013446171
6.894714 0.00013501741
6.895714 0.00013557103
6.896714 0.00013612253000000002
6.897714 0.00013667187
6.898714 0.00013721904
6.899714 0.00013776396000000002
6.900714 0.00013830662
6.901714 0.00013884699
6.902714 0.000139385
6.903714 0.00013992064
6.904714 0.00014045388
6.905715 0.00014098467
6.906714 0.00014151299
6.907714 0.00014203881
6.908714 0.0001425621
6.909714 0.00014308283000000001
6.910714 0.00014360097
6.911714 0.00014411651
6.912714 0.00014462942
6.913714 0.00014513964
6.914714 0.00014564719
6.915714 0.00014615201
6.916714 0.00014665408
6.917714 0.00014715334000000002
6.918715 0.00014764978
6.919714 0.00014814336
6.920714 0.00014863404
6.921714 0.00014912175
6.922714 0.00014960646
6.923714 0.0001500881
6.924714 0.00015056662
6.925714 0.00015104196
6.926714 0.00015151405000000002
6.927714 0.00015198282999999999
6.928714 0.00015244824
6.929714 0.00015291019999999998
6.930714 0.00015336863
6.931714 0.00015382348
6.932714 0.00015427466
6.933714 0.00015472214
6.934714 0.00015516582
6.935714 0.00015560565
6.936714 0.00015604159999999998
6.937714 0.00015647358
6.938715 0.00015690156999999998
6.939714 0.00015732552
6.940714 0.00015774539
6.941714 0.00015816113
6.942714 0.00015857273
6.943714 0.00015898017
6.944714 0.0001593834
6.945714 0.00015978244
6.946714 0.00016017724
6.947714 0.00016056780999999998
6.948714 0.00016095415
6.949714 0.00016133622
6.950714 0.00016171404
6.951715 0.00016208759
6.952714 0.00016245685
6.953714 0.00016282183
6.954714 0.00016318251999999998
6.955714 0.00016353889
6.956714 0.00016389092
6.957714 0.0001642386
6.958714 0.0001645819
6.959714 0.00016492080000000002
6.960714 0.00016525526
6.961714 0.00016558524
6.962714 0.00016591072
6.963714 0.00016623165
6.964714 0.00016654799
6.965714 0.0001668597
6.966714 0.00016716672
6.967714 0.00016746901
6.968714 0.00016776653
6.969714 0.00016805923
6.970714 0.00016834705999999998
6.971714 0.00016862997
6.972714 0.00016890791
6.973714 0.00016918084
6.974714 0.00016944870000000002
6.975714 0.00016971145
6.976714 0.00016996905
6.977714 0.00017022146
6.978714 0.00017046863
6.979714 0.00017071051
6.980714 0.00017094706999999998
6.981714 0.00017117827
6.982714 0.00017140408
6.983714 0.00017162444
6.984715 0.00017183929
6.985714 0.00017204862
6.986714 0.00017225238
6.987714 0.00017245053
6.988714 0.00017264300000000002
6.989714 0.00017282975
6.990714 0.00017301076
6.991714 0.00017318595
6.992714 0.00017335528
6.993714 0.00017351870999999998
6.994714 0.00017367618
6.995714 0.00017382765
6.996714 0.00017397308
6.997715 0.0001741124
6.998714 0.00017424561
6.999714 0.00017437263
7.000714 0.00017449345
7.001714 0.00017460801
7.002714 0.00017471631
7.003714 0.0001748183
7.004714 0.00017491398
7.005714 0.0001750033
7.006714 0.00017508626
7.007714 0.00017516284
7.008714 0.00017523305
7.009714 0.00017529687
7.010714 0.00017535429999999998
7.011714 0.00017540533000000001
7.012714 0.00017544995999999998
7.013714 0.00017548821
7.014714 0.00017552004
7.015714 0.00017554549
7.016714 0.00017556452999999998
7.017715 0.00017557717
7.018714 0.00017558339
7.019714 0.00017558317
7.020714 0.00017557652
7.021714 0.0001755634
7.022714 0.00017554379999999998
7.023714 0.00017551766
7.024714 0.00017548497
7.025714 0.00017544569
7.026714 0.00017539978
7.027714 0.00017534718999999999
7.028714 0.00017528788
7.029714 0.00017522177
7.030715 0.00017514884
7.031714 0.00017506902
7.032714 0.00017498226
7.033714 0.00017488849
7.034714 0.00017478767
7.035714 0.00017467975
7.036714 0.00017456467
7.037714 0.0001744424
7.038714 0.00017431290000000002
7.039714 0.00017417613
7.040714 0.00017403203
7.041714 0.0001738806
7.042714 0.0001737218
7.043715 0.00017355561
7.044714 0.00017338201000000002
7.045714 0.000173201
7.046714 0.00017301255
7.047714 0.00017281668
7.048714 0.00017261335
7.049714 0.00017240257999999998
7.050714 0.00017218432999999999
7.051714 0.00017195865
7.052714 0.00017172549
7.053714 0.00017148486
7.054714 0.00017123675999999998
7.055714 0.00017098116000000002
7.056714 0.00017071807
7.057714 0.00017044745999999998
7.058714 0.00017016933
7.059714 0.00016988366
7.060714 0.00016959043
7.061714 0.00016928961
7.062714 0.00016898121
7.063715 0.00016866517999999998
7.064714 0.00016834149000000001
7.065714 0.00016801016000000002
7.066714 0.00016767114999999998
7.067714 0.00016732444
7.068714 0.00016697001
7.069714 0.00016660786
7.070714 0.00016623796
7.071714 0.00016586033999999998
7.072714 0.00016547497
7.073714 0.00016508184
7.074714 0.00016468098
7.075714 0.00016427235
7.076715 0.000163856
7.077714 0.00016343193
7.078714 0.00016300013
7.079714 0.00016256062
7.080714 0.00016211341
7.081714 0.00016165849
7.082714 0.00016119588999999999
7.083714 0.00016072559999999998
7.084714 0.00016024762
7.085714 0.00015976196
7.086714 0.00015926861
7.087714 0.00015876753
7.088714 0.00015825875
7.089714 0.00015774223
7.090714 0.00015721794
7.091714 0.00015668587000000002
7.092714 0.00015614597
7.093714 0.00015559824
7.094714 0.00015504263
7.095714 0.00015447912000000002
7.096714 0.00015390766
7.097714 0.00015332823
7.098714 0.00015274081
7.099714 0.00015214535999999999
7.100714 0.00015154184999999998
7.101714 0.00015093028
7.102714 0.00015031063
7.103714 0.0001496829
7.104714 0.00014904708
7.105714 0.00014840318
7.106714 0.0001477512
7.107714 0.00014709117000000002
7.108714 0.0001464231
7.109715 0.00014574700999999999
7.110714 0.00014506295
7.111714 0.00014437093
7.112714 0.00014367099
7.113714 0.00014296315
7.114714 0.00014224746
7.115714 0.00014152397
7.116714 0.00014079267999999998
7.117714 0.00014005361
7.118714 0.00013930683
7.119714 0.00013855232
7.120714 0.00013779012
7.121714 0.00013702022
7.122715 0.00013624266
7.123714 0.00013545741
7.124714 0.00013466449
7.125714 0.0001338639
7.126714 0.00013305562
7.127714 0.00013223964
7.128714 0.00013141596
7.129714 0.00013058456
7.130714 0.00012974542
7.131714 0.00012889855
7.132714 0.00012804395
7.133714 0.00012718159
7.134714 0.0001263115
7.135714 0.00012543368
7.136714 0.00012454812999999998
7.137714 0.00012365485
7.138714 0.00012275391000000002
7.139714 0.0001218453
7.140714 0.00012092908000000001
7.141714 0.00012000525
7.142715 0.00011907387000000001
7.143714 0.00011813498
7.144714 0.00011718862
7.145714 0.00011623484
7.146714 0.00011527369
7.147714 0.00011430520000000001
7.148714 0.00011332941999999999
7.149714 0.00011234638000000001
7.150714 0.00011135612
7.151714 0.00011035866
7.152714 0.00010935403000000001
7.153714 0.00010834224999999999
7.154714 0.00010732333
7.155715 0.0001062973
7.156714 0.00010526413
7.157714 0.00010422385
7.158714 0.00010317646
7.159714 0.00010212192
7.160714 0.00010106026999999999
7.161714 9.9991473e-05
7.162714 9.8915541e-05
7.163714 9.783245800000001e-05
7.164714 9.6742247e-05
7.165714 9.5644907e-05
7.166714 9.454042800000001e-05
7.167714 9.3428849e-05
7.168715 9.231018800000001e-05
7.169714 9.1184467e-05
7.170714 9.0051725e-05
7.171714 8.891200300000001e-05
7.172714 8.7765346e-05
7.173714 8.6611811e-05
7.174714 8.5451455e-05
7.175714 8.4284335e-05
7.176714 8.3110518e-05
7.177714 8.193006199999999e-05
7.178714 8.074303499999999e-05
7.179714 7.9549494e-05
7.180714 7.8349507e-05
7.181714 7.714313e-05
7.182714 7.5930416e-05
7.183714 7.4711414e-05
7.184714 7.3486166e-05
7.185714 7.225471e-05
7.186714 7.101707e-05
7.187714 6.977329e-05
7.188715 6.8523377e-05
7.189714 6.7267354e-05
7.190714 6.600523600000001e-05
7.191714 6.4737031e-05
7.192714 6.346275000000001e-05
7.193714 6.2182409e-05
7.194714 6.089600200000001e-05
7.195714 5.9603559e-05
7.196714 5.8305091e-05
7.197714 5.7000613999999996e-05
7.198714 5.5690163e-05
7.199714 5.437376e-05
7.200714 5.3051456999999994e-05
7.201715 5.1723293e-05
7.202714 5.038932e-05
7.203714 4.9049601e-05
7.204714 4.7704197e-05
7.205714 4.6353188e-05
7.206714 4.4996645e-05
7.207714 4.3634645e-05
7.208714 4.2267273999999996e-05
7.209714 4.0894619e-05
7.210714 3.9516755000000004e-05
7.211714 3.8133771e-05
7.212714 3.6745737000000004e-05
7.213714 3.535273e-05
7.214714 3.3954822e-05
7.215714 3.2552072e-05
7.216714 3.1144535e-05
7.217714 2.9732260000000004e-05
7.218714 2.831529e-05
7.219714 2.6893656e-05
7.220714 2.5467389000000003e-05
7.221714 2.4036507e-05
7.222714 2.2601027e-05
7.223714 2.1160966e-05
7.224714 1.9716329e-05
7.225714 1.8267129e-05
7.226714 1.6813374e-05
7.227714 1.535508e-05
7.228714 1.3892257000000002e-05
7.229714 1.2424925e-05
7.230714 1.0953108e-05
7.231714 9.476838200000001e-06
7.232714 7.9961545e-06
7.233714 6.5111031e-06
7.234715 5.0217398e-06
7.235714 3.5281246000000005e-06
7.236714 2.0303244000000003e-06
7.237714 5.2841886e-07
7.238714 -9.7751238e-07
7.239714 -2.4873831e-06
7.240714 -4.0011034e-06
7.241714 -5.5185815e-06
7.242714 -7.0397212999999995e-06
7.243714 -8.5644309e-06
7.244714 -1.0092624e-05
7.245714 -1.1624211e-05
7.246714 -1.3159108000000001e-05
7.247715 -1.4697238e-05
7.248714 -1.6238532999999997e-05
7.249714 -1.7782928000000002e-05
7.250714 -1.9330364999999998e-05
7.251714 -2.0880792e-05
7.252714 -2.2434166e-05
7.253714 -2.3990447e-05
7.254714 -2.5549596e-05
7.255714 -2.7111588e-05
7.256714 -2.8676391e-05
7.257714 -3.0243975999999998e-05
7.258714 -3.1814315e-05
7.259714 -3.338738e-05
7.260714 -3.4963136e-05
7.261714 -3.6541542000000004e-05
7.262714 -3.8122562e-05
7.263714 -3.9706137e-05
7.264714 -4.1292213e-05
7.265714 -4.2880728e-05
7.266714 -4.4471602e-05
7.267715 -4.6064758e-05
7.268714 -4.7660112e-05
7.269714 -4.9257568e-05
7.270714 -5.0857027999999994e-05
7.271714 -5.2458392000000004e-05
7.272714 -5.406154699999999e-05
7.273714 -5.5666402000000005e-05
7.274714 -5.7272848e-05
7.275714 -5.8880772000000004e-05
7.276714 -6.0490088999999995e-05
7.277714 -6.210070800000001e-05
7.278714 -6.371253100000001e-05
7.279714 -6.5325486e-05
7.280715 -6.6939492e-05
7.281714 -6.8554505e-05
7.282714 -7.0170455e-05
7.283714 -7.1787304e-05
7.284714 -7.340501600000001e-05
7.285714 -7.502355899999999e-05
7.286714 -7.6642914e-05
7.287714 -7.826304799999999e-05
7.288714 -7.9883961e-05
7.289714 -8.1505635e-05
7.290714 -8.3128049e-05
7.291714 -8.475119e-05
7.292714 -8.6375053e-05
7.293715 -8.799959799999999e-05
7.294714 -8.9624791e-05
7.295714 -9.1250615e-05
7.296714 -9.2877002e-05
7.297714 -9.4503912e-05
7.298714 -9.613127099999999e-05
7.299714 -9.7759005e-05
7.300714 -9.9387046e-05
7.301714 -0.00010101528
7.302714 -0.00010264363
7.303714 -0.00010427198999999999
7.304714 -0.00010590024
7.305714 -0.00010752830000000001
7.306714 -0.00010915602000000001
7.307714 -0.00011078331
7.308714 -0.00011241003999999999
7.309714 -0.00011403614000000001
7.310714 -0.00011566149
7.311714 -0.00011728598000000001
7.312714 -0.00011890954
7.313715 -0.00012053209
7.314714 -0.00012215355
7.315714 -0.00012377385
7.316714 -0.00012539294
7.317714 -0.00012701078
7.318714 -0.0001286273
7.319714 -0.00013024247
7.320714 -0.00013185626
7.321714 -0.00013346862
7.322714 -0.00013507954
7.323714 -0.00013668897
7.324714 -0.00013829687
7.325714 -0.0001399032
7.326715 -0.00014150791999999998
7.327714 -0.00014311098
7.328714 -0.00014471232
7.329714 -0.00014631187
7.330714 -0.00014790955
7.331714 -0.00014950528999999998
7.332714 -0.00015109899
7.333714 -0.00015269057
7.334714 -0.00015427993
7.335714 -0.00015586697
7.336714 -0.00015745159
7.337714 -0.00015903368
7.338714 -0.00016061313
7.339714 -0.00016218985
7.340714 -0.00016376373
7.341714 -0.0001653347
7.342714 -0.00016690265
7.343714 -0.00016846752
7.344714 -0.00017002924999999998
7.345714 -0.00017158777
7.346714 -0.00017314304
7.347714 -0.00017469501
7.348714 -0.00017624366
7.349714 -0.00017778896
7.350714 -0.00017933089
7.351714 -0.00018086943
7.352714 -0.00018240459
7.353714 -0.00018393634
7.354714 -0.00018546468
7.355714 -0.00018698960999999998
7.356714 -0.00018851111
7.357714 -0.00019002917
7.358714 -0.00019154376999999998
7.359715 -0.00019305485
7.360714 -0.00019456236
7.361714 -0.00019606630000000002
7.362714 -0.00019756656000000002
7.363714 -0.00019906306
7.364714 -0.00020055577
7.365714 -0.00020204454
7.366714 -0.00020352934
7.367714 -0.00020501000000000002
7.368714 -0.00020648645
7.369714 -0.00020795856
7.370714 -0.00020942623
7.371714 -0.00021088933
7.372715 -0.00021234775000000003
7.373714 -0.0002138014
7.374714 -0.00021525016
7.375714 -0.00021669396
7.376714 -0.00021813266000000002
7.377714 -0.00021956621
7.378714 -0.00022099455000000002
7.379714 -0.00022241759
7.380714 -0.00022383528999999998
7.381714 -0.00022524762
7.382714 -0.00022665449
7.383714 -0.00022805593
7.384714 -0.00022945186999999998
7.385714 -0.00023084233
7.386714 -0.00023222724000000001
7.387714 -0.0002336066
7.388714 -0.00023498037
7.389714 -0.00023634857000000002
7.390714 -0.00023771113
7.391714 -0.00023906800000000002
7.392715 -0.00024041919000000002
7.393714 -0.00024176466
7.394714 -0.00024310429999999998
7.395714 -0.00024443809
7.396714 -0.00024576595
7.397714 -0.00024708781
7.398714 -0.00024840358
7.399714 -0.00024971321
7.400714 -0.00025101663
7.401714 -0.00025231368
7.402714 -0.00025360434
7.403714 -0.00025488853
7.404714 -0.00025616612
7.405715 -0.00025743709000000003
7.406714 -0.00025870136000000004
7.407714 -0.00025995885
7.408714 -0.00026120951999999997
7.409714 -0.0002624533
7.410714 -0.00026369018999999996
7.411714 -0.00026492012
7.412714 -0.00026614312
7.413714 -0.00026735912999999997
7.414714 -0.00026856819
7.415714 -0.00026977025000000005
7.416714 -0.00027096535
7.417714 -0.00027215344
7.418715 -0.00027333456
7.419714 -0.00027450872
7.420714 -0.00027567589
7.421714 -0.00027683609
7.422714 -0.00027798926
7.423714 -0.00027913541
7.424714 -0.0002802745
7.425714 -0.00028140653000000005
7.426714 -0.00028253139
7.427714 -0.00028364907
7.428714 -0.00028475947
7.429714 -0.00028586255
7.430714 -0.00028695821999999996
7.431714 -0.00028804641
7.432714 -0.00028912698
7.433714 -0.00029019991
7.434714 -0.00029126504000000003
7.435714 -0.00029232233
7.436714 -0.00029337166
7.437714 -0.00029441296000000004
7.438715 -0.00029544615
7.439714 -0.00029647117
7.440714 -0.00029748793999999996
7.441714 -0.00029849643
7.442714 -0.00029949656
7.443714 -0.00030048832
7.444714 -0.00030147166
7.445714 -0.00030244657
7.446714 -0.00030341307
7.447714 -0.00030437111
7.448714 -0.00030532071
7.449714 -0.00030626188
7.450714 -0.00030719461
7.451715 -0.00030811896
7.452714 -0.00030903486
7.453714 -0.00030994238
7.454714 -0.00031084146
7.455714 -0.00031173217000000003
7.456714 -0.00031261447
7.457714 -0.00031348831999999997
7.458714 -0.00031435375
7.459714 -0.0003152107
7.460714 -0.00031605914000000003
7.461714 -0.00031689905999999997
7.462714 -0.00031773036
7.463714 -0.00031855304
7.464714 -0.000319367
7.465714 -0.00032017224
7.466714 -0.00032096866
7.467714 -0.00032175622
7.468714 -0.00032253486
7.469714 -0.00032330454
7.470714 -0.00032406522
7.471714 -0.00032481682
7.472714 -0.00032555934
7.473714 -0.00032629273
7.474714 -0.00032701701
7.475714 -0.00032773214
7.476714 -0.00032843809
7.477714 -0.0003291349
7.478714 -0.00032982252
7.479714 -0.00033050102999999996
7.480714 -0.00033117037
7.481714 -0.00033183062
7.482714 -0.00033248174999999996
7.483714 -0.00033312378
7.484715 -0.00033375677
7.485714 -0.00033438065999999997
7.486714 -0.00033499548
7.487714 -0.00033560125
7.488714 -0.00033619792
7.489714 -0.00033678555
7.490714 -0.00033736405
7.491714 -0.00033793342
7.492714 -0.00033849362
7.493714 -0.00033904462
7.494714 -0.0003395864
7.495714 -0.00034011887
7.496714 -0.00034064199
7.497715 -0.00034115569
7.498714 -0.00034165996
7.499714 -0.0003421547
7.500714 -0.00034263992
7.501714 -0.00034311549
7.502714 -0.00034358144999999997
7.503714 -0.0003440377
7.504714 -0.00034448426
7.505714 -0.00034492107
7.506714 -0.00034534813999999997
7.507714 -0.00034576549
7.508714 -0.00034617308
7.509714 -0.00034657091000000003
7.510714 -0.00034695904
7.511714 -0.00034733748
7.512714 -0.00034770624
7.513714 -0.0003480654
7.514714 -0.00034841494
7.515714 -0.00034875491
7.516714 -0.00034908537
7.517715 -0.00034940635
7.518714 -0.00034971786
7.519714 -0.00035001994999999997
7.520714 -0.00035031262
7.521714 -0.00035059591
7.522714 -0.00035086985
7.523714 -0.00035113442
7.524714 -0.00035138962000000004
7.525714 -0.00035163547999999997
7.526714 -0.00035187194999999996
7.527714 -0.00035209905
7.528714 -0.00035231672000000003
7.529714 -0.00035252499
7.530715 -0.00035272383
7.531714 -0.00035291321000000003
7.532714 -0.00035309307999999997
7.533714 -0.00035326345
7.534714 -0.00035342432
7.535714 -0.00035357566000000003
7.536714 -0.00035371745
7.537714 -0.00035384974
7.538714 -0.0003539725
7.539714 -0.00035408571
7.540714 -0.00035418943
7.541714 -0.00035428366
7.542714 -0.00035436842
7.543715 -0.00035444377
7.544714 -0.00035450973
7.545714 -0.00035456633
7.546714 -0.00035461358
7.547714 -0.00035465157
7.548714 -0.00035468026
7.549714 -0.00035469977
7.550714 -0.00035471007
7.551714 -0.00035471121000000004
7.552714 -0.00035470321
7.553714 -0.00035468606000000003
7.554714 -0.00035465985
7.555714 -0.00035462451
7.556714 -0.00035458008
7.557714 -0.00035452656
7.558714 -0.00035446391999999997
7.559714 -0.0003543922
7.560714 -0.00035431134999999996
7.561714 -0.00035422136
7.562714 -0.00035412222
7.563715 -0.00035401394999999997
7.564714 -0.00035389648
7.565714 -0.00035376986
7.566714 -0.00035363405
7.567714 -0.00035348907999999997
7.568714 -0.00035333494
7.569714 -0.00035317162
7.570714 -0.00035299918
7.571714 -0.00035281762
7.572714 -0.00035262696999999995
7.573714 -0.00035242726
7.574714 -0.00035221856
7.575714 -0.00035200087
7.576715 -0.00035177429
7.577714 -0.00035153881999999996
7.578714 -0.00035129458
7.579714 -0.00035104153999999997
7.580714 -0.00035077983
7.581714 -0.00035050947999999997
7.582714 -0.00035023054
7.583714 -0.00034994307
7.584714 -0.0003496471
7.585714 -0.00034934270999999997
7.586714 -0.00034902989
7.587714 -0.00034870873
7.588714 -0.00034837924
7.589714 -0.00034804141
7.590714 -0.00034769532
7.591714 -0.00034734094
7.592714 -0.00034697832
7.593714 -0.00034660748
7.594714 -0.0003462284
7.595714 -0.00034584109
7.596714 -0.00034544555
7.597714 -0.00034504182999999997
7.598714 -0.00034462994
7.599714 -0.00034420987
7.600714 -0.00034378163
7.601714 -0.00034334525
7.602714 -0.00034290076000000004
7.603714 -0.00034244817
7.604714 -0.00034198754000000004
7.605714 -0.00034151885000000004
7.606714 -0.00034104219
7.607714 -0.00034055756
7.608714 -0.00034006503
7.609715 -0.00033956464
7.610714 -0.00033905644
7.611714 -0.00033854048999999996
7.612714 -0.00033801679999999996
7.613714 -0.00033748545000000004
7.614714 -0.00033694648
7.615714 -0.00033639997
7.616714 -0.0003358459
7.617714 -0.00033528436
7.618714 -0.00033471536
7.619714 -0.00033413894
7.620714 -0.00033355516
7.621714 -0.00033296403
7.622715 -0.00033236558
7.623714 -0.00033175984
7.624714 -0.00033114686
7.625714 -0.00033052663
7.626714 -0.00032989919
7.627714 -0.00032926456999999996
7.628714 -0.00032862276000000004
7.629714 -0.00032797384
7.630714 -0.00032731782
7.631714 -0.00032665473
7.632714 -0.00032598462
7.633714 -0.00032530747
7.634714 -0.0003246234
7.635714 -0.00032393239
7.636714 -0.00032323453
7.637714 -0.00032252988
7.638714 -0.00032181847
7.639714 -0.00032110036
7.640714 -0.00032037563
7.641714 -0.00031964432
7.642715 -0.00031890654
7.643714 -0.00031816230000000003
7.644714 -0.00031741171999999997
7.645714 -0.00031665484
7.646714 -0.0003158917
7.647714 -0.00031512241
7.648714 -0.00031434702
7.649714 -0.00031356558
7.650714 -0.00031277814
7.651714 -0.00031198479
7.652714 -0.00031118552
7.653714 -0.00031038044
7.654714 -0.00030956955
7.655715 -0.0003087529
7.656714 -0.00030793055
7.657714 -0.00030710248
7.658714 -0.00030626879
7.659714 -0.00030542947
7.660714 -0.00030458455
7.661714 -0.00030373408
7.662714 -0.00030287806
7.663714 -0.00030201652
7.664714 -0.00030114952
7.665714 -0.00030027709
7.666714 -0.00029939922
7.667714 -0.00029851597000000004
7.668715 -0.00029762739
7.669714 -0.00029673349
7.670714 -0.00029583432
7.671714 -0.00029492993999999997
7.672714 -0.00029402038
7.673714 -0.00029310568000000004
7.674714 -0.00029218589999999996
7.675714 -0.00029126111
7.676714 -0.00029033130999999996
7.677714 -0.0002893966
7.678714 -0.000288457
7.679714 -0.00028751258
7.680714 -0.00028656336
7.681714 -0.00028560946
7.682714 -0.00028465088
7.683714 -0.00028368765000000003
7.684714 -0.00028271991
7.685714 -0.00028174761
7.686714 -0.00028077088
7.687714 -0.0002797897
7.688715 -0.00027880415
7.689714 -0.00027781427
7.690714 -0.00027682013
7.691714 -0.00027582173
7.692714 -0.00027481915
7.693714 -0.00027381241
7.694714 -0.00027280157000000003
7.695714 -0.00027178669
7.696714 -0.0002707678
7.697714 -0.00026974496
7.698714 -0.00026871821
7.699714 -0.00026768764
7.700714 -0.00026665327
7.701715 -0.00026561514999999997
7.702714 -0.0002645734
7.703714 -0.00026352799999999996
7.704714 -0.00026247902999999997
7.705714 -0.00026142659
7.706714 -0.00026037071
7.707714 -0.00025931147
7.708714 -0.00025824893
7.709714 -0.00025718316
7.710714 -0.00025611421
7.711714 -0.00025504216000000004
7.712714 -0.00025396705000000003
7.713714 -0.00025288898
7.714714 -0.00025180793
7.715714 -0.00025072407
7.716714 -0.00024963736
7.717714 -0.00024854787
7.718714 -0.00024745569999999996
7.719714 -0.00024636085999999997
7.720714 -0.00024526339
7.721714 -0.00024416336
7.722714 -0.00024306075
7.723714 -0.00024195567
7.724714 -0.00024084811
7.725714 -0.00023973814
7.726714 -0.00023862578000000001
7.727714 -0.00023751103999999999
7.728714 -0.00023639397999999999
7.729714 -0.00023527462
7.730714 -0.00023415296000000002
7.731714 -0.00023302907
7.732714 -0.00023190300000000002
7.733714 -0.00023077474999999998
7.734715 -0.00022964434
7.735714 -0.00022851184
7.736714 -0.00022737729000000002
7.737714 -0.00022624072
7.738714 -0.00022510213999999998
7.739714 -0.00022396164
7.740714 -0.00022281919999999998
7.741714 -0.00022167494
7.742714 -0.00022052886
7.743714 -0.00021938104000000002
7.744714 -0.00021823148000000002
7.745714 -0.00021708029
7.746714 -0.00021592750000000002
7.747715 -0.00021477317
7.748714 -0.00021361732
7.749714 -0.00021246003000000002
7.750714 -0.00021130136000000003
7.751714 -0.00021014133999999998
7.752714 -0.00020898005
7.753714 -0.00020781754
7.754714 -0.00020665385999999998
7.755714 -0.00020548905
7.756714 -0.00020432319
7.757714 -0.00020315631000000003
7.758714 -0.00020198847
7.759714 -0.00020081969999999997
7.760714 -0.00019965009000000002
7.761714 -0.00019847967
7.762714 -0.00019730849
7.763714 -0.00019613658
7.764714 -0.00019496401
7.765714 -0.00019379081
7.766714 -0.00019261704000000002
7.767715 -0.00019144275
7.768714 -0.00019026797
7.769714 -0.00018909277
7.770714 -0.00018791718
7.771714 -0.00018674124
7.772714 -0.00018556501
7.773714 -0.00018438853
7.774714 -0.00018321184
7.775714 -0.00018203499
7.776714 -0.00018085800999999998
7.777714 -0.00017968096
7.778714 -0.00017850386
7.779714 -0.00017732677
7.780715 -0.00017614973
7.781714 -0.00017497276
7.782714 -0.0001737959
7.783714 -0.00017261918
7.784714 -0.00017144265
7.785714 -0.00017026631
7.786714 -0.00016909023
7.787714 -0.00016791440000000002
7.788714 -0.00016673887
7.789714 -0.00016556365
7.790714 -0.00016438877
7.791714 -0.00016321424
7.792714 -0.00016204009
7.793715 -0.00016086633999999998
7.794714 -0.00015969301
7.795714 -0.00015852014
7.796714 -0.00015734772
7.797714 -0.00015617579
7.798714 -0.00015500439
7.799714 -0.00015383351
7.800714 -0.00015266320999999999
7.801714 -0.0001514935
7.802714 -0.00015032441
7.803714 -0.00014915601
7.804714 -0.00014798828
7.805714 -0.00014682131
7.806714 -0.00014565512
7.807714 -0.00014448975
7.808714 -0.00014332526
7.809714 -0.00014216168000000002
7.810714 -0.00014099909000000002
7.811714 -0.00013983753
7.812714 -0.00013867704
7.813715 -0.00013751768
7.814714 -0.00013635952
7.815714 -0.00013520259
7.816714 -0.00013404695999999998
7.817714 -0.00013289267999999998
7.818714 -0.0001317398
7.819714 -0.00013058836
7.820714 -0.00012943841999999998
7.821714 -0.00012829003
7.822714 -0.00012714322
7.823714 -0.00012599805
7.824714 -0.00012485455
7.825714 -0.00012371275
7.826715 -0.0001225727
7.827714 -0.00012143442999999999
7.828714 -0.00012029794999999999
7.829714 -0.00011916333000000001
7.830714 -0.00011803055
7.831714 -0.00011689965999999999
7.832714 -0.00011577068999999999
7.833714 -0.00011464365
7.834714 -0.00011351856
7.835714 -0.00011239546
7.836714 -0.00011127432999999999
7.837714 -0.00011015524000000001
7.838714 -0.00010903818000000001
7.839714 -0.00010792319
7.840714 -0.00010681026000000001
7.841714 -0.00010569944
7.842714 -0.00010459072000000001
7.843714 -0.00010348416
7.844714 -0.00010237973999999999
7.845714 -0.00010127751
7.846714 -0.00010017746
7.847714 -9.9079648e-05
7.848714 -9.7984059e-05
7.849714 -9.6890722e-05
7.850714 -9.579965800000001e-05
7.851714 -9.471089e-05
7.852714 -9.3624425e-05
7.853714 -9.2540284e-05
7.854714 -9.145848e-05
7.855714 -9.037903499999999e-05
7.856714 -8.930195500000001e-05
7.857714 -8.8227267e-05
7.858714 -8.7154973e-05
7.859715 -8.6085095e-05
7.860714 -8.5017655e-05
7.861714 -8.3952671e-05
7.862714 -8.289014799999999e-05
7.863714 -8.183012599999999e-05
7.864714 -8.0772611e-05
7.865714 -7.9717631e-05
7.866714 -7.8665209e-05
7.867714 -7.7615374e-05
7.868714 -7.656815899999999e-05
7.869714 -7.552358200000001e-05
7.870714 -7.448168199999999e-05
7.871714 -7.3442487e-05
7.872715 -7.2406033e-05
7.873714 -7.1372352e-05
7.874714 -7.0341486e-05
7.875714 -6.9313467e-05
7.876714 -6.828833e-05
7.877714 -6.7266109e-05
7.878714 -6.6246849e-05
7.879714 -6.5230569e-05
7.880714 -6.4217312e-05
7.881714 -6.3207108e-05
7.882714 -6.219999e-05
7.883714 -6.119598199999999e-05
7.884714 -6.0195106000000006e-05
7.885714 -5.9197384e-05
7.886714 -5.8202841e-05
7.887714 -5.7211497e-05
7.888714 -5.6223365e-05
7.889714 -5.5238451e-05
7.890714 -5.425677e-05
7.891714 -5.3278336e-05
7.892715 -5.2303159000000006e-05
7.893714 -5.1331238999999994e-05
7.894714 -5.0362586999999996e-05
7.895714 -4.939720399999999e-05
7.896714 -4.8435095e-05
7.897714 -4.7476271e-05
7.898714 -4.6520734e-05
7.899714 -4.5568493000000003e-05
7.900714 -4.4619549e-05
7.901714 -4.367391e-05
7.902714 -4.2731583e-05
7.903714 -4.179258e-05
7.904714 -4.0856912e-05
7.905715 -3.9924589e-05
7.906714 -3.8995626e-05
7.907714 -3.8070027e-05
7.908714 -3.7147814e-05
7.909714 -3.6229e-05
7.910714 -3.5313596e-05
7.911714 -3.4401617e-05
7.912714 -3.3493076999999997e-05
7.913714 -3.2587999000000004e-05
7.914714 -3.1686386000000004e-05
7.915714 -3.0788254e-05
7.916714 -2.9893621000000002e-05
7.917714 -2.9002495999999998e-05
7.918715 -2.8114891000000003e-05
7.919714 -2.7230823000000003e-05
7.920714 -2.6350298000000002e-05
7.921714 -2.5473328999999998e-05
7.922714 -2.459993e-05
7.923714 -2.3730107e-05
7.924714 -2.2863875e-05
7.925714 -2.2001245e-05
7.926714 -2.1142228999999998e-05
7.927714 -2.0286839e-05
7.928714 -1.9435089e-05
7.929714 -1.8586996e-05
7.930714 -1.7742575e-05
7.931714 -1.6901838e-05
7.932714 -1.6064809e-05
7.933714 -1.5231504e-05
7.934714 -1.4401940999999999e-05
7.935714 -1.3576143e-05
7.936714 -1.2754128e-05
7.937714 -1.1935921e-05
7.938715 -1.1121541e-05
7.939714 -1.0311012e-05
7.940714 -9.504354599999999e-06
7.941714 -8.7015906e-06
7.942714 -7.9027416e-06
7.943714 -7.1078276e-06
7.944714 -6.3168663e-06
7.945714 -5.5298749e-06
7.946714 -4.7468721e-06
7.947714 -3.967871e-06
7.948714 -3.1928867e-06
7.949714 -2.4219313e-06
7.950714 -1.6550151000000002e-06
7.951715 -8.9214902e-07
7.952714 -1.3333943e-07
7.953714 6.2140444e-07
7.954714 1.3720755e-06
7.955714 2.1186679e-06
7.956714 2.8611771e-06
7.957714 3.5995953e-06
7.958714 4.3339178e-06
7.959714 5.0641383e-06
7.960714 5.7902515e-06
7.961714 6.5122499e-06
7.962714 7.2301269e-06
7.963714 7.9438749e-06
7.964714 8.653484e-06
7.965714 9.3589456e-06
7.966714 1.0060251e-05
7.967714 1.0757389000000001e-05
7.968714 1.1450351e-05
7.969714 1.2139127999999999e-05
7.970714 1.2823709e-05
7.971714 1.3504085e-05
7.972714 1.4180245e-05
7.973714 1.4852184999999999e-05
7.974714 1.5519893e-05
7.975714 1.6183365e-05
7.976714 1.6842594e-05
7.977714 1.7497577e-05
7.978714 1.8148307e-05
7.979714 1.8794782e-05
7.980714 1.9437002e-05
7.981714 2.0074964e-05
7.982714 2.0708664e-05
7.983714 2.1338104000000003e-05
7.984715 2.1963280999999998e-05
7.985714 2.2584193e-05
7.986714 2.3200838e-05
7.987714 2.3813209999999998e-05
7.988714 2.4421306000000003e-05
7.989714 2.5025118999999997e-05
7.990714 2.5624644e-05
7.991714 2.6219864999999997e-05
7.992714 2.6810773e-05
7.993714 2.7397353999999997e-05
7.994714 2.7979596e-05
7.995714 2.8557474e-05
7.996714 2.913097e-05
7.997715 2.9700067000000004e-05
7.998714 3.0264735e-05
7.999714 3.0824955e-05
8.000714 3.1380702e-05
8.001715 3.193195e-05
8.002714 3.2478669999999996e-05
8.003715 3.3020839e-05
8.004714 3.355843e-05
8.005714 3.4091417e-05
8.006714 3.4619777e-05
8.007714 3.5143486e-05
8.008715 3.5662518e-05
8.009714 3.6176857e-05
8.010715 3.6686478e-05
8.011714 3.7191367e-05
8.012714 3.7691504e-05
8.013714 3.8186877e-05
8.014714 3.8677464e-05
8.015715 3.9163259999999995e-05
8.016714 3.9644249e-05
8.017715 4.0120418e-05
8.018714 4.0591758e-05
8.019714 4.1058254e-05
8.020715 4.1519899999999995e-05
8.021714 4.1976685e-05
8.022715 4.2428596e-05
8.023714 4.2875627e-05
8.024714 4.3317763e-05
8.025714 4.3755e-05
8.026714 4.4187323e-05
8.027715 4.4614723e-05
8.028714 4.5037191000000005e-05
8.029715 4.5454721e-05
8.030714 4.5867300999999996e-05
8.031714 4.627492e-05
8.032714 4.6677576e-05
8.033714 4.7075261e-05
8.034715 4.7467972000000004e-05
8.035714 4.7855701e-05
8.036715 4.823844499999999e-05
8.037714 4.861620400000001e-05
8.038714 4.8988977e-05
8.039714 4.9356771e-05
8.040714 4.9719579999999996e-05
8.041715 5.0077404e-05
8.042714 5.0430247999999995e-05
8.043715 5.077811200000001e-05
8.044714 5.1120997999999995e-05
8.045714 5.1458909e-05
8.046714 5.1791841e-05
8.047714 5.2119792999999996e-05
8.048715 5.2442761e-05
8.049714 5.2760737e-05
8.050714 5.3073711e-05
8.051714 5.3381671999999994e-05
8.052714 5.3684607000000003e-05
8.053715 5.398249e-05
8.054714 5.4275301e-05
8.055715 5.4563009000000004e-05
8.056714 5.4845599999999995e-05
8.057714 5.5123024e-05
8.058714 5.5395258999999996e-05
8.059714 5.5662264e-05
8.060715 5.5923999e-05
8.061714 5.618042599999999e-05
8.062715 5.6431497e-05
8.063714 5.667718e-05
8.064714 5.6917423e-05
8.065714 5.7152191999999996e-05
8.066714 5.7381436000000004e-05
8.067715 5.7605132e-05
8.068714 5.7823229e-05
8.069715 5.8035698e-05
8.070714 5.8242506e-05
8.071714 5.8443618e-05
8.072714 5.8639005999999995e-05
8.073714 5.8828646999999996e-05
8.074715 5.9012524000000004e-05
8.075714 5.919060899999999e-05
8.076715 5.9362890000000007e-05
8.077714 5.9529349999999996e-05
8.078714 5.9689978e-05
8.079714 5.9844763000000006e-05
8.080714 5.9993687e-05
8.081715 6.013674499999999e-05
8.082714 6.0273925e-05
8.083714 6.0405227e-05
8.084714 6.0530635e-05
8.085714 6.0650143e-05
8.086715 6.0763745000000006e-05
8.087714 6.0871428999999994e-05
8.088715 6.0973184000000004e-05
8.089714 6.1069005e-05
8.090714 6.115888000000001e-05
8.091714 6.1242798e-05
8.092714 6.132074800000001e-05
8.093715 6.1392723e-05
8.094714 6.1458701e-05
8.095715 6.1518682e-05
8.096714 6.1572655e-05
8.097714 6.162060799999999e-05
8.098714 6.166253e-05
8.099714 6.169841e-05
8.100715 6.1728247e-05
8.101714 6.1752024e-05
8.102715 6.1769742e-05
8.103714 6.1781378e-05
8.104714 6.178694300000001e-05
8.105714 6.1786409e-05
8.106714 6.1779775e-05
8.107715 6.1767025e-05
8.108714 6.1748148e-05
8.109715 6.172311899999999e-05
8.110714 6.1691935e-05
8.111714 6.1654555e-05
8.112714 6.161097299999999e-05
8.113714 6.1561144e-05
8.114715 6.1505045e-05
8.115714 6.1442643e-05
8.116714 6.137388500000001e-05
8.117714 6.129874399999999e-05
8.118714 6.1217156e-05
8.119715 6.1129089e-05
8.120714 6.1034484e-05
8.121715 6.093328e-05
8.122714 6.0825431e-05
8.123714 6.071088e-05
8.124714 6.0589565e-05
8.125714 6.0461440000000006e-05
8.126715 6.032643700000001e-05
8.127714 6.0184522000000006e-05
8.128715 6.0035626e-05
8.129714 5.9879709999999996e-05
8.130714 5.9716729e-05
8.131714 5.9546647e-05
8.132714 5.9369421e-05
8.133715 5.9185027000000004e-05
8.134714 5.899343e-05
8.135715 5.8794615e-05
8.136714 5.8588563e-05
8.137714 5.8375264e-05
8.138714 5.81547e-05
8.139714 5.7926871e-05
8.140715 5.7691772999999995e-05
8.141714 5.7449415e-05
8.142715 5.7199787e-05
8.143714 5.6942895e-05
8.144714 5.6678749e-05
8.145715 5.6407356000000004e-05
8.146714 5.6128704e-05
8.147715 5.5842816e-05
8.148714 5.5549685e-05
8.149714 5.5249319e-05
8.150714 5.4941711e-05
8.151714 5.4626872e-05
8.152715 5.4304792e-05
8.153714 5.3975468999999994e-05
8.154715 5.36389e-05
8.155714 5.3295065e-05
8.156714 5.294396600000001e-05
8.157714 5.2585590999999995e-05
8.158714 5.2219923e-05
8.159715 5.1846951000000006e-05
8.160714 5.1466661999999996e-05
8.161715 5.1079036e-05
8.162714 5.0684059e-05
8.163714 5.0281715999999994e-05
8.164714 4.9871988e-05
8.165714 4.9454854e-05
8.166715 4.9030296999999996e-05
8.167714 4.8598291999999997e-05
8.168715 4.8158819e-05
8.169714 4.7711853000000005e-05
8.170714 4.725737e-05
8.171714 4.6795341e-05
8.172714 4.6325738e-05
8.173715 4.5848529e-05
8.174714 4.5363683e-05
8.175714 4.4871155e-05
8.176714 4.4370915e-05
8.177714 4.3862914e-05
8.178715 4.3347109e-05
8.179714 4.2823456e-05
8.180715 4.2291902e-05
8.181714 4.1752401e-05
8.182714 4.1204896000000005e-05
8.183714 4.0649343e-05
8.184714 4.0085681e-05
8.185715 3.9513864e-05
8.186714 3.8933845e-05
8.187715 3.834557e-05
8.188714 3.7748995e-05
8.189714 3.7144082e-05
8.190714 3.653079e-05
8.191714 3.5909079e-05
8.192715 3.5278927e-05
8.193714 3.4640307999999996e-05
8.194715 3.39932e-05
8.195714 3.3337591e-05
8.196714 3.2673472e-05
8.197714 3.2000838000000004e-05
8.198714 3.1319695000000004e-05
8.199715 3.0630045e-05
8.200714 2.9931903e-05
8.201715 2.9225276e-05
8.202714 2.8510186e-05
8.203714 2.7786652e-05
8.204714 2.7054692999999998e-05
8.205714 2.6314333000000003e-05
8.206715 2.5565592000000003e-05
8.207714 2.4808488999999998e-05
8.208714 2.4043044e-05
8.209714 2.3269278e-05
8.210714 2.2487205e-05
8.211715 2.169684e-05
8.212714 2.0898194e-05
8.213715 2.0091269e-05
8.214714 1.9276077e-05
8.215714 1.845261e-05
8.216714 1.7620872e-05
8.217714 1.6780855e-05
8.218715 1.5932551e-05
8.219714 1.5075948e-05
8.220715 1.4211034999999999e-05
8.221714 1.3337795e-05
8.222714 1.2456213e-05
8.223714 1.1566270000000001e-05
8.224714 1.0667947e-05
8.225715 9.7612244e-06
8.226714 8.846080800000001e-06
8.227715 7.9224975e-06
8.228714 6.9904523000000004e-06
8.229714 6.0499247e-06
8.230714 5.1008936e-06
8.231714 4.1433385e-06
8.232715 3.1772377e-06
8.233714 2.2025707e-06
8.234715 1.2193167000000001e-06
8.235714 2.2745403e-07
8.236714 -7.7303834e-07
8.237714 -1.7821814999999999e-06
8.238714 -2.7999972e-06
8.239715 -3.8265068e-06
8.240714 -4.8617309e-06
8.241714 -5.9056912e-06
8.242714 -6.9584068e-06
8.243714 -8.0198994e-06
8.244715 -9.0901835e-06
8.245714 -1.0169277e-05
8.246715 -1.1257194e-05
8.247714 -1.2353949000000001e-05
8.248714 -1.3459547999999998e-05
8.249714 -1.4573995999999999e-05
8.250714 -1.5697296e-05
8.251715 -1.6829446e-05
8.252714 -1.797044e-05
8.253715 -1.9120264000000002e-05
8.254714 -2.0278903999999998e-05
8.255714 -2.144634e-05
8.256714 -2.2622544000000003e-05
8.257714 -2.3807486e-05
8.258715 -2.5001134e-05
8.259714 -2.6203449e-05
8.260715 -2.741439e-05
8.261714 -2.8633909e-05
8.262714 -2.9861963e-05
8.263714 -3.10985e-05
8.264714 -3.2343476e-05
8.265715 -3.3596837e-05
8.266714 -3.4858539e-05
8.267715 -3.6128525999999996e-05
8.268714 -3.7406761e-05
8.269714 -3.8693196e-05
8.270715 -3.9987791e-05
8.271714 -4.1290511e-05
8.272715 -4.2601323e-05
8.273714 -4.3920195e-05
8.274714 -4.5247103e-05
8.275714 -4.6582025e-05
8.276714 -4.792493700000001e-05
8.277715 -4.9275837e-05
8.278714 -5.0634696e-05
8.279715 -5.2001519000000005e-05
8.280714 -5.3376289e-05
8.281714 -5.4759004999999996e-05
8.282714 -5.6149662e-05
8.283714 -5.7548254999999996e-05
8.284715 -5.8954782e-05
8.285714 -6.0369229000000004e-05
8.286715 -6.1791604e-05
8.287714 -6.3221893e-05
8.288714 -6.4660088e-05
8.289714 -6.6106179e-05
8.290714 -6.7560148e-05
8.291715 -6.902199599999999e-05
8.292714 -7.0491689e-05
8.293715 -7.1969214e-05
8.294714 -7.3454549e-05
8.295714 -7.4947678e-05
8.296714 -7.6448572e-05
8.297714 -7.7957208e-05
8.298715 -7.9473546e-05
8.299714 -8.0997575e-05
8.300714 -8.2529249e-05
8.301714 -8.4068552e-05
8.302714 -8.5615437e-05
8.303715 -8.7169877e-05
8.304714 -8.8731838e-05
8.305715 -9.0301285e-05
8.306714 -9.1878172e-05
8.307714 -9.3462472e-05
8.308714 -9.505412799999999e-05
8.309714 -9.6653116e-05
8.310715 -9.825936300000001e-05
8.311714 -9.987283e-05
8.312715 -0.00010149348
8.313714 -0.00010312122999999999
8.314714 -0.00010475602
8.315714 -0.00010639781000000001
8.316714 -0.00010804652
8.317715 -0.00010970206
8.318714 -0.00011136437
8.319715 -0.00011303338
8.320714 -0.00011470898
8.321714 -0.00011639112999999999
8.322714 -0.00011807969999999999
8.323714 -0.00011977463
8.324715 -0.00012147582
8.325714 -0.0001231832
8.326715 -0.00012489667
8.327714 -0.00012661613000000002
8.328714 -0.00012834154
8.329714 -0.00013007277999999998
8.330714 -0.00013180979
8.331715 -0.0001335525
8.332714 -0.00013530084
8.333714 -0.00013705474
8.334714 -0.00013881413
8.335714 -0.00014057897
8.336715 -0.00014234919
8.337714 -0.00014412474
8.338715 -0.00014590557
8.339714 -0.00014769164999999998
8.340714 -0.00014948290999999999
8.341714 -0.0001512793
8.342714 -0.00015308079
8.343715 -0.00015488733
8.344714 -0.00015669887
8.345715 -0.00015851533
8.346714 -0.00016033669999999999
8.347714 -0.00016216288
8.348714 -0.00016399383
8.349714 -0.00016582948
8.350715 -0.00016766974
8.351714 -0.00016951456
8.352715 -0.00017136382
8.353714 -0.00017321747
8.354714 -0.00017507542
8.355714 -0.00017693754000000001
8.356714 -0.00017880377000000002
8.357715 -0.00018067399
8.358714 -0.00018254811
8.359715 -0.00018442603
8.360714 -0.00018630764
8.361714 -0.00018819284
8.362714 -0.00019008152
8.363714 -0.00019197356999999999
8.364715 -0.00019386891
8.365714 -0.00019576746000000002
8.366714 -0.00019766905999999998
8.367714 -0.00019957365
8.368714 -0.00020148113
8.369715 -0.00020339139000000002
8.370714 -0.00020530435
8.371715 -0.00020721991
8.372714 -0.00020913793999999998
8.373714 -0.00021105836
8.374714 -0.0002129811
8.375714 -0.000214906
8.376715 -0.00021683300000000002
8.377714 -0.00021876197
8.378715 -0.00022069279999999998
8.379714 -0.00022262536
8.380714 -0.00022455954
8.381714 -0.00022649524
8.382714 -0.00022843228
8.383715 -0.0002303706
8.384714 -0.00023230999999999998
8.385715 -0.00023425039000000002
8.386714 -0.00023619164
8.387714 -0.00023813359000000002
8.388714 -0.00024007610999999998
8.389714 -0.00024201909000000002
8.390715 -0.00024396238
8.391714 -0.00024590586
8.392715 -0.0002478494
8.393714 -0.00024979288
8.394714 -0.00025173617
8.395715 -0.0002536792
8.396714 -0.00025562181
8.397715 -0.0002575639
8.398714 -0.00025950537000000003
8.399714 -0.00026144614
8.400714 -0.00026338612
8.401714 -0.00026532515999999997
8.402715 -0.0002672632
8.403714 -0.00026920015000000004
8.404715 -0.00027113588
8.405714 -0.0002730703
8.406714 -0.0002750033
8.407714 -0.00027693479
8.408714 -0.00027886463
8.409715 -0.00028079269
8.410714 -0.00028271888
8.411715 -0.00028464306
8.412714 -0.00028656506999999996
8.413714 -0.00028848474
8.414714 -0.00029040198
8.415714 -0.0002923166
8.416715 -0.00029422845
8.417714 -0.00029613734
8.418715 -0.00029804312
8.419714 -0.00029994559999999996
8.420714 -0.00030184465
8.421714 -0.00030374003000000003
8.422714 -0.0003056316
8.423715 -0.00030751919
8.424714 -0.00030940262000000003
8.425714 -0.00031128175
8.426714 -0.0003131564
8.427714 -0.00031502639
8.428715 -0.00031689156
8.429714 -0.00031875181
8.430715 -0.00032060696
8.431714 -0.00032245687
8.432714 -0.00032430139
8.433714 -0.00032614041
8.434714 -0.00032797382000000004
8.435715 -0.0003298014
8.436714 -0.0003316231
8.437715 -0.00033343874
8.438714 -0.00033524821
8.439714 -0.00033705135
8.440714 -0.00033884801
8.441714 -0.00034063809999999997
8.442715 -0.00034242141
8.443714 -0.00034419782
8.444715 -0.00034596717
8.445714 -0.00034772926999999997
8.446714 -0.00034948398
8.447714 -0.0003512311
8.448714 -0.00035297048
8.449715 -0.00035470196
8.450714 -0.00035642531
8.451715 -0.00035814038999999997
8.452714 -0.00035984701
8.453714 -0.00036154497
8.454714 -0.00036323415000000004
8.455714 -0.00036491432999999997
8.456715 -0.00036658534999999996
8.457714 -0.00036824704
8.458714 -0.00036989925
8.459714 -0.00037154180000000003
8.460714 -0.00037317457
8.461715 -0.0003747974
8.462714 -0.00037641016
8.463715 -0.00037801267
8.464714 -0.00037960483
8.465714 -0.00038118649
8.466714 -0.00038275748
8.467714 -0.00038431772
8.468715 -0.00038586699999999997
8.469714 -0.00038740526999999996
8.470715 -0.00038893231
8.471714 -0.00039044799
8.472714 -0.00039195211000000004
8.473714 -0.00039344463
8.474714 -0.00039492524999999994
8.475715 -0.00039639381
8.476714 -0.00039785018
8.477715 -0.00039929414
8.478714 -0.0004007255
8.479714 -0.00040214408999999997
8.480714 -0.00040354967
8.481714 -0.00040494196999999994
8.482715 -0.00040632085
8.483714 -0.00040768609
8.484715 -0.00040903751
8.485714 -0.00041037482999999996
8.486714 -0.00041169787
8.487714 -0.00041300649999999995
8.488714 -0.00041430039
8.489715 -0.00041557951
8.490714 -0.00041684352000000006
8.491714 -0.0004180924
8.492714 -0.00041932581000000003
8.493714 -0.00042054371
8.494715 -0.00042174588
8.495714 -0.00042293227
8.496715 -0.00042410265
8.497714 -0.00042525689
8.498714 -0.00042639485
8.499714 -0.00042751644
8.500714 -0.00042862148
8.501715 -0.00042970992
8.502714 -0.00043078148
8.503715 -0.00043183612999999997
8.504714 -0.00043287368
8.505714 -0.00043389400000000004
8.506714 -0.00043489695
8.507714 -0.00043588237999999996
8.508715 -0.00043685009
8.509714 -0.00043779987
8.510715 -0.00043873164999999993
8.511714 -0.00043964515
8.512714 -0.00044054022999999996
8.513714 -0.00044141666
8.514714 -0.00044227427000000005
8.515715 -0.00044311287
8.516714 -0.00044393223
8.517715 -0.00044473218
8.518714 -0.00044551257
8.519714 -0.00044627309000000003
8.520715 -0.00044701369
8.521714 -0.0004477341
8.522715 -0.00044843414
8.523714 -0.00044911371000000004
8.524714 -0.00044977259999999996
8.525714 -0.00045041061000000005
8.526714 -0.0004510277
8.527715 -0.00045162365
8.528714 -0.00045219831
8.529715 -0.0004527516
8.530714 -0.00045328334
8.531714 -0.00045379343
8.532714 -0.00045428164
8.533714 -0.00045474794
8.534715 -0.00045519209000000006
8.535714 -0.00045561405000000004
8.536715 -0.00045601359
8.537714 -0.00045639058000000005
8.538714 -0.00045674483
8.539714 -0.00045707625000000003
8.540714 -0.00045738457
8.541715 -0.00045766969
8.542714 -0.00045793136
8.543715 -0.00045816946
8.544714 -0.00045838374
8.545714 -0.00045857405
8.546714 -0.00045874017
8.547714 -0.00045888191
8.548715 -0.00045899906
8.549714 -0.00045909151
8.550714 -0.00045915904
8.551714 -0.00045920142
8.552714 -0.00045921856
8.553715 -0.00045921029
8.554714 -0.00045917641
8.555715 -0.00045911679
8.556714 -0.00045903134000000004
8.557714 -0.00045891989
8.558714 -0.00045878242000000003
8.559714 -0.00045861871
8.560715 -0.00045842870999999996
8.561714 -0.00045821234
8.562715 -0.00045796951
8.563714 -0.00045770007
8.564714 -0.00045740398
8.565714 -0.00045708116000000003
8.566714 -0.00045673149999999994
8.567715 -0.00045635493000000004
8.568714 -0.00045595133999999995
8.569715 -0.0004555206
8.570714 -0.00045506263000000003
8.571714 -0.00045457732
8.572714 -0.0004540645
8.573714 -0.00045352408
8.574715 -0.00045295592
8.575714 -0.00045235984000000006
8.576715 -0.0004517357
8.577714 -0.00045108336
8.578714 -0.00045040269000000004
8.579714 -0.00044969347
8.580714 -0.0004489556
8.581715 -0.00044818889
8.582714 -0.00044739317999999996
8.583714 -0.00044656831000000006
8.584714 -0.0004457142
8.585714 -0.00044483063
8.586715 -0.00044391754
8.587714 -0.00044297480999999997
8.588715 -0.00044200227999999995
8.589714 -0.00044099988
8.590714 -0.00043996752
8.591714 -0.00043890503999999996
8.592714 -0.00043781247
8.593715 -0.00043668965
8.594714 -0.0004355365
8.595715 -0.00043435302000000004
8.596714 -0.00043313916999999995
8.597714 -0.0004318948
8.598714 -0.00043061987
8.599714 -0.00042931433000000007
8.600715 -0.00042797806
8.601714 -0.00042661109
8.602715 -0.00042521324000000004
8.603714 -0.00042378451
8.604714 -0.00042232473
8.605714 -0.00042083393
8.606714 -0.00041931189000000003
8.607715 -0.00041775860999999996
8.608714 -0.00041617391000000004
8.609715 -0.00041455773
8.610714 -0.00041290996
8.611714 -0.00041123049
8.612714 -0.00040951918
8.613714 -0.000407776
8.614715 -0.00040600085
8.615714 -0.00040419359000000004
8.616714 -0.00040235418
8.617714 -0.00040048253
8.618714 -0.00039857863999999995
8.619715 -0.00039664233
8.620714 -0.00039467368000000005
8.621715 -0.00039267256
8.622714 -0.00039063898
8.623714 -0.00038857293
8.624714 -0.0003864744
8.625714 -0.00038434337000000003
8.626715 -0.00038217986000000005
8.627714 -0.00037998384
8.628715 -0.00037775528
8.629714 -0.00037549426
8.630714 -0.00037320071
8.631714 -0.0003708747
8.632714 -0.00036851616
8.633715 -0.00036612512
8.634714 -0.00036370154000000003
8.635715 -0.00036124543
8.636714 -0.00035875673
8.637714 -0.00035623541
8.638714 -0.00035368141
8.639714 -0.00035109472
8.640715 -0.00034847526
8.641714 -0.00034582301
8.642715 -0.00034313787
8.643714 -0.00034041982000000004
8.644714 -0.00033766876
8.645715 -0.00033488468
8.646714 -0.00033206752
8.647715 -0.00032921719000000003
8.648714 -0.0003263337
8.649714 -0.00032341702
8.650714 -0.00032046712
8.651714 -0.00031748398
8.652715 -0.00031446762000000004
8.653714 -0.00031141801
8.654715 -0.00030833523
8.655714 -0.00030521928
8.656714 -0.00030207017999999997
8.657714 -0.00029888802
8.658714 -0.00029567282
8.659715 -0.00029242465
8.660714 -0.00028914357999999997
8.661715 -0.00028582967
8.662714 -0.00028248301
8.663714 -0.00027910364
8.664714 -0.00027569163000000003
8.665714 -0.00027224705
8.666715 -0.00026876996
8.667714 -0.00026526043000000003
8.668715 -0.00026171848999999997
8.669714 -0.0002581442
8.670714 -0.00025453758
8.671714 -0.00025089869
8.672714 -0.00024722756
8.673715 -0.00024352420999999998
8.674714 -0.00023978866
8.675714 -0.00023602096999999998
8.676714 -0.00023222112
8.677714 -0.00022838916999999998
8.678715 -0.00022452516
8.679714 -0.00022062910999999999
8.680715 -0.00021670107000000002
8.681714 -0.00021274107
8.682714 -0.0002087492
8.683714 -0.00020472547999999998
8.684714 -0.00020067000000000002
8.685715 -0.00019658289000000002
8.686714 -0.0001924642
8.687715 -0.00018831402
8.688714 -0.00018413247
8.689714 -0.00017991968
8.690714 -0.00017567577
8.691714 -0.00017140084999999998
8.692715 -0.00016709508
8.693714 -0.00016275857000000002
8.694715 -0.00015839147
8.695714 -0.00015399391
8.696714 -0.00014956603
8.697714 -0.00014510796000000002
8.698714 -0.00014061981000000002
8.699715 -0.00013610173
8.700714 -0.00013155383
8.701715 -0.00012697619999999999
8.702714 -0.00012236899
8.703714 -0.00011773227
8.704714 -0.00011306614999999999
8.705714 -0.00010837074
8.706715 -0.0001036461
8.707714 -9.889236e-05
8.708714 -9.4109595e-05
8.709714 -8.9297902e-05
8.710714 -8.4457383e-05
8.711715 -7.9588131e-05
8.712714 -7.4690269e-05
8.713715 -6.9763905e-05
8.714714 -6.4809166e-05
8.715714 -5.9826181e-05
8.716714 -5.481509200000001e-05
8.717714 -4.9776042e-05
8.718715 -4.4709208e-05
8.719714 -3.9614753e-05
8.720715 -3.4492862e-05
8.721714 -2.9343718e-05
8.722714 -2.4167519999999997e-05
8.723714 -1.8964462e-05
8.724714 -1.3734756e-05
8.725715 -8.4786123e-06
8.726714 -3.196234e-06
8.727715 2.1121524e-06
8.728714 7.4463415e-06
8.729714 1.2806122e-05
8.730714 1.8191291e-05
8.731714 2.360164e-05
8.732715 2.9036976999999997e-05
8.733714 3.4497105999999995e-05
8.734715 3.9981842e-05
8.735714 4.5491007e-05
8.736714 5.102441499999999e-05
8.737714 5.6581899e-05
8.738714 6.2163298e-05
8.739715 6.776844000000001e-05
8.740714 7.3397155e-05
8.741714 7.9049289e-05
8.742714 8.4724661e-05
8.743714 9.042311699999999e-05
8.744715 9.614447e-05
8.745714 0.00010188855000000001
8.746715 0.00010765517
8.747714 0.00011344413999999999
8.748714 0.00011925525000000001
8.749714 0.00012508831000000001
8.750714 0.00013094308000000002
8.751715 0.00013681935
8.752714 0.00014271685
8.753715 0.00014863537
8.754714 0.00015457462
8.755714 0.00016053436000000002
8.756714 0.00016651433000000002
8.757714 0.00017251424
8.758715 0.00017853381999999998
8.759714 0.00018457281
8.760715 0.00019063091
8.761714 0.00019670782999999998
8.762714 0.00020280333999999999
8.763714 0.00020891712
8.764714 0.00021504891
8.765715 0.00022119846
8.766714 0.00022736551
8.767715 0.0002335498
8.768714 0.00023975108000000002
8.769714 0.00024596909
8.770715 0.00025220363000000003
8.771714 0.00025845443
8.772715 0.00026472126
8.773714 0.00027100389
8.774714 0.00027730207
8.775714 0.00028361558
8.776714 0.00028994418
8.777715 0.00029628761
8.778714 0.00030264564
8.779715 0.00030901799000000003
8.780714 0.00031540444
8.781714 0.00032180469
8.782714 0.00032821847
8.783714 0.00033464551
8.784715 0.0003410855
8.785714 0.00034753814000000003
8.786715 0.00035400312
8.787714 0.00036048011
8.788714 0.00036696883
8.789714 0.00037346895
8.790714 0.00037998009
8.791715 0.00038650196000000004
8.792714 0.00039303426999999996
8.793715 0.00039957658
8.794714 0.00040612867
8.795714 0.00041269018
8.796714 0.00041926073000000003
8.797714 0.00042584010999999997
8.798715 0.00043242799
8.799714 0.00043902401
8.800714 0.00044562789
8.801714 0.00045223937
8.802714 0.00045885817999999996
8.803715 0.00046548403
8.804714 0.00047211656000000006
8.805715 0.0004787556
8.806714 0.00048540081999999996
8.807714 0.00049205191
8.808714 0.00049870869
8.809714 0.00050537087
8.810715 0.0005120381
8.811714 0.0005187101599999999
8.812715 0.0005253867100000001
8.813714 0.0005320675
8.814714 0.00053875215
8.815714 0.00054544043
8.816714 0.00055213195
8.817715 0.00055882642
8.818714 0.00056552344
8.819715 0.0005722227300000001
8.820714 0.00057892389
8.821714 0.0005856265899999999
8.822714 0.00059233043
8.823714 0.00059903509
8.824715 0.00060574016
8.825714 0.00061244532
8.826715 0.0006191501100000001
8.827714 0.00062585427
8.828714 0.00063255738
8.829714 0.00063925904
8.830714 0.00064595897
8.831715 0.0006526568100000001
8.832714 0.00065935224
8.833714 0.00066604484
8.834714 0.00067273436
8.835714 0.00067942046
8.836715 0.00068610279
8.837714 0.0006927810800000001
8.838715 0.00069945504
8.839714 0.0007061242699999999
8.840714 0.00071278855
8.841714 0.00071944755
8.842714 0.00072610092
8.843715 0.00073274841
8.844714 0.00073938963
8.845715 0.00074602431
8.846714 0.00075265207
8.847714 0.00075927264
8.848714 0.0007658856699999999
8.849714 0.0007724907799999999
8.850715 0.0007790876199999999
8.851714 0.0007856758200000001
8.852715 0.0007922550099999999
8.853714 0.0007988249299999999
8.854714 0.00080538503
8.855714 0.0008119349299999999
8.856714 0.00081847447
8.857715 0.0008250030099999999
8.858714 0.0008315203600000001
8.859715 0.00083802615
8.860714 0.00084451976
8.861714 0.0008510011
8.862714 0.00085746969
8.863714 0.00086392511
8.864715 0.00087036715
8.865714 0.0008767953700000001
8.866714 0.0008832095800000001
8.867714 0.0008896092400000001
8.868714 0.00089599425
8.869715 0.00090236417
8.870714 0.00090871881
8.871715 0.0009150576299999999
8.872714 0.00092138052
8.873714 0.0009276871399999999
8.874714 0.00093397721
8.875714 0.00094025036
8.876715 0.0009465063200000001
8.877714 0.00095274481
8.878715 0.00095896539
8.879714 0.0009651678700000001
8.880714 0.00097135189
8.881714 0.00097751708
8.882714 0.00098366318
8.883715 0.00098978971
8.884714 0.00099589633
8.885715 0.0010019828999999999
8.886714 0.0010080485999999999
8.887714 0.0010140935000000002
8.888714 0.0010201171
8.889714 0.0010261189
8.890715 0.0010320986
8.891714 0.0010380559
8.892715 0.0010439900999999999
8.893714 0.0010499012999999999
8.894714 0.0010557888
8.895715 0.0010616523999999999
8.896714 0.0010674918
8.897715 0.0010733065
8.898714 0.0010790963
8.899714 0.0010848608
8.900714 0.0010905997
8.901714 0.0010963127000000001
8.902715 0.0011019995
8.903714 0.0011076598
8.904715 0.0011132933000000001
8.905714 0.0011188996999999998
8.906714 0.0011244788
8.907714 0.0011300302
8.908714 0.0011355536999999999
8.909715 0.0011410489999999999
8.910714 0.0011465157
8.911715 0.0011519535
8.912714 0.0011573624
8.913714 0.0011627418000000002
8.914714 0.0011680913000000001
8.915714 0.0011734109
8.916715 0.0011787001
8.917714 0.0011839586
8.918715 0.0011891862
8.919714 0.0011943824
8.920714 0.0011995468
8.921714 0.0012046793
8.922714 0.0012097794
8.923715 0.0012148468
8.924714 0.0012198812
8.925714 0.0012248823
8.926714 0.0012298497
8.927714 0.0012347831
8.928715 0.0012396824000000001
8.929714 0.001244547
8.930715 0.0012493769
8.931714 0.0012541715999999999
8.932714 0.001258931
8.933714 0.0012636548
8.934714 0.0012683426
8.935715 0.0012729943
8.936714 0.0012776096999999999
8.937715 0.0012821885
8.938714 0.0012867305
8.939714 0.0012912355000000001
8.940714 0.0012957032000000001
8.941714 0.0013001333
8.942715 0.0013045257
8.943714 0.0013088802
8.944715 0.0013131964000000001
8.945714 0.0013174742
8.946714 0.0013217132999999999
8.947714 0.0013259133
8.948714 0.0013300741
8.949715 0.0013341953
8.950714 0.0013382768
8.951715 0.0013423181
8.952714 0.001346319
8.953714 0.0013502792
8.954714 0.0013541984
8.955714 0.0013580762999999998
8.956715 0.0013619125999999998
8.957714 0.0013657069999999999
8.958714 0.0013694593
8.959714 0.0013731691
8.960714 0.0013768362
8.961715 0.0013804603
8.962714 0.0013840414
8.963715 0.001387579
8.964714 0.0013910729
8.965714 0.001394523
8.966714 0.001397929
8.967714 0.0014012907
8.968715 0.001404608
8.969714 0.0014078807
8.970715 0.0014111085999999999
8.971714 0.0014142915
8.972714 0.0014174292
8.973714 0.0014205217000000001
8.974714 0.0014235686999999999
8.975715 0.0014265701
8.976714 0.0014295256
8.977715 0.0014324352
8.978714 0.0014352987
8.979714 0.0014381159
8.980714 0.0014408865
8.981714 0.0014436104
8.982715 0.0014462874
8.983714 0.0014489172
8.984715 0.0014514998
8.985714 0.0014540348
8.986714 0.0014565221
8.987714 0.0014589616000000001
8.988714 0.0014613528
8.989715 0.0014636958000000002
8.990714 0.0014659901
8.991714 0.0014682358
8.992714 0.0014704327
8.993714 0.0014725804
8.994715 0.001474679
8.995714 0.0014767282000000001
8.996715 0.0014787279
8.997714 0.001480678
8.998714 0.0014825784000000002
8.999714 0.001484429
9.000714 0.0014862294999999999
9.001715 0.0014879799999999999
9.002714 0.0014896802999999998
9.003715 0.0014913303999999998
9.004714 0.0014929302999999998
9.005714 0.0014944797
9.006714 0.0014959786
9.007714 0.0014974269
9.008715 0.0014988246000000002
9.009714 0.0015001715
9.010715 0.0015014675
9.011714 0.0015027124
9.012714 0.0015039063
9.013714 0.001505049
9.014714 0.0015061402
9.015715 0.0015071801
9.016714 0.0015081680999999999
9.017715 0.0015091045
9.018714 0.0015099888
9.019714 0.0015108212
9.020715 0.0015116014000000001
9.021714 0.0015123293
9.022715 0.0015130046
9.023714 0.0015136275
9.024714 0.0015141975
9.025714 0.0015147149
9.026714 0.0015151793
9.027715 0.0015155909
9.028714 0.0015159493
9.029715 0.0015162549
9.030714 0.0015165073
9.031714 0.0015167066
9.032714 0.0015168527
9.033714 0.0015169457999999999
9.034715 0.0015169856
9.035714 0.0015169723
9.036715 0.0015169060000000002
9.037714 0.0015167866
9.038714 0.0015166142
9.039714 0.0015163887
9.040714 0.0015161102
9.041715 0.0015157786000000002
9.042714 0.0015153941
9.043715 0.0015149565
9.044714 0.0015144657999999998
9.045714 0.0015139221999999999
9.046714 0.0015133257
9.047714 0.0015126759
9.048715 0.0015119731
9.049714 0.0015112171
9.050714 0.001510408
9.051714 0.0015095457
9.052714 0.0015086302
9.053715 0.0015076614000000001
9.054714 0.0015066393
9.055715 0.0015055639
9.056714 0.0015044351
9.057714 0.001503253
9.058714 0.0015020175
9.059714 0.0015007286
9.060715 0.0014993866
9.061714 0.0014979912999999998
9.062715 0.0014965426
9.063714 0.0014950408999999999
9.064714 0.001493486
9.065714 0.001491878
9.066714 0.0014902171
9.067715 0.0014885032
9.068714 0.0014867366
9.069715 0.0014849173
9.070714 0.0014830453
9.071714 0.0014811208
9.072714 0.0014791437999999999
9.073714 0.0014771143
9.074715 0.0014750327
9.075714 0.0014728987
9.076715 0.0014707125999999999
9.077714 0.0014684744000000001
9.078714 0.0014661841
9.079714 0.0014638419
9.080714 0.0014614476
9.081715 0.0014590015
9.082714 0.0014565035
9.083714 0.0014539537
9.084714 0.0014513521
9.085714 0.0014486987
9.086715 0.0014459937
9.087714 0.0014432371
9.088715 0.001440429
9.089714 0.0014375693
9.090714 0.0014346584
9.091714 0.0014316962
9.092714 0.0014286828
9.093715 0.0014256184
9.094714 0.0014225032
9.095715 0.0014193372
9.096714 0.0014161207
9.097714 0.0014128538
9.098714 0.0014095367
9.099714 0.0014061696999999999
9.100715 0.0014027528
9.101714 0.0013992862
9.102715 0.0013957703
9.103714 0.0013922051
9.104714 0.0013885909
9.105714 0.0013849277
9.106714 0.0013812158
9.107715 0.0013774555
9.108714 0.0013736466
9.109715 0.0013697896000000002
9.110714 0.0013658845
9.111714 0.0013619315
9.112714 0.0013579307
9.113714 0.0013538822
9.114715 0.0013497862
9.115714 0.0013456427
9.116714 0.0013414517999999999
9.117714 0.0013372139
9.118714 0.0013329288
9.119715 0.0013285968
9.120714 0.0013242179
9.121715 0.0013197924
9.122714 0.0013153203
9.123714 0.001310802
9.124714 0.0013062375
9.125714 0.0013016269
9.126715 0.0012969704999999999
9.127714 0.0012922684
9.128715 0.0012875209
9.129714 0.0012827283
9.130714 0.0012778908000000001
9.131714 0.0012730085
9.132714 0.0012680817000000001
9.133715 0.0012631108
9.134714 0.0012580959
9.135715 0.0012530373000000001
9.136714 0.0012479353
9.137714 0.00124279
9.138714 0.0012376018000000001
9.139714 0.001232371
9.140715 0.0012270976
9.141714 0.001221782
9.142715 0.0012164244
9.143714 0.0012110249
9.144714 0.0012055839
9.145715 0.0012001015
9.146714 0.0011945777999999999
9.147715 0.0011890133
9.148714 0.001183408
9.149714 0.0011777622
9.150714 0.0011720759
9.151714 0.0011663496
9.152715 0.0011605833999999999
9.153714 0.0011547775
9.154715 0.0011489321
9.155714 0.0011430475999999999
9.156714 0.001137124
9.157714 0.0011311618
9.158714 0.0011251613
9.159715 0.0011191225000000001
9.160714 0.001113046
9.161715 0.0011069318
9.162714 0.0011007805
9.163714 0.0010945922
9.164714 0.0010883674
9.165714 0.0010821062
9.166715 0.001075809
9.167714 0.001069476
9.168715 0.0010631077
9.169714 0.0010567042
9.170714 0.0010502661
9.171714 0.0010437933
9.172714 0.0010372863
9.173715 0.0010307454
9.174714 0.0010241708
9.175714 0.0010175627
9.176714 0.0010109215
9.177714 0.0010042471
9.178715 0.0009975401600000001
9.179714 0.0009908006200000001
9.180715 0.00098402888
9.181714 0.00097722514
9.182714 0.00097038946
9.183714 0.0009635224199999999
9.184714 0.0009566239899999999
9.185715 0.00094969455
9.186714 0.0009427342799999999
9.187715 0.0009357434500000001
9.188714 0.0009287223299999999
9.189714 0.00092167138
9.190714 0.0009145906899999999
9.191714 0.0009074807200000001
9.192715 0.00090034164
9.193714 0.00089317391
9.194715 0.0008859778099999999
9.195714 0.00087875369
9.196714 0.00087150192
9.197714 0.00086422297
9.198714 0.00085691699
9.199715 0.00084958438
9.200714 0.0008422255600000001
9.201715 0.0008348408299999999
9.202714 0.00082743054
9.203714 0.0008199951500000001
9.204714 0.00081253484
9.205714 0.0008050499700000001
9.206715 0.00079754091
9.207714 0.00079000793
9.208714 0.00078245148
9.209714 0.00077487166
9.210714 0.00076726883
9.211715 0.00075964335
9.212714 0.0007519955
9.213715 0.00074432551
9.214714 0.00073663368
9.215714 0.0007289203000000001
9.216714 0.00072118569
9.217714 0.00071343006
9.218715 0.00070565379
9.219714 0.0006978571
9.220715 0.00069004036
9.221714 0.0006822038399999999
9.222714 0.00067434789
9.223714 0.00066647281
9.224714 0.00065857894
9.225715 0.0006506666499999999
9.226714 0.00064273622
9.227715 0.0006347880599999999
9.228714 0.0006268225200000001
9.229714 0.00061883989
9.230714 0.00061084056
9.231714 0.0006028248700000001
9.232715 0.0005947932100000001
9.233714 0.00058674586
9.234715 0.00057868324
9.235714 0.00057060561
9.236714 0.00056251329
9.237714 0.00055440669
9.238714 0.00054628604
9.239715 0.0005381517
9.240714 0.00053000404
9.241714 0.00052184319
9.242714 0.00051366956
9.243714 0.00050548342
9.244715 0.00049728505
9.245714 0.00048907477
9.246715 0.0004808528
9.247714 0.00047261951
9.248714 0.00046437513
9.249714 0.00045612001000000003
9.250714 0.00044785438
9.251715 0.00043957862
9.252714 0.00043129303
9.253715 0.00042299798
9.254714 0.00041469369999999996
9.255714 0.00040638059999999996
9.256714 0.00039805905000000005
9.257714 0.00038972934999999997
9.258715 0.00038139187
9.259714 0.00037304703
9.260715 0.00036469517000000003
9.261714 0.00035633666
9.262714 0.00034797185
9.263714 0.00033960116
9.264714 0.00033122492
9.265715 0.00032284352
9.266714 0.00031445729
9.267715 0.00030606664
9.268714 0.00029767184
9.269714 0.00028927329
9.270715 0.00028087131
9.271714 0.00027246620000000003
9.272715 0.0002640583
9.273714 0.00025564791
9.274714 0.00024723529
9.275714 0.0002388208
9.276714 0.00023040468
9.277715 0.00022198719
9.278714 0.00021356866
9.279715 0.00020514938
9.280714 0.00019672956999999998
9.281714 0.00018830954
9.282714 0.00017988957
9.283714 0.00017146994
9.284715 0.00016305094
9.285714 0.00015463285
9.286715 0.00014621598
9.287714 0.00013780065
9.288714 0.00012938714
9.289714 0.00012097578
9.290714 0.00011256687
9.291715 0.00010416077
9.292714 9.5757764e-05
9.293715 8.7358205e-05
9.294714 7.896242099999999e-05
9.295714 7.057074099999999e-05
9.296714 6.2183489e-05
9.297714 5.3801e-05
9.298715 4.5423601999999995e-05
9.299714 3.7051615000000004e-05
9.300714 2.8685352e-05
9.301714 2.0325136e-05
9.302714 1.1971267e-05
9.303715 3.6240511e-06
9.304714 -4.716215e-06
9.305715 -1.3049241999999999e-05
9.306714 -2.1374746e-05
9.307714 -2.9692437999999998e-05
9.308714 -3.8002042e-05
9.309714 -4.6303288e-05
9.310715 -5.4595898e-05
9.311714 -6.287960399999999e-05
9.312715 -7.1154136e-05
9.313714 -7.941922000000001e-05
9.314714 -8.767459e-05
9.315714 -9.5919961e-05
9.316714 -0.00010415506000000001
9.317715 -0.00011237961999999999
9.318714 -0.00012059332
9.319715 -0.00012879592
9.320714 -0.00013698709
9.321714 -0.00014516655
9.322714 -0.000153334
9.323714 -0.00016148913
9.324715 -0.00016963165
9.325714 -0.00017776125
9.326715 -0.00018587763
9.327714 -0.00019398049
9.328714 -0.00020206951
9.329714 -0.00021014444
9.330714 -0.00021820495
9.331715 -0.00022625075
9.332714 -0.00023428153999999999
9.333714 -0.00024229710000000002
9.334714 -0.00025029713
9.335714 -0.00025828137
9.336715 -0.00026624959
9.337714 -0.00027420149
9.338715 -0.00028213684999999996
9.339714 -0.00029005546
9.340714 -0.00029795706
9.341714 -0.00030584142
9.342714 -0.00031370837000000004
9.343715 -0.00032155759999999997
9.344714 -0.00032938899
9.345715 -0.00033720223
9.346714 -0.00034499715
9.347714 -0.00035277351
9.348714 -0.00036053111000000003
9.349714 -0.00036826972999999996
9.350715 -0.00037598909
9.351714 -0.00038368897999999996
9.352715 -0.00039136917000000005
9.353714 -0.00039902939000000003
9.354714 -0.00040666940999999995
9.355714 -0.00041428902
9.356714 -0.00042188789999999995
9.357715 -0.0004294659
9.358714 -0.00043702262000000003
9.359715 -0.00044455787
9.360714 -0.00045207144000000005
9.361714 -0.00045956299
9.362714 -0.00046703226
9.363714 -0.00047447911000000003
9.364715 -0.00048190313
9.365714 -0.0004893041900000001
9.366714 -0.00049668206
9.367714 -0.00050403642
9.368714 -0.00051136708
9.369715 -0.00051867387
9.370714 -0.00052595647
9.371715 -0.0005332147300000001
9.372714 -0.00054044845
9.373714 -0.00054765737
9.374714 -0.0005548414299999999
9.375714 -0.00056200029
9.376715 -0.00056913382
9.377714 -0.00057624188
9.378715 -0.00058332421
9.379714 -0.00059038066
9.380714 -0.00059741105
9.381714 -0.0006044152499999999
9.382714 -0.0006113929899999999
9.383715 -0.00061834412
9.384714 -0.0006252684700000001
9.385715 -0.0006321658499999999
9.386714 -0.00063903608
9.387714 -0.00064587898
9.388714 -0.0006526942800000001
9.389714 -0.00065948188
9.390715 -0.0006662415699999999
9.391714 -0.0006729731499999999
9.392715 -0.0006796764
9.393714 -0.00068635113
9.394714 -0.00069299722
9.395715 -0.0006996143399999999
9.396714 -0.00070620245
9.397715 -0.00071276127
9.398714 -0.0007192906199999999
9.399714 -0.00072579037
9.400714 -0.00073226033
9.401714 -0.00073870037
9.402715 -0.0007451102599999999
9.403714 -0.0007514898699999999
9.404715 -0.0007578391
9.405714 -0.0007641577200000001
9.406714 -0.00077044569
9.407714 -0.00077670275
9.408714 -0.00078292878
9.409715 -0.00078912371
9.410714 -0.00079528745
9.411715 -0.0008014196300000001
9.412714 -0.00080752043
9.413714 -0.00081358949
9.414714 -0.0008196267099999999
9.415714 -0.00082563211
9.416715 -0.0008316053900000001
9.417714 -0.0008375464900000001
9.418715 -0.00084345529
9.419714 -0.00084933154
9.420714 -0.00085517513
9.421714 -0.00086098598
9.422714 -0.0008667639099999999
9.423715 -0.00087250874
9.424714 -0.0008782204499999999
9.425714 -0.0008838987000000001
9.426714 -0.00088954357
9.427714 -0.0008951547000000001
9.428715 -0.00090073208
9.429714 -0.0009062755500000001
9.430715 -0.00091178481
9.431714 -0.0009172599699999999
9.432714 -0.0009227008399999999
9.433714 -0.00092810724
9.434714 -0.00093347908
9.435715 -0.0009388161700000001
9.436714 -0.0009441185300000001
9.437715 -0.0009493860499999999
9.438714 -0.00095461855
9.439714 -0.0009598160399999999
9.440714 -0.0009649782399999999
9.441714 -0.00097010525
9.442715 -0.0009751969600000001
9.443714 -0.00098025321
9.444715 -0.0009852740700000001
9.445714 -0.00099025929
9.446714 -0.0009952088499999999
9.447714 -0.0010001228
9.448714 -0.0010050009
9.449715 -0.0010098433
9.450714 -0.0010146495999999998
9.451715 -0.00101942
9.452714 -0.0010241542
9.453714 -0.0010288523
9.454714 -0.0010335141
9.455714 -0.0010381395
9.456715 -0.0010427286
9.457714 -0.0010472811
9.458714 -0.0010517969000000001
9.459714 -0.001056276
9.460714 -0.0010607182999999999
9.461715 -0.0010651236
9.462714 -0.0010694921
9.463715 -0.0010738235
9.464714 -0.0010781177
9.465714 -0.0010823745
9.466714 -0.0010865942
9.467714 -0.0010907765
9.468715 -0.0010949211
9.469714 -0.0010990284
9.470715 -0.001103098
9.471714 -0.0011071301
9.472714 -0.0011111245
9.473714 -0.0011150812
9.474714 -0.0011190001
9.475715 -0.0011228813000000002
9.476714 -0.0011267246
9.477715 -0.0011305300999999999
9.478714 -0.0011342977999999999
9.479714 -0.0011380276
9.480714 -0.0011417194
9.481714 -0.0011453734999999998
9.482715 -0.0011489896
9.483714 -0.0011525677
9.484715 -0.0011561078999999998
9.485714 -0.0011596100000000002
9.486714 -0.0011630742000000001
9.487714 -0.0011665003
9.488714 -0.0011698882
9.489715 -0.0011732380999999999
9.490714 -0.0011765498
9.491714 -0.0011798234
9.492714 -0.0011830586999999999
9.493714 -0.0011862558
9.494715 -0.0011894145
9.495714 -0.0011925349
9.496715 -0.001195617
9.497714 -0.0011986606
9.498714 -0.0012016658
9.499714 -0.0012046326
9.500714 -0.0012075609
9.501715 -0.0012104506
9.502714 -0.0012133018
9.503715 -0.0012161144
9.504714 -0.0012188885
9.505714 -0.001221624
9.506714 -0.001224321
9.507714 -0.0012269795
9.508715 -0.0012295994
9.509714 -0.0012321807999999999
9.510715 -0.0012347235999999998
9.511714 -0.001237228
9.512714 -0.0012396939
9.513714 -0.0012421214
9.514714 -0.0012445103
9.515715 -0.0012468609000000001
9.516714 -0.0012491731000000002
9.517715 -0.001251447
9.518714 -0.0012536824
9.519714 -0.0012558795999999999
9.520715 -0.0012580384
9.521714 -0.0012601588
9.522715 -0.0012622408999999998
9.523714 -0.0012642845999999998
9.524714 -0.00126629
9.525714 -0.0012682572
9.526714 -0.0012701859000000002
9.527715 -0.0012720765
9.528714 -0.0012739287
9.529715 -0.0012757426
9.530714 -0.0012775183
9.531714 -0.0012792557
9.532714 -0.0012809547
9.533714 -0.0012826156
9.534715 -0.0012842384
9.535714 -0.001285823
9.536715 -0.0012873694
9.537714 -0.0012888778000000002
9.538714 -0.0012903482
9.539714 -0.0012917805000000001
9.540714 -0.0012931750000000001
9.541715 -0.0012945316
9.542714 -0.0012958504
9.543715 -0.0012971315
9.544714 -0.0012983751
9.545714 -0.0012995811
9.546714 -0.0013007495
9.547714 -0.0013018805
9.548715 -0.0013029741
9.549714 -0.0013040305
9.550714 -0.0013050497
9.551714 -0.0013060316
9.552714 -0.0013069764
9.553715 -0.0013078841
9.554714 -0.0013087549
9.555715 -0.0013095885
9.556714 -0.0013103852000000001
9.557714 -0.0013111449
9.558714 -0.0013118677
9.559714 -0.0013125537
9.560715 -0.0013132028000000001
9.561714 -0.001313815
9.562715 -0.0013143905
9.563714 -0.0013149291
9.564714 -0.001315431
9.565714 -0.0013158961
9.566714 -0.0013163247
9.567715 -0.0013167166
9.568714 -0.0013170718
9.569715 -0.0013173905
9.570714 -0.0013176728
9.571714 -0.0013179188
9.572714 -0.0013181284
9.573714 -0.0013183017
9.574715 -0.001318439
9.575714 -0.0013185402
9.576715 -0.0013186054
9.577714 -0.0013186348
9.578714 -0.0013186284
9.579714 -0.0013185864
9.580714 -0.0013185089
9.581715 -0.001318396
9.582714 -0.0013182477999999999
9.583714 -0.0013180644
9.584714 -0.0013178457
9.585714 -0.0013175920999999998
9.586715 -0.0013173034999999999
9.587714 -0.0013169801
9.588715 -0.0013166219
9.589714 -0.0013162291
9.590714 -0.0013158016000000001
9.591714 -0.0013153397
9.592714 -0.0013148432999999999
9.593715 -0.0013143126
9.594714 -0.0013137475
9.595715 -0.0013131483
9.596714 -0.0013125148000000001
9.597714 -0.0013118474
9.598714 -0.0013111459
9.599714 -0.0013104106000000001
9.600715 -0.0013096414
9.601714 -0.0013088386
9.602715 -0.0013080023
9.603714 -0.0013071323
9.604714 -0.001306229
9.605714 -0.0013052924000000001
9.606714 -0.0013043226
9.607715 -0.0013033198
9.608714 -0.0013022841000000002
9.609715 -0.0013012156
9.610714 -0.0013001145
9.611714 -0.0012989808
9.612714 -0.0012978147
9.613714 -0.0012966162
9.614715 -0.0012953856
9.615714 -0.0012941228
9.616714 -0.0012928282999999999
9.617714 -0.0012915018
9.618714 -0.0012901434
9.619715 -0.0012887534
9.620714 -0.0012873319
9.621715 -0.0012858789
9.622714 -0.0012843945
9.623714 -0.0012828788
9.624714 -0.0012813318
9.625714 -0.0012797537
9.626715 -0.0012781445000000001
9.627714 -0.0012765043
9.628715 -0.0012748333
9.629714 -0.0012731313
9.630714 -0.0012713987
9.631714 -0.0012696354
9.632714 -0.0012678416
9.633715 -0.0012660174
9.634714 -0.001264163
9.635715 -0.0012622783
9.636714 -0.0012603637999999999
9.637714 -0.0012584192
9.638714 -0.0012564448
9.639714 -0.001254441
9.640715 -0.0012524076999999999
9.641714 -0.0012503451000000002
9.642715 -0.0012482533999999999
9.643714 -0.0012461326999999999
9.644714 -0.0012439832999999998
9.645715 -0.0012418052
9.646714 -0.0012395986
9.647715 -0.0012373638
9.648714 -0.0012351007999999999
9.649714 -0.0012328098
9.650714 -0.0012304909
9.651714 -0.0012281444
9.652715 -0.0012257701
9.653714 -0.0012233684
9.654715 -0.0012209392
9.655714 -0.001218483
9.656714 -0.0012159995000000001
9.657714 -0.001213489
9.658714 -0.0012109516
9.659715 -0.0012083874
9.660714 -0.0012057964
9.661715 -0.0012031788
9.662714 -0.0012005347
9.663714 -0.0011978642000000002
9.664714 -0.0011951674
9.665714 -0.0011924443999999999
9.666715 -0.0011896954
9.667714 -0.0011869203
9.668715 -0.0011841193999999999
9.669714 -0.0011812929
9.670714 -0.0011784408
9.671714 -0.0011755633999999998
9.672714 -0.0011726606999999999
9.673715 -0.0011697329999999998
9.674714 -0.0011667802000000001
9.675714 -0.0011638027
9.676714 -0.0011608005
9.677714 -0.001157774
9.678715 -0.0011547231
9.679714 -0.001151648
9.680715 -0.0011485491
9.681714 -0.0011454262
9.682714 -0.0011422797
9.683714 -0.0011391096000000001
9.684714 -0.0011359160999999999
9.685715 -0.0011326993
9.686714 -0.0011294595
9.687715 -0.0011261964999999998
9.688714 -0.0011229108
9.689714 -0.0011196023
9.690714 -0.0011162713
9.691714 -0.0011129177
9.692715 -0.0011095418
9.693714 -0.0011061437
9.694715 -0.0011027235
9.695714 -0.0010992812
9.696714 -0.0010958171999999999
9.697714 -0.0010923315
9.698714 -0.0010888243
9.699715 -0.0010852957999999998
9.700714 -0.0010817459000000001
9.701715 -0.0010781751
9.702714 -0.0010745835
9.703714 -0.001070971
9.704714 -0.0010673381
9.705714 -0.0010636849
9.706715 -0.0010600115
9.707714 -0.0010563182
9.708714 -0.0010526051
9.709714 -0.0010488724
9.710714 -0.0010451203000000002
9.711715 -0.001041349
9.712714 -0.0010375586
9.713715 -0.0010337493
9.714714 -0.0010299213
9.715714 -0.0010260747
9.716714 -0.0010222097
9.717714 -0.0010183266
9.718715 -0.0010144252
9.719714 -0.0010105059
9.720715 -0.0010065687
9.721714 -0.0010026138
9.722714 -0.00099864128
9.723714 -0.00099465133
9.724714 -0.00099064391
9.725715 -0.00098661922
9.726714 -0.00098257751
9.727715 -0.00097851871
9.728714 -0.00097444299
9.729714 -0.0009703506300000001
9.730714 -0.00096624162
9.731714 -0.00096211616
9.732715 -0.00095797432
9.733714 -0.0009538163799999999
9.734715 -0.00094964234
9.735714 -0.00094545258
9.736714 -0.00094124698
9.737714 -0.00093702592
9.738714 -0.0009327895
9.739715 -0.0009285379699999999
9.740714 -0.00092427144
9.741714 -0.00091999027
9.742714 -0.00091569445
9.743714 -0.00091138418
9.744715 -0.0009070598
9.745714 -0.00090272133
9.746715 -0.0008983690299999999
9.747714 -0.0008940031
9.748714 -0.0008896236999999999
9.749714 -0.00088523093
9.750714 -0.00088082506
9.751715 -0.00087640619
9.752714 -0.00087197459
9.753715 -0.00086753034
9.754714 -0.0008630734599999999
9.755714 -0.0008586043799999999
9.756714 -0.00085412303
9.757714 -0.0008496295799999999
9.758715 -0.0008451243
9.759714 -0.0008406072100000001
9.760715 -0.00083607847
9.761714 -0.00083153827
9.762714 -0.0008269867999999999
9.763714 -0.00082242404
9.764714 -0.0008178503800000001
9.765715 -0.00081326589
9.766714 -0.00080867076
9.767715 -0.00080406508
9.768714 -0.00079944903
9.769714 -0.0007948228800000001
9.770715 -0.00079018664
9.771714 -0.0007855407599999999
9.772715 -0.00078088515
9.773714 -0.00077622008
9.774714 -0.00077154582
9.775714 -0.0007668625599999999
9.776714 -0.00076217034
9.777715 -0.00075746939
9.778714 -0.00075275984
9.779715 -0.0007480419800000001
9.780714 -0.00074331588
9.781714 -0.00073858168
9.782714 -0.0007338396199999999
9.783714 -0.00072908979
9.784715 -0.00072433236
9.785714 -0.00071956747
9.786715 -0.0007147952100000001
9.787714 -0.00071001582
9.788714 -0.00070522933
9.789714 -0.00070043598
9.790714 -0.0006956358000000001
9.791715 -0.00069082903
9.792714 -0.00068601571
9.793715 -0.0006811960700000001
9.794714 -0.0006763702
9.795714 -0.00067153824
9.796714 -0.00066670036
9.797714 -0.00066185671
9.798715 -0.00065700751
9.799714 -0.0006521529
9.800714 -0.00064729302
9.801714 -0.00064242809
9.802714 -0.00063755829
9.803715 -0.0006326838
9.804714 -0.00062780482
9.805715 -0.0006229215600000001
9.806714 -0.00061803416
9.807714 -0.0006131429
9.808714 -0.00060824791
9.809714 -0.00060334946
9.810715 -0.00059844765
9.811714 -0.00059354275
9.812715 -0.0005886349300000001
9.813714 -0.0005837243399999999
9.814714 -0.0005788112
9.815714 -0.0005738957000000001
9.816714 -0.00056897793
9.817715 -0.00056405811
9.818714 -0.00055913638
9.819715 -0.00055421292
9.820714 -0.00054928787
9.821714 -0.0005443613200000001
9.822714 -0.00053943349
9.823714 -0.00053450449
9.824715 -0.0005295743900000001
9.825714 -0.00052464343
9.826715 -0.00051971169
9.827714 -0.00051477932
9.828714 -0.0005098465
9.829714 -0.00050491326
9.830714 -0.0004999798000000001
9.831715 -0.00049504629
9.832714 -0.00049011282
9.833714 -0.00048517959
9.834714 -0.00048024672
9.835714 -0.00047531438999999997
9.836715 -0.00047038278999999997
9.837714 -0.00046545206
9.838715 -0.00046052231999999996
9.839714 -0.00045559376999999997
9.840714 -0.00045066658
9.841714 -0.00044574094
9.842714 -0.00044081702999999997
9.843715 -0.00043589498
9.844714 -0.00043097497999999997
9.845715 -0.00042605716
9.846714 -0.00042114175
9.847714 -0.00041622884000000005
9.848714 -0.00041131866000000005
9.849714 -0.00040641135
9.850715 -0.00040150708
9.851714 -0.00039660595
9.852715 -0.00039170814
9.853714 -0.00038681383
9.854714 -0.00038192311000000004
9.855714 -0.00037703612
9.856714 -0.00037215304
9.857715 -0.00036727401
9.858714 -0.00036239915
9.859715 -0.0003575286
9.860714 -0.00035266253
9.861714 -0.00034780105
9.862714 -0.00034294435
9.863714 -0.00033809258000000003
9.864715 -0.00033324584000000003
9.865714 -0.00032840435000000003
9.866714 -0.00032356824999999997
9.867714 -0.00031873769
9.868714 -0.00031391285000000003
9.869715 -0.00030909390999999997
9.870714 -0.00030428102
9.871715 -0.00029947437
9.872714 -0.00029467412
9.873714 -0.00028988047000000003
9.874714 -0.00028509355
9.875714 -0.00028031359
9.876715 -0.0002755407
9.877714 -0.00027077508
9.878715 -0.00026601690000000003
9.879714 -0.00026126629
9.880714 -0.00025652339
9.881714 -0.0002517884
9.882714 -0.00024706142
9.883715 -0.00024234259
9.884714 -0.00023763209
9.885715 -0.00023292998
9.886714 -0.0002282364
9.887714 -0.00022355147999999998
9.888714 -0.00021887530999999998
9.889714 -0.00021420801
9.890715 -0.00020954972
9.891714 -0.00020490049000000001
9.892715 -0.00020026048000000002
9.893714 -0.00019562976
9.894714 -0.00019100846000000003
9.895715 -0.00018639666000000001
9.896714 -0.00018179453
9.897715 -0.00017720214
9.898714 -0.00017261965
9.899714 -0.00016804717
9.900714 -0.00016348483
9.901714 -0.00015893278
9.902715 -0.00015439117
9.903714 -0.00014986014
9.904715 -0.00014533985
9.905714 -0.00014083044999999998
9.906714 -0.00013633212
9.907714 -0.000131845
9.908714 -0.00012736928
9.909715 -0.00012290509
9.910714 -0.00011845262
9.911715 -0.00011401203000000001
9.912714 -0.00010958347
9.913714 -0.00010516711
9.914714 -0.00010076308
9.915714 -9.6371537e-05
9.916715 -9.1992626e-05
9.917714 -8.7626483e-05
9.918715 -8.327323299999999e-05
9.919714 -7.8932999e-05
9.920714 -7.460590200000001e-05
9.921714 -7.029205400000001e-05
9.922714 -6.599157100000001e-05
9.923715 -6.1704543e-05
9.924714 -5.743108299999999e-05
9.925714 -5.3171289e-05
9.926714 -4.8925261e-05
9.927714 -4.4693087000000005e-05
9.928715 -4.047487e-05
9.929714 -3.6270711e-05
9.930715 -3.2080706e-05
9.931714 -2.790496e-05
9.932714 -2.374358e-05
9.933714 -1.9596671999999998e-05
9.934714 -1.5464352e-05
9.935715 -1.1346733999999999e-05
9.936714 -7.243937699999999e-06
9.937715 -3.1560862e-06
9.938714 9.1669579e-07
9.939714 4.9742813e-06
9.940714 9.016542199999999e-06
9.941714 1.3043351e-05
9.942715 1.7054575e-05
9.943714 2.105009e-05
9.944715 2.5029772e-05
9.945714 2.8993496999999998e-05
9.946714 3.2941145e-05
9.947714 3.6872606e-05
9.948714 4.0787765e-05
9.949715 4.4686522e-05
9.950714 4.8568774e-05
9.951715 5.2434422e-05
9.952714 5.6283392e-05
9.953714 6.0115582e-05
9.954714 6.3930918e-05
9.955714 6.772932e-05
9.956715 7.1510715e-05
9.957714 7.5275028e-05
9.958714 7.902218e-05
9.959714 8.2752098e-05
9.960714 8.646471199999999e-05
9.961715 9.0159932e-05
9.962714 9.383768400000001e-05
9.963715 9.7497889e-05
9.964714 0.00010114044
9.965714 0.00010476524000000001
9.966714 0.00010837221
9.967714 0.00011196121000000001
9.968715 0.00011553216
9.969714 0.00011908492000000001
9.970715 0.00012261938
9.971714 0.00012613541999999999
9.972714 0.00012963292
9.973714 0.00013311175
9.974714 0.00013657177
9.975715 0.00014001288
9.976714 0.00014343494
9.977715 0.00014683785
9.978714 0.00015022149000000002
9.979714 0.00015358576
9.980714 0.00015693057
9.981714 0.0001602558
9.982715 0.00016356141
9.983714 0.00016684731
9.984715 0.00017011345
9.985714 0.00017335975
9.986714 0.00017658618
9.987714 0.00017979271
9.988714 0.00018297930000000002
9.989715 0.00018614591
9.990714 0.00018929252
9.991714 0.00019241911
9.992714 0.00019552565
9.993714 0.00019861215999999999
9.994715 0.00020167853999999999
9.995714 0.00020472482
9.996715 0.00020775094
9.997714 0.00021075689
9.998714 0.00021374258000000001
9.999714 0.00021670801000000001
10.00071 0.00021965308999999999
10.00171 0.00022257773000000002
10.00271 0.0002254819
10.00371 0.00022836552
10.00471 0.00023122848000000002
10.00571 0.00023407072
10.00671 0.00023689211000000002
10.00771 0.00023969258
10.00871 0.00024247204
10.00971 0.0002452304
10.01071 0.00024796755
10.01171 0.00025068339
10.01271 0.00025337786000000003
10.01371 0.00025605088
10.01471 0.00025870238
10.01571 0.0002613323
10.01671 0.00026394055
10.01771 0.00026652713000000004
10.01871 0.00026909197
10.01971 0.00027163503
10.02071 0.00027415629
10.02171 0.00027665573999999997
10.02271 0.00027913334
10.02371 0.00028158909
10.02471 0.00028402300999999996
10.02571 0.00028643501
10.02671 0.00028882513999999997
10.02771 0.00029119336999999996
10.02871 0.00029353969
10.02971 0.00029586408
10.03071 0.00029816650999999996
10.03171 0.00030044696
10.03271 0.00030270537
10.03371 0.00030494173
10.03471 0.00030715597999999997
10.03571 0.00030934807
10.03671 0.00031151792000000004
10.03771 0.00031366553
10.03871 0.00031579084
10.03971 0.00031789374999999996
10.04071 0.00031997422
10.04171 0.00032203221999999997
10.04271 0.0003240677
10.04371 0.00032608057
10.04471 0.00032807086
10.04571 0.00033003850999999997
10.04671 0.00033198346
10.04771 0.00033390575
10.04871 0.00033580535999999997
10.04971 0.00033768229
10.05071 0.00033953655999999997
10.05171 0.0003413682
10.05271 0.00034317722999999996
10.05371 0.0003449637
10.05471 0.00034672762
10.05571 0.00034846905000000003
10.05671 0.00035018804
10.05771 0.00035188461
10.05871 0.00035355879
10.05971 0.00035521066000000003
10.06071 0.00035684021999999997
10.06171 0.00035844748
10.06271 0.00036003253
10.06371 0.00036159529
10.06471 0.00036313579
10.06571 0.00036465403
10.06671 0.00036615002
10.06771 0.00036762367
10.06871 0.00036907496999999997
10.06971 0.00037050390000000004
10.07071 0.00037191039
10.07171 0.00037329442000000004
10.07271 0.00037465591
10.07371 0.00037599482
10.07471 0.00037731111
10.07571 0.00037860473
10.07671 0.00037987563
10.07771 0.00038112382
10.07871 0.00038234925
10.07971 0.00038355188000000005
10.08071 0.00038473177
10.08171 0.00038588886999999997
10.08271 0.00038702324
10.08371 0.00038813491000000004
10.08471 0.0003892239
10.08571 0.00039029023
10.08671 0.00039133406
10.08771 0.00039235533
10.08871 0.00039335423
10.08971 0.00039433071
10.09071 0.00039528491000000003
10.09171 0.00039621686000000005
10.09271 0.00039712672
10.09371 0.00039801448
10.09471 0.00039888023
10.09571 0.00039972406000000004
10.09671 0.00040054592000000005
10.09771 0.00040134591
10.09871 0.00040212412
10.09971 0.00040288055
10.10071 0.00040361515
10.10171 0.00040432806
10.10271 0.00040501918
10.10371 0.00040568857
10.10471 0.00040633622
10.10571 0.00040696218
10.10671 0.00040756645000000004
10.10771 0.00040814898
10.10871 0.00040870987000000004
10.10971 0.00040924906
10.11071 0.00040976665
10.11171 0.0004102626
10.11271 0.00041073704
10.11371 0.00041118992
10.11471 0.00041162139
10.11571 0.00041203147999999997
10.11671 0.00041242029
10.11771 0.00041278786
10.11871 0.00041313433
10.11971 0.00041345975
10.12071 0.00041376425
10.12171 0.00041404786999999995
10.12271 0.00041431076
10.12371 0.00041455305
10.12471 0.00041477474
10.12571 0.00041497601
10.12671 0.00041515682
10.12771 0.00041531739
10.12871 0.00041545763
10.12971 0.00041557769
10.13071 0.00041567759999999997
10.13171 0.00041575731
10.13271 0.00041581693000000003
10.13371 0.00041585649
10.13471 0.000415876
10.13571 0.00041587541
10.13671 0.00041585480999999997
10.13771 0.0004158142
10.13871 0.00041575354
10.13971 0.00041567290999999996
10.14071 0.00041557228000000003
10.14171 0.00041545168
10.14271 0.00041531121000000005
10.14371 0.00041515085999999996
10.14471 0.00041497064999999997
10.14571 0.00041477074
10.14671 0.00041455114
10.14771 0.00041431202999999995
10.14871 0.00041405342
10.14971 0.00041377543000000003
10.15071 0.00041347826000000005
10.15171 0.00041316198000000004
10.15271 0.00041282669
10.15371 0.00041247262999999997
10.15471 0.00041209987
10.15571 0.00041170861
10.15671 0.00041129888000000005
10.15771 0.00041087092
10.15871 0.00041042481
10.15971 0.00040996068999999997
10.16071 0.00040947866
10.16171 0.0004089788
10.16271 0.00040846130000000004
10.16371 0.00040792620000000004
10.16471 0.00040737350000000005
10.16571 0.00040680343000000003
10.16671 0.00040621594
10.16771 0.00040561112999999997
10.16871 0.00040498908
10.16971 0.00040434979
10.17071 0.00040369332
10.17171 0.00040301975
10.17271 0.00040232912000000005
10.17371 0.00040162153999999997
10.17471 0.00040089699
10.17571 0.00040015561
10.17671 0.00039939741
10.17771 0.00039862256999999995
10.17871 0.00039783107999999997
10.17971 0.00039702309000000006
10.18071 0.00039619871999999995
10.18171 0.00039535806999999994
10.18271 0.00039450133
10.18371 0.00039362853000000003
10.18471 0.00039273986999999996
10.18571 0.00039183547
10.18671 0.00039091547
10.18771 0.00038998000000000006
10.18871 0.00038902926
10.18971 0.00038806329
10.19071 0.00038708226
10.19171 0.00038608628
10.19271 0.00038507551
10.19371 0.00038404996000000004
10.19471 0.00038300982
10.19571 0.00038195517000000004
10.19671 0.00038088601
10.19771 0.00037980250999999996
10.19871 0.0003787047
10.19971 0.00037759264000000004
10.20071 0.00037646641
10.20171 0.00037532604
10.20271 0.00037417164999999997
10.20371 0.00037300324
10.20471 0.00037182092000000004
10.20571 0.00037062475
10.20671 0.00036941483
10.20771 0.00036819124
10.20871 0.00036695405000000003
10.20971 0.00036570339
10.21071 0.00036443935
10.21171 0.0003631621
10.21271 0.00036187178
10.21371 0.00036056847
10.21471 0.00035925241
10.21571 0.0003579237
10.21671 0.00035658254
10.21771 0.00035522909999999996
10.21871 0.00035386354
10.21971 0.00035248604
10.22071 0.00035109679
10.22171 0.00034969592
10.22271 0.00034828363
10.22371 0.00034686007
10.22471 0.00034542536
10.22571 0.00034397967
10.22671 0.00034252314
10.22771 0.0003410559
10.22871 0.00033957804
10.22971 0.00033808969
10.23071 0.00033659094
10.23171 0.00033508188
10.23271 0.00033356259
10.23371 0.00033203316
10.23471 0.00033049369
10.23571 0.00032894420000000003
10.23671 0.00032738485000000003
10.23771 0.00032581568
10.23871 0.00032423677
10.23971 0.00032264822
10.24071 0.00032105014999999997
10.24171 0.00031944262
10.24271 0.00031782579
10.24371 0.00031619973
10.24471 0.00031456459
10.24571 0.0003129205
10.24671 0.0003112676
10.24771 0.00030960605
10.24871 0.00030793599
10.24971 0.00030625758
10.25071 0.00030457095
10.25171 0.00030287631
10.25271 0.00030117376
10.25371 0.0002994635
10.25471 0.00029774567
10.25571 0.00029602038
10.25671 0.00029428782
10.25771 0.00029254808999999997
10.25871 0.00029080134
10.25971 0.00028904767
10.26071 0.00028728723
10.26171 0.00028552008
10.26271 0.00028374636
10.26371 0.00028196616
10.26471 0.00028017955
10.26571 0.00027838664
10.26671 0.0002765875
10.26771 0.00027478227
10.26871 0.00027297099
10.26971 0.00027115377
10.27071 0.00026933071
10.27171 0.00026750194999999996
10.27271 0.00026566754
10.27371 0.00026382766
10.27471 0.00026198243
10.27571 0.00026013195
10.27671 0.0002582764
10.27771 0.00025641590999999996
10.27871 0.00025455065
10.27971 0.00025268077
10.28071 0.00025080647
10.28171 0.00024892788
10.28271 0.00024704518
10.28371 0.00024515859
10.28471 0.00024326825000000002
10.28571 0.00024137431999999998
10.28671 0.00023947698
10.28771 0.00023757635999999997
10.28871 0.00023567268
10.28971 0.00023376601
10.29071 0.00023185654999999998
10.29171 0.00022994443
10.29271 0.00022802972
10.29371 0.00022611257
10.29471 0.00022419309999999998
10.29571 0.00022227140999999997
10.29671 0.00022034758
10.29771 0.0002184217
10.29871 0.00021649385000000002
10.29971 0.00021456411999999997
10.30071 0.00021263261
10.30171 0.00021069938999999997
10.30271 0.00020876453
10.30371 0.00020682814
10.30471 0.00020489033
10.30571 0.00020295115
10.30671 0.00020101074000000003
10.30771 0.0001990692
10.30871 0.00019712662999999997
10.30971 0.00019518316
10.31071 0.00019323891000000003
10.31171 0.00019129402
10.31271 0.00018934859000000002
10.31371 0.00018740278
10.31471 0.00018545672
10.31571 0.00018351058
10.31671 0.00018156445000000002
10.31771 0.00017961851
10.31871 0.00017767287
10.31971 0.00017572769
10.32071 0.00017378306
10.32171 0.00017183916
10.32271 0.00016989608
10.32371 0.00016795393
10.32471 0.00016601284
10.32571 0.00016407292
10.32671 0.00016213426999999998
10.32771 0.00016019698999999998
10.32871 0.00015826115
10.32971 0.00015632689
10.33071 0.00015439427
10.33171 0.00015246339
10.33271 0.00015053434
10.33371 0.00014860722999999998
10.33471 0.00014668213
10.33571 0.00014475917
10.33671 0.00014283843999999998
10.33771 0.00014092005
10.33871 0.00013900412
10.33971 0.00013709076
10.34071 0.0001351801
10.34171 0.00013327226999999999
10.34271 0.00013136739
10.34371 0.00012946563
10.34471 0.00012756709
10.34571 0.00012567194
10.34671 0.00012378032
10.34771 0.00012189235999999999
10.34871 0.00012000820000000001
10.34971 0.00011812799999999999
10.35071 0.00011625189
10.35171 0.00011437999
10.35271 0.00011251242
10.35371 0.00011064933
10.35471 0.00010879081
10.35571 0.00010693699
10.35671 0.00010508796
10.35771 0.00010324381
10.35871 0.00010140465000000001
10.35971 9.9570525e-05
10.36071 9.7741543e-05
10.36171 9.5917767e-05
10.36271 9.4099261e-05
10.36371 9.2286098e-05
10.36471 9.0478329e-05
10.36571 8.8676029e-05
10.36671 8.6879254e-05
10.36771 8.5088067e-05
10.36871 8.330252999999999e-05
10.36971 8.1522705e-05
10.37071 7.9748673e-05
10.37171 7.7980491e-05
10.37271 7.621824799999999e-05
10.37371 7.4462014e-05
10.37471 7.2711873e-05
10.37571 7.0967911e-05
10.37671 6.923022500000001e-05
10.37771 6.74989e-05
10.37871 6.5774037e-05
10.37971 6.405572300000001e-05
10.38071 6.2344071e-05
10.38171 6.0639177999999993e-05
10.38271 5.8941129e-05
10.38371 5.7250037e-05
10.38471 5.5565998999999993e-05
10.38571 5.3889107000000005e-05
10.38671 5.2219451e-05
10.38771 5.0557139e-05
10.38871 4.8902251e-05
10.38971 4.7254869e-05
10.39071 4.5615093e-05
10.39171 4.398299e-05
10.39271 4.2358653e-05
10.39371 4.0742151000000004e-05
10.39471 3.9133567000000004e-05
10.39571 3.7532982e-05
10.39671 3.5940461999999995e-05
10.39771 3.4356088e-05
10.39871 3.2779934e-05
10.39971 3.1212079e-05
10.40071 2.96526e-05
10.40171 2.8101569999999997e-05
10.40271 2.6559072999999997e-05
10.40371 2.502519e-05
10.40471 2.3500003e-05
10.40571 2.1983594e-05
10.40671 2.0476047e-05
10.40771 1.897745e-05
10.40871 1.7487883e-05
10.40971 1.6007433999999998e-05
10.41071 1.4536184000000001e-05
10.41171 1.3074217e-05
10.41271 1.1621613e-05
10.41371 1.0178452e-05
10.41471 8.7448065e-06
10.41571 7.3207509e-06
10.41671 5.906351999999999e-06
10.41771 4.5016744e-06
10.41871 3.1067774e-06
10.41971 1.7217165e-06
10.42071 3.4654146000000003e-07
10.42171 -1.0187012e-06
10.42271 -2.3739696e-06
10.42371 -3.7192254999999996e-06
10.42471 -5.0544347e-06
10.42571 -6.379565999999999e-06
10.42671 -7.694591600000001e-06
10.42771 -8.9994856e-06
10.42871 -1.0294223e-05
10.42971 -1.1578781e-05
10.43071 -1.2853135e-05
10.43171 -1.4117261999999999e-05
10.43271 -1.537114e-05
10.43371 -1.661474e-05
10.43471 -1.7848039e-05
10.43571 -1.9071004999999998e-05
10.43671 -2.0283606e-05
10.43771 -2.148581e-05
10.43871 -2.267758e-05
10.43971 -2.3858874000000002e-05
10.44071 -2.5029647e-05
10.44171 -2.6189858000000003e-05
10.44271 -2.7339456e-05
10.44371 -2.8478390999999997e-05
10.44471 -2.9606610000000003e-05
10.44571 -3.0724061e-05
10.44671 -3.1830683e-05
10.44771 -3.2926422e-05
10.44871 -3.4011222e-05
10.44971 -3.5085019999999995e-05
10.45071 -3.6147761999999996e-05
10.45171 -3.7199391e-05
10.45271 -3.8239844e-05
10.45371 -3.9269074e-05
10.45471 -4.0287023e-05
10.45571 -4.1293634e-05
10.45671 -4.2288863e-05
10.45771 -4.3272658e-05
10.45871 -4.4244973e-05
10.45971 -4.5205766e-05
10.46071 -4.6154992e-05
10.46171 -4.709261e-05
10.46271 -4.8018586e-05
10.46371 -4.8932884e-05
10.46471 -4.9835472000000004e-05
10.46571 -5.0726317e-05
10.46671 -5.1605406e-05
10.46771 -5.24727e-05
10.46871 -5.332818199999999e-05
10.46971 -5.4171824e-05
10.47071 -5.5003619e-05
10.47171 -5.5823546e-05
10.47271 -5.6631592e-05
10.47371 -5.7427741e-05
10.47471 -5.8211991999999996e-05
10.47571 -5.898433e-05
10.47671 -5.9744758e-05
10.47771 -6.0493255e-05
10.47871 -6.1229838e-05
10.47971 -6.1954495e-05
10.48071 -6.266723200000001e-05
10.48171 -6.3368049e-05
10.48271 -6.405695099999999e-05
10.48371 -6.4733945e-05
10.48471 -6.539902999999999e-05
10.48571 -6.6052223e-05
10.48671 -6.6693525e-05
10.48771 -6.7322941e-05
10.48871 -6.7940482e-05
10.48971 -6.854616e-05
10.49071 -6.913998e-05
10.49171 -6.9721955e-05
10.49271 -7.029208900000001e-05
10.49371 -7.0850399e-05
10.49471 -7.139689199999999e-05
10.49571 -7.1931566e-05
10.49671 -7.2454441e-05
10.49771 -7.2965514e-05
10.49871 -7.3464793e-05
10.49971 -7.395229300000001e-05
10.50071 -7.4428004e-05
10.50171 -7.4891938e-05
10.50271 -7.5344093e-05
10.50371 -7.5784476e-05
10.50471 -7.621307500000001e-05
10.50571 -7.662989700000001e-05
10.50671 -7.703494e-05
10.50771 -7.7428206e-05
10.50871 -7.7809676e-05
10.50971 -7.8179352e-05
10.51071 -7.8537226e-05
10.51171 -7.8883295e-05
10.51271 -7.9217551e-05
10.51371 -7.953999e-05
10.51471 -7.9850588e-05
10.51571 -8.0149357e-05
10.51671 -8.043628e-05
10.51771 -8.071135699999999e-05
10.51871 -8.097457e-05
10.51971 -8.1225926e-05
10.52071 -8.1465419e-05
10.52171 -8.1693059e-05
10.52271 -8.190883699999999e-05
10.52371 -8.2112763e-05
10.52471 -8.2304848e-05
10.52571 -8.2485099e-05
10.52671 -8.265352600000001e-05
10.52771 -8.2810163e-05
10.52871 -8.295501700000001e-05
10.52971 -8.3088122e-05
10.53071 -8.3209505e-05
10.53171 -8.3319202e-05
10.53271 -8.341724000000001e-05
10.53371 -8.350367e-05
10.53471 -8.357852199999999e-05
10.53571 -8.364184499999999e-05
10.53671 -8.3693692e-05
10.53771 -8.3734096e-05
10.53871 -8.3763121e-05
10.53971 -8.378081e-05
10.54071 -8.3787216e-05
10.54171 -8.3782385e-05
10.54271 -8.3766372e-05
10.54371 -8.3739218e-05
10.54471 -8.3700974e-05
10.54571 -8.3651679e-05
10.54671 -8.359139699999999e-05
10.54771 -8.352015499999999e-05
10.54871 -8.3437988e-05
10.54971 -8.3344946e-05
10.55071 -8.3241059e-05
10.55171 -8.3126366e-05
10.55271 -8.300088999999999e-05
10.55371 -8.2864671e-05
10.55471 -8.2717736e-05
10.55571 -8.256010900000001e-05
10.55671 -8.239182399999999e-05
10.55771 -8.221289800000001e-05
10.55871 -8.2023359e-05
10.55971 -8.1823248e-05
10.56071 -8.1612581e-05
10.56171 -8.139138600000001e-05
10.56271 -8.1159698e-05
10.56371 -8.0917545e-05
10.56471 -8.0664955e-05
10.56571 -8.0401969e-05
10.56671 -8.0128621e-05
10.56771 -7.9844943e-05
10.56871 -7.9550972e-05
10.56971 -7.9246752e-05
10.57071 -7.8932322e-05
10.57171 -7.8607718e-05
10.57271 -7.8272978e-05
10.57371 -7.7928161e-05
10.57471 -7.757329299999999e-05
10.57571 -7.7208421e-05
10.57671 -7.6833595e-05
10.57771 -7.644885599999999e-05
10.57871 -7.6054243e-05
10.57971 -7.564979700000001e-05
10.58071 -7.523557300000001e-05
10.58171 -7.481160100000001e-05
10.58271 -7.4377937e-05
10.58371 -7.3934621e-05
10.58471 -7.3481692e-05
10.58571 -7.3019208e-05
10.58671 -7.2547203e-05
10.58771 -7.206573999999999e-05
10.58871 -7.1574857e-05
10.58971 -7.1074612e-05
10.59071 -7.0565062e-05
10.59171 -7.0046258e-05
10.59271 -6.9518256e-05
10.59371 -6.898112600000001e-05
10.59471 -6.8434929e-05
10.59571 -6.7879733e-05
10.59671 -6.7315602e-05
10.59771 -6.6742609e-05
10.59871 -6.6160828e-05
10.59971 -6.5570339e-05
10.60071 -6.4971209e-05
10.60171 -6.4363519e-05
10.60271 -6.3747336e-05
10.60371 -6.3122752e-05
10.60471 -6.2489841e-05
10.60571 -6.1848669e-05
10.60671 -6.1199313e-05
10.60771 -6.0541856000000004e-05
10.60871 -5.987635600000001e-05
10.60971 -5.9202881e-05
10.61071 -5.8521493e-05
10.61171 -5.7832267e-05
10.61271 -5.7135253e-05
10.61371 -5.6430508e-05
10.61471 -5.571809e-05
10.61571 -5.499805399999999e-05
10.61671 -5.4270436000000007e-05
10.61771 -5.3535296999999994e-05
10.61871 -5.2792677e-05
10.61971 -5.2042623e-05
10.62071 -5.1285178e-05
10.62171 -5.052039e-05
10.62271 -4.9748302999999994e-05
10.62371 -4.8968963000000004e-05
10.62471 -4.8182415e-05
10.62571 -4.7388706999999995e-05
10.62671 -4.6587897e-05
10.62771 -4.578003e-05
10.62871 -4.4965159e-05
10.62971 -4.4143351e-05
10.63071 -4.3314662e-05
10.63171 -4.2479149e-05
10.63271 -4.1636880999999996e-05
10.63371 -4.0787924e-05
10.63471 -3.993234e-05
10.63571 -3.9070198e-05
10.63671 -3.8201577e-05
10.63771 -3.7326535000000005e-05
10.63871 -3.6445147e-05
10.63971 -3.5557483e-05
10.64071 -3.4663617000000005e-05
10.64171 -3.3763615000000004e-05
10.64271 -3.2857545e-05
10.64371 -3.1945475999999995e-05
10.64471 -3.1027473999999996e-05
10.64571 -3.0103604e-05
10.64671 -2.9173935e-05
10.64771 -2.8238526e-05
10.64871 -2.7297443e-05
10.64971 -2.6350745e-05
10.65071 -2.5398498000000002e-05
10.65171 -2.444076e-05
10.65271 -2.3477597000000002e-05
10.65371 -2.2509067e-05
10.65471 -2.1535237e-05
10.65571 -2.0556169e-05
10.65671 -1.9571927999999998e-05
10.65771 -1.858258e-05
10.65871 -1.7588194e-05
10.65971 -1.6588839e-05
10.66071 -1.5584585e-05
10.66171 -1.4575505e-05
10.66271 -1.3561672999999999e-05
10.66371 -1.2543164e-05
10.66471 -1.1520053e-05
10.66571 -1.0492416e-05
10.66671 -9.4603301e-06
10.66771 -8.4238742e-06
10.66871 -7.3831195e-06
10.66971 -6.3381485000000005e-06
10.67071 -5.2890321e-06
10.67171 -4.2358479e-06
10.67271 -3.1786676e-06
10.67371 -2.1175609000000003e-06
10.67471 -1.0525989999999999e-06
10.67571 1.6150623e-08
10.67671 1.0886235999999999e-06
10.67771 2.1647541e-06
10.67871 3.2444831e-06
10.67971 4.3277439000000005e-06
10.68071 5.4144831000000005e-06
10.68171 6.5046429e-06
10.68271 7.5981632e-06
10.68371 8.6949917e-06
10.68471 9.7950704e-06
10.68571 1.0898344e-05
10.68671 1.2004759000000002e-05
10.68771 1.3114252999999999e-05
10.68871 1.4226771e-05
10.68971 1.5342258e-05
10.69071 1.6460649e-05
10.69171 1.7581885e-05
10.69271 1.8705904e-05
10.69371 1.9832642999999998e-05
10.69471 2.0962035e-05
10.69571 2.2094015e-05
10.69671 2.3228512e-05
10.69771 2.4365456999999998e-05
10.69871 2.5504778e-05
10.69971 2.664641e-05
10.70071 2.7790276e-05
10.70171 2.8936307000000002e-05
10.70271 3.0084433000000003e-05
10.70371 3.1234585999999996e-05
10.70471 3.2386691e-05
10.70571 3.3540684e-05
10.70671 3.4696492e-05
10.70771 3.5854052e-05
10.70871 3.7013297e-05
10.70971 3.8174161e-05
10.71071 3.9336581e-05
10.71171 4.0500498e-05
10.71271 4.1665854000000005e-05
10.71371 4.2832585e-05
10.71471 4.4000632e-05
10.71571 4.5169943999999996e-05
10.71671 4.6340458e-05
10.71771 4.7512117e-05
10.71871 4.8684871e-05
10.71971 4.9858659000000005e-05
10.72071 5.103343e-05
10.72171 5.2209117e-05
10.72271 5.3385679e-05
10.72371 5.4563048000000004e-05
10.72471 5.5741168e-05
10.72571 5.6919981000000005e-05
10.72671 5.8099431000000006e-05
10.72771 5.9279455e-05
10.72871 6.0460002e-05
10.72971 6.1641003e-05
10.73071 6.2822403e-05
10.73171 6.4004138e-05
10.73271 6.5186157e-05
10.73371 6.6368392e-05
10.73471 6.755078599999999e-05
10.73571 6.8733283e-05
10.73671 6.991581899999999e-05
10.73771 7.1098339e-05
10.73871 7.2280778e-05
10.73971 7.3463093e-05
10.74071 7.4645226e-05
10.74171 7.582710899999999e-05
10.74271 7.700870100000001e-05
10.74371 7.8189942e-05
10.74471 7.9370778e-05
10.74571 8.0551155e-05
10.74671 8.173103700000001e-05
10.74771 8.291035e-05
10.74871 8.4089061e-05
10.74971 8.5267118e-05
10.75071 8.6444464e-05
10.75171 8.7621055e-05
10.75271 8.8796833e-05
10.75371 8.9971758e-05
10.75471 9.1145779e-05
10.75571 9.2318845e-05
10.75671 9.3490905e-05
10.75771 9.466192e-05
10.75871 9.5831831e-05
10.75971 9.7000589e-05
10.76071 9.8168164e-05
10.76171 9.933448800000001e-05
10.76271 0.00010049952000000001
10.76371 0.00010166319999999999
10.76471 0.00010282549
10.76571 0.00010398634999999999
10.76671 0.00010514571999999999
10.76771 0.00010630356
10.76871 0.00010745980999999999
10.76971 0.00010861443
10.77071 0.00010976738
10.77171 0.00011091861000000001
10.77271 0.00011206806
10.77371 0.0001132157
10.77471 0.00011436148
10.77571 0.00011550536
10.77671 0.00011664728999999999
10.77771 0.00011778721999999999
10.77871 0.00011892509999999998
10.77971 0.00012006089000000001
10.78071 0.00012119456999999999
10.78171 0.00012232606999999999
10.78271 0.00012345537
10.78371 0.00012458241
10.78471 0.00012570715
10.78571 0.00012682954999999999
10.78671 0.00012794958
10.78771 0.0001290672
10.78871 0.00013018235000000002
10.78971 0.00013129501
10.79071 0.00013240514
10.79171 0.0001335127
10.79271 0.00013461765
10.79371 0.00013571996
10.79471 0.00013681959
10.79571 0.0001379165
10.79671 0.00013901066
10.79771 0.00014010202
10.79871 0.00014119055
10.79971 0.00014227621
10.80071 0.00014335898
10.80171 0.0001444388
10.80271 0.00014551564
10.80371 0.00014658947
10.80471 0.00014766023
10.80571 0.00014872791
10.80671 0.00014979244000000002
10.80771 0.0001508538
10.80871 0.00015191196
10.80971 0.00015296686999999998
10.81071 0.00015401848
10.81171 0.00015506677
10.81271 0.0001561117
10.81371 0.00015715323
10.81471 0.00015819132
10.81571 0.00015922595
10.81671 0.00016025709000000001
10.81771 0.00016128471
10.81871 0.00016230877
10.81971 0.00016332925
10.82071 0.00016434613999999998
10.82171 0.00016535939
10.82271 0.00016636901
10.82371 0.00016737497
10.82471 0.00016837723999999998
10.82571 0.00016937581
10.82671 0.00017037069
10.82771 0.00017136182
10.82871 0.00017234922
10.82971 0.00017333285
10.83071 0.00017431273
10.83171 0.00017528881
10.83271 0.00017626111
10.83371 0.00017722957
10.83471 0.0001781942
10.83571 0.00017915498
10.83671 0.00018011187000000002
10.83771 0.00018106486999999998
10.83871 0.00018201393
10.83971 0.00018295903999999998
10.84071 0.00018390016
10.84171 0.00018483727
10.84271 0.00018577033
10.84371 0.00018669932
10.84471 0.00018762421
10.84571 0.00018854497000000002
10.84671 0.00018946157
10.84771 0.00019037398000000002
10.84871 0.00019128215000000003
10.84971 0.0001921861
10.85071 0.00019308577
10.85171 0.00019398115
10.85271 0.00019487218
10.85371 0.00019575891
10.85471 0.00019664126
10.85571 0.00019751926
10.85671 0.00019839284999999997
10.85771 0.00019926206
10.85871 0.00020012684999999998
10.85971 0.00020098721
10.86071 0.00020184314
10.86171 0.00020269462999999998
10.86271 0.00020354166
10.86371 0.00020438422
10.86471 0.00020522232
10.86571 0.00020605594
10.86671 0.00020688508
10.86771 0.00020770967
10.86871 0.00020852976
10.86971 0.00020934531
10.87071 0.0002101563
10.87171 0.00021096271
10.87271 0.00021176453999999998
10.87371 0.00021256177999999997
10.87471 0.00021335438000000002
10.87571 0.00021414235
10.87671 0.00021492565
10.87771 0.00021570429
10.87871 0.00021647821999999997
10.87971 0.00021724748
10.88071 0.00021801202000000001
10.88171 0.00021877183000000003
10.88271 0.00021952693999999998
10.88371 0.00022027732
10.88471 0.00022102297000000003
10.88571 0.00022176391
10.88671 0.00022250014999999998
10.88771 0.00022323164999999998
10.88871 0.00022395848
10.88971 0.00022468061999999999
10.89071 0.00022539805
10.89171 0.00022611082
10.89271 0.00022681895000000002
10.89371 0.0002275224
10.89471 0.00022822121000000002
10.89571 0.00022891538000000003
10.89671 0.00022960492
10.89771 0.00023028981
10.89871 0.00023097004
10.89971 0.00023164563999999999
10.90071 0.00023231657000000002
10.90171 0.00023298282
10.90271 0.00023364441000000002
10.90371 0.0002343013
10.90471 0.00023495339999999999
10.90571 0.00023560077999999998
10.90671 0.00023624341
10.90771 0.00023688119
10.90871 0.00023751415
10.90971 0.00023814225
10.91071 0.00023876548
10.91171 0.0002393838
10.91271 0.00023999721
10.91371 0.00024060569
10.91471 0.00024120918
10.91571 0.00024180774
10.91671 0.00024240134999999998
10.91771 0.00024298995
10.91871 0.0002435736
10.91971 0.00024415228
10.92071 0.00024472602
10.92171 0.00024529481
10.92271 0.00024585869999999997
10.92371 0.00024641765
10.92471 0.00024697172
10.92571 0.00024752092
10.92671 0.00024806525
10.92771 0.00024860474
10.92871 0.00024913943
10.92971 0.00024966927999999996
10.93071 0.00025019435
10.93171 0.00025071465
10.93271 0.00025123018
10.93371 0.00025174093
10.93471 0.00025224692000000003
10.93571 0.00025274815
10.93671 0.00025324464
10.93771 0.00025373633
10.93871 0.00025422328
10.93971 0.00025470544999999997
10.94071 0.00025518286
10.94171 0.00025565548
10.94271 0.00025612332999999996
10.94371 0.00025658637
10.94471 0.00025704464
10.94571 0.00025749814000000003
10.94671 0.00025794684
10.94771 0.00025839079
10.94871 0.00025882996
10.94971 0.00025926438
10.95071 0.00025969405
10.95171 0.00026011900999999997
10.95271 0.00026053924
10.95371 0.00026095481
10.95471 0.00026136569999999997
10.95571 0.00026177192
10.95671 0.00026217351
10.95771 0.00026257046
10.95871 0.00026296284
10.95971 0.0002633506
10.96071 0.00026373377
10.96171 0.00026411235
10.96271 0.00026448636
10.96371 0.00026485577
10.96471 0.00026522059
10.96571 0.00026558082
10.96671 0.00026593643
10.96771 0.00026628741
10.96871 0.00026663374
10.96971 0.00026697539
10.97071 0.00026731237999999996
10.97171 0.00026764465
10.97271 0.0002679722
10.97371 0.00026829498
10.97471 0.00026861303
10.97571 0.00026892630999999996
10.97671 0.00026923478
10.97771 0.00026953849
10.97871 0.00026983739
10.97971 0.00027013152
10.98071 0.00027042086000000004
10.98171 0.00027070546
10.98271 0.00027098529
10.98371 0.00027126041
10.98471 0.00027153085
10.98571 0.00027179659999999997
10.98671 0.00027205774
10.98771 0.00027231426
10.98871 0.00027256624
10.98971 0.00027281368999999996
10.99071 0.00027305662
10.99171 0.00027329511
10.99271 0.00027352912
10.99371 0.00027375871999999997
10.99471 0.00027398394000000003
10.99571 0.00027420479
10.99671 0.00027442125
10.99771 0.00027463338
10.99871 0.00027484114
10.99971 0.00027504457
11.00071 0.00027524361
11.00171 0.00027543831
11.00271 0.00027562862
11.00371 0.00027581457
11.00471 0.00027599613
11.00571 0.0002761733
11.00671 0.00027634605000000003
11.00771 0.00027651438
11.00871 0.00027667829
11.00971 0.0002768378
11.01071 0.00027699285999999997
11.01171 0.0002771435
11.01271 0.00027728972
11.01371 0.00027743154
11.01471 0.00027756894
11.01571 0.00027770197
11.01671 0.00027783065
11.01771 0.00027795494999999996
11.01871 0.00027807494
11.01971 0.00027819060000000003
11.02071 0.00027830201
11.02171 0.00027840913
11.02271 0.00027851199
11.02371 0.00027861061
11.02471 0.00027870501
11.02571 0.00027879516
11.02671 0.00027888113
11.02771 0.00027896287999999996
11.02871 0.00027904041
11.02971 0.00027911371000000003
11.03071 0.00027918281
11.03171 0.00027924764
11.03271 0.00027930823000000003
11.03371 0.00027936458
11.03471 0.00027941660000000004
11.03571 0.00027946437
11.03671 0.0002795078
11.03771 0.00027954693
11.03871 0.00027958169999999996
11.03971 0.00027961214
11.04071 0.00027963827
11.04171 0.00027966005
11.04271 0.00027967751
11.04371 0.00027969065000000003
11.04471 0.0002796995
11.04571 0.00027970406999999997
11.04671 0.00027970436
11.04771 0.00027970045
11.04871 0.00027969236
11.04971 0.00027968008
11.05071 0.00027966369
11.05171 0.0002796432
11.05271 0.00027961863999999997
11.05371 0.00027959006
11.05471 0.00027955748
11.05571 0.00027952094
11.05671 0.00027948042
11.05771 0.00027943602
11.05871 0.00027938768
11.05971 0.00027933543
11.06071 0.00027927927
11.06171 0.00027921921999999997
11.06271 0.00027915526
11.06371 0.00027908736000000005
11.06471 0.00027901556
11.06571 0.00027893984
11.06671 0.00027886013
11.06771 0.00027877642999999996
11.06871 0.00027868875
11.06971 0.00027859704999999997
11.07071 0.00027850133
11.07171 0.00027840156000000005
11.07271 0.00027829772
11.07371 0.00027818983
11.07471 0.00027807787
11.07571 0.00027796182
11.07671 0.00027784172
11.07771 0.00027771755
11.07871 0.00027758933
11.07971 0.00027745709
11.08071 0.00027732083
11.08171 0.00027718054
11.08271 0.00027703628999999996
11.08371 0.00027688807000000003
11.08471 0.00027673591
11.08571 0.00027657982
11.08671 0.00027641979
11.08771 0.00027625589999999997
11.08871 0.0002760881
11.08971 0.00027591641
11.09071 0.00027574085
11.09171 0.00027556139
11.09271 0.00027537806000000004
11.09371 0.00027519081
11.09471 0.00027499968
11.09571 0.00027480462
11.09671 0.00027460559999999996
11.09771 0.00027440262
11.09871 0.00027419569000000003
11.09971 0.00027398476
11.10071 0.00027376981999999996
11.10171 0.00027355086000000004
11.10271 0.00027332785
11.10371 0.0002731008
11.10471 0.00027286969
11.10571 0.00027263452
11.10671 0.0002723953
11.10771 0.00027215203
11.10871 0.00027190472
11.10971 0.0002716534
11.11071 0.00027139804
11.11171 0.00027113872000000003
11.11271 0.00027087542
11.11371 0.00027060819
11.11471 0.00027033705
11.11571 0.00027006201
11.11671 0.00026978312
11.11771 0.00026950038
11.11871 0.00026921382
11.11971 0.00026892344
11.12071 0.00026862926
11.12171 0.00026833130999999997
11.12271 0.00026802957000000003
11.12371 0.00026772404
11.12471 0.00026741473
11.12571 0.00026710159
11.12671 0.00026678463
11.12771 0.00026646385
11.12871 0.00026613923
11.12971 0.00026581072
11.13071 0.00026547832
11.13171 0.00026514199
11.13271 0.00026480177
11.13371 0.00026445757
11.13471 0.00026410939
11.13571 0.00026375724
11.13671 0.0002634011
11.13771 0.00026304094
11.13871 0.00026267678
11.13971 0.00026230861999999996
11.14071 0.00026193645
11.14171 0.00026156033
11.14271 0.00026118023
11.14371 0.00026079616999999996
11.14471 0.00026040818
11.14571 0.00026001626
11.14671 0.00025962047
11.14771 0.00025922077
11.14871 0.00025881725
11.14971 0.00025840989000000005
11.15071 0.00025799870000000003
11.15171 0.00025758371999999997
11.15271 0.00025716495
11.15371 0.00025674237
11.15471 0.00025631600000000003
11.15571 0.00025588583
11.15671 0.00025545189
11.15771 0.00025501411
11.15871 0.0002545725
11.15971 0.00025412708
11.16071 0.00025367781
11.16171 0.00025322465000000003
11.16271 0.00025276759
11.16371 0.00025230661
11.16471 0.0002518417
11.16571 0.00025137282999999997
11.16671 0.00025090001
11.16771 0.0002504232
11.16871 0.0002499424
11.16971 0.00024945762
11.17071 0.00024896883
11.17171 0.00024847604
11.17271 0.00024797928
11.17371 0.00024747853000000003
11.17471 0.00024697383
11.17571 0.00024646517
11.17671 0.00024595258
11.17771 0.00024543608
11.17871 0.00024491569
11.17971 0.00024439141
11.18071 0.00024386326999999998
11.18171 0.00024333126
11.18271 0.00024279540999999998
11.18371 0.00024225574
11.18471 0.00024171225
11.18571 0.00024116491
11.18671 0.00024061376
11.18771 0.00024005878000000003
11.18871 0.00023949997
11.18971 0.00023893726
11.19071 0.00023837072
11.19171 0.00023780026
11.19271 0.00023722589
11.19371 0.00023664759
11.19471 0.00023606535
11.19571 0.00023547911000000002
11.19671 0.0002348889
11.19771 0.00023429468
11.19871 0.00023369643999999998
11.19971 0.00023309417
11.20071 0.00023248788
11.20171 0.00023187756
11.20271 0.0002312632
11.20371 0.00023064481
11.20471 0.00023002242
11.20571 0.00022939603
11.20671 0.00022876566
11.20771 0.00022813133
11.20871 0.00022749305000000002
11.20971 0.00022685083
11.21071 0.0002262047
11.21171 0.00022555473
11.21271 0.00022490087
11.21371 0.00022424317000000003
11.21471 0.00022358161
11.21571 0.00022291624000000002
11.21671 0.00022224704000000002
11.21771 0.00022157402999999998
11.21871 0.00022089719
11.21971 0.0002202165
11.22071 0.00021953197
11.22171 0.00021884358999999998
11.22271 0.00021815135000000002
11.22371 0.00021745519999999998
11.22471 0.00021675514000000002
11.22571 0.00021605117
11.22671 0.00021534322
11.22771 0.00021463129
11.22871 0.00021391538
11.22971 0.00021319545000000003
11.23071 0.00021247151
11.23171 0.00021174353
11.23271 0.00021101152
11.23371 0.00021027549
11.23471 0.00020953541
11.23571 0.00020879129
11.23671 0.00020804316
11.23771 0.00020729100999999998
11.23871 0.00020653488
11.23971 0.00020577477
11.24071 0.0002050107
11.24171 0.00020424272
11.24271 0.00020347084
11.24371 0.00020269506000000003
11.24471 0.00020191542
11.24571 0.00020113192999999998
11.24671 0.00020034461
11.24771 0.00019955351000000001
11.24871 0.00019875858
11.24971 0.00019795987
11.25071 0.00019715734999999998
11.25171 0.00019635106
11.25271 0.00019554097
11.25371 0.00019472711000000003
11.25471 0.00019390948
11.25571 0.00019308799999999998
11.25671 0.00019226275
11.25771 0.0001914337
11.25871 0.0001906008
11.25971 0.00018976409
11.26071 0.00018892355000000002
11.26171 0.00018807918
11.26271 0.00018723098
11.26371 0.00018637895
11.26471 0.00018552308999999998
11.26571 0.00018466343
11.26671 0.00018379997
11.26771 0.00018293272
11.26871 0.00018206167999999998
11.26971 0.00018118690999999998
11.27071 0.00018030839
11.27171 0.00017942617
11.27271 0.00017854026
11.27371 0.00017765067
11.27471 0.00017675742
11.27571 0.00017586054
11.27671 0.00017496004
11.27771 0.00017405595
11.27871 0.00017314824999999998
11.27971 0.00017223696
11.28071 0.0001713221
11.28171 0.00017040363000000002
11.28271 0.00016948159
11.28371 0.00016855593999999999
11.28471 0.00016762669
11.28571 0.00016669384000000002
11.28671 0.00016575734000000002
11.28771 0.00016481723
11.28871 0.00016387345
11.28971 0.00016292602
11.29071 0.00016197491
11.29171 0.0001610201
11.29271 0.00016006162000000001
11.29371 0.00015909943
11.29471 0.00015813357
11.29571 0.000157164
11.29671 0.00015619078
11.29771 0.00015521388
11.29871 0.00015423333
11.29971 0.00015324918
11.30071 0.00015226140999999999
11.30171 0.00015127008
11.30271 0.00015027520999999998
11.30371 0.00014927683
11.30471 0.00014827499
11.30571 0.00014726970999999998
11.30671 0.00014626104
11.30771 0.000145249
11.30871 0.00014423364
11.30971 0.00014321498
11.31071 0.00014219305
11.31171 0.00014116788
11.31271 0.00014013949
11.31371 0.00013910791
11.31471 0.00013807314
11.31571 0.00013703522000000002
11.31671 0.00013599414
11.31771 0.00013494991
11.31871 0.00013390256
11.31971 0.00013285207
11.32071 0.00013179845
11.32171 0.00013074169
11.32271 0.00012968183
11.32371 0.00012861882999999998
11.32471 0.00012755273
11.32571 0.00012648351
11.32671 0.00012541119999999998
11.32771 0.0001243358
11.32871 0.00012325733
11.32971 0.00012217578
11.33071 0.00012109118
11.33171 0.00012000355
11.33271 0.00011891293
11.33371 0.00011781931
11.33471 0.00011672272000000001
11.33571 0.00011562321
11.33671 0.00011452076000000001
11.33771 0.00011341544
11.33871 0.00011230725000000001
11.33971 0.00011119622
11.34071 0.00011008236999999999
11.34171 0.00010896573000000001
11.34271 0.00010784629999999999
11.34371 0.00010672412000000001
11.34471 0.00010559919999999999
11.34571 0.00010447154000000001
11.34671 0.00010334118
11.34771 0.00010220811
11.34871 0.00010107234000000001
11.34971 9.9933891e-05
11.35071 9.879277100000001e-05
11.35171 9.764900100000001e-05
11.35271 9.6502583e-05
11.35371 9.5353539e-05
11.35471 9.420188e-05
11.35571 9.3047629e-05
11.35671 9.1890803e-05
11.35771 9.073143e-05
11.35871 8.9569534e-05
11.35971 8.8405153e-05
11.36071 8.7238317e-05
11.36171 8.606907e-05
11.36271 8.4897442e-05
11.36371 8.372348900000001e-05
11.36471 8.2547251e-05
11.36571 8.1368768e-05
11.36671 8.018808999999999e-05
11.36771 7.900527499999999e-05
11.36871 7.7820368e-05
11.36971 7.663341499999999e-05
11.37071 7.5444456e-05
11.37171 7.4253546e-05
11.37271 7.306070999999999e-05
11.37371 7.1866009e-05
11.37471 7.0669455e-05
11.37571 6.947109900000001e-05
11.37671 6.827096399999999e-05
11.37771 6.706906700000001e-05
11.37871 6.5865436e-05
11.37971 6.4660088e-05
11.38071 6.3453041e-05
11.38171 6.2244311e-05
11.38271 6.1033898999999996e-05
11.38371 5.9821815000000005e-05
11.38471 5.8608083e-05
11.38571 5.7392697e-05
11.38671 5.6175668000000004e-05
11.38771 5.4957013e-05
11.38871 5.3736737999999994e-05
11.38971 5.2514855e-05
11.39071 5.1291374e-05
11.39171 5.0066325e-05
11.39271 4.8839712e-05
11.39371 4.7611567e-05
11.39471 4.6381913e-05
11.39571 4.5150779e-05
11.39671 4.3918192e-05
11.39771 4.2684183999999997e-05
11.39871 4.1448797e-05
11.39971 4.0212063e-05
11.40071 3.8974022e-05
11.40171 3.7734713e-05
11.40271 3.6494177e-05
11.40371 3.5252458e-05
11.40471 3.4009597e-05
11.40571 3.2765629e-05
11.40671 3.1520605e-05
11.40771 3.027456e-05
11.40871 2.9027538e-05
11.40971 2.7779575e-05
11.41071 2.6530719000000002e-05
11.41171 2.5281005e-05
11.41271 2.4030473e-05
11.41371 2.2779159e-05
11.41471 2.152711e-05
11.41571 2.0274361e-05
11.41671 1.9020953e-05
11.41771 1.7766932e-05
11.41871 1.6512334e-05
11.41971 1.5257203e-05
11.42071 1.4001589e-05
11.42171 1.2745532e-05
11.42271 1.1489084e-05
11.42371 1.0232289e-05
11.42471 8.9751971e-06
11.42571 7.7178591e-06
11.42671 6.4603256e-06
11.42771 5.2026465e-06
11.42871 3.9448757e-06
11.42971 2.6870607e-06
11.43071 1.429254e-06
11.43171 1.7150232e-07
11.43271 -1.0861462e-06
11.43371 -2.3436442e-06
11.43471 -3.6009478000000003e-06
11.43571 -4.858018e-06
11.43671 -6.1148135e-06
11.43771 -7.3712967999999995e-06
11.43871 -8.6274355e-06
11.43971 -9.8831961e-06
11.44071 -1.113855e-05
11.44171 -1.2393473e-05
11.44271 -1.3647939e-05
11.44371 -1.4901923e-05
11.44471 -1.6155407e-05
11.44571 -1.7408365000000002e-05
11.44671 -1.8660783e-05
11.44771 -1.9912638e-05
11.44871 -2.1163909e-05
11.44971 -2.2414576999999998e-05
11.45071 -2.3664616e-05
11.45171 -2.4914007e-05
11.45271 -2.6162714999999997e-05
11.45371 -2.7410718e-05
11.45471 -2.8657982e-05
11.45571 -2.9904473e-05
11.45671 -3.1150151e-05
11.45771 -3.2394979e-05
11.45871 -3.3638909e-05
11.45971 -3.4881901e-05
11.46071 -3.6123899e-05
11.46171 -3.7364859e-05
11.46271 -3.8604719e-05
11.46371 -3.9843428e-05
11.46471 -4.1080928999999994e-05
11.46571 -4.2317163e-05
11.46671 -4.3552071999999996e-05
11.46771 -4.4785597e-05
11.46871 -4.6017672e-05
11.46971 -4.7248241e-05
11.47071 -4.847725e-05
11.47171 -4.970463e-05
11.47271 -5.0930338999999996e-05
11.47371 -5.2154314e-05
11.47471 -5.3376493e-05
11.47571 -5.4596831e-05
11.47671 -5.5815281e-05
11.47771 -5.7031774999999997e-05
11.47871 -5.824628e-05
11.47971 -5.9458739e-05
11.48071 -6.0669112000000004e-05
11.48171 -6.1877353e-05
11.48271 -6.3083411e-05
11.48371 -6.4287252e-05
11.48471 -6.5488825e-05
11.48571 -6.6688102e-05
11.48671 -6.7885026e-05
11.48771 -6.9079556e-05
11.48871 -7.0271665e-05
11.48971 -7.146130699999999e-05
11.49071 -7.264843599999999e-05
11.49171 -7.3833019e-05
11.49271 -7.501502100000001e-05
11.49371 -7.6194402e-05
11.49471 -7.7371118e-05
11.49571 -7.8545139e-05
11.49671 -7.9716415e-05
11.49771 -8.088492200000001e-05
11.49871 -8.2050622e-05
11.49971 -8.321346700000001e-05
11.50071 -8.4373437e-05
11.50171 -8.5530485e-05
11.50271 -8.6684582e-05
11.50371 -8.7835696e-05
11.50471 -8.8983779e-05
11.50571 -9.0128805e-05
11.50671 -9.1270743e-05
11.50771 -9.240955599999999e-05
11.50871 -9.3545208e-05
11.50971 -9.4677659e-05
11.51071 -9.5806877e-05
11.51171 -9.6932808e-05
11.51271 -9.8055443e-05
11.51371 -9.9174713e-05
11.51471 -0.00010029059
11.51571 -0.00010140304
11.51671 -0.00010251201
11.51771 -0.00010361744
11.51871 -0.00010471929999999999
11.51971 -0.00010581753
11.52071 -0.00010691207999999999
11.52171 -0.00010800289000000001
11.52271 -0.00010908992000000001
11.52371 -0.00011017311
11.52471 -0.00011125239
11.52571 -0.00011232771999999999
11.52671 -0.00011339903999999999
11.52771 -0.00011446626000000002
11.52871 -0.00011552936000000001
11.52971 -0.00011658826
11.53071 -0.0001176429
11.53171 -0.00011869322
11.53271 -0.00011973917
11.53371 -0.00012078070000000001
11.53471 -0.00012181773000000001
11.53571 -0.00012285024999999998
11.53671 -0.00012387816000000002
11.53771 -0.00012490144
11.53871 -0.00012592005
11.53971 -0.00012693394
11.54071 -0.00012794306
11.54171 -0.00012894737
11.54271 -0.00012994685
11.54371 -0.00013094145
11.54471 -0.00013193114000000002
11.54571 -0.00013291591
11.54671 -0.00013389571000000001
11.54771 -0.00013487052
11.54871 -0.0001358403
11.54971 -0.00013680506
11.55071 -0.00013776474
11.55171 -0.00013871934
11.55271 -0.00013966883
11.55371 -0.00014061317
11.55471 -0.00014155236
11.55571 -0.00014248636
11.55671 -0.00014341515
11.55771 -0.0001443387
11.55871 -0.00014525697
11.55971 -0.00014616995
11.56071 -0.00014707759
11.56171 -0.00014797988000000002
11.56271 -0.00014887676000000001
11.56371 -0.0001497682
11.56471 -0.00015065416999999998
11.56571 -0.00015153463
11.56671 -0.00015240951999999998
11.56771 -0.00015327882
11.56871 -0.00015414247
11.56971 -0.00015500045
11.57071 -0.00015585269
11.57171 -0.00015669916
11.57271 -0.00015753982
11.57371 -0.00015837461
11.57471 -0.00015920348999999998
11.57571 -0.00016002643
11.57671 -0.00016084338
11.57771 -0.00016165429000000001
11.57871 -0.00016245913000000002
11.57971 -0.00016325786
11.58071 -0.00016405043
11.58171 -0.0001648368
11.58271 -0.00016561694
11.58371 -0.00016639079
11.58471 -0.00016715835
11.58571 -0.00016791955
11.58671 -0.00016867439000000002
11.58771 -0.0001694228
11.58871 -0.00017016475
11.58971 -0.00017090022
11.59071 -0.00017162915000000002
11.59171 -0.00017235153
11.59271 -0.00017306732999999998
11.59371 -0.00017377649000000002
11.59471 -0.00017447901000000002
11.59571 -0.00017517483
11.59671 -0.00017586394
11.59771 -0.00017654629
11.59871 -0.00017722187999999998
11.59971 -0.00017789065
11.60071 -0.00017855259
11.60171 -0.00017920767
11.60271 -0.00017985586
11.60371 -0.00018049716
11.60471 -0.00018113154000000002
11.60571 -0.00018175898
11.60671 -0.00018237946
11.60771 -0.00018299298
11.60871 -0.00018359951
11.60971 -0.00018419905
11.61071 -0.0001847916
11.61171 -0.00018537712
11.61271 -0.00018595562
11.61371 -0.00018652709000000002
11.61471 -0.00018709151
11.61571 -0.0001876489
11.61671 -0.00018819924
11.61771 -0.00018874249
11.61871 -0.00018927866
11.61971 -0.00018980772
11.62071 -0.00019032968
11.62171 -0.00019084453
11.62271 -0.00019135221000000002
11.62371 -0.0001918527
11.62471 -0.00019234599000000002
11.62571 -0.00019283204000000002
11.62671 -0.00019331085
11.62771 -0.00019378235
11.62871 -0.00019424651000000002
11.62971 -0.00019470333
11.63071 -0.00019515276
11.63171 -0.00019559472999999998
11.63271 -0.00019602924
11.63371 -0.00019645621999999998
11.63471 -0.0001968757
11.63571 -0.00019728759
11.63671 -0.00019769188
11.63771 -0.00019808855999999998
11.63871 -0.00019847757
11.63971 -0.00019885889999999998
11.64071 -0.00019923255
11.64171 -0.00019959848
11.64271 -0.00019995668000000001
11.64371 -0.00020030715999999998
11.64471 -0.00020064988000000002
11.64571 -0.00020098487
11.64671 -0.00020131210000000002
11.64771 -0.00020163159000000002
11.64871 -0.00020194334000000002
11.64971 -0.00020224734000000001
11.65071 -0.00020254361000000002
11.65171 -0.00020283214
11.65271 -0.00020311295000000003
11.65371 -0.00020338605
11.65471 -0.00020365139
11.65571 -0.00020390903000000002
11.65671 -0.00020415894
11.65771 -0.00020440116
11.65871 -0.00020463563
11.65971 -0.00020486239
11.66071 -0.00020508140999999999
11.66171 -0.00020529274
11.66271 -0.0002054963
11.66371 -0.00020569213999999998
11.66471 -0.00020588024999999998
11.66571 -0.0002060606
11.66671 -0.00020623320000000002
11.66771 -0.00020639807
11.66871 -0.00020655516
11.66971 -0.0002067045
11.67071 -0.00020684607999999998
11.67171 -0.00020697992000000002
11.67271 -0.00020710602
11.67371 -0.00020722437
11.67471 -0.00020733501000000002
11.67571 -0.00020743793999999997
11.67671 -0.00020753316000000002
11.67771 -0.00020762068
11.67871 -0.00020770051
11.67971 -0.00020777268
11.68071 -0.00020783718
11.68171 -0.00020789403000000001
11.68271 -0.00020794325000000002
11.68371 -0.00020798484
11.68471 -0.00020801881000000002
11.68571 -0.00020804516
11.68671 -0.0002080639
11.68771 -0.00020807501999999998
11.68871 -0.00020807849999999998
11.68971 -0.00020807433000000002
11.69071 -0.00020806258
11.69171 -0.00020804316
11.69271 -0.00020801608
11.69371 -0.00020798138
11.69471 -0.00020793897999999997
11.69571 -0.00020788891
11.69671 -0.00020783115999999997
11.69771 -0.00020776572000000002
11.69871 -0.00020769259999999998
11.69971 -0.00020761179
11.70071 -0.00020752329
11.70171 -0.00020742712
11.70271 -0.00020732326999999999
11.70371 -0.00020721179000000002
11.70471 -0.00020709269
11.70571 -0.00020696598000000002
11.70671 -0.00020683169
11.70771 -0.00020668988
11.70871 -0.00020654056000000002
11.70971 -0.00020638379
11.71071 -0.00020621957999999999
11.71171 -0.000206048
11.71271 -0.00020586908
11.71371 -0.00020568289000000002
11.71471 -0.00020548941
11.71571 -0.00020528876000000003
11.71671 -0.00020508090999999998
11.71771 -0.00020486596
11.71871 -0.0002046439
11.71971 -0.00020441477999999998
11.72071 -0.00020417865
11.72171 -0.0002039355
11.72271 -0.00020368534
11.72371 -0.00020342825000000002
11.72471 -0.0002031642
11.72571 -0.00020289324
11.72671 -0.00020261534
11.72771 -0.00020233056
11.72871 -0.00020203890000000001
11.72971 -0.00020174035999999997
11.73071 -0.00020143498000000002
11.73171 -0.00020112275000000002
11.73271 -0.00020080366999999997
11.73371 -0.00020047783
11.73471 -0.00020014520000000003
11.73571 -0.00019980582
11.73671 -0.00019945973999999997
11.73771 -0.00019910697
11.73871 -0.00019874752999999998
11.73971 -0.00019838149
11.74071 -0.00019800888999999997
11.74171 -0.00019762977000000001
11.74271 -0.00019724416000000002
11.74371 -0.00019685215
11.74471 -0.00019645372
11.74571 -0.00019604897
11.74671 -0.00019563793
11.74771 -0.00019522063000000002
11.74871 -0.00019479713999999998
11.74971 -0.00019436745
11.75071 -0.00019393165
11.75171 -0.00019348975000000002
11.75271 -0.00019304175
11.75371 -0.00019258773
11.75471 -0.00019212769
11.75571 -0.00019166166
11.75671 -0.00019118968000000002
11.75771 -0.00019071173999999998
11.75871 -0.00019022788
11.75971 -0.00018973813
11.76071 -0.00018924249999999998
11.76171 -0.00018874103
11.76271 -0.00018823376
11.76371 -0.00018772072
11.76471 -0.00018720192999999998
11.76571 -0.00018667745000000002
11.76671 -0.00018614733
11.76771 -0.00018561159999999998
11.76871 -0.00018507035
11.76971 -0.00018452361999999998
11.77071 -0.00018397149
11.77171 -0.00018341402000000002
11.77271 -0.00018285128
11.77371 -0.00018228338
11.77471 -0.00018171036000000002
11.77571 -0.00018113232
11.77671 -0.00018054932
11.77771 -0.00017996144
11.77871 -0.00017936878
11.77971 -0.00017877137999999999
11.78071 -0.00017816933
11.78171 -0.00017756268999999999
11.78271 -0.00017695151
11.78371 -0.00017633586000000002
11.78471 -0.00017571579
11.78571 -0.00017509134
11.78671 -0.00017446254999999998
11.78771 -0.00017382947
11.78871 -0.00017319213000000001
11.78971 -0.00017255057
11.79071 -0.00017190482
11.79171 -0.00017125491
11.79271 -0.00017060085999999998
11.79371 -0.00016994271
11.79471 -0.0001692805
11.79571 -0.00016861426
11.79671 -0.00016794404
11.79771 -0.00016726988
11.79871 -0.00016659183
11.79971 -0.00016590993
11.80071 -0.00016522426
11.80171 -0.00016453488
11.80271 -0.00016384184000000002
11.80371 -0.00016314522999999999
11.80471 -0.00016244512
11.80571 -0.00016174157
11.80671 -0.00016103468999999998
11.80771 -0.00016032453
11.80871 -0.0001596112
11.80971 -0.00015889476
11.81071 -0.00015817529000000002
11.81171 -0.00015745287
11.81271 -0.00015672757
11.81371 -0.00015599946
11.81471 -0.00015526863
11.81571 -0.0001545351
11.81671 -0.00015379895
11.81771 -0.00015306025
11.81871 -0.00015231902
11.81971 -0.00015157533999999998
11.82071 -0.00015082924
11.82171 -0.00015008077
11.82271 -0.00014932997
11.82371 -0.0001485769
11.82471 -0.00014782159
11.82571 -0.00014706411
11.82671 -0.0001463045
11.82771 -0.00014554280999999999
11.82871 -0.00014477912999999999
11.82971 -0.0001440135
11.83071 -0.00014324601
11.83171 -0.00014247671
11.83271 -0.0001417057
11.83371 -0.00014093307
11.83471 -0.00014015890999999998
11.83571 -0.00013938330999999998
11.83671 -0.00013860637
11.83771 -0.00013782818
11.83871 -0.00013704885
11.83971 -0.00013626847
11.84071 -0.00013548713999999998
11.84171 -0.00013470496
11.84271 -0.00013392202999999998
11.84371 -0.00013313842
11.84471 -0.00013235423
11.84571 -0.00013156951999999998
11.84671 -0.00013078436999999999
11.84771 -0.00012999885
11.84871 -0.00012921303
11.84971 -0.00012842695
11.85071 -0.00012764067
11.85171 -0.00012685424000000002
11.85271 -0.00012606768999999998
11.85371 -0.00012528106
11.85471 -0.00012449441
11.85571 -0.00012370775
11.85671 -0.00012292115
11.85771 -0.00012213464999999998
11.85871 -0.00012134827000000001
11.85971 -0.00012056208000000001
11.86071 -0.00011977613
11.86171 -0.00011899049
11.86271 -0.00011820521
11.86371 -0.00011742037
11.86471 -0.00011663604000000002
11.86571 -0.00011585232000000001
11.86671 -0.00011506928
11.86771 -0.00011428704000000001
11.86871 -0.00011350567
11.86971 -0.00011272529
11.87071 -0.00011194599
11.87171 -0.00011116788000000001
11.87271 -0.00011039107
11.87371 -0.00010961564
11.87471 -0.00010884171
11.87571 -0.00010806938
11.87671 -0.00010729872000000001
11.87771 -0.00010652983
11.87871 -0.0001057628
11.87971 -0.00010499769999999999
11.88071 -0.00010423459999999999
11.88171 -0.00010347358
11.88271 -0.00010271468
11.88371 -0.00010195799000000001
11.88471 -0.00010120356
11.88571 -0.00010045144
11.88671 -9.970167400000002e-05
11.88771 -9.8954331e-05
11.88871 -9.8209455e-05
11.88971 -9.746711400000001e-05
11.89071 -9.672735399999999e-05
11.89171 -9.5990242e-05
11.89271 -9.525585400000001e-05
11.89371 -9.4524256e-05
11.89471 -9.3795524e-05
11.89571 -9.306974099999999e-05
11.89671 -9.234698800000001e-05
11.89771 -9.1627368e-05
11.89871 -9.091097000000001e-05
11.89971 -9.0197886e-05
11.90071 -8.9488225e-05
11.90171 -8.8782087e-05
11.90271 -8.8079565e-05
11.90371 -8.7380772e-05
11.90471 -8.668579899999999e-05
11.90571 -8.5994742e-05
11.90671 -8.5307693e-05
11.90771 -8.4624736e-05
11.90871 -8.3945952e-05
11.90971 -8.327141400000001e-05
11.91071 -8.2601196e-05
11.91171 -8.1935349e-05
11.91271 -8.1273936e-05
11.91371 -8.0617002e-05
11.91471 -7.9964593e-05
11.91571 -7.9316749e-05
11.91671 -7.8673503e-05
11.91771 -7.803489e-05
11.91871 -7.7400955e-05
11.91971 -7.6771721e-05
11.92071 -7.6147222e-05
11.92171 -7.5527504e-05
11.92271 -7.491260600000001e-05
11.92371 -7.4302574e-05
11.92471 -7.3697464e-05
11.92571 -7.3097334e-05
11.92671 -7.2502252e-05
11.92771 -7.1912285e-05
11.92871 -7.1327509e-05
11.92971 -7.0748018e-05
11.93071 -7.01739e-05
11.93171 -6.960524400000001e-05
11.93271 -6.904215299999999e-05
11.93371 -6.8484729e-05
11.93471 -6.793306999999999e-05
11.93571 -6.7387282e-05
11.93671 -6.684746799999999e-05
11.93771 -6.6313726e-05
11.93871 -6.5786156e-05
11.93971 -6.5264845e-05
11.94071 -6.474988399999999e-05
11.94171 -6.4241345e-05
11.94271 -6.3739316e-05
11.94371 -6.324385700000001e-05
11.94471 -6.2755026e-05
11.94571 -6.227289799999999e-05
11.94671 -6.1797499e-05
11.94771 -6.1328899e-05
11.94871 -6.086712e-05
11.94971 -6.0412214e-05
11.95071 -5.9964208e-05
11.95171 -5.9523143000000004e-05
11.95271 -5.9089064e-05
11.95371 -5.8661993e-05
11.95471 -5.8241982999999996e-05
11.95571 -5.7829072e-05
11.95671 -5.7423307e-05
11.95771 -5.7024744e-05
11.95871 -5.6633439e-05
11.95971 -5.6249445e-05
11.96071 -5.587284000000001e-05
11.96171 -5.5503688e-05
11.96271 -5.514207300000001e-05
11.96371 -5.4788057e-05
11.96471 -5.4441728e-05
11.96571 -5.4103168e-05
11.96671 -5.3772459e-05
11.96771 -5.3449673000000004e-05
11.96871 -5.3134897e-05
11.96971 -5.2828193e-05
11.97071 -5.2529646000000005e-05
11.97171 -5.2239307000000006e-05
11.97271 -5.1957238e-05
11.97371 -5.1683497e-05
11.97471 -5.1418129e-05
11.97571 -5.1161174e-05
11.97671 -5.0912666e-05
11.97771 -5.0672634e-05
11.97871 -5.0441099000000005e-05
11.97971 -5.021808e-05
11.98071 -5.0003598000000005e-05
11.98171 -4.9797659999999996e-05
11.98271 -4.9600283e-05
11.98371 -4.9411483e-05
11.98471 -4.9231272e-05
11.98571 -4.9059673e-05
11.98671 -4.889670900000001e-05
11.98771 -4.8742396e-05
11.98871 -4.8596769e-05
11.98971 -4.8459879e-05
11.99071 -4.8331754e-05
11.99171 -4.8212451e-05
11.99271 -4.8102026999999995e-05
11.99371 -4.800055e-05
11.99471 -4.7908077e-05
11.99571 -4.7824676000000004e-05
11.99671 -4.7750439e-05
11.99771 -4.768542099999999e-05
11.99871 -4.7629703000000004e-05
11.99971 -4.7583367e-05
12.00071 -4.7546487e-05
12.00171 -4.7519125999999995e-05
12.00271 -4.7501354e-05
12.00371 -4.7493231e-05
12.00471 -4.7494810999999995e-05
12.00571 -4.7506146e-05
12.00671 -4.7527269e-05
12.00771 -4.755822e-05
12.00871 -4.7599025000000005e-05
12.00971 -4.7649701e-05
12.01071 -4.7710262000000006e-05
12.01171 -4.778071900000001e-05
12.01271 -4.7861073e-05
12.01371 -4.795132299999999e-05
12.01471 -4.8051459e-05
12.01571 -4.816149e-05
12.01671 -4.8281402e-05
12.01771 -4.8411187e-05
12.01871 -4.8550851e-05
12.01971 -4.8700393999999996e-05
12.02071 -4.8859818000000005e-05
12.02171 -4.9029126000000006e-05
12.02271 -4.9208336e-05
12.02371 -4.9397465e-05
12.02471 -4.9596537000000007e-05
12.02571 -4.9805572999999996e-05
12.02671 -5.0024607e-05
12.02771 -5.0253669e-05
12.02871 -5.0492803999999996e-05
12.02971 -5.074204e-05
12.03071 -5.1001422e-05
12.03171 -5.1270979e-05
12.03271 -5.1550757000000004e-05
12.03371 -5.1840777000000004e-05
12.03471 -5.2141075e-05
12.03571 -5.2451685000000004e-05
12.03671 -5.2772617000000003e-05
12.03771 -5.3103889e-05
12.03871 -5.3445513e-05
12.03971 -5.3797487e-05
12.04071 -5.4159818e-05
12.04171 -5.4532488999999997e-05
12.04271 -5.4915495e-05
12.04371 -5.5308823000000004e-05
12.04471 -5.5712445e-05
12.04571 -5.6126345e-05
12.04671 -5.6550493e-05
12.04771 -5.6984884999999996e-05
12.04871 -5.742948e-05
12.04971 -5.7884266999999994e-05
12.05071 -5.8349229e-05
12.05171 -5.8824355e-05
12.05271 -5.9309639e-05
12.05371 -5.9805069e-05
12.05471 -6.0310651e-05
12.05571 -6.0826397e-05
12.05671 -6.1352313e-05
12.05771 -6.1888414e-05
12.05871 -6.243471899999999e-05
12.05971 -6.2991251e-05
12.06071 -6.3558031e-05
12.06171 -6.4135094e-05
12.06271 -6.4722445e-05
12.06371 -6.5320125e-05
12.06471 -6.5928145e-05
12.06571 -6.6546522e-05
12.06671 -6.7175279e-05
12.06771 -6.781440899999999e-05
12.06871 -6.8463919e-05
12.06971 -6.9123803e-05
12.07071 -6.979404900000001e-05
12.07171 -7.047463e-05
12.07271 -7.1165528e-05
12.07371 -7.1866691e-05
12.07471 -7.257809200000001e-05
12.07571 -7.329968000000001e-05
12.07671 -7.4031402e-05
12.07771 -7.4773209e-05
12.07871 -7.5525037e-05
12.07971 -7.628682400000001e-05
12.08071 -7.7058519e-05
12.08171 -7.7840053e-05
12.08271 -7.8631376e-05
12.08371 -7.943243100000001e-05
12.08471 -8.0243166e-05
12.08571 -8.106353599999999e-05
12.08671 -8.189349500000001e-05
12.08771 -8.2732998e-05
12.08871 -8.3582017e-05
12.08971 -8.4440518e-05
12.09071 -8.5308483e-05
12.09171 -8.618588400000001e-05
12.09271 -8.7072704e-05
12.09371 -8.7968931e-05
12.09471 -8.887453800000001e-05
12.09571 -8.9789523e-05
12.09671 -9.071386e-05
12.09771 -9.1647536e-05
12.09871 -9.2590534e-05
12.09971 -9.354282e-05
12.10071 -9.450437800000001e-05
12.10171 -9.5475173e-05
12.10271 -9.6455165e-05
12.10371 -9.744430799999999e-05
12.10471 -9.844256999999999e-05
12.10571 -9.9449892e-05
12.10671 -0.00010046622
12.10771 -0.00010149149
12.10871 -0.00010252566
12.10971 -0.00010356863
12.11071 -0.00010462035000000001
12.11171 -0.00010568075
12.11271 -0.00010674977
12.11371 -0.00010782732
12.11471 -0.00010891333999999999
12.11571 -0.00011000778
12.11671 -0.00011111056
12.11771 -0.00011222162
12.11871 -0.0001133409
12.11971 -0.00011446834
12.12071 -0.0001156039
12.12171 -0.00011674754
12.12271 -0.0001178992
12.12371 -0.00011905880999999999
12.12471 -0.00012022637
12.12571 -0.00012140181
12.12671 -0.00012258508
12.12771 -0.00012377616
12.12871 -0.00012497497
12.12971 -0.00012618149
12.13071 -0.00012739564
12.13171 -0.00012861739
12.13271 -0.00012984664
12.13371 -0.00013108335
12.13471 -0.00013232741999999998
12.13571 -0.00013357881
12.13671 -0.0001348374
12.13771 -0.0001361031
12.13871 -0.00013737580999999998
12.13971 -0.00013865545
12.14071 -0.0001399419
12.14171 -0.00014123506
12.14271 -0.00014253482000000002
12.14371 -0.00014384105
12.14471 -0.00014515367
12.14571 -0.00014647256000000002
12.14671 -0.00014779761
12.14771 -0.00014912870000000002
12.14871 -0.00015046573
12.14971 -0.00015180862
12.15071 -0.00015315725000000001
12.15171 -0.00015451153
12.15271 -0.0001558714
12.15371 -0.00015723674000000002
12.15471 -0.00015860749
12.15571 -0.00015998356
12.15671 -0.00016136489000000002
12.15771 -0.00016275141
12.15871 -0.00016414303000000002
12.15971 -0.00016553970999999998
12.16071 -0.00016694137999999999
12.16171 -0.00016834795
12.16271 -0.00016975935
12.16371 -0.00017117553
12.16471 -0.00017259639
12.16571 -0.00017402187
12.16671 -0.00017545187999999998
12.16771 -0.00017688635
12.16871 -0.00017832516
12.16971 -0.00017976822
12.17071 -0.00018121544
12.17171 -0.00018266672
12.17271 -0.00018412195
12.17371 -0.00018558101
12.17471 -0.00018704379
12.17571 -0.00018851017
12.17671 -0.00018998003
12.17771 -0.00019145325000000002
12.17871 -0.00019292972
12.17971 -0.00019440931000000002
12.18071 -0.00019589188
12.18171 -0.00019737736
12.18271 -0.00019886558999999997
12.18371 -0.00020035645000000002
12.18471 -0.00020184984
12.18571 -0.00020334567000000002
12.18671 -0.00020484379
12.18771 -0.00020634406999999998
12.18871 -0.00020784646
12.18971 -0.00020935083
12.19071 -0.00021085705000000002
12.19171 -0.00021236503
12.19271 -0.00021387467999999999
12.19371 -0.00021538585
12.19471 -0.00021689848
12.19571 -0.00021841242
12.19671 -0.00021992755
12.19771 -0.00022144379000000003
12.19871 -0.00022296099000000002
12.19971 -0.00022447905
12.20071 -0.00022599784
12.20171 -0.00022751722
12.20271 -0.00022903704999999999
12.20371 -0.0002305572
12.20471 -0.00023207755999999998
12.20571 -0.00023359795999999998
12.20671 -0.00023511830000000003
12.20771 -0.00023663839999999998
12.20871 -0.00023815812000000001
12.20971 -0.00023967734
12.21071 -0.0002411959
12.21171 -0.00024271367
12.21271 -0.00024423049999999996
12.21371 -0.00024574624
12.21471 -0.00024726078000000004
12.21571 -0.00024877397
12.21671 -0.00025028569
12.21771 -0.00025179581
12.21871 -0.00025330421
12.21971 -0.00025481077
12.22071 -0.00025631537
12.22171 -0.00025781787
12.22271 -0.00025931818
12.22371 -0.0002608162
12.22471 -0.0002623118
12.22571 -0.00026380487
12.22671 -0.00026529528
12.22771 -0.00026678297
12.22871 -0.00026826781
12.22971 -0.00026974965
12.23071 -0.00027122839999999996
12.23171 -0.00027270396
12.23271 -0.00027417618
12.23371 -0.00027564495
12.23471 -0.00027711012
12.23571 -0.00027857159
12.23671 -0.00028002919
12.23771 -0.00028148281
12.23871 -0.00028293227
12.23971 -0.00028437747999999997
12.24071 -0.00028581826
12.24171 -0.00028725444
12.24271 -0.00028868590000000004
12.24371 -0.00029011246
12.24471 -0.00029153398
12.24571 -0.00029295031
12.24671 -0.00029436128
12.24771 -0.00029576674
12.24871 -0.00029716655
12.24971 -0.00029856051000000004
12.25071 -0.00029994852999999996
12.25171 -0.00030133042
12.25271 -0.00030270608
12.25371 -0.0003040753
12.25471 -0.00030543797
12.25571 -0.00030679396
12.25671 -0.0003081431
12.25771 -0.00030948527000000003
12.25871 -0.00031082036000000003
12.25971 -0.0003121482
12.26071 -0.00031346865
12.26171 -0.0003147816
12.26271 -0.00031608689999999996
12.26371 -0.00031738440999999997
12.26471 -0.00031867403
12.26571 -0.00031995557
12.26671 -0.00032122894
12.26771 -0.00032249397
12.26871 -0.00032375053000000003
12.26971 -0.00032499847000000003
12.27071 -0.00032623768
12.27171 -0.00032746795999999997
12.27271 -0.0003286892
12.27371 -0.00032990126
12.27471 -0.00033110396
12.27571 -0.00033229715
12.27671 -0.00033348069
12.27771 -0.00033465444
12.27871 -0.00033581824999999997
12.27971 -0.00033697197
12.28071 -0.00033811543
12.28171 -0.0003392485
12.28271 -0.00034037103
12.28371 -0.00034148288
12.28471 -0.00034258394
12.28571 -0.00034367404000000003
12.28671 -0.00034475306000000003
12.28771 -0.00034582088
12.28871 -0.00034687735
12.28971 -0.00034792238
12.29071 -0.00034895579
12.29171 -0.00034997752
12.29271 -0.0003509874
12.29371 -0.00035198533999999997
12.29471 -0.00035297123
12.29571 -0.00035394494
12.29671 -0.00035490634
12.29771 -0.00035585533
12.29871 -0.00035679177
12.29971 -0.00035771554
12.30071 -0.00035862649
12.30171 -0.00035952453
12.30271 -0.00036040949
12.30371 -0.00036128129
12.30471 -0.00036213974
12.30571 -0.00036298470000000003
12.30671 -0.00036381605
12.30771 -0.00036463362
12.30871 -0.00036543727000000004
12.30971 -0.00036622687
12.31071 -0.00036700221000000004
12.31171 -0.00036776319
12.31271 -0.00036850962999999997
12.31371 -0.00036924139
12.31471 -0.0003699583
12.31571 -0.00037066022
12.31671 -0.00037134703
12.31771 -0.00037201854999999997
12.31871 -0.00037267464
12.31971 -0.0003733152
12.32071 -0.00037394007
12.32171 -0.00037454913000000003
12.32271 -0.00037514224000000004
12.32371 -0.00037571929
12.32471 -0.00037628015
12.32571 -0.00037682473
12.32671 -0.0003773529
12.32771 -0.00037786454
12.32871 -0.00037835957000000004
12.32971 -0.00037883785
12.33071 -0.00037929931
12.33171 -0.00037974382
12.33271 -0.00038017129000000004
12.33371 -0.0003805816
12.33471 -0.0003809746
12.33571 -0.00038135024
12.33671 -0.00038170837999999997
12.33771 -0.00038204889
12.33871 -0.00038237167000000004
12.33971 -0.00038267654000000004
12.34071 -0.00038296344
12.34171 -0.00038323223999999997
12.34271 -0.00038348276000000004
12.34371 -0.00038371494999999995
12.34471 -0.00038392859
12.34571 -0.00038412362999999997
12.34671 -0.00038429994
12.34771 -0.00038445733
12.34871 -0.00038459571
12.34971 -0.00038471499000000003
12.35071 -0.00038481497999999997
12.35171 -0.00038489566
12.35271 -0.00038495687
12.35371 -0.00038499848000000004
12.35471 -0.00038502047999999995
12.35571 -0.00038502267
12.35671 -0.00038500507
12.35771 -0.00038496750999999997
12.35871 -0.00038490989
12.35971 -0.00038483222000000003
12.36071 -0.00038473431
12.36171 -0.00038461617000000003
12.36271 -0.00038447769999999995
12.36371 -0.00038431881000000005
12.36471 -0.00038413941
12.36571 -0.00038393946
12.36671 -0.00038371882
12.36771 -0.00038347744000000005
12.36871 -0.00038321522999999996
12.36971 -0.00038293206000000003
12.37071 -0.00038262792
12.37171 -0.0003823026
12.37271 -0.00038195608
12.37371 -0.00038158819000000003
12.37471 -0.0003811989
12.37571 -0.00038078801
12.37671 -0.00038035550000000003
12.37771 -0.00037990121
12.37871 -0.00037942505
12.37971 -0.00037892689
12.38071 -0.00037840666
12.38171 -0.00037786424
12.38271 -0.00037729951
12.38371 -0.00037671243
12.38471 -0.00037610291
12.38571 -0.00037547084
12.38671 -0.00037481616
12.38771 -0.00037413881
12.38871 -0.00037343873
12.38971 -0.00037271586
12.39071 -0.00037197017
12.39171 -0.0003712016
12.39271 -0.00037041009
12.39371 -0.00036959559
12.39471 -0.00036875813
12.39571 -0.00036789761
12.39671 -0.00036701401
12.39771 -0.00036610729
12.39871 -0.0003651774
12.39971 -0.0003642243
12.40071 -0.00036324795
12.40171 -0.00036224833
12.40271 -0.00036122535
12.40371 -0.00036017893000000003
12.40471 -0.00035910903
12.40571 -0.00035801559
12.40671 -0.00035689854
12.40771 -0.00035575779
12.40871 -0.00035459329000000003
12.40971 -0.00035340495
12.41071 -0.00035219273
12.41171 -0.00035095651999999996
12.41271 -0.00034969628
12.41371 -0.00034841194
12.41471 -0.0003471034
12.41571 -0.00034577064999999997
12.41671 -0.00034441364
12.41771 -0.0003430323
12.41871 -0.00034162658
12.41971 -0.00034019647
12.42071 -0.00033874198000000003
12.42171 -0.00033726303
12.42271 -0.00033575966
12.42371 -0.00033423182
12.42471 -0.00033267952
12.42571 -0.00033110276999999996
12.42671 -0.00032950156
12.42771 -0.00032787589
12.42871 -0.00032622577
12.42971 -0.00032455122999999997
12.43071 -0.00032285222000000003
12.43171 -0.00032112875
12.43271 -0.00031938087
12.43371 -0.00031760846
12.43471 -0.0003158116
12.43571 -0.00031399024
12.43671 -0.00031214438
12.43771 -0.00031027396000000003
12.43871 -0.00030837896
12.43971 -0.00030645938
12.44071 -0.00030451515
12.44171 -0.00030254627999999997
12.44271 -0.00030055269
12.44371 -0.00029853435999999996
12.44471 -0.00029649127
12.44571 -0.0002944234
12.44671 -0.00029233074
12.44771 -0.00029021326
12.44871 -0.00028807092000000004
12.44971 -0.00028590377
12.45071 -0.0002837118
12.45171 -0.00028149502
12.45271 -0.00027925346000000004
12.45371 -0.00027698711
12.45471 -0.00027469605
12.45571 -0.00027238029
12.45671 -0.00027003989
12.45771 -0.00026767489
12.45871 -0.00026528535
12.45971 -0.0002628713
12.46071 -0.00026043281
12.46171 -0.00025796994
12.46271 -0.00025548272
12.46371 -0.00025297122
12.46471 -0.00025043548
12.46571 -0.00024787554999999996
12.46671 -0.00024529143
12.46771 -0.00024268318
12.46871 -0.00024005083000000002
12.46971 -0.0002373944
12.47071 -0.00023471389
12.47171 -0.00023200935000000002
12.47271 -0.00022928076999999999
12.47371 -0.00022652816
12.47471 -0.00022375157
12.47571 -0.00022095098000000002
12.47671 -0.00021812642999999998
12.47771 -0.00021527794000000003
12.47871 -0.00021240553
12.47971 -0.00020950922000000002
12.48071 -0.00020658906000000003
12.48171 -0.00020364512
12.48271 -0.00020067744
12.48371 -0.00019768604
12.48471 -0.00019467102000000002
12.48571 -0.00019163248999999998
12.48671 -0.00018857046999999998
12.48771 -0.00018548508
12.48871 -0.00018237641
12.48971 -0.00017924457
12.49071 -0.00017608966
12.49171 -0.00017291176
12.49271 -0.00016971100000000002
12.49371 -0.00016648746
12.49471 -0.00016324126999999998
12.49571 -0.00015997252000000002
12.49671 -0.00015668129999999998
12.49771 -0.00015336771
12.49871 -0.00015003183
12.49971 -0.00014667373
12.50071 -0.00014329352
12.50171 -0.00013989123
12.50271 -0.00013646697
12.50371 -0.00013302076999999998
12.50471 -0.00012955271999999998
12.50571 -0.00012606287
12.50671 -0.00012255126
12.50771 -0.00011901798
12.50871 -0.00011546307
12.50971 -0.00011188661000000001
12.51071 -0.00010828867000000001
12.51171 -0.00010466931
12.51271 -0.00010102863
12.51371 -9.7366717e-05
12.51471 -9.3683656e-05
12.51571 -8.9979562e-05
12.51671 -8.6254551e-05
12.51771 -8.2508728e-05
12.51871 -7.874223200000001e-05
12.51971 -7.4955204e-05
12.52071 -7.1147775e-05
12.52171 -6.7320099e-05
12.52271 -6.3472316e-05
12.52371 -5.9604594e-05
12.52471 -5.5717072000000006e-05
12.52571 -5.1809917e-05
12.52671 -4.7883276000000004e-05
12.52771 -4.3937297e-05
12.52871 -3.9972133e-05
12.52971 -3.5987924e-05
12.53071 -3.198482e-05
12.53171 -2.7962943e-05
12.53271 -2.3922431e-05
12.53371 -1.9863401e-05
12.53471 -1.5785979e-05
12.53571 -1.169028e-05
12.53671 -7.5764156e-06
12.53771 -3.4444998e-06
12.53871 7.053601300000001e-07
12.53971 4.8730533999999995e-06
12.54071 9.0584663e-06
12.54171 1.3261489e-05
12.54271 1.7482002e-05
12.54371 2.1719886e-05
12.54471 2.5975012e-05
12.54571 3.024725e-05
12.54671 3.4536453e-05
12.54771 3.8842475e-05
12.54871 4.3165167e-05
12.54971 4.7504358000000004e-05
12.55071 5.185988199999999e-05
12.55171 5.6231562e-05
12.55271 6.0619215000000005e-05
12.55371 6.5022658e-05
12.55471 6.9441705e-05
12.55571 7.3876151e-05
12.55671 7.8325809e-05
12.55771 8.2790484e-05
12.55871 8.7269996e-05
12.55971 9.1764127e-05
12.56071 9.627272000000001e-05
12.56171 0.00010079558000000001
12.56271 0.00010533251
12.56371 0.00010988337999999999
12.56471 0.00011444796
12.56571 0.00011902614
12.56671 0.00012361774000000002
12.56771 0.00012822259
12.56871 0.00013284053
12.56971 0.00013747145
12.57071 0.00014211518
12.57171 0.00014677155
12.57271 0.00015144041
12.57371 0.00015612161
12.57471 0.000160815
12.57571 0.0001655204
12.57671 0.00017023764
12.57771 0.00017496654
12.57871 0.00017970692
12.57971 0.00018445859
12.58071 0.00018922134
12.58171 0.00019399497
12.58271 0.00019877925
12.58371 0.00020357397
12.58471 0.00020837892
12.58571 0.00021319381
12.58671 0.00021801845
12.58771 0.00022285258
12.58871 0.00022769598
12.58971 0.0002325484
12.59071 0.00023740958999999998
12.59171 0.00024227931999999997
12.59271 0.00024715735000000003
12.59371 0.00025204347
12.59471 0.00025693746
12.59571 0.00026183909
12.59671 0.00026674813
12.59771 0.00027166438
12.59871 0.00027658768
12.59971 0.00028151778000000004
12.60071 0.00028645453999999996
12.60171 0.00029139770999999997
12.60271 0.00029634716
12.60371 0.00030130268
12.60471 0.00030626406
12.60571 0.00031123117999999996
12.60671 0.00031620377
12.60771 0.00032118171
12.60871 0.00032616473999999996
12.60971 0.00033115273
12.61071 0.00033614542
12.61171 0.00034114261999999997
12.61271 0.00034614409
12.61371 0.00035114963
12.61471 0.00035615897
12.61571 0.0003611719
12.61671 0.00036618812
12.61771 0.00037120747
12.61871 0.00037622963000000004
12.61971 0.00038125434
12.62071 0.00038628136
12.62171 0.00039131041
12.62271 0.00039634128
12.62371 0.00040137365
12.62471 0.0004064073
12.62571 0.00041144198999999997
12.62671 0.00041647745
12.62771 0.00042151341000000003
12.62871 0.0004265496
12.62971 0.00043158589
12.63071 0.00043662194
12.63171 0.00044165758
12.63271 0.00044669255
12.63371 0.00045172668999999996
12.63471 0.0004567597
12.63571 0.00046179133999999997
12.63671 0.00046682148
12.63771 0.00047184985
12.63871 0.00047687622
12.63971 0.00048190036000000003
12.64071 0.00048692204000000004
12.64171 0.00049194105
12.64271 0.00049695714
12.64371 0.00050197004
12.64471 0.0005069795
12.64571 0.0005119853099999999
12.64671 0.00051698712
12.64771 0.00052198475
12.64871 0.00052697792
12.64971 0.0005319663200000001
12.65071 0.0005369496600000001
12.65171 0.00054192769
12.65271 0.00054690017
12.65371 0.00055186674
12.65471 0.0005568271699999999
12.65571 0.00056178119
12.65671 0.00056672848
12.65771 0.00057166881
12.65871 0.00057660191
12.65971 0.00058152755
12.66071 0.00058644546
12.66171 0.00059135532
12.66271 0.000596257
12.66371 0.0006011502100000001
12.66471 0.0006060347
12.66571 0.00061091032
12.66671 0.00061577671
12.66771 0.00062063373
12.66871 0.0006254811499999999
12.66971 0.00063031871
12.67071 0.00063514622
12.67171 0.00063996345
12.67271 0.00064477013
12.67371 0.00064956603
12.67471 0.00065435092
12.67571 0.00065912459
12.67671 0.0006638867
12.67771 0.00066863709
12.67871 0.00067337542
12.67971 0.00067810142
12.68071 0.00068281488
12.68171 0.0006875154199999999
12.68271 0.00069220287
12.68371 0.0006968769
12.68471 0.0007015372399999999
12.68571 0.0007061835299999999
12.68671 0.00071081558
12.68771 0.00071543304
12.68871 0.00072003559
12.68971 0.0007246230300000001
12.69071 0.0007291950600000001
12.69171 0.0007337514
12.69271 0.00073829178
12.69371 0.00074281597
12.69471 0.00074732366
12.69571 0.0007518146
12.69671 0.00075628855
12.69771 0.0007607453000000001
12.69871 0.0007651845399999999
12.69971 0.00076960614
12.70071 0.0007740097300000001
12.70171 0.00077839504
12.70271 0.00078276207
12.70371 0.00078711037
12.70471 0.0007914398299999999
12.70571 0.0007957500199999999
12.70671 0.00080004093
12.70771 0.00080431219
12.70871 0.00080856353
12.70971 0.00081279486
12.71071 0.00081700573
12.71171 0.0008211960400000001
12.71271 0.00082536544
12.71371 0.0008295136499999999
12.71471 0.0008336405700000001
12.71571 0.00083774576
12.71671 0.0008418289300000001
12.71771 0.0008458900099999999
12.71871 0.0008499285300000001
12.71971 0.0008539443100000001
12.72071 0.00085793718
12.72171 0.00086190676
12.72271 0.00086585287
12.72371 0.00086977534
12.72471 0.0008736736200000001
12.72571 0.0008775477900000001
12.72671 0.0008813974099999999
12.72771 0.0008852222899999999
12.72871 0.00088902225
12.72971 0.00089279692
12.73071 0.0008965464100000001
12.73171 0.00090027015
12.73271 0.00090396798
12.73371 0.00090763979
12.73471 0.00091128531
12.73571 0.00091490419
12.73671 0.0009184964300000001
12.73771 0.00092206164
12.73871 0.00092559958
12.73971 0.0009291101400000001
12.74071 0.0009325929600000001
12.74171 0.00093604776
12.74271 0.00093947447
12.74371 0.00094287279
12.74471 0.00094624238
12.74571 0.0009495831399999999
12.74671 0.0009528946100000001
12.74771 0.0009561767
12.74871 0.0009594291400000001
12.74971 0.0009626516700000001
12.75071 0.00096584399
12.75171 0.00096900594
12.75271 0.00097213715
12.75371 0.0009752375299999999
12.75471 0.0009783066199999999
12.75571 0.00098134442
12.75671 0.00098435048
12.75771 0.0009873248
12.75871 0.00099026702
12.75971 0.00099317695
12.76071 0.0009960545
12.76171 0.00099889921
12.76271 0.001001711
12.76371 0.0010044898
12.76471 0.0010072353
12.76571 0.0010099473
12.76671 0.0010126256
12.76771 0.0010152699000000002
12.76871 0.0010178804
12.76971 0.0010204565
12.77071 0.0010229981999999999
12.77171 0.0010255053
12.77271 0.0010279776
12.77371 0.0010304149
12.77471 0.0010328172
12.77571 0.0010351840000000002
12.77671 0.0010375153
12.77771 0.0010398107
12.77871 0.0010420703
12.77971 0.0010442937
12.78071 0.0010464808
12.78171 0.0010486314
12.78271 0.0010507452
12.78371 0.0010528222
12.78471 0.0010548620000000002
12.78571 0.0010568644
12.78671 0.0010588295
12.78771 0.0010607567
12.78871 0.0010626461
12.78971 0.0010644973
12.79071 0.0010663102
12.79171 0.0010680847
12.79271 0.0010698206
12.79371 0.0010715176
12.79471 0.0010731757
12.79571 0.0010747945
12.79671 0.0010763741
12.79771 0.0010779141
12.79871 0.0010794145
12.79971 0.0010808749
12.80071 0.0010822954
12.80171 0.0010836757
12.80271 0.0010850156
12.80371 0.0010863151
12.80471 0.0010875739
12.80571 0.0010887919
12.80671 0.0010899689999999999
12.80771 0.001091105
12.80871 0.0010921995
12.80971 0.0010932526999999999
12.81071 0.0010942643
12.81171 0.0010952341
12.81271 0.0010961619
12.81371 0.0010970476999999999
12.81471 0.0010978913
12.81571 0.0010986925
12.81671 0.0010994513
12.81771 0.0011001674000000001
12.81871 0.0011008405999999998
12.81971 0.0011014708
12.82071 0.0011020581
12.82171 0.0011026023
12.82271 0.001103103
12.82371 0.0011035603
12.82471 0.0011039741
12.82571 0.0011043442999999998
12.82671 0.0011046706
12.82771 0.0011049531
12.82871 0.0011051916000000001
12.82971 0.001105386
12.83071 0.0011055364
12.83171 0.0011056424000000001
12.83271 0.0011057041
12.83371 0.0011057214
12.83471 0.0011056941
12.83571 0.0011056222
12.83671 0.0011055057
12.83771 0.0011053444
12.83871 0.0011051383
12.83971 0.0011048873
12.84071 0.0011045911999999999
12.84171 0.0011042501
12.84271 0.0011038638000000001
12.84371 0.0011034322
12.84471 0.0011029552000000001
12.84571 0.0011024329
12.84671 0.0011018649
12.84771 0.0011012514999999999
12.84871 0.0011005922
12.84971 0.0010998871
12.85071 0.0010991363
12.85171 0.0010983394000000002
12.85271 0.0010974964
12.85371 0.0010966073
12.85471 0.0010956719
12.85571 0.0010946902
12.85671 0.0010936622
12.85771 0.0010925875999999999
12.85871 0.0010914666
12.85971 0.0010902989999999999
12.86071 0.0010890847
12.86171 0.0010878237
12.86271 0.0010865158
12.86371 0.0010851612000000001
12.86471 0.0010837598
12.86571 0.0010823114
12.86671 0.001080816
12.86771 0.0010792738
12.86871 0.0010776846
12.86971 0.0010760482
12.87071 0.0010743648
12.87171 0.0010726344
12.87271 0.0010708570000000001
12.87371 0.0010690324
12.87471 0.0010671608
12.87571 0.0010652419999999999
12.87671 0.0010632762
12.87771 0.0010612632
12.87871 0.0010592031
12.87971 0.0010570959
12.88071 0.0010549415
12.88171 0.00105274
12.88271 0.0010504913999999999
12.88371 0.0010481957
12.88471 0.0010458529
12.88571 0.0010434628999999999
12.88671 0.0010410259
12.88771 0.0010385417999999999
12.88871 0.0010360106000000002
12.88971 0.0010334323999999998
12.89071 0.0010308071
12.89171 0.0010281348
12.89271 0.0010254155
12.89371 0.0010226494
12.89471 0.0010198363
12.89571 0.0010169762999999998
12.89671 0.0010140695
12.89771 0.0010111159
12.89871 0.0010081156000000002
12.89971 0.0010050685000000002
12.90071 0.0010019748
12.90171 0.00099883437
12.90271 0.0009956475
12.90371 0.00099241406
12.90471 0.00098913424
12.90571 0.0009858079500000001
12.90671 0.00098243536
12.90771 0.00097901648
12.90871 0.00097555139
12.90971 0.0009720401100000001
12.91071 0.00096848262
12.91171 0.00096487911
12.91271 0.0009612294900000001
12.91371 0.0009575339399999999
12.91471 0.00095379246
12.91571 0.0009500052299999999
12.91671 0.00094617208
12.91771 0.00094229317
12.91871 0.0009383687000000001
12.91971 0.00093439849
12.92071 0.00093038288
12.92171 0.00092632181
12.92271 0.0009222153500000001
12.92371 0.00091806351
12.92471 0.00091386646
12.92571 0.0009096244
12.92671 0.0009053373099999999
12.92771 0.0009010052100000001
12.92871 0.0008966283500000001
12.92971 0.00089220694
12.93071 0.00088774095
12.93171 0.00088323059
12.93271 0.00087867584
12.93371 0.0008740770700000001
12.93471 0.0008694342800000001
12.93571 0.00086474756
12.93671 0.0008600171899999999
12.93771 0.0008552433399999999
12.93871 0.00085042593
12.93971 0.0008455653200000001
12.94071 0.00084066169
12.94171 0.00083571504
12.94271 0.0008307255499999999
12.94371 0.0008256934999999999
12.94471 0.0008206188799999999
12.94571 0.0008155019700000001
12.94671 0.00081034277
12.94771 0.00080514164
12.94871 0.0007998985
12.94971 0.0007946136999999999
12.95071 0.00078928724
12.95171 0.0007839193999999999
12.95271 0.00077851018
12.95371 0.0007730599500000001
12.95471 0.0007675686
12.95571 0.00076203655
12.95671 0.0007564637600000001
12.95771 0.0007508505400000001
12.95871 0.00074519694
12.95971 0.00073950323
12.96071 0.00073376959
12.96171 0.0007279961199999999
12.96271 0.00072218309
12.96371 0.00071633067
12.96471 0.0007104390100000001
12.96571 0.0007045083299999999
12.96671 0.0006985388199999999
12.96771 0.00069253069
12.96871 0.0006864841500000001
12.96971 0.00068039935
12.97071 0.00067427663
12.97171 0.00066811604
12.97271 0.00066191783
12.97371 0.00065568224
12.97471 0.0006494094999999999
12.97571 0.00064309979
12.97671 0.00063675329
12.97771 0.0006303702800000001
12.97871 0.00062395088
12.97971 0.00061749538
12.98071 0.0006110039499999999
12.98171 0.0006044768699999999
12.98271 0.00059791428
12.98371 0.00059131644
12.98471 0.00058468358
12.98571 0.0005780159
12.98671 0.00057131369
12.98771 0.00056457711
12.98871 0.0005578064700000001
12.98971 0.00055100195
12.99071 0.00054416382
12.99171 0.00053729241
12.99271 0.00053038789
12.99371 0.00052345058
12.99471 0.00051648071
12.99571 0.0005094786
12.99671 0.0005024444799999999
12.99771 0.0004953786600000001
12.99871 0.00048828142
12.99971 0.00048115298000000003
13.00071 0.00047399367
13.00171 0.00046680384
13.00271 0.00045958363
13.00371 0.00045233345999999997
13.00471 0.0004450535
13.00571 0.00043774412
13.00671 0.00043040558999999994
13.00771 0.00042303813999999997
13.00871 0.00041564208
13.00971 0.00040821769
13.01071 0.00040076525
13.01171 0.00039328502
13.01271 0.00038577728000000004
13.01371 0.00037824234000000004
13.01471 0.00037068046
13.01571 0.00036309191
13.01671 0.00035547696000000004
13.01771 0.00034783591
13.01871 0.00034016905
13.01971 0.00033247665999999997
13.02071 0.00032475905
13.02171 0.00031701652
13.02271 0.00030924934
13.02371 0.00030145784
13.02471 0.00029364231999999996
13.02571 0.00028580312
13.02671 0.00027794053
13.02771 0.0002700549
13.02871 0.00026214652000000003
13.02971 0.00025421575
13.03071 0.00024626294999999997
13.03171 0.00023828841
13.03271 0.00023029247
13.03371 0.00022227548
13.03471 0.00021423775000000003
13.03571 0.00020617965
13.03671 0.00019810152
13.03771 0.00019000368
13.03871 0.00018188646
13.03971 0.00017375022
13.04071 0.00016559527
13.04171 0.00015742197
13.04271 0.00014923062
13.04371 0.00014102159
13.04471 0.00013279517
13.04571 0.00012455171999999998
13.04671 0.00011629156
13.04771 0.00010801503999999999
13.04871 9.972247900000002e-05
13.04971 9.141421600000001e-05
13.05071 8.3090595e-05
13.05171 7.4751961e-05
13.05271 6.6398661e-05
13.05371 5.8031031e-05
13.05471 4.9649429e-05
13.05571 4.1254208e-05
13.05671 3.2845725e-05
13.05771 2.4424338e-05
13.05871 1.599041e-05
13.05971 7.5443075999999995e-06
13.06071 -9.136003099999999e-07
13.06171 -9.3829442e-06
13.06271 -1.7863358e-05
13.06371 -2.6354470999999997e-05
13.06471 -3.4855907e-05
13.06571 -4.3367299e-05
13.06671 -5.1888276e-05
13.06771 -6.0418466000000005e-05
13.06871 -6.8957507e-05
13.06971 -7.750503e-05
13.07071 -8.606066299999999e-05
13.07171 -9.4624039e-05
13.07271 -0.0001031948
13.07371 -0.00011177257999999999
13.07471 -0.00012035703
13.07571 -0.00012894777
13.07671 -0.00013754444
13.07771 -0.00014614667999999999
13.07871 -0.00015475414
13.07971 -0.00016336643
13.08071 -0.0001719832
13.08171 -0.00018060406
13.08271 -0.00018922865
13.08371 -0.00019785659
13.08471 -0.00020648752000000003
13.08571 -0.00021512103
13.08671 -0.00022375675
13.08771 -0.00023239429
13.08871 -0.00024103326000000003
13.08971 -0.00024967323
13.09071 -0.00025831384
13.09171 -0.0002669547
13.09271 -0.00027559536000000003
13.09371 -0.00028423544
13.09471 -0.00029287457000000004
13.09571 -0.00030151232
13.09671 -0.00031014827
13.09771 -0.00031878208
13.09871 -0.0003274133
13.09971 -0.00033604153
13.10071 -0.00034466646
13.10171 -0.00035328759999999997
13.10271 -0.00036190463
13.10371 -0.00037051716
13.10471 -0.00037912478
13.10571 -0.0003877271
13.10671 -0.00039632378000000005
13.10771 -0.00040491444999999997
13.10871 -0.00041349872000000004
13.10971 -0.00042207621
13.11071 -0.00043064656
13.11171 -0.00043920941
13.11271 -0.00044776434
13.11371 -0.00045631105
13.11471 -0.00046484906
13.11571 -0.00047337808
13.11671 -0.00048189767999999995
13.11771 -0.0004904075000000001
13.11871 -0.00049890714
13.11971 -0.00050739627
13.12071 -0.0005158744
13.12171 -0.0005243412
13.12271 -0.0005327962299999999
13.12371 -0.00054123916
13.12471 -0.0005496695399999999
13.12571 -0.000558087
13.12671 -0.0005664911
13.12771 -0.00057488151
13.12871 -0.00058325777
13.12971 -0.00059161953
13.13071 -0.00059996637
13.13171 -0.00060829789
13.13271 -0.00061661376
13.13371 -0.00062491354
13.13471 -0.00063319685
13.13571 -0.00064146329
13.13671 -0.00064971255
13.13771 -0.00065794425
13.13871 -0.00066615789
13.13971 -0.00067435321
13.14071 -0.00068252984
13.14171 -0.0006906873799999999
13.14271 -0.0006988254
13.14371 -0.0007069436400000001
13.14471 -0.0007150416400000001
13.14571 -0.0007231190500000001
13.14671 -0.00073117549
13.14771 -0.00073921055
13.14871 -0.00074722398
13.14971 -0.00075521525
13.15071 -0.00076318402
13.15171 -0.0007711299100000001
13.15271 -0.0007790525199999999
13.15371 -0.00078695148
13.15471 -0.0007948264299999999
13.15571 -0.000802677
13.15671 -0.00081050275
13.15771 -0.00081830322
13.15871 -0.00082607821
13.15971 -0.00083382729
13.16071 -0.00084155017
13.16171 -0.00084924623
13.16271 -0.0008569153600000001
13.16371 -0.00086455702
13.16471 -0.0008721709499999999
13.16571 -0.00087975686
13.16671 -0.0008873142199999999
13.16771 -0.00089484283
13.16871 -0.00090234234
13.16971 -0.0009098123899999999
13.17071 -0.0009172526
13.17171 -0.0009246627099999999
13.17271 -0.0009320422599999999
13.17371 -0.0009393910700000001
13.17471 -0.0009467087700000001
13.17571 -0.000953995
13.17671 -0.00096124941
13.17771 -0.0009684716099999999
13.17871 -0.00097566144
13.17971 -0.00098281835
13.18071 -0.00098994215
13.18171 -0.00099703248
13.18271 -0.0010040890000000001
13.18371 -0.0010111112
13.18471 -0.001018099
13.18571 -0.0010250518
13.18671 -0.0010319694000000001
13.18771 -0.0010388515
13.18871 -0.0010456977
13.18971 -0.0010525076
13.19071 -0.0010592808
13.19171 -0.0010660171
13.19271 -0.0010727162
13.19371 -0.0010793775999999998
13.19471 -0.0010860010999999999
13.19571 -0.0010925864
13.19671 -0.0010991331
13.19771 -0.001105641
13.19871 -0.0011121096
13.19971 -0.0011185388
13.20071 -0.0011249281000000001
13.20171 -0.0011312774000000001
13.20271 -0.0011375863
13.20371 -0.0011438546
13.20471 -0.0011500818
13.20571 -0.0011562678
13.20671 -0.0011624123000000001
13.20771 -0.0011685149
13.20871 -0.0011745755000000001
13.20971 -0.0011805936
13.21071 -0.001186569
13.21171 -0.0011925014
13.21271 -0.0011983907
13.21371 -0.0012042361999999999
13.21471 -0.001210038
13.21571 -0.0012157955
13.21671 -0.0012215087
13.21771 -0.0012271771000000001
13.21871 -0.0012328004
13.21971 -0.0012383785
13.22071 -0.0012439111
13.22171 -0.0012493977
13.22271 -0.0012548383
13.22371 -0.0012602323
13.22471 -0.0012655798
13.22571 -0.0012708803
13.22671 -0.0012761336
13.22771 -0.0012813394
13.22871 -0.0012864975
13.22971 -0.0012916078
13.23071 -0.0012966699
13.23171 -0.0013016836
13.23271 -0.0013066487000000001
13.23371 -0.0013115648
13.23471 -0.001316432
13.23571 -0.0013212501
13.23671 -0.0013260184
13.23771 -0.0013307372
13.23871 -0.0013354060000000001
13.23971 -0.0013400248
13.24071 -0.0013445930999999999
13.24171 -0.0013491109
13.24271 -0.0013535779
13.24371 -0.0013579939
13.24471 -0.0013623587
13.24571 -0.001366672
13.24671 -0.0013709338
13.24771 -0.0013751434999999998
13.24871 -0.0013793013
13.24971 -0.0013834067
13.25071 -0.0013874597
13.25171 -0.00139146
13.25271 -0.0013954073
13.25371 -0.0013993016
13.25471 -0.0014031425
13.25571 -0.0014069299
13.25671 -0.0014106637
13.25771 -0.0014143435
13.25871 -0.0014179693
13.25971 -0.0014215409
13.26071 -0.0014250581
13.26171 -0.0014285208
13.26271 -0.0014319289
13.26371 -0.0014352821
13.26471 -0.0014385804
13.26571 -0.0014418236
13.26671 -0.0014450115000000001
13.26771 -0.0014481441
13.26871 -0.0014512212
13.26971 -0.0014542427000000001
13.27071 -0.0014572085
13.27171 -0.0014601183
13.27271 -0.0014629722
13.27371 -0.0014657698999999999
13.27471 -0.0014685113
13.27571 -0.0014711963
13.27671 -0.0014738247
13.27771 -0.0014763964
13.27871 -0.0014789113
13.27971 -0.0014813692999999998
13.28071 -0.0014837702
13.28171 -0.0014861138
13.28271 -0.0014884001
13.28371 -0.0014906289
13.28471 -0.0014928000999999999
13.28571 -0.0014949136
13.28671 -0.0014969693
13.28771 -0.001498967
13.28871 -0.0015009068
13.28971 -0.0015027883
13.29071 -0.0015046117
13.29171 -0.0015063769
13.29271 -0.0015080836
13.29371 -0.0015097317
13.29471 -0.0015113215
13.29571 -0.0015128529
13.29671 -0.0015143256000000002
13.29771 -0.0015157396
13.29871 -0.001517095
13.29971 -0.0015183917
13.30071 -0.0015196296
13.30171 -0.0015208087
13.30271 -0.001521929
13.30371 -0.0015229904
13.30471 -0.001523993
13.30571 -0.0015249366
13.30671 -0.0015258212
13.30771 -0.0015266467
13.30871 -0.0015274132
13.30971 -0.0015281205999999998
13.31071 -0.0015287688999999999
13.31171 -0.0015293579000000002
13.31271 -0.0015298879999999999
13.31371 -0.0015303587000000001
13.31471 -0.0015307702000000002
13.31571 -0.0015311222999999999
13.31671 -0.0015314154
13.31771 -0.0015316489000000001
13.31871 -0.0015318234000000002
13.31971 -0.0015319383000000002
13.32071 -0.001531994
13.32171 -0.0015319905
13.32271 -0.0015319278
13.32371 -0.0015318058999999999
13.32471 -0.0015316247
13.32571 -0.0015313844
13.32671 -0.001531085
13.32771 -0.0015307267
13.32871 -0.0015303092000000002
13.32971 -0.0015298328
13.33071 -0.0015292975
13.33171 -0.0015287033
13.33271 -0.0015280504000000001
13.33371 -0.0015273386
13.33471 -0.0015265683
13.33571 -0.0015257393999999998
13.33671 -0.0015248519000000001
13.33771 -0.0015239058
13.33871 -0.0015229014
13.33971 -0.0015218383999999999
13.34071 -0.0015207171
13.34171 -0.0015195375
13.34271 -0.0015182995999999999
13.34371 -0.0015170035
13.34471 -0.0015156493
13.34571 -0.0015142368
13.34671 -0.0015127664000000002
13.34771 -0.001511238
13.34871 -0.0015096516
13.34971 -0.0015080075
13.35071 -0.0015063057000000001
13.35171 -0.0015045461
13.35271 -0.001502729
13.35371 -0.0015008544000000002
13.35471 -0.0014989226
13.35571 -0.0014969335
13.35671 -0.0014948873
13.35771 -0.0014927841
13.35871 -0.0014906242
13.35971 -0.0014884075
13.36071 -0.0014861344
13.36171 -0.0014838049
13.36271 -0.0014814192
13.36371 -0.0014789773
13.36471 -0.0014764795
13.36571 -0.001473926
13.36671 -0.0014713169
13.36771 -0.0014686524
13.36871 -0.0014659326999999999
13.36971 -0.0014631576999999999
13.37071 -0.0014603279
13.37171 -0.0014574432
13.37271 -0.0014545039
13.37371 -0.00145151
13.37471 -0.0014484618
13.37571 -0.0014453594
13.37671 -0.0014422031
13.37771 -0.0014389929
13.37871 -0.001435729
13.37971 -0.0014324115
13.38071 -0.0014290406
13.38171 -0.0014256167
13.38271 -0.0014221396
13.38371 -0.0014186097
13.38471 -0.0014150271
13.38571 -0.0014113923
13.38671 -0.001407705
13.38771 -0.0014039658000000001
13.38871 -0.0014001746
13.38971 -0.0013963318999999999
13.39071 -0.0013924378
13.39171 -0.0013884925999999998
13.39271 -0.0013844963
13.39371 -0.0013804494
13.39471 -0.001376352
13.39571 -0.0013722043
13.39671 -0.0013680066
13.39771 -0.0013637591
13.39871 -0.0013594619
13.39971 -0.0013551155
13.40071 -0.00135072
13.40171 -0.0013462754
13.40271 -0.0013417823
13.40371 -0.0013372406000000002
13.40471 -0.0013326508
13.40571 -0.0013280130999999999
13.40671 -0.0013233274
13.40771 -0.0013185942
13.40871 -0.0013138137999999999
13.40971 -0.0013089862
13.41071 -0.0013041119
13.41171 -0.0012991909
13.41271 -0.0012942236
13.41371 -0.0012892102000000001
13.41471 -0.0012841509
13.41571 -0.0012790461
13.41671 -0.001273896
13.41771 -0.0012687007999999998
13.41871 -0.0012634609
13.41971 -0.0012581766000000002
13.42071 -0.0012528481
13.42171 -0.0012474758
13.42271 -0.0012420599
13.42371 -0.0012366007
13.42471 -0.0012310987000000002
13.42571 -0.0012255539
13.42671 -0.0012199669
13.42771 -0.001214338
13.42871 -0.0012086673
13.42971 -0.0012029552
13.43071 -0.0011972019999999999
13.43171 -0.0011914081
13.43271 -0.0011855738
13.43371 -0.0011796994
13.43471 -0.0011737851
13.43571 -0.0011678313
13.43671 -0.0011618383
13.43771 -0.0011558063
13.43871 -0.0011497356
13.43971 -0.0011436267
13.44071 -0.0011374796
13.44171 -0.0011312949
13.44271 -0.0011250727
13.44371 -0.0011188134
13.44471 -0.0011125172
13.44571 -0.0011061845
13.44671 -0.0010998155
13.44771 -0.0010934106000000002
13.44871 -0.0010869702
13.44971 -0.0010804945
13.45071 -0.0010739839
13.45171 -0.0010674386
13.45271 -0.0010608591
13.45371 -0.0010542456
13.45471 -0.0010475987
13.45571 -0.0010409184
13.45671 -0.0010342053
13.45771 -0.0010274596
13.45871 -0.0010206818
13.45971 -0.0010138721000000001
13.46071 -0.001007031
13.46171 -0.0010001587
13.46271 -0.00099325571
13.46371 -0.00098632236
13.46471 -0.0009793589000000001
13.46571 -0.0009723657100000001
13.46671 -0.0009653431299999999
13.46771 -0.0009582916399999999
13.46871 -0.0009512114999999999
13.46971 -0.00094410298
13.47071 -0.0009369665300000001
13.47171 -0.00092980245
13.47271 -0.00092261116
13.47371 -0.00091539296
13.47471 -0.00090814819
13.47571 -0.00090087715
13.47671 -0.0008935804500000001
13.47771 -0.00088625811
13.47871 -0.0008789106699999999
13.47971 -0.00087153849
13.48071 -0.00086414193
13.48171 -0.00085672136
13.48271 -0.00084927715
13.48371 -0.00084180974
13.48471 -0.00083431933
13.48571 -0.0008268064399999999
13.48671 -0.00081927155
13.48771 -0.00081171484
13.48871 -0.0008041369300000001
13.48971 -0.0007965379200000001
13.49071 -0.00078891844
13.49171 -0.00078127869
13.49271 -0.00077361919
13.49371 -0.00076594033
13.49471 -0.0007582423699999999
13.49571 -0.00075052581
13.49671 -0.00074279092
13.49771 -0.00073503816
13.49871 -0.00072726784
13.49971 -0.0007194803900000001
13.50071 -0.0007116760599999999
13.50171 -0.00070385527
13.50271 -0.00069601842
13.50371 -0.00068816589
13.50471 -0.00068029794
13.50571 -0.00067241499
13.50671 -0.0006645173900000001
13.50771 -0.00065660552
13.50871 -0.00064867968
13.50971 -0.00064074029
13.51071 -0.0006327877100000001
13.51171 -0.00062482231
13.51271 -0.0006168445
13.51371 -0.0006088545900000001
13.51471 -0.00060085299
13.51571 -0.00059284007
13.51671 -0.00058481623
13.51771 -0.00057678189
13.51871 -0.0005687374099999999
13.51971 -0.00056068316
13.52071 -0.0005526195799999999
13.52171 -0.00054454704
13.52271 -0.00053646595
13.52371 -0.00052837668
13.52471 -0.0005202796699999999
13.52571 -0.0005121752999999999
13.52671 -0.00050406393
13.52771 -0.00049594601
13.52871 -0.00048782189999999997
13.52971 -0.00047969196999999994
13.53071 -0.00047155663
13.53171 -0.00046341629
13.53271 -0.00045527127000000004
13.53371 -0.00044712201
13.53471 -0.00043896885
13.53571 -0.00043081213
13.53671 -0.00042265228
13.53771 -0.00041448966000000005
13.53871 -0.00040632463000000004
13.53971 -0.00039815753999999996
13.54071 -0.00038998874
13.54171 -0.00038181865
13.54271 -0.00037364762
13.54371 -0.00036547600999999996
13.54471 -0.0003573042
13.54571 -0.00034913253
13.54671 -0.0003409614
13.54771 -0.00033279118
13.54871 -0.00032462224
13.54971 -0.00031645493
13.55071 -0.00030828962
13.55171 -0.00030012670000000003
13.55271 -0.00029196653
13.55371 -0.00028380946
13.55471 -0.00027565586
13.55571 -0.00026750613
13.55671 -0.00025936058
13.55771 -0.0002512196
13.55871 -0.00024308358
13.55971 -0.00023495283999999997
13.56071 -0.00022682770999999998
13.56171 -0.00021870857999999998
13.56271 -0.00021059581999999997
13.56371 -0.00020248971999999997
13.56471 -0.00019439067
13.56571 -0.00018629902000000001
13.56671 -0.00017821508000000002
13.56771 -0.00017013921
13.56871 -0.00016207175
13.56971 -0.00015401303
13.57071 -0.00014596341
13.57171 -0.00013792321
13.57271 -0.00012989278999999998
13.57371 -0.00012187248000000001
13.57471 -0.00011386263
13.57571 -0.00010586358
13.57671 -9.787565899999999e-05
13.57771 -8.9899208e-05
13.57871 -8.1934581e-05
13.57971 -7.398212999999999e-05
13.58071 -6.604218500000001e-05
13.58171 -5.8115096999999994e-05
13.58271 -5.0201214e-05
13.58371 -4.2300883e-05
13.58471 -3.4414441e-05
13.58571 -2.6542223999999997e-05
13.58671 -1.8684594e-05
13.58771 -1.0841868000000001e-05
13.58871 -3.0143923e-06
13.58971 4.7974961e-06
13.59071 1.2593469e-05
13.59171 2.0373197000000002e-05
13.59271 2.8136354999999997e-05
13.59371 3.5882621e-05
13.59471 4.3611684e-05
13.59571 5.1323211999999996e-05
13.59671 5.9016907e-05
13.59771 6.6692456e-05
13.59871 7.4349566e-05
13.59971 8.1987923e-05
13.60071 8.960723199999999e-05
13.60171 9.7207192e-05
13.60271 0.00010478752
13.60371 0.00011234795000000001
13.60471 0.00011988815000000001
13.60571 0.00012740784
13.60671 0.00013490677
13.60771 0.00014238464
13.60871 0.00014984114
13.60971 0.00015727602
13.61071 0.00016468899
13.61171 0.00017207979
13.61271 0.00017944812
13.61371 0.00018679369999999998
13.61471 0.00019411627
13.61571 0.00020141554000000002
13.61671 0.00020869124
13.61771 0.0002159431
13.61871 0.00022317085
13.61971 0.00023037421
13.62071 0.00023755290000000001
13.62171 0.00024470664
13.62271 0.00025183517000000003
13.62371 0.00025893823
13.62471 0.00026601554
13.62571 0.00027306685
13.62671 0.00028009185
13.62771 0.00028709035
13.62871 0.00029406201
13.62971 0.00030100659
13.63071 0.00030792389
13.63171 0.00031481361
13.63271 0.0003216755
13.63371 0.0003285093
13.63471 0.0003353148
13.63571 0.00034209172
13.63671 0.00034883983000000003
13.63771 0.00035555893
13.63871 0.00036224872
13.63971 0.00036890901
13.64071 0.00037553955
13.64171 0.00038214016
13.64271 0.00038871052999999995
13.64371 0.00039525053
13.64471 0.00040175987
13.64571 0.00040823838
13.64671 0.00041468579
13.64771 0.00042110191
13.64871 0.00042748657
13.64971 0.00043383952000000003
13.65071 0.00044016056
13.65171 0.00044644949
13.65271 0.00045270608000000004
13.65371 0.00045893024999999995
13.65471 0.00046512163999999997
13.65571 0.00047128019
13.65671 0.00047740564
13.65771 0.00048349784
13.65871 0.00048955658
13.65971 0.00049558171
13.66071 0.000501573
13.66171 0.00050753029
13.66271 0.00051345341
13.66371 0.0005193422599999999
13.66471 0.00052519658
13.66571 0.00053101621
13.66671 0.00053680101
13.66771 0.00054255079
13.66871 0.0005482654599999999
13.66971 0.00055394485
13.67071 0.00055958876
13.67171 0.00056519712
13.67271 0.0005707696799999999
13.67371 0.00057630637
13.67471 0.00058180699
13.67571 0.00058727146
13.67671 0.0005926996
13.67771 0.00059809131
13.67871 0.0006034463699999999
13.67971 0.00060876478
13.68071 0.00061404626
13.68171 0.00061929072
13.68271 0.00062449803
13.68371 0.0006296681
13.68471 0.0006348007000000001
13.68571 0.00063989578
13.68671 0.00064495316
13.68771 0.00064997275
13.68871 0.0006549543700000001
13.68971 0.00065989793
13.69071 0.00066480329
13.69171 0.00066967032
13.69271 0.00067449892
13.69371 0.00067928895
13.69471 0.0006840402899999999
13.69571 0.00068875288
13.69671 0.00069342659
13.69771 0.0006980612900000001
13.69871 0.0007026568700000001
13.69971 0.00070721326
13.70071 0.0007117304
13.70171 0.00071620821
13.70271 0.00072064654
13.70371 0.00072504536
13.70471 0.00072940466
13.70571 0.00073372426
13.70671 0.00073800416
13.70771 0.00074224426
13.70871 0.00074644449
13.70971 0.00075060489
13.71071 0.00075472535
13.71171 0.0007588058
13.71271 0.00076284623
13.71371 0.00076684664
13.71471 0.00077080676
13.71571 0.00077472687
13.71671 0.0007786066799999999
13.71771 0.0007824462000000001
13.71871 0.0007862454400000001
13.71971 0.00079000429
13.72071 0.00079372276
13.72171 0.00079740084
13.72271 0.0008010384599999999
13.72371 0.00080463551
13.72471 0.0008081919999999999
13.72571 0.00081170792
13.72671 0.0008151831899999999
13.72771 0.0008186178099999999
13.72871 0.0008220117700000001
13.72971 0.00082536499
13.73071 0.00082867755
13.73171 0.00083194927
13.73271 0.0008351801599999999
13.73371 0.0008383704
13.73471 0.0008415197999999999
13.73571 0.00084462836
13.73671 0.00084769617
13.73771 0.00085072315
13.73871 0.00085370939
13.73971 0.00085665479
13.74071 0.00085955935
13.74171 0.00086242326
13.74271 0.0008652463299999999
13.74371 0.00086802866
13.74471 0.00087077033
13.74571 0.0008734712500000001
13.74671 0.0008761314300000001
13.74771 0.00087875087
13.74871 0.0008813297400000001
13.74971 0.0008838679599999999
13.75071 0.0008863655199999999
13.75171 0.00088882243
13.75271 0.0008912388699999999
13.75371 0.0008936147400000001
13.75471 0.00089594996
13.75571 0.0008982448
13.75671 0.00090049907
13.75771 0.0009027129599999999
13.75871 0.00090488647
13.75971 0.0009070195099999999
13.76071 0.0009091123499999999
13.76171 0.0009111649
13.76271 0.00091317715
13.76371 0.0009151493
13.76471 0.00091708143
13.76571 0.00091897336
13.76671 0.00092082537
13.76771 0.0009226374500000001
13.76871 0.00092440978
13.76971 0.00092614227
13.77071 0.0009278352099999999
13.77171 0.00092948849
13.77271 0.00093110239
13.77371 0.0009326768099999999
13.77471 0.00093421195
13.77571 0.00093570779
13.77671 0.0009371646199999999
13.77771 0.0009385822500000001
13.77871 0.0009399611400000001
13.77971 0.0009413010000000001
13.78071 0.00094260213
13.78171 0.0009438646000000001
13.78271 0.0009450884100000001
13.78371 0.00094627367
13.78471 0.0009474204500000001
13.78571 0.0009485289400000001
13.78671 0.0009495991400000001
13.78771 0.0009506310599999999
13.78871 0.0009516249499999999
13.78971 0.0009525808299999999
13.79071 0.00095349878
13.79171 0.0009543789
13.79271 0.0009552212800000001
[truncated: 218,568 more chars]
