# Supplementary material for: 2D Synthetic dataset of numerical simulations of long-period seismicity in a volcanic edifice and related sensitivity kernels
Source: Data Brief. 2021 Jan 25;34:106673. doi: 10.1016/j.dib.2020.106673 (PMC7841316; doi:10.1016/j.dib.2020.106673)
Supplement: Supplementary Data S1 — Supplementary Raw Research Data. This is open data under the CC BY license http://creativecommons.org/licenses/by/4.0/ [file mmc1.zip › Dataset/OUTPUT_SEISMOGRAMS/9000_3000/disp_X_homo_7000_2202_SVF7e-1Hz.semd]

-1.714286 0.0
-1.713286 0.0
-1.712286 0.0
-1.711286 0.0
-1.710286 0.0
-1.709286 0.0
-1.708286 0.0
-1.707286 0.0
-1.706286 0.0
-1.705286 3.1692976e-26
-1.704286 4.9389973e-25
-1.703286 3.9508117e-24
-1.702286 2.1523579e-23
-1.701286 8.9335421e-23
-1.700286 2.9922192e-22
-1.699286 8.3443616e-22
-1.698286 1.9638266000000002e-21
-1.697286 3.8802272e-21
-1.696286 6.1813784e-21
-1.695286 6.7242655e-21
-1.694286 -3.9575838e-22
-1.693286 -2.780667e-20
-1.692286 -9.8442389e-20
-1.691286 -2.4887898e-19
-1.690286 -5.309951e-19
-1.689286 -1.0101821e-18
-1.688286 -1.7584545e-18
-1.687286 -2.8415828999999998e-18
-1.686286 -4.3008053999999995e-18
-1.685286 -6.1316068e-18
-1.684286 -8.2641353e-18
-1.683286 -1.0551631e-17
-1.682286 -1.2774241000000001e-17
-1.681286 -1.466531e-17
-1.680286 -1.5965039e-17
-1.679286 -1.6501982e-17
-1.678286 -1.6295917e-17
-1.677286 -1.5666863e-17
-1.676286 -1.5325714e-17
-1.675286 -1.6414943e-17
-1.674286 -2.0466112e-17
-1.673286 -2.9248072e-17
-1.672286 -4.4497406e-17
-1.671286 -6.7550516e-17
-1.670286 -9.8930998e-17
-1.669286 -1.3797962e-16
-1.668286 -1.8263838e-16
-1.667286 -2.2950529e-16
-1.666286 -2.7425531e-16
-1.665286 -3.1247091e-16
-1.664286 -3.4084651e-16
-1.663286 -3.5863193e-16
-1.662286 -3.6907802000000004e-16
-1.661286 -3.8056586000000004e-16
-1.660286 -4.070617e-16
-1.659286 -4.6756930000000005e-16
-1.658286 -5.843607100000001e-16
-1.657286 -7.799577800000001e-16
-1.656286 -1.0730822999999999e-15
-1.655286 -1.4740585e-15
-1.654286 -1.9803647e-15
-1.653286 -2.5731446e-15
-1.652286 -3.2154317e-15
-1.651286 -3.8526053e-15
-1.650286 -4.4151876999999995e-15
-1.649286 -4.8235749999999995e-15
-1.648286 -4.9937767e-15
-1.647286 -4.8428414e-15
-1.646286 -4.2924989000000004e-15
-1.645286 -3.2697334999999997e-15
-1.644286 -1.7035745e-15
-1.643286 4.817490000000001e-16
-1.642286 3.3760912999999998e-15
-1.641286 7.092946e-15
-1.640286 1.1776435e-14
-1.639286 1.7602823e-14
-1.638286 2.4774268000000003e-14
-1.637286 3.3503904e-14
-1.636286 4.3993237e-14
-1.635286 5.6404909000000004e-14
-1.634286 7.0835624e-14
-1.633286 8.729484e-14
-1.632286 1.0569425e-13
-1.631286 1.2585121e-13
-1.630286 1.4750569e-13
-1.629286 1.7034626e-13
-1.628286 1.9403653e-13
-1.627286 2.182308e-13
-1.626286 2.4256684e-13
-1.625286 2.666267e-13
-1.624286 2.898617e-13
-1.623286 3.1148648e-13
-1.622286 3.3035638e-13
-1.621286 3.4485104e-13
-1.620286 3.5279278000000003e-13
-1.619286 3.5142872e-13
-1.618286 3.3749916000000003e-13
-1.617286 3.0740213e-13
-1.616286 2.5744586e-13
-1.615286 1.8416126999999998e-13
-1.614286 8.4628544e-14
-1.613286 -4.3239081e-14
-1.612286 -2.005118e-13
-1.611286 -3.8720519e-13
-1.610286 -6.0240899e-13
-1.609286 -8.4456944e-13
-1.608286 -1.1118768e-12
-1.607286 -1.4026763000000001e-12
-1.606286 -1.7158045000000002e-12
-1.605286 -2.0507479e-12
-1.604286 -2.4075499999999998e-12
-1.603286 -2.7864269999999998e-12
-1.602286 -3.1871169999999997e-12
-1.601286 -3.6080422e-12
-1.600286 -4.0454141e-12
-1.599286 -4.4924374e-12
-1.598286 -4.938765499999999e-12
-1.597286 -5.3703122e-12
-1.596286 -5.7694578999999995e-12
-1.595286 -6.115598200000001e-12
-1.594286 -6.3858939e-12
-1.593286 -6.5560289000000005e-12
-1.592286 -6.6007577000000005e-12
-1.591286 -6.4940783e-12
-1.590286 -6.2089548e-12
-1.589286 -5.7166606e-12
-1.588286 -4.9859693e-12
-1.587286 -3.9825541e-12
-1.586286 -2.6690211e-12
-1.585286 -1.0059938e-12
-1.584286 1.0454717e-12
-1.583286 3.5200771999999997e-12
-1.582286 6.4433112e-12
-1.581286 9.8258519e-12
-1.580286 1.3658119000000001e-11
-1.579286 1.7905886e-11
-1.578286 2.2507822e-11
-1.577286 2.7375574e-11
-1.576286 3.2396647e-11
-1.575286 3.743977e-11
-1.574286 4.2361964e-11
-1.573286 4.7016086e-11
-1.572286 5.1257414e-11
-1.571286 5.4947935000000005e-11
-1.570286 5.7957355e-11
-1.569286 6.0160514e-11
-1.568286 6.143171899999999e-11
-1.567286 6.16373e-11
-1.566286 6.0628352e-11
-1.565286 5.8235909e-11
-1.564286 5.4270618e-11
-1.563286 4.852841200000001e-11
-1.562286 4.0802623e-11
-1.561286 3.090167e-11
-1.560286 1.8670388e-11
-1.559286 4.0120251e-12
-1.558286 -1.3092382e-11
-1.557286 -3.2570274e-11
-1.556286 -5.4251503e-11
-1.555286 -7.7870495e-11
-1.554286 -1.0307538e-10
-1.553286 -1.2944145999999998e-10
-1.552286 -1.5648499e-10
-1.551286 -1.8367361e-10
-1.550286 -2.1042993999999998e-10
-1.549286 -2.3612731e-10
-1.548286 -2.6007843999999997e-10
-1.547286 -2.8152099e-10
-1.546286 -2.9960565e-10
-1.545286 -3.1339397e-10
-1.544286 -3.2187213e-10
-1.543286 -3.2398574e-10
-1.542286 -3.1869644e-10
-1.541286 -3.0505728e-10
-1.540286 -2.8229923e-10
-1.539286 -2.4991736e-10
-1.538286 -2.0774391e-10
-1.537286 -1.5599518000000001e-10
-1.536286 -9.528325400000001e-11
-1.535286 -2.6588096e-11
-1.534286 4.8806987e-11
-1.533286 1.2940708e-10
-1.532286 2.1360916999999997e-10
-1.531286 2.9979922999999997e-10
-1.530286 3.8642496e-10
-1.529286 4.720305300000001e-10
-1.528286 5.552473e-10
-1.527286 6.3474356e-10
-1.526286 7.0914568e-10
-1.525286 7.769515899999999e-10
-1.524286 8.3646015e-10
-1.523286 8.857394899999999e-10
-1.522286 9.2265206e-10
-1.521286 9.449418700000001e-10
-1.520286 9.5037901e-10
-1.519286 9.3694141e-10
-1.518286 9.0300623e-10
-1.517286 8.4751754e-10
-1.516286 7.701001299999999e-10
-1.515286 6.7109721e-10
-1.514286 5.515264e-10
-1.513286 4.1296333000000004e-10
-1.512286 2.5738012e-10
-1.511286 8.6976536e-11
-1.510286 -9.595348599999999e-11
-1.509286 -2.8908393e-10
-1.508286 -4.9002499e-10
-1.507286 -6.9619727e-10
-1.506286 -9.0463487e-10
-1.505286 -1.1117631e-09
-1.504286 -1.31321e-09
-1.503286 -1.5037131e-09
-1.502286 -1.6771747000000002e-09
-1.501286 -1.8268911e-09
-1.500286 -1.945955e-09
-1.499286 -2.0277901e-09
-1.498286 -2.066748e-09
-1.497286 -2.0586786e-09
-1.496286 -2.0013777e-09
-1.495286 -1.8948329000000003e-09
-1.494286 -1.7412211e-09
-1.493286 -1.5446498e-09
-1.492286 -1.3106880000000001e-09
-1.491286 -1.0457675e-09
-1.490286 -7.5656616e-10
-1.489286 -4.494888e-10
-1.488286 -1.3034121e-10
-1.487286 1.9574587e-10
-1.486286 5.2414093e-10
-1.485286 8.503405399999999e-10
-1.484286 1.1695077000000001e-09
-1.483286 1.4760533e-09
-1.482286 1.7633948e-09
-1.481286 2.0239947e-09
-1.480286 2.249727e-09
-1.479286 2.4325458e-09
-1.478286 2.5653561e-09
-1.477286 2.6429293e-09
-1.476286 2.6626768e-09
-1.475286 2.6251031e-09
-1.474286 2.5338067999999998e-09
-1.473286 2.3949877e-09
-1.472286 2.2165065e-09
-1.471286 2.0066554e-09
-1.470286 1.7728652e-09
-1.469286 1.5206102e-09
-1.468286 1.252758e-09
-1.467286 9.6953365e-10
-1.466286 6.6915857e-10
-1.465286 3.4908224e-10
-1.464286 7.597233700000001e-12
-1.463286 -3.5447665e-10
-1.462286 -7.323952200000001e-10
-1.461286 -1.1167106e-09
-1.460286 -1.4933459e-09
-1.459286 -1.8446062e-09
-1.458286 -2.1510318e-09
-1.457286 -2.3938181e-09
-1.456286 -2.5574052e-09
-1.455286 -2.6317662e-09
-1.454286 -2.6139658e-09
-1.453286 -2.5086681e-09
-1.452286 -2.3274641000000002e-09
-1.451286 -2.0871143e-09
-1.450286 -1.8070161999999999e-09
-1.449286 -1.5063667000000002e-09
-1.448286 -1.2015687e-09
-1.447286 -9.0439019e-10
-1.446286 -6.2124481e-10
-1.445286 -3.5373323e-10
-1.444286 -1.0032023999999999e-10
-1.443286 1.4123177000000001e-10
-1.442286 3.7123707000000003e-10
-1.441286 5.8590589e-10
-1.440286 7.7618563e-10
-1.439286 9.280108800000001e-10
-1.438286 1.0240635e-09
-1.437286 1.0468119e-09
-1.436286 9.822985299999999e-10
-1.435286 8.239247800000001e-10
-1.434286 5.7541801e-10
-1.433286 2.5225536000000003e-10
-1.432286 -1.1892224000000001e-10
-1.431286 -5.030027199999999e-10
-1.430286 -8.6087994e-10
-1.429286 -1.1550099e-09
-1.428286 -1.3550742e-09
-1.427286 -1.4426935e-09
-1.426286 -1.4142501e-09
-1.425286 -1.2811986e-09
-1.424286 -1.0676987e-09
-1.423286 -8.0592104e-10
-1.422286 -5.2984735e-10
-1.421286 -2.6871951e-10
-1.420286 -4.1404347e-11
-1.419286 1.4719078e-10
-1.418286 3.0688258e-10
-1.417286 4.5992546e-10
-1.416286 6.3604469e-10
-1.415286 8.657128799999999e-10
-1.414286 1.1729783e-09
-1.413286 1.5692874e-09
-1.412286 2.0495885e-09
-1.411286 2.5915802e-09
-1.410286 3.1583530999999997e-09
-1.409286 3.7039867999999995e-09
-1.408286 4.181043e-09
-1.407286 4.5484765e-09
-1.406286 4.7783548000000004e-09
-1.405286 4.8599812e-09
-1.404286 4.8005201e-09
-1.403286 4.621937200000001e-09
-1.402286 4.3548443e-09
-1.401286 4.030527e-09
-1.400286 3.6728717e-09
-1.399286 3.2920080000000003e-09
-1.398286 2.8811859e-09
-1.397286 2.417788e-09
-1.396286 1.8685114e-09
-1.395286 1.1978579e-09
-1.394286 3.7828768000000005e-10
-1.393286 -6.000689500000001e-10
-1.392286 -1.7223053000000002e-09
-1.391286 -2.9459917e-09
-1.390286 -4.203753e-09
-1.389286 -5.4110928e-09
-1.388286 -6.478295000000001e-09
-1.387286 -7.3243363000000004e-09
-1.386286 -7.890200300000001e-09
-1.385286 -8.148964100000001e-09
-1.384286 -8.110528900000001e-09
-1.383286 -7.8198455e-09
-1.382286 -7.3487126e-09
-1.381286 -6.782535e-09
-1.380286 -6.2044828e-09
-1.379286 -5.6801137e-09
-1.378286 -5.2455439000000005e-09
-1.377286 -4.9016406e-09
-1.376286 -4.6155815e-09
-1.375286 -4.329666799999999e-09
-1.374286 -3.9757689999999995e-09
-1.373286 -3.4925934e-09
-1.372286 -2.8422100000000003e-09
-1.371286 -2.0223254e-09
-1.370286 -1.0714844e-09
-1.369286 -6.5723197e-11
-1.368286 8.931059000000001e-10
-1.367286 1.6953892999999999e-09
-1.366286 2.2448286e-09
-1.365286 2.4783904e-09
-1.364286 2.3810016e-09
-1.363286 1.9917236e-09
-1.362286 1.3997005e-09
-1.361286 7.3016116e-10
-1.360286 1.2276395e-10
-1.359286 -2.9378065e-10
-1.358286 -4.259515e-10
-1.357286 -2.3367774999999997e-10
-1.356286 2.6124537e-10
-1.355286 9.7865206e-10
-1.354286 1.795194e-09
-1.353286 2.5686693999999998e-09
-1.352286 3.1670197999999996e-09
-1.351286 3.4964145999999997e-09
-1.350286 3.5227987e-09
-1.349286 3.2823456e-09
-1.348286 2.878269e-09
-1.347286 2.4640279e-09
-1.346286 2.2156327e-09
-1.345286 2.2979875e-09
-1.344286 2.8315484e-09
-1.343286 3.8657254e-09
-1.342286 5.3643721e-09
-1.341286 7.206536099999999e-09
-1.340286 9.2028128e-09
-1.339286 1.1124669e-08
-1.338286 1.2741566000000001e-08
-1.337286 1.3859120999999999e-08
-1.336286 1.4351258e-08
-1.335286 1.418031e-08
-1.334286 1.3401298e-08
-1.333286 1.2149591999999999e-08
-1.332286 1.0614331000000001e-08
-1.331286 9.0027354e-09
-1.330286 7.5022065e-09
-1.329286 6.2475115000000005e-09
-1.328286 5.2993467e-09
-1.327286 4.6382991e-09
-1.326286 4.1751283000000005e-09
-1.325286 3.7750282e-09
-1.324286 3.2906858000000003e-09
-1.323286 2.5971784000000002e-09
-1.322286 1.6213644999999999e-09
-1.321286 3.5955069000000004e-10
-1.320286 -1.1203646999999999e-09
-1.319286 -2.6928319e-09
-1.318286 -4.2018378e-09
-1.317286 -5.4956348e-09
-1.316286 -6.461575700000001e-09
-1.315286 -7.0534203e-09
-1.314286 -7.304859500000001e-09
-1.313286 -7.325757399999999e-09
-1.312286 -7.2811729000000005e-09
-1.311286 -7.356888699999999e-09
-1.310286 -7.7181962e-09
-1.309286 -8.470398e-09
-1.308286 -9.6295347e-09
-1.307286 -1.1110097e-08
-1.306286 -1.2733313e-08
-1.305286 -1.4255543e-08
-1.304286 -1.5412181e-08
-1.303286 -1.5969141e-08
-1.302286 -1.5772057e-08
-1.301286 -1.4783383999999999e-08
-1.300286 -1.3099509e-08
-1.299286 -1.0943595e-08
-1.298286 -8.6344397e-09
-1.297286 -6.5362604e-09
-1.296286 -4.9981894e-09
-1.295286 -4.2944499e-09
-1.294286 -4.5763584e-09
-1.293286 -5.8452763e-09
-1.292286 -7.951808e-09
-1.291286 -1.062162e-08
-1.290286 -1.3503162e-08
-1.289286 -1.6228344000000002e-08
-1.288286 -1.8474641e-08
-1.287286 -2.0016799000000002e-08
-1.286286 -2.0758277000000002e-08
-1.285286 -2.0736521e-08
-1.284286 -2.0101368e-08
-1.283286 -1.9071203999999998e-08
-1.282286 -1.7876066000000002e-08
-1.281286 -1.6699582e-08
-1.280286 -1.5632055e-08
-1.279286 -1.4644887e-08
-1.278286 -1.3592315e-08
-1.277286 -1.2240978999999998e-08
-1.276286 -1.0322022e-08
-1.275286 -7.5956345e-09
-1.274286 -3.9150197e-09
-1.273286 7.2366683e-10
-1.272286 6.156543299999999e-09
-1.271286 1.2058962e-08
-1.270286 1.798473e-08
-1.269286 2.3431781999999998e-08
-1.268286 2.7923081e-08
-1.267286 3.1088124e-08
-1.266286 3.2729772e-08
-1.265286 3.2863384e-08
-1.264286 3.1720027e-08
-1.263286 2.9712019e-08
-1.262286 2.7366087e-08
-1.261286 2.5235436e-08
-1.260286 2.3806185e-08
-1.259286 2.3414845e-08
-1.258286 2.419164e-08
-1.257286 2.6039834e-08
-1.256286 2.8654687000000004e-08
-1.255286 3.1578350999999996e-08
-1.254286 3.4280484e-08
-1.253286 3.6249698e-08
-1.252286 3.7079162e-08
-1.251286 3.6530980999999995e-08
-1.250286 3.4568243000000004e-08
-1.249286 3.1349928e-08
-1.248286 2.7190994e-08
-1.247286 2.2496563e-08
-1.246286 1.7683920000000002e-08
-1.245286 1.3108001e-08
-1.244286 9.004978e-09
-1.243286 5.4645156e-09
-1.242286 2.4352022e-09
-1.241286 -2.3928164e-10
-1.240286 -2.7620913e-09
-1.239286 -5.3166249e-09
-1.238286 -8.0065739e-09
-1.237286 -1.0816411e-08
-1.236286 -1.3601846e-08
-1.235286 -1.6113443e-08
-1.234286 -1.8049476999999998e-08
-1.233286 -1.9127602e-08
-1.232286 -1.9160419e-08
-1.231286 -1.8118476e-08
-1.230286 -1.6166024e-08
-1.229286 -1.3659689e-08
-1.228286 -1.1107249e-08
-1.227286 -9.0915907e-09
-1.226286 -8.1720734e-09
-1.225286 -8.780605400000001e-09
-1.224286 -1.1131598000000001e-08
-1.223286 -1.5163251000000002e-08
-1.222286 -2.0522492e-08
-1.221286 -2.6598301e-08
-1.220286 -3.2599515e-08
-1.219286 -3.7665007e-08
-1.218286 -4.0988168000000003e-08
-1.217286 -4.1934717000000004e-08
-1.216286 -4.0133941e-08
-1.215286 -3.5528075e-08
-1.214286 -2.8372024000000002e-08
-1.213286 -1.9184422e-08
-1.212286 -8.659765299999999e-09
-1.211286 2.4419916000000003e-09
-1.210286 1.3408259e-08
-1.209286 2.3669128e-08
-1.208286 3.2859085e-08
-1.207286 4.083589e-08
-1.206286 4.7655795999999995e-08
-1.205286 5.3512705e-08
-1.204286 5.8655664000000005e-08
-1.203286 6.3302841e-08
-1.202286 6.7570288e-08
-1.201286 7.1430323e-08
-1.200286 7.4707751e-08
-1.199286 7.7114154e-08
-1.198286 7.8312284e-08
-1.197286 7.799614300000001e-08
-1.196286 7.5968742e-08
-1.195286 7.2199785e-08
-1.194286 6.6849215e-08
-1.193286 6.024961099999999e-08
-1.192286 5.2848731e-08
-1.191286 4.5122033999999996e-08
-1.190286 3.7471679e-08
-1.189286 3.0132147e-08
-1.188286 2.3102265000000002e-08
-1.187286 1.6119181000000002e-08
-1.186286 8.682375e-09
-1.185286 1.2642887e-10
-1.184286 -1.0268074e-08
-1.183286 -2.314388e-08
-1.182286 -3.8939429e-08
-1.181286 -5.7787358e-08
-1.180286 -7.945824e-08
-1.179286 -1.0336109e-07
-1.178286 -1.2860213e-07
-1.177286 -1.5409326e-07
-1.176286 -1.7869233e-07
-1.175286 -2.0135189e-07
-1.174286 -2.2125153e-07
-1.173286 -2.3789132999999998e-07
-1.172286 -2.5113169e-07
-1.171286 -2.6117359e-07
-1.170286 -2.6848432000000003e-07
-1.169286 -2.7368339e-07
-1.168286 -2.7740947000000003e-07
-1.167286 -2.8019269e-07
-1.166286 -2.823545e-07
-1.165286 -2.8395168e-07
-1.164286 -2.8477241e-07
-1.163286 -2.8438221000000003e-07
-1.162286 -2.822085e-07
-1.161286 -2.7764517e-07
-1.160286 -2.7015596e-07
-1.159286 -2.5935598e-07
-1.158286 -2.4505615e-07
-1.157286 -2.272633e-07
-1.156286 -2.0613795e-07
-1.155286 -1.8192082000000001e-07
-1.154286 -1.5484574e-07
-1.153286 -1.250593e-07
-1.152286 -9.2566721e-08
-1.151286 -5.7217802999999997e-08
-1.150286 -1.8738758000000002e-08
-1.149286 2.3193962e-08
-1.148286 6.885094699999999e-08
-1.147286 1.1833803e-07
-1.146286 1.7149826e-07
-1.145286 2.2784932e-07
-1.144286 2.8657203e-07
-1.143286 3.4655687000000003e-07
-1.142286 4.0650456e-07
-1.141286 4.6506661e-07
-1.140286 5.2100297e-07
-1.139286 5.733307600000001e-07
-1.138286 6.2143704e-07
-1.137286 6.6513497e-07
-1.136286 7.0465136e-07
-1.135286 7.4054487e-07
-1.134286 7.735661900000001e-07
-1.133286 8.0448102e-07
-1.132286 8.3388416e-07
-1.131286 8.620335599999999e-07
-1.130286 8.8873051e-07
-1.129286 9.1326564e-07
-1.128286 9.344374199999999e-07
-1.127286 9.506402800000001e-07
-1.126286 9.600081599999999e-07
-1.125286 9.6058956e-07
-1.124286 9.5052766e-07
-1.123286 9.2822061e-07
-1.122286 8.924383e-07
-1.121286 8.4238501e-07
-1.120286 7.777029700000001e-07
-1.119286 6.9842492e-07
-1.118286 6.0488916e-07
-1.117286 4.976361999999999e-07
-1.116286 3.7730694e-07
-1.115286 2.445588e-07
-1.114286 1.0000966e-07
-1.113286 -5.5787125000000005e-08
-1.112286 -2.2234176999999998e-07
-1.111286 -3.9921172999999996e-07
-1.110286 -5.8598362e-07
-1.109286 -7.822667e-07
-1.108286 -9.8770743e-07
-1.107286 -1.2020281e-06
-1.106286 -1.4250852e-06
-1.105286 -1.6569382e-06
-1.104286 -1.8979115e-06
-1.103286 -2.1486333999999997e-06
-1.102286 -2.4100368e-06
-1.101286 -2.6833124e-06
-1.100286 -2.9698127e-06
-1.099286 -3.2709153e-06
-1.098286 -3.5878599999999997e-06
-1.097286 -3.921584099999999e-06
-1.096286 -4.272578700000001e-06
-1.095286 -4.6407916e-06
-1.094286 -5.0255917e-06
-1.093286 -5.425808400000001e-06
-1.092286 -5.8398367e-06
-1.091286 -6.2658039e-06
-1.090286 -6.7017687e-06
-1.089286 -7.1459333e-06
-1.088286 -7.5968366e-06
-1.087286 -8.0535031e-06
-1.086286 -8.5155321e-06
-1.085286 -8.9831154e-06
-1.084286 -9.456992e-06
-1.083286 -9.938347e-06
-1.082286 -1.042867e-05
-1.081286 -1.09296e-05
-1.080286 -1.1442784e-05
-1.079286 -1.1969748000000001e-05
-1.078286 -1.2511812e-05
-1.077286 -1.3070049000000001e-05
-1.076286 -1.3645266e-05
-1.075286 -1.4238026e-05
-1.074286 -1.4848676e-05
-1.073286 -1.5477383e-05
-1.072286 -1.6124156e-05
-1.071286 -1.678887e-05
-1.070286 -1.7471274e-05
-1.069286 -1.8170995000000002e-05
-1.068286 -1.8887562e-05
-1.067286 -1.9620433e-05
-1.066286 -2.036906e-05
-1.065286 -2.1132973e-05
-1.064286 -2.1911885000000002e-05
-1.063286 -2.2705808e-05
-1.062286 -2.3515167e-05
-1.061286 -2.4340878e-05
-1.060286 -2.5184383e-05
-1.059286 -2.6047621e-05
-1.058286 -2.6932943e-05
-1.057286 -2.7842947000000003e-05
-1.056286 -2.8780272e-05
-1.055286 -2.9747369e-05
-1.054286 -3.0746273e-05
-1.053286 -3.1778399e-05
-1.052286 -3.284442e-05
-1.051286 -3.3944204000000004e-05
-1.050286 -3.507686e-05
-1.049286 -3.6240856999999996e-05
-1.048286 -3.7434236e-05
-1.047286 -3.8654846e-05
-1.046286 -3.9900618e-05
-1.045286 -4.1169800999999996e-05
-1.044286 -4.2461167e-05
-1.043286 -4.3774145e-05
-1.042286 -4.5108854e-05
-1.041286 -4.6466079e-05
-1.040286 -4.7847158e-05
-1.039286 -4.9253832999999996e-05
-1.038286 -5.0688055000000004e-05
-1.037286 -5.2151813e-05
-1.036286 -5.3646954000000004e-05
-1.035286 -5.5175065e-05
-1.034286 -5.673736e-05
-1.033286 -5.8334648999999996e-05
-1.032286 -5.9967334000000004e-05
-1.031286 -6.1635404e-05
-1.030286 -6.3338479e-05
-1.029286 -6.5075835e-05
-1.028286 -6.6846439e-05
-1.027286 -6.8648978e-05
-1.026286 -7.0481906e-05
-1.025286 -7.2343494e-05
-1.024286 -7.4231895e-05
-1.023286 -7.614525e-05
-1.022286 -7.8081825e-05
-1.021286 -8.0040149e-05
-1.020286 -8.2019164e-05
-1.019286 -8.401835299999999e-05
-1.018286 -8.603785799999999e-05
-1.017286 -8.8078508e-05
-1.016286 -9.014179299999999e-05
-1.015286 -9.222975499999999e-05
-1.014286 -9.4344796e-05
-1.013286 -9.648944099999999e-05
-1.012286 -9.8666032e-05
-1.011286 -0.00010087648
-1.010286 -0.00010312198
-1.009286 -0.00010540284000000001
-1.008286 -0.00010771844
-1.007286 -0.00011006722
-1.006286 -0.00011244688000000001
-1.005286 -0.00011485454999999999
-1.004286 -0.00011728714
-1.003286 -0.00011974164
-1.002286 -0.00012221545
-1.001286 -0.00012470667
-1.000286 -0.00012721424
-0.9992857 -0.00012973803999999999
-0.9982857 -0.00013227889
-0.9972857 -0.00013483838
-0.9962857 -0.00013741877
-0.9952857 -0.00014002268
-0.9942857 -0.00014265285
-0.9932857 -0.00014531194
-0.9922857 -0.00014800234999999998
-0.9912857 -0.00015072607
-0.9902857 -0.00015348464
-0.9892857 -0.00015627913000000002
-0.9882857 -0.00015911014000000002
-0.9872857 -0.00016197787999999998
-0.9862857 -0.00016488220999999999
-0.9852857 -0.00016782274
-0.9842857 -0.00017079881000000002
-0.9832857 -0.00017380959
-0.9822857 -0.00017685408
-0.9812857 -0.00017993116
-0.9802857 -0.00018303966
-0.9792857 -0.00018617844
-0.9782857 -0.00018934651
-0.9772857 -0.00019254319
-0.9762857 -0.00019576823
-0.9752857 -0.00019902202
-0.9742857 -0.00020230561
-0.9732857 -0.00020562081000000002
-0.9722857 -0.00020897019000000003
-0.9712857 -0.00021235689000000002
-0.9702857 -0.00021578451
-0.9692857 -0.00021925678
-0.9682857 -0.00022277734
-0.9672857 -0.00022634937999999998
-0.9662857 -0.0002299754
-0.9652857 -0.00023365703
-0.9642857 -0.00023739490000000002
-0.9632857 -0.00024118865
-0.9622857 -0.00024503715
-0.9612857 -0.00024893861
-0.9602857 -0.00025289094
-0.9592857 -0.00025689205
-0.9582857 -0.00026094019000000003
-0.9572857 -0.00026503419
-0.9562857 -0.00026917364
-0.9552857 -0.00027335907000000003
-0.9542857 -0.00027759183
-0.9532857 -0.00028187415
-0.9522857 -0.00028620877
-0.9512857 -0.00029059893
-0.9502857 -0.00029504795
-0.9492857 -0.00029955916000000003
-0.9482857 -0.00030413555
-0.9472857 -0.00030877977
-0.9462857 -0.00031349387
-0.9452857 -0.00031827931
-0.9442857 -0.00032313699
-0.9432857 -0.00032806715
-0.9422857 -0.00033306953
-0.9412857 -0.00033814333
-0.9402857 -0.00034328743
-0.9392857 -0.00034850041
-0.9382857 -0.00035378068
-0.9372857 -0.00035912678
-0.9362857 -0.00036453746
-0.9352857 -0.00037001184
-0.9342857 -0.00037554976000000003
-0.9332857 -0.00038115181
-0.9322857 -0.00038681956
-0.9312857 -0.0003925556
-0.9302857 -0.00039836354999999996
-0.9292857 -0.0004042477
-0.9282857 -0.00041021317
-0.9272857 -0.00041626522
-0.9262857 -0.00042240907999999995
-0.9252857 -0.00042864954
-0.9242857 -0.00043499053
-0.9232857 -0.00044143485000000006
-0.9222857 -0.00044798398000000004
-0.9212857 -0.00045463803000000004
-0.9202857 -0.0004613958
-0.9192857 -0.00046825521
-0.9182857 -0.00047521339000000006
-0.9172857 -0.00048226734
-0.9162857 -0.00048941429
-0.9152857 -0.00049665209
-0.9142857 -0.00050397975
-0.9132857 -0.00051139755
-0.9122857 -0.00051890715
-0.9112857 -0.00052651162
-0.9102857 -0.00053421522
-0.9092857 -0.00054202324
-0.9082857 -0.00054994139
-0.9072857 -0.00055797564
-0.9062857 -0.00056613171
-0.9052857 -0.00057441484
-0.9042857 -0.0005828294
-0.9032857 -0.0005913786499999999
-0.9022857 -0.00060006478
-0.9012857 -0.00060888883
-0.9002857 -0.00061785086
-0.8992857 -0.0006269499400000001
-0.8982857 -0.0006361845000000001
-0.8972857 -0.00064555243
-0.8962857 -0.00065505151
-0.8952857 -0.00066467951
-0.8942857 -0.00067443443
-0.8932857 -0.00068431486
-0.8922857 -0.00069432003
-0.8912857 -0.0007044499399999999
-0.8902857 -0.00071470549
-0.8892857 -0.00072508847
-0.8882857 -0.00073560145
-0.8872857 -0.00074624772
-0.8862857 -0.00075703106
-0.8852857 -0.00076795541
-0.8842857 -0.00077902478
-0.8832857 -0.0007902427599999999
-0.8822857 -0.0008016126200000001
-0.8812857 -0.00081313665
-0.8802857 -0.0008248162900000001
-0.8792857 -0.000836652
-0.8782857 -0.00084864341
-0.8772857 -0.0008607890799999999
-0.8762857 -0.00087308708
-0.8752857 -0.00088553506
-0.8742857 -0.00089813057
-0.8732857 -0.00091087104
-0.8722857 -0.0009237544
-0.8712857 -0.00093677891
-0.8702857 -0.00094994339
-0.8692857 -0.00096324748
-0.8682857 -0.00097669154
-0.8672857 -0.00099027657
-0.8662857 -0.0010040043
-0.8652857 -0.0010178772
-0.8642857 -0.0010318982
-0.8632857 -0.0010460712
-0.8622857 -0.0010604001999999998
-0.8612857 -0.0010748902999999999
-0.8602857 -0.0010895465
-0.8592857 -0.0011043742
-0.8582857 -0.0011193785999999999
-0.8572857 -0.0011345647
-0.8562857 -0.0011499368
-0.8552857 -0.0011654985
-0.8542857 -0.0011812524
-0.8532857 -0.0011971994
-0.8522857 -0.00121334
-0.8512857 -0.0012296728999999999
-0.8502857 -0.0012461963
-0.8492857 -0.0012629082
-0.8482857 -0.0012798064
-0.8472857 -0.0012968894
-0.8462857 -0.0013141569999999998
-0.8452857 -0.0013316102999999999
-0.8442857 -0.0013492524000000001
-0.8432857 -0.0013670883
-0.8422857 -0.0013851251
-0.8412857 -0.0014033715
-0.8402857 -0.0014218371999999999
-0.8392857 -0.0014405323000000001
-0.8382857 -0.0014594671
-0.8372857 -0.0014786506
-0.8362857 -0.0014980908
-0.8352857 -0.0015177936
-0.8342857 -0.0015377631000000002
-0.8332857 -0.0015580013
-0.8322857 -0.0015785085000000001
-0.8312857 -0.0015992833
-0.8302857 -0.0016203239000000002
-0.8292857 -0.0016416280999999998
-0.8282857 -0.0016631942
-0.8272857 -0.0016850217
-0.8262857 -0.0017071116
-0.8252857 -0.0017294662
-0.8242857 -0.0017520899000000002
-0.8232857 -0.0017749888000000002
-0.8222857 -0.0017981700000000002
-0.8212857 -0.0018216419999999998
-0.8202857 -0.0018454137000000002
-0.8192857 -0.0018694944
-0.8182857 -0.0018938928
-0.8172857 -0.0019186173
-0.8162857 -0.0019436748000000001
-0.8152857 -0.0019690708
-0.8142857 -0.0019948098
-0.8132857 -0.002020895
-0.8122857 -0.0020473281
-0.8112857 -0.0020741094
-0.8102857 -0.0021012391
-0.8092857 -0.0021287166
-0.8082857 -0.0021565410999999997
-0.8072857 -0.0021847125000000003
-0.8062857 -0.0022132313
-0.8052857 -0.0022420992999999997
-0.8042857 -0.0022713193
-0.8032857 -0.0023008959
-0.8022857 -0.002330835
-0.8012857 -0.0023611436
-0.8002857 -0.0023918299
-0.7992857 -0.0024229026
-0.7982857 -0.002454371
-0.7972857 -0.0024862438000000002
-0.7962857 -0.0025185294
-0.7952857 -0.0025512352
-0.7942857 -0.0025843669999999997
-0.7932857 -0.0026179296
-0.7922857 -0.0026519267
-0.7912857 -0.002686361
-0.7902857 -0.0027212346999999997
-0.7892857 -0.0027565493
-0.7882857 -0.0027923068
-0.7872857 -0.0028285094
-0.7862857 -0.0028651599
-0.7852857 -0.0029022618
-0.7842857 -0.0029398198
-0.7832857 -0.0029778388
-0.7822857 -0.0030163245999999997
-0.7812857 -0.003055283
-0.7802857 -0.0030947198000000004
-0.7792857 -0.0031346400999999998
-0.7782857 -0.0031750493
-0.7772857 -0.0032159525
-0.7762857 -0.0032573541999999997
-0.7752857 -0.0032992586
-0.7742857 -0.0033416702
-0.7732857 -0.0033845935999999997
-0.7722857 -0.0034280331999999997
-0.7712857 -0.0034719945999999997
-0.7702857 -0.0035164823
-0.7692857 -0.0035615023
-0.7682857 -0.00360706
-0.7672857 -0.0036531612
-0.7662857 -0.0036998105999999998
-0.7652857 -0.003747013
-0.7642857 -0.0037947717000000004
-0.7632857 -0.0038430891
-0.7622857 -0.0038919676
-0.7612857 -0.0039414084000000005
-0.7602857 -0.0039914128
-0.7592857 -0.0040419822000000005
-0.7582857 -0.0040931176
-0.7572857 -0.0041448217
-0.7562857 -0.0041970969
-0.7552857 -0.004249947600000001
-0.7542857 -0.0043033793
-0.7532857 -0.0043573986
-0.7522857 -0.0044120137
-0.7512857 -0.004467233199999999
-0.7502857 -0.0045230656
-0.7492857 -0.0045795194
-0.7482857 -0.0046366033
-0.7472857 -0.0046943244999999995
-0.7462857 -0.0047526901
-0.7452857 -0.0048117057
-0.7442857 -0.0048713751
-0.7432857 -0.0049317016
-0.7422857 -0.0049926861
-0.7412857 -0.0050543302
-0.7402857 -0.0051166342
-0.7392857 -0.0051795992
-0.7382857 -0.005243226399999999
-0.7372857 -0.0053075193
-0.7362857 -0.0053724823
-0.7352857 -0.0054381224
-0.7342857 -0.005504447799999999
-0.7332857 -0.005571469999999999
-0.7322857 -0.0056392011
-0.7312857 -0.0057076555
-0.7302857 -0.0057768483999999995
-0.7292857 -0.0058467955
-0.7282857 -0.005917512
-0.7272857 -0.0059890121
-0.7262857 -0.0060613077999999996
-0.7252857 -0.006134408599999999
-0.7242857 -0.0062083229
-0.7232857 -0.006283055
-0.7222857 -0.006358610000000001
-0.7212857 -0.006434990799999999
-0.7202857 -0.006512199600000001
-0.7192857 -0.0065902394000000005
-0.7182857 -0.0066691136
-0.7172857 -0.006748829
-0.7162857 -0.006829393499999999
-0.7152857 -0.006910818
-0.7142857 -0.006993117899999999
-0.7132857 -0.007076309700000001
-0.7122857 -0.0071604118000000005
-0.7112857 -0.007245443
-0.7102857 -0.007331421500000001
-0.7092857 -0.0074183656
-0.7082857 -0.0075062911
-0.7072857 -0.0075952128
-0.7062857 -0.0076851444
-0.7052857 -0.0077760946
-0.7042857 -0.0078680721
-0.7032857 -0.0079610822
-0.7022857 -0.0080551312
-0.7012857 -0.0081502236
-0.7002857 -0.008246367400000001
-0.6992857 -0.0083435698
-0.6982857 -0.008441840300000001
-0.6972857 -0.008541191299999999
-0.6962857 -0.0086416359
-0.6952857 -0.0087431887
-0.6942857 -0.0088458648
-0.6932857 -0.008949681099999999
-0.6922857 -0.0090546549
-0.6912857 -0.0091608046
-0.6902857 -0.0092681476
-0.6892857 -0.009376699
-0.6882857 -0.0094864736
-0.6872857 -0.0095974843
-0.6862857 -0.0097097443
-0.6852857 -0.009823265999999999
-0.6842857 -0.0099380602
-0.6832857 -0.010054139
-0.6822857 -0.010171514
-0.6812857 -0.010290197
-0.6802857 -0.010410199
-0.6792857 -0.010531531
-0.6782857 -0.010654207
-0.6772857 -0.010778239
-0.6762857 -0.010903642
-0.6752857 -0.011030431
-0.6742857 -0.011158619
-0.6732857 -0.01128822
-0.6722857 -0.011419248
-0.6712857 -0.011551717999999999
-0.6702857 -0.011685641
-0.6692857 -0.011821032
-0.6682857 -0.011957902
-0.6672857 -0.012096264
-0.6662857 -0.012236134
-0.6652857 -0.012377523
-0.6642857 -0.012520446
-0.6632857 -0.012664919
-0.6622857 -0.012810955999999998
-0.6612857 -0.012958575
-0.6602857 -0.013107795
-0.6592857 -0.013258633
-0.6582857 -0.013411108
-0.6572857 -0.013565236
-0.6562857 -0.013721031
-0.6552857 -0.013878509
-0.6542857 -0.014037682999999999
-0.6532857 -0.014198562999999999
-0.6522857 -0.01436116
-0.6512857 -0.014525485000000001
-0.6502857 -0.014691545
-0.6492857 -0.014859348999999999
-0.6482857 -0.015028905
-0.6472857 -0.015200225
-0.6462857 -0.01537332
-0.6452857 -0.015548202999999998
-0.6442857 -0.015724893
-0.6432857 -0.015903405
-0.6422857 -0.016083762
-0.6412857 -0.016265982000000002
-0.6402857 -0.016450089
-0.6392857 -0.016636099999999997
-0.6382857 -0.016824038
-0.6372857 -0.01701392
-0.6362857 -0.017205764
-0.6352857 -0.017399582
-0.6342857 -0.017595389
-0.6332857 -0.017793193000000002
-0.6322857 -0.017993004
-0.6312857 -0.01819483
-0.6302857 -0.018398679
-0.6292857 -0.018604561
-0.6282857 -0.018812488
-0.6272857 -0.019022472000000002
-0.6262857 -0.019234528
-0.6252857 -0.019448675
-0.6242857 -0.019664934
-0.6232857 -0.019883327
-0.6222857 -0.020103875
-0.6212857 -0.020326603999999998
-0.6202857 -0.020551536
-0.6192857 -0.020778694
-0.6182857 -0.021008102
-0.6172857 -0.021239778
-0.6162857 -0.021473739
-0.6152857 -0.021710003999999998
-0.6142857 -0.021948588
-0.6132857 -0.022189508
-0.6122857 -0.022432777
-0.6112857 -0.02267841
-0.6102857 -0.022926422999999998
-0.6092857 -0.023176831
-0.6082857 -0.02342965
-0.6072857 -0.023684899000000002
-0.6062857 -0.023942599000000002
-0.6052857 -0.02420277
-0.6042857 -0.024465437
-0.6032857 -0.024730619
-0.6022857 -0.024998342
-0.6012857 -0.025268635
-0.6002857 -0.025541519
-0.5992857 -0.025817021
-0.5982857 -0.026095167000000002
-0.5972857 -0.026375977999999998
-0.5962857 -0.026659481
-0.5952857 -0.026945700000000003
-0.5942857 -0.027234653999999997
-0.5932857 -0.027526368
-0.5922857 -0.027820861000000002
-0.5912857 -0.028118154
-0.5902857 -0.028418272
-0.5892857 -0.028721237
-0.5882857 -0.029027075
-0.5872857 -0.029335808
-0.5862857 -0.029647464000000002
-0.5852857 -0.029962067
-0.5842857 -0.030279645999999997
-0.5832857 -0.030600227
-0.5822857 -0.030923838
-0.5812857 -0.031250506
-0.5802857 -0.031580255
-0.5792857 -0.031913113
-0.5782857 -0.032249101999999995
-0.5772857 -0.032588249
-0.5762857 -0.032930583
-0.5752857 -0.033276124000000004
-0.5742857 -0.033624901
-0.5732857 -0.033976944
-0.5722857 -0.034332275
-0.5712857 -0.034690927999999996
-0.5702857 -0.035052927
-0.5692857 -0.035418299
-0.5682857 -0.03578708
-0.5672857 -0.036159297
-0.5662857 -0.036534984
-0.5652857 -0.036914166
-0.5642857 -0.03729687
-0.5632857 -0.037683125
-0.5622857 -0.038072956
-0.5612857 -0.038466393
-0.5602857 -0.038863465
-0.5592857 -0.039264199
-0.5582857 -0.039668623
-0.5572857 -0.040076769
-0.5562857 -0.040488664
-0.5552857 -0.040904336
-0.5542857 -0.041323822
-0.5532857 -0.041747151
-0.5522857 -0.042174364
-0.5512857 -0.042605487
-0.5502857 -0.043040558
-0.5492857 -0.043479606000000004
-0.5482857 -0.043922666
-0.5472857 -0.044369765
-0.5462857 -0.044820935
-0.5452857 -0.045276209000000005
-0.5442857 -0.045735619000000005
-0.5432857 -0.046199196
-0.5422857 -0.046666971
-0.5412857 -0.047138965000000005
-0.5402857 -0.047615208
-0.5392857 -0.04809573
-0.5382857 -0.048580562
-0.5372857 -0.049069738999999994
-0.5362857 -0.049563288000000004
-0.5352857 -0.050061248
-0.5342857 -0.05056365
-0.5332857 -0.051070529
-0.5322857 -0.051581923999999994
-0.5312857 -0.05209786499999999
-0.5302857 -0.052618393
-0.5292857 -0.053143554
-0.5282857 -0.053673383
-0.5272857 -0.054207921000000006
-0.5262857 -0.054747203999999994
-0.5252857 -0.055291265000000006
-0.5242857 -0.055840134
-0.5232857 -0.056393846000000004
-0.5222857 -0.056952442
-0.5212857 -0.057515949999999996
-0.5202857 -0.058084406000000005
-0.5192857 -0.058657838999999996
-0.5182857 -0.059236289000000004
-0.5172857 -0.05981978
-0.5162857 -0.060408353
-0.5152857 -0.061002048
-0.5142857 -0.06160090000000001
-0.5132857 -0.06220495
-0.5122857 -0.06281423800000001
-0.5112857 -0.063428807
-0.5102857 -0.064048689
-0.5092857 -0.064673927
-0.5082857 -0.06530456
-0.5072857 -0.065940624
-0.5062857 -0.066582172
-0.5052857 -0.06722924300000001
-0.5042857 -0.06788187899999999
-0.5032857 -0.06854012000000001
-0.5022857 -0.069204008
-0.5012857 -0.06987357000000001
-0.5002857 -0.070548849
-0.4992857 -0.07122988499999999
-0.4982857 -0.071916723
-0.4972857 -0.0726094
-0.4962857 -0.073307962
-0.4952857 -0.074012438
-0.4942857 -0.074722868
-0.4932857 -0.075439282
-0.4922857 -0.07616173200000001
-0.4912857 -0.076890265
-0.4902857 -0.077624922
-0.4892857 -0.078365748
-0.4882857 -0.079112785
-0.4872857 -0.07986608
-0.4862857 -0.080625678
-0.4852857 -0.081391621
-0.4842857 -0.082163955
-0.4832857 -0.08294273299999999
-0.4822857 -0.083728007
-0.4812857 -0.084519823
-0.4802857 -0.085318222
-0.4792857 -0.086123246
-0.4782857 -0.08693494
-0.4772857 -0.087753346
-0.4762857 -0.088578498
-0.4752857 -0.089410442
-0.4742857 -0.090249226
-0.4732857 -0.091094885
-0.4722857 -0.09194745800000001
-0.4712857 -0.092806993
-0.4702857 -0.09367352500000001
-0.4692857 -0.094547099
-0.4682857 -0.095427764
-0.4672857 -0.09631556999999999
-0.4662857 -0.09721057699999999
-0.4652857 -0.09811284299999999
-0.4642857 -0.09902240699999999
-0.4632857 -0.09993931700000001
-0.4622857 -0.10086362000000001
-0.4612857 -0.10179536
-0.4602857 -0.1027346
-0.4592857 -0.10368137
-0.4582857 -0.10463574
-0.4572857 -0.10559775
-0.4562857 -0.10656745
-0.4552857 -0.10754486999999999
-0.4542857 -0.10853006
-0.4532857 -0.10952307
-0.4522857 -0.11052395
-0.4512857 -0.11153276
-0.4502857 -0.11254953999999999
-0.4492857 -0.11357432999999999
-0.4482857 -0.11460718999999998
-0.4472857 -0.11564816
-0.4462857 -0.11669727
-0.4452857 -0.11775458
-0.4442857 -0.11882011999999999
-0.4432857 -0.11989397
-0.4422857 -0.12097618
-0.4412857 -0.12206679000000001
-0.4402857 -0.12316584
-0.4392857 -0.12427339000000001
-0.4382857 -0.12538949
-0.4372857 -0.12651419
-0.4362857 -0.12764755
-0.4352857 -0.12878962
-0.4342857 -0.12994045
-0.4332857 -0.1311001
-0.4322857 -0.13226861
-0.4312857 -0.13344602
-0.4302857 -0.13463239000000002
-0.4292857 -0.13582775
-0.4282857 -0.13703216000000001
-0.4272857 -0.13824569
-0.4262857 -0.13946836
-0.4252857 -0.14070024
-0.4242857 -0.14194138
-0.4232857 -0.14319182
-0.4222857 -0.14445161
-0.4212857 -0.14572081
-0.4202857 -0.14699944
-0.4192857 -0.14828759
-0.4182857 -0.14958529999999998
-0.4172857 -0.15089260000000002
-0.4162857 -0.15220958
-0.4152857 -0.15353626
-0.4142857 -0.15487268999999998
-0.4132857 -0.15621897
-0.4122857 -0.15757512
-0.4112857 -0.15894123
-0.4102857 -0.16031737000000001
-0.4092857 -0.16170358
-0.4082857 -0.16309991
-0.4072857 -0.1645064
-0.4062857 -0.16592308
-0.4052857 -0.16735001000000002
-0.4042857 -0.16878723
-0.4032857 -0.17023481000000001
-0.4022857 -0.17169278999999998
-0.4012857 -0.17316121
-0.4002857 -0.17464014
-0.3992857 -0.17612963
-0.3982857 -0.17762972000000002
-0.3972857 -0.17914049
-0.3962857 -0.18066202
-0.3952857 -0.18219436
-0.3942857 -0.18373756
-0.3932857 -0.18529168999999998
-0.3922857 -0.18685679000000002
-0.3912857 -0.1884329
-0.3902857 -0.19002008
-0.3892857 -0.1916184
-0.3882857 -0.1932279
-0.3872857 -0.19484865
-0.3862857 -0.19648073
-0.3852857 -0.19812419000000003
-0.3842857 -0.19977910000000002
-0.3832857 -0.20144549
-0.3822857 -0.20312340999999998
-0.3812857 -0.20481292
-0.3802857 -0.20651405000000003
-0.3792857 -0.20822687
-0.3782857 -0.20995142
-0.3772857 -0.21168778
-0.3762857 -0.21343597
-0.3752857 -0.21519603
-0.3742857 -0.21696805
-0.3732857 -0.2187521
-0.3722857 -0.22054822
-0.3712857 -0.22235652
-0.3702857 -0.22417707
-0.3692857 -0.22600989000000002
-0.3682857 -0.22785505
-0.3672857 -0.22971258
-0.3662857 -0.23158251000000002
-0.3652857 -0.23346489999999998
-0.3642857 -0.23535981000000003
-0.3632857 -0.23726730000000001
-0.3622857 -0.23918743
-0.3612857 -0.24112025
-0.3602857 -0.24306583
-0.3592857 -0.24502422000000001
-0.3582857 -0.24699548000000002
-0.3572857 -0.24897968
-0.3562857 -0.25097688
-0.3552857 -0.25298714
-0.3542857 -0.25501051
-0.3532857 -0.25704703
-0.3522857 -0.25909673
-0.3512857 -0.26115966
-0.3502857 -0.26323586000000004
-0.3492857 -0.26532537
-0.3482857 -0.26742825
-0.3472857 -0.26954460999999996
-0.3462857 -0.2716745
-0.3452857 -0.27381799
-0.3442857 -0.27597512
-0.3432857 -0.27814594000000004
-0.3422857 -0.28033051999999997
-0.3412857 -0.28252893
-0.3402857 -0.28474121
-0.3392857 -0.28696742000000003
-0.3382857 -0.2892076
-0.3372857 -0.2914618
-0.3362857 -0.29373004
-0.3352857 -0.29601236000000003
-0.3342857 -0.29830881000000004
-0.3332857 -0.30061947
-0.3322857 -0.3029444
-0.3312857 -0.30528365
-0.3302857 -0.30763727
-0.3292857 -0.31000532
-0.3282857 -0.31238783000000003
-0.3272857 -0.31478482
-0.3262857 -0.31719639
-0.3252857 -0.31962255
-0.3242857 -0.32206341
-0.3232857 -0.324519
-0.3222857 -0.32698940000000004
-0.3212857 -0.32947464
-0.3202857 -0.33197477
-0.3192857 -0.33448983
-0.3182857 -0.33701987
-0.3172857 -0.33956491
-0.3162857 -0.34212505
-0.3152857 -0.3447003
-0.3142857 -0.34729072
-0.3132857 -0.34989638
-0.3122857 -0.35251726
-0.3112857 -0.35515344
-0.3102857 -0.35780494
-0.3092857 -0.36047183
-0.3082857 -0.36315417
-0.3072857 -0.36585203
-0.3062857 -0.36856541
-0.3052857 -0.37129438000000003
-0.3042857 -0.37403894
-0.3032857 -0.37679914000000003
-0.3022857 -0.37957509
-0.3012857 -0.3823668
-0.3002857 -0.38517432
-0.2992857 -0.38799772
-0.2982857 -0.39083702
-0.2972857 -0.39369226
-0.2962857 -0.39656353
-0.2952857 -0.39945077
-0.2942857 -0.40235408
-0.2932857 -0.40527345000000004
-0.2922857 -0.40820893
-0.2912857 -0.41116056999999995
-0.2902857 -0.41412842000000005
-0.2892857 -0.41711255999999997
-0.2882857 -0.42011295000000004
-0.2872857 -0.42312968999999995
-0.2862857 -0.42616282999999994
-0.2852857 -0.42921239999999994
-0.2842857 -0.43227845000000004
-0.2832857 -0.43536103
-0.2822857 -0.43846019999999997
-0.2812857 -0.44157594
-0.2802857 -0.4447083
-0.2792857 -0.44785729
-0.2782857 -0.45102295
-0.2772857 -0.45420532
-0.2762857 -0.45740441
-0.2752857 -0.46062027
-0.2742857 -0.46385298
-0.2732857 -0.46710251
-0.2722857 -0.47036893999999996
-0.2712857 -0.47365230999999997
-0.2702857 -0.47695264
-0.2692857 -0.48026997000000005
-0.2682857 -0.48360429000000005
-0.2672857 -0.48695565
-0.2662857 -0.49032411
-0.2652857 -0.49370965
-0.2642857 -0.49711233
-0.2632857 -0.50053215
-0.2622857 -0.5039691500000001
-0.2612857 -0.50742333
-0.2602857 -0.51089469
-0.2592857 -0.51438333
-0.2582857 -0.5178893
-0.2572857 -0.52141258
-0.2562857 -0.52495324
-0.2552857 -0.52851127
-0.2542857 -0.5320866599999999
-0.2532857 -0.5356794699999999
-0.2522857 -0.53928969
-0.2512857 -0.54291734
-0.2502857 -0.54656244
-0.2492857 -0.550225
-0.2482857 -0.55390503
-0.2472857 -0.55760252
-0.2462857 -0.56131752
-0.2452857 -0.56505008
-0.2442857 -0.56880023
-0.2432857 -0.57256799
-0.2422857 -0.5763534
-0.2412857 -0.58015641
-0.2402857 -0.58397707
-0.2392857 -0.5878152799999999
-0.2382857 -0.5916710900000001
-0.2372857 -0.59554442
-0.2362857 -0.59943534
-0.2352857 -0.60334387
-0.2342857 -0.60727
-0.2332857 -0.61121378
-0.2322857 -0.61517525
-0.2312857 -0.61915447
-0.2302857 -0.6231514300000001
-0.2292857 -0.62716613
-0.2282857 -0.63119857
-0.2272857 -0.63524875
-0.2262857 -0.63931667
-0.2252857 -0.64340224
-0.2242857 -0.64750547
-0.2232857 -0.65162629
-0.2222857 -0.65576462
-0.2212857 -0.65992051
-0.2202857 -0.66409395
-0.2192857 -0.66828504
-0.2182857 -0.67249388
-0.2172857 -0.6767204
-0.2162857 -0.68096463
-0.2152857 -0.6852265399999999
-0.2142857 -0.6895060700000001
-0.2132857 -0.69380319
-0.2122857 -0.69811787
-0.2112857 -0.70245005
-0.2102857 -0.70679979
-0.2092857 -0.711167
-0.2082857 -0.7155516199999999
-0.2072857 -0.7199537
-0.2062857 -0.72437325
-0.2052857 -0.7288103
-0.2042857 -0.73326486
-0.2032857 -0.73773693
-0.2022857 -0.74222656
-0.2012857 -0.7467336
-0.2002857 -0.7512579699999999
-0.1992857 -0.75579956
-0.1982857 -0.76035834
-0.1972857 -0.7649342499999999
-0.1962857 -0.7695273
-0.1952857 -0.77413749
-0.1942857 -0.77876481
-0.1932857 -0.7834092699999999
-0.1922857 -0.78807091
-0.1912857 -0.7927495999999999
-0.1902857 -0.79744542
-0.1892857 -0.80215828
-0.1882857 -0.80688819
-0.1872857 -0.8116349599999999
-0.1862857 -0.8163985800000001
-0.1852857 -0.82117897
-0.1842857 -0.82597602
-0.1832857 -0.83078966
-0.1822857 -0.8356198699999999
-0.1812857 -0.84046656
-0.1802857 -0.84532993
-0.1792857 -0.85020987
-0.1782857 -0.8551063899999999
-0.1772857 -0.8600194
-0.1762857 -0.8649488000000001
-0.1752857 -0.86989449
-0.1742857 -0.87485649
-0.1732857 -0.87983469
-0.1722857 -0.884829
-0.1712857 -0.8898394199999999
-0.1702857 -0.8948657699999999
-0.1692857 -0.89990795
-0.1682857 -0.90496596
-0.1672857 -0.9100398000000001
-0.1662857 -0.9151292999999999
-0.1652857 -0.92023453
-0.1642857 -0.9253555
-0.1632857 -0.9304920200000001
-0.1622857 -0.935644
-0.1612857 -0.94081135
-0.1602857 -0.9459939800000001
-0.1592857 -0.95119188
-0.1582857 -0.9564048599999999
-0.1572857 -0.96163293
-0.1562857 -0.96687609
-0.1552857 -0.9721341499999999
-0.1542857 -0.97740702
-0.1532857 -0.9826946099999999
-0.1522857 -0.9879968100000001
-0.1512857 -0.99331364
-0.1502857 -0.9986449
-0.1492857 -1.0039905999999998
-0.1482857 -1.0093506
-0.1472857 -1.0147248
-0.1462857 -1.0201131
-0.1452857 -1.0255153
-0.1442857 -1.0309313
-0.1432857 -1.0363611
-0.1422857 -1.0418046
-0.1412857 -1.0472617
-0.1402857 -1.0527322000000001
-0.1392857 -1.058216
-0.1382857 -1.0637131
-0.1372857 -1.0692232
-0.1362857 -1.0747464
-0.1352857 -1.0802825999999999
-0.1342857 -1.0858316
-0.1332857 -1.0913934
-0.1322857 -1.0969676
-0.1312857 -1.1025542
-0.1302857 -1.1081531
-0.1292857 -1.113764
-0.1282857 -1.119387
-0.1272857 -1.1250219000000001
-0.1262857 -1.1306686
-0.1252857 -1.1363271
-0.1242857 -1.1419971
-0.1232857 -1.1476784
-0.1222857 -1.1533710000000001
-0.1212857 -1.1590747000000001
-0.1202857 -1.1647893
-0.1192857 -1.1705147
-0.1182857 -1.1762508
-0.1172857 -1.1819975
-0.1162857 -1.1877543000000002
-0.1152857 -1.1935213999999998
-0.1142857 -1.1992984
-0.1132857 -1.2050852
-0.1122857 -1.210882
-0.1112857 -1.2166884
-0.1102857 -1.2225043
-0.1092857 -1.2283295
-0.1082857 -1.2341639
-0.1072857 -1.2400072
-0.1062857 -1.2458594
-0.1052857 -1.2517201
-0.1042857 -1.2575893
-0.1032857 -1.2634668
-0.1022857 -1.2693523
-0.1012857 -1.2752458
-0.1002857 -1.281147
-9.9285714E-02 -1.2870557
-9.8285712E-02 -1.2929718
-9.7285718E-02 -1.2988952
-9.6285716E-02 -1.3048257
-9.5285714E-02 -1.3107630000000001
-9.4285712E-02 -1.3167069999999998
-9.3285717E-02 -1.3226573
-9.2285715E-02 -1.3286137999999998
-9.1285713E-02 -1.3345762
-9.0285711E-02 -1.3405444
-8.9285716E-02 -1.3465182
-8.8285714E-02 -1.3524974
-8.7285712E-02 -1.3584819
-8.6285718E-02 -1.3644715
-8.5285716E-02 -1.3704661
-8.4285714E-02 -1.3764655000000001
-8.3285712E-02 -1.3824695
-8.2285717E-02 -1.3884775999999999
-8.1285715E-02 -1.3944898000000001
-8.0285713E-02 -1.4005058000000001
-7.9285711E-02 -1.4065252
-7.8285716E-02 -1.4125478
-7.7285714E-02 -1.4185736
-7.6285712E-02 -1.4246021
-7.5285718E-02 -1.4306332
-7.4285716E-02 -1.4366667
-7.3285714E-02 -1.4427024
-7.2285712E-02 -1.4487402
-7.1285717E-02 -1.4547798
-7.0285715E-02 -1.4608211
-6.9285713E-02 -1.4668639
-6.8285711E-02 -1.4729077
-6.7285717E-02 -1.4789523
-6.6285715E-02 -1.4849972
-6.5285712E-02 -1.4910421999999999
-6.4285718E-02 -1.4970872
-6.3285716E-02 -1.5031318
-6.2285714E-02 -1.5091759
-6.1285716E-02 -1.5152192
-6.0285714E-02 -1.5212614
-5.9285715E-02 -1.5273025
-5.8285713E-02 -1.5333423000000002
-5.7285715E-02 -1.5393805
-5.6285713E-02 -1.5454168000000001
-5.5285715E-02 -1.5514508999999999
-5.4285713E-02 -1.5574826
-5.3285714E-02 -1.5635113999999999
-5.2285716E-02 -1.5695369000000001
-5.1285714E-02 -1.5755588
-5.0285716E-02 -1.5815768000000001
-4.9285714E-02 -1.5875908
-4.8285715E-02 -1.5936004
-4.7285713E-02 -1.5996056
-4.6285715E-02 -1.6056061
-4.5285713E-02 -1.6116017
-4.4285715E-02 -1.617592
-4.3285713E-02 -1.6235769
-4.2285714E-02 -1.6295558
-4.1285716E-02 -1.6355284
-4.0285714E-02 -1.6414944
-3.9285716E-02 -1.6474536000000002
-3.8285714E-02 -1.6534053
-3.7285715E-02 -1.6593494
-3.6285713E-02 -1.6652854000000001
-3.5285715E-02 -1.6712133
-3.4285713E-02 -1.6771327999999999
-3.3285715E-02 -1.6830435000000001
-3.2285713E-02 -1.6889455000000002
-3.1285714E-02 -1.6948383
-3.0285714E-02 -1.7007217000000001
-2.9285714E-02 -1.7065952
-2.8285714E-02 -1.7124582
-2.7285714E-02 -1.7183105
-2.6285714E-02 -1.7241514999999998
-2.5285713E-02 -1.729981
-2.4285715E-02 -1.7357988000000002
-2.3285715E-02 -1.7416045000000002
-2.2285715E-02 -1.7473979000000002
-2.1285715E-02 -1.7531786
-2.0285714E-02 -1.7589462999999999
-1.9285714E-02 -1.7647007
-1.8285714E-02 -1.7704416
-1.7285714E-02 -1.7761687000000002
-1.6285714E-02 -1.7818816000000002
-1.5285715E-02 -1.7875800000000002
-1.4285714E-02 -1.7932633
-1.3285714E-02 -1.7989311000000001
-1.2285714E-02 -1.8045829999999998
-1.1285714E-02 -1.8102184000000001
-1.0285715E-02 -1.8158371
-9.2857145E-03 -1.8214388000000001
-8.2857143E-03 -1.8270232000000002
-7.2857141E-03 -1.8325898999999999
-6.2857145E-03 -1.8381387
-5.2857143E-03 -1.8436693
-4.2857141E-03 -1.8491812
-3.2857142E-03 -1.8546740999999998
-2.2857143E-03 -1.8601477000000002
-1.2857143E-03 -1.8656013999999999
-2.8571428E-04 -1.8710346999999998
7.1428571E-04 -1.8764473
1.7142857E-03 -1.881839
2.7142856E-03 -1.8872090000000001
3.7142858E-03 -1.8925569999999998
4.7142855E-03 -1.8978827
5.7142857E-03 -1.9031858
6.7142858E-03 -1.908466
7.7142855E-03 -1.9137232
8.7142857E-03 -1.9189566000000002
9.7142858E-03 -1.9241663
1.0714286E-02 -1.9293513000000002
1.1714286E-02 -1.9345114
1.2714285E-02 -1.9396461999999999
1.3714286E-02 -1.944755
1.4714286E-02 -1.9498373999999998
1.5714286E-02 -1.9548932
1.6714286E-02 -1.9599218
1.7714286E-02 -1.9649228
1.8714286E-02 -1.9698961000000001
1.9714287E-02 -1.974841
2.0714285E-02 -1.9797573
2.1714285E-02 -1.9846447
2.2714285E-02 -1.9895026
2.3714285E-02 -1.9943308
2.4714286E-02 -1.9991288
2.5714286E-02 -2.0038961
2.6714286E-02 -2.008632
2.7714286E-02 -2.0133359
2.8714286E-02 -2.0180074
2.9714286E-02 -2.0226462
3.0714286E-02 -2.0272518
3.1714287E-02 -2.0318240000000003
3.2714285E-02 -2.0363623
3.3714287E-02 -2.0408664
3.4714285E-02 -2.0453358
3.5714287E-02 -2.0497701999999998
3.6714286E-02 -2.0541692
3.7714284E-02 -2.0585323
3.8714286E-02 -2.062859
3.9714284E-02 -2.0671489000000003
4.0714286E-02 -2.0714015
4.1714285E-02 -2.0756159
4.2714287E-02 -2.0797916
4.3714285E-02 -2.0839281
4.4714287E-02 -2.0880251999999997
4.5714285E-02 -2.0920826
4.6714287E-02 -2.0961
4.7714286E-02 -2.1000769
4.8714284E-02 -2.1040129000000003
4.9714286E-02 -2.1079075
5.0714284E-02 -2.1117602
5.1714286E-02 -2.1155706
5.2714285E-02 -2.119338
5.3714287E-02 -2.1230618
5.4714285E-02 -2.1267414
5.5714287E-02 -2.1303764999999997
5.6714285E-02 -2.1339664000000003
5.7714287E-02 -2.1375107
5.8714285E-02 -2.1410087
5.9714288E-02 -2.1444602
6.0714286E-02 -2.1478649
6.1714284E-02 -2.1512227
6.2714286E-02 -2.1545330000000003
6.3714288E-02 -2.1577954
6.4714283E-02 -2.1610092
6.5714285E-02 -2.1641739
6.6714287E-02 -2.1672886
6.7714289E-02 -2.1703528
6.8714283E-02 -2.1733659999999997
6.9714285E-02 -2.176328
7.0714287E-02 -2.1792382
7.1714282E-02 -2.1820961
7.2714284E-02 -2.1849012
7.3714286E-02 -2.1876531
7.4714288E-02 -2.1903515
7.5714283E-02 -2.1929961000000002
7.6714285E-02 -2.1955863
7.7714287E-02 -2.1981215
7.8714289E-02 -2.2006012
7.9714283E-02 -2.2030247
8.0714285E-02 -2.2053911999999998
8.1714287E-02 -2.2077001999999997
8.2714289E-02 -2.2099509999999998
8.3714284E-02 -2.2121433
8.4714286E-02 -2.2142766000000003
8.5714288E-02 -2.2163507
8.6714283E-02 -2.2183650999999998
8.7714285E-02 -2.2203196000000003
8.8714287E-02 -2.2222136999999997
8.9714289E-02 -2.2240467
9.0714283E-02 -2.2258183000000002
9.1714285E-02 -2.2275276
9.2714287E-02 -2.2291742
9.3714289E-02 -2.2307575
9.4714284E-02 -2.2322766
9.5714286E-02 -2.2337312000000002
9.6714288E-02 -2.2351205
9.7714283E-02 -2.2364443
9.8714285E-02 -2.2377022
9.9714287E-02 -2.2388937
0.1007143 -2.2400185
0.1017143 -2.2410763
0.1027143 -2.2420666999999996
0.1037143 -2.2429889000000003
0.1047143 -2.2438422
0.1057143 -2.2446258
0.1067143 -2.2453392
0.1077143 -2.2459819999999997
0.1087143 -2.2465534999999996
0.1097143 -2.2470532000000003
0.1107143 -2.2474805
0.1117143 -2.2478351
0.1127143 -2.2481166
0.1137143 -2.2483245
0.1147143 -2.2484583999999996
0.1157143 -2.2485180000000002
0.1167143 -2.2485027
0.1177143 -2.248412
0.1187143 -2.2482451
0.1197143 -2.2480015
0.1207143 -2.2476804
0.1217143 -2.2472812
0.1227143 -2.2468036000000002
0.1237143 -2.246247
0.1247143 -2.2456111
0.1257143 -2.2448953
0.1267143 -2.2440994
0.1277143 -2.2432229
0.1287143 -2.2422651
0.1297143 -2.2412255
0.1307143 -2.2401036999999997
0.1317143 -2.2388989
0.1327143 -2.2376107
0.1337143 -2.2362385
0.1347143 -2.2347817
0.1357143 -2.2332397999999998
0.1367143 -2.2316121
0.1377143 -2.2298982
0.1387143 -2.2280978
0.1397143 -2.2262104000000003
0.1407143 -2.2242358
0.1417143 -2.2221735
0.1427143 -2.2200229
0.1437143 -2.2177832
0.1447143 -2.2154542
0.1457143 -2.213035
0.1467143 -2.2105254000000003
0.1477143 -2.2079248
0.1487143 -2.2052327
0.1497143 -2.2024488
0.1507143 -2.1995723
0.1517143 -2.1966026999999997
0.1527143 -2.1935396
0.1537143 -2.1903824
0.1547143 -2.1871306
0.1557143 -2.183784
0.1567143 -2.1803418000000003
0.1577143 -2.1768037000000002
0.1587143 -2.1731691
0.1597143 -2.1694375
0.1607143 -2.1656085
0.1617143 -2.1616815000000003
0.1627143 -2.1576561
0.1637143 -2.1535320000000002
0.1647143 -2.1493087
0.1657143 -2.1449855
0.1667143 -2.1405621
0.1677143 -2.1360377
0.1687143 -2.1314122
0.1697143 -2.126685
0.1707143 -2.1218557
0.1717143 -2.116924
0.1727143 -2.1118892000000002
0.1737143 -2.1067509
0.1747143 -2.1015085
0.1757143 -2.0961614
0.1767143 -2.0907090999999998
0.1777143 -2.0851512999999997
0.1787143 -2.0794876
0.1797143 -2.0737177
0.1807143 -2.0678412
0.1817143 -2.0618577
0.1827143 -2.0557664
0.1837143 -2.049567
0.1847143 -2.043259
0.1857143 -2.036842
0.1867143 -2.0303158000000003
0.1877143 -2.0236799
0.1887143 -2.016934
0.1897143 -2.0100773999999997
0.1907143 -2.0031095
0.1917143 -1.9960296999999998
0.1927143 -1.9888379
0.1937143 -1.9815337
0.1947143 -1.9741166
0.1957143 -1.9665867
0.1967143 -1.9589432
0.1977143 -1.9511858
0.1987143 -1.9433139
0.1997143 -1.9353272000000001
0.2007143 -1.9272253
0.2017143 -1.9190079
0.2027143 -1.9106748
0.2037143 -1.9022253999999998
0.2047143 -1.8936593000000002
0.2057143 -1.8849758
0.2067143 -1.8761745
0.2077143 -1.8672549999999999
0.2087143 -1.8582173
0.2097143 -1.8490609000000002
0.2107143 -1.8397855
0.2117143 -1.8303908
0.2127143 -1.8208768
0.2137143 -1.8112428
0.2147143 -1.8014885
0.2157143 -1.7916134000000001
0.2167143 -1.7816170999999998
0.2177143 -1.7714996
0.2187143 -1.7612603
0.2197143 -1.7508987
0.2207143 -1.7404145999999998
0.2217143 -1.7298076
0.2227143 -1.7190771
0.2237143 -1.7082230999999999
0.2247143 -1.6972451999999998
0.2257143 -1.6861435
0.2267143 -1.6749177
0.2277143 -1.6635674999999999
0.2287143 -1.6520925
0.2297143 -1.6404922999999998
0.2307143 -1.6287664
0.2317143 -1.6169144
0.2327143 -1.6049363
0.2337143 -1.5928317
0.2347143 -1.5806003
0.2357143 -1.5682418
0.2367143 -1.5557559
0.2377143 -1.5431425
0.2387143 -1.5304011
0.2397143 -1.517532
0.2407143 -1.5045349
0.2417143 -1.4914099
0.2427143 -1.4781567
0.2437143 -1.4647748
0.2447143 -1.4512639
0.2457143 -1.4376236
0.2467143 -1.4238535
0.2477143 -1.4099534
0.2487143 -1.395923
0.2497143 -1.3817622
0.2507143 -1.3674709999999999
0.2517143 -1.3530491
0.2527143 -1.3384962
0.2537143 -1.3238125
0.2547143 -1.3089975
0.2557143 -1.2940514
0.2567143 -1.278974
0.2577143 -1.2637652
0.2587143 -1.2484248
0.2597143 -1.2329523
0.2607143 -1.2173471999999999
0.2617143 -1.2016094
0.2627143 -1.1857388
0.2637143 -1.1697351
0.2647143 -1.1535986
0.2657143 -1.1373295
0.2667143 -1.1209278
0.2677143 -1.1043935
0.2687143 -1.0877264
0.2697143 -1.0709263
0.2707143 -1.0539932
0.2717143 -1.0369269
0.2727143 -1.0197273
0.2737143 -1.002394
0.2747143 -0.9849270800000001
0.2757143 -0.96732602
0.2767143 -0.9495907499999999
0.2777143 -0.9317210899999999
0.2787143 -0.9137172299999999
0.2797143 -0.89557944
0.2807143 -0.87730782
0.2817143 -0.85890256
0.2827143 -0.84036374
0.2837143 -0.82169119
0.2847143 -0.80288472
0.2857143 -0.78394422
0.2867143 -0.76486962
0.2877143 -0.74566086
0.2887143 -0.72631785
0.2897143 -0.70684063
0.2907143 -0.68722917
0.2917143 -0.66748345
0.2927143 -0.64760353
0.2937143 -0.6275896000000001
0.2947143 -0.60744188
0.2957143 -0.58716061
0.2967143 -0.56674597
0.2977143 -0.54619801
0.2987143 -0.52551669
0.2997143 -0.50470191
0.3007143 -0.48375362999999993
0.3017143 -0.46267178999999997
0.3027143 -0.44145649
0.3037143 -0.42010788
0.3047143 -0.39862613
0.3057143 -0.37701153000000004
0.3067143 -0.35526424
0.3077143 -0.33338447
0.3087143 -0.31137241
0.3097143 -0.2892283
0.3107143 -0.26695232
0.3117143 -0.24454463
0.3127143 -0.22200532
0.3137143 -0.19933444
0.3147143 -0.176532
0.3157143 -0.15359804999999999
0.3167143 -0.13053272000000002
0.3177143 -0.10733621
0.3187143 -0.084008789
0.3197143 -0.060550804
0.3207143 -0.036962613
0.3217143 -0.013244565
0.3227143 0.010603027000000001
0.3237143 0.0345799
0.3247143 0.058685825
0.3257143 0.082920596
0.3267143 0.10728396999999999
0.3277143 0.13177573
0.3287143 0.15639565
0.3297143 0.18114347
0.3307143 0.20601898
0.3317143 0.23102188
0.3327143 0.25615185
0.3337143 0.28140852
0.3347143 0.30679149
0.3357143 0.33230033999999997
0.3367143 0.35793472000000004
0.3377143 0.38369424
0.3387143 0.40957853
0.3397143 0.43558725
0.3407143 0.46172002
0.3417143 0.48797652
0.3427143 0.51435628
0.3437143 0.5408589699999999
0.3447143 0.56748413
0.3457143 0.59423135
0.3467143 0.6211001899999999
0.3477143 0.64809024
0.3487143 0.67520114
0.3497143 0.7024325
0.3507143 0.7297839
0.3517143 0.7572549399999999
0.3527143 0.78484509
0.3537143 0.81255399
0.3547143 0.8403810700000001
0.3557143 0.86832577
0.3567143 0.89638773
0.3577143 0.92456639
0.3587143 0.95286118
0.3597143 0.98127155
0.3607143 1.0097969
0.3617143 1.0384369
0.3627143 1.0671907
0.3637143 1.096058
0.3647143 1.1250381
0.3657143 1.1541306
0.3667143 1.1833346
0.3677143 1.2126497999999999
0.3687143 1.2420752
0.3697143 1.2716102999999999
0.3707143 1.3012545
0.3717143 1.3310072
0.3727143 1.3608678
0.3737143 1.3908357999999998
0.3747143 1.4209108
0.3757143 1.4510923
0.3767143 1.4813797
0.3777143 1.5117722
0.3787143 1.5422692
0.3797143 1.5728699
0.3807143 1.6035735999999998
0.3817143 1.6343795
0.3827143 1.6652866999999998
0.3837143 1.6962945
0.3847143 1.7274022
0.3857143 1.7586088
0.3867143 1.7899135
0.3877143 1.8213158
0.3887143 1.8528152
0.3897143 1.8844111000000001
0.3907143 1.9161027000000002
0.3917143 1.9478895
0.3927143 1.9797707000000002
0.3937143 2.0117454
0.3947143 2.0438125
0.3957143 2.0759709
0.3967143 2.1082199999999998
0.3977143 2.1405589
0.3987143 2.1729868
0.3997143 2.2055029999999998
0.4007143 2.2381064999999998
0.4017143 2.2707965
0.4027143 2.3035722
0.4037143 2.336433
0.4047143 2.3693779000000004
0.4057143 2.4024066
0.4067143 2.4355176999999997
0.4077143 2.4687102
0.4087143 2.501983
0.4097143 2.5353352
0.4107143 2.5687654
0.4117143 2.6022729
0.4127143 2.6358566999999997
0.4137143 2.6695162000000003
0.4147143 2.7032508
0.4157143 2.7370593
0.4167143 2.770941
0.4177143 2.8048949
0.4187143 2.8389200999999997
0.4197143 2.8730154
0.4207143 2.9071797
0.4217143 2.9414121
0.4227143 2.9757114000000002
0.4237143 3.0100767
0.4247143 3.0445065000000002
0.4257143 3.0789999
0.4267143 3.1135555
0.4277143 3.1481724000000004
0.4287143 3.18285
0.4297143 3.2175876
0.4307143 3.2523840999999996
0.4317143 3.2872386000000002
0.4327143 3.3221498
0.4337143 3.3571165
0.4347143 3.3921368
0.4357143 3.4272101
0.4367143 3.4623350999999998
0.4377143 3.4975107999999997
0.4387143 3.5327364
0.4397143 3.5680104
0.4407143 3.6033321
0.4417143 3.6387
0.4427143 3.6741126
0.4437143 3.7095692
0.4447143 3.745069
0.4457143 3.7806108999999997
0.4467143 3.8161937
0.4477143 3.8518161
0.4487143 3.887476
0.4497143 3.9231725
0.4507143 3.9589036
0.4517143 3.994669
0.4527143 4.0304672
0.4537143 4.0662974
0.4547143 4.1021589
0.4557143 4.1380499
0.4567143 4.1739687
0.4577143 4.2099144
0.4587143 4.2458855
0.4597143 4.2818803
0.4607143 4.3178982999999995
0.4617143 4.3539379
0.4627143 4.389998299999999
0.4637143 4.4260781
0.4647143 4.4621758
0.4657143 4.4982899
0.4667143 4.5344193
0.4677143 4.5705624
0.4687143 4.606718600000001
0.4697143 4.642887
0.4707143 4.6790658999999994
0.4717143 4.715253
0.4727143 4.7514472
0.4737143 4.7876462
0.4747143 4.823849
0.4757143 4.8600547
0.4767143 4.8962619
0.4777143 4.9324699
0.4787143 4.9686775
0.4797143 5.0048828
0.4807143 5.0410844
0.4817143 5.0772808000000005
0.4827143 5.1134706
0.4837143 5.1496524
0.4847143 5.1858246
0.4857143 5.221986
0.4867143 5.2581351
0.4877143 5.2942701
0.4887143 5.3303894
0.4897143 5.3664912000000005
0.4907143 5.4025747
0.4917143 5.438638500000001
0.4927143 5.4746818
0.4937143 5.5107035
0.4947143 5.5467017
0.4957143 5.582675
0.4967143 5.618621
0.4977143 5.6545381
0.4987143 5.6904241
0.4997143 5.7262786000000006
0.5007143 5.7621002
0.5017143 5.7978879999999995
0.5027143 5.8336399
0.5037143 5.8693547
0.5047143 5.9050303
0.5057143 5.9406657
0.5067143 5.976259
0.5077143 6.0118089999999995
0.5087143 6.0473144
0.5097143 6.0827728
0.5107143 6.1181828000000005
0.5117143 6.1535421999999995
0.5127143 6.1888494000000005
0.5137143 6.2241033
0.5147143 6.259302
0.5157143 6.2944457
0.5167143 6.3295327
0.5177143 6.364560900000001
0.5187143 6.3995294
0.5197143 6.4344361
0.5207143 6.4692795
0.5217143 6.5040573
0.5227143 6.5387681
0.5237143 6.573409600000001
0.5247143 6.6079810000000005
0.5257143 6.6424802000000005
0.5267143 6.676906300000001
0.5277143 6.7112571999999995
0.5287143 6.7455321999999995
0.5297143 6.7797296000000005
0.5307143 6.813848
0.5317143 6.847885300000001
0.5327143 6.8818405
0.5337143 6.915711600000001
0.5347143 6.949496300000001
0.5357143 6.983192300000001
0.5367143 7.0167974
0.5377143 7.050310799999999
0.5387143 7.0837304
0.5397143 7.1170554
0.5407143 7.1502842
0.5417143 7.183416199999999
0.5427143 7.2164506
0.5437143 7.2493851
0.5447143 7.2822183
0.5457143 7.3149486999999995
0.5467143 7.3475741
0.5477143 7.380092100000001
0.5487143 7.412499899999999
0.5497143 7.4447967
0.5507143 7.4769802
0.5517143 7.509048999999999
0.5527143 7.541002300000001
0.5537143 7.572838699999999
0.5547143 7.604556499999999
0.5557143 7.6361552
0.5567143 7.6676331
0.5577143 7.698988900000001
0.5587143 7.7302203
0.5597143 7.7613249
0.5607143 7.7923015
0.5617143 7.823146899999999
0.5627143 7.8538589000000005
0.5637143 7.884435400000001
0.5647143 7.914875400000001
0.5657143 7.9451777
0.5667143 7.975342100000001
0.5677143 8.0053672
0.5687143 8.0352522
0.5697143 8.064995699999999
0.5707143 8.0945954
0.5717143 8.1240498
0.5727143 8.153355900000001
0.5737143 8.1825122
0.5747143 8.211515799999999
0.5757143 8.2403652
0.5767143 8.2690589
0.5777143 8.2975946
0.5787143 8.3259709
0.5797143 8.3541878
0.5807143 8.3822437
0.5817143 8.4101379
0.5827143 8.4378697
0.5837143 8.4654376
0.5847143 8.4928393
0.5857143 8.520071999999999
0.5867143 8.5471332
0.5877143 8.5740201
0.5887143 8.6007319
0.5897143 8.6272664
0.5907143 8.6536229
0.5917143 8.679800499999999
0.5927143 8.7057978
0.5937143 8.7316141
0.5947143 8.757247
0.5957143 8.782696
0.5967143 8.8079594
0.5977143 8.8330358
0.5987143 8.857923
0.5997143 8.8826194
0.6007143 8.9071222
0.6017143 8.9314282
0.6027143 8.955535300000001
0.6037143 8.9794427
0.6047143 9.0031497
0.6057143 9.0266556
0.6067143 9.0499602
0.6077143 9.073062199999999
0.6087143 9.0959601
0.6097143 9.1186516
0.6107143 9.1411352
0.6117143 9.1634087
0.6127143 9.185470599999999
0.6137143 9.2073195
0.6147143 9.2289537
0.6157143 9.2503712
0.6167143 9.2715696
0.6177143 9.2925474
0.6187143 9.3133032
0.6197143 9.333837
0.6207143 9.3541488
0.6217143 9.3742371
0.6227143 9.3941011
0.6237143 9.4137393
0.6247143 9.4331481
0.6257143 9.4523244
0.6267143 9.4712667
0.6277143 9.4899729
0.6287143 9.5084421
0.6297143 9.5266744
0.6307143 9.5446683
0.6317143 9.5624223
0.6327143 9.5799357
0.6337143 9.5972069
0.6347143 9.6142344
0.6357143 9.6310183
0.6367143 9.6475571
0.6377143 9.6638493
0.6387143 9.679893400000001
0.6397143 9.6956871
0.6407143 9.711227599999999
0.6417143 9.726512399999999
0.6427143 9.741541
0.6437143 9.7563118
0.6447143 9.770825499999999
0.6457143 9.7850822
0.6467143 9.7990803
0.6477143 9.8128192
0.6487143 9.8262958
0.6497143 9.839508700000001
0.6507143 9.8524563
0.6517143 9.8651372
0.6527143 9.8775506
0.6537143 9.889695
0.6547143 9.9015683
0.6557143 9.9131688
0.6567143 9.924495199999999
0.6577143 9.9355459
0.6587143 9.9463217
0.6597143 9.9568218
0.6607143 9.967046999999999
0.6617143 9.9769957
0.6627143 9.986665799999999
0.6637143 9.9960551
0.6647143 10.00516
0.6657143 10.01398
0.6667143 10.02252
0.6677143 10.03077
0.6687143 10.03873
0.6697143 10.04641
0.6707143 10.05379
0.6717143 10.06089
0.6727143 10.06769
0.6737143 10.07421
0.6747143 10.08043
0.6757143 10.086359999999999
0.6767143 10.091999999999999
0.6777143 10.09733
0.6787143 10.102369999999999
0.6797143 10.10711
0.6807143 10.11155
0.6817143 10.115689999999999
0.6827143 10.119530000000001
0.6837143 10.12306
0.6847143 10.1263
0.6857143 10.12923
0.6867143 10.13186
0.6877143 10.134179999999999
0.6887143 10.136190000000001
0.6897143 10.1379
0.6907143 10.1393
0.6917143 10.14038
0.6927143 10.141160000000001
0.6937143 10.14162
0.6947143 10.14177
0.6957143 10.14161
0.6967143 10.14113
0.6977143 10.14034
0.6987143 10.13924
0.6997143 10.13782
0.7007143 10.136090000000001
0.7017143 10.13403
0.7027143 10.13166
0.7037143 10.128969999999999
0.7047143 10.125960000000001
0.7057143 10.12262
0.7067143 10.11897
0.7077143 10.11499
0.7087143 10.11069
0.7097143 10.10607
0.7107143 10.10112
0.7117143 10.09585
0.7127143 10.090259999999999
0.7137143 10.08434
0.7147143 10.0781
0.7157143 10.07153
0.7167143 10.06463
0.7177143 10.0574
0.7187143 10.04984
0.7197143 10.04195
0.7207143 10.03373
0.7217143 10.02518
0.7227143 10.016300000000001
0.7237143 10.00709
0.7247143 9.997553400000001
0.7257143 9.9876821
0.7267143 9.9774785
0.7277143 9.9669434
0.7287143 9.956076
0.7297143 9.944874800000001
0.7307143 9.9333391
0.7317143 9.921468
0.7327143 9.9092603
0.7337143 9.8967157
0.7347143 9.8838359
0.7357143 9.8706216
0.7367143 9.857073399999999
0.7377143 9.8431915
0.7387143 9.8289736
0.7397143 9.8144181
0.7407143 9.7995244
0.7417143 9.784293199999999
0.7427143 9.768723699999999
0.7437143 9.752817499999999
0.7447143 9.7365744
0.7457143 9.719994699999999
0.7467143 9.7030759
0.7477143 9.685817400000001
0.7487143 9.6682191
0.7497143 9.6502818
0.7507143 9.632007
0.7517143 9.6133955
0.7527143 9.594446399999999
0.7537143 9.5751598
0.7547143 9.555533500000001
0.7557143 9.5355675
0.7567143 9.5152617
0.7577143 9.4946168
0.7587143 9.4736353
0.7597143 9.4523169
0.7607143 9.4306618
0.7617143 9.4086684
0.7627143 9.386335299999999
0.7637143 9.3636617
0.7647143 9.3406491
0.7657143 9.3172982
0.7667143 9.293610600000001
0.7677143 9.269587
0.7687143 9.245226500000001
0.7697143 9.220529299999999
0.7707143 9.1954947
0.7717143 9.1701224
0.7727143 9.1444142
0.7737143 9.1183715
0.7747143 9.0919949
0.7757143 9.0652846
0.7767143 9.0382382
0.7777143 9.010855099999999
0.7787143 8.9831337
0.7797143 8.955075599999999
0.7807143 8.926682900000001
0.7817143 8.897958000000001
0.7827143 8.8689014
0.7837143 8.839514900000001
0.7847143 8.8097967
0.7857143 8.779747799999999
0.7867143 8.749368
0.7877143 8.7186575
0.7887143 8.6876169
0.7897143 8.656247
0.7907143 8.6245477
0.7917143 8.5925184
0.7927143 8.5601583
0.7937143 8.527467399999999
0.7947143 8.4944479
0.7957143 8.4611021
0.7967143 8.4274329
0.7977143 8.3934419
0.7987143 8.359130500000001
0.7997143 8.324497899999999
0.8007143 8.2895443
0.8017143 8.2542688
0.8027143 8.2186706
0.8037143 8.1827499
0.8047143 8.146507999999999
0.8057143 8.109945100000001
0.8067143 8.0730617
0.8077143 8.0358587
0.8087143 7.998337599999999
0.8097143 7.9604998
0.8107143 7.9223476
0.8117143 7.883883999999999
0.8127143 7.845110399999999
0.8137143 7.8060269
0.8147143 7.7666327
0.8157143 7.7269271
0.8167143 7.686909999999999
0.8177143 7.646581500000001
0.8187143 7.605943099999999
0.8197143 7.5649962
0.8207143 7.5237438
0.8217143 7.4821874
0.8227143 7.4403286
0.8237143 7.398167999999999
0.8247143 7.3557071
0.8257143 7.3129482999999995
0.8267143 7.2698921
0.8277143 7.226540100000001
0.8287143 7.182891700000001
0.8297143 7.1389459
0.8307143 7.0947029
0.8317143 7.050161800000001
0.8327143 7.005325
0.8337143 6.9601945999999995
0.8347143 6.9147736
0.8357143 6.8690658
0.8367143 6.8230740999999995
0.8377143 6.7767985
0.8387143 6.730240599999999
0.8397143 6.683400300000001
0.8407143 6.6362776
0.8417143 6.588874000000001
0.8427143 6.541191
0.8437143 6.4932287
0.8447143 6.4449877
0.8457143 6.3964695
0.8467143 6.3476748999999995
0.8477143 6.2986054
0.8487143 6.2492631
0.8497143 6.199652
0.8507143 6.149774799999999
0.8517143 6.0996334999999995
0.8527143 6.0492292
0.8537143 5.9985618999999994
0.8547143 5.9476312
0.8557143 5.8964379
0.8567143 5.8449831
0.8577143 5.793268599999999
0.8587143 5.7412975
0.8597143 5.6890719
0.8607143 5.6365941
0.8617143 5.5838656
0.8627143 5.5308882
0.8637143 5.4776642
0.8647143 5.424196299999999
0.8657143 5.3704858
0.8667143 5.3165343
0.8677143 5.2623421
0.8687143 5.2079093
0.8697143 5.1532362
0.8707143 5.0983232
0.8717143 5.0431725
0.8727143 4.9877875000000005
0.8737143 4.9321711
0.8747143 4.876326000000001
0.8757143 4.8202541000000005
0.8767143 4.7639579
0.8777143 4.7074385
0.8787143 4.6506979
0.8797143 4.5937378
0.8807143 4.5365594
0.8817143 4.4791643
0.8827143 4.4215541
0.8837143 4.3637305
0.8847143 4.3056954
0.8857143 4.2474508
0.8867143 4.1889992000000005
0.8877143 4.1303433
0.8887143 4.071486
0.8897143 4.0124297
0.8907143 3.953176
0.8917143 3.8937266999999998
0.8927143 3.8340821999999997
0.8937143 3.7742443
0.8947143 3.7142146
0.8957143 3.6539953
0.8967143 3.5935886
0.8977143 3.5329971000000002
0.8987143 3.4722228
0.8997143 3.4112673000000004
0.9007143 3.3501334000000003
0.9017143 3.2888241
0.9027143 3.2273415
0.9037143 3.165688
0.9047143 3.1038655
0.9057143 3.0418748
0.9067143 2.9797168
0.9077143 2.9173933
0.9087143 2.8549068
0.9097143 2.7922606
0.9107143 2.7294584
0.9117143 2.6665026000000003
0.9127143 2.6033957
0.9137143 2.5401390999999998
0.9147143 2.476735
0.9157143 2.4131850999999997
0.9167143 2.3494918
0.9177143 2.2856571
0.9187143 2.221683
0.9197143 2.1575714
0.9207143 2.0933237
0.9217143 2.0289417
0.9227143 1.9644282999999998
0.9237143 1.8997869
0.9247143 1.8350216999999998
0.9257143 1.7701369000000002
0.9267143 1.7051352
0.9277143 1.6400179000000001
0.9287143 1.5747858
0.9297143 1.5094393
0.9307143 1.4439795
0.9317143 1.3784084
0.9327143 1.312729
0.9337143 1.2469443
0.9347143 1.1810575
0.9357143 1.1150707
0.9367143 1.0489864999999998
0.9377143 0.98280758
0.9387143 0.9165372700000001
0.9397143 0.8501793299999999
0.9407143 0.78373747
0.9417143 0.71721426
0.9427143 0.6506111
0.9437143 0.58392831
0.9447143 0.5171658499999999
0.9457143 0.45032422000000005
0.9467143 0.38340599000000003
0.9477143 0.3164151
0.9487143 0.24935654
0.9497143 0.18223503
0.9507143 0.11505402999999999
0.9517143 0.047815641
0.9527143 -0.019478849000000003
0.9537143 -0.08682778000000001
0.9547143 -0.15422875
0.9557143 -0.22167859
0.9567143 -0.28917445
0.9577143 -0.3567145
0.9587143 -0.4242979
0.9597143 -0.49192402999999996
0.9607143 -0.5595914599999999
0.9617143 -0.62729721
0.9627143 -0.69503644
0.9637143 -0.76280376
0.9647143 -0.8305939800000001
0.9657143 -0.8984039500000001
0.9667143 -0.96623218
0.9677143 -1.0340783
0.9687143 -1.1019417
0.9697143 -1.1698212
0.9707143 -1.2377144
0.9717143 -1.3056181
0.9727143 -1.3735292
0.9737143 -1.4414454
0.9747143 -1.5093643
0.9757143 -1.5772838
0.9767143 -1.6452004999999998
0.9777143 -1.7131106999999999
0.9787143 -1.7810099
0.9797143 -1.8488939999999998
0.9807143 -1.9167602
0.9817143 -1.9846071
0.9827143 -2.0524342
0.9837143 -2.120241
0.9847143 -2.1880265
0.9857143 -2.2557883
0.9867143 -2.3235222
0.9877143 -2.3912245
0.9887143 -2.4588913
0.9897143 -2.5265196
0.9907143 -2.594107
0.9917143 -2.6616514000000002
0.9927143 -2.7291499
0.9937143 -2.7965996
0.9947143 -2.8639973999999997
0.9957143 -2.9313408
0.9967143 -2.9986281
0.9977143 -3.0658582
0.9987143 -3.1330302
0.9997143 -3.2001416999999996
1.000714 -3.2671894999999997
1.001714 -3.3341691
1.002714 -3.401076
1.003714 -3.467907
1.004714 -3.5346589999999996
1.005714 -3.6013305000000004
1.006714 -3.6679205
1.007714 -3.7344269
1.008714 -3.8008477999999997
1.009714 -3.8671806
1.010714 -3.9334226
1.011714 -3.9995708
1.012714 -4.0656231
1.013714 -4.1315772
1.014714 -4.1974301999999994
1.015714 -4.2631794
1.016714 -4.3288212
1.017714 -4.3943521
1.018714 -4.4597689
1.019714 -4.5250699
1.020714 -4.5902535
1.021714 -4.6553191
1.022714 -4.7202649999999995
1.023714 -4.7850884
1.024714 -4.8497859
1.025714 -4.9143538
1.026714 -4.9787883
1.027714 -5.043086
1.028714 -5.1072448
1.029714 -5.1712632
1.030714 -5.2351385
1.031714 -5.2988688999999995
1.032714 -5.3624518000000005
1.033714 -5.4258853
1.034714 -5.4891679
1.035714 -5.5522982
1.036714 -5.6152746
1.037714 -5.6780953
1.038714 -5.7407562
1.039714 -5.8032531
1.040714 -5.8655825
1.041714 -5.9277404
1.042714 -5.9897248
1.043714 -6.051534
1.044714 -6.1131667
1.045714 -6.1746214
1.046714 -6.2358961
1.047714 -6.296988600000001
1.048714 -6.3578971
1.049714 -6.4186193000000005
1.050714 -6.479153
1.051714 -6.539496
1.052714 -6.5996453
1.053714 -6.6595972
1.054714 -6.7193478
1.055714 -6.778893599999999
1.056714 -6.8382315
1.057714 -6.8973608
1.058714 -6.9562815
1.059714 -7.0149928
1.060714 -7.073494800000001
1.061714 -7.1317852
1.062714 -7.189860200000001
1.063714 -7.247717700000001
1.064714 -7.3053539
1.065714 -7.362767300000001
1.066714 -7.419955
1.067714 -7.476914699999999
1.068714 -7.533642599999999
1.069714 -7.5901359
1.070714 -7.646391499999999
1.071714 -7.7024072
1.072714 -7.758183000000001
1.073714 -7.8137182
1.074714 -7.8690127
1.075714 -7.924065
1.076714 -7.9788722000000005
1.077714 -8.0334313
1.078714 -8.0877386
1.079714 -8.141791099999999
1.080714 -8.195586500000001
1.081714 -8.249124100000001
1.082714 -8.3024025
1.083714 -8.3554193
1.084714 -8.4081724
1.085714 -8.4606603
1.086714 -8.5128807
1.087714 -8.5648321
1.088714 -8.616513000000001
1.089714 -8.6679228
1.090714 -8.7190598
1.091714 -8.7699212
1.092714 -8.820504699999999
1.093714 -8.8708065
1.094714 -8.920823
1.095714 -8.970552699999999
1.096714 -9.0199947
1.097714 -9.0691492
1.098714 -9.1180146
1.099714 -9.1665894
1.100714 -9.214872100000001
1.101714 -9.262859800000001
1.102714 -9.310550200000002
1.103714 -9.3579412
1.104714 -9.4050311
1.105714 -9.45182
1.106714 -9.4983071
1.107714 -9.5444903
1.108714 -9.5903672
1.109714 -9.635935700000001
1.110714 -9.6811928
1.111714 -9.726137699999999
1.112714 -9.7707696
1.113714 -9.8150879
1.114714 -9.859091000000001
1.115714 -9.9027783
1.116714 -9.9461451
1.117714 -9.989189399999999
1.118714 -10.03191
1.119714 -10.0743
1.120714 -10.11637
1.121714 -10.158109999999999
1.122714 -10.19953
1.123714 -10.24062
1.124714 -10.28138
1.125714 -10.3218
1.126714 -10.36189
1.127714 -10.40165
1.128714 -10.44106
1.129714 -10.48014
1.130714 -10.51888
1.131714 -10.557279999999999
1.132714 -10.59533
1.133714 -10.633040000000001
1.134714 -10.670399999999999
1.135714 -10.707419999999999
1.136714 -10.74409
1.137714 -10.78042
1.138714 -10.8164
1.139714 -10.85204
1.140714 -10.88732
1.141714 -10.92225
1.142714 -10.95683
1.143714 -10.99105
1.144714 -11.02491
1.145714 -11.05841
1.146714 -11.091560000000001
1.147714 -11.12434
1.148714 -11.15677
1.149714 -11.18883
1.150714 -11.22054
1.151714 -11.25188
1.152714 -11.28286
1.153714 -11.31348
1.154714 -11.34373
1.155714 -11.373619999999999
1.156714 -11.40313
1.157714 -11.432269999999999
1.158714 -11.46104
1.159714 -11.48944
1.160714 -11.517470000000001
1.161714 -11.54513
1.162714 -11.57242
1.163714 -11.59934
1.164714 -11.62589
1.165714 -11.65206
1.166714 -11.677859999999999
1.167714 -11.703289999999999
1.168714 -11.72833
1.169714 -11.753
1.170714 -11.77729
1.171714 -11.801200000000001
1.172714 -11.82473
1.173714 -11.84787
1.174714 -11.87064
1.175714 -11.89303
1.176714 -11.91503
1.177714 -11.936670000000001
1.178714 -11.95792
1.179714 -11.9788
1.180714 -11.99929
1.181714 -12.019390000000001
1.182714 -12.03911
1.183714 -12.05844
1.184714 -12.07738
1.185714 -12.095939999999999
1.186714 -12.11411
1.187714 -12.1319
1.188714 -12.1493
1.189714 -12.16631
1.190714 -12.18294
1.191714 -12.19919
1.192714 -12.21506
1.193714 -12.23054
1.194714 -12.24563
1.195714 -12.26033
1.196714 -12.27465
1.197714 -12.28857
1.198714 -12.302109999999999
1.199714 -12.315249999999999
1.200714 -12.328
1.201714 -12.34037
1.202714 -12.35236
1.203714 -12.36396
1.204714 -12.37517
1.205714 -12.386
1.206714 -12.39644
1.207714 -12.40649
1.208714 -12.41616
1.209714 -12.42543
1.210714 -12.43432
1.211714 -12.44281
1.212714 -12.45092
1.213714 -12.45863
1.214714 -12.465959999999999
1.215714 -12.472900000000001
1.216714 -12.479460000000001
1.217714 -12.48564
1.218714 -12.491430000000001
1.219714 -12.496839999999999
1.220714 -12.50187
1.221714 -12.50651
1.222714 -12.510760000000001
1.223714 -12.51462
1.224714 -12.518099999999999
1.225714 -12.521189999999999
1.226714 -12.5239
1.227714 -12.52623
1.228714 -12.528179999999999
1.229714 -12.52974
1.230714 -12.530920000000002
1.231714 -12.53173
1.232714 -12.532160000000001
1.233714 -12.53221
1.234714 -12.531880000000001
1.235714 -12.53117
1.236714 -12.530079999999998
1.237714 -12.5286
1.238714 -12.52675
1.239714 -12.52451
1.240714 -12.52191
1.241714 -12.518930000000001
1.242714 -12.515580000000002
1.243714 -12.51186
1.244714 -12.507760000000001
1.245714 -12.50329
1.246714 -12.49845
1.247714 -12.49324
1.248714 -12.48766
1.249714 -12.48171
1.250714 -12.47538
1.251714 -12.46869
1.252714 -12.46163
1.253714 -12.4542
1.254714 -12.44641
1.255714 -12.43825
1.256714 -12.42973
1.257714 -12.420860000000001
1.258714 -12.41162
1.259714 -12.40202
1.260714 -12.39206
1.261714 -12.381739999999999
1.262714 -12.37106
1.263714 -12.360019999999999
1.264714 -12.34863
1.265714 -12.33688
1.266714 -12.32478
1.267714 -12.312330000000001
1.268714 -12.29952
1.269714 -12.28637
1.270714 -12.27286
1.271714 -12.25901
1.272714 -12.244810000000001
1.273714 -12.23026
1.274714 -12.21537
1.275714 -12.20014
1.276714 -12.18456
1.277714 -12.16863
1.278714 -12.15236
1.279714 -12.13576
1.280714 -12.11882
1.281714 -12.10155
1.282714 -12.08395
1.283714 -12.06601
1.284714 -12.04774
1.285714 -12.02913
1.286714 -12.01019
1.287714 -11.990929999999999
1.288714 -11.97133
1.289714 -11.95142
1.290714 -11.93118
1.291714 -11.91062
1.292714 -11.88973
1.293714 -11.86852
1.294714 -11.84699
1.295714 -11.825149999999999
1.296714 -11.802999999999999
1.297714 -11.78053
1.298714 -11.75775
1.299714 -11.73465
1.300714 -11.71124
1.301714 -11.68752
1.302714 -11.6635
1.303714 -11.63917
1.304714 -11.61453
1.305714 -11.5896
1.306714 -11.56437
1.307714 -11.53884
1.308714 -11.51301
1.309714 -11.48688
1.310714 -11.46045
1.311714 -11.43373
1.312714 -11.40673
1.313714 -11.37943
1.314714 -11.351849999999999
1.315714 -11.32397
1.316714 -11.295819999999999
1.317714 -11.267380000000001
1.318714 -11.23866
1.319714 -11.20967
1.320714 -11.1804
1.321714 -11.15086
1.322714 -11.12104
1.323714 -11.09095
1.324714 -11.06058
1.325714 -11.02994
1.326714 -10.99904
1.327714 -10.96787
1.328714 -10.93644
1.329714 -10.90475
1.330714 -10.8728
1.331714 -10.84059
1.332714 -10.80813
1.333714 -10.77541
1.334714 -10.74243
1.335714 -10.709209999999999
1.336714 -10.675740000000001
1.337714 -10.64201
1.338714 -10.608049999999999
1.339714 -10.57383
1.340714 -10.53937
1.341714 -10.50468
1.342714 -10.46975
1.343714 -10.43458
1.344714 -10.399189999999999
1.345714 -10.36357
1.346714 -10.32772
1.347714 -10.291640000000001
1.348714 -10.25533
1.349714 -10.21879
1.350714 -10.182030000000001
1.351714 -10.14505
1.352714 -10.107850000000001
1.353714 -10.07043
1.354714 -10.0328
1.355714 -9.9949569
1.356714 -9.9569067
1.357714 -9.9186517
1.358714 -9.8801941
1.359714 -9.8415345
1.360714 -9.8026738
1.361714 -9.763610400000001
1.362714 -9.724345099999999
1.363714 -9.684877799999999
1.364714 -9.6452117
1.365714 -9.6053503
1.366714 -9.5652975
1.367714 -9.5250577
1.368714 -9.484635299999999
1.369714 -9.4440334
1.370714 -9.4032541
1.371714 -9.362299
1.372714 -9.3211688
1.373714 -9.279863500000001
1.374714 -9.2383832
1.375714 -9.1967277
1.376714 -9.1548987
1.377714 -9.1128975
1.378714 -9.0707272
1.379714 -9.028391500000001
1.380714 -8.9858934
1.381714 -8.9432374
1.382714 -8.9004271
1.383714 -8.8574663
1.384714 -8.8143572
1.385714 -8.7711021
1.386714 -8.7277018
1.387714 -8.684154600000001
1.388714 -8.6404599
1.389714 -8.596617700000001
1.390714 -8.5526295
1.391714 -8.5084982
1.392714 -8.464227600000001
1.393714 -8.4198222
1.394714 -8.375286299999999
1.395714 -8.3306246
1.396714 -8.2858384
1.397714 -8.2409307
1.398714 -8.195902400000001
1.399714 -8.1507541
1.400714 -8.1054866
1.401714 -8.0601014
1.402714 -8.0145992
1.403714 -7.9689801000000005
1.404714 -7.923245399999999
1.405714 -7.877396
1.406714 -7.8314349000000005
1.407714 -7.7853672
1.408714 -7.739198999999999
1.409714 -7.6929353
1.410714 -7.64658
1.411714 -7.6001339
1.412714 -7.553596
1.413714 -7.5069658
1.414714 -7.4602418
1.415714 -7.413425999999999
1.416714 -7.366520899999999
1.417714 -7.3195286
1.418714 -7.272452899999999
1.419714 -7.2252966
1.420714 -7.1780622
1.421714 -7.1307525
1.422714 -7.0833713000000005
1.423714 -7.0359223
1.424714 -6.9884084
1.425714 -6.9408335
1.426714 -6.8931967
1.427714 -6.8454980999999995
1.428714 -6.797734599999999
1.429714 -6.7499056
1.430714 -6.7020118
1.431714 -6.6540577
1.432714 -6.6060483
1.433714 -6.5579884
1.434714 -6.5098822
1.435714 -6.4617328
1.436714 -6.413541
1.437714 -6.365307400000001
1.438714 -6.317034400000001
1.439714 -6.2687241
1.440714 -6.2203787
1.441714 -6.1719991
1.442714 -6.1235856
1.443714 -6.0751375
1.444714 -6.0266543
1.445714 -5.978138
1.446714 -5.929593
1.447714 -5.8810245
1.448714 -5.8324389
1.449714 -5.7838403
1.450714 -5.7352301
1.451714 -5.686608
1.452714 -5.6379732
1.453714 -5.5893261
1.454714 -5.5406675000000005
1.455714 -5.4919999
1.456714 -5.4433256
1.457714 -5.3946473
1.458714 -5.3459655
1.459714 -5.2972816
1.460714 -5.2485973
1.461714 -5.1999154999999995
1.462714 -5.1512402
1.463714 -5.1025752
1.464714 -5.0539233
1.465714 -5.0052866
1.466714 -4.9566656
1.467714 -4.908059499999999
1.468714 -4.8594676
1.469714 -4.8108902
1.470714 -4.7623292
1.471714 -4.7137879
1.472714 -4.6652697
1.473714 -4.6167783
1.474714 -4.5683157
1.475714 -4.5198832
1.476714 -4.4714823
1.477714 -4.4231147
1.478714 -4.374782
1.479714 -4.326486999999999
1.480714 -4.2782322
1.481714 -4.2300195
1.482714 -4.1818496
1.483714 -4.1337229
1.484714 -4.0856406
1.485714 -4.0376034
1.486714 -3.9896131
1.487714 -3.9416727
1.488714 -3.8937847999999997
1.489714 -3.8459516999999996
1.490714 -3.7981744999999996
1.491714 -3.7504535
1.492714 -3.7027888
1.493714 -3.6551818
1.494714 -3.6076345
1.495714 -3.5601497
1.496714 -3.5127308000000004
1.497714 -3.4653805
1.498714 -3.4181006
1.499714 -3.3708923000000004
1.500714 -3.323755
1.501714 -3.2766897000000004
1.502714 -3.2296970000000003
1.503714 -3.1827784999999995
1.504714 -3.1359363
1.505714 -3.0891735
1.506714 -3.0424917
1.507714 -2.9958922
1.508714 -2.9493762
1.509714 -2.9029453
1.510714 -2.856602
1.511714 -2.8103491000000003
1.512714 -2.7641887
1.513714 -2.7181221
1.514714 -2.6721496
1.515714 -2.6262702
1.516714 -2.5804826999999997
1.517714 -2.5347868
1.518714 -2.489184
1.519714 -2.443677
1.520714 -2.3982698
1.521714 -2.352966
1.522714 -2.3077678
1.523714 -2.2626771
1.524714 -2.2176947
1.525714 -2.1728214
1.526714 -2.1280576
1.527714 -2.0834038
1.528714 -2.0388609
1.529714 -1.9944295
1.530714 -1.9501098000000001
1.531714 -1.9059017
1.532714 -1.8618062000000002
1.533714 -1.8178249
1.534714 -1.7739611
1.535714 -1.7302182999999998
1.536714 -1.6866002000000002
1.537714 -1.6431093
1.538714 -1.5997464
1.539714 -1.5565106
1.540714 -1.5134005000000001
1.541714 -1.4704147
1.542714 -1.4275531
1.543714 -1.3848166
1.544714 -1.342207
1.545714 -1.2997268
1.546714 -1.2573784
1.547714 -1.2151641
1.548714 -1.1730858
1.549714 -1.1311457
1.550714 -1.0893455
1.551714 -1.0476875
1.552714 -1.0061732
1.553714 -0.96480222
1.554714 -0.92357295
1.555714 -0.88248262
1.556714 -0.84152902
1.557714 -0.8007116599999999
1.558714 -0.76003247
1.559714 -0.7194952600000001
1.560714 -0.67910454
1.561714 -0.63886424
1.562714 -0.59877643
1.563714 -0.55884183
1.564714 -0.51906006
1.565714 -0.47943061000000003
1.566714 -0.43995343
1.567714 -0.40062894
1.568714 -0.36145756
1.569714 -0.32243941
1.570714 -0.28357394
1.571714 -0.24486075
1.572714 -0.20630042999999998
1.573714 -0.1678951
1.574714 -0.12964834
1.575714 -0.091564126
1.576714 -0.053645385
1.577714 -0.015893382
1.578714 0.021692878
1.579714 0.059116166
1.580714 0.096379203
1.581714 0.13348317999999998
1.582714 0.17042743000000002
1.583714 0.20720994
1.584714 0.24382832999999998
1.585714 0.28028062000000004
1.586714 0.31656567
1.587714 0.35268276
1.588714 0.38863118
1.589714 0.42440975000000003
1.590714 0.4600171
1.591714 0.49545196999999996
1.592714 0.53071431
1.593714 0.56580529
1.594714 0.60072695
1.595714 0.63548116
1.596714 0.6700684299999999
1.597714 0.70448713
1.598714 0.7387341900000001
1.599714 0.7728059300000001
1.600714 0.80669951
1.601714 0.84041338
1.602714 0.8739476100000001
1.603714 0.9073034900000001
1.604714 0.9404821299999999
1.605714 0.97348429
1.606714 1.00631
1.607714 1.0389591999999999
1.608714 1.071432
1.609714 1.1037287
1.610714 1.1358496
1.611714 1.1677942000000001
1.612714 1.1995612
1.613714 1.2311481000000002
1.614714 1.2625521000000002
1.615714 1.2937714
1.616714 1.3248058
1.617714 1.3556568999999998
1.618714 1.3863271
1.619714 1.4168186
1.620714 1.4471323
1.621714 1.4772671
1.622714 1.5072214000000002
1.623714 1.5369933
1.624714 1.5665816
1.625714 1.5959854999999998
1.626714 1.6252052
1.627714 1.6542398999999999
1.628714 1.6830895
1.629714 1.7117532000000002
1.630714 1.7402305999999998
1.631714 1.7685229
1.632714 1.7966316999999998
1.633714 1.8245593
1.634714 1.8523070999999998
1.635714 1.8798754
1.636714 1.9072622000000001
1.637714 1.9344646
1.638714 1.9614801000000002
1.639714 1.9883064999999998
1.640714 2.0149436
1.641714 2.0413924
1.642714 2.0676548
1.643714 2.0937319999999997
1.644714 2.1196246
1.645714 2.1453332
1.646714 2.1708582
1.647714 2.1961999999999997
1.648714 2.2213591
1.649714 2.2463359
1.650714 2.2711297
1.651714 2.2957386
1.652714 2.3201603
1.653714 2.3443928
1.654714 2.3684353
1.655714 2.3922892
1.656714 2.4159571
1.657714 2.4394417
1.658714 2.4627453
1.659714 2.4858687
1.660714 2.5088111
1.661714 2.5315713
1.662714 2.5541482
1.663714 2.5765415
1.664714 2.5987506000000002
1.665714 2.6207753
1.666714 2.6426148
1.667714 2.6642677999999997
1.668714 2.6857341
1.669714 2.7070137
1.670714 2.7281083
1.671714 2.749021
1.672714 2.7697543000000002
1.673714 2.7903099
1.674714 2.8106876
1.675714 2.8308857
1.676714 2.8509019
1.677714 2.8707346
1.678714 2.8903835
1.679714 2.9098498
1.680714 2.929135
1.681714 2.9482406
1.682714 2.9671667
1.683714 2.9859137000000002
1.684714 3.0044815
1.685714 3.022871
1.686714 3.0410837
1.687714 3.0591212
1.688714 3.076984
1.689714 3.0946711
1.690714 3.1121802
1.691714 3.1295086999999997
1.692714 3.1466555
1.693714 3.1636216000000004
1.694714 3.1804091999999997
1.695714 3.1970222
1.696714 3.2134634
1.697714 3.2297339000000003
1.698714 3.2458335
1.699714 3.261761
1.700714 3.277516
1.701714 3.2930985
1.702714 3.3085093000000003
1.703714 3.3237491
1.704714 3.3388178999999996
1.705714 3.3537138
1.706714 3.3684351
1.707714 3.3829812
1.708714 3.3973530000000003
1.709714 3.4115542
1.710714 3.4255885
1.711714 3.4394587999999997
1.712714 3.4531668
1.713714 3.4667111999999998
1.714714 3.4800897999999996
1.715714 3.4933005
1.716714 3.5063423000000005
1.717714 3.5192162
1.718714 3.5319239000000002
1.719714 3.5444673000000004
1.720714 3.5568471999999995
1.721714 3.5690632
1.722714 3.5811151999999997
1.723714 3.5930036999999997
1.724714 3.6047312999999996
1.725714 3.6163005999999998
1.726714 3.6277141
1.727714 3.6389726999999996
1.728714 3.6500752
1.729714 3.6610186000000002
1.730714 3.6718006999999995
1.731714 3.68242
1.732714 3.6928777000000004
1.733714 3.7031762
1.734714 3.7133195
1.735714 3.7233092
1.736714 3.7331462
1.737714 3.7428296999999997
1.738714 3.752359
1.739714 3.7617344
1.740714 3.7709575
1.741714 3.7800305
1.742714 3.7889551
1.743714 3.7977312
1.744714 3.8063575000000003
1.745714 3.8148324999999996
1.746714 3.8231552000000004
1.747714 3.8313265999999997
1.748714 3.8393496999999996
1.749714 3.8472284
1.750714 3.8549647
1.751714 3.8625597999999997
1.752714 3.8700122000000006
1.753714 3.8773201
1.754714 3.8844828
1.755714 3.8915005000000003
1.756714 3.8983750999999995
1.757714 3.9051088999999997
1.758714 3.9117042
1.759714 3.9181611999999997
1.760714 3.9244797
1.761714 3.9306585
1.762714 3.9366974999999997
1.763714 3.9425988000000003
1.764714 3.9483637000000003
1.765714 3.9539948
1.766714 3.959493
1.767714 3.9648578
1.768714 3.9700877
1.769714 3.9751817000000003
1.770714 3.98014
1.771714 3.9849646
1.772714 3.9896592
1.773714 3.9942265
1.774714 3.9986677
1.775714 4.0029831
1.776714 4.0071715
1.777714 4.0112317
1.778714 4.0151633
1.779714 4.0189676
1.780714 4.022646
1.781714 4.0262002
1.782714 4.0296309
1.783714 4.032938199999999
1.784714 4.0361214
1.785714 4.039181
1.786714 4.0421188
1.787714 4.0449377
1.788714 4.0476404
1.789714 4.0502284
1.790714 4.0527012000000004
1.791714 4.055057799999999
1.792714 4.057296
1.793714 4.0594146
1.794714 4.0614147
1.795714 4.0632982
1.796714 4.0650681
1.797714 4.066726200000001
1.798714 4.0682737
1.799714 4.0697116
1.800714 4.0710401
1.801714 4.0722594
1.802714 4.0733714
1.803714 4.0743768
1.804714 4.0752769
1.805714 4.0760711
1.806714 4.076758
1.807714 4.0773366
1.808714 4.077806
1.809714 4.0781677
1.810714 4.078424
1.811714 4.0785786
1.812714 4.0786337
1.813714 4.0785909
1.814714 4.0784503999999995
1.815714 4.078212
1.816714 4.0778749
1.817714 4.0774394
1.818714 4.0769055
1.819714 4.0762737
1.820714 4.0755447
1.821714 4.074718799999999
1.822714 4.0737968
1.823714 4.0727798
1.824714 4.0716697
1.825714 4.070469
1.826714 4.06918
1.827714 4.0678043
1.828714 4.0663425
1.829714 4.0647931
1.830714 4.0631551
1.831714 4.0614266
1.832714 4.0596075
1.833714 4.057698
1.834714 4.0556997
1.835714 4.0536147
1.836714 4.0514451
1.837714 4.0491927
1.838714 4.0468592
1.839714 4.0444463
1.840714 4.041955199999999
1.841714 4.0393867
1.842714 4.0367406
1.843714 4.0340159
1.844714 4.0312111
1.845714 4.0283252
1.846714 4.0253572
1.847714 4.0223081
1.848714 4.0191802999999995
1.849714 4.0159769
1.850714 4.0127005
1.851714 4.0093537
1.852714 4.0059377
1.853714 4.0024526
1.854714 3.9988991
1.855714 3.9952758999999998
1.856714 3.9915826
1.857714 3.9878186
1.858714 3.9839823000000005
1.859714 3.9800737
1.860714 3.9760929000000003
1.861714 3.9720411999999996
1.862714 3.9679218
1.863714 3.9637379
1.864714 3.9594933
1.865714 3.9551903
1.866714 3.9508294
1.867714 3.9464101
1.868714 3.9419308
1.869714 3.9373896999999998
1.870714 3.9327848999999997
1.871714 3.928116
1.872714 3.923383
1.873714 3.9185863000000003
1.874714 3.9137274
1.875714 3.9088078
1.876714 3.9038304000000004
1.877714 3.8987982999999997
1.878714 3.8937144
1.879714 3.8885806
1.880714 3.8833979999999997
1.881714 3.8781654
1.882714 3.8728811000000003
1.883714 3.8675424
1.884714 3.8621474000000005
1.885714 3.8566954
1.886714 3.8511879999999996
1.887714 3.8456272
1.888714 3.8400157999999998
1.889714 3.8343567000000003
1.890714 3.8286518
1.891714 3.8229026
1.892714 3.8171101
1.893714 3.8112748
1.894714 3.8053967
1.895714 3.799475
1.896714 3.7935077999999995
1.897714 3.7874933
1.898714 3.7814296999999994
1.899714 3.7753164999999997
1.900714 3.7691548
1.901714 3.7629478
1.902714 3.7566990000000002
1.903714 3.7504122
1.904714 3.7440896
1.905714 3.737732
1.906714 3.7313391
1.907714 3.7249096
1.908714 3.7184432000000003
1.909714 3.7119389000000003
1.910714 3.7053961
1.911714 3.6988149999999997
1.912714 3.6921956
1.913714 3.6855377000000002
1.914714 3.6788419
1.915714 3.6721103
1.916714 3.6653452000000004
1.917714 3.6585487
1.918714 3.6517233000000004
1.919714 3.6448690999999998
1.920714 3.6379855
1.921714 3.6310710000000004
1.922714 3.6241244999999997
1.923714 3.6171447000000003
1.924714 3.6101322999999996
1.925714 3.6030889000000004
1.926714 3.5960159999999997
1.927714 3.5889152
1.928714 3.5817873000000002
1.929714 3.5746325000000003
1.930714 3.5674512
1.931714 3.5602443
1.932714 3.553012
1.933714 3.5457547999999997
1.934714 3.5384726
1.935714 3.5311654
1.936714 3.5238322
1.937714 3.5164731999999996
1.938714 3.509089
1.939714 3.5016809
1.940714 3.4942511
1.941714 3.4868017
1.942714 3.4793336
1.943714 3.4718469
1.944714 3.4643404
1.945714 3.4568135
1.946714 3.4492653
1.947714 3.4416955
1.948714 3.4341052
1.949714 3.4264952
1.950714 3.4188669
1.951714 3.4112215
1.952714 3.4035597
1.953714 3.3958825999999998
1.954714 3.3881906
1.955714 3.3804845
1.956714 3.3727642
1.957714 3.365029
1.958714 3.3572774
1.959714 3.3495083
1.960714 3.3417214
1.961714 3.3339160999999997
1.962714 3.3260945
1.963714 3.318258
1.964714 3.3104092
1.965714 3.3025507000000003
1.966714 3.2946844000000004
1.967714 3.2868106
1.968714 3.2789289999999998
1.969714 3.2710385
1.970714 3.2631379000000003
1.971714 3.2552261
1.972714 3.2473017
1.973714 3.2393642
1.974714 3.2314133000000003
1.975714 3.2234501
1.976714 3.2154760999999996
1.977714 3.2074943
1.978714 3.1995069000000003
1.979714 3.1915161999999997
1.980714 3.1835231999999998
1.981714 3.1755275999999997
1.982714 3.1675275000000003
1.983714 3.1595210999999996
1.984714 3.1515062000000005
1.985714 3.1434808000000003
1.986714 3.135445
1.987714 3.1273987000000005
1.988714 3.1193435
1.989714 3.1112811000000002
1.990714 3.1032139
1.991714 3.0951446000000002
1.992714 3.0870756
1.993714 3.0790087
1.994714 3.070944
1.995714 3.0628804
1.996714 3.0548155
1.997714 3.0467465999999996
1.998714 3.0386711
1.999714 3.0305874
2.000714 3.022496
2.001714 3.0143986000000003
2.002714 3.0062977
2.003714 2.9981963
2.004714 2.9900966
2.005714 2.9820001
2.006714 2.9739074
2.007714 2.9658191
2.008714 2.9577347
2.009714 2.949653
2.010714 2.9415723000000003
2.011714 2.9334903
2.012714 2.9254046999999996
2.013714 2.9173147
2.014714 2.9092208
2.015714 2.9011251
2.016714 2.8930308
2.017714 2.8849408
2.018714 2.8768575000000003
2.019714 2.8687812
2.020714 2.8607111
2.021714 2.8526455
2.022714 2.8445821
2.023714 2.8365197
2.024714 2.8284574
2.025714 2.8203951000000003
2.026714 2.8123332000000003
2.027714 2.8042719000000003
2.028714 2.7962118
2.029714 2.7881548
2.030714 2.7801028
2.031714 2.7720584
2.032714 2.7640238
2.033714 2.7559997999999997
2.034714 2.747985
2.035714 2.7399769000000003
2.036714 2.7319724
2.037714 2.7239688
2.038714 2.7159654
2.039714 2.7079633
2.040714 2.6999651
2.041714 2.691973
2.042714 2.683989
2.043714 2.6760137
2.044714 2.6680471
2.045714 2.6600892000000003
2.046714 2.6521396
2.047714 2.6441982
2.048714 2.6362645000000002
2.049714 2.6283368
2.050714 2.6204133
2.051714 2.6124919
2.052714 2.6045714
2.053714 2.5966527
2.054714 2.5887387
2.055714 2.5808336
2.056714 2.572941
2.057714 2.5650632
2.058714 2.5571998
2.059714 2.5493488
2.060714 2.5415072
2.061714 2.5336729
2.062714 2.5258442
2.063714 2.5180208
2.064714 2.5102029000000003
2.065714 2.5023909
2.066714 2.4945848
2.067714 2.4867844
2.068714 2.4789905
2.069714 2.4712054
2.070714 2.4634318
2.071714 2.4556726
2.072714 2.4479289
2.073714 2.4401993
2.074714 2.4324806
2.075714 2.4247691
2.076714 2.4170616999999996
2.077714 2.4093572
2.078714 2.401657
2.079714 2.3939638999999997
2.080714 2.3862805000000002
2.081714 2.3786087
2.082714 2.3709485
2.083714 2.3632996
2.084714 2.3556616
2.085714 2.348035
2.086714 2.3404207
2.087714 2.3328193
2.088714 2.3252299
2.089714 2.3176508
2.090714 2.3100788
2.091714 2.3025113999999998
2.092714 2.2949483
2.093714 2.2873913999999997
2.094714 2.2798441
2.095714 2.2723103
2.096714 2.2647917
2.097714 2.2572884
2.098714 2.249798
2.099714 2.2423174
2.100714 2.2348447
2.101714 2.2273798
2.102714 2.2199236
2.103714 2.2124775
2.104714 2.2050422
2.105714 2.1976169
2.106714 2.1902003999999997
2.107714 2.1827919000000002
2.108714 2.1753924000000002
2.109714 2.1680042
2.110714 2.1606302
2.111714 2.1532720000000003
2.112714 2.1459291
2.113714 2.1385988
2.114714 2.1312777
2.115714 2.1239627
2.116714 2.1166533000000003
2.117714 2.1093508
2.118714 2.1020582
2.119714 2.094778
2.120714 2.0875113
2.121714 2.0802571
2.122714 2.0730131999999997
2.123714 2.0657782
2.124714 2.0585515
2.125714 2.0513345999999997
2.126714 2.0441294
2.127714 2.0369368
2.128714 2.0297560999999997
2.129714 2.0225853
2.130714 2.0154221
2.131714 2.0082657999999998
2.132714 2.0011179
2.133714 1.9939812000000001
2.134714 1.986859
2.135714 1.9797527999999998
2.136714 1.9726616999999997
2.137714 1.9655824
2.138714 1.958511
2.139714 1.9514453
2.140714 1.9443851
2.141714 1.9373326
2.142714 1.930291
2.143714 1.9232623
2.144714 1.9162465
2.145714 1.9092422000000002
2.146714 1.9022477999999998
2.147714 1.8952627
2.148714 1.8882882
2.149714 1.8813262000000002
2.150714 1.8743783
2.151714 1.8674439
2.152714 1.8605200999999998
2.153714 1.8536028
2.154714 1.8466888000000001
2.155714 1.8397778
2.156714 1.8328724
2.157714 1.8259767
2.158714 1.8190950000000001
2.159714 1.8122289
2.160714 1.8053778
2.161714 1.7985387
2.162714 1.7917091
2.163714 1.7848876999999999
2.164714 1.7780751000000001
2.165714 1.7712727000000001
2.166714 1.7644818999999998
2.167714 1.7577017000000001
2.168714 1.7509297
2.169714 1.7441636
2.170714 1.7374022
2.171714 1.7306471
2.172714 1.7239016999999999
2.173714 1.7171701000000001
2.174714 1.7104544
2.175714 1.7037539000000002
2.176714 1.6970655000000001
2.177714 1.6903854999999999
2.178714 1.6837109
2.179714 1.6770417
2.180714 1.6703796
2.181714 1.6637270999999998
2.182714 1.6570862
2.183714 1.6504564999999998
2.184714 1.6438361
2.185714 1.6372228
2.186714 1.6306158000000002
2.187714 1.6240162999999999
2.188714 1.6174270000000002
2.189714 1.6108500000000001
2.190714 1.6042858
2.191714 1.5977325
2.192714 1.5911868
2.193714 1.5846459
2.194714 1.5781092
2.195714 1.5715785
2.196714 1.5650574000000002
2.197714 1.5585489
2.198714 1.5520538
2.199714 1.5455708000000001
2.200714 1.5390967
2.201714 1.5326289
2.202714 1.5261666
2.203714 1.5197108000000001
2.204714 1.5132638
2.205714 1.5068276
2.206714 1.5004024
2.207714 1.4939867
2.208714 1.4875783999999999
2.209714 1.4811762
2.210714 1.4747807
2.211714 1.468394
2.212714 1.4620187999999998
2.213714 1.4556558000000002
2.214714 1.4493038
2.215714 1.4429597
2.216714 1.4366202
2.217714 1.4302835999999999
2.218714 1.4239505
2.219714 1.4176238
2.220714 1.4113069
2.221714 1.4050016
2.222714 1.3987078
2.223714 1.3924235
2.224714 1.3861465
2.225714 1.3798757
2.226714 1.3736112999999999
2.227714 1.3673548
2.228714 1.3611072
2.229714 1.3548681999999999
2.230714 1.3486364000000002
2.231714 1.3424096
2.232714 1.3361869
2.233714 1.3299695
2.234714 1.3237602
2.235714 1.3175622999999999
2.236714 1.3113779
2.237714 1.3052067
2.238714 1.2990463
2.239714 1.2928932
2.240714 1.2867448
2.241714 1.2805998
2.242714 1.2744589
2.243714 1.2683233
2.244714 1.2621945
2.245714 1.2560725
2.246714 1.2499572
2.247714 1.2438483
2.248714 1.2377467
2.249714 1.2316544
2.250714 1.2255733
2.251714 1.2195045
2.252714 1.2134471
2.253714 1.2073982
2.254714 1.2013542
2.255714 1.1953121
2.256714 1.1892711999999999
2.257714 1.1832326
2.258714 1.1771989999999999
2.259714 1.1711732000000001
2.260714 1.1651566
2.261714 1.1591498
2.262714 1.1531522
2.263714 1.1471638
2.264714 1.1411845999999999
2.265714 1.1352153
2.266714 1.1292557
2.267714 1.1233045000000002
2.268714 1.117359
2.269714 1.1114164
2.270714 1.1054751
2.271714 1.0995351
2.272714 1.0935988
2.273714 1.0876697
2.274714 1.0817508999999998
2.275714 1.0758436999999998
2.276714 1.0699475999999999
2.277714 1.064061
2.278714 1.0581823000000001
2.279714 1.0523107
2.280714 1.0464461
2.281714 1.0405884
2.282714 1.0347370999999999
2.283714 1.0288906
2.284714 1.0230473
2.285714 1.0172065
2.286714 1.0113692
2.287714 1.0055378
2.288714 0.99971546
2.289714 0.99390438
2.290714 0.9881048499999999
2.291714 0.9823149999999999
2.292714 0.9765318599999999
2.293714 0.9707530000000001
2.294714 0.9649774099999999
2.295714 0.9592060899999999
2.296714 0.95344065
2.297714 0.94768237
2.298714 0.94193127
2.299714 0.9361865
2.300714 0.93044722
2.301714 0.9247138199999999
2.302714 0.91898786
2.303714 0.91327187
2.304714 0.90756742
2.305714 0.90187397
2.306714 0.8961889000000001
2.307714 0.8905084799999999
2.308714 0.88482974
2.309714 0.8791522100000001
2.310714 0.87347785
2.311714 0.8678101
2.312714 0.8621517599999999
2.313714 0.8565037500000001
2.314714 0.85086497
2.315714 0.8452333500000001
2.316714 0.8396073199999999
2.317714 0.83398698
2.318714 0.82837408
2.319714 0.8227704100000001
2.320714 0.8171763300000001
2.321714 0.81159035
2.322714 0.8060092099999999
2.323714 0.8004301199999999
2.324714 0.7948523399999999
2.325714 0.78927819
2.326714 0.7837115800000001
2.327714 0.77815619
2.328714 0.77261352
2.329714 0.76708193
2.330714 0.7615578399999999
2.331714 0.75603775
2.332714 0.75052031
2.333714 0.74500702
2.334714 0.73950086
2.335714 0.73400442
2.336714 0.72851814
2.337714 0.72304015
2.338714 0.71756737
2.339714 0.7120979000000001
2.340714 0.7066325299999999
2.341714 0.7011743699999999
2.342714 0.69572707
2.343714 0.69029257
2.344714 0.6848696599999999
2.345714 0.67945439
2.346714 0.67404234
2.347714 0.66863112
2.348714 0.6632218599999999
2.349714 0.6578184699999999
2.350714 0.65242536
2.351714 0.6470449300000001
2.352714 0.64167632
2.353714 0.63631595
2.354714 0.63096015
2.355714 0.62560737
2.356714 0.6202592
2.357714 0.61491919
2.358714 0.6095904400000001
2.359714 0.60427352
2.360714 0.5989660499999999
2.361714 0.59366403
2.362714 0.58836434
2.363714 0.58306698
2.364714 0.5777751999999999
2.365714 0.57249377
2.366714 0.56722611
2.367714 0.56197233
2.368714 0.55672904
2.369714 0.5514914200000001
2.370714 0.54625603
2.371714 0.54102289
2.372714 0.53579528
2.373714 0.53057787
2.374714 0.52537387
2.375714 0.52018319
2.376714 0.51500266
2.377714 0.5098281
2.378714 0.50465707
2.379714 0.49949037
2.380714 0.4943314
2.381714 0.48918379
2.382714 0.48404904000000004
2.383714 0.47892518
2.384714 0.47380798
2.385714 0.46869349
2.386714 0.46358053000000005
2.387714 0.4584718
2.388714 0.45337249
2.389714 0.44828728
2.390714 0.44321781
2.391714 0.43816189
2.392714 0.43311478
2.393714 0.42807208
2.394714 0.42303222999999995
2.395714 0.41799713
2.396714 0.41297063999999994
2.397714 0.40795603
2.398714 0.40295399000000004
2.399714 0.39796219
2.400714 0.39297724
2.401714 0.38799706
2.402714 0.3830225
2.403714 0.37805713
2.404714 0.37310524
2.405714 0.368169
2.406714 0.36324703
2.407714 0.35833491
2.408714 0.35342763
2.409714 0.34852242
2.410714 0.34362020000000004
2.411714 0.33872498
2.412714 0.33384154
2.413714 0.3289728
2.414714 0.32411841999999996
2.415714 0.31927553999999997
2.416714 0.31444072
2.417714 0.30961228
2.418714 0.30479117
2.419714 0.29998005
2.420714 0.29518127
2.421714 0.29039497000000003
2.422714 0.28561873000000004
2.423714 0.28084896000000004
2.424714 0.27608327
2.425714 0.27132217999999997
2.426714 0.26656925
2.427714 0.26182928
2.428714 0.25710587
2.429714 0.25239936
2.430714 0.24770679999999998
2.431714 0.24302375999999998
2.432714 0.23834669999999997
2.433714 0.23367460999999998
2.434714 0.22900908
2.435714 0.22435288
2.436714 0.21970808
2.437714 0.21507479000000002
2.438714 0.21045160999999998
2.439714 0.20583705000000002
2.440714 0.20123110000000002
2.441714 0.19663582000000002
2.442714 0.1920544
2.443714 0.1874893
2.444714 0.18294055
2.445714 0.17840537
2.446714 0.17387940999999998
2.447714 0.16935888000000002
2.448714 0.16484247
2.449714 0.16033174
2.450714 0.15583013
2.451714 0.15134097999999999
2.452714 0.14686598
2.453714 0.14240479
2.454714 0.1379559
2.455714 0.13351815
2.456714 0.12909162000000002
2.457714 0.12467745999999999
2.458714 0.12027677
2.459714 0.11588932
2.460714 0.11151308
2.461714 0.10714504
2.462714 0.10278288
2.463714 0.09842640700000001
2.464714 0.09407796900000001
2.465714 0.08974138799999999
2.466714 0.085420214
2.467714 0.081116054
2.468714 0.076828164
2.469714 0.072554254
2.470714 0.068292016
2.471714 0.064040307
2.472714 0.059799367000000006
2.473714 0.05557005600000001
2.474714 0.051352708
2.475714 0.04714657
2.476714 0.042950202
2.477714 0.038762603
2.478714 0.034584341000000005
2.479714 0.030417710999999997
2.480714 0.026265802
2.481714 0.022130892000000003
2.482714 0.018013161
2.483714 0.013910514999999998
2.484714 0.0098196411
2.485714 0.0057377969
2.486714 0.0016639982000000002
2.487714 -0.0024007555000000002
2.488714 -0.006454414700000001
2.489714 -0.010495319
2.490714 -0.014523081
2.491714 -0.018538439
2.492714 -0.02254226
2.493714 -0.026534405
2.494714 -0.030513309
2.495714 -0.034476712
2.496714 -0.038423145
2.497714 -0.042353064
2.498714 -0.04626897
2.499714 -0.0501742
2.500714 -0.054071128
2.501714 -0.057959766
2.502714 -0.06183776999999999
2.503714 -0.065701758
2.504714 -0.069549138
2.505714 -0.073379476
2.506714 -0.077194447
2.507714 -0.080996542
2.508714 -0.084787322
2.509714 -0.088566495
2.510714 -0.092332251
2.511714 -0.09608274
2.512714 -0.099817582
2.513714 -0.10353846000000001
2.514714 -0.1072482
2.515714 -0.11094892
2.516714 -0.11464054
2.517714 -0.11832037000000001
2.518714 -0.12198453999999999
2.519714 -0.12563012999999998
2.520714 -0.12925692
2.521714 -0.13286759
2.522714 -0.13646618
2.523714 -0.14005574999999998
2.524714 -0.14363659
2.525714 -0.14720622
2.526714 -0.15076095
2.527714 -0.15429809
2.528714 -0.15781749
2.529714 -0.16132132
2.530714 -0.16481241
2.531714 -0.16829207999999998
2.532714 -0.17175919
2.533714 -0.17521074
2.534714 -0.178644
2.535714 -0.18205858
2.536714 -0.18545709999999999
2.537714 -0.18884405999999998
2.538714 -0.19222328
2.539714 -0.1955956
2.540714 -0.19895814
2.541714 -0.20230579999999998
2.542714 -0.20563395
2.543714 -0.20894082000000003
2.544714 -0.2122283
2.545714 -0.21550038
2.546714 -0.21876062
2.547714 -0.22200995999999998
2.548714 -0.22524642
2.549714 -0.22846679
2.550714 -0.23166896
2.551714 -0.23485376000000002
2.552714 -0.23802461
2.553714 -0.24118549
2.554714 -0.24433826999999997
2.555714 -0.24748135
2.556714 -0.25061017
2.557714 -0.25371981
2.558714 -0.25680780000000003
2.559714 -0.25987558
2.560714 -0.26292771000000004
2.561714 -0.26596913
2.562714 -0.26900226
2.563714 -0.27202561
2.564714 -0.27503481
2.565714 -0.27802524
2.566714 -0.28099478
2.567714 -0.28394491
2.568714 -0.28687941
2.569714 -0.28980183000000004
2.570714 -0.29271301
2.571714 -0.29561059
2.572714 -0.29849058
2.573714 -0.30135018999999996
2.574714 -0.30418986000000003
2.575714 -0.30701344
2.576714 -0.30982599
2.577714 -0.31263081
2.578714 -0.31542724
2.579714 -0.31821094
2.580714 -0.32097616
2.581714 -0.32371902
2.582714 -0.32643958
2.583714 -0.32914160000000003
2.584714 -0.33183018999999997
2.585714 -0.33450872000000004
2.586714 -0.33717705
2.587714 -0.33983188
2.588714 -0.34246915
2.589714 -0.34508677
2.590714 -0.34768598
2.591714 -0.35027042
2.592714 -0.35284352
2.593714 -0.35540611
2.594714 -0.35795541
2.595714 -0.36048661
2.596714 -0.36299566
2.597714 -0.36548192
2.598714 -0.36794874
2.599714 -0.37040168
2.600714 -0.37284547
2.601714 -0.37528143999999997
2.602714 -0.37770686
2.603714 -0.38011668000000004
2.604714 -0.38250654
2.605714 -0.38487513
2.606714 -0.38722446
2.607714 -0.38955826
2.608714 -0.39187935
2.609714 -0.39418768
2.610714 -0.39648055
2.611714 -0.39875461
2.612714 -0.40100818
2.613714 -0.40324287999999997
2.614714 -0.40546274
2.615714 -0.40767193
2.616714 -0.40987208
2.617714 -0.41206111
2.618714 -0.41423416999999996
2.619714 -0.41638631
2.620714 -0.41851513
2.621714 -0.42062211
2.622714 -0.42271148
2.623714 -0.42478787
2.624714 -0.42685373
2.625714 -0.42890841
2.626714 -0.43094899000000003
2.627714 -0.43297266
2.628714 -0.43497845
2.629714 -0.43696775000000004
2.630714 -0.43894309
2.631714 -0.44090594
2.632714 -0.44285529
2.633714 -0.44478779
2.634714 -0.44669956
2.635714 -0.44858846999999996
2.636714 -0.45045554
2.637714 -0.45230472
2.638714 -0.45414083
2.639714 -0.45596700999999995
2.640714 -0.45778332
2.641714 -0.45958702
2.642714 -0.46137427000000003
2.643714 -0.46314247999999997
2.644714 -0.46489132
2.645714 -0.46662246
2.646714 -0.46833804999999995
2.647714 -0.47003897
2.648714 -0.47172433999999996
2.649714 -0.47339228999999994
2.650714 -0.47504148
2.651714 -0.47667244999999997
2.652714 -0.47828779000000005
2.653714 -0.47989069
2.654714 -0.48148315
2.655714 -0.48306468
2.656714 -0.48463233
2.657714 -0.48618209999999995
2.658714 -0.48771099999999995
2.659714 -0.48921844000000003
2.660714 -0.49070613
2.661714 -0.49217697
2.662714 -0.49363337
2.663714 -0.49507613
2.664714 -0.49650455
2.665714 -0.49791755000000004
2.666714 -0.49931476999999996
2.667714 -0.5006969
2.668714 -0.5020652
2.669714 -0.50342027
2.670714 -0.5047611399999999
2.671714 -0.50608539
2.672714 -0.50739017
2.673714 -0.5086738199999999
2.674714 -0.50993683
2.675714 -0.51118173
2.676714 -0.51241196
2.677714 -0.51363013
2.678714 -0.51483708
2.679714 -0.5160318700000001
2.680714 -0.5172126
2.681714 -0.51837773
2.682714 -0.5195267
2.683714 -0.52065966
2.684714 -0.52177664
2.685714 -0.5228769
2.686714 -0.5239589099999999
2.687714 -0.52502132
2.688714 -0.5260638
2.689714 -0.52708788
2.690714 -0.5280965000000001
2.691714 -0.5290927400000001
2.692714 -0.53007836
2.693714 -0.5310529399999999
2.694714 -0.5320142
2.695714 -0.5329594
2.696714 -0.53388653
2.697714 -0.53479522
2.698714 -0.53568636
2.699714 -0.53656115
2.700714 -0.53742002
2.701714 -0.5382624899999999
2.702714 -0.5390878299999999
2.703714 -0.53989608
2.704714 -0.54068868
2.705714 -0.5414681
2.706714 -0.54223663
2.707714 -0.54299477
2.708714 -0.54374086
2.709714 -0.54447139
2.710714 -0.54518292
2.711714 -0.54587359
2.712714 -0.546544
2.713714 -0.54719658
2.714714 -0.54783416
2.715714 -0.54845838
2.716714 -0.5490690500000001
2.717714 -0.54966491
2.718714 -0.55024498
2.719714 -0.55080969
2.720714 -0.55136085
2.721714 -0.5519004999999999
2.722714 -0.55242926
2.723714 -0.55294558
2.724714 -0.55344598
2.725714 -0.55392683
2.726714 -0.55438634
2.727714 -0.5548255999999999
2.728714 -0.5552479100000001
2.729714 -0.55565704
2.730714 -0.55605508
2.731714 -0.55644154
2.732714 -0.55681383
2.733714 -0.55716927
2.734714 -0.55750683
2.735714 -0.55782781
2.736714 -0.5581349600000001
2.737714 -0.55843061
2.738714 -0.5587148
2.739714 -0.55898516
2.740714 -0.5592382499999999
2.741714 -0.55947178
2.742714 -0.55968617
2.743714 -0.55988459
2.744714 -0.56007104
2.745714 -0.56024813
2.746714 -0.56041544
2.747714 -0.56056976
2.748714 -0.5607071299999999
2.749714 -0.56082518
2.750714 -0.56092478
2.751714 -0.5610093
2.752714 -0.56108255
2.753714 -0.56114634
2.754714 -0.56119915
2.755714 -0.5612371500000001
2.756714 -0.56125643
2.757714 -0.5612555
2.758714 -0.56123612
2.759714 -0.56120232
2.760714 -0.56115771
2.761714 -0.5611033599999999
2.762714 -0.5610370100000001
2.763714 -0.56095473
2.764714 -0.56085344
2.765714 -0.56073326
2.766714 -0.5605973799999999
2.767714 -0.56045051
2.768714 -0.5602958100000001
2.769714 -0.5601328299999999
2.770714 -0.55995765
2.771714 -0.5597652399999999
2.772714 -0.55955234
2.773714 -0.55931951
2.774714 -0.5590707500000001
2.775714 -0.55881124
2.776714 -0.55854414
2.777714 -0.55826884
2.778714 -0.5579817100000001
2.779714 -0.55767833
2.780714 -0.5573565100000001
2.781714 -0.5570174699999999
2.782714 -0.55666496
2.783714 -0.55630249
2.784714 -0.5559307099999999
2.785714 -0.55554663
2.786714 -0.55514527
2.787714 -0.55472259
2.788714 -0.55427845
2.789714 -0.55381684
2.790714 -0.5533441
2.791714 -0.55286549
2.792714 -0.5523822700000001
2.793714 -0.55189137
2.794714 -0.55138725
2.795714 -0.55086534
2.796714 -0.5503245200000001
2.797714 -0.5497674
2.798714 -0.5491981699999999
2.799714 -0.54861959
2.800714 -0.54803095
2.801714 -0.54742862
2.802714 -0.54680849
2.803714 -0.54616909
2.804714 -0.54551293
2.805714 -0.54484564
2.806714 -0.54417262
2.807714 -0.54349597
2.808714 -0.54281289
2.809714 -0.5421172400000001
2.810714 -0.54140277
2.811714 -0.54066665
2.812714 -0.5399106100000001
2.813714 -0.5391398399999999
2.814714 -0.53835963
2.815714 -0.53757234
2.816714 -0.5367763799999999
2.817714 -0.53596776
2.818714 -0.53514317
2.819714 -0.53430256
2.820714 -0.53344928
2.821714 -0.53258799
2.822714 -0.53172144
2.823714 -0.5308482800000001
2.824714 -0.52996334
2.825714 -0.52906042
2.826714 -0.5281359
2.827714 -0.5271908399999999
2.828714 -0.5262306
2.829714 -0.5252617900000001
2.830714 -0.5242886999999999
2.831714 -0.52331099
2.832714 -0.5223244
2.833714 -0.5213235
2.834714 -0.5203051999999999
2.835714 -0.51927022
2.836714 -0.51822239
2.837714 -0.5171658499999999
2.838714 -0.5161019
2.839714 -0.51502828
2.840714 -0.5139403499999999
2.841714 -0.5128345000000001
2.842714 -0.51171076
2.843714 -0.51057339
2.844714 -0.50942875
2.845714 -0.50828168
2.846714 -0.5071327999999999
2.847714 -0.5059779200000001
2.848714 -0.50481046
2.849714 -0.50362512
2.850714 -0.5024205900000001
2.851714 -0.5012
2.852714 -0.49996846
2.853714 -0.49872976
2.854714 -0.49748416
2.855714 -0.49622837000000003
2.856714 -0.49495818
2.857714 -0.49367147
2.858714 -0.49236994
2.859714 -0.49105831
2.860714 -0.48974133000000003
2.861714 -0.48842086
2.862714 -0.48709432999999996
2.863714 -0.48575616
2.864714 -0.48440103
2.865714 -0.48302705
2.866714 -0.48163681999999997
2.867714 -0.48023602000000004
2.868714 -0.4788301
2.869714 -0.47742113999999997
2.870714 -0.47600697999999997
2.871714 -0.47458275
2.872714 -0.47314414000000005
2.873714 -0.47168997
2.874714 -0.47022286
2.875714 -0.46874726999999994
2.876714 -0.46726638
2.877714 -0.46577994
2.878714 -0.46428423
2.879714 -0.46277451000000003
2.880714 -0.46124803000000003
2.881714 -0.45970595000000003
2.882714 -0.45815292
2.883714 -0.45659435
2.884714 -0.45503317
2.885714 -0.45346826999999995
2.886714 -0.45189504
2.887714 -0.45030829
2.888714 -0.44870535
2.889714 -0.44708755
2.890714 -0.44545927
2.891714 -0.44382517
2.892714 -0.44218721
2.893714 -0.4405437
2.894714 -0.43889042
2.895714 -0.43722353999999997
2.896714 -0.43554199
2.897714 -0.43384833
2.898714 -0.43214704000000004
2.899714 -0.43044155000000006
2.900714 -0.42873221
2.901714 -0.42701592
2.902714 -0.42528803000000004
2.903714 -0.42354552999999995
2.904714 -0.42178872999999995
2.905714 -0.42002144999999996
2.906714 -0.41824862999999995
2.907714 -0.41647330000000005
2.908714 -0.41469493999999996
2.909714 -0.41290963999999997
2.910714 -0.41111261
2.911714 -0.409301
2.912714 -0.40747551
2.913714 -0.40563983
2.914714 -0.40379819
2.915714 -0.40195296
2.916714 -0.40010315999999996
2.917714 -0.39824559
2.918714 -0.39637702999999996
2.919714 -0.39449665
2.920714 -0.39260653
2.921714 -0.39071054000000005
2.922714 -0.3888116
2.923714 -0.38690960999999996
2.924714 -0.38500119
2.925714 -0.38308147
2.926714 -0.38114686
2.927714 -0.37919723
2.928714 -0.37723596
2.929714 -0.37526806999999995
2.930714 -0.37329749
2.931714 -0.37132508999999997
2.932714 -0.36934859000000003
2.933714 -0.36736445
2.934714 -0.36537021000000003
2.935714 -0.36336596
2.936714 -0.361354
2.937714 -0.35933699
2.938714 -0.35731576000000004
2.939714 -0.35528848
2.940714 -0.35325157999999995
2.941714 -0.35120209
2.942714 -0.34913972
2.943714 -0.34706750999999997
2.944714 -0.34499040000000003
2.945714 -0.34291269
2.946714 -0.34083568
2.947714 -0.33875718
2.948714 -0.33667278
2.949714 -0.33457843000000004
2.950714 -0.33247243
2.951714 -0.33035602000000003
2.952714 -0.32823209
2.953714 -0.32610304
2.954714 -0.3239692
2.955714 -0.32182890000000003
2.956714 -0.31967994
2.957714 -0.31752165
2.958714 -0.31535577000000004
2.959714 -0.31318585
2.960714 -0.31101522000000004
2.961714 -0.30884477
2.962714 -0.30667209
2.963714 -0.30449242
2.964714 -0.30230109
2.965714 -0.30009586
2.966714 -0.29787798
2.967714 -0.29565137999999996
2.968714 -0.29342035
2.969714 -0.29118748
2.970714 -0.28895279
2.971714 -0.28671452
2.972714 -0.28447092
2.973714 -0.28222187
2.974714 -0.279969
2.975714 -0.27771448
2.976714 -0.27545909
2.977714 -0.2732011
2.978714 -0.27093664
2.979714 -0.26866156
2.980714 -0.26637376
2.981714 -0.26407451
2.982714 -0.26176795
2.983714 -0.25945896999999996
2.984714 -0.25715087999999997
2.985714 -0.2548439
2.986714 -0.25253545
2.987714 -0.25022202
2.988714 -0.24790128
2.989714 -0.24557319
2.990714 -0.24323947999999998
2.991714 -0.24090206999999997
2.992714 -0.23856144
2.993714 -0.23621611999999997
2.994714 -0.23386363999999998
2.995714 -0.23150246
2.996714 -0.22913336
2.997714 -0.22675960999999997
2.998714 -0.22438539
2.999714 -0.22201359
3.000714 -0.21964414000000002
3.001714 -0.2172739
3.002714 -0.21489831
3.003714 -0.21251375000000003
3.004714 -0.21011932
3.005714 -0.20771699000000002
3.006714 -0.20531025
3.007714 -0.20290194
3.008714 -0.20049287
3.009714 -0.19808173999999998
3.010714 -0.19566659
3.011714 -0.19324642
3.012714 -0.19082215
3.013714 -0.18839616
3.014714 -0.18597064
3.015714 -0.18354589
3.016714 -0.18111974
3.017714 -0.17868843
3.018714 -0.17624868
3.019714 -0.17379959
3.020714 -0.17134332
3.021714 -0.16888403999999999
3.022714 -0.16642583
3.023714 -0.16397061999999998
3.024714 -0.16151741
3.025714 -0.15906316
3.026714 -0.15660462
3.027714 -0.15414017
3.028714 -0.15167042
3.029714 -0.14919739
3.030714 -0.14672288
3.031714 -0.14424715
3.032714 -0.14176879
3.033714 -0.13928573
3.034714 -0.13679697999999998
3.035714 -0.13430368
3.036714 -0.13180883
3.037714 -0.12931582
3.038714 -0.12682651
3.039714 -0.12434002000000001
3.040714 -0.12185303000000001
3.041714 -0.11936147
3.042714 -0.11686251
3.043714 -0.11435600000000001
3.044714 -0.11184438000000001
3.045714 -0.10933119
3.046714 -0.10681932999999999
3.047714 -0.10430973
3.048714 -0.1018014
3.049714 -0.099292549
3.050714 -0.096782052
3.051714 -0.094270194
3.052714 -0.091758347
3.053714 -0.08924773999999999
3.054714 -0.08673821
3.055714 -0.084227789
3.056714 -0.08171347400000001
3.057714 -0.079192792
3.058714 -0.076665316
3.059714 -0.074133149
3.060714 -0.071600074
3.061714 -0.069069833
3.062714 -0.066544412
3.063714 -0.06402327000000001
3.064714 -0.061503868
3.065714 -0.058983126999999996
3.066714 -0.056458986
3.067714 -0.053931195999999994
3.068714 -0.051400968000000005
3.069714 -0.048869877000000006
3.070714 -0.046338773
3.071714 -0.043807316
3.072714 -0.041274508
3.073714 -0.038739736000000004
3.074714 -0.036203678
3.075714 -0.03366837
3.076714 -0.031136366000000002
3.077714 -0.02860938
3.078714 -0.026087236000000003
3.079714 -0.023567717
3.080714 -0.021047499
3.081714 -0.018523671000000002
3.082714 -0.015995071
3.083714 -0.013462716
3.084714 -0.010929163
3.085714 -0.0083971529
3.086714 -0.005868335200000001
3.087714 -0.003342711
3.088714 -0.00081900962
3.089714 0.0017042919
3.090714 0.0042279746
3.091714 0.006751694999999999
3.092714 0.0092743903
3.093714 0.011795191
3.094714 0.014314182
3.095714 0.016832543999999998
3.096714 0.019351892000000002
3.097714 0.021873233
3.098714 0.024396095
3.099714 0.026918462
3.100714 0.029437558
3.101714 0.031951186
3.102714 0.034458825
3.103714 0.036961955
3.104714 0.039463371000000004
3.105714 0.041965846
3.106714 0.044470822
3.107714 0.046977823
3.108714 0.049484881999999994
3.109714 0.051989668
3.110714 0.054490630000000005
3.111714 0.056987593
3.112714 0.059481466000000004
3.113714 0.06197333
3.114714 0.064463541
3.115714 0.066951412
3.116714 0.069435698
3.117714 0.07191562900000001
3.118714 0.07439176
3.119714 0.07686607399999999
3.120714 0.07934119199999999
3.121714 0.081818976
3.122714 0.08429939
3.123714 0.08678023
3.124714 0.08925796700000001
3.125714 0.091729331
3.126714 0.09419276
3.127714 0.09664903
3.128714 0.09910065
3.129714 0.10155044999999999
3.130714 0.10400013999999999
3.131714 0.10644969
3.132714 0.10889771999999999
3.133714 0.11134266000000001
3.134714 0.11378390000000001
3.135714 0.1162221
3.136714 0.11865858
3.137714 0.12109410000000001
3.138714 0.12352790999999999
3.139714 0.12595772
3.140714 0.12838073
3.141714 0.13079525
3.142714 0.13320181
3.143714 0.13560328
3.144714 0.13800361
3.145714 0.14040592000000002
3.146714 0.14281101000000002
3.147714 0.14521697
3.148714 0.14762029999999998
3.149714 0.15001765
3.150714 0.15240738
3.151714 0.15478998
3.152714 0.15716732
3.153714 0.15954110999999999
3.154714 0.16191178
3.155714 0.16427829
3.156714 0.16663915
3.157714 0.16899374
3.158714 0.17134326
3.159714 0.17369034
3.160714 0.17603766999999998
3.161714 0.17838624
3.162714 0.18073436999999998
3.163714 0.18307826
3.164714 0.18541365999999998
3.165714 0.18773793
3.166714 0.19005134
3.167714 0.19235687999999998
3.168714 0.19465862
3.169714 0.19695973
3.170714 0.19926117
3.171714 0.2015616
3.172714 0.20385878
3.173714 0.206151
3.174714 0.20843811999999998
3.175714 0.21072116000000002
3.176714 0.21300111
3.177714 0.21527761
3.178714 0.21754848
3.179714 0.21981064
3.180714 0.22206176
3.181714 0.22430187000000001
3.182714 0.22653369
3.183714 0.2287616
3.184714 0.23098955999999998
3.185714 0.23321919
3.186714 0.23544912999999998
3.187714 0.23767583000000003
3.188714 0.23989545
3.189714 0.24210568999999998
3.190714 0.24430654000000002
3.191714 0.24649973
3.192714 0.2486873
3.193714 0.25087013
3.194714 0.25304768
3.195714 0.25521868
3.196714 0.25738257
3.197714 0.25954021
3.198714 0.26169394
3.199714 0.26384615
3.200714 0.26599779
3.201714 0.26814735
3.202714 0.27029125000000004
3.203714 0.27242538
3.204714 0.27454702999999997
3.205714 0.27665617000000003
3.206714 0.27875537
3.207714 0.28084842
3.208714 0.28293851999999997
3.209714 0.28502700999999997
3.210714 0.28711322
3.211714 0.2891954
3.212714 0.29127197
3.213714 0.29334235
3.214714 0.29540677000000004
3.215714 0.29746543
3.216714 0.29951766999999996
3.217714 0.30156169
3.218714 0.30359521
3.219714 0.3056169
3.220714 0.30762735
3.221714 0.3096292
3.222714 0.31162621
3.223714 0.31362162
3.224714 0.31561675
3.225714 0.31761057
3.226714 0.31960036
3.227714 0.32158305
3.228714 0.3235565
3.229714 0.32552000999999997
3.230714 0.32747402
3.231714 0.32941932
3.232714 0.33135638
3.233714 0.33328519
3.234714 0.3352057
3.235714 0.33711845
3.236714 0.33902479
3.237714 0.34092648
3.238714 0.34282478
3.239714 0.34471962
3.240714 0.34660946
3.241714 0.34849173
3.242714 0.35036393
3.243714 0.35222465999999997
3.244714 0.35407416999999997
3.245714 0.355914
3.246714 0.35774615
3.247714 0.35957226000000003
3.248714 0.36139314
3.249714 0.3632088
3.250714 0.36501887
3.251714 0.366823
3.252714 0.36862087
3.253714 0.37041197
3.254714 0.37219534000000004
3.255714 0.37396965
3.256714 0.37573364000000004
3.257714 0.37748676000000003
3.258714 0.37922962000000005
3.259714 0.38096386
3.260714 0.38269158
3.261714 0.38441455
3.262714 0.38613346
3.263714 0.38784784
3.264714 0.38955635
3.265714 0.39125745999999995
3.266714 0.39294991
3.267714 0.3946329
3.268714 0.39630582999999997
3.269714 0.39796824999999997
3.270714 0.39961976
3.271714 0.40126042000000006
3.272714 0.40289103
3.273714 0.4045133
3.274714 0.40612947
3.275714 0.40774136000000005
3.276714 0.40934957
3.277714 0.41095321000000007
3.278714 0.41255015
3.279714 0.41413795999999997
3.280714 0.41571502
3.281714 0.41728094
3.282714 0.41883648
3.283714 0.42038281
3.284714 0.42192083999999996
3.285714 0.42345086
3.286714 0.42497283
3.287714 0.42648688
3.288714 0.42799370999999997
3.289714 0.42949454
3.290714 0.4309902
3.291714 0.43248035999999995
3.292714 0.4339633
3.293714 0.43543628
3.294714 0.43689682999999996
3.295714 0.43834382999999993
3.296714 0.43977829999999996
3.297714 0.4412028
3.298714 0.44262041
3.299714 0.44403309
3.300714 0.44544111
3.301714 0.44684312000000004
3.302714 0.44823726999999997
3.303714 0.44962224000000006
3.304714 0.45099785000000003
3.305714 0.45236466000000003
3.306714 0.45372318000000006
3.307714 0.45507285000000003
3.308714 0.45641223
3.309714 0.45773969
3.310714 0.45905467
3.311714 0.46035862
3.312714 0.46165449999999997
3.313714 0.46294578000000003
3.314714 0.4642345
3.315714 0.46552028999999995
3.316714 0.46680048
3.317714 0.46807141
3.318714 0.46933005
3.319714 0.47057545999999995
3.320714 0.47180867
3.321714 0.47303182
3.322714 0.47424664
3.323714 0.47545354
3.324714 0.47665169
3.325714 0.47784015
3.326714 0.47901897
3.327714 0.48018955
3.328714 0.48135421
3.329714 0.48251455
3.330714 0.48367037
3.331714 0.4848192
3.332714 0.48595731999999997
3.333714 0.48708166
3.334714 0.48819133000000003
3.335714 0.48928805999999997
3.336714 0.49037519
3.337714 0.49145604000000004
3.338714 0.49253213000000007
3.339714 0.49360273
3.340714 0.49466555999999995
3.341714 0.49571851
3.342714 0.49676065999999997
3.343714 0.49779280000000004
3.344714 0.49881651
3.345714 0.49983277000000004
3.346714 0.50084116
3.347714 0.5018398599999999
3.348714 0.50282702
3.349714 0.50380211
3.350714 0.50476668
3.351714 0.50572376
3.352714 0.5066764500000001
3.353714 0.50762608
3.354714 0.50857137
3.355714 0.5095090299999999
3.356714 0.51043527
3.357714 0.51134769
3.358714 0.5122460900000001
3.359714 0.5131323400000001
3.360714 0.51400904
3.361714 0.51487805
3.362714 0.51573985
3.363714 0.51659369
3.364714 0.5174388200000001
3.365714 0.51827542
3.366714 0.51910467
3.367714 0.51992806
3.368714 0.5207461800000001
3.369714 0.52155773
3.370714 0.52235988
3.371714 0.52314932
3.372714 0.52392404
3.373714 0.52468432
3.374714 0.52543273
3.375714 0.52617285
3.376714 0.52690785
3.377714 0.52763904
3.378714 0.52836584
3.379714 0.5290865
3.380714 0.52979924
3.381714 0.53050299
3.382714 0.5311975299999999
3.383714 0.53188289
3.384714 0.53255847
3.385714 0.53322306
3.386714 0.53387536
3.387714 0.5345148
3.388714 0.53514242
3.389714 0.53576068
3.390714 0.53637265
3.391714 0.53698067
3.392714 0.5375853300000001
3.393714 0.53818519
3.394714 0.5387777
3.395714 0.53936015
3.396714 0.5399308599999999
3.397714 0.54048952
3.398714 0.54103672
3.399714 0.5415734400000001
3.400714 0.54210043
3.401714 0.54261815
3.402714 0.5431273000000001
3.403714 0.54362891
3.404714 0.5441243800000001
3.405714 0.5446149499999999
3.406714 0.54510101
3.407714 0.54558152
3.408714 0.5460543600000001
3.409714 0.54651694
3.410714 0.54696733
3.411714 0.54740501
3.412714 0.5478307099999999
3.413714 0.54824608
3.414714 0.54865275
3.415714 0.54905186
3.416714 0.5494439
3.417714 0.5498291
3.418714 0.55020768
3.419714 0.55057993
3.420714 0.5509458899999999
3.421714 0.55130492
3.422714 0.55165566
3.423714 0.5519963299999999
3.424714 0.55232574
3.425714 0.5526436499999999
3.426714 0.5529511699999999
3.427714 0.55325031
3.428714 0.55354298
3.429714 0.55383001
3.430714 0.55411099
3.431714 0.55438462
3.432714 0.55464953
3.433714 0.55490518
3.434714 0.5551517899999999
3.435714 0.55539003
3.436714 0.5556203
3.437714 0.55584228
3.438714 0.55605527
3.439714 0.55625872
3.440714 0.55645304
3.441714 0.55663972
3.442714 0.55682058
3.443714 0.55699674
3.444714 0.55716778
3.445714 0.55733151
3.446714 0.55748504
3.447714 0.55762623
3.448714 0.55775484
3.449714 0.55787275
3.450714 0.5579829199999999
3.451714 0.55808802
3.452714 0.55818912
3.453714 0.55828555
3.454714 0.55837575
3.455714 0.55845836
3.456714 0.55853315
3.457714 0.55860076
3.458714 0.55866181
3.459714 0.55871569
3.460714 0.55876034
3.461714 0.55879299
3.462714 0.55881189
3.463714 0.55881767
3.464714 0.55881361
3.465714 0.55880439
3.466714 0.55879387
3.467714 0.55878339
3.468714 0.5587710499999999
3.469714 0.55875299
3.470714 0.5587251900000001
3.471714 0.55868556
3.472714 0.55863438
3.473714 0.5585736099999999
3.474714 0.55850511
3.475714 0.5584293
3.476714 0.5583452099999999
3.477714 0.55825161
3.478714 0.5581487
3.479714 0.55803885
3.480714 0.55792578
3.481714 0.5578126299999999
3.482714 0.5576998
3.483714 0.55758418
3.484714 0.55746017
3.485714 0.55732229
3.486714 0.5571678299999999
3.487714 0.55699795
3.488714 0.556817
3.489714 0.55663013
3.490714 0.55644079
3.491714 0.55624936
3.492714 0.55605392
3.493714 0.55585215
3.494714 0.5556432499999999
3.495714 0.55542844
3.496714 0.5552096799999999
3.497714 0.55498765
3.498714 0.55476045
3.499714 0.55452371
3.500714 0.5542729
3.501714 0.55400594
3.502714 0.55372496
3.503714 0.5534356899999999
3.504714 0.55314489
3.505714 0.55285715
3.506714 0.55257264
3.507714 0.55228742
3.508714 0.55199582
3.509714 0.55169347
3.510714 0.55137924
3.511714 0.55105509
3.512714 0.55072391
3.513714 0.55038715
3.514714 0.55004368
3.515714 0.54969075
3.516714 0.54932637
3.517714 0.54895142
3.518714 0.54857004
3.519714 0.5481878299999999
3.520714 0.5478086400000001
3.521714 0.54743211
3.522714 0.54705325
3.523714 0.54666484
3.524714 0.54626106
3.525714 0.5458404800000001
3.526714 0.54540648
3.527714 0.54496517
3.528714 0.544522
3.529714 0.54407907
3.530714 0.54363473
3.531714 0.54318542
3.532714 0.5427286
3.533714 0.54226466
3.534714 0.54179635
3.535714 0.54132664
3.536714 0.5408558499999999
3.537714 0.54038051
3.538714 0.5398945900000001
3.539714 0.53939298
3.540714 0.5388746
3.541714 0.53834361
3.542714 0.5378078199999999
3.543714 0.53727473
3.544714 0.53674793
3.545714 0.5362255
3.546714 0.53570159
3.547714 0.5351698
3.548714 0.53462652
3.549714 0.53407229
3.550714 0.53351023
3.551714 0.53294324
3.552714 0.53237136
3.553714 0.53179157
3.554714 0.53119995
3.555714 0.53059491
3.556714 0.52997936
3.557714 0.5293598899999999
3.558714 0.52874372
3.559714 0.52813478
3.560714 0.52753137
3.561714 0.5269268500000001
3.562714 0.5263130199999999
3.563714 0.52568438
3.564714 0.52504065
3.565714 0.5243862
3.566714 0.52372706
3.567714 0.52306699
3.568714 0.52240584
3.569714 0.5217400799999999
3.570714 0.52106613
3.571714 0.52038324
3.572714 0.5196945700000001
3.573714 0.51900554
3.574714 0.51832013
3.575714 0.51763793
3.576714 0.5169538300000001
3.577714 0.51626023
3.578714 0.51555135
3.579714 0.51482646
3.580714 0.51409039
3.581714 0.51335068
3.582714 0.51261364
3.583714 0.51188082
3.584714 0.51114876
3.585714 0.51041148
3.586714 0.5096643700000001
3.587714 0.50890697
3.588714 0.50814282
3.589714 0.50737662
3.590714 0.5066108
3.591714 0.50584348
3.592714 0.50506946
3.593714 0.5042834700000001
3.594714 0.5034838300000001
3.595714 0.50267405
3.596714 0.50186124
3.597714 0.50105238
3.598714 0.50025028
3.599714 0.49945205000000004
3.600714 0.49865077999999996
3.601714 0.49783965
3.602714 0.49701561000000005
3.603714 0.49618077
3.604714 0.49534063
3.605714 0.49450034
3.606714 0.49366141
3.607714 0.49282094000000004
3.608714 0.49197371
3.609714 0.49111601
3.610714 0.49024819999999997
3.611714 0.48937504
3.612714 0.48850272
3.613714 0.48763501000000004
3.614714 0.48677083
3.615714 0.48590450999999996
3.616714 0.48502912
3.617714 0.48414036000000005
3.618714 0.48323921000000003
3.619714 0.48233112000000006
3.620714 0.48142271000000003
3.621714 0.48051784000000003
3.622714 0.47961539
3.623714 0.47871023
3.624714 0.47779665000000004
3.625714 0.47687185
3.626714 0.47593768999999997
3.627714 0.47499933
3.628714 0.47406196
3.629714 0.47312733
3.630714 0.47219274999999994
3.631714 0.47125285000000006
3.632714 0.47030319
3.633714 0.46934322
3.634714 0.46837698
3.635714 0.46741064
3.636714 0.46644881
3.637714 0.46549169
3.638714 0.46453467
3.639714 0.46357107000000003
3.640714 0.46259603
3.641714 0.46160901000000004
3.642714 0.46061412
3.643714 0.45961733
3.644714 0.45862276999999996
3.645714 0.45763063000000004
3.646714 0.45663714
3.647714 0.45563751
3.648714 0.45462912
3.649714 0.45361328
3.650714 0.45259437
3.651714 0.45157671
3.652714 0.4505618
3.653714 0.44954684999999994
3.654714 0.4485263
3.655714 0.4474951
3.656714 0.44645192
3.657714 0.44539995
3.658714 0.44434522
3.659714 0.44329319999999994
3.660714 0.44224573999999994
3.661714 0.44120033
3.662714 0.44015189999999993
3.663714 0.43909596
3.664714 0.43803141
3.665714 0.43696066999999994
3.666714 0.43588797999999995
3.667714 0.43481630000000004
3.668714 0.43374546999999997
3.669714 0.43267217
3.670714 0.43159230000000004
3.671714 0.43050391
3.672714 0.42940862
3.673714 0.42831092000000004
3.674714 0.42721549999999997
3.675714 0.42612426999999997
3.676714 0.42503509
3.677714 0.42394282999999994
3.678714 0.42284233
3.679714 0.42173122
3.680714 0.42061112
3.681714 0.4194865
3.682714 0.41836188
3.683714 0.41723927000000005
3.684714 0.41611744
3.685714 0.41499301
3.686714 0.41386302999999997
3.687714 0.41272715
3.688714 0.41158758
3.689714 0.41044755000000005
3.690714 0.40930877000000004
3.691714 0.40816995
3.692714 0.40702731
3.693714 0.40587666000000006
3.694714 0.40471609999999997
3.695714 0.40354737999999996
3.696714 0.40237522000000003
3.697714 0.40120468000000004
3.698714 0.40003862
3.699714 0.39887619
3.700714 0.39771371999999994
3.701714 0.396547
3.702714 0.39537363
3.703714 0.39419401000000004
3.704714 0.39301062999999997
3.705714 0.39182575000000003
3.706714 0.39063985
3.707714 0.38945107
3.708714 0.38825678999999996
3.709714 0.38705568
3.710714 0.38584908
3.711714 0.38464072
3.712714 0.38343465
3.713714 0.38223290000000004
3.714714 0.38103394
3.715714 0.37983337
3.716714 0.37862612
3.717714 0.37740914
3.718714 0.37618279
3.719714 0.37495033
3.720714 0.37371584
3.721714 0.37248200000000004
3.722714 0.37124888
3.723714 0.37001472
3.724714 0.36877772999999997
3.725714 0.36753775
3.726714 0.36629653
3.727714 0.36505647
3.728714 0.36381858
3.729714 0.36258111
3.730714 0.36133984
3.731714 0.36009015
3.732714 0.35882953
3.733714 0.35755916
3.734714 0.35628348
3.735714 0.35500801000000004
3.736714 0.35373659
3.737714 0.35246981
3.738714 0.35120517
3.739714 0.34993906
3.740714 0.34866892
3.741714 0.34739443000000003
3.742714 0.34611697999999996
3.743714 0.34483790000000003
3.744714 0.34355684000000003
3.745714 0.34227141
3.746714 0.34097857
3.747714 0.33967681
3.748714 0.33836777
3.749714 0.33705605
3.750714 0.33574724
3.751714 0.33444511
3.752714 0.33314968
3.753714 0.33185717
3.754714 0.33056207
3.755714 0.32925983
3.756714 0.3279489
3.757714 0.32663075
3.758714 0.32530825
3.759714 0.32398356
3.760714 0.32265678
3.761714 0.32132636
3.762714 0.31999091
3.763714 0.31865102
3.764714 0.31730970000000003
3.765714 0.31597111
3.766714 0.31463823
3.767714 0.31331072
3.768714 0.31198463
3.769714 0.31065412000000003
3.770714 0.30931428
3.771714 0.30796346
3.772714 0.30660394
3.773714 0.30524032
3.774714 0.30387703
3.775714 0.30251602
3.776714 0.3011564
3.777714 0.29979576
3.778714 0.29843226
3.779714 0.29706607999999995
3.780714 0.29569925
3.781714 0.29433393
3.782714 0.29297043
3.783714 0.29160618
3.784714 0.29023674
3.785714 0.2888581
3.786714 0.28746901
3.787714 0.28607203
3.788714 0.2846723
3.789714 0.28327506
3.790714 0.28188308
3.791714 0.2804955
3.792714 0.27910878
3.793714 0.27771897
3.794714 0.27632392
3.795714 0.2749241
3.796714 0.27352162
3.797714 0.27211828000000005
3.798714 0.27071401
3.799714 0.26930661
3.800714 0.26789333000000004
3.801714 0.26647286000000003
3.802714 0.26504663
3.803714 0.26361853999999996
3.804714 0.26219294
3.805714 0.26077225
3.806714 0.25935562
3.807714 0.25793931000000003
3.808714 0.25651879
3.809714 0.25509105000000004
3.810714 0.25365602
3.811714 0.25221622
3.812714 0.25077488
3.813714 0.24933398
3.814714 0.2478932
3.815714 0.24645053999999997
3.816714 0.24500391
3.817714 0.24355284
3.818714 0.24209891000000003
3.819714 0.24064474
3.820714 0.23919223
3.821714 0.23774110999999998
3.822714 0.23628881000000002
3.823714 0.23483189000000002
3.824714 0.23336798999999997
3.825714 0.23189730000000003
3.826714 0.2304225
3.827714 0.22894731
3.828714 0.22747442
3.829714 0.22600420999999998
3.830714 0.22453477000000002
3.831714 0.22306320999999998
3.832714 0.22158748
3.833714 0.22010738
3.834714 0.21862426999999998
3.835714 0.21713988
3.836714 0.21565484000000001
3.837714 0.21416817000000002
3.838714 0.21267787
3.839714 0.2111824
3.840714 0.20968181
3.841714 0.20817802000000002
3.842714 0.20667377
3.843714 0.20517106000000002
3.844714 0.20367
3.845714 0.20216876
3.846714 0.2006646
3.847714 0.19915550999999998
3.848714 0.19764127
3.849714 0.19612343000000002
3.850714 0.19460418
3.851714 0.19308506
3.852714 0.1915661
3.853714 0.1900461
3.854714 0.18852359999999999
3.855714 0.18699795
3.856714 0.18546975999999998
3.857714 0.18394032999999999
3.858714 0.1824106
3.859714 0.18088029
3.860714 0.17934792
3.861714 0.17781163
3.862714 0.17627043
3.863714 0.17472495999999998
3.864714 0.17317722
3.865714 0.17162953
3.866714 0.17008316
3.867714 0.16853765999999998
3.868714 0.16699114
3.869714 0.16544142
3.870714 0.1638872
3.871714 0.16232861
3.872714 0.16076681
3.873714 0.15920305
3.874714 0.15763773
3.875714 0.15607034
3.876714 0.15450012
3.877714 0.15292703
3.878714 0.15135228
3.879714 0.14977790000000002
3.880714 0.1482056
3.881714 0.14663553000000001
3.882714 0.14506587
3.883714 0.14349348
3.884714 0.14191541
3.885714 0.14033035
3.886714 0.13873916
3.887714 0.13714429
3.888714 0.13554834999999998
3.889714 0.13395281
3.890714 0.13235757
3.891714 0.13076162
3.892714 0.12916423000000002
3.893714 0.12756572
3.894714 0.1259673
3.895714 0.12437002
3.896714 0.12277346
3.897714 0.12117533
3.898714 0.11957221
3.899714 0.11796122
3.900714 0.11634174
3.901714 0.11471595
3.902714 0.11308797
3.903714 0.11146184999999999
3.904714 0.10983964000000002
3.905714 0.10822071
3.906714 0.10660249999999999
3.907714 0.10498224999999999
3.908714 0.10335867
3.909714 0.10173228000000001
3.910714 0.10010456999999999
3.911714 0.09847637299999999
3.912714 0.096846768
3.913714 0.095213315
3.914714 0.093573582
3.915714 0.091927021
3.916714 0.090275903
3.917714 0.08862455100000001
3.918714 0.086977211
3.919714 0.085335725
3.920714 0.083698425
3.921714 0.082060898
3.922714 0.080418325
3.923714 0.078767911
3.924714 0.077110081
3.925714 0.075447751
3.926714 0.073784211
3.927714 0.07212104999999999
3.928714 0.070457347
3.929714 0.068790757
3.930714 0.067119621
3.931714 0.06544467799999999
3.932714 0.063769182
3.933714 0.062097143
3.934714 0.060430833
3.935714 0.058768992
3.936714 0.057107163999999995
3.937714 0.055439887
3.938714 0.053763657
3.939714 0.052078778
3.940714 0.050389074
3.941714 0.048699553
3.942714 0.047013469
3.943714 0.045330543
3.944714 0.043647454
3.945714 0.041960177
3.946714 0.040266712
3.947714 0.038568443
3.948714 0.036869248
3.949714 0.035172916
3.950714 0.033480565999999996
3.951714 0.031789733
3.952714 0.03009577
3.953714 0.02839478
3.954714 0.026686169000000003
3.955714 0.024973217
3.956714 0.023261213000000003
3.957714 0.021554241999999998
3.958714 0.019852612999999998
3.959714 0.018152563
3.960714 0.016448404
3.961714 0.014735934000000001
3.962714 0.013014956
3.963714 0.011289348
3.964714 0.0095647025
3.965714 0.007844944
3.966714 0.0061300343
3.967714 0.0044161821
3.968714 0.0026983669
3.969714 0.00097362163
3.970714 -0.0007570562
3.971714 -0.0024894432
3.972714 -0.0042189113
3.973714 -0.0059436308
3.974714 -0.0076659817
3.975714 -0.0093912757
3.976714 -0.011124443
3.977714 -0.012866803000000001
3.978714 -0.014614877000000002
3.979714 -0.016362153
3.980714 -0.018102732
3.981714 -0.019834739
3.982714 -0.021561385
3.983714 -0.023289066
3.984714 -0.025023625
3.985714 -0.026767130000000004
3.986714 -0.028517033
3.987714 -0.030268243
3.988714 -0.032016657999999996
3.989714 -0.033761919
3.990714 -0.035507584
3.991714 -0.037258604
3.992714 -0.039017738999999996
3.993714 -0.040783209
3.994714 -0.042549236
3.995714 -0.044309193999999996
3.996714 -0.046059547
3.997714 -0.047802165
3.998714 -0.049543451
3.999714 -0.051290845
4.000714 -0.05304871
4.001714 -0.054816057999999994
4.002714 -0.056587491000000004
4.003714 -0.058356678
4.004714 -0.060120184
4.005714 -0.061879329999999996
4.006714 -0.063638919
4.007714 -0.065403763
4.008714 -0.067175232
4.009714 -0.068950094
4.010714 -0.07072240099999999
4.011714 -0.072487374
4.012714 -0.074244716
4.013714 -0.075999269
4.014714 -0.07775850200000001
4.015714 -0.079528225
4.016714 -0.081309228
4.017715 -0.08309675
4.018714 -0.084883254
4.019714 -0.086662773
4.020714 -0.08843416600000001
4.021714 -0.090201432
4.022714 -0.09197084
4.023714 -0.093746843
4.024714 -0.095529278
4.025714 -0.097313616
4.026714 -0.099094061
4.027714 -0.10086753
4.028714 -0.10263595
4.029714 -0.10440537000000001
4.030715 -0.10618233
4.031714 -0.10796982000000001
4.032714 -0.10976517000000001
4.033714 -0.11156142999999999
4.034714 -0.11335134
4.035714 -0.11513147000000001
4.036714 -0.11690411
4.037714 -0.11867575000000001
4.038714 -0.12045299000000001
4.039714 -0.12223866
4.040714 -0.12403026
4.041714 -0.12582177
4.042714 -0.12760765000000002
4.043715 -0.12938648
4.044714 -0.13116187999999998
4.045714 -0.13294029
4.046714 -0.13472678
4.047714 -0.13652166
4.048714 -0.13832008
4.049714 -0.14011474999999998
4.050714 -0.14190027
4.051714 -0.1436764
4.052714 -0.14544823999999998
4.053714 -0.14722317000000001
4.054714 -0.14900647
4.055714 -0.15079828
4.056714 -0.15259376
4.057714 -0.15438617999999998
4.058714 -0.15617125
4.059714 -0.15794965
4.060714 -0.15972657999999998
4.061714 -0.16150831000000002
4.062714 -0.16329808999999998
4.063715 -0.16509398
4.064714 -0.16688987
4.065714 -0.16867913
4.066714 -0.17045864
4.067714 -0.17223080000000002
4.068714 -0.17400202
4.069714 -0.17577899
4.070714 -0.17756466
4.071714 -0.17935659999999998
4.072714 -0.18114863
4.073714 -0.18293468
4.074714 -0.18471247
4.075714 -0.18648485
4.076715 -0.18825783999999998
4.077714 -0.19003667
4.078714 -0.1918225
4.079714 -0.19361145
4.080714 -0.19539699000000002
4.081714 -0.19717392999999997
4.082714 -0.19894156
4.083714 -0.20070427999999998
4.084714 -0.20246897
4.085714 -0.204241
4.086714 -0.20602115
4.087714 -0.20780532999999998
4.088714 -0.20958725
4.089714 -0.21136226000000002
4.090714 -0.21313003000000003
4.091714 -0.21489454
4.092714 -0.21666132
4.093714 -0.21843374999999998
4.094714 -0.22021073000000002
4.095714 -0.22198729999999997
4.096714 -0.22375754
4.097714 -0.22551829
4.098714 -0.22727121
4.099714 -0.22902187999999998
4.100714 -0.2307767
4.101714 -0.23253914
4.102714 -0.23430781000000003
4.103714 -0.23607751
4.104714 -0.23784228000000002
4.105714 -0.23959887000000002
4.106714 -0.24134845000000002
4.107714 -0.24309551999999998
4.108714 -0.24484487
4.109715 -0.24659857000000002
4.110714 -0.24835467
4.111714 -0.25010861
4.112714 -0.25185619000000004
4.113714 -0.25359644000000003
4.114714 -0.25533237
4.115714 -0.25706936
4.116714 -0.25881182
4.117714 -0.26056054
4.118714 -0.26231205999999996
4.119714 -0.26406047
4.120714 -0.26580076999999996
4.121714 -0.26753144
4.122715 -0.26925521
4.123714 -0.27097717
4.124714 -0.27270189
4.125714 -0.27443084
4.126714 -0.27616200999999996
4.127714 -0.27789157000000003
4.128714 -0.27961647
4.129714 -0.28133646
4.130714 -0.28305411999999996
4.131714 -0.28477295
4.132714 -0.28649489
4.133714 -0.28821875
4.134714 -0.28994048
4.135714 -0.29165535
4.136714 -0.29336063
4.137714 -0.29505718999999997
4.138714 -0.2967492
4.139714 -0.29844188
4.140714 -0.30013892999999997
4.141714 -0.30184076
4.142715 -0.30354471
4.143714 -0.30524682000000003
4.144714 -0.30694411
4.145714 -0.30863602
4.146714 -0.31032418
4.147714 -0.3120109
4.148714 -0.31369727
4.149714 -0.31538235000000003
4.150714 -0.31706362
4.151714 -0.31873868
4.152714 -0.32040689
4.153714 -0.32207018000000004
4.154714 -0.32373219999999997
4.155715 -0.32539647
4.156714 -0.32706459
4.157714 -0.32873529
4.158714 -0.33040519
4.159714 -0.33207047
4.160714 -0.33372866
4.161714 -0.33537969
4.162714 -0.33702548
4.163714 -0.33866859
4.164714 -0.34031079000000003
4.165714 -0.3419522
4.166714 -0.34359156
4.167714 -0.34522733
4.168715 -0.34685889000000003
4.169714 -0.34848694
4.170714 -0.35011314
4.171714 -0.35173905
4.172714 -0.35336497
4.173714 -0.35498969
4.174714 -0.35661084
4.175714 -0.35822622000000004
4.176714 -0.3598348
4.177714 -0.36143747
4.178714 -0.36303644999999996
4.179714 -0.36463437
4.180714 -0.36623285
4.181714 -0.36783188
4.182714 -0.36942987
4.183714 -0.37102445
4.184714 -0.37261375999999996
4.185714 -0.37419708
4.186714 -0.37577506
4.187714 -0.37734906999999995
4.188715 -0.37892032000000003
4.189714 -0.38048916
4.190714 -0.3820549
4.191714 -0.38361649
4.192714 -0.38517332
4.193714 -0.38672576000000003
4.194714 -0.38827525
4.195714 -0.38982357
4.196714 -0.39137178
4.197714 -0.3929195
4.198714 -0.3944648
4.199714 -0.39600502
4.200714 -0.39753802
4.201715 -0.39906325
4.202714 -0.40058191000000004
4.203714 -0.40209647
4.204714 -0.40360941
4.205714 -0.40512197
4.206714 -0.40663364
4.207714 -0.40814271
4.208714 -0.40964736
4.209714 -0.41114660000000003
4.210714 -0.41264105
4.211714 -0.41413218999999996
4.212714 -0.41562137000000005
4.213714 -0.4171086
4.214714 -0.41859238
4.215714 -0.4200703
4.216714 -0.42154035
4.217714 -0.4230022
4.218714 -0.42445771
4.219714 -0.42591002
4.220714 -0.42736181
4.221714 -0.42881407
4.222714 -0.43026538999999997
4.223714 -0.4317129
4.224714 -0.43315374999999995
4.225714 -0.43458682000000004
4.226714 -0.43601318999999994
4.227714 -0.43743537
4.228714 -0.43885573
4.229714 -0.44027492
4.230714 -0.44169147
4.231714 -0.44310265
4.232714 -0.44450619999999996
4.233714 -0.44590183999999994
4.234715 -0.4472916
4.235714 -0.44867871000000004
4.236714 -0.45006569
4.237714 -0.45145280000000004
4.238714 -0.45283767
4.239714 -0.45421664000000006
4.240714 -0.4555868
4.241714 -0.45694765
4.242714 -0.45830128000000003
4.243714 -0.45965123
4.244714 -0.46100025
4.245714 -0.46234871000000005
4.246714 -0.46369428999999995
4.247715 -0.46503357999999995
4.248714 -0.46636415999999997
4.249714 -0.46768617
4.250714 -0.46900217
4.251714 -0.4703158
4.252714 -0.47162947999999993
4.253714 -0.47294274
4.254714 -0.47425255
4.255714 -0.47555501000000006
4.256714 -0.47684759000000004
4.257714 -0.47813077
4.258714 -0.47940761
4.259714 -0.48068194
4.260714 -0.48195603000000004
4.261714 -0.48322938
4.262714 -0.48449873
4.263714 -0.48576035
4.264714 -0.48701214
4.265714 -0.48825507999999995
4.266714 -0.48949248000000006
4.267715 -0.49072815999999997
4.268714 -0.49196392999999994
4.269714 -0.49319854
4.270714 -0.49442834999999996
4.271714 -0.49564946
4.272714 -0.49686002999999995
4.273714 -0.49806139
4.274714 -0.49925712000000005
4.275714 -0.50045094
4.276714 -0.5016443300000001
4.277714 -0.50283582
4.278714 -0.50402172
4.279714 -0.5051985400000001
4.280715 -0.50636516
4.281714 -0.50752359
4.282714 -0.50867773
4.283714 -0.5098311200000001
4.284714 -0.51098466
4.285714 -0.51213605
4.286714 -0.51328111
4.287714 -0.51441616
4.288714 -0.51554018
4.289714 -0.5166553
4.290714 -0.51776539
4.291714 -0.5188738
4.292714 -0.51998137
4.293715 -0.52108592
4.294714 -0.52218381
4.295714 -0.52327234
4.296714 -0.52435133
4.297714 -0.52542342
4.298714 -0.5264923
4.299714 -0.5275603799999999
4.300714 -0.52862726
4.301714 -0.52968971
4.302714 -0.53074355
4.303714 -0.53178603
4.304714 -0.53281737
4.305714 -0.53384076
4.306714 -0.53486032
4.307714 -0.53587896
4.308714 -0.53689671
4.309714 -0.53791096
4.310714 -0.53891819
4.311714 -0.53991619
4.312714 -0.5409053500000001
4.313715 -0.54188808
4.314714 -0.5428672800000001
4.315714 -0.5438442299999999
4.316714 -0.5448177000000001
4.317714 -0.54578441
4.318714 -0.5467411600000001
4.319714 -0.54768678
4.320714 -0.54862285
4.321714 -0.54955306
4.322714 -0.55048116
4.323714 -0.55140895
4.324714 -0.5523351999999999
4.325714 -0.55325669
4.326715 -0.55416995
4.327714 -0.55507328
4.328714 -0.55596745
4.329714 -0.5568550400000001
4.330714 -0.55773854
4.331714 -0.55861892
4.332714 -0.55949488
4.333714 -0.56036399
4.334714 -0.56122416
4.335714 -0.56207515
4.336714 -0.56291888
4.337714 -0.56375829
4.338714 -0.56459545
4.339714 -0.56543052
4.340714 -0.56626122
4.341714 -0.5670842700000001
4.342714 -0.5678970799999999
4.343714 -0.56869923
4.344714 -0.56949244
4.345714 -0.57027964
4.346714 -0.5710632999999999
4.347714 -0.57184403
4.348714 -0.5726207
4.349714 -0.57339119
4.350714 -0.57415389
4.351714 -0.57490873
4.352714 -0.5756571
4.353714 -0.57640076
4.354714 -0.57714079
4.355714 -0.57787658
4.356714 -0.57860618
4.357714 -0.57932744
4.358714 -0.58003915
4.359715 -0.58074198
4.360714 -0.58143786
4.361714 -0.58212909
4.362714 -0.5828169599999999
4.363714 -0.5835011600000001
4.364714 -0.58417991
4.365714 -0.58485121
4.366714 -0.5855137499999999
4.367714 -0.58616768
4.368714 -0.58681434
4.369714 -0.58745532
4.370714 -0.58809156
4.371714 -0.58872285
4.372715 -0.5893481
4.373714 -0.5899661700000001
4.374714 -0.5905766
4.375714 -0.59118001
4.376714 -0.59177764
4.377714 -0.59237056
4.378714 -0.59295911
4.379714 -0.5935424499999999
4.380714 -0.59411917
4.381714 -0.59468802
4.382714 -0.59524858
4.383714 -0.59580156
4.384714 -0.59634824
4.385714 -0.5968898499999999
4.386714 -0.59742695
4.387714 -0.59795906
4.388714 -0.59848521
4.389714 -0.5990043700000001
4.390714 -0.5995160900000001
4.391714 -0.60002049
4.392715 -0.60051824
4.393714 -0.60100993
4.394714 -0.6014958
4.395714 -0.60197562
4.396714 -0.60244878
4.397714 -0.60291495
4.398714 -0.60337414
4.399714 -0.6038268099999999
4.400714 -0.60427357
4.401714 -0.60471483
4.402714 -0.60515059
4.403714 -0.6055803000000001
4.404714 -0.60600326
4.405715 -0.6064190500000001
4.406714 -0.60682758
4.407714 -0.6072293000000001
4.408714 -0.6076249300000001
4.409714 -0.6080150599999999
4.410714 -0.60840012
4.411714 -0.60878
4.412714 -0.6091543500000001
4.413714 -0.60952269
4.414714 -0.6098845
4.415714 -0.61023957
4.416714 -0.6105877
4.417714 -0.61092884
4.418715 -0.611263
4.419714 -0.61159027
4.420714 -0.61191074
4.421714 -0.61222469
4.422714 -0.61253249
4.423714 -0.61283465
4.424714 -0.61313161
4.425714 -0.6134235800000001
4.426714 -0.61371061
4.427714 -0.61399247
4.428714 -0.61426857
4.429714 -0.61453823
4.430714 -0.61480086
4.431714 -0.61505591
4.432714 -0.61530326
4.433714 -0.61554313
4.434714 -0.61577596
4.435714 -0.61600241
4.436714 -0.6162230399999999
4.437714 -0.6164382199999999
4.438715 -0.61664809
4.439714 -0.61685261
4.440714 -0.61705168
4.441714 -0.61724521
4.442714 -0.6174330100000001
4.443714 -0.61761499
4.444714 -0.61779092
4.445714 -0.61796047
4.446714 -0.61812331
4.447714 -0.61827935
4.448714 -0.61842874
4.449714 -0.61857193
4.450714 -0.6187094399999999
4.451715 -0.61884187
4.452714 -0.61896946
4.453714 -0.61909212
4.454714 -0.61920937
4.455714 -0.61932057
4.456714 -0.6194252499999999
4.457714 -0.61952313
4.458714 -0.6196141700000001
4.459714 -0.61969855
4.460714 -0.61977655
4.461714 -0.61984831
4.462714 -0.6199139600000001
4.463714 -0.6199736100000001
4.464714 -0.62002745
4.465714 -0.62007583
4.466714 -0.62011904
4.467714 -0.62015727
4.468714 -0.62019043
4.469714 -0.62021813
4.470714 -0.62023979
4.471714 -0.62025473
4.472714 -0.62026265
4.473714 -0.62026354
4.474714 -0.62025781
4.475714 -0.62024626
4.476714 -0.62022954
4.477714 -0.62020826
4.478714 -0.6201826500000001
4.479714 -0.6201526199999999
4.480714 -0.62011797
4.481714 -0.6200783
4.482714 -0.62003327
4.483714 -0.61998256
4.484715 -0.6199258400000001
4.485714 -0.61986269
4.486714 -0.61979275
4.487714 -0.61971578
4.488714 -0.61963173
4.489714 -0.61954102
4.490714 -0.61944444
4.491714 -0.61934288
4.492714 -0.61923722
4.493714 -0.61912783
4.494714 -0.61901468
4.495714 -0.61889705
4.496714 -0.61877412
4.497715 -0.61864504
4.498714 -0.61850934
4.499714 -0.61836699
4.500714 -0.6182183499999999
4.501714 -0.6180637999999999
4.502714 -0.61790375
4.503714 -0.61773853
4.504714 -0.61756829
4.505714 -0.61739329
4.506714 -0.6172137799999999
4.507714 -0.61703012
4.508714 -0.61684242
4.509714 -0.61665052
4.510714 -0.61645377
4.511714 -0.61625117
4.512714 -0.61604176
4.513714 -0.61582508
4.514714 -0.61560143
4.515714 -0.6153717599999999
4.516714 -0.61513744
4.517715 -0.61489954
4.518714 -0.6146587
4.519714 -0.61441474
4.520714 -0.61416696
4.521714 -0.61391457
4.522714 -0.61365687
4.523714 -0.61339354
4.524714 -0.61312453
4.525714 -0.6128497
4.526714 -0.6125688100000001
4.527714 -0.61228154
4.528714 -0.61198776
4.529714 -0.61168778
4.530715 -0.61138258
4.531714 -0.61107357
4.532714 -0.610762
4.533714 -0.61044851
4.534714 -0.61013284
4.535714 -0.60981368
4.536714 -0.60948944
4.537714 -0.60915868
4.538714 -0.6088208399999999
4.539714 -0.60847611
4.540714 -0.60812538
4.541714 -0.6077694699999999
4.542714 -0.60740905
4.543715 -0.6070443
4.544714 -0.60667521
4.545714 -0.60630199
4.546714 -0.60592522
4.547714 -0.60554571
4.548714 -0.6051639999999999
4.549714 -0.60477993
4.550714 -0.60439259
4.551714 -0.60400041
4.552714 -0.6036019
4.553714 -0.60319626
4.554714 -0.60278373
4.555714 -0.60236542
4.556714 -0.60194279
4.557714 -0.6015169
4.558714 -0.60108812
4.559714 -0.60065603
4.560714 -0.60021998
4.561714 -0.59977956
4.562714 -0.59933481
4.563715 -0.59888619
4.564714 -0.59843408
4.565714 -0.59797852
4.566714 -0.59751882
4.567714 -0.59705409
4.568714 -0.5965835899999999
4.569714 -0.59610717
4.570714 -0.59562563
4.571714 -0.59514018
4.572714 -0.59465207
4.573714 -0.5941618200000001
4.574714 -0.59366925
4.575714 -0.5931734999999999
4.576715 -0.59267366
4.577714 -0.59216921
4.578714 -0.59166029
4.579714 -0.59114741
4.580714 -0.59063113
4.581714 -0.5901116399999999
4.582714 -0.58958847
4.583714 -0.5890609699999999
4.584714 -0.58852858
4.585714 -0.58799121
4.586714 -0.58744941
4.587714 -0.58690403
4.588714 -0.5863559
4.589714 -0.5858053
4.590714 -0.5852518600000001
4.591714 -0.58469484
4.592714 -0.58413357
4.593714 -0.5835677499999999
4.594714 -0.58299755
4.595714 -0.58242353
4.596714 -0.5818461500000001
4.597714 -0.5812656599999999
4.598714 -0.58068195
4.599714 -0.58009466
4.600714 -0.5795035
4.601714 -0.57890858
4.602714 -0.57831025
4.603714 -0.57770922
4.604714 -0.577106
4.605714 -0.57650083
4.606714 -0.57589337
4.607714 -0.57528303
4.608714 -0.5746691
4.609715 -0.57405098
4.610714 -0.57342849
4.611714 -0.5728017999999999
4.612714 -0.57217134
4.613714 -0.57153753
4.614714 -0.57090065
4.615714 -0.5702607799999999
4.616714 -0.5696178399999999
4.617714 -0.5689717799999999
4.618714 -0.5683227
4.619714 -0.56767077
4.620714 -0.56701642
4.621714 -0.56635989
4.622715 -0.56570121
4.623714 -0.56504011
4.624714 -0.56437603
4.625714 -0.56370841
4.626714 -0.56303693
4.627714 -0.56236177
4.628714 -0.5616834900000001
4.629714 -0.56100287
4.630714 -0.56032054
4.631714 -0.55963662
4.632714 -0.5589505699999999
4.633714 -0.55826153
4.634714 -0.55756872
4.635714 -0.5568719
4.636714 -0.55617145
4.637714 -0.55546812
4.638714 -0.55476269
4.639714 -0.55405544
4.640714 -0.55334605
4.641714 -0.55263387
4.642715 -0.55191834
4.643714 -0.5511995900000001
4.644714 -0.55047832
4.645714 -0.54975562
4.646714 -0.54903221
4.647714 -0.54830797
4.648714 -0.54758182
4.649714 -0.54685231
4.650714 -0.54611834
4.651714 -0.54537989
4.652714 -0.5446380500000001
4.653714 -0.54389453
4.654714 -0.5431507200000001
4.655715 -0.5424070599999999
4.656714 -0.54166266
4.657714 -0.54091597
4.658714 -0.54016565
4.659714 -0.5394112799999999
4.660714 -0.53865355
4.661714 -0.5378936400000001
4.662714 -0.53713243
4.663714 -0.5363697199999999
4.664714 -0.53560436
4.665714 -0.53483495
4.666714 -0.5340609199999999
4.667714 -0.53328313
4.668715 -0.53250371
4.669714 -0.53172517
4.670714 -0.53094905
4.671714 -0.53017512
4.672714 -0.52940133
4.673714 -0.52862493
4.674714 -0.52784388
4.675714 -0.52705775
4.676714 -0.52626762
4.677714 -0.52547529
4.678714 -0.52468213
4.679714 -0.52388804
4.680714 -0.52309185
4.681714 -0.52229213
4.682714 -0.5214884399999999
4.683714 -0.5206820600000001
4.684714 -0.51987525
4.685714 -0.51907022
4.686714 -0.5182676500000001
4.687714 -0.5174661500000001
4.688715 -0.51666275
4.689714 -0.51585436
4.690714 -0.51503959
4.691714 -0.51421933
4.692714 -0.51339632
4.693714 -0.51257368
4.694714 -0.51175323
4.695714 -0.51093488
4.696714 -0.5101167600000001
4.697714 -0.50929673
4.698714 -0.5084737699999999
4.699714 -0.50764838
4.700714 -0.50682216
4.701715 -0.5059964
4.702714 -0.50517092
4.703714 -0.5043436800000001
4.704714 -0.5035118199999999
4.705714 -0.5026733999999999
4.706714 -0.50182864
4.707714 -0.5009802499999999
4.708714 -0.50013219
4.709714 -0.49928780999999994
4.710714 -0.49844831
4.711714 -0.49761212
4.712714 -0.49677593999999997
4.713714 -0.49593663000000004
4.714714 -0.49509262
4.715714 -0.49424446
4.716714 -0.49339407
4.717714 -0.49254321
4.718714 -0.49169222
4.719714 -0.49083992
4.720714 -0.48998464
4.721714 -0.48912558999999994
4.722714 -0.48826393
4.723714 -0.48740241
4.724714 -0.48654414999999995
4.725714 -0.48569068
4.726714 -0.48484104
4.727714 -0.48399176
4.728714 -0.48313872
4.729714 -0.48227897
4.730714 -0.48141208999999996
4.731714 -0.48054024000000006
4.732714 -0.47966679999999995
4.733714 -0.47879461
4.734715 -0.47792471
4.735714 -0.47705630000000004
4.736714 -0.47618775
4.737714 -0.47531811999999996
4.738714 -0.4744478
4.739714 -0.47357826999999997
4.740714 -0.47271097999999995
4.741714 -0.47184592
4.742714 -0.47098119000000005
4.743714 -0.47011375
4.744714 -0.46924073
4.745714 -0.46836114
4.746714 -0.46747647999999997
4.747715 -0.4665901
4.748714 -0.46570557
4.749714 -0.46482501
4.750714 -0.46394835000000006
4.751714 -0.46307356
4.752714 -0.46219812
4.753714 -0.46132016000000003
4.754714 -0.46043955
4.755714 -0.45955735000000003
4.756714 -0.45867483000000003
4.757714 -0.4577925
4.758714 -0.45690959999999997
4.759714 -0.4560248
4.760714 -0.45513697000000003
4.761714 -0.45424634999999997
4.762714 -0.45335460000000005
4.763714 -0.45246417
4.764714 -0.45157694000000004
4.765714 -0.45069339999999997
4.766714 -0.44981213000000003
4.767715 -0.44893067999999997
4.768714 -0.44804672
4.769714 -0.44715911999999997
4.770714 -0.44626831
4.771714 -0.44537582
4.772714 -0.44448329
4.773714 -0.44359174
4.774714 -0.44270102000000006
4.775714 -0.44181021
4.776714 -0.44091837000000006
4.777714 -0.44002519
4.778714 -0.43913106999999996
4.779714 -0.438237
4.780715 -0.43734387
4.781714 -0.43645180000000006
4.782714 -0.43556015000000003
4.783714 -0.43466776
4.784714 -0.4337735
4.785714 -0.43287706000000004
4.786714 -0.43197888999999995
4.787714 -0.43108011999999996
4.788714 -0.4301819
4.789714 -0.42928504
4.790714 -0.42838953
4.791714 -0.42749466
4.792714 -0.42659957
4.793715 -0.42570364
4.794714 -0.42480677
4.795714 -0.42390954000000003
4.796714 -0.42301286
4.797714 -0.42211739
4.798714 -0.42122323000000006
4.799714 -0.42032972
4.800714 -0.41943565000000005
4.801714 -0.41853976
4.802714 -0.41764132000000004
4.803714 -0.41674045000000004
4.804714 -0.41583823000000003
4.805714 -0.41493614999999995
4.806714 -0.41403542
4.807714 -0.41313646000000004
4.808714 -0.41223895000000005
4.809714 -0.41134194
4.810714 -0.41044471000000005
4.811714 -0.4095471
4.812714 -0.40864963
4.813715 -0.40775305
4.814714 -0.40685758
4.815714 -0.40596253000000004
4.816714 -0.40506627
4.817714 -0.40416713
4.818714 -0.40326421
4.819714 -0.40235831000000005
4.820714 -0.40145176
4.821714 -0.40054759000000006
4.822714 -0.39964807
4.823714 -0.39875368
4.824714 -0.39786273
4.825714 -0.39697243
4.826715 -0.39608013
4.827714 -0.39518462000000004
4.828714 -0.3942864
4.829714 -0.39338706999999995
4.830714 -0.39248801999999994
4.831714 -0.39158943
4.832714 -0.39069019
4.833714 -0.38978884
4.834714 -0.38888491999999997
4.835714 -0.38797990000000004
4.836714 -0.38707678
4.837714 -0.38617861
4.838714 -0.38528680000000004
4.839714 -0.38439997000000004
4.840714 -0.38351435
4.841714 -0.38262554
4.842714 -0.38173064
4.843714 -0.38082968
4.844714 -0.37992543
4.845714 -0.37902186
4.846714 -0.37812192
4.847714 -0.37722616
4.848714 -0.37633276
4.849714 -0.37543911
4.850714 -0.37454367
4.851714 -0.37364704
4.852714 -0.37275155
4.853714 -0.37185947999999996
4.854714 -0.37097114
4.855714 -0.37008412
4.856714 -0.36919429
4.857714 -0.36829808
4.858714 -0.36739465
4.859715 -0.36648684
4.860714 -0.36557997000000003
4.861714 -0.36467917
4.862714 -0.36378684
4.863714 -0.3629016
4.864714 -0.36201917
4.865714 -0.36113495
4.866714 -0.36024647
4.867714 -0.35935441999999995
4.868714 -0.35846166
4.869714 -0.35757087000000004
4.870714 -0.35668262
4.871714 -0.35579468000000003
4.872715 -0.35490352
4.873714 -0.35400684
4.874714 -0.35310546
4.875714 -0.35220343
4.876714 -0.35130605
4.877714 -0.35041706
4.878714 -0.34953631
4.879714 -0.34865967
4.880714 -0.34778127000000003
4.881714 -0.34689654000000003
4.882714 -0.3460045
4.883714 -0.34510808
4.884714 -0.34421203
4.885714 -0.34332007999999997
4.886714 -0.34243276
4.887714 -0.34154751
4.888714 -0.34066071
4.889714 -0.33977031999999996
4.890714 -0.33887746
4.891714 -0.3379859
4.892715 -0.33709968
4.893714 -0.33622035
4.894714 -0.33534559999999997
4.895714 -0.33447021000000005
4.896714 -0.33358883
4.897714 -0.33269899000000003
4.898714 -0.3318025
4.899714 -0.33090444999999996
4.900714 -0.33001036
4.901714 -0.3291232
4.902714 -0.32824208
4.903714 -0.32736312
4.904714 -0.32648225
4.905715 -0.32559775
4.906714 -0.3247112
4.907714 -0.32382631
4.908714 -0.32294608999999996
4.909714 -0.32207069
4.910714 -0.3211969
4.911714 -0.32031985
4.912714 -0.31943594000000003
4.913714 -0.31854500999999996
4.914714 -0.31765073
4.915714 -0.31675854999999997
4.916714 -0.3158726
4.917714 -0.31499357
4.918715 -0.31411848
4.919714 -0.31324266
4.920714 -0.31236268
4.921714 -0.31147827
4.922714 -0.31059223999999996
4.923714 -0.30970847999999995
4.924714 -0.30882936
4.925714 -0.3079541
4.926714 -0.30707925999999997
4.927714 -0.30620098
4.928714 -0.30531746
4.929714 -0.30443023
4.930714 -0.30354331
4.931714 -0.30266077
4.932714 -0.30178423
4.933714 -0.30091188
4.934714 -0.30003960999999996
4.935714 -0.29916337
4.936714 -0.29828171000000003
4.937714 -0.2973964
4.938715 -0.29651129
4.939714 -0.29562984000000003
4.940714 -0.29475302
4.941714 -0.29387891
4.942714 -0.29300398
4.943714 -0.29212552999999997
4.944714 -0.29124341
4.945714 -0.29036006999999997
4.946714 -0.28947899
4.947714 -0.28860236
4.948714 -0.28772964
4.949714 -0.28685784999999997
4.950714 -0.28598348
4.951715 -0.28510466
4.952714 -0.2842224
4.953714 -0.2833399
4.954714 -0.28246054000000004
4.955714 -0.28158582
4.956714 -0.28071434
4.957714 -0.27984271
4.958714 -0.27896771
4.959714 -0.27808817
4.960714 -0.27720563
4.961714 -0.27632327
4.962714 -0.2754438
4.963714 -0.27456779
4.964714 -0.27369342
4.965714 -0.27281779
4.966714 -0.271939
4.967714 -0.27105749999999995
4.968714 -0.27017582
4.969714 -0.26929693
4.970714 -0.26842218
4.971714 -0.26755033
4.972714 -0.26667803
4.973714 -0.26580192999999996
4.974714 -0.26492074
4.975714 -0.26403606999999996
4.976714 -0.26315154999999996
4.977714 -0.26227060999999996
4.978714 -0.26139456
4.979714 -0.26052184
4.980714 -0.25964921999999996
4.981714 -0.25877382
4.982714 -0.25789496
4.983714 -0.25701439
4.984715 -0.25613484999999997
4.985714 -0.25525799
4.986714 -0.25438301
4.987714 -0.25350696
4.988714 -0.25262660000000003
4.989714 -0.25174075
4.990714 -0.25085134000000003
4.991714 -0.24996272
4.992714 -0.24907927000000002
4.993714 -0.24820289
4.994714 -0.24733191999999998
4.995714 -0.24646197000000003
4.996714 -0.24558853000000003
4.997715 -0.24470943
4.998714 -0.24382581
4.999714 -0.24294100999999999
5.000714 -0.24205809
5.001714 -0.24117778999999998
5.002714 -0.24029787
5.003714 -0.23941488
5.004714 -0.23852668
5.005714 -0.23763426999999998
5.006714 -0.23674166
5.007714 -0.23585372
5.008714 -0.23497320000000002
5.009714 -0.23409885000000002
5.010714 -0.23322594
5.011714 -0.23234885
5.012714 -0.23146423000000002
5.013714 -0.23057293
5.014714 -0.22967937
5.015714 -0.22878882
5.016714 -0.22790419999999997
5.017715 -0.22702443
5.018714 -0.22614526
5.019714 -0.22526212999999998
5.020714 -0.22437316
5.021714 -0.22348033
5.022714 -0.22258807000000003
5.023714 -0.22170034
5.024714 -0.2208177
5.025714 -0.21993671999999997
5.026714 -0.2190518
5.027714 -0.21815868
5.028714 -0.21725732000000003
5.029714 -0.21635221999999998
5.030715 -0.21545002
5.031714 -0.21455579
5.032714 -0.21366999
5.033714 -0.21278826
5.034714 -0.21190397
5.035714 -0.21101213000000002
5.036714 -0.21011217
5.037714 -0.20920802000000002
5.038714 -0.2083054
5.039714 -0.20740814999999999
5.040714 -0.2065158
5.041714 -0.20562406000000003
5.042714 -0.20472772999999997
5.043715 -0.20382432
5.044714 -0.20291599999999999
5.045714 -0.20200844999999998
5.046714 -0.20110741999999998
5.047714 -0.20021501
5.048714 -0.19932801
5.049714 -0.19843949
5.050714 -0.1975426
5.051714 -0.19663457999999998
5.052714 -0.19571829999999998
5.053714 -0.19480060999999999
5.054714 -0.19388829
5.055714 -0.19298425
5.056714 -0.19208611
5.057714 -0.19118801
5.058714 -0.19028445
5.059714 -0.18937371
5.060714 -0.18845876
5.061714 -0.18754505
5.062714 -0.18663674
5.063715 -0.18573365
5.064714 -0.18483105
5.065714 -0.18392244
5.066714 -0.18300359
5.067714 -0.18207547
5.068714 -0.18114399
5.069714 -0.18021681
5.070714 -0.17929905
5.071714 -0.17839036
5.072714 -0.17748522
5.073714 -0.17657629
5.074714 -0.17565861
5.075714 -0.17473233
5.076715 -0.17380217
5.077714 -0.17287426
5.078714 -0.17195221
5.079714 -0.17103496999999998
5.080714 -0.17011774000000002
5.081714 -0.16919529
5.082714 -0.16826548
5.083714 -0.16733089
5.084714 -0.16639723
5.085714 -0.16546971
5.086714 -0.16454955
5.087714 -0.16363284
5.088714 -0.16271248
5.089714 -0.16178220000000001
5.090714 -0.16084012
5.091714 -0.15988986
5.092714 -0.15893839
5.093714 -0.15799219
5.094714 -0.15705370999999999
5.095714 -0.15612054
5.096714 -0.15518741
5.097714 -0.15424975000000002
5.098714 -0.15330657
5.099714 -0.15236074000000002
5.100714 -0.15141682
5.101714 -0.15047764
5.102714 -0.14954205
5.103714 -0.14860524
5.104714 -0.14766154
5.105714 -0.14670786
5.106714 -0.14574575
5.107714 -0.14478079
5.108714 -0.14381944
5.109715 -0.14286556
5.110714 -0.14191837999999998
5.111714 -0.14097324
5.112714 -0.14002454
5.113714 -0.13906896000000002
5.114714 -0.13810722
5.115714 -0.1371431
5.116714 -0.13618082
5.117714 -0.13522212
5.118714 -0.13426526
5.119714 -0.13330618
5.120714 -0.1323413
5.121714 -0.13136993
5.122715 -0.13039487000000002
5.123714 -0.12942071
5.124714 -0.128451
5.125714 -0.12748598
5.126714 -0.12652231
5.127714 -0.12555507
5.128714 -0.12458058000000001
5.129714 -0.12359855
5.130714 -0.12261212
5.131714 -0.12162585
5.132714 -0.12064306999999999
5.133714 -0.11966402
5.134714 -0.11868603
5.135714 -0.11770546000000001
5.136714 -0.11672009
5.137714 -0.11573041999999999
5.138714 -0.11473919
5.139714 -0.1137494
5.140714 -0.11276223999999999
5.141714 -0.11177624
5.142715 -0.11078817
5.143714 -0.10979513
5.144714 -0.10879647
5.145714 -0.10779422
5.146714 -0.10679188
5.147714 -0.10579224999999999
5.148714 -0.10479566
5.149714 -0.1037998
5.150714 -0.10280107
5.151714 -0.10179677000000001
5.152714 -0.10078658
5.153714 -0.099772634
5.154714 -0.09875808600000001
5.155715 -0.097745168
5.156714 -0.096733979
5.157714 -0.095722766
5.158714 -0.09470933
5.159714 -0.093692623
5.160714 -0.092673453
5.161714 -0.091653789
5.162714 -0.090635201
5.163714 -0.08961749299999999
5.164714 -0.08859848599999999
5.165714 -0.087575178
5.166714 -0.086545543
5.167714 -0.085509918
5.168715 -0.08447099200000001
5.169714 -0.083432457
5.170714 -0.082397048
5.171714 -0.081365218
5.172714 -0.080335164
5.173714 -0.079304102
5.174714 -0.07826995
5.175714 -0.077232294
5.176714 -0.076192117
5.177714 -0.07515058999999999
5.178714 -0.07410779399999999
5.179714 -0.07306238400000001
5.180714 -0.072012452
5.181714 -0.070957065
5.182714 -0.069897401
5.183714 -0.068836671
5.184714 -0.067778694
5.185714 -0.066725875
5.186714 -0.06567784
5.187714 -0.06463152200000001
5.188715 -0.063582684
5.189714 -0.062527996
5.190714 -0.061466428
5.191714 -0.060399232000000004
5.192714 -0.059328682
5.193714 -0.058256420999999996
5.194714 -0.057182594999999996
5.195714 -0.056106236
5.196714 -0.05502663
5.197714 -0.053944572999999996
5.198714 -0.052862573999999996
5.199714 -0.051783695000000005
5.200714 -0.050709659
5.201715 -0.049639447
5.202714 -0.048569322
5.203714 -0.047494444999999996
5.204714 -0.046411212
5.205714 -0.045319012000000006
5.206714 -0.044220392000000004
5.207714 -0.043119543
5.208714 -0.042020075000000004
5.209714 -0.040923376
5.210714 -0.039828452
5.211714 -0.038733229
5.212714 -0.037636305
5.213714 -0.036537976
5.214714 -0.035439816
5.215714 -0.034343134
5.216714 -0.033247392
5.217714 -0.03214977
5.218714 -0.031046307000000002
5.219714 -0.029934086999999998
5.220714 -0.028813104000000003
5.221714 -0.027686666
5.222714 -0.02655994
5.223714 -0.025437429
5.224714 -0.02432078
5.225714 -0.023208185
5.226714 -0.022095637
5.227714 -0.020979247
5.228714 -0.019857193999999998
5.229714 -0.018730195
5.230714 -0.017600351
5.231714 -0.016469262
5.232714 -0.015336717000000001
5.233714 -0.014200876
5.234715 -0.013059821999999999
5.235714 -0.011913418
5.236714 -0.01076417
5.237714 -0.0096163523
5.238714 -0.008473802899999999
5.239714 -0.0073376694
5.240714 -0.0062054896
5.241714 -0.0050722352000000005
5.242714 -0.0039327795
5.243714 -0.0027843845999999998
5.244714 -0.001627802
5.245714 -0.00046644495
5.246714 0.00069577964
5.247715 0.0018566257
5.248714 0.0030163334999999997
5.249714 0.0041767717999999995
5.250714 0.0053395735
5.251714 0.0065046283
5.252714 0.0076699747
5.253714 0.008833187900000001
5.254714 0.0099933837
5.255714 0.011152427
5.256714 0.012314469000000001
5.257714 0.013483911999999999
5.258714 0.014662989
5.259714 0.015850396000000003
5.260714 0.017041834999999998
5.261714 0.018232176
5.262714 0.019418025
5.263714 0.020599194
5.264714 0.02177831
5.265714 0.022958922
5.266714 0.02414335
5.267715 0.025331628
5.268714 0.026522079000000004
5.269714 0.027713052
5.270714 0.028904529999999998
5.271714 0.030098506
5.272714 0.031297759
5.273714 0.032503842
5.274714 0.033715594
5.275714 0.034929239
5.276714 0.036140147
5.277714 0.03734529
5.278714 0.038544920999999996
5.279714 0.039742468
5.280715 0.040942707
5.281714 0.042149279000000005
5.282714 0.043363008
5.283714 0.044581958
5.284714 0.045803058
5.285714 0.047024176
5.286714 0.048245312
5.287714 0.049468175999999996
5.288714 0.050694542
5.289714 0.051924492999999995
5.290714 0.053155894
5.291714 0.054385448999999995
5.292714 0.055610784
5.293715 0.056832202000000005
5.294714 0.058052932999999994
5.295714 0.059277633999999996
5.296714 0.060509949
5.297714 0.061750569000000005
5.298714 0.06299697
5.299714 0.06424493
5.300714 0.065490941
5.301714 0.066734006
5.302714 0.067975803
5.303714 0.06921920599999999
5.304714 0.070466165
5.305714 0.07171638400000001
5.306714 0.07296762200000001
5.307714 0.074217393
5.308714 0.075464923
5.309714 0.076712039
5.310714 0.07796230500000001
5.311714 0.07921890399999999
5.312714 0.08048258600000001
5.313715 0.08175096
5.314714 0.083019707
5.315714 0.084284943
5.316714 0.085545419
5.317714 0.086803135
5.318714 0.088062033
5.319714 0.089325628
5.320714 0.090594962
5.321714 0.091868214
5.322714 0.093142065
5.323714 0.094414019
5.324714 0.09568404600000001
5.325714 0.096954603
5.326715 0.09822894400000001
5.327714 0.099508895
5.328714 0.10079347000000001
5.329714 0.10207936000000001
5.330714 0.10336287
5.331714 0.10464235000000001
5.332714 0.10591924999999999
5.333714 0.10719745
5.334714 0.10848093
5.335714 0.10977134000000001
5.336714 0.11106699
5.337714 0.11236385000000002
5.338714 0.11365789
5.339714 0.11494745999999999
5.340714 0.1162342
5.341714 0.11752188000000001
5.342714 0.11881405
5.343714 0.12011183
5.344714 0.12141339999999999
5.345714 0.12271528000000001
5.346714 0.12401468
5.347714 0.12531141999999998
5.348714 0.12660801
5.349714 0.12790803
5.350714 0.12921370000000001
5.351714 0.13052421
5.352714 0.13183602
5.353714 0.13314484
5.354714 0.13444825999999999
5.355714 0.13574727
5.356714 0.13704582
5.357714 0.1383486
5.358714 0.13965839
5.359715 0.14097455
5.360714 0.14229355
5.361714 0.14361114
5.362714 0.14492488
5.363714 0.14623537
5.364714 0.14754561
5.365714 0.14885878
5.366714 0.15017621
5.367714 0.15149644
5.368714 0.15281638
5.369714 0.15413348999999998
5.370714 0.15544774
5.371714 0.15676194000000002
5.372715 0.15808025
5.373714 0.15940559999999998
5.374714 0.16073777
5.375714 0.16207315
5.376714 0.16340656
5.377714 0.16473390000000002
5.378714 0.16605424
5.379714 0.16737015
5.380714 0.16868592000000002
5.381714 0.17000523
5.382714 0.17132923
5.383714 0.17265646999999998
5.384714 0.17398436
5.385714 0.17531128999999998
5.386714 0.17663777
5.387714 0.17796607
5.388714 0.17929844
5.389714 0.18063516999999998
5.390714 0.18197381
5.391714 0.18331019
5.392715 0.18464060999999998
5.393714 0.18596406000000001
5.394714 0.18728295
5.395714 0.18860206
5.396714 0.18992617
5.397714 0.19125767000000002
5.398714 0.1925957
5.399714 0.19393692
5.400714 0.19527758
5.401714 0.1966154
5.402714 0.19795031000000002
5.403714 0.19928373
5.404714 0.20061689
5.405715 0.20194971
5.406714 0.20328064
5.407714 0.20460795999999998
5.408714 0.20593139
5.409714 0.20725295999999999
5.410714 0.20857654
5.411714 0.20990595
5.412714 0.21124303
5.413714 0.21258646
5.414714 0.21393234
5.415714 0.21527589000000003
5.416714 0.21661364
5.417714 0.21794471
5.418715 0.21927069999999999
5.419714 0.22059436999999998
5.420714 0.22191803
5.421714 0.22324268
5.422714 0.22456822999999998
5.423714 0.2258945
5.424714 0.22722203
5.425714 0.22855219
5.426714 0.22988631
5.427714 0.23122439
5.428714 0.2325644
5.429714 0.23390269
5.430714 0.23523539000000002
5.431714 0.23656019
5.432714 0.23787745999999999
5.433714 0.23918999000000002
5.434714 0.24050181
5.435714 0.24181639
5.436714 0.24313554
5.437714 0.24445920999999998
5.438715 0.24578623
5.439714 0.24711529000000002
5.440714 0.24844544999999998
5.441714 0.24977596000000002
5.442714 0.25110572999999997
5.443714 0.25243289
5.444714 0.25375516
5.445714 0.25507077
5.446714 0.25637952999999997
5.447714 0.25768343
5.448714 0.25898602
5.449714 0.26029111
5.450714 0.2616012
5.451715 0.26291662
5.452714 0.26423560999999995
5.453714 0.26555545999999997
5.454714 0.26687364999999996
5.455714 0.26818868
5.456714 0.26950003
5.457714 0.27080749
5.458714 0.27211069
5.459714 0.27340911
5.460714 0.27470272
5.461714 0.2759926
5.462714 0.27728132
5.463714 0.27857216
5.464714 0.27986784
5.465714 0.2811691
5.466714 0.28247423
5.467714 0.28377972
5.468714 0.28508177
5.469714 0.28637789999999996
5.470714 0.28766773
5.471714 0.28895257999999996
5.472714 0.29023434000000004
5.473714 0.29151419
5.474714 0.29279226
5.475714 0.29406822
5.476714 0.29534213
5.477714 0.2966153
5.478714 0.29788986
5.479714 0.2991677
5.480714 0.30044897000000004
5.481714 0.30173145
5.482714 0.30301129
5.483714 0.30428467
5.484715 0.30554966
5.485714 0.30680718
5.486714 0.30806041
5.487714 0.30931304
5.488714 0.31056730000000005
5.489714 0.31182305
5.490714 0.31307829
5.491714 0.3143308
5.492714 0.3155798
5.493714 0.31682635
5.494714 0.31807262000000003
5.495714 0.3193201
5.496714 0.32056826
5.497715 0.32181432000000004
5.498714 0.32305481999999996
5.499714 0.32428752
5.500714 0.32551298
5.501714 0.32673441000000003
5.502714 0.32795599999999997
5.503714 0.32918053
5.504714 0.33040778000000004
5.505714 0.33163473
5.506714 0.33285739
5.507714 0.33407317999999997
5.508714 0.33528251
5.509714 0.33648831
5.510714 0.33769427999999996
5.511714 0.33890237
5.512714 0.34011153
5.513714 0.34131834
5.514714 0.34251905
5.515714 0.34371193
5.516714 0.34489839
5.517715 0.34608205000000003
5.518714 0.34726649000000004
5.519714 0.3484529
5.520714 0.34963929
5.521714 0.35082167
5.522714 0.35199656
5.523714 0.35316329
5.524714 0.35432463
5.525714 0.35548517
5.526714 0.35664865
5.527714 0.35781555000000004
5.528714 0.35898264
5.529714 0.3601447
5.530715 0.36129751
5.531714 0.36244018
5.532714 0.3635755
5.533714 0.36470827
5.534714 0.3658423
5.535714 0.36697837
5.536714 0.36811396
5.537714 0.36924509
5.538714 0.37036915
5.539714 0.3714866
5.540714 0.37260065000000003
5.541714 0.37371519000000003
5.542714 0.37483193
5.543715 0.37594892
5.544714 0.37706122000000003
5.545714 0.37816362000000003
5.546714 0.37925369
5.547714 0.38033328
5.548714 0.38140778999999997
5.549714 0.38248326
5.550714 0.38356325
5.551714 0.38464703
5.552714 0.38573039000000003
5.553714 0.38680828
5.554714 0.38787762000000003
5.555714 0.38893889
5.556714 0.3899951
5.557714 0.39104945
5.558714 0.39210282
5.559714 0.39315293999999995
5.560714 0.39419578
5.561714 0.39522839
5.562714 0.39625112
5.563715 0.39726817000000003
5.564714 0.39828550000000007
5.565714 0.39930766999999995
5.566714 0.40033525
5.567714 0.40136413
5.568714 0.40238784
5.569714 0.4034006
5.570714 0.40440019
5.571714 0.40538856
5.572714 0.40637036000000004
5.573714 0.40734982999999997
5.574714 0.40832856
5.575714 0.40930510000000003
5.576715 0.41027655999999996
5.577714 0.41124122
5.578714 0.41220002
5.579714 0.41315639000000004
5.580714 0.41411407000000006
5.581714 0.41507445000000004
5.582714 0.41603502000000003
5.583714 0.41699028
5.584714 0.41793417000000005
5.585714 0.41886335
5.586714 0.41977889
5.587714 0.42068575999999996
5.588714 0.42159013
5.589714 0.4224963
5.590714 0.42340495
5.591714 0.42431316999999996
5.592714 0.42521683000000005
5.593714 0.426113
5.594714 0.42700153
5.595714 0.42788433
5.596714 0.42876358999999997
5.597714 0.42963977999999997
5.598714 0.43051074999999994
5.599714 0.43137292
5.600714 0.43222359
5.601714 0.4330629
5.602714 0.43389448
5.603714 0.43472382
5.604714 0.43555562999999997
5.605714 0.43639131000000003
5.606714 0.43722828999999996
5.607714 0.43806131
5.608714 0.43888516
5.609715 0.43969689999999995
5.610714 0.44049704000000006
5.611714 0.44128858000000004
5.612714 0.44207474999999996
5.613714 0.44285734
5.614714 0.44363588
5.615714 0.44440869
5.616714 0.44517457
5.617714 0.44593411
5.618714 0.44668959
5.619714 0.44744373
5.620714 0.44819759
5.621714 0.44894959
5.622715 0.44969562
5.623714 0.45043104
5.624714 0.45115277000000004
5.625714 0.45186095000000004
5.626714 0.45255874
5.627714 0.45325089999999996
5.628714 0.45394156999999996
5.629714 0.45463243
5.630714 0.45532258000000003
5.631714 0.45600957
5.632714 0.45669093
5.633714 0.45736535
5.634714 0.45803296000000004
5.635714 0.45869444
5.636714 0.45934985
5.637714 0.45999805
5.638714 0.46063722
5.639714 0.46126581999999994
5.640714 0.46188397999999997
5.641714 0.46249381
5.642715 0.46309889
5.643714 0.46370253
5.644714 0.46430639999999995
5.645714 0.46490966000000006
5.646714 0.4655093
5.647714 0.46610152000000005
5.648714 0.46668331999999996
5.649714 0.46725348
5.650714 0.46781263999999995
5.651714 0.46836264
5.652714 0.46890535999999994
5.653714 0.46944213
5.654714 0.4699734
5.655715 0.47049941
5.656714 0.47102044
5.657714 0.47153719
5.658714 0.4720503
5.659714 0.47255997000000005
5.660714 0.47306520999999996
5.661714 0.47356398
5.662714 0.47405376
5.663714 0.47453237
5.664714 0.47499887
5.665714 0.475454
5.666714 0.47590011
5.667714 0.47633997000000006
5.668715 0.47677616
5.669714 0.47721001
5.670714 0.47764145
5.671714 0.4780693
5.672714 0.47849175000000005
5.673714 0.47890698000000004
5.674714 0.47931368
5.675714 0.47971122
5.676714 0.48009944000000004
5.677714 0.48047849000000004
5.678714 0.48084859999999996
5.679714 0.48121014
5.680714 0.48156366999999994
5.681714 0.48191021
5.682714 0.48225103
5.683714 0.48258738
5.684714 0.48292005000000005
5.685714 0.48324893999999996
5.686714 0.48357286000000005
5.687714 0.4838896
5.688715 0.48419683999999996
5.689714 0.48449282
5.690714 0.4847772
5.691714 0.48505099999999995
5.692714 0.48531648000000005
5.693714 0.4855759
5.694714 0.48583085000000004
5.695714 0.48608161
5.696714 0.48632724000000005
5.697714 0.48656630999999995
5.698714 0.48679778999999995
5.699714 0.48702136
5.700714 0.48723742
5.701715 0.48744651
5.702714 0.48764851000000004
5.703714 0.4878426
5.704714 0.48802751000000005
5.705714 0.48820246
5.706714 0.48836790999999996
5.707714 0.48852554
5.708714 0.48867771
5.709714 0.48882631
5.710714 0.48897145
5.711714 0.48911134
5.712714 0.48924303
5.713714 0.48936368
5.714714 0.48947208999999997
5.715714 0.48956918
5.716714 0.48965750999999996
5.717714 0.48973988999999996
5.718714 0.48981789000000003
5.719714 0.48989127
5.720714 0.48995833000000005
5.721714 0.49001723999999997
5.722714 0.49006724999999995
5.723714 0.49010916
5.724714 0.49014454999999996
5.725714 0.49017458
5.726714 0.49019880000000005
5.727714 0.49021514
5.728714 0.49022082
5.729714 0.49021412
5.730714 0.49019544000000004
5.731714 0.49016764
5.732714 0.49013462999999996
5.733714 0.49009941999999995
5.734715 0.49006245
5.735714 0.49002138
5.736714 0.48997229999999997
5.737714 0.48991176
5.738714 0.48983847
5.739714 0.48975371999999995
5.740714 0.4896604
5.741714 0.48956107
5.742714 0.48945663
5.743714 0.4893458
5.744714 0.48922645
5.745714 0.48909727000000003
5.746714 0.48895893
5.747715 0.48881383
5.748714 0.48866481999999994
5.749714 0.48851314999999995
5.750714 0.4883572
5.751714 0.4881931
5.752714 0.48801643
5.753714 0.48782472
5.754714 0.48761875000000005
5.755714 0.48740241
5.756714 0.48718071
5.757714 0.48695728000000005
5.758714 0.48673279
5.759714 0.4865048
5.760714 0.48626959000000003
5.761714 0.48602433
5.762714 0.48576836
5.763714 0.48550325
5.764714 0.48523111999999996
5.765714 0.48495289
5.766714 0.48466721
5.767715 0.48437114
5.768714 0.48406207999999995
5.769714 0.48373975
5.770714 0.48340699
5.771714 0.48306873
5.772714 0.48272953999999996
5.773714 0.48239129000000003
5.774714 0.48205201
5.775714 0.48170681000000004
5.776714 0.48135044
5.777714 0.48097973
5.778714 0.48059491
5.779714 0.48019904999999996
5.780715 0.47979596999999996
5.781714 0.47938805
5.782714 0.4789751
5.783714 0.47855512
5.784714 0.47812597
5.785714 0.47768732
5.786714 0.47724117
5.787714 0.47679068999999996
5.788714 0.47633796999999994
5.789714 0.47588251
5.790714 0.47542066
5.791714 0.47494740999999996
5.792714 0.47445893
5.793715 0.47395457999999996
5.794714 0.4734375
5.795714 0.47291312
5.796714 0.47238641
5.797714 0.47185961
5.798714 0.47133150999999995
5.799714 0.47079842
5.800714 0.47025667
5.801714 0.46970448000000004
5.802714 0.46914252
5.803714 0.46857293
5.804714 0.46799731999999994
5.805714 0.46741524999999995
5.806714 0.46682437
5.807714 0.46622176
5.808714 0.46560606000000004
5.809714 0.46497880999999996
5.810714 0.46434416
5.811714 0.463707
5.812714 0.46307049
5.813715 0.46243435
5.814714 0.46179495000000004
5.815714 0.46114721
5.816714 0.46048709000000004
5.817714 0.45981347
5.818714 0.45912814999999996
5.819714 0.4584346
5.820714 0.45773573
5.821714 0.4570323
5.822714 0.45632295999999994
5.823714 0.45560552
5.824714 0.45487885000000006
5.825714 0.45414384999999996
5.826715 0.45340313
5.827714 0.45265933
5.828714 0.45191338000000003
5.829714 0.45116348
5.830714 0.4504059
5.831714 0.44963672000000005
5.832714 0.44885408000000004
5.833714 0.4480591
5.834714 0.44725536999999993
5.835714 0.44644708
5.836714 0.44563687
5.837714 0.44482480999999996
5.838714 0.4440085
5.839714 0.44318483999999997
5.840714 0.44235181999999995
5.841714 0.44150953
5.842714 0.4406597
5.843714 0.43980451000000004
5.844714 0.43894486
5.845714 0.43807984
5.846714 0.43720733
5.847714 0.43632537
5.848714 0.43543358000000004
5.849714 0.43453369
5.850714 0.43362859000000004
5.851714 0.43272073
5.852714 0.43181079
5.853714 0.43089710999999997
5.854714 0.42997659000000005
5.855714 0.42904624999999996
5.856714 0.42810482
5.857714 0.42715319
5.858714 0.42619393
5.859715 0.42522978
5.860714 0.42426223
5.861714 0.42329109000000004
5.862714 0.42231483000000003
5.863714 0.42133181999999997
5.864714 0.42034141
5.865714 0.41934424
5.866714 0.41834172000000003
5.867714 0.41733491
5.868714 0.41632373
5.869714 0.41530682
5.870714 0.41428222000000003
5.871714 0.41324863999999994
5.872715 0.41220620999999996
5.873714 0.41115661000000003
5.874714 0.41010220999999997
5.875714 0.40904493
5.876714 0.40798532
5.877714 0.40692239999999996
5.878714 0.40585417
5.879714 0.40477877000000007
5.880714 0.40369527
5.881714 0.40260399999999996
5.882714 0.40150606
5.883714 0.40040272000000005
5.884714 0.39929459
5.885714 0.39818151999999996
5.886714 0.39706285999999996
5.887714 0.39593815000000004
5.888714 0.39480748
5.889714 0.39367154
5.890714 0.39253131999999996
5.891714 0.39138729000000005
5.892715 0.39023918
5.893714 0.38908599
5.894714 0.38792652
5.895714 0.38675993999999997
5.896714 0.38558631000000004
5.897714 0.38440654
5.898714 0.38322201
5.899714 0.38203401
5.900714 0.38084324999999997
5.901714 0.3796496
5.902714 0.37845229
5.903714 0.37725032000000003
5.904714 0.37604282
5.905715 0.37482930000000003
5.906714 0.37360971
5.907714 0.37238426
5.908714 0.37115326
5.909714 0.369917
5.910714 0.36867571
5.911714 0.36742967
5.912714 0.36617924999999996
5.913714 0.36492494
5.914714 0.36366724
5.915714 0.36240651
5.916714 0.3611428
5.917714 0.35987578
5.918715 0.35860478
5.919714 0.35732891
5.920714 0.35604739
5.921714 0.35475986000000004
5.922714 0.35346653
5.923714 0.35216822
5.924714 0.35086614
5.925714 0.34956136
5.926714 0.34825448
5.927714 0.34694534
5.928714 0.3456332
5.929714 0.3443171
5.930714 0.34299628000000004
5.931714 0.34167056
5.932714 0.34034029
5.933714 0.33900605
5.934714 0.33766832
5.935714 0.33632714999999996
5.936714 0.33498225
5.937714 0.33363337000000004
5.938715 0.33228061999999997
5.939714 0.33092469
5.940714 0.32956653999999996
5.941714 0.32820692
5.942714 0.32684579
5.943714 0.32548222000000004
5.944714 0.32411467
5.945714 0.32274167000000004
5.946714 0.32136263
5.947714 0.31997827
5.948714 0.31859026999999995
5.949714 0.31720058
5.950714 0.31581051
5.951715 0.31442023
5.952714 0.31302881000000005
5.953714 0.31163492000000004
5.954714 0.31023759
5.955714 0.30883665
5.956714 0.3074327
5.957714 0.30602643
5.958714 0.30461801
5.959714 0.30320678
5.960714 0.30179161
5.961714 0.30037168999999997
5.962714 0.29894721
5.963714 0.2975197
5.964714 0.29609143
5.965714 0.29466433999999997
5.966714 0.29323910999999997
5.967714 0.29181466
5.968714 0.29038861
5.969714 0.2889585
5.970714 0.28752286
5.971714 0.28608188
5.972714 0.28463702
5.973714 0.28319031
5.974714 0.28174305
5.975714 0.28029548000000004
5.976714 0.27884686999999997
5.977714 0.27739650000000005
5.978714 0.27594434
5.979714 0.27449143
5.980714 0.27303929000000005
5.981714 0.27158887
5.982714 0.27013975
5.983714 0.26868996
5.984715 0.26723674999999997
5.985714 0.2657779
5.986714 0.26431291
5.987714 0.26284331
5.988714 0.261372
5.989714 0.25990189
5.990714 0.25843456
5.991714 0.25696973
5.992714 0.25550569
5.993714 0.25404046999999996
5.994714 0.25257294
5.995714 0.25110332999999996
5.996714 0.24963282
5.997715 0.24816245
5.998714 0.24669226
5.999714 0.24522115
6.000714 0.24374747
6.001714 0.2422703
6.002714 0.24079024000000002
6.003714 0.23930958
6.004714 0.23783131
6.005714 0.23635765999999997
6.006714 0.23488882
6.007714 0.23342287
6.008714 0.23195655
6.009714 0.23048691999999998
6.010714 0.22901264000000002
6.011714 0.22753445
6.012714 0.22605455
6.013714 0.22457528
6.014714 0.22309790000000002
6.015714 0.22162217999999997
6.016714 0.22014698
6.017715 0.21867141999999998
6.018714 0.21719574
6.019714 0.21572136
6.020714 0.21425015
6.021714 0.21278306
6.022714 0.21131930000000002
6.023714 0.20985636000000002
6.024714 0.20839111
6.025714 0.20692143999999998
6.026714 0.20544736
6.027714 0.20397115000000002
6.028714 0.20249628000000003
6.029714 0.20102581
6.030715 0.19956096
6.031714 0.19810083
6.032714 0.19664317
6.033714 0.19518583
6.034714 0.19372788
6.035714 0.19227001000000002
6.036714 0.1908137
6.037714 0.18936002
6.038714 0.18790868
6.039714 0.18645806
6.040714 0.18500613999999999
6.041714 0.18355190999999998
6.042714 0.18209630999999998
6.043715 0.18064202000000001
6.044714 0.17919228
6.045714 0.17774929
6.046714 0.17631301
6.047714 0.17488119
6.048714 0.17345058
6.049714 0.17201856
6.050714 0.17058449
6.051714 0.16914980000000002
6.052714 0.167717
6.053714 0.16628819
6.054714 0.16486382
6.055714 0.16344262
6.056714 0.16202261
6.057714 0.16060248
6.058714 0.1591826
6.059714 0.15776491
6.060714 0.15635184
6.061714 0.15494473
6.062714 0.15354297
6.063715 0.15214422
6.064714 0.15074564000000001
6.065714 0.1493456
6.066714 0.14794468
6.067714 0.14654546
6.068714 0.14515113000000002
6.069714 0.14376382000000001
6.070714 0.14238342
6.071714 0.14100779
6.072714 0.139634
6.073714 0.13826005
6.074714 0.13688604000000001
6.075714 0.13551391000000002
6.076715 0.13414626000000002
6.077714 0.13278475
6.078714 0.13142908
6.079714 0.13007727
6.080714 0.12872694
6.081714 0.12737688
6.082714 0.12602789
6.083714 0.12468237
6.084714 0.12334292999999999
6.085714 0.12201075
6.086714 0.12068476
6.087714 0.11936217
6.088714 0.11804006
6.089714 0.11671715
6.090714 0.11539458
6.091714 0.11407540999999999
6.092714 0.11276299999999999
6.093714 0.11145917999999999
6.094714 0.11016335000000001
6.095714 0.10887292
6.096714 0.10758493999999999
6.097714 0.10629775000000001
6.098714 0.10501184
6.099714 0.10372936
6.100714 0.10245267
6.101714 0.10118273
6.102714 0.099918514
6.103714 0.09865772399999999
6.104714 0.097398332
6.105714 0.09614008
6.106714 0.094884931
6.107714 0.093636103
6.108714 0.092396286
6.109715 0.09116602
6.110714 0.089943229
6.111714 0.08872424999999999
6.112714 0.087505777
6.113714 0.08628658800000001
6.114714 0.085068139
6.115714 0.083853654
6.116714 0.082646334
6.117714 0.081447692
6.118714 0.08025702
6.119714 0.079072203
6.120714 0.07789135600000001
6.121714 0.076714141
6.122715 0.075541995
6.123714 0.074377086
6.124714 0.073220627
6.125714 0.072071759
6.126714 0.070927606
6.127714 0.06978474
6.128714 0.068641087
6.129714 0.06749724900000001
6.130714 0.06635643100000001
6.131714 0.065222901
6.132714 0.064099929
6.133714 0.062988262
6.134714 0.061886065000000004
6.135714 0.060790172
6.136714 0.05969796299999999
6.137714 0.058608677000000005
6.138714 0.057523453
6.139714 0.056444142999999995
6.140714 0.055371778
6.141714 0.054305664000000003
6.142715 0.053243764
6.143714 0.052184111
6.144714 0.051126367
6.145714 0.050072512
6.146714 0.049026118
6.147714 0.047990583999999996
6.148714 0.046967319
6.149714 0.045954934
6.150714 0.04494992
6.151714 0.043948457
6.152714 0.042948304
6.153714 0.041949723
6.154714 0.04095498
6.155715 0.039966812
6.156714 0.038986802
6.157714 0.038014684
6.158714 0.037048911
6.159714 0.036088045
6.160714 0.035132011000000005
6.161714 0.034182399
6.162714 0.033241545000000004
6.163714 0.032310977
6.164714 0.031390213
6.165714 0.030476711
6.166714 0.02956707
6.167714 0.02865883
6.168715 0.027751835
6.169714 0.026848330000000004
6.170714 0.025951780999999997
6.171714 0.025065069
6.172714 0.024189126000000002
6.173714 0.023322749
6.174714 0.022463634
6.175714 0.021609917
6.176714 0.020761263999999998
6.177714 0.019918881
6.178714 0.019084457
6.179714 0.018258826000000002
6.180714 0.017441215
6.181714 0.016629598
6.182714 0.015821929000000002
6.183714 0.015017515
6.184714 0.014217628999999999
6.185714 0.013424935999999998
6.186714 0.012642039
6.187714 0.011870034
6.188715 0.011107879
6.189714 0.01035302
6.190714 0.009602848899999999
6.191714 0.008856110799999999
6.192714 0.0081134764
6.193714 0.007376990799999999
6.194714 0.006648765700000001
6.195714 0.0059297457
6.196714 0.0052193129
6.197714 0.0045159115
6.198714 0.0038182541
6.199714 0.0031262781999999998
6.200714 0.0024412588000000002
6.201715 0.0017649618
6.202714 0.0010984391
6.203714 0.00044119706000000003
6.204714 -0.00020865549999999998
6.205714 -0.0008533797900000001
6.206714 -0.0014942948
6.207714 -0.0021309763
6.208714 -0.0027614728000000003
6.209714 -0.0033834217999999996
6.210714 -0.0039953548999999994
6.211714 -0.0045974506000000005
6.212714 -0.0051912935
6.213714 -0.0057788126
6.214714 -0.0063611187
6.215714 -0.0069379166
6.216714 -0.0075078373
6.217714 -0.0080694226
6.218714 -0.0086221175
6.219714 -0.0091665999
6.220714 -0.009704275699999999
6.221714 -0.010236257
6.222714 -0.010762522
6.223714 -0.01128185
6.224714 -0.011792554
6.225714 -0.012293579999999998
6.226714 -0.012785282
6.227714 -0.013269337
6.228714 -0.013747842
6.229714 -0.014222128
6.230714 -0.014691979
6.231714 -0.015155746999999999
6.232714 -0.015611286
6.233714 -0.016057084
6.234715 -0.01649297
6.235714 -0.016919947
6.236714 -0.017339387
6.237714 -0.017752089
6.238714 -0.018157886
6.239714 -0.018555949000000002
6.240714 -0.018945664
6.241714 -0.019327346
6.242714 -0.01970233
6.243714 -0.020072283
6.244714 -0.020438169
6.245714 -0.020799467000000002
6.246714 -0.021154237
6.247715 -0.021499998
6.248714 -0.021834954
6.249714 -0.022158834
6.250714 -0.022472930000000002
6.251714 -0.02277928
6.252714 -0.023079541
6.253714 -0.023374258000000002
6.254714 -0.023662904000000002
6.255714 -0.023944602000000002
6.256714 -0.024218982
6.257714 -0.024486615
6.258714 -0.024748602
6.259714 -0.02500572
6.260714 -0.025257589999999996
6.261714 -0.02550256
6.262714 -0.025738412
6.263714 -0.025963530000000002
6.264714 -0.02617781
6.265714 -0.026382793999999998
6.266714 -0.02658086
6.267715 -0.026773967
6.268714 -0.026962694000000002
6.269714 -0.027146103
6.270714 -0.02732251
6.271714 -0.027490617000000002
6.272714 -0.027650295
6.273714 -0.027802543000000002
6.274714 -0.02794867
6.275714 -0.0280893
6.276714 -0.028223821
6.277714 -0.028350734
6.278714 -0.028468630999999998
6.279714 -0.028577201999999996
6.280715 -0.028677618999999998
6.281714 -0.028771942
6.282714 -0.028861934
6.283714 -0.028947959000000002
6.284714 -0.029028681
6.285714 -0.029101787
6.286714 -0.029165272
6.287714 -0.029218601
6.288714 -0.029262975999999996
6.289714 -0.029300599
6.290714 -0.029333387
6.291714 -0.029361923
6.292714 -0.029385290999999997
6.293715 -0.029401862
6.294714 -0.029410477
6.295714 -0.029411263
6.296714 -0.029405547
6.297714 -0.029394898000000003
6.298714 -0.029379926999999997
6.299714 -0.02935963
6.300714 -0.029331780000000002
6.301714 -0.029294172
6.302714 -0.029245982
6.303714 -0.029188377
6.304714 -0.029124002
6.305714 -0.029055599999999997
6.306714 -0.028984569
6.307714 -0.028910328
6.308714 -0.028830833999999996
6.309714 -0.028743889
6.310714 -0.028648459999999997
6.311714 -0.028545168
6.312714 -0.028435691
6.313715 -0.028321493000000003
6.314714 -0.028202718
6.315714 -0.028078008
6.316714 -0.027945337999999997
6.317714 -0.027803401
6.318714 -0.027652617
6.319714 -0.027495113
6.320714 -0.027333607
6.321714 -0.027169865999999997
6.322714 -0.027003666
6.323714 -0.026832879
6.324714 -0.026654682000000002
6.325714 -0.026467172
6.326715 -0.026270407
6.327714 -0.026066286999999997
6.328714 -0.025857342000000002
6.329714 -0.025645229999999998
6.330714 -0.025429853000000002
6.331714 -0.025209604
6.332714 -0.024982603000000003
6.333714 -0.024748026
6.334714 -0.024506741000000002
6.335714 -0.024260768000000002
6.336714 -0.024011942
6.337714 -0.023760583
6.338714 -0.023505073
6.339714 -0.023242623
6.340714 -0.022970853
6.341714 -0.022689176999999998
6.342714 -0.02239922
6.343714 -0.022103943
6.344714 -0.021806052
6.345714 -0.021506593
6.346714 -0.021204579
6.347714 -0.020897822
6.348714 -0.020584384
6.349714 -0.020263811
6.350714 -0.019937324
6.351714 -0.019606896
6.352714 -0.019273841
6.353714 -0.018937822
6.354714 -0.018596943
6.355714 -0.018248883
6.356714 -0.017892403
6.357714 -0.017528248
6.358714 -0.017158904
6.359715 -0.016787279
6.360714 -0.016415120999999998
6.361714 -0.016042082
6.362714 -0.015666011
6.363714 -0.015284258
6.364714 -0.014895221
6.365714 -0.014499169000000001
6.366714 -0.014097878
6.367714 -0.013693374
6.368714 -0.013286573999999999
6.369714 -0.012876686
6.370714 -0.012461739
6.371714 -0.012039905
6.372715 -0.011610763999999999
6.373714 -0.01117572
6.374714 -0.010737291
6.375714 -0.010297691999999999
6.376714 -0.0098575882
6.377714 -0.0094157891
6.378714 -0.0089700297
6.379714 -0.0085183878
6.380714 -0.008060463
6.381714 -0.007597603
6.382714 -0.007132049400000001
6.383714 -0.0066655397000000005
6.384714 -0.006198241299999999
6.385714 -0.005728643
6.386714 -0.0052544605
6.387714 -0.0047740134
6.388714 -0.0042872118
6.389714 -0.003795552
6.390714 -0.0033011991
6.391714 -0.0028056764
6.392715 -0.0023090117
6.393714 -0.0018098504000000001
6.394714 -0.0013064408
6.395714 -0.0007978605
6.396714 -0.00028468382
6.397714 0.00023128905000000002
6.398714 0.00074810237
6.399714 0.0012648340999999999
6.400714 0.0017821895999999998
6.401714 0.0023021266
6.402714 0.0028267315
6.403714 0.0033570082000000004
6.404714 0.0038923441
6.405715 0.0044308923
6.406714 0.0049706574
6.407714 0.0055106091
6.408714 0.0060511440000000005
6.409714 0.006593695399999999
6.410714 0.0071397145999999995
6.411714 0.007689707099999999
6.412714 0.0082429236
6.413714 0.0087978682
6.414714 0.0093532683
6.415714 0.0099089229
6.416714 0.010465855
6.417714 0.0110257
6.418715 0.011589687
6.419714 0.012157843
6.420714 0.012728904
6.421714 0.013300977
6.422714 0.013872563000000001
6.423714 0.014443359
6.424714 0.015014318
6.425714 0.015587011999999999
6.426714 0.016162701999999998
6.427714 0.01674161
6.428714 0.017322881999999998
6.429714 0.017905173
6.430714 0.018487468
6.431714 0.019069660999999998
6.432714 0.01965252
6.433714 0.020237105000000002
6.434714 0.020824016
6.435714 0.021412937
6.436714 0.022002793
6.437714 0.0225924
6.438715 0.023181201000000002
6.439714 0.02376965
6.440714 0.024358986
6.441714 0.024950550999999998
6.442714 0.02554502
6.443714 0.026142001
6.444714 0.026740212
6.445714 0.027338124000000002
6.446714 0.027934721000000003
6.447714 0.028529891
6.448714 0.029124314
6.449714 0.029718934
6.450714 0.030314366
6.451715 0.030910563999999998
6.452714 0.031506972
6.453714 0.032102974
6.454714 0.032698407
6.455714 0.03329372
6.456714 0.033889714
6.457714 0.034487014999999996
6.458714 0.035085576
6.459714 0.035684553
6.460714 0.036282587
6.461714 0.036878421
6.462714 0.037471481
6.463714 0.038062135
6.464714 0.038651473
6.465714 0.039240773
6.466714 0.0398309
6.467714 0.040421996
6.468714 0.041013562999999996
6.469714 0.041604877
6.470714 0.04219542
6.471714 0.042785105
6.472714 0.043374163
6.473714 0.043962791
6.474714 0.044550793
6.475714 0.045137468
6.476714 0.045721841
6.477714 0.046303119999999996
6.478714 0.046881163
6.479714 0.047456619
6.480714 0.048030663
6.481714 0.048604468
6.482714 0.049178628
6.483714 0.049752863999999994
6.484715 0.050326181
6.485714 0.050897384000000004
6.486714 0.051465631
6.487714 0.052030821
6.488714 0.05259350300000001
6.489714 0.053154456
6.490714 0.053714192
6.491714 0.054272630999999995
6.492714 0.054829218
6.493714 0.055383338
6.494714 0.055934803
6.495714 0.05648405099999999
6.496714 0.057031924000000005
6.497715 0.057579129
6.498714 0.058125664
6.499714 0.058670627
6.500714 0.059212488
6.501714 0.059749797
6.502714 0.06028188500000001
6.503714 0.060809246
6.504714 0.061333238
6.505714 0.061855395
6.506714 0.062376616
6.507714 0.06289675900000001
6.508714 0.063414831
6.509714 0.063929637
6.510714 0.064440514
6.511714 0.06494770100000001
6.512714 0.06545207
6.513714 0.065954443
6.514714 0.06645490600000001
6.515714 0.06695259399999999
6.516714 0.06744613099999999
6.517715 0.067934464
6.518714 0.068417605
6.519714 0.06889677
6.520714 0.069373817
6.521714 0.06985019399999999
6.522714 0.070326059
6.523714 0.07080005
6.524714 0.07126992
6.525714 0.07173366
6.526714 0.072190526
6.527714 0.07264131
6.528714 0.07308774500000001
6.529714 0.073531439
6.530715 0.07397293199999999
6.531714 0.07441148
6.532714 0.074845727
6.533714 0.075274729
6.534714 0.07569875499999999
6.535714 0.076119212
6.536714 0.07653778900000001
6.537714 0.076955254
6.538714 0.077370694
6.539714 0.077781768
6.540714 0.07818584
6.541714 0.07858140699999999
6.542714 0.078969018
6.543715 0.079351006
6.544714 0.079730281
6.545714 0.080108736
6.546714 0.0804863
6.547714 0.080861105
6.548714 0.081230642
6.549714 0.081593258
6.550714 0.081948983
6.551714 0.082299259
6.552714 0.08264574599999999
6.553714 0.082988996
6.554714 0.083327893
6.555714 0.083660235
6.556714 0.083984184
6.557714 0.084299647
6.558714 0.084608671
6.559714 0.08491457
6.560714 0.085220137
6.561714 0.08552602399999999
6.562714 0.085830287
6.563715 0.086129329
6.564714 0.086419814
6.565714 0.08670034
6.566714 0.086972018
6.567714 0.087237562
6.568714 0.08749952500000001
6.569714 0.087758776
6.570714 0.088014099
6.571714 0.088263204
6.572714 0.088504405
6.573714 0.088737905
6.574714 0.088965823
6.575714 0.089190871
6.576715 0.08941450499999999
6.577714 0.089635717
6.578714 0.089851266
6.579714 0.090057374
6.580714 0.090251834
6.581714 0.090435351
6.582714 0.09061126
6.583714 0.090783724
6.584714 0.090955524
6.585714 0.091126614
6.586714 0.091294356
6.587714 0.091455225
6.588714 0.091606891
6.589714 0.091749453
6.590714 0.091885071
6.591714 0.092016294
6.592714 0.09214417700000001
6.593714 0.09226742
6.594714 0.092383096
6.595714 0.09248853900000001
6.596714 0.09258324300000001
6.597714 0.092669477
6.598714 0.092751213
6.599714 0.092831877
6.600714 0.092912302
6.601714 0.09299012
6.602714 0.09306093
6.603714 0.09312069199999999
6.604714 0.093167869
6.605714 0.093204132
6.606714 0.09323321300000001
6.607714 0.09325866099999999
6.608714 0.093281869
6.609715 0.093301508
6.610714 0.093314704
6.611714 0.09331909199999999
6.612714 0.09331445299999999
6.613714 0.093302876
6.614714 0.093287305
6.615714 0.09326941200000001
6.616714 0.09324819499999999
6.617714 0.093220163
6.618714 0.093181193
6.619714 0.093128881
6.620714 0.093064061
6.621714 0.092990499
6.622715 0.092912937
6.623714 0.092834601
6.624714 0.09275559
6.625714 0.09267308099999999
6.626714 0.092583126
6.627714 0.092482951
6.628714 0.092372368
6.629714 0.092253479
6.630714 0.092128996
6.631714 0.092000223
6.632714 0.091866113
6.633714 0.09172388199999999
6.634714 0.091570895
6.635714 0.091406581
6.636714 0.091233087
6.637714 0.09105432499999999
6.638714 0.090873783
6.639714 0.090692501
6.640714 0.090508367
6.641714 0.090317213
6.642715 0.09011501699999999
6.643714 0.089900009
6.644714 0.089673424
6.645714 0.089438533
6.646714 0.08919863
6.647714 0.088955171
6.648714 0.088707212
6.649714 0.088452344
6.650714 0.088188535
6.651714 0.08791561099999999
6.652714 0.08763549799999999
6.653714 0.087350991
6.654714 0.087063899
6.655715 0.08677370499999999
6.656714 0.086477603
6.657714 0.086171943
6.658714 0.08585421
6.659714 0.085524411
6.660714 0.08518502
6.661714 0.084839534
6.662714 0.084490533
6.663714 0.084138347
6.664714 0.08378113300000001
6.665714 0.08341615299999999
6.666714 0.08304154600000001
6.667714 0.082657411
6.668715 0.082265609
6.669714 0.081868505
6.670714 0.08146739
6.671714 0.08106163599999999
6.672714 0.08064906
6.673714 0.08022726399999999
6.674714 0.07979510100000001
6.675714 0.079353404
6.676714 0.07890448900000001
6.677714 0.07845081899999999
6.678714 0.077993568
6.679714 0.077532034
6.680714 0.07706411399999999
6.681714 0.076587632
6.682714 0.07610162100000001
6.683714 0.075606856
6.684714 0.075105298
6.685714 0.07459887400000001
6.686714 0.074088294
6.687714 0.073572644
6.688715 0.073049928
6.689714 0.072518259
6.690714 0.071976898
6.691714 0.07142664400000001
6.692714 0.070869259
6.693714 0.070306467
6.694714 0.069739018
6.695714 0.069166446
6.696714 0.068587554
6.697714 0.068001298
6.698714 0.067407516
6.699714 0.066807016
6.700714 0.066201034
6.701715 0.06559037699999999
6.702714 0.064974808
6.703714 0.06435303399999999
6.704714 0.063723314
6.705714 0.063084345
6.706714 0.062435929
6.707714 0.061779062
6.708714 0.061115442
6.709714 0.060446706
6.710714 0.059773773
6.711714 0.059096637
6.712714 0.058414653
6.713714 0.057727005
6.714714 0.057033153
6.715714 0.056332960999999994
6.716714 0.0556265
6.717714 0.054913718
6.718714 0.054194254000000004
6.719714 0.053467468
6.720714 0.052732771000000005
6.721714 0.051990011999999995
6.722714 0.051239744000000004
6.723714 0.050483155
6.724714 0.049721723
6.725714 0.048956705999999996
6.726714 0.048188691
6.727714 0.047417369
6.728714 0.046641662
6.729714 0.045860093
6.730714 0.045071283000000004
6.731714 0.044274356
6.732714 0.043469138000000004
6.733714 0.042656081
6.734715 0.041836023
6.735714 0.041009867
6.736714 0.040178376
6.737714 0.03934213
6.738714 0.038501612000000004
6.739714 0.037657301000000004
6.740714 0.03680966
6.741714 0.035958941
6.742714 0.035104883
6.743714 0.034246509
6.744714 0.033382209999999995
6.745714 0.032510152
6.746714 0.031628946
6.747715 0.03073824
6.748714 0.029838982
6.749714 0.028933144999999997
6.750714 0.028023054
6.751714 0.027110567
6.752714 0.026196534999999996
6.753714 0.025280734000000003
6.754714 0.024362261
6.755714 0.023440101
6.756714 0.022513526
6.757714 0.021582106
6.758714 0.020645418
6.759714 0.019702721
6.760714 0.018752942999999998
6.761714 0.017795089
6.762714 0.016828917000000002
6.763714 0.015855444
6.764714 0.014876919
6.765714 0.013896150999999999
6.766714 0.012915421
6.767715 0.011935549
6.768714 0.010955564999999999
6.769714 0.0099731988
6.770714 0.008985892799999999
6.771714 0.0079918289
6.772714 0.0069904338
6.773714 0.0059821708
6.774714 0.004967862
6.775714 0.0039480354
6.776714 0.0029227462
6.777714 0.0018919664999999999
6.778714 0.0008562273300000001
6.779714 -0.00018300808
6.780715 -0.0012236175
6.781714 -0.0022637072
6.782714 -0.0033026469999999997
6.783714 -0.004341629400000001
6.784714 -0.005383342399999999
6.785714 -0.0064308507999999995
6.786714 -0.0074862386
6.787714 -0.0085497362
6.788714 -0.0096197829
6.789714 -0.010693955
6.790714 -0.011770186
6.791714 -0.012847590999999998
6.792714 -0.013926456000000002
6.793715 -0.015007536
6.794714 -0.016091159
6.795714 -0.017176836
6.796714 -0.018263617
6.797714 -0.019350974
6.798714 -0.020439595
6.799714 -0.021531474000000002
6.800714 -0.0226291
6.801714 -0.023734177
6.802714 -0.024846576999999998
6.803714 -0.025964211
6.804714 -0.027083923
6.805714 -0.028202977
6.806714 -0.029320270000000002
6.807714 -0.030436645999999998
6.808714 -0.031554137
6.809714 -0.032674673
6.810714 -0.033799014999999995
6.811714 -0.034926576
6.812714 -0.036056142
6.813715 -0.037186977
6.814714 -0.038319523
6.815714 -0.039455198999999996
6.816714 -0.040595402
6.817714 -0.041740359
6.818714 -0.042888604000000004
6.819714 -0.044037515
6.820714 -0.045184634
6.821714 -0.04632902
6.822714 -0.047471817
6.823714 -0.048615638
6.824714 -0.049763115
6.825714 -0.050915481
6.826715 -0.052071986
6.827714 -0.053230480999999996
6.828714 -0.054388819
6.829714 -0.055546121
6.830714 -0.056703172999999996
6.831714 -0.057861714999999994
6.832714 -0.05902310400000001
6.833714 -0.060187251
6.834714 -0.061352545
6.835714 -0.06251678
6.836714 -0.063678605
6.837714 -0.06483844500000001
6.838714 -0.065998366
6.839714 -0.067160884
6.840714 -0.068327412
6.841714 -0.069497374
6.842714 -0.070668495
6.843714 -0.071838149
6.844714 -0.073004951
6.845714 -0.07416956899999999
6.846714 -0.075334287
6.847714 -0.076501549
6.848714 -0.077672402
6.849714 -0.078845763
6.850714 -0.080019009
6.851714 -0.081189483
6.852714 -0.08235601699999999
6.853714 -0.083519472
6.854714 -0.08468202999999999
6.855714 -0.0858457
6.856714 -0.087010965
6.857714 -0.08817651
6.858714 -0.089340139
6.859715 -0.090500375
6.860714 -0.09165762499999999
6.861714 -0.092814164
6.862714 -0.093972863
6.863714 -0.095135422
6.864714 -0.096301199
6.865714 -0.097467366
6.866714 -0.098630355
6.867714 -0.099787745
6.868714 -0.10093951
6.869714 -0.10208782000000001
6.870714 -0.10323563
6.871714 -0.10438488
6.872715 -0.10553543
6.873714 -0.10668535999999999
6.874714 -0.10783247000000001
6.875714 -0.10897573999999999
6.876714 -0.11011610000000001
6.877714 -0.11125576
6.878714 -0.11239665
6.879714 -0.11353890999999999
6.880714 -0.11468044000000001
6.881714 -0.11581797
6.882714 -0.11694888
6.883714 -0.11807277
6.884714 -0.11919186
6.885714 -0.12030976
6.886714 -0.12142952000000001
6.887714 -0.12255191
6.888714 -0.12367521000000001
6.889714 -0.12479623999999999
6.890714 -0.12591225
6.891714 -0.12702243
6.892715 -0.12812806999999998
6.893714 -0.12923137
6.894714 -0.13033382000000002
6.895714 -0.13143503
6.896714 -0.13253291
6.897714 -0.13362509
6.898714 -0.13471061
6.899714 -0.13579072
6.900714 -0.13686842000000002
6.901714 -0.13794673
6.902714 -0.13902686
6.903714 -0.14010735
6.904714 -0.1411848
6.905715 -0.14225562
6.906714 -0.14331801
6.907714 -0.14437272
6.908714 -0.14542248
6.909714 -0.14647028
6.910714 -0.14751763
6.911714 -0.14856393
6.912714 -0.14960708
6.913714 -0.15064512000000002
6.914714 -0.15167755000000002
6.915714 -0.15270563
6.916714 -0.15373145000000002
6.917714 -0.15475624999999998
6.918715 -0.15577932
6.919714 -0.15679805
6.920714 -0.15780922
6.921714 -0.15881084
6.922714 -0.1598033
6.923714 -0.16078932
6.924714 -0.16177245
6.925714 -0.16275528
6.926714 -0.16373809
6.927714 -0.16471902
6.928714 -0.16569527
6.929714 -0.16666474
6.930714 -0.16762705
6.931714 -0.16858333
6.932714 -0.16953510000000002
6.933714 -0.17048292
6.934714 -0.17142587
6.935714 -0.17236209
6.936714 -0.1732901
6.937714 -0.17420999
6.938715 -0.17512371
6.939714 -0.17603419
6.940714 -0.17694378
6.941714 -0.1778529
6.942714 -0.17875978
6.943714 -0.1796613
6.944714 -0.1805546
6.945714 -0.18143838
6.946714 -0.18231319
6.947714 -0.18318079
6.948714 -0.18404287
6.949714 -0.18490006
6.950714 -0.18575185
6.951715 -0.18659729
6.952714 -0.18743598
6.953714 -0.18826862
6.954714 -0.18909667
6.955714 -0.18992141
6.956714 -0.19074291
6.957714 -0.19155961999999999
6.958714 -0.19236897
6.959714 -0.1931686
6.960714 -0.19395746
6.961714 -0.19473635
6.962714 -0.19550739999999997
6.963714 -0.19627300000000003
6.964714 -0.19703461
6.965714 -0.19779245
6.966714 -0.19854577
6.967714 -0.19929358000000003
6.968714 -0.20003532999999998
6.969714 -0.20077105
6.970714 -0.20150084000000001
6.971714 -0.20222422
6.972714 -0.20293994
6.973714 -0.2036463
6.974714 -0.20434193
6.975714 -0.20502666
6.976714 -0.20570177999999997
6.977714 -0.20636951
6.978714 -0.20703204999999997
6.979714 -0.20769066
6.980714 -0.20834524000000001
6.981714 -0.2089947
6.982714 -0.20963765999999998
6.983714 -0.21027324
6.984715 -0.21090112
6.985714 -0.21152131
6.986714 -0.21213364999999998
6.987714 -0.21273755
6.988714 -0.21333219
6.989714 -0.21391717999999998
6.990714 -0.21449297
6.991714 -0.21506101
6.992714 -0.21562302
6.993714 -0.2161802
6.994714 -0.21673251999999998
6.995714 -0.21727867
6.996714 -0.21781663
6.997715 -0.21834471
6.998714 -0.21886223
6.999714 -0.21936961
7.000714 -0.21986791
7.001714 -0.220358
7.002714 -0.22084014000000002
7.003714 -0.22131407
7.004714 -0.22177961999999998
7.005714 -0.22223719999999997
7.006714 -0.22268796
7.007714 -0.22313318
7.008714 -0.22357345999999997
7.009714 -0.22400804
7.010714 -0.22443489
7.011714 -0.22485156
7.012714 -0.22525641
7.013714 -0.2256494
7.014714 -0.22603205999999998
7.015714 -0.22640661
7.016714 -0.22677479
7.017715 -0.22713691000000003
7.018714 -0.22749200000000003
7.019714 -0.22783857000000002
7.020714 -0.22817571000000003
7.021714 -0.22850353
7.022714 -0.228823
7.023714 -0.22913501999999997
7.024714 -0.22943942
7.025714 -0.22973490000000002
7.026714 -0.23001963
7.027714 -0.23029239
7.028714 -0.23055365
7.029714 -0.23080555
7.030715 -0.23105093000000002
7.031714 -0.23129187
7.032714 -0.23152847000000001
7.033714 -0.23175876
7.034714 -0.23197979000000002
7.035714 -0.2321891
7.036714 -0.23238596
7.037714 -0.23257148
7.038714 -0.23274771000000002
7.039714 -0.23291628
7.040714 -0.2330774
7.041714 -0.23323004
7.042714 -0.23337288
7.043715 -0.23350553000000002
7.044714 -0.23362906999999997
7.045714 -0.23374556999999999
7.046714 -0.23385672999999998
7.047714 -0.23396246
7.048714 -0.23406066
7.049714 -0.23414795000000002
7.050714 -0.23422143
7.051714 -0.23428025
7.052714 -0.23432602
7.053714 -0.23436215999999999
7.054714 -0.23439196
7.055714 -0.23441710999999998
7.056714 -0.23443706
7.057714 -0.23444977
7.058714 -0.23445318999999998
7.059714 -0.23444649
7.060714 -0.23443033
7.061714 -0.23440602
7.062714 -0.23437419
7.063715 -0.23433396
7.064714 -0.23428304
7.065714 -0.23421917999999997
7.066714 -0.2341415
7.067714 -0.23405151000000002
7.068714 -0.23395242
7.069714 -0.23384767
7.070714 -0.23373915
7.071714 -0.2336262
7.072714 -0.23350602
7.073714 -0.23337526
7.074714 -0.23323176
7.075714 -0.23307549
7.076715 -0.23290818
7.077714 -0.23273204
7.078714 -0.23254841
7.079714 -0.232357
7.080714 -0.23215655
7.081714 -0.231946
7.082714 -0.23172561000000003
7.083714 -0.23149698999999999
7.084714 -0.23126230000000003
7.085714 -0.23102261999999998
7.086714 -0.23077708
7.087714 -0.23052287000000002
7.088714 -0.23025656
7.089714 -0.22997584
7.090714 -0.22968072
7.091714 -0.22937353
7.092714 -0.22905753
7.093714 -0.22873536
7.094714 -0.22840791000000002
7.095714 -0.22807422000000002
7.096714 -0.22773251000000003
7.097714 -0.22738150000000001
7.098714 -0.22702105
7.099714 -0.22665204
7.100714 -0.22627523
7.101714 -0.22589038
7.102714 -0.22549601
7.103714 -0.22509007
7.104714 -0.2246713
7.105714 -0.22424023999999998
7.106714 -0.22379924
7.107714 -0.22335139
7.108714 -0.22289907
7.109715 -0.22244276
7.110714 -0.22198094999999998
7.111714 -0.22151098000000002
7.112714 -0.22103062
7.113714 -0.22053903
7.114714 -0.22003674
7.115714 -0.21952500000000003
7.116714 -0.21900469
7.117714 -0.2184757
7.118714 -0.21793721000000002
7.119714 -0.21738859
7.120714 -0.21683028999999998
7.121714 -0.21626381000000003
7.122715 -0.21569114000000003
7.123714 -0.21511349000000002
7.124714 -0.21453040999999998
7.125714 -0.21393991
7.126714 -0.21333939
7.127714 -0.21272702000000002
7.128714 -0.21210276
7.129714 -0.21146826999999999
7.130714 -0.21082591
7.131714 -0.21017740999999998
7.132714 -0.20952309
7.133714 -0.20886199000000003
7.134714 -0.20819280999999998
7.135714 -0.20751487
7.136714 -0.20682861
7.137714 -0.20613498
7.138714 -0.2054346
7.139714 -0.20472686999999998
7.140714 -0.20401001
7.141714 -0.20328211
7.142715 -0.20254236
7.143714 -0.2017919
7.144714 -0.20103352
7.145714 -0.20027033
7.146714 -0.19950415000000002
7.147714 -0.1987346
7.148714 -0.19795938999999999
7.149714 -0.19717561
7.150714 -0.19638135999999998
7.151714 -0.19557658000000003
7.152714 -0.19476278
7.153714 -0.1939417
7.154714 -0.19311409
7.155715 -0.19227924999999998
7.156714 -0.19143574
7.157714 -0.19058272
7.158714 -0.18972104
7.159714 -0.18885317
7.160714 -0.1879819
7.161714 -0.18710854
7.162714 -0.1862318
7.163714 -0.18534809000000002
7.164714 -0.18445323
7.165714 -0.18354466
7.166714 -0.1826228
7.167714 -0.18169086
7.168715 -0.18075306000000002
7.169714 -0.17981244000000002
7.170714 -0.17886950000000001
7.171714 -0.17792246
7.172714 -0.17696886
7.173714 -0.17600738000000002
7.174714 -0.17503875
7.175714 -0.17406502
7.176714 -0.17308774
7.177714 -0.17210639
7.178714 -0.17111800000000002
7.179714 -0.17011863
7.180714 -0.16910572
7.181714 -0.16808003
7.182714 -0.16704572
7.183714 -0.16600853000000002
7.184714 -0.1649729
7.185714 -0.1639397
7.186714 -0.16290587
7.187714 -0.16186624
7.188715 -0.16081625
7.189714 -0.15975428
7.190714 -0.15868195
7.191714 -0.15760253000000002
7.192714 -0.15651847000000002
7.193714 -0.15542981
7.194714 -0.15433439000000002
7.195714 -0.15322982
7.196714 -0.15211580000000002
7.197714 -0.15099521
7.198714 -0.14987307
7.199714 -0.14875378
7.200714 -0.14763832
7.201715 -0.14652321
7.202714 -0.14540182999999998
7.203714 -0.14426771000000002
7.204714 -0.1431178
7.205714 -0.1419539
7.206714 -0.14078153000000002
7.207714 -0.13960679
7.208714 -0.13843327
7.209714 -0.13726061
7.210714 -0.13608563
7.211714 -0.13490494
7.212714 -0.13371747
7.213714 -0.13252513
7.214714 -0.13133121
7.215714 -0.1301376
7.216714 -0.12894274
7.217714 -0.12774172
7.218714 -0.12652876
7.219714 -0.12530071
7.220714 -0.12405933
7.221714 -0.12281095
7.222714 -0.12156359
7.223714 -0.12032294
7.224714 -0.11908960999999998
7.225714 -0.11785915000000001
7.226714 -0.11662473
7.227714 -0.11538087
7.228714 -0.114126
7.229714 -0.11286257999999999
7.230714 -0.11159467
7.231714 -0.11032487
7.232714 -0.10905255999999999
7.233714 -0.10777460000000001
7.234715 -0.10648795999999999
7.235714 -0.10519263
7.236714 -0.10389265
7.237714 -0.10259452
7.238714 -0.10130362
7.239714 -0.10002099
7.240714 -0.09874213700000001
7.241714 -0.09745899599999999
7.242714 -0.096163893
7.243714 -0.09485333
7.244714 -0.093529496
7.245714 -0.092198711
7.246714 -0.09086778699999999
7.247715 -0.089540554
7.248714 -0.08821646300000001
7.249714 -0.086892
7.250714 -0.085563737
7.251714 -0.084230996
7.252714 -0.082896382
7.253714 -0.08156379899999999
7.254714 -0.08023532
7.255714 -0.078908994
7.256714 -0.077579147
7.257714 -0.076239201
7.258714 -0.074885454
7.259714 -0.073519524
7.260714 -0.072147953
7.261714 -0.070779072
7.262714 -0.069418876
7.263714 -0.068068202
7.264714 -0.066722784
7.265714 -0.065376016
7.266714 -0.064022705
7.267715 -0.062661566
7.268714 -0.061295147
7.269714 -0.059927395
7.270714 -0.058560609
7.271714 -0.057193735999999995
7.272714 -0.055823167
7.273714 -0.054445467000000004
7.274714 -0.053060252999999995
7.275714 -0.051671300999999996
7.276714 -0.050285016
7.277714 -0.048907014
7.278714 -0.047538901
7.279714 -0.046177121
7.280715 -0.044814669
7.281714 -0.043444723000000005
7.282714 -0.042064115
7.283714 -0.040674709999999996
7.284714 -0.039281984
7.285714 -0.037891747
7.286714 -0.036506972
7.287714 -0.035126624
7.288714 -0.033746986
7.289714 -0.032364525
7.290714 -0.030978429
7.291714 -0.029591151000000003
7.292714 -0.028206690000000003
7.293715 -0.026827745000000004
7.294714 -0.025453555
7.295714 -0.024079943
7.296714 -0.022701577
7.297714 -0.021315149000000002
7.298714 -0.019921576
7.299714 -0.018525792
7.300714 -0.017134238
7.301714 -0.015751459000000002
7.302714 -0.014377764999999999
7.303714 -0.013009295999999998
7.304714 -0.011640326
7.305714 -0.010266469
7.306714 -0.0088868866
7.307714 -0.007504283699999999
7.308714 -0.006122865999999999
7.309714 -0.0047455891
7.310714 -0.0033724678
7.311714 -0.0020009275999999998
7.312714 -0.0006278776699999999
7.313715 0.00074784762
7.314714 0.0021243442
7.315714 0.0034975277
7.316714 0.004863572
7.317714 0.0062214
7.318714 0.0075736767
7.319714 0.008925606400000001
7.320714 0.01028218
7.321714 0.011645452
7.322714 0.013013388999999998
7.323714 0.014380961000000001
7.324714 0.015742777
7.325714 0.017095791
7.326715 0.018440549
7.327714 0.019780366
7.328714 0.021119081
7.329714 0.022458797
7.330714 0.023798984999999998
7.331714 0.025137342
7.332714 0.026471773
7.333714 0.027802144
7.334714 0.029130603
7.335714 0.030460246
7.336714 0.031792923
7.337714 0.03312761
7.338714 0.03446042
7.339714 0.035786335
7.340714 0.037101784
7.341714 0.038406558
7.342714 0.039704004
7.343714 0.040999366
7.344714 0.042297173
7.345714 0.043599165
7.346714 0.044903802
7.347714 0.046207497
7.348714 0.047506753
7.349714 0.048799886
7.350714 0.050087372000000005
7.351714 0.051370822
7.352714 0.052651268
7.353714 0.053928077000000005
7.354714 0.055199157000000006
7.355714 0.056462397000000004
7.356714 0.057717401
7.357714 0.05896638
7.358714 0.060213497
7.359715 0.061462919
7.360714 0.06271663
7.361714 0.06397322899999999
7.362714 0.06522839500000001
7.363714 0.06647686800000001
7.364714 0.0677148
7.365714 0.068941346
7.366714 0.070158625
7.367714 0.071370258
7.368714 0.072579394
7.369714 0.073787372
7.370714 0.074993662
7.371714 0.076196977
7.372715 0.077396649
7.373714 0.078593317
7.374714 0.079788442
7.375714 0.08098291
7.376714 0.08217572499999999
7.377714 0.083363679
7.378714 0.08454246
7.379714 0.085708639
7.380714 0.086861535
7.381714 0.088003831
7.382714 0.089140574
7.383714 0.09027698499999999
7.384714 0.091416237
7.385714 0.092558301
7.386714 0.093700382
7.387714 0.09483859800000001
7.388714 0.095969858
7.389714 0.09709293399999999
7.390714 0.098208233
7.391714 0.09931664700000001
7.392715 0.10041831999999999
7.393714 0.10151231
7.394714 0.10259729999999999
7.395714 0.10367301000000001
7.396714 0.10474123
7.397714 0.10580564
7.398714 0.10687039
7.399714 0.10793805
7.400714 0.109008
7.401714 0.11007638000000002
7.402714 0.1111376
7.403714 0.11218674000000001
7.404714 0.11322159999999999
7.405715 0.11424329999999999
7.406714 0.11525540999999999
7.407714 0.11626185
7.408714 0.1172652
7.409714 0.11826594000000001
7.410714 0.11926315
7.411714 0.12025586
7.412714 0.12124410999999999
7.413714 0.12222901
7.414714 0.12321161
7.415714 0.12419152
7.416714 0.12516611
7.417714 0.1261312
7.418715 0.12708289
7.419714 0.12801964999999998
7.420714 0.12894339000000002
7.421714 0.12985894
7.422714 0.13077187
7.423714 0.13168606
7.424714 0.13260201
7.425714 0.13351699
7.426714 0.13442663000000002
7.427714 0.13532721
7.428714 0.13621715
7.429714 0.13709707000000002
7.430714 0.13796857999999998
7.431714 0.13883267999999999
7.432714 0.13968893
7.433714 0.14053598
7.434714 0.14137301
7.435714 0.14220109
7.436714 0.14302352000000002
7.437714 0.14384447
7.438715 0.14466684000000002
7.439714 0.14549036
7.440714 0.14631125
7.441714 0.14712368
7.442714 0.14792238
7.443714 0.148705
7.444714 0.14947295
7.445714 0.15023040999999998
7.446714 0.15098193000000001
7.447714 0.15173029
7.448714 0.15247564
7.449714 0.15321624
7.450714 0.15395024000000002
7.451715 0.15467717
7.452714 0.15539821
7.453714 0.156115
7.454714 0.15682784
7.455714 0.1575347
7.456714 0.15823167000000002
7.457714 0.15891489
7.458714 0.15958286000000002
7.459714 0.16023764999999998
7.460714 0.1608843
7.461714 0.16152851
7.462714 0.16217383000000002
7.463714 0.16282008
7.464714 0.16346358
7.465714 0.16409926
7.466714 0.1647232
7.467714 0.16533431
7.468714 0.16593417
7.469714 0.16652539
7.470714 0.16710961
7.471714 0.16768652
7.472714 0.16825445
7.473714 0.16881211
7.474714 0.1693602
7.475714 0.16990168
7.476714 0.17044047
7.477714 0.17097908
7.478714 0.17151675
7.479714 0.17204932
7.480714 0.17257093
7.481714 0.17307695
7.482714 0.17356619
7.483714 0.1740414
7.484715 0.17450777
7.485714 0.17497019
7.486714 0.17543106
7.487714 0.17588962
7.488714 0.17634318000000002
7.489714 0.17678926
7.490714 0.17722711
7.491714 0.17765777
7.492714 0.17808267
7.493714 0.17850184
7.494714 0.17891296
7.495714 0.17931215
7.496714 0.17969608
7.497715 0.18006422
7.498714 0.18041969
7.499714 0.18076814
7.500714 0.18111519999999998
7.501714 0.18146373999999998
7.502714 0.18181268
7.503714 0.18215773999999998
7.504714 0.18249393
7.505714 0.18281796
7.506714 0.18312952
7.507714 0.18343063
7.508714 0.18372368
7.509714 0.18400965
7.510714 0.18428754
7.511714 0.18455538
7.512714 0.18481215
7.513714 0.18505914999999998
7.514714 0.18529979
7.515714 0.18553787
7.516714 0.18577528999999998
7.517715 0.18601055
7.518714 0.18623924
7.519714 0.1864561
7.520714 0.18665771
7.521714 0.18684419000000002
7.522714 0.18701897
7.523714 0.18718675
7.524714 0.1873511
7.525714 0.18751286
7.526714 0.18767029999999998
7.527714 0.18782079000000002
7.528714 0.18796272
7.529714 0.18809648
7.530715 0.1882238
7.531714 0.18834602
7.532714 0.18846259
7.533714 0.18857071
7.534714 0.18866675
7.535714 0.18874835
7.536714 0.18881619
7.537714 0.18887394999999998
7.538714 0.18892672000000002
7.539714 0.18897841
7.540714 0.18902983
7.541714 0.18907853
7.542714 0.18912032
7.543715 0.18915161
7.544714 0.18917115
7.545714 0.18918015
7.546714 0.18918099
7.547714 0.18917529000000002
7.548714 0.18916286
7.549714 0.18914201
7.550714 0.18911113
7.551714 0.1890703
7.552714 0.18902182
7.553714 0.18896918000000001
7.554714 0.18891501
7.555714 0.18885931
7.556714 0.18879905
7.557714 0.1887296
7.558714 0.18864702
7.559714 0.18855016
7.560714 0.18844102000000001
7.561714 0.18832356
7.562714 0.18820143
7.563715 0.18807617
7.564714 0.18794688999999998
7.565714 0.18781143
7.566714 0.18766817
7.567714 0.1875172
7.568714 0.18736015
7.569714 0.18719867
7.570714 0.18703283
7.571714 0.18686042
7.572714 0.18667789
7.573714 0.18648237
7.574714 0.18627355999999998
7.575714 0.18605428000000002
7.576715 0.18582927999999999
7.577714 0.18560283
7.578714 0.18537658999999998
7.579714 0.18514892
7.580714 0.18491605
7.581714 0.18467426
7.582714 0.18442177
7.583714 0.18415925
7.584714 0.18388875
7.585714 0.18361186000000002
7.586714 0.18332846
7.587714 0.18303682000000002
7.588714 0.18273514
7.589714 0.18242337
7.590714 0.18210399000000002
7.591714 0.18178115
7.592714 0.18145848
7.593714 0.18113691
7.594714 0.18081383
7.595714 0.18048420999999998
7.596714 0.18014309
7.597714 0.17978802
7.598714 0.17942006
7.599714 0.17904284999999998
7.600714 0.17866035
7.601714 0.17827466
7.602714 0.17788538
7.603714 0.17749055
7.604714 0.17708867
7.605714 0.17668017
7.606714 0.17626735999999998
7.607714 0.17585279
7.608714 0.17543716
7.609715 0.1750181
7.610714 0.17459095000000002
7.611714 0.17415105
7.612714 0.17369639
7.613714 0.17322898
7.614714 0.17275400000000002
7.615714 0.17227725
7.616714 0.17180222
7.617714 0.17132865
7.618714 0.17085316
7.619714 0.17037157
7.620714 0.16988129
7.621714 0.16938256
7.622715 0.16887744
7.623714 0.16836782
7.624714 0.16785347
7.625714 0.16733179
7.626714 0.16679944
7.627714 0.16625483
7.628714 0.16569985
7.629714 0.16513962
7.630714 0.16458008000000002
7.631714 0.16402499
7.632714 0.16347375
7.633714 0.16292171
7.634714 0.16236256000000002
7.635714 0.16179163
7.636714 0.16120798
7.637714 0.16061435
7.638714 0.16001501
7.639714 0.15941293
7.640714 0.15880818
7.641714 0.15819849
7.642715 0.15758134000000001
7.643714 0.15695638
7.644714 0.15632628
7.645714 0.15569538
7.646714 0.15506697
7.647714 0.15444083
7.648714 0.15381278
7.649714 0.15317653
7.650714 0.15252706
7.651714 0.15186332
7.652714 0.15118888
7.653714 0.15050992
7.654714 0.14983192
7.655715 0.14915683999999998
7.656714 0.14848255
7.657714 0.14780466
7.658714 0.14711949
7.659714 0.14642629999999998
7.660714 0.14572743
7.661714 0.14502635
7.662714 0.14432487
7.663714 0.14362155
7.664714 0.14291231000000001
7.665714 0.142193
7.666714 0.14146229
7.667714 0.14072297
7.668715 0.13998088
7.669714 0.13924179
7.670714 0.13850819
7.671714 0.13777786
7.672714 0.13704511
7.673714 0.13630391
7.674714 0.13555118
7.675714 0.13478812
7.676714 0.1340191
7.677714 0.13324878
7.678714 0.13247929
7.679714 0.13170927
7.680714 0.13093526
7.681714 0.13015443000000002
7.682714 0.12936678
7.683714 0.12857545
7.684714 0.12778472
7.685714 0.12699716
7.686714 0.1262116
7.687714 0.12542335
7.688715 0.12462673
7.689714 0.12381827000000001
7.690714 0.12299884
7.691714 0.12217333999999999
7.692714 0.12134801
7.693714 0.12052719
7.694714 0.11971111000000001
7.695714 0.11889619
7.696714 0.11807745
7.697714 0.11725145000000001
7.698714 0.11641802
7.699714 0.11557981
7.700714 0.11474003999999999
7.701715 0.11390005
7.702714 0.11305838
7.703714 0.11221172
7.704714 0.11135745999999999
7.705714 0.11049592
7.706714 0.10963081000000001
7.707714 0.10876757
7.708714 0.10791041
7.709714 0.10705991000000001
7.710714 0.1062124
7.711714 0.10536191
7.712714 0.10450308
7.713714 0.10363377
7.714714 0.10275567000000001
7.715714 0.10187285
7.716714 0.10098919
7.717714 0.10010633000000001
7.718714 0.09922334000000001
7.719714 0.09833811799999999
7.720714 0.097449467
7.721714 0.096558436
7.722714 0.0956679
7.723714 0.094780716
7.724714 0.093897595
7.725714 0.093016133
7.726714 0.092131691
7.727714 0.09123969900000001
7.728714 0.09033808
7.729714 0.089428329
7.730714 0.088514708
7.731714 0.08760199399999999
7.732714 0.086693175
7.733714 0.085788319
7.734715 0.084885157
7.735714 0.083980907
7.736714 0.083074026
7.737714 0.082164886
7.738714 0.081255037
7.739714 0.080345664
7.740714 0.079436385
7.741714 0.07852517299999999
7.742714 0.077609567
7.743714 0.076688308
7.744714 0.075762393
7.745714 0.07483479
7.746714 0.073909003
7.747715 0.07298724999999999
7.748714 0.072069385
7.749714 0.071153115
7.750714 0.07023536
7.751714 0.069313904
7.752714 0.068388373
7.753714 0.067460095
7.754714 0.066530996
7.755714 0.06560239699999999
7.756714 0.064674445
7.757714 0.063746417
7.758714 0.062817615
7.759714 0.061888131
7.760714 0.060958957
7.761714 0.060031313
7.762714 0.059105712000000005
7.763714 0.058181374
7.764714 0.057256478000000006
7.765714 0.056329044
7.766714 0.055398024000000004
7.767715 0.054463872
7.768714 0.05352827699999999
7.769714 0.052593317
7.770714 0.051660492
7.771714 0.050730258
7.772714 0.049802189
7.773714 0.048875576000000004
7.774714 0.047949908
7.775714 0.047025018
7.776714 0.046100725999999995
7.777714 0.045176447
7.778714 0.044251129
7.779714 0.043323682999999995
7.780715 0.04239367
7.781714 0.041461803
7.782714 0.04052984
7.783714 0.039599839
7.784714 0.038673225
7.785714 0.037750174
7.786714 0.036829695
7.787714 0.035910335
7.788714 0.034991032
7.789714 0.03407156
7.790714 0.033152293
7.791714 0.032233563
7.792714 0.031315096
7.793715 0.030396029
7.794714 0.02947558
7.795714 0.028553928
7.796714 0.027632645999999997
7.797714 0.026714249
7.798714 0.025800985
7.799714 0.024893567999999998
7.800714 0.023990622
7.801714 0.023089258
7.802714 0.022186548
7.803714 0.021281024
7.804714 0.020373325
7.805714 0.01946561
7.806714 0.018560121
7.807714 0.017657841
7.808714 0.016758063
7.809714 0.015859197999999998
7.810714 0.014960222
7.811714 0.014061759
7.812714 0.013166004
7.813715 0.012275411
7.814714 0.011390937
7.815714 0.010511017
7.816714 0.0096320524
7.817714 0.008750247800000001
7.818714 0.0078637873
7.819714 0.0069740141
7.820714 0.006084850199999999
7.821714 0.0052006972999999995
7.822714 0.0043240652
7.823714 0.0034543242
7.824714 0.0025883479
7.825714 0.0017225999
7.826715 0.0008553774
7.827714 -1.2222955000000002e-05
7.828714 -0.00087722256
7.829714 -0.0017369604000000002
7.830714 -0.0025911198
7.831714 -0.0034422024000000002
7.832714 -0.0042940475
7.833714 -0.00514928
7.834714 -0.0060072871
7.835714 -0.006864126
7.836714 -0.007714546500000001
7.837714 -0.0085550208
7.838714 -0.009385928600000001
7.839714 -0.010211541999999999
7.840714 -0.011037693
7.841714 -0.011868515
7.842714 -0.012704145000000002
7.843714 -0.013540818
7.844714 -0.014373235
7.845714 -0.015197744999999999
7.846714 -0.016014378
7.847714 -0.016826477
7.848714 -0.017638193
7.849714 -0.018451505
7.850714 -0.019264719
7.851714 -0.020073455
7.852714 -0.020873602
7.853714 -0.021664336
7.854714 -0.022449219
7.855714 -0.023234537
7.856714 -0.024025726
7.857714 -0.024824042
7.858714 -0.025625501000000002
7.859715 -0.026422844
7.860714 -0.027209420999999998
7.861714 -0.027982707000000002
7.862714 -0.028745385
7.863714 -0.029503406
7.864714 -0.030262285000000003
7.865714 -0.031023885999999997
7.866714 -0.031785731
7.867714 -0.032543141
7.868714 -0.033292788000000004
7.869714 -0.034035297
7.870714 -0.034775166
7.871714 -0.035517928
7.872715 -0.036266344000000006
7.873714 -0.037018053
7.874714 -0.037766277
7.875714 -0.038503367
7.876714 -0.039225089
7.877714 -0.039933132999999996
7.878714 -0.040634241
7.879714 -0.041336466999999995
7.880714 -0.042044753
7.881714 -0.042758466
7.882714 -0.043472284
7.883714 -0.044179786
7.884714 -0.044877483999999995
7.885714 -0.045566761
7.886714 -0.046252552
7.887714 -0.046939672999999994
7.888714 -0.047629213
7.889714 -0.048317344000000005
7.890714 -0.048997439
7.891714 -0.049664202
7.892715 -0.050317269000000005
7.893714 -0.050961930999999995
7.894714 -0.051606412
7.895714 -0.052257249
7.896714 -0.052915537000000006
7.897714 -0.053576328000000006
7.898714 -0.054231525
7.899714 -0.054874551
7.900714 -0.055503990999999996
7.901714 -0.056124007000000004
7.902714 -0.056741369
7.903714 -0.057361048000000005
7.904714 -0.057983112999999996
7.905715 -0.058602839000000004
7.906714 -0.059213955
7.907714 -0.059812906
7.908714 -0.060401396999999996
7.909714 -0.060985558
7.910714 -0.061572203
7.911714 -0.062164525
7.912714 -0.062759867
7.913714 -0.06335109900000001
7.914714 -0.063930772
7.915714 -0.06449552600000001
7.916714 -0.06504812
7.917714 -0.06559572600000001
7.918715 -0.066145632
7.919714 -0.066700904
7.920714 -0.06725864399999999
7.921714 -0.067811925
7.922714 -0.06835408899999999
7.923714 -0.068882765
7.924714 -0.069401157
7.925714 -0.069915823
7.926714 -0.07043239300000001
7.927714 -0.070951978
7.928714 -0.071470469
7.929714 -0.071981217
7.930714 -0.072479347
7.931714 -0.072964979
7.932714 -0.073443342
7.933714 -0.073921605
7.934714 -0.074404432
7.935714 -0.074890978
7.936714 -0.075375207
7.937714 -0.07584939
7.938715 -0.076308672
7.939714 -0.076753896
7.940714 -0.077191048
7.941714 -0.077627611
7.942714 -0.078068196
7.943714 -0.078511995
7.944714 -0.078953605
7.945714 -0.0793866
7.946714 -0.07980756900000001
7.947714 -0.08021805600000001
7.948714 -0.08062328
7.949714 -0.08102849799999999
7.950714 -0.081435335
7.951715 -0.081840501
7.952714 -0.082237698
7.953714 -0.08262156600000001
7.954714 -0.082991249
7.955714 -0.083351246
7.956714 -0.083709037
7.957714 -0.084070838
7.958714 -0.084438082
7.959714 -0.084806653
7.960714 -0.085169356
7.961714 -0.085520028
7.962714 -0.085856853
7.963714 -0.08618288
7.964714 -0.086503621
7.965714 -0.086823356
7.966714 -0.087142439
7.967714 -0.087457371
7.968714 -0.08776342699999999
7.969714 -0.088058115
7.970714 -0.088343222
7.971714 -0.088624045
7.972714 -0.088906265
7.973714 -0.089192373
7.974714 -0.08947988400000001
7.975714 -0.089762476
7.976714 -0.09003343899999999
7.977714 -0.090289337
7.978714 -0.09053177200000001
7.979714 -0.090766203
7.980714 -0.090998661
7.981714 -0.091232377
7.982714 -0.091466308
7.983714 -0.09169635599999999
7.984715 -0.091918337
7.985714 -0.09213073599999999
7.986714 -0.092335528
7.987714 -0.092536572
7.988714 -0.092736684
7.989714 -0.09293537
7.990714 -0.093128684
7.991714 -0.09331139199999999
7.992714 -0.09348014099999999
7.993714 -0.093635678
7.994714 -0.09378268199999999
7.995714 -0.093927351
7.996714 -0.094074133
7.997715 -0.094223465
7.998714 -0.094371912
7.999714 -0.09451438699999999
8.000714 -0.094647118
8.001715 -0.094769482
8.002714 -0.094883749
8.003715 -0.09499302800000001
8.004714 -0.095098867
8.005714 -0.09520012
8.006714 -0.095293723
8.007714 -0.095376972
8.008715 -0.095449621
8.009714 -0.09551454000000001
8.010715 -0.095576362
8.011714 -0.095638901
8.012714 -0.095702946
8.013714 -0.09576572900000001
8.014714 -0.09582239399999999
8.015715 -0.095868588
8.016714 -0.095902628
8.017715 -0.09592599800000001
8.018714 -0.095942046
8.019714 -0.095953787
8.020715 -0.095962186
8.021714 -0.095965975
8.022715 -0.09596297799999999
8.023714 -0.09595195299999999
8.024714 -0.095933734
8.025714 -0.095910835
8.026714 -0.095885817
8.027715 -0.095859478
8.028714 -0.095830043
8.029715 -0.09579391300000001
8.030714 -0.095747586
8.031714 -0.095689541
8.032714 -0.09562103100000001
8.033714 -0.095545256
8.034715 -0.095465546
8.035714 -0.095383584
8.036715 -0.095298799
8.037714 -0.095209113
8.038714 -0.0951125
8.039714 -0.095008337
8.040714 -0.094897626
8.041715 -0.09478209500000001
8.042714 -0.094662752
8.043715 -0.09453895
8.044714 -0.0944086
8.045714 -0.094269385
8.046714 -0.09412024499999999
8.047714 -0.093962124
8.048715 -0.093797507
8.049714 -0.093629031
8.050714 -0.093457993
8.051714 -0.093283702
8.052714 -0.093104003
8.053715 -0.09291662099999999
8.054714 -0.092720514
8.055715 -0.09251633299999999
8.056714 -0.09230579
8.057714 -0.092090422
8.058714 -0.091870566
8.059714 -0.091645186
8.060715 -0.091412687
8.061714 -0.091172091
8.062715 -0.090923818
8.063714 -0.09066952
8.064714 -0.090411049
8.065714 -0.090149266
8.066714 -0.089883426
8.067715 -0.08961158500000001
8.068714 -0.089331763
8.069715 -0.089043134
8.070714 -0.088746514
8.071714 -0.088443793
8.072714 -0.088136748
8.073714 -0.087825907
8.074715 -0.087510265
8.075714 -0.08718793400000001
8.076715 -0.086857355
8.077714 -0.086518249
8.078714 -0.086171721
8.079714 -0.085819489
8.080714 -0.085462752
8.081715 -0.085101445
8.082714 -0.08473438200000001
8.083714 -0.084360171
8.084714 -0.08397827
8.085714 -0.083589501
8.086715 -0.083195616
8.087714 -0.08279818
8.088715 -0.082397461
8.089714 -0.081992056
8.090714 -0.081579521
8.091714 -0.081157673
8.092714 -0.08072577800000001
8.093715 -0.08028492400000001
8.094714 -0.079837377
8.095715 -0.079385319
8.096714 -0.078929792
8.097714 -0.07847038199999999
8.098714 -0.07800582099999999
8.099714 -0.077535037
8.100715 -0.07705795
8.101714 -0.076575391
8.102715 -0.076088344
8.103714 -0.075596897
8.104714 -0.075099751
8.105714 -0.07459464299999999
8.106714 -0.074079499
8.107715 -0.073553697
8.108714 -0.0730186
8.109715 -0.072477077
8.110714 -0.071932172
8.111714 -0.071385741
8.112714 -0.070837711
8.113714 -0.070286397
8.114715 -0.069729605
8.115714 -0.06916575400000001
8.116714 -0.068594445
8.117714 -0.068016152
8.118714 -0.06743136300000001
8.119715 -0.06683985099999999
8.120714 -0.066240609
8.121715 -0.065632514
8.122714 -0.065015338
8.123714 -0.06439038
8.124714 -0.063760224
8.125714 -0.06312769800000001
8.126715 -0.062494521000000004
8.127714 -0.061860424000000004
8.128715 -0.061223248
8.129714 -0.060579926
8.130714 -0.059927866
8.131714 -0.059265939999999996
8.132714 -0.058594637
8.133715 -0.057915389000000005
8.134714 -0.057229615
8.135715 -0.056538084999999995
8.136714 -0.055840907999999995
8.137714 -0.055138057
8.138714 -0.054430018999999996
8.139714 -0.053717964
8.140715 -0.053003296
8.141714 -0.05228676
8.142715 -0.051567756
8.143714 -0.050844252
8.144714 -0.050113461000000005
8.145715 -0.049373013
8.146714 -0.048621951
8.147715 -0.047861098000000005
8.148714 -0.047092591
8.149714 -0.0463189
8.150714 -0.045541866
8.151714 -0.044762192
8.152715 -0.043979584
8.153714 -0.043193295
8.154715 -0.042402656999999996
8.155714 -0.041607295999999995
8.156714 -0.040806946000000004
8.157714 -0.04000109
8.158714 -0.039188768
8.159715 -0.038368769999999996
8.160714 -0.03754019
8.161715 -0.036702972
8.162714 -0.035858175
8.163714 -0.035007735
8.164714 -0.034153796
8.165714 -0.03329794
8.166715 -0.032440637
8.167714 -0.031581186000000004
8.168715 -0.030718092000000002
8.169714 -0.029849674
8.170714 -0.028974600999999996
8.171714 -0.028092173
8.172714 -0.027202326000000002
8.173715 -0.02630543
8.174714 -0.025402085
8.175714 -0.024492975
8.176714 -0.02357882
8.177714 -0.022660334
8.178715 -0.021738166
8.179714 -0.020812782000000002
8.180715 -0.019884309
8.181714 -0.018952438
8.182714 -0.018016428
8.183714 -0.017075242
8.184714 -0.0161278
8.185715 -0.015173263
8.186714 -0.014211313
8.187715 -0.013242335000000001
8.188714 -0.012267379
8.189714 -0.011287931
8.190714 -0.010305474
8.191714 -0.0093210176
8.192715 -0.0083347441
8.193714 -0.0073459458
8.194715 -0.006353292
8.195714 -0.0053553482
8.196714 -0.0043511136
8.197714 -0.0033403088
8.198714 -0.0023233164000000003
8.199715 -0.0013008273
8.200714 -0.00027345311
8.201715 0.00075846574
8.202714 0.001794745
8.203714 0.0028350705
8.204714 0.0038787671999999996
8.205714 0.0049248894
8.206715 0.0059726746
8.207714 0.0070221133000000005
8.208714 0.0080742771
8.209714 0.00913111
8.210714 0.010194683999999999
8.211715 0.011266242000000001
8.212714 0.012345549
8.213715 0.013430929
8.214714 0.014519985000000001
8.215714 0.015610708000000001
8.216714 0.016702294
8.217714 0.017795314
8.218715 0.018891142
8.219714 0.019991046999999998
8.220715 0.021095495000000002
8.221714 0.022204105
8.222714 0.02331623
8.223714 0.024431752
8.224714 0.025551478000000002
8.225715 0.026676842000000003
8.226714 0.027808937000000002
8.227715 0.028947566
8.228714 0.030090875
8.229714 0.031235936
8.230714 0.032380069000000004
8.231714 0.033522159
8.232715 0.034663273
8.233714 0.035806152
8.234715 0.036953835
8.235714 0.038108227
8.236714 0.039269342
8.237714 0.040435654
8.238714 0.04160527
8.239715 0.042777162
8.240714 0.043951671000000005
8.241714 0.045130009
8.242714 0.046313094
8.243714 0.047500519000000005
8.244715 0.048690391
8.245714 0.049880240000000006
8.246715 0.051068461999999995
8.247714 0.052255468000000006
8.248714 0.05344370699999999
8.249714 0.054636504999999995
8.250714 0.055836327
8.251715 0.05704345499999999
8.252714 0.058255839000000004
8.253715 0.059470237
8.254714 0.060683978
8.255714 0.061896292000000006
8.256714 0.06310849
8.257714 0.064322905
8.258715 0.065541273
8.259714 0.06676362799999999
8.260715 0.067988347
8.261714 0.069213338
8.262714 0.070437568
8.263714 0.071661931
8.264714 0.072888873
8.265715 0.07412095399999999
8.266714 0.075359218
8.267715 0.076602347
8.268714 0.07784722300000001
8.269714 0.079090544
8.270715 0.080330617
8.271714 0.08156822300000001
8.272715 0.082806032
8.273714 0.084047014
8.274714 0.085292687
8.275714 0.086542335
8.276714 0.087793602
8.277715 0.089044054
8.278714 0.090292736
8.279715 0.091540773
8.280714 0.09279060800000001
8.281714 0.094044401
8.282714 0.095302571
8.283714 0.096563413
8.284715 0.097824039
8.285714 0.09908204699999999
8.286715 0.10033692
8.287714 0.10159030000000001
8.288714 0.10284494
8.289714 0.10410304
8.290714 0.10536487
8.291715 0.10662862999999999
8.292714 0.1078916
8.293715 0.10915174999999999
8.294714 0.11040898
8.295714 0.11166513
8.296714 0.11292285
8.297714 0.11418387999999999
8.298715 0.11544801999999998
8.299714 0.11671311999999999
8.300714 0.11797639
8.301714 0.11923591
8.302714 0.12049167
8.303715 0.12174543
8.304714 0.12299955
8.305715 0.12425553000000002
8.306714 0.1255132
8.307714 0.12677099
8.308714 0.12802702000000002
8.309714 0.12928043
8.310715 0.13053195
8.311714 0.13178344
8.312715 0.13303662
8.313714 0.13429192
8.314714 0.13554792
8.315714 0.13680202
8.316714 0.13805167000000002
8.317715 0.13929573
8.318714 0.14053492
8.319715 0.14177135000000002
8.320714 0.14300731
8.321714 0.14424417
8.322714 0.14548187999999998
8.323714 0.14671928
8.324715 0.14795511
8.325714 0.14918873
8.326715 0.15042042
8.327714 0.1516509
8.328714 0.15288049
8.329714 0.1541086
8.330714 0.15533376000000002
8.331715 0.15655425
8.332714 0.15776911
8.333714 0.15897859
8.334714 0.16018422000000002
8.335714 0.16138805
8.336715 0.16259176
8.337714 0.16379596
8.338715 0.16500007
8.339714 0.16620273
8.340714 0.16740247
8.341714 0.16859822
8.342714 0.16978948
8.343715 0.17097616
8.344714 0.17215832
8.345715 0.17333595000000002
8.346714 0.17450901
8.347714 0.17567761999999998
8.348714 0.17684222
8.349714 0.17800357
8.350715 0.17916253
8.351714 0.18031972
8.352715 0.18147528000000002
8.353714 0.18262873999999998
8.354714 0.18377912999999999
8.355714 0.18492524
8.356714 0.18606586
8.357715 0.18720009
8.358714 0.18832746
8.359715 0.18944816
8.360714 0.19056295
8.361714 0.19167303
8.362714 0.19277967999999998
8.363714 0.19388382999999998
8.364715 0.19498569999999998
8.365714 0.19608478000000001
8.366714 0.19717996
8.367714 0.19827008
8.368714 0.19935428
8.369715 0.20043220999999997
8.370714 0.20150384
8.371715 0.20256915999999997
8.372714 0.20362788
8.373714 0.20467955999999998
8.374714 0.20572389000000002
8.375714 0.20676132
8.376715 0.20779301
8.377714 0.20882073
8.378715 0.20984587999999998
8.379714 0.21086882
8.380714 0.21188841000000003
8.381714 0.21290237
8.382714 0.21390819
8.383715 0.21490431
8.384714 0.2158907
8.385715 0.21686866000000002
8.386714 0.21783993999999998
8.387714 0.21880574
8.388714 0.21976605
8.389714 0.22071996000000002
8.390715 0.22166648
8.391714 0.22260547
8.392715 0.22353788
8.393714 0.22446522
8.394714 0.22538841999999998
8.395715 0.22630687
8.396714 0.22721826
8.397715 0.22811959
8.398714 0.22900863999999999
8.399714 0.22988514999999998
8.400714 0.23075116
8.401714 0.23160990999999997
8.402715 0.23246425999999998
8.403714 0.23331522999999998
8.404715 0.23416164
8.405714 0.23500100000000002
8.406714 0.23583104
8.407714 0.23665102000000002
8.408714 0.23746185
8.409715 0.23826512
8.410714 0.23906163
8.411715 0.23985049
8.412714 0.24062924000000002
8.413714 0.24139534
8.414714 0.2421478
8.415714 0.24288811
8.416715 0.24361976
8.417714 0.24434641999999998
8.418715 0.24507008
8.419714 0.24578981
8.420714 0.24650227000000002
8.421714 0.24720351000000002
8.422714 0.24789099
8.423715 0.24856471000000002
8.424714 0.24922681000000002
8.425714 0.24987995000000002
8.426714 0.25052549
8.427714 0.25116268
8.428715 0.25178932
8.429714 0.25240344
8.430715 0.25300488
8.431714 0.25359576
8.432714 0.2541793
8.433714 0.25475791
8.434714 0.25533137
8.435715 0.25589666
8.436714 0.25644929
8.437715 0.25698563999999996
8.438714 0.25750475
8.439714 0.25800881
8.440714 0.25850164
8.441714 0.25898663
8.442715 0.25946482
8.443714 0.25993476
8.444715 0.26039369
8.445714 0.26083956
8.446714 0.26127237000000003
8.447714 0.26169417
8.448714 0.2621074
8.449715 0.26251308
8.450714 0.26290973
8.451715 0.26329386
8.452714 0.26366184
8.453714 0.26401207
8.454714 0.26434585
8.455714 0.26466686
8.456715 0.26497898999999997
8.457714 0.26528428000000004
8.458714 0.26558181
8.459714 0.2658685
8.460714 0.26614096000000004
8.461715 0.26639747
8.462714 0.26663876999999997
8.463715 0.26686734
8.464714 0.26708546
8.465714 0.26729361
8.466714 0.26749012
8.467714 0.26767217000000004
8.468715 0.26783771
8.469714 0.26798691
8.470715 0.26812218
8.471714 0.26824686000000003
8.472714 0.26836314
8.473714 0.26847073
8.474714 0.26856698
8.475715 0.26864836000000003
8.476714 0.26871243
8.477715 0.26875918
8.478714 0.26879071
8.479714 0.26880975
8.480714 0.26881788
8.481714 0.26881453
8.482715 0.26879746
8.483714 0.26876427999999997
8.484715 0.26871406
8.485714 0.26864801
8.486714 0.26856868
8.487714 0.26847832
8.488714 0.26837746
8.489715 0.26826451
8.490714 0.26813677999999996
8.491714 0.26799212
8.492714 0.26783021
8.493714 0.26765268000000003
8.494715 0.26746187
8.495714 0.26725933
8.496715 0.26704464
8.497714 0.26681564999999996
8.498714 0.26656980999999996
8.499714 0.26630573
8.500714 0.26602412
8.501715 0.26572724000000003
8.502714 0.2654175
8.503715 0.26509603
8.504714 0.2647619
8.505714 0.26441291
8.506714 0.26404699000000004
8.507714 0.26366356999999996
8.508715 0.26326382000000004
8.509714 0.26284978
8.510715 0.26242279
8.511714 0.26198248
8.512714 0.26152685999999997
8.513714 0.26105351
8.514714 0.26056129
8.515715 0.26005111
8.516714 0.25952558000000003
8.517715 0.25898747
8.518714 0.25843796
8.519714 0.25787598
8.520715 0.2572987
8.521714 0.25670333
8.522715 0.2560887
8.523714 0.25545578
8.524714 0.25480683
8.525714 0.25414380000000003
8.526714 0.25346684
8.527715 0.25277422
8.528714 0.25206353
8.529715 0.25133346
8.530714 0.250585
8.531714 0.24982104
8.532714 0.24904476
8.533714 0.24825758
8.534715 0.24745811
8.535714 0.24664271999999998
8.536715 0.24580748
8.537714 0.24495053
8.538714 0.24407294000000002
8.539714 0.24317803
8.540714 0.24226927
8.541715 0.24134812
8.542714 0.24041329
8.543715 0.23946175
8.544714 0.23849093999999998
8.545714 0.23750059999999998
8.546714 0.23649314
8.547714 0.23547211
8.548715 0.23443978000000001
8.549714 0.23339532999999998
8.550714 0.23233497
8.551714 0.23125394
8.552714 0.23014927
8.553715 0.22902170000000002
8.554714 0.22787531000000003
8.555715 0.22671523
8.556714 0.22554474
8.557714 0.22436335999999998
8.558714 0.22316737999999997
8.559714 0.22195228
8.560715 0.2207156
8.561714 0.21945842999999998
8.562715 0.21818457000000002
8.563714 0.21689797
8.564714 0.2155999
8.565714 0.21428787000000002
8.566714 0.21295706
8.567715 0.21160324
8.568714 0.21022571999999998
8.569715 0.20882799000000002
8.570714 0.20741600999999998
8.571714 0.20599465000000003
8.572714 0.20456484
8.573714 0.2031229
8.574715 0.2016627
8.575714 0.20017917
8.576715 0.19867121999999998
8.577714 0.19714225000000002
8.578714 0.19559782999999997
8.579714 0.19404219
8.580714 0.19247555
8.581715 0.19089417
8.582714 0.1892928
8.583714 0.1876684
8.584714 0.18602227
8.585714 0.18435956
8.586715 0.18268621000000002
8.587714 0.18100516
8.588715 0.17931424999999998
8.589714 0.17760721000000002
8.590714 0.17587715
8.591714 0.17412058
8.592714 0.17233943
8.593715 0.1705399
8.594714 0.16872885
8.595715 0.16690982
8.596714 0.16508121
8.597714 0.16323762
8.598714 0.16137345
8.599714 0.15948653000000002
8.600715 0.1575795
8.601714 0.15565794
8.602715 0.15372661
8.603714 0.15178608000000002
8.604714 0.14983194
8.605714 0.1478572
8.606714 0.1458565
8.607715 0.14382952000000002
8.608714 0.14178155
8.609715 0.13972064
8.610714 0.13765323000000002
8.611714 0.13558054
8.612714 0.13349828
8.613714 0.13139932
8.614715 0.12927813
8.615714 0.12713382
8.616714 0.12497036
8.617714 0.12279361
8.618714 0.12060731000000001
8.619715 0.11841045
8.620714 0.11619785999999999
8.621715 0.1139635
8.622714 0.11170456000000001
8.623714 0.10942369
8.624714 0.10712782
8.625714 0.10482443999999999
8.626715 0.10251717
8.627714 0.10020368
8.628715 0.09787696199999998
8.629714 0.095529296
8.630714 0.0931566
8.631714 0.090760435
8.632714 0.08834666799999999
8.633715 0.08592164399999999
8.634714 0.083488325
8.635715 0.081044802
8.636714 0.07858593
8.637714 0.076107075
8.638714 0.073607499
8.639714 0.071091199
8.640715 0.06856469
8.641714 0.066032953
8.642715 0.06349617
8.643714 0.060949253
8.644714 0.05838455399999999
8.645715 0.055796152
8.646714 0.05318314700000001
8.647715 0.050550024
8.648714 0.047903982
8.649714 0.045250767
8.650714 0.042591651
8.651714 0.039923217
8.652715 0.037240013
8.653714 0.034538295999999996
8.654715 0.031818476
8.655714 0.029084797
8.656714 0.026342505999999998
8.657714 0.023594260000000002
8.658714 0.020838148
8.659715 0.018068615
8.660714 0.015279684
8.661715 0.012468553999999998
8.662714 0.0096373733
8.663714 0.006792114399999999
8.664714 0.0039392031
8.665714 0.0010819826
8.666715 -0.0017809270999999999
8.667714 -0.0046544159
8.668715 -0.0075436604999999995
8.669714 -0.010450958
8.670714 -0.013374447999999999
8.671714 -0.016309538000000002
8.672714 -0.019251966000000002
8.673715 -0.022200569
8.674714 -0.025158061
8.675714 -0.028129282999999998
8.676714 -0.031118115
8.677714 -0.034124928
8.678715 -0.037146237
8.679714 -0.040176661999999995
8.680715 -0.043212037
8.681714 -0.046251775
8.682714 -0.049298978
8.683714 -0.052358408
8.684714 -0.055433461
8.685715 -0.058524119
8.686714 -0.061627122000000006
8.687715 -0.06473806
8.688714 -0.06785411400000001
8.689714 -0.070975767
8.690714 -0.074106391
8.691714 -0.07725
8.692715 -0.080408732
8.693714 -0.083581486
8.694715 -0.086764566
8.695714 -0.089953956
8.696714 -0.093147682
8.697714 -0.096346886
8.698714 -0.09955492599999999
8.699715 -0.10277521
8.700714 -0.10600898
8.701715 -0.10925462999999999
8.702714 -0.1125087
8.703714 -0.1157681
8.704714 -0.11903186999999998
8.705714 -0.12230171000000001
8.706715 -0.12558067
8.707714 -0.12887106
8.708714 -0.13217299000000002
8.709714 -0.13548409
8.710714 -0.13880101
8.711715 -0.14212134999999998
8.712714 -0.14544504
8.713715 -0.1487743
8.714714 -0.15211212
8.715714 -0.15546049
8.716714 -0.15881917
8.717714 -0.16218598
8.718715 -0.16555819
8.719714 -0.16893412000000002
8.720715 -0.17231406999999999
8.721714 -0.17569981999999998
8.722714 -0.17909327
8.723714 -0.18249500999999999
8.724714 -0.18590388
8.725715 -0.18931762
8.726714 -0.19273437
8.727715 -0.19615379
8.728714 -0.19957742
8.729714 -0.20300766999999997
8.730714 -0.20644637000000002
8.731714 -0.20989364000000002
8.732715 -0.21334777000000002
8.733714 -0.21680610000000003
8.734715 -0.22026647
8.735714 -0.22372821999999998
8.736714 -0.22719218
8.737714 -0.23065982000000002
8.738714 -0.23413217000000003
8.739715 -0.23760903
8.740714 -0.24108926000000003
8.741714 -0.24457173000000001
8.742714 -0.24805621
8.743714 -0.25154366
8.744715 -0.2550358
8.745714 -0.25853382
8.746715 -0.26203757
8.747714 -0.26554535
8.748714 -0.26905467
8.749714 -0.27256347000000003
8.750714 -0.27607108999999996
8.751715 -0.27957835999999997
8.752714 -0.28308700000000003
8.753715 -0.28659850000000003
8.754714 -0.29011327000000003
8.755714 -0.29363066
8.756714 -0.29714962
8.757714 -0.30066946
8.758715 -0.30419037
8.759714 -0.30771307999999997
8.760715 -0.31123813
8.761714 -0.31476517
8.762714 -0.31829267
8.763714 -0.32181866
8.764714 -0.32534158999999996
8.765715 -0.32886127
8.766714 -0.33237897
8.767715 -0.33589675999999996
8.768714 -0.33941646000000003
8.769714 -0.34293865
8.770715 -0.34646264
8.771714 -0.3499869
8.772715 -0.35351003
8.773714 -0.35703131
8.774714 -0.36055073
8.775714 -0.36406855
8.776714 -0.36758462000000003
8.777715 -0.37109808
8.778714 -0.37460763
8.779715 -0.37811231
8.780714 -0.38161213
8.781714 -0.38510824
8.782714 -0.38860252
8.783714 -0.39209654000000005
8.784715 -0.39559080999999996
8.785714 -0.39908462
8.786715 -0.40257629000000006
8.787714 -0.406064
8.788714 -0.40954668
8.789714 -0.41302405
8.790714 -0.41649653999999997
8.791715 -0.41996455
8.792714 -0.42342809
8.793715 -0.42688674
8.794714 -0.43034008999999995
8.795714 -0.43378808
8.796714 -0.43723136
8.797714 -0.44067102
8.798715 -0.44410800999999994
8.799714 -0.44754245000000004
8.800714 -0.45097354
8.801714 -0.45439964
8.802714 -0.45781913
8.803715 -0.46123075
8.804714 -0.46463418
8.805715 -0.46802963999999997
8.806714 -0.4714177
8.807714 -0.47479887
8.808714 -0.47817323
8.809714 -0.48154085
8.810715 -0.48490176
8.811714 -0.48825620000000003
8.812715 -0.49160449000000006
8.813714 -0.49494691
8.814714 -0.49828319
8.815714 -0.5016125300000001
8.816714 -0.50493381
8.817715 -0.5082459699999999
8.818714 -0.5115483
8.819715 -0.5148407500000001
8.820714 -0.51812367
8.821714 -0.5213975
8.822714 -0.52466267
8.823714 -0.5279195999999999
8.824715 -0.53116856
8.825714 -0.5344098
8.826715 -0.5376434
8.827714 -0.5408692199999999
8.828714 -0.54408656
8.829714 -0.54729437
8.830714 -0.55049132
8.831715 -0.5536763499999999
8.832714 -0.5568489400000001
8.833714 -0.56000929
8.834714 -0.5631579999999999
8.835714 -0.56629572
8.836715 -0.56942278
8.837714 -0.57253921
8.838715 -0.57564508
8.839714 -0.57874057
8.840714 -0.5818260399999999
8.841714 -0.58490192
8.842714 -0.58796811
8.843715 -0.59102369
8.844714 -0.59406706
8.845715 -0.59709647
8.846714 -0.60011079
8.847714 -0.60311002
8.848714 -0.60609528
8.849714 -0.6090682000000001
8.850715 -0.61203009
8.851714 -0.61498117
8.852715 -0.61792061
8.853714 -0.62084715
8.854714 -0.62375981
8.855714 -0.6266585100000001
8.856714 -0.62954389
8.857715 -0.6324164999999999
8.858714 -0.63527622
8.859715 -0.63812188
8.860714 -0.64095166
8.861714 -0.6437642
8.862714 -0.64655952
8.863714 -0.6493391900000001
8.864715 -0.65210564
8.865714 -0.65486087
8.866714 -0.65760529
8.867714 -0.66033732
8.868714 -0.6630542700000001
8.869715 -0.66575371
8.870714 -0.66843461
8.871715 -0.67109778
8.872714 -0.67374497
8.873714 -0.67637758
8.874714 -0.67899572
8.875714 -0.68159797
8.876715 -0.68418244
8.877714 -0.68674819
8.878715 -0.68929591
8.879714 -0.6918278499999999
8.880714 -0.6943464300000001
8.881714 -0.69685262
8.882714 -0.69934521
8.883715 -0.70182104
8.884714 -0.7042767
8.885715 -0.70671034
8.886714 -0.70912265
8.887714 -0.7115163800000001
8.888714 -0.71389461
8.889714 -0.716259
8.890715 -0.7186087800000001
8.891714 -0.7209414199999999
8.892715 -0.72325412
8.893714 -0.72554578
8.894714 -0.72781737
8.895715 -0.73007136
8.896714 -0.7323098800000001
8.897715 -0.73453309
8.898714 -0.73673888
8.899714 -0.73892395
8.900714 -0.74108578
8.901714 -0.74322424
8.902715 -0.7453418300000001
8.903714 -0.74744234
8.904715 -0.74952855
8.905714 -0.75160055
8.906714 -0.7536557
8.907714 -0.7556899899999999
8.908714 -0.75770044
8.909715 -0.75968662
8.910714 -0.76165078
8.911715 -0.7635963100000001
8.912714 -0.76552546
8.913714 -0.76743797
8.914714 -0.76933131
8.915714 -0.77120224
8.916715 -0.77304905
8.917714 -0.77487268
8.918715 -0.77667609
8.919714 -0.7784625
8.920714 -0.7802330399999999
8.921714 -0.78198593
8.922714 -0.78371726
8.923715 -0.7854232600000001
8.924714 -0.78710234
8.925714 -0.7887563699999999
8.926714 -0.79038916
8.927714 -0.79200473
8.928715 -0.7936044600000001
8.929714 -0.79518687
8.930715 -0.7967482300000001
8.931714 -0.7982851
8.932714 -0.79979626
8.933714 -0.80128321
8.934714 -0.8027491200000001
8.935715 -0.8041963900000001
8.936714 -0.8056251299999999
8.937715 -0.80703283
8.938714 -0.8084160300000001
8.939714 -0.8097725
8.940714 -0.8111028899999999
8.941714 -0.8124104700000001
8.942715 -0.8136993299999999
8.943714 -0.81497189
8.944715 -0.8162275
8.945714 -0.8174625200000001
8.946714 -0.8186725
8.947714 -0.81985462
8.948714 -0.82100909
8.949715 -0.82213879
8.950714 -0.8232473400000001
8.951715 -0.8243367999999999
8.952714 -0.82540661
8.953714 -0.8264540699999999
8.954714 -0.8274763799999999
8.955714 -0.82847252
8.956715 -0.82944417
8.957714 -0.8303944000000001
8.958714 -0.83132582
8.959714 -0.8322387
8.960714 -0.83313026
8.961715 -0.83399639
8.962714 -0.8348339200000001
8.963715 -0.83564231
8.964714 -0.8364242500000001
8.965714 -0.8371839299999999
8.966714 -0.8379247
8.967714 -0.83864732
8.968715 -0.8393498100000001
8.969714 -0.8400287500000001
8.970715 -0.8406816100000001
8.971714 -0.84130801
8.972714 -0.8419098300000001
8.973714 -0.84248967
8.974714 -0.8430486500000001
8.975715 -0.8435857499999999
8.976714 -0.8440980699999999
8.977715 -0.84458282
8.978714 -0.8450391700000001
8.979714 -0.8454692600000001
8.980714 -0.8458768
8.981714 -0.84626544
8.982715 -0.8466364800000001
8.983714 -0.84698806
8.984715 -0.8473164400000001
8.985714 -0.84761791
8.986714 -0.84789097
8.987714 -0.84813675
8.988714 -0.84835785
8.989715 -0.8485568699999999
8.990714 -0.84873419
8.991714 -0.84888842
8.992714 -0.84901713
8.993714 -0.84911911
8.994715 -0.84919529
8.995714 -0.84924847
8.996715 -0.84928162
8.997714 -0.84929625
8.998714 -0.8492907500000001
8.999714 -0.84926169
9.000714 -0.84920526
9.001715 -0.84911967
9.002714 -0.8490058599999999
9.003715 -0.848867
9.004714 -0.8487065300000001
9.005714 -0.8485262299999999
9.006714 -0.84832525
9.007714 -0.8481009899999999
9.008715 -0.8478510200000001
9.009714 -0.84757479
9.010715 -0.8472737899999999
9.011714 -0.8469506200000001
9.012714 -0.84660714
9.013714 -0.8462429
9.014714 -0.84585547
9.015715 -0.8454415
9.016714 -0.84499922
9.017715 -0.84452946
9.018714 -0.8440353899999999
9.019714 -0.8435208399999999
9.020715 -0.84298793
9.021714 -0.84243594
9.022715 -0.8418616800000001
9.023714 -0.84126163
9.024714 -0.8406336400000001
9.025714 -0.83997846
9.026714 -0.8392988699999999
9.027715 -0.83859796
9.028714 -0.8378772099999999
9.029715 -0.83713559
9.030714 -0.8363707
9.031714 -0.83558029
9.032714 -0.83476417
9.033714 -0.83392439
9.034715 -0.83306413
9.035714 -0.83218552
9.036715 -0.83128819
9.037714 -0.8303690699999999
9.038714 -0.82942406
9.039714 -0.8284502699999999
9.040714 -0.82744788
9.041715 -0.82642008
9.042714 -0.8253713100000001
9.043715 -0.82430467
9.044714 -0.82322061
9.045714 -0.8221169
9.046714 -0.8209901900000001
9.047714 -0.8198382299999999
9.048715 -0.81866123
9.049714 -0.8174614
9.050714 -0.81624128
9.051714 -0.8150018800000001
9.052714 -0.8137418000000001
9.053715 -0.8124577799999999
9.054714 -0.8111470399999999
9.055715 -0.8098093799999999
9.056714 -0.80844732
9.057714 -0.8070654199999999
9.058714 -0.8056676
9.059714 -0.80425506
9.060715 -0.80282558
9.061714 -0.80137486
9.062715 -0.7998989
9.063714 -0.7983960199999999
9.064714 -0.7968676299999999
9.065714 -0.79531698
9.066714 -0.79374723
9.067715 -0.7921593299999999
9.068714 -0.79055177
9.069715 -0.78892196
9.070714 -0.7872683
9.071714 -0.7855915499999999
9.072714 -0.78389458
9.073714 -0.7821806699999999
9.074715 -0.78045153
9.075714 -0.77870591
9.076715 -0.77694003
9.077714 -0.7751497399999999
9.078714 -0.7733327299999999
9.079714 -0.77148997
9.080714 -0.7696251399999999
9.081715 -0.76774275
9.082714 -0.7658456499999999
9.083714 -0.76393378
9.084714 -0.76200454
9.085714 -0.76005468
9.086715 -0.75808228
9.087714 -0.75608776
9.088715 -0.75407336
9.089714 -0.75204144
9.090714 -0.74999277
9.091714 -0.74792583
9.092714 -0.7458379
9.093715 -0.74372687
9.094714 -0.74159279
9.095715 -0.7394382700000001
9.096714 -0.73726722
9.097714 -0.7350827600000001
9.098714 -0.73288544
9.099714 -0.73067313
9.100715 -0.72844201
9.101714 -0.7261887699999999
9.102715 -0.72391229
9.103714 -0.72161411
9.104714 -0.71929735
9.105714 -0.7169648500000001
9.106714 -0.71461773
9.107715 -0.71225502
9.108714 -0.7098747
9.109715 -0.7074753300000001
9.110714 -0.70505701
9.111714 -0.7026214599999999
9.112714 -0.70017069
9.113714 -0.6977057600000001
9.114715 -0.69522583
9.115714 -0.69272858
9.116714 -0.6902115
9.117714 -0.68767346
9.118714 -0.68511548
9.119715 -0.68254056
9.120714 -0.67995191
9.121715 -0.67735156
9.122714 -0.6747393899999999
9.123714 -0.67211338
9.124714 -0.6694707999999999
9.125714 -0.66680959
9.126715 -0.66412939
9.127714 -0.66143121
9.128715 -0.6587167700000001
9.129714 -0.65598749
9.130714 -0.6532437200000001
9.131714 -0.65048509
9.132714 -0.64771124
9.133715 -0.6449224
9.134714 -0.64211977
9.135715 -0.63930489
9.136714 -0.63647879
9.137714 -0.63364124
9.138714 -0.6307905100000001
9.139714 -0.6279241799999999
9.140715 -0.62504006
9.141714 -0.62213722
9.142715 -0.6192164499999999
9.143714 -0.6162797999999999
9.144714 -0.61332993
9.145715 -0.6103689800000001
9.146714 -0.60739806
9.147715 -0.60441718
9.148714 -0.60142549
9.149714 -0.59842193
9.150714 -0.5954054599999999
9.151714 -0.59237541
9.152715 -0.5893312900000001
9.153714 -0.58627273
9.154715 -0.58319946
9.155714 -0.58011143
9.156714 -0.57700891
9.157714 -0.57389289
9.158714 -0.5707649
9.159715 -0.56762681
9.160714 -0.5644803399999999
9.161715 -0.56132646
9.162714 -0.55816518
9.163714 -0.55499519
9.164714 -0.55181435
9.165714 -0.54862029
9.166715 -0.54541123
9.167714 -0.54218667
9.168715 -0.53894748
9.169714 -0.5356955800000001
9.170714 -0.53243316
9.171714 -0.52916198
9.172714 -0.52588289
9.173715 -0.52259583
9.174714 -0.51930025
9.175714 -0.51599578
9.176714 -0.51268232
9.177714 -0.50936006
9.178715 -0.50602881
9.179714 -0.50268783
9.180715 -0.49933577
9.181714 -0.49597123000000004
9.182714 -0.49259365000000005
9.183714 -0.4892041
9.184714 -0.485805
9.185715 -0.48239948
9.186714 -0.47898995999999994
9.187715 -0.47557694
9.188714 -0.47215899
9.189714 -0.46873325000000005
9.190714 -0.46529714
9.191714 -0.46184928999999997
9.192715 -0.45839030999999997
9.193714 -0.45492197
9.194715 -0.45144614
9.195714 -0.44796363999999994
9.196714 -0.44447402
9.197714 -0.44097625999999995
9.198714 -0.43746987
9.199715 -0.43395581
9.200714 -0.4304362
9.201715 -0.42691333000000004
9.202714 -0.42338818000000006
9.203714 -0.41985950000000005
9.204714 -0.41632415000000006
9.205714 -0.41277874000000003
9.206715 -0.40922123
9.207714 -0.40565235999999993
9.208714 -0.4020751
9.209714 -0.39849342
9.210714 -0.39491002
9.211715 -0.39132526
9.212714 -0.38773738999999996
9.213715 -0.38414369
9.214714 -0.38054253
9.215714 -0.37693423
9.216714 -0.37332082
9.217714 -0.36970449
9.218715 -0.36608598000000003
9.219714 -0.36246388
9.220715 -0.35883533
9.221714 -0.35519798
9.222714 -0.35155157000000004
9.223714 -0.34789857
9.224714 -0.34424304
9.225715 -0.34058847999999997
9.226714 -0.33693595
9.227715 -0.33328338
9.228714 -0.32962677
9.229714 -0.32596245999999995
9.230714 -0.32228911
9.231714 -0.31860846
9.232715 -0.31492407
9.233714 -0.31123923
9.234715 -0.30755508
9.235714 -0.30387014
9.236714 -0.30018168
9.237714 -0.29648771
9.238714 -0.29278856000000003
9.239715 -0.28908688
9.240714 -0.28538601
9.241714 -0.28168784999999996
9.242714 -0.27799131000000005
9.243714 -0.2742928
9.244715 -0.27058809
9.245714 -0.26687488000000004
9.246715 -0.26315423
9.247714 -0.25943003
9.248714 -0.25570711999999995
9.249714 -0.25198855000000003
9.250714 -0.24827417999999998
9.251715 -0.24456108999999998
9.252714 -0.24084561
9.253715 -0.23712562
9.254714 -0.23340180000000002
9.255714 -0.22967691
9.256714 -0.22595378000000002
9.257714 -0.22223336000000002
9.258715 -0.21851389
9.259714 -0.21479193
9.260715 -0.21106472999999998
9.261714 -0.20733207999999997
9.262714 -0.20359692
9.263714 -0.19986384999999998
9.264714 -0.19613672
9.265715 -0.19241645000000002
9.266714 -0.18870061
9.267715 -0.18498488
9.268714 -0.18126556
9.269714 -0.17754165000000002
9.270715 -0.1738152
9.271714 -0.17008981
9.272715 -0.16636831
9.273714 -0.16265108
9.274714 -0.15893589
9.275714 -0.15521965
9.276714 -0.15150058
9.277715 -0.14777967
9.278714 -0.14406025
9.279715 -0.14034607000000002
9.280714 -0.13663908
9.281714 -0.13293814
9.282714 -0.12923969
9.283714 -0.12553987
9.284715 -0.12183685
9.285714 -0.11813194
9.286715 -0.11442869000000001
9.287714 -0.11073090999999999
9.288714 -0.10704028000000002
9.289714 -0.10335554999999999
9.290714 -0.099673436
9.291715 -0.095990737
9.292714 -0.092306436
9.293715 -0.088622281
9.294714 -0.08494162999999999
9.295714 -0.081267342
9.296714 -0.077600009
9.297714 -0.073937647
9.298715 -0.070277066
9.299714 -0.066616072
9.300714 -0.06295498999999999
9.301714 -0.05929661000000001
9.302714 -0.055644516000000005
9.303715 -0.052000885000000004
9.304714 -0.048365080000000005
9.305715 -0.044734019
9.306714 -0.04110398
9.307714 -0.037472835
9.308714 -0.03384134
9.309714 -0.030212686
9.310715 -0.026590613000000003
9.311714 -0.022977265
9.312715 -0.019372142999999998
9.313714 -0.015772738
9.314714 -0.012176322
9.315714 -0.0085818152
9.316714 -0.0049904105
9.317715 -0.0014046622
9.318714 0.0021734009
9.319715 0.0057438192
9.320714 0.0093089329
9.321714 0.012871996
9.322714 0.016435121
9.323714 0.019997726
9.324715 0.023556584000000002
9.325714 0.027107432999999997
9.326715 0.030647221
9.327714 0.034175646999999997
9.328714 0.037695101
9.329714 0.041209083
9.330714 0.044720146
9.331715 0.048228647
9.332714 0.051732961
9.333714 0.055230985
9.334714 0.058721809
9.335714 0.062206469
9.336715 0.06568713
9.337714 0.069165399
9.338715 0.07264079799999999
9.339714 0.076110475
9.340714 0.079570455
9.341714 0.083017763
9.342714 0.086452143
9.343715 0.089876278
9.344714 0.09329440700000001
9.345715 0.096710055
9.346714 0.10012436
9.347714 0.10353576
9.348714 0.10694127999999999
9.349714 0.11033847000000001
9.350715 0.11372672
9.351714 0.11710722000000001
9.352715 0.12048157
9.353714 0.12385015
9.354714 0.12721142
9.355714 0.13056262
9.356714 0.13390153
9.357715 0.1372282
9.358714 0.14054547
9.359715 0.14385772
9.360714 0.14716866
9.361714 0.15047934000000002
9.362714 0.15378749
9.363714 0.1570888
9.364715 0.16037914
9.365714 0.16365660999999998
9.366714 0.166922
9.367714 0.17017773
9.368714 0.17342591
9.369715 0.17666691
9.370714 0.17989933
9.371715 0.18312132
9.372714 0.18633237
9.373714 0.18953433
9.374714 0.19273069
9.375714 0.19592466000000003
9.376715 0.19911705000000002
9.377714 0.20230538
9.378715 0.20548489
9.379714 0.20865079
9.380714 0.21180069999999998
9.381714 0.21493584
9.382714 0.21805996
9.383715 0.22117720999999999
9.384714 0.22428985999999998
9.385715 0.22739738
9.386714 0.23049731
9.387714 0.23358732000000001
9.388714 0.23666696999999998
9.389714 0.23973804999999998
9.390715 0.24280315
9.391714 0.24586360000000002
9.392715 0.24891801000000002
9.393714 0.25196257
9.394714 0.25499295
9.395715 0.25800685
9.396714 0.2610055
9.397715 0.26399319000000004
9.398714 0.26697505
9.399714 0.26995435
9.400714 0.27293074
9.401714 0.27590075000000003
9.402715 0.27885998
9.403714 0.28180559
9.404715 0.28473777
9.405714 0.28765912
9.406714 0.2905726
9.407714 0.29347932
9.408714 0.29637776
9.409715 0.29926472
9.410714 0.30213764
9.411715 0.30499662
9.412714 0.30784477
9.413714 0.31068667
9.414714 0.31352565
9.415714 0.31636155
9.416715 0.31919065
9.417714 0.32200746
9.418715 0.32480781000000003
9.419714 0.32759095000000005
9.420714 0.33035991
9.421714 0.33311944
9.422714 0.33587323999999996
9.423715 0.33862195
9.424714 0.34136316
9.425714 0.34409321
9.426714 0.34680995
9.427714 0.34951402
9.428715 0.35220857
9.429714 0.35489695
9.430715 0.35758023
9.431714 0.36025615
9.432714 0.36292011
9.433714 0.36556781
9.434714 0.36819791
9.435715 0.37081304000000004
9.436714 0.37341844
9.437715 0.37601907
9.438714 0.37861676
9.439714 0.38120938000000004
9.440714 0.38379214
9.441714 0.3863605
9.442715 0.38891274000000003
9.443714 0.39145066
9.444715 0.39397813000000004
9.445714 0.39649829
9.446714 0.39901160999999996
9.447714 0.40151547
9.448714 0.40400601
9.449715 0.40648094999999995
9.450714 0.40894117999999996
9.451715 0.41139065
9.452714 0.41383412
9.453714 0.41627414
9.454714 0.4187095
9.455714 0.42113564
9.456715 0.42354721
9.457714 0.42594112000000006
9.458714 0.42831819000000004
9.459714 0.43068253
9.460714 0.43303906000000003
9.461715 0.43539046
9.462714 0.43773586
9.463715 0.44007148
9.464714 0.44239316999999995
9.465714 0.44469912999999994
9.466714 0.44699088000000003
9.467714 0.44927234
9.468715 0.45154695
9.469714 0.45381547
9.470715 0.45607527999999997
9.471714 0.45832191
9.472714 0.46055191
9.473714 0.46276511
9.474714 0.46496489
9.475715 0.46715639
9.476714 0.46934341
9.477715 0.47152629
9.478714 0.47370153000000004
9.479714 0.47586397
9.480714 0.47800982999999997
9.481714 0.48013874
9.482715 0.48225378
9.483714 0.48435945
9.484715 0.48645879
9.485714 0.48855165999999994
9.486714 0.49063492999999997
9.487714 0.49270466
9.488714 0.49475869
9.489715 0.49679809999999996
9.490714 0.49882651999999994
9.491714 0.50084777
9.492714 0.50286325
9.493714 0.50487095
9.494715 0.50686644
9.495714 0.5088456
9.496715 0.51080696
9.497714 0.5127530499999999
9.498714 0.51468867
9.499714 0.51661842
9.500714 0.51854388
9.501715 0.5204629199999999
9.502714 0.52237106
9.503715 0.52426415
9.504714 0.52614072
9.505714 0.5280025300000001
9.506714 0.5298532499999999
9.507714 0.53169592
9.508715 0.533531
9.509714 0.53535616
9.510715 0.537168
9.511714 0.5389645200000001
9.512714 0.5407466599999999
9.513714 0.54251798
9.514714 0.5442825099999999
9.515715 0.54604234
9.516714 0.54779588
9.517715 0.54953871
9.518714 0.55126571
9.519714 0.55297399
9.520715 0.55466425
9.521714 0.55634035
9.522715 0.558007
9.523714 0.55966727
9.524714 0.5613211499999999
9.525714 0.5629662
9.526714 0.56459955
9.527715 0.56621996
9.528714 0.56782844
9.529715 0.56942748
9.530714 0.57101888
9.531714 0.57260212
9.532714 0.57417401
9.533714 0.57573034
9.534715 0.57726824
9.535714 0.57878797
9.536715 0.58029317
9.537714 0.58178906
9.538714 0.58327992
9.539714 0.58476697
9.540714 0.5862481
9.541715 0.5877194
9.542714 0.58917734
9.543715 0.59062061
9.544714 0.5920501899999999
9.545714 0.59346803
9.546714 0.5948753600000001
9.547714 0.59627146
9.548715 0.5976541400000001
9.549714 0.59902142
9.550714 0.60037314
9.551714 0.60171187
9.552714 0.6030418
9.553715 0.60436665
9.554714 0.60568764
9.555715 0.60700281
9.556714 0.6083078199999999
9.557714 0.60959831
9.558714 0.61087185
9.559714 0.61212885
9.560715 0.6133718899999999
9.561714 0.61460384
9.562715 0.6158262999999999
9.563714 0.61703897
9.564714 0.6182404699999999
9.565714 0.61942977
9.566714 0.62060733
9.567715 0.62177517
9.568714 0.6229354500000001
9.569715 0.62408908
9.570714 0.62523456
9.571714 0.6263684
9.572714 0.62748683
9.573714 0.6285876
9.574715 0.62967134
9.575714 0.63074096
9.576715 0.63180034
9.577714 0.63285232
9.578714 0.63389754
9.579714 0.63493475
9.580714 0.63596191
9.581715 0.6369775200000001
9.582714 0.63798153
9.583714 0.63897492
9.584714 0.6399584500000001
9.585714 0.64093163
9.586715 0.64189266
9.587714 0.64283917
9.588715 0.64376974
9.589714 0.6446849600000001
9.590714 0.6455873099999999
9.591714 0.64648027
9.592714 0.64736647
9.593715 0.64824661
9.594714 0.64911922
9.595715 0.64998167
9.596714 0.65083159
9.597714 0.65166792
9.598714 0.65249121
9.599714 0.6533026200000001
9.600715 0.654103
9.601714 0.6548921099999999
9.602715 0.6556690199999999
9.603714 0.6564328
9.604714 0.65718354
9.605714 0.65792273
9.606714 0.6586524699999999
9.607715 0.65937452
9.608714 0.66008926
9.609715 0.6607953
9.610714 0.6614902500000001
9.611714 0.6621719300000001
9.612714 0.6628393699999999
9.613714 0.66349325
9.614715 0.6641351200000001
9.615714 0.66476651
9.616714 0.66538798
9.617714 0.66599911
9.618714 0.66659893
9.619715 0.66718692
9.620714 0.66776341
9.621715 0.6683293699999999
9.622714 0.66888588
9.623714 0.66943318
9.624714 0.66997041
9.625714 0.67049605
9.626715 0.67100874
9.627714 0.67150812
9.628715 0.67199511
9.629714 0.67247124
9.630714 0.67293802
9.631714 0.67339581
9.632714 0.6738440099999999
9.633715 0.6742813200000001
9.634714 0.6747067
9.635715 0.6751200199999999
9.636714 0.67552188
9.637714 0.67591323
9.638714 0.67629451
9.639714 0.67666541
9.640715 0.6770249899999999
9.641714 0.67737242
9.642715 0.67770751
9.643714 0.67803101
9.644714 0.67834421
9.645715 0.67864801
9.646714 0.67894245
9.647715 0.6792265900000001
9.648714 0.6794991
9.649714 0.67975898
9.650714 0.6800063000000001
9.651714 0.68024215
9.652715 0.68046791
9.653714 0.6806845300000001
9.654715 0.6808919800000001
9.655714 0.68108928
9.656714 0.68127522
9.657714 0.6814492400000001
9.658714 0.68161162
9.659715 0.68176333
9.660714 0.68190522
9.661715 0.6820373200000001
9.662714 0.68215881
9.663714 0.6822684800000001
9.664714 0.68236552
9.665714 0.68245032
9.666715 0.68252431
9.667714 0.6825892299999999
9.668715 0.68264604
9.669714 0.68269442
9.670714 0.68273279
9.671714 0.68275919
9.672714 0.68277237
9.673715 0.68277232
9.674714 0.68276031
9.675714 0.6827379100000001
9.676714 0.68270615
9.677714 0.6826649
9.678715 0.6826133
9.679714 0.68255044
9.680715 0.68247635
9.681714 0.68239216
9.682714 0.6822993
9.683714 0.68219868
9.684714 0.6820898
9.685715 0.68197078
9.686714 0.68183918
9.687715 0.68169325
9.688714 0.68153301
9.689714 0.68136021
9.690714 0.68117739
9.691714 0.68098665
9.692715 0.68078851
9.693714 0.68058199
9.694715 0.68036527
9.695714 0.6801370999999999
9.696714 0.6798973300000001
9.697714 0.67964694
9.698714 0.6793871499999999
9.699715 0.67911828
9.700714 0.67883926
9.701715 0.67854826
9.702714 0.67824381
9.703714 0.67792591
9.704714 0.67759645
9.705714 0.67725834
9.706715 0.67691416
9.707714 0.67656464
9.708714 0.6762083200000001
9.709714 0.67584226
9.710714 0.6754635800000001
9.711715 0.6750708400000001
9.712714 0.67466456
9.713715 0.6742465799999999
9.714714 0.67381882
9.715714 0.6733820300000001
9.716714 0.67293555
9.717714 0.67247818
9.718715 0.6720092599999999
9.719714 0.67152963
9.720715 0.67104134
9.721714 0.67054648
9.722714 0.67004594
9.723714 0.6695383699999999
9.724714 0.66902074
9.725715 0.6684897000000001
9.726714 0.66794334
9.727715 0.66738226
9.728714 0.66680908
9.729714 0.66622724
9.730714 0.66563915
9.731714 0.66504516
9.732715 0.6644438
9.733714 0.6638329000000001
9.734715 0.6632111
9.735714 0.66257855
9.736714 0.6619364
9.737714 0.66128578
9.738714 0.66062654
9.739715 0.65995697
9.740714 0.65927473
9.741714 0.65857829
9.742714 0.65786811
9.743714 0.65714684
9.744715 0.65641822
9.745714 0.6556851300000001
9.746715 0.65494832
9.747714 0.65420591
9.748714 0.65345457
9.749714 0.65269112
9.750714 0.6519142099999999
9.751715 0.65112454
9.752714 0.65032411
9.753715 0.64951484
9.754714 0.64869728
9.755714 0.64787068
9.756714 0.64703389
9.757714 0.64618643
9.758715 0.64532938
9.759714 0.64446498
9.760715 0.64359521
9.761714 0.64272056
9.762714 0.64183925
9.763714 0.6409478399999999
9.764714 0.64004292
9.765715 0.63912277
9.766714 0.6381882400000001
9.767715 0.63724224
9.768714 0.63628829
9.769714 0.63532889
9.770715 0.63436455
9.771714 0.63339407
9.772715 0.63241562
9.773714 0.63142818
9.774714 0.63043186
9.775714 0.62942761
9.776714 0.62841596
9.777715 0.62739621
9.778714 0.62636635
9.779715 0.62532416
9.780714 0.62426836
9.781714 0.62319981
9.782714 0.62212134
9.783714 0.62103639
9.784715 0.6199476300000001
9.785714 0.6188555600000001
9.786715 0.61775846
9.787714 0.6166535
9.788714 0.61553805
9.789714 0.6144109600000001
9.790714 0.61327275
9.791715 0.61212471
9.792714 0.6109679100000001
9.793715 0.60980259
9.794714 0.6086281
9.795714 0.60744383
9.796714 0.6062502
9.797714 0.6050487999999999
9.798715 0.6038418
9.799714 0.60263081
9.800714 0.6014158900000001
9.801714 0.60019521
9.802714 0.5989658600000001
9.803715 0.59772525
9.804714 0.5964723
9.805715 0.59520779
9.806714 0.59393388
9.807714 0.59265271
9.808714 0.59136557
9.809714 0.59007239
9.810715 0.5887723499999999
9.811714 0.58746464
9.812715 0.58614919
9.813714 0.58482662
9.814714 0.58349767
9.815714 0.58216224
9.816714 0.5808192799999999
9.817715 0.57946704
9.818714 0.57810405
9.819715 0.5767301699999999
9.820714 0.5753467299999999
9.821714 0.57395617
9.822714 0.57256077
9.823714 0.5711616
9.824715 0.56975815
9.825714 0.56834873
9.826715 0.56693153
9.827714 0.56550568
9.828714 0.56407135
9.829714 0.56262943
9.830714 0.56118062
9.831715 0.55972482
9.832714 0.55826134
9.833714 0.55678943
9.834714 0.55530905
9.835714 0.55382126
9.836715 0.55232788
9.837714 0.55083032
9.838715 0.54932879
9.839714 0.54782201
9.840714 0.54630772
9.841714 0.54478394
9.842714 0.54325005
9.843715 0.5417070399999999
9.844714 0.54015703
9.845715 0.5386020499999999
9.846714 0.53704302
9.847714 0.5354794700000001
9.848714 0.5339100999999999
9.849714 0.5323338799999999
9.850715 0.53075086
9.851714 0.52916193
9.852715 0.52756821
9.853714 0.52596997
9.854714 0.52436595
9.855714 0.52275411
9.856714 0.52113263
9.857715 0.51950123
9.858714 0.51786159
9.859715 0.51621669
9.860714 0.5145693699999999
9.861714 0.51292083
9.862714 0.51127006
9.863714 0.5096145
9.864715 0.50795143
9.865714 0.50627957
9.866714 0.5045995600000001
9.867714 0.5029134000000001
9.868714 0.50122282
9.869715 0.49952827
9.870714 0.49782866000000003
9.871715 0.4961221
9.872714 0.49440767999999996
9.873714 0.49268617000000003
9.874714 0.49096011
9.875714 0.48923236
9.876715 0.48750429
9.877714 0.48577483
9.878715 0.48404061
9.879714 0.48229783
9.880714 0.48054429
9.881714 0.47878064
9.882714 0.47700996999999995
9.883715 0.47523621
9.884714 0.47346195
9.885715 0.47168718000000004
9.886714 0.46990952
9.887714 0.46812608
9.888714 0.46633533
9.889714 0.46453807
9.890715 0.46273684
9.891714 0.46093399
9.892715 0.45913005999999995
9.893714 0.45732296999999994
9.894714 0.45550916999999996
9.895715 0.45368583
9.896714 0.45185285
9.897715 0.45001321
9.898714 0.44817165
9.899714 0.44633206
9.900714 0.44449535
9.901714 0.44265878000000003
9.902715 0.44081765000000006
9.903714 0.43896772
9.904715 0.43710768
9.905714 0.43523968
9.906714 0.43336772
9.907714 0.43149534999999994
9.908714 0.42962343000000003
9.909715 0.42774989
9.910714 0.42587136999999997
9.911715 0.42398563
9.912714 0.42209337
9.913714 0.42019798
9.914714 0.41830353000000003
9.915714 0.41641206
9.916715 0.41452204
9.917714 0.41262885000000005
9.918715 0.41072712999999994
9.919714 0.40881406
9.920714 0.40689092
9.921714 0.40496276000000003
9.922714 0.40303557
9.923715 0.40111308999999995
9.924714 0.39919508
9.925714 0.39727762
9.926714 0.39535574999999995
9.927714 0.39342628
9.928715 0.39148964
9.929714 0.38954916
9.930715 0.38760856
9.931714 0.38566927
9.932714 0.3837293
9.933714 0.38178444
9.934714 0.37983104
9.935715 0.37786874
9.936714 0.37590133
9.937715 0.37393498000000003
9.938714 0.37197503
9.939714 0.37002292999999997
9.940714 0.36807521
9.941714 0.36612535
9.942715 0.36416722
9.943714 0.36219826
9.944715 0.36022051
9.945714 0.3582391
9.946714 0.35625903000000003
9.947714 0.35428237
9.948714 0.35230733999999997
9.949715 0.35033002
9.950714 0.34834747
9.951715 0.34635994000000003
9.952714 0.34437114
9.953714 0.34238612
9.954714 0.34040788
9.955714 0.33843515
9.956715 0.33646259
9.957714 0.33448348
9.958714 0.33249338
9.959714 0.33049267
9.960714 0.32848634
9.961715 0.32648135
9.962714 0.32448287000000003
9.963715 0.32249168
9.964714 0.32050421
9.965714 0.31851509
9.966714 0.31652051999999997
9.967714 0.31452053
9.968715 0.31251856
9.969714 0.31051903
9.970715 0.30852420999999997
9.971714 0.30653249
9.972714 0.30453922
9.973714 0.30253967
9.974714 0.30053211
9.975715 0.29851933999999997
9.976714 0.29650745
9.977715 0.2945025
9.978714 0.29250712
9.979714 0.29051905
9.980714 0.2885323
9.981714 0.2865406
9.982715 0.28454071999999997
9.983714 0.28253405000000004
9.984715 0.28052547
9.985714 0.27852023000000004
9.986714 0.27652092
9.987714 0.27452614
9.988714 0.27253185
9.989715 0.27053426
9.990714 0.26853255
9.991714 0.26652955
9.992714 0.26453014
9.993714 0.26253805999999996
9.994715 0.26055339
9.995714 0.25857214
9.996715 0.25658836
9.997714 0.2545974
9.998714 0.25259871
9.999714 0.25059611000000004
10.00071 0.24859577
10.00171 0.24660283
10.00271 0.24461871999999998
10.00371 0.24264075
10.00471 0.24066409000000002
10.00571 0.23868473
10.00671 0.23670187
10.00771 0.23471813
10.00871 0.23273758
10.00971 0.23076294
10.01071 0.22879378
10.01171 0.22682663999999997
10.01271 0.22485727000000003
10.01371 0.22288335
10.01471 0.22090617999999998
10.01571 0.21893011999999998
10.01671 0.21696019
10.01771 0.21499912000000002
10.01871 0.21304591
10.01971 0.21109628
10.02071 0.20914518
10.02171 0.20718962999999999
10.02271 0.20523032000000002
10.02371 0.20327093
10.02471 0.20131604
10.02571 0.19936843
10.02671 0.19742774000000002
10.02771 0.19549108
10.02871 0.19355507
10.02971 0.19161806
10.03071 0.1896811
10.03171 0.18774705
10.03271 0.18581864
10.03371 0.18389645
10.03471 0.18197834000000002
10.03571 0.1800606
10.03671 0.17814024
10.03771 0.17621684
10.03871 0.1742931
10.03971 0.17237352
10.04071 0.17046212
10.04171 0.16856041000000002
10.04271 0.16666679
10.04371 0.16477763
10.04471 0.16288935
10.04571 0.16100013
10.04671 0.15911051
10.04771 0.15722256
10.04871 0.15533825
10.04971 0.15345818
10.05071 0.1515814
10.05171 0.14970639
10.05271 0.14783246
10.05371 0.14596072
10.05471 0.14409373
10.05571 0.14223426
10.05671 0.14038371
10.05771 0.13854115
10.05871 0.13670358
10.05971 0.13486737
10.06071 0.13302992
10.06171 0.13119073
10.06271 0.12935143000000002
10.06371 0.12751471
10.06471 0.12568303
10.06571 0.12385766999999999
10.06671 0.12203860999999999
10.06771 0.12022519
10.06871 0.11841686
10.06971 0.11661368
10.07071 0.11481607999999999
10.07171 0.11302424
10.07271 0.11123753
10.07371 0.10945445
10.07471 0.10767318999999999
10.07571 0.10589253
10.07671 0.1041125
10.07771 0.10233457
10.07871 0.10056106999999999
10.07971 0.09879425600000001
10.08071 0.09703555300000001
10.08171 0.09528508499999999
10.08271 0.093541917
10.08371 0.091804529
10.08471 0.090071402
10.08571 0.088341354
10.08671 0.086613663
10.08771 0.084888033
10.08871 0.083164527
10.08971 0.081443618
10.09071 0.079726224
10.09171 0.078013603
10.09271 0.076307118
10.09371 0.07460787299999999
10.09471 0.072916388
10.09571 0.07123251
10.09671 0.069555518
10.09771 0.067884394
10.09871 0.066218077
10.09971 0.06455562
10.10071 0.062896259
10.10171 0.061239523000000004
10.10271 0.059585401
10.10371 0.05793451
10.10471 0.056288147
10.10571 0.054648041
10.10671 0.05301581699999999
10.10771 0.051392359000000006
10.10871 0.049777364000000004
10.10971 0.048169392
10.11071 0.046566452
10.11171 0.044966841
10.11271 0.043369812
10.11371 0.04177574
10.11471 0.040185734
10.11571 0.038600925
10.11671 0.037021909
10.11771 0.035448655
10.11871 0.033880936
10.11971 0.032318925
10.12071 0.030763447
10.12171 0.029215697
10.12271 0.027676490999999998
10.12371 0.026145513
10.12471 0.024621113
10.12571 0.023100896
10.12671 0.021582867
10.12771 0.020066535
10.12871 0.018553292000000002
10.12971 0.017045779
10.13071 0.015546592000000001
10.13171 0.014056965000000001
10.13271 0.012576231
10.13371 0.011102337
10.13471 0.0096330798
10.13571 0.0081673526
10.13671 0.0067056186
10.13771 0.0052493797
10.13871 0.0038000117999999997
10.13971 0.0023577501
10.14071 0.0009215146699999999
10.14171 -0.00051025777
10.14271 -0.0019383429
10.14371 -0.0033618155
10.14471 -0.0047782036
10.14571 -0.006184723299999999
10.14671 -0.0075799121999999995
10.14771 -0.0089647074
10.14871 -0.010342226000000001
10.14971 -0.011716298
10.15071 -0.013089564
10.15171 -0.014462184
10.15271 -0.015831897
10.15371 -0.017195369999999998
10.15471 -0.018550044
10.15571 -0.019895342
10.15671 -0.021232589
10.15771 -0.022563736
10.15871 -0.023889825
10.15971 -0.025210142
10.16071 -0.026522687000000003
10.16171 -0.02782564
10.16271 -0.029118885999999997
10.16371 -0.030404558999999998
10.16471 -0.031686155
10.16571 -0.032966636
10.16671 -0.034246658
10.16771 -0.035523987
10.16871 -0.036794532000000005
10.16971 -0.038054425
10.17071 -0.039301999
10.17171 -0.040538487
10.17271 -0.041767098999999995
10.17371 -0.042991035
10.17471 -0.044211681
10.17571 -0.045428061
10.17671 -0.046637811
10.17771 -0.047839011
10.17871 -0.049031636
10.17971 -0.050217734
10.18071 -0.051400135000000007
10.18171 -0.05258051700000001
10.18271 -0.05375811
10.18371 -0.054929859
10.18471 -0.05609204499999999
10.18571 -0.057242421
10.18671 -0.058381568
10.18771 -0.059512607
10.18871 -0.060639414
10.18971 -0.061764416999999995
10.19071 -0.06288726
10.19171 -0.06400510899999999
10.19271 -0.065114431
10.19371 -0.066213089
10.19471 -0.067301543
10.19571 -0.068382389
10.19671 -0.06945862
10.19771 -0.070531649
10.19871 -0.071600446
10.19971 -0.072662224
10.20071 -0.073714292
10.20171 -0.074755901
10.20271 -0.075788837
10.20371 -0.076816411
10.20471 -0.077841448
10.20571 -0.0788645
10.20671 -0.079883425
10.20771 -0.08089460300000001
10.20871 -0.08189510600000001
10.20971 -0.08288446099999999
10.21071 -0.08386494
10.21171 -0.084840221
10.21271 -0.085813191
10.21371 -0.086784287
10.21471 -0.087751303
10.21571 -0.088710786
10.21671 -0.089660118
10.21771 -0.090599019
10.21871 -0.09152951000000001
10.21971 -0.092454458
10.22071 -0.093375659
10.22171 -0.094292662
10.22271 -0.095203135
10.22371 -0.096104463
10.22471 -0.096995645
10.22571 -0.09787816099999999
10.22671 -0.098755257
10.22771 -0.099630072
10.22871 -0.10050364999999999
10.22971 -0.10137422
10.23071 -0.10223802000000001
10.23171 -0.10309137999999998
10.23271 -0.10393268
10.23371 -0.10476313999999999
10.23471 -0.10558594
10.23571 -0.10640433999999999
10.23671 -0.10721989
10.23771 -0.10803183999999999
10.23871 -0.10883805
10.23971 -0.10963669
10.24071 -0.11042758999999999
10.24171 -0.11121237
10.24271 -0.11199319
10.24371 -0.11277104
10.24471 -0.11354463999999999
10.24571 -0.11431077
10.24671 -0.11506593999999999
10.24771 -0.11580839
10.24871 -0.11653926999999999
10.24971 -0.11726219999999998
10.25071 -0.11798153
10.25171 -0.11870018
10.25271 -0.11941842999999999
10.25371 -0.12013415000000001
10.25471 -0.12084437
10.25571 -0.12154697999999999
10.25671 -0.12224168999999999
10.25771 -0.12292953
10.25871 -0.12361153
10.25971 -0.12428744000000001
10.26071 -0.12495545
10.26171 -0.1256132
10.26271 -0.12625949
10.26371 -0.12689551
10.26471 -0.12752475
10.26571 -0.12815156
10.26671 -0.12877901
10.26771 -0.12940745
10.26871 -0.13003432
10.26971 -0.13065564999999998
10.27071 -0.13126797
10.27171 -0.13186986
10.27271 -0.13246209
10.27371 -0.13304653
10.27471 -0.13362463
10.27571 -0.1341965
10.27671 -0.13476124
10.27771 -0.13531805
10.27871 -0.13586759
10.27971 -0.13641221
10.28071 -0.13695507
10.28171 -0.13749835
10.28271 -0.13804178
10.28371 -0.13858245
10.28471 -0.13911595000000002
10.28571 -0.13963846000000002
10.28671 -0.14014851
10.28771 -0.14064743999999998
10.28871 -0.14113843
10.28971 -0.14162464
10.29071 -0.14210773999999998
10.29171 -0.1425875
10.29271 -0.14306272
10.29371 -0.14353256
10.29471 -0.14399747999999998
10.29571 -0.14445897
10.29671 -0.14491833
10.29771 -0.14537527
10.29871 -0.14582743
10.29971 -0.1462712
10.30071 -0.1467035
10.30171 -0.14712359
10.30271 -0.14753361
10.30371 -0.14793769
10.30471 -0.14833994
10.30571 -0.14874259
10.30671 -0.14914512
10.30771 -0.14954507
10.30871 -0.14993971
10.30971 -0.15032754
10.31071 -0.15070883000000002
10.31171 -0.15108485
10.31271 -0.15145636
10.31371 -0.15182262
10.31471 -0.1521816
10.31571 -0.15253121
10.31671 -0.15287098
10.31771 -0.1532029
10.31871 -0.15353083
10.31971 -0.15385861
10.32071 -0.15418809
10.32171 -0.15451810000000002
10.32271 -0.15484509
10.32371 -0.15516495
10.32471 -0.15547517
10.32571 -0.15577578
10.32671 -0.15606898
10.32771 -0.15635736
10.32871 -0.15664231
10.32971 -0.15692331
10.33071 -0.15719868
10.33171 -0.15746719
10.33271 -0.15772941
10.33371 -0.15798773
10.33471 -0.15824514
10.33571 -0.15850328
10.33671 -0.15876113
10.33771 -0.1590152
10.33871 -0.15926128
10.33971 -0.15949665999999998
10.34071 -0.15972159
10.34171 -0.15993908
10.34271 -0.16015319
10.34371 -0.16036674
10.34471 -0.16057998
10.34571 -0.16079081
10.34671 -0.16099643
10.34771 -0.16119531
10.34871 -0.16138818
10.34971 -0.16157739
10.35071 -0.16176524
10.35171 -0.16195209
10.35271 -0.16213589
10.35371 -0.16231318
10.35471 -0.1624812
10.35571 -0.16263974
10.35671 -0.16279146
10.35771 -0.16294058
10.35871 -0.16309043
10.35971 -0.16324164
10.36071 -0.16339179
10.36171 -0.16353694
10.36271 -0.16367399
10.36371 -0.16380252
10.36471 -0.16392482
10.36571 -0.16404442
10.36671 -0.16416371999999999
10.36771 -0.16428255
10.36871 -0.16439832
10.36971 -0.16450775
10.37071 -0.16460915999999998
10.37171 -0.16470368
10.37271 -0.16479463
10.37371 -0.16488551999999998
10.37471 -0.16497773999999998
10.37571 -0.16506963
10.37671 -0.16515733
10.37771 -0.16523711
10.37871 -0.16530762999999998
10.37971 -0.16537083
10.38071 -0.16543083
10.38171 -0.16549144999999998
10.38271 -0.165554
10.38371 -0.16561651
10.38471 -0.1656751
10.38571 -0.16572637
10.38671 -0.16576949
10.38771 -0.16580667999999998
10.38871 -0.16584168000000002
10.38971 -0.16587738999999999
10.39071 -0.16591391
10.39171 -0.16594848
10.39271 -0.16597726000000002
10.39371 -0.16599776
10.39471 -0.16601057
10.39571 -0.16601906
10.39671 -0.16602747
10.39771 -0.16603821
10.39871 -0.16605045000000002
10.39971 -0.16606052
10.40071 -0.1660642
10.40171 -0.16605931
10.40271 -0.16604706
10.40371 -0.16603136000000002
10.40471 -0.1660164
10.40571 -0.16600415999999998
10.40671 -0.16599321
10.40771 -0.16597962
10.40871 -0.16595942
10.40971 -0.16593101
10.41071 -0.16589608
10.41171 -0.16585852
10.41271 -0.16582186
10.41371 -0.16578711000000002
10.41471 -0.16575214
10.41571 -0.16571314
10.41671 -0.16566714000000002
10.41771 -0.16561408
10.41871 -0.16555698
10.41971 -0.16550020000000001
10.42071 -0.16544673000000001
10.42171 -0.16539618
10.42271 -0.16534487
10.42371 -0.16528782
10.42471 -0.16522163
10.42571 -0.16514636
10.42671 -0.16506541
10.42771 -0.16498354
10.42871 -0.16490407
10.42971 -0.16482723
10.43071 -0.16475037
10.43171 -0.16467005
10.43271 -0.16458444
10.43371 -0.16449456
10.43471 -0.16440357
10.43571 -0.16431452
10.43671 -0.16422808
10.43771 -0.16414165
10.43871 -0.16405054
10.43971 -0.16395069
10.44071 -0.16384106
10.44171 -0.16372444
10.44271 -0.16360605
10.44371 -0.16349087
10.44471 -0.16338098
10.44571 -0.16327482999999998
10.44671 -0.16316848
10.44771 -0.16305812
10.44871 -0.16294224999999998
10.44971 -0.16282218
10.45071 -0.1627007
10.45171 -0.16257976
10.45271 -0.16245885
10.45371 -0.16233507
10.45471 -0.16220495
10.45571 -0.16206692
10.45671 -0.16192271
10.45771 -0.1617769
10.45871 -0.16163457
10.45971 -0.16149866999999998
10.46071 -0.16136834
10.46171 -0.16123948999999999
10.46271 -0.16110699
10.46371 -0.16096737
10.46471 -0.16082039
10.46571 -0.16066857
10.46671 -0.1605153
10.46771 -0.16036254
10.46871 -0.16020982
10.46971 -0.16005501
10.47071 -0.15989623
10.47171 -0.1597337
10.47271 -0.15957013
10.47371 -0.15940948
10.47471 -0.1592545
10.47571 -0.15910487
10.47671 -0.15895695
10.47771 -0.15880546
10.47871 -0.15864606
10.47971 -0.15847749
10.48071 -0.15830197
10.48171 -0.1581237
10.48271 -0.15794646
10.48371 -0.15777184
10.48471 -0.15759886
10.48571 -0.15742535
10.48671 -0.15724993
10.48771 -0.15707314
10.48871 -0.15689725000000002
10.48971 -0.15672455000000002
10.49071 -0.15655546
10.49171 -0.15638769
10.49271 -0.15621701999999998
10.49371 -0.15603946999999999
10.49471 -0.15585339
10.49571 -0.15566046
10.49671 -0.15546486
10.49771 -0.15527104
10.49871 -0.15508162
10.49971 -0.15489639
10.50071 -0.15471301999999998
10.50171 -0.15452886999999998
10.50271 -0.15434275
10.50371 -0.15415545
10.50471 -0.15396885999999999
10.50571 -0.15378421
10.50671 -0.15360081
10.50771 -0.15341601
10.50871 -0.15322659
10.50971 -0.15303069
10.51071 -0.15282907
10.51171 -0.15262493
10.51271 -0.15242232
10.51371 -0.15222405
10.51471 -0.15203034999999998
10.51571 -0.15183912
10.51671 -0.15164729999999998
10.51771 -0.15145282999999998
10.51871 -0.15125566
10.51971 -0.15105744
10.52071 -0.15086011000000002
10.52171 -0.15066435
10.52271 -0.15046890000000002
10.52371 -0.15027131999999999
10.52471 -0.15006955
10.52571 -0.14986338
10.52671 -0.14965481
10.52771 -0.1494471
10.52871 -0.14924300000000001
10.52971 -0.14904327
10.53071 -0.14884640000000002
10.53171 -0.14864962
10.53271 -0.14845061
10.53371 -0.14824873000000002
10.53471 -0.14804523
10.53571 -0.1478421
10.53671 -0.14764068
10.53771 -0.14744055
10.53871 -0.14723981
10.53971 -0.14703629000000001
10.54071 -0.1468291
10.54171 -0.14661939000000002
10.54271 -0.14640982
10.54371 -0.14620317
10.54471 -0.14600080000000001
10.54571 -0.1458019
10.54671 -0.14560411
10.54771 -0.1454049
10.54871 -0.145203
10.54971 -0.14499893
10.55071 -0.14479434
10.55171 -0.14459071
10.55271 -0.1443882
10.55371 -0.14418558
10.55471 -0.14398101
10.55571 -0.1437735
10.55671 -0.14356381
10.55771 -0.14335426
10.55871 -0.14314763
10.55971 -0.14294558000000002
10.56071 -0.14274771
10.56171 -0.14255181
10.56271 -0.14235507
10.56371 -0.14215562
10.56471 -0.14195336
10.56571 -0.14174972
10.56671 -0.14154649
10.56771 -0.14134467
10.56871 -0.14114388
10.56971 -0.14094288
10.57071 -0.14074071999999999
10.57171 -0.14053771
10.57271 -0.14033547999999998
10.57371 -0.1401362
10.57471 -0.13994115000000001
10.57571 -0.13974975
10.57671 -0.13955965
10.57771 -0.13936784
10.57871 -0.13917213
10.57971 -0.13897231999999998
10.58071 -0.13877007
10.58171 -0.13856792
10.58271 -0.13836785
10.58371 -0.13817041
10.58471 -0.13797483
10.58571 -0.13777994
10.58671 -0.13758531000000002
10.58771 -0.13739165
10.58871 -0.13720035
10.58971 -0.13701231
10.59071 -0.13682703999999998
10.59171 -0.13664243999999998
10.59271 -0.13645580999999998
10.59371 -0.13626529999999998
10.59471 -0.13607095
10.59571 -0.13587486000000001
10.59671 -0.13568006
10.59771 -0.13548897
10.59871 -0.13530231
10.59971 -0.13511895
10.60071 -0.13493684
10.60171 -0.13475438
10.60271 -0.13457129
10.60371 -0.13438846000000002
10.60471 -0.13420704
10.60571 -0.13402726
10.60671 -0.13384805
10.60771 -0.13366757999999998
10.60871 -0.13348451
10.60971 -0.13329908000000001
10.61071 -0.13311340000000002
10.61171 -0.13293043
10.61271 -0.13275247
10.61371 -0.13257982000000001
10.61471 -0.13241065
10.61571 -0.13224189
10.61671 -0.13207098
10.61771 -0.13189707
10.61871 -0.13172122
10.61971 -0.13154551
10.62071 -0.13137152000000002
10.62171 -0.13119949
10.62271 -0.13102829
10.62371 -0.13085658
10.62471 -0.1306841
10.62571 -0.1305122
10.62671 -0.13034327
10.62771 -0.13017931
10.62871 -0.13002048
10.62971 -0.12986467
10.63071 -0.12970843999999998
10.63171 -0.12954876999999998
10.63271 -0.12938470999999999
10.63371 -0.12921778
10.63471 -0.12905111
10.63571 -0.12888764
10.63671 -0.12872857000000001
10.63771 -0.12857297
10.63871 -0.12841874
10.63971 -0.12826424
10.64071 -0.12810942
10.64171 -0.12795586
10.64271 -0.12780555
10.64371 -0.1276592
10.64471 -0.12751538
10.64571 -0.12737099
10.64671 -0.12722295
10.64771 -0.12707004
10.64871 -0.12691388
10.64971 -0.12675819
10.65071 -0.12660691
10.65171 -0.12646209
10.65271 -0.12632296
10.65371 -0.12618663
10.65471 -0.12604991000000001
10.65571 -0.12591126
10.65671 -0.12577148999999999
10.65771 -0.12563292
10.65871 -0.12549752
10.65971 -0.12536532
10.66071 -0.12523413
10.66171 -0.12510084
10.66271 -0.12496347
10.66371 -0.12482277
10.66471 -0.12468214000000001
10.66571 -0.12454594
10.66671 -0.12441709000000001
10.66771 -0.12429541999999999
10.66871 -0.12417776999999999
10.66971 -0.12405983
10.67071 -0.12393855999999999
10.67171 -0.12381376000000001
10.67271 -0.12368787
10.67371 -0.12356417
10.67471 -0.12344449
10.67571 -0.12332802000000001
10.67671 -0.1232118
10.67771 -0.12309283
10.67871 -0.12297024
10.67971 -0.12284616999999999
10.68071 -0.12272486
10.68171 -0.12261013
10.68271 -0.12250315999999999
10.68371 -0.12240160000000001
10.68471 -0.12230086
10.68571 -0.12219668
10.68671 -0.12208752
10.68771 -0.12197529
10.68871 -0.12186406
10.68971 -0.12175739999999999
10.69071 -0.12165625
10.69171 -0.1215584
10.69271 -0.12146004
10.69371 -0.12135834
10.69471 -0.12125345000000001
10.69571 -0.12114855
10.69671 -0.12104800000000002
10.69771 -0.12095460999999999
10.69871 -0.12086779000000002
10.69971 -0.12078370000000001
10.70071 -0.12069753
10.70171 -0.12060624
10.70271 -0.12051044
10.70371 -0.12041397
10.70471 -0.12032156999999999
10.70571 -0.12023603999999999
10.70671 -0.12015656
10.70771 -0.12007932
10.70871 -0.11999987999999999
10.70971 -0.119916
10.71071 -0.119829
10.71171 -0.11974293999999999
10.71271 -0.11966199
10.71371 -0.11958787000000001
10.71471 -0.11951862
10.71571 -0.11944982000000001
10.71671 -0.11937732000000001
10.71771 -0.11929987
10.71871 -0.11921995
10.71971 -0.11914236
10.72071 -0.11907131
10.72171 -0.11900789
10.72271 -0.11894935
10.72371 -0.11889076999999999
10.72471 -0.11882799000000001
10.72571 -0.11876014000000001
10.72671 -0.11869
10.72771 -0.11862232
10.72871 -0.11856086
10.72971 -0.11850606
10.73071 -0.11845491000000001
10.73171 -0.11840284999999999
10.73271 -0.11834668000000001
10.73371 -0.11828662
10.73471 -0.11822619999999999
10.73571 -0.1181701
10.73671 -0.11812119
10.73771 -0.11807875
10.73871 -0.11803878000000001
10.73971 -0.11799639999999999
10.74071 -0.11794874
10.74171 -0.11789667000000001
10.74271 -0.11784420000000001
10.74371 -0.11779608999999999
10.74471 -0.11775495
10.74571 -0.11771977
10.74671 -0.11768665
10.74771 -0.11765128000000001
10.74871 -0.11761164
10.74971 -0.11756924
10.75071 -0.11752815
10.75171 -0.11749242
10.75271 -0.11746358000000001
10.75371 -0.11743964
10.75471 -0.11741627000000002
10.75571 -0.11738947
10.75671 -0.11735793
10.75771 -0.1173238
10.75871 -0.11729142000000001
10.75971 -0.11726459
10.76071 -0.11724441
10.76171 -0.1172286
10.76271 -0.11721306
10.76371 -0.11719436
10.76471 -0.11717188
10.76571 -0.11714806999999999
10.76671 -0.11712689999999999
10.76771 -0.11711133
10.76871 -0.11710150999999999
10.76971 -0.11709464000000001
10.77071 -0.11708675
10.77171 -0.11707509
10.77271 -0.11705987
10.77371 -0.11704403
10.77471 -0.11703161000000001
10.77571 -0.11702526999999999
10.77671 -0.11702481
10.77771 -0.11702744999999999
10.77871 -0.11702951
10.77971 -0.11702867
10.78071 -0.11702520000000001
10.78171 -0.11702161
10.78271 -0.11702088999999999
10.78371 -0.11702456000000001
10.78471 -0.11703171
10.78571 -0.11703962000000001
10.78671 -0.11704552
10.78771 -0.11704843
10.78871 -0.11704988
10.78971 -0.11705311
10.79071 -0.11706129
10.79171 -0.11707568
10.79271 -0.11709501
10.79371 -0.11711627
10.79471 -0.11713635000000001
10.79571 -0.11715371000000001
10.79671 -0.11716894
10.79771 -0.11718404999999998
10.79871 -0.11720106
10.79971 -0.11722072
10.80071 -0.11724224999999999
10.80171 -0.11726413
10.80271 -0.11728527999999999
10.80371 -0.11730609
10.80471 -0.11732832000000001
10.80571 -0.11735416
10.80671 -0.1173849
10.80771 -0.11742007
10.80871 -0.11745755999999999
10.80971 -0.11749469
10.81071 -0.11752942
10.81171 -0.11756127
10.81271 -0.11759131
10.81371 -0.11762143
10.81471 -0.11765329
10.81571 -0.11768771
10.81671 -0.11772461999999999
10.81771 -0.11776363000000001
10.81871 -0.11780454000000001
10.81971 -0.11784759000000002
10.82071 -0.11789323
10.82171 -0.11794155
10.82271 -0.11799198
10.82371 -0.11804325000000002
10.82471 -0.1180939
10.82571 -0.11814293000000001
10.82671 -0.11819018
10.82771 -0.11823642000000001
10.82871 -0.11828291
10.82971 -0.11833096
10.83071 -0.11838148000000001
10.83171 -0.11843495999999999
10.83271 -0.11849147
10.83371 -0.11855081999999999
10.83471 -0.11861254
10.83571 -0.11867585
10.83671 -0.11873967999999999
10.83771 -0.11880289999999999
10.83871 -0.11886469000000001
10.83971 -0.11892499
10.84071 -0.11898454
10.84171 -0.11904461
10.84271 -0.11910646999999999
10.84371 -0.11917086999999998
10.84471 -0.11923784999999999
10.84571 -0.11930701
10.84671 -0.11937798999999999
10.84771 -0.11945078
10.84871 -0.11952568000000001
10.84971 -0.11960282000000001
10.85071 -0.11968164
10.85171 -0.11976083000000001
10.85271 -0.11983871
10.85371 -0.11991415999999999
10.85471 -0.11998737
10.85571 -0.12006002999999998
10.85671 -0.12013459
10.85771 -0.12021317
10.85871 -0.1202964
10.85971 -0.12038318
10.86071 -0.12047129000000001
10.86171 -0.12055874000000001
10.86271 -0.12064480999999999
10.86371 -0.12073035
10.86471 -0.12081705
10.86571 -0.12090617000000001
10.86671 -0.12099755000000001
10.86771 -0.12108961
10.86871 -0.12118040999999999
10.86971 -0.12126904999999999
10.87071 -0.12135656
10.87171 -0.1214456
10.87271 -0.12153910999999999
10.87371 -0.12163848999999999
10.87471 -0.12174267
10.87571 -0.12184851999999999
10.87671 -0.12195248000000002
10.87771 -0.12205256
10.87871 -0.12214942999999999
10.87971 -0.12224597
10.88071 -0.1223455
10.88171 -0.12244977
10.88271 -0.12255798
10.88371 -0.12266733
10.88471 -0.12277489999999999
10.88571 -0.12287962
10.88671 -0.12298304
10.88771 -0.12308847
10.88871 -0.12319884
10.88971 -0.12331480000000002
10.89071 -0.12343408
10.89171 -0.12355268999999999
10.89271 -0.1236673
10.89371 -0.12377733
10.89471 -0.12388543
10.89571 -0.12399595000000001
10.89671 -0.12411248
10.89771 -0.12423558
10.89871 -0.12436246000000001
10.89971 -0.12448859999999999
10.90071 -0.12461044
10.90171 -0.12472753
10.90271 -0.12484277999999999
10.90371 -0.12496067
10.90471 -0.12508451
10.90571 -0.12521443000000002
10.90671 -0.12534735
10.90771 -0.12547892
10.90871 -0.12560637
10.90971 -0.12573025000000002
10.91071 -0.12585416
10.91171 -0.12598252000000001
10.91271 -0.12611764
10.91371 -0.12625817
10.91471 -0.12639961
10.91571 -0.12653699
10.91671 -0.12666784
10.91771 -0.12679383
10.91871 -0.12691991
10.91971 -0.12705154
10.92071 -0.12719156
10.92171 -0.12733862999999998
10.92271 -0.12748806
10.92371 -0.12763473
10.92471 -0.12777604
10.92571 -0.12791327
10.92671 -0.12805058
10.92771 -0.12819214
10.92871 -0.12833941000000001
10.92971 -0.12849012
10.93071 -0.12863979
10.93171 -0.12878472
10.93271 -0.12892456
10.93371 -0.12906296
10.93471 -0.12920563999999998
10.93571 -0.12935702
10.93671 -0.12951753000000002
10.93771 -0.12968312999999998
10.93871 -0.1298474
10.93971 -0.13000506
10.94071 -0.13015477
10.94171 -0.13029964
10.94271 -0.13044518
10.94371 -0.13059600999999998
10.94471 -0.13075329
10.94571 -0.13091449
10.94671 -0.13107542
10.94771 -0.13123327
10.94871 -0.13138861000000002
10.94971 -0.13154517000000002
10.95071 -0.13170731
10.95171 -0.13187703
10.95271 -0.13205223000000002
10.95371 -0.13222742
10.95471 -0.13239674
10.95571 -0.13255719000000002
10.95671 -0.13271051
10.95771 -0.13286232
10.95871 -0.13301907
10.95971 -0.13318466
10.96071 -0.13335857
10.96171 -0.13353662
10.96271 -0.13371367
10.96371 -0.13388676000000002
10.96471 -0.13405649
10.96571 -0.13422617
10.96671 -0.1343992
10.96771 -0.13457653
10.96871 -0.13475581
10.96971 -0.1349328
10.97071 -0.1351042
10.97171 -0.1352701
10.97271 -0.13543444000000002
10.97371 -0.13560306
10.97471 -0.13578051
10.97571 -0.13596748
10.97671 -0.13616034
10.97771 -0.13635301
10.97871 -0.13654025
10.97971 -0.13672023
10.98071 -0.13689509
10.98171 -0.13706924
10.98271 -0.13724654
10.98371 -0.13742817
10.98471 -0.13761236999999998
10.98571 -0.13779615
10.98671 -0.13797767
10.98771 -0.1381579
10.98871 -0.13834013
10.98971 -0.13852802
10.99071 -0.13872298
10.99171 -0.13892296
10.99271 -0.13912317
10.99371 -0.13931852
10.99471 -0.13950637
10.99571 -0.1396879
10.99671 -0.13986736
10.99771 -0.14004977
10.99871 -0.14023823000000002
10.99971 -0.14043256999999998
11.00071 -0.14063001
11.00171 -0.14082713000000002
11.00271 -0.14102207
11.00371 -0.14121552999999998
11.00471 -0.1414099
11.00571 -0.14160739
11.00671 -0.14180825
11.00771 -0.14201038000000002
11.00871 -0.14221048
11.00971 -0.14240611
11.01071 -0.14259738
11.01171 -0.14278705
11.01271 -0.14297906
11.01371 -0.14317642
11.01471 -0.14337954
11.01571 -0.14358615
11.01671 -0.14379262
11.01771 -0.14399614
11.01871 -0.14419614
11.01971 -0.14439436
11.02071 -0.14459356
11.02171 -0.14479571
11.02271 -0.14500087
11.02371 -0.14520729000000002
11.02471 -0.14541268999999998
11.02571 -0.14561584
11.02671 -0.14581733
11.02771 -0.14601918
11.02871 -0.14622349
11.02971 -0.14643103
11.03071 -0.14664076
11.03171 -0.14685038
11.03271 -0.14705784
11.03371 -0.14726255
11.03471 -0.14746584
11.03571 -0.14767009
11.03671 -0.14787737
11.03771 -0.14808817000000002
11.03871 -0.14830121
11.03971 -0.14851417
11.04071 -0.14872507000000001
11.04171 -0.14893329
11.04271 -0.14913980999999998
11.04371 -0.14934640999999999
11.04471 -0.14955456
11.04571 -0.14976462
11.04671 -0.14997586
11.04771 -0.15018716999999998
11.04871 -0.15039803
11.04971 -0.15060884
11.05071 -0.15082072
11.05171 -0.15103455999999998
11.05271 -0.15125026
11.05371 -0.15146647
11.05471 -0.15168124
11.05571 -0.15189301
11.05671 -0.15210153
11.05771 -0.15230804
11.05871 -0.15251467
11.05971 -0.15272336
11.06071 -0.1529351
11.06171 -0.15314962999999998
11.06271 -0.15336591
11.06371 -0.15358288
11.06471 -0.15380000000000002
11.06571 -0.15401723
11.06671 -0.15423462000000002
11.06771 -0.15445178
11.06871 -0.15466776
11.06971 -0.15488145
11.07071 -0.15509233
11.07171 -0.155301
11.07271 -0.15550911
11.07371 -0.1557188
11.07471 -0.15593166
11.07571 -0.15614807
11.07671 -0.156367
11.07771 -0.1565867
11.07871 -0.15680550000000001
11.07971 -0.15702249
11.08071 -0.15723761
11.08171 -0.15745128
11.08271 -0.15766383
11.08371 -0.15787523
11.08471 -0.15808523000000002
11.08571 -0.15829395
11.08671 -0.15850222
11.08771 -0.15871158
11.08871 -0.15892367
11.08971 -0.15913937
11.09071 -0.15935828999999999
11.09171 -0.15957872
11.09271 -0.15979841
11.09371 -0.16001553
11.09471 -0.1602294
11.09571 -0.16044061999999998
11.09671 -0.16065043
11.09771 -0.16086
11.09871 -0.16106983
11.09971 -0.16127975
11.10071 -0.16148943000000002
11.10171 -0.1616989
11.10271 -0.16190887
11.10371 -0.16212029
11.10471 -0.16233372
11.10571 -0.16254872
11.10671 -0.16276382
11.10771 -0.16297710999999998
11.10871 -0.16318712999999999
11.10971 -0.1633937
11.11071 -0.16359794
11.11171 -0.16380169
11.11271 -0.16400659
11.11371 -0.1642133
11.11471 -0.16442133
11.11571 -0.16462959
11.11671 -0.16483715
11.11771 -0.16504383
11.11871 -0.16525018
11.11971 -0.16545687
11.12071 -0.16566409999999998
11.12171 -0.16587117
11.12271 -0.16607679
11.12371 -0.16627986
11.12471 -0.16648017
11.12571 -0.16667872
11.12671 -0.16687722000000002
11.12771 -0.16707726
11.12871 -0.16727942999999998
11.12971 -0.16748310000000002
11.13071 -0.16768675
11.13171 -0.16788886
11.13271 -0.16808872
11.13371 -0.16828665
11.13471 -0.16848359000000002
11.13571 -0.16868038
11.13671 -0.16887711
11.13771 -0.16907313999999998
11.13871 -0.16926756
11.13971 -0.16945995
11.14071 -0.16965079
11.14171 -0.16984134
11.14271 -0.1700329
11.14371 -0.17022608
11.14471 -0.17042032
11.14571 -0.17061416
11.14671 -0.17080599
11.14771 -0.17099489
11.14871 -0.17118104
11.14971 -0.1713655
11.15071 -0.17154953
11.15171 -0.17173381
11.15271 -0.17191819
11.15371 -0.17210196
11.15471 -0.17228443
11.15571 -0.17246554
11.15671 -0.17264590000000002
11.15771 -0.1728264
11.15871 -0.17300751
11.15971 -0.17318882000000002
11.16071 -0.17336912
11.16171 -0.17354701
11.16271 -0.17372168
11.16371 -0.17389335
11.16471 -0.17406319
11.16571 -0.1742327
11.16671 -0.17440295
11.16771 -0.17457404
11.16871 -0.17474529
11.16971 -0.17491566
11.17071 -0.17508446
11.17171 -0.17525164000000001
11.17271 -0.17541758
11.17371 -0.17558266
11.17471 -0.17574676
11.17571 -0.17590913
11.17671 -0.17606884
11.17771 -0.17622538999999998
11.17871 -0.17637917
11.17971 -0.1765314
11.18071 -0.17668364
11.18171 -0.17683695
11.18271 -0.17699141000000002
11.18371 -0.17714612000000002
11.18471 -0.17729969999999998
11.18571 -0.17745101
11.18671 -0.17759966
11.18771 -0.17774600000000002
11.18871 -0.17789067
11.18971 -0.17803408999999998
11.19071 -0.17817618000000002
11.19171 -0.17831643
11.19271 -0.17845449
11.19371 -0.17859049999999999
11.19471 -0.17872524
11.19571 -0.17885974
11.19671 -0.1789947
11.19771 -0.17912996
11.19871 -0.17926446999999998
11.19971 -0.17939683
11.20071 -0.1795259
11.20171 -0.17965147
11.20271 -0.17977428
11.20371 -0.17989550999999998
11.20471 -0.1800162
11.20571 -0.18013667
11.20671 -0.18025646
11.20771 -0.18037474
11.20871 -0.18049083999999999
11.20971 -0.18060462
11.21071 -0.18071645
11.21171 -0.18082674
11.21271 -0.18093557
11.21371 -0.18104245000000002
11.21471 -0.18114660999999999
11.21571 -0.18124748
11.21671 -0.18134526
11.21771 -0.18144094
11.21871 -0.18153596
11.21971 -0.18163147999999998
11.22071 -0.1817278
11.22171 -0.18182417
11.22271 -0.18191914
11.22371 -0.18201124999999999
11.22471 -0.18209965
11.22571 -0.18218436000000002
11.22671 -0.18226601
11.22771 -0.18234539
11.22871 -0.18242296
11.22971 -0.18249869999999999
11.23071 -0.18257237
11.23171 -0.18264387999999998
11.23271 -0.18271357
11.23371 -0.18278208
11.23471 -0.18284998
11.23571 -0.18291731
11.23671 -0.1829833
11.23771 -0.18304671
11.23871 -0.18310626
11.23971 -0.18316131
11.24071 -0.18321218
11.24171 -0.18325998999999998
11.24271 -0.18330619
11.24371 -0.18335191
11.24471 -0.18339750000000002
11.24571 -0.18344254999999998
11.24671 -0.18348619
11.24771 -0.18352754000000002
11.24871 -0.18356605
11.24971 -0.18360151
11.25071 -0.18363391
11.25171 -0.18366318999999998
11.25271 -0.18368915
11.25371 -0.18371161
11.25471 -0.18373064
11.25571 -0.18374679
11.25671 -0.18376098999999999
11.25771 -0.18377432
11.25871 -0.18378753
11.25971 -0.1838007
11.26071 -0.18381311
11.26171 -0.18382347
11.26271 -0.18383035
11.26371 -0.18383267
11.26471 -0.18383001
11.26571 -0.18382272
11.26671 -0.18381162
11.26771 -0.18379776
11.26871 -0.18378203
11.26971 -0.18376502
11.27071 -0.18374693
11.27171 -0.18372766999999998
11.27271 -0.18370699999999998
11.27371 -0.18368448
11.27471 -0.18365962
11.27571 -0.18363177
11.27671 -0.18360025
11.27771 -0.18356435000000002
11.27871 -0.18352367
11.27971 -0.18347814999999998
11.28071 -0.18342835000000002
11.28171 -0.18337533
11.28271 -0.18332044
11.28371 -0.1832649
11.28471 -0.18320932
11.28571 -0.18315351000000002
11.28671 -0.18309645
11.28771 -0.18303666999999998
11.28871 -0.18297278
11.28971 -0.18290393000000002
11.29071 -0.18283004
11.29171 -0.18275165999999998
11.29271 -0.18266961
11.29371 -0.18258456
11.29471 -0.18249685
11.29571 -0.18240656
11.29671 -0.1823138
11.29771 -0.18221888
11.29871 -0.18212235
11.29971 -0.18202466
11.30071 -0.18192569
11.30171 -0.18182459
11.30271 -0.18171978
11.30371 -0.18160966
11.30471 -0.18149328
11.30571 -0.18137086
11.30671 -0.18124378
11.30771 -0.18111395
11.30871 -0.18098298000000002
11.30971 -0.18085144
11.31071 -0.18071868
11.31171 -0.18058339
11.31271 -0.18044433999999998
11.31371 -0.18030105
11.31471 -0.18015385
11.31571 -0.18000351
11.31671 -0.17985046
11.31771 -0.17969434
11.31871 -0.17953413000000001
11.31971 -0.17936876
11.32071 -0.17919798
11.32171 -0.17902275
11.32271 -0.17884496
11.32371 -0.17866652
11.32471 -0.17848825
11.32571 -0.17830938
11.32671 -0.17812783
11.32771 -0.17794126999999998
11.32871 -0.17774826999999999
11.32971 -0.177549
11.33071 -0.17734505
11.33171 -0.17713837000000002
11.33271 -0.17693015
11.33371 -0.17672018
11.33471 -0.17650713
11.33571 -0.1762895
11.33671 -0.17606668
11.33771 -0.17583941
11.33871 -0.17560928
11.33971 -0.17537767999999998
11.34071 -0.17514477
11.34171 -0.17490911
11.34271 -0.17466845
11.34371 -0.17442098
11.34471 -0.17416648
11.34571 -0.17390664
11.34671 -0.17364422
11.34771 -0.17338156000000002
11.34871 -0.17311932000000002
11.34971 -0.1728561
11.35071 -0.1725893
11.35171 -0.17231653
11.35271 -0.1720369
11.35371 -0.17175135
11.35471 -0.17146188
11.35571 -0.17117015000000002
11.35671 -0.17087649000000002
11.35771 -0.17057972000000002
11.35871 -0.17027808
11.35971 -0.16997061000000002
11.36071 -0.16965795
11.36171 -0.16934227
11.36271 -0.16902601
11.36371 -0.16871042
11.36471 -0.16839458
11.36571 -0.16807568
11.36671 -0.16775044
11.36771 -0.16741672999999999
11.36871 -0.16707471000000002
11.36971 -0.16672654
11.37071 -0.16637521
11.37171 -0.1660228
11.37271 -0.16566953
11.37371 -0.16531394
11.37471 -0.16495405000000002
11.37571 -0.16458876
11.37671 -0.16421853
11.37771 -0.16384498
11.37871 -0.16346971000000002
11.37971 -0.16309289
11.38071 -0.16271296999999998
11.38171 -0.16232731
11.38271 -0.16193374
11.38371 -0.16153193999999998
11.38471 -0.16112389
11.38571 -0.16071294
11.38671 -0.16030216
11.38771 -0.15989288
11.38871 -0.15948403
11.38971 -0.15907293
11.39071 -0.15865682
11.39171 -0.15823417
11.39271 -0.15780526
11.39371 -0.15737148
11.39471 -0.15693411
11.39571 -0.15649332
11.39671 -0.15604802
11.39771 -0.15559669
11.39871 -0.15513864
11.39971 -0.15467483
11.40071 -0.15420767999999999
11.40171 -0.15373994
11.40271 -0.15327317999999998
11.40371 -0.15280691
11.40471 -0.15233869
11.40571 -0.15186536
11.40671 -0.15138452
11.40771 -0.15089560999999999
11.40871 -0.15039986
11.40971 -0.14989941
11.41071 -0.14939592000000002
11.41171 -0.1488899
11.41271 -0.1483807
11.41371 -0.14786739000000002
11.41471 -0.14734963
11.41571 -0.1468282
11.41671 -0.14630451
11.41771 -0.14577974999999999
11.41871 -0.14525390999999999
11.41971 -0.14472558
11.42071 -0.14419254
11.42171 -0.14365282
11.42271 -0.14310573
11.42371 -0.14255218
11.42471 -0.14199412
11.42571 -0.14143350000000002
11.42671 -0.14087135
11.42771 -0.14030744
11.42871 -0.13974064
11.42971 -0.13916979
11.43071 -0.13859431
11.43171 -0.13801449
11.43271 -0.13743096
11.43371 -0.13684423
11.43471 -0.13625413
11.43571 -0.13565993
11.43671 -0.13506081
11.43771 -0.13445645
11.43871 -0.13384731
11.43971 -0.13323443
11.44071 -0.13261888
11.44171 -0.13200116
11.44271 -0.13138094
11.44371 -0.13075734
11.44471 -0.13012938000000002
11.44571 -0.12949655000000002
11.44671 -0.12885894
11.44771 -0.12821712
11.44871 -0.12757174999999998
11.44971 -0.12692325000000002
11.45071 -0.12627169
11.45171 -0.12561699
11.45271 -0.12495904
11.45371 -0.12429789999999999
11.45471 -0.1236336
11.45571 -0.12296599
11.45671 -0.12229465999999999
11.45771 -0.12161898
11.45871 -0.12093852
11.45971 -0.12025324
11.46071 -0.11956367999999999
11.46171 -0.1188707
11.46271 -0.11817509
11.46371 -0.11747725
11.46471 -0.11677704
11.46571 -0.116074
11.46671 -0.11536774
11.46771 -0.11465806999999999
11.46871 -0.11394502000000001
11.46971 -0.11322851
11.47071 -0.11250811000000001
11.47171 -0.11178303999999999
11.47271 -0.11105256
11.47371 -0.11031647
11.47471 -0.10957554
11.47571 -0.10883132
11.47671 -0.10808558
11.47771 -0.10733946000000001
11.47871 -0.10659287999999999
11.47971 -0.10584465
11.48071 -0.10509299
11.48171 -0.10433651
11.48271 -0.10357483
11.48371 -0.10280853999999999
11.48471 -0.10203865000000001
11.48571 -0.10126581000000001
11.48671 -0.10048988
11.48771 -0.099710177
11.48871 -0.09892615499999999
11.48971 -0.098138151
11.49071 -0.097347586
11.49171 -0.096556341
11.49271 -0.09576570599999999
11.49371 -0.094975461
11.49471 -0.094183674
11.49571 -0.093387504
11.49671 -0.092584529
11.49771 -0.091773976
11.49871 -0.09095702
11.49971 -0.090136117
11.50071 -0.08931363099999999
11.50171 -0.08849068
11.50271 -0.087666791
11.50371 -0.08684058
11.50471 -0.086010928
11.50571 -0.085177919
11.50671 -0.084342825
11.50771 -0.083507225
11.50871 -0.08267171799999999
11.50971 -0.081835146
11.51071 -0.08099492400000001
11.51171 -0.080148346
11.51271 -0.079294143
11.51371 -0.078433362
11.51471 -0.077569002
11.51571 -0.076704496
11.51671 -0.07584196900000001
11.51771 -0.074981194
11.51871 -0.074119912
11.51971 -0.07325524900000001
11.52071 -0.072385382
11.52171 -0.071510498
11.52271 -0.070632412
11.52371 -0.069753203
11.52471 -0.068873714
11.52571 -0.067992939
11.52671 -0.067108648
11.52771 -0.066218921
11.52871 -0.065323594
11.52971 -0.06442466399999999
11.53071 -0.063525309
11.53171 -0.062628108
11.53271 -0.061733468
11.53371 -0.060839276000000005
11.53471 -0.05994200500000001
11.53571 -0.059038668
11.53671 -0.058128475
11.53771 -0.057213217999999996
11.53871 -0.056296162
11.53971 -0.055380148
11.54071 -0.054465991
11.54171 -0.053552183
11.54271 -0.052635965
11.54371 -0.051715132
11.54471 -0.050789409
11.54571 -0.04986054299999999
11.54671 -0.048931077
11.54771 -0.048002633
11.54871 -0.047074765
11.54971 -0.046145183
11.55071 -0.045211214
11.55171 -0.044271618
11.55271 -0.04332762
11.55371 -0.042382485000000004
11.55471 -0.041439783
11.55571 -0.040501397
11.55671 -0.03956639
11.55771 -0.038631441
11.55871 -0.037692583
11.55971 -0.036747238
11.56071 -0.035795374000000005
11.56171 -0.034839218
11.56271 -0.033881736
11.56371 -0.032924896
11.56471 -0.031968764999999996
11.56571 -0.031011939
11.56671 -0.030052935000000003
11.56771 -0.029091609999999997
11.56871 -0.028129586
11.56971 -0.027169415
11.57071 -0.026212912
11.57171 -0.025259721
11.57271 -0.024307055
11.57371 -0.02335085
11.57471 -0.022387751
11.57571 -0.021416812
11.57671 -0.020439975
11.57771 -0.019461074000000002
11.57871 -0.01848394
11.57971 -0.017510704000000002
11.58071 -0.016541166
11.58171 -0.015573492
11.58271 -0.014605655
11.58371 -0.0136367
11.58471 -0.012667040999999999
11.58571 -0.011697704
11.58671 -0.010729107
11.58771 -0.0097602351
11.58871 -0.0087888511
11.58971 -0.0078126861
11.59071 -0.006830911299999999
11.59171 -0.0058449823
11.59271 -0.0048582864
11.59371 -0.0038747049999999996
11.59471 -0.002896843
11.59571 -0.0019248722
11.59671 -0.0009565877899999999
11.59771 1.1411616e-05
11.59871 0.00098210712
11.59971 0.001956883
11.60071 0.0029353443
11.60171 0.0039160666
11.60271 0.0048976955
11.60371 0.005879673
11.60471 0.0068621775
11.60571 0.007845410399999999
11.60671 0.0088287954
11.60771 0.009810715
11.60871 0.010789050000000001
11.60971 0.011762275
11.61071 0.012730468
11.61171 0.013695627000000002
11.61271 0.014661017
11.61371 0.015629854000000002
11.61471 0.016603977
11.61571 0.017583152999999997
11.61671 0.018565341
11.61771 0.019547688
11.61871 0.020527726
11.61971 0.021504151000000003
11.62071 0.022476894
11.62171 0.023446608
11.62271 0.024413994
11.62371 0.025379409999999998
11.62471 0.026342960000000002
11.62571 0.027304923
11.62671 0.028266161
11.62771 0.029228118
11.62871 0.030192337
11.62971 0.031159683999999997
11.63071 0.032129741
11.63171 0.033100692
11.63271 0.034069854999999996
11.63371 0.035034653
11.63471 0.035993556999999995
11.63571 0.036946606
11.63671 0.037895271
11.63771 0.038841771
11.63871 0.03978819
11.63971 0.040735802
11.64071 0.041684863
11.64171 0.042634882
11.64271 0.043585105
11.64371 0.04453492
11.64471 0.045483973000000004
11.64571 0.046431969
11.64671 0.047378353000000005
11.64771 0.048322178
11.64871 0.04926229000000001
11.64971 0.050197809
11.65071 0.051128684
11.65171 0.052055932
11.65271 0.052981422
11.65371 0.053907203
11.65471 0.054834638
11.65571 0.055763783
11.65671 0.05669333
11.65771 0.057621172000000005
11.65871 0.058545283000000004
11.65971 0.059464539000000004
11.66071 0.060379022
11.66171 0.061289750999999996
11.66271 0.062197947
11.66371 0.06310438
11.66471 0.064009073
11.66571 0.064911565
11.66671 0.065811496
11.66771 0.06670912300000001
11.66871 0.067605346
11.66971 0.068501226
11.67071 0.069397211
11.67171 0.070292572
11.67271 0.07118548400000001
11.67371 0.072073791
11.67471 0.072956056
11.67571 0.073832367
11.67671 0.074704335
11.67771 0.075574324
11.67871 0.076444226
11.67971 0.077314512
11.68071 0.07818407000000001
11.68171 0.07905092799999999
11.68271 0.079913402
11.68371 0.080771017
11.68471 0.08162462000000001
11.68571 0.082475663
11.68671 0.08332510500000001
11.68771 0.084172672
11.68871 0.085016957
11.68971 0.08585632900000001
11.69071 0.086690084
11.69171 0.08751909499999999
11.69271 0.088345486
11.69371 0.089171442
11.69471 0.08999784499999999
11.69571 0.090823596
11.69671 0.09164607000000001
11.69771 0.092462497
11.69871 0.09327149
11.69971 0.094073819
11.70071 0.094871927
11.70171 0.095668511
11.70271 0.096464966
11.70371 0.09726067099999999
11.70471 0.09805348199999998
11.70571 0.09884113700000001
11.70671 0.099622714
11.70771 0.10039913
11.70871 0.10117248999999999
11.70971 0.10194450999999999
11.71071 0.10271525999999999
11.71171 0.10348289999999999
11.71271 0.10424465
11.71371 0.10499860999999999
11.71471 0.10574504000000001
11.71571 0.10648648000000001
11.71671 0.10722643
11.71771 0.10796736
11.71871 0.10870929000000001
11.71971 0.10944963
11.72071 0.11018469
11.72171 0.11091168000000001
11.72271 0.11163023999999999
11.72371 0.11234243
11.72471 0.11305126
11.72571 0.11375874999999999
11.72671 0.11446469999999999
11.72771 0.11516689999999999
11.72871 0.11586268999999999
11.72971 0.11655089
11.73071 0.11723274
11.73171 0.11791128000000001
11.73271 0.11858947
11.73371 0.11926818
11.73471 0.11994542
11.73571 0.12061724
11.73671 0.12127998999999999
11.73771 0.12193244
11.73871 0.12257654000000001
11.73971 0.12321636000000001
11.74071 0.12385572
11.74171 0.12449601
11.74271 0.12513553000000002
11.74371 0.12577057
11.74471 0.12639783
11.74571 0.12701635
11.74671 0.12762797
11.74771 0.12823602
11.74871 0.12884297
11.74971 0.1294487
11.75071 0.13005045
11.75171 0.1306446
11.75271 0.13122904
11.75371 0.13180478
11.75471 0.13237558000000002
11.75571 0.13294587
11.75671 0.13351799
11.75771 0.13409069999999998
11.75871 0.13465965
11.75971 0.13521983
11.76071 0.13576828999999999
11.76171 0.13630576
11.76271 0.13683607
11.76371 0.13736372000000002
11.76471 0.13789126
11.76571 0.13841793
11.76671 0.13894046000000002
11.76771 0.13945544
11.76871 0.13996165
11.76971 0.140461
11.77071 0.14095723000000002
11.77171 0.14145334
11.77271 0.14194932
11.77371 0.14244177
11.77471 0.14292565000000002
11.77571 0.14339726
11.77671 0.14385659
11.77771 0.14430762
11.77871 0.14475621
11.77971 0.14520697999999999
11.78071 0.14566078
11.78171 0.14611441
11.78271 0.14656265
11.78371 0.14700131
11.78471 0.14742938
11.78571 0.14784917
11.78671 0.14826428
11.78771 0.14867689
11.78871 0.14908611
11.78971 0.14948854
11.79071 0.14988068
11.79171 0.15026159
11.79271 0.15063415
11.79371 0.15100391999999999
11.79471 0.15137609999999999
11.79571 0.15175254999999999
11.79671 0.15213052
11.79771 0.15250394
11.79871 0.15286666
11.79971 0.15321556
11.80071 0.15355190999999999
11.80171 0.15388022
11.80271 0.15420525999999998
11.80371 0.15452933
11.80471 0.15485126
11.80571 0.15516783
11.80671 0.15547641
11.80771 0.15577716
11.80871 0.15607323
11.80971 0.15636878999999998
11.81071 0.15666615
11.81171 0.15696372
11.81271 0.15725637
11.81371 0.15753791
11.81471 0.15780453
11.81571 0.15805691
11.81671 0.15829988
11.81771 0.15853986
11.81871 0.15878143
11.81971 0.15902519999999998
11.82071 0.15926805
11.82171 0.15950546000000002
11.82271 0.15973447999999998
11.82371 0.15995530000000002
11.82471 0.1601707
11.82571 0.16038361
11.82671 0.16059468999999998
11.82771 0.16080141
11.82871 0.16099929000000002
11.82971 0.1611848
11.83071 0.16135775000000002
11.83171 0.16152195
11.83271 0.16168343000000002
11.83371 0.16184723
11.83471 0.16201473
11.83571 0.16218300000000002
11.83671 0.16234658
11.83771 0.16250054
11.83871 0.16264303
11.83971 0.16277586
11.84071 0.16290282
11.84171 0.16302702
11.84271 0.16314886
11.84371 0.16326606999999999
11.84471 0.16337553000000002
11.84571 0.16347572
11.84671 0.16356822
11.84771 0.16365709
11.84871 0.16374651
11.84971 0.16383820000000002
11.85071 0.1639301
11.85171 0.16401735
11.85271 0.16409487
11.85371 0.16416005
11.85471 0.1642141
11.85571 0.16426109
11.85671 0.16430543
11.85771 0.16434942
11.85871 0.16439220999999998
11.85971 0.16443075
11.86071 0.16446211
11.86171 0.1644855
11.86271 0.16450278
11.86371 0.16451711
11.86471 0.16453074
11.86571 0.16454331
11.86671 0.16455182
11.86771 0.16455235000000001
11.86871 0.16454245
11.86971 0.16452273
11.87071 0.16449661
11.87171 0.16446833
11.87271 0.16444061
11.87371 0.16441318
11.87471 0.16438317
11.87571 0.16434698
11.87671 0.16430252
11.87771 0.16425037
11.87871 0.16419316
11.87971 0.16413374
11.88071 0.16407327
11.88171 0.16401049
11.88271 0.16394259
11.88371 0.16386712
11.88471 0.16378366
11.88571 0.16369416
11.88671 0.16360172
11.88771 0.1635086
11.88871 0.16341474
11.88971 0.16331777
11.89071 0.1632145
11.89171 0.16310285
11.89271 0.16298321
11.89371 0.16285821
11.89471 0.16273115999999999
11.89571 0.16260404
11.89671 0.1624765
11.89771 0.16234618
11.89871 0.16221036
11.89971 0.16206763
11.90071 0.16191866000000002
11.90171 0.16176562
11.90271 0.16161050000000002
11.90371 0.16145376
11.90471 0.16129393
11.90571 0.16112863
11.90671 0.16095626999999998
11.90771 0.16077729
11.90871 0.16059414
11.90971 0.16040998
11.91071 0.16022674
11.91171 0.16004406000000002
11.91271 0.15985945000000001
11.91371 0.15966974
11.91471 0.15947292999999998
11.91571 0.1592692
11.91671 0.15906056999999998
11.91771 0.15884949
11.91871 0.15863724
11.91971 0.15842328
11.92071 0.15820583
11.92171 0.15798333
11.92271 0.15775578999999998
11.92371 0.15752497
11.92471 0.15729336000000002
11.92571 0.15706249
11.92671 0.15683175
11.92771 0.15659851
11.92871 0.15635948
11.92971 0.15611256
11.93071 0.15585809
11.93171 0.15559862
11.93271 0.15533748
11.93371 0.15507693
11.93471 0.15481712
11.93571 0.15455637
11.93671 0.15429257999999998
11.93771 0.15402479000000002
11.93871 0.15375377
11.93971 0.1534814
11.94071 0.15320920000000002
11.94171 0.15293695
11.94271 0.1526625
11.94371 0.15238294
11.94471 0.15209634
11.94571 0.15180311
11.94671 0.15150602
11.94771 0.15120875
11.94871 0.15091397
11.94971 0.15062194
11.95071 0.15033057
11.95171 0.1500368
11.95271 0.14973841999999998
11.95371 0.1494352
11.95471 0.14912876
11.95571 0.14882112
11.95671 0.14851319000000002
11.95771 0.14820405
11.95871 0.1478916
11.95971 0.1475741
11.96071 0.14725167
11.96171 0.14692660000000002
11.96271 0.14660236999999998
11.96371 0.14628168
11.96471 0.14596491
11.96571 0.14564981999999999
11.96671 0.14533279
11.96771 0.14501085
11.96871 0.14468314999999998
11.96971 0.14435131
11.97071 0.14401812
11.97171 0.14368576
11.97271 0.14335456
11.97371 0.14302304
11.97471 0.1426892
11.97571 0.14235212
11.97671 0.14201285
11.97771 0.1416739
11.97871 0.14133763
11.97971 0.14100473000000002
11.98071 0.1406735
11.98171 0.14034074000000002
11.98271 0.14000353000000001
11.98371 0.13966095
11.98471 0.13931459000000002
11.98571 0.13896765
11.98671 0.13862302
11.98771 0.13828177
11.98871 0.13794274
11.98971 0.13760345999999998
11.99071 0.13726195
11.99171 0.13691795
11.99271 0.13657298
11.99371 0.13622927
11.99471 0.13588805
11.99571 0.13554873
11.99671 0.13520911
11.99771 0.13486687
11.99871 0.13452113999999998
11.99971 0.1341732
12.00071 0.13382586
12.00171 0.1334819
12.00271 0.13314241
12.00371 0.13280620999999998
12.00471 0.13247064
12.00571 0.13213311
12.00671 0.13179271
12.00771 0.13145055
12.00871 0.13110889
12.00971 0.13076974
12.01071 0.13043355
12.01171 0.13009915
12.01271 0.12976474
12.01371 0.12942926
12.01471 0.12909333
12.01571 0.12875893
12.01671 0.12842813
12.01771 0.12810165
12.01871 0.12777831
12.01971 0.12745552
12.02071 0.12713086
12.02171 0.12680347
12.02271 0.12647458
12.02371 0.12614678
12.02471 0.12582248
12.02571 0.12550261000000001
12.02671 0.12518624
12.02771 0.12487149
12.02871 0.1245569
12.02971 0.12424244
12.03071 0.12392945
12.03171 0.12361961
12.03271 0.12331359000000001
12.03371 0.12301038
12.03471 0.12270785000000001
12.03571 0.12240411
12.03671 0.12209887999999999
12.03771 0.12179388000000001
12.03871 0.12149208
12.03971 0.121196
12.04071 0.12090636
12.04171 0.12062176000000001
12.04271 0.1203396
12.04371 0.1200577
12.04471 0.11977555
12.04571 0.11949432
12.04671 0.11921588000000001
12.04771 0.11894128
12.04871 0.11866994
12.04971 0.11840002
12.05071 0.11812977
12.05171 0.11785902000000001
12.05271 0.11758969999999999
12.05371 0.11732494
12.05471 0.11706736000000001
12.05571 0.11681739000000001
12.05671 0.11657294
12.05771 0.11633051999999999
12.05871 0.11608725
12.05971 0.11584243
12.06071 0.11559782
12.06171 0.11535646999999999
12.06271 0.11512074
12.06371 0.11489092
12.06471 0.11466529
12.06571 0.11444152
12.06671 0.11421865
12.06771 0.11399792
12.06871 0.11378226
12.06971 0.11357432999999999
12.07071 0.11337459999999999
12.07171 0.11318058000000002
12.07271 0.11298801
12.07371 0.11279313
12.07471 0.11259493999999999
12.07571 0.11239588
12.07671 0.11220045
12.07771 0.11201275
12.07871 0.1118343
12.07971 0.11166341
12.08071 0.11149672
12.08171 0.11133152
12.08271 0.1111677
12.08371 0.11100769
12.08471 0.11085471
12.08571 0.11071027
12.08671 0.11057274
12.08771 0.11043781000000001
12.08871 0.11030105999999999
12.08971 0.11016065
12.09071 0.11001881000000001
12.09171 0.10988084000000001
12.09271 0.10975227000000001
12.09371 0.10963579
12.09471 0.10952988
12.09571 0.10942987000000001
12.09671 0.1093309
12.09771 0.10923087
12.09871 0.10913145999999999
12.09971 0.10903684999999999
12.10071 0.10895067000000001
12.10171 0.10887343
12.10271 0.10880200000000001
12.10371 0.10873161
12.10471 0.10865902
12.10571 0.10858503000000001
12.10671 0.1085144
12.10771 0.10845334000000001
12.10871 0.10840584
12.10971 0.10837122
12.11071 0.10834441
12.11171 0.10831885000000001
12.11271 0.10829032
12.11371 0.1082594
12.11471 0.10823084000000001
12.11571 0.10821047
12.11671 0.10820157
12.11771 0.10820276
12.11871 0.10820903000000001
12.11971 0.10821507000000001
12.12071 0.10821884
12.12171 0.10822311999999999
12.12271 0.10823390000000001
12.12371 0.1082567
12.12471 0.108293
12.12571 0.10833911
12.12671 0.10838837
12.12771 0.10843512
12.12871 0.10847831
12.12971 0.10852223
12.13071 0.10857397999999999
12.13171 0.10863915
12.13271 0.10871844000000001
12.13371 0.1088072
12.13471 0.10889833
12.13571 0.10898663
12.13671 0.10907201
12.13771 0.10915946
12.13871 0.10925586
12.13971 0.10936565999999999
12.14071 0.10948806999999999
12.14171 0.1096176
12.14271 0.10974758999999999
12.14371 0.10987456999999999
12.14471 0.11000064000000001
12.14571 0.11013223999999999
12.14671 0.11027617999999999
12.14771 0.11043534999999999
12.14871 0.11060664
12.14971 0.11078273
12.15071 0.11095637000000001
12.15171 0.11112483999999999
12.15271 0.11129155999999998
12.15371 0.11146408999999999
12.15471 0.11164955000000001
12.15571 0.1118504
12.15671 0.11206312
12.15771 0.11228059
12.15871 0.11249662999999999
12.15971 0.11270995
12.16071 0.11292482000000001
12.16171 0.1131483
12.16271 0.11338559
12.16371 0.11363655
12.16471 0.11389562
12.16571 0.11415520000000001
12.16671 0.11441045
12.16771 0.11466247
12.16871 0.11491781000000001
12.16971 0.11518468000000001
12.17071 0.11546796000000001
12.17171 0.11576627
12.17271 0.11607286
12.17371 0.11637966
12.17471 0.1166821
12.17571 0.11698170999999999
12.17671 0.11728492
12.17771 0.11759892
12.17871 0.11792702
12.17971 0.11826671
12.18071 0.11861135
12.18171 0.11895451
12.18271 0.11929428
12.18371 0.11963464
12.18471 0.1199831
12.18571 0.12034611999999999
12.18671 0.12072490999999999
12.18771 0.12111464999999999
12.18871 0.12150723000000001
12.18971 0.12189617
12.19071 0.12228043
12.19171 0.122665
12.19271 0.1230577
12.19371 0.12346441000000001
12.19471 0.12388548
12.19571 0.12431567
12.19671 0.12474754
12.19771 0.12517615
12.19871 0.12560212
12.19971 0.1260312
12.20071 0.12647056
12.20171 0.12692421
12.20271 0.12739053
12.20371 0.12786315
12.20471 0.12833506
12.20571 0.12880297
12.20671 0.12926939
12.20771 0.12974105
12.20871 0.13022468
12.20971 0.13072286
12.21071 0.13123228
12.21171 0.13174587000000001
12.21271 0.13225711
12.21371 0.13276404
12.21471 0.13327044
12.21571 0.13378348
12.21671 0.13430923
12.21771 0.13484906
12.21871 0.13539889
12.21971 0.13595179000000002
12.22071 0.13650234
12.22171 0.13704984
12.22271 0.13759852
12.22371 0.13815465
12.22471 0.13872236
12.22571 0.13930094
12.22671 0.13988529
12.22771 0.1404692
12.22871 0.14104942
12.22971 0.14162791
12.23071 0.14221087000000002
12.23171 0.14280505999999998
12.23271 0.14341372
12.23371 0.14403469
12.23471 0.1446616
12.23571 0.14528766
12.23671 0.14590954
12.23771 0.14652897
12.23871 0.14715127
12.23971 0.14778171
12.24071 0.1484222
12.24171 0.14907026
12.24271 0.1497209
12.24371 0.15037017
12.24471 0.151018
12.24571 0.15166845
12.24671 0.15232731
12.24771 0.15299832
12.24871 0.15368073
12.24971 0.15436934
12.25071 0.15505743
12.25171 0.15574058000000002
12.25271 0.15641903
12.25371 0.15709732
12.25471 0.15778142
12.25571 0.15847521
12.25671 0.15917843
12.25771 0.15988734
12.25871 0.16059752
12.25971 0.16130688999999998
12.26071 0.16201702
12.26171 0.16273198
12.26271 0.16345538
12.26371 0.16418761
12.26471 0.16492525000000002
12.26571 0.16566284
12.26671 0.16639613
12.26771 0.16712464000000002
12.26871 0.16785207
12.26971 0.16858417
12.27071 0.16932545999999998
12.27171 0.17007673
12.27271 0.17083497
12.27371 0.17159537
12.27471 0.17235442
12.27571 0.17311181
12.27671 0.17387021
12.27771 0.17463308
12.27871 0.17540206
12.27971 0.17617561
12.28071 0.17694991999999998
12.28171 0.17772136
12.28271 0.17848902
12.28371 0.17925551
12.28471 0.18002564
12.28571 0.18080359000000001
12.28671 0.18159044
12.28771 0.18238361
12.28871 0.18317839
12.28971 0.18397075000000002
12.29071 0.18475951999999998
12.29171 0.18554678
12.29271 0.18633612
12.29371 0.18713016999999998
12.29471 0.18792878999999998
12.29571 0.1887293
12.29671 0.18952837
12.29771 0.19032442
12.29871 0.19111882
12.29971 0.19191516
12.30071 0.19271696
12.30171 0.19352541
12.30271 0.19433839
12.30371 0.1951517
12.30471 0.1959614
12.30571 0.19676619999999997
12.30671 0.19756804999999997
12.30771 0.19837075
12.30871 0.19917754000000001
12.30971 0.19998907000000002
12.31071 0.20080314000000002
12.31171 0.20161627
12.31271 0.20242607999999998
12.31371 0.20323279
12.31471 0.20403913
12.31571 0.20484836
12.31671 0.20566203
12.31771 0.20647875
12.31871 0.20729492000000002
12.31971 0.20810684999999998
12.32071 0.20891309000000002
12.32171 0.20971536
12.32271 0.21051741000000002
12.32371 0.21132274999999998
12.32471 0.21213242
12.32571 0.21294438999999998
12.32671 0.21375485000000002
12.32771 0.21456067999999998
12.32871 0.21536136000000003
12.32971 0.21615922
12.33071 0.21695783
12.33171 0.21775959
12.33271 0.21856410999999998
12.33371 0.21936835
12.33471 0.22016853999999997
12.33571 0.22096257
12.33671 0.22175135
12.33771 0.22253822999999998
12.33871 0.22332678
12.33971 0.22411839999999997
12.34071 0.22491139999999998
12.34171 0.22570186
12.34271 0.22648613
12.34371 0.22726308
12.34471 0.22803487
12.34571 0.22880551
12.34671 0.22957848999999997
12.34771 0.23035441999999998
12.34871 0.23113071999999998
12.34971 0.23190321
12.35071 0.23266863999999998
12.35171 0.23342669000000002
12.35271 0.23417994
12.35371 0.23493214999999998
12.35471 0.23568559
12.35571 0.23643952000000001
12.35671 0.23719061
12.35771 0.23793508
12.35871 0.23867117999999998
12.35971 0.23940054
12.36071 0.24012725000000001
12.36171 0.24085536000000002
12.36271 0.24158636
12.36371 0.24231807
12.36471 0.24304586
12.36571 0.24376523
12.36671 0.24447446000000003
12.36771 0.24517537
12.36871 0.245872
12.36971 0.24656793
12.37071 0.24726402
12.37171 0.24795805
12.37271 0.24864624999999999
12.37371 0.24932595
12.37471 0.2499975
12.37571 0.25066412
12.37671 0.25132988
12.37771 0.25199689
12.37871 0.25266376
12.37971 0.25332605
12.38071 0.25397872
12.38171 0.25461902999999997
12.38271 0.25524811000000003
12.38371 0.25587024
12.38471 0.25649016999999996
12.38571 0.25711046
12.38671 0.25773004
12.38771 0.25834518
12.38871 0.25895196
12.38971 0.25954884
12.39071 0.26013751
12.39171 0.26072152
12.39271 0.26130380999999997
12.39371 0.26188438999999997
12.39471 0.26246007000000005
12.39571 0.26302619
12.39671 0.26357959000000003
12.39771 0.26412050000000004
12.39871 0.2646527
12.39971 0.26518137
12.40071 0.26571001
12.40171 0.26623849
12.40271 0.26676312999999996
12.40371 0.26727899
12.40471 0.26778271
12.40571 0.26827436
12.40671 0.26875695
12.40771 0.26923427
12.40871 0.26970825000000004
12.40971 0.27017761
12.41071 0.27063878
12.41171 0.27108827999999996
12.41271 0.27152516
12.41371 0.2719519
12.41471 0.27237297
12.41571 0.27279214
12.41671 0.27321009
12.41771 0.27362380999999997
12.41871 0.27402819
12.41971 0.27441888000000003
12.42071 0.27479475999999997
12.42171 0.27515825
12.42271 0.27551365
12.42371 0.27586436000000003
12.42471 0.2762109
12.42571 0.27655072
12.42671 0.27688011
12.42771 0.27719671
12.42871 0.27750117999999996
12.42971 0.27779678
12.43071 0.27808724
12.43171 0.27837423
12.43271 0.27865614
12.43371 0.27892876
12.43471 0.27918776
12.43571 0.27943118
12.43671 0.27966055
12.43771 0.27987983
12.43871 0.28009296
12.43971 0.28030148000000005
12.44071 0.28050369999999997
12.44171 0.28069585
12.44271 0.2808746
12.44371 0.28103904
12.44471 0.28119131
12.44571 0.28133505999999997
12.44671 0.28147302
12.44771 0.28160517
12.44871 0.28172876
12.44971 0.28183979000000003
12.45071 0.28193565
12.45171 0.28201651
12.45271 0.28208522
12.45371 0.28214543
12.45471 0.28219922
12.45571 0.28224576
12.45671 0.28228191999999996
12.45771 0.2823042
12.45871 0.28231101999999997
12.45971 0.28230366
12.46071 0.28228548
12.46171 0.2822598
12.46271 0.28222783
12.46371 0.28218785
12.46471 0.2821363
12.46571 0.28206992
12.46671 0.28198764
12.46771 0.28189104000000004
12.46871 0.28178322
12.46971 0.28166663999999997
12.47071 0.28154163
12.47171 0.28140612000000004
12.47271 0.28125714
12.47371 0.28109276
12.47471 0.28091341000000003
12.47571 0.28072169999999996
12.47671 0.28052069
12.47771 0.28031194
12.47871 0.28009438
12.47971 0.27986486
12.48071 0.27961994
12.48171 0.27935789
12.48271 0.27907959
12.48371 0.2787879
12.48471 0.27848577999999996
12.48571 0.2781746
12.48671 0.27785341
12.48771 0.27751983
12.48871 0.27717168
12.48971 0.27680851
12.49071 0.27643179
12.49171 0.27604386999999997
12.49271 0.2756462
12.49371 0.27523818
12.49471 0.27481727
12.49571 0.27438044
12.49671 0.27392593
12.49771 0.27345442
12.49871 0.2729686
12.49971 0.27247167
12.50071 0.27196552
12.50171 0.2714498
12.50271 0.27092223
12.50371 0.27038022
12.50471 0.26982238
12.50571 0.26924915
12.50671 0.26866221
12.50771 0.26806304
12.50871 0.2674517
12.50971 0.26682659999999997
12.51071 0.26618547000000004
12.51171 0.265527
12.51271 0.26485184
12.51371 0.26416248
12.51471 0.26346200999999997
12.51571 0.26275229
12.51671 0.26203301
12.51771 0.26130176
12.51871 0.26055553
12.51971 0.25979231999999997
12.52071 0.25901201
12.52171 0.25821612
12.52271 0.25740652
12.52371 0.25658412
12.52471 0.25574826
12.52571 0.25489735
12.52671 0.25403022
12.52771 0.25314712
12.52871 0.25224991
12.52971 0.25134101
12.53071 0.25042184
12.53171 0.24949182
12.53271 0.24854841
12.53371 0.24758845
12.53471 0.24660976999999998
12.53571 0.24561239
12.53671 0.24459832
12.53771 0.24357028
12.53871 0.24253016000000002
12.53971 0.24147814
12.54071 0.24041291
12.54171 0.23933288
12.54271 0.23823745999999998
12.54371 0.23712744000000002
12.54471 0.23600445
12.54571 0.23486952
12.54671 0.23372205999999998
12.54771 0.23255979
12.54871 0.2313799
12.54971 0.23018064000000002
12.55071 0.22896242000000003
12.55171 0.22772783
12.55271 0.22648026
12.55371 0.22522218
12.55471 0.22395398
12.55571 0.22267391999999997
12.55671 0.22137947
12.55771 0.22006875
12.55871 0.21874149999999998
12.55971 0.21739877
12.56071 0.21604181
12.56171 0.21467088
12.56271 0.21328474
12.56371 0.2118815
12.56471 0.21045997000000002
12.56571 0.20902082000000002
12.56671 0.20756668
12.56771 0.20610094
12.56871 0.20462596000000002
12.56971 0.20314176
12.57071 0.20164597999999997
12.57171 0.2001351
12.57271 0.19860622
12.57371 0.19705852000000001
12.57471 0.19549322
12.57571 0.19391259
12.57671 0.19231831
12.57771 0.19071053
12.57871 0.18908816
12.57971 0.18744994
12.58071 0.18579582
12.58171 0.18412735
12.58271 0.18244702
12.58371 0.18075663
12.58471 0.17905593
12.58571 0.1773424
12.58671 0.17561237000000002
12.58771 0.17386294
12.58871 0.17209352
12.58971 0.17030615
12.59071 0.16850438
12.59171 0.16669134
12.59271 0.16486824
12.59371 0.16303406
12.59471 0.16118661
12.59571 0.15932411000000002
12.59671 0.15744639
12.59771 0.15555468
12.59871 0.15365051999999998
12.59971 0.1517343
12.60071 0.14980451
12.60171 0.14785841
12.60271 0.14589373
12.60371 0.14391019
12.60471 0.1419101
12.60571 0.13989743
12.60671 0.13787578
12.60771 0.13584652
12.60871 0.13380817
12.60971 0.13175731999999998
12.61071 0.12969059
12.61171 0.12760636
12.61271 0.12550539
12.61371 0.12338990000000001
12.61471 0.12126194
12.61571 0.11912191999999999
12.61671 0.11696860999999999
12.61771 0.11480019
12.61871 0.11261591000000001
12.61971 0.11041708
12.62071 0.10820662999999998
12.62171 0.10598755
12.62271 0.10376099
12.62371 0.10152532000000002
12.62471 0.099276833
12.62571 0.097011577
12.62671 0.094727514
12.62771 0.092425576
12.62871 0.090108992
12.62971 0.087781454
12.63071 0.085445127
12.63171 0.083099713
12.63271 0.0807431
12.63371 0.07837308200000001
12.63471 0.07598892
12.63571 0.073591818
12.63671 0.071184029
12.63771 0.06876706
12.63871 0.066340371
12.63971 0.06390138299999999
12.64071 0.061446882
12.64171 0.058975035999999995
12.64271 0.056486728
12.64371 0.053985394
12.64471 0.051475305
12.64571 0.048959348
12.64671 0.046437554
12.64771 0.043907246
12.64871 0.041364724000000005
12.64971 0.038807376
12.65071 0.036235034
12.65171 0.033649709
12.65271 0.031054058
12.65371 0.028449565
12.65471 0.025835607
12.65571 0.023210047
12.65671 0.020570889
12.65771 0.017917924999999998
12.65871 0.015253274
12.65971 0.012580349999999999
12.66071 0.0099018886
12.66171 0.007218230900000001
12.66271 0.0045269266
12.66371 0.0018240091
12.66471 -0.0008938348399999999
12.66571 -0.0036274340999999997
12.66671 -0.0063747051
12.66771 -0.0091319242
12.66871 -0.011895824
12.66971 -0.014665294999999998
12.67071 -0.017441711999999998
12.67171 -0.020227685999999998
12.67271 -0.023025153
12.67371 -0.025834053000000003
12.67471 -0.028652386
12.67571 -0.031477574
12.67671 -0.034308273
12.67771 -0.037145424999999996
12.67871 -0.03999183
12.67971 -0.042850495
12.68071 -0.045722711
12.68171 -0.048607049
12.68271 -0.051500025000000005
12.68371 -0.05439794
12.68471 -0.057298917
12.68571 -0.060203887000000005
12.68671 -0.063115906
12.68771 -0.066038303
12.68871 -0.068972731
12.68971 -0.071918318
12.69071 -0.07487232199999999
12.69171 -0.077831885
12.69271 -0.080795732
12.69371 -0.083764805
12.69471 -0.086741394
12.69571 -0.089727476
12.69671 -0.092723191
12.69771 -0.095726585
12.69871 -0.09873469800000001
12.69971 -0.10174538
12.70071 -0.10475877
12.70171 -0.10777727000000001
12.70271 -0.11080427999999999
12.70371 -0.11384219
12.70471 -0.11689095000000001
12.70571 -0.11994798999999999
12.70671 -0.12300961
12.70771 -0.12607300000000002
12.70871 -0.12913762
12.70971 -0.13220527
12.71071 -0.13527871
12.71171 -0.13835998
12.71271 -0.14144913
12.71371 -0.14454435
12.71471 -0.14764322
12.71571 -0.15074437000000002
12.71671 -0.15384833
12.71771 -0.15695719
12.71871 -0.16007312
12.71971 -0.16319678
12.72071 -0.16632667
12.72171 -0.16945967
12.72271 -0.17259278
12.72371 -0.17572478
12.72471 -0.17885696
12.72571 -0.18199236
12.72671 -0.18513419
12.72771 -0.18828398
12.72871 -0.1914409
12.72971 -0.19460226
12.73071 -0.19776511
12.73171 -0.20092775000000002
12.73271 -0.20409034999999998
12.73371 -0.20725452
12.73471 -0.21042186
12.73571 -0.21359276
12.73671 -0.21676603000000003
12.73771 -0.21993972
12.73871 -0.22311241
12.73971 -0.22628437999999998
12.74071 -0.2294577
12.74171 -0.23263516
12.74271 -0.23581871999999998
12.74371 -0.23900822
12.74471 -0.24220115
12.74571 -0.24539381000000002
12.74671 -0.24858306
12.74771 -0.25176767
12.74871 -0.25494869
12.74971 -0.25812867
12.75071 -0.26131012000000003
12.75171 -0.26449424
12.75271 -0.26768055
12.75371 -0.27086752999999997
12.75471 -0.27405391
12.75571 -0.27723948
12.75671 -0.28042516
12.75771 -0.28361222
12.75871 -0.28680095
12.75971 -0.28999001
12.76071 -0.29317662
12.76171 -0.29635783
12.76271 -0.29953201
12.76371 -0.30269984
12.76471 -0.30586403
12.76571 -0.30902820000000003
12.76671 -0.31219506999999996
12.76771 -0.31536527000000003
12.76871 -0.31853719
12.76971 -0.32170792
12.77071 -0.32487472
12.77171 -0.32803619
12.77271 -0.33119249
12.77371 -0.33434462
12.77471 -0.33749333000000004
12.77571 -0.34063836000000003
12.77671 -0.34377847
12.77771 -0.34691247
12.77871 -0.3500402
12.77971 -0.35316322
12.78071 -0.3562842
12.78171 -0.35940569
12.78271 -0.36252856
12.78371 -0.36565126
12.78471 -0.36877023999999997
12.78571 -0.37188132
12.78671 -0.37498169
12.78771 -0.37807084
12.78871 -0.38115068
12.78971 -0.38422432
12.79071 -0.38729447
12.79171 -0.39036223
12.79271 -0.39342698
12.79371 -0.39648721
12.79471 -0.39954181
12.79571 -0.40259073
12.79671 -0.40563470999999995
12.79771 -0.4086745
12.79871 -0.41170949
12.79971 -0.41473730999999997
12.80071 -0.41775466
12.80171 -0.42075869
12.80271 -0.42374874
12.80371 -0.42672702
12.80471 -0.42969766000000004
12.80571 -0.43266499
12.80671 -0.43563149
12.80771 -0.43859673
12.80871 -0.44155763
12.80971 -0.44451025
12.81071 -0.44745150999999994
12.81171 -0.45038033000000005
12.81271 -0.45329756
12.81371 -0.45620464000000005
12.81471 -0.45910222
12.81571 -0.4619895
12.81671 -0.46486501
12.81771 -0.4677278
12.81871 -0.47057886
12.81971 -0.47342102
12.82071 -0.47625802
12.82171 -0.47909226
12.82271 -0.4819233
12.82371 -0.48474749
12.82471 -0.48755952
12.82571 -0.49035456
12.82671 -0.49313055
12.82771 -0.4958889
12.82871 -0.49863318
12.82971 -0.50136731
12.83071 -0.50409352
12.83171 -0.50681159
12.83271 -0.50951974
12.83371 -0.51221633
12.83471 -0.51490115
12.83571 -0.51757554
12.83671 -0.52024126
12.83771 -0.52289856
12.83871 -0.52554519
12.83971 -0.52817697
12.84071 -0.53078947
12.84171 -0.53338045
12.84271 -0.53595123
12.84371 -0.53850622
12.84471 -0.54105078
12.84571 -0.54358868
12.84671 -0.54612039
12.84771 -0.54864306
12.84871 -0.5511524200000001
12.84971 -0.5536451
12.85071 -0.5561200900000001
12.85171 -0.55857874
12.85271 -0.56102308
12.85371 -0.56345398
12.85471 -0.56587015
12.85571 -0.56826882
12.85671 -0.57064765
12.85771 -0.57300664
12.85871 -0.57534864
12.85971 -0.57767807
12.86071 -0.57999869
12.86171 -0.5823111599999999
12.86271 -0.58461255
12.86371 -0.5868976
12.86471 -0.58916132
12.86571 -0.59140148
12.86671 -0.59361933
12.86771 -0.59581865
12.86871 -0.59800316
12.86971 -0.60017458
12.87071 -0.60233171
12.87171 -0.60447184
12.87271 -0.6065927
12.87371 -0.60869423
12.87471 -0.61077857
12.87571 -0.61284872
12.87671 -0.6149061
12.87771 -0.6169492799999999
12.87871 -0.6189742100000001
12.87971 -0.62097623
12.88071 -0.62295273
12.88171 -0.62490455
12.88271 -0.62683565
12.88371 -0.62875086
12.88471 -0.63065332
12.88571 -0.6325427
12.88671 -0.63441582
12.88771 -0.63626845
12.88871 -0.6380979
12.88971 -0.6399041999999999
12.89071 -0.64168978
12.89171 -0.64345752
12.89271 -0.6452085
12.89371 -0.64694127
12.89471 -0.64865272
12.89571 -0.65034009
12.89671 -0.65200296
12.89771 -0.65364372
12.89871 -0.65526622
12.89971 -0.65687355
12.90071 -0.65846583
12.90171 -0.66004014
12.90271 -0.6615919100000001
12.90371 -0.66311741
12.90471 -0.66461577
12.90571 -0.66608926
12.90671 -0.66754175
12.90771 -0.66897646
12.90871 -0.67039402
12.90971 -0.67179245
12.91071 -0.67316853
12.91171 -0.6745200100000001
12.91271 -0.67584692
12.91371 -0.67715128
12.91471 -0.67843557
12.91571 -0.67970064
12.91671 -0.68094493
12.91771 -0.68216519
12.91871 -0.6833584
12.91971 -0.68452368
12.92071 -0.6856631
12.92171 -0.6867806399999999
12.92271 -0.68787988
12.92371 -0.68896213
12.92471 -0.69002556
12.92571 -0.69106636
12.92671 -0.6920807999999999
12.92771 -0.69306712
12.92871 -0.69402619
12.92971 -0.6949604
12.93071 -0.6958718899999999
12.93171 -0.69676111
12.93271 -0.69762669
12.93371 -0.69846674
12.93471 -0.6992803900000001
12.93571 -0.7000688500000001
12.93671 -0.7008348600000001
12.93771 -0.70158108
12.93871 -0.70230821
12.93971 -0.7030142500000001
12.94071 -0.70369523
12.94171 -0.70434716
12.94271 -0.70496807
12.94371 -0.70555881
12.94471 -0.7061223999999999
12.94571 -0.7066621900000001
12.94671 -0.70718001
12.94771 -0.70767556
12.94871 -0.70814705
12.94971 -0.7085929200000001
12.95071 -0.7090129
12.95171 -0.7094082899999999
12.95271 -0.7097806299999999
12.95371 -0.71013039
12.95471 -0.7104559300000001
12.95571 -0.710754
12.95671 -0.7110214800000001
12.95771 -0.71125715
12.95871 -0.7114626
12.95971 -0.71164155
12.96071 -0.71179792
12.96171 -0.7119338000000001
12.96271 -0.7120485
12.96371 -0.71213921
12.96471 -0.71220263
12.96571 -0.71223704
12.96671 -0.71224268
12.96771 -0.7122212600000001
12.96871 -0.7121742200000001
12.96971 -0.71210139
12.97071 -0.712001
12.97171 -0.71187075
12.97271 -0.71170991
12.97371 -0.71152011
12.97471 -0.71130497
12.97571 -0.71106809
12.97671 -0.71081114
12.97771 -0.7105324900000001
12.97871 -0.71022799
12.97971 -0.7098931799999999
12.98071 -0.70952536
12.98171 -0.70912503
12.98271 -0.70869518
12.98371 -0.70823925
12.98471 -0.7077591999999999
12.98571 -0.70725437
12.98671 -0.70672249
12.98771 -0.7061615099999999
12.98871 -0.70557138
12.98971 -0.70495424
12.99071 -0.70431302
12.99171 -0.70364936
12.99271 -0.70296205
12.99371 -0.70224712
12.99471 -0.70150006
12.99571 -0.70071821
12.99671 -0.69990256
12.99771 -0.69905734
12.99871 -0.69818785
12.99971 -0.69729765
13.00071 -0.69638654
13.00171 -0.6954510700000001
13.00271 -0.69448682
13.00371 -0.69349087
13.00471 -0.69246339
13.00571 -0.69140708
13.00671 -0.69032512
13.00771 -0.68921866
13.00871 -0.68808594
13.00971 -0.68692341
13.01071 -0.68572829
13.01171 -0.6845007200000001
13.01271 -0.68324418
13.01371 -0.68196384
13.01471 -0.6806636199999999
13.01571 -0.67934357
13.01671 -0.6779996699999999
13.01771 -0.67662573
13.01871 -0.67521692
13.01971 -0.67377202
13.02071 -0.67229415
13.02171 -0.67078876
13.02271 -0.66926042
13.02371 -0.6677103200000001
13.02471 -0.6661362
13.02571 -0.66453419
13.02671 -0.66290163
13.02771 -0.66123893
13.02871 -0.65954928
13.02971 -0.6578363
13.03071 -0.65610129
13.03171 -0.65434179
13.03271 -0.65255258
13.03371 -0.65072863
13.03471 -0.64886827
13.03571 -0.6469745699999999
13.03671 -0.64505395
13.03771 -0.64311293
13.03871 -0.64115478
13.03971 -0.63917786
13.04071 -0.63717682
13.04171 -0.63514579
13.04271 -0.63308137
13.04371 -0.63098432
13.04471 -0.6288582
13.04571 -0.62670675
13.04671 -0.62453123
13.04771 -0.62232977
13.04871 -0.62009878
13.04971 -0.6178359
13.05071 -0.61554215
13.05171 -0.61322204
13.05271 -0.61088135
13.05371 -0.60852366
13.05471 -0.60614818
13.05571 -0.6037496
13.05671 -0.60132095
13.05771 -0.59885704
13.05871 -0.59635709
13.05971 -0.59382496
13.06071 -0.5912667100000001
13.06171 -0.5886873699999999
13.06271 -0.58608842
13.06371 -0.58346763
13.06471 -0.58082119
13.06571 -0.57814652
13.06671 -0.57544396
13.06771 -0.57271635
13.06871 -0.56996685
13.06971 -0.5671963999999999
13.07071 -0.56440243
13.07171 -0.5615802
13.07271 -0.55872542
13.07371 -0.55583697
13.07471 -0.55291816
13.07571 -0.54997518
13.07671 -0.54701418
13.07771 -0.5440381400000001
13.07871 -0.54104561
13.07971 -0.53803171
13.08071 -0.53499094
13.08171 -0.53191995
13.08271 -0.52881883
13.08371 -0.52569034
13.08471 -0.52253762
13.08571 -0.51936219
13.08671 -0.51616309
13.08771 -0.51293829
13.08871 -0.5096864000000001
13.08971 -0.50640847
13.09071 -0.50310786
13.09171 -0.49978872
13.09271 -0.49645361
13.09371 -0.49310168
13.09471 -0.48972894
13.09571 -0.48633004
13.09671 -0.48290095
13.09771 -0.47944086
13.09871 -0.4759524
13.09971 -0.4724401
13.10071 -0.46890825
13.10171 -0.46535893
13.10271 -0.46179183
13.10371 -0.45820503
13.10471 -0.45459671
13.10571 -0.45096627
13.10671 -0.44731442
13.10771 -0.44364202999999997
13.10871 -0.43994910000000004
13.10971 -0.43623419
13.11071 -0.43249483999999994
13.11171 -0.42872899000000003
13.11271 -0.42493636999999995
13.11371 -0.42111902
13.11471 -0.41728071
13.11571 -0.41342541
13.11671 -0.40955571
13.11771 -0.40567190999999997
13.11871 -0.40177208999999997
13.11971 -0.39785327
13.12071 -0.39391265999999997
13.12171 -0.38994865
13.12271 -0.38596103
13.12371 -0.38195059
13.12471 -0.3779185
13.12571 -0.37386578000000004
13.12671 -0.36979324999999996
13.12771 -0.36570167000000003
13.12871 -0.36159197
13.12971 -0.35746534999999996
13.13071 -0.35332294999999997
13.13171 -0.34916543
13.13271 -0.34499269
13.13371 -0.34080363999999996
13.13471 -0.33659651
13.13571 -0.33236928
13.13671 -0.32812038
13.13771 -0.32384919
13.13871 -0.3195564
13.13971 -0.31524394
13.14071 -0.31091445
13.14171 -0.30657058
13.14271 -0.30221408
13.14371 -0.29784531999999997
13.14471 -0.29346331
13.14571 -0.28906613999999997
13.14671 -0.28465195000000004
13.14771 -0.28021964
13.14871 -0.27576925
13.14971 -0.27130153
13.15071 -0.26681732999999996
13.15171 -0.26231697
13.15271 -0.25780012
13.15371 -0.25326633000000004
13.15471 -0.24871585999999998
13.15571 -0.24415026
13.15671 -0.23957202000000002
13.15771 -0.23498368
13.15871 -0.23038635999999998
13.15971 -0.22577906000000003
13.16071 -0.22115884000000002
13.16171 -0.21652216
13.16271 -0.21186668999999997
13.16371 -0.20719257
13.16471 -0.20250231
13.16571 -0.19779957
13.16671 -0.19308714999999999
13.16771 -0.18836566
13.16871 -0.18363348000000002
13.16971 -0.17888814
13.17071 -0.17412812
13.17171 -0.16935413
13.17271 -0.16456881
13.17371 -0.15977514
13.17471 -0.15497449
13.17571 -0.15016545
13.17671 -0.14534451
13.17771 -0.14050809
13.17871 -0.13565484
13.17971 -0.13078677
13.18071 -0.12590842
13.18171 -0.1210245
13.18271 -0.11613724
13.18371 -0.11124524
13.18471 -0.10634431000000001
13.18571 -0.10143013999999999
13.18671 -0.09650089199999999
13.18771 -0.091558485
13.18871 -0.086607505
13.18971 -0.081652484
13.19071 -0.076695188
13.19171 -0.071733602
13.19271 -0.066763238
13.19371 -0.061780028
13.19471 -0.056782999
13.19571 -0.051775062
13.19671 -0.046761369
13.19771 -0.041746228999999996
13.19871 -0.03673044
13.19971 -0.031710786
13.20071 -0.026682025
13.20171 -0.021640296
13.20271 -0.016585794
13.20371 -0.011523064999999999
13.20471 -0.0064586238
13.20571 -0.0013972632999999998
13.20671 0.003660722
13.20771 0.0087197237
13.20871 0.013786244
13.20971 0.018865097
13.21071 0.023956623
13.21171 0.029056608999999997
13.21271 0.034158894999999995
13.21371 0.039259085
13.21471 0.044357017
13.21571 0.049456488
13.21671 0.054562424
13.21771 0.059677294
13.21871 0.06479905000000001
13.21971 0.069921988
13.22071 0.075040059
13.22171 0.080150686
13.22271 0.08525664499999999
13.22371 0.090364809
13.22471 0.095482357
13.22571 0.10061265
13.22671 0.10575325000000001
13.22771 0.11089718999999999
13.22871 0.11603683000000001
13.22971 0.12116791
13.23071 0.12629145
13.23171 0.13141251
13.23271 0.13653655
13.23371 0.14166573999999998
13.23471 0.14679771
13.23571 0.15192716
13.23671 0.15704959
13.23771 0.16216447
13.23871 0.16727604000000001
13.23971 0.17239084000000002
13.24071 0.17751366000000002
13.24171 0.18264417
13.24271 0.18777655
13.24371 0.1929023
13.24471 0.19801469000000002
13.24571 0.20311232999999998
13.24671 0.20819965
13.24771 0.21328414
13.24871 0.21837204999999998
13.24971 0.22346503
13.25071 0.22855964
13.25171 0.23365
13.25271 0.2387316
13.25371 0.24380405
13.25471 0.24887085999999997
13.25571 0.25393668999999996
13.25671 0.25900365000000003
13.25771 0.26406921
13.25871 0.26912715
13.25971 0.27417098
13.26071 0.27919784
13.26171 0.28421048
13.26271 0.28921601
13.26371 0.29422208
13.26471 0.29923276
13.26571 0.3042463
13.26671 0.30925635
13.26771 0.3142555
13.26871 0.31923919
13.26971 0.32420766
13.27071 0.32916492999999997
13.27171 0.33411556
13.27271 0.33906149
13.27371 0.34400078
13.27471 0.34892904
13.27571 0.35384265
13.27671 0.35874154
13.27771 0.36362973
13.27871 0.36851303
13.27971 0.37339558
13.28071 0.37827704
13.28171 0.38315215999999996
13.28271 0.38801343
13.28371 0.39285477
13.28471 0.39767465
13.28571 0.40247631
13.28671 0.40726587
13.28771 0.41204849
13.28871 0.41682585
13.28971 0.42159567
13.29071 0.42635370000000006
13.29171 0.43109674
13.29271 0.43582451
13.29371 0.44053950999999997
13.29471 0.44524483
13.29571 0.44994159000000006
13.29671 0.45462749
13.29771 0.45929775000000006
13.29871 0.46394765
13.29971 0.4685753
13.30071 0.47318293000000006
13.30171 0.47777579000000003
13.30271 0.48235934
13.30371 0.48693633000000003
13.30471 0.49150534999999995
13.30571 0.49606184000000003
13.30671 0.50060065
13.30771 0.50511849
13.30871 0.5096153800000001
13.30971 0.51409374
13.31071 0.51855636
13.31171 0.52300449
13.31271 0.52743703
13.31371 0.53185159
13.31471 0.5362465000000001
13.31571 0.54062223
13.31671 0.54498138
13.31771 0.5493271200000001
13.31871 0.55366117
13.31971 0.55798241
13.32071 0.56228694
13.32171 0.56657
13.32271 0.57082819
13.32371 0.57506096
13.32471 0.57927072
13.32571 0.58346116
13.32671 0.58763544
13.32771 0.59179459
13.32871 0.59593762
13.32971 0.6000624999999999
13.33071 0.60416758
13.33171 0.60825259
13.33271 0.6123181
13.33371 0.61636455
13.33471 0.62039141
13.33571 0.6243966999999999
13.33671 0.6283780099999999
13.33771 0.63233366
13.33871 0.63626394
13.33971 0.64017093
13.34071 0.64405766
13.34171 0.64792666
13.34271 0.65177861
13.34371 0.6556122600000001
13.34471 0.65942509
13.34571 0.66321455
13.34671 0.66697909
13.34771 0.6707184500000001
13.34871 0.67443298
13.34971 0.6781233
13.35071 0.68178959
13.35171 0.68543172
13.35271 0.68904981
13.35371 0.6926445800000001
13.35471 0.69621727
13.35571 0.6997691
13.35671 0.70330049
13.35771 0.7068105499999999
13.35871 0.71029724
13.35971 0.7137580800000001
13.36071 0.7171912100000001
13.36171 0.7205959399999999
13.36271 0.72397278
13.36371 0.7273229800000001
13.36471 0.73064775
13.36571 0.73394799
13.36671 0.73722405
13.36771 0.7404761400000001
13.36871 0.74370443
13.36971 0.74690906
13.37071 0.75008981
13.37171 0.75324569
13.37271 0.75637493
13.37371 0.75947554
13.37471 0.76254606
13.37571 0.7655863199999999
13.37671 0.76859742
13.37771 0.77158124
13.37871 0.77453963
13.37971 0.77747358
13.38071 0.78038289
13.38171 0.7832665900000001
13.38271 0.7861237999999999
13.38371 0.78895371
13.38471 0.7917561599999999
13.38571 0.7945307500000001
13.38671 0.7972769399999999
13.38771 0.79999352
13.38871 0.8026791700000001
13.38971 0.8053334400000001
13.39071 0.80795716
13.39171 0.8105522000000001
13.39271 0.8131208799999999
13.39371 0.8156647899999999
13.39471 0.81818402
13.39571 0.82067698
13.39671 0.82314117
13.39771 0.82557444
13.39871 0.82797594
13.39971 0.8303461599999999
13.40071 0.83268629
13.40171 0.83499728
13.40271 0.8372791100000001
13.40371 0.83953105
13.40471 0.8417523499999999
13.40571 0.84394291
13.40671 0.84610386
13.40771 0.84823677
13.40871 0.85034259
13.40971 0.85242093
13.41071 0.8544697400000001
13.41171 0.8564863400000001
13.41271 0.85846866
13.41371 0.86041642
13.41471 0.8623314099999999
13.41571 0.8642165
13.41671 0.86607393
13.41771 0.86790454
13.41871 0.8697073
13.41971 0.87148007
13.42071 0.87322099
13.42171 0.8749294100000001
13.42271 0.87660607
13.42371 0.8782519000000001
13.42471 0.87986728
13.42571 0.8814513700000001
13.42671 0.88300258
13.42771 0.8845196099999999
13.42871 0.88600256
13.42971 0.8874534599999999
13.43071 0.8888753100000001
13.43171 0.8902705299999999
13.43271 0.8916393899999999
13.43371 0.8929800200000001
13.43471 0.8942889
13.43571 0.89556286
13.43671 0.89680022
13.43771 0.8980015299999999
13.43871 0.89916913
13.43971 0.9003052500000001
13.44071 0.9014111
13.44171 0.9024865
13.44271 0.90353051
13.44371 0.90454267
13.44471 0.90552354
13.44571 0.9064747
13.44671 0.90739746
13.44771 0.9082917100000001
13.44871 0.9091553299999999
13.44971 0.9099847600000001
13.45071 0.91077685
13.45171 0.91153039
13.45271 0.9122467599999999
13.45371 0.91292951
13.45471 0.9135826499999999
13.45571 0.9142085899999999
13.45671 0.91480771
13.45771 0.9153782399999999
13.45871 0.91591785
13.45971 0.9164249500000001
13.46071 0.91689928
13.46171 0.91734128
13.46271 0.91775125
13.46371 0.9181282500000001
13.46471 0.91847032
13.46571 0.9187757
13.46671 0.91904411
13.46771 0.91927759
13.46871 0.91947997
13.46971 0.91965524
13.47071 0.9198055599999999
13.47171 0.91993036
13.47271 0.92002638
13.47371 0.92008952
13.47471 0.9201167200000001
13.47571 0.9201069399999999
13.47671 0.9200613
13.47771 0.9199815800000001
13.47871 0.91986926
13.47971 0.9197247199999999
13.48071 0.91954768
13.48171 0.91933794
13.48271 0.91909682
13.48371 0.91882683
13.48471 0.9185303
13.48571 0.91820825
13.48671 0.917859
13.48771 0.91747884
13.48871 0.9170633699999999
13.48971 0.9166094499999999
13.49071 0.91611687
13.49171 0.9155880700000001
13.49271 0.91502704
13.49371 0.91443723
13.49471 0.91382004
13.49571 0.9131752
13.49671 0.91250138
13.49771 0.91179768
13.49871 0.91106407
13.49971 0.9103014099999999
13.50071 0.90950998
13.50171 0.90868864
13.50271 0.90783471
13.50371 0.9069450200000001
13.50471 0.9060178
13.50571 0.9050538800000001
13.50671 0.9040568000000001
13.50771 0.9030313200000001
13.50871 0.90198126
13.50971 0.90090772
13.51071 0.8998091300000001
13.51171 0.89868223
13.51271 0.89752395
13.51371 0.89633269
13.51471 0.8951088399999999
13.51571 0.8938537
13.51671 0.89256819
13.51771 0.89125196
13.51871 0.88990387
13.51971 0.8885231800000001
13.52071 0.8871106400000001
13.52171 0.8856689600000001
13.52271 0.88420166
13.52371 0.8827113500000001
13.52471 0.88119823
13.52571 0.8796596
13.52671 0.87809125
13.52771 0.87648928
13.52871 0.87485211
13.52971 0.87318104
13.53071 0.8714792299999999
13.53171 0.86975005
13.53271 0.8679953400000001
13.53371 0.86621502
13.53471 0.86440789
13.53571 0.86257299
13.53671 0.86071044
13.53771 0.85882153
13.53871 0.85690757
13.53971 0.8549683699999999
13.54071 0.85300198
13.54171 0.85100513
13.54271 0.8489751300000001
13.54371 0.8469114999999999
13.54471 0.84481668
13.54571 0.8426951199999999
13.54671 0.8405512199999999
13.54771 0.83838748
13.54871 0.83620334
13.54971 0.83399611
13.55071 0.8317621399999999
13.55171 0.82949931
13.55271 0.8272073200000001
13.55371 0.82488731
13.55471 0.82254056
13.55571 0.8201673600000001
13.55671 0.81776669
13.55771 0.81533743
13.55871 0.81287976
13.55971 0.81039583
13.56071 0.80788927
13.56171 0.8053638
13.56271 0.80282092
13.56371 0.80025913
13.56471 0.7976744299999999
13.56571 0.79506226
13.56671 0.79241963
13.56771 0.78974655
13.56871 0.78704525
13.56971 0.7843192699999999
13.57071 0.7815712100000001
13.57171 0.77880193
13.57271 0.7760106600000001
13.57371 0.7731964800000001
13.57471 0.77035953
13.57571 0.7675012600000001
13.57671 0.76462356
13.57771 0.7617272399999999
13.57871 0.7588109
13.57971 0.75587127
13.58071 0.7529047799999999
13.58171 0.74990932
13.58271 0.74688578
13.58371 0.74383775
13.58471 0.74076988
13.58571 0.73768571
13.58671 0.73458608
13.58771 0.73146936
13.58871 0.72833267
13.58971 0.7251739
13.59071 0.7219926
13.59171 0.7187898699999999
13.59271 0.71556708
13.59371 0.71232459
13.59471 0.70906123
13.59571 0.7057752500000001
13.59671 0.7024655599999999
13.59771 0.69913329
13.59871 0.69578169
13.59971 0.69241482
13.60071 0.68903542
13.60171 0.6856435
13.60271 0.6822363
13.60371 0.67880964
13.60471 0.6753601100000001
13.60571 0.67188679
13.60671 0.66839135
13.60771 0.66487673
13.60871 0.66134552
13.60971 0.6577986299999999
13.61071 0.65423516
13.61171 0.6506538000000001
13.61271 0.64705438
13.61371 0.64343843
13.61471 0.63980846
13.61571 0.6361664300000001
13.61671 0.63251229
13.61771 0.62884358
13.61871 0.62515656
13.61971 0.62144841
13.62071 0.61771884
13.62171 0.61397045
13.62271 0.61020739
13.62371 0.60643335
13.62471 0.60264962
13.62571 0.59885485
13.62671 0.59504621
13.62771 0.5912213599999999
13.62871 0.58737979
13.62971 0.58352309
13.63071 0.57965349
13.63171 0.57577225
13.63271 0.57187867
13.63371 0.56797052
13.63471 0.56404583
13.63571 0.56010447
13.63671 0.55614882
13.63771 0.55218278
13.63871 0.54820972
13.63971 0.5442305
13.64071 0.540243
13.64171 0.53624315
13.64271 0.53222729
13.64371 0.5281942000000001
13.64471 0.5241456
13.64571 0.52008517
13.64671 0.51601632
13.64771 0.51194052
13.64871 0.50785681
13.64971 0.5037629
13.65071 0.49965726
13.65171 0.4955404
13.65271 0.49141463999999996
13.65371 0.48728264000000004
13.65471 0.48314537999999996
13.65571 0.47900123000000006
13.65671 0.47484646
13.65771 0.47067743999999995
13.65871 0.46649291000000004
13.65971 0.46229507
13.66071 0.45808860999999995
13.66171 0.45387847000000003
13.66271 0.44966731
13.66371 0.44545432999999995
13.66471 0.44123619
13.66571 0.43700915
13.66671 0.4327713
13.66771 0.42852354000000004
13.66871 0.42426866
13.66971 0.42000921
13.67071 0.41574561
13.67171 0.41147606
13.67271 0.4071977
13.67371 0.40290887
13.67471 0.39861085999999996
13.67571 0.39430759
13.67671 0.39000368999999996
13.67771 0.38570189
13.67871 0.38140139
13.67971 0.3770981
13.68071 0.37278694
13.68171 0.36846467
13.68271 0.36413156999999996
13.68371 0.35979131
13.68471 0.35544862
13.68571 0.35110684000000003
13.68671 0.34676627
13.68771 0.34242452
13.68871 0.33807859
13.68971 0.33372722
13.69071 0.32937183999999997
13.69171 0.32501565
13.69271 0.32066139
13.69371 0.31630923
13.69471 0.31195620999999996
13.69571 0.30759778
13.69671 0.3032305
13.69771 0.29885441
13.69871 0.29447342
13.69971 0.29009355000000003
13.70071 0.28571985
13.70171 0.28135395
13.70271 0.27699347
13.70371 0.27263367
13.70471 0.26827028
13.70571 0.26390192
13.70671 0.25953036
13.70771 0.25515903
13.70871 0.25079045
13.70971 0.24642447999999997
13.71071 0.24205856
13.71171 0.23768968000000001
13.71271 0.23331691
13.71371 0.2289427
13.71471 0.22457209
13.71571 0.22021011000000001
13.71671 0.21585883
13.71771 0.21151614000000002
13.71871 0.20717673
13.71971 0.20283482000000003
13.72071 0.19848733
13.72171 0.19413534
13.72271 0.18978323
13.72371 0.18543605
13.72471 0.18109682000000002
13.72571 0.17676516
13.72671 0.17243834
13.72771 0.16811364
13.72871 0.16379057
13.72971 0.15947149
13.73071 0.15516013
13.73171 0.15085902
13.73271 0.1465674
13.73371 0.14228121
13.73471 0.13799509000000001
13.73571 0.13370548
13.73671 0.12941279
13.73771 0.12512149
13.73871 0.12083789
13.73971 0.11656696
13.74071 0.11230994
13.74171 0.10806413999999999
13.74271 0.10382505
13.74371 0.099589082
13.74471 0.095355656
13.74571 0.09112711400000001
13.74671 0.08690675
13.74771 0.08269629299999999
13.74871 0.07849455
13.74971 0.07429806900000001
13.75071 0.070103543
13.75171 0.065910281
13.75271 0.061721314
13.75371 0.057542138
13.75471 0.053377915
13.75571 0.049230683000000004
13.75671 0.045098236
13.75771 0.04097537
13.75871 0.036856806
13.75971 0.032739964
13.76071 0.028626113999999998
13.76171 0.024519279
13.76271 0.020423629000000002
13.76371 0.016341104
13.76471 0.012270581
13.76571 0.0082090635
13.76671 0.0041541894
13.76771 0.00010617269000000001
13.76871 -0.003931958399999999
13.76971 -0.007956152000000001
13.77071 -0.011963909
13.77171 -0.01595608
13.77271 -0.019936718
13.77371 -0.023910905
13.77471 -0.027881921
13.77571 -0.031849323
13.77671 -0.035809091
13.77771 -0.039755812
13.77871 -0.043685525
13.77971 -0.047597633
13.78071 -0.05149476299999999
13.78171 -0.05538082899999999
13.78271 -0.059258442999999994
13.78371 -0.063127407
13.78471 -0.066985085
13.78571 -0.070828368
13.78671 -0.074655912
13.78771 -0.078469154
13.78871 -0.082271523
13.78971 -0.08606617899999999
13.79071 -0.08985381599999999
13.79171 -0.093631854
13.79271 -0.09739561399999999
13.79371 -0.10114081999999999
13.79471 -0.10486596
13.79571 -0.10857312
13.79671 -0.11226673000000001
13.79771 -0.11595101
13.79871 -0.11962762999999998
13.79971 -0.123295
13.80071 -0.12694936
13.80171 -0.13058714
13.80271 -0.13420698
13.80371 -0.1378103
13.80471 -0.14140004
13.80571 -0.14497841
13.80671 -0.14854530999999999
13.80771 -0.15209817
13.80871 -0.15563358
13.80971 -0.15914955
13.81071 -0.16264689999999998
13.81171 -0.16612903
13.81271 -0.16960002999999998
13.81371 -0.17306227000000002
13.81471 -0.17651492
13.81571 -0.1799543
13.81671 -0.18337587
13.81771 -0.18677663
13.81871 -0.19015663
13.81971 -0.19351861
13.82071 -0.19686623
13.82171 -0.20020178
13.82271 -0.20352501999999997
13.82371 -0.20683359
13.82471 -0.21012473999999998
13.82571 -0.2133972
13.82671 -0.21665196000000003
13.82771 -0.21989156999999998
13.82871 -0.22311835
13.82971 -0.2263325
13.83071 -0.22953173999999998
13.83171 -0.23271234000000002
13.83271 -0.23587127
13.83371 -0.23900801000000002
13.83471 -0.24212500999999997
13.83571 -0.24522635999999998
13.83671 -0.24831570000000003
13.83771 -0.25139414
13.83871 -0.25445996
13.83971 -0.25750953
13.84071 -0.26053952
13.84171 -0.26354853
13.84271 -0.26653756
13.84371 -0.26950894000000003
13.84471 -0.27246459
13.84571 -0.27540461
13.84671 -0.27832733
13.84771 -0.28123057
13.84871 -0.28411322
13.84971 -0.28697638999999997
13.85071 -0.28982298
13.85171 -0.29265615
13.85271 -0.29547736
13.85371 -0.29828525
13.85471 -0.30107622
13.85571 -0.30384606
13.85671 -0.30659223
13.85771 -0.30931487999999996
13.85871 -0.31201674
13.85971 -0.31470133
13.86071 -0.31737115
13.86171 -0.32002651
13.86271 -0.32266583
13.86371 -0.32528695
13.86471 -0.32788867
13.86571 -0.33047155
13.86671 -0.3330372
13.86771 -0.33558699999999997
13.86871 -0.33812071
13.86971 -0.34063619
13.87071 -0.34313032000000004
13.87171 -0.34560086
13.87271 -0.3480478
13.87371 -0.35047375000000003
13.87471 -0.35288273000000003
13.87571 -0.35527826
13.87671 -0.35766161
13.87771 -0.36003131
13.87871 -0.36238411
13.87971 -0.36471668
13.88071 -0.36702717
13.88171 -0.36931585
13.88271 -0.37158427
13.88371 -0.37383398
13.88471 -0.37606523999999997
13.88571 -0.37827701
13.88671 -0.38046786
13.88771 -0.38263728
13.88871 -0.38478656
13.88971 -0.38691857
13.89071 -0.3890363
13.89171 -0.39114128
13.89271 -0.39323242
13.89371 -0.39530648
13.89471 -0.39735943999999995
13.89571 -0.39938861
13.89671 -0.4013936
13.89771 -0.40337648
13.89871 -0.40534032
13.89971 -0.40728752999999995
13.90071 -0.40921881
13.90171 -0.41113310000000003
13.90271 -0.41302857
13.90371 -0.41490416
13.90471 -0.41676024000000006
13.90571 -0.4185983
13.90671 -0.42041991999999995
13.90771 -0.42222529
13.90871 -0.42401287
13.90971 -0.42577987
13.91071 -0.42752399999999996
13.91171 -0.42924471000000003
13.91271 -0.43094382
13.91371 -0.43262470999999997
13.91471 -0.43429066
13.91571 -0.4359432
13.91671 -0.43758139999999995
13.91771 -0.43920245999999996
13.91871 -0.44080331
13.91971 -0.44238218
13.92071 -0.44393935000000007
13.92171 -0.44547673
13.92271 -0.44699633
13.92371 -0.44849911000000003
13.92471 -0.44998438
13.92571 -0.45145055999999995
13.92671 -0.45289639000000004
13.92771 -0.45432192000000005
13.92871 -0.45572887
13.92971 -0.45711961999999995
13.93071 -0.45849574
13.93171 -0.45985677
13.93271 -0.46120035
13.93371 -0.4625232
13.93471 -0.4638229
13.93571 -0.46509928
13.93671 -0.46635456000000003
13.93771 -0.46759234000000005
13.93871 -0.46881568
13.93971 -0.47002584
13.94071 -0.47122179999999997
13.94171 -0.47240108000000003
13.94271 -0.47356137000000004
13.94371 -0.47470168
13.94471 -0.47582253
13.94571 -0.47692534999999997
13.94671 -0.47801099999999996
13.94771 -0.47907908
13.94871 -0.48012799
13.94971 -0.48115589000000003
13.95071 -0.48216232
13.95171 -0.48314887
13.95271 -0.48411884
13.95371 -0.48507582000000005
13.95471 -0.48602172
13.95571 -0.48695584
13.95671 -0.48787505
13.95771 -0.48877532
13.95871 -0.48965351
13.95971 -0.49050869
13.96071 -0.49134241
13.96171 -0.49215732
13.96271 -0.49295574000000003
13.96371 -0.49373871
13.96471 -0.4945057
13.96571 -0.49525582999999995
13.96671 -0.49598892000000006
13.96771 -0.49670612999999997
13.96871 -0.49740946999999996
13.96971 -0.49810056
13.97071 -0.49877916000000005
13.97171 -0.49944283
13.97271 -0.50008767
13.97371 -0.50071017
13.97471 -0.50130882
13.97571 -0.50188503
13.97671 -0.5024426200000001
13.97771 -0.5029859
13.97871 -0.50351797
13.97971 -0.50403941
13.98071 -0.50454861
13.98171 -0.5050431
13.98271 -0.50552096
13.98371 -0.5059818300000001
13.98471 -0.50642649
13.98571 -0.5068557300000001
13.98671 -0.50726929
13.98771 -0.5076654300000001
13.98871 -0.50804191
13.98971 -0.50839749
13.99071 -0.50873305
13.99171 -0.50905175
13.99271 -0.50935806
13.99371 -0.50965552
13.99471 -0.5099453
13.99571 -0.5102254900000001
13.99671 -0.5104921800000001
13.99771 -0.5107413
13.99871 -0.51097046
13.99971 -0.51117977
14.00071 -0.51137111
14.00171 -0.51154685
14.00271 -0.51170825
14.00371 -0.5118551699999999
14.00471 -0.51198662
14.00571 -0.51210211
14.00671 -0.5122026
14.00771 -0.5122904699999999
14.00871 -0.51236837
14.00971 -0.51243762
14.01071 -0.51249703
14.01171 -0.5125433199999999
14.01271 -0.51257233
14.01371 -0.5125811299999999
14.01471 -0.51256949
14.01571 -0.51253987
14.01671 -0.51249624
14.01771 -0.51244204
14.01871 -0.5123787599999999
14.01971 -0.5123056
14.02071 -0.51222048
14.02171 -0.51212148
14.02271 -0.5120081799999999
14.02371 -0.51188157
14.02471 -0.51174313
14.02571 -0.51159346
14.02671 -0.5114314600000001
14.02771 -0.5112546499999999
14.02871 -0.51106061
14.02971 -0.51084855
14.03071 -0.51062009
14.03171 -0.51037874
14.03271 -0.51012831
14.03371 -0.50987094
14.03471 -0.5096062600000001
14.03571 -0.50933161
14.03671 -0.50904369
14.03771 -0.5087403100000001
14.03871 -0.50842143
14.03971 -0.50808894
14.04071 -0.50774529
14.04171 -0.5073919
14.04271 -0.50702849
14.04371 -0.50665336
14.04471 -0.5062646700000001
14.04571 -0.50586197
14.04671 -0.50544646
14.04771 -0.50502061
14.04871 -0.50458657
14.04971 -0.50414479
14.05071 -0.50369371
14.05171 -0.50323042
14.05271 -0.50275251
14.05371 -0.50225938
14.05471 -0.50175264
14.05571 -0.5012354299999999
14.05671 -0.5007105900000001
14.05771 -0.50017918
14.05871 -0.49964008
14.05971 -0.49909079
14.06071 -0.49852891999999993
14.06171 -0.49795364
14.06271 -0.49736607
14.06371 -0.49676839000000006
14.06471 -0.49616256999999997
14.06571 -0.49554915
14.06671 -0.49492703
14.06771 -0.49429438000000003
14.06871 -0.49364991
14.06971 -0.49299388000000005
14.07071 -0.49232822000000004
14.07171 -0.49165525
14.07271 -0.49097626
14.07371 -0.49029063
14.07471 -0.48959609000000004
14.07571 -0.48888982000000003
14.07671 -0.48817014
14.07771 -0.48743747
14.07871 -0.48669414
14.07971 -0.48594316000000004
14.08071 -0.48518674
14.08171 -0.48442529999999995
14.08271 -0.48365747000000003
14.08371 -0.48288112
14.08471 -0.48209485
14.08571 -0.48129860999999996
14.08671 -0.48049358
14.08771 -0.47968118
14.08871 -0.47886195
14.08971 -0.47803512
14.09071 -0.47719902000000003
14.09171 -0.47635231
14.09271 -0.47549498
14.09371 -0.47462876000000004
14.09471 -0.47375634000000005
14.09571 -0.47288002
14.09671 -0.47200046999999995
14.09771 -0.47111628
14.09871 -0.47022480999999994
14.09971 -0.46932348
14.10071 -0.46841116
14.10171 -0.46748845000000006
14.10271 -0.46655736000000003
14.10371 -0.46561989000000004
14.10471 -0.46467716000000003
14.10571 -0.46372903000000004
14.10671 -0.46277465
14.10771 -0.46181342999999997
14.10871 -0.46084569999999997
14.10971 -0.4598727
14.11071 -0.45889568999999997
14.11171 -0.4579151
14.11271 -0.45692972
14.11371 -0.45593730000000005
14.11471 -0.45493547999999995
14.11571 -0.45392308000000003
14.11671 -0.45290086
14.11771 -0.45187114999999994
14.11871 -0.45083672999999996
14.11971 -0.4497997
14.12071 -0.44876048
14.12171 -0.44771805
14.12271 -0.44667083
14.12371 -0.44561764000000004
14.12471 -0.44455836
14.12571 -0.44349357
14.12671 -0.4424239
14.12771 -0.44134925
14.12871 -0.44026864000000004
14.12971 -0.43918085
14.13071 -0.43808524000000004
14.13171 -0.43698261
14.13271 -0.43587493999999993
14.13371 -0.43476475000000003
14.13471 -0.43365378
14.13571 -0.43254215
14.13671 -0.43142833999999997
14.13771 -0.43031005000000006
14.13871 -0.42918529000000005
14.13971 -0.42805341
14.14071 -0.4269151
14.14171 -0.4257719
14.14271 -0.42462502999999996
14.14371 -0.42347484
14.14471 -0.42232089
14.14571 -0.42116251
14.14671 -0.41999956999999993
14.14771 -0.41883304
14.14871 -0.41766441
14.14971 -0.41649481000000005
14.15071 -0.41532423
14.15171 -0.41415119000000006
14.15271 -0.41297348
14.15371 -0.41178926
14.15471 -0.41059814
14.15571 -0.40940139000000003
14.15671 -0.40820129
14.15771 -0.40699998
14.15871 -0.40579839
14.15971 -0.40459596000000003
14.16071 -0.40339119999999995
14.16171 -0.40218281000000006
14.16271 -0.40097036
14.16371 -0.39975452
14.16471 -0.39853648999999997
14.16571 -0.39731697
14.16671 -0.39609559000000005
14.16771 -0.39487109000000004
14.16871 -0.39364216
14.16971 -0.39240853
14.17071 -0.39117141
14.17171 -0.38993307
14.17271 -0.38869574
14.17371 -0.3874603
14.17471 -0.38622576
14.17571 -0.38498978
14.17671 -0.38374977
14.17771 -0.38250436
14.17871 -0.38125389000000004
14.17971 -0.38000017
14.18071 -0.37874521
14.18171 -0.37749016
14.18271 -0.37623476
14.18371 -0.37497787
14.18471 -0.37371854000000004
14.18571 -0.37245688
14.18671 -0.37119424
14.18771 -0.36993239
14.18871 -0.36867231
14.18971 -0.36741332
14.19071 -0.36615322
14.19171 -0.36488927000000004
14.19271 -0.36361977
14.19371 -0.36234504
14.19471 -0.36106748
14.19571 -0.35979031
14.19671 -0.35851605000000003
14.19771 -0.35724522999999997
14.19871 -0.35597652
14.19971 -0.35470761
14.20071 -0.35343673000000003
14.20171 -0.35216352
14.20271 -0.35088905
14.20371 -0.34961468
14.20471 -0.34834086000000003
14.20571 -0.34706662
14.20671 -0.34579006
14.20771 -0.34450956
14.20871 -0.34322522
14.20971 -0.34193918
14.21071 -0.34065493
14.21171 -0.33937551
14.21271 -0.33810199
14.21371 -0.33683282999999997
14.21471 -0.33556465
14.21571 -0.334294
14.21671 -0.33301895
14.21771 -0.33173980000000003
14.21871 -0.33045851000000004
14.21971 -0.32917729
14.22071 -0.32789721
14.22171 -0.32661785
14.22271 -0.32533798
14.22371 -0.3240569
14.22471 -0.3227755
14.22571 -0.32149616
14.22671 -0.3202216
14.22771 -0.31895313999999997
14.22871 -0.31768966
14.22971 -0.31642779
14.23071 -0.31516345
14.23171 -0.31389382
14.23271 -0.31261866
14.23371 -0.31134035
14.23471 -0.3100625
14.23571 -0.30878813
14.23671 -0.30751824
14.23771 -0.30625192
14.23871 -0.30498737
14.23971 -0.30372348
14.24071 -0.30246063
14.24171 -0.30120043
14.24271 -0.29994438
14.24371 -0.29869245
14.24471 -0.29744252
14.24571 -0.29619122000000003
14.24671 -0.29493566
14.24771 -0.29367504
14.24871 -0.2924114
14.24971 -0.29114864
14.25071 -0.28989065999999997
14.25171 -0.28863947
14.25271 -0.28739441
14.25371 -0.28615291
14.25471 -0.28491211
14.25571 -0.28367059
14.25671 -0.28242883
14.25771 -0.28118859
14.25871 -0.27995137
14.25971 -0.27871714
14.26071 -0.27748412
14.26171 -0.27624993
14.26271 -0.27501318
14.26371 -0.27377468
14.26471 -0.27253730000000004
14.26571 -0.2713046
14.26671 -0.27007896000000003
14.26771 -0.26886025
14.26871 -0.26764602
14.26971 -0.26643281
14.27071 -0.26521815000000004
14.27171 -0.26400178
14.27271 -0.26278552
14.27371 -0.26157196
14.27471 -0.26036273
14.27571 -0.25915753
14.27671 -0.25795435
14.27771 -0.25675097
14.27871 -0.25554639
14.27971 -0.25434176999999997
14.28071 -0.25313974
14.28171 -0.25194285
14.28271 -0.25075204
14.28371 -0.24956599999999998
14.28471 -0.24838196
14.28571 -0.24719734
14.28671 -0.24601127999999997
14.28771 -0.24482515
14.28871 -0.24364165
14.28971 -0.24246315000000002
14.29071 -0.24129027
14.29171 -0.24012141
14.29271 -0.23895387999999998
14.29371 -0.23778551
14.29471 -0.23661611999999999
14.29571 -0.23544757000000002
14.29671 -0.23428274000000002
14.29771 -0.23312378
14.29871 -0.23197087
14.29971 -0.23082222
14.30071 -0.22967521
14.30171 -0.228528
14.30271 -0.22738064
14.30371 -0.22623483
14.30471 -0.22509275
14.30571 -0.22395551
14.30671 -0.22282234999999997
14.30771 -0.22169109
14.30871 -0.22055956000000002
14.30971 -0.21942711999999998
14.31071 -0.21829533
14.31171 -0.21716724
14.31271 -0.21604574
14.31371 -0.21493197
14.31471 -0.21382461
14.31571 -0.21272064000000002
14.31671 -0.21161698
14.31771 -0.21051200999999997
14.31871 -0.2094062
14.31971 -0.20830152000000002
14.32071 -0.20719985
14.32171 -0.20610189999999998
14.32271 -0.20500685000000002
14.32371 -0.20391328999999997
14.32471 -0.20282054
14.32571 -0.20172959
14.32671 -0.20064292000000003
14.32771 -0.19956321999999999
14.32871 -0.19849164
14.32971 -0.19742700000000002
14.33071 -0.19636608000000003
14.33171 -0.19530509999999998
14.33271 -0.19424161
14.33371 -0.19317557999999999
14.33471 -0.19210919
14.33571 -0.19104548000000002
14.33671 -0.18998671
14.33771 -0.18893339
14.33871 -0.18788454
14.33971 -0.18683879
14.34071 -0.18579568000000002
14.34171 -0.18475604
14.34271 -0.18372145
14.34371 -0.18269279
14.34471 -0.18166924
14.34571 -0.18064819000000001
14.34671 -0.17962635999999998
14.34771 -0.17860159
14.34871 -0.17757411
14.34971 -0.17654662999999998
14.35071 -0.17552309000000002
14.35171 -0.17450678
14.35271 -0.17349882
14.35371 -0.17249794000000002
14.35471 -0.17150154
14.35571 -0.17050724
14.35671 -0.16951408
14.35771 -0.16852266999999999
14.35871 -0.16753409
14.35971 -0.16654877
14.36071 -0.16556573
14.36171 -0.16458309999999998
14.36271 -0.16359938999999998
14.36371 -0.16261482
14.36471 -0.16163173
14.36571 -0.16065373
14.36671 -0.15968391999999998
14.36771 -0.15872327
14.36871 -0.15777004
14.36971 -0.15682066
14.37071 -0.15587152
14.37171 -0.15492074
14.37271 -0.15396874
14.37371 -0.15301763
14.37471 -0.15206963999999998
14.37571 -0.15112585
14.37671 -0.15018573
14.37771 -0.14924796
14.37871 -0.14831177
14.37971 -0.1473779
14.38071 -0.1464484
14.38171 -0.14552547
14.38271 -0.14460988000000002
14.38371 -0.1437001
14.38471 -0.14279285
14.38571 -0.14188454
14.38671 -0.14097326
14.38771 -0.14005972
14.38871 -0.13914683
14.38971 -0.13823819
14.39071 -0.13733616
14.39171 -0.13644088
14.39271 -0.13555056999999998
14.39371 -0.13466292000000002
14.39471 -0.13377666
14.39571 -0.13289221
14.39671 -0.13201116000000002
14.39771 -0.13113488
14.39871 -0.13026329
14.39971 -0.12939457
14.40071 -0.12852611
14.40171 -0.12765617999999998
14.40271 -0.12678509999999998
14.40371 -0.12591538000000002
14.40471 -0.12505044
14.40571 -0.12419275
14.40671 -0.12334251
14.40771 -0.12249756
14.40871 -0.12165467
14.40971 -0.1208114
14.41071 -0.11996731999999999
14.41171 -0.11912411
14.41271 -0.11828431999999998
14.41371 -0.11744972
14.41471 -0.11662018
14.41571 -0.11579393
14.41671 -0.11496880000000001
14.41771 -0.11414373
14.41871 -0.11331955
14.41971 -0.11249846999999999
14.42071 -0.11168262999999999
14.42171 -0.1108726
14.42271 -0.11006687
14.42371 -0.10926267
14.42471 -0.10845765
14.42571 -0.10765132
14.42671 -0.10684553
14.42771 -0.10604342
14.42871 -0.10524766999999999
14.42971 -0.10445898999999999
14.43071 -0.10367570999999999
14.43171 -0.10289482000000001
14.43271 -0.10211371
14.43371 -0.10133153
14.43471 -0.10054947
14.43571 -0.09976983999999998
14.43671 -0.098994444
14.43771 -0.09822353
14.43871 -0.097455789
14.43971 -0.096689461
14.44071 -0.095923839
14.44171 -0.09515995
14.44271 -0.094400137
14.44371 -0.09364658599999999
14.44471 -0.092899782
14.44571 -0.092157861
14.44671 -0.09141735499999999
14.44771 -0.090674899
14.44871 -0.089929003
14.44971 -0.089180819
14.45071 -0.088433444
14.45171 -0.087690272
14.45271 -0.08695330500000001
14.45371 -0.086222478
14.45471 -0.08549621
14.45571 -0.084772758
14.45671 -0.084051484
14.45771 -0.083333068
14.45871 -0.082618702
14.45971 -0.081908749
14.46071 -0.081201881
14.46171 -0.080495334
14.46271 -0.079786277
14.46371 -0.07907353
14.46471 -0.07835846
14.46571 -0.077644631
14.46671 -0.076936116
14.46771 -0.076235604
14.46871 -0.075543224
14.46971 -0.074856757
14.47071 -0.074173079
14.47171 -0.073489861
14.47271 -0.072806556
14.47371 -0.07212415200000001
14.47471 -0.071443961
14.47571 -0.07076633
14.47671 -0.070090208
14.47771 -0.069413875
14.47871 -0.068736362
14.47971 -0.06805852800000001
14.48071 -0.067383127
14.48171 -0.066713535
14.48271 -0.066051946
14.48371 -0.06539803
14.48471 -0.064748916
14.48571 -0.064100587
14.48671 -0.063449895
14.48771 -0.062795996
14.48871 -0.062140491000000006
14.48971 -0.061486242
14.49071 -0.06083561999999999
14.49171 -0.060189294
14.49271 -0.059546250999999994
14.49371 -0.058904948000000006
14.49471 -0.058264763000000004
14.49571 -0.057626702
14.49671 -0.056992855
14.49771 -0.056364934
14.49871 -0.05574283399999999
14.49971 -0.055124197
14.50071 -0.054505403
14.50171 -0.053883437
14.50271 -0.053257582
14.50371 -0.052629918
14.50471 -0.052004237999999994
14.50571 -0.051384098999999996
14.50671 -0.050771004
14.50771 -0.050163874
14.50871 -0.049559981999999995
14.50971 -0.048956770000000004
14.51071 -0.048353316
14.51171 -0.047750640000000004
14.51271 -0.047150656
14.51371 -0.046554551
14.51471 -0.045961677
14.51571 -0.045369726
14.51671 -0.044776156
14.51771 -0.044179948999999996
14.51871 -0.043582584
14.51971 -0.042987507
14.52071 -0.042398353
14.52171 -0.041816939
14.52271 -0.041242241
14.52371 -0.040670927
14.52471 -0.040099234000000004
14.52571 -0.039524995
14.52671 -0.03894867
14.52771 -0.038372769
14.52871 -0.037800122
14.52971 -0.037232068
14.53071 -0.036667715
14.53171 -0.036104693
14.53271 -0.035540893000000004
14.53371 -0.034976038
14.53471 -0.034412055
14.53571 -0.03385196
14.53671 -0.033297946
14.53771 -0.032749865
14.53871 -0.032205123
14.53971 -0.03166004
14.54071 -0.03111198
14.54171 -0.030560905
14.54271 -0.030009433999999998
14.54371 -0.029461339
14.54471 -0.028919394
14.54571 -0.028383857000000002
14.54671 -0.027852455999999998
14.54771 -0.027321883999999998
14.54871 -0.026789796999999997
14.54971 -0.026256143
14.55071 -0.02572299
14.55171 -0.025193012
14.55271 -0.024667635
14.55371 -0.024146009
14.55471 -0.023625512
14.55571 -0.023103459
14.55671 -0.022578934999999998
14.55771 -0.022053592
14.55871 -0.021530861
14.55971 -0.021014028
14.56071 -0.0205043
14.56171 -0.020000064999999997
14.56271 -0.019497781
14.56371 -0.018993951
14.56471 -0.018487046
14.56571 -0.017978196
14.56671 -0.017470334
14.56771 -0.016966286
14.56871 -0.016467097
14.56971 -0.015971526
14.57071 -0.015477024
14.57171 -0.014981521000000001
14.57271 -0.014484866
14.57371 -0.013989001000000001
14.57471 -0.013496762
14.57571 -0.013010056999999998
14.57671 -0.012528566000000001
14.57771 -0.012049788
14.57871 -0.011570434
14.57971 -0.011088364
14.58071 -0.010603824
14.58171 -0.010119320000000001
14.58271 -0.009638153299999999
14.58371 -0.0091625174
14.58471 -0.008692322399999999
14.58571 -0.0082253559
14.58671 -0.0077586919
14.58771 -0.007290429500000001
14.58871 -0.0068207082
14.58971 -0.0063514264
14.59071 -0.0058849051
14.59171 -0.0054223736
14.59271 -0.0049632181
14.59371 -0.0045054698
14.59471 -0.0040471841
14.59571 -0.0035878216000000004
14.59671 -0.0031287305000000003
14.59771 -0.0026723948
14.59871 -0.0022209402
14.59971 -0.0017747727
14.60071 -0.001332203
14.60171 -0.00089030736
14.60271 -0.00044649678
14.60371 1.2519451e-07
14.60471 0.00044837184
14.60571 0.0008957265000000001
14.60671 0.0013397715
14.60771 0.001779388
14.60871 0.002215062
14.60971 0.0026482292
14.61071 0.0030801430999999996
14.61171 0.0035110435
14.61271 0.0039401402
14.61371 0.0043663975
14.61471 0.004789549000000001
14.61571 0.0052106232
14.61671 0.0056316178000000005
14.61771 0.0060544324
14.61871 0.006479761200000001
14.61971 0.0069065478
14.62071 0.0073324038
14.62171 0.0077547229
14.62271 0.008171873199999999
14.62371 0.0085838183
14.62471 0.0089918824
14.62571 0.0093979063
14.62671 0.0098033415
14.62771 0.010208767
14.62871 0.010614076
14.62971 0.01101901
14.63071 0.011423607
14.63171 0.011828223
14.63271 0.012233093999999998
14.63371 0.012637787
14.63471 0.013040997
14.63571 0.013440912999999999
14.63671 0.013835983
14.63771 0.014225706
14.63871 0.014610957999999999
14.63971 0.014993679
14.64071 0.01537605
14.64171 0.015759685
14.64271 0.016145180000000002
14.64371 0.016532185
14.64471 0.016919863
14.64571 0.017307318999999998
14.64671 0.017693764
14.64771 0.018078367
14.64871 0.018460093
14.64971 0.018837753999999998
14.65071 0.019210435999999997
14.65171 0.01957807
14.65271 0.019941787000000002
14.65371 0.020303745
14.65471 0.020666372
14.65571 0.021031435
14.65671 0.021399316
14.65771 0.021768968
14.65871 0.022138493999999998
14.65971 0.022506028
14.66071 0.022870400000000003
14.66171 0.023231251999999997
14.66271 0.023588676
14.66371 0.023942732
14.66471 0.024293274
14.66571 0.024640249
14.66671 0.024984253
14.66771 0.02532689
14.66871 0.025670495
14.66971 0.026017237999999998
14.67071 0.026367988999999998
14.67171 0.026721632
14.67271 0.027075296
14.67371 0.027425494
14.67471 0.027769608999999997
14.67571 0.028106951999999998
14.67671 0.028438834
14.67771 0.028767664
14.67871 0.029095634999999998
14.67971 0.029423771999999997
14.68071 0.029751887999999997
14.68171 0.030079344
14.68271 0.030405997
14.68371 0.030732647
14.68471 0.031060567999999997
14.68571 0.031390396
14.68671 0.031721164
14.68771 0.032050177
14.68871 0.032374059000000004
14.68971 0.032690429
14.69071 0.032999343
14.69171 0.033303554
14.69271 0.033607357
14.69371 0.033914583
14.69471 0.034226832
14.69571 0.034542896999999996
14.69671 0.034859654000000004
14.69771 0.035173877
14.69871 0.035483856
14.69971 0.035789908999999995
14.70071 0.036093558
14.70171 0.036396013
14.70271 0.036697020000000004
14.70371 0.036994883
14.70471 0.037287722999999995
14.70571 0.037575135
14.70671 0.03785913
14.70771 0.038143607999999996
14.70871 0.038432502
14.70971 0.038727597
14.71071 0.039027320000000004
14.71171 0.039327264
14.71271 0.039622266
14.71371 0.039908927
14.71471 0.040187142
14.71571 0.040459845
14.71671 0.040731174999999994
14.71771 0.041004157
14.71871 0.041279322
14.71971 0.041554960999999994
14.72071 0.041828788
14.72171 0.042099814
14.72271 0.042369237000000004
14.72371 0.042639664
14.72471 0.042913202000000004
14.72571 0.043189595000000004
14.72671 0.043465721
14.72771 0.043736912999999995
14.72871 0.043999392000000005
14.72971 0.044252495999999995
14.73071 0.044499306
14.73171 0.044745206999999995
14.73271 0.044995209
14.73371 0.045251467999999996
14.73471 0.04551243
14.73571 0.045773998
14.73671 0.046032004
14.73771 0.046284485
14.73871 0.046532406
14.73971 0.046778531
14.74071 0.047025227
14.74171 0.04727265
14.74271 0.047518493
14.74371 0.047759485
14.74471 0.047993721
14.74571 0.048222282
14.74671 0.048449080000000005
14.74771 0.048678918
14.74871 0.048914819
14.74971 0.04915624700000001
14.75071 0.049399224
14.75171 0.049638422
14.75271 0.049869984
14.75371 0.050093443
14.75471 0.050311716
14.75571 0.050529202999999995
14.75671 0.05074917
14.75771 0.05097200600000001
14.75871 0.051195319999999996
14.75971 0.051415758
14.76071 0.051631342
14.76171 0.051842839
14.76271 0.052053318
14.76371 0.052266165999999996
14.76471 0.052482809000000005
14.76571 0.052701582999999996
14.76671 0.052918476000000006
14.76771 0.05312939800000001
14.76871 0.053332542000000004
14.76971 0.053529523
14.77071 0.053724489
14.77171 0.053921837
14.77271 0.054123718
14.77371 0.054328953
14.77471 0.054533791
14.77571 0.054734200000000004
14.77671 0.054928142000000006
14.77771 0.055116636000000004
14.77871 0.055302936
14.77971 0.055490452
14.78071 0.055680663000000005
14.78171 0.055872340000000006
14.78271 0.056062441
14.78371 0.056248140999999995
14.78471 0.056428718
14.78571 0.056606077000000005
14.78671 0.056783622000000006
14.78771 0.056964142
14.78871 0.057148014
14.78971 0.057332829
14.79071 0.057514670000000004
14.79171 0.057690294
14.79271 0.057858997
14.79371 0.05802299699999999
14.79471 0.058186182
14.79571 0.058351964000000006
14.79671 0.058521493
14.79771 0.05869324099999999
14.79871 0.058864069000000005
14.79971 0.059031171
14.80071 0.059193623
14.80171 0.059352674999999994
14.80271 0.059510692
14.80371 0.059669471
14.80471 0.05982896
14.80571 0.059987243999999995
14.80671 0.06014175
14.80771 0.060290948000000004
14.80871 0.060435472000000004
14.80971 0.060577999
14.81071 0.060721912
14.81171 0.06086948600000001
14.81271 0.061020697
14.81371 0.061173236
14.81471 0.061323767
14.81571 0.061469653
14.81671 0.06161016600000001
14.81771 0.061746599000000006
14.81871 0.061881269
14.81971 0.062016072
14.82071 0.062151498
14.82171 0.062286574
14.82271 0.062419764999999995
14.82371 0.062550121
14.82471 0.062678044
14.82571 0.062805106
14.82671 0.062933087
14.82771 0.06306280800000001
14.82871 0.063193467
14.82971 0.063322921
14.83071 0.063448719
14.83171 0.063569401
14.83271 0.063685252
14.83371 0.063798163
14.83471 0.063910725
14.83571 0.064024981
14.83671 0.064141571
14.83771 0.06425961599999999
14.83871 0.06437736999999999
14.83971 0.06449318
14.84071 0.064606231
14.84171 0.06471668600000001
14.84271 0.06482523700000001
14.84371 0.064932404
14.84471 0.065038056
14.84571 0.065141456
14.84671 0.06524179499999999
14.84771 0.065338891
14.84871 0.065433601
14.84971 0.065527693
14.85071 0.065623154
14.85171 0.065721286
14.85271 0.065822061
14.85371 0.065924029
14.85471 0.06602488000000001
14.85571 0.066122378
14.85671 0.066215236
14.85771 0.066303503
14.85871 0.06638835800000001
14.85971 0.066471449
14.86071 0.066554121
14.86171 0.06663698
14.86271 0.066719903
14.86371 0.06680247
14.86471 0.066884479
14.86571 0.066966197
14.86671 0.067048176
14.86771 0.067130732
14.86871 0.067213445
14.86971 0.067294989
14.87071 0.06737352199999999
14.87171 0.06744751
14.87271 0.067516527
14.87371 0.06758165499999999
14.87471 0.06764516
14.87571 0.067709608
14.87671 0.06777675
14.87771 0.067846844
14.87871 0.067918625
14.87971 0.067990011
14.88071 0.068059104
14.88171 0.068124989
14.88271 0.068187882
14.88371 0.068248645
14.88471 0.06830802300000001
14.88571 0.068366079
14.88671 0.06842225
14.88771 0.068475923
14.88871 0.068527227
14.88971 0.068577391
14.89071 0.06862842100000001
14.89171 0.06868215300000001
14.89271 0.068739173
14.89371 0.068798277
14.89471 0.06885681099999999
14.89571 0.06891180499999999
14.89671 0.06896134
14.89771 0.069005409
14.89871 0.069045811
14.89971 0.069085183
14.90071 0.06912566
14.90171 0.069167995
14.90271 0.069211499
14.90371 0.069254835
14.90471 0.069297047
14.90571 0.06933818800000001
14.90671 0.069379155
14.90771 0.069420796
14.90871 0.069462991
14.90971 0.06950426
14.91071 0.069542311
14.91171 0.06957527399999999
14.91271 0.06960287
14.91371 0.069626863
14.91471 0.069650402
14.91571 0.069676578
14.91671 0.069706974
14.91771 0.069740973
14.91871 0.069776218
14.91971 0.06980992000000001
14.92071 0.06984027
14.92171 0.069867133
14.92271 0.06989172
14.92371 0.069915509
14.92471 0.06993914700000001
14.92571 0.069962029
14.92671 0.069982855
14.92771 0.070000719
14.92871 0.070016069
14.92971 0.070030789
14.93071 0.070047332
14.93171 0.070067332
14.93271 0.070090545
14.93371 0.07011479999999999
14.93471 0.070137013
14.93571 0.070154725
14.93671 0.070167345
14.93771 0.07017632600000001
14.93871 0.070184271
14.93971 0.07019347399999999
14.94071 0.070204755
14.94171 0.07021728099999999
14.94271 0.070229336
14.94371 0.070239569
14.94471 0.070247863
14.94571 0.070255314
14.94671 0.070263352
14.94771 0.070272619
14.94871 0.07028232799999999
14.94971 0.070290605
14.95071 0.07029557
14.95171 0.070296583
14.95271 0.070294784
14.95371 0.07029265999999999
14.95471 0.07029273
14.95571 0.070296245
14.95671 0.07030252
14.95771 0.070309365
14.95871 0.070314325
14.95971 0.070315925
14.96071 0.070314319
14.96171 0.070310902
14.96271 0.07030729299999999
14.96371 0.070304278
14.96471 0.070301449
14.96571 0.070297677
14.96671 0.070292089
14.96771 0.070284848
14.96871 0.070277241
14.96971 0.07027093699999999
14.97071 0.07026692
14.97171 0.070264743
14.97271 0.070262613
14.97371 0.070258317
14.97471 0.070250389
14.97571 0.070238922
14.97671 0.070225465
14.97771 0.07021214099999999
14.97871 0.07020051100000001
14.97971 0.07019086
14.98071 0.070182252
14.98171 0.07017330499999999
14.98271 0.070163113
14.98371 0.070151727
14.98471 0.07013994
14.98571 0.07012852
14.98671 0.07011751299999999
14.98771 0.070106034
14.98871 0.070092775
14.98971 0.070076867
14.99071 0.070058572
14.99171 0.070039288
14.99271 0.070020877
14.99371 0.07000466600000001
14.99471 0.069990766
14.99571 0.06997804199999999
14.99671 0.06996482300000001
14.99771 0.069949857
14.99871 0.069932931
14.99971 0.069914822
15.00071 0.069896638
15.00171 0.069879025
15.00271 0.06986176
15.00371 0.069843995
15.00471 0.06982495500000001
15.00571 0.069804583
15.00671 0.069783686
15.00771 0.06976346500000001
15.00871 0.06974471
15.00971 0.069727178
15.01071 0.069709652
15.01171 0.069690612
15.01271 0.06966915700000001
15.01371 0.069645606
15.01471 0.069621357
15.01571 0.06959810300000001
15.01671 0.069576863
15.01771 0.069557439
15.01871 0.06953862000000001
15.01971 0.069518975
15.02071 0.06949773499999999
15.02171 0.069475203
15.02271 0.069452415
15.02371 0.069430307
15.02471 0.06940898
15.02571 0.06938755399999999
15.02671 0.06936476
15.02771 0.069339882
15.02871 0.069313432
15.02971 0.069287058
15.03071 0.06926267500000001
15.03171 0.069241336
15.03271 0.069222524
15.03371 0.06920433399999999
15.03471 0.06918452
15.03571 0.069161714
15.03671 0.069136167
15.03771 0.069109513
15.03871 0.06908370999999999
15.03971 0.06905986800000001
15.04071 0.069037639
15.04171 0.069015595
15.04271 0.06899229500000001
15.04371 0.068967353
15.04471 0.06894175300000001
15.04571 0.068917242
15.04671 0.06889509399999999
15.04771 0.068875094
15.04871 0.068855454
15.04971 0.068833766
15.05071 0.06880848099999999
15.05171 0.068779965
15.05271 0.068750512
15.05371 0.068723154
15.05471 0.068700011
15.05571 0.068681117
15.05671 0.068664434
15.05771 0.06864706500000001
15.05871 0.068626879
15.05971 0.068603602
15.06071 0.068578735
15.06171 0.068554358
15.06271 0.068531639
15.06371 0.06851004399999999
15.06471 0.068487751
15.06571 0.068463042
15.06671 0.068435736
15.06771 0.068407727
15.06871 0.068382156
15.06971 0.068361621
15.07071 0.068346551
15.07171 0.068334711
15.07271 0.068322214
15.07371 0.068305532
15.07471 0.06828332000000001
15.07571 0.068257016
15.07671 0.068229862
15.07771 0.068204972
15.07871 0.068183645
15.07971 0.06816488999999999
15.08071 0.068146444
15.08171 0.068126532
15.08271 0.068105245
15.08371 0.068084575
15.08471 0.068067072
15.08571 0.068053947
15.08671 0.06804389400000001
15.08771 0.068033446
15.08871 0.068018748
15.08971 0.06799777
15.09071 0.067971583
15.09171 0.06794394000000001
15.09271 0.067919312
15.09371 0.067900552
15.09471 0.06788749599999999
15.09571 0.06787735
15.09671 0.067866547
15.09771 0.067852915
15.09871 0.06783682
15.09971 0.06782063899999999
15.10071 0.067806913
15.10171 0.067796418
15.10271 0.067787437
15.10371 0.067776704
15.10471 0.067761511
15.10571 0.067741622
15.10671 0.067719741
15.10771 0.06770019
15.10871 0.067686511
15.10971 0.067679404
15.11071 0.067676278
15.11171 0.067672692
15.11271 0.067664869
15.11371 0.067651761
15.11471 0.067635468
15.11571 0.067619787
15.11671 0.067607849
15.11771 0.067600235
15.11871 0.067594816
15.11971 0.067588303
15.12071 0.067578536
15.12171 0.067566033
15.12271 0.067553774
15.12371 0.067545369
15.12471 0.067542668
15.12571 0.067544408
15.12671 0.067546725
15.12771 0.067545287
15.12871 0.06753780200000001
15.12971 0.067525386
15.13071 0.067511923
15.13171 0.067501824
15.13271 0.06749752199999999
15.13371 0.067498197
15.13471 0.06750046700000001
15.13571 0.067500625
15.13671 0.067496952
15.13771 0.06749074699999999
15.13871 0.067485403
15.13971 0.067484158
15.14071 0.067487941
15.14171 0.067494652
15.14271 0.067500386
15.14371 0.067501812
15.14471 0.067498285
15.14571 0.067492301
15.14671 0.067488063
15.14771 0.067488971
15.14871 0.067495578
15.14971 0.067505287
15.15071 0.067513931
15.15171 0.067518302
15.15271 0.067518093
15.15371 0.067516038
15.15471 0.067516224
15.15571 0.067521574
15.15671 0.067532092
15.15771 0.067544932
15.15871 0.067556172
15.15971 0.06756324999999999
15.16071 0.06756651
15.16171 0.067568937
15.16271 0.06757421699999999
15.16371 0.06758441500000001
15.16471 0.067598646
15.16571 0.067613629
15.16671 0.067625748
15.16771 0.06763335000000001
15.16871 0.06763788400000001
15.16971 0.06764308799999999
15.17071 0.06765279099999999
15.17171 0.067668606
15.17271 0.067688932
15.17371 0.06770986899999999
15.17471 0.067727495
15.17571 0.067740091
15.17671 0.067749014
15.17771 0.067757716
15.17871 0.067769561
15.17971 0.067785813
15.18071 0.06780501
15.18171 0.067824096
15.18271 0.067840551
15.18371 0.06785414299999999
15.18471 0.067867199
15.18571 0.0678832
15.18671 0.06790457400000001
15.18771 0.067931018
15.18871 0.067959476
15.18971 0.067985756
15.19071 0.068006892
15.19171 0.06802277100000001
15.19271 0.068036158
15.19371 0.068051059
15.19471 0.068070454
15.19571 0.068094762
15.19671 0.068121892
15.19771 0.068148796
15.19871 0.068173464
15.19971 0.068196142
15.20071 0.06821899399999999
15.20171 0.068244501
15.20271 0.068273634
15.20371 0.068304979
15.20471 0.06833542699999999
15.20571 0.06836202799999999
15.20671 0.068383873
15.20771 0.068402849
15.20871 0.068422774
15.20971 0.068447366
15.21071 0.068478263
15.21171 0.068514253
15.21271 0.068552035
15.21371 0.068588147
15.21471 0.06862075499999999
15.21571 0.068650371
15.21671 0.068679114
15.21771 0.068709074
15.21871 0.06874087799999999
15.21971 0.06877338200000001
15.22071 0.06880462799999999
15.22171 0.06883344
15.22271 0.06886058299999999
15.22371 0.06888868499999999
15.22471 0.068920897
15.22571 0.06895907
15.22671 0.069002522
15.22771 0.06904818
15.22871 0.06909205099999999
15.22971 0.06913117199999999
15.23071 0.069164956
15.23171 0.069195236
15.23271 0.06922502700000001
15.23371 0.069256837
15.23471 0.069291529
15.23571 0.069328304
15.23671 0.069365761
15.23771 0.069403189
15.23871 0.069441251
15.23971 0.06948157099999999
15.24071 0.069525483
15.24171 0.06957281700000001
15.24271 0.069621508
15.24371 0.069668359
15.24471 0.06971064099999999
15.24571 0.069747528
15.24671 0.069780624
15.24771 0.06981320299999999
15.24871 0.069848623
15.24971 0.069888763
15.25071 0.069933385
15.25171 0.06998062000000001
15.25271 0.070028257
15.25371 0.070074975
15.25471 0.07012081299999999
15.25571 0.070166675
15.25671 0.070213282
15.25771 0.070260349
15.25871 0.070306537
15.25971 0.07035025
15.26071 0.07039081
15.26171 0.070429198
15.26271 0.070467859
15.26371 0.070509617
15.26471 0.070556276
15.26571 0.07060767999999999
15.26671 0.07066177800000001
15.26771 0.07071569
15.26871 0.07076708699999999
15.26971 0.070815196
15.27071 0.070860877
15.27171 0.070905831
15.27271 0.070951483
15.27371 0.070998195
15.27471 0.07104532
15.27571 0.071091915
15.27671 0.071137643
15.27771 0.071183249
15.27871 0.071230216
15.27971 0.071279908
15.28071 0.071332604
15.28171 0.071387144
15.28271 0.071441411
15.28371 0.071493402
15.28471 0.071542274
15.28571 0.071588787
15.28671 0.071634876
15.28771 0.07168258899999999
15.28871 0.07173299699999999
15.28971 0.07178570999999999
15.29071 0.071839214
15.29171 0.071891793
15.29271 0.071942521
15.29371 0.07199169500000001
15.29471 0.072040508
15.29571 0.07209024
15.29671 0.072141411
15.29771 0.072193495
15.29871 0.072245317
15.29971 0.07229588199999999
15.30071 0.072345114
15.30171 0.072393991
15.30271 0.072444015
15.30371 0.072496285
15.30471 0.07255075
15.30571 0.072606088
15.30671 0.072660355
15.30771 0.072712009
15.30871 0.072760781
15.30971 0.072807848
15.31071 0.072855229
15.31171 0.072904717
15.31271 0.072956987
15.31371 0.073011301
15.31471 0.07306601
15.31571 0.073119515
15.31671 0.073171104
15.31771 0.073221215
15.31871 0.07327098300000001
15.31971 0.073321396
15.32071 0.073372602
15.32171 0.073423819
15.32271 0.07347390599999999
15.32371 0.07352223
15.32471 0.07356932
15.32571 0.073616777
15.32671 0.07366650400000001
15.32771 0.07371960100000001
15.32871 0.073775608
15.32971 0.07383253499999999
15.33071 0.073887763
15.33171 0.07393926499999999
15.33271 0.073986605
15.33371 0.074031076
15.33471 0.07407493
15.33571 0.074120209
15.33671 0.074167753
15.33771 0.07421702
15.33871 0.074266689
15.33971 0.074315706
15.34071 0.074364035
15.34171 0.07441265
15.34271 0.074462756
15.34371 0.074514752
15.34471 0.074567611
15.34571 0.07461913
15.34671 0.074667041
15.34771 0.074710289
15.34871 0.074749836
15.34971 0.07478836900000001
15.35071 0.074829051
15.35171 0.07487395799999999
15.35271 0.074923114
15.35371 0.074974581
15.35471 0.075025612
15.35571 0.075074146
15.35671 0.075119792
15.35771 0.07516375
15.35871 0.07520774399999999
15.35971 0.075252686
15.36071 0.07529796
15.36171 0.075341738
15.36271 0.075382256
15.36371 0.075419148
15.36471 0.075454044
15.36571 0.075489952
15.36671 0.075529679
15.36771 0.075574237
15.36871 0.075622142
15.36971 0.07567011600000001
15.37071 0.07571480800000001
15.37171 0.075754535
15.37271 0.07579010600000001
15.37371 0.075824186
15.37471 0.075859606
15.37571 0.075897685
15.37671 0.075937511
15.37771 0.075976667
15.37871 0.076012919
15.37971 0.076045789
15.38071 0.076077023
15.38171 0.076109602
15.38271 0.076145888
15.38371 0.076186034
15.38471 0.07622765799999999
15.38571 0.076267077
15.38671 0.07630139
15.38771 0.076330174
15.38871 0.07635576200000001
15.38971 0.076381897
15.39071 0.076411571
15.39171 0.076445285
15.39271 0.076480827
15.39371 0.076514675
15.39471 0.076544209
15.39571 0.07656932
15.39671 0.076592469
15.39771 0.076617138
15.39871 0.076645595
15.39971 0.076677388
15.40071 0.076709525
15.40171 0.076738221
15.40271 0.07676124200000001
15.40371 0.076779339
15.40471 0.07679588700000001
15.40571 0.076814916
15.40671 0.076838693
15.40771 0.076866342
15.40871 0.076894352
15.40971 0.076918676
15.41071 0.076937192
15.41171 0.07695097
15.41271 0.076963613
15.41371 0.076979038
15.41471 0.07699905
15.41571 0.07702221000000001
15.41671 0.077044714
15.41771 0.077062723
15.41871 0.077074749
15.41971 0.077082613
15.42071 0.077090343
15.42171 0.077101699
15.42271 0.07711784
15.42371 0.077136542
15.42471 0.07715353900000001
15.42571 0.077165099
15.42671 0.077170343
15.42771 0.077171822
15.42871 0.077173999
15.42971 0.077180547
15.43071 0.077192084
15.43171 0.077205803
15.43271 0.07721713599999999
15.43371 0.077222515
15.43471 0.077221519
15.43571 0.077217066
15.43671 0.07721360299999999
15.43771 0.07721433100000001
15.43871 0.077219255
15.43971 0.077225227
15.44071 0.077227957
15.44171 0.077224744
15.44271 0.077216246
15.44371 0.07720614099999999
15.44471 0.0771989
15.44571 0.077196991
15.44671 0.07719929
15.44771 0.077201653
15.44871 0.07719934199999999
15.44971 0.077189825
15.45071 0.077174272
15.45171 0.077156804
15.45271 0.077141996
15.45371 0.077132147
15.45471 0.077126001
15.45571 0.077119638
15.45671 0.077109016
15.45771 0.077092485
15.45871 0.07707178
15.45971 0.077050849
15.46071 0.077033276
15.46171 0.07701991700000001
15.46271 0.077008229
15.46371 0.076993799
15.46471 0.076973042
15.46571 0.076945487
15.46671 0.076914177
15.46771 0.076883944
15.46871 0.076858554
15.46971 0.076838536
15.47071 0.076820899
15.47171 0.076800986
15.47271 0.07677523
15.47371 0.076743186
15.47471 0.076707592
15.47571 0.076672487
15.47671 0.076640607
15.47771 0.076611683
15.47871 0.076582725
15.47971 0.076550071
15.48071 0.07651184
15.48171 0.07646929
15.48271 0.07642612900000001
15.48371 0.076386257
[truncated: 818,731 more chars]
