# Supplementary material for: 2D Synthetic dataset of numerical simulations of long-period seismicity in a volcanic edifice and related sensitivity kernels
Source: Data Brief. 2021 Jan 25;34:106673. doi: 10.1016/j.dib.2020.106673 (PMC7841316; doi:10.1016/j.dib.2020.106673)
Supplement: Supplementary Data S1 — Supplementary Raw Research Data. This is open data under the CC BY license http://creativecommons.org/licenses/by/4.0/ [file mmc1.zip › Dataset/OUTPUT_SEISMOGRAMS/9000_3000/disp_X_homo_8000_2685_ISO7e-1Hz.semd]

-1.714286 0.0
-1.713286 -5.301752e-25
-1.712286 -7.570809599999999e-15
-1.711286 -3.6826518e-14
-1.710286 -1.0622411e-13
-1.709286 -2.3515123e-13
-1.708286 -4.3925591e-13
-1.707286 -7.244712599999999e-13
-1.706286 -1.0797038000000001e-12
-1.705286 -1.4681627e-12
-1.704286 -1.8173348e-12
-1.703286 -2.0076491999999998e-12
-1.702286 -1.8599405e-12
-1.701286 -1.1218211e-12
-1.700286 5.467842499999999e-13
-1.699286 3.5887099e-12
-1.698286 8.5648577e-12
-1.697286 1.6169353e-11
-1.696286 2.7244056999999997e-11
-1.695286 4.2791915e-11
-1.694286 6.3988598e-11
-1.693286 9.219181400000001e-11
-1.692286 1.2894767e-10
-1.691286 1.759935e-10
-1.690286 2.3525656e-10
-1.689286 3.0884817e-10
-1.688286 3.9905258000000005e-10
-1.687286 5.083106199999999e-10
-1.686286 6.3919746e-10
-1.685286 7.9439476e-10
-1.684286 9.7665678e-10
-1.683286 1.1887714e-09
-1.682286 1.4335154e-09
-1.681286 1.7136054999999998e-09
-1.680286 2.0316453e-09
-1.679286 2.3900696e-09
-1.678286 2.7910852000000003e-09
-1.677286 3.2366134e-09
-1.676286 3.7282292e-09
-1.675286 4.2671061e-09
-1.674286 4.8539606e-09
-1.673286 5.4890027e-09
-1.672286 6.171891499999999e-09
-1.671286 6.9016986999999994e-09
-1.670286 7.6768772e-09
-1.669286 8.4952427e-09
-1.668286 9.3539614e-09
-1.667286 1.0249551999999999e-08
-1.666286 1.1177895e-08
-1.665286 1.2134255e-08
-1.664286 1.3113313e-08
-1.663286 1.4109214e-08
-1.662286 1.5115613e-08
-1.661286 1.6125744e-08
-1.660286 1.7132488e-08
-1.659286 1.8128453e-08
-1.658286 1.9106054e-08
-1.657286 2.0057604e-08
-1.656286 2.0975396e-08
-1.655286 2.1851801e-08
-1.654286 2.2679346000000002e-08
-1.653286 2.3450805e-08
-1.652286 2.4159275e-08
-1.651286 2.479825e-08
-1.650286 2.5361682e-08
-1.649286 2.5844041e-08
-1.648286 2.6240352000000002e-08
-1.647286 2.6546236999999998e-08
-1.646286 2.6757925999999997e-08
-1.645286 2.6872277000000003e-08
-1.644286 2.6886762e-08
-1.643286 2.679946e-08
-1.642286 2.6609023e-08
-1.641286 2.631465e-08
-1.640286 2.591603e-08
-1.639286 2.5413291e-08
-1.638286 2.4806936999999998e-08
-1.637286 2.4097779e-08
-1.636286 2.3286867000000003e-08
-1.635286 2.2375413e-08
-1.634286 2.1364716e-08
-1.633286 2.0256087e-08
-1.632286 1.9050782e-08
-1.631286 1.7749929e-08
-1.630286 1.6354471e-08
-1.629286 1.4865105e-08
-1.628286 1.3282241999999999e-08
-1.627286 1.1605963e-08
-1.626286 9.8359931e-09
-1.625286 7.971680300000001e-09
-1.624286 6.0119902000000005e-09
-1.623286 3.9555071e-09
-1.622286 1.8004480000000001e-09
-1.621286 -4.5531248e-10
-1.620286 -2.8142074e-09
-1.619286 -5.2789318e-09
-1.618286 -7.852388900000001e-09
-1.617286 -1.0537626e-08
-1.616286 -1.333776e-08
-1.615286 -1.6255905000000003e-08
-1.614286 -1.9295077e-08
-1.613286 -2.245811e-08
-1.612286 -2.5747560000000002e-08
-1.611286 -2.9165598e-08
-1.610286 -3.2713920000000005e-08
-1.609286 -3.6393641e-08
-1.608286 -4.0205184e-08
-1.607286 -4.4148188e-08
-1.606286 -4.822141599999999e-08
-1.605286 -5.242265e-08
-1.604286 -5.6748606e-08
-1.603286 -6.1194855e-08
-1.602286 -6.5755745e-08
-1.601286 -7.042435000000001e-08
-1.600286 -7.5192408e-08
-1.599286 -8.0050278e-08
-1.598286 -8.498692299999999e-08
-1.597286 -8.9989899e-08
-1.596286 -9.5045349e-08
-1.595286 -1.0013805e-07
-1.594286 -1.0525142e-07
-1.593286 -1.103676e-07
-1.592286 -1.1546754e-07
-1.591286 -1.2053105e-07
-1.590286 -1.2553698999999998e-07
-1.589286 -1.3046333999999998e-07
-1.588286 -1.3528738000000001e-07
-1.587286 -1.3998586e-07
-1.586286 -1.4453515e-07
-1.585286 -1.4891152e-07
-1.584286 -1.5309125e-07
-1.583286 -1.5705093e-07
-1.582286 -1.6076762e-07
-1.581286 -1.6421912e-07
-1.580286 -1.6738415e-07
-1.579286 -1.7024265e-07
-1.578286 -1.7277592e-07
-1.577286 -1.7496683999999998e-07
-1.576286 -1.7680013000000002e-07
-1.575286 -1.7826242999999998e-07
-1.574286 -1.793425e-07
-1.573286 -1.8003137e-07
-1.572286 -1.8032241e-07
-1.571286 -1.8021145000000002e-07
-1.570286 -1.7969676e-07
-1.569286 -1.7877914e-07
-1.568286 -1.7746187e-07
-1.567286 -1.7575068e-07
-1.566286 -1.7365365e-07
-1.565286 -1.7118111e-07
-1.564286 -1.6834553e-07
-1.563286 -1.651613e-07
-1.562286 -1.6164458e-07
-1.561286 -1.5781308e-07
-1.560286 -1.5368585e-07
-1.559286 -1.4928299000000002e-07
-1.558286 -1.4462539e-07
-1.557286 -1.3973454e-07
-1.556286 -1.3463216e-07
-1.555286 -1.2934005000000001e-07
-1.554286 -1.2387973e-07
-1.553286 -1.1827226e-07
-1.552286 -1.1253797e-07
-1.551286 -1.0669625e-07
-1.550286 -1.007654e-07
-1.549286 -9.476237600000001e-08
-1.548286 -8.8702734e-08
-1.547286 -8.2600471e-08
-1.546286 -7.646793800000001e-08
-1.545286 -7.0315809e-08
-1.544286 -6.4153055e-08
-1.543286 -5.7986937e-08
-1.542286 -5.1823074e-08
-1.541286 -4.5665491e-08
-1.540286 -3.9516743e-08
-1.539286 -3.3378025e-08
-1.538286 -2.7249325000000002e-08
-1.537286 -2.1129598e-08
-1.536286 -1.5016957e-08
-1.535286 -8.9088771e-09
-1.534286 -2.8024132000000002e-09
-1.533286 3.3055756e-09
-1.532286 9.4181926e-09
-1.531286 1.5538272e-08
-1.530286 2.1668149e-08
-1.529286 2.7809433000000003e-08
-1.528286 3.3962788e-08
-1.527286 4.0127734e-08
-1.526286 4.6302451e-08
-1.525286 5.2483601000000004e-08
-1.524286 5.8666188999999995e-08
-1.523286 6.484340799999999e-08
-1.522286 7.1006556e-08
-1.521286 7.7144935e-08
-1.520286 8.324580999999999e-08
-1.519286 8.9294372e-08
-1.518286 9.5273756e-08
-1.517286 1.0116507e-07
-1.516286 1.0694745e-07
-1.515286 1.1259820000000001e-07
-1.514286 1.1809284000000001e-07
-1.513286 1.2340534e-07
-1.512286 1.285083e-07
-1.511286 1.3337312e-07
-1.510286 1.3797026999999998e-07
-1.509286 1.4226955999999998e-07
-1.508286 1.4624043e-07
-1.507286 1.4985224e-07
-1.506286 1.5307461e-07
-1.505286 1.5587773000000001e-07
-1.504286 1.5823274e-07
-1.503286 1.6011201e-07
-1.502286 1.6148958e-07
-1.501286 1.6234139999999998e-07
-1.500286 1.6264572999999999e-07
-1.499286 1.6238342e-07
-1.498286 1.6153819e-07
-1.497286 1.6009694999999998e-07
-1.496286 1.5804996e-07
-1.495286 1.5539112e-07
-1.494286 1.5211804e-07
-1.493286 1.4823222e-07
-1.492286 1.4373909e-07
-1.491286 1.3864807e-07
-1.490286 1.3297252000000001e-07
-1.489286 1.2672964000000001e-07
-1.488286 1.1994035999999998e-07
-1.487286 1.1262914999999998e-07
-1.486286 1.0482377e-07
-1.485286 9.6554997e-08
-1.484286 8.7856272e-08
-1.483286 7.8763335e-08
-1.482286 6.9313794e-08
-1.481286 5.9546684e-08
-1.480286 4.9501979999999996e-08
-1.479286 3.9220105e-08
-1.478286 2.8741406e-08
-1.477286 1.8105638e-08
-1.476286 7.3514445e-09
-1.475286 -3.4841522e-09
-1.474286 -1.4366251000000002e-08
-1.473286 -2.5262539e-08
-1.472286 -3.6143735e-08
-1.471286 -4.6983983e-08
-1.470286 -5.7761223999999996e-08
-1.469286 -6.8457495e-08
-1.468286 -7.9059181e-08
-1.467286 -8.9557223e-08
-1.466286 -9.9947239e-08
-1.465286 -1.1022959e-07
-1.464286 -1.2040943e-07
-1.463286 -1.3049658e-07
-1.462286 -1.4050547e-07
-1.461286 -1.5045493e-07
-1.460286 -1.6036793e-07
-1.459286 -1.7027134e-07
-1.458286 -1.8019554e-07
-1.457286 -1.9017401e-07
-1.456286 -2.00243e-07
-1.455286 -2.1044093e-07
-1.454286 -2.2080804e-07
-1.453286 -2.3138576e-07
-1.452286 -2.4221627e-07
-1.451286 -2.5334195e-07
-1.450286 -2.6480482e-07
-1.449286 -2.7664611e-07
-1.448286 -2.8890568e-07
-1.447286 -3.0162155e-07
-1.446286 -3.148295e-07
-1.445286 -3.2856253e-07
-1.444286 -3.4285063999999997e-07
-1.443286 -3.5772030000000003e-07
-1.442286 -3.7319432e-07
-1.441286 -3.8929140000000006e-07
-1.440286 -4.0602615e-07
-1.439286 -4.2340868999999996e-07
-1.438286 -4.414447e-07
-1.437286 -4.6013535e-07
-1.436286 -4.7947721e-07
-1.435286 -4.994623800000001e-07
-1.434286 -5.2007856e-07
-1.433286 -5.4130913e-07
-1.432286 -5.6313345e-07
-1.431286 -5.85527e-07
-1.430286 -6.0846173e-07
-1.429286 -6.3190626e-07
-1.428286 -6.5582633e-07
-1.427286 -6.8018515e-07
-1.426286 -7.0494384e-07
-1.425286 -7.3006174e-07
-1.424286 -7.554969999999999e-07
-1.423286 -7.812069199999999e-07
-1.422286 -8.0714857e-07
-1.421286 -8.332790500000001e-07
-1.420286 -8.5955607e-07
-1.419286 -8.8593852e-07
-1.418286 -9.123867e-07
-1.417286 -9.388630300000001e-07
-1.416286 -9.653321700000001e-07
-1.415286 -9.9176161e-07
-1.414286 -1.0181219e-06
-1.413286 -1.0443872e-06
-1.412286 -1.0705349e-06
-1.411286 -1.0965468e-06
-1.410286 -1.1224085000000002e-06
-1.409286 -1.1481100000000001e-06
-1.408286 -1.1736454e-06
-1.407286 -1.1990133e-06
-1.406286 -1.2242164e-06
-1.405286 -1.2492613e-06
-1.404286 -1.274159e-06
-1.403286 -1.298924e-06
-1.402286 -1.3235742000000001e-06
-1.401286 -1.3481309e-06
-1.400286 -1.3726181e-06
-1.399286 -1.3970620999999999e-06
-1.398286 -1.4214911e-06
-1.397286 -1.4459349e-06
-1.396286 -1.4704242e-06
-1.395286 -1.4949903e-06
-1.394286 -1.519664e-06
-1.393286 -1.5444764000000001e-06
-1.392286 -1.5694567e-06
-1.391286 -1.5946331999999999e-06
-1.390286 -1.6200318999999998e-06
-1.389286 -1.6456767000000002e-06
-1.388286 -1.6715882000000002e-06
-1.387286 -1.6977846999999998e-06
-1.386286 -1.7242805000000002e-06
-1.385286 -1.7510866000000002e-06
-1.384286 -1.7782101e-06
-1.383286 -1.8056545999999998e-06
-1.382286 -1.8334196e-06
-1.381286 -1.8615006e-06
-1.380286 -1.8898898e-06
-1.379286 -1.9185757e-06
-1.378286 -1.9475433e-06
-1.377286 -1.9767748e-06
-1.376286 -2.0062496e-06
-1.375286 -2.0359447000000002e-06
-1.374286 -2.0658355e-06
-1.373286 -2.0958955000000003e-06
-1.372286 -2.1260975e-06
-1.371286 -2.1564139e-06
-1.370286 -2.1868170999999997e-06
-1.369286 -2.2172799000000003e-06
-1.368286 -2.2477764e-06
-1.367286 -2.2782819000000003e-06
-1.366286 -2.308774e-06
-1.365286 -2.3392326e-06
-1.364286 -2.3696407e-06
-1.363286 -2.399984e-06
-1.362286 -2.4302524e-06
-1.361286 -2.4604393e-06
-1.360286 -2.490542e-06
-1.359286 -2.5205624e-06
-1.358286 -2.5505065e-06
-1.357286 -2.5803848e-06
-1.356286 -2.6102123e-06
-1.355286 -2.6400082000000002e-06
-1.354286 -2.6697961e-06
-1.353286 -2.6996039e-06
-1.352286 -2.7294631999999998e-06
-1.351286 -2.7594094e-06
-1.350286 -2.7894814e-06
-1.349286 -2.819721e-06
-1.348286 -2.8501731e-06
-1.347286 -2.8808849e-06
-1.346286 -2.9119052000000002e-06
-1.345286 -2.9432849e-06
-1.344286 -2.9750758e-06
-1.343286 -3.0073306e-06
-1.342286 -3.0401015e-06
-1.341286 -3.0734416000000002e-06
-1.340286 -3.1074027e-06
-1.339286 -3.1420353000000003e-06
-1.338286 -3.1773887e-06
-1.337286 -3.2135105e-06
-1.336286 -3.2504455999999996e-06
-1.335286 -3.2882361999999997e-06
-1.334286 -3.3269212999999996e-06
-1.333286 -3.3665369e-06
-1.332286 -3.4071153e-06
-1.331286 -3.4486849e-06
-1.330286 -3.4912695000000003e-06
-1.329286 -3.5348894e-06
-1.328286 -3.5795598000000003e-06
-1.327286 -3.6252921e-06
-1.326286 -3.6720923e-06
-1.325286 -3.7199626000000002e-06
-1.324286 -3.7689009e-06
-1.323286 -3.8189e-06
-1.322286 -3.869949e-06
-1.321286 -3.9220325e-06
-1.320286 -3.975132e-06
-1.319286 -4.0292257e-06
-1.318286 -4.0842878e-06
-1.317286 -4.1402902e-06
-1.316286 -4.1972026e-06
-1.315286 -4.2549924e-06
-1.314286 -4.3136261e-06
-1.313286 -4.3730687e-06
-1.312286 -4.4332843e-06
-1.311286 -4.494238200000001e-06
-1.310286 -4.5558949e-06
-1.309286 -4.6182204999999995e-06
-1.308286 -4.6811824e-06
-1.307286 -4.744750000000001e-06
-1.306286 -4.8088949999999995e-06
-1.305286 -4.873592e-06
-1.304286 -4.9388184e-06
-1.303286 -5.0045552999999995e-06
-1.302286 -5.070787500000001e-06
-1.301286 -5.1375043e-06
-1.300286 -5.2046982e-06
-1.299286 -5.2723671e-06
-1.298286 -5.3405127e-06
-1.297286 -5.4091419e-06
-1.296286 -5.4782653e-06
-1.295286 -5.5478981e-06
-1.294286 -5.618059999999999e-06
-1.293286 -5.6887743e-06
-1.292286 -5.7600687e-06
-1.291286 -5.8319745e-06
-1.290286 -5.9045258999999995e-06
-1.289286 -5.9777605e-06
-1.288286 -6.051718100000001e-06
-1.287286 -6.1264402000000005e-06
-1.286286 -6.2019715999999996e-06
-1.285286 -6.278357000000001e-06
-1.284286 -6.355642799999999e-06
-1.283286 -6.4338757e-06
-1.282286 -6.513101900000001e-06
-1.281286 -6.5933691e-06
-1.280286 -6.6747226e-06
-1.279286 -6.7572081e-06
-1.278286 -6.8408681e-06
-1.277286 -6.9257453e-06
-1.276286 -7.0118794e-06
-1.275286 -7.0993082e-06
-1.274286 -7.188067e-06
-1.273286 -7.278188699999999e-06
-1.272286 -7.369702399999999e-06
-1.271286 -7.4626364e-06
-1.270286 -7.5570142000000005e-06
-1.269286 -7.6528565e-06
-1.268286 -7.7501824e-06
-1.267286 -7.8490068e-06
-1.266286 -7.9493418e-06
-1.265286 -8.0511967e-06
-1.264286 -8.1545785e-06
-1.263286 -8.2594909e-06
-1.262286 -8.365935900000001e-06
-1.261286 -8.4739121e-06
-1.260286 -8.5834174e-06
-1.259286 -8.6944461e-06
-1.258286 -8.8069925e-06
-1.257286 -8.9210481e-06
-1.256286 -9.0366036e-06
-1.255286 -9.1536492e-06
-1.254286 -9.2721734e-06
-1.253286 -9.3921656e-06
-1.252286 -9.5136137e-06
-1.251286 -9.6365056e-06
-1.250286 -9.7608307e-06
-1.249286 -9.8865783e-06
-1.248286 -1.0013738e-05
-1.247286 -1.0142301e-05
-1.246286 -1.0272262e-05
-1.245286 -1.0403613e-05
-1.244286 -1.0536352e-05
-1.243286 -1.0670476e-05
-1.242286 -1.0805986999999999e-05
-1.241286 -1.0942887e-05
-1.240286 -1.1081183e-05
-1.239286 -1.1220883e-05
-1.238286 -1.1361998e-05
-1.237286 -1.1504542999999999e-05
-1.236286 -1.1648535e-05
-1.235286 -1.1793995e-05
-1.234286 -1.1940946e-05
-1.233286 -1.2089416e-05
-1.232286 -1.2239433e-05
-1.231286 -1.2391030000000001e-05
-1.230286 -1.2544241e-05
-1.229286 -1.2699105e-05
-1.228286 -1.2855662e-05
-1.227286 -1.3013953e-05
-1.226286 -1.3174021e-05
-1.225286 -1.3335912000000002e-05
-1.224286 -1.3499671999999999e-05
-1.223286 -1.366535e-05
-1.222286 -1.3832991000000002e-05
-1.221286 -1.4002643999999999e-05
-1.220286 -1.4174358e-05
-1.219286 -1.4348181e-05
-1.218286 -1.4524159e-05
-1.217286 -1.4702335999999998e-05
-1.216286 -1.4882758e-05
-1.215286 -1.5065469e-05
-1.214286 -1.5250506999999998e-05
-1.213286 -1.5437911e-05
-1.212286 -1.5627718000000002e-05
-1.211286 -1.5819963e-05
-1.210286 -1.6014674e-05
-1.209286 -1.6211881e-05
-1.208286 -1.6411607e-05
-1.207286 -1.6613876e-05
-1.206286 -1.6818707e-05
-1.205286 -1.7026117e-05
-1.204286 -1.723612e-05
-1.203286 -1.7448725e-05
-1.202286 -1.7663943e-05
-1.201286 -1.788178e-05
-1.200286 -1.810224e-05
-1.199286 -1.8325324999999997e-05
-1.198286 -1.8551036e-05
-1.197286 -1.8779372000000002e-05
-1.196286 -1.9010331999999997e-05
-1.195286 -1.9243915e-05
-1.194286 -1.9480117e-05
-1.193286 -1.9718937e-05
-1.192286 -1.9960372e-05
-1.191286 -2.0204421e-05
-1.190286 -2.0451082999999998e-05
-1.189286 -2.0700361e-05
-1.188286 -2.0952256999999998e-05
-1.187286 -2.1206776e-05
-1.186286 -2.1463926e-05
-1.185286 -2.1723716e-05
-1.184286 -2.198616e-05
-1.183286 -2.2251275e-05
-1.182286 -2.2519082e-05
-1.181286 -2.2789604e-05
-1.180286 -2.3062869e-05
-1.179286 -2.3338907e-05
-1.178286 -2.3617757e-05
-1.177286 -2.3899457e-05
-1.176286 -2.4184054999999998e-05
-1.175286 -2.4471601e-05
-1.174286 -2.4762144e-05
-1.173286 -2.5055745999999997e-05
-1.172286 -2.5352466000000002e-05
-1.171286 -2.5652372000000002e-05
-1.170286 -2.5955534999999998e-05
-1.169286 -2.6262025999999998e-05
-1.168286 -2.6571925e-05
-1.167286 -2.6885309000000003e-05
-1.166286 -2.7202261999999998e-05
-1.165286 -2.752287e-05
-1.164286 -2.7847219e-05
-1.163286 -2.8175396e-05
-1.162286 -2.8507492e-05
-1.161286 -2.8843596000000002e-05
-1.160286 -2.9183797999999998e-05
-1.159286 -2.9528186e-05
-1.158286 -2.987685e-05
-1.157286 -3.0229873e-05
-1.156286 -3.0587341e-05
-1.155286 -3.0949337e-05
-1.154286 -3.131594e-05
-1.153286 -3.1687225e-05
-1.152286 -3.2063263999999997e-05
-1.151286 -3.2444120000000005e-05
-1.150286 -3.282986e-05
-1.149286 -3.3220542e-05
-1.148286 -3.3616215e-05
-1.147286 -3.4016928999999995e-05
-1.146286 -3.4422726e-05
-1.145286 -3.4833641000000004e-05
-1.144286 -3.5249709999999996e-05
-1.143286 -3.5670953e-05
-1.142286 -3.6097396e-05
-1.141286 -3.6529053e-05
-1.140286 -3.6965938e-05
-1.139286 -3.7408056999999994e-05
-1.138286 -3.7855415e-05
-1.137286 -3.8308013e-05
-1.136286 -3.876585e-05
-1.135286 -3.9228919e-05
-1.134286 -3.9697218e-05
-1.133286 -4.0170737999999995e-05
-1.132286 -4.0649473e-05
-1.131286 -4.1133418e-05
-1.130286 -4.1622565e-05
-1.129286 -4.2116909e-05
-1.128286 -4.2616448999999995e-05
-1.127286 -4.3121187e-05
-1.126286 -4.3631127000000004e-05
-1.125286 -4.4146273e-05
-1.124286 -4.4666641e-05
-1.123286 -4.5192246e-05
-1.122286 -4.572311e-05
-1.121286 -4.625926e-05
-1.120286 -4.680073e-05
-1.119286 -4.7347558e-05
-1.118286 -4.7899788999999995e-05
-1.117286 -4.8457474000000004e-05
-1.116286 -4.9020673e-05
-1.115286 -4.9589447999999994e-05
-1.114286 -5.0163868e-05
-1.113286 -5.0744006e-05
-1.112286 -5.1329942999999996e-05
-1.111286 -5.1921762e-05
-1.110286 -5.2519561999999994e-05
-1.109286 -5.3123431999999994e-05
-1.108286 -5.373347e-05
-1.107286 -5.4349778e-05
-1.106286 -5.4972458e-05
-1.105286 -5.5601622999999996e-05
-1.104286 -5.6237377e-05
-1.103286 -5.6879833e-05
-1.102286 -5.7529098e-05
-1.101286 -5.8185282000000004e-05
-1.100286 -5.8848496999999996e-05
-1.099286 -5.951884499999999e-05
-1.098286 -6.0196442e-05
-1.097286 -6.088138200000001e-05
-1.096286 -6.157377500000001e-05
-1.095286 -6.227371e-05
-1.094286 -6.298128600000001e-05
-1.093286 -6.3696592e-05
-1.092286 -6.4419714e-05
-1.091286 -6.5150738e-05
-1.090286 -6.5889736e-05
-1.089286 -6.6636778e-05
-1.088286 -6.7391937e-05
-1.087286 -6.8155271e-05
-1.086286 -6.8926835e-05
-1.085286 -6.970668699999999e-05
-1.084286 -7.0494872e-05
-1.083286 -7.1291436e-05
-1.082286 -7.209642400000001e-05
-1.081286 -7.290987e-05
-1.080286 -7.3731809e-05
-1.079286 -7.4562274e-05
-1.078286 -7.540129400000001e-05
-1.077286 -7.6248904e-05
-1.076286 -7.710513e-05
-1.075286 -7.7970003e-05
-1.074286 -7.884355e-05
-1.073286 -7.9725805e-05
-1.072286 -8.0616798e-05
-1.071286 -8.1516572e-05
-1.070286 -8.2425163e-05
-1.069286 -8.334260999999999e-05
-1.068286 -8.426897e-05
-1.067286 -8.5204289e-05
-1.066286 -8.6148623e-05
-1.065286 -8.710204e-05
-1.064286 -8.806461e-05
-1.063286 -8.9036405e-05
-1.062286 -9.001751100000001e-05
-1.061286 -9.1008013e-05
-1.060286 -9.200800299999999e-05
-1.059286 -9.3017582e-05
-1.058286 -9.403685799999999e-05
-1.057286 -9.5065946e-05
-1.056286 -9.610496400000001e-05
-1.055286 -9.7154032e-05
-1.054286 -9.821327500000002e-05
-1.053286 -9.9282829e-05
-1.052286 -0.00010036283
-1.051286 -0.00010145343
-1.050286 -0.00010255474999999999
-1.049286 -0.00010366693
-1.048286 -0.00010479014
-1.047286 -0.00010592449
-1.046286 -0.00010707014999999999
-1.045286 -0.00010822724000000001
-1.044286 -0.00010939592
-1.043286 -0.00011057632
-1.042286 -0.00011176858
-1.041286 -0.00011297281999999999
-1.040286 -0.00011418916000000001
-1.039286 -0.00011541775
-1.038286 -0.00011665869000000001
-1.037286 -0.00011791209000000001
-1.036286 -0.00011917806
-1.035286 -0.00012045670000000001
-1.034286 -0.00012174810000000001
-1.033286 -0.00012305235
-1.032286 -0.00012436954
-1.031286 -0.00012569974
-1.030286 -0.00012704302999999998
-1.029286 -0.00012839947
-1.028286 -0.00012976913
-1.027286 -0.00013115206
-1.026286 -0.00013254831
-1.025286 -0.00013395796
-1.024286 -0.00013538104
-1.023286 -0.0001368176
-1.022286 -0.00013826768000000002
-1.021286 -0.00013973136
-1.020286 -0.00014120864999999999
-1.019286 -0.00014269962
-1.018286 -0.00014420431999999999
-1.017286 -0.0001457228
-1.016286 -0.00014725512
-1.015286 -0.00014880134
-1.014286 -0.00015036153
-1.013286 -0.00015193577
-1.012286 -0.00015352414
-1.011286 -0.00015512671
-1.010286 -0.00015674359000000001
-1.009286 -0.00015837486
-1.008286 -0.00016002065
-1.007286 -0.00016168106
-1.006286 -0.00016335621
-1.005286 -0.00016504624
-1.004286 -0.00016675128999999998
-1.003286 -0.00016847151
-1.002286 -0.00017020704
-1.001286 -0.00017195806
-1.000286 -0.00017372473
-0.9992857 -0.00017550723000000001
-0.9982857 -0.00017730572999999998
-0.9972857 -0.00017912042
-0.9962857 -0.00018095151
-0.9952857 -0.00018279917
-0.9942857 -0.00018466360999999998
-0.9932857 -0.00018654504
-0.9922857 -0.00018844364
-0.9912857 -0.00019035964
-0.9902857 -0.00019229324
-0.9892857 -0.00019424463
-0.9882857 -0.00019621402
-0.9872857 -0.00019820161
-0.9862857 -0.00020020761
-0.9852857 -0.00020223222
-0.9842857 -0.00020427559999999998
-0.9832857 -0.00020633795
-0.9822857 -0.00020841946000000003
-0.9812857 -0.00021052031
-0.9802857 -0.00021264063
-0.9792857 -0.00021478063
-0.9782857 -0.00021694042999999998
-0.9772857 -0.00021912019
-0.9762857 -0.00022132008
-0.9752857 -0.00022354019999999998
-0.9742857 -0.00022578067
-0.9732857 -0.00022804163
-0.9722857 -0.00023032320999999997
-0.9712857 -0.00023262550999999997
-0.9702857 -0.00023494861000000002
-0.9692857 -0.00023729262
-0.9682857 -0.00023965765
-0.9672857 -0.0002420438
-0.9662857 -0.00024445114
-0.9652857 -0.00024687974
-0.9642857 -0.00024932972
-0.9632857 -0.00025180113000000003
-0.9622857 -0.00025429408
-0.9612857 -0.00025680865000000003
-0.9602857 -0.00025934494
-0.9592857 -0.00026190301000000003
-0.9582857 -0.00026448297
-0.9572857 -0.00026708492
-0.9562857 -0.00026970895
-0.9552857 -0.00027235517000000003
-0.9542857 -0.00027502367000000003
-0.9532857 -0.00027771459
-0.9522857 -0.00028042807
-0.9512857 -0.00028316422
-0.9502857 -0.00028592316999999996
-0.9492857 -0.00028870509
-0.9482857 -0.00029151013
-0.9472857 -0.00029433842999999996
-0.9462857 -0.00029719017
-0.9452857 -0.00030006554
-0.9442857 -0.00030296471
-0.9432857 -0.00030588787
-0.9422857 -0.00030883521
-0.9412857 -0.00031180691
-0.9402857 -0.00031480322
-0.9392857 -0.00031782433
-0.9382857 -0.00032087046
-0.9372857 -0.00032394182
-0.9362857 -0.00032703865
-0.9352857 -0.00033016117
-0.9342857 -0.00033330962
-0.9332857 -0.00033648419
-0.9322857 -0.00033968513
-0.9312857 -0.00034291268
-0.9302857 -0.00034616705
-0.9292857 -0.00034944849
-0.9282857 -0.00035275723
-0.9272857 -0.00035609346
-0.9262857 -0.00035945743
-0.9252857 -0.00036284935
-0.9242857 -0.00036626943000000003
-0.9232857 -0.00036971787000000003
-0.9222857 -0.00037319489
-0.9212857 -0.0003767007
-0.9202857 -0.00038023547
-0.9192857 -0.00038379939999999996
-0.9182857 -0.00038739267
-0.9172857 -0.00039101546
-0.9162857 -0.00039466794999999997
-0.9152857 -0.00039835030999999996
-0.9142857 -0.00040206272999999997
-0.9132857 -0.00040580535
-0.9122857 -0.0004095783
-0.9112857 -0.00041338175999999994
-0.9102857 -0.00041721587
-0.9092857 -0.00042108077
-0.9082857 -0.00042497662999999995
-0.9072857 -0.00042890356000000005
-0.9062857 -0.00043286173
-0.9052857 -0.00043685127
-0.9042857 -0.00044087233
-0.9032857 -0.00044492504000000004
-0.9022857 -0.00044900953
-0.9012857 -0.00045312595
-0.9002857 -0.00045727442999999993
-0.8992857 -0.00046145515
-0.8982857 -0.00046566824000000004
-0.8972857 -0.00046991386
-0.8962857 -0.00047419217
-0.8952857 -0.00047850335
-0.8942857 -0.00048284755000000003
-0.8932857 -0.00048722495
-0.8922857 -0.00049163577
-0.8912857 -0.00049608016
-0.8902857 -0.00050055833
-0.8892857 -0.00050507047
-0.8882857 -0.00050961676
-0.8872857 -0.0005141974700000001
-0.8862857 -0.00051881279
-0.8852857 -0.0005234629499999999
-0.8842857 -0.00052814821
-0.8832857 -0.00053286876
-0.8822857 -0.00053762487
-0.8812857 -0.0005424168200000001
-0.8802857 -0.0005472448299999999
-0.8792857 -0.00055210917
-0.8782857 -0.00055701012
-0.8772857 -0.0005619479
-0.8762857 -0.0005669228400000001
-0.8752857 -0.0005719351499999999
-0.8742857 -0.00057698512
-0.8732857 -0.00058207302
-0.8722857 -0.00058719911
-0.8712857 -0.00059236368
-0.8702857 -0.00059756699
-0.8692857 -0.00060280931
-0.8682857 -0.0006080908900000001
-0.8672857 -0.00061341198
-0.8662857 -0.00061877281
-0.8652857 -0.00062417371
-0.8642857 -0.00062961485
-0.8632857 -0.00063509651
-0.8622857 -0.00064061892
-0.8612857 -0.0006461823
-0.8602857 -0.00065178683
-0.8592857 -0.00065743279
-0.8582857 -0.00066312036
-0.8572857 -0.00066884977
-0.8562857 -0.0006746212
-0.8552857 -0.0006804348199999999
-0.8542857 -0.00068629083
-0.8532857 -0.0006921894099999999
-0.8522857 -0.00069813073
-0.8512857 -0.00070411497
-0.8502857 -0.00071014233
-0.8492857 -0.00071621289
-0.8482857 -0.00072232688
-0.8472857 -0.0007284844300000001
-0.8462857 -0.00073468564
-0.8452857 -0.00074093073
-0.8442857 -0.00074721979
-0.8432857 -0.00075355301
-0.8422857 -0.0007599305300000001
-0.8412857 -0.0007663524199999999
-0.8402857 -0.00077281893
-0.8392857 -0.0007793301799999999
-0.8382857 -0.00078588628
-0.8372857 -0.00079248739
-0.8362857 -0.0007991337000000001
-0.8352857 -0.0008058254
-0.8342857 -0.00081256258
-0.8332857 -0.0008193455
-0.8322857 -0.0008261742600000001
-0.8312857 -0.00083304903
-0.8302857 -0.00083997011
-0.8292857 -0.00084693756
-0.8282857 -0.00085395168
-0.8272857 -0.0008610126300000001
-0.8262857 -0.0008681206100000001
-0.8252857 -0.00087527587
-0.8242857 -0.00088247871
-0.8232857 -0.0008897292899999999
-0.8222857 -0.0008970278
-0.8212857 -0.0009043746100000001
-0.8202857 -0.00091176989
-0.8192857 -0.00091921393
-0.8182857 -0.00092670698
-0.8172857 -0.0009342493299999999
-0.8162857 -0.00094184124
-0.8152857 -0.0009494830900000001
-0.8142857 -0.00095717505
-0.8132857 -0.0009649174
-0.8122857 -0.0009727105000000001
-0.8112857 -0.00098055461
-0.8102857 -0.0009884499400000001
-0.8092857 -0.00099639683
-0.8082857 -0.0010043957
-0.8072857 -0.0010124466
-0.8062857 -0.0010205499
-0.8052857 -0.0010287058999999999
-0.8042857 -0.0010369148
-0.8032857 -0.0010451769
-0.8022857 -0.0010534925
-0.8012857 -0.0010618616
-0.8002857 -0.0010702847000000001
-0.7992857 -0.001078762
-0.7982857 -0.0010872937
-0.7972857 -0.0010958799999999998
-0.7962857 -0.001104521
-0.7952857 -0.001113217
-0.7942857 -0.0011219681
-0.7932857 -0.0011307746
-0.7922857 -0.0011396366
-0.7912857 -0.0011485542999999999
-0.7902857 -0.0011575278
-0.7892857 -0.0011665573
-0.7882857 -0.0011756429
-0.7872857 -0.0011847847000000002
-0.7862857 -0.0011939828
-0.7852857 -0.0012032375
-0.7842857 -0.0012125488
-0.7832857 -0.0012219168
-0.7822857 -0.0012313416
-0.7812857 -0.0012408233
-0.7802857 -0.0012503622
-0.7792857 -0.0012599582
-0.7782857 -0.0012696114999999999
-0.7772857 -0.0012793222
-0.7762857 -0.0012890903
-0.7752857 -0.0012989160999999998
-0.7742857 -0.0013087996999999998
-0.7732857 -0.0013187411
-0.7722857 -0.0013287406000000001
-0.7712857 -0.0013387981
-0.7702857 -0.0013489138999999999
-0.7692857 -0.0013590879999999998
-0.7682857 -0.0013693207999999999
-0.7672857 -0.0013796121000000001
-0.7662857 -0.0013899624000000001
-0.7652857 -0.0014003716
-0.7642857 -0.0014108401
-0.7632857 -0.001421368
-0.7622857 -0.0014319555
-0.7612857 -0.0014426028000000001
-0.7602857 -0.00145331
-0.7592857 -0.0014640774
-0.7582857 -0.0014749052
-0.7572857 -0.0014857936
-0.7562857 -0.0014967428
-0.7552857 -0.001507753
-0.7542857 -0.0015188245
-0.7532857 -0.0015299574000000001
-0.7522857 -0.0015411521
-0.7512857 -0.0015524085
-0.7502857 -0.0015637272
-0.7492857 -0.0015751080000000002
-0.7482857 -0.0015865515
-0.7472857 -0.0015980577000000002
-0.7462857 -0.0016096268
-0.7452857 -0.0016212591
-0.7442857 -0.0016329546
-0.7432857 -0.0016447137
-0.7422857 -0.0016565364
-0.7412857 -0.0016684227
-0.7402857 -0.0016803731000000002
-0.7392857 -0.0016923876
-0.7382857 -0.0017044661999999998
-0.7372857 -0.0017166091999999999
-0.7362857 -0.0017288165999999998
-0.7352857 -0.0017410886000000002
-0.7342857 -0.0017534252000000001
-0.7332857 -0.0017658263
-0.7322857 -0.0017782922
-0.7312857 -0.0017908229
-0.7302857 -0.0018034183
-0.7292857 -0.0018160786999999999
-0.7282857 -0.0018288038999999998
-0.7272857 -0.0018415941999999999
-0.7262857 -0.0018544491
-0.7252857 -0.0018673690999999998
-0.7242857 -0.0018803539
-0.7232857 -0.0018934037
-0.7222857 -0.0019065184000000002
-0.7212857 -0.0019196981
-0.7202857 -0.0019329426999999998
-0.7192857 -0.0019462522999999998
-0.7182857 -0.0019596268
-0.7172857 -0.0019730664
-0.7162857 -0.0019865709
-0.7152857 -0.0020001403999999998
-0.7142857 -0.0020137748
-0.7132857 -0.0020274741
-0.7122857 -0.0020412386
-0.7112857 -0.0020550682000000002
-0.7102857 -0.0020689629
-0.7092857 -0.0020829228
-0.7082857 -0.0020969477
-0.7072857 -0.002111038
-0.7062857 -0.0021251935000000002
-0.7052857 -0.0021394146000000003
-0.7042857 -0.0021537011
-0.7032857 -0.0021680531
-0.7022857 -0.0021824708
-0.7012857 -0.0021969540999999997
-0.7002857 -0.0022115033
-0.6992857 -0.0022261183
-0.6982857 -0.0022407994
-0.6972857 -0.0022555467
-0.6962857 -0.00227036
-0.6952857 -0.0022852397
-0.6942857 -0.0023001858
-0.6932857 -0.0023151983
-0.6922857 -0.0023302773
-0.6912857 -0.0023454229
-0.6902857 -0.0023606352
-0.6892857 -0.0023759141
-0.6882857 -0.0023912598
-0.6872857 -0.0024066723
-0.6862857 -0.0024221515999999998
-0.6852857 -0.0024376977
-0.6842857 -0.0024533107
-0.6832857 -0.0024689904
-0.6822857 -0.002484737
-0.6812857 -0.0025005504
-0.6802857 -0.0025164303
-0.6792857 -0.002532377
-0.6782857 -0.0025483901000000002
-0.6772857 -0.0025644698
-0.6762857 -0.0025806157
-0.6752857 -0.0025968278
-0.6742857 -0.0026131062
-0.6732857 -0.0026294503
-0.6722857 -0.0026458601
-0.6712857 -0.0026623356
-0.6702857 -0.0026788764000000003
-0.6692857 -0.0026954825
-0.6682857 -0.0027121536
-0.6672857 -0.0027288894
-0.6662857 -0.0027456896
-0.6652857 -0.0027625541
-0.6642857 -0.0027794827
-0.6632857 -0.0027964751999999997
-0.6622857 -0.0028135311000000002
-0.6612857 -0.0028306506
-0.6602857 -0.0028478330999999997
-0.6592857 -0.0028650783999999998
-0.6582857 -0.0028823863
-0.6572857 -0.0028997565
-0.6562857 -0.002917189
-0.6552857 -0.0029346835
-0.6542857 -0.0029522396
-0.6532857 -0.0029698573
-0.6522857 -0.0029875362000000003
-0.6512857 -0.0030052761000000003
-0.6502857 -0.0030230769
-0.6492857 -0.0030409383
-0.6482857 -0.0030588602
-0.6472857 -0.0030768424
-0.6462857 -0.0030948845999999998
-0.6452857 -0.0031129868
-0.6442857 -0.0031311486999999996
-0.6432857 -0.0031493702
-0.6422857 -0.0031676510999999997
-0.6412857 -0.0031859912
-0.6402857 -0.0032043903
-0.6392857 -0.0032228483
-0.6382857 -0.0032413653
-0.6372857 -0.0032599408
-0.6362857 -0.0032785749
-0.6352857 -0.0032972672
-0.6342857 -0.0033160173
-0.6332857 -0.0033348252999999997
-0.6322857 -0.0033536911
-0.6312857 -0.0033726144000000005
-0.6302857 -0.0033915949
-0.6292857 -0.0034106324
-0.6282857 -0.0034297267
-0.6272857 -0.0034488778
-0.6262857 -0.0034680851999999997
-0.6252857 -0.0034873482999999996
-0.6242857 -0.0035066674000000003
-0.6232857 -0.0035260418
-0.6222857 -0.0035454711999999998
-0.6212857 -0.0035649555
-0.6202857 -0.003584494
-0.6192857 -0.0036040867
-0.6182857 -0.0036237328000000004
-0.6172857 -0.0036434325
-0.6162857 -0.0036631848999999998
-0.6152857 -0.0036829897000000005
-0.6142857 -0.0037028465
-0.6132857 -0.0037227546
-0.6122857 -0.0037427137
-0.6112857 -0.0037627233
-0.6102857 -0.0037827831
-0.6092857 -0.0038028923999999997
-0.6082857 -0.0038230508
-0.6072857 -0.0038432579
-0.6062857 -0.0038635131
-0.6052857 -0.0038838156000000003
-0.6042857 -0.003904165
-0.6032857 -0.003924561
-0.6022857 -0.0039450028
-0.6012857 -0.0039654899999999995
-0.6002857 -0.0039860221
-0.5992857 -0.0040065981
-0.5982857 -0.0040272178
-0.5972857 -0.0040478808
-0.5962857 -0.0040685863000000004
-0.5952857 -0.0040893336999999995
-0.5942857 -0.0041101226
-0.5932857 -0.0041309526
-0.5922857 -0.0041518226000000005
-0.5912857 -0.0041727326
-0.5902857 -0.0041936819
-0.5892857 -0.0042146698
-0.5882857 -0.0042356958
-0.5872857 -0.0042567593
-0.5862857 -0.00427786
-0.5852857 -0.0042989974
-0.5842857 -0.0043201708
-0.5832857 -0.0043413795
-0.5822857 -0.0043626231
-0.5812857 -0.0043839013
-0.5802857 -0.0044052133
-0.5792857 -0.0044265587
-0.5782857 -0.004447937
-0.5772857 -0.0044693471999999995
-0.5762857 -0.0044907891
-0.5752857 -0.0045122619
-0.5742857 -0.0045337651999999996
-0.5732857 -0.004555298399999999
-0.5722857 -0.004576861099999999
-0.5712857 -0.0045984525
-0.5702857 -0.0046200719
-0.5692857 -0.004641718600000001
-0.5682857 -0.0046633922
-0.5672857 -0.0046850917
-0.5662857 -0.0047068166
-0.5652857 -0.0047285663
-0.5642857 -0.0047503399
-0.5632857 -0.0047721369000000005
-0.5622857 -0.0047939563999999995
-0.5612857 -0.0048157977
-0.5602857 -0.0048376602
-0.5592857 -0.004859543
-0.5582857 -0.0048814450999999995
-0.5572857 -0.0049033661
-0.5562857 -0.0049253049
-0.5552857 -0.0049472605
-0.5542857 -0.0049692324
-0.5532857 -0.0049912196
-0.5522857 -0.005013221
-0.5512857 -0.0050352359
-0.5502857 -0.0050572635
-0.5492857 -0.0050793027
-0.5482857 -0.0051013525
-0.5472857 -0.0051234121
-0.5462857 -0.0051454808
-0.5452857 -0.0051675575
-0.5442857 -0.0051896412
-0.5432857 -0.0052117306
-0.5422857 -0.0052338251
-0.5412857 -0.0052559237
-0.5402857 -0.005278025499999999
-0.5392857 -0.0053001295
-0.5382857 -0.0053222346
-0.5372857 -0.0053443399999999995
-0.5362857 -0.0053664447
-0.5352857 -0.0053885477
-0.5342857 -0.005410648
-0.5332857 -0.0054327444
-0.5322857 -0.0054548364
-0.5312857 -0.0054769225
-0.5302857 -0.0054990021
-0.5292857 -0.0055210741
-0.5282857 -0.005543137700000001
-0.5272857 -0.0055651919000000005
-0.5262857 -0.0055872355
-0.5252857 -0.0056092678
-0.5242857 -0.0056312878
-0.5232857 -0.0056532943
-0.5222857 -0.0056752866
-0.5212857 -0.0056972636
-0.5202857 -0.0057192243
-0.5192857 -0.0057411675
-0.5182857 -0.0057630925
-0.5172857 -0.0057849982000000005
-0.5162857 -0.0058068836
-0.5152857 -0.0058287478
-0.5142857 -0.0058505899000000005
-0.5132857 -0.0058724087
-0.5122857 -0.005894203099999999
-0.5112857 -0.005915971999999999
-0.5102857 -0.0059377147
-0.5092857 -0.0059594298
-0.5082857 -0.0059811166
-0.5072857 -0.0060027734000000004
-0.5062857 -0.0060243998
-0.5052857 -0.0060459941
-0.5042857 -0.006067555299999999
-0.5032857 -0.0060890827
-0.5022857 -0.0061105748
-0.5012857 -0.006132030100000001
-0.5002857 -0.0061534476000000005
-0.4992857 -0.0061748266
-0.4982857 -0.0061961655
-0.4972857 -0.0062174629
-0.4962857 -0.0062387182
-0.4952857 -0.0062599291000000005
-0.4942857 -0.0062810947999999995
-0.4932857 -0.0063022148
-0.4922857 -0.0063232867
-0.4912857 -0.0063443098
-0.4902857 -0.006365282
-0.4892857 -0.0063862026
-0.4882857 -0.00640707
-0.4872857 -0.0064278829
-0.4862857 -0.0064486405
-0.4852857 -0.0064693406
-0.4842857 -0.0064899825
-0.4832857 -0.006510564
-0.4822857 -0.0065310844
-0.4812857 -0.0065515422000000005
-0.4802857 -0.006571936
-0.4792857 -0.0065922643
-0.4782857 -0.0066125256
-0.4772857 -0.0066327186
-0.4762857 -0.006652841699999999
-0.4752857 -0.006672893500000001
-0.4742857 -0.006692873300000001
-0.4732857 -0.0067127788
-0.4722857 -0.0067326095
-0.4712857 -0.006752363
-0.4702857 -0.0067720385999999995
-0.4692857 -0.006791635
-0.4682857 -0.0068111505
-0.4672857 -0.0068305839
-0.4662857 -0.006849933599999999
-0.4652857 -0.0068691981
-0.4642857 -0.0068883768
-0.4632857 -0.006907468199999999
-0.4622857 -0.0069264701
-0.4612857 -0.0069453818
-0.4602857 -0.0069642016999999995
-0.4592857 -0.0069829285999999996
-0.4582857 -0.0070015609
-0.4572857 -0.0070200978
-0.4562857 -0.0070385373
-0.4552857 -0.0070568778
-0.4542857 -0.0070751186
-0.4532857 -0.0070932583
-0.4522857 -0.0071112947000000004
-0.4512857 -0.007129227
-0.4502857 -0.0071470538
-0.4492857 -0.0071647737
-0.4482857 -0.0071823852
-0.4472857 -0.007199886700000001
-0.4462857 -0.007217277
-0.4452857 -0.0072345545
-0.4442857 -0.007251717800000001
-0.4432857 -0.0072687653
-0.4422857 -0.0072856958
-0.4412857 -0.007302506899999999
-0.4402857 -0.0073191979
-0.4392857 -0.0073357674
-0.4382857 -0.0073522133
-0.4372857 -0.0073685339999999995
-0.4362857 -0.0073847288
-0.4352857 -0.0074007956
-0.4342857 -0.0074167321
-0.4332857 -0.0074325377
-0.4322857 -0.0074482101
-0.4312857 -0.0074637479
-0.4302857 -0.0074791496
-0.4292857 -0.007494413900000001
-0.4282857 -0.0075095384
-0.4272857 -0.007524522499999999
-0.4262857 -0.007539363300000001
-0.4252857 -0.00755406
-0.4242857 -0.0075686105
-0.4232857 -0.0075830132
-0.4222857 -0.0075972667999999995
-0.4212857 -0.007611369099999999
-0.4202857 -0.0076253185
-0.4192857 -0.0076391138
-0.4182857 -0.0076527533000000005
-0.4172857 -0.007666234899999999
-0.4162857 -0.0076795572
-0.4152857 -0.0076927186000000005
-0.4142857 -0.007705717899999999
-0.4132857 -0.0077185527
-0.4122857 -0.0077312216
-0.4112857 -0.0077437231
-0.4102857 -0.007756055899999999
-0.4092857 -0.007768218300000001
-0.4082857 -0.0077802084
-0.4072857 -0.007792024600000001
-0.4062857 -0.0078036654
-0.4052857 -0.007815129399999999
-0.4042857 -0.0078264144
-0.4032857 -0.0078375197
-0.4022857 -0.0078484431
-0.4012857 -0.0078591831
-0.4002857 -0.0078697383
-0.3992857 -0.0078801073
-0.3982857 -0.0078902885
-0.3972857 -0.0079002806
-0.3962857 -0.0079100813
-0.3952857 -0.00791969
-0.3942857 -0.0079291043
-0.3932857 -0.007938323
-0.3922857 -0.0079473444
-0.3912857 -0.007956167200000001
-0.3902857 -0.0079647893
-0.3892857 -0.0079732097
-0.3882857 -0.0079814265
-0.3872857 -0.007989438
-0.3862857 -0.0079972429
-0.3852857 -0.0080048398
-0.3842857 -0.008012227
-0.3832857 -0.0080194026
-0.3822857 -0.008026365700000001
-0.3812857 -0.0080331141
-0.3802857 -0.0080396458
-0.3792857 -0.0080459598
-0.3782857 -0.0080520542
-0.3772857 -0.0080579273
-0.3762857 -0.008063577799999999
-0.3752857 -0.0080690043
-0.3742857 -0.0080742044
-0.3732857 -0.0080791768
-0.3722857 -0.00808392
-0.3712857 -0.0080884318
-0.3702857 -0.0080927108
-0.3692857 -0.0080967555
-0.3682857 -0.0081005644
-0.3672857 -0.0081041355
-0.3662857 -0.0081074671
-0.3652857 -0.008110558
-0.3642857 -0.0081134058
-0.3632857 -0.0081160098
-0.3622857 -0.008118368
-0.3612857 -0.008120478700000001
-0.3602857 -0.008122339899999999
-0.3592857 -0.0081239508
-0.3582857 -0.0081253093
-0.3572857 -0.0081264137
-0.3562857 -0.0081272628
-0.3552857 -0.0081278551
-0.3542857 -0.0081281891
-0.3532857 -0.0081282633
-0.3522857 -0.0081280763
-0.3512857 -0.0081276259
-0.3502857 -0.0081269114
-0.3492857 -0.0081259306
-0.3482857 -0.0081246828
-0.3472857 -0.008123166499999999
-0.3462857 -0.008121379500000001
-0.3452857 -0.0081193211
-0.3442857 -0.0081169899
-0.3432857 -0.008114384399999999
-0.3422857 -0.0081115031
-0.3412857 -0.008108344600000001
-0.3402857 -0.0081049075
-0.3392857 -0.0081011909
-0.3382857 -0.0080971928
-0.3372857 -0.0080929123
-0.3362857 -0.0080883481
-0.3352857 -0.0080834987
-0.3342857 -0.0080783626
-0.3332857 -0.0080729384
-0.3322857 -0.0080672253
-0.3312857 -0.0080612212
-0.3302857 -0.0080549253
-0.3292857 -0.0080483362
-0.3282857 -0.0080414531
-0.3272857 -0.0080342739
-0.3262857 -0.0080267979
-0.3252857 -0.0080190235
-0.3242857 -0.0080109494
-0.3232857 -0.008002574
-0.3222857 -0.007993896700000001
-0.3212857 -0.007984916
-0.3202857 -0.007975630400000001
-0.3192857 -0.0079660385
-0.3182857 -0.0079561396
-0.3172857 -0.0079459322
-0.3162857 -0.0079354148
-0.3152857 -0.007924585999999999
-0.3142857 -0.007913445
-0.3132857 -0.007901990499999999
-0.3122857 -0.0078902209
-0.3112857 -0.007878134799999999
-0.3102857 -0.0078657315
-0.3092857 -0.0078530094
-0.3082857 -0.0078399673
-0.3072857 -0.0078266043
-0.3062857 -0.0078129189
-0.3052857 -0.0077989098
-0.3042857 -0.007784576200000001
-0.3032857 -0.0077699166
-0.3022857 -0.0077549303
-0.3012857 -0.0077396157999999994
-0.3002857 -0.0077239718
-0.2992857 -0.0077079973999999996
-0.2982857 -0.007691692
-0.2972857 -0.0076750541
-0.2962857 -0.0076580829
-0.2952857 -0.0076407770000000005
-0.2942857 -0.0076231358
-0.2932857 -0.0076051582999999996
-0.2922857 -0.007586843300000001
-0.2912857 -0.007568189899999999
-0.2902857 -0.0075491975
-0.2892857 -0.007529865300000001
-0.2882857 -0.0075101918000000005
-0.2872857 -0.0074901764000000004
-0.2862857 -0.007469818999999999
-0.2852857 -0.0074491181
-0.2842857 -0.007428073100000001
-0.2832857 -0.0074066832999999995
-0.2822857 -0.0073849478000000005
-0.2812857 -0.007362866
-0.2802857 -0.007340437199999999
-0.2792857 -0.0073176605
-0.2782857 -0.0072945353
-0.2772857 -0.007271060900000001
-0.2762857 -0.007247237199999999
-0.2752857 -0.0072230629
-0.2742857 -0.0071985371
-0.2732857 -0.0071736598
-0.2722857 -0.0071484304
-0.2712857 -0.0071228482
-0.2702857 -0.0070969123
-0.2692857 -0.007070622099999999
-0.2682857 -0.0070439768
-0.2672857 -0.007016976500000001
-0.2662857 -0.0069896203
-0.2652857 -0.006961907600000001
-0.2642857 -0.0069338384000000005
-0.2632857 -0.0069054120000000005
-0.2622857 -0.006876627599999999
-0.2612857 -0.0068474852000000004
-0.2602857 -0.0068179841
-0.2592857 -0.0067881236
-0.2582857 -0.0067579036
-0.2572857 -0.0067273235
-0.2562857 -0.006696383199999999
-0.2552857 -0.006665081999999999
-0.2542857 -0.006633420000000001
-0.2532857 -0.0066013962999999995
-0.2522857 -0.006569011
-0.2512857 -0.006536263400000001
-0.2502857 -0.0065031534
-0.2492857 -0.0064696811
-0.2482857 -0.0064358457
-0.2472857 -0.0064016472999999996
-0.2462857 -0.0063670856999999996
-0.2452857 -0.0063321604
-0.2442857 -0.0062968712999999996
-0.2432857 -0.0062612176000000005
-0.2422857 -0.0062252002
-0.2412857 -0.0061888182000000005
-0.2402857 -0.0061520717
-0.2392857 -0.0061149607
-0.2382857 -0.006077485200000001
-0.2372857 -0.0060396447
-0.2362857 -0.0060014398
-0.2352857 -0.0059628699
-0.2342857 -0.0059239355
-0.2332857 -0.0058846363
-0.2322857 -0.0058449725
-0.2312857 -0.0058049445
-0.2302857 -0.005764552
-0.2292857 -0.0057237958000000005
-0.2282857 -0.0056826753
-0.2272857 -0.0056411915
-0.2262857 -0.0055993441
-0.2252857 -0.0055571338
-0.2242857 -0.005514560700000001
-0.2232857 -0.0054716253000000005
-0.2222857 -0.0054283275
-0.2212857 -0.0053846681
-0.2202857 -0.0053406475
-0.2192857 -0.005296266
-0.2182857 -0.0052515243
-0.2172857 -0.0052064228
-0.2162857 -0.0051609619
-0.2152857 -0.0051151419
-0.2142857 -0.0050689636
-0.2132857 -0.0050224276
-0.2122857 -0.0049755341
-0.2112857 -0.004928284
-0.2102857 -0.0048806778
-0.2092857 -0.0048327161
-0.2082857 -0.0047843994
-0.2072857 -0.0047357287
-0.2062857 -0.0046867044
-0.2052857 -0.0046373272
-0.2042857 -0.0045875979
-0.2032857 -0.0045375171
-0.2022857 -0.004487085599999999
-0.2012857 -0.0044363038
-0.2002857 -0.0043851727
-0.1992857 -0.004333693499999999
-0.1982857 -0.0042818665
-0.1972857 -0.0042296928000000004
-0.1962857 -0.0041771731
-0.1952857 -0.0041243082
-0.1942857 -0.0040710990999999995
-0.1932857 -0.0040175466000000005
-0.1922857 -0.003963651800000001
-0.1912857 -0.0039094153
-0.1902857 -0.0038548387000000004
-0.1892857 -0.0037999227
-0.1882857 -0.003744668
-0.1872857 -0.003689076
-0.1862857 -0.0036331478999999996
-0.1852857 -0.0035768848
-0.1842857 -0.0035202876
-0.1832857 -0.0034633576
-0.1822857 -0.0034060959
-0.1812857 -0.0033485034
-0.1802857 -0.0032905816999999997
-0.1792857 -0.0032323322
-0.1782857 -0.0031737560000000002
-0.1772857 -0.0031148542000000003
-0.1762857 -0.0030556286
-0.1752857 -0.0029960802
-0.1742857 -0.0029362105
-0.1732857 -0.0028760211
-0.1722857 -0.0028155133
-0.1712857 -0.0027546886
-0.1702857 -0.0026935486000000002
-0.1692857 -0.0026320948
-0.1682857 -0.0025703288
-0.1672857 -0.0025082523
-0.1662857 -0.0024458668
-0.1652857 -0.0023831741
-0.1642857 -0.0023201759
-0.1632857 -0.002256874
-0.1622857 -0.0021932699
-0.1612857 -0.0021293657
-0.1602857 -0.0020651632
-0.1592857 -0.0020006641
-0.1582857 -0.0019358702
-0.1572857 -0.0018707836999999998
-0.1562857 -0.0018054063
-0.1552857 -0.00173974
-0.1542857 -0.0016737868
-0.1532857 -0.0016075486
-0.1522857 -0.0015410274999999999
-0.1512857 -0.0014742253
-0.1502857 -0.0014071443999999998
-0.1492857 -0.0013397866
-0.1482857 -0.001272154
-0.1472857 -0.0012042487
-0.1462857 -0.0011360729
-0.1452857 -0.0010676286
-0.1442857 -0.00099891804
-0.1432857 -0.00092994323
-0.1422857 -0.0008607065
-0.1412857 -0.0007912098199999999
-0.1402857 -0.00072145549
-0.1392857 -0.0006514456800000001
-0.1382857 -0.00058118262
-0.1372857 -0.00051066854
-0.1362857 -0.00043990563
-0.1352857 -0.00036889617000000004
-0.1342857 -0.00029764242000000004
-0.1332857 -0.00022614668
-0.1322857 -0.00015441124
-0.1312857 -8.2438419e-05
-0.1302857 -1.0230570999999999e-05
-0.1292857 6.2209944e-05
-0.1282857 0.00013488072
-0.1272857 0.00020777936
-0.1262857 0.00028090342
-0.1252857 0.00035425041
-0.1242857 0.00042781785
-0.1232857 0.00050160324
-0.1222857 0.00057560401
-0.1212857 0.00064981759
-0.1202857 0.00072424136
-0.1192857 0.0007988726799999999
-0.1182857 0.0008737088999999999
-0.1172857 0.00094874731
-0.1162857 0.0010239852000000001
-0.1152857 0.0010994198
-0.1142857 0.0011750482
-0.1132857 0.0012508679
-0.1122857 0.0013268758
-0.1112857 0.0014030692000000001
-0.1102857 0.0014794451
-0.1092857 0.0015560006
-0.1082857 0.0016327326999999998
-0.1072857 0.0017096385
-0.1062857 0.0017867151
-0.1052857 0.0018639591999999997
-0.1042857 0.0019413681000000002
-0.1032857 0.0020189385
-0.1022857 0.0020966674
-0.1012857 0.0021745516
-0.1002857 0.0022525881
-9.9285714E-02 0.0023307736999999998
-9.8285712E-02 0.0024091054
-9.7285718E-02 0.0024875799
-9.6285716E-02 0.0025661939
-9.5285714E-02 0.0026449443
-9.4285712E-02 0.0027238279999999998
-9.3285717E-02 0.0028028417
-9.2285715E-02 0.0028819821
-9.1285713E-02 0.002961246
-9.0285711E-02 0.0030406301
-8.9285716E-02 0.0031201311
-8.8285714E-02 0.0031997457
-8.7285712E-02 0.0032794709
-8.6285718E-02 0.0033593031
-8.5285716E-02 0.0034392389
-8.4285714E-02 0.0035192752
-8.3285712E-02 0.0035994086000000003
-8.2285717E-02 0.0036796358
-8.1285715E-02 0.0037599533
-8.0285713E-02 0.0038403577
-7.9285711E-02 0.0039208458
-7.8285716E-02 0.0040014143
-7.7285714E-02 0.0040820596
-7.6285712E-02 0.0041627784
-7.5285718E-02 0.0042435669
-7.4285716E-02 0.004324422499999999
-7.3285714E-02 0.004405341
-7.2285712E-02 0.0044863194
-7.1285717E-02 0.004567354
-7.0285715E-02 0.0046484416
-6.9285713E-02 0.0047295784
-6.8285711E-02 0.0048107613
-6.7285717E-02 0.004891986500000001
-6.6285715E-02 0.0049732505
-6.5285712E-02 0.0050545499
-6.4285718E-02 0.0051358809
-6.3285716E-02 0.005217240299999999
-6.2285714E-02 0.0052986245
-6.1285716E-02 0.0053800296999999995
-6.0285714E-02 0.0054614519999999995
-5.9285715E-02 0.0055428882
-5.8285713E-02 0.0056243345
-5.7285715E-02 0.005705787
-5.6285713E-02 0.0057872425
-5.5285715E-02 0.0058686968
-5.4285713E-02 0.0059501464
-5.3285714E-02 0.0060315873
-5.2285716E-02 0.0061130158
-5.1285714E-02 0.006194427999999999
-5.0285716E-02 0.0062758205
-4.9285714E-02 0.006357189
-4.8285715E-02 0.0064385298
-4.7285713E-02 0.0065198394000000005
-4.6285715E-02 0.0066011133
-4.5285713E-02 0.006682347900000001
-4.4285715E-02 0.0067635396
-4.3285713E-02 0.006844684
-4.2285714E-02 0.0069257774
-4.1285716E-02 0.0070068163000000004
-4.0285714E-02 0.007087796299999999
-3.9285716E-02 0.0071687136
-3.8285714E-02 0.0072495641000000005
-3.7285715E-02 0.0073303438999999995
-3.6285713E-02 0.0074110496000000005
-3.5285715E-02 0.0074916767
-3.4285713E-02 0.0075722215
-3.3285715E-02 0.0076526798
-3.2285713E-02 0.007733047799999999
-3.1285714E-02 0.007813322
-3.0285714E-02 0.0078934987
-2.9285714E-02 0.0079735735
-2.8285714E-02 0.0080535428
-2.7285714E-02 0.0081334023
-2.6285714E-02 0.008213149
-2.5285713E-02 0.0082927778
-2.4285715E-02 0.0083722858
-2.3285715E-02 0.008451669399999999
-2.2285715E-02 0.0085309242
-2.1285715E-02 0.0086100459
-2.0285714E-02 0.008689031500000001
-1.9285714E-02 0.0087678767
-1.8285714E-02 0.0088465778
-1.7285714E-02 0.0089251313
-1.6285714E-02 0.0090035326
-1.5285715E-02 0.0090817783
-1.4285714E-02 0.009159864600000001
-1.3285714E-02 0.009237787899999999
-1.2285714E-02 0.0093155439
-1.1285714E-02 0.0093931289
-1.0285715E-02 0.0094705392
-9.2857145E-03 0.0095477706
-8.2857143E-03 0.0096248201
-7.2857141E-03 0.0097016826
-6.2857145E-03 0.0097783552
-5.2857143E-03 0.0098548335
-4.2857141E-03 0.0099311139
-3.2857142E-03 0.010007193
-2.2857143E-03 0.010083066
-1.2857143E-03 0.010158730999999999
-2.8571428E-04 0.010234182
7.1428571E-04 0.010309414999999999
1.7142857E-03 0.010384427
2.7142856E-03 0.010459215000000001
3.7142858E-03 0.010533773
4.7142855E-03 0.0106081
5.7142857E-03 0.010682189
6.7142858E-03 0.010756038999999998
7.7142855E-03 0.010829644
8.7142857E-03 0.010903001
9.7142858E-03 0.010976106
1.0714286E-02 0.011048955000000001
1.1714286E-02 0.011121544
1.2714285E-02 0.01119387
1.3714286E-02 0.011265928
1.4714286E-02 0.011337715
1.5714286E-02 0.011409227
1.6714286E-02 0.01148046
1.7714286E-02 0.01155141
1.8714286E-02 0.011622074000000001
1.9714287E-02 0.011692448
2.0714285E-02 0.011762527
2.1714285E-02 0.011832309000000001
2.2714285E-02 0.011901788
2.3714285E-02 0.011970963000000001
2.4714286E-02 0.012039828
2.5714286E-02 0.012108381
2.6714286E-02 0.012176616999999999
2.7714286E-02 0.012244533
2.8714286E-02 0.012312125
2.9714286E-02 0.01237939
3.0714286E-02 0.012446324
3.1714287E-02 0.012512923999999998
3.2714285E-02 0.012579185000000001
3.3714287E-02 0.012645104999999998
3.4714285E-02 0.012710679999999999
3.5714287E-02 0.012775906
3.6714286E-02 0.012840780000000001
3.7714284E-02 0.012905299
3.8714286E-02 0.01296946
3.9714284E-02 0.013033257999999999
4.0714286E-02 0.013096692
4.1714285E-02 0.013159755
4.2714287E-02 0.013222448
4.3714285E-02 0.013284764999999999
4.4714287E-02 0.013346704
4.5714285E-02 0.013408260000000002
4.6714287E-02 0.013469432
4.7714286E-02 0.013530215000000002
4.8714284E-02 0.013590607
4.9714286E-02 0.013650604999999998
5.0714284E-02 0.013710202999999999
5.1714286E-02 0.013769400999999999
5.2714285E-02 0.013828195
5.3714287E-02 0.013886581
5.4714285E-02 0.013944555999999999
5.5714287E-02 0.014002118000000001
5.6714285E-02 0.014059262999999999
5.7714287E-02 0.014115988
5.8714285E-02 0.014172289
5.9714288E-02 0.014228164000000001
6.0714286E-02 0.014283611
6.1714284E-02 0.014338626
6.2714286E-02 0.014393205000000001
6.3714288E-02 0.014447344999999999
6.4714283E-02 0.014501044999999999
6.5714285E-02 0.014554300000000001
6.6714287E-02 0.014607109
6.7714289E-02 0.014659467
6.8714283E-02 0.014711372
6.9714285E-02 0.014762822
7.0714287E-02 0.014813812999999999
7.1714282E-02 0.014864343
7.2714284E-02 0.014914409
7.3714286E-02 0.014964007999999999
7.4714288E-02 0.015013137
7.5714283E-02 0.015061793
7.6714285E-02 0.015109974
7.7714287E-02 0.015157677000000001
7.8714289E-02 0.015204899000000001
7.9714283E-02 0.015251638
8.0714285E-02 0.015297891999999999
8.1714287E-02 0.015343657000000002
8.2714289E-02 0.015388933
8.3714284E-02 0.015433714999999999
8.4714286E-02 0.015478001
8.5714288E-02 0.015521789
8.6714283E-02 0.015565075
8.7714285E-02 0.015607859
8.8714287E-02 0.015650138
8.9714289E-02 0.015691909
9.0714283E-02 0.01573317
9.1714285E-02 0.015773917999999998
9.2714287E-02 0.015814153
9.3714289E-02 0.015853871
9.4714284E-02 0.015893069
9.5714286E-02 0.015931748
9.6714288E-02 0.015969903
9.7714283E-02 0.016007535
9.8714285E-02 0.016044639
9.9714287E-02 0.016081214
0.1007143 0.016117259000000002
0.1017143 0.016152771
0.1027143 0.016187748000000002
0.1037143 0.01622219
0.1047143 0.016256093000000003
0.1057143 0.016289456
0.1067143 0.016322278
0.1077143 0.016354557
0.1087143 0.016386292
0.1097143 0.016417479
0.1107143 0.01644812
0.1117143 0.01647821
0.1127143 0.016507749000000002
0.1137143 0.016536735
0.1147143 0.016565167999999998
0.1157143 0.016593045
0.1167143 0.016620365
0.1177143 0.016647126
0.1187143 0.016673328
0.1197143 0.016698968999999998
0.1207143 0.016724048000000002
0.1217143 0.016748562
0.1227143 0.016772511
0.1237143 0.016795895
0.1247143 0.016818711
0.1257143 0.016840959
0.1267143 0.016862637
0.1277143 0.016883745
0.1287143 0.01690428
0.1297143 0.016924244
0.1307143 0.016943635000000002
0.1317143 0.01696245
0.1327143 0.01698069
0.1337143 0.016998353
0.1347143 0.017015438
0.1357143 0.017031946
0.1367143 0.017047874
0.1377143 0.017063224000000002
0.1387143 0.017077994000000003
0.1397143 0.017092181999999997
0.1407143 0.017105789
0.1417143 0.017118815000000003
0.1427143 0.017131258
0.1437143 0.017143118
0.1447143 0.017154394
0.1457143 0.017165087
0.1467143 0.017175196
0.1477143 0.01718472
0.1487143 0.01719366
0.1497143 0.017202014
0.1507143 0.017209783
0.1517143 0.017216968
0.1527143 0.017223567
0.1537143 0.017229581
0.1547143 0.01723501
0.1557143 0.017239853
0.1567143 0.017244111
0.1577143 0.017247784000000002
0.1587143 0.017250872
0.1597143 0.017253375
0.1607143 0.017255292999999998
0.1617143 0.017256626
0.1627143 0.017257374
0.1637143 0.017257538
0.1647143 0.017257119
0.1657143 0.017256117
0.1667143 0.017254532
0.1677143 0.017252365000000002
0.1687143 0.017249616
0.1697143 0.017246285
0.1707143 0.017242374
0.1717143 0.017237882
0.1727143 0.01723281
0.1737143 0.017227160000000002
0.1747143 0.017220931
0.1757143 0.017214126
0.1767143 0.017206743
0.1777143 0.017198786
0.1787143 0.017190255
0.1797143 0.017181149
0.1807143 0.017171471
0.1817143 0.017161221
0.1827143 0.0171504
0.1837143 0.017139009
0.1847143 0.017127048000000002
0.1857143 0.017114521
0.1867143 0.017101427
0.1877143 0.017087767
0.1887143 0.017073544
0.1897143 0.017058758
0.1907143 0.01704341
0.1917143 0.017027502
0.1927143 0.017011033
0.1937143 0.016994007000000002
0.1947143 0.016976426
0.1957143 0.016958288
0.1967143 0.016939598
0.1977143 0.016920354
0.1987143 0.016900560999999998
0.1997143 0.016880219
0.2007143 0.016859329
0.2017143 0.016837895000000002
0.2027143 0.016815915
0.2037143 0.016793395
0.2047143 0.016770334
0.2057143 0.016746735000000002
0.2067143 0.0167226
0.2077143 0.016697928
0.2087143 0.016672724
0.2097143 0.016646991
0.2107143 0.016620728
0.2117143 0.016593939
0.2127143 0.016566625
0.2137143 0.016538788999999998
0.2147143 0.016510432999999998
0.2157143 0.016481559
0.2167143 0.016452168
0.2177143 0.016422264
0.2187143 0.016391849
0.2197143 0.016360925000000002
0.2207143 0.016329494
0.2217143 0.01629756
0.2227143 0.016265124
0.2237143 0.016232188
0.2247143 0.016198756999999998
0.2257143 0.016164831
0.2267143 0.016130412
0.2277143 0.016095505
0.2287143 0.016060112
0.2297143 0.016024234
0.2307143 0.015987875999999998
0.2317143 0.01595104
0.2327143 0.015913729
0.2337143 0.015875945000000002
0.2347143 0.01583769
0.2357143 0.015798969
0.2367143 0.015759784
0.2377143 0.015720137
0.2387143 0.015680032
0.2397143 0.015639473
0.2407143 0.015598461
0.2417143 0.015557
0.2427143 0.015515093
0.2437143 0.015472743
0.2447143 0.015429953
0.2457143 0.015386727
0.2467143 0.015343065000000001
0.2477143 0.015298973
0.2487143 0.015254453999999999
0.2497143 0.015209509999999999
0.2507143 0.015164145
0.2517143 0.015118362000000002
0.2527143 0.015072164
0.2537143 0.015025554
0.2547143 0.014978535
0.2557143 0.014931111999999998
0.2567143 0.014883286999999999
0.2577143 0.014835063
0.2587143 0.014786444
0.2597143 0.014737433000000001
0.2607143 0.014688033999999999
0.2617143 0.01463825
0.2627143 0.014588085
0.2637143 0.014537542
0.2647143 0.014486625000000001
0.2657143 0.014435338
0.2667143 0.014383684999999998
0.2677143 0.014331667999999999
0.2687143 0.014279291000000001
0.2697143 0.014226558
0.2707143 0.014173472
0.2717143 0.014120039000000001
0.2727143 0.014066261
0.2737143 0.014012142
0.2747143 0.013957686
0.2757143 0.013902896999999999
0.2767143 0.013847777
0.2777143 0.013792331000000001
0.2787143 0.013736563999999998
0.2797143 0.01368048
0.2807143 0.013624081
0.2817143 0.013567372
0.2827143 0.013510356000000001
0.2837143 0.013453038
0.2847143 0.013395421000000001
0.2857143 0.01333751
0.2867143 0.013279309
0.2877143 0.013220822
0.2887143 0.013162052999999998
0.2897143 0.013103004
0.2907143 0.013043682
0.2917143 0.012984089
0.2927143 0.01292423
0.2937143 0.012864108
0.2947143 0.01280373
0.2957143 0.012743096
0.2967143 0.012682213999999999
0.2977143 0.012621086
0.2987143 0.012559716
0.2997143 0.012498109
0.3007143 0.012436269
0.3017143 0.012374198999999999
0.3027143 0.012311905
0.3037143 0.01224939
0.3047143 0.012186659
0.3057143 0.012123716
0.3067143 0.012060565
0.3077143 0.011997211
0.3087143 0.011933655999999999
0.3097143 0.011869906
0.3107143 0.011805965
0.3117143 0.011741837
0.3127143 0.011677526
0.3137143 0.011613035
0.3147143 0.01154837
0.3157143 0.011483535000000001
0.3167143 0.011418534000000001
0.3177143 0.01135337
0.3187143 0.011288049
0.3197143 0.011222574
0.3207143 0.011156949999999999
0.3217143 0.011091179999999999
0.3227143 0.011025268999999999
0.3237143 0.010959222000000001
0.3247143 0.010893042
0.3257143 0.010826734
0.3267143 0.010760302
0.3277143 0.01069375
0.3287143 0.010627083
0.3297143 0.010560305
0.3307143 0.01049342
0.3317143 0.010426432
0.3327143 0.010359346
0.3337143 0.010292167000000001
0.3347143 0.010224897
0.3357143 0.010157543
0.3367143 0.010090107000000001
0.3377143 0.010022594999999999
0.3387143 0.009955011
0.3397143 0.009887358499999999
0.3407143 0.0098196419
0.3417143 0.0097518663
0.3427143 0.0096840355
0.3437143 0.0096161537
0.3447143 0.0095482254
0.3457143 0.0094802541
0.3467143 0.009412245
0.3477143 0.0093442017
0.3487143 0.0092761285
0.3497143 0.0092080292
0.3507143 0.009139908799999999
0.3517143 0.0090717709
0.3527143 0.009003619899999999
0.3537143 0.008935459500000001
0.3547143 0.0088672947
0.3557143 0.008799129099999999
0.3567143 0.0087309665
0.3577143 0.0086628112
0.3587143 0.0085946675
0.3597143 0.0085265398
0.3607143 0.0084584317
0.3617143 0.0083903469
0.3627143 0.0083222898
0.3637143 0.0082542647
0.3647143 0.0081862752
0.3657143 0.0081183258
0.3667143 0.00805042
0.3677143 0.0079825615
0.3687143 0.0079147547
0.3697143 0.0078470031
0.3707143 0.0077793113
0.3717143 0.0077116827
0.3727143 0.007644121100000001
0.3737143 0.0075766307
0.3747143 0.0075092146
0.3757143 0.0074418771
0.3767143 0.007374621800000001
0.3777143 0.007307453100000001
0.3787143 0.0072403738
0.3797143 0.0071733884
0.3807143 0.007106499800000001
0.3817143 0.0070397124
0.3827143 0.0069730297
0.3837143 0.0069064554
0.3847143 0.0068399931
0.3857143 0.0067736466
0.3867143 0.0067074194
0.3877143 0.0066413144
0.3887143 0.006575336
0.3897143 0.0065094878999999994
0.3907143 0.006443773600000001
0.3917143 0.0063781968
0.3927143 0.0063127613
0.3937143 0.006247469700000001
0.3947143 0.0061823259000000005
0.3957143 0.0061173341
0.3967143 0.0060524969999999996
0.3977143 0.0059878184
0.3987143 0.0059233018
0.3997143 0.0058589507
0.4007143 0.005794768
0.4017143 0.0057307578
0.4027143 0.0056669229
0.4037143 0.005603267
0.4047143 0.005539793
0.4057143 0.0054765045
0.4067143 0.0054134045
0.4077143 0.0053504962
0.4087143 0.0052877829
0.4097143 0.0052252675
0.4107143 0.0051629529
0.4117143 0.0051008425
0.4127143 0.0050389386
0.4137143 0.0049772447
0.4147143 0.004915763599999999
0.4157143 0.0048544977999999996
0.4167143 0.0047934507
0.4177143 0.0047326244000000005
0.4187143 0.0046720223
0.4197143 0.0046116467
0.4207143 0.0045515004
0.4217143 0.0044915862
0.4227143 0.0044319066
0.4237143 0.0043724645
0.4247143 0.0043132626
0.4257143 0.0042543033
0.4267143 0.0041955893
0.4277143 0.004137123
0.4287143 0.0040789069
0.4297143 0.004020943700000001
0.4307143 0.0039632359
0.4317143 0.0039057860999999997
0.4327143 0.0038485967
0.4337143 0.0037916700000000005
0.4347143 0.0037350084000000003
0.4357143 0.0036786143000000003
0.4367143 0.0036224901000000004
0.4377143 0.0035666377
0.4387143 0.0035110595
0.4397143 0.0034557583000000003
0.4407143 0.0034007357
0.4417143 0.0033459939
0.4427143 0.0032915352
0.4437143 0.0032373613
0.4447143 0.0031834747999999998
0.4457143 0.0031298772
0.4467143 0.0030765706
0.4477143 0.0030235572999999997
0.4487143 0.0029708388
0.4497143 0.0029184172
0.4507143 0.0028662942
0.4517143 0.0028144717
0.4527143 0.0027629513999999997
0.4537143 0.002711735
0.4547143 0.0026608242
0.4557143 0.0026102209
0.4567143 0.0025599264
0.4577143 0.0025099425
0.4587143 0.0024602708
0.4597143 0.0024109128999999997
0.4607143 0.0023618701
0.4617143 0.0023131441
0.4627143 0.0022647362
0.4637143 0.0022166478
0.4647143 0.0021688804
0.4657143 0.0021214351
0.4667143 0.0020743135
0.4677143 0.0020275164999999998
0.4687143 0.0019810455
0.4697143 0.0019349016000000001
0.4707143 0.0018890859999999999
0.4717143 0.0018435996
0.4727143 0.0017984435999999998
0.4737143 0.0017536187
0.4747143 0.0017091263
0.4757143 0.0016649669999999998
0.4767143 0.0016211419
0.4777143 0.0015776517
0.4787143 0.0015344973
0.4797143 0.0014916794
0.4807143 0.0014491987
0.4817143 0.0014070561
0.4827143 0.001365252
0.4837143 0.0013237874
0.4847143 0.0012826627
0.4857143 0.0012418785
0.4867143 0.0012014353
0.4877143 0.0011613338
0.4887143 0.0011215742999999999
0.4897143 0.0010821575
0.4907143 0.0010430836
0.4917143 0.0010043533
0.4927143 0.0009659667699999999
0.4937143 0.0009279244299999999
0.4947143 0.0008902266
0.4957143 0.0008528734699999999
0.4967143 0.0008158654099999999
0.4977143 0.00077920267
0.4987143 0.00074288532
0.4997143 0.00070691353
0.5007143 0.0006712874
0.5017143 0.00063600701
0.5027143 0.00060107236
0.5037143 0.00056648341
0.5047143 0.00053224012
0.5057143 0.00049834243
0.5067143 0.00046479017
0.5077143 0.00043158316
0.5087143 0.00039872116
0.5097143 0.00036620395
0.5107143 0.00033403120999999996
0.5117143 0.0003022026
0.5127143 0.00027071776
0.5137143 0.00023957626999999998
0.5147143 0.00020877771
0.5157143 0.0001783216
0.5167143 0.00014820741000000001
0.5177143 0.00011843463
0.5187143 8.900267999999999e-05
0.5197143 5.9910967999999995e-05
0.5207143 3.1158879e-05
0.5217143 2.7457443e-06
0.5227143 -2.5329135e-05
0.5237143 -5.3066474999999996e-05
0.5247143 -8.0467021e-05
0.5257143 -0.00010753154000000001
0.5267143 -0.00013426084
0.5277143 -0.00016065575
0.5287143 -0.00018671715
0.5297143 -0.00021244591
0.5307143 -0.00023784296000000003
0.5317143 -0.00026290927000000003
0.5327143 -0.00028764578000000003
0.5337143 -0.00031205348
0.5347143 -0.00033613341999999996
0.5357143 -0.00035988667
0.5367143 -0.00038331431999999996
0.5377143 -0.00040641748
0.5387143 -0.00042919736999999996
0.5397143 -0.00045165511
0.5407143 -0.00047379199
0.5417143 -0.00049560922
0.5427143 -0.00051710808
0.5437143 -0.0005382899
0.5447143 -0.0005591560199999999
0.5457143 -0.00057970778
0.5467143 -0.00059994663
0.5477143 -0.00061987394
0.5487143 -0.00063949119
0.5497143 -0.00065879985
0.5507143 -0.00067780143
0.5517143 -0.00069649745
0.5527143 -0.00071488948
0.5537143 -0.00073297911
0.5547143 -0.00075076791
0.5557143 -0.00076825754
0.5567143 -0.00078544963
0.5577143 -0.00080234586
0.5587143 -0.0008189479600000001
0.5597143 -0.00083525774
0.5607143 -0.00085127685
0.5617143 -0.00086700711
0.5627143 -0.0008824504200000001
0.5637143 -0.0008976085199999999
0.5647143 -0.0009124833
0.5657143 -0.0009270766
0.5667143 -0.00094139041
0.5677143 -0.00095542655
0.5687143 -0.00096918711
0.5697143 -0.00098267401
0.5707143 -0.00099588924
0.5717143 -0.0010088349
0.5727143 -0.001021513
0.5737143 -0.0010339257
0.5747143 -0.001046075
0.5757143 -0.0010579631
0.5767143 -0.0010695920999999999
0.5777143 -0.0010809643
0.5787143 -0.0010920817
0.5797143 -0.0011029466
0.5807143 -0.0011135612
0.5817143 -0.0011239277
0.5827143 -0.0011340485
0.5837143 -0.0011439256999999999
0.5847143 -0.0011535616
0.5857143 -0.0011629586
0.5867143 -0.0011721189
0.5877143 -0.001181045
0.5887143 -0.001189739
0.5897143 -0.0011982035
0.5907143 -0.0012064407
0.5917143 -0.0012144531
0.5927143 -0.001222243
0.5937143 -0.0012298128
0.5947143 -0.0012371650000000001
0.5957143 -0.001244302
0.5967143 -0.0012512263
0.5977143 -0.0012579403999999998
0.5987143 -0.0012644467
0.5997143 -0.0012707477999999999
0.6007143 -0.0012768463
0.6017143 -0.0012827445
0.6027143 -0.0012884450999999999
0.6037143 -0.0012939507
0.6047143 -0.0012992637
0.6057143 -0.0013043869000000001
0.6067143 -0.0013093229
0.6077143 -0.0013140741
0.6087143 -0.0013186434
0.6097143 -0.0013230335
0.6107143 -0.0013272467999999999
0.6117143 -0.0013312861
0.6127143 -0.0013351542000000001
0.6137143 -0.0013388537000000001
0.6147143 -0.0013423873
0.6157143 -0.0013457577
0.6167143 -0.0013489675000000001
0.6177143 -0.0013520197
0.6187143 -0.0013549169
0.6197143 -0.0013576618
0.6207143 -0.0013602571
0.6217143 -0.0013627056
0.6227143 -0.0013650100999999999
0.6237143 -0.0013671733
0.6247143 -0.0013691978
0.6257143 -0.0013710865
0.6267143 -0.0013728421
0.6277143 -0.0013744673
0.6287143 -0.001375965
0.6297143 -0.0013773379
0.6307143 -0.0013785887
0.6317143 -0.0013797202
0.6327143 -0.0013807351
0.6337143 -0.0013816362
0.6347143 -0.0013824262999999999
0.6357143 -0.0013831082
0.6367143 -0.0013836845
0.6377143 -0.0013841582
0.6387143 -0.0013845319
0.6397143 -0.0013848085
0.6407143 -0.0013849907999999998
0.6417143 -0.0013850816
0.6427143 -0.0013850836
0.6437143 -0.0013849995
0.6447143 -0.0013848324
0.6457143 -0.0013845848
0.6467143 -0.0013842597000000001
0.6477143 -0.0013838598
0.6487143 -0.0013833879000000001
0.6497143 -0.0013828469
0.6507143 -0.0013822397
0.6517143 -0.0013815689
0.6527143 -0.0013808375
0.6537143 -0.0013800483
0.6547143 -0.001379204
0.6557143 -0.0013783074
0.6567143 -0.0013773614
0.6577143 -0.0013763688
0.6587143 -0.0013753323
0.6597143 -0.0013742548000000002
0.6607143 -0.0013731389
0.6617143 -0.0013719875
0.6627143 -0.0013708033
0.6637143 -0.0013695892000000001
0.6647143 -0.0013683476
0.6657143 -0.0013670815
0.6667143 -0.0013657936000000001
0.6677143 -0.0013644864
0.6687143 -0.0013631628
0.6697143 -0.0013618254
0.6707143 -0.0013604769
0.6717143 -0.00135912
0.6727143 -0.0013577572
0.6737143 -0.0013563912
0.6747143 -0.0013550247
0.6757143 -0.0013536602
0.6767143 -0.0013523003
0.6777143 -0.0013509477000000002
0.6787143 -0.0013496049
0.6797143 -0.0013482745
0.6807143 -0.001346959
0.6817143 -0.001345661
0.6827143 -0.001344383
0.6837143 -0.0013431275
0.6847143 -0.0013418969999999999
0.6857143 -0.0013406939
0.6867143 -0.0013395208000000001
0.6877143 -0.0013383801
0.6887143 -0.0013372743
0.6897143 -0.0013362056
0.6907143 -0.0013351766
0.6917143 -0.0013341896
0.6927143 -0.0013332469999999999
0.6937143 -0.0013323512
0.6947143 -0.0013315044
0.6957143 -0.0013307092
0.6967143 -0.0013299676999999998
0.6977143 -0.0013292823
0.6987143 -0.0013286553
0.6997143 -0.0013280889
0.7007143 -0.0013275855
0.7017143 -0.0013271473
0.7027143 -0.0013267765
0.7037143 -0.0013264754
0.7047143 -0.0013262462
0.7057143 -0.0013260911
0.7067143 -0.0013260124
0.7077143 -0.0013260123
0.7087143 -0.0013260928000000001
0.7097143 -0.0013262563
0.7107143 -0.0013265046999999999
0.7117143 -0.0013268403
0.7127143 -0.0013272651999999998
0.7137143 -0.0013277815
0.7147143 -0.0013283913
0.7157143 -0.0013290967
0.7167143 -0.0013298996999999999
0.7177143 -0.0013308024
0.7187143 -0.0013318067
0.7197143 -0.0013329147
0.7207143 -0.0013341283
0.7217143 -0.0013354495
0.7227143 -0.0013368803
0.7237143 -0.0013384224
0.7247143 -0.0013400776999999999
0.7257143 -0.001341848
0.7267143 -0.0013437352
0.7277143 -0.001345741
0.7287143 -0.0013478672
0.7297143 -0.0013501154
0.7307143 -0.0013524874
0.7317143 -0.0013549847
0.7327143 -0.0013576089
0.7337143 -0.0013603618
0.7347143 -0.0013632447
0.7357143 -0.0013662592
0.7367143 -0.0013694068000000002
0.7377143 -0.001372689
0.7387143 -0.0013761071
0.7397143 -0.0013796626
0.7407143 -0.0013833568
0.7417143 -0.0013871912
0.7427143 -0.0013911669
0.7437143 -0.0013952855
0.7447143 -0.0013995481
0.7457143 -0.0014039561
0.7467143 -0.0014085108
0.7477143 -0.0014132133
0.7487143 -0.001418065
0.7497143 -0.0014230671
0.7507143 -0.0014282207
0.7517143 -0.0014335271
0.7527143 -0.0014389874
0.7537143 -0.0014446029
0.7547143 -0.0014503747
0.7557143 -0.001456304
0.7567143 -0.0014623918
0.7577143 -0.0014686392
0.7587143 -0.0014750473
0.7597143 -0.0014816173
0.7607143 -0.0014883499
0.7617143 -0.0014952463
0.7627143 -0.0015023074000000002
0.7637143 -0.0015095343
0.7647143 -0.0015169278
0.7657143 -0.0015244887
0.7667143 -0.0015322181
0.7677143 -0.0015401167
0.7687143 -0.0015481853999999998
0.7697143 -0.0015564248
0.7707143 -0.0015648358
0.7717143 -0.0015734189
0.7727143 -0.0015821750000000001
0.7737143 -0.0015911046
0.7747143 -0.0016002084999999998
0.7757143 -0.0016094871000000002
0.7767143 -0.0016189413
0.7777143 -0.0016285714
0.7787143 -0.0016383779
0.7797143 -0.0016483615999999999
0.7807143 -0.0016585227
0.7817143 -0.0016688618
0.7827143 -0.0016793792
0.7837143 -0.0016900754
0.7847143 -0.0017009508
0.7857143 -0.0017120055
0.7867143 -0.00172324
0.7877143 -0.0017346545000000001
0.7887143 -0.0017462492999999997
0.7897143 -0.0017580245000000001
0.7907143 -0.0017699804000000001
0.7917143 -0.001782117
0.7927143 -0.0017944345
0.7937143 -0.001806933
0.7947143 -0.0018196123999999999
0.7957143 -0.0018324728000000002
0.7967143 -0.0018455143
0.7977143 -0.0018587367
0.7987143 -0.0018721399
0.7997143 -0.0018857239
0.8007143 -0.0018994883999999999
0.8017143 -0.0019134333
0.8027143 -0.0019275585000000002
0.8037143 -0.0019418638000000001
0.8047143 -0.0019563488
0.8057143 -0.0019710133
0.8067143 -0.0019858571
0.8077143 -0.00200088
0.8087143 -0.0020160816
0.8097143 -0.0020314617
0.8107143 -0.0020470199
0.8117143 -0.0020627558
0.8127143 -0.0020786691
0.8137143 -0.0020947595
0.8147143 -0.0021110265
0.8157143 -0.0021274697999999997
0.8167143 -0.0021440888
0.8177143 -0.0021608834
0.8187143 -0.0021778529
0.8197143 -0.0021949970999999998
0.8207143 -0.0022123153
0.8217143 -0.0022298071
0.8227143 -0.0022474720000000004
0.8237143 -0.0022653096000000003
0.8247143 -0.0022833194
0.8257143 -0.0023015005
0.8267143 -0.0023198526999999997
0.8277143 -0.0023383751
0.8287143 -0.002357067
0.8297143 -0.0023759279
0.8307143 -0.0023949569
0.8317143 -0.0024141533
0.8327143 -0.0024335162
0.8337143 -0.0024530449
0.8347143 -0.0024727386
0.8357143 -0.0024925963000000002
0.8367143 -0.002512617
0.8377143 -0.0025328
0.8387143 -0.0025531439
0.8397143 -0.0025736481
0.8407143 -0.0025943113000000003
0.8417143 -0.0026151325
0.8427143 -0.0026361105000000003
0.8437143 -0.0026572443
0.8447143 -0.0026785326999999998
0.8457143 -0.0026999745
0.8467143 -0.0027215687
0.8477143 -0.0027433139999999997
0.8487143 -0.0027652091000000003
0.8497143 -0.0027872529
0.8507143 -0.002809444
0.8517143 -0.0028317812000000003
0.8527143 -0.0028542632
0.8537143 -0.0028768887
0.8547143 -0.0028996565
0.8557143 -0.0029225650000000002
0.8567143 -0.0029456130999999997
0.8577143 -0.0029687992
0.8587143 -0.0029921221000000003
0.8597143 -0.0030155801
0.8607143 -0.003039172
0.8617143 -0.0030628966
0.8627143 -0.0030867519000000003
0.8637143 -0.0031107371
0.8647143 -0.0031348503000000003
0.8657143 -0.0031590902000000003
0.8667143 -0.0031834551999999996
0.8677143 -0.0032079439000000003
0.8687143 -0.0032325547999999997
0.8697143 -0.0032572862
0.8707143 -0.0032821365000000003
0.8717143 -0.0033071046
0.8727143 -0.0033321885000000004
0.8737143 -0.003357387
0.8747143 -0.0033826981999999996
0.8757143 -0.0034081204
0.8767143 -0.0034336521
0.8777143 -0.0034592918
0.8787143 -0.0034850375
0.8797143 -0.0035108877999999997
0.8807143 -0.0035368412
0.8817143 -0.0035628957
0.8827143 -0.0035890494
0.8837143 -0.0036153011
0.8847143 -0.0036416488
0.8857143 -0.0036680907000000004
0.8867143 -0.003694625
0.8877143 -0.0037212503
0.8887143 -0.0037479644
0.8897143 -0.0037747657
0.8907143 -0.0038016526
0.8917143 -0.0038286230999999998
0.8927143 -0.0038556751000000003
0.8937143 -0.0038828071000000003
0.8947143 -0.003910017
0.8957143 -0.0039373033
0.8967143 -0.0039646638
0.8977143 -0.0039920968
0.8987143 -0.0040196002
0.8997143 -0.0040471725000000005
0.9007143 -0.0040748113
0.9017143 -0.0041025149000000006
0.9027143 -0.004130281
0.9037143 -0.0041581079
0.9047143 -0.0041859934
0.9057143 -0.0042139356
0.9067143 -0.0042419324000000005
0.9077143 -0.0042699819
0.9087143 -0.0042980820999999995
0.9097143 -0.0043262306
0.9107143 -0.0043544253
0.9117143 -0.0043826643
0.9127143 -0.0044109456000000005
0.9137143 -0.0044392669
0.9147143 -0.0044676264
0.9157143 -0.0044960216
0.9167143 -0.0045244506
0.9177143 -0.0045529112
0.9187143 -0.0045814016999999995
0.9197143 -0.0046099198
0.9207143 -0.0046384634
0.9217143 -0.0046670302
0.9227143 -0.0046956186
0.9237143 -0.0047242264999999995
0.9247143 -0.004752852
0.9257143 -0.0047814927
0.9267143 -0.0048101465
0.9277143 -0.0048388116
0.9287143 -0.0048674860999999995
0.9297143 -0.0048961676
0.9307143 -0.0049248545
0.9317143 -0.0049535442999999995
0.9327143 -0.0049822352999999995
0.9337143 -0.0050109251
0.9347143 -0.0050396116000000005
0.9357143 -0.0050682927
0.9367143 -0.0050969666
0.9377143 -0.0051256309
0.9387143 -0.0051542833000000005
0.9397143 -0.0051829217999999995
0.9407143 -0.0052115443
0.9417143 -0.0052401487
0.9427143 -0.0052687326
0.9437143 -0.0052972944
0.9447143 -0.005325831400000001
0.9457143 -0.0053543416
0.9467143 -0.0053828226
0.9477143 -0.0054112727
0.9487143 -0.0054396893
0.9497143 -0.0054680706
0.9507143 -0.0054964141
0.9517143 -0.0055247179
0.9527143 -0.0055529802999999996
0.9537143 -0.0055811986
0.9547143 -0.0056093708
0.9557143 -0.005637494900000001
0.9567143 -0.0056655688000000004
0.9577143 -0.0056935904
0.9587143 -0.0057215577
0.9597143 -0.0057494686
0.9607143 -0.005777321
0.9617143 -0.005805113
0.9627143 -0.0058328424
0.9637143 -0.0058605074
0.9647143 -0.0058881058
0.9657143 -0.0059156354999999996
0.9667143 -0.0059430946
0.9677143 -0.0059704809
0.9687143 -0.0059977927
0.9697143 -0.0060250276999999994
0.9707143 -0.0060521837
0.9717143 -0.006079259
0.9727143 -0.0061062514
0.9737143 -0.0061331586
0.9747143 -0.0061599791999999995
0.9757143 -0.0061867111
0.9767143 -0.006213352
0.9777143 -0.0062398998
0.9787143 -0.0062663530000000005
0.9797143 -0.006292709400000001
0.9807143 -0.0063189669
0.9817143 -0.0063451233
0.9827143 -0.0063711770000000004
0.9837143 -0.006397126
0.9847143 -0.0064229687
0.9857143 -0.0064487031000000005
0.9867143 -0.0064743275
0.9877143 -0.0064998391999999995
0.9887143 -0.0065252374
0.9897143 -0.006550519899999999
0.9907143 -0.0065756845
0.9917143 -0.0066007298
0.9927143 -0.006625654400000001
0.9937143 -0.0066504559
0.9947143 -0.006675132299999999
0.9957143 -0.0066996829
0.9967143 -0.006724104599999999
0.9977143 -0.0067483968
0.9987143 -0.0067725574
0.9997143 -0.0067965841
1.000714 -0.0068204754
1.001714 -0.0068442299
1.002714 -0.0068678462000000004
1.003714 -0.006891321399999999
1.004714 -0.0069146547
1.005714 -0.006937843900000001
1.006714 -0.0069608875
1.007714 -0.0069837835
1.008714 -0.0070065304000000005
1.009714 -0.007029125799999999
1.010714 -0.0070515685
1.011714 -0.007073857
1.012714 -0.0070959890000000005
1.013714 -0.0071179638
1.014714 -0.007139779299999999
1.015714 -0.007161434
1.016714 -0.007182925800000001
1.017714 -0.0072042538
1.018714 -0.0072254159000000005
1.019714 -0.0072464114
1.020714 -0.007267238099999999
1.021714 -0.0072878953000000005
1.022714 -0.0073083807
1.023714 -0.007328693799999999
1.024714 -0.0073488328999999995
1.025714 -0.0073687967
1.026714 -0.007388583599999999
1.027714 -0.0074081923
1.028714 -0.007427621999999999
1.029714 -0.0074468713
1.030714 -0.007465938700000001
1.031714 -0.0074848227
1.032714 -0.0075035226
1.033714 -0.007522037
1.034714 -0.0075403645
1.035714 -0.0075585041
1.036714 -0.0075764547
1.037714 -0.0075942145
1.038714 -0.0076117823
1.039714 -0.007629156599999999
1.040714 -0.0076463366
1.041714 -0.0076633209
1.042714 -0.0076801087
1.043714 -0.007696698599999999
1.044714 -0.007713089100000001
1.045714 -0.0077292789
1.046714 -0.007745267100000001
1.047714 -0.0077610523
1.048714 -0.0077766337
1.049714 -0.007792010700000001
1.050714 -0.0078071818
1.051714 -0.0078221456
1.052714 -0.0078369012
1.053714 -0.007851447999999999
1.054714 -0.007865785299999999
1.055714 -0.0078799123
1.056714 -0.0078938276
1.057714 -0.0079075304
1.058714 -0.007921019999999999
1.059714 -0.0079342957
1.060714 -0.0079473568
1.061714 -0.0079602025
1.062714 -0.0079728321
1.063714 -0.0079852442
1.064714 -0.0079974387
1.065714 -0.0080094149
1.066714 -0.0080211721
1.067714 -0.0080327089
1.068714 -0.0080440252
1.069714 -0.0080551203
1.070714 -0.0080659935
1.071714 -0.0080766433
1.072714 -0.0080870697
1.073714 -0.0080972721
1.074714 -0.0081072496
1.075714 -0.0081170016
1.076714 -0.008126528
1.077714 -0.0081358274
1.078714 -0.008144899799999999
1.079714 -0.0081537437
1.080714 -0.0081623599
1.081714 -0.008170746900000001
1.082714 -0.0081789047
1.083714 -0.008186832599999999
1.084714 -0.0081945305
1.085714 -0.0082019978
1.086714 -0.0082092345
1.087714 -0.0082162398
1.088714 -0.0082230137
1.089714 -0.0082295563
1.090714 -0.0082358667
1.091714 -0.008241945
1.092714 -0.0082477913
1.093714 -0.0082534054
1.094714 -0.008258786700000001
1.095714 -0.0082639359
1.096714 -0.0082688523
1.097714 -0.0082735358
1.098714 -0.0082779865
1.099714 -0.008282203600000001
1.100714 -0.0082861879
1.101714 -0.0082899387
1.102714 -0.0082934559
1.103714 -0.0082967395
1.104714 -0.0082997896
1.105714 -0.0083026054
1.106714 -0.0083051869
1.107714 -0.0083075349
1.108714 -0.0083096485
1.109714 -0.0083115272
1.110714 -0.0083131716
1.111714 -0.008314581599999999
1.112714 -0.0083157574
1.113714 -0.0083166982
1.114714 -0.0083174047
1.115714 -0.0083178769
1.116714 -0.0083181149
1.117714 -0.008318118499999999
1.118714 -0.0083178886
1.119714 -0.0083174244
1.120714 -0.0083167273
1.121714 -0.008315796700000001
1.122714 -0.0083146333
1.123714 -0.0083132378
1.124714 -0.0083116101
1.125714 -0.0083097511
1.126714 -0.0083076608
1.127714 -0.0083053397
1.128714 -0.0083027888
1.129714 -0.0083000079
1.130714 -0.0082969978
1.131714 -0.0082937586
1.132714 -0.0082902909
1.133714 -0.0082865954
1.134714 -0.0082826722
1.135714 -0.008278522
1.136714 -0.0082741448
1.137714 -0.008269541299999999
1.138714 -0.008264711499999999
1.139714 -0.0082596562
1.140714 -0.008254375999999999
1.141714 -0.008248871
1.142714 -0.0082431419
1.143714 -0.0082371887
1.144714 -0.0082310122
1.145714 -0.0082246122
1.146714 -0.0082179904
1.147714 -0.0082111466
1.148714 -0.008204081
1.149714 -0.0081967948
1.150714 -0.008189288199999999
1.151714 -0.0081815626
1.152714 -0.008173618
1.153714 -0.0081654551
1.154714 -0.0081570754
1.155714 -0.008148478800000001
1.156714 -0.0081396669
1.157714 -0.0081306403
1.158714 -0.0081213999
1.159714 -0.008111946200000001
1.160714 -0.0081022808
1.161714 -0.008092404499999999
1.162714 -0.0080823178
1.163714 -0.0080720223
1.164714 -0.008061518
1.165714 -0.0080508071
1.166714 -0.0080398895
1.167714 -0.008028766
1.168714 -0.0080174381
1.169714 -0.0080059064
1.170714 -0.0079941725
1.171714 -0.007982236299999999
1.172714 -0.0079700993
1.173714 -0.0079577621
1.174714 -0.007945225700000001
1.175714 -0.0079324906
1.176714 -0.0079195583
1.177714 -0.0079064295
1.178714 -0.0078931051
1.179714 -0.0078795856
1.180714 -0.0078658726
1.181714 -0.0078519668
1.182714 -0.0078378689
1.183714 -0.0078235804
1.184714 -0.007809102
1.185714 -0.0077944351
1.186714 -0.007779580500000001
1.187714 -0.007764539599999999
1.188714 -0.007749313999999999
1.189714 -0.007733904199999999
1.190714 -0.007718312599999999
1.191714 -0.0077025390000000004
1.192714 -0.007686585699999999
1.193714 -0.0076704535
1.194714 -0.0076541444
1.195714 -0.0076376593
1.196714 -0.0076209988
1.197714 -0.0076041651
1.198714 -0.0075871591
1.199714 -0.0075699812
1.200714 -0.0075526338999999994
1.201714 -0.0075351177999999994
1.202714 -0.0075174343
1.203714 -0.007499584200000001
1.204714 -0.007481568900000001
1.205714 -0.0074633892
1.206714 -0.007445046500000001
1.207714 -0.0074265423
1.208714 -0.0074078765
1.209714 -0.0073890515
1.210714 -0.0073700678
1.211714 -0.0073509262
1.212714 -0.0073316281
1.213714 -0.0073121751
1.214714 -0.0072925685999999995
1.215714 -0.0072728092999999995
1.216714 -0.0072528979
1.217714 -0.0072328367
1.218714 -0.007212626200000001
1.219714 -0.007192268799999999
1.220714 -0.0071717652
1.221714 -0.0071511167
1.222714 -0.007130325
1.223714 -0.007109392
1.224714 -0.0070883187
1.225714 -0.0070671071
1.226714 -0.007045758000000001
1.227714 -0.0070242735
1.228714 -0.0070026552
1.229714 -0.0069809044
1.230714 -0.0069590227
1.231714 -0.0069370115
1.232714 -0.0069148722
1.233714 -0.0068926071
1.234714 -0.006870216700000001
1.235714 -0.0068477028
1.236714 -0.006825066500000001
1.237714 -0.006802309499999999
1.238714 -0.0067794332
1.239714 -0.0067564382
1.240714 -0.006733326899999999
1.241714 -0.0067100998
1.242714 -0.0066867578
1.243714 -0.006663303099999999
1.244714 -0.0066397361999999994
1.245714 -0.0066160588
1.246714 -0.006592272299999999
1.247714 -0.0065683773
1.248714 -0.0065443761
1.249714 -0.0065202694
1.250714 -0.0064960586
1.251714 -0.006471745300000001
1.252714 -0.0064473308
1.253714 -0.0064228167
1.254714 -0.0063982043
1.255714 -0.0063734951
1.256714 -0.0063486914
1.257714 -0.0063237938
1.258714 -0.0062988038
1.259714 -0.0062737235999999995
1.260714 -0.006248554599999999
1.261714 -0.0062232983
1.262714 -0.006197956100000001
1.263714 -0.0061725303
1.264714 -0.0061470215000000005
1.265714 -0.0061214319
1.266714 -0.0060957631
1.267714 -0.006070016
1.268714 -0.0060441926
1.269714 -0.0060182942
1.270714 -0.0059923219
1.271714 -0.0059662772
1.272714 -0.0059401616
1.273714 -0.0059139762000000005
1.274714 -0.0058877224
1.275714 -0.0058614016
1.276714 -0.005835015
1.277714 -0.005808563599999999
1.278714 -0.0057820489000000004
1.279714 -0.0057554723999999995
1.280714 -0.005728835099999999
1.281714 -0.0057021385
1.282714 -0.0056753837
1.283714 -0.0056485722
1.284714 -0.0056217053
1.285714 -0.0055947843
1.286714 -0.0055678105
1.287714 -0.0055407858
1.288714 -0.005513711199999999
1.289714 -0.0054865883
1.290714 -0.0054594188
1.291714 -0.0054322038
1.292714 -0.0054049451
1.293714 -0.0053776443
1.294714 -0.0053503027
1.295714 -0.0053229222
1.296714 -0.0052955038
1.297714 -0.0052680491
1.298714 -0.0052405594
1.299714 -0.0052130362999999996
1.300714 -0.0051854811
1.301714 -0.0051578954
1.302714 -0.0051302803
1.303714 -0.0051026371
1.304714 -0.005074967
1.305714 -0.005047271
1.306714 -0.0050195504
1.307714 -0.0049918064
1.308714 -0.0049640403
1.309714 -0.004936253
1.310714 -0.0049084458
1.311714 -0.0048806192
1.312714 -0.0048527749
1.313714 -0.0048249138
1.314714 -0.0047970370000000005
1.315714 -0.004769146100000001
1.316714 -0.0047412417
1.317714 -0.0047133253000000005
1.318714 -0.0046853984
1.319714 -0.004657461599999999
1.320714 -0.0046295168000000005
1.321714 -0.0046015652
1.322714 -0.0045736077
1.323714 -0.0045456462
1.324714 -0.0045176817
1.325714 -0.0044897159
1.326714 -0.00446175
1.327714 -0.0044337856
1.328714 -0.0044058236999999995
1.329714 -0.004377866199999999
1.330714 -0.0043499142
1.331714 -0.0043219687
1.332714 -0.0042940315
1.333714 -0.0042661035
1.334714 -0.004238186
1.335714 -0.0042102801999999995
1.336714 -0.0041823871
1.337714 -0.0041545081
1.338714 -0.0041266441
1.339714 -0.0040987961000000005
1.340714 -0.0040709649
1.341714 -0.0040431514
1.342714 -0.0040153569
1.343714 -0.003987582
1.344714 -0.0039598279
1.345714 -0.0039320952
1.346714 -0.0039043847
1.347714 -0.0038766975000000003
1.348714 -0.0038490342999999995
1.349714 -0.0038213962
1.350714 -0.0037937839999999997
1.351714 -0.0037661986000000003
1.352714 -0.003738641
1.353714 -0.0037111123999999996
1.354714 -0.0036836136000000003
1.355714 -0.0036561458
1.356714 -0.0036287096
1.357714 -0.0036013065
1.358714 -0.0035739376
1.359714 -0.0035466041
1.360714 -0.0035193064999999996
1.361714 -0.0034920464
1.362714 -0.0034648248000000003
1.363714 -0.003437643
1.364714 -0.0034105014
1.365714 -0.0033834017999999997
1.366714 -0.0033563447
1.367714 -0.0033293309
1.368714 -0.0033023618000000005
1.369714 -0.0032754381999999995
1.370714 -0.0032485608
1.371714 -0.0032217304
1.372714 -0.0031949479
1.373714 -0.0031682139
1.374714 -0.0031415292999999998
1.375714 -0.0031148949000000003
1.376714 -0.0030883111
1.377714 -0.003061779
1.378714 -0.0030352991
1.379714 -0.0030088719
1.380714 -0.0029824982
1.381714 -0.0029561785
1.382714 -0.0029299137
1.383714 -0.0029037044
1.384714 -0.0028775514
1.385714 -0.0028514551999999998
1.386714 -0.0028254168
1.387714 -0.0027994367
1.388714 -0.0027735159
1.389714 -0.002747655
1.390714 -0.0027218548
1.391714 -0.0026961160999999997
1.392714 -0.0026704398
1.393714 -0.0026448266
1.394714 -0.0026192773000000003
1.395714 -0.0025937925
1.396714 -0.002568373
1.397714 -0.0025430196000000003
1.398714 -0.0025177329
1.399714 -0.0024925137000000003
1.400714 -0.0024673625
1.401714 -0.0024422799
1.402714 -0.0024172666999999998
1.403714 -0.002392323
1.404714 -0.0023674496
1.405714 -0.0023426470000000002
1.406714 -0.0023179155
1.407714 -0.0022932554
1.408714 -0.0022686674
1.409714 -0.0022441516
1.410714 -0.0022197086
1.411714 -0.0021953385
1.412714 -0.0021710419
1.413714 -0.0021468191
1.414714 -0.0021226704
1.415714 -0.0020985963
1.416714 -0.0020745971
1.417714 -0.0020506734
1.418714 -0.0020268255
1.419714 -0.002003054
1.420714 -0.0019793594999999997
1.421714 -0.0019557423
1.422714 -0.0019322029000000001
1.423714 -0.0019087422
1.424714 -0.0018853603
1.425714 -0.0018620582
1.426714 -0.0018388362
1.427714 -0.001815695
1.428714 -0.0017926353
1.429714 -0.0017696575000000002
1.430714 -0.0017467621999999999
1.431714 -0.0017239499
1.432714 -0.0017012211
1.433714 -0.0016785762
1.434714 -0.0016560156
1.435714 -0.0016335398
1.436714 -0.0016111489
1.437714 -0.0015888436000000001
1.438714 -0.0015666239
1.439714 -0.0015444903
1.440714 -0.0015224427
1.441714 -0.0015004816
1.442714 -0.001478607
1.443714 -0.0014568190999999999
1.444714 -0.0014351179
1.445714 -0.0014135037
1.446714 -0.0013919764
1.447714 -0.0013705362
1.448714 -0.0013491832
1.449714 -0.0013279175
1.450714 -0.0013067392
1.451714 -0.0012856483
1.452714 -0.0012646450999999998
1.453714 -0.0012437296
1.454714 -0.001222902
1.455714 -0.0012021625
1.456714 -0.001181511
1.457714 -0.0011609479000000002
1.458714 -0.0011404733
1.459714 -0.0011200875
1.460714 -0.0010997906
1.461714 -0.0010795827
1.462714 -0.001059464
1.463714 -0.0010394348
1.464714 -0.0010194953
1.465714 -0.0009996453599999998
1.466714 -0.0009798854099999999
1.467714 -0.0009602154
1.468714 -0.00094063553
1.469714 -0.0009211458699999999
1.470714 -0.0009017464399999999
1.471714 -0.0008824373300000001
1.472714 -0.00086321861
1.473714 -0.0008440903
1.474714 -0.0008250523900000001
1.475714 -0.0008061047999999999
1.476714 -0.0007872476100000001
1.477714 -0.00076848082
1.478714 -0.0007498043899999999
1.479714 -0.00073121832
1.480714 -0.0007127225699999999
1.481714 -0.00069431712
1.482714 -0.00067600204
1.483714 -0.00065777726
1.484714 -0.00063964285
1.485714 -0.00062159884
1.486714 -0.00060364523
1.487714 -0.00058578212
1.488714 -0.00056800955
1.489714 -0.00055032756
1.490714 -0.0005327362
1.491714 -0.00051523557
1.492714 -0.00049782575
1.493714 -0.00048050674000000004
1.494714 -0.00046327863999999996
1.495714 -0.00044614144
1.496714 -0.00042909514
1.497714 -0.00041213980000000006
1.498714 -0.00039527535999999997
1.499714 -0.0003785018
1.500714 -0.00036181905
1.501714 -0.00034522702
1.502714 -0.00032872559999999997
1.503714 -0.00031231464
1.504714 -0.00029599396
1.505714 -0.00027976339
1.506714 -0.00026362272
1.507714 -0.00024757176000000003
1.508714 -0.00023161024
1.509714 -0.00021573791999999998
1.510714 -0.00019995455
1.511714 -0.00018425987
1.512714 -0.00016865362000000002
1.513714 -0.00015313552
1.514714 -0.00013770533
1.515714 -0.00012236278000000002
1.516714 -0.00010710763
1.517714 -9.1939654e-05
1.518714 -7.6858635e-05
1.519714 -6.1864358e-05
1.520714 -4.6956637e-05
1.521714 -3.2135279e-05
1.522714 -1.7400114e-05
1.523714 -2.750984e-06
1.524714 1.1812266e-05
1.525714 2.6289783e-05
1.526714 4.0681717999999996e-05
1.527714 5.4988203e-05
1.528714 6.9209381e-05
1.529714 8.3345384e-05
1.530714 9.7396367e-05
1.531714 0.00011136248
1.532714 0.00012524385999999999
1.533714 0.00013904069
1.534714 0.00015275314
1.535714 0.00016638139000000002
1.536714 0.00017992566
1.537714 0.00019338613
1.538714 0.00020676302000000003
1.539714 0.00022005655999999998
1.540714 0.00023326696999999999
1.541714 0.00024639448
1.542714 0.00025943934
1.543714 0.0002724018
1.544714 0.00028528211
1.545714 0.0002980805
1.546714 0.00031079724
1.547714 0.00032343255
1.548714 0.00033598672
1.549714 0.00034845996
1.550714 0.00036085253
1.551714 0.00037316468
1.552714 0.00038539661000000004
1.553714 0.00039754859000000004
1.554714 0.00040962085999999995
1.555714 0.00042161369
1.556714 0.00043352729
1.557714 0.00044536191
1.558714 0.00045711777000000006
1.559714 0.00046879518
1.560714 0.00048039437
1.561714 0.00049191563
1.562714 0.00050335921
1.563714 0.00051472543
1.564714 0.00052601458
1.565714 0.00053722697
1.566714 0.0005483628699999999
1.567714 0.00055942269
1.568714 0.0005704067
1.569714 0.00058131523
1.570714 0.00059214867
1.571714 0.00060290736
1.572714 0.0006135915999999999
1.573714 0.00062420181
1.574714 0.00063473831
1.575714 0.00064520145
1.576714 0.00065559161
1.577714 0.0006659090999999999
1.578714 0.00067615429
1.579714 0.00068632748
1.580714 0.00069642906
1.581714 0.00070645929
1.582714 0.0007164185300000001
1.583714 0.0007263071
1.584714 0.0007361253199999999
1.585714 0.00074587351
1.586714 0.00075555195
1.587714 0.0007651609800000001
1.588714 0.00077470086
1.589714 0.00078417197
1.590714 0.00079357451
1.591714 0.0008029088299999999
1.592714 0.0008121752199999999
1.593714 0.0008213739400000001
1.594714 0.0008305052699999999
1.595714 0.00083956957
1.596714 0.0008485671099999999
1.597714 0.00085749816
1.598714 0.0008663630099999999
1.599714 0.00087516191
1.600714 0.00088389525
1.601714 0.00089256328
1.602714 0.00090116628
1.603714 0.0009097045200000001
1.604714 0.0009181782799999999
1.605714 0.00092658784
1.606714 0.0009349334499999999
1.607714 0.00094321531
1.608714 0.00095143378
1.609714 0.0009595890299999999
1.610714 0.0009676814399999999
1.611714 0.0009757111
1.612714 0.00098367827
1.613714 0.00099158324
1.614714 0.00099942617
1.615714 0.0010072074000000001
1.616714 0.0010149271
1.617714 0.0010225855
1.618714 0.0010301828
1.619714 0.0010377194
1.620714 0.0010451954
1.621714 0.0010526112
1.622714 0.001059967
1.623714 0.0010672630000000002
1.624714 0.0010744998
1.625714 0.0010816774
1.626714 0.0010887963999999999
1.627714 0.001095857
1.628714 0.0011028596
1.629714 0.0011098045
1.630714 0.0011166922
1.631714 0.0011235231
1.632714 0.0011302975
1.633714 0.0011370157000000001
1.634714 0.0011436782
1.635714 0.0011502853
1.636714 0.0011568375
1.637714 0.0011633351
1.638714 0.0011697784
1.639714 0.0011761679
1.640714 0.0011825038
1.641714 0.0011887865
1.642714 0.0011950163
1.643714 0.0012011934
1.644714 0.0012073182
1.645714 0.0012133909
1.646714 0.0012194118
1.647714 0.0012253812
1.648714 0.0012312993
1.649714 0.0012371664
1.650714 0.0012429827
1.651714 0.0012487484
1.652714 0.0012544639
1.653714 0.0012601293
1.654714 0.0012657449
1.655714 0.0012713109
1.656714 0.0012768276000000001
1.657714 0.0012822953
1.658714 0.0012877143
1.659714 0.0012930847
1.660714 0.0012984069
1.661714 0.0013036811000000001
1.662714 0.0013089076
1.663714 0.0013140866
1.664714 0.0013192184
1.665714 0.0013243031999999998
1.666714 0.0013293413
1.667714 0.0013343329
1.668714 0.0013392782
1.669714 0.0013441773
1.670714 0.0013490307
1.671714 0.0013538382999999999
1.672714 0.0013586003
1.673714 0.0013633169000000001
1.674714 0.0013679883
1.675714 0.0013726145
1.676714 0.0013771958
1.677714 0.0013817322
1.678714 0.0013862238
1.679714 0.0013906708
1.680714 0.0013950733
1.681714 0.0013994314000000002
1.682714 0.0014037452
1.683714 0.0014080149
1.684714 0.0014122407
1.685714 0.0014164228000000001
1.686714 0.0014205612
1.687714 0.0014246564
1.688714 0.0014287085999999999
1.689714 0.0014327178999999999
1.690714 0.0014366848
1.691714 0.0014406094
1.692714 0.0014444922
1.693714 0.0014483336
1.694714 0.0014521338
1.695714 0.0014558933
1.696714 0.0014596124
1.697714 0.0014632916
1.698714 0.0014669311000000001
1.699714 0.0014705313999999999
1.700714 0.0014740928
1.701714 0.0014776157
1.702714 0.0014811002999999998
1.703714 0.001484547
1.704714 0.0014879562
1.705714 0.0014913278999999998
1.706714 0.0014946625
1.707714 0.0014979601
1.708714 0.0015012209
1.709714 0.0015044449999999999
1.710714 0.0015076325999999998
1.711714 0.0015107837000000002
1.712714 0.0015138985
1.713714 0.0015169769
1.714714 0.0015200189
1.715714 0.0015230247
1.716714 0.0015259942000000002
1.717714 0.0015289275000000002
1.718714 0.0015318246000000002
1.719714 0.0015346855
1.720714 0.0015375103999999999
1.721714 0.0015402991
1.722714 0.0015430518
1.723714 0.0015457684999999998
1.724714 0.0015484493000000002
1.725714 0.0015510943
1.726714 0.0015537035999999998
1.727714 0.0015562775000000002
1.728714 0.0015588159
1.729714 0.001561319
1.730714 0.0015637869999999999
1.731714 0.0015662199
1.732714 0.0015686181
1.733714 0.0015709815000000001
1.734714 0.0015733102999999997
1.735714 0.0015756048
1.736714 0.0015778651000000002
1.737714 0.0015800913
1.738714 0.0015822835999999999
1.739714 0.0015844420000000001
1.740714 0.0015865666
1.741714 0.0015886575
1.742714 0.001590715
1.743714 0.001592739
1.744714 0.0015947294999999998
1.745714 0.0015966867000000002
1.746714 0.0015986108000000001
1.747714 0.0016005019
1.748714 0.00160236
1.749714 0.0016041853
1.750714 0.0016059779
1.751714 0.001607738
1.752714 0.0016094656999999998
1.753714 0.0016111611
1.754714 0.0016128245999999999
1.755714 0.0016144564
1.756714 0.0016160568
1.757714 0.0016176258000000002
1.758714 0.0016191639999999998
1.759714 0.0016206714
1.760714 0.0016221484
1.761714 0.0016235952
1.762714 0.0016250122
1.763714 0.0016263995
1.764714 0.0016277575999999998
1.765714 0.0016290866999999999
1.766714 0.0016303869
1.767714 0.0016316586
1.768714 0.0016329019
1.769714 0.0016341168000000002
1.770714 0.0016353035
1.771714 0.0016364621999999998
1.772714 0.0016375928999999999
1.773714 0.0016386955
1.774714 0.0016397701999999999
1.775714 0.0016408167999999999
1.776714 0.0016418353
1.777714 0.0016428254
1.778714 0.0016437871
1.779714 0.0016447204000000003
1.780714 0.001645625
1.781714 0.0016465008
1.782714 0.0016473475999999997
1.783714 0.0016481654
1.784714 0.0016489538999999998
1.785714 0.0016497132
1.786714 0.0016504429
1.787714 0.0016511432
1.788714 0.0016518139000000001
1.789714 0.0016524551
1.790714 0.0016530666000000001
1.791714 0.0016536487000000002
1.792714 0.0016542014999999998
1.793714 0.001654725
1.794714 0.0016552194
1.795714 0.0016556847
1.796714 0.0016561212999999999
1.797714 0.0016565291000000002
1.798714 0.0016569084999999999
1.799714 0.0016572598
1.800714 0.001657583
1.801714 0.0016578784000000001
1.802714 0.0016581463999999998
1.803714 0.0016583868000000002
1.804714 0.0016586002
1.805714 0.0016587865
1.806714 0.0016589458
1.807714 0.0016590785999999998
1.808714 0.0016591846
1.809714 0.0016592642999999998
1.810714 0.0016593176
1.811714 0.0016593444999999998
1.812714 0.0016593453
1.813714 0.0016593198
1.814714 0.0016592683
1.815714 0.0016591908000000001
1.816714 0.0016590873
1.817714 0.0016589578
1.818714 0.0016588025
1.819714 0.0016586215
1.820714 0.0016584148
1.821714 0.0016581825999999998
1.822714 0.0016579248
1.823714 0.0016576416
1.824714 0.0016573331
1.825714 0.0016569994999999999
1.826714 0.001656641
1.827714 0.0016562575000000001
1.828714 0.0016558493000000001
1.829714 0.0016554165999999998
1.830714 0.0016549593
1.831714 0.0016544775999999999
1.832714 0.0016539718
1.833714 0.0016534416999999999
1.834714 0.0016528874999999998
1.835714 0.0016523091999999999
1.836714 0.0016517068
1.837714 0.0016510803
1.838714 0.0016504297999999998
1.839714 0.0016497552000000002
1.840714 0.0016490563
1.841714 0.0016483333
1.842714 0.0016475859000000001
1.843714 0.0016468138999999999
1.844714 0.0016460173000000002
1.845714 0.0016451961
1.846714 0.00164435
1.847714 0.0016434791
1.848714 0.0016425831
1.849714 0.0016416619
1.850714 0.0016407157
1.851714 0.0016397442000000001
1.852714 0.0016387476
1.853714 0.0016377256999999998
1.854714 0.0016366784999999999
1.855714 0.0016356062
1.856714 0.001634509
1.857714 0.0016333868
1.858714 0.0016322398999999998
1.859714 0.0016310684999999998
1.860714 0.0016298727000000001
1.861714 0.0016286527000000002
1.862714 0.0016274087
1.863714 0.0016261411
1.864714 0.0016248499
1.865714 0.0016235355000000001
1.866714 0.0016221982
1.867714 0.0016208382
1.868714 0.0016194557000000001
1.869714 0.0016180509
1.870714 0.0016166241
1.871714 0.0016151753
1.872714 0.0016137048
1.873714 0.0016122127
1.874714 0.0016106989
1.875714 0.0016091637
1.876714 0.001607607
1.877714 0.001606029
1.878714 0.0016044296
1.879714 0.0016028089
1.880714 0.0016011667
1.881714 0.0015995032
1.882714 0.0015978182999999999
1.883714 0.0015961121
1.884714 0.0015943843999999998
1.885714 0.0015926353
1.886714 0.0015908647
1.887714 0.0015890728
1.888714 0.0015872594
1.889714 0.0015854246
1.890714 0.0015835685
1.891714 0.0015816911000000001
1.892714 0.0015797927
1.893714 0.0015778731
1.894714 0.0015759323999999999
1.895714 0.0015739708
1.896714 0.0015719883
1.897714 0.0015699849999999999
1.898714 0.0015679612000000002
1.899714 0.0015659169
1.900714 0.0015638519
1.901714 0.0015617667
1.902714 0.001559661
1.903714 0.0015575351
1.904714 0.0015553891
1.905714 0.0015532229
1.906714 0.0015510364000000001
1.907714 0.0015488298
1.908714 0.001546603
1.909714 0.0015443561999999998
1.910714 0.0015420892000000002
1.911714 0.0015398019999999998
1.912714 0.0015374946
1.913714 0.0015351672000000001
1.914714 0.0015328196
1.915714 0.0015304518000000002
1.916714 0.0015280639000000002
1.917714 0.0015256559
1.918714 0.0015232279000000001
1.919714 0.0015207799
1.920714 0.0015183121
1.921714 0.0015158244
1.922714 0.0015133172
1.923714 0.0015107906
1.924714 0.0015082445
1.925714 0.0015056794
1.926714 0.0015030953
1.927714 0.0015004925
1.928714 0.0014978713
1.929714 0.0014952318
1.930714 0.0014925742
1.931714 0.0014898989
1.932714 0.0014872060999999998
1.933714 0.0014844959
1.934714 0.0014817685
1.935714 0.0014790241999999999
1.936714 0.0014762632
1.937714 0.0014734856
1.938714 0.0014706915
1.939714 0.0014678812
1.940714 0.0014650546000000001
1.941714 0.0014622120999999999
1.942714 0.0014593536
1.943714 0.0014564791
1.944714 0.0014535887
1.945714 0.0014506826
1.946714 0.0014477607
1.947714 0.0014448231
1.948714 0.0014418698
1.949714 0.0014389008
1.950714 0.0014359162
1.951714 0.0014329161
1.952714 0.0014299005
1.953714 0.0014268694
1.954714 0.001423823
1.955714 0.0014207611
1.956714 0.0014176841
1.957714 0.0014145919999999999
1.958714 0.0014114849
1.959714 0.0014083629
1.960714 0.0014052261
1.961714 0.0014020746
1.962714 0.0013989086
1.963714 0.0013957283
1.964714 0.0013925337
1.965714 0.0013893249999999998
1.966714 0.0013861023
1.967714 0.0013828658
1.968714 0.0013796154
1.969714 0.0013763514
1.970714 0.0013730739000000001
1.971714 0.0013697829
1.972714 0.0013664785000000001
1.973714 0.0013631608
1.974714 0.00135983
1.975714 0.001356486
1.976714 0.0013531288
1.977714 0.0013497586
1.978714 0.0013463754
1.979714 0.0013429791999999999
1.980714 0.0013395702999999999
1.981714 0.0013361485
1.982714 0.001332714
1.983714 0.0013292668
1.984714 0.0013258071999999999
1.985714 0.0013223352
1.986714 0.0013188509
1.987714 0.0013153545
1.988714 0.0013118461999999998
1.989714 0.0013083262
1.990714 0.0013047948
1.991714 0.0013012518999999999
1.992714 0.001297698
1.993714 0.0012941332000000001
1.994714 0.0012905578
1.995714 0.001286972
1.996714 0.0012833762
1.997714 0.0012797704
1.998714 0.0012761549000000001
1.999714 0.0012725302
2.000714 0.0012688962
2.001714 0.0012652532
2.002714 0.0012616015
2.003714 0.0012579411
2.004714 0.0012542724
2.005714 0.0012505953999999999
2.006714 0.0012469102
2.007714 0.001243217
2.008714 0.001239516
2.009714 0.0012358071999999999
2.010714 0.0012320907
2.011714 0.0012283666
2.012714 0.001224635
2.013714 0.0012208959000000001
2.014714 0.0012171493
2.015714 0.0012133954
2.016714 0.0012096341999999999
2.017714 0.0012058658
2.018714 0.0012020903
2.019714 0.0011983076999999998
2.020714 0.0011945182
2.021714 0.0011907217
2.022714 0.0011869183
2.023714 0.0011831082999999999
2.024714 0.0011792916
2.025714 0.0011754684
2.026714 0.0011716389000000001
2.027714 0.0011678031
2.028714 0.0011639610999999998
2.029714 0.0011601132
2.030714 0.0011562592999999999
2.031714 0.0011523996
2.032714 0.0011485344
2.033714 0.0011446637
2.034714 0.0011407875
2.035714 0.001136906
2.036714 0.0011330195
2.037714 0.0011291278
2.038714 0.0011252312999999999
2.039714 0.0011213299
2.040714 0.0011174239
2.041714 0.0011135134
2.042714 0.0011095984
2.043714 0.0011056790999999999
2.044714 0.0011017556
2.045714 0.0010978281
2.046714 0.0010938968
2.047714 0.0010899619
2.048714 0.0010860234
2.049714 0.0010820817
2.050714 0.0010781368
2.051714 0.0010741891
2.052714 0.0010702387
2.053714 0.0010662859
2.054714 0.0010623308
2.055714 0.0010583738
2.056714 0.001054415
2.057714 0.0010504548
2.058714 0.0010464934
2.059714 0.0010425311
2.060714 0.0010385681
2.061714 0.0010346045000000001
2.062714 0.0010306407
2.063714 0.0010266768
2.064714 0.0010227131
2.065714 0.0010187496
2.066714 0.0010147865000000001
2.067714 0.0010108241
2.068714 0.0010068623
2.069714 0.0010029013000000002
2.070714 0.00099894114
2.071714 0.00099498193
2.072714 0.0009910237199999999
2.073714 0.00098706641
2.074714 0.0009831102
2.075714 0.00097915499
2.076714 0.00097520078
2.077714 0.0009712476599999999
2.078714 0.00096729555
2.079714 0.00096334452
2.080714 0.0009593945800000001
2.081714 0.00095544574
2.082714 0.00095149799
2.083714 0.00094755133
2.084714 0.0009436059400000001
2.085714 0.00093966182
2.086714 0.0009357190699999999
2.087714 0.0009317777800000001
2.088714 0.0009278380299999999
2.089714 0.00092390001
2.090714 0.0009199637999999999
2.091714 0.0009160295100000001
2.092714 0.0009120974
2.093714 0.00090816757
2.094714 0.0009042401900000001
2.095714 0.0009003154399999999
2.096714 0.00089639352
2.097714 0.0008924746000000001
2.098714 0.00088855895
2.099714 0.00088464667
2.100714 0.00088073793
2.101714 0.00087683293
2.102714 0.00087293183
2.103714 0.00086903483
2.104714 0.0008651421000000001
2.105714 0.00086125383
2.106714 0.00085737011
2.107714 0.00085349111
2.108714 0.0008496171200000001
2.109714 0.0008457482200000001
2.110714 0.00084188459
2.111714 0.00083802634
2.112714 0.00083417372
2.113714 0.0008303269200000001
2.114714 0.0008264861199999999
2.115714 0.0008226514199999999
2.116714 0.0008188230800000001
2.117714 0.00081500129
2.118714 0.00081118624
2.119714 0.00080737818
2.120714 0.00080357722
2.121714 0.00079978354
2.122714 0.0007959974
2.123714 0.00079221891
2.124714 0.0007884482299999999
2.125714 0.00078468556
2.126714 0.00078093108
2.127714 0.00077718487
2.128714 0.00077344703
2.129714 0.0007697176400000001
2.130714 0.00076599681
2.131714 0.00076228457
2.132714 0.00075858093
2.133714 0.00075488597
2.134714 0.00075119965
2.135714 0.00074752197
2.136714 0.0007438528900000001
2.137714 0.00074019235
2.138714 0.00073654037
2.139714 0.00073289684
2.140714 0.00072926173
2.141714 0.0007256349799999999
2.142714 0.0007220166
2.143714 0.0007184065
2.144714 0.0007148046699999999
2.145714 0.00071121112
2.146714 0.00070762585
2.147714 0.0007040489
2.148714 0.00070048031
2.149714 0.00069692019
2.150714 0.00069336857
2.151714 0.00068982563
2.152714 0.0006862914700000001
2.153714 0.00068276627
2.154714 0.00067925021
2.155714 0.00067574347
2.156714 0.00067224623
2.157714 0.00066875873
2.158714 0.00066528119
2.159714 0.0006618137800000001
2.160714 0.00065835679
2.161714 0.0006549104
2.162714 0.00065147483
2.163714 0.00064805022
2.164714 0.00064463679
2.165714 0.00064123474
2.166714 0.0006378441899999999
2.167714 0.00063446523
2.168714 0.00063109806
2.169714 0.0006277427
2.170714 0.00062439926
2.171714 0.00062106783
2.172714 0.0006177484499999999
2.173714 0.00061444116
2.174714 0.00061114597
2.175714 0.0006078629199999999
2.176714 0.00060459201
2.177714 0.00060133329
2.178714 0.00059808676
2.179714 0.00059485246
2.180714 0.0005916303999999999
2.181714 0.00058842061
2.182714 0.0005852231
2.183714 0.0005820379599999999
2.184714 0.0005788652300000001
2.185714 0.00057570496
2.186714 0.00057255725
2.187714 0.00056942213
2.188714 0.00056629974
2.189714 0.00056319013
2.190714 0.00056009335
2.191714 0.00055700953
2.192714 0.00055393875
2.193714 0.00055088108
2.194714 0.00054783659
2.195714 0.00054480533
2.196714 0.0005417874
2.197714 0.0005387828000000001
2.198714 0.00053579156
2.199714 0.00053281369
2.200714 0.00052984924
2.201714 0.00052689816
2.202714 0.0005239604399999999
2.203714 0.00052103605
2.204714 0.00051812494
2.205714 0.00051522711
2.206714 0.00051234247
2.207714 0.00050947101
2.208714 0.0005066127000000001
2.209714 0.00050376748
2.210714 0.00050093531
2.211714 0.00049811624
2.212714 0.0004953102200000001
2.213714 0.0004925173499999999
2.214714 0.0004897375700000001
2.215714 0.00048697101999999997
2.216714 0.00048421775
2.217714 0.00048147781
2.218714 0.00047875136999999996
2.219714 0.00047603852999999997
2.220714 0.00047333942000000003
2.221714 0.00047065419
2.222714 0.000467983
2.223714 0.00046532605
2.224714 0.00046268347000000005
2.225714 0.00046005538999999997
2.226714 0.000457442
2.227714 0.00045484339
2.228714 0.00045225975000000003
2.229714 0.00044969115
2.230714 0.0004471377
2.231714 0.00044459944000000003
2.232714 0.00044207641
2.233714 0.00043956865999999995
2.234714 0.00043707619
2.235714 0.000434599
2.236714 0.00043213704000000003
2.237714 0.00042969023
2.238714 0.00042725845999999997
2.239714 0.00042484170999999995
2.240714 0.00042243983
2.241714 0.00042005272
2.242714 0.0004176803
2.243714 0.00041532244
2.244714 0.00041297903
2.245714 0.00041065000000000003
2.246714 0.0004083352
2.247714 0.00040603462999999997
2.248714 0.00040374820999999997
2.249714 0.00040147588
2.250714 0.00039921761
2.251714 0.00039697342999999997
2.252714 0.00039474335
2.253714 0.00039252741
2.254714 0.00039032566
2.255714 0.00038813819
2.256714 0.00038596504
2.257714 0.00038380631
2.258714 0.00038166208
2.259714 0.00037953246000000003
2.260714 0.0003774175
2.261714 0.00037531731
2.262714 0.00037323196000000003
2.263714 0.00037116151
2.264714 0.00036910601
2.265714 0.00036706547
2.266714 0.00036503991
2.267714 0.00036302933
2.268714 0.00036103371999999997
2.269714 0.000359053
2.270714 0.00035708713
2.271714 0.00035513604
2.272714 0.00035319963
2.273714 0.00035127782
2.274714 0.0003493705
2.275714 0.00034747753999999996
2.276714 0.00034559887
2.277714 0.00034373435999999997
2.278714 0.00034188392000000003
2.279714 0.00034004747
2.280714 0.00033822494
2.281714 0.00033641627000000003
2.282714 0.00033462143
2.283714 0.00033284039
2.284714 0.00033107315
2.285714 0.00032931973
2.286714 0.00032758016
2.287714 0.00032585451
2.288714 0.00032414282
2.289714 0.00032244517999999997
2.290714 0.00032076171
2.291714 0.00031909246
2.292714 0.00031743755000000003
2.293714 0.00031579707000000003
2.294714 0.0003141711
2.295714 0.00031255972
2.296714 0.00031096301
2.297714 0.00030938102
2.298714 0.00030781375
2.299714 0.00030626124
2.300714 0.00030472347
2.301714 0.00030320043
2.302714 0.00030169203
2.303714 0.00030019823
2.304714 0.00029871892
2.305714 0.00029725397
2.306714 0.00029580328
2.307714 0.00029436671
2.308714 0.00029294411
2.309714 0.0002915353
2.310714 0.00029014013
2.311714 0.00028875847000000004
2.312714 0.00028739016
2.313714 0.00028603506
2.314714 0.00028469306
2.315714 0.00028336401
2.316714 0.00028204784
2.317714 0.00028074446
2.318714 0.00027945384
2.319714 0.00027817593
2.320714 0.00027691069
2.321714 0.00027565814
2.322714 0.00027441824
2.323714 0.00027319105999999997
2.324714 0.00027197661
2.325714 0.00027077494
2.326714 0.00026958609999999997
2.327714 0.0002684101
2.328714 0.00026724699
2.329714 0.0002660968
2.330714 0.00026495952
2.331714 0.0002638352
2.332714 0.0002627238
2.333714 0.00026162529
2.334714 0.00026053965
2.335714 0.00025946679
2.336714 0.00025840664
2.337714 0.0002573591
2.338714 0.00025632407
2.339714 0.00025530142
2.340714 0.00025429101
2.341714 0.00025329271
2.342714 0.00025230634
2.343714 0.00025133178999999997
2.344714 0.00025036891
2.345714 0.00024941754999999996
2.346714 0.00024847759
2.347714 0.00024754893
2.348714 0.00024663148
2.349714 0.00024572514
2.350714 0.00024482987999999996
2.351714 0.00024394562
2.352714 0.00024307240000000002
2.353714 0.00024221017
2.354714 0.00024135898
2.355714 0.00024051883000000002
2.356714 0.0002396898
2.357714 0.00023887194000000002
2.358714 0.00023806531
2.359714 0.00023726997999999998
2.360714 0.00023648602
2.361714 0.00023571347
2.362714 0.00023495238
2.363714 0.0002342028
2.364714 0.00023346474
2.365714 0.00023273822
2.366714 0.00023202318999999998
2.367714 0.00023131961
2.368714 0.00023062742
2.369714 0.00022994649999999998
2.370714 0.00022927672
2.371714 0.00022861797999999998
2.372714 0.00022797007999999998
2.373714 0.00022733282000000001
2.374714 0.00022670602
2.375714 0.00022608947
2.376714 0.00022548295
2.377714 0.00022488623
2.378714 0.00022429908
2.379714 0.00022372130000000002
2.380714 0.00022315269
2.381714 0.00022259303
2.382714 0.00022204215
2.383714 0.00022149988999999997
2.384714 0.00022096613
2.385714 0.00022044076
2.386714 0.00021992369
2.387714 0.00021941485000000002
2.388714 0.00021891422
2.389714 0.00021842177000000001
2.390714 0.00021793751000000002
2.391714 0.00021746148
2.392714 0.00021699373
2.393714 0.00021653432
2.394714 0.0002160833
2.395714 0.00021564073999999999
2.396714 0.00021520673
2.397714 0.00021478131
2.398714 0.00021436456
2.399714 0.00021395654000000002
2.400714 0.00021355727
2.401714 0.00021316677999999999
2.402714 0.00021278507999999998
2.403714 0.00021241217
2.404714 0.00021204797999999997
2.405714 0.00021169251
2.406714 0.00021134565
2.407714 0.00021100732
2.408714 0.00021067742
2.409714 0.00021035584999999998
2.410714 0.00021004248
2.411714 0.00020973716
2.412714 0.00020943977999999999
2.413714 0.00020915018
2.414714 0.00020886821
2.415714 0.00020859377
2.416714 0.00020832670000000002
2.417714 0.0002080669
2.418714 0.00020781424
2.419714 0.00020756866
2.420714 0.00020733003
2.421714 0.00020709829
2.422714 0.00020687337
2.423714 0.00020665523
2.424714 0.00020644379
2.425714 0.00020623904
2.426714 0.00020604093
2.427714 0.00020584943999999998
2.428714 0.00020566451
2.429714 0.00020548614000000001
2.430714 0.00020531424999999998
2.431714 0.00020514881
2.432714 0.00020498973999999998
2.433714 0.00020483697
2.434714 0.0002046904
2.435714 0.00020454995
2.436714 0.00020441548000000003
2.437714 0.00020428686
2.438714 0.00020416393999999997
2.439714 0.00020404657
2.440714 0.00020393459000000002
2.441714 0.00020382779
2.442714 0.00020372602
2.443714 0.00020362909
2.444714 0.00020353679999999999
2.445714 0.00020344899
2.446714 0.00020336549
2.447714 0.00020328616000000002
2.448714 0.00020321085999999998
2.449714 0.00020313944000000003
2.450714 0.00020307181999999998
2.451714 0.00020300793000000003
2.452714 0.00020294769
2.453714 0.00020289109999999997
2.454714 0.00020283811999999998
2.455714 0.00020278881
2.456714 0.00020274317000000002
2.457714 0.00020270127000000001
2.458714 0.00020266318
2.459714 0.00020262901
2.460714 0.00020259884
2.461714 0.00020257278
2.462714 0.00020255093000000001
2.463714 0.0002025334
2.464714 0.00020252028
2.465714 0.00020251168
2.466714 0.00020250766
2.467714 0.00020250826999999998
2.468714 0.00020251355
2.469714 0.00020252351
2.470714 0.00020253813000000001
2.471714 0.00020255738
2.472714 0.00020258121
2.473714 0.00020260951999999998
2.474714 0.00020264222
2.475714 0.00020267914
2.476714 0.00020272016000000002
2.477714 0.00020276508999999998
2.478714 0.00020281375000000002
2.479714 0.00020286595000000002
2.480714 0.0002029215
2.481714 0.00020298019
2.482714 0.00020304178
2.483714 0.00020310610999999998
2.484714 0.00020317298
2.485714 0.00020324221
2.486714 0.00020331363
2.487714 0.00020338709
2.488714 0.00020346247000000003
2.489714 0.00020353962
2.490714 0.00020361847
2.491714 0.00020369891
2.492714 0.00020378091000000003
2.493714 0.00020386439999999997
2.494714 0.00020394933999999998
2.495714 0.00020403575
2.496714 0.00020412356
2.497714 0.00020421279999999998
2.498714 0.00020430345999999998
2.499714 0.00020439552
2.500714 0.00020448898999999999
2.501714 0.00020458388
2.502714 0.00020468017
2.503714 0.00020477783000000003
2.504714 0.00020487682
2.505714 0.00020497714
2.506714 0.00020507871
2.507714 0.00020518147999999998
2.508714 0.00020528539
2.509714 0.00020539035
2.510714 0.00020549628
2.511714 0.00020560307999999998
2.512714 0.00020571065
2.513714 0.0002058189
2.514714 0.00020592771999999998
2.515714 0.00020603704
2.516714 0.00020614675
2.517714 0.00020625678
2.518714 0.00020636703000000001
2.519714 0.00020647747
2.520714 0.00020658802
2.521714 0.00020669866
2.522714 0.00020680934
2.523714 0.00020692007
2.524714 0.00020703085
2.525714 0.00020714167000000002
2.526714 0.00020725253999999998
2.527714 0.0002073635
2.528714 0.00020747457
2.529714 0.0002075858
2.530714 0.00020769721000000002
2.531714 0.00020780883
2.532714 0.00020792068
2.533714 0.00020803277
2.534714 0.00020814512
2.535714 0.00020825773
2.536714 0.00020837058
2.537714 0.00020848362999999998
2.538714 0.00020859684000000002
2.539714 0.00020871012
2.540714 0.00020882342000000002
2.541714 0.00020893663
2.542714 0.00020904962999999997
2.543714 0.00020916231999999998
2.544714 0.00020927455000000001
2.545714 0.00020938619
2.546714 0.0002094971
2.547714 0.00020960712999999997
2.548714 0.00020971612999999998
2.549714 0.00020982394999999999
2.550714 0.00020993048
2.551714 0.00021003555000000002
2.552714 0.00021013907
2.553714 0.00021024093
2.554714 0.00021034105
2.555714 0.00021043933999999998
2.556714 0.00021053577000000002
2.557714 0.00021063029
2.558714 0.00021072286999999999
2.559714 0.00021081352999999999
2.560714 0.00021090224999999998
2.561714 0.00021098906
2.562714 0.00021107401000000002
2.563714 0.00021115711
2.564714 0.00021123844000000002
2.565714 0.00021131802
2.566714 0.0002113959
2.567714 0.00021147214
2.568714 0.00021154676
2.569714 0.00021161979
2.570714 0.00021169126
2.571714 0.00021176115
2.572714 0.00021182946
2.573714 0.00021189617
2.574714 0.00021196124
2.575714 0.00021202461
2.576714 0.00021208623
2.577714 0.00021214601
2.578714 0.00021220385000000002
2.579714 0.00021225965
2.580714 0.00021231330999999998
2.581714 0.00021236472
2.582714 0.00021241376000000003
2.583714 0.00021246033000000002
2.584714 0.00021250430000000002
2.585714 0.00021254559
2.586714 0.00021258411
2.587714 0.00021261978000000002
2.588714 0.00021265253000000002
2.589714 0.00021268229000000001
2.590714 0.00021270905000000002
2.591714 0.00021273277
2.592714 0.00021275342999999998
2.593714 0.00021277108
2.594714 0.0002127857
2.595714 0.00021279733999999997
2.596714 0.00021280605
2.597714 0.00021281187
2.598714 0.00021281485000000002
2.599714 0.00021281504999999998
2.600714 0.00021281253
2.601714 0.00021280734000000002
2.602714 0.00021279952000000002
2.603714 0.00021278913
2.604714 0.00021277617000000002
2.605714 0.00021276068999999997
2.606714 0.00021274266
2.607714 0.00021272206
2.608714 0.00021269889
2.609714 0.00021267307999999998
2.610714 0.00021264459
2.611714 0.00021261333
2.612714 0.00021257919999999997
2.613714 0.00021254214
2.614714 0.00021250200000000002
2.615714 0.00021245871
2.616714 0.00021241212
2.617714 0.00021236215
2.618714 0.00021230865000000003
2.619714 0.00021225151000000002
2.620714 0.00021219063999999998
2.621714 0.00021212593000000002
2.622714 0.00021205731
2.623714 0.00021198468
2.624714 0.00021190799
2.625714 0.00021182717999999998
2.626714 0.00021174221
2.627714 0.00021165308
2.628714 0.00021155976999999998
2.629714 0.00021146225
2.630714 0.00021136054000000002
2.631714 0.00021125468000000001
2.632714 0.00021114466999999998
2.633714 0.00021103056
2.634714 0.00021091237
2.635714 0.00021079012999999997
2.636714 0.00021066387
2.637714 0.00021053361
2.638714 0.00021039934
2.639714 0.00021026112
2.640714 0.00021011892
2.641714 0.00020997274999999999
2.642714 0.00020982259
2.643714 0.00020966843
2.644714 0.00020951023999999998
2.645714 0.00020934801000000003
2.646714 0.00020918169
2.647714 0.00020901125000000003
2.648714 0.00020883664999999998
2.649714 0.00020865784
2.650714 0.00020847481
2.651714 0.0002082875
2.652714 0.00020809591
2.653714 0.00020790003000000003
2.654714 0.00020769984999999998
2.655714 0.00020749537
2.656714 0.00020728661999999998
2.657714 0.00020707362
2.658714 0.00020685638
2.659714 0.00020663499000000003
2.660714 0.00020640948000000002
2.661714 0.00020617993
2.662714 0.00020594639
2.663714 0.00020570894
2.664714 0.00020546763
2.665714 0.00020522255000000002
2.666714 0.00020497373
2.667714 0.00020472122999999997
2.668714 0.00020446509999999998
2.669714 0.00020420537
2.670714 0.00020394205000000002
2.671714 0.00020367513
2.672714 0.00020340458
2.673714 0.00020313036999999997
2.674714 0.00020285245000000002
2.675714 0.00020257073000000002
2.676714 0.00020228513000000001
2.677714 0.00020199554000000002
2.678714 0.00020170185
2.679714 0.00020140390000000002
2.680714 0.00020110156
2.681714 0.00020079469000000002
2.682714 0.00020048315000000002
2.683714 0.00020016679999999997
2.684714 0.0001998455
2.685714 0.0001995191
2.686714 0.00019918753000000003
2.687714 0.00019885064999999999
2.688714 0.00019850841
2.689714 0.00019816071000000002
2.690714 0.00019780752999999998
2.691714 0.00019744884000000003
2.692714 0.00019708464
2.693714 0.00019671495
2.694714 0.00019633981
2.695714 0.00019595925000000003
2.696714 0.00019557335
2.697714 0.00019518222
2.698714 0.00019478593000000002
2.699714 0.0001943846
2.700714 0.00019397833000000001
2.701714 0.00019356723
2.702714 0.00019315141
2.703714 0.00019273098000000002
2.704714 0.00019230602
2.705714 0.00019187664
2.706714 0.0001914429
2.707714 0.00019100488999999998
2.708714 0.00019056264000000001
2.709714 0.00019011618
2.710714 0.00018966555
2.711714 0.00018921075
2.712714 0.0001887518
2.713714 0.00018828866000000002
2.714714 0.00018782133
2.715714 0.00018734978
2.716714 0.00018687397
2.717714 0.00018639387
2.718714 0.00018590944
2.719714 0.00018542064000000001
2.720714 0.00018492746
2.721714 0.00018442985
2.722714 0.0001839278
2.723714 0.00018342128
2.724714 0.00018291030000000002
2.725714 0.00018239485
2.726714 0.00018187494
2.727714 0.00018135057
2.728714 0.00018082177
2.729714 0.00018028855000000002
2.730714 0.00017975094
2.731714 0.00017920895
2.732714 0.00017866261
2.733714 0.00017811191
2.734714 0.00017755686
2.735714 0.00017699748
2.736714 0.00017643373999999998
2.737714 0.00017586560999999999
2.738714 0.00017529307999999998
2.739714 0.00017471608
2.740714 0.00017413457
2.741714 0.00017354849
2.742714 0.00017295777
2.743714 0.00017236232
2.744714 0.00017176206
2.745714 0.00017115691
2.746714 0.00017054679
2.747714 0.0001699316
2.748714 0.00016931128999999999
2.749714 0.0001686858
2.750714 0.00016805507
2.751714 0.00016741906
2.752714 0.00016677776
2.753714 0.00016613117
2.754714 0.00016547931
2.755714 0.00016482222
2.756714 0.00016415997
2.757714 0.00016349264000000002
2.758714 0.00016282032
2.759714 0.00016214312
2.760714 0.00016146118
2.761714 0.00016077464
2.762714 0.00016008363
2.763714 0.0001593883
2.764714 0.00015868879
2.765714 0.00015798526
2.766714 0.00015727782
2.767714 0.00015656659000000002
2.768714 0.00015585168
2.769714 0.00015513318
2.770714 0.00015441115
2.771714 0.00015368563
2.772714 0.00015295665
2.773714 0.00015222418999999998
2.774714 0.00015148821999999999
2.775714 0.00015074871
2.776714 0.00015000558999999998
2.777714 0.00014925877
2.778714 0.00014850815
2.779714 0.00014775363
2.780714 0.00014699509000000002
2.781714 0.00014623240999999998
2.782714 0.00014546547999999998
2.783714 0.0001446942
2.784714 0.00014391844000000002
2.785714 0.00014313814
2.786714 0.00014235320999999998
2.787714 0.00014156361
2.788714 0.00014076929
2.789714 0.00013997025
2.790714 0.00013916648
2.791714 0.00013835801
2.792714 0.00013754488
2.793714 0.00013672717
2.794714 0.00013590494000000002
2.795714 0.00013507829000000002
2.796714 0.00013424731
2.797714 0.00013341210999999998
2.798714 0.00013257279
2.799714 0.00013172946
2.800714 0.00013088221
2.801714 0.00013003114
2.802714 0.00012917632
2.803714 0.00012831781000000001
2.804714 0.00012745568
2.805714 0.00012658994
2.806714 0.00012572062999999999
2.807714 0.00012484775
2.808714 0.00012397128
2.809714 0.00012309118999999998
2.810714 0.00012220746000000002
2.811714 0.00012132002999999999
2.812714 0.00012042885000000001
2.813714 0.00011953387999999999
2.814714 0.00011863505
2.815714 0.00011773233
2.816714 0.00011682567
2.817714 0.00011591505000000001
2.818714 0.00011500047
2.819714 0.0001140819
2.820714 0.00011315938
2.821714 0.00011223293999999999
2.822714 0.00011130264
2.823714 0.00011036855000000001
2.824714 0.00010943074
2.825714 0.00010848933000000001
2.826714 0.00010754441999999999
2.827714 0.00010659611999999999
2.828714 0.00010564455999999999
2.829714 0.00010468984999999999
2.830714 0.00010373212
2.831714 0.00010277147000000002
2.832714 0.00010180798
2.833714 0.00010084174999999999
2.834714 9.987283e-05
2.835714 9.8901262e-05
2.836714 9.7927079e-05
2.837714 9.695025900000001e-05
2.838714 9.597078999999999e-05
2.839714 9.4988616e-05
2.840714 9.4003667e-05
2.841714 9.3015859e-05
2.842714 9.2025095e-05
2.843714 9.1031256e-05
2.844714 9.003422899999999e-05
2.845714 8.9033892e-05
2.846714 8.8030129e-05
2.847714 8.7022829e-05
2.848714 8.601189700000001e-05
2.849714 8.4997254e-05
2.850714 8.3978841e-05
2.851714 8.2956626e-05
2.852714 8.1930597e-05
2.853714 8.0900776e-05
2.854714 7.986720899999999e-05
2.855714 7.8829976e-05
2.856714 7.7789178e-05
2.857714 7.6744948e-05
2.858714 7.5697432e-05
2.859714 7.46468e-05
2.860714 7.359323e-05
2.861714 7.2536915e-05
2.862714 7.1478047e-05
2.863714 7.0416814e-05
2.864714 6.9353393e-05
2.865714 6.8287954e-05
2.866714 6.7220645e-05
2.867714 6.6151586e-05
2.868714 6.5080877e-05
2.869714 6.400858899999999e-05
2.870714 6.2934754e-05
2.871714 6.1859373e-05
2.872714 6.0782423000000006e-05
2.873714 5.9703848e-05
2.874714 5.8623567e-05
2.875714 5.7541462e-05
2.876714 5.6457407000000005e-05
2.877714 5.537125999999999e-05
2.878714 5.4282867000000005e-05
2.879714 5.319206999999999e-05
2.880714 5.209871e-05
2.881714 5.1002644e-05
2.882714 4.990373e-05
2.883714 4.8801854000000005e-05
2.884714 4.7696926000000005e-05
2.885714 4.6588879999999996e-05
2.886714 4.547768e-05
2.887714 4.4363318e-05
2.888714 4.3245825e-05
2.889714 4.2125257e-05
2.890714 4.1001701e-05
2.891714 3.9875275e-05
2.892714 3.8746123e-05
2.893714 3.7614404e-05
2.894714 3.6480296e-05
2.895714 3.5343982e-05
2.896714 3.4205655e-05
2.897714 3.3065503999999995e-05
2.898714 3.1923713e-05
2.899714 3.078045e-05
2.900714 2.9635868e-05
2.901714 2.8490098e-05
2.902714 2.7343251e-05
2.903714 2.6195402999999998e-05
2.904714 2.5046609e-05
2.905714 2.3896894e-05
2.906714 2.2746252e-05
2.907714 2.1594657e-05
2.908714 2.0442057e-05
2.909714 1.9288382e-05
2.910714 1.8133544999999998e-05
2.911714 1.6977452e-05
2.912714 1.5820004000000002e-05
2.913714 1.46611e-05
2.914714 1.350065e-05
2.915714 1.2338569999999999e-05
2.916714 1.1174797e-05
2.917714 1.0009284e-05
2.918714 8.842008000000001e-06
2.919714 7.6729719e-06
2.920714 6.502204299999999e-06
2.921714 5.3297601e-06
2.922714 4.1557204e-06
2.923714 2.9801901e-06
2.924714 1.8032944e-06
2.925714 6.2517516e-07
2.926714 -5.5401328e-07
2.927714 -1.7341099000000002e-06
2.928714 -2.9149522e-06
2.929714 -4.0963819e-06
2.930714 -5.2782511e-06
2.931714 -6.4604272e-06
2.932714 -7.6427987e-06
2.933714 -8.8252783e-06
2.934714 -1.0007808000000001e-05
2.935714 -1.119036e-05
2.936714 -1.2372939e-05
2.937714 -1.3555584e-05
2.938714 -1.4738361999999999e-05
2.939714 -1.5921374e-05
2.940714 -1.7104745e-05
2.941714 -1.8288621e-05
2.942714 -1.9473166999999998e-05
2.943714 -2.0658556999999998e-05
2.944714 -2.184497e-05
2.945714 -2.3032582e-05
2.946714 -2.4221562999999997e-05
2.947714 -2.5412064e-05
2.948714 -2.6604211999999998e-05
2.949714 -2.7798112e-05
2.950714 -2.899383e-05
2.951714 -3.0191399e-05
2.952714 -3.1390809e-05
2.953714 -3.2592015000000003e-05
2.954714 -3.379493e-05
2.955714 -3.4999421999999996e-05
2.956714 -3.620533e-05
2.957714 -3.7412454e-05
2.958714 -3.8620567e-05
2.959714 -3.9829422e-05
2.960714 -4.1038754e-05
2.961714 -4.2248290999999995e-05
2.962714 -4.345776e-05
2.963714 -4.4666893e-05
2.964714 -4.5875439e-05
2.965714 -4.7083165e-05
2.966714 -4.8289866e-05
2.967714 -4.9495377999999994e-05
2.968714 -5.069956e-05
2.969714 -5.1902322e-05
2.970714 -5.3103611e-05
2.971714 -5.4303422e-05
2.972714 -5.5501788999999994e-05
2.973714 -5.6698780999999995e-05
2.974714 -5.7894511e-05
2.975714 -5.9089115000000004e-05
2.976714 -6.0282758e-05
2.977714 -6.1475623e-05
2.978714 -6.2667914e-05
2.979714 -6.3859824e-05
2.980714 -6.5051552e-05
2.981714 -6.6243291e-05
2.982714 -6.743520700000001e-05
2.983714 -6.8627446e-05
2.984714 -6.9820135e-05
2.985714 -7.1013358e-05
2.986714 -7.220716600000001e-05
2.987714 -7.3401577e-05
2.988714 -7.4596568e-05
2.989714 -7.5792076e-05
2.990714 -7.698801599999999e-05
2.991714 -7.8184257e-05
2.992714 -7.9380652e-05
2.993714 -8.057703e-05
2.994714 -8.1773209e-05
2.995714 -8.296899e-05
2.996714 -8.4164179e-05
2.997714 -8.5358585e-05
2.998714 -8.6552029e-05
2.999714 -8.774434299999999e-05
3.000714 -8.8935388e-05
3.001714 -9.0125053e-05
3.002714 -9.1313251e-05
3.003714 -9.2499926e-05
3.004714 -9.368506e-05
3.005714 -9.4868665e-05
3.006714 -9.605078e-05
3.007714 -9.723147499999999e-05
3.008714 -9.8410828e-05
3.009714 -9.9588965e-05
3.010714 -0.000100766
3.011714 -0.00010194207000000001
3.012714 -0.00010311728999999999
3.013714 -0.00010429180000000001
3.014714 -0.00010546569999999999
3.015714 -0.00010663908
3.016714 -0.00010781201999999999
3.017714 -0.00010898456999999998
3.018714 -0.00011015672
3.019714 -0.00011132847
3.020714 -0.00011249975
3.021714 -0.00011367049000000001
3.022714 -0.00011484057
3.023714 -0.00011600983000000001
3.024714 -0.00011717813
3.025714 -0.00011834526
3.026714 -0.00011951103
3.027714 -0.00012067522000000001
3.028714 -0.00012183765
3.029714 -0.00012299811
3.030714 -0.00012415640999999998
3.031714 -0.00012531239
3.032714 -0.00012646591
3.033714 -0.00012761686999999999
3.034714 -0.0001287652
3.035714 -0.00012991087
3.036714 -0.00013105387
3.037714 -0.00013219425
3.038714 -0.00013333209
3.039714 -0.00013446752
3.040714 -0.00013560067
3.041714 -0.00013673171999999999
3.042714 -0.00013786085
3.043714 -0.00013898829999999999
3.044714 -0.00014011425999999998
3.045714 -0.00014123896
3.046714 -0.00014236258
3.047714 -0.00014348533
3.048714 -0.00014460736
3.049714 -0.00014572881000000001
3.050714 -0.00014684978
3.051714 -0.00014797033
3.052714 -0.00014909049
3.053714 -0.00015021021
3.054714 -0.00015132946000000002
3.055714 -0.0001524481
3.056714 -0.00015356601000000001
3.057714 -0.00015468299
3.058714 -0.00015579884
3.059714 -0.00015691332
3.060714 -0.00015802619
3.061714 -0.00015913719
3.062714 -0.00016024604
3.063714 -0.00016135251000000002
3.064714 -0.00016245634
3.065714 -0.00016355733
3.066714 -0.00016465527
3.067714 -0.00016575002000000002
3.068714 -0.00016684145
3.069714 -0.00016792948
3.070714 -0.00016901406999999998
3.071714 -0.00017009523000000002
3.072714 -0.000171173
3.073714 -0.00017224745
3.074714 -0.00017331871
3.075714 -0.00017438692
3.076714 -0.00017545226
3.077714 -0.00017651491
3.078714 -0.00017757508
3.079714 -0.00017863296
3.080714 -0.00017968874
3.081714 -0.00018074262
3.082714 -0.00018179477
3.083714 -0.00018284532999999998
3.084714 -0.00018389442
3.085714 -0.00018494212000000001
3.086714 -0.00018598849000000002
3.087714 -0.00018703355
3.088714 -0.00018807727
3.089714 -0.00018911961
3.090714 -0.00019016047
3.091714 -0.00019119973
3.092714 -0.00019223726000000001
3.093714 -0.00019327289999999998
3.094714 -0.00019430648999999999
3.095714 -0.00019533786
3.096714 -0.00019636682
3.097714 -0.00019739318
3.098714 -0.00019841681999999998
3.099714 -0.00019943756999999998
3.100714 -0.00020045531999999999
3.101714 -0.00020146995
3.102714 -0.00020248142
3.103714 -0.00020348970999999998
3.104714 -0.00020449478999999998
3.105714 -0.00020549669
3.106714 -0.00020649547000000003
3.107714 -0.00020749121
3.108714 -0.00020848402000000002
3.109714 -0.00020947398
3.110714 -0.00021046122999999998
3.111714 -0.00021144592
3.112714 -0.00021242818
3.113714 -0.00021340811
3.114714 -0.00021438584
3.115714 -0.00021536146
3.116714 -0.00021633505
3.117714 -0.00021730664
3.118714 -0.00021827625
3.119714 -0.00021924388000000002
3.120714 -0.00022020949
3.121714 -0.00022117300999999998
3.122714 -0.00022213435
3.123714 -0.00022309336999999999
3.124714 -0.00022404993
3.125714 -0.00022500386999999998
3.126714 -0.00022595505
3.127714 -0.00022690326
3.128714 -0.00022784833999999997
3.129714 -0.00022879015
3.130714 -0.00022972852000000002
3.131714 -0.00023066331999999998
3.132714 -0.00023159446
3.133714 -0.00023252184999999998
3.134714 -0.00023344544000000002
3.135714 -0.00023436523
3.136714 -0.00023528125000000003
3.137714 -0.00023619357000000002
3.138714 -0.00023710224
3.139714 -0.00023800742
3.140714 -0.00023890923000000002
3.141714 -0.00023980785
3.142714 -0.00024070348
3.143714 -0.00024159631
3.144714 -0.00024248652
3.145714 -0.00024337435
3.146714 -0.00024425995
3.147714 -0.0002451435
3.148714 -0.00024602513999999996
3.149714 -0.00024690498
3.150714 -0.00024778315
3.151714 -0.00024865967
3.152714 -0.00024953455999999997
3.153714 -0.00025040781000000003
3.154714 -0.00025127936
3.155714 -0.00025214911
3.156714 -0.00025301692
3.157714 -0.00025388265000000004
3.158714 -0.0002547461
3.159714 -0.00025560709999999996
3.160714 -0.00025646539
3.161714 -0.00025732077
3.162714 -0.00025817301
3.163714 -0.00025902189000000003
3.164714 -0.00025986719
3.165714 -0.00026070875
3.166714 -0.00026154639
3.167714 -0.00026237999
3.168714 -0.00026320943
3.169714 -0.00026403463000000004
3.170714 -0.00026485559
3.171714 -0.00026567229
3.172714 -0.00026648477
3.173714 -0.00026729308
3.174714 -0.00026809732
3.175714 -0.00026889763
3.176714 -0.00026969415
3.177714 -0.00027048702
3.178714 -0.00027127642
3.179714 -0.00027206252000000003
3.180714 -0.00027284548
3.181714 -0.00027362546
3.182714 -0.0002744026
3.183714 -0.00027517706
3.184714 -0.00027594892
3.185714 -0.00027671829
3.186714 -0.00027748522
3.187714 -0.00027824973999999997
3.188714 -0.00027901187
3.189714 -0.0002797716
3.190714 -0.00028052889
3.191714 -0.00028128368
3.192714 -0.00028203588000000004
3.193714 -0.00028278544
3.194714 -0.00028353221999999996
3.195714 -0.00028427617
3.196714 -0.00028501715000000004
3.197714 -0.00028575512
3.198714 -0.00028648994
3.199714 -0.00028722158999999997
3.200714 -0.00028794998
3.201714 -0.00028867507
3.202714 -0.00028939687
3.203714 -0.00029011535000000003
3.204714 -0.00029083055
3.205714 -0.00029154251
3.206714 -0.00029225125
3.207714 -0.00029295686
3.208714 -0.00029365942
3.209714 -0.00029435901
3.210714 -0.0002950557
3.211714 -0.00029574958
3.212714 -0.00029644073000000004
3.213714 -0.00029712921
3.214714 -0.00029781509
3.215714 -0.00029849837
3.216714 -0.00029917908
3.217714 -0.00029985722
3.218714 -0.00030053275
3.219714 -0.00030120564
3.220714 -0.00030187578
3.221714 -0.00030254309
3.222714 -0.00030320746
3.223714 -0.00030386875000000004
3.224714 -0.00030452684
3.225714 -0.00030518156
3.226714 -0.00030583278
3.227714 -0.00030648034
3.228714 -0.00030712411
3.229714 -0.00030776396000000003
3.230714 -0.00030839976
3.231714 -0.00030903145
3.232714 -0.00030965896
3.233714 -0.00031028220999999997
3.234714 -0.00031090124
3.235714 -0.00031151603
3.236714 -0.00031212664
3.237714 -0.00031273314
3.238714 -0.00031333561
3.239714 -0.0003139342
3.240714 -0.00031452901
3.241714 -0.00031512022
3.242714 -0.00031570801
3.243714 -0.00031629252
3.244714 -0.00031687393
3.245714 -0.00031745241999999997
3.246714 -0.00031802813
3.247714 -0.00031860122
3.248714 -0.00031917181999999996
3.249714 -0.00031974
3.250714 -0.00032030587
3.251714 -0.00032086948000000003
3.252714 -0.00032143087
3.253714 -0.00032198999999999997
3.254714 -0.00032254688
3.255714 -0.00032310145
3.256714 -0.00032365365000000003
3.257714 -0.00032420337
3.258714 -0.0003247505
3.259714 -0.0003252949
3.260714 -0.00032583646
3.261714 -0.00032637506
3.262714 -0.00032691055
3.263714 -0.00032744279
3.264714 -0.00032797168000000003
3.265714 -0.00032849712
3.266714 -0.00032901899
3.267714 -0.00032953724
3.268714 -0.00033005181
3.269714 -0.00033056265
3.270714 -0.00033106976
3.271714 -0.00033157314
3.272714 -0.00033207282
3.273714 -0.00033256881
3.274714 -0.00033306119
3.275714 -0.00033355
3.276714 -0.0003340353
3.277714 -0.00033451719999999996
3.278714 -0.00033499573
3.279714 -0.00033547099000000004
3.280714 -0.00033594300999999997
3.281714 -0.00033641186
3.282714 -0.00033687757
3.283714 -0.00033734016
3.284714 -0.00033779966000000003
3.285714 -0.00033825605999999997
3.286714 -0.00033870936
3.287714 -0.00033915949
3.288714 -0.00033960641000000004
3.289714 -0.00034005011
3.290714 -0.00034049049000000004
3.291714 -0.00034092748
3.292714 -0.00034136101
3.293714 -0.00034179100000000003
3.294714 -0.00034221739
3.295714 -0.00034264012
3.296714 -0.00034305915
3.297714 -0.0003434744
3.298714 -0.00034388588
3.299714 -0.00034429356
3.300714 -0.00034469742000000004
3.301714 -0.00034509751
3.302714 -0.00034549381999999997
3.303714 -0.00034588643
3.304714 -0.00034627537
3.305714 -0.00034666073
3.306714 -0.00034704256
3.307714 -0.00034742095
3.308714 -0.00034779597999999996
3.309714 -0.00034816771
3.310714 -0.00034853622
3.311714 -0.00034890155999999997
3.312714 -0.00034926379000000003
3.313714 -0.00034962295
3.314714 -0.00034997906
3.315714 -0.00035033213000000004
3.316714 -0.00035068215
3.317714 -0.0003510291
3.318714 -0.00035137291
3.319714 -0.00035171354
3.320714 -0.00035205092
3.321714 -0.00035238495
3.322714 -0.00035271552999999997
3.323714 -0.00035304255999999996
3.324714 -0.00035336595
3.325714 -0.00035368562
3.326714 -0.00035400144000000003
3.327714 -0.00035431333
3.328714 -0.00035462122
3.329714 -0.00035492503
3.330714 -0.00035522471
3.331714 -0.00035552025
3.332714 -0.00035581163
3.333714 -0.00035609885
3.334714 -0.00035638195
3.335714 -0.00035666096
3.336714 -0.00035693595
3.337714 -0.00035720698000000004
3.338714 -0.00035747414
3.339714 -0.00035773753
3.340714 -0.00035799724
3.341714 -0.00035825335
3.342714 -0.00035850599
3.343714 -0.00035875521
3.344714 -0.00035900109000000003
3.345714 -0.00035924371999999997
3.346714 -0.00035948312
3.347714 -0.00035971934
3.348714 -0.0003599524
3.349714 -0.00036018228000000003
3.350714 -0.00036040894
3.351714 -0.00036063236
3.352714 -0.00036085246
3.353714 -0.00036106917
3.354714 -0.00036128238
3.355714 -0.00036149199000000003
3.356714 -0.0003616979
3.357714 -0.00036189999
3.358714 -0.00036209815
3.359714 -0.00036229226
3.360714 -0.00036248223
3.361714 -0.00036266795
3.362714 -0.00036284932
3.363714 -0.00036302629
3.364714 -0.00036319879999999996
3.365714 -0.00036336683
3.366714 -0.00036353032999999997
3.367714 -0.00036368933000000003
3.368714 -0.00036384383
3.369714 -0.00036399387999999996
3.370714 -0.00036413949
3.371714 -0.00036428073
3.372714 -0.00036441768
3.373714 -0.0003645504
3.374714 -0.00036467895
3.375714 -0.00036480344
3.376714 -0.0003649239
3.377714 -0.00036504041
3.378714 -0.00036515303
3.379714 -0.00036526178
3.380714 -0.00036536671
3.381714 -0.00036546783
3.382714 -0.00036556512
3.383714 -0.00036565859
3.384714 -0.0003657482
3.385714 -0.0003658339
3.386714 -0.00036591564
3.387714 -0.00036599338
3.388714 -0.00036606702
3.389714 -0.00036613651
3.390714 -0.00036620177
3.391714 -0.00036626272999999997
3.392714 -0.00036631931999999996
3.393714 -0.00036637148
3.394714 -0.00036641918
3.395714 -0.00036646236
3.396714 -0.00036650099
3.397714 -0.00036653505
3.398714 -0.00036656454
3.399714 -0.00036658948
3.400714 -0.00036660990000000004
3.401714 -0.00036662582
3.402714 -0.00036663728
3.403714 -0.00036664433
3.404714 -0.00036664703
3.405714 -0.00036664541999999997
3.406714 -0.00036663955
3.407714 -0.00036662946
3.408714 -0.00036661517999999997
3.409714 -0.00036659671
3.410714 -0.00036657409
3.411714 -0.00036654731
3.412714 -0.00036651634
3.413714 -0.00036648112
3.414714 -0.00036644161999999997
3.415714 -0.00036639774
3.416714 -0.0003663494
3.417714 -0.00036629650999999997
3.418714 -0.00036623895999999997
3.419714 -0.00036617662000000003
3.420714 -0.00036610936
3.421714 -0.00036603708
3.422714 -0.00036595964
3.423714 -0.00036587694
3.424714 -0.00036578888000000004
3.425714 -0.00036569536
3.426714 -0.00036559632
3.427714 -0.00036549172
3.428714 -0.00036538154000000003
3.429714 -0.00036526574
3.430714 -0.00036514436
3.431714 -0.00036501747
3.432714 -0.00036488509000000003
3.433714 -0.00036474734999999997
3.434714 -0.00036460431
3.435714 -0.00036445613
3.436714 -0.0003643029
3.437714 -0.00036414478000000003
3.438714 -0.00036398192
3.439714 -0.00036381446
3.440714 -0.00036364252
3.441714 -0.00036346621
3.442714 -0.00036328568
3.443714 -0.00036310098
3.444714 -0.00036291219
3.445714 -0.00036271938
3.446714 -0.00036252254
3.447714 -0.00036232167999999997
3.448714 -0.00036211677
3.449714 -0.00036190777
3.450714 -0.00036169458000000004
3.451714 -0.0003614771
3.452714 -0.00036125520999999997
3.453714 -0.00036102876
3.454714 -0.00036079764
3.455714 -0.00036056167
3.456714 -0.00036032068
3.457714 -0.0003600745
3.458714 -0.000359823
3.459714 -0.00035956599999999997
3.460714 -0.00035930339
3.461714 -0.00035903502000000004
3.462714 -0.00035876078
3.463714 -0.00035848061
3.464714 -0.00035819442
3.465714 -0.00035790215
3.466714 -0.00035760379
3.467714 -0.00035729931
3.468714 -0.00035698874
3.469714 -0.00035667208
3.470714 -0.00035634937
3.471714 -0.00035602063
3.472714 -0.00035568594
3.473714 -0.00035534533
3.474714 -0.00035499886
3.475714 -0.00035464659
3.476714 -0.00035428855
3.477714 -0.00035392477
3.478714 -0.00035355529
3.479714 -0.0003531801
3.480714 -0.00035279922
3.481714 -0.00035241264
3.482714 -0.00035202032999999996
3.483714 -0.00035162225000000003
3.484714 -0.00035121836
3.485714 -0.00035080864
3.486714 -0.000350393
3.487714 -0.0003499714
3.488714 -0.00034954378
3.489714 -0.00034911009
3.490714 -0.0003486703
3.491714 -0.00034822438
3.492714 -0.00034777228999999997
3.493714 -0.00034731404
3.494714 -0.00034684965
3.495714 -0.00034637912
3.496714 -0.0003459025
3.497714 -0.00034541986
3.498714 -0.00034493125
3.499714 -0.00034443678
3.500714 -0.00034393656
3.501714 -0.00034343066
3.502714 -0.0003429192
3.503714 -0.00034240229
3.504714 -0.00034188006
3.505714 -0.00034135257
3.506714 -0.00034081993
3.507714 -0.00034028221
3.508714 -0.00033973947
3.509714 -0.00033919175
3.510714 -0.00033863907
3.511714 -0.00033808142
3.512714 -0.00033751876
3.513714 -0.00033695103000000004
3.514714 -0.00033637814
3.515714 -0.0003358
3.516714 -0.00033521646
3.517714 -0.00033462741000000004
3.518714 -0.00033403264
3.519714 -0.00033343201
3.520714 -0.00033282533
3.521714 -0.00033221243
3.522714 -0.00033159313
3.523714 -0.00033096726
3.524714 -0.00033033465999999996
3.525714 -0.00032969517
3.526714 -0.0003290487
3.527714 -0.00032839512
3.528714 -0.00032773435
3.529714 -0.00032706635
3.530714 -0.00032639109
3.531714 -0.00032570858
3.532714 -0.00032501885
3.533714 -0.00032432192
3.534714 -0.00032361791
3.535714 -0.00032290689
3.536714 -0.00032218895
3.537714 -0.00032146424
3.538714 -0.0003207329
3.539714 -0.00031999502000000003
3.540714 -0.00031925078
3.541714 -0.00031850028999999997
3.542714 -0.00031774368
3.543714 -0.00031698105
3.544714 -0.00031621249999999997
3.545714 -0.00031543810999999996
3.546714 -0.00031465793
3.547714 -0.00031387201
3.548714 -0.00031308036
3.549714 -0.00031228299
3.550714 -0.00031147988
3.551714 -0.00031067097999999997
3.552714 -0.00030985625000000004
3.553714 -0.00030903564
3.554714 -0.00030820904
3.555714 -0.0003073764
3.556714 -0.00030653761999999997
3.557714 -0.00030569263
3.558714 -0.00030484134
3.559714 -0.00030398369000000003
3.560714 -0.0003031196
3.561714 -0.00030224903
3.562714 -0.00030137194
3.563714 -0.00030048832
3.564714 -0.00029959813
3.565714 -0.00029870141
3.566714 -0.00029779815
3.567714 -0.0002968884
3.568714 -0.0002959722
3.569714 -0.00029504961000000003
3.570714 -0.00029412067
3.571714 -0.00029318546
3.572714 -0.00029224404000000005
3.573714 -0.00029129649
3.574714 -0.00029034284
3.575714 -0.00028938316
3.576714 -0.00028841749999999997
3.577714 -0.00028744587
3.578714 -0.0002864683
3.579714 -0.00028548479
3.580714 -0.00028449533
3.581714 -0.00028349989
3.582714 -0.00028249844
3.583714 -0.00028149093
3.584714 -0.00028047727
3.585714 -0.00027945744
3.586714 -0.0002784313
3.587714 -0.00027739882
3.588714 -0.0002763599
3.589714 -0.00027531446
3.590714 -0.00027426242
3.591714 -0.00027320373000000003
3.592714 -0.0002721383
3.593714 -0.00027106612
3.594714 -0.00026998716
3.595714 -0.00026890141
3.596714 -0.00026780885
3.597714 -0.00026670955
3.598714 -0.00026560350999999997
3.599714 -0.00026449079
3.600714 -0.00026337148
3.601714 -0.00026224563
3.602714 -0.00026111338
3.603714 -0.00025997480999999996
3.604714 -0.00025883003000000003
3.605714 -0.00025767913
3.606714 -0.00025652225
3.607714 -0.00025535949
3.608714 -0.00025419092
3.609714 -0.00025301667
3.610714 -0.00025183681
3.611714 -0.00025065137
3.612714 -0.00024946044
3.613714 -0.00024826404
3.614714 -0.00024706219
3.615714 -0.00024585488
3.616714 -0.00024464211
3.617714 -0.00024342387
3.618714 -0.00024220008
3.619714 -0.00024097071
3.620714 -0.00023973571
3.621714 -0.000238495
3.622714 -0.00023724854000000003
3.623714 -0.00023599622999999998
3.624714 -0.00023473801
3.625714 -0.00023347383999999997
3.626714 -0.00023220366000000002
3.627714 -0.00023092741
3.628714 -0.00022964509000000002
3.629714 -0.00022835666
3.630714 -0.00022706210999999998
3.631714 -0.00022576145999999997
3.632714 -0.00022445474
3.633714 -0.00022314198
3.634714 -0.00022182323
3.635714 -0.00022049857999999997
3.636714 -0.00021916806
3.637714 -0.00021783178
3.638714 -0.00021648982
3.639714 -0.00021514227
3.640714 -0.00021378921
3.641714 -0.00021243077
3.642714 -0.000211067
3.643714 -0.00020969800999999998
3.644714 -0.00020832383
3.645714 -0.00020694456
3.646714 -0.00020556024000000002
3.647714 -0.0002041709
3.648714 -0.00020277657
3.649714 -0.00020137729
3.650714 -0.00019997302999999998
3.651714 -0.00019856379
3.652714 -0.00019714954999999998
3.653714 -0.00019573028999999998
3.654714 -0.00019430595
3.655714 -0.0001928765
3.656714 -0.00019144188
3.657714 -0.00019000206
3.658714 -0.00018855698
3.659714 -0.00018710658
3.660714 -0.00018565083
3.661714 -0.0001841897
3.662714 -0.00018272315
3.663714 -0.00018125118000000002
3.664714 -0.00017977377
3.665714 -0.00017829094
3.666714 -0.00017680271
3.667714 -0.00017530913
3.668714 -0.00017381022
3.669714 -0.00017230607
3.670714 -0.00017079673
3.671714 -0.00016928228
3.672714 -0.00016776283
3.673714 -0.00016623848
3.674714 -0.00016470932
3.675714 -0.00016317547
3.676714 -0.00016163704000000001
3.677714 -0.00016009413
3.678714 -0.00015854688
3.679714 -0.00015699537
3.680714 -0.00015543973
3.681714 -0.00015388003
3.682714 -0.00015231639
3.683714 -0.00015074885999999998
3.684714 -0.00014917754
3.685714 -0.00014760247
3.686714 -0.00014602373
3.687714 -0.00014444134
3.688714 -0.00014285536999999999
3.689714 -0.00014126581
3.690714 -0.0001396727
3.691714 -0.00013807606
3.692714 -0.00013647589
3.693714 -0.00013487219
3.694714 -0.00013326495
3.695714 -0.00013165418999999998
3.696714 -0.00013003989
3.697714 -0.00012842205
3.698714 -0.00012680067
3.699714 -0.00012517575
3.700714 -0.00012354728000000002
3.701714 -0.00012191529
3.702714 -0.00012027978
3.703714 -0.00011864076
3.704714 -0.00011699826
3.705714 -0.00011535230000000001
3.706714 -0.00011370291999999999
3.707714 -0.00011205016
3.708714 -0.00011039403
3.709714 -0.00010873459000000001
3.710714 -0.00010707188999999999
3.711714 -0.00010540597
3.712714 -0.00010373686999999999
3.713714 -0.00010206467
3.714714 -0.00010038938
3.715714 -9.871106400000001e-05
3.716714 -9.7029761e-05
3.717714 -9.5345519e-05
3.718714 -9.3658377e-05
3.719714 -9.1968371e-05
3.720714 -9.0275535e-05
3.721714 -8.8579895e-05
3.722714 -8.6881482e-05
3.723714 -8.5180318e-05
3.724714 -8.3476425e-05
3.725714 -8.1769826e-05
3.726714 -8.0060539e-05
3.727714 -7.834858599999999e-05
3.728714 -7.6633989e-05
3.729714 -7.4916773e-05
3.730714 -7.3196964e-05
3.731714 -7.1474597e-05
3.732714 -6.9749711e-05
3.733714 -6.8022348e-05
3.734714 -6.6292557e-05
3.735714 -6.4560402e-05
3.736714 -6.282595000000001e-05
3.737714 -6.1089276e-05
3.738714 -5.9350468999999995e-05
3.739714 -5.7609622999999994e-05
3.740714 -5.5866842999999996e-05
3.741714 -5.4122239e-05
3.742714 -5.2375924e-05
3.743714 -5.0628023e-05
3.744714 -4.8878661000000003e-05
3.745714 -4.7127963e-05
3.746714 -4.5376061e-05
3.747714 -4.3623078e-05
3.748714 -4.1869134e-05
3.749714 -4.011435e-05
3.750714 -3.8358831e-05
3.751714 -3.660268e-05
3.752714 -3.4845979e-05
3.753714 -3.308881e-05
3.754714 -3.1331231e-05
3.755714 -2.9573289e-05
3.756714 -2.7815017000000004e-05
3.757714 -2.6056432e-05
3.758714 -2.4297534999999998e-05
3.759714 -2.2538313e-05
3.760714 -2.0778742e-05
3.761714 -1.9018783000000002e-05
3.762714 -1.7258391e-05
3.763714 -1.5497508e-05
3.764714 -1.3736076000000002e-05
3.765714 -1.1974029e-05
3.766714 -1.0211306999999999e-05
3.767714 -8.4478472e-06
3.768714 -6.6835952e-06
3.769714 -4.918504e-06
3.770714 -3.1525371e-06
3.771714 -1.3856708e-06
3.772714 3.8210324e-07
3.773714 2.1507768e-06
3.774714 3.920324e-06
3.775714 5.6907005e-06
3.776714 7.4618434e-06
3.777714 9.233672000000001e-06
3.778714 1.1006087e-05
3.779714 1.2778976000000002e-05
3.780714 1.4552208e-05
3.781714 1.6325642e-05
3.782714 1.8099126e-05
3.783714 1.9872506e-05
3.784714 2.1645617e-05
3.785714 2.3418298e-05
3.786714 2.5190386e-05
3.787714 2.6961726e-05
3.788714 2.8732171000000003e-05
3.789714 3.0501585e-05
3.790714 3.2269841e-05
3.791714 3.403683e-05
3.792714 3.5802455e-05
3.793714 3.7566639e-05
3.794714 3.9329321999999996e-05
3.795714 4.1090459e-05
3.796714 4.2850021e-05
3.797714 4.4607995000000004e-05
3.798714 4.6364377e-05
3.799714 4.8119182e-05
3.800714 4.9872421000000005e-05
3.801714 5.1624124000000005e-05
3.802714 5.3374316000000005e-05
3.803714 5.5123024e-05
3.804714 5.6870272e-05
3.805714 5.8616081000000004e-05
3.806714 6.0360463e-05
3.807714 6.2103419e-05
3.808714 6.3844942e-05
3.809714 6.5585016e-05
3.810714 6.7323606e-05
3.811714 6.906066100000001e-05
3.812714 7.0796131e-05
3.813714 7.252994000000001e-05
3.814714 7.4262005e-05
3.815714 7.5992244e-05
3.816714 7.772056300000001e-05
3.817714 7.9446858e-05
3.818714 8.1171032e-05
3.819714 8.289298399999999e-05
3.820714 8.4612623e-05
3.821714 8.6329862e-05
3.822714 8.8044624e-05
3.823714 8.9756844e-05
3.824714 9.1466467e-05
3.825714 9.3173452e-05
3.826714 9.487777699999999e-05
3.827714 9.6579436e-05
3.828714 9.827841699999998e-05
3.829714 9.997475000000001e-05
3.830714 0.00010166846
3.831714 0.00010335957
3.832714 0.00010504813000000001
3.833714 0.00010673418
3.834714 0.00010841776999999999
3.835714 0.00011009893000000001
3.836714 0.00011177768999999999
3.837714 0.00011345409000000001
3.838714 0.00011512811
3.839714 0.00011679977999999999
3.840714 0.00011846904
3.841714 0.00012013586000000001
3.842714 0.00012180018
3.843714 0.00012346189
3.844714 0.00012512091
3.845714 0.0001267771
3.846714 0.00012843032
3.847714 0.00013008039000000002
3.848714 0.00013172715
3.849714 0.00013337043
3.850714 0.00013501002
3.851714 0.00013664576000000002
3.852714 0.00013827745
3.853714 0.00013990492
3.854714 0.00014152803
3.855714 0.00014314662
3.856714 0.00014476058
3.857714 0.00014636979
3.858714 0.0001479742
3.859714 0.00014957375
3.860714 0.00015116842
3.861714 0.00015275824
3.862714 0.00015434322999999998
3.863714 0.00015592345
3.864714 0.00015749899
3.865714 0.00015906995
3.866714 0.00016063644
3.867714 0.00016219859
3.868714 0.00016375652999999998
3.869714 0.00016531039000000001
3.870714 0.00016686031
3.871714 0.00016840639
3.872714 0.00016994875
3.873714 0.00017148747
3.874714 0.00017302261
3.875714 0.00017455422
3.876714 0.00017608231000000002
3.877714 0.00017760688
3.878714 0.00017912786
3.879714 0.0001806452
3.880714 0.00018215881000000002
3.881714 0.00018366856
3.882714 0.00018517431
3.883714 0.00018667592
3.884714 0.00018817323
3.885714 0.00018966603999999999
3.886714 0.00019115419000000002
3.887714 0.00019263753
3.888714 0.00019411586
3.889714 0.00019558906
3.890714 0.00019705698999999998
3.891714 0.0001985195
3.892714 0.00019997652999999998
3.893714 0.00020142802
3.894714 0.00020287388999999997
3.895714 0.00020431414
3.896714 0.00020574878
3.897714 0.00020717782
3.898714 0.00020860134
3.899714 0.0002100194
3.900714 0.00021143207999999998
3.901714 0.00021283945000000003
3.902714 0.00021424162
3.903714 0.00021563869000000002
3.904714 0.00021703077000000001
3.905714 0.00021841789999999997
3.906714 0.0002198002
3.907714 0.00022117770000000002
3.908714 0.00022255042000000002
3.909714 0.00022391839000000002
3.910714 0.00022528160999999998
3.911714 0.00022664002999999997
3.912714 0.00022799359
3.913714 0.00022934221
3.914714 0.00023068578
3.915714 0.00023202422
3.916714 0.00023335737999999998
3.917714 0.0002346851
3.918714 0.00023600728
3.919714 0.00023732375000000002
3.920714 0.0002386344
3.921714 0.00023993909999999997
3.922714 0.00024123774000000002
3.923714 0.00024253021999999999
3.924714 0.00024381649999999998
3.925714 0.0002450965
3.926714 0.00024637025
3.927714 0.00024763772
3.928714 0.00024889898
3.929714 0.00025015411000000004
3.930714 0.00025140316
3.931714 0.00025264628
3.932714 0.0002538836
3.933714 0.00025511526
3.934714 0.00025634142
3.935714 0.00025756221
3.936714 0.00025877782
3.937714 0.00025998836000000003
3.938714 0.00026119399
3.939714 0.00026239481
3.940714 0.00026359094
3.941714 0.00026478242
3.942714 0.00026596929000000005
3.943714 0.00026715156
3.944714 0.00026832922
3.945714 0.00026950222
3.946714 0.00027067047
3.947714 0.00027183387
3.948714 0.00027299227
3.949714 0.00027414554999999997
3.950714 0.00027529354
3.951714 0.00027643605
3.952714 0.00027757292
3.953714 0.00027870396
3.954714 0.00027982903
3.955714 0.00028094798
3.956714 0.00028206068
3.957714 0.00028316701
3.958714 0.00028426691000000003
3.959714 0.00028536033
3.960714 0.00028644724
3.961714 0.00028752766
3.962714 0.00028860162999999996
3.963714 0.00028966924
3.964714 0.0002907306
3.965714 0.00029178582
3.966714 0.00029283506
3.967714 0.00029387847
3.968714 0.00029491625
3.969714 0.00029594855
3.970714 0.00029697553
3.971714 0.00029799737
3.972714 0.00029901421
3.973714 0.00030002618
3.974714 0.00030103338
3.975714 0.00030203587
3.976714 0.00030303371999999997
3.977714 0.00030402693
3.978714 0.00030501549
3.979714 0.00030599936
3.980714 0.00030697845
3.981714 0.00030795266
3.982714 0.00030892188
3.983714 0.00030988597
3.984714 0.00031084478
3.985714 0.00031179815999999997
3.986714 0.00031274594
3.987714 0.00031368797
3.988714 0.00031462414
3.989714 0.0003155543
3.990714 0.00031647837
3.991714 0.00031739628000000003
3.992714 0.00031830796
3.993714 0.00031921342999999996
3.994714 0.00032011269
3.995714 0.00032100579
3.996714 0.00032189284
3.997714 0.00032277394
3.998714 0.00032364921
3.999714 0.00032451883000000003
4.000714 0.00032538296
4.001714 0.0003262418
4.002714 0.00032709552
4.003714 0.00032794432999999997
4.004714 0.00032878838
4.005714 0.00032962789
4.006714 0.00033046299
4.007714 0.00033129381
4.008714 0.00033212045
4.009714 0.000332943
4.010714 0.00033376149999999997
4.011714 0.00033457595
4.012714 0.00033538636
4.013714 0.00033619267
4.014714 0.00033699482
4.015714 0.0003377927
4.016714 0.00033858619
4.017715 0.00033937517
4.018714 0.00034015952
4.019714 0.0003409391
4.020714 0.00034171376
4.021714 0.00034248337
4.022714 0.00034324782999999997
4.023714 0.00034400703
4.024714 0.00034476091
4.025714 0.00034550942
4.026714 0.00034625255
4.027714 0.00034699033
4.028714 0.00034772279
4.029714 0.00034845
4.030715 0.00034917207
4.031714 0.00034988911
4.032714 0.00035060129
4.033714 0.00035130877
4.034714 0.00035201169
4.035714 0.00035271025
4.036714 0.00035340463
4.037714 0.00035409498
4.038714 0.00035478149
4.039714 0.00035546429
4.040714 0.00035614351000000003
4.041714 0.00035681921
4.042714 0.00035749149000000003
4.043715 0.00035816038
4.044714 0.00035882588
4.045714 0.00035948799
4.046714 0.00036014665
4.047714 0.00036080178000000003
4.048714 0.00036145332
4.049714 0.00036210113
4.050714 0.0003627451
4.051714 0.00036338511
4.052714 0.00036402103
4.053714 0.00036465274
4.054714 0.00036528011
4.055714 0.00036590307
4.056714 0.00036652154
4.057714 0.0003671355
4.058714 0.00036774491
4.059714 0.00036834977000000003
4.060714 0.00036895015
4.061714 0.00036954611
4.062714 0.00037013779
4.063715 0.00037072529999999997
4.064714 0.00037130881
4.065714 0.00037188849999999997
4.066714 0.00037246457000000003
4.067714 0.00037303726
4.068714 0.00037360676
4.069714 0.00037417328
4.070714 0.00037473706
4.071714 0.00037529826
4.072714 0.00037585708
4.073714 0.00037641366
4.074714 0.00037696813999999997
4.075714 0.00037752059000000003
4.076715 0.00037807106
4.077714 0.0003786196
4.078714 0.00037916618
4.079714 0.00037971076
4.080714 0.00038025328
4.081714 0.00038079361
4.082714 0.00038133164000000004
4.083714 0.00038186727
4.084714 0.00038240028
4.085714 0.00038293056
4.086714 0.00038345793000000005
4.087714 0.00038398225
4.088714 0.00038450339000000003
4.089714 0.00038502121
4.090714 0.00038553562
4.091714 0.00038604652999999997
4.092714 0.00038655388999999995
4.093714 0.00038705771000000004
4.094714 0.00038755798
4.095714 0.00038805474000000006
4.096714 0.0003885481
4.097714 0.00038903813000000005
4.098714 0.00038952503000000004
4.099714 0.00039000888
4.100714 0.00039048991000000004
4.101714 0.00039096825999999994
4.102714 0.00039144410999999995
4.103714 0.00039191768000000003
4.104714 0.00039238912
4.105714 0.0003928586
4.106714 0.00039332626
4.107714 0.00039379228999999994
4.108714 0.00039425677
4.109715 0.00039471978999999996
4.110714 0.00039518140999999997
4.111714 0.00039564161
4.112714 0.00039610044999999997
4.113714 0.00039655793
4.114714 0.00039701399
4.115714 0.00039746860000000004
4.116714 0.00039792167
4.117714 0.00039837309
4.118714 0.00039882283999999996
4.119714 0.00039927081
4.120714 0.00039971691999999995
4.121714 0.00040016112
4.122715 0.00040060331
4.123714 0.00040104351
4.124714 0.00040148166
4.125714 0.0004019178
4.126714 0.00040235194999999996
4.127714 0.00040278419
4.128714 0.00040321461
4.129714 0.00040364324999999995
4.130714 0.00040407031
4.131714 0.00040449586
4.132714 0.00040492009
4.133714 0.00040534319
4.134714 0.00040576529
4.135714 0.00040618652
4.136714 0.00040660707
4.137714 0.00040702703
4.138714 0.00040744658
4.139714 0.00040786576
4.140714 0.00040828467999999996
4.141714 0.00040870336
4.142715 0.00040912182
4.143714 0.00040954005000000003
4.144714 0.00040995801
4.145714 0.00041037561
4.146714 0.00041079275000000003
4.147714 0.00041120934
4.148714 0.00041162524999999997
4.149714 0.0004120403
4.150714 0.00041245435
4.151714 0.00041286721
4.152714 0.00041327876000000005
4.153714 0.0004136888
4.154714 0.00041409726000000003
4.155715 0.00041450397999999997
4.156714 0.00041490894
4.157714 0.00041531198
4.158714 0.00041571315999999997
4.159714 0.00041611243
4.160714 0.00041650983
4.161714 0.00041690541000000006
4.162714 0.00041729927
4.163714 0.00041769154
4.164714 0.00041808234999999997
4.165714 0.00041847183999999996
4.166714 0.00041886018999999996
4.167714 0.00041924764
4.168715 0.00041963431
4.169714 0.00042002043
4.170714 0.00042040620000000003
4.171714 0.00042079178000000003
4.172714 0.00042117731
4.173714 0.00042156294
4.174714 0.00042194874
4.175714 0.00042233482000000004
4.176714 0.00042272127
4.177714 0.00042310808
4.178714 0.00042349529
4.179714 0.00042388283
4.180714 0.00042427068
4.181714 0.00042465877
4.182714 0.00042504702999999995
4.183714 0.00042543534
4.184714 0.0004258236
4.185714 0.00042621172999999997
4.186714 0.00042659958
4.187714 0.00042698707000000003
4.188715 0.00042737411
4.189714 0.0004277606
4.190714 0.00042814649999999997
4.191714 0.00042853175999999995
4.192714 0.00042891634
4.193714 0.00042930028000000005
4.194714 0.00042968359
4.195714 0.0004300663
4.196714 0.00043044847
4.197714 0.00043083018999999994
4.198714 0.00043121154
4.199714 0.00043159261999999997
4.200714 0.00043197356
4.201715 0.00043235445
4.202714 0.00043273540000000004
4.203714 0.00043311643
4.204714 0.00043349769
4.205714 0.00043387922
4.206714 0.00043426107
4.207714 0.00043464329
4.208714 0.00043502582
4.209714 0.00043540871999999997
4.210714 0.00043579188999999996
4.211714 0.00043617529
4.212714 0.00043655881999999995
4.213714 0.0004369424
4.214714 0.00043732593000000004
4.215714 0.00043770929
4.216714 0.00043809237
4.217714 0.00043847503999999997
4.218714 0.00043885716000000003
4.219714 0.00043923865
4.220714 0.00043961936
4.221714 0.00043999926
4.222714 0.00044037829000000004
4.223714 0.00044075641
4.224714 0.00044113358
4.225714 0.00044150984
4.226714 0.00044188523000000005
4.227714 0.00044225981
4.228714 0.00044263365
4.229714 0.00044300686999999996
4.230714 0.00044337958
4.231714 0.00044375188
4.232714 0.00044412395
4.233714 0.00044449594
4.234715 0.00044486796
4.235714 0.00044524017999999994
4.236714 0.0004456127
4.237714 0.00044598563999999997
4.238714 0.00044635913000000004
4.239714 0.00044673316
4.240714 0.00044710782
4.241714 0.00044748317
4.242714 0.00044785916
4.243714 0.00044823578
4.244714 0.00044861299
4.245714 0.0004489907
4.246714 0.00044936878
4.247715 0.00044974718
4.248714 0.00045012571000000004
4.249714 0.00045050423999999997
4.250714 0.00045088264
4.251714 0.00045126076000000004
4.252714 0.00045163846999999994
4.253714 0.00045201564
4.254714 0.00045239217000000005
4.255714 0.00045276793
4.256714 0.00045314282
4.257714 0.0004535168
4.258714 0.00045388983
4.259714 0.00045426186
4.260714 0.00045463289000000003
4.261714 0.00045500296000000005
4.262714 0.00045537208
4.263714 0.00045574034000000005
4.264714 0.00045610777000000004
4.265714 0.00045647448000000004
4.266714 0.00045684050999999994
4.267715 0.00045720594
4.268714 0.00045757088
4.269714 0.00045793536
4.270714 0.00045829943000000003
4.271714 0.00045866318
4.272714 0.00045902656999999996
4.273714 0.00045938964
4.274714 0.00045975239
4.275714 0.00046011473
4.276714 0.00046047667
4.277714 0.0004608381
4.278714 0.00046119894
4.279714 0.00046155906000000003
4.280715 0.0004619184
4.281714 0.00046227678
4.282714 0.00046263413000000004
4.283714 0.00046299028000000006
4.284714 0.00046334512
4.285714 0.00046369851000000004
4.286714 0.00046405039
4.287714 0.00046440068
4.288714 0.00046474929
4.289714 0.00046509616999999994
4.290714 0.00046544128
4.291714 0.00046578466000000003
4.292714 0.00046612631000000004
4.293715 0.00046646628000000004
4.294714 0.00046680461
4.295714 0.00046714135000000003
4.296714 0.00046747663999999997
4.297714 0.00046781050999999995
4.298714 0.00046814312000000003
4.299714 0.00046847454
4.300714 0.00046880490999999996
4.301714 0.00046913428
4.302714 0.00046946275
4.303714 0.00046979038999999995
4.304714 0.00047011726999999994
4.305714 0.00047044336
4.306714 0.00047076873999999996
4.307714 0.00047109334
4.308714 0.00047141712
4.309714 0.00047174003
4.310714 0.00047206199
4.311714 0.00047238291
4.312714 0.00047270263999999997
4.313715 0.00047302104999999997
4.314714 0.00047333801
4.315714 0.00047365338
4.316714 0.00047396697
4.317714 0.00047427866000000003
4.318714 0.0004745883
4.319714 0.00047489575
4.320714 0.00047520093
4.321714 0.00047550369999999997
4.322714 0.00047580397
4.323714 0.00047610169999999995
4.324714 0.00047639677999999994
4.325714 0.00047668923
4.326715 0.00047697904000000005
4.327714 0.00047726621000000004
4.328714 0.00047755078999999997
4.329714 0.00047783277999999995
4.330714 0.00047811222
4.331714 0.00047838917
4.332714 0.00047866365
4.333714 0.00047893576999999995
4.334714 0.00047920553
4.335714 0.00047947296
4.336714 0.00047973807999999996
4.337714 0.00048000088
4.338714 0.00048026135999999997
4.339714 0.00048051952
4.340714 0.00048077526999999997
4.341714 0.00048102856
4.342714 0.00048127931
4.343714 0.00048152742
4.344714 0.00048177276
4.345714 0.00048201517999999996
4.346714 0.00048225461
4.347714 0.00048249085
4.348714 0.00048272382
4.349714 0.00048295337
4.350714 0.00048317938
4.351714 0.00048340175000000004
4.352714 0.00048362035
4.353714 0.00048383513000000003
4.354714 0.00048404604
4.355714 0.00048425304
4.356714 0.00048445613
4.357714 0.00048465536
4.358714 0.00048485072
4.359715 0.00048504226000000003
4.360714 0.00048523002
4.361714 0.00048541415
4.362714 0.00048559468
4.363714 0.00048577176
4.364714 0.00048594547
4.365714 0.00048611596000000003
4.366714 0.00048628326
4.367714 0.00048644747
4.368714 0.00048660868
4.369714 0.00048676688000000003
4.370714 0.00048692213999999997
4.371714 0.00048707447999999997
4.372715 0.00048722382000000004
4.373714 0.00048737015000000004
4.374714 0.0004875134
4.375714 0.00048765341000000004
4.376714 0.00048779011
4.377714 0.00048792335
4.378714 0.00048805296
4.379714 0.00048817878
4.380714 0.00048830061
4.381714 0.00048841825
4.382714 0.00048853153
4.383714 0.00048864026
4.384714 0.00048874426
4.385714 0.0004888434
4.386714 0.00048893748
4.387714 0.0004890264300000001
4.388714 0.00048911011
4.389714 0.00048918841
4.390714 0.00048926131
4.391714 0.0004893287500000001
4.392715 0.0004893907299999999
4.393714 0.0004894472100000001
4.394714 0.00048949828
4.395714 0.00048954394
4.396714 0.00048958423
4.397714 0.0004896191999999999
4.398714 0.00048964894
4.399714 0.00048967345
4.400714 0.00048969282
4.401714 0.0004897071
4.402714 0.0004897163299999999
4.403714 0.0004897205099999999
4.404714 0.0004897196999999999
4.405715 0.00048971383
4.406714 0.0004897028700000001
4.407714 0.00048968682
4.408714 0.00048966558
4.409714 0.00048963907
4.410714 0.00048960719
4.411714 0.0004895698600000001
4.412714 0.00048952697
4.413714 0.00048947841
4.414714 0.0004894240199999999
4.415714 0.00048936377
4.416714 0.00048929751
4.417714 0.00048922516
4.418715 0.00048914667
4.419714 0.00048906195
4.420714 0.0004889709999999999
4.421714 0.00048887377
4.422714 0.00048877032
4.423714 0.00048866059
4.424714 0.0004885446700000001
4.425714 0.0004884225700000001
4.426714 0.00048829438
4.427714 0.00048816018999999996
4.428714 0.00048802008
4.429714 0.0004878741
4.430714 0.00048772234999999996
4.431714 0.00048756492
4.432714 0.00048740185
4.433714 0.00048723322999999995
4.434714 0.00048705901
4.435714 0.00048687925000000004
4.436714 0.00048669394
4.437714 0.00048650304
4.438715 0.00048630641
4.439714 0.000486104
4.440714 0.00048589568
4.441714 0.00048568131
4.442714 0.00048546071
4.443714 0.0004852337
4.444714 0.00048500010000000006
4.445714 0.00048475968
4.446714 0.0004845122
4.447714 0.0004842575
4.448714 0.00048399534
4.449714 0.00048372553
4.450714 0.00048344791
4.451715 0.00048316232999999996
4.452714 0.00048286861
4.453714 0.0004825667
4.454714 0.00048225647
4.455714 0.00048193792
4.456714 0.000481611
4.457714 0.00048127571999999997
4.458714 0.00048093211
4.459714 0.00048058027
4.460714 0.00048022025
4.461714 0.00047985218
4.462714 0.00047947618999999995
4.463714 0.00047909239
4.464714 0.00047870089
4.465714 0.00047830185000000006
4.466714 0.00047789535999999996
4.467714 0.00047748154000000004
4.468714 0.00047706048
4.469714 0.00047663229
4.470714 0.00047619706
4.471714 0.00047575476999999996
4.472714 0.00047530543
4.473714 0.00047484908999999997
4.474714 0.00047438566
4.475714 0.00047391508999999996
4.476714 0.00047343733
4.477714 0.0004729523
4.478714 0.00047245984999999996
4.479714 0.00047195985999999996
4.480714 0.00047145222
4.481714 0.00047093685999999996
4.482714 0.00047041358
4.483714 0.0004698823
4.484715 0.00046934292
4.485714 0.00046879536
4.486714 0.00046823952
4.487714 0.00046767536
4.488714 0.00046710284000000006
4.489714 0.0004665219
4.490714 0.00046593259
4.491714 0.00046533487
4.492714 0.00046472882999999996
4.493714 0.00046411446
4.494714 0.00046349187
4.495714 0.00046286109000000003
4.496714 0.00046222217
4.497715 0.00046157520000000005
4.498714 0.00046092017999999996
4.499714 0.00046025720999999997
4.500714 0.00045958627
4.501714 0.00045890738
4.502714 0.00045822056999999996
4.503714 0.00045752577000000003
4.504714 0.00045682294999999996
4.505714 0.00045611204999999996
4.506714 0.00045539296000000006
4.507714 0.00045466554
4.508714 0.00045392972
4.509714 0.00045318534
4.510714 0.00045243223
4.511714 0.00045167026
4.512714 0.00045089927999999996
4.513714 0.00045011910999999996
4.514714 0.00044932963
4.515714 0.00044853068000000004
4.516714 0.00044772219
4.517715 0.00044690405
4.518714 0.00044607618
4.519714 0.00044523854000000005
4.520714 0.00044439112
4.521714 0.00044353392
4.522714 0.00044266699
4.523714 0.00044179041999999996
4.524714 0.0004409043
4.525714 0.00044000872
4.526714 0.00043910386
4.527714 0.00043818982
4.528714 0.00043726682000000004
4.529714 0.00043633499000000003
4.530715 0.00043539448999999997
4.531714 0.00043444552
4.532714 0.00043348819
4.533714 0.00043252262
4.534714 0.00043154896
4.535714 0.00043056729999999997
4.536714 0.00042957772
4.537714 0.00042858023
4.538714 0.00042757488
4.539714 0.00042656161
4.540714 0.00042554038
4.541714 0.00042451111
4.542714 0.00042347374
4.543715 0.00042242813999999996
4.544714 0.00042137417
4.545714 0.00042031170000000006
4.546714 0.00041924054
4.547714 0.00041816060999999994
4.548714 0.00041707166999999996
4.549714 0.00041597364000000003
4.550714 0.00041486637
4.551714 0.00041374973999999996
4.552714 0.00041262369
4.553714 0.0004114881
4.554714 0.00041034290999999995
4.555714 0.00040918812
4.556714 0.00040802373999999995
4.557714 0.00040684977
4.558714 0.00040566619999999996
4.559714 0.00040447312
4.560714 0.00040327063
4.561714 0.00040205878
4.562714 0.00040083764
4.563715 0.00039960736999999994
4.564714 0.00039836805
4.565714 0.00039711972000000003
4.566714 0.00039586253
4.567714 0.00039459651
4.568714 0.00039332176
4.569714 0.00039203832999999997
4.570714 0.00039074620999999995
4.571714 0.00038944539999999996
4.572714 0.00038813595999999997
4.573714 0.00038681777999999994
4.574714 0.00038549088
4.575714 0.00038415514999999995
4.576715 0.00038281055
4.577714 0.00038145699
4.578714 0.00038009439
4.579714 0.00037872264
4.580714 0.00037734169
4.581714 0.00037595146
4.582714 0.00037455188
4.583714 0.00037314289
4.584714 0.00037172447
4.585714 0.00037029661
4.586714 0.00036885931000000004
4.587714 0.0003674126
4.588714 0.00036595654
4.589714 0.00036449120999999996
4.590714 0.00036301672
4.591714 0.00036153315
4.592714 0.00036004064
4.593714 0.00035853936000000003
4.594714 0.00035702944
4.595714 0.00035551104000000004
4.596714 0.00035398431999999997
4.597714 0.00035244941
4.598714 0.00035090648000000004
4.599714 0.00034935563
4.600714 0.00034779698000000003
4.601714 0.00034623065
4.602714 0.00034465668
4.603714 0.00034307513
4.604714 0.00034148604
4.605714 0.0003398894
4.606714 0.00033828517
4.607714 0.00033667332000000003
4.608714 0.00033505378
4.609715 0.00033342646
4.610714 0.00033179128
4.611714 0.00033014812
4.612714 0.00032849687
4.613714 0.0003268374
4.614714 0.00032516962
4.615714 0.0003234934
4.616714 0.00032180865
4.617714 0.0003201153
4.618714 0.00031841328
4.619714 0.00031670254
4.620714 0.00031498305
4.621714 0.00031325483
4.622715 0.00031151787
4.623714 0.00030977224
4.624714 0.00030801795999999996
4.625714 0.00030625515
4.626714 0.00030448389
4.627714 0.00030270427999999996
4.628714 0.00030091644
4.629714 0.00029912051
4.630714 0.00029731659
4.631714 0.00029550482999999997
4.632714 0.00029368534
4.633714 0.00029185826
4.634714 0.00029002365
4.635714 0.00028818163
4.636714 0.00028633226
4.637714 0.0002844756
4.638714 0.0002826117
4.639714 0.00028074056999999997
4.640714 0.00027886226
4.641714 0.00027697674
4.642715 0.00027508398999999997
4.643714 0.00027318401
4.644714 0.00027127676
4.645714 0.0002693622
4.646714 0.00026744033
4.647714 0.00026551111
4.648714 0.00026357450000000004
4.649714 0.0002616305
4.650714 0.00025967911
4.651714 0.00025772035000000003
4.652714 0.00025575423
4.653714 0.00025378080999999996
4.654714 0.00025180013
4.655715 0.00024981229999999997
4.656714 0.00024781739
4.657714 0.0002458155
4.658714 0.00024380677000000002
4.659714 0.00024179129999999998
4.660714 0.00023976924999999998
4.661714 0.00023774073000000002
4.662714 0.00023570590000000002
4.663714 0.00023366488000000003
4.664714 0.00023161781
4.665714 0.00022956481000000002
4.666714 0.00022750596
4.667714 0.00022544139
4.668715 0.00022337115
4.669714 0.00022129531999999998
4.670714 0.00021921394
4.671714 0.00021712704
4.672714 0.00021503463
4.673714 0.00021293670000000002
4.674714 0.0002108332
4.675714 0.00020872412
4.676714 0.00020660941000000003
4.677714 0.00020448902
4.678714 0.00020236286999999998
4.679714 0.00020023089999999998
4.680714 0.00019809306
4.681714 0.00019594931
4.682714 0.00019379958999999998
4.683714 0.00019164385999999997
4.684714 0.0001894821
4.685714 0.00018731431
4.686714 0.00018514049
4.687714 0.00018296067
4.688715 0.00018077488
4.689714 0.0001785832
4.690714 0.00017638567
4.691714 0.00017418241
4.692714 0.00017197351
4.693714 0.00016975908
4.694714 0.00016753925
4.695714 0.00016531413
4.696714 0.00016308388000000002
4.697714 0.00016084863
4.698714 0.00015860851000000002
4.699714 0.00015636365999999999
4.700714 0.0001541142
4.701715 0.00015186025
4.702714 0.00014960193000000002
4.703714 0.00014733935
4.704714 0.00014507257999999998
4.705714 0.00014280173
4.706714 0.00014052687
4.707714 0.00013824805
4.708714 0.00013596534000000001
4.709714 0.0001336788
4.710714 0.00013138848
4.711714 0.00012909441
4.712714 0.00012679662
4.713714 0.00012449517000000002
4.714714 0.00012219008
4.715714 0.00011988139000000001
4.716714 0.00011756916000000001
4.717714 0.00011525343
4.718714 0.00011293424
4.719714 0.00011061167
4.720714 0.00010828575000000001
4.721714 0.00010595656
4.722714 0.00010362419000000001
4.723714 0.00010128869999999999
4.724714 9.895015900000001e-05
4.725714 9.6608665e-05
4.726714 9.4264283e-05
4.727714 9.1917093e-05
4.728714 8.9567169e-05
4.729714 8.7214579e-05
4.730714 8.4859391e-05
4.731714 8.2501663e-05
4.732714 8.014145000000001e-05
4.733714 7.7778793e-05
4.734715 7.5413732e-05
4.735714 7.3046294e-05
4.736714 7.0676498e-05
4.737714 6.830436e-05
4.738714 6.5929891e-05
4.739714 6.3553091e-05
4.740714 6.1173961e-05
4.741714 5.8792493999999993e-05
4.742714 5.6408697e-05
4.743714 5.4022559e-05
4.744714 5.1634089000000004e-05
4.745714 4.9243289e-05
4.746714 4.6850172e-05
4.747715 4.4454757e-05
4.748714 4.2057073e-05
4.749714 3.9657158e-05
4.750714 3.725506e-05
4.751714 3.4850837e-05
4.752714 3.2444557999999996e-05
4.753714 3.0036301e-05
4.754714 2.7626157e-05
4.755714 2.5214226e-05
4.756714 2.280061e-05
4.757714 2.0385426e-05
4.758714 1.7968791999999998e-05
4.759714 1.5550833e-05
4.760714 1.3131677e-05
4.761714 1.0711451e-05
4.762714 8.2902865e-06
4.763714 5.8683113e-06
4.764714 3.4456529999999997e-06
4.765714 1.0224354e-06
4.766714 -1.4012214e-06
4.767715 -3.8252010999999996e-06
4.768714 -6.249392499999999e-06
4.769714 -8.6736897e-06
4.770714 -1.1097991e-05
4.771714 -1.3522201e-05
4.772714 -1.5946227e-05
4.773714 -1.8369985e-05
4.774714 -2.0793389e-05
4.775714 -2.3216363e-05
4.776714 -2.5638829000000002e-05
4.777714 -2.8060714000000002e-05
4.778714 -3.0481951000000003e-05
4.779714 -3.2902469e-05
4.780715 -3.5322202e-05
4.781714 -3.7741091e-05
4.782714 -4.0159071e-05
4.783714 -4.2576087e-05
4.784714 -4.499208e-05
4.785714 -4.7406999000000006e-05
4.786714 -4.9820795e-05
4.787714 -5.2233417999999996e-05
4.788714 -5.4644829e-05
4.789714 -5.705499e-05
4.790714 -5.946387200000001e-05
4.791714 -6.187144099999999e-05
4.792714 -6.4277674e-05
4.793715 -6.668254900000001e-05
4.794714 -6.9086053e-05
4.795714 -7.1488176e-05
4.796714 -7.3888907e-05
4.797714 -7.6288239e-05
4.798714 -7.8686168e-05
4.799714 -8.108268e-05
4.800714 -8.3477772e-05
4.801714 -8.5871432e-05
4.802714 -8.8263647e-05
4.803714 -9.0654396e-05
4.804714 -9.3043644e-05
4.805714 -9.543135800000001e-05
4.806714 -9.781749700000001e-05
4.807714 -0.00010020201
4.808714 -0.00010258483000000001
4.809714 -0.00010496587
4.810714 -0.00010734507
4.811714 -0.00010972232
4.812714 -0.00011209752
4.813715 -0.00011447056
4.814714 -0.00011684132
4.815714 -0.00011920966
4.816714 -0.00012157548000000001
4.817714 -0.00012393863
4.818714 -0.00012629898000000002
4.819714 -0.0001286564
4.820714 -0.00013101077
4.821714 -0.00013336195999999999
4.822714 -0.00013570985
4.823714 -0.00013805434
4.824714 -0.00014039532
4.825714 -0.0001427327
4.826715 -0.00014506639
4.827714 -0.00014739634
4.828714 -0.00014972245999999998
4.829714 -0.00015204471
4.830714 -0.00015436303
4.831714 -0.0001566774
4.832714 -0.00015898777000000001
4.833714 -0.00016129411
4.834714 -0.00016359639
4.835714 -0.0001658946
4.836714 -0.00016818869
4.837714 -0.00017047864999999998
4.838714 -0.00017276443
4.839714 -0.000175046
4.840714 -0.00017732332
4.841714 -0.00017959633
4.842714 -0.00018186498
4.843714 -0.00018412923
4.844714 -0.00018638898
4.845714 -0.00018864417
4.846714 -0.00019089475
4.847714 -0.00019314060999999999
4.848714 -0.0001953817
4.849714 -0.00019761792
4.850714 -0.00019984918
4.851714 -0.00020207544
4.852714 -0.00020429663
4.853714 -0.00020651269
4.854714 -0.00020872352999999998
4.855714 -0.00021092915
4.856714 -0.00021312951
4.857714 -0.00021532458000000001
4.858714 -0.00021751434
4.859715 -0.00021969879
4.860714 -0.00022187794
4.861714 -0.00022405179
4.862714 -0.00022622035000000002
4.863714 -0.00022838362000000001
4.864714 -0.00023054165000000002
4.865714 -0.00023269445000000002
4.866714 -0.00023484199
4.867714 -0.00023698431
4.868714 -0.00023912139
4.869714 -0.0002412532
4.870714 -0.00024337970999999998
4.871714 -0.00024550091
4.872715 -0.00024761669
4.873714 -0.00024972699
4.874714 -0.00025183172
4.875714 -0.00025393076
4.876714 -0.00025602398999999997
4.877714 -0.00025811128
4.878714 -0.00026019247
4.879714 -0.00026226742
4.880714 -0.00026433593
4.881714 -0.00026639786
4.882714 -0.00026845305
4.883714 -0.00027050135000000004
4.884714 -0.00027254256999999997
4.885714 -0.00027457661
4.886714 -0.0002766033
4.887714 -0.00027862257
4.888714 -0.00028063428
4.889714 -0.00028263836999999997
4.890714 -0.00028463478
4.891714 -0.00028662346
4.892715 -0.00028860438000000003
4.893714 -0.00029057758
4.894714 -0.00029254304000000004
4.895714 -0.00029450082
4.896714 -0.00029645093
4.897714 -0.00029839346
4.898714 -0.00030032845
4.899714 -0.00030225597
4.900714 -0.00030417609
4.901714 -0.00030608887
4.902714 -0.00030799436
4.903714 -0.00030989261
4.904714 -0.00031178367
4.905715 -0.00031366756
4.906714 -0.00031554425
4.907714 -0.00031741379
4.908714 -0.00031927611
4.909714 -0.00032113119
4.910714 -0.00032297894
4.911714 -0.00032481933
4.912714 -0.00032665225
4.913714 -0.00032847763
4.914714 -0.00033029537
4.915714 -0.00033210536
4.916714 -0.00033390747
4.917714 -0.00033570163
4.918715 -0.00033748775
4.919714 -0.00033926574
4.920714 -0.00034103552
4.921714 -0.00034279703
4.922714 -0.00034455022
4.923714 -0.00034629504
4.924714 -0.00034803149
4.925714 -0.00034975958
4.926714 -0.00035147929999999997
4.927714 -0.00035319067
4.928714 -0.00035489375
4.929714 -0.00035658854
4.930714 -0.00035827511
4.931714 -0.00035995351
4.932714 -0.00036162378
4.933714 -0.00036328595000000003
4.934714 -0.00036494007
4.935714 -0.00036658614
4.936714 -0.00036822419
4.937714 -0.00036985417999999996
4.938715 -0.00037147610999999997
4.939714 -0.00037308988999999997
4.940714 -0.00037469549
4.941714 -0.00037629281
4.942714 -0.00037788177
4.943714 -0.00037946222
4.944714 -0.00038103402999999997
4.945714 -0.00038259709
4.946714 -0.00038415119
4.947714 -0.00038569619
4.948714 -0.00038723197
4.949714 -0.00038875836999999994
4.950714 -0.00039027523000000004
4.951715 -0.00039178244000000006
4.952714 -0.00039327987999999997
4.953714 -0.00039476749
4.954714 -0.00039624515
4.955714 -0.00039771285
4.956714 -0.00039917059
4.957714 -0.00040061832
4.958714 -0.00040205614
4.959714 -0.00040348409
4.960714 -0.00040490222
4.961714 -0.00040631066
4.962714 -0.00040770951
4.963714 -0.00040909890000000003
4.964714 -0.00041047897000000006
4.965714 -0.00041184990000000003
4.966714 -0.00041321177
4.967714 -0.00041456478000000005
4.968714 -0.00041590902
4.969714 -0.00041724461
4.970714 -0.00041857170000000004
4.971714 -0.00041989028
4.972714 -0.00042120046000000005
4.973714 -0.00042250226
4.974714 -0.0004237957
4.975714 -0.00042508076999999995
4.976714 -0.00042635738
4.977714 -0.00042762549000000005
4.978714 -0.00042888501
4.979714 -0.00043013583
4.980714 -0.00043137784
4.981714 -0.00043261093
4.982714 -0.00043383493
4.983714 -0.00043504974
4.984715 -0.00043625523
4.985714 -0.00043745126000000004
4.986714 -0.0004386377
4.987714 -0.00043981445000000006
4.988714 -0.00044098142
4.989714 -0.00044213857
4.990714 -0.00044328585000000004
4.991714 -0.00044442322
4.992714 -0.00044555068
4.993714 -0.00044666822
4.994714 -0.00044777589
4.995714 -0.00044887374
4.996714 -0.00044996182
4.997715 -0.00045104020999999997
4.998714 -0.00045210895
4.999714 -0.00045316815000000005
5.000714 -0.00045421788999999995
5.001714 -0.00045525826
5.002714 -0.00045628931
5.003714 -0.00045731107999999996
5.004714 -0.00045832361999999997
5.005714 -0.00045932693
5.006714 -0.00046032105
5.007714 -0.00046130594
5.008714 -0.0004622816
5.009714 -0.00046324798999999997
5.010714 -0.000464205
5.011714 -0.00046515261
5.012714 -0.00046609075000000004
5.013714 -0.0004670193
5.014714 -0.00046793816
5.015714 -0.00046884728999999997
5.016714 -0.0004697466
5.017715 -0.000470636
5.018714 -0.00047151539
5.019714 -0.00047238477
5.020714 -0.00047324415
5.021714 -0.00047409348999999997
5.022714 -0.00047493276999999997
5.023714 -0.00047576209
5.024714 -0.0004765815
5.025714 -0.00047739109000000004
5.026714 -0.00047819094
5.027714 -0.0004789812
5.028714 -0.000479762
5.029714 -0.00048053353
5.030715 -0.00048129590999999996
5.031714 -0.00048204933999999996
5.032714 -0.00048279393999999995
5.033714 -0.0004835299
5.034714 -0.00048425736
5.035714 -0.00048497645
5.036714 -0.00048568726999999995
5.037714 -0.00048638994
5.038714 -0.00048708453
5.039714 -0.00048777101
5.040714 -0.00048844945
5.041714 -0.00048911984
5.042714 -0.00048978209
5.043715 -0.00049043615
5.044714 -0.0004910819800000001
5.045714 -0.00049171945
5.046714 -0.00049234841
5.047714 -0.00049296873
5.048714 -0.00049358027
5.049714 -0.00049418286
5.050714 -0.0004947764
5.051714 -0.00049536075
5.052714 -0.0004959357699999999
5.053714 -0.00049650134
5.054714 -0.00049705741
5.055714 -0.00049760388
5.056714 -0.00049814071
5.057714 -0.00049866794
5.058714 -0.0004991855299999999
5.059714 -0.00049969353
5.060714 -0.00050019203
5.061714 -0.0005006810600000001
5.062714 -0.00050116078
5.063715 -0.0005016313
5.064714 -0.00050209273
5.065714 -0.0005025452499999999
5.066714 -0.00050298904
5.067714 -0.00050342423
5.068714 -0.00050385097
5.069714 -0.00050426938
5.070714 -0.00050467966
5.071714 -0.00050508188
5.072714 -0.0005054761899999999
5.073714 -0.00050586264
5.074714 -0.0005062412999999999
5.075714 -0.00050661229
5.076715 -0.00050697558
5.077714 -0.0005073311999999999
5.078714 -0.00050767912
5.079714 -0.00050801937
5.080714 -0.00050835188
5.081714 -0.00050867661
5.082714 -0.00050899353
5.083714 -0.00050930257
5.084714 -0.0005096037100000001
5.085714 -0.00050989693
5.086714 -0.00051018214
5.087714 -0.00051045936
5.088714 -0.00051072857
5.089714 -0.0005109897799999999
5.090714 -0.00051124302
5.091714 -0.00051148832
5.092714 -0.00051172574
5.093714 -0.00051195534
5.094714 -0.00051217721
5.095714 -0.00051239149
5.096714 -0.0005125982200000001
5.097714 -0.00051279753
5.098714 -0.0005129895699999999
5.099714 -0.0005131744299999999
5.100714 -0.00051335223
5.101714 -0.00051352308
5.102714 -0.00051368706
5.103714 -0.00051384427
5.104714 -0.00051399479
5.105714 -0.00051413867
5.106714 -0.00051427596
5.107714 -0.00051440666
5.108714 -0.00051453076
5.109715 -0.00051464826
5.110714 -0.00051475913
5.111714 -0.00051486331
5.112714 -0.00051496077
5.113714 -0.00051505144
5.114714 -0.0005151352500000001
5.115714 -0.00051521215
5.116714 -0.00051528204
5.117714 -0.00051534489
5.118714 -0.00051540064
5.119714 -0.00051544926
5.120714 -0.00051549068
5.121714 -0.00051552497
5.122715 -0.00051555212
5.123714 -0.00051557217
5.124714 -0.00051558518
5.125714 -0.00051559123
5.126714 -0.00051559041
5.127714 -0.00051558286
5.128714 -0.00051556867
5.129714 -0.00051554803
5.130714 -0.00051552111
5.131714 -0.00051548805
5.132714 -0.0005154490300000001
5.133714 -0.00051540424
5.134714 -0.0005153537999999999
5.135714 -0.0005152979200000001
5.136714 -0.00051523671
5.137714 -0.00051517027
5.138714 -0.00051509874
5.139714 -0.00051502225
5.140714 -0.0005149408
5.141714 -0.00051485449
5.142715 -0.0005147633600000001
5.143714 -0.00051466736
5.144714 -0.00051456655
5.145714 -0.0005144608599999999
5.146714 -0.00051435022
5.147714 -0.00051423463
5.148714 -0.0005141139800000001
5.149714 -0.0005139882400000001
5.150714 -0.00051385732
5.151714 -0.0005137211199999999
5.152714 -0.00051357961
5.153714 -0.00051343272
5.154714 -0.00051328043
5.155715 -0.00051312268
5.156714 -0.0005129594200000001
5.157714 -0.00051279071
5.158714 -0.00051261654
5.159714 -0.0005124369600000001
5.160714 -0.00051225202
5.161714 -0.00051206175
5.162714 -0.00051186626
5.163714 -0.0005116656699999999
5.164714 -0.0005114600799999999
5.165714 -0.00051124957
5.166714 -0.00051103434
5.167714 -0.00051081447
5.168715 -0.0005105901
5.169714 -0.00051036131
5.170714 -0.0005101283
5.171714 -0.0005098911099999999
5.172714 -0.0005096498600000001
5.173714 -0.00050940466
5.174714 -0.0005091556000000001
5.175714 -0.00050890276
5.176714 -0.0005086461400000001
5.177714 -0.00050838585
5.178714 -0.00050812191
5.179714 -0.00050785434
5.180714 -0.0005075831300000001
5.181714 -0.00050730832
5.182714 -0.00050702993
5.183714 -0.00050674794
5.184714 -0.00050646236
5.185714 -0.00050617318
5.186714 -0.00050588046
5.187714 -0.00050558419
5.188715 -0.00050528442
5.189714 -0.0005049812
5.190714 -0.00050467456
5.191714 -0.0005043645599999999
5.192714 -0.00050405129
5.193714 -0.00050373478
5.194714 -0.00050341514
5.195714 -0.00050309245
5.196714 -0.00050276681
5.197714 -0.00050243834
5.198714 -0.0005021071
5.199714 -0.00050177323
5.200714 -0.00050143681
5.201715 -0.00050109793
5.202714 -0.0005007566899999999
5.203714 -0.0005004131299999999
5.204714 -0.00050006729
5.205714 -0.00049971927
5.206714 -0.00049936912
5.207714 -0.00049901682
5.208714 -0.0004986623899999999
5.209714 -0.00049830587
5.210714 -0.00049794721
5.211714 -0.00049758637
5.212714 -0.00049722339
5.213714 -0.00049685818
5.214714 -0.0004964907
5.215714 -0.0004961209500000001
5.216714 -0.00049574883
5.217714 -0.0004953743400000001
5.218714 -0.00049499745
5.219714 -0.0004946181399999999
5.220714 -0.00049423638
5.221714 -0.00049385217
5.222714 -0.00049346554
5.223714 -0.0004930765
5.224714 -0.0004926851
5.225714 -0.00049229134
5.226714 -0.0004918953400000001
5.227714 -0.00049149717
5.228714 -0.0004910969
5.229714 -0.00049069463
5.230714 -0.00049029049
5.231714 -0.0004898845899999999
5.232714 -0.000489477
5.233714 -0.00048906786
5.234715 -0.00048865732
5.235714 -0.00048824545
5.236714 -0.00048783240000000003
5.237714 -0.00048741827
5.238714 -0.00048700313000000004
5.239714 -0.00048658702999999996
5.240714 -0.00048617011999999997
5.241714 -0.00048575243
5.242714 -0.00048533402
5.243714 -0.00048491493000000005
5.244714 -0.00048449519
5.245714 -0.00048407487
5.246714 -0.00048365395999999997
5.247715 -0.00048323245
5.248714 -0.00048281036
5.249714 -0.00048238771
5.250714 -0.00048196448
5.251714 -0.00048154066
5.252714 -0.00048111629000000005
5.253714 -0.00048069137
5.254714 -0.00048026586000000004
5.255714 -0.00047983981
5.256714 -0.00047941326000000003
5.257714 -0.0004789862
5.258714 -0.0004785587
5.259714 -0.00047813073
5.260714 -0.00047770236
5.261714 -0.00047727367
5.262714 -0.00047684465999999994
5.263714 -0.00047641538
5.264714 -0.00047598592
5.265714 -0.00047555632
5.266714 -0.00047512658000000004
5.267715 -0.00047469680000000004
5.268714 -0.00047426702
5.269714 -0.00047383724000000003
5.270714 -0.00047340753999999997
5.271714 -0.0004729779
5.272714 -0.00047254839000000006
5.273714 -0.00047211897
5.274714 -0.00047168965
5.275714 -0.00047126046000000004
5.276714 -0.00047083136
5.277714 -0.00047040235000000004
5.278714 -0.00046997338
5.279714 -0.00046954447
5.280715 -0.00046911555
5.281714 -0.00046868663000000004
5.282714 -0.00046825771
5.283714 -0.00046782875
5.284714 -0.00046739974000000004
5.285714 -0.00046697064
5.286714 -0.00046654149999999996
5.287714 -0.00046611226
5.288714 -0.00046568297999999996
5.289714 -0.00046525365
5.290714 -0.00046482432
5.291714 -0.00046439504000000004
5.292714 -0.00046396581
5.293715 -0.00046353671
5.294714 -0.00046310773999999995
5.295714 -0.00046267901000000003
5.296714 -0.00046225055
5.297714 -0.00046182244999999996
5.298714 -0.00046139476
5.299714 -0.00046096756999999995
5.300714 -0.00046054087999999996
5.301714 -0.00046011477999999994
5.302714 -0.00045968931999999996
5.303714 -0.00045926458
5.304714 -0.00045884058
5.305714 -0.00045841734
5.306714 -0.00045799492999999995
5.307714 -0.00045757333
5.308714 -0.00045715259999999994
5.309714 -0.00045673278000000003
5.310714 -0.00045631382
5.311714 -0.00045589577
5.312714 -0.00045547862999999997
5.313715 -0.0004550624
5.314714 -0.00045464708000000003
5.315714 -0.00045423267000000003
5.316714 -0.00045381917
5.317714 -0.00045340657
5.318714 -0.00045299489000000004
5.319714 -0.00045258416
5.320714 -0.00045217434
5.321714 -0.00045176553
5.322714 -0.00045135766
5.323714 -0.0004509508
5.324714 -0.00045054493999999997
5.325714 -0.00045014008000000003
5.326715 -0.00044973626
5.327714 -0.00044933354
5.328714 -0.00044893186
5.329714 -0.00044853127
5.330714 -0.00044813177999999997
5.331714 -0.00044773337
5.332714 -0.00044733606
5.333714 -0.00044693984
5.334714 -0.00044654466
5.335714 -0.00044615052999999997
5.336714 -0.00044575741
5.337714 -0.00044536523000000003
5.338714 -0.00044497397
5.339714 -0.00044458351999999995
5.340714 -0.00044419389
5.341714 -0.00044380499
5.342714 -0.00044341677
5.343714 -0.00044302915
5.344714 -0.00044264206999999997
5.345714 -0.00044225549
5.346714 -0.00044186932
5.347714 -0.00044148351
5.348714 -0.00044109802
5.349714 -0.00044071285
5.350714 -0.00044032794999999996
5.351714 -0.00043994328
5.352714 -0.00043955883000000004
5.353714 -0.00043917466000000004
5.354714 -0.00043879072
5.355714 -0.0004384071
5.356714 -0.00043802379
5.357714 -0.00043764085
5.358714 -0.00043725831000000006
5.359715 -0.00043687622999999994
5.360714 -0.00043649469999999997
5.361714 -0.00043611375999999996
5.362714 -0.00043573349999999995
5.363714 -0.00043535392
5.364714 -0.00043497516
5.365714 -0.00043459722000000004
5.366714 -0.00043422019
5.367714 -0.00043384406999999995
5.368714 -0.00043346895
5.369714 -0.00043309478
5.370714 -0.00043272165999999997
5.371714 -0.00043234953999999996
5.372715 -0.00043197847
5.373714 -0.00043160839999999997
5.374714 -0.00043123937
5.375714 -0.0004308713
5.376714 -0.00043050418000000005
5.377714 -0.00043013796999999995
5.378714 -0.00042977262999999995
5.379714 -0.00042940809999999997
5.380714 -0.00042904435
5.381714 -0.00042868132
5.382714 -0.00042831898
5.383714 -0.00042795727000000003
5.384714 -0.00042759616
5.385714 -0.00042723558999999996
5.386714 -0.00042687552
5.387714 -0.00042651591
5.388714 -0.00042615675
5.389714 -0.00042579795000000006
5.390714 -0.00042543952
5.391714 -0.00042508136000000003
5.392715 -0.00042472348
5.393714 -0.00042436586000000004
5.394714 -0.00042400843
5.395714 -0.00042365113999999997
5.396714 -0.00042329393000000007
5.397714 -0.00042293676999999996
5.398714 -0.00042257961
5.399714 -0.00042222237
5.400714 -0.00042186493
5.401714 -0.00042150727
5.402714 -0.00042114930000000005
5.403714 -0.00042079091000000004
5.404714 -0.00042043207
5.405715 -0.00042007264000000006
5.406714 -0.00041971252
5.407714 -0.00041935164
5.408714 -0.00041898988000000004
5.409714 -0.00041862718
5.410714 -0.00041826346999999995
5.411714 -0.00041789866999999997
5.412714 -0.00041753274
5.413714 -0.00041716557
5.414714 -0.00041679718
5.415714 -0.00041642752
5.416714 -0.00041605658
5.417714 -0.00041568437
5.418715 -0.00041531089
5.419714 -0.00041493618
5.420714 -0.00041456028
5.421714 -0.00041418324999999997
5.422714 -0.00041380516999999997
5.423714 -0.00041342610000000003
5.424714 -0.00041304606
5.425714 -0.00041266517
5.426714 -0.00041228349999999995
5.427714 -0.00041190114999999994
5.428714 -0.00041151816
5.429714 -0.00041113458
5.430714 -0.00041075050000000004
5.431714 -0.00041036596
5.432714 -0.00040998098
5.433714 -0.00040959553
5.434714 -0.00040920963
5.435714 -0.00040882327999999996
5.436714 -0.00040843643
5.437714 -0.00040804898000000004
5.438715 -0.0004076609
5.439714 -0.00040727209
5.440714 -0.00040688246
5.441714 -0.00040649193
5.442714 -0.00040610029999999994
5.443714 -0.00040570749
5.444714 -0.00040531336
5.445714 -0.00040491773000000004
5.446714 -0.00040452051000000003
5.447714 -0.00040412151
5.448714 -0.00040372065000000005
5.449714 -0.00040331774
5.450714 -0.00040291275000000005
5.451715 -0.00040250547
5.452714 -0.00040209588
5.453714 -0.00040168383999999996
5.454714 -0.00040126929
5.455714 -0.00040085215000000004
5.456714 -0.00040043237
5.457714 -0.00040000991
5.458714 -0.00039958472
5.459714 -0.00039915676
5.460714 -0.00039872602000000005
5.461714 -0.00039829247
5.462714 -0.00039785609000000005
5.463714 -0.0003974169
5.464714 -0.00039697484
5.465714 -0.00039652987
5.466714 -0.00039608199
5.467714 -0.00039563115
5.468714 -0.00039517731000000004
5.469714 -0.00039472046999999995
5.470714 -0.00039426054
5.471714 -0.00039379747000000006
5.472714 -0.00039333122
5.473714 -0.00039286169
5.474714 -0.00039238885
5.475714 -0.00039191264000000006
5.476714 -0.00039143292
5.477714 -0.00039094970999999996
5.478714 -0.0003904629
5.479714 -0.00038997246000000005
5.480714 -0.00038947833000000005
5.481714 -0.00038898042000000004
5.482714 -0.00038847875
5.483714 -0.0003879733
5.484715 -0.00038746402000000004
5.485714 -0.00038695088999999997
5.486714 -0.00038643393
5.487714 -0.00038591315000000004
5.488714 -0.00038538856
5.489714 -0.00038486019000000005
5.490714 -0.00038432804
5.491714 -0.00038379216999999996
5.492714 -0.00038325256
5.493714 -0.00038270928000000003
5.494714 -0.00038216231
5.495714 -0.0003816117
5.496714 -0.00038105743
5.497715 -0.0003804995
5.498714 -0.00037993791
5.499714 -0.00037937261
5.500714 -0.00037880357
5.501714 -0.00037823070000000004
5.502714 -0.00037765392
5.503714 -0.00037707316
5.504714 -0.00037648830999999997
5.505714 -0.00037589923
5.506714 -0.00037530581
5.507714 -0.00037470788
5.508714 -0.00037410532000000003
5.509714 -0.00037349796
5.510714 -0.00037288564
5.511714 -0.00037226820999999995
5.512714 -0.00037164552
5.513714 -0.00037101743
5.514714 -0.00037038378
5.515714 -0.00036974445
5.516714 -0.00036909933
5.517715 -0.00036844831
5.518714 -0.00036779134
5.519714 -0.00036712831
5.520714 -0.0003664592
5.521714 -0.00036578394
5.522714 -0.00036510255
5.523714 -0.000364415
5.524714 -0.0003637213
5.525714 -0.00036302149
5.526714 -0.00036231559
5.527714 -0.00036160363000000003
5.528714 -0.00036088566
5.529714 -0.0003601617
5.530715 -0.00035943183
5.531714 -0.00035869605
5.532714 -0.00035795442
5.533714 -0.00035720695
5.534714 -0.00035645367
5.535714 -0.00035569456
5.536714 -0.00035492963
5.537714 -0.00035415885
5.538714 -0.00035338219
5.539714 -0.00035259961
5.540714 -0.00035181106000000003
5.541714 -0.00035101646
5.542714 -0.00035021571
5.543715 -0.00034940877
5.544714 -0.00034859552
5.545714 -0.00034777588
5.546714 -0.00034694979
5.547714 -0.00034611712
5.548714 -0.00034527779
5.549714 -0.00034443171
5.550714 -0.00034357884
5.551714 -0.00034271907
5.552714 -0.00034185234
5.553714 -0.00034097864
5.554714 -0.0003400979
5.555714 -0.0003392101
5.556714 -0.00033831523
5.557714 -0.00033741326
5.558714 -0.00033650419
5.559714 -0.00033558804
5.560714 -0.00033466479
5.561714 -0.00033373444
5.562714 -0.00033279703
5.563715 -0.00033185256000000003
5.564714 -0.00033090103
5.565714 -0.00032994244000000004
5.566714 -0.00032897678
5.567714 -0.00032800403
5.568714 -0.00032702419
5.569714 -0.00032603718
5.570714 -0.00032504299
5.571714 -0.00032404155
5.572714 -0.00032303278
5.573714 -0.0003220166
5.574714 -0.00032099292
5.575714 -0.00031996167
5.576715 -0.00031892271
5.577714 -0.00031787595
5.578714 -0.0003168213
5.579714 -0.00031575862
5.580714 -0.00031468783
5.581714 -0.00031360883
5.582714 -0.00031252152
5.583714 -0.00031142583
5.584714 -0.00031032166
5.585714 -0.00030920896
5.586714 -0.00030808767
5.587714 -0.00030695776
5.588714 -0.00030581921
5.589714 -0.00030467199
5.590714 -0.00030351612
5.591714 -0.0003023516
5.592714 -0.00030117847
5.593714 -0.00029999674
5.594714 -0.00029880646
5.595714 -0.00029760767999999996
5.596714 -0.00029640044
5.597714 -0.00029518478
5.598714 -0.00029396075999999996
5.599714 -0.00029272842
5.600714 -0.0002914878
5.601714 -0.00029023895
5.602714 -0.00028898187
5.603714 -0.00028771658
5.604714 -0.00028644311
5.605714 -0.00028516145
5.606714 -0.00028387158
5.607714 -0.00028257347999999997
5.608714 -0.00028126713
5.609715 -0.00027995247
5.610714 -0.00027862948
5.611714 -0.00027729809
5.612714 -0.00027595825
5.613714 -0.0002746099
5.614714 -0.000273253
5.615714 -0.00027188748
5.616714 -0.00027051331
5.617714 -0.00026913041999999997
5.618714 -0.00026773878000000003
5.619714 -0.00026633836
5.620714 -0.00026492914
5.621714 -0.00026351111
5.622715 -0.00026208424999999997
5.623714 -0.00026064856
5.624714 -0.00025920408
5.625714 -0.00025775082
5.626714 -0.00025628883
5.627714 -0.00025481813
5.628714 -0.00025333875
5.629714 -0.00025185074999999995
5.630714 -0.00025035416999999997
5.631714 -0.00024884907000000003
5.632714 -0.00024733549
5.633714 -0.00024581348
5.634714 -0.00024428305
5.635714 -0.00024274424999999998
5.636714 -0.00024119708999999998
5.637714 -0.00023964158000000003
5.638714 -0.00023807772
5.639714 -0.00023650553
5.640714 -0.00023492495999999997
5.641714 -0.00023333597999999997
5.642715 -0.00023173855
5.643714 -0.00023013263
5.644714 -0.00022851816
5.645714 -0.00022689508
5.646714 -0.00022526331
5.647714 -0.00022362277999999998
5.648714 -0.00022197344
5.649714 -0.0002203152
5.650714 -0.00021864798000000002
5.651714 -0.00021697174000000002
5.652714 -0.00021528642
5.653714 -0.00021359197
5.654714 -0.00021188835
5.655715 -0.00021017553999999998
5.656714 -0.00020845353
5.657714 -0.0002067223
5.658714 -0.00020498187
5.659714 -0.00020323228000000001
5.660714 -0.00020147354
5.661714 -0.00019970571
5.662714 -0.00019792885
5.663714 -0.00019614306
5.664714 -0.00019434837999999998
5.665714 -0.00019254492
5.666714 -0.00019073276000000002
5.667714 -0.00018891201
5.668715 -0.00018708275
5.669714 -0.00018524509999999999
5.670714 -0.00018339913
5.671714 -0.00018154495
5.672714 -0.00017968265
5.673714 -0.0001778123
5.674714 -0.00017593397
5.675714 -0.00017404774
5.676714 -0.00017215366
5.677714 -0.00017025178
5.678714 -0.00016834214
5.679714 -0.00016642475000000002
5.680714 -0.00016449966000000002
5.681714 -0.00016256686
5.682714 -0.00016062636
5.683714 -0.00015867817
5.684714 -0.00015672227
5.685714 -0.00015475867000000002
5.686714 -0.00015278735999999998
5.687714 -0.00015080830999999998
5.688715 -0.00014882152
5.689714 -0.00014682697999999998
5.690714 -0.0001448247
5.691714 -0.00014281466
5.692714 -0.00014079686
5.693714 -0.00013877133
5.694714 -0.00013673806999999998
5.695714 -0.00013469711999999998
5.696714 -0.00013264849
5.697714 -0.00013059224
5.698714 -0.00012852839
5.699714 -0.00012645699999999999
5.700714 -0.00012437811
5.701715 -0.00012229177
5.702714 -0.00012019806000000001
5.703714 -0.00011809701999999999
5.704714 -0.00011598870999999998
5.705714 -0.00011387319000000001
5.706714 -0.00011175051999999999
5.707714 -0.00010962076
5.708714 -0.00010748394
5.709714 -0.00010534010999999999
5.710714 -0.00010318931
5.711714 -0.00010103158999999999
5.712714 -9.886697400000001e-05
5.713714 -9.6695476e-05
5.714714 -9.4517128e-05
5.715714 -9.233194200000001e-05
5.716714 -9.0139935e-05
5.717714 -8.7941112e-05
5.718714 -8.5735491e-05
5.719714 -8.352308199999999e-05
5.720714 -8.130389800000001e-05
5.721714 -7.907795500000001e-05
5.722714 -7.6845276e-05
5.723714 -7.460589e-05
5.724714 -7.2359836e-05
5.725714 -7.010716000000001e-05
5.726714 -6.7847913e-05
5.727714 -6.5582157e-05
5.728714 -6.330997199999999e-05
5.729714 -6.103144900000001e-05
5.730714 -5.8746684e-05
5.731714 -5.6455787e-05
5.732714 -5.4158875e-05
5.733714 -5.1856074e-05
5.734715 -4.9547526e-05
5.735714 -4.7233368e-05
5.736714 -4.4913745e-05
5.737714 -4.2588803e-05
5.738714 -4.0258689e-05
5.739714 -3.7923547e-05
5.740714 -3.558352e-05
5.741714 -3.323874e-05
5.742714 -3.0889333e-05
5.743714 -2.8535413e-05
5.744714 -2.6177085e-05
5.745714 -2.3814439e-05
5.746714 -2.1447552e-05
5.747715 -1.9076484e-05
5.748714 -1.6701283000000002e-05
5.749714 -1.4321981e-05
5.750714 -1.1938597e-05
5.751714 -9.5511375e-06
5.752714 -7.1595963e-06
5.753714 -4.7639588e-06
5.754714 -2.3642023e-06
5.755714 3.970069e-08
5.756714 2.4477799e-06
5.757714 4.8600658e-06
5.758714 7.2765857e-06
5.759714 9.697362199999999e-06
5.760714 1.2122412e-05
5.761714 1.4551739e-05
5.762714 1.6985338000000002e-05
5.763714 1.9423189e-05
5.764714 2.1865256000000002e-05
5.765714 2.431149e-05
5.766714 2.6761825e-05
5.767715 2.9216176e-05
5.768714 3.1674446e-05
5.769714 3.4136519e-05
5.770714 3.660227e-05
5.771714 3.9071560000000004e-05
5.772714 4.154424e-05
5.773714 4.4020152e-05
5.774714 4.6499136e-05
5.775714 4.8981025e-05
5.776714 5.1465656e-05
5.777714 5.3952874000000005e-05
5.778714 5.6442514e-05
5.779714 5.8934432e-05
5.780715 6.1428489e-05
5.781714 6.3924551e-05
5.782714 6.6422507e-05
5.783714 6.8922247e-05
5.784714 7.1423688e-05
5.785714 7.3926742e-05
5.786714 7.643135400000001e-05
5.787714 7.893746100000001e-05
5.788714 8.144502299999999e-05
5.789714 8.3954006e-05
5.790714 8.6464377e-05
5.791714 8.8976105e-05
5.792714 9.148917e-05
5.793715 9.400354199999999e-05
5.794714 9.6519193e-05
5.795714 9.903608300000001e-05
5.796714 0.00010155416
5.797714 0.00010407336999999999
5.798714 0.00010659363999999999
5.799714 0.00010911490000000001
5.800714 0.00011163704999999999
5.801714 0.00011415997999999999
5.802714 0.00011668356999999999
5.803714 0.00011920767999999999
5.804714 0.00012173216999999999
5.805714 0.00012425689
5.806714 0.00012678167
5.807714 0.00012930636
5.808714 0.00013183078000000002
5.809714 0.00013435476
5.810714 0.00013687816
5.811714 0.0001394008
5.812714 0.00014192253999999998
5.813715 0.00014444325000000002
5.814714 0.00014696282000000002
5.815714 0.00014948112
5.816714 0.00015199807
5.817714 0.00015451361
5.818714 0.00015702767
5.819714 0.00015954022
5.820714 0.00016205121999999999
5.821714 0.00016456067
5.822714 0.00016706858000000002
5.823714 0.00016957495
5.824714 0.00017207979
5.825714 0.00017458311
5.826715 0.00017708494
5.827714 0.00017958529000000002
5.828714 0.00018208415999999998
5.829714 0.00018458154
5.830714 0.00018707741
5.831714 0.00018957173
5.832714 0.00019206445
5.833714 0.00019455549
5.834714 0.00019704476
5.835714 0.00019953216000000002
5.836714 0.00020201753
5.837714 0.00020450072
5.838714 0.00020698158000000003
5.839714 0.0002094599
5.840714 0.0002119355
5.841714 0.00021440817
5.842714 0.0002168777
5.843714 0.00021934388000000002
5.844714 0.00022180650000000002
5.845714 0.00022426536
5.846714 0.00022672027
5.847714 0.00022917106
5.848714 0.00023161756
5.849714 0.00023405964000000002
5.850714 0.00023649716000000002
5.851714 0.00023893001
5.852714 0.00024135813
5.853714 0.00024378145999999997
5.854714 0.00024619994
5.855714 0.00024861356
5.856714 0.00025102231
5.857714 0.00025342619999999997
5.858714 0.00025582523999999996
5.859715 0.00025821945999999997
5.860714 0.00026060889
5.861714 0.00026299350999999996
5.862714 0.00026537336
5.863714 0.00026774846
5.864714 0.00027011879
5.865714 0.00027248432
5.866714 0.000274845
5.867714 0.00027720077
5.868714 0.00027955155000000003
5.869714 0.00028189722
5.870714 0.00028423767
5.871714 0.00028657273
5.872715 0.00028890224
5.873714 0.000291226
5.874714 0.00029354385
5.875714 0.00029585553
5.876714 0.00029816088
5.877714 0.00030045965
5.878714 0.00030275164
5.879714 0.00030503666
5.880714 0.00030731449
5.881714 0.00030958495
5.882714 0.00031184790999999997
5.883714 0.0003141032
5.884714 0.00031635072
5.885714 0.00031859038
5.886714 0.0003208221
5.887714 0.00032304583000000004
5.888714 0.00032526154
5.889714 0.00032746925
5.890714 0.00032966896
5.891714 0.0003318607
5.892715 0.00033404451
5.893714 0.00033622046
5.894714 0.00033838858
5.895714 0.00034054892
5.896714 0.00034270154
5.897714 0.00034484647
5.898714 0.00034698371
5.899714 0.00034911329
5.900714 0.00035123517
5.901714 0.00035334933
5.902714 0.0003554557
5.903714 0.00035755418
5.904714 0.00035964467
5.905715 0.00036172703
5.906714 0.00036380111
5.907714 0.00036586673
5.908714 0.00036792369
5.909714 0.0003699718
5.910714 0.00037201085
5.911714 0.00037404060999999996
5.912714 0.00037606087
5.913714 0.00037807145
5.914714 0.00038007211
5.915714 0.00038206267
5.916714 0.00038404301
5.917714 0.00038601292999999995
5.918715 0.00038797234
5.919714 0.00038992112
5.920714 0.00039185916
5.921714 0.00039378642
5.922714 0.00039570290999999994
5.923714 0.00039760853000000003
5.924714 0.00039950332
5.925714 0.00040138734
5.926714 0.00040326058
5.927714 0.00040512309000000004
5.928714 0.00040697487000000004
5.929714 0.000408816
5.930714 0.0004106465
5.931714 0.00041246634999999996
5.932714 0.00041427561
5.933714 0.00041607427
5.934714 0.00041786229
5.935714 0.00041963963
5.936714 0.00042140623
5.937714 0.00042316201
5.938715 0.00042490683
5.939714 0.00042664055
5.940714 0.00042836309
5.941714 0.00043007421
5.942714 0.00043177379
5.943714 0.00043346163000000003
5.944714 0.00043513751
5.945714 0.00043680129000000004
5.946714 0.0004384528
5.947714 0.00044009184000000004
5.948714 0.00044171829
5.949714 0.00044333196000000005
5.950714 0.00044493277
5.951715 0.00044652065000000006
5.952714 0.00044809549
5.953714 0.00044965727
5.954714 0.00045120596000000005
5.955714 0.0004527416
5.956714 0.00045426418000000005
5.957714 0.00045577381
5.958714 0.00045727051999999995
5.959714 0.0004587544
5.960714 0.00046022555999999996
5.961714 0.00046168407
5.962714 0.00046313003
5.963714 0.00046456353
5.964714 0.00046598466000000004
5.965714 0.00046739347000000005
5.966714 0.00046878998999999995
5.967714 0.00047017425
5.968714 0.00047154626
5.969714 0.000472906
5.970714 0.00047425342000000006
5.971714 0.00047558838000000004
5.972714 0.00047691083
5.973714 0.00047822059000000004
5.974714 0.00047951753
5.975714 0.00048080146
5.976714 0.00048207215999999996
5.977714 0.00048332945
5.978714 0.00048457309
5.979714 0.00048580291
5.980714 0.00048701863
5.981714 0.00048822008
5.982714 0.0004894070600000001
5.983714 0.00049057944
5.984715 0.000491737
5.985714 0.0004928796399999999
5.986714 0.00049400728
5.987714 0.00049511987
5.988714 0.00049621731
5.989714 0.00049729961
5.990714 0.00049836676
5.991714 0.00049941882
5.992714 0.00050045587
5.993714 0.00050147796
5.994714 0.0005024852300000001
5.995714 0.00050347771
5.996714 0.0005044556
5.997715 0.00050541898
5.998714 0.00050636795
5.999714 0.00050730259
6.000714 0.00050822305
6.001714 0.0005091293600000001
6.002714 0.0005100216200000001
6.003714 0.00051089983
6.004714 0.00051176398
6.005714 0.00051261413
6.006714 0.00051345023
6.007714 0.00051427219
6.008714 0.0005150799600000001
6.009714 0.0005158733999999999
6.010714 0.00051665247
6.011714 0.00051741699
6.012714 0.00051816687
6.013714 0.0005189019699999999
6.014714 0.00051962215
6.015714 0.00052032728
6.016714 0.00052101727
6.017715 0.00052169198
6.018714 0.00052235137
6.019714 0.00052299533
6.020714 0.00052362379
6.021714 0.00052423675
6.022714 0.0005248341900000001
6.023714 0.00052541614
6.024714 0.0005259825699999999
6.025714 0.0005265335399999999
6.026714 0.00052706914
6.027714 0.00052758942
6.028714 0.00052809446
6.029714 0.00052858436
6.030715 0.00052905916
6.031714 0.000529519
6.032714 0.00052996388
6.033714 0.00053039394
6.034714 0.00053080917
6.035714 0.00053120957
6.036714 0.0005315952
6.037714 0.0005319660400000001
6.038714 0.00053232206
6.039714 0.0005326632199999999
6.040714 0.00053298945
6.041714 0.0005333006399999999
6.042714 0.00053359668
6.043715 0.00053387748
6.044714 0.00053414292
6.045714 0.00053439285
6.046714 0.00053462713
6.047714 0.00053484569
6.048714 0.0005350483699999999
6.049714 0.00053523509
6.050714 0.00053540575
6.051714 0.0005355603199999999
6.052714 0.0005356987
6.053714 0.00053582094
6.054714 0.00053592698
6.055714 0.00053601689
6.056714 0.00053609069
6.057714 0.00053614849
6.058714 0.00053619042
6.059714 0.00053621657
6.060714 0.0005362270700000001
6.061714 0.00053622211
6.062714 0.00053620188
6.063715 0.0005361665
6.064714 0.00053611611
6.065714 0.00053605095
6.066714 0.0005359711400000001
6.067714 0.00053587678
6.068714 0.0005357680500000001
6.069714 0.00053564499
6.070714 0.00053550775
6.071714 0.00053535632
6.072714 0.0005351907899999999
6.073714 0.00053501112
6.074714 0.00053481731
6.075714 0.00053460926
6.076715 0.00053438694
6.077714 0.00053415024
6.078714 0.00053389908
6.079714 0.00053363337
6.080714 0.0005333529299999999
6.081714 0.00053305766
6.082714 0.00053274744
6.083714 0.00053242211
6.084714 0.0005320815899999999
6.085714 0.0005317258
6.086714 0.00053135464
6.087714 0.0005309680500000001
6.088714 0.0005305660100000001
6.089714 0.00053014846
6.090714 0.0005297154099999999
6.091714 0.0005292668899999999
6.092714 0.0005288029599999999
6.093714 0.0005283237
6.094714 0.00052782921
6.095714 0.0005273195699999999
6.096714 0.00052679488
6.097714 0.00052625528
6.098714 0.0005257009
6.099714 0.00052513187
6.100714 0.00052454834
6.101714 0.00052395044
6.102714 0.00052333826
6.103714 0.00052271193
6.104714 0.00052207156
6.105714 0.00052141722
6.106714 0.00052074897
6.107714 0.0005200669
6.108714 0.000519371
6.109715 0.00051866127
6.110714 0.00051793777
6.111714 0.00051720049
6.112714 0.00051644943
6.113714 0.00051568454
6.114714 0.00051490583
6.115714 0.0005141133
6.116714 0.0005133069
6.117714 0.0005124866200000001
6.118714 0.0005116524800000001
6.119714 0.0005108045099999999
6.120714 0.0005099426699999999
6.121714 0.0005090670600000001
6.122715 0.0005081777099999999
6.123714 0.00050727467
6.124714 0.00050635804
6.125714 0.0005054279
6.126714 0.0005044843400000001
6.127714 0.00050352751
6.128714 0.00050255753
6.129714 0.0005015745
6.130714 0.0005005786100000001
6.131714 0.00049956993
6.132714 0.00049854862
6.133714 0.00049751484
6.134714 0.00049646865
6.135714 0.00049541018
6.136714 0.00049433952
6.137714 0.0004932567199999999
6.138714 0.00049216187
6.139714 0.0004910550199999999
6.140714 0.00048993616
6.141714 0.00048880529
6.142715 0.00048766242
6.143714 0.00048650753999999997
6.144714 0.00048534057
6.145714 0.0004841615
6.146714 0.00048297028999999997
6.147714 0.00048176685000000003
6.148714 0.00048055113
6.149714 0.00047932308
6.150714 0.00047808267
6.151714 0.00047682983999999996
6.152714 0.00047556458999999996
6.153714 0.00047428694
6.154714 0.00047299686000000003
6.155715 0.00047169442
6.156714 0.00047037960999999994
6.157714 0.00046905256999999997
6.158714 0.00046771332999999995
6.159714 0.00046636205
6.160714 0.00046499881
6.161714 0.00046362378999999996
6.162714 0.00046223712999999997
6.163714 0.00046083901
6.164714 0.00045942957
6.165714 0.00045800897999999997
6.166714 0.00045657748
6.167714 0.00045513519999999997
6.168715 0.00045368233
6.169714 0.00045221899999999996
6.170714 0.00045074538999999997
6.171714 0.00044926164
6.172714 0.00044776789
6.173714 0.00044626422
6.174714 0.00044475077999999997
6.175714 0.0004432276
6.176714 0.00044169478
6.177714 0.00044015233000000006
6.178714 0.00043860031999999995
6.179714 0.00043703881
6.180714 0.00043546778999999997
6.181714 0.00043388727
6.182714 0.00043229729000000003
6.183714 0.00043069781000000003
6.184714 0.00042908887
6.185714 0.00042747046999999996
6.186714 0.00042584264999999996
6.187714 0.00042420543
6.188715 0.00042255879000000006
6.189714 0.00042090278
6.190714 0.00041923749
6.191714 0.00041756293000000004
6.192714 0.00041587923
6.193714 0.00041418639
6.194714 0.00041248454000000003
6.195714 0.00041077378000000005
6.196714 0.0004090542
6.197714 0.00040732589
6.198714 0.00040558893
6.199714 0.00040384348
6.200714 0.00040208956
6.201715 0.00040032737
6.202714 0.00039855695000000005
6.203714 0.00039677839
6.204714 0.00039499178000000005
6.205714 0.00039319716000000003
6.206714 0.00039139462999999996
6.207714 0.00038958428
6.208714 0.00038776611
6.209714 0.00038594021
6.210714 0.00038410658
6.211714 0.00038226526
6.212714 0.00038041628000000003
6.213714 0.00037855966
6.214714 0.00037669544999999996
6.215714 0.00037482366
6.216714 0.00037294433000000004
6.217714 0.00037105751
6.218714 0.00036916326
6.219714 0.00036726162000000004
6.220714 0.00036535266
6.221714 0.00036343645
6.222714 0.00036151309
6.223714 0.00035958269
6.224714 0.00035764535
6.225714 0.0003557012
6.226714 0.00035375037
6.227714 0.00035179301
6.228714 0.00034982925
6.229714 0.00034785926
6.230714 0.00034588318
6.231714 0.00034390118
6.232714 0.00034191344
6.233714 0.00033992008
6.234715 0.00033792126
6.235714 0.00033591714
6.236714 0.00033390785999999997
6.237714 0.00033189353
6.238714 0.0003298743
6.239714 0.00032785026
6.240714 0.00032582152
6.241714 0.00032378819
6.242714 0.00032175032999999997
6.243714 0.00031970801
6.244714 0.00031766133000000004
6.245714 0.00031561033
6.246714 0.00031355505
6.247715 0.00031149557
6.248714 0.0003094319
6.249714 0.00030736412000000003
6.250714 0.00030529227000000004
6.251714 0.00030321637
6.252714 0.00030113648999999996
6.253714 0.00029905266
6.254714 0.00029696493999999997
6.255714 0.00029487337
6.256714 0.00029277803
6.257714 0.00029067895999999996
6.258714 0.00028857625999999996
6.259714 0.00028646996
6.260714 0.00028436014000000003
6.261714 0.00028224686000000003
6.262714 0.00028013018999999996
6.263714 0.0002780102
6.264714 0.00027588699
6.265714 0.00027376059
6.266714 0.00027163105
6.267715 0.00026949847
6.268714 0.00026736288
6.269714 0.00026522434
6.270714 0.00026308292
6.271714 0.00026093861999999996
6.272714 0.00025879152999999997
6.273714 0.00025664169
6.274714 0.00025448912
6.275714 0.00025233389
6.276714 0.00025017603
6.277714 0.00024801559
6.278714 0.00024585263
6.279714 0.00024368721
6.280715 0.00024151941
6.281714 0.00023934929
6.282714 0.00023717693999999998
6.283714 0.00023500245
6.284714 0.00023282591
6.285714 0.00023064747
6.286714 0.00022846721
6.287714 0.00022628527999999997
6.288714 0.00022410180999999998
6.289714 0.00022191696000000002
6.290714 0.00021973085
6.291714 0.00021754363
6.292714 0.00021535548
6.293715 0.00021316653
6.294714 0.00021097694000000002
6.295714 0.00020878686
6.296714 0.00020659643
6.297714 0.0002044058
6.298714 0.00020221507000000002
6.299714 0.00020002439999999998
6.300714 0.00019783388
6.301714 0.00019564361
6.302714 0.00019345368
6.303714 0.00019126419000000002
6.304714 0.00018907519
6.305714 0.00018688677
6.306714 0.00018469896
6.307714 0.00018251183
6.308714 0.00018032541
6.309714 0.00017813977
6.310714 0.00017595494000000001
6.311714 0.00017377095
6.312714 0.00017158784
6.313715 0.00016940567
6.314714 0.00016722447
6.315714 0.0001650443
6.316714 0.00016286519
6.317714 0.00016068723
6.318714 0.00015851044
6.319714 0.00015633492
6.320714 0.00015416072
6.321714 0.0001519879
6.322714 0.00014981654
6.323714 0.00014764668999999998
6.324714 0.00014547843
6.325714 0.00014331182
6.326715 0.00014114693
6.327714 0.0001389838
6.328714 0.00013682246999999998
6.329714 0.00013466301
6.330714 0.00013250544
6.331714 0.00013034978
6.332714 0.00012819606
6.333714 0.0001260443
6.334714 0.00012389448999999998
6.335714 0.00012174665
6.336714 0.00011960079
6.337714 0.00011745691
6.338714 0.00011531502
6.339714 0.00011317512
6.340714 0.00011103724
6.341714 0.00010890141
6.342714 0.00010676765000000001
6.343714 0.00010463602000000001
6.344714 0.0001025066
6.345714 0.00010037945
6.346714 9.825467900000001e-05
6.347714 9.613239600000001e-05
6.348714 9.4012734e-05
6.349714 9.1895834e-05
6.350714 8.9781861e-05
6.351714 8.7670986e-05
6.352714 8.5563391e-05
6.353714 8.345927000000001e-05
6.354714 8.135882e-05
6.355714 7.9262236e-05
6.356714 7.7169716e-05
6.357714 7.5081448e-05
6.358714 7.2997619e-05
6.359715 7.091839500000001e-05
6.360714 6.884392899999999e-05
6.361714 6.6774362e-05
6.362714 6.4709809e-05
6.363714 6.2650366e-05
6.364714 6.0596113e-05
6.365714 5.8547095999999996e-05
6.366714 5.650334699999999e-05
6.367714 5.4464874e-05
6.368714 5.2431665000000006e-05
6.369714 5.040369e-05
6.370714 4.8380906e-05
6.371714 4.6363257e-05
6.372715 4.4350679e-05
6.373714 4.2343103e-05
6.374714 4.0340458e-05
6.375714 3.8342677000000005e-05
6.376714 3.6349695e-05
6.377714 3.436146e-05
6.378714 3.2377932e-05
6.379714 3.0399082000000003e-05
6.380714 2.8424897999999997e-05
6.381714 2.6455389999999997e-05
6.382714 2.4490583e-05
6.383714 2.2530517e-05
6.384714 2.0575251e-05
6.385714 1.8624861000000002e-05
6.386714 1.6679436e-05
6.387714 1.4739076e-05
6.388714 1.2803891e-05
6.389714 1.0873993e-05
6.390714 8.949501099999999e-06
6.391714 7.0305283000000004e-06
6.392715 5.117187e-06
6.393714 3.2095809e-06
6.394714 1.3078035e-06
6.395714 -5.8806222e-07
6.396714 -2.4779467e-06
6.397714 -4.3617963e-06
6.398714 -6.2395713e-06
6.399714 -8.1112461e-06
6.400714 -9.9768094e-06
6.401714 -1.1836261e-05
6.402714 -1.3689611000000002e-05
6.403714 -1.5536874e-05
6.404714 -1.7378072e-05
6.405715 -1.9213223e-05
6.406714 -2.1042347e-05
6.407714 -2.286545e-05
6.408714 -2.4682535000000002e-05
6.409714 -2.6493586e-05
6.410714 -2.8298572e-05
6.411714 -3.0097445000000004e-05
6.412714 -3.1890133e-05
6.413714 -3.3676545e-05
6.414714 -3.5456570999999996e-05
6.415714 -3.7230075e-05
6.416714 -3.8996905e-05
6.417714 -4.075689e-05
6.418715 -4.2509851000000004e-05
6.419714 -4.4255589e-05
6.420714 -4.5993906e-05
6.421714 -4.7724602999999995e-05
6.422714 -4.9447482e-05
6.423714 -5.1162351e-05
6.424714 -5.2869034999999994e-05
6.425714 -5.4567379999999994e-05
6.426714 -5.6257244e-05
6.427714 -5.793852400000001e-05
6.428714 -5.9611136e-05
6.429714 -6.127502800000001e-05
6.430714 -6.293018399999999e-05
6.431714 -6.457661899999999e-05
6.432714 -6.621438e-05
6.433714 -6.7843541e-05
6.434714 -6.9464204e-05
6.435714 -7.1076499e-05
6.436714 -7.268056899999999e-05
6.437714 -7.4276585e-05
6.438715 -7.586471e-05
6.439714 -7.7445122e-05
6.440714 -7.9017997e-05
6.441714 -8.058349299999999e-05
6.442714 -8.214176400000001e-05
6.443714 -8.3692936e-05
6.444714 -8.5237122e-05
6.445714 -8.6774395e-05
6.446714 -8.8304807e-05
6.447714 -8.982836999999999e-05
6.448714 -9.1345072e-05
6.449714 -9.2854856e-05
6.450714 -9.4357642e-05
6.451715 -9.585331800000001e-05
6.452714 -9.734174000000001e-05
6.453714 -9.882275e-05
6.454714 -0.00010029616999999999
6.455714 -0.00010176178999999999
6.456714 -0.00010321944
6.457714 -0.0001046689
6.458714 -0.00010610997000000001
6.459714 -0.00010754248
6.460714 -0.00010896626
6.461714 -0.00011038115
6.462714 -0.00011178703
6.463714 -0.00011318379999999999
6.464714 -0.00011457138
6.465714 -0.00011594974
6.466714 -0.00011731886
6.467714 -0.00011867875999999999
6.468714 -0.00012002947
6.469714 -0.00012137106
6.470714 -0.0001227036
6.471714 -0.00012402719
6.472714 -0.00012534193
6.473714 -0.00012664792
6.474714 -0.00012794526
6.475714 -0.00012923404
6.476714 -0.00013051433
6.477714 -0.00013178621
6.478714 -0.00013304971
6.479714 -0.00013430483
6.480714 -0.00013555157
6.481714 -0.00013678988
6.482714 -0.00013801970000000002
6.483714 -0.00013924091999999998
6.484715 -0.00014045344
6.485714 -0.00014165711
6.486714 -0.00014285176000000002
6.487714 -0.00014403724
6.488714 -0.00014521337
6.489714 -0.00014637995
6.490714 -0.00014753684
6.491714 -0.00014868388
6.492714 -0.00014982089999999998
6.493714 -0.00015094781
6.494714 -0.00015206451
6.495714 -0.00015317094
6.496714 -0.00015426707
6.497715 -0.00015535292
6.498714 -0.00015642850999999998
6.499714 -0.00015749393
6.500714 -0.00015854931
6.501714 -0.00015959478
6.502714 -0.00016063049
6.503714 -0.00016165664
6.504714 -0.00016267343
6.505714 -0.00016368107
6.506714 -0.00016467976
6.507714 -0.00016566971999999998
6.508714 -0.00016665113999999998
6.509714 -0.00016762417
6.510714 -0.00016858897
6.511714 -0.00016954566999999998
6.512714 -0.00017049433
6.513714 -0.000171435
6.514714 -0.00017236767000000002
6.515714 -0.00017329232000000002
6.516714 -0.00017420888
6.517715 -0.00017511721
6.518714 -0.00017601718
6.519714 -0.0001769086
6.520714 -0.00017779128
6.521714 -0.00017866498
6.522714 -0.00017952948
6.523714 -0.00018038454
6.524714 -0.00018122993
6.525714 -0.00018206541
6.526714 -0.00018289079
6.527714 -0.00018370588
6.528714 -0.00018451053
6.529714 -0.00018530461000000002
6.530715 -0.00018608804
6.531714 -0.00018686077
6.532714 -0.00018762279
6.533714 -0.00018837413
6.534714 -0.00018911486
6.535714 -0.00018984508
6.536714 -0.00019056491
6.537714 -0.00019127451
6.538714 -0.00019197407
6.539714 -0.00019266374
6.540714 -0.00019334373000000002
6.541714 -0.00019401421
6.542714 -0.00019467536
6.543715 -0.00019532733
6.544714 -0.00019597026000000003
6.545714 -0.00019660425999999998
6.546714 -0.00019722940999999998
6.547714 -0.00019784575000000003
6.548714 -0.00019845329000000003
6.549714 -0.00019905200999999998
6.550714 -0.00019964184
6.551714 -0.00020022269
6.552714 -0.00020079444
6.553714 -0.00020135696999999997
6.554714 -0.00020191007
6.555714 -0.00020245360999999998
6.556714 -0.00020298739
6.557714 -0.00020351124
6.558714 -0.00020402499000000003
6.559714 -0.00020452849
6.560714 -0.00020502162000000002
6.561714 -0.00020550426
6.562714 -0.00020597633
6.563715 -0.00020643784000000002
6.564714 -0.00020688873999999999
6.565714 -0.00020732909
6.566714 -0.00020775897000000003
6.567714 -0.00020817849
6.568714 -0.00020858781
6.569714 -0.00020898708
6.570714 -0.00020937653000000002
6.571714 -0.00020975635000000003
6.572714 -0.00021012679
6.573714 -0.00021048806999999999
6.574714 -0.00021084043
6.575714 -0.00021118406
6.576715 -0.00021151918
6.577714 -0.00021184596000000002
6.578714 -0.00021216454000000002
6.579714 -0.00021247502000000003
6.580714 -0.00021277746999999998
6.581714 -0.00021307189000000003
6.582714 -0.00021335832
6.583714 -0.00021363664
6.584714 -0.00021390679
6.585714 -0.00021416863000000002
6.586714 -0.00021442199
6.587714 -0.00021466669
6.588714 -0.0002149025
6.589714 -0.00021512922
6.590714 -0.00021534661
6.591714 -0.00021555445
6.592714 -0.00021575252
6.593714 -0.00021594062
6.594714 -0.00021611858999999998
6.595714 -0.00021628625
6.596714 -0.00021644353000000002
6.597714 -0.00021659033999999998
6.598714 -0.00021672665
6.599714 -0.00021685248
6.600714 -0.00021696785
6.601714 -0.00021707287
6.602714 -0.00021716767
6.603714 -0.00021725238999999999
6.604714 -0.00021732722
6.605714 -0.00021739236
6.606714 -0.00021744802
6.607714 -0.00021749442999999998
6.608714 -0.00021753178
6.609715 -0.0002175603
6.610714 -0.00021758014999999998
6.611714 -0.00021759151
6.612714 -0.00021759454
6.613714 -0.00021758933
6.614714 -0.00021757596
6.615714 -0.00021755448000000002
6.616714 -0.00021752485000000002
6.617714 -0.00021748708000000002
6.618714 -0.00021744108
6.619714 -0.00021738676
6.620714 -0.00021732401
6.621714 -0.00021725266
6.622715 -0.00021717256
6.623714 -0.00021708356
6.624714 -0.0002169855
6.625714 -0.00021687819999999998
6.626714 -0.00021676151
6.627714 -0.00021663534
6.628714 -0.00021649957000000001
6.629714 -0.00021635414999999998
6.630714 -0.00021619903000000002
6.631714 -0.00021603423
6.632714 -0.00021585979
6.633714 -0.0002156758
6.634714 -0.00021548234999999998
6.635714 -0.00021527959999999998
6.636714 -0.00021506772999999998
6.637714 -0.00021484692999999998
6.638714 -0.0002146174
6.639714 -0.00021437938
6.640714 -0.00021413311999999999
6.641714 -0.00021387879999999998
6.642715 -0.00021361666
6.643714 -0.0002133469
6.644714 -0.00021306968999999998
6.645714 -0.00021278518000000002
6.646714 -0.00021249346
6.647714 -0.0002121946
6.648714 -0.00021188864
6.649714 -0.00021157557
6.650714 -0.00021125533999999998
6.651714 -0.00021092787000000002
6.652714 -0.00021059304000000002
6.653714 -0.00021025069
6.654714 -0.00020990065
6.655715 -0.00020954271
6.656714 -0.00020917668999999997
6.657714 -0.00020880233999999998
6.658714 -0.00020841949
6.659714 -0.0002080279
6.660714 -0.00020762742999999999
6.661714 -0.00020721791
6.662714 -0.00020679922
6.663714 -0.00020637125999999997
6.664714 -0.00020593397
6.665714 -0.00020548734000000002
6.666714 -0.00020503139
6.667714 -0.00020456619
6.668715 -0.00020409182000000002
6.669714 -0.00020360844
6.670714 -0.00020311621999999997
6.671714 -0.00020261537
6.672714 -0.00020210609
6.673714 -0.00020158861
6.674714 -0.00020106318
6.675714 -0.00020053003
6.676714 -0.0001999894
6.677714 -0.00019944150000000003
6.678714 -0.00019888653
6.679714 -0.00019832465999999999
6.680714 -0.00019775605
6.681714 -0.00019718079000000002
6.682714 -0.00019659896999999998
6.683714 -0.00019601064
6.684714 -0.00019541578
6.685714 -0.0001948144
6.686714 -0.00019420645
6.687714 -0.00019359184
6.688715 -0.00019297047
6.689714 -0.00019234224
6.690714 -0.00019170699999999997
6.691714 -0.00019106465000000002
6.692714 -0.00019041505
6.693714 -0.0001897581
6.694714 -0.00018909368
6.695714 -0.00018842172
6.696714 -0.00018774216
6.697714 -0.00018705496000000001
6.698714 -0.00018636011
6.699714 -0.00018565765
6.700714 -0.00018494764999999998
6.701715 -0.00018423017
6.702714 -0.00018350533999999998
6.703714 -0.00018277326999999998
6.704714 -0.00018203415
6.705714 -0.00018128812
6.706714 -0.00018053538
6.707714 -0.0001797761
6.708714 -0.00017901046
6.709714 -0.00017823863
6.710714 -0.00017746076999999998
6.711714 -0.00017667699000000002
6.712714 -0.00017588741000000002
6.713714 -0.00017509211
6.714714 -0.00017429115
6.715714 -0.00017348456
6.716714 -0.00017267229999999998
6.717714 -0.00017185434
6.718714 -0.00017103062
6.719714 -0.00017020101999999998
6.720714 -0.00016936543
6.721714 -0.00016852371000000002
6.722714 -0.00016767571
6.723714 -0.00016682125999999999
6.724714 -0.00016596022
6.725714 -0.00016509243
6.726714 -0.00016421776
6.727714 -0.00016333609
6.728714 -0.0001624473
6.729714 -0.00016155135
6.730714 -0.00016064819
6.731714 -0.00015973780999999998
6.732714 -0.00015882024
6.733714 -0.00015789556
6.734715 -0.00015696386000000001
6.735714 -0.00015602528
6.736714 -0.00015507997999999998
6.737714 -0.00015412814
6.738714 -0.00015316998999999998
6.739714 -0.00015220573
6.740714 -0.00015123561
6.741714 -0.00015025987
6.742714 -0.00014927873
6.743714 -0.00014829243
6.744714 -0.00014730118
6.745714 -0.00014630518000000002
6.746714 -0.00014530459
6.747715 -0.00014429955
6.748714 -0.00014329019
6.749714 -0.00014227658
6.750714 -0.00014125877000000002
6.751714 -0.00014023680000000002
6.752714 -0.00013921063999999998
6.753714 -0.00013818025
6.754714 -0.00013714558000000002
6.755714 -0.00013610656
6.756714 -0.00013506308999999998
6.757714 -0.00013401506
6.758714 -0.00013296237
6.759714 -0.00013190491
6.760714 -0.00013084259999999998
6.761714 -0.00012977533
6.762714 -0.00012870304
6.763714 -0.00012762566000000002
6.764714 -0.00012654318
6.765714 -0.00012545557
6.766714 -0.00012436286
6.767715 -0.00012326507999999998
6.768714 -0.00012216229
6.769714 -0.00012105459
6.770714 -0.00011994207
6.771714 -0.00011882486
6.772714 -0.00011770308
6.773714 -0.00011657687000000001
6.774714 -0.00011544638
6.775714 -0.00011431175000000001
6.776714 -0.00011317311
6.777714 -0.00011203059
6.778714 -0.0001108843
6.779714 -0.00010973432000000001
6.780715 -0.00010858074
6.781714 -0.00010742359999999999
6.782714 -0.00010626293999999999
6.783714 -0.00010509876000000001
6.784714 -0.00010393105
6.785714 -0.00010275978
6.786714 -0.00010158489999999999
6.787714 -0.00010040633
6.788714 -9.922400700000001e-05
6.789714 -9.8037845e-05
6.790714 -9.684775899999999e-05
6.791714 -9.565367200000001e-05
6.792714 -9.4455504e-05
6.793715 -9.3253198e-05
6.794714 -9.2046702e-05
6.795714 -9.0835994e-05
6.796714 -8.9621068e-05
6.797714 -8.8401936e-05
6.798714 -8.717864800000001e-05
6.799714 -8.5951268e-05
6.800714 -8.4719886e-05
6.801714 -8.3484622e-05
6.802714 -8.2245617e-05
6.803714 -8.100302e-05
6.804714 -7.9757007e-05
6.805714 -7.8507759e-05
6.806714 -7.725546400000001e-05
6.807714 -7.600031599999999e-05
6.808714 -7.474249600000001e-05
6.809714 -7.3482192e-05
6.810714 -7.2219569e-05
6.811714 -7.095478100000001e-05
6.812714 -6.9687957e-05
6.813715 -6.8419217e-05
6.814714 -6.7148653e-05
6.815714 -6.5876327e-05
6.816714 -6.4602278e-05
6.817714 -6.3326524e-05
6.818714 -6.2049065e-05
6.819714 -6.0769867e-05
6.820714 -5.9488883000000006e-05
6.821714 -5.8206058000000003e-05
6.822714 -5.6921323e-05
6.823714 -5.5634592e-05
6.824714 -5.4345793000000005e-05
6.825714 -5.3054845e-05
6.826715 -5.1761667999999995e-05
6.827714 -5.0466206999999994e-05
6.828714 -4.9168402999999997e-05
6.829714 -4.7868224e-05
6.830714 -4.6565654e-05
6.831714 -4.5260691e-05
6.832714 -4.3953358e-05
6.833714 -4.2643694e-05
6.834714 -4.1331759e-05
6.835714 -4.0017636e-05
6.836714 -3.8701418e-05
6.837714 -3.7383213999999996e-05
6.838714 -3.6063139e-05
6.839714 -3.4741325e-05
6.840714 -3.3417899e-05
6.841714 -3.209299e-05
6.842714 -3.0766725e-05
6.843714 -2.9439224e-05
6.844714 -2.8110597e-05
6.845714 -2.6780944e-05
6.846714 -2.5450345e-05
6.847714 -2.4118870000000002e-05
6.848714 -2.2786571e-05
6.849714 -2.1453484e-05
6.850714 -2.0119629e-05
6.851714 -1.8785011e-05
6.852714 -1.7449624e-05
6.853714 -1.6113451e-05
6.854714 -1.4776467e-05
6.855714 -1.3438644e-05
6.856714 -1.2099954e-05
6.857714 -1.0760371e-05
6.858714 -9.4198725e-06
6.859715 -8.0784474e-06
6.860714 -6.736095099999999e-06
6.861714 -5.3928293e-06
6.862714 -4.0486795999999996e-06
6.863714 -2.7036922e-06
6.864714 -1.3579315e-06
6.865714 -1.1478914e-08
6.866714 1.3355668e-06
6.867714 2.6830916000000002e-06
6.868714 4.030968300000001e-06
6.869714 5.3790583e-06
6.870714 6.7272147e-06
6.871714 8.0752869e-06
6.872715 9.4231211e-06
6.873714 1.0770567000000001e-05
6.874714 1.2117481e-05
6.875714 1.3463726e-05
6.876714 1.4809179000000001e-05
6.877714 1.615373e-05
6.878714 1.749729e-05
6.879714 1.8839783000000002e-05
6.880714 2.0181157e-05
6.881714 2.152138e-05
6.882714 2.2860436e-05
6.883714 2.4198332000000003e-05
6.884714 2.553509e-05
6.885714 2.6870747999999998e-05
6.886714 2.8205354999999996e-05
6.887714 2.953897e-05
6.888714 3.0871661e-05
6.889714 3.2203494e-05
6.890714 3.3534536e-05
6.891714 3.4864851e-05
6.892715 3.6194496e-05
6.893714 3.7523515e-05
6.894714 3.8851942e-05
6.895714 4.0179796e-05
6.896714 4.1507075999999995e-05
6.897714 4.2833767e-05
6.898714 4.4159839000000004e-05
6.899714 4.548524e-05
6.900714 4.6809905e-05
6.901714 4.8133757e-05
6.902714 4.9456702e-05
6.903714 5.0778635e-05
6.904714 5.2099455e-05
6.905715 5.3419041000000004e-05
6.906714 5.4737279000000005e-05
6.907714 5.6054057e-05
6.908714 5.736926599999999e-05
6.909714 5.8682804e-05
6.910714 5.9994579000000006e-05
6.911714 6.1304507e-05
6.912714 6.2612514e-05
6.913714 6.3918537e-05
6.914714 6.5222531e-05
6.915714 6.6524467e-05
6.916714 6.7824311e-05
6.917714 6.9122052e-05
6.918715 7.0417684e-05
6.919714 7.1711202e-05
6.920714 7.3002604e-05
6.921714 7.4291893e-05
6.922714 7.557906699999999e-05
6.923714 7.686411399999999e-05
6.924714 7.8147019e-05
6.925714 7.9427758e-05
6.926714 8.0706286e-05
6.927714 8.1982557e-05
6.928714 8.3256504e-05
6.929714 8.4528045e-05
6.930714 8.5797086e-05
6.931714 8.7063523e-05
6.932714 8.8327232e-05
6.933714 8.9588093e-05
6.934714 9.0845964e-05
6.935714 9.2100703e-05
6.936714 9.3352173e-05
6.937714 9.4600233e-05
6.938715 9.5844746e-05
6.939714 9.7085592e-05
6.940714 9.8322653e-05
6.941714 9.9555825e-05
6.942714 0.00010078503000000001
6.943714 0.00010201019000000001
6.944714 0.00010323126
6.945714 0.00010444821999999999
6.946714 0.00010566107000000001
6.947714 0.00010686980999999999
6.948714 0.00010807447
6.949714 0.00010927508999999999
6.950714 0.00011047174999999999
6.951715 0.00011166450999999999
6.952714 0.00011285343999999999
6.953714 0.00011403864
6.954714 0.00011522019000000001
6.955714 0.00011639815999999999
6.956714 0.00011757262
6.957714 0.00011874364999999999
6.958714 0.00011991129
6.959714 0.00012107558000000002
6.960714 0.00012223654
6.961714 0.00012339417
6.962714 0.00012454844
6.963714 0.00012569932
6.964714 0.00012684675
6.965714 0.00012799064
6.966714 0.00012913092
6.967714 0.00013026746999999998
6.968714 0.00013140017
6.969714 0.00013252889999999998
6.970714 0.00013365352
6.971714 0.00013477390000000001
6.972714 0.00013588990999999998
6.973714 0.00013700142000000001
6.974714 0.00013810831000000002
6.975714 0.00013921045
6.976714 0.00014030776999999998
6.977714 0.00014140017999999998
6.978714 0.00014248758
6.979714 0.00014356993000000002
6.980714 0.00014464719999999999
6.981714 0.00014571933
6.982714 0.00014678633
6.983714 0.00014784817
6.984715 0.00014890488
6.985714 0.00014995644
6.986714 0.00015100287
6.987714 0.00015204419
6.988714 0.00015308038
6.989714 0.00015411146999999998
6.990714 0.00015513743
6.991714 0.00015615827
6.992714 0.00015717395
6.993714 0.00015818443
6.994714 0.00015918968
6.995714 0.0001601896
6.996714 0.00016118412
6.997715 0.00016217316
6.998714 0.00016315661999999998
6.999714 0.00016413438
7.000714 0.00016510633999999998
7.001714 0.00016607237
7.002714 0.00016703236
7.003714 0.00016798621
7.004714 0.00016893380000000002
7.005714 0.00016987504999999999
7.006714 0.00017080986
7.007714 0.00017173818
7.008714 0.00017265995
7.009714 0.00017357515
7.010714 0.00017448377
7.011714 0.00017538581
7.012714 0.0001762813
7.013714 0.00017717027
7.014714 0.00017805278999999998
7.015714 0.00017892893
7.016714 0.00017979877000000002
7.017715 0.00018066239
7.018714 0.00018151989000000002
7.019714 0.00018237134
7.020714 0.00018321684
7.021714 0.00018405647
7.022714 0.00018489027
7.023714 0.0001857183
7.024714 0.00018654058
7.025714 0.00018735713
7.026714 0.00018816792
7.027714 0.00018897292
7.028714 0.00018977208
7.029714 0.00019056531
7.030715 0.0001913525
7.031714 0.00019213352999999998
7.032714 0.00019290825999999998
7.033714 0.00019367653000000002
7.034714 0.00019443820999999999
7.035714 0.00019519312
7.036714 0.00019594106000000002
7.037714 0.00019668189
7.038714 0.00019741544
7.039714 0.00019814158
7.040714 0.00019886014999999997
7.041714 0.00019957106
7.042714 0.00020027419
7.043715 0.00020096948
7.044714 0.00020165685
7.045714 0.00020233625999999997
7.046714 0.00020300772000000003
7.047714 0.00020367124
7.048714 0.00020432683000000003
7.049714 0.00020497453000000002
7.050714 0.00020561440000000001
7.051714 0.00020624652000000003
7.052714 0.00020687096
7.053714 0.00020748778000000001
7.054714 0.00020809705000000001
7.055714 0.00020869884
7.056714 0.00020929321999999998
7.057714 0.00020988025
7.058714 0.00021045994
7.059714 0.00021103233000000003
7.060714 0.00021159742
7.061714 0.00021215519
7.062714 0.00021270564
7.063715 0.00021324870000000002
7.064714 0.00021378429999999998
7.065714 0.00021431237999999998
7.066714 0.00021483285999999998
7.067714 0.00021534563
7.068714 0.0002158506
7.069714 0.00021634769000000002
7.070714 0.00021683679
7.071714 0.00021731782
7.072714 0.00021779071999999998
7.073714 0.00021825538000000002
7.074714 0.00021871176
7.075714 0.00021915984999999999
7.076715 0.00021959959
7.077714 0.00022003101000000002
7.078714 0.00022045409999999998
7.079714 0.0002208689
7.080714 0.00022127545
7.081714 0.0002216738
7.082714 0.00022206405
7.083714 0.00022244626
7.084714 0.00022282052
7.085714 0.00022318688
7.086714 0.00022354545
7.087714 0.00022389629000000002
7.088714 0.00022423944
7.089714 0.00022457496
7.090714 0.00022490285000000001
7.091714 0.00022522315
7.092714 0.00022553584
7.093714 0.00022584088
7.094714 0.00022613821999999998
7.095714 0.00022642778
7.096714 0.00022670944999999998
7.097714 0.00022698313999999997
7.098714 0.00022724869000000002
7.099714 0.00022750597999999999
7.100714 0.00022775486999999998
7.101714 0.00022799517999999997
7.102714 0.00022822676
7.103714 0.00022844944999999997
7.104714 0.00022866311
7.105714 0.00022886762999999998
7.106714 0.00022906288
7.107714 0.00022924877999999998
7.108714 0.00022942524999999998
7.109715 0.00022959221
7.110714 0.00022974966
7.111714 0.00022989759
7.112714 0.00023003604
7.113714 0.00023016503
7.114714 0.00023028463
7.115714 0.00023039489999999999
7.116714 0.00023049597
7.117714 0.00023058794000000002
7.118714 0.00023067093
7.119714 0.00023074505999999998
7.120714 0.00023081042999999998
7.121714 0.00023086715999999998
7.122715 0.00023091534000000002
7.123714 0.00023095508
7.124714 0.00023098644
7.125714 0.00023100948999999998
7.126714 0.00023102426999999998
7.127714 0.0002310308
7.128714 0.00023102905
7.129714 0.00023101902
7.130714 0.00023100065
7.131714 0.00023097389
7.132714 0.00023093866999999998
7.133714 0.00023089488
7.134714 0.00023084241999999999
7.135714 0.00023078121
7.136714 0.00023071112999999998
7.137714 0.00023063210000000002
7.138714 0.00023054399
7.139714 0.00023044674
7.140714 0.00023034027
7.141714 0.00023022450999999998
7.142715 0.00023009943
7.143714 0.00022996501
7.144714 0.00022982124
7.145714 0.00022966812999999998
7.146714 0.00022950571
7.147714 0.00022933405
7.148714 0.00022915319
7.149714 0.00022896323999999999
7.150714 0.00022876426999999999
7.151714 0.00022855638
7.152714 0.00022833965000000002
7.153714 0.00022811419
7.154714 0.00022788008
7.155715 0.00022763741
7.156714 0.00022738623
7.157714 0.00022712661
7.158714 0.00022685858
7.159714 0.00022658216
7.160714 0.00022629733
7.161714 0.00022600409000000002
7.162714 0.00022570239
7.163714 0.00022539218
7.164714 0.00022507338
7.165714 0.0002247459
7.166714 0.00022440963
7.167714 0.0002240645
7.168715 0.00022371037
7.169714 0.00022334714
7.170714 0.0002229747
7.171714 0.00022259295999999999
7.172714 0.00022220182999999999
7.173714 0.00022180125
7.174714 0.00022139116
7.175714 0.00022097151
7.176714 0.0002205423
7.177714 0.00022010354
7.178714 0.00021965526999999997
7.179714 0.00021919755
7.180714 0.00021873043
7.181714 0.00021825401000000002
7.182714 0.00021776840999999998
7.183714 0.00021727374
7.184714 0.00021677013
7.185714 0.00021625772000000002
7.186714 0.00021573667000000002
7.187714 0.00021520709
7.188715 0.00021466912999999998
7.189714 0.00021412291000000002
7.190714 0.00021356851999999998
7.191714 0.00021300606999999998
7.192714 0.00021243562999999997
7.193714 0.00021185726000000002
7.194714 0.000211271
7.195714 0.00021067685
7.196714 0.00021007481
7.197714 0.00020946486
7.198714 0.00020884695
7.199714 0.00020822100999999998
7.200714 0.00020758698000000002
7.201715 0.00020694479000000002
7.202714 0.00020629434
7.203714 0.00020563555
7.204714 0.00020496832
7.205714 0.00020429259
7.206714 0.00020360826
7.207714 0.00020291528999999997
7.208714 0.00020221362
7.209714 0.00020150321
7.210714 0.00020078405
7.211714 0.00020005614
7.212714 0.00019931947
7.213714 0.00019857409
7.214714 0.00019782007999999998
7.215714 0.00019705744000000002
7.216714 0.00019628630999999998
7.217714 0.00019550673
7.218714 0.00019471881000000002
7.219714 0.00019392264
7.220714 0.00019311831
7.221714 0.00019230590000000002
7.222714 0.00019148551
7.223714 0.00019065723
7.224714 0.00018982109
7.225714 0.00018897719
7.226714 0.00018812553
7.227714 0.00018726616
7.228714 0.00018639909
7.229714 0.00018552429000000001
7.230714 0.00018464175999999998
7.231714 0.00018375148000000002
7.232714 0.0001828534
7.233714 0.00018194746000000002
7.234715 0.00018103362
7.235714 0.00018011183000000001
7.236714 0.00017918201999999998
7.237714 0.00017824416
7.238714 0.00017729819
7.239714 0.0001763441
7.240714 0.00017538187
7.241714 0.00017441148
7.242714 0.00017343297
7.243714 0.00017244636
7.244714 0.00017145171000000002
7.245714 0.0001704491
7.246714 0.00016943861
7.247715 0.00016842037
7.248714 0.00016739446999999998
7.249714 0.00016636106
7.250714 0.00016532031
7.251714 0.00016427235
7.252714 0.00016321736
7.253714 0.00016215549
7.254714 0.00016108689
7.255714 0.00016001172000000002
7.256714 0.00015893012
7.257714 0.00015784219999999998
7.258714 0.00015674809
7.259714 0.00015564789
7.260714 0.00015454166
7.261714 0.00015342945
7.262714 0.0001523113
7.263714 0.00015118723
7.264714 0.00015005721000000002
7.265714 0.00014892123999999998
7.266714 0.00014777927000000001
7.267715 0.00014663124
7.268714 0.00014547708
7.269714 0.00014431672000000002
7.270714 0.00014315008
7.271714 0.00014197707
7.272714 0.00014079761000000002
7.273714 0.00013961164
7.274714 0.00013841908
7.275714 0.00013721985
7.276714 0.00013601392999999998
7.277714 0.00013480127999999998
7.278714 0.00013358188
7.279714 0.00013235572
7.280715 0.00013112283
7.281714 0.00012988323
7.282714 0.00012863699
7.283714 0.00012738413000000002
7.284714 0.00012612477
7.285714 0.00012485896
7.286714 0.0001235868
7.287714 0.0001223084
7.288714 0.00012102385999999999
7.289714 0.00011973326999999999
7.290714 0.00011843675000000001
7.291714 0.00011713440000000001
7.292714 0.00011582632
7.293715 0.00011451259
7.294714 0.00011319329999999999
7.295714 0.00011186852
7.296714 0.00011053833
7.297714 0.00010920277
7.298714 0.00010786189000000001
7.299714 0.00010651573000000002
7.300714 0.00010516434
7.301714 0.00010380772
7.302714 0.00010244593000000001
7.303714 0.00010107897
7.304714 9.970686999999999e-05
7.305714 9.8329656e-05
7.306714 9.694735999999999e-05
7.307714 9.5560006e-05
7.308714 9.4167649e-05
7.309714 9.277033e-05
7.310714 9.1368111e-05
7.311714 8.996106e-05
7.312714 8.8549257e-05
7.313715 8.7132787e-05
7.314714 8.5711747e-05
7.315714 8.4286245e-05
7.316714 8.2856388e-05
7.317714 8.1422297e-05
7.318714 7.998408999999999e-05
7.319714 7.854188800000001e-05
7.320714 7.7095808e-05
7.321714 7.564597700000001e-05
7.322714 7.4192496e-05
7.323714 7.2735475e-05
7.324714 7.1275008e-05
7.325714 6.9811176e-05
7.326715 6.8344053e-05
7.327714 6.687369599999999e-05
7.328714 6.5400144e-05
7.329714 6.392342600000001e-05
7.330714 6.2443559e-05
7.331714 6.0960536999999995e-05
7.332714 5.9474348e-05
7.333714 5.7984965000000006e-05
7.334714 5.6492354e-05
7.335714 5.4996474e-05
7.336714 5.349726799999999e-05
7.337714 5.1994692000000004e-05
7.338714 5.0488688e-05
7.339714 4.897920000000001e-05
7.340714 4.7466184999999995e-05
7.341714 4.5949599e-05
7.342714 4.4429416e-05
7.343714 4.2905609e-05
7.344714 4.1378172e-05
7.345714 3.9847112e-05
7.346714 3.8312447000000005e-05
7.347714 3.6774216e-05
7.348714 3.5232475e-05
7.349714 3.3687291999999997e-05
7.350714 3.2138755e-05
7.351714 3.0586963e-05
7.352714 2.9032032000000003e-05
7.353714 2.7474081e-05
7.354714 2.5913252e-05
7.355714 2.4349686000000003e-05
7.356714 2.2783529e-05
7.357714 2.1214933e-05
7.358714 1.9644052000000003e-05
7.359715 1.8071037e-05
7.360714 1.6496035e-05
7.361714 1.4919189000000001e-05
7.362714 1.3340633000000001e-05
7.363714 1.1760493999999999e-05
7.364714 1.0178889e-05
7.365714 8.595925e-06
7.366714 7.0116953999999995e-06
7.367714 5.4262831e-06
7.368714 3.8397591e-06
7.369714 2.2521846999999998e-06
7.370714 6.6360983e-07
7.371714 -9.259254700000001e-07
7.372715 -2.5163902999999997e-06
7.373714 -4.107759800000001e-06
7.374714 -5.700015e-06
7.375714 -7.2931414e-06
7.376714 -8.8871261e-06
7.377714 -1.0481957999999999e-05
7.378714 -1.2077626e-05
7.379714 -1.3674118000000001e-05
7.380714 -1.5271414e-05
7.381714 -1.6869494000000002e-05
7.382714 -1.8468332999999998e-05
7.383714 -2.0067898e-05
7.384714 -2.1668156e-05
7.385714 -2.3269062e-05
7.386714 -2.4870569999999997e-05
7.387714 -2.6472628e-05
7.388714 -2.8075181000000003e-05
7.389714 -2.9678168e-05
7.390714 -3.1281527e-05
7.391714 -3.2885194e-05
7.392715 -3.4489105e-05
7.393714 -3.6093195e-05
7.394714 -3.7697404e-05
7.395714 -3.9301673e-05
7.396714 -4.0905948e-05
7.397714 -4.2510176999999995e-05
7.398714 -4.4114316e-05
7.399714 -4.5718322999999995e-05
7.400714 -4.7322163e-05
7.401714 -4.8925807e-05
7.402714 -5.0529229e-05
7.403714 -5.2132413e-05
7.404714 -5.3735339999999996e-05
7.405715 -5.5337995e-05
7.406714 -5.6940371e-05
7.407714 -5.8542446e-05
7.408714 -6.0144214000000004e-05
7.409714 -6.1745652e-05
7.410714 -6.3346744e-05
7.411714 -6.4947454e-05
7.412714 -6.654775000000001e-05
7.413714 -6.8147591e-05
7.414714 -6.974692e-05
7.415714 -7.1345676e-05
7.416714 -7.2943783e-05
7.417714 -7.4541151e-05
7.418715 -7.613769e-05
7.419714 -7.7733284e-05
7.420714 -7.9327816e-05
7.421714 -8.092115999999999e-05
7.422714 -8.251317899999999e-05
7.423714 -8.4103726e-05
7.424714 -8.5692659e-05
7.425714 -8.7279818e-05
7.426714 -8.8865056e-05
7.427714 -9.044821899999999e-05
7.428714 -9.2029165e-05
7.429714 -9.3607747e-05
7.430714 -9.518382699999999e-05
7.431714 -9.675728699999999e-05
7.432714 -9.832800700000001e-05
7.433714 -9.989588499999999e-05
7.434714 -0.00010146083
7.435714 -0.00010302277
7.436714 -0.00010458166000000001
7.437714 -0.00010613744
7.438715 -0.0001076901
7.439714 -0.0001092396
7.440714 -0.00011078596999999999
7.441714 -0.00011232920000000002
7.442714 -0.00011386931999999999
7.443714 -0.00011540635000000001
7.444714 -0.00011694034
7.445714 -0.00011847130999999999
7.446714 -0.00011999931
7.447714 -0.00012152437
7.448714 -0.00012304653
7.449714 -0.00012456582
7.450714 -0.00012608225
7.451715 -0.00012759583
7.452714 -0.00012910657
7.453714 -0.00013061446
7.454714 -0.00013211946
7.455714 -0.00013362155
7.456714 -0.00013512067
7.457714 -0.00013661677
7.458714 -0.00013810976
7.459714 -0.00013959957
7.460714 -0.00014108609
7.461714 -0.00014256923999999999
7.462714 -0.00014404889999999998
7.463714 -0.00014552496999999998
7.464714 -0.00014699734
7.465714 -0.00014846592
7.466714 -0.00014993058
7.467714 -0.00015139123999999998
7.468714 -0.00015284779
7.469714 -0.00015430018
7.470714 -0.00015574831
7.471714 -0.00015719212
7.472714 -0.00015863155
7.473714 -0.00016006658
7.474714 -0.00016149714
7.475714 -0.00016292323000000001
7.476714 -0.00016434481
7.477714 -0.00016576187000000002
7.478714 -0.00016717439
7.479714 -0.00016858237
7.480714 -0.00016998579
7.481714 -0.00017138462
7.482714 -0.00017277887
7.483714 -0.00017416849
7.484715 -0.00017555344
7.485714 -0.00017693369
7.486714 -0.00017830918000000002
7.487714 -0.00017967984
7.488714 -0.0001810456
7.489714 -0.00018240636
7.490714 -0.00018376202999999998
7.491714 -0.00018511249000000002
7.492714 -0.00018645762999999998
7.493714 -0.00018779733
7.494714 -0.00018913146
7.495714 -0.00019045989
7.496714 -0.00019178251
7.497715 -0.00019309919000000002
7.498714 -0.00019440981
7.499714 -0.00019571428
7.500714 -0.00019701249
7.501714 -0.00019830436
7.502714 -0.00019958984
7.503714 -0.00020086888999999998
7.504714 -0.00020214145
7.505714 -0.00020340751
7.506714 -0.00020466709
7.507714 -0.00020592020000000002
7.508714 -0.00020716686
7.509714 -0.00020840714
7.510714 -0.00020964108000000003
7.511714 -0.00021086873
7.512714 -0.00021209019
7.513714 -0.0002133055
7.514714 -0.00021451474
7.515714 -0.00021571798
7.516714 -0.00021691526
7.517715 -0.00021810661
7.518714 -0.00021929206
7.519714 -0.00022047166
7.520714 -0.00022164536000000002
7.521714 -0.00022281314999999998
7.522714 -0.00022397498
7.523714 -0.00022513078999999997
7.524714 -0.00022628051
7.525714 -0.00022742402
7.526714 -0.00022856120000000002
7.527714 -0.00022969195
7.528714 -0.00023081614
7.529714 -0.00023193359
7.530715 -0.00023304416999999998
7.531714 -0.00023414773000000002
7.532714 -0.00023524412000000002
7.533714 -0.0002363332
7.534714 -0.00023741484
7.535714 -0.00023848893
7.536714 -0.00023955533
7.537714 -0.00024061399
7.538714 -0.00024166481999999997
7.539714 -0.00024270778
7.540714 -0.00024374281000000001
7.541714 -0.0002447699
7.542714 -0.00024578906
7.543715 -0.0002468003
7.544714 -0.00024780363000000003
7.545714 -0.0002487991
7.546714 -0.00024978674
7.547714 -0.00025076661
7.548714 -0.00025173873999999996
7.549714 -0.00025270318999999996
7.550714 -0.00025365998000000003
7.551714 -0.00025460915000000004
7.552714 -0.00025555071
7.553714 -0.00025648467
7.554714 -0.00025741101
7.555714 -0.00025832971
7.556714 -0.00025924076
7.557714 -0.00026014407
7.558714 -0.0002610396
7.559714 -0.00026192724
7.560714 -0.00026280693
7.561714 -0.00026367857
7.562714 -0.00026454204
7.563715 -0.00026539724
7.564714 -0.00026624407
7.565714 -0.00026708242
7.566714 -0.00026791222
7.567714 -0.00026873338
7.568714 -0.00026954581
7.569714 -0.00027034948
7.570714 -0.00027114436000000004
7.571714 -0.00027193041
7.572714 -0.00027270764
7.573714 -0.00027347608000000004
7.574714 -0.00027423572999999996
7.575714 -0.00027498668
7.576715 -0.00027572896
7.577714 -0.00027646267000000003
7.578714 -0.00027718786
7.579714 -0.00027790462999999996
7.580714 -0.00027861304
7.581714 -0.00027931319
7.582714 -0.00028000513
7.583714 -0.00028068891
7.584714 -0.0002813646
7.585714 -0.00028203219000000004
7.586714 -0.00028269171000000004
7.587714 -0.00028334313999999996
7.588714 -0.00028398641999999996
7.589714 -0.0002846215
7.590714 -0.0002852483
7.591714 -0.00028586674000000004
7.592714 -0.00028647667
7.593714 -0.00028707795999999996
7.594714 -0.00028767045
7.595714 -0.000288254
7.596714 -0.00028882844
7.597714 -0.00028939360000000003
7.598714 -0.00028994934
7.599714 -0.00029049551999999997
7.600714 -0.00029103198
7.601714 -0.00029155863
7.602714 -0.00029207533
7.603714 -0.00029258204
7.604714 -0.00029307866
7.605714 -0.0002935652
7.606714 -0.00029404162
7.607714 -0.00029450796
7.608714 -0.00029496425
7.609715 -0.00029541056
7.610714 -0.00029584696
7.611714 -0.00029627354
7.612714 -0.0002966904
7.613714 -0.00029709768
7.614714 -0.00029749547
7.615714 -0.00029788387
7.616714 -0.00029826301
7.617714 -0.00029863299
7.618714 -0.00029899388
7.619714 -0.00029934574
7.620714 -0.00029968865
7.621714 -0.00030002259
7.622715 -0.00030034762000000003
7.623714 -0.00030066369
7.624714 -0.00030097078
7.625714 -0.00030126885
7.626714 -0.00030155782
7.627714 -0.0003018376
7.628714 -0.00030210811
7.629714 -0.00030236922
7.630714 -0.00030262086
7.631714 -0.00030286289999999997
7.632714 -0.00030309523
7.633714 -0.00030331778
7.634714 -0.00030353046
7.635714 -0.00030373321
7.636714 -0.00030392598
7.637714 -0.00030410872000000003
7.638714 -0.00030428143
7.639714 -0.00030444414
7.640714 -0.00030459685
7.641714 -0.00030473961
7.642715 -0.00030487248999999997
7.643714 -0.00030499556999999996
7.644714 -0.00030510892
7.645714 -0.00030521262000000003
7.646714 -0.00030530678
7.647714 -0.00030539147
7.648714 -0.0003054668
7.649714 -0.00030553285
7.650714 -0.00030558967
7.651714 -0.00030563729
7.652714 -0.00030567576
7.653714 -0.00030570506999999997
7.654714 -0.00030572521
7.655715 -0.00030573614999999997
7.656714 -0.00030573783000000003
7.657714 -0.00030573017
7.658714 -0.00030571307
7.659714 -0.00030568642
7.660714 -0.00030565009
7.661714 -0.00030560395
7.662714 -0.00030554788
7.663714 -0.00030548174
7.664714 -0.00030540541
7.665714 -0.00030531876
7.666714 -0.00030522169
7.667714 -0.00030511412
7.668715 -0.00030499600000000003
7.669714 -0.00030486729
7.670714 -0.00030472795
7.671714 -0.00030457802
7.672714 -0.00030441754000000003
7.673714 -0.00030424658
7.674714 -0.00030406522
7.675714 -0.00030387359
7.676714 -0.0003036718
7.677714 -0.00030346
7.678714 -0.00030323836
7.679714 -0.00030300703
7.680714 -0.00030276616999999997
7.681714 -0.00030251595
7.682714 -0.00030225649
7.683714 -0.00030198793999999996
7.684714 -0.00030171041
7.685714 -0.00030142401
7.686714 -0.00030112880999999997
7.687714 -0.00030082485
7.688715 -0.00030051215
7.689714 -0.00030019070999999997
7.690714 -0.00029986049
7.691714 -0.00029952146
7.692714 -0.00029917352999999996
7.693714 -0.00029881662
7.694714 -0.00029845064
7.695714 -0.00029807545
7.696714 -0.00029769096
7.697714 -0.00029729703999999997
7.698714 -0.00029689356
7.699714 -0.00029648045
7.700714 -0.0002960576
7.701715 -0.00029562495
7.702714 -0.00029518244
7.703714 -0.00029473006
7.704714 -0.00029426778
7.705714 -0.00029379562
7.706714 -0.00029331361
7.707714 -0.00029282182
7.708714 -0.00029232035
7.709714 -0.00029180928000000004
7.710714 -0.00029128871
7.711714 -0.00029075877
7.712714 -0.00029021958
7.713714 -0.00028967127000000003
7.714714 -0.00028911394999999997
7.715714 -0.00028854772
7.716714 -0.00028797269
7.717714 -0.00028738896000000003
7.718714 -0.00028679656
7.719714 -0.00028619554
7.720714 -0.00028558592999999995
7.721714 -0.0002849677
7.722714 -0.00028434085
7.723714 -0.00028370532
7.724714 -0.00028306106
7.725714 -0.00028240797
7.726714 -0.00028174597
7.727714 -0.00028107495
7.728714 -0.00028039481
7.729714 -0.00027970545
7.730714 -0.00027900677999999996
7.731714 -0.00027829869
7.732714 -0.00027758113
7.733714 -0.00027685403
7.734715 -0.00027611738000000004
7.735714 -0.00027537119
7.736714 -0.00027461547
7.737714 -0.00027385024
7.738714 -0.00027307563
7.739714 -0.00027229171
7.740714 -0.00027149860999999996
7.741714 -0.0002706965
7.742714 -0.00026988553000000003
7.743714 -0.00026906587
7.744714 -0.00026823773
7.745714 -0.00026740129
7.746714 -0.00026655673
7.747715 -0.00026570424000000003
7.748714 -0.00026484398999999996
7.749714 -0.00026397613
7.750714 -0.00026310079000000004
7.751714 -0.00026221805
7.752714 -0.00026132802000000004
7.753714 -0.00026043074
7.754714 -0.0002595262
7.755714 -0.00025861442999999996
7.756714 -0.00025769536
7.757714 -0.00025676895
7.758714 -0.00025583512999999996
7.759714 -0.00025489376
7.760714 -0.00025394475
7.761714 -0.00025298798
7.762714 -0.00025202332
7.763714 -0.00025105066
7.764714 -0.00025006987
7.765714 -0.00024908084
7.766714 -0.00024808351
7.767715 -0.00024707779
7.768714 -0.00024606367999999997
7.769714 -0.00024504113
7.770714 -0.00024401018
7.771714 -0.00024297085
7.772714 -0.00024192322999999998
7.773714 -0.00024086742
7.774714 -0.00023980353
7.775714 -0.00023873169999999997
7.776714 -0.00023765208
7.777714 -0.00023656485
7.778714 -0.00023547017999999998
7.779714 -0.00023436823999999998
7.780715 -0.00023325916999999998
7.781714 -0.00023214318000000002
7.782714 -0.00023102036
7.783714 -0.00022989088
7.784714 -0.00022875483
7.785714 -0.00022761230000000002
7.786714 -0.00022646334
7.787714 -0.00022530799
7.788714 -0.00022414624
7.789714 -0.00022297810999999997
7.790714 -0.00022180353999999997
7.791714 -0.00022062247
7.792714 -0.00021943486
7.793715 -0.00021824059999999999
7.794714 -0.00021703960999999998
7.795714 -0.00021583182000000002
7.796714 -0.00021461714999999998
7.797714 -0.00021339551
7.798714 -0.00021216688
7.799714 -0.00021093118999999998
7.800714 -0.00020968848
7.801714 -0.00020843872
7.802714 -0.00020718198
7.803714 -0.00020591833
7.804714 -0.00020464786
7.805714 -0.00020337067999999997
7.806714 -0.00020208695
7.807714 -0.00020079685
7.808714 -0.00019950055
7.809714 -0.00019819825
7.810714 -0.00019689016000000003
7.811714 -0.00019557649
7.812714 -0.00019425743000000002
7.813715 -0.00019293316000000002
7.814714 -0.00019160385999999997
7.815714 -0.00019026969999999999
7.816714 -0.00018893081
7.817714 -0.00018758727999999998
7.818714 -0.0001862392
7.819714 -0.00018488659999999998
7.820714 -0.00018352948
7.821714 -0.00018216784
7.822714 -0.00018080163
7.823714 -0.00017943078
7.824714 -0.00017805517000000001
7.825714 -0.0001766747
7.826715 -0.00017528923999999998
7.827714 -0.00017389867
7.828714 -0.00017250285000000001
7.829714 -0.00017110164
7.830714 -0.00016969493
7.831714 -0.00016828262
7.832714 -0.00016686463999999998
7.833714 -0.00016544093
7.834714 -0.00016401146
7.835714 -0.00016257626000000001
7.836714 -0.00016113536
7.837714 -0.00015968883999999998
7.838714 -0.00015823681
7.839714 -0.0001567794
7.840714 -0.00015531679
7.841714 -0.00015384916
7.842714 -0.00015237671
7.843714 -0.00015089967
7.844714 -0.00014941826
7.845714 -0.00014793271000000001
7.846714 -0.00014644324
7.847714 -0.00014495007000000002
7.848714 -0.00014345339
7.849714 -0.00014195338
7.850714 -0.00014045017
7.851714 -0.00013894390999999998
7.852714 -0.00013743469
7.853714 -0.00013592255
7.854714 -0.00013440754
7.855714 -0.00013288965
7.856714 -0.00013136885999999999
7.857714 -0.00012984513
7.858714 -0.00012831837999999999
7.859715 -0.00012678853
7.860714 -0.0001252555
7.861714 -0.00012371919
7.862714 -0.00012217950999999998
7.863714 -0.00012063637
7.864714 -0.0001190897
7.865714 -0.00011753945999999999
7.866714 -0.00011598561000000001
7.867714 -0.00011442814
7.868714 -0.00011286709
7.869714 -0.00011130251
7.870714 -0.00010973447
7.871714 -0.0001081631
7.872715 -0.00010658853000000001
7.873714 -0.00010501092000000001
7.874714 -0.00010343045
7.875714 -0.00010184733
7.876714 -0.00010026175
7.877714 -9.8673922e-05
7.878714 -9.708405700000001e-05
7.879714 -9.5492351e-05
7.880714 -9.3898996e-05
7.881714 -9.2304151e-05
7.882714 -9.0707971e-05
7.883714 -8.911056900000001e-05
7.884714 -8.751203500000001e-05
7.885714 -8.5912427e-05
7.886714 -8.4311773e-05
7.887714 -8.2710068e-05
7.888714 -8.1107277e-05
7.889714 -7.9503343e-05
7.890714 -7.7898176e-05
7.891714 -7.629168400000001e-05
7.892715 -7.4683749e-05
7.893714 -7.307425599999999e-05
7.894714 -7.146308000000001e-05
7.895714 -6.985010799999999e-05
7.896714 -6.8235244e-05
7.897714 -6.6618395e-05
7.898714 -6.49995e-05
7.899714 -6.337853100000001e-05
7.900714 -6.1755475e-05
7.901714 -6.0130367000000006e-05
7.902714 -5.8503269e-05
7.903714 -5.6874278999999994e-05
7.904714 -5.5243527e-05
7.905715 -5.3611176999999996e-05
7.906714 -5.1977418000000004e-05
7.907714 -5.0342470000000006e-05
7.908714 -4.8706556e-05
7.909714 -4.7069929e-05
7.910714 -4.5432836e-05
7.911714 -4.3795526e-05
7.912714 -4.2158248e-05
7.913714 -4.0521232e-05
7.914714 -3.888469e-05
7.915714 -3.7248807e-05
7.916714 -3.5613746e-05
7.917714 -3.3979632e-05
7.918715 -3.2346557e-05
7.919714 -3.071458e-05
7.920714 -2.9083719e-05
7.921714 -2.7453964e-05
7.922714 -2.5825272999999998e-05
7.923714 -2.419757e-05
7.924714 -2.2570761e-05
7.925714 -2.0944734e-05
7.926714 -1.9319363000000002e-05
7.927714 -1.7694518e-05
7.928714 -1.6070068e-05
7.929714 -1.4445889e-05
7.930714 -1.2821873e-05
7.931714 -1.1197927e-05
7.932714 -9.573984999999999e-06
7.933714 -7.9500097e-06
7.934714 -6.325994700000001e-06
7.935714 -4.7019672000000005e-06
7.936714 -3.0779876000000003e-06
7.937714 -1.4541507e-06
7.938715 1.6941636e-07
7.939714 1.7925569999999999e-06
7.940714 3.4150897000000005e-06
7.941714 5.0368126e-06
7.942714 6.657508299999999e-06
7.943714 8.2769503e-06
7.944714 9.8949094e-06
7.945714 1.151116e-05
7.946714 1.3125485999999998e-05
7.947714 1.4737689000000001e-05
7.948714 1.6347589e-05
7.949714 1.7955031e-05
7.950714 1.9559891e-05
7.951715 2.1162077e-05
7.952714 2.2761529e-05
7.953714 2.4358218e-05
7.954714 2.5952150000000002e-05
7.955714 2.7543359000000002e-05
7.956714 2.9131908e-05
7.957714 3.0717877e-05
7.958714 3.2301367e-05
7.959714 3.3882489e-05
7.960714 3.546136e-05
7.961714 3.7038095e-05
7.962714 3.8612797e-05
7.963714 4.0185563e-05
7.964714 4.1756465000000003e-05
7.965714 4.3325551e-05
7.966714 4.4892843e-05
7.967714 4.6458331e-05
7.968714 4.8021968e-05
7.969714 4.9583679e-05
7.970714 5.1143354e-05
7.971714 5.2700847000000004e-05
7.972714 5.4255986e-05
7.973714 5.5808579e-05
7.974714 5.7358409e-05
7.975714 5.8905243000000004e-05
7.976714 6.0448842999999994e-05
7.977714 6.198897e-05
7.978714 6.3525391e-05
7.979714 6.5057884e-05
7.980714 6.6586239e-05
7.981714 6.811027899999999e-05
7.982714 6.9629846e-05
7.983714 7.1144819e-05
7.984715 7.2655109e-05
7.985714 7.4160664e-05
7.986714 7.566146700000001e-05
7.987714 7.715753999999999e-05
7.988714 7.8648935e-05
7.989714 8.013573200000001e-05
7.990714 8.161803699999999e-05
7.991714 8.3095978e-05
7.992714 8.4569695e-05
7.993714 8.6039341e-05
7.994714 8.750506599999999e-05
7.995714 8.896701e-05
7.996714 9.0425311e-05
7.997715 9.1880077e-05
7.998714 9.3331403e-05
7.999714 9.4779347e-05
8.000714 9.6223948e-05
8.001715 9.766520199999999e-05
8.002714 9.910306699999999e-05
8.003715 0.00010053747000000001
8.004714 0.00010196829
8.005714 0.00010339543
8.006714 0.00010481867999999999
8.007714 0.00010623788
8.008715 0.00010765282
8.009714 0.00010906327
8.010715 0.00011046902
8.011714 0.00011186985
8.012714 0.00011326553999999999
8.013714 0.00011465588
8.014714 0.00011604071
8.015715 0.00011741985999999999
8.016714 0.00011879319999999999
8.017715 0.00012016063
8.018714 0.00012152210999999999
8.019714 0.00012287759
8.020715 0.00012422707
8.021714 0.00012557061
8.022715 0.00012690826
8.023714 0.00012824011
8.024714 0.00012956626
8.025714 0.00013088685
8.026714 0.000132202
8.027715 0.00013351184
8.028714 0.00013481651
8.029715 0.00013611613
8.030714 0.00013741078
8.031714 0.00013870055
8.032714 0.00013998548
8.033714 0.0001412656
8.034715 0.0001425409
8.035714 0.00014381133
8.036715 0.00014507679999999998
8.037714 0.00014633721
8.038714 0.00014759241
8.039714 0.00014884223999999999
8.040714 0.0001500865
8.041715 0.00015132498
8.042714 0.00015255746
8.043715 0.00015378372
8.044714 0.00015500352
8.045714 0.00015621666
8.046714 0.00015742294
8.047714 0.00015862217
8.048715 0.0001598142
8.049714 0.00016099891
8.050714 0.0001621762
8.051714 0.00016334601
8.052714 0.00016450832
8.053715 0.00016566315
8.054714 0.00016681055
8.055715 0.00016795059
8.056714 0.00016908338
8.057714 0.00017020902999999998
8.058714 0.00017132771
8.059714 0.00017243957
8.060715 0.00017354477999999998
8.061714 0.00017464348
8.062715 0.00017573583000000001
8.063714 0.00017682197
8.064714 0.00017790202
8.065714 0.00017897607
8.066714 0.00018004419
8.067715 0.0001811064
8.068714 0.00018216271
8.069715 0.00018321308
8.070714 0.00018425745
8.071714 0.00018529573
8.072714 0.00018632779
8.073714 0.00018735348
8.074715 0.00018837261000000002
8.075714 0.00018938503
8.076715 0.00019039051999999998
8.077714 0.0001913889
8.078714 0.00019237997999999997
8.079714 0.00019336357999999998
8.080714 0.00019433953000000002
8.081715 0.00019530769
8.082714 0.00019626793000000002
8.083714 0.0001972202
8.084714 0.00019816438999999998
8.085714 0.00019910050999999998
8.086715 0.00020002853
8.087714 0.00020094851000000002
8.088715 0.00020186051
8.089714 0.00020276459
8.090714 0.00020366090000000002
8.091714 0.00020454952
8.092714 0.00020543062
8.093715 0.0002063043
8.094714 0.00020717072999999997
8.095715 0.00020803004
8.096714 0.00020888233
8.097714 0.0002097277
8.098714 0.00021056626
8.099714 0.00021139804000000001
8.100715 0.00021222305999999997
8.101714 0.00021304133
8.102715 0.00021385281
8.103714 0.00021465742
8.104714 0.00021545509
8.105714 0.00021624569
8.106714 0.00021702911
8.107715 0.00021780515000000003
8.108714 0.00021857368000000003
8.109715 0.00021933452
8.110714 0.00022008749
8.111714 0.00022083243
8.112714 0.00022156919000000002
8.113714 0.00022229763000000002
8.114715 0.00022301762999999997
8.115714 0.00022372910000000002
8.116714 0.00022443198000000002
8.117714 0.00022512624999999998
8.118714 0.00022581187000000002
8.119715 0.0002264889
8.120714 0.00022715736999999998
8.121715 0.00022781740000000003
8.122714 0.00022846907000000002
8.123714 0.00022911252
8.124714 0.00022974789
8.125714 0.00023037532999999998
8.126715 0.00023099501000000002
8.127714 0.00023160708
8.128715 0.00023221169
8.129714 0.00023280894999999998
8.130714 0.00023339901
8.131714 0.00023398197
8.132714 0.00023455789
8.133715 0.00023512679999999997
8.134714 0.00023568871
8.135715 0.00023624361000000002
8.136714 0.00023679147000000002
8.137714 0.00023733219
8.138714 0.00023786565
8.139714 0.00023839175
8.140715 0.00023891034000000003
8.141714 0.00023942125
8.142715 0.00023992432
8.143714 0.00024041938000000002
8.144714 0.00024090627000000002
8.145715 0.00024138485
8.146714 0.00024185494999999998
8.147715 0.00024231646999999998
8.148714 0.00024276928
8.149714 0.00024321334
8.150714 0.00024364858
8.151714 0.00024407499999999998
8.152715 0.00024449259
8.153714 0.00024490139
8.154715 0.00024530148
8.155714 0.00024569295
8.156714 0.00024607591
8.157714 0.00024645051
8.158714 0.00024681687999999997
8.159715 0.00024717515000000003
8.160714 0.00024752549
8.161715 0.00024786805
8.162714 0.00024820296999999997
8.163714 0.00024853038999999997
8.164714 0.00024885039
8.165714 0.0002491631
8.166715 0.00024946855
8.167714 0.00024976682
8.168715 0.00025005791
8.169714 0.0002503418
8.170714 0.0002506185
8.171714 0.00025088793
8.172714 0.00025115005
8.173715 0.00025140475
8.174714 0.00025165195
8.175714 0.00025189154000000003
8.176714 0.00025212339
8.177714 0.00025234742
8.178715 0.00025256354
8.179714 0.00025277166
8.180715 0.00025297168
8.181714 0.00025316358
8.182714 0.0002533473
8.183714 0.00025352283
8.184714 0.0002536902
8.185715 0.00025384941
8.186714 0.00025400052000000003
8.187715 0.00025414363
8.188714 0.00025427880000000004
8.189714 0.00025440615
8.190714 0.00025452578
8.191714 0.00025463783
8.192715 0.00025474239
8.193714 0.00025483962
8.194715 0.00025492964
8.195714 0.00025501254
8.196714 0.00025508839
8.197714 0.00025515731
8.198714 0.00025521931
8.199715 0.00025527447
8.200714 0.00025532279
8.201715 0.00025536424
8.202714 0.0002553988
8.203714 0.00025542643
8.204714 0.00025544707
8.205714 0.00025546062
8.206715 0.00025546700999999996
8.207714 0.00025546613
8.208714 0.00025545785
8.209714 0.00025544209
8.210714 0.00025541876
8.211715 0.00025538779000000003
8.212714 0.00025534907
8.213715 0.00025530258
8.214714 0.00025524826
8.215714 0.00025518609
8.216714 0.00025511608
8.217714 0.00025503828
8.218715 0.00025495271999999996
8.219714 0.00025485947
8.220715 0.00025475863
8.221714 0.00025465031
8.222714 0.00025453461999999996
8.223714 0.00025441170000000004
8.224714 0.00025428170999999996
8.225715 0.00025414477
8.226714 0.00025400103999999996
8.227715 0.00025385066000000004
8.228714 0.00025369372
8.229714 0.00025353037999999997
8.230714 0.00025336071000000004
8.231714 0.00025318479000000004
8.232715 0.00025300271
8.233714 0.00025281448999999996
8.234715 0.00025262018
8.235714 0.00025241975
8.236714 0.00025221323
8.237714 0.00025200054
8.238714 0.00025178167
8.239715 0.00025155657
8.240714 0.00025132516999999997
8.241714 0.00025108739
8.242714 0.00025084319
8.243714 0.00025059248000000004
8.244715 0.00025033522999999997
8.245714 0.00025007139
8.246715 0.00024980091
8.247714 0.00024952376
8.248714 0.00024923997
8.249714 0.00024894954999999996
8.250714 0.00024865251
8.251715 0.0002483489
8.252714 0.00024803876
8.253715 0.00024772221
8.254714 0.00024739929
8.255714 0.00024707015
8.256714 0.00024673484
8.257714 0.00024639351
8.258715 0.00024604624
8.259714 0.00024569315
8.260715 0.00024533433
8.261714 0.00024496990000000003
8.262714 0.00024459989000000004
8.263714 0.00024422443
8.264714 0.00024384352999999999
8.265715 0.00024345727
8.266714 0.00024306564
8.267715 0.00024266868999999998
8.268714 0.00024226642
8.269714 0.00024185881
8.270715 0.00024144585
8.271714 0.00024102751
8.272715 0.00024060378
8.273714 0.00024017461
8.274714 0.00023973997999999998
8.275714 0.00023929988
8.276714 0.00023885427
8.277715 0.00023840314
8.278714 0.00023794651
8.279715 0.00023748436999999998
8.280714 0.00023701675
8.281714 0.00023654369999999997
8.282714 0.00023606526
8.283714 0.00023558150000000001
8.284715 0.00023509249
8.285714 0.00023459831000000001
8.286715 0.00023409906999999997
8.287714 0.00023359487
8.288714 0.0002330858
8.289714 0.00023257196
8.290714 0.00023205346000000003
8.291715 0.00023153038
8.292714 0.00023100283
8.293715 0.00023047088999999997
8.294714 0.00022993461
8.295714 0.00022939407
8.296714 0.00022884931000000003
8.297714 0.00022830036
8.298715 0.00022774725
8.299714 0.00022718999999999997
8.300714 0.00022662858999999999
8.301714 0.00022606302999999997
8.302714 0.0002254933
8.303715 0.00022491936000000002
8.304714 0.00022434119
8.305715 0.0002237588
8.306714 0.00022317213
8.307714 0.00022258118
8.308714 0.00022198597
8.309714 0.00022138647
8.310715 0.0002207827
8.311714 0.00022017468
8.312715 0.00021956246
8.313714 0.00021894609
8.314714 0.00021832560999999998
8.315714 0.00021770113
8.316714 0.00021707269
8.317715 0.00021644041
8.318714 0.00021580438
8.319715 0.00021516471
8.320714 0.00021452149
8.321714 0.00021387482
8.322714 0.0002132248
8.323714 0.00021257156
8.324715 0.00021191515
8.325714 0.00021125566
8.326715 0.00021059313000000002
8.327714 0.00020992766000000002
8.328714 0.00020925926999999997
8.329714 0.00020858799000000002
8.330714 0.00020791383000000002
8.331715 0.00020723683
8.332714 0.00020655696
8.333714 0.00020587422
8.334714 0.0002051886
8.335714 0.00020450009000000003
8.336715 0.00020380867000000002
8.337714 0.00020311431
8.338715 0.00020241703
8.339714 0.00020171681
8.340714 0.00020101365
8.341714 0.00020030757
8.342714 0.00019959859000000002
8.343715 0.00019888677999999998
8.344714 0.00019817214000000002
8.345715 0.00019745478
8.346714 0.00019673473
8.347714 0.00019601212
8.348714 0.000195287
8.349714 0.00019455946999999998
8.350715 0.00019382965000000002
8.351714 0.00019309764000000003
8.352715 0.00019236354
8.353714 0.00019162746
8.354714 0.00019088947999999997
8.355714 0.00019014968
8.356714 0.00018940816
8.357715 0.00018866496999999998
8.358714 0.00018792017
8.359715 0.0001871738
8.360714 0.00018642589
8.361714 0.00018567646000000002
8.362714 0.00018492551
8.363714 0.00018417304000000002
8.364715 0.00018341905
8.365714 0.00018266351
8.366714 0.0001819064
8.367714 0.00018114771
8.368714 0.00018038743
8.369715 0.00017962554
8.370714 0.00017886205
8.371715 0.00017809695
8.372714 0.00017733026
8.373714 0.00017656203
8.374714 0.00017579226999999998
8.375714 0.00017502108
8.376715 0.00017424851
8.377714 0.00017347464
8.378715 0.00017269959
8.379714 0.00017192345
8.380714 0.00017114634
8.381714 0.00017036837
8.382714 0.00016958966
8.383715 0.00016881033000000001
8.384714 0.00016803051
8.385715 0.00016725029
8.386714 0.00016646976
8.387714 0.00016568899999999998
8.388714 0.0001649081
8.389714 0.0001641271
8.390715 0.00016334601
8.391714 0.00016256487
8.392715 0.00016178368
8.393714 0.00016100241
8.394714 0.00016022104
8.395715 0.00015943950999999998
8.396714 0.00015865777999999998
8.397715 0.00015787579
8.398714 0.00015709346
8.399714 0.00015631075
8.400714 0.00015552758000000002
8.401714 0.00015474392
8.402715 0.00015395972
8.403714 0.00015317495
8.404715 0.00015238961
8.405714 0.00015160372000000001
8.406714 0.00015081729
8.407714 0.00015003038
8.408714 0.00014924307
8.409715 0.00014845544
8.410714 0.00014766762
8.411715 0.00014687971
8.412714 0.00014609187
8.413714 0.00014530425
8.414714 0.00014451699
8.415714 0.00014373026
8.416715 0.00014294419999999998
8.417714 0.00014215898
8.418715 0.00014137473
8.419714 0.00014059159
8.420714 0.00013980966
8.421714 0.00013902904
8.422714 0.0001382498
8.423715 0.00013747199
8.424714 0.00013669563000000002
8.425714 0.00013592075
8.426714 0.00013514733
8.427714 0.00013437534
8.428715 0.00013360474
8.429714 0.00013283546
8.430715 0.00013206745
8.431714 0.00013130064
8.432714 0.00013053495
8.433714 0.00012977033
8.434714 0.00012900671000000001
8.435715 0.00012824405
8.436714 0.00012748231
8.437715 0.00012672149
8.438714 0.00012596157
8.439714 0.00012520258
8.440714 0.00012444456
8.441714 0.00012368756999999998
8.442715 0.0001229317
8.443714 0.00012217704
8.444715 0.00012142369
8.445714 0.00012067179
8.446714 0.00011992145
8.447714 0.00011917281
8.448714 0.00011842599000000001
8.449715 0.00011768111
8.450714 0.00011693829
8.451715 0.00011619761999999999
8.452714 0.00011545919
8.453714 0.00011472306000000001
8.454714 0.00011398927
8.455714 0.00011325783000000001
8.456715 0.00011252872999999999
8.457714 0.00011180196000000001
8.458714 0.00011107743999999998
8.459714 0.00011035513
8.460714 0.00010963494
8.461715 0.00010891675
8.462714 0.00010820049
8.463715 0.00010748604
8.464714 0.00010677328
8.465714 0.00010606212000000001
8.466714 0.00010535249000000001
8.467714 0.0001046443
8.468715 0.00010393751
8.469714 0.00010323208
8.470715 0.00010252801999999999
8.471714 0.00010182536
8.472714 0.00010112414
8.473714 0.00010042444999999999
8.474714 9.972640100000001e-05
8.475715 9.9030126e-05
8.476714 9.833577199999999e-05
8.477715 9.764352199999999e-05
8.478714 9.6953568e-05
8.479714 9.6266092e-05
8.480714 9.558129899999999e-05
8.481714 9.4899372e-05
8.482715 9.422050199999999e-05
8.483714 9.3544861e-05
8.484715 9.287260200000001e-05
8.485714 9.2203851e-05
8.486714 9.1538709e-05
8.487714 9.0877251e-05
8.488714 9.0219515e-05
8.489715 8.9565515e-05
8.490714 8.8915226e-05
8.491714 8.8268592e-05
8.492714 8.7625534e-05
8.493714 8.698594300000001e-05
8.494715 8.6349701e-05
8.495714 8.5716658e-05
8.496715 8.5086668e-05
8.497714 8.4459577e-05
8.498714 8.3835226e-05
8.499714 8.321346700000001e-05
8.500714 8.259417e-05
8.501715 8.1977208e-05
8.502714 8.1362487e-05
8.503715 8.074993e-05
8.504714 8.0139489e-05
8.505714 7.9531151e-05
8.506714 7.8924921e-05
8.507714 7.8320841e-05
8.508715 7.7718971e-05
8.509714 7.7119404e-05
8.510715 7.6522241e-05
8.511714 7.5927613e-05
8.512714 7.533565199999999e-05
8.513714 7.4746498e-05
8.514714 7.416029500000001e-05
8.515715 7.3577178e-05
8.516714 7.2997267e-05
8.517715 7.2420681e-05
8.518714 7.1847506e-05
8.519714 7.1277816e-05
8.520715 7.0711656e-05
8.521714 7.014904199999999e-05
8.522715 6.958996400000001e-05
8.523714 6.9034388e-05
8.524714 6.8482257e-05
8.525714 6.7933485e-05
8.526714 6.738797e-05
8.527715 6.6845598e-05
8.528714 6.6306239e-05
8.529715 6.576976800000001e-05
8.530714 6.5236054e-05
8.531714 6.4704972e-05
8.532714 6.4176407e-05
8.533714 6.3650276e-05
8.534715 6.312649800000001e-05
8.535714 6.2605028e-05
8.536715 6.208584900000001e-05
8.537714 6.156896599999999e-05
8.538714 6.1054425e-05
8.539714 6.0542288000000005e-05
8.540714 6.0032659e-05
8.541715 5.9525654999999995e-05
8.542714 5.9021426e-05
8.543715 5.8520129e-05
8.544714 5.8021942e-05
8.545714 5.7527041000000006e-05
8.546714 5.7035612000000006e-05
8.547714 5.6547822e-05
8.548715 5.6063840000000006e-05
8.549714 5.5583803e-05
8.550714 5.510783599999999e-05
8.551714 5.463603e-05
8.552714 5.4168447e-05
8.553715 5.3705111e-05
8.554714 5.324601499999999e-05
8.555715 5.2791120000000005e-05
8.556714 5.234034e-05
8.557714 5.1893562e-05
8.558714 5.1450644e-05
8.559714 5.1011415e-05
8.560715 5.0575687e-05
8.561714 5.0143256999999994e-05
8.562715 4.9713907000000004e-05
8.563714 4.928742199999999e-05
8.564714 4.8863592e-05
8.565714 4.8442211999999995e-05
8.566714 4.8023093999999995e-05
8.567715 4.7606073e-05
8.568714 4.7191013999999994e-05
8.569715 4.6777808e-05
8.570714 4.6366378000000004e-05
8.571714 4.5956682e-05
8.572714 4.5548711e-05
8.573714 4.5142491000000006e-05
8.574715 4.4738078e-05
8.575714 4.4335556e-05
8.576715 4.3935032e-05
8.577714 4.3536632999999996e-05
8.578714 4.3140503e-05
8.579714 4.2746785e-05
8.580714 4.2355629e-05
8.581715 4.1967181e-05
8.582714 4.1581572e-05
8.583714 4.1198919e-05
8.584714 4.0819318999999996e-05
8.585714 4.0442842e-05
8.586715 4.0069531000000005e-05
8.587714 3.9699401e-05
8.588715 3.9332434e-05
8.589714 3.8968579e-05
8.590714 3.8607763e-05
8.591714 3.824988e-05
8.592714 3.7894804e-05
8.593715 3.7542392e-05
8.594714 3.7192483999999996e-05
8.595715 3.6844911999999996e-05
8.596714 3.6499508999999996e-05
8.597714 3.6156109e-05
8.598714 3.5814556999999997e-05
8.599714 3.5474712999999997e-05
8.600715 3.5136452e-05
8.601714 3.4799676999999995e-05
8.602715 3.4464314999999996e-05
8.603714 3.4130321000000005e-05
8.604714 3.3797681e-05
8.605714 3.3466409e-05
8.606714 3.3136547e-05
8.607715 3.280816e-05
8.608714 3.2481339000000004e-05
8.609715 3.2156191000000004e-05
8.610714 3.1832838e-05
8.611714 3.1511402e-05
8.612714 3.1192016e-05
8.613714 3.0874801e-05
8.614715 3.0559872e-05
8.615714 3.0247326999999998e-05
8.616714 2.9937239999999998e-05
8.617714 2.9629662999999997e-05
8.618714 2.9324616e-05
8.619715 2.9022092000000003e-05
8.620714 2.8722047000000002e-05
8.621715 2.8424407e-05
8.622714 2.8129062000000004e-05
8.623714 2.7835878e-05
8.624714 2.7544687000000002e-05
8.625714 2.7255302e-05
8.626715 2.6967516e-05
8.627714 2.6681107e-05
8.628715 2.639585e-05
8.629714 2.6111519e-05
8.630714 2.5827886999999998e-05
8.631714 2.5544747e-05
8.632714 2.5261903e-05
8.633715 2.4979178000000003e-05
8.634714 2.4696428e-05
8.635715 2.4413535e-05
8.636714 2.4130409e-05
8.637714 2.3846997e-05
8.638714 2.3563273e-05
8.639714 2.3279247e-05
8.640715 2.2994956000000002e-05
8.641714 2.2710464e-05
8.642715 2.2425853e-05
8.643714 2.2141225e-05
8.644714 2.1856692000000002e-05
8.645715 2.1572372e-05
8.646714 2.128838e-05
8.647715 2.100483e-05
8.648714 2.0721819e-05
8.649714 2.0439433e-05
8.650714 2.0157731e-05
8.651714 1.9876751e-05
8.652715 1.9596503e-05
8.653714 1.9316967e-05
8.654715 1.9038096e-05
8.655714 1.8759812e-05
8.656714 1.8482011e-05
8.657714 1.8204565e-05
8.658714 1.7927324e-05
8.659715 1.7650122e-05
8.660714 1.7372778e-05
8.661715 1.7095108e-05
8.662714 1.6816925e-05
8.663714 1.6538047e-05
8.664714 1.6258301e-05
8.665714 1.5977525e-05
8.666715 1.5695581e-05
8.667714 1.5412347e-05
8.668715 1.5127729e-05
8.669714 1.4841659e-05
8.670714 1.4554092e-05
8.671714 1.4265012000000001e-05
8.672714 1.3974429e-05
8.673715 1.3682372e-05
8.674714 1.3388888999999998e-05
8.675714 1.3094048e-05
8.676714 1.2797921999999998e-05
8.677714 1.2500590999999999e-05
8.678715 1.2202138e-05
8.679714 1.1902636e-05
8.680715 1.1602151e-05
8.681714 1.1300732e-05
8.682714 1.0998408e-05
8.683714 1.0695186e-05
8.684714 1.0391046e-05
8.685715 1.0085938e-05
8.686714 9.7797844e-06
8.687715 9.472477600000001e-06
8.688714 9.1638817e-06
8.689714 8.853834999999999e-06
8.690714 8.5421519e-06
8.691714 8.2286292e-06
8.692715 7.9130473e-06
8.693714 7.5951775e-06
8.694715 7.2747859e-06
8.695714 6.9516403000000006e-06
8.696714 6.6255139999999995e-06
8.697714 6.296193100000001e-06
8.698714 5.963478599999999e-06
8.699715 5.6271933e-06
8.700714 5.2871837000000006e-06
8.701715 4.9433233e-06
8.702714 4.5955129e-06
8.703714 4.2436838e-06
8.704714 3.8877946e-06
8.705714 3.5278322e-06
8.706715 3.1638081e-06
8.707714 2.7957563000000003e-06
8.708714 2.4237288e-06
8.709714 2.0477916e-06
8.710714 1.6680209000000002e-06
8.711715 1.2844969e-06
8.712714 8.9729859e-07
8.713715 5.0650062e-07
8.714714 1.1216721e-07
8.715714 -2.8565152000000003e-07
8.716714 -6.8692194e-07
8.717714 -1.0916315e-06
8.718715 -1.4997896e-06
8.719714 -1.9114282999999998e-06
8.720715 -2.3266029000000002e-06
8.721714 -2.7453915e-06
8.722714 -3.167893e-06
8.723714 -3.5942254e-06
8.724714 -4.0245222e-06
8.725715 -4.458928499999999e-06
8.726714 -4.8975984000000005e-06
8.727715 -5.3406893e-06
8.728714 -5.7883589e-06
8.729714 -6.2407608000000006e-06
8.730714 -6.6980398e-06
8.731714 -7.1603296e-06
8.732715 -7.6277487e-06
8.733714 -8.1003996e-06
8.734715 -8.5783654e-06
8.735714 -9.0617121e-06
8.736714 -9.5504859e-06
8.737714 -1.0044716e-05
8.738714 -1.0544416e-05
8.739715 -1.1049584999999999e-05
8.740714 -1.1560215000000001e-05
8.741714 -1.2076287999999999e-05
8.742714 -1.2597785e-05
8.743714 -1.3124688e-05
8.744715 -1.3656987e-05
8.745714 -1.4194678e-05
8.746715 -1.4737775999999999e-05
8.747714 -1.5286307e-05
8.748714 -1.5840317e-05
8.749714 -1.6399878000000002e-05
8.750714 -1.6965079e-05
8.751715 -1.7536037e-05
8.752714 -1.8112888e-05
8.753715 -1.8695792e-05
8.754714 -1.9284924e-05
8.755714 -1.988048e-05
8.756714 -2.0482666e-05
8.757714 -2.1091697999999998e-05
8.758715 -2.1707794e-05
8.759714 -2.2331172e-05
8.760715 -2.2962047e-05
8.761714 -2.3600622e-05
8.762714 -2.4247083e-05
8.763714 -2.4901604000000003e-05
8.764714 -2.5564333e-05
8.765715 -2.6235395e-05
8.766714 -2.6914884e-05
8.767715 -2.7602874e-05
8.768714 -2.8299405e-05
8.769714 -2.9004494e-05
8.770715 -2.9718125999999997e-05
8.771714 -3.044027e-05
8.772715 -3.1170872999999996e-05
8.773714 -3.190986e-05
8.774714 -3.2657152e-05
8.775714 -3.3412655e-05
8.776714 -3.4176279e-05
8.777715 -3.4947928e-05
8.778714 -3.5727516e-05
8.779715 -3.6514966999999995e-05
8.780714 -3.7310221e-05
8.781714 -3.8113231e-05
8.782714 -3.8923974000000004e-05
8.783714 -3.9742449e-05
8.784715 -4.0568676e-05
8.785714 -4.1402699999999996e-05
8.786715 -4.2244591e-05
8.787714 -4.3094437e-05
8.788714 -4.3952346e-05
8.789714 -4.4818447e-05
8.790714 -4.5692877e-05
8.791715 -4.6575789e-05
8.792714 -4.7467339e-05
8.793715 -4.836769e-05
8.794714 -4.9276997e-05
8.795714 -5.0195422e-05
8.796714 -5.1123106e-05
8.797714 -5.2060192999999994e-05
8.798715 -5.3006801e-05
8.799714 -5.3963049000000006e-05
8.800714 -5.4929029e-05
8.801714 -5.590482e-05
8.802714 -5.6890490999999996e-05
8.803715 -5.7886097999999996e-05
8.804714 -5.8891681e-05
8.805715 -5.9907268e-05
8.806714 -6.0932887999999994e-05
8.807714 -6.1968564e-05
8.808714 -6.3014312e-05
8.809714 -6.4070156e-05
8.810715 -6.5136123e-05
8.811714 -6.6212249e-05
8.812715 -6.7298578e-05
8.813714 -6.8395161e-05
8.814714 -6.9502073e-05
8.815714 -7.0619393e-05
8.816714 -7.174722299999999e-05
8.817715 -7.2885666e-05
8.818714 -7.4034841e-05
8.819715 -7.5194879e-05
8.820714 -7.636591599999999e-05
8.821714 -7.7548088e-05
8.822714 -7.8741539e-05
8.823714 -7.9946403e-05
8.824715 -8.1162807e-05
8.825714 -8.2390869e-05
8.826715 -8.363069200000001e-05
8.827714 -8.4882362e-05
8.828714 -8.614594000000001e-05
8.829714 -8.7421478e-05
8.830714 -8.870899300000001e-05
8.831715 -9.0008484e-05
8.832714 -9.1319919e-05
8.833714 -9.2643256e-05
8.834714 -9.397842299999999e-05
8.835714 -9.532533300000001e-05
8.836715 -9.668387999999999e-05
8.837714 -9.8053954e-05
8.838715 -9.9435431e-05
8.839714 -0.00010082818999999999
8.840714 -0.00010223209
8.841714 -0.00010364704
8.842714 -0.00010507292
8.843715 -0.00010650965
8.844714 -0.00010795716
8.845715 -0.00010941540000000001
8.846714 -0.00011088434
8.847714 -0.000112364
8.848714 -0.0001138544
8.849714 -0.0001153556
8.850715 -0.00011686768000000001
8.851714 -0.00011839076000000001
8.852715 -0.00011992495000000001
8.853714 -0.00012147041
8.854714 -0.00012302730999999998
8.855714 -0.00012459582999999999
8.856714 -0.00012617614000000002
8.857715 -0.00012776845
8.858714 -0.00012937293999999998
8.859715 -0.00013098977000000002
8.860714 -0.00013261912
8.861714 -0.00013426114
8.862714 -0.00013591598
8.863714 -0.00013758375
8.864715 -0.00013926456
8.865714 -0.00014095846
8.866714 -0.00014266551
8.867714 -0.00014438574
8.868714 -0.00014611915999999999
8.869715 -0.00014786576
8.870714 -0.00014962552
8.871715 -0.00015139839
8.872714 -0.00015318432
8.873714 -0.00015498324
8.874714 -0.0001567951
8.875714 -0.00015861984
8.876715 -0.00016045741
8.877714 -0.00016230774
8.878715 -0.0001641708
8.879714 -0.00016604654
8.880714 -0.00016793495
8.881714 -0.00016983599
8.882714 -0.0001717497
8.883715 -0.00017367606
8.884714 -0.00017561511
8.885715 -0.00017756686
8.886714 -0.00017953134000000002
8.887714 -0.00018150860999999999
8.888714 -0.00018349868
8.889714 -0.0001855016
8.890715 -0.00018751738
8.891714 -0.00018954604
8.892715 -0.00019158758
8.893714 -0.00019364201999999997
8.894714 -0.00019570929999999999
8.895715 -0.00019778938
8.896714 -0.00019988221999999998
8.897715 -0.00020198771999999999
8.898714 -0.0002041058
8.899714 -0.00020623636
8.900714 -0.00020837929
8.901714 -0.00021053443000000003
8.902715 -0.00021270166000000003
8.903714 -0.00021488085999999998
8.904715 -0.00021707187
8.905714 -0.00021927460000000003
8.906714 -0.0002214889
8.907714 -0.00022371466
8.908714 -0.00022595182
8.909715 -0.00022820027
8.910714 -0.00023045999999999999
8.911715 -0.00023273096
8.912714 -0.00023501316
8.913714 -0.00023730661
8.914714 -0.00023961136
8.915714 -0.00024192746
8.916715 -0.00024425501
8.917714 -0.00024659412
8.918715 -0.00024894491
8.919714 -0.00025130751
8.920714 -0.00025368201
8.921714 -0.00025606857000000003
8.922714 -0.00025846732000000004
8.923715 -0.00026087837
8.924714 -0.00026330183
8.925714 -0.00026573778
8.926714 -0.00026818627
8.927714 -0.00027064737000000004
8.928715 -0.00027312105
8.929714 -0.00027560734
8.930715 -0.00027810618
8.931714 -0.00028061752
8.932714 -0.00028314125
8.933714 -0.00028567727
8.934714 -0.00028822542
8.935715 -0.00029078556
8.936714 -0.00029335752
8.937715 -0.00029594109
8.938714 -0.00029853613
8.939714 -0.00030114243000000003
8.940714 -0.00030375977000000003
8.941714 -0.00030638800999999995
8.942715 -0.00030902697000000003
8.943714 -0.00031167649000000004
8.944715 -0.00031433642
8.945714 -0.00031700665
8.946714 -0.00031968706999999997
8.947714 -0.00032237758
8.948714 -0.00032507812
8.949715 -0.00032778862
8.950714 -0.00033050906
8.951715 -0.0003332394
8.952714 -0.00033597962000000005
8.953714 -0.00033872973
8.954714 -0.00034148969999999996
8.955714 -0.00034425955
8.956715 -0.00034703923999999996
8.957714 -0.00034982877
8.958714 -0.0003526281
8.959714 -0.00035543719
8.960714 -0.00035825599
8.961715 -0.00036108443
8.962714 -0.00036392239
8.963715 -0.00036676979
8.964714 -0.00036962651000000004
8.965714 -0.0003724924
8.966714 -0.00037536729
8.967714 -0.00037825102
8.968715 -0.00038114344999999996
8.969714 -0.00038404437000000004
8.970715 -0.00038695357000000005
8.971714 -0.00038987091
8.972714 -0.00039279620999999997
8.973714 -0.00039572928
8.974714 -0.00039867000000000006
8.975715 -0.00040161817
8.976714 -0.00040457371000000007
8.977715 -0.00040753648000000004
8.978714 -0.00041050639
8.979714 -0.00041348335
8.980714 -0.00041646731
8.981714 -0.00041945823
8.982715 -0.00042245606000000007
8.983714 -0.00042546076
8.984715 -0.00042847237
8.985714 -0.00043149084
8.986714 -0.00043451618999999997
8.987714 -0.00043754834999999996
8.988714 -0.00044058738000000004
8.989715 -0.00044363323000000003
8.990714 -0.00044668586000000003
8.991714 -0.00044974521999999997
8.992714 -0.00045281126
8.993714 -0.00045588385999999995
8.994715 -0.0004589629
8.995714 -0.00046204827000000006
8.996715 -0.00046513983000000004
8.997714 -0.00046823739
8.998714 -0.00047134072000000005
8.999714 -0.00047444964
9.000714 -0.00047756394
9.001715 -0.00048068337
9.002714 -0.00048380766
9.003715 -0.00048693655
9.004714 -0.00049006981
9.005714 -0.00049320715
9.006714 -0.00049634837
9.007714 -0.0004994931699999999
9.008715 -0.00050264139
9.009714 -0.00050579274
9.010715 -0.0005089471
9.011714 -0.0005121042200000001
9.012714 -0.00051526399
9.013714 -0.00051842621
9.014714 -0.00052159075
9.015715 -0.00052475752
9.016714 -0.00052792643
9.017715 -0.00053109734
9.018714 -0.0005342702000000001
9.019714 -0.0005374448799999999
9.020715 -0.0005406213400000001
9.021714 -0.00054379943
9.022715 -0.00054697912
9.023714 -0.0005501602999999999
9.024714 -0.00055334285
9.025714 -0.00055652663
9.026714 -0.0005597115
9.027715 -0.00056289728
9.028714 -0.0005660838299999999
9.029715 -0.00056927097
9.030714 -0.00057245848
9.031714 -0.0005756461199999999
9.032714 -0.00057883367
9.033714 -0.0005820209
9.034715 -0.00058520754
9.035714 -0.00058839337
9.036715 -0.0005915780500000001
9.037714 -0.00059476142
9.038714 -0.00059794315
9.039714 -0.00060112302
9.040714 -0.00060430079
9.041715 -0.00060747625
9.042714 -0.00061064916
9.043715 -0.00061381929
9.044714 -0.00061698652
9.045714 -0.0006201506000000001
9.046714 -0.00062331142
9.047714 -0.00062646882
9.048715 -0.0006296227200000001
9.049714 -0.00063277294
9.050714 -0.0006359193800000001
9.051714 -0.00063906195
9.052714 -0.0006422005299999999
9.053715 -0.00064533501
9.054714 -0.00064846527
9.055715 -0.0006515912
9.056714 -0.0006547127199999999
9.057714 -0.00065782965
9.058714 -0.00066094185
9.059714 -0.00066404914
9.060715 -0.0006671513799999999
9.061714 -0.0006702483499999999
9.062715 -0.00067333981
9.063714 -0.0006764255900000001
9.064714 -0.00067950541
9.065714 -0.00068257905
9.066714 -0.00068564618
9.067715 -0.00068870659
9.068714 -0.00069175994
9.069715 -0.00069480593
9.070714 -0.00069784433
9.071714 -0.00070087476
9.072714 -0.0007038970100000001
9.073714 -0.00070691076
9.074715 -0.00070991568
9.075714 -0.00071291156
9.076715 -0.00071589811
9.077714 -0.00071887507
9.078714 -0.00072184216
9.079714 -0.0007247992
9.080714 -0.0007277459199999999
9.081715 -0.00073068213
9.082714 -0.00073360761
9.083714 -0.00073652218
9.084714 -0.0007394256
9.085714 -0.00074231771
9.086715 -0.0007451983
9.087714 -0.0007480672100000001
9.088715 -0.00075092421
9.089714 -0.00075376911
9.090714 -0.00075660173
9.091714 -0.00075942185
9.092714 -0.00076222927
9.093715 -0.00076502383
9.094714 -0.0007678052500000001
9.095715 -0.0007705733
9.096714 -0.0007733277
9.097714 -0.0007760682800000001
9.098714 -0.00077879477
9.099714 -0.0007815068799999999
9.100715 -0.00078420444
9.101714 -0.00078688718
9.102715 -0.00078955482
9.103714 -0.00079220717
9.104714 -0.0007948439799999999
9.105714 -0.0007974650499999999
9.106714 -0.00080007012
9.107715 -0.00080265891
9.108714 -0.0008052312300000001
9.109715 -0.00080778691
9.110714 -0.00081032576
9.111714 -0.00081284752
9.112714 -0.00081535209
9.113714 -0.0008178391899999999
9.114715 -0.00082030865
9.115714 -0.00082276038
9.116714 -0.00082519409
9.117714 -0.0008276096199999999
9.118714 -0.00083000677
9.119715 -0.0008323853799999999
9.120714 -0.0008347452399999999
9.121715 -0.0008370860999999999
9.122714 -0.00083940777
9.123714 -0.00084170997
9.124714 -0.0008439925300000001
9.125714 -0.0008462551699999999
9.126715 -0.0008484977099999999
9.127714 -0.00085071979
9.128715 -0.0008529212200000001
9.129714 -0.0008551017299999999
9.130714 -0.0008572609700000001
9.131714 -0.00085939873
9.132714 -0.00086151476
9.133715 -0.0008636086899999999
9.134714 -0.00086568025
9.135715 -0.00086772916
9.136714 -0.00086975515
9.137714 -0.00087175795
9.138714 -0.0008737373699999999
9.139714 -0.00087569306
9.140715 -0.00087762473
9.141714 -0.00087953222
9.142715 -0.00088141524
9.143714 -0.0008832736099999999
9.144714 -0.00088510706
9.145715 -0.0008869154000000001
9.146714 -0.0008886983799999999
9.147715 -0.0008904557899999999
9.148714 -0.00089218747
9.149714 -0.00089389314
9.150714 -0.00089557261
9.151714 -0.00089722571
9.152715 -0.00089885225
9.153714 -0.00090045196
9.154715 -0.0009020246599999999
9.155714 -0.0009035701599999999
9.156714 -0.00090508829
9.157714 -0.00090657886
9.158714 -0.0009080416
9.159715 -0.0009094764199999999
9.160714 -0.00091088305
9.161715 -0.0009122612900000001
9.162714 -0.00091361089
9.163714 -0.00091493175
9.164714 -0.0009162236000000001
9.165714 -0.00091748634
9.166715 -0.0009187197100000001
9.167714 -0.00091992351
9.168715 -0.00092109758
9.169714 -0.00092224182
9.170714 -0.00092335595
9.171714 -0.0009244397900000001
9.172714 -0.00092549317
9.173715 -0.00092651599
9.174714 -0.0009275079700000001
9.175714 -0.00092846894
9.176714 -0.0009293987200000001
9.177714 -0.0009302971199999999
9.178715 -0.00093116396
9.179714 -0.00093199906
9.180715 -0.00093280214
9.181714 -0.0009335730299999999
9.182714 -0.00093431145
9.183714 -0.00093501712
9.184714 -0.0009356898799999999
9.185715 -0.0009363294300000001
9.186714 -0.00093693552
9.187715 -0.00093750796
9.188714 -0.0009380464700000001
9.189714 -0.00093855078
9.190714 -0.00093902063
9.191714 -0.0009394557300000001
9.192715 -0.0009398559099999999
9.193714 -0.0009402208899999999
9.194715 -0.0009405504900000001
9.195714 -0.00094084444
9.196714 -0.0009411026399999999
9.197714 -0.0009413248299999999
9.198714 -0.00094151092
9.199715 -0.00094166071
9.200714 -0.00094177403
9.201715 -0.00094185079
9.202714 -0.0009418909
9.203714 -0.00094189427
9.204714 -0.0009418608
9.205714 -0.0009417903999999999
9.206715 -0.00094168299
9.207714 -0.0009415384700000001
9.208714 -0.0009413568499999999
9.209714 -0.0009411380199999999
9.210714 -0.0009408818199999999
9.211715 -0.00094058823
9.212714 -0.00094025718
9.213715 -0.00093988856
9.214714 -0.00093948229
9.215714 -0.00093903818
9.216714 -0.0009385561500000001
9.217714 -0.00093803601
9.218715 -0.00093747758
9.219714 -0.0009368807699999999
9.220715 -0.00093624531
9.221714 -0.0009355710999999999
9.222714 -0.00093485787
9.223714 -0.00093410545
9.224714 -0.00093331373
9.225715 -0.0009324824499999999
9.226714 -0.0009316115199999999
9.227715 -0.00093070075
9.228714 -0.00092974988
9.229714 -0.00092875889
9.230714 -0.0009277276099999999
9.231714 -0.00092665587
9.232715 -0.0009255436499999999
9.233714 -0.00092439077
9.234715 -0.0009231972400000001
9.235714 -0.00092196287
9.236714 -0.00092068767
9.237714 -0.00091937154
9.238714 -0.00091801448
9.239715 -0.00091661641
9.240714 -0.00091517732
9.241714 -0.00091369711
9.242714 -0.0009121757100000001
9.243714 -0.00091061311
9.244715 -0.0009090092099999999
9.245714 -0.00090736394
9.246715 -0.0009056771000000001
9.247714 -0.0009039486
9.248714 -0.0009021783600000001
9.249714 -0.00090036629
9.250714 -0.00089851219
9.251715 -0.00089661589
9.252714 -0.00089467721
9.253715 -0.00089269606
9.254714 -0.0008906721599999999
9.255714 -0.00088860552
9.256714 -0.00088649585
9.257714 -0.0008843430800000001
9.258715 -0.0008821471100000001
9.259714 -0.00087990784
9.260715 -0.0008776251899999999
9.261714 -0.00087529907
9.262714 -0.0008729294699999999
9.263714 -0.0008705164000000001
9.264714 -0.0008680598500000001
9.265715 -0.00086555983
9.266714 -0.00086301652
9.267715 -0.00086042992
9.268714 -0.0008578001099999999
9.269714 -0.00085512729
9.270715 -0.00085241154
9.271714 -0.00084965304
9.272715 -0.00084685189
9.273714 -0.00084400826
9.274714 -0.00084112226
9.275714 -0.00083819396
9.276714 -0.00083522345
9.277715 -0.00083221094
9.278714 -0.0008291563100000001
9.279715 -0.00082605966
9.280714 -0.0008229209899999999
9.281714 -0.0008197402199999999
9.282714 -0.00081651742
9.283714 -0.0008132524299999999
9.284715 -0.0008099452299999999
9.285714 -0.00080659565
9.286715 -0.0008032036
9.287714 -0.0007997689900000001
9.288714 -0.00079629162
9.289714 -0.00079277143
9.290714 -0.0007892083
9.291715 -0.00078560206
9.292714 -0.00078195271
9.293715 -0.0007782601599999999
9.294714 -0.0007745244100000001
9.295714 -0.00077074537
9.296714 -0.0007669231300000001
9.297714 -0.00076305769
9.298715 -0.00075914918
9.299714 -0.00075519765
9.300714 -0.00075120329
9.301714 -0.00074716622
9.302714 -0.00074308664
9.303715 -0.00073896472
9.304714 -0.00073480064
9.305715 -0.00073059468
9.306714 -0.00072634698
9.307714 -0.0007220578
9.308714 -0.0007177272900000001
9.309714 -0.00071335567
9.310715 -0.00070894307
9.311714 -0.00070448964
9.312715 -0.00069999546
9.313714 -0.0006954606800000001
9.314714 -0.00069088533
9.315714 -0.0006862695
9.316714 -0.00068161321
9.317715 -0.0006769164
9.318714 -0.00067217911
9.319715 -0.0006674013099999999
9.320714 -0.0006625829899999999
9.321714 -0.0006577241
9.322714 -0.00065282461
9.323714 -0.00064788455
9.324715 -0.00064290389
9.325714 -0.00063788266
9.326715 -0.00063282091
9.327714 -0.00062771869
9.328714 -0.00062257614
9.329714 -0.00061739343
9.330714 -0.0006121707
9.331715 -0.00060690818
9.332714 -0.0006016061
9.333714 -0.00059626473
9.334714 -0.00059088438
9.335714 -0.00058546539
9.336715 -0.0005800081000000001
9.337714 -0.00057451284
9.338715 -0.00056897998
9.339714 -0.00056340982
9.340714 -0.00055780274
9.341714 -0.00055215905
9.342714 -0.00054647903
9.343715 -0.00054076299
9.344714 -0.00053501121
9.345715 -0.00052922387
9.346714 -0.0005234012
9.347714 -0.00051754328
9.348714 -0.0005116503
9.349714 -0.00050572235
9.350715 -0.00049975947
9.351714 -0.00049376172
9.352715 -0.00048772913000000003
9.353714 -0.00048166175
9.354714 -0.00047555959
9.355714 -0.00046942264
9.356714 -0.00046325094000000005
9.357715 -0.00045704454999999995
9.358714 -0.00045080350999999997
9.359715 -0.0004445279
9.360714 -0.00043821788000000003
9.361714 -0.00043187356000000003
9.362714 -0.00042549518000000006
9.363714 -0.00041908297
9.364715 -0.0004126372
9.365714 -0.00040615819
9.366714 -0.00039964624999999995
9.367714 -0.00039310180000000003
9.368714 -0.00038652519999999994
9.369715 -0.00037991690000000004
9.370714 -0.00037327734000000003
9.371715 -0.00036660695
9.372714 -0.00035990615
9.373714 -0.00035317541
9.374714 -0.00034641512
9.375714 -0.00033962569
9.376715 -0.00033280749
9.377714 -0.00032596085
9.378715 -0.00031908612
9.379714 -0.00031218353
9.380714 -0.00030525334
9.381714 -0.00029829578
9.382714 -0.00029131097
9.383715 -0.00028429911
9.384714 -0.00027726028
9.385715 -0.00027019462
9.386714 -0.0002631022
9.387714 -0.00025598309999999997
9.388714 -0.00024883743000000003
9.389714 -0.00024166529
9.390715 -0.00023446680000000002
9.391714 -0.00022724211999999999
9.392715 -0.00021999139999999998
9.393714 -0.00021271487
9.394714 -0.00020541277000000002
9.395715 -0.0001980854
9.396714 -0.00019073309
9.397715 -0.00018335624000000001
9.398714 -0.00017595524
9.399714 -0.0001685306
9.400714 -0.00016108277000000001
9.401714 -0.0001536123
9.402715 -0.00014611974
9.403714 -0.00013860563
9.404715 -0.00013107056
9.405714 -0.00012351509
9.406714 -0.00011593977
9.407714 -0.00010834514999999999
9.408714 -0.00010073175
9.409715 -9.310003899999999e-05
9.410714 -8.5450483e-05
9.411715 -7.7783483e-05
9.412714 -7.0099412e-05
9.413714 -6.239859e-05
9.414714 -5.4681294000000005e-05
9.415714 -4.694777e-05
9.416715 -3.9198216e-05
9.417714 -3.1432799e-05
9.418715 -2.3651661e-05
9.419714 -1.5854925999999997e-05
9.420714 -8.0427029e-06
9.421714 -2.1509785e-07
9.422714 7.6277765e-06
9.423715 1.5485799e-05
9.424714 2.3358825e-05
9.425714 3.1246685e-05
9.426714 3.9149170999999995e-05
9.427714 4.7066038000000004e-05
9.428715 5.4997003000000004e-05
9.429714 6.2941729e-05
9.430715 7.0899841e-05
9.431714 7.887091999999999e-05
9.432714 8.685449899999999e-05
9.433714 9.4850077e-05
9.434714 0.00010285711999999999
9.435715 0.00011087507
9.436714 0.00011890334
9.437715 0.00012694135
9.438714 0.00013498849
9.439714 0.00014304417999999998
9.440714 0.00015110784
9.441714 0.00015917891
9.442715 0.00016725686
9.443714 0.0001753412
9.444715 0.00018343145
9.445714 0.00019152718999999998
9.446714 0.00019962803999999998
9.447714 0.00020773364
9.448714 0.00021584367000000002
9.449715 0.00022395789
9.450714 0.00023207601
9.451715 0.00024019785
9.452714 0.00024832318
9.453714 0.00025645181
9.454714 0.00026458356
9.455714 0.00027271822
9.456715 0.00028085558
9.457714 0.00028899542
9.458714 0.00029713744
9.459714 0.00030528137999999997
9.460714 0.00031342688
9.461715 0.00032157356999999996
9.462714 0.000329721
9.463715 0.00033786873
9.464714 0.00034601624
9.465714 0.00035416296999999996
9.466714 0.00036230836
9.467714 0.00037045179
9.468715 0.00037859263
9.469714 0.00038673023999999997
9.470715 0.00039486395
9.471714 0.00040299315
9.472714 0.00041111716
9.473714 0.00041923545000000005
9.474714 0.00042734736999999994
9.475715 0.00043545242
9.476714 0.00044355006
9.477715 0.00045163983
9.478714 0.00045972138
9.479714 0.00046779428
9.480714 0.00047585827
9.481714 0.00048391307
9.482715 0.00049195846
9.483714 0.00049999426
9.484715 0.00050802032
9.485714 0.00051603647
9.486714 0.00052404262
9.487714 0.00053203867
9.488714 0.00054002448
9.489715 0.0005479999299999999
9.490714 0.0005559648300000001
9.491714 0.00056391905
9.492714 0.0005718623
9.493714 0.00057979432
9.494715 0.00058771484
9.495714 0.00059562344
9.496715 0.00060351972
9.497714 0.00061140322
9.498714 0.0006192734
9.499714 0.0006271297
9.500714 0.00063497155
9.501715 0.0006427983000000001
9.502714 0.00065060931
9.503715 0.00065840391
9.504714 0.0006661814
9.505714 0.00067394112
9.506714 0.00068168242
9.507714 0.00068940467
9.508715 0.00069710727
9.509714 0.00070478968
9.510715 0.00071245131
9.511714 0.00072009175
9.512714 0.00072771054
9.513714 0.00073530728
9.514714 0.00074288164
9.515715 0.00075043336
9.516714 0.00075796215
9.517715 0.0007654677599999999
9.518714 0.00077295008
9.519714 0.0007804088500000001
9.520715 0.00078784396
9.521714 0.0007952552600000001
9.522715 0.00080264253
9.523714 0.00081000562
9.524714 0.00081734433
9.525714 0.0008246584
9.526714 0.0008319476399999999
9.527715 0.0008392116800000001
9.528714 0.0008464501700000001
9.529715 0.0008536627299999999
9.530714 0.00086084901
9.531714 0.00086800846
9.532714 0.00087514063
9.533714 0.00088224497
9.534715 0.00088932093
9.535714 0.00089636787
9.536715 0.0009033853499999999
9.537714 0.0009103727299999999
9.538714 0.00091732954
9.539714 0.0009242551599999999
9.540714 0.0009311491300000001
9.541715 0.00093801091
9.542714 0.00094484012
9.543715 0.00095163641
9.544714 0.0009583993200000001
9.545714 0.0009651285800000001
9.546714 0.0009718240100000001
9.547714 0.00097848533
9.548715 0.00098511237
9.549714 0.0009917049300000001
9.550714 0.00099826302
9.551714 0.0010047865
9.552714 0.0010112752
9.553715 0.0010177291
9.554714 0.0010241482
9.555715 0.0010305323000000001
9.556714 0.0010368814
9.557714 0.0010431951999999999
9.558714 0.0010494737
9.559714 0.0010557163999999999
9.560715 0.0010619234
9.561714 0.0010680940000000001
9.562715 0.0010742281
9.563714 0.0010803252
9.564714 0.0010863848
9.565714 0.0010924065
9.566714 0.0010983896000000002
9.567715 0.0011043337
9.568714 0.0011102381
9.569715 0.0011161023
9.570714 0.0011219257
9.571714 0.0011277078
9.572714 0.0011334479
9.573714 0.0011391456
9.574715 0.0011448003
9.575714 0.0011504115999999998
9.576715 0.0011559791
9.577714 0.0011615025
9.578714 0.0011669815
9.579714 0.0011724158
9.580714 0.0011778052
9.581715 0.0011831495999999999
9.582714 0.0011884488
9.583714 0.001193703
9.584714 0.0011989117999999998
9.585714 0.0012040755
9.586715 0.0012091939
9.587714 0.0012142672
9.588715 0.0012192952
9.589714 0.0012242781000000001
9.590714 0.0012292156
9.591714 0.0012341079
9.592714 0.0012389548
9.593715 0.0012437561
9.594714 0.0012485118
9.595715 0.0012532214999999998
9.596714 0.001257885
9.597714 0.001262502
9.598714 0.0012670722
9.599714 0.0012715952
9.600715 0.0012760705
9.601714 0.0012804978999999999
9.602715 0.0012848768
9.603714 0.0012892069
9.604714 0.0012934878000000001
9.605714 0.0012977191
9.606714 0.0013019002
9.607715 0.001306031
9.608714 0.0013101111000000001
9.609715 0.0013141403
9.610714 0.0013181182
9.611714 0.0013220449
9.612714 0.0013259199000000001
9.613714 0.0013297435
9.614715 0.0013335153
9.615714 0.0013372355
9.616714 0.0013409041
9.617714 0.0013445209
9.618714 0.0013480862
9.619715 0.0013516001
9.620714 0.0013550624
9.621715 0.0013584733000000001
9.622714 0.0013618328
9.623714 0.0013651408
9.624714 0.0013683974
9.625714 0.0013716024
9.626715 0.0013747558000000001
9.627714 0.0013778575
9.628715 0.0013809071999999999
9.629714 0.0013839046999999998
9.630714 0.0013868497
9.631714 0.001389742
9.632714 0.0013925813
9.633715 0.0013953671
9.634714 0.0013980991
9.635715 0.001400777
9.636714 0.0014034005
9.637714 0.0014059692
9.638714 0.0014084829
9.639714 0.0014109411
9.640715 0.0014133438
9.641714 0.0014156905
9.642715 0.0014179814
9.643714 0.0014202161
9.644714 0.0014223946
9.645715 0.001424517
9.646714 0.0014265833
9.647715 0.0014285935
9.648714 0.0014305479
9.649714 0.0014324464
9.650714 0.0014342894
9.651714 0.001436077
9.652715 0.0014378094
9.653714 0.0014394868
9.654715 0.0014411095
9.655714 0.0014426774
9.656714 0.0014441909
9.657714 0.0014456501
9.658714 0.001447055
9.659715 0.0014484057
9.660714 0.0014497022
9.661715 0.0014509444000000002
9.662714 0.0014521323
9.663714 0.0014532657
9.664714 0.0014543445
9.665714 0.0014553685
9.666715 0.0014563376
9.667714 0.0014572513
9.668715 0.0014581097
9.669714 0.0014589124
9.670714 0.0014596592
9.671714 0.00146035
9.672714 0.0014609845
9.673715 0.0014615625
9.674714 0.0014620841
9.675714 0.0014625492000000001
9.676714 0.0014629576000000002
9.677714 0.0014633095
9.678715 0.0014636049
9.679714 0.0014638439000000001
9.680715 0.0014640267
9.681714 0.0014641535
9.682714 0.0014642244
9.683714 0.0014642398
9.684714 0.0014641997999999999
9.685715 0.0014641048
9.686714 0.0014639549
9.687715 0.0014637504
9.688714 0.0014634917
9.689714 0.0014631787000000001
9.690714 0.0014628118000000001
9.691714 0.0014623912
9.692715 0.0014619169
9.693714 0.001461389
9.694715 0.0014608077
9.695714 0.0014601727
9.696714 0.0014594843000000001
9.697714 0.0014587423
9.698714 0.0014579466
9.699715 0.0014570971000000001
9.700714 0.0014561938
9.701715 0.0014552365000000001
9.702714 0.0014542252999999998
9.703714 0.0014531599
9.704714 0.0014520403
9.705714 0.0014508664
9.706715 0.0014496383000000002
9.707714 0.001448356
9.708714 0.0014470196
9.709714 0.0014456292
9.710714 0.0014441849
9.711715 0.001442687
9.712714 0.0014411356
9.713715 0.0014395313
9.714714 0.0014378741
9.715714 0.0014361645
9.716714 0.0014344028
9.717714 0.0014325895000000001
9.718715 0.0014307248
9.719714 0.0014288093
9.720715 0.0014268431
9.721714 0.0014248268
9.722714 0.0014227604999999999
9.723714 0.0014206446
9.724714 0.0014184794
9.725715 0.0014162651
9.726714 0.0014140017999999999
9.727715 0.0014116897
9.728714 0.0014093289
9.729714 0.0014069195000000001
9.730714 0.0014044615
9.731714 0.0014019548999999998
9.732715 0.0013993998
9.733714 0.0013967961
9.734715 0.0013941438
9.735714 0.0013914429
9.736714 0.0013886935
9.737714 0.0013858955
9.738714 0.0013830489
9.739715 0.0013801539
9.740714 0.0013772105
9.741714 0.0013742189
9.742714 0.0013711793
9.743714 0.0013680919
9.744715 0.001364957
9.745714 0.0013617749000000001
9.746715 0.0013585459
9.747714 0.0013552704000000001
9.748714 0.0013519489
9.749714 0.0013485816
9.750714 0.0013451691
9.751715 0.0013417118999999999
9.752714 0.0013382102000000001
9.753715 0.0013346646
9.754714 0.0013310753
9.755714 0.001327443
9.756714 0.0013237678
9.757714 0.0013200502
9.758715 0.0013162902
9.759714 0.0013124883
9.760715 0.0013086446999999999
9.761714 0.0013047596
9.762714 0.0013008329
9.763714 0.001296865
9.764714 0.0012928559
9.765715 0.0012888057
9.766714 0.0012847146
9.767715 0.0012805825000000001
9.768714 0.0012764095
9.769714 0.0012721958
9.770715 0.0012679415
9.771714 0.0012636467
9.772715 0.0012593116
9.773714 0.0012549363
9.774714 0.0012505213
9.775714 0.0012460667000000001
9.776714 0.0012415729
9.777715 0.0012370402
9.778714 0.0012324692
9.779715 0.0012278601000000001
9.780714 0.0012232136
9.781714 0.0012185301
9.782714 0.0012138100999999999
9.783714 0.0012090541
9.784715 0.0012042626
9.785714 0.0011994362
9.786715 0.0011945753
9.787714 0.0011896805
9.788714 0.0011847521
9.789714 0.0011797907
9.790714 0.0011747966
9.791715 0.0011697702
9.792714 0.0011647117000000002
9.793715 0.0011596216
9.794714 0.0011544999
9.795714 0.001149347
9.796714 0.001144163
9.797714 0.001138948
9.798715 0.0011337022
9.799714 0.0011284258
9.800714 0.0011231188
9.801714 0.0011177814
9.802714 0.0011124137999999999
9.803715 0.0011070159000000001
9.804714 0.0011015882
9.805715 0.0010961307
9.806714 0.0010906435999999999
9.807714 0.0010851272
9.808714 0.0010795819
9.809714 0.0010740078000000001
9.810715 0.0010684056
9.811714 0.0010627755000000001
9.812715 0.0010571179
9.813714 0.0010514334
9.814714 0.0010457223
9.815714 0.0010399852
9.816714 0.0010342226
9.817715 0.0010284351
9.818714 0.0010226229999999998
9.819715 0.001016787
9.820714 0.0010109274000000001
9.821714 0.0010050446999999999
9.822714 0.00099913932
9.823714 0.00099321178
9.824715 0.00098726241
9.825714 0.00098129149
9.826715 0.00097529937
9.827714 0.0009692862500000001
9.828714 0.00096325248
9.829714 0.0009571982399999999
9.830714 0.00095112382
9.831715 0.0009450293000000001
9.832714 0.00093891495
9.833714 0.00093278095
9.834714 0.00092662749
9.835714 0.00092045475
9.836715 0.000914263
9.837714 0.0009080524299999999
9.838715 0.0009018233899999999
9.839714 0.0008955761599999999
9.840714 0.00088931101
9.841714 0.00088302841
9.842714 0.0008767286999999999
9.843715 0.00087041235
9.844714 0.00086407981
9.845715 0.00085773163
9.846714 0.00085136826
9.847714 0.0008449902500000001
9.848714 0.00083859813
9.849714 0.0008321924699999999
9.850715 0.0008257738
9.851714 0.00081934259
9.852715 0.00081289936
9.853714 0.00080644468
9.854714 0.0007999789900000001
9.855714 0.00079350275
9.856714 0.00078701632
9.857715 0.00078052008
9.858714 0.00077401428
9.859715 0.0007674992999999999
9.860714 0.0007609754
9.861714 0.00075444277
9.862714 0.0007479015900000001
9.863714 0.0007413521000000001
9.864715 0.00073479441
9.865714 0.00072822868
9.866714 0.0007216550300000001
9.867714 0.00071507366
9.868714 0.00070848469
9.869715 0.0007018882600000001
9.870714 0.0006952846
9.871715 0.00068867389
9.872714 0.00068205636
9.873714 0.00067543233
9.874714 0.0006688020700000001
9.875714 0.00066216594
9.876715 0.00065552431
9.877714 0.00064887759
9.878715 0.00064222618
9.879714 0.0006355705899999999
9.880714 0.00062891127
9.881714 0.00062224867
9.882714 0.0006155833500000001
9.883715 0.0006089158
9.884714 0.0006022465200000001
9.885715 0.0005955760100000001
9.886714 0.00058890473
9.887714 0.0005822331800000001
9.888714 0.00057556176
9.889714 0.0005688908900000001
9.890715 0.00056222098
9.891714 0.0005555523299999999
9.892715 0.0005488853299999999
9.893714 0.00054222023
9.894714 0.00053555727
9.895715 0.00052889673
9.896714 0.0005222388199999999
9.897715 0.00051558372
9.898714 0.00050893163
9.899714 0.00050228273
9.900714 0.00049563723
9.901714 0.00048899528
9.902715 0.00048235711
9.903714 0.00047572293999999997
9.904715 0.00046909299
9.905714 0.00046246750999999996
9.906714 0.00045584679
9.907714 0.00044923108000000003
9.908714 0.00044262074
9.909715 0.00043601613
9.910714 0.00042941761
9.911715 0.00042282554
9.912714 0.00041624034999999997
9.913714 0.00040966243000000005
9.914714 0.00040309224
9.915714 0.00039653014
9.916715 0.00038997658999999997
9.917714 0.00038343201
9.918715 0.00037689679
9.919714 0.0003703713
9.920714 0.00036385591
9.921714 0.00035735093
9.922714 0.00035085668
9.923715 0.00034437346
9.924714 0.0003379015
9.925714 0.00033144102
9.926714 0.00032499222
9.927714 0.00031855527
9.928715 0.00031213033
9.929714 0.00030571753
9.930715 0.00029931698000000003
9.931714 0.00029292883
9.932714 0.00028655315
9.933714 0.0002801901
9.934714 0.00027383978
9.935715 0.00026750233
9.936714 0.00026117791
9.937715 0.0002548667
9.938714 0.00024856887999999996
9.939714 0.00024228470000000002
9.940714 0.00023601442
9.941714 0.00022975829999999999
9.942715 0.00022351663999999998
9.943714 0.00021728979
9.944715 0.00021107808
9.945714 0.00020488189000000001
9.946714 0.00019870159999999998
9.947714 0.0001925376
9.948714 0.00018639028
9.949715 0.00018026002
9.950714 0.00017414723000000001
9.951715 0.00016805227
9.952714 0.00016197552
9.953714 0.00015591729999999999
9.954714 0.00014987793999999999
9.955714 0.00014385772
9.956715 0.00013785692
9.957714 0.00013187575
9.958714 0.00012591444
9.959714 0.00011997314
9.960714 0.00011405201999999999
9.961715 0.00010815121
9.962714 0.00010227079000000001
9.963715 9.6410872e-05
9.964714 9.0571518e-05
9.965714 8.475279900000001e-05
9.966714 7.8954781e-05
9.967714 7.3177534e-05
9.968715 6.7421126e-05
9.969714 6.1685643e-05
9.970715 5.5971174000000006e-05
9.971714 5.0277833000000005e-05
9.972714 4.460575e-05
9.973714 3.8955073e-05
9.974714 3.3325975e-05
9.975715 2.7718644000000003e-05
9.976714 2.2133291e-05
9.977715 1.6570144e-05
9.978714 1.1029442e-05
9.979714 5.5114409e-06
9.980714 1.6400882e-08
9.981714 -5.45541e-06
9.982715 -1.0903723e-05
9.983714 -1.6328273e-05
9.984715 -2.1728803000000003e-05
9.985714 -2.7105065e-05
9.986714 -3.2456825e-05
9.987714 -3.7783863e-05
9.988714 -4.3085984e-05
9.989715 -4.8363006e-05
9.990714 -5.3614775000000005e-05
9.991714 -5.8841152000000004e-05
9.992714 -6.4042018e-05
9.993714 -6.921727599999999e-05
9.994715 -7.4366841e-05
9.995714 -7.9490644e-05
9.996715 -8.458862899999999e-05
9.997714 -8.966075e-05
9.998714 -9.4706962e-05
9.999714 -9.972721999999999e-05
10.00071 -0.00010472148
10.00171 -0.00010968971000000001
10.00271 -0.00011463184
10.00371 -0.0001195478
10.00471 -0.00012443753
10.00571 -0.00012930092
10.00671 -0.00013413786
10.00771 -0.00013894822
10.00871 -0.00014373188
10.00971 -0.00014848869
10.01071 -0.00015321847
10.01171 -0.00015792106999999999
10.01271 -0.00016259629000000002
10.01371 -0.00016724397
10.01471 -0.00017186392
10.01571 -0.00017645596
10.01671 -0.00018101991
10.01771 -0.00018555562999999998
10.01871 -0.00019006294999999998
10.01971 -0.00019454174
10.02071 -0.00019899186999999997
10.02171 -0.00020341324
10.02271 -0.00020780577999999998
10.02371 -0.0002121694
10.02471 -0.00021650408
10.02571 -0.00022080975999999998
10.02671 -0.00022508645999999997
10.02771 -0.00022933416
10.02871 -0.00023355286999999998
10.02971 -0.00023774264
10.03071 -0.00024190347
10.03171 -0.00024603542000000003
10.03271 -0.00025013849
10.03371 -0.00025421273000000004
10.03471 -0.00025825816
10.03571 -0.00026227483
10.03671 -0.00026626271
10.03771 -0.00027022181000000003
10.03871 -0.00027415213
10.03971 -0.00027805361
10.04071 -0.00028192621
10.04171 -0.0002857699
10.04271 -0.00028958457
10.04371 -0.00029337016
10.04471 -0.00029712658
10.04571 -0.00030085372999999997
10.04671 -0.00030455153
10.04771 -0.00030821984
10.04871 -0.00031185857
10.04971 -0.00031546763
10.05071 -0.0003190469
10.05171 -0.00032259632
10.05271 -0.00032611579
10.05371 -0.00032960525
10.05471 -0.00033306465
10.05571 -0.00033649396
10.05671 -0.00033989318
10.05771 -0.00034326226000000004
10.05871 -0.00034660125
10.05971 -0.00034991015
10.06071 -0.00035318901
10.06171 -0.00035643789
10.06271 -0.00035965684000000003
10.06371 -0.00036284591
10.06471 -0.0003660052
10.06571 -0.00036913477
10.06671 -0.00037223472
10.06771 -0.00037530508
10.06871 -0.00037834595
10.06971 -0.0003813574
10.07071 -0.0003843395
10.07171 -0.00038729227
10.07271 -0.00039021579
10.07371 -0.00039311008
10.07471 -0.00039597517000000004
10.07571 -0.00039881106000000003
10.07671 -0.00040161776
10.07771 -0.00040439526999999994
10.07871 -0.00040714363
10.07971 -0.00040986279
10.08071 -0.00041255275
10.08171 -0.00041521348
10.08271 -0.00041784501
10.08371 -0.00042044735
10.08471 -0.00042302045
10.08571 -0.00042556435000000003
10.08671 -0.00042807906
10.08771 -0.00043056457000000003
10.08871 -0.00043302092999999997
10.08971 -0.00043544819000000006
10.09071 -0.00043784644
10.09171 -0.00044021567
10.09271 -0.00044255603
10.09371 -0.00044486756
10.09471 -0.00044715034
10.09571 -0.00044940448
10.09671 -0.00045163006
10.09771 -0.00045382722
10.09871 -0.00045599603999999996
10.09971 -0.00045813666999999997
10.10071 -0.0004602492
10.10171 -0.00046233372
10.10271 -0.00046439031
10.10371 -0.00046641911999999993
10.10471 -0.00046842024
10.10571 -0.00047039375
10.10671 -0.00047233975000000004
10.10771 -0.00047425833
10.10871 -0.00047614953000000003
10.10971 -0.00047801345000000005
10.11071 -0.00047985017999999997
10.11171 -0.0004816598
10.11271 -0.00048344235999999997
10.11371 -0.00048519792000000005
10.11471 -0.00048692655
10.11571 -0.0004886283000000001
10.11671 -0.00049030332
10.11771 -0.0004919516
10.11871 -0.00049357327
10.11971 -0.00049516839
10.12071 -0.00049673708
10.12171 -0.00049827941
10.12271 -0.00049979544
10.12371 -0.0005012853300000001
10.12471 -0.0005027491599999999
10.12571 -0.00050418707
10.12671 -0.00050559916
10.12771 -0.0005069855
10.12871 -0.0005083462399999999
10.12971 -0.00050968151
10.13071 -0.00051099141
10.13171 -0.0005122760699999999
10.13271 -0.00051353559
10.13371 -0.00051477009
10.13471 -0.00051597967
10.13571 -0.0005171644699999999
10.13671 -0.00051832458
10.13771 -0.00051946008
10.13871 -0.00052057107
10.13971 -0.00052165769
10.14071 -0.00052272003
10.14171 -0.00052375813
10.14271 -0.00052477212
10.14371 -0.00052576211
10.14471 -0.0005267281699999999
10.14571 -0.00052767041
10.14671 -0.00052858891
10.14771 -0.0005294838
10.14871 -0.00053035519
10.14971 -0.0005312032
10.15071 -0.00053202793
10.15171 -0.0005328295199999999
10.15271 -0.00053360809
10.15371 -0.00053436374
10.15471 -0.0005350966600000001
10.15571 -0.00053580698
10.15671 -0.00053649483
10.15771 -0.0005371603899999999
10.15871 -0.00053780382
10.15971 -0.00053842527
10.16071 -0.0005390249
10.16171 -0.0005396028899999999
10.16271 -0.00054015941
10.16371 -0.00054069465
10.16471 -0.00054120874
10.16571 -0.00054170187
10.16671 -0.0005421741700000001
10.16771 -0.00054262582
10.16871 -0.00054305701
10.16971 -0.00054346788
10.17071 -0.0005438586
10.17171 -0.0005442293100000001
10.17271 -0.00054458014
10.17371 -0.00054491129
10.17471 -0.00054522288
10.17571 -0.00054551506
10.17671 -0.0005457879499999999
10.17771 -0.00054604175
10.17871 -0.00054627653
10.17971 -0.00054649245
10.18071 -0.00054668963
10.18171 -0.0005468682
10.18271 -0.00054702832
10.18371 -0.00054717011
10.18471 -0.00054729367
10.18571 -0.00054739912
10.18671 -0.00054748657
10.18771 -0.00054755615
10.18871 -0.00054760799
10.18971 -0.00054764218
10.19071 -0.00054765883
10.19171 -0.00054765806
10.19271 -0.00054763996
10.19371 -0.0005476046700000001
10.19471 -0.00054755228
10.19571 -0.00054748289
10.19671 -0.00054739662
10.19771 -0.00054729358
10.19871 -0.00054717389
10.19971 -0.00054703769
10.20071 -0.00054688508
10.20171 -0.00054671618
10.20271 -0.0005465311
10.20371 -0.00054633001
10.20471 -0.00054611305
10.20571 -0.00054588036
10.20671 -0.00054563211
10.20771 -0.00054536845
10.20871 -0.00054508955
10.20971 -0.0005447956
10.21071 -0.00054448678
10.21171 -0.00054416328
10.21271 -0.00054382531
10.21371 -0.00054347306
10.21471 -0.00054310672
10.21571 -0.0005427265
10.21671 -0.00054233265
10.21771 -0.00054192533
10.21871 -0.00054150473
10.21971 -0.00054107109
10.22071 -0.00054062461
10.22171 -0.00054016546
10.22271 -0.0005396938400000001
10.22371 -0.00053920994
10.22471 -0.0005387139
10.22571 -0.0005382059
10.22671 -0.00053768608
10.22771 -0.00053715462
10.22871 -0.00053661165
10.22971 -0.0005360572699999999
10.23071 -0.00053549161
10.23171 -0.00053491481
10.23271 -0.00053432695
10.23371 -0.0005337281899999999
10.23471 -0.0005331186
10.23571 -0.00053249828
10.23671 -0.00053186732
10.23771 -0.00053122581
10.23871 -0.00053057388
10.23971 -0.00052991159
10.24071 -0.00052923906
10.24171 -0.00052855639
10.24271 -0.00052786372
10.24371 -0.00052716114
10.24471 -0.00052644873
10.24571 -0.00052572664
10.24671 -0.0005249949899999999
10.24771 -0.00052425394
10.24871 -0.0005235035600000001
10.24971 -0.0005227439899999999
10.25071 -0.0005219753799999999
10.25171 -0.00052119785
10.25271 -0.00052041155
10.25371 -0.00051961656
10.25471 -0.0005188130700000001
10.25571 -0.00051800116
10.25671 -0.00051718098
10.25771 -0.0005163526599999999
10.25871 -0.00051551629
10.25971 -0.000514672
10.26071 -0.0005138199399999999
10.26171 -0.0005129602
10.26271 -0.0005120929
10.26371 -0.0005112182
10.26471 -0.00051033617
10.26571 -0.00050944695
10.26671 -0.00050855069
10.26771 -0.0005076474699999999
10.26871 -0.00050673748
10.26971 -0.00050582084
10.27071 -0.00050489771
10.27171 -0.0005039682
10.27271 -0.00050303252
10.27371 -0.00050209078
10.27471 -0.00050114322
10.27571 -0.0005001899799999999
10.27671 -0.00049923124
10.27771 -0.0004982672199999999
10.27871 -0.0004972980599999999
10.27971 -0.00049632399
10.28071 -0.00049534515
10.28171 -0.00049436176
10.28271 -0.00049337395
10.28371 -0.0004923819200000001
10.28471 -0.00049138584
10.28571 -0.00049038586
10.28671 -0.00048938209
10.28771 -0.00048837469
10.28871 -0.00048736379000000003
10.28971 -0.00048634947
10.29071 -0.00048533184
10.29171 -0.00048431093
10.29271 -0.00048328689
10.29371 -0.00048225970000000004
10.29471 -0.00048122947000000003
10.29571 -0.00048019623999999997
10.29671 -0.00047916001
10.29771 -0.00047812082000000004
10.29871 -0.00047707866999999995
10.29971 -0.00047603367
10.30071 -0.00047498574999999996
10.30171 -0.00047393501
10.30271 -0.00047288145
10.30371 -0.00047182511000000004
10.30471 -0.00047076605000000003
10.30571 -0.00046970436
10.30671 -0.00046864001999999996
10.30771 -0.00046757318000000003
10.30871 -0.00046650393
10.30971 -0.00046543237
10.31071 -0.00046435857
10.31171 -0.00046328269
10.31271 -0.00046220479999999997
10.31371 -0.00046112509
10.31471 -0.00046004366
10.31571 -0.00045896068
10.31671 -0.00045787629
10.31771 -0.00045679062
10.31871 -0.00045570378
10.31971 -0.00045461593
10.32071 -0.00045352722000000005
10.32171 -0.00045243778
10.32271 -0.00045134771
10.32371 -0.00045025713000000005
10.32471 -0.00044916609999999995
10.32571 -0.00044807475
10.32671 -0.00044698318
10.32771 -0.00044589146
10.32871 -0.00044479966
10.32971 -0.00044370786
10.33071 -0.0004426161
10.33171 -0.00044152443
10.33271 -0.00044043295000000004
10.33371 -0.00043934169
10.33471 -0.00043825071
10.33571 -0.00043716009
10.33671 -0.00043606988000000004
10.33771 -0.00043498012
10.33871 -0.00043389095000000003
10.33971 -0.00043280243000000005
10.34071 -0.00043171461999999994
10.34171 -0.00043062764
10.34271 -0.00042954161
10.34371 -0.00042845659
10.34471 -0.0004273727
10.34571 -0.00042629003
10.34671 -0.00042520874
10.34771 -0.00042412889000000004
10.34871 -0.0004230506
10.34971 -0.00042197394
10.35071 -0.00042089905
10.35171 -0.00041982598
10.35271 -0.00041875487
10.35371 -0.00041768571
10.35471 -0.00041661864999999995
10.35571 -0.00041555368
10.35671 -0.00041449084
10.35771 -0.00041343014000000004
10.35871 -0.00041237163
10.35971 -0.00041131534000000004
10.36071 -0.00041026124000000005
10.36171 -0.00040920931
10.36271 -0.00040815958
10.36371 -0.00040711202000000003
10.36471 -0.00040606660000000005
10.36571 -0.00040502332
10.36671 -0.00040398218000000004
10.36771 -0.00040294317000000003
10.36871 -0.00040190625000000003
10.36971 -0.00040087148
10.37071 -0.00039983887999999997
10.37171 -0.00039880842
10.37271 -0.0003977802
10.37371 -0.00039675419
10.37471 -0.00039573051
10.37571 -0.0003947092
10.37671 -0.00039369033
10.37771 -0.00039267402
10.37871 -0.00039166034000000005
10.37971 -0.00039064939000000003
10.38071 -0.00038964125999999997
10.38171 -0.00038863604
10.38271 -0.00038763383
10.38371 -0.00038663474999999994
10.38471 -0.00038563885
10.38571 -0.00038464627
10.38671 -0.00038365706
10.38771 -0.00038267126
10.38871 -0.00038168896
10.38971 -0.00038071023
10.39071 -0.00037973509
10.39171 -0.00037876357
10.39271 -0.00037779569
10.39371 -0.00037683146
10.39471 -0.0003758709
10.39571 -0.000374914
10.39671 -0.00037396076
10.39771 -0.00037301114999999997
10.39871 -0.00037206521
10.39971 -0.00037112288
10.40071 -0.00037018418999999996
10.40171 -0.00036924912
10.40271 -0.00036831768
10.40371 -0.00036738986
10.40471 -0.00036646570000000003
10.40571 -0.0003655452
10.40671 -0.00036462839
10.40771 -0.00036371529999999996
10.40871 -0.00036280599
10.40971 -0.00036190049
10.41071 -0.00036099887
10.41171 -0.00036010115000000004
10.41271 -0.00035920739
10.41371 -0.00035831765000000004
10.41471 -0.00035743199
10.41571 -0.00035655044
10.41671 -0.00035567307
10.41771 -0.00035479989
10.41871 -0.00035393093
10.41971 -0.00035306625
10.42071 -0.00035220583
10.42171 -0.00035134966999999997
10.42271 -0.00035049777
10.42371 -0.0003496501
10.42471 -0.00034880663
10.42571 -0.00034796733
10.42671 -0.00034713216
10.42771 -0.00034630107
10.42871 -0.000345474
10.42971 -0.0003446509
10.43071 -0.00034383172
10.43171 -0.00034301638
10.43271 -0.00034220484
10.43371 -0.00034139707
10.43471 -0.00034059301
10.43571 -0.00033979263
10.43671 -0.00033899591
10.43771 -0.00033820284
10.43871 -0.00033741339
10.43971 -0.00033662759
10.44071 -0.00033584544999999997
10.44171 -0.00033506699
10.44271 -0.00033429226
10.44371 -0.00033352128
10.44471 -0.00033275412
10.44571 -0.00033199083
10.44671 -0.00033123147
10.44771 -0.00033047609000000003
10.44871 -0.00032972475
10.44971 -0.00032897751
10.45071 -0.00032823443
10.45171 -0.00032749554
10.45271 -0.00032676089
10.45371 -0.00032603052000000003
10.45471 -0.00032530445
10.45571 -0.00032458267
10.45671 -0.00032386522
10.45771 -0.00032315208999999996
10.45871 -0.00032244325000000003
10.45971 -0.00032173871
10.46071 -0.00032103842
10.46171 -0.00032034236
10.46271 -0.00031965051
10.46371 -0.00031896282000000003
10.46471 -0.00031827921999999997
10.46571 -0.00031759969
10.46671 -0.00031692418
10.46771 -0.00031625266
10.46871 -0.00031558509
10.46971 -0.00031492143000000003
10.47071 -0.00031426164
10.47171 -0.00031360569
10.47271 -0.00031295358
10.47371 -0.00031230527000000003
10.47471 -0.00031166076
10.47571 -0.00031102002000000004
10.47671 -0.00031038303
10.47771 -0.00030974982
10.47871 -0.00030912033
10.47971 -0.00030849459999999997
10.48071 -0.00030787260000000004
10.48171 -0.0003072543
10.48271 -0.00030663969
10.48371 -0.00030602873
10.48471 -0.00030542142
10.48571 -0.00030481769
10.48671 -0.00030421752
10.48771 -0.00030362087
10.48871 -0.00030302765
10.48971 -0.00030243783999999997
10.49071 -0.00030185136000000003
10.49171 -0.00030126813999999997
10.49271 -0.00030068811
10.49371 -0.00030011122000000003
10.49471 -0.0002995374
10.49571 -0.00029896657
10.49671 -0.00029839871
10.49771 -0.00029783373
10.49871 -0.00029727159
10.49971 -0.00029671228
10.50071 -0.00029615574
10.50171 -0.00029560194
10.50271 -0.0002950509
10.50371 -0.00029450262
10.50471 -0.0002939571
10.50571 -0.00029341436
10.50671 -0.00029287442
10.50771 -0.00029233731
10.50871 -0.00029180308000000004
10.50971 -0.00029127175
10.51071 -0.00029074338
10.51171 -0.00029021801000000003
10.51271 -0.00028969566
10.51371 -0.00028917639
10.51471 -0.00028866023
10.51571 -0.00028814718000000003
10.51671 -0.00028763727000000004
10.51771 -0.00028713052
10.51871 -0.00028662691
10.51971 -0.00028612642
10.52071 -0.00028562904
10.52171 -0.00028513473
10.52271 -0.00028464344
10.52371 -0.00028415513
10.52471 -0.00028366974000000004
10.52571 -0.00028318721
10.52671 -0.00028270745
10.52771 -0.00028223037
10.52871 -0.00028175590999999996
10.52971 -0.00028128399999999997
10.53071 -0.00028081454
10.53171 -0.00028034747
10.53271 -0.00027988272
10.53371 -0.00027942019
10.53471 -0.00027895985
10.53571 -0.0002785016
10.53671 -0.00027804542000000004
10.53771 -0.00027759124
10.53871 -0.00027713904000000003
10.53971 -0.00027668875
10.54071 -0.00027624037
10.54171 -0.00027579382999999997
10.54271 -0.00027534913
10.54371 -0.00027490623
10.54471 -0.00027446511
10.54571 -0.00027402573
10.54671 -0.00027358806
10.54771 -0.00027315207
10.54871 -0.00027271774
10.54971 -0.00027228502
10.55071 -0.00027185388
10.55171 -0.00027142426
10.55271 -0.00027099610999999996
10.55371 -0.0002705694
10.55471 -0.00027014407
10.55571 -0.00026972007000000003
10.55671 -0.00026929735999999996
10.55771 -0.00026887587
10.55871 -0.0002684556
10.55971 -0.00026803648
10.56071 -0.00026761847
10.56171 -0.00026720156
10.56271 -0.00026678572
10.56371 -0.00026637092
10.56471 -0.00026595717
10.56571 -0.00026554446
10.56671 -0.00026513283
10.56771 -0.00026472226
10.56871 -0.0002643128
10.56971 -0.00026390446000000003
10.57071 -0.00026349728000000003
10.57171 -0.00026309131000000003
10.57271 -0.00026268655999999997
10.57371 -0.00026228308
10.57471 -0.00026188089999999996
10.57571 -0.00026148007
10.57671 -0.00026108057
10.57771 -0.00026068242
10.57871 -0.00026028561
10.57971 -0.00025989013
10.58071 -0.00025949598
10.58171 -0.0002591031
10.58271 -0.00025871145
10.58371 -0.00025832098
10.58471 -0.00025793158
10.58571 -0.00025754320999999997
10.58671 -0.00025715571999999996
10.58771 -0.00025676904
10.58871 -0.00025638308
10.58971 -0.00025599768000000004
10.59071 -0.00025561276
10.59171 -0.00025522818
10.59271 -0.00025484385
10.59371 -0.00025445966000000003
10.59471 -0.00025407551
10.59571 -0.00025369130999999996
10.59671 -0.00025330698
10.59771 -0.00025292247
10.59871 -0.00025253771
10.59971 -0.00025215265
10.60071 -0.00025176726
10.60171 -0.00025138152
10.60271 -0.00025099541
10.60371 -0.00025060897
10.60471 -0.00025022216
10.60571 -0.00024983500999999997
10.60671 -0.00024944754000000004
10.60771 -0.00024905978
10.60871 -0.00024867174
10.60971 -0.00024828344
10.61071 -0.00024789488000000003
10.61171 -0.00024750607
10.61271 -0.00024711703
10.61371 -0.00024672775
10.61471 -0.00024633821
10.61571 -0.0002459484
10.61671 -0.00024555827
10.61771 -0.0002451678
10.61871 -0.00024477695
10.61971 -0.00024438566000000003
10.62071 -0.0002439939
10.62171 -0.00024360161
10.62271 -0.00024320873
10.62371 -0.00024281521
10.62471 -0.00024242099
10.62571 -0.00024202603999999998
10.62671 -0.00024163035
10.62771 -0.00024123385
10.62871 -0.00024083655999999998
10.62971 -0.00024043844999999998
10.63071 -0.00024003953
10.63171 -0.0002396398
10.63271 -0.00023923931
10.63371 -0.00023883805999999998
10.63471 -0.00023843610999999999
10.63571 -0.00023803349999999997
10.63671 -0.00023763027000000002
10.63771 -0.00023722646
10.63871 -0.00023682211999999998
10.63971 -0.00023641728000000002
10.64071 -0.00023601198999999998
10.64171 -0.00023560626
10.64271 -0.00023520013000000002
10.64371 -0.00023479356
10.64471 -0.00023438656
10.64571 -0.00023397910999999998
10.64671 -0.00023357112999999999
10.64771 -0.00023316259000000003
10.64871 -0.00023275339999999999
10.64971 -0.0002323435
10.65071 -0.00023193275000000003
10.65171 -0.00023152104
10.65271 -0.00023110824
10.65371 -0.00023069424
10.65471 -0.00023027892
10.65571 -0.00022986214
10.65671 -0.00022944378
10.65771 -0.00022902370000000001
10.65871 -0.00022860183
10.65971 -0.00022817805999999997
10.66071 -0.00022775229999999998
10.66171 -0.00022732452000000003
10.66271 -0.00022689464000000002
10.66371 -0.00022646266
10.66471 -0.00022602856
10.66571 -0.00022559236
10.66671 -0.00022515408
10.66771 -0.00022471377
10.66871 -0.00022427148000000001
10.66971 -0.00022382727999999998
10.67071 -0.00022338127
10.67171 -0.00022293349999999998
10.67271 -0.00022248407
10.67371 -0.00022203308
10.67471 -0.00022158058
10.67571 -0.00022112663000000001
10.67671 -0.00022067131
10.67771 -0.00022021466
10.67871 -0.0002197567
10.67971 -0.00021929745
10.68071 -0.00021883690999999997
10.68171 -0.00021837503999999998
10.68271 -0.00021791184
10.68371 -0.00021744724999999998
10.68471 -0.00021698118
10.68571 -0.00021651358
10.68671 -0.00021604437
10.68771 -0.00021557343999999997
10.68871 -0.0002151007
10.68971 -0.00021462608000000002
10.69071 -0.00021414951
10.69171 -0.00021367089
10.69271 -0.00021319014999999998
10.69371 -0.00021270725
10.69471 -0.00021222214999999997
10.69571 -0.00021173482
10.69671 -0.00021124526
10.69771 -0.00021075348000000003
10.69871 -0.00021025949000000001
10.69971 -0.00020976333
10.70071 -0.00020926509
10.70171 -0.00020876482
10.70271 -0.00020826258
10.70371 -0.00020775847
10.70471 -0.00020725253999999998
10.70571 -0.00020674487999999998
10.70671 -0.00020623559
10.70771 -0.00020572470000000003
10.70871 -0.00020521228999999998
10.70971 -0.00020469838
10.71071 -0.00020418299000000002
10.71171 -0.00020366613000000002
10.71271 -0.00020314777999999999
10.71371 -0.00020262792
10.71471 -0.00020210646
10.71571 -0.00020158334
10.71671 -0.00020105847
10.71771 -0.00020053176
10.71871 -0.00020000307
10.71971 -0.00019947229000000002
10.72071 -0.00019893928000000002
10.72171 -0.00019840393
10.72271 -0.00019786610000000003
10.72371 -0.00019732567999999998
10.72471 -0.00019678257
10.72571 -0.00019623667
10.72671 -0.00019568789999999998
10.72771 -0.00019513625
10.72871 -0.00019458163999999998
10.72971 -0.0001940241
10.73071 -0.00019346362000000002
10.73171 -0.00019290026000000002
10.73271 -0.00019233407000000002
10.73371 -0.00019176514000000003
10.73471 -0.00019119354
10.73571 -0.00019061943
10.73671 -0.00019004289000000002
10.73771 -0.00018946406
10.73871 -0.00018888308
10.73971 -0.00018830007000000001
10.74071 -0.00018771515
10.74171 -0.00018712842
10.74271 -0.00018653999999999999
10.74371 -0.00018594995
10.74471 -0.00018535835
10.74571 -0.00018476522
10.74671 -0.00018417059000000002
10.74771 -0.00018357443
10.74871 -0.00018297675000000002
10.74971 -0.00018237747
10.75071 -0.00018177653
10.75171 -0.00018117387
10.75271 -0.00018056936999999998
10.75371 -0.00017996294
10.75471 -0.00017935447999999998
10.75571 -0.00017874387
10.75671 -0.00017813101
10.75771 -0.0001775158
10.75871 -0.00017689817
10.75971 -0.00017627806
10.76071 -0.0001756554
10.76171 -0.00017503015
10.76271 -0.00017440233
10.76371 -0.00017377192
10.76471 -0.00017313898
10.76571 -0.00017250355
10.76671 -0.00017186570000000002
10.76771 -0.00017122552
10.76871 -0.00017058311
10.76971 -0.00016993858
10.77071 -0.00016929205
10.77171 -0.00016864362000000002
10.77271 -0.00016799341
10.77371 -0.00016734153
10.77471 -0.00016668806
10.77571 -0.00016603309000000002
10.77671 -0.00016537666
10.77771 -0.00016471881
10.77871 -0.00016405957
10.77971 -0.00016339891
10.78071 -0.0001627368
10.78171 -0.00016207318
10.78271 -0.00016140797999999998
10.78371 -0.00016074109
10.78471 -0.00016007241
10.78571 -0.0001594018
10.78671 -0.00015872913
10.78771 -0.00015805426000000002
10.78871 -0.00015737705
10.78971 -0.00015669738
10.79071 -0.00015601512
10.79171 -0.00015533017000000002
10.79271 -0.00015464243
10.79371 -0.00015395184
10.79471 -0.00015325836
10.79571 -0.00015256197
10.79671 -0.0001518627
10.79771 -0.00015116057
10.79871 -0.00015045563999999999
10.79971 -0.00014974802
10.80071 -0.00014903781
10.80171 -0.00014832514
10.80271 -0.00014761017
10.80371 -0.00014689304999999998
10.80471 -0.00014617394
10.80571 -0.00014545302
10.80671 -0.00014473044
10.80771 -0.00014400636000000001
10.80871 -0.00014328091
10.80971 -0.00014255423
10.81071 -0.00014182642
10.81171 -0.00014109755999999998
10.81271 -0.00014036773
10.81371 -0.00013963694000000001
10.81471 -0.0001389052
10.81571 -0.0001381725
10.81671 -0.0001374388
10.81771 -0.00013670405
10.81871 -0.00013596815
10.81971 -0.00013523101999999998
10.82071 -0.00013449255
10.82171 -0.00013375264
10.82271 -0.00013301118
10.82371 -0.00013226805000000002
10.82471 -0.00013152318000000002
10.82571 -0.00013077645
10.82671 -0.0001300278
10.82771 -0.00012927718
10.82871 -0.00012852455
10.82971 -0.00012776989
10.83071 -0.0001270132
10.83171 -0.00012625452
10.83271 -0.0001254939
10.83371 -0.00012473138999999998
10.83471 -0.00012396707999999998
10.83571 -0.00012320107000000002
10.83671 -0.00012243345000000002
10.83771 -0.00012166433
10.83871 -0.00012089383
10.83971 -0.00012012205
10.84071 -0.00011934907999999999
10.84171 -0.00011857501
10.84271 -0.0001177999
10.84371 -0.00011702381999999998
10.84471 -0.0001162468
10.84571 -0.00011546886
10.84671 -0.00011468996
10.84771 -0.00011391010999999999
10.84871 -0.00011312923000000001
10.84971 -0.00011234724999999999
10.85071 -0.00011156411
10.85171 -0.00011077969
10.85271 -0.00010999389
10.85371 -0.0001092066
10.85471 -0.00010841769
10.85571 -0.00010762707
10.85671 -0.00010683463999999999
10.85771 -0.00010604029999999999
10.85871 -0.00010524399
10.85971 -0.00010444566
10.86071 -0.00010364528000000001
10.86171 -0.00010284284000000001
10.86271 -0.00010203837999999999
10.86371 -0.00010123195999999999
10.86471 -0.00010042364
10.86571 -9.961354399999999e-05
10.86671 -9.880178600000001e-05
10.86771 -9.7988527e-05
10.86871 -9.717392700000001e-05
10.86971 -9.6358156e-05
10.87071 -9.5541407e-05
10.87171 -9.472386800000001e-05
10.87271 -9.390572e-05
10.87371 -9.3087141e-05
10.87471 -9.22683e-05
10.87571 -9.144934e-05
10.87671 -9.0630391e-05
10.87771 -8.9811562e-05
10.87871 -8.8992925e-05
10.87971 -8.8174534e-05
10.88071 -8.7356409e-05
10.88171 -8.6538546e-05
10.88271 -8.5720905e-05
10.88371 -8.4903428e-05
10.88471 -8.4086037e-05
10.88571 -8.326862300000001e-05
10.88671 -8.2451061e-05
10.88771 -8.1633226e-05
10.88871 -8.0814976e-05
10.88971 -7.999617000000001e-05
10.89071 -7.9176664e-05
10.89171 -7.8356322e-05
10.89271 -7.7535026e-05
10.89371 -7.6712666e-05
10.89471 -7.5889147e-05
10.89571 -7.5064395e-05
10.89671 -7.4238358e-05
10.89771 -7.3411013e-05
10.89871 -7.258235e-05
10.89971 -7.1752385e-05
10.90071 -7.0921158e-05
10.90171 -7.008872e-05
10.90271 -6.9255145e-05
10.90371 -6.8420519e-05
10.90471 -6.7584938e-05
10.90571 -6.6748498e-05
10.90671 -6.5911308e-05
10.90771 -6.5073471e-05
10.90871 -6.423507599999999e-05
10.90971 -6.339622e-05
10.91071 -6.2556984e-05
10.91171 -6.1717429e-05
10.91271 -6.0877613000000004e-05
10.91371 -6.003757000000001e-05
10.91471 -5.9197322e-05
10.91571 -5.8356875e-05
10.91671 -5.7516223e-05
10.91771 -5.6675344e-05
10.91871 -5.5834209e-05
10.91971 -5.4992779e-05
10.92071 -5.4151008e-05
10.92171 -5.3308855e-05
10.92271 -5.2466277e-05
10.92371 -5.1623232e-05
10.92471 -5.0779693e-05
10.92571 -4.9935642000000005e-05
10.92671 -4.9091074000000004e-05
10.92771 -4.8245993999999995e-05
10.92871 -4.7400428e-05
10.92971 -4.6554416e-05
10.93071 -4.5708018e-05
10.93171 -4.4861308999999995e-05
10.93271 -4.4014382e-05
10.93371 -4.3167336e-05
10.93471 -4.2320286e-05
10.93571 -4.1473353e-05
10.93671 -4.0626659e-05
10.93771 -3.9780335e-05
10.93871 -3.8934499e-05
10.93971 -3.8089268999999997e-05
10.94071 -3.7244746e-05
10.94171 -3.6401025e-05
10.94271 -3.5558182e-05
10.94371 -3.4716268e-05
10.94471 -3.3875321e-05
10.94571 -3.3035354e-05
10.94671 -3.2196357e-05
10.94771 -3.1358294e-05
10.94871 -3.0521109999999996e-05
10.94971 -2.9684728e-05
10.95071 -2.8849054999999998e-05
10.95171 -2.8013983e-05
10.95271 -2.7179388000000003e-05
10.95371 -2.6345136999999997e-05
10.95471 -2.5511099e-05
10.95571 -2.4677135e-05
10.95671 -2.3843111e-05
10.95771 -2.3008903e-05
10.95871 -2.2174395000000002e-05
10.95971 -2.1339487e-05
10.96071 -2.0504098e-05
10.96171 -1.9668164e-05
10.96271 -1.8831643e-05
10.96371 -1.7994518e-05
10.96471 -1.715679e-05
10.96571 -1.6318491000000002e-05
10.96671 -1.5479667e-05
10.96771 -1.4640388e-05
10.96871 -1.3800741999999998e-05
10.96971 -1.2960834e-05
10.97071 -1.2120778999999998e-05
10.97171 -1.1280704e-05
10.97271 -1.044074e-05
10.97371 -9.601021099999999e-06
10.97471 -8.7616812e-06
10.97571 -7.9228478e-06
10.97671 -7.084642599999999e-06
10.97771 -6.2471756e-06
10.97871 -5.4105456e-06
10.97971 -4.5748362e-06
10.98071 -3.7401154e-06
10.98171 -2.9064351e-06
10.98271 -2.0738302000000002e-06
10.98371 -1.2423198e-06
10.98471 -4.1190762e-07
10.98571 4.1741680999999996e-07
10.98671 1.2456756e-06
10.98771 2.072901e-06
10.98871 2.899133e-06
10.98971 3.7244167000000003e-06
10.99071 4.5487997e-06
10.99171 5.3723298e-06
10.99271 6.1950523e-06
10.99371 7.0170088000000005e-06
10.99471 7.8382349e-06
10.99571 8.6587583e-06
10.99671 9.4785982e-06
10.99771 1.0297764999999999e-05
10.99871 1.1116260000000001e-05
10.99971 1.1934073999999999e-05
11.00071 1.2751192e-05
11.00171 1.3567589e-05
11.00271 1.4383237000000001e-05
11.00371 1.5198097999999999e-05
11.00471 1.6012139e-05
11.00571 1.6825321e-05
11.00671 1.7637608e-05
11.00771 1.8448966e-05
11.00871 1.9259369e-05
11.00971 2.0068794e-05
11.01071 2.0877226000000002e-05
11.01171 2.1684662999999998e-05
11.01271 2.2491108e-05
11.01371 2.3296573e-05
11.01471 2.4101081e-05
11.01571 2.4904665e-05
11.01671 2.5707365e-05
11.01771 2.6509224000000003e-05
11.01871 2.7310296e-05
11.01971 2.8110631000000003e-05
11.02071 2.8910284e-05
11.02171 2.9709309999999998e-05
11.02271 3.0507755e-05
11.02371 3.1305663e-05
11.02471 3.2103073999999996e-05
11.02571 3.2900016e-05
11.02671 3.3696503e-05
11.02771 3.4492543999999996e-05
11.02871 3.528813e-05
11.02971 3.6083242e-05
11.03071 3.6877844e-05
11.03171 3.7671895999999997e-05
11.03271 3.8465336e-05
11.03371 3.9258103000000004e-05
11.03471 4.0050116e-05
11.03571 4.0841294e-05
11.03671 4.1631552e-05
11.03771 4.2420797000000004e-05
11.03871 4.3208937e-05
11.03971 4.3995884999999996e-05
11.04071 4.4781558000000003e-05
11.04171 4.5565878000000003e-05
11.04271 4.6348776999999996e-05
11.04371 4.7130192e-05
11.04471 4.7910077999999994e-05
11.04571 4.8688395e-05
11.04671 4.9465126e-05
11.04771 5.0240253999999995e-05
11.04871 5.1013791e-05
11.04971 5.1785741999999996e-05
11.05071 5.2556140000000006e-05
11.05171 5.3325022e-05
11.05271 5.4092436e-05
11.05371 5.4858430000000005e-05
11.05471 5.5623065e-05
11.05571 5.6386403e-05
11.05671 5.7148508999999995e-05
11.05771 5.7909438e-05
11.05871 5.8669252e-05
11.05971 5.942801e-05
11.06071 6.0185760999999996e-05
11.06171 6.094254e-05
11.06271 6.1698387e-05
11.06371 6.245333e-05
11.06471 6.3207386e-05
11.06571 6.396056200000001e-05
11.06671 6.4712856e-05
11.06771 6.546425800000001e-05
11.06871 6.6214756e-05
11.06971 6.6964333e-05
11.07071 6.7712955e-05
11.07171 6.8460599e-05
11.07271 6.9207232e-05
11.07371 6.9952819e-05
11.07471 7.0697331e-05
11.07571 7.1440735e-05
11.07671 7.218300799999999e-05
11.07771 7.2924126e-05
11.07871 7.3664069e-05
11.07971 7.4402823e-05
11.08071 7.5140377e-05
11.08171 7.5876733e-05
11.08271 7.6611894e-05
11.08371 7.7345862e-05
11.08471 7.807864799999999e-05
11.08571 7.8810268e-05
11.08671 7.9540735e-05
11.08771 8.027006399999999e-05
11.08871 8.0998279e-05
11.08971 8.1725392e-05
11.09071 8.245141900000001e-05
11.09171 8.3176371e-05
11.09271 8.3900261e-05
11.09371 8.4623093e-05
11.09471 8.5344863e-05
11.09571 8.6065569e-05
11.09671 8.6785207e-05
11.09771 8.7503764e-05
11.09871 8.8221219e-05
11.09971 8.8937554e-05
11.10071 8.9652747e-05
11.10171 9.0366768e-05
11.10271 9.1079596e-05
11.10371 9.1791202e-05
11.10471 9.2501563e-05
11.10571 9.321065e-05
11.10671 9.391844700000001e-05
11.10771 9.4624937e-05
11.10871 9.5330108e-05
11.10971 9.6033943e-05
11.11071 9.6736449e-05
11.11171 9.743762299999999e-05
11.11271 9.813746800000001e-05
11.11371 9.883599400000001e-05
11.11471 9.953322400000001e-05
11.11571 0.00010022917
11.11671 0.00010092384999999999
11.11771 0.00010161731
11.11871 0.00010230955
11.11971 0.0001030006
11.12071 0.00010369051
11.12171 0.00010437928
11.12271 0.00010506695000000001
11.12371 0.00010575353
11.12471 0.00010643904
11.12571 0.00010712349999999999
11.12671 0.00010780692
11.12771 0.00010848929
11.12871 0.00010917063
11.12971 0.00010985093
11.13071 0.00011053018999999999
11.13171 0.00011120839
11.13271 0.00011188553
11.13371 0.00011256160000000001
11.13471 0.00011323658999999999
11.13571 0.00011391049
11.13671 0.00011458329
11.13771 0.00011525498999999999
11.13871 0.00011592558
11.13971 0.00011659507000000001
11.14071 0.00011726347000000001
11.14171 0.00011793078
11.14271 0.00011859702
11.14371 0.0001192622
11.14471 0.00011992636
11.14571 0.00012058951999999999
11.14671 0.0001212517
11.14771 0.00012191294
11.14871 0.00012257328
11.14971 0.00012323276
11.15071 0.00012389138999999998
11.15171 0.00012454923
11.15271 0.00012520628
11.15371 0.00012586258
11.15471 0.00012651815999999998
11.15571 0.00012717301999999998
11.15671 0.00012782716
11.15771 0.0001284806
11.15871 0.00012913331
11.15971 0.00012978529
11.16071 0.00013043652
11.16171 0.00013108698
11.16271 0.00013173662000000002
11.16371 0.00013238542
11.16471 0.00013303334
11.16571 0.00013368032
11.16671 0.00013432633
11.16771 0.00013497132
11.16871 0.00013561526
11.16971 0.00013625809000000002
11.17071 0.00013689979
11.17171 0.00013754033
11.17271 0.00013817968
11.17371 0.00013881782
11.17471 0.00013945473999999998
11.17571 0.00014009045
11.17671 0.00014072493
11.17771 0.00014135820999999999
11.17871 0.0001419903
11.17971 0.00014262123
11.18071 0.00014325103
11.18171 0.00014387973
11.18271 0.00014450737
11.18371 0.000145134
11.18471 0.00014575966
11.18571 0.00014638439
11.18671 0.00014700823000000002
11.18771 0.00014763124
11.18871 0.00014825342999999998
11.18971 0.00014887487
11.19071 0.00014949558000000002
11.19171 0.00015011558000000002
11.19271 0.0001507349
11.19371 0.00015135356
11.19471 0.00015197157
11.19571 0.00015258896
11.19671 0.00015320574
11.19771 0.0001538219
11.19871 0.00015443745
11.19971 0.00015505241
11.20071 0.00015566677
11.20171 0.00015628054
11.20271 0.00015689374000000001
11.20371 0.00015750636000000002
11.20471 0.00015811843999999998
11.20571 0.00015872998
11.20671 0.000159341
11.20771 0.00015995154
11.20871 0.0001605616
11.20971 0.00016117123
11.21071 0.00016178044000000002
11.21171 0.00016238928
11.21271 0.00016299775999999998
11.21371 0.00016360593000000001
11.21471 0.0001642138
11.21571 0.0001648214
11.21671 0.00016542875
11.21771 0.00016603586
11.21871 0.00016664274
11.21971 0.00016724935999999998
11.22071 0.00016785573
11.22171 0.00016846182000000002
11.22271 0.0001690676
11.22371 0.00016967302000000001
11.22471 0.00017027805000000002
11.22571 0.00017088263
11.22671 0.00017148667999999998
11.22771 0.00017209015
11.22871 0.00017269297
11.22971 0.00017329504000000002
11.23071 0.00017389631999999999
11.23171 0.00017449672
11.23271 0.00017509618
11.23371 0.00017569464
11.23471 0.00017629204
11.23571 0.00017688835
11.23671 0.00017748354
11.23771 0.00017807756999999998
11.23871 0.00017867047000000001
11.23971 0.00017926223999999998
11.24071 0.00017985288000000002
11.24171 0.00018044245999999998
11.24271 0.00018103102
11.24371 0.00018161862
11.24471 0.00018220535
11.24571 0.00018279129
11.24671 0.00018337653
11.24771 0.00018396117
11.24871 0.00018454533
11.24971 0.0001851291
11.25071 0.00018571259
11.25171 0.00018629588
11.25271 0.00018687908000000002
11.25371 0.00018746227
11.25471 0.00018804552
11.25571 0.00018862889
11.25671 0.00018921245
11.25771 0.00018979621999999999
11.25871 0.00019038022
11.25971 0.00019096446999999998
11.26071 0.00019154895000000002
11.26171 0.00019213367
11.26271 0.00019271856
11.26371 0.00019330362
11.26471 0.00019388878999999999
11.26571 0.000194474
11.26671 0.00019505922000000002
11.26771 0.00019564436000000002
11.26871 0.00019622936999999998
11.26971 0.0001968142
11.27071 0.00019739878
11.27171 0.00019798306000000002
11.27271 0.000198567
11.27371 0.00019915058000000003
11.27471 0.00019973374
11.27571 0.00020031648
11.27671 0.00020089876
11.27771 0.00020148059
11.27871 0.00020206198
11.27971 0.00020264291999999999
11.28071 0.00020322345
11.28171 0.00020380357
11.28271 0.00020438331
11.28371 0.00020496266
11.28471 0.00020554166
11.28571 0.00020612033
11.28671 0.00020669867999999997
11.28771 0.00020727671
11.28871 0.00020785443999999997
11.28971 0.00020843185999999998
11.29071 0.00020900892999999997
11.29171 0.00020958564
11.29271 0.00021016196999999997
11.29371 0.00021073788000000002
11.29471 0.00021131332
11.29571 0.00021188825000000003
11.29671 0.00021246265
11.29771 0.00021303642
11.29871 0.00021360955999999998
11.29971 0.00021418200000000002
11.30071 0.00021475369
11.30171 0.00021532462
11.30271 0.00021589474000000003
11.30371 0.00021646405999999998
11.30471 0.00021703256
11.30571 0.00021760025
11.30671 0.00021816712999999998
11.30771 0.00021873326999999999
11.30871 0.00021929868
11.30971 0.00021986342999999998
11.31071 0.00022042759
11.31171 0.00022099124999999998
11.31271 0.00022155445999999998
11.31371 0.00022211732000000002
11.31471 0.00022267993
11.31571 0.00022324236
11.31671 0.00022380473
11.31771 0.00022436707
11.31871 0.0002249295
11.31971 0.00022549204000000002
11.32071 0.00022605477000000001
11.32171 0.00022661772999999999
11.32271 0.00022718091
11.32371 0.00022774434
11.32471 0.000228308
11.32571 0.00022887184000000002
11.32671 0.00022943583999999998
11.32771 0.00022999993
11.32871 0.00023056402000000003
11.32971 0.00023112805000000003
11.33071 0.00023169191
11.33171 0.00023225549999999999
11.33271 0.00023281871
11.33371 0.00023338143000000002
11.33471 0.00023394357
11.33571 0.000234505
11.33671 0.00023506565999999998
11.33771 0.00023562543
11.33871 0.00023618427
11.33971 0.00023674210999999998
11.34071 0.0002372989
11.34171 0.00023785462
11.34271 0.00023840926
11.34371 0.00023896279999999998
11.34471 0.00023951527
11.34571 0.00024006672
11.34671 0.00024061717000000002
11.34771 0.00024116669
11.34871 0.00024171532
11.34971 0.00024226313
11.35071 0.00024281019
11.35171 0.00024335657
11.35271 0.00024390230999999998
11.35371 0.00024444748
11.35471 0.00024499210999999997
11.35571 0.00024553624
11.35671 0.00024607989
11.35771 0.00024662306
11.35871 0.00024716576
11.35971 0.00024770793
11.36071 0.00024824956
11.36171 0.00024879059
11.36271 0.00024933095
11.36371 0.00024987056999999996
11.36471 0.00025040936
11.36571 0.00025094723
11.36671 0.00025148407999999996
11.36771 0.00025201982
11.36871 0.00025255433000000003
11.36971 0.00025308755
11.37071 0.00025361937
11.37171 0.00025414975
11.37271 0.00025467859
11.37371 0.00025520585
11.37471 0.00025573152
11.37571 0.00025625554
11.37671 0.00025677793
11.37771 0.00025729869
11.37871 0.00025781785
11.37971 0.00025833544
11.38071 0.00025885151
11.38171 0.00025936611
11.38271 0.00025987929
11.38371 0.00026039113000000003
11.38471 0.00026090170000000004
11.38571 0.00026141106
11.38671 0.00026191926
11.38771 0.00026242635
11.38871 0.00026293238999999997
11.38971 0.00026343739
11.39071 0.00026394137
11.39171 0.00026444432
11.39271 0.00026494624
11.39371 0.0002654471
11.39471 0.00026594682
11.39571 0.00026644536
11.39671 0.00026694265
11.39771 0.0002674386
11.39871 0.00026793309
11.39971 0.00026842604
11.40071 0.00026891729999999997
11.40171 0.00026940679
11.40271 0.00026989439000000003
11.40371 0.00027037999999999997
11.40471 0.00027086351
11.40571 0.00027134481000000004
11.40671 0.00027182384
11.40771 0.00027230053
11.40871 0.00027277483
11.40971 0.00027324668
11.41071 0.00027371607
11.41171 0.00027418297999999997
11.41271 0.00027464741
11.41371 0.00027510937
11.41471 0.00027556887
11.41571 0.00027602596
11.41671 0.00027648066
11.41771 0.000276933
11.41871 0.00027738304
11.41971 0.00027783078
11.42071 0.00027827627
11.42171 0.00027871954
11.42271 0.00027916058
11.42371 0.00027959936000000003
11.42471 0.00028003592
11.42571 0.00028047018000000004
11.42671 0.00028090212
11.42771 0.00028133168
11.42871 0.00028175878000000004
11.42971 0.00028218333
11.43071 0.00028260522
11.43171 0.00028302436
11.43271 0.00028344061
11.43371 0.00028385389
11.43471 0.00028426405
11.43571 0.00028467098000000004
11.43671 0.00028507456999999996
11.43771 0.00028547472
11.43871 0.00028587132999999997
11.43971 0.00028626432
11.44071 0.00028665365
11.44171 0.00028703926
11.44271 0.00028742108
11.44371 0.00028779913999999997
11.44471 0.00028817344
11.44571 0.00028854399
11.44671 0.00028891081000000004
11.44771 0.00028927395
11.44871 0.00028963348
11.44971 0.00028998945
11.45071 0.00029034195
11.45171 0.00029069101
11.45271 0.00029103674
11.45371 0.00029137916
11.45471 0.00029171836
11.45571 0.00029205435
11.45671 0.00029238715
11.45771 0.00029271678
11.45871 0.00029304322
11.45971 0.00029336645
11.46071 0.00029368641
11.46171 0.00029400303
11.46271 0.00029431619
11.46371 0.00029462581000000004
11.46471 0.00029493174
11.46571 0.00029523383
11.46671 0.00029553194
11.46771 0.00029582588
11.46871 0.00029611549
11.46971 0.00029640059
11.47071 0.00029668101
11.47171 0.00029695657
11.47271 0.00029722712
11.47371 0.00029749251
11.47471 0.0002977526
11.47571 0.00029800728
11.47671 0.00029825644000000003
11.47771 0.0002985
11.47871 0.0002987379
11.47971 0.0002989701
11.48071 0.00029919656
11.48171 0.0002994173
11.48271 0.00029963232
11.48371 0.00029984167
11.48471 0.00030004535000000004
11.48571 0.00030024344000000004
11.48671 0.00030043595
11.48771 0.00030062299
11.48871 0.00030080457
11.48971 0.00030098076
11.49071 0.00030115159
11.49171 0.00030131712
11.49271 0.00030147735
11.49371 0.00030163228
11.49471 0.00030178192
11.49571 0.00030192624999999997
11.49671 0.00030206525
11.49771 0.00030219884999999996
11.49871 0.00030232698
11.49971 0.00030244958
11.50071 0.00030256656
11.50171 0.00030267781
11.50271 0.00030278325
11.50371 0.00030288275
11.50471 0.0003029762
11.50571 0.00030306351000000003
11.50671 0.00030314457
11.50771 0.00030321928
11.50871 0.00030328753999999997
11.50971 0.00030334927
11.51071 0.00030340441
11.51171 0.00030345288
11.51271 0.00030349465
11.51371 0.00030352967
11.51471 0.00030355791000000003
11.51571 0.00030357935
11.51671 0.00030359397
11.51771 0.00030360177
11.51871 0.00030360272
11.51971 0.00030359683
11.52071 0.0003035841
11.52171 0.0003035645
11.52271 0.00030353803999999996
11.52371 0.00030350466
11.52471 0.00030346432
11.52571 0.00030341697999999997
11.52671 0.00030336257
11.52771 0.00030330102
11.52871 0.00030323224000000003
11.52971 0.00030315612
11.53071 0.00030307253
11.53171 0.00030298136
11.53271 0.00030288243
11.53371 0.00030277563
11.53471 0.00030266081
11.53571 0.0003025378
11.53671 0.00030240644
11.53771 0.00030226661000000004
11.53871 0.00030211816
11.53971 0.00030196095
11.54071 0.00030179489999999996
11.54171 0.00030161989
11.54271 0.00030143583
11.54371 0.00030124268
11.54471 0.00030104038
11.54571 0.00030082892
11.54671 0.0003006083
11.54771 0.00030037854
11.54871 0.00030013969
11.54971 0.00029989176
11.55071 0.00029963485000000003
11.55171 0.00029936905000000003
11.55271 0.00029909443
11.55371 0.00029881107
11.55471 0.00029851907999999997
11.55571 0.00029821854
11.55671 0.00029790953999999997
11.55771 0.00029759212
11.55871 0.00029726639
11.55971 0.00029693235
11.56071 0.00029659004
11.56171 0.00029623945
11.56271 0.00029588059
11.56371 0.00029551341
11.56471 0.00029513783
11.56571 0.0002947538
11.56671 0.00029436119
11.56771 0.0002939599
11.56871 0.00029354978
11.56971 0.00029313068999999996
11.57071 0.00029270247999999997
11.57171 0.00029226496
11.57271 0.00029181799
11.57371 0.00029136138
11.57471 0.00029089497
11.57571 0.0002904186
11.57671 0.00028993210999999996
11.57771 0.00028943534
11.57871 0.00028892819
11.57971 0.00028841052
11.58071 0.00028788223999999996
11.58171 0.00028734328
11.58271 0.00028679356
11.58371 0.00028623303
11.58471 0.00028566166999999997
11.58571 0.00028507945
11.58671 0.00028448637
11.58771 0.00028388245
11.58871 0.00028326767
11.58971 0.00028264208
11.59071 0.00028200568
11.59171 0.00028135848
11.59271 0.00028070053
11.59371 0.00028003185
11.59471 0.00027935245999999997
11.59571 0.00027866236
11.59671 0.00027796154
11.59771 0.00027725
11.59871 0.00027652773
11.59971 0.0002757947
11.60071 0.00027505087
11.60171 0.00027429621
11.60271 0.00027353068999999997
11.60371 0.00027275426
11.60471 0.00027196684
11.60571 0.00027116839
11.60671 0.00027035885
11.60771 0.00026953817
11.60871 0.00026870632
11.60971 0.00026786324
11.61071 0.00026700891
11.61171 0.0002661433
11.61271 0.00026526639
11.61371 0.00026437817000000003
11.61471 0.00026347868000000003
11.61571 0.00026256791
11.61671 0.00026164587
11.61771 0.00026071260999999997
11.61871 0.00025976817
11.61971 0.00025881257
11.62071 0.00025784586
11.62171 0.00025686808999999996
11.62271 0.00025587929
11.62371 0.0002548795
11.62471 0.00025386876
11.62571 0.00025284708
11.62671 0.00025181446
11.62771 0.0002507709
11.62871 0.00024971639
11.62971 0.00024865088999999997
11.63071 0.00024757437
11.63171 0.00024648675
11.63271 0.00024538795
11.63371 0.00024427788999999996
11.63471 0.00024315646000000002
11.63571 0.00024202357
11.63671 0.00024087907999999997
11.63771 0.00023972286
11.63871 0.00023855479999999998
11.63971 0.00023737475
11.64071 0.00023618260999999998
11.64171 0.00023497823
11.64271 0.00023376151
11.64371 0.00023253235
11.64471 0.00023129066
11.64571 0.00023003638
11.64671 0.00022876942999999997
11.64771 0.0002274898
11.64871 0.00022619745
11.64971 0.00022489239000000001
11.65071 0.00022357465000000002
11.65171 0.00022224426
11.65271 0.00022090128
11.65371 0.00021954576999999999
11.65471 0.00021817782
11.65571 0.00021679755
11.65671 0.00021540504
11.65771 0.00021400041999999997
11.65871 0.00021258377
11.65971 0.00021115522
11.66071 0.00020971490000000001
11.66171 0.00020826291999999998
11.66271 0.00020679934000000002
11.66371 0.00020532427
11.66471 0.00020383779000000002
11.66571 0.00020233999
11.66671 0.00020083089
11.66771 0.00019931056
11.66871 0.00019777899000000002
11.66971 0.00019623624
11.67071 0.00019468226999999998
11.67171 0.0001931171
11.67271 0.0001915407
11.67371 0.00018995304
11.67471 0.00018835409999999999
11.67571 0.00018674384000000002
11.67671 0.00018512222
11.67771 0.00018348921
11.67871 0.00018184478
11.67971 0.00018018889
11.68071 0.00017852151
11.68171 0.00017684264
11.68271 0.00017515227
11.68371 0.00017345041
11.68471 0.00017173705
11.68571 0.00017001223000000001
11.68671 0.00016827596999999998
11.68771 0.00016652831
11.68871 0.00016476929
11.68971 0.00016299896
11.69071 0.00016121738
11.69171 0.00015942461
11.69271 0.00015762071
11.69371 0.00015580573
11.69471 0.00015397974
11.69571 0.00015214278999999998
11.69671 0.00015029492
11.69771 0.00014843619
11.69871 0.00014656662
11.69971 0.00014468625
11.70071 0.00014279509
11.70171 0.00014089317
11.70271 0.00013898048
11.70371 0.00013705703000000001
11.70471 0.00013512282
11.70571 0.00013317783
11.70671 0.00013122205
11.70771 0.00012925547
11.70871 0.00012727807
11.70971 0.00012528983000000002
11.71071 0.00012329076
11.71171 0.00012128086
11.71271 0.00011926013
11.71371 0.00011722859000000001
11.71471 0.00011518628000000001
11.71571 0.00011313322
11.71671 0.00011106947000000001
11.71771 0.0001089951
11.71871 0.00010691017
11.71971 0.00010481479
11.72071 0.00010270904
11.72171 0.00010059306000000001
11.72271 9.8466944e-05
11.72371 9.6330837e-05
11.72471 9.4184861e-05
11.72571 9.2029165e-05
11.72671 8.9863886e-05
11.72771 8.768917e-05
11.72871 8.5505161e-05
11.72971 8.3311994e-05
11.73071 8.11098e-05
11.73171 7.889871100000001e-05
11.73271 7.6678845e-05
11.73371 7.445031500000001e-05
11.73471 7.221322e-05
11.73571 6.9967655e-05
11.73671 6.77137e-05
11.73771 6.545142799999999e-05
11.73871 6.3180903e-05
11.73971 6.0902187000000006e-05
11.74071 5.8615319e-05
11.74171 5.6320346e-05
11.74271 5.4017306000000005e-05
11.74371 5.170624e-05
11.74471 4.9387177000000004e-05
11.74571 4.7060155e-05
11.74671 4.4725215e-05
11.74771 4.2382393000000004e-05
11.74871 4.0031742e-05
11.74971 3.7673314e-05
11.75071 3.5307167e-05
11.75171 3.2933372e-05
11.75271 3.0552008000000003e-05
11.75371 2.816316e-05
11.75471 2.5766923000000002e-05
11.75571 2.3363401e-05
11.75671 2.0952706e-05
11.75771 1.8534955e-05
11.75871 1.6110272e-05
11.75971 1.3678783000000002e-05
11.76071 1.1240623e-05
11.76171 8.7959215e-06
11.76271 6.344813399999999e-06
11.76371 3.8874305e-06
11.76471 1.4239026e-06
11.76571 -1.0456440000000001e-06
11.76671 -3.5210878e-06
11.76771 -6.0023126e-06
11.76871 -8.4892079e-06
11.76971 -1.098167e-05
11.77071 -1.3479602999999999e-05
11.77171 -1.5982914e-05
11.77271 -1.8491519000000003e-05
11.77371 -2.1005337e-05
11.77471 -2.3524292000000003e-05
11.77571 -2.6048312e-05
11.77671 -2.8577324e-05
11.77771 -3.1111259e-05
11.77871 -3.3650045e-05
11.77971 -3.6193608999999996e-05
11.78071 -3.8741870999999996e-05
11.78171 -4.1294749000000004e-05
11.78271 -4.3852154e-05
11.78371 -4.641399e-05
11.78471 -4.8980148999999996e-05
11.78571 -5.1550518e-05
11.78671 -5.4124973e-05
11.78771 -5.6703374000000006e-05
11.78871 -5.928558300000001e-05
11.78971 -6.187144099999999e-05
11.79071 -6.4460784e-05
11.79171 -6.705344e-05
11.79271 -6.9649235e-05
11.79371 -7.224798e-05
11.79471 -7.4849487e-05
11.79571 -7.7453558e-05
11.79671 -8.0060005e-05
11.79771 -8.2668629e-05
11.79871 -8.5279237e-05
11.79971 -8.7891641e-05
11.80071 -9.0505654e-05
11.80171 -9.3121093e-05
11.80271 -9.5737789e-05
11.80371 -9.835556500000001e-05
11.80471 -0.00010097426999999999
11.80571 -0.00010359377000000001
11.80671 -0.00010621389
11.80771 -0.00010883453999999999
11.80871 -0.00011145556
11.80971 -0.00011407685
11.81071 -0.0001166983
11.81171 -0.0001193198
11.81271 -0.00012194128
11.81371 -0.00012456261
11.81471 -0.00012718372
11.81571 -0.0001298045
11.81671 -0.00013242488
11.81771 -0.00013504476
11.81871 -0.00013766404000000002
11.81971 -0.00014028263
11.82071 -0.00014290043
11.82171 -0.00014551732
11.82271 -0.00014813319999999999
11.82371 -0.00015074794
11.82471 -0.00015336140999999999
11.82571 -0.00015597348
11.82671 -0.000158584
11.82771 -0.00016119283
11.82871 -0.0001637998
11.82971 -0.00016640477
11.83071 -0.00016900755
11.83171 -0.00017160799
11.83271 -0.00017420589
11.83371 -0.00017680109
11.83471 -0.0001793934
11.83571 -0.00018198263
11.83671 -0.00018456860000000001
11.83771 -0.00018715114
11.83871 -0.00018973004
11.83971 -0.00019230512999999998
11.84071 -0.00019487622
11.84171 -0.00019744315999999998
11.84271 -0.00020000573
11.84371 -0.00020256377000000002
11.84471 -0.00020511711000000002
11.84571 -0.00020766558
11.84671 -0.00021020900999999998
11.84771 -0.00021274720000000002
11.84871 -0.00021528001
11.84971 -0.00021780725000000001
11.85071 -0.00022032872999999998
11.85171 -0.00022284429999999998
11.85271 -0.00022535378
11.85371 -0.000227857
11.85471 -0.00023035377
11.85571 -0.00023284392
11.85671 -0.00023532725000000002
11.85771 -0.00023780360000000001
11.85871 -0.00024027277
11.85971 -0.00024273456
11.86071 -0.00024518879
11.86171 -0.00024763526
11.86271 -0.00025007378
11.86371 -0.00025250415
11.86471 -0.0002549262
11.86571 -0.00025733973
11.86671 -0.00025974455000000004
11.86771 -0.0002621405
11.86871 -0.00026452738
11.86971 -0.000266905
11.87071 -0.00026927321
11.87171 -0.00027163185
11.87271 -0.00027398075
11.87371 -0.00027631979
11.87471 -0.0002786488
11.87571 -0.00028096764999999997
11.87671 -0.0002832762
11.87771 -0.00028557433
11.87871 -0.00028786193999999997
11.87971 -0.00029013888
11.88071 -0.00029240507
11.88171 -0.00029466039
11.88271 -0.00029690472999999997
11.88371 -0.00029913796999999997
11.88471 -0.00030136002
11.88571 -0.00030357078
11.88671 -0.00030577012000000003
11.88771 -0.00030795793
11.88871 -0.00031013408
11.88971 -0.00031229845
11.89071 -0.0003144509
11.89171 -0.00031659131
11.89271 -0.0003187195
11.89371 -0.00032083533
11.89471 -0.0003229386
11.89571 -0.00032502917
11.89671 -0.00032710682
11.89771 -0.00032917135
11.89871 -0.00033122255
11.89971 -0.00033326023
11.90071 -0.00033528415000000003
11.90171 -0.00033729409
11.90271 -0.00033928981999999997
11.90371 -0.00034127108000000004
11.90471 -0.00034323766
11.90571 -0.00034518929999999997
11.90671 -0.00034712577
11.90771 -0.00034904685
11.90871 -0.00035095231
11.90971 -0.0003528419
11.91071 -0.00035471542
11.91171 -0.00035657265
11.91271 -0.0003584134
11.91371 -0.00036023748
11.91471 -0.00036204469
11.91571 -0.00036383487
11.91671 -0.00036560784
11.91771 -0.00036736346
11.91871 -0.00036910158
11.91971 -0.00037082204
11.92071 -0.00037252476
11.92171 -0.00037420959
11.92271 -0.00037587643
11.92371 -0.00037752516
11.92471 -0.00037915568
11.92571 -0.00038076787
11.92671 -0.00038236167000000004
11.92771 -0.00038393696
11.92871 -0.00038549365
11.92971 -0.00038703159999999996
11.93071 -0.00038855077999999996
11.93171 -0.00039005104
11.93271 -0.00039153224000000006
11.93371 -0.0003929943
11.93471 -0.00039443711999999993
11.93571 -0.00039586056999999994
11.93671 -0.00039726450999999995
11.93771 -0.00039864881000000005
11.93871 -0.00040001332000000003
11.93971 -0.00040135792
11.94071 -0.00040268241999999997
11.94171 -0.00040398671999999995
11.94271 -0.00040527066
11.94371 -0.00040653404
11.94471 -0.00040777672
11.94571 -0.00040899858999999996
11.94671 -0.00041019947999999996
11.94771 -0.00041137922999999997
11.94871 -0.0004125377
11.94971 -0.00041367471
11.95071 -0.00041479011
11.95171 -0.00041588378
11.95271 -0.00041695557
11.95371 -0.00041800536
11.95471 -0.00041903299
11.95571 -0.00042003835000000003
11.95671 -0.00042102128999999997
11.95771 -0.00042198166999999996
11.95871 -0.00042291936
11.95971 -0.00042383426
11.96071 -0.0004247262
11.96171 -0.00042559509
11.96271 -0.00042644074
11.96371 -0.00042726305999999997
11.96471 -0.00042806191000000003
11.96571 -0.00042883712
11.96671 -0.00042958859
11.96771 -0.00043031614
11.96871 -0.00043101968000000004
11.96971 -0.00043169903
11.97071 -0.00043235405
11.97171 -0.00043298459999999996
11.97271 -0.0004335905
11.97371 -0.00043417167000000005
11.97471 -0.00043472796000000005
11.97571 -0.00043525924
11.97671 -0.00043576538
11.97771 -0.00043624623
11.97871 -0.0004367017
11.97971 -0.00043713171
11.98071 -0.00043753616
11.98171 -0.00043791496999999994
11.98271 -0.00043826802999999995
11.98371 -0.00043859532
11.98471 -0.00043889677
11.98571 -0.00043917235
11.98671 -0.00043942199999999997
11.98771 -0.00043964574
11.98871 -0.00043984351
11.98971 -0.00044001525999999997
11.99071 -0.00044016106
11.99171 -0.00044028084000000004
11.99271 -0.00044037465000000005
11.99371 -0.00044044245
11.99471 -0.00044048425
11.99571 -0.00044049998000000005
11.99671 -0.00044048966000000004
11.99771 -0.00044045323
11.99871 -0.00044039070000000005
11.99971 -0.00044030203000000004
12.00071 -0.00044018710999999997
12.00171 -0.00044004591
12.00271 -0.00043987834
12.00371 -0.00043968435
12.00471 -0.00043946379
12.00571 -0.00043921658999999995
12.00671 -0.00043894265
12.00771 -0.00043864184
12.00871 -0.00043831401
12.00971 -0.00043795903
12.01071 -0.00043757676999999997
12.01171 -0.00043716713999999995
12.01271 -0.00043672998999999996
12.01371 -0.00043626519
12.01471 -0.00043577264999999997
12.01571 -0.00043525224000000003
12.01671 -0.00043470386
12.01771 -0.00043412747000000005
12.01871 -0.00043352297
12.01971 -0.00043289028000000003
12.02071 -0.00043222940000000004
12.02171 -0.00043154022999999995
12.02271 -0.00043082282000000006
12.02371 -0.00043007713
12.02471 -0.00042930314999999996
12.02571 -0.00042850093
12.02671 -0.00042767046999999997
12.02771 -0.00042681181
12.02871 -0.00042592500999999997
12.02971 -0.00042501006
12.03071 -0.00042406705
12.03171 -0.00042309597999999995
12.03271 -0.00042209695
12.03371 -0.00042106999000000005
12.03471 -0.00042001511000000003
12.03571 -0.00041893236
12.03671 -0.00041782178000000005
12.03771 -0.00041668341000000004
12.03871 -0.00041551721
12.03971 -0.00041432327
12.04071 -0.00041310154
12.04171 -0.00041185203
12.04271 -0.00041057474000000005
12.04371 -0.00040926966
12.04471 -0.0004079368
12.04571 -0.0004065761
12.04671 -0.00040518762
12.04771 -0.00040377131
12.04871 -0.00040232717000000004
12.04971 -0.00040085524
12.05071 -0.00039935548999999994
12.05171 -0.00039782794000000005
12.05271 -0.00039627266
12.05371 -0.00039468964
12.05471 -0.00039307893
12.05571 -0.00039144056
12.05671 -0.00038977463999999995
12.05771 -0.00038808120999999995
12.05871 -0.00038636031000000004
12.05971 -0.00038461203
12.06071 -0.00038283646999999997
12.06171 -0.00038103371
12.06271 -0.00037920383
12.06371 -0.00037734692
12.06471 -0.00037546304000000004
12.06571 -0.00037355228
12.06671 -0.00037161471
12.06771 -0.00036965043000000003
12.06871 -0.00036765948
12.06971 -0.0003656419
12.07071 -0.00036359777
12.07171 -0.00036152712
12.07271 -0.00035943001
12.07371 -0.00035730648
12.07471 -0.00035515654
12.07571 -0.00035298026
12.07671 -0.00035077765
12.07771 -0.00034854872
12.07871 -0.00034629354
12.07971 -0.00034401214
12.08071 -0.00034170456999999997
12.08171 -0.00033937088
12.08271 -0.00033701112
12.08371 -0.00033462538
12.08471 -0.00033221372000000004
12.08571 -0.00032977628
12.08671 -0.00032731310999999997
12.08771 -0.0003248244
12.08871 -0.00032231022999999997
12.08971 -0.00031977079
12.09071 -0.0003172062
12.09171 -0.00031461664000000003
12.09271 -0.00031200229
12.09371 -0.00030936335
12.09471 -0.00030669999
12.09571 -0.00030401241000000003
12.09671 -0.00030130079
12.09771 -0.00029856533
12.09871 -0.00029580622
12.09971 -0.00029302364
12.10071 -0.00029021776
12.10171 -0.00028738875
12.10271 -0.00028453678
12.10371 -0.00028166198
12.10471 -0.00027876449
12.10571 -0.00027584445
12.10671 -0.00027290196
12.10771 -0.00026993713999999997
12.10871 -0.00026695011
12.10971 -0.00026394093
12.11071 -0.00026090972000000003
12.11171 -0.00025785660000000003
12.11271 -0.00025478162
12.11371 -0.00025168488
12.11471 -0.00024856647
12.11571 -0.00024542653
12.11671 -0.00024226515
12.11771 -0.00023908244
12.11871 -0.00023587857
12.11971 -0.00023265363000000001
12.12071 -0.00022940782999999998
12.12171 -0.00022614133
12.12271 -0.00022285433
12.12371 -0.000219547
12.12471 -0.00021621955999999998
12.12571 -0.00021287225999999998
12.12671 -0.00020950533
12.12771 -0.00020611900999999998
12.12871 -0.00020271355
12.12971 -0.00019928918
12.13071 -0.00019584620000000002
12.13171 -0.00019238485
12.13271 -0.00018890538
12.13371 -0.00018540807000000002
12.13471 -0.00018189314
12.13571 -0.00017836086
12.13671 -0.00017481146
12.13771 -0.00017124518
12.13871 -0.00016766222
12.13971 -0.00016406281000000002
12.14071 -0.00016044714000000001
12.14171 -0.00015681541999999998
12.14271 -0.00015316782
12.14371 -0.00014950455
12.14471 -0.00014582577
12.14571 -0.00014213166
12.14671 -0.0001384224
12.14771 -0.00013469815
12.14871 -0.00013095911
12.14971 -0.00012720545
12.15071 -0.00012343737000000002
12.15171 -0.00011965506000000001
12.15271 -0.00011585870000000001
12.15371 -0.00011204852999999999
12.15471 -0.00010822476000000001
12.15571 -0.00010438764
12.15671 -0.0001005374
12.15771 -9.6674285e-05
12.15871 -9.279855800000001e-05
12.15971 -8.891049700000001e-05
12.16071 -8.5010367e-05
12.16171 -8.1098455e-05
12.16271 -7.7175048e-05
12.16371 -7.324043199999999e-05
12.16471 -6.9294896e-05
12.16571 -6.5338725e-05
12.16671 -6.1372214e-05
12.16771 -5.7395641e-05
12.16871 -5.3409292e-05
12.16971 -4.941343800000001e-05
12.17071 -4.5408348e-05
12.17171 -4.1394287e-05
12.17271 -3.7371515e-05
12.17371 -3.3340282e-05
12.17471 -2.9300838e-05
12.17571 -2.5253425e-05
12.17671 -2.1198285000000002e-05
12.17771 -1.7135659e-05
12.17871 -1.3065784999999998e-05
12.17971 -8.9889056e-06
12.18071 -4.9052641e-06
12.18171 -8.1510771e-07
12.18271 3.2813126e-06
12.18371 7.383737700000001e-06
12.18471 1.1491901e-05
12.18571 1.5605527999999998e-05
12.18671 1.9724335e-05
12.18771 2.3848031e-05
12.18871 2.7976312999999997e-05
12.18971 3.2108872e-05
12.19071 3.6245389999999996e-05
12.19171 4.0385541e-05
12.19271 4.4529e-05
12.19371 4.8675429000000004e-05
12.19471 5.2824498e-05
12.19571 5.6975864000000006e-05
12.19671 6.1129197e-05
12.19771 6.5284161e-05
12.19871 6.944042599999999e-05
12.19971 7.3597664e-05
12.20071 7.7755561e-05
12.20171 8.1913811e-05
12.20271 8.607210600000001e-05
12.20371 9.0230151e-05
12.20471 9.438766700000001e-05
12.20571 9.8544376e-05
12.20671 0.00010270001999999999
12.20771 0.00010685432
12.20871 0.00011100702
12.20971 0.00011515789
12.21071 0.00011930666999999999
12.21171 0.00012345313
12.21271 0.000127597
12.21371 0.00013173806
12.21471 0.00013587604
12.21571 0.0001400107
12.21671 0.00014414176
12.21771 0.00014826895
12.21871 0.000152392
12.21971 0.0001565106
12.22071 0.00016062446
12.22171 0.00016473327
12.22271 0.0001688367
12.22371 0.0001729344
12.22471 0.00017702605
12.22571 0.00018111128
12.22671 0.00018518974000000002
12.22771 0.00018926106
12.22871 0.00019332488
12.22971 0.00019738080999999997
12.23071 0.0002014285
12.23171 0.00020546756
12.23271 0.00020949765
12.23371 0.00021351836000000002
12.23471 0.00021752937
12.23571 0.00022153031
12.23671 0.00022552083
12.23771 0.00022950059999999998
12.23871 0.00023346929
12.23971 0.00023742658999999997
12.24071 0.00024137219
12.24171 0.00024530577000000004
12.24271 0.00024922706
12.24371 0.00025313577
12.24471 0.00025703159
12.24571 0.00026091427
12.24671 0.00026478351
12.24771 0.00026863906
12.24871 0.00027248063
12.24971 0.00027630795
12.25071 0.00028012075
12.25171 0.00028391876000000003
12.25271 0.00028770166
12.25371 0.0002914692
12.25471 0.00029522109
12.25571 0.00029895705
12.25671 0.00030267674
12.25771 0.00030637991
12.25871 0.00031006622999999996
12.25971 0.00031373539999999996
12.26071 0.00031738713999999996
12.26171 0.00032102112
12.26271 0.00032463702
12.26371 0.00032823455
12.26471 0.00033181341
12.26571 0.00033537328
12.26671 0.00033891388
12.26771 0.0003424349
12.26871 0.00034593604000000003
12.26971 0.00034941704000000004
12.27071 0.00035287758
12.27171 0.0003563174
12.27271 0.00035973620999999996
12.27371 0.00036313374
12.27471 0.0003665097
12.27571 0.00036986382000000004
12.27671 0.00037319583
12.27771 0.00037650543
12.27871 0.00037979237
12.27971 0.00038305633999999994
12.28071 0.0003862971
12.28171 0.00038951430000000003
12.28271 0.00039270767
12.28371 0.00039587694
12.28471 0.00039902175
12.28571 0.00040214181
12.28671 0.00040523682000000004
12.28771 0.00040830651
12.28871 0.00041135049
12.28971 0.00041436847
12.29071 0.00041736012000000004
12.29171 0.00042032511000000003
12.29271 0.00042326319
12.29371 0.00042617397999999995
12.29471 0.00042905722
12.29571 0.00043191258
12.29671 0.00043473974
12.29771 0.00043753844
12.29871 0.00044030839
12.29971 0.00044304934
12.30071 0.00044576104
12.30171 0.00044844323
12.30271 0.00045109564
12.30371 0.00045371802999999997
12.30471 0.00045631023
12.30571 0.00045887200000000003
12.30671 0.00046140312
12.30771 0.00046390342000000005
12.30871 0.00046637265
12.30971 0.00046881064000000005
12.31071 0.00047121721000000004
12.31171 0.00047359212999999997
12.31271 0.00047593521
12.31371 0.00047824628
12.31471 0.00048052516
12.31571 0.00048277161
12.31671 0.00048498541
12.31771 0.00048716638000000003
12.31871 0.00048931429
12.31971 0.0004914289100000001
12.32071 0.00049351002
12.32171 0.00049555738
12.32271 0.00049757073
12.32371 0.00049954983
12.32471 0.00050149447
12.32571 0.00050340436
12.32671 0.00050527929
12.32771 0.00050711897
12.32871 0.0005089231799999999
12.32971 0.00051069164
12.33071 0.00051242414
12.33171 0.0005141204399999999
12.33271 0.00051578031
12.33371 0.00051740353
12.33471 0.00051898992
12.33571 0.0005205391999999999
12.33671 0.00052205123
12.33771 0.00052352575
12.33871 0.00052496262
12.33971 0.0005263616
12.34071 0.00052772257
12.34171 0.00052904529
12.34271 0.00053032963
12.34371 0.00053157546
12.34471 0.00053278254
12.34571 0.00053395074
12.34671 0.00053507993
12.34771 0.00053616991
12.34871 0.0005372205100000001
12.34971 0.0005382316400000001
12.35071 0.00053920312
12.35171 0.0005401347600000001
12.35271 0.00054102643
12.35371 0.00054187803
12.35471 0.0005426893500000001
12.35571 0.0005434602799999999
12.35671 0.0005441907000000001
12.35771 0.00054488046
12.35871 0.00054552947
12.35971 0.0005461375600000001
12.36071 0.00054670463
12.36171 0.00054723059
12.36271 0.00054771531
12.36371 0.00054815873
12.36471 0.00054856073
12.36571 0.00054892121
12.36671 0.0005492401200000001
12.36771 0.00054951743
12.36871 0.00054975299
12.36971 0.0005499468
12.37071 0.00055009878
12.37171 0.0005502088199999999
12.37271 0.00055027695
12.37371 0.0005503030499999999
12.37471 0.00055028704
12.37571 0.00055022888
12.37671 0.00055012852
12.37771 0.00054998586
12.37871 0.00054980082
12.37971 0.00054957331
12.38071 0.00054930324
12.38171 0.00054899051
12.38271 0.00054863503
12.38371 0.00054823668
12.38471 0.0005477953400000001
12.38571 0.0005473108999999999
12.38671 0.0005467832600000001
12.38771 0.00054621228
12.38871 0.00054559787
12.38971 0.0005449399400000001
12.39071 0.00054423836
12.39171 0.00054349302
12.39271 0.00054270386
12.39371 0.00054187076
12.39471 0.00054099369
12.39571 0.00054007255
12.39671 0.0005391073499999999
12.39771 0.0005380980399999999
12.39871 0.00053704457
12.39971 0.00053594695
12.40071 0.00053480517
12.40171 0.00053361928
12.40271 0.00053238928
12.40371 0.00053111521
12.40471 0.00052979717
12.40571 0.0005284351600000001
12.40671 0.00052702926
12.40771 0.00052557953
12.40871 0.0005240860399999999
12.40971 0.00052254891
12.41071 0.0005209681599999999
12.41171 0.00051934389
12.41271 0.00051767615
12.41371 0.0005159650299999999
12.41471 0.00051421061
12.41571 0.00051241295
12.41671 0.00051057209
12.41771 0.00050868807
12.41871 0.00050676099
12.41971 0.00050479089
12.42071 0.0005027778100000001
12.42171 0.00050072181
12.42271 0.00049862292
12.42371 0.00049648124
12.42471 0.00049429677
12.42571 0.0004920696
12.42671 0.00048979978
12.42771 0.00048748734
12.42871 0.00048513239000000006
12.42971 0.000482735
12.43071 0.00048029523999999996
12.43171 0.00047781318000000004
12.43271 0.00047528897
12.43371 0.00047272265
12.43471 0.00047011436
12.43571 0.00046746422
12.43671 0.0004647723
12.43771 0.00046203876999999997
12.43871 0.00045926372
12.43971 0.00045644724
12.44071 0.00045358951999999994
12.44171 0.00045069064000000005
12.44271 0.00044775074
12.44371 0.00044476992000000003
12.44471 0.00044174835
12.44571 0.00043868608000000004
12.44671 0.0004355833
12.44771 0.00043244008
12.44871 0.00042925653000000003
12.44971 0.00042603278
12.45071 0.00042276897
12.45171 0.00041946519000000005
12.45271 0.00041612152
12.45371 0.00041273811
12.45471 0.00040931509
12.45571 0.00040585255
12.45671 0.00040235063
12.45771 0.00039880952000000006
12.45871 0.00039522934000000003
12.45971 0.00039161023
12.46071 0.00038795238
12.46171 0.00038425596
12.46271 0.00038052121
12.46371 0.00037674831
12.46471 0.00037293748
12.46571 0.00036908896
12.46671 0.00036520298
12.46771 0.00036127979
12.46871 0.00035731964
12.46971 0.00035332282
12.47071 0.0003492896
12.47171 0.00034522025
12.47271 0.00034111504
12.47371 0.00033697424
12.47471 0.00033279814
12.47571 0.00032858702
12.47671 0.00032434114
12.47771 0.00032006076
12.47871 0.00031574616
12.47971 0.00031139757
12.48071 0.00030701524
12.48171 0.00030259941
12.48271 0.00029815033
12.48371 0.00029366818
12.48471 0.00028915319
12.48571 0.00028460561
12.48671 0.00028002562
12.48771 0.00027541341
12.48871 0.00027076924
12.48971 0.00026609328000000003
12.49071 0.00026138575000000003
12.49171 0.00025664688
12.49271 0.00025187687
12.49371 0.00024707599
12.49471 0.00024224446
12.49571 0.00023738252999999998
12.49671 0.00023249047
12.49771 0.00022756853
12.49871 0.00022261702
12.49971 0.00021763622000000002
12.50071 0.00021262644999999998
12.50171 0.00020758803
12.50271 0.00020252126
12.50371 0.00019742649
12.50471 0.00019230407999999997
12.50571 0.00018715434
12.50671 0.00018197763
12.50771 0.00017677432
12.50871 0.00017154475
12.50971 0.00016628926
12.51071 0.00016100821
12.51171 0.00015570195
12.51271 0.00015037079
12.51371 0.00014501511
12.51471 0.00013963521
12.51571 0.00013423142
12.51671 0.00012880406
12.51771 0.00012335343999999999
12.51871 0.00011787986
12.51971 0.00011238362
12.52071 0.00010686502
12.52171 0.00010132437
12.52271 9.576195900000001e-05
12.52371 9.0178082e-05
12.52471 8.457303699999999e-05
12.52571 7.894713e-05
12.52671 7.3300669e-05
12.52771 6.7633971e-05
12.52871 6.1947355e-05
12.52971 5.6241151000000006e-05
12.53071 5.05157e-05
12.53171 4.4771355e-05
12.53271 3.9008469e-05
12.53371 3.3227410999999996e-05
12.53471 2.7428558000000002e-05
12.53571 2.1612291e-05
12.53671 1.5779004e-05
12.53771 9.9290958e-06
12.53871 4.062969e-06
12.53971 -1.818969e-06
12.54071 -7.716308699999999e-06
12.54171 -1.3628638999999999e-05
12.54271 -1.9555551e-05
12.54371 -2.5496638e-05
12.54471 -3.1451492e-05
12.54571 -3.7419716e-05
12.54671 -4.3400914e-05
12.54771 -4.9394696999999995e-05
12.54871 -5.5400675999999994e-05
12.54971 -6.1418473e-05
12.55071 -6.7447718e-05
12.55171 -7.348803599999999e-05
12.55271 -7.953906900000001e-05
12.55371 -8.5600453e-05
12.55471 -9.1671831e-05
12.55571 -9.7752843e-05
12.55671 -0.00010384314000000001
12.55771 -0.00010994235
12.55871 -0.00011605011
12.55971 -0.00012216607000000001
12.56071 -0.00012828984
12.56171 -0.00013442104999999998
12.56271 -0.00014055933
12.56371 -0.00014670426000000001
12.56471 -0.00015285544
12.56571 -0.00015901248
12.56671 -0.00016517496
12.56771 -0.00017134245
12.56871 -0.00017751452
12.56971 -0.00018369074000000002
12.57071 -0.00018987066
12.57171 -0.00019605386
12.57271 -0.00020223988
12.57371 -0.00020842828999999998
12.57471 -0.00021461863000000003
12.57571 -0.00022081047000000001
12.57671 -0.00022700337000000002
12.57771 -0.00023319693999999998
12.57871 -0.00023939074
12.57971 -0.00024558435
12.58071 -0.0002517774
12.58171 -0.00025796946
12.58271 -0.00026416019
12.58371 -0.00027034921
12.58471 -0.00027653616
12.58571 -0.00028272067999999997
12.58671 -0.00028890245
12.58771 -0.00029508109999999997
12.58871 -0.00030125629999999996
12.58971 -0.00030742772
12.59071 -0.00031359502
12.59171 -0.00031975787
12.59271 -0.00032591593
12.59371 -0.00033206881999999996
12.59471 -0.0003382162
12.59571 -0.00034435773
12.59671 -0.00035049302
12.59771 -0.00035662167
12.59871 -0.0003627433
12.59971 -0.00036885746999999996
12.60071 -0.00037496377
12.60171 -0.00038106177
12.60271 -0.00038715102
12.60371 -0.00039323107999999997
12.60471 -0.00039930146
12.60571 -0.00040536165
12.60671 -0.00041141125
12.60771 -0.0004174497
12.60871 -0.00042347656000000003
12.60971 -0.00042949131999999997
12.61071 -0.00043549353
12.61171 -0.00044148269000000005
12.61271 -0.00044745839
12.61371 -0.00045342008
12.61471 -0.00045936740000000005
12.61571 -0.00046529985000000004
12.61671 -0.00047121703
12.61771 -0.00047711851
12.61871 -0.00048300394
12.61971 -0.0004888729100000001
12.62071 -0.00049472501
12.62171 -0.0005005599199999999
12.62271 -0.00050637727
12.62371 -0.00051217671
12.62471 -0.00051795791
12.62571 -0.0005237205599999999
12.62671 -0.00052946434
12.62771 -0.0005351888800000001
12.62871 -0.00054089392
12.62971 -0.00054657908
12.63071 -0.000552244
12.63171 -0.00055788842
12.63271 -0.00056351196
12.63371 -0.00056911426
12.63471 -0.00057469501
12.63571 -0.00058025385
12.63671 -0.00058579039
12.63771 -0.0005913043000000001
12.63871 -0.00059679514
12.63971 -0.00060226257
12.64071 -0.00060770622
12.64171 -0.00061312567
12.64271 -0.0006185205599999999
12.64371 -0.00062389054
12.64471 -0.00062923518
12.64571 -0.00063455418
12.64671 -0.0006398470799999999
12.64771 -0.0006451135500000001
12.64871 -0.00065035324
12.64971 -0.0006555658299999999
12.65071 -0.00066075095
12.65171 -0.00066590824
12.65271 -0.0006710374199999999
12.65371 -0.0006761381399999999
12.65471 -0.00068121008
12.65571 -0.0006862529499999999
12.65671 -0.0006912664
12.65771 -0.0006962501599999999
12.65871 -0.00070120395
12.65971 -0.0007061274100000001
12.66071 -0.00071102027
12.66171 -0.0007158822
12.66271 -0.00072071293
12.66371 -0.00072551211
12.66471 -0.00073027936
12.66571 -0.00073501442
12.66671 -0.00073971692
12.66771 -0.00074438649
12.66871 -0.00074902277
12.66971 -0.00075362541
12.67071 -0.00075819403
12.67171 -0.0007627282199999999
12.67271 -0.00076722763
12.67371 -0.00077169188
12.67471 -0.0007761205799999999
12.67571 -0.00078051344
12.67671 -0.00078487001
12.67771 -0.00078918993
12.67871 -0.00079347283
12.67971 -0.00079771844
12.68071 -0.0008019263999999999
12.68171 -0.0008060964299999999
12.68271 -0.00081022818
12.68371 -0.0008143213600000001
12.68471 -0.00081837579
12.68571 -0.00082239121
12.68671 -0.0008263673399999999
12.68771 -0.0008303039999999999
12.68871 -0.00083420091
12.68971 -0.00083805799
12.69071 -0.0008418750399999999
12.69171 -0.0008456519
12.69271 -0.00084938838
12.69371 -0.0008530842900000001
12.69471 -0.00085673955
12.69571 -0.0008603539799999999
12.69671 -0.0008639273799999999
12.69771 -0.0008674595800000001
12.69871 -0.00087095041
12.69971 -0.00087439967
12.70071 -0.00087780718
12.70171 -0.00088117267
12.70271 -0.00088449597
12.70371 -0.00088777688
12.70471 -0.00089101513
12.70571 -0.0008942104599999999
12.70671 -0.00089736259
12.70771 -0.00090047115
12.70871 -0.00090353597
12.70971 -0.00090655676
12.71071 -0.00090953326
12.71171 -0.0009124652
12.71271 -0.00091535221
12.71371 -0.00091819411
12.71471 -0.0009209906199999999
12.71571 -0.00092374148
12.71671 -0.00092644641
12.71771 -0.00092910523
12.71871 -0.0009317177499999999
12.71971 -0.0009342838
12.72071 -0.0009368031000000001
12.72171 -0.0009392755600000001
12.72271 -0.0009417010000000001
12.72371 -0.00094407933
12.72471 -0.0009464103599999999
12.72571 -0.00094869401
12.72671 -0.0009509301899999999
12.72771 -0.0009531188
12.72871 -0.0009552596599999999
12.72971 -0.0009573527699999999
12.73071 -0.0009593979500000001
12.73171 -0.0009613952
12.73271 -0.00096334434
12.73371 -0.00096524527
12.73471 -0.00096709791
12.73571 -0.00096890217
12.73671 -0.00097065786
12.73771 -0.00097236489
12.73871 -0.0009740231699999999
12.73971 -0.00097563252
12.74071 -0.00097719285
12.74171 -0.0009787039699999998
12.74271 -0.0009801658099999999
12.74371 -0.0009815781599999999
12.74471 -0.0009829408599999999
12.74571 -0.0009842538
12.74671 -0.00098551691
12.74771 -0.00098672999
12.74871 -0.00098789296
12.74971 -0.00098900573
12.75071 -0.0009900682
12.75171 -0.0009910803799999999
12.75271 -0.00099204208
12.75371 -0.0009929533
12.75471 -0.00099381405
12.75571 -0.00099462422
12.75671 -0.00099538383
12.75771 -0.00099609288
12.75871 -0.0009967514400000001
12.75971 -0.0009973594400000002
12.76071 -0.00099791696
12.76171 -0.00099842391
12.76271 -0.00099888039
12.76371 -0.00099928639
12.76471 -0.00099964191
12.76571 -0.00099994695
12.76671 -0.0010002015
12.76771 -0.0010004056
12.76871 -0.0010005592
12.76971 -0.0010006623
12.77071 -0.0010007147
12.77171 -0.0010007166
12.77271 -0.0010006677
12.77371 -0.0010005680999999999
12.77471 -0.0010004177
12.77571 -0.0010002164
12.77671 -0.00099996423
12.77771 -0.0009996610100000002
12.77871 -0.00099930667
12.77971 -0.00099890121
12.78071 -0.00099844456
12.78171 -0.0009979366999999999
12.78271 -0.0009973776300000001
12.78371 -0.00099676736
12.78471 -0.00099610588
12.78571 -0.0009953932
12.78671 -0.00099462941
12.78771 -0.0009938145
12.78871 -0.00099294866
12.78971 -0.00099203189
12.79071 -0.00099106437
12.79171 -0.00099004619
12.79271 -0.0009889775399999998
12.79371 -0.0009878585800000002
12.79471 -0.00098668943
12.79571 -0.0009854702499999999
12.79671 -0.00098420123
12.79771 -0.00098288256
12.79871 -0.00098151431
12.79971 -0.00098009668
12.80071 -0.00097862985
12.80171 -0.00097711381
12.80271 -0.00097554885
12.80371 -0.0009739349500000001
12.80471 -0.00097227221
12.80571 -0.00097056072
12.80671 -0.00096880058
12.80771 -0.0009669918699999999
12.80871 -0.0009651345899999999
12.80971 -0.00096322874
12.81071 -0.0009612744200000001
12.81171 -0.00095927171
12.81271 -0.00095722062
12.81371 -0.0009551211400000001
12.81471 -0.0009529733699999999
12.81571 -0.0009507773
12.81671 -0.0009485330300000001
12.81771 -0.0009462406500000001
12.81871 -0.0009439002500000001
12.81971 -0.0009415119199999999
12.82071 -0.0009390758399999999
12.82171 -0.0009365921
12.82271 -0.0009340609699999999
12.82371 -0.00093148255
12.82471 -0.00092885703
12.82571 -0.00092618466
12.82671 -0.0009234656299999999
12.82771 -0.0009207002200000001
12.82871 -0.0009178886099999999
12.82971 -0.00091503107
12.83071 -0.00091212787
12.83171 -0.0009091792899999999
12.83271 -0.0009061856
12.83371 -0.00090314697
12.83471 -0.0009000637900000001
12.83571 -0.00089693622
12.83671 -0.0008937644500000001
12.83771 -0.0008905487400000001
12.83871 -0.0008872893
12.83971 -0.00088398638
12.84071 -0.00088064016
12.84171 -0.00087725075
12.84271 -0.00087381841
12.84371 -0.00087034332
12.84471 -0.00086682558
12.84571 -0.0008632653600000001
12.84671 -0.0008596628499999999
12.84771 -0.00085601823
12.84871 -0.00085233169
12.84971 -0.0008486033
12.85071 -0.00084483336
12.85171 -0.00084102194
12.85271 -0.00083716932
12.85371 -0.00083327568
12.85471 -0.0008293412100000001
12.85571 -0.00082536617
12.85671 -0.00082135084
12.85771 -0.00081729549
12.85871 -0.0008132003099999999
12.85971 -0.0008090656599999999
12.86071 -0.00080489181
12.86171 -0.00080067912
12.86271 -0.00079642778
12.86371 -0.0007921381399999999
12.86471 -0.0007878105899999999
12.86571 -0.00078344538
12.86671 -0.0007790427799999999
12.86771 -0.00077460309
12.86871 -0.00077012664
12.86971 -0.0007656136399999999
12.87071 -0.00076106444
12.87171 -0.00075647927
12.87271 -0.0007518584
12.87371 -0.00074720206
12.87471 -0.00074251047
12.87571 -0.0007377838800000001
12.87671 -0.0007330224899999999
12.87771 -0.00072822654
12.87871 -0.0007233962199999999
12.87971 -0.00071853174
12.88071 -0.00071363334
12.88171 -0.00070870124
12.88271 -0.00070373567
12.88371 -0.00069873686
12.88471 -0.00069370508
12.88571 -0.00068864056
12.88671 -0.0006835436099999999
12.88771 -0.00067841456
12.88871 -0.00067325373
12.88971 -0.00066806142
12.89071 -0.00066283801
12.89171 -0.0006575839099999999
12.89271 -0.00065229947
12.89371 -0.00064698511
12.89471 -0.00064164124
12.89571 -0.00063626831
12.89671 -0.00063086668
12.89771 -0.00062543686
12.89871 -0.0006199792599999999
12.89971 -0.0006144942699999999
12.90071 -0.0006089823699999999
12.90171 -0.00060344391
12.90271 -0.00059787931
12.90371 -0.00059228896
12.90471 -0.00058667324
12.90571 -0.00058103246
12.90671 -0.00057536695
12.90771 -0.0005696770600000001
12.90871 -0.0005639630199999999
12.90971 -0.00055822516
12.91071 -0.00055246373
12.91171 -0.00054667894
12.91271 -0.00054087104
12.91371 -0.00053504027
12.91471 -0.0005291868499999999
12.91571 -0.00052331097
12.91671 -0.0005174129000000001
12.91771 -0.00051149282
12.91871 -0.000505551
12.91971 -0.0004995876699999999
12.92071 -0.0004936030999999999
12.92171 -0.00048759757
12.92271 -0.0004815714
12.92371 -0.00047552485
12.92471 -0.00046945829
12.92571 -0.00046337209
12.92671 -0.00045726656
12.92771 -0.00045114216000000004
12.92871 -0.00044499925
12.92971 -0.00043883824
12.93071 -0.00043265959000000003
12.93171 -0.00042646375
12.93271 -0.00042025113
12.93371 -0.00041402222
12.93471 -0.00040777745000000005
12.93571 -0.00040151722
12.93671 -0.00039524198000000005
12.93771 -0.00038895218
12.93871 -0.0003826482
12.93971 -0.00037633047
12.94071 -0.00036999936
12.94171 -0.00036365523
12.94271 -0.00035729843
12.94371 -0.0003509293
12.94471 -0.0003445482
12.94571 -0.00033815540999999996
12.94671 -0.00033175122
12.94771 -0.00032533596
12.94871 -0.00031890991
12.94971 -0.00031247334
12.95071 -0.00030602657
12.95171 -0.00029956987
12.95271 -0.00029310354
12.95371 -0.00028662789
12.95471 -0.00028014324
12.95571 -0.00027364990000000003
12.95671 -0.00026714824
12.95771 -0.00026063858
12.95871 -0.0002541213
12.95971 -0.00024759679000000003
12.96071 -0.00024106543999999997
12.96171 -0.00023452765
12.96271 -0.00022798383
12.96371 -0.0002214344
12.96471 -0.00021487979
12.96571 -0.00020832039999999999
12.96671 -0.00020175664
12.96771 -0.00019518893
12.96871 -0.0001886177
12.96971 -0.00018204332
12.97071 -0.00017546619
12.97171 -0.00016888665000000001
12.97271 -0.00016230508
12.97371 -0.00015572180999999998
12.97471 -0.00014913714000000002
12.97571 -0.00014255139
12.97671 -0.00013596484
12.97771 -0.00012937776000000002
12.97871 -0.0001227904
12.97971 -0.00011620301999999999
12.98071 -0.00010961585999999999
12.98171 -0.00010302914
12.98271 -9.644311399999999e-05
12.98371 -8.9858025e-05
12.98471 -8.3274119e-05
12.98571 -7.6691651e-05
12.98671 -7.01109e-05
12.98771 -6.353214400000001e-05
12.98871 -5.6955695999999997e-05
12.98971 -5.0381873999999995e-05
12.99071 -4.3811025e-05
12.99171 -3.7243515e-05
12.99271 -3.0679728999999996e-05
12.99371 -2.4120068999999998e-05
12.99471 -1.7564959e-05
12.99571 -1.1014835e-05
12.99671 -4.4701487e-06
12.99771 2.0686411e-06
12.99871 8.6010687e-06
12.99971 1.5126668999999999e-05
13.00071 2.1644976e-05
13.00171 2.8155536999999996e-05
13.00271 3.4657907e-05
13.00371 4.1151651e-05
13.00471 4.7636357e-05
13.00571 5.4111632e-05
13.00671 6.0577099e-05
13.00771 6.703241399999999e-05
13.00871 7.3477258e-05
13.00971 7.9911331e-05
13.01071 8.6334359e-05
13.01171 9.274609200000001e-05
13.01271 9.914630300000001e-05
13.01371 0.00010553479
13.01471 0.00011191133999999999
13.01571 0.0001182758
13.01671 0.00012462797
13.01771 0.00013096768
13.01871 0.00013729477
13.01971 0.00014360907
13.02071 0.00014991035999999998
13.02171 0.00015619848
13.02271 0.00016247321
13.02371 0.00016873433
13.02471 0.00017498159999999998
13.02571 0.00018121474
13.02671 0.00018743347
13.02771 0.00019363748999999997
13.02871 0.00019982646999999997
13.02971 0.00020600007
13.03071 0.00021215797
13.03171 0.00021829975999999998
13.03271 0.00022442509
13.03371 0.00023053359999999998
13.03471 0.0002366249
13.03571 0.00024269859
13.03671 0.00024875433
13.03771 0.00025479176000000003
13.03871 0.00026081052
13.03971 0.0002668103
13.04071 0.00027279077000000004
13.04171 0.00027875167
13.04271 0.00028469268999999997
13.04371 0.00029061362
13.04471 0.00029651419
13.04571 0.00030239420999999997
13.04671 0.00030825347
13.04771 0.00031409179
13.04871 0.00031990899000000004
13.04971 0.00032570492
13.05071 0.00033147942000000003
13.05171 0.00033723231
13.05271 0.00034296345
13.05371 0.00034867267
13.05471 0.00035435978
13.05571 0.00036002460999999997
13.05671 0.00036566696
13.05771 0.00037128659
13.05871 0.00037688328
13.05971 0.0003824568
13.06071 0.00038800686
13.06171 0.00039353312999999997
13.06271 0.00039903534000000005
13.06371 0.00040451323
13.06471 0.00040996641999999995
13.06571 0.00041539465
13.06671 0.00042079754999999996
13.06771 0.0004261748
13.06871 0.00043152609
13.06971 0.00043685112999999995
13.07071 0.00044214962
13.07171 0.00044742132999999997
13.07271 0.00045266597
13.07371 0.00045788333
13.07471 0.00046307318
13.07571 0.00046823534
13.07671 0.00047336971
13.07771 0.00047847611
13.07871 0.00048355446
13.07971 0.0004886046100000001
13.08071 0.00049362657
13.08171 0.0004986201900000001
13.08271 0.00050358549
13.08371 0.00050852241
13.08471 0.00051343086
13.08571 0.0005183108
13.08671 0.00052316218
13.08771 0.0005279849600000001
13.08871 0.00053277899
13.08971 0.0005375442
13.09071 0.00054228044
13.09171 0.00054698758
13.09271 0.00055166543
13.09371 0.00055631376
13.09471 0.0005609324
13.09571 0.0005655210799999999
13.09671 0.00057007951
13.09771 0.0005746074700000001
13.09871 0.00057910465
13.09971 0.00058357082
13.10071 0.00058800561
13.10171 0.00059240879
13.10271 0.0005967800900000001
13.10371 0.0006011192
13.10471 0.00060542593
13.10571 0.00060970006
13.10671 0.00061394135
13.10771 0.00061814967
13.10871 0.0006223248400000001
13.10971 0.00062646677
13.11071 0.00063057541
13.11171 0.00063465068
13.11271 0.0006386925199999999
13.11371 0.00064270093
13.11471 0.00064667597
13.11571 0.00065061763
13.11671 0.00065452591
13.11771 0.0006584008999999999
13.11871 0.00066224266
13.11971 0.00066605121
13.12071 0.00066982657
13.12171 0.00067356877
13.12271 0.00067727783
13.12371 0.00068095374
13.12471 0.00068459644
13.12571 0.00068820586
13.12671 0.00069178195
13.12771 0.00069532462
13.12871 0.00069883372
13.12971 0.0007023091299999999
13.13071 0.0007057507
13.13171 0.00070915821
13.13271 0.00071253153
13.13371 0.00071587042
13.13471 0.00071917475
13.13571 0.00072244429
13.13671 0.00072567886
13.13771 0.0007288783300000001
13.13871 0.00073204255
13.13971 0.0007351714
13.14071 0.00073826473
13.14171 0.00074132245
13.14271 0.00074434456
13.14371 0.00074733098
13.14471 0.0007502817
13.14571 0.00075319672
13.14671 0.0007560761300000001
13.14771 0.00075891994
13.14871 0.00076172819
13.14971 0.00076450096
13.15071 0.0007672383599999999
13.15171 0.00076994047
13.15271 0.0007726073799999999
13.15371 0.0007752390999999999
13.15471 0.0007778357000000001
13.15571 0.0007803972
13.15671 0.0007829236900000001
13.15771 0.00078541516
13.15871 0.00078787161
13.15971 0.0007902929600000001
13.16071 0.0007926792
13.16171 0.0007950302499999999
13.16271 0.00079734609
13.16371 0.00079962656
13.16471 0.00080187156
13.16571 0.0008040809000000001
13.16671 0.00080625459
13.16771 0.0008083924499999999
13.16871 0.0008104943799999999
13.16971 0.0008125603
13.17071 0.00081459011
13.17171 0.0008165838199999999
13.17271 0.00081854132
13.17371 0.0008204626300000001
13.17471 0.00082234774
13.17571 0.00082419674
13.17671 0.0008260097300000001
13.17771 0.00082778679
13.17871 0.00082952802
13.17971 0.00083123359
13.18071 0.0008329036099999999
13.18171 0.00083453833
13.18271 0.0008361378600000001
13.18371 0.00083770246
13.18471 0.0008392323300000001
13.18571 0.0008407276300000001
13.18671 0.00084218855
13.18771 0.00084361518
13.18871 0.0008450077099999999
13.18971 0.00084636622
13.19071 0.0008476909
13.19171 0.0008489817399999999
13.19271 0.00085023885
13.19371 0.00085146221
13.19471 0.00085265174
13.19571 0.00085380752
13.19671 0.00085492939
13.19771 0.00085601741
13.19871 0.0008570714300000001
13.19971 0.0008580913299999999
13.20071 0.00085907704
13.20171 0.00086002856
13.20271 0.0008609456900000001
13.20371 0.00086182845
13.20471 0.0008626768200000001
13.20571 0.00086349073
13.20671 0.00086427017
13.20771 0.0008650152300000001
13.20871 0.0008657259100000001
13.20971 0.0008664022999999999
13.21071 0.00086704458
13.21171 0.0008676527599999999
13.21271 0.0008682271100000001
13.21371 0.0008687678
13.21471 0.0008692750300000001
13.21571 0.00086974906
13.21671 0.00087019007
13.21771 0.00087059825
13.21871 0.0008709738699999999
13.21971 0.00087131721
13.22071 0.0008716284399999999
13.22171 0.00087190774
13.22271 0.00087215531
13.22371 0.00087237131
13.22471 0.00087255585
13.22571 0.0008727091
13.22671 0.0008728310599999999
13.22771 0.0008729219199999999
13.22871 0.00087298158
13.22971 0.00087301023
13.23071 0.00087300778
13.23171 0.00087297421
13.23271 0.00087290964
13.23371 0.00087281396
13.23471 0.00087268718
13.23571 0.0008725293799999999
13.23671 0.00087234048
13.23771 0.00087212056
13.23871 0.00087186963
13.23971 0.00087158787
13.24071 0.0008712752800000001
13.24171 0.0008709320399999999
13.24271 0.00087055832
13.24371 0.00087015424
13.24471 0.00086972004
13.24571 0.00086925593
13.24671 0.00086876216
13.24771 0.00086823902
13.24871 0.00086768678
13.24971 0.0008671057
13.25071 0.00086649616
13.25171 0.00086585833
13.25271 0.00086519249
13.25371 0.0008644989099999999
13.25471 0.00086377786
13.25571 0.00086302953
13.25671 0.00086225409
13.25771 0.00086145174
13.25871 0.00086062264
13.25971 0.0008597669
13.26071 0.0008588846000000001
13.26171 0.0008579757399999999
13.26271 0.0008570405000000001
13.26371 0.0008560788
13.26471 0.0008550907300000001
13.26571 0.00085407637
13.26671 0.00085303564
13.26771 0.00085196853
13.26871 0.00085087513
13.26971 0.00084975545
13.27071 0.0008486094899999999
13.27171 0.00084743733
13.27271 0.00084623916
13.27371 0.0008450149799999999
13.27471 0.00084376497
13.27571 0.00084248932
13.27671 0.0008411881900000001
13.27771 0.00083986179
13.27871 0.00083851037
13.27971 0.00083713421
13.28071 0.0008357335900000001
13.28171 0.00083430878
13.28271 0.00083286004
13.28371 0.00083138775
13.28471 0.00082989209
13.28571 0.00082837341
13.28671 0.000826832
13.28771 0.00082526803
13.28871 0.00082368178
13.28971 0.00082207343
13.29071 0.00082044326
13.29171 0.0008187913400000001
13.29271 0.00081711778
13.29371 0.0008154227499999999
13.29471 0.00081370627
13.29571 0.0008119684000000001
13.29671 0.0008102092599999999
13.29771 0.0008084289199999999
13.29871 0.0008066273000000001
13.29971 0.00080480459
13.30071 0.0008029606799999999
13.30171 0.00080109567
13.30271 0.00079920965
13.30371 0.00079730271
13.30471 0.00079537485
13.30571 0.00079342626
13.30671 0.00079145711
13.30771 0.00078946759
13.30871 0.00078745798
13.30971 0.00078542844
13.31071 0.0007833792600000001
13.31171 0.0007813107
13.31271 0.00077922305
13.31371 0.00077711675
13.31471 0.00077499208
13.31571 0.0007728494
13.31671 0.00077068908
13.31771 0.00076851138
13.31871 0.00076631677
13.31971 0.00076410543
13.32071 0.0007618777999999999
13.32171 0.00075963408
13.32271 0.0007573745299999999
13.32371 0.00075509943
13.32471 0.0007528089099999999
13.32571 0.00075050316
13.32671 0.00074818231
13.32771 0.00074584646
13.32871 0.00074349568
13.32971 0.00074113009
13.33071 0.0007387496700000001
13.33171 0.00073635442
13.33271 0.00073394444
13.33371 0.00073151969
13.33471 0.00072908019
13.33571 0.00072662597
13.33671 0.00072415705
13.33771 0.00072167354
13.33871 0.00071917548
13.33971 0.00071666295
13.34071 0.0007141360600000001
13.34171 0.0007115949800000001
13.34271 0.00070903989
13.34371 0.00070647102
13.34471 0.00070388855
13.34571 0.00070129272
13.34671 0.00069868383
13.34771 0.00069606212
13.34871 0.00069342791
13.34971 0.00069078146
13.35071 0.00068812305
13.35171 0.00068545296
13.35271 0.0006827715
13.35371 0.00068007889
13.35471 0.00067737537
13.35571 0.00067466121
13.35671 0.0006719366
13.35771 0.00066920165
13.35871 0.0006664565700000001
13.35971 0.00066370148
13.36071 0.0006609365299999999
13.36171 0.00065816175
13.36271 0.00065537729
13.36371 0.00065258314
13.36471 0.0006497794399999999
13.36571 0.00064696619
13.36671 0.0006441434799999999
13.36771 0.00064131136
13.36871 0.0006384699199999999
13.36971 0.0006356192900000001
13.37071 0.00063275957
13.37171 0.00062989088
13.37271 0.00062701342
13.37371 0.00062412737
13.37471 0.00062123299
13.37571 0.00061833048
13.37671 0.0006154201400000001
13.37771 0.00061250225
13.37871 0.00060957714
13.37971 0.00060664511
13.38071 0.00060370648
13.38171 0.00060076163
13.38271 0.00059781087
13.38371 0.00059485455
13.38471 0.00059189297
13.38571 0.0005889263799999999
13.38671 0.0005859551
13.38771 0.00058297937
13.38871 0.00057999941
13.38971 0.0005770153599999999
13.39071 0.0005740274
13.39171 0.00057103562
13.39271 0.0005680401
13.39371 0.00056504091
13.39471 0.0005620380299999999
13.39571 0.00055903151
13.39671 0.00055602131
13.39771 0.00055300738
13.39871 0.00054998968
13.39971 0.00054696811
13.40071 0.0005439426799999999
13.40171 0.0005409133299999999
13.40271 0.0005378800799999999
13.40371 0.00053484287
13.40471 0.00053180174
13.40571 0.0005287567500000001
13.40671 0.0005257079499999999
13.40771 0.00052265545
13.40871 0.0005195994599999999
13.40971 0.0005165401
13.41071 0.00051347756
13.41171 0.00051041211
13.41271 0.00050734398
13.41371 0.0005042734300000001
13.41471 0.00050120079
13.41571 0.00049812634
13.41671 0.00049505034
13.41771 0.00049197311
13.41871 0.00048889497
13.41971 0.00048581618999999997
13.42071 0.000482737
13.42171 0.00047965767999999997
13.42271 0.00047657840999999995
13.42371 0.00047349936
13.42471 0.00047042072
13.42571 0.00046734262
13.42671 0.00046426521
13.42771 0.00046118853
13.42871 0.00045811266
13.42971 0.00045503761999999995
13.43071 0.00045196348
13.43171 0.00044889024999999994
13.43271 0.00044581792999999996
13.43371 0.00044274657
13.43471 0.00043967615999999997
13.43571 0.00043660675
13.43671 0.00043353839
13.43771 0.00043047111999999993
13.43871 0.00042740507999999996
13.43971 0.00042434035000000006
13.44071 0.00042127704
13.44171 0.00041821531
13.44271 0.00041515541
13.44371 0.00041209746
13.44471 0.0004090417
13.44571 0.00040598838000000003
13.44671 0.00040293771
13.44771 0.00039988995
13.44871 0.00039684537000000004
13.44971 0.0003938042
13.45071 0.00039076667
13.45171 0.00038773295999999997
13.45271 0.00038470333999999996
13.45371 0.00038167796000000004
13.45471 0.00037865692999999997
13.45571 0.00037564041000000004
13.45671 0.00037262848
13.45771 0.00036962119
13.45871 0.00036661856
13.45971 0.00036362062
13.46071 0.00036062731
13.46171 0.00035763862
13.46271 0.00035465446
13.46371 0.00035167475
13.46471 0.00034869940000000003
13.46571 0.00034572834
13.46671 0.00034276145
13.46771 0.00033979868
13.46871 0.00033683998
13.46971 0.00033388528
13.47071 0.00033093461
13.47171 0.00032798796
13.47271 0.00032504538000000004
13.47371 0.00032210694
13.47471 0.00031917277
13.47571 0.00031624302
13.47671 0.00031331783
13.47771 0.00031039744
13.47871 0.00030748208
13.47971 0.00030457197
13.48071 0.00030166739
13.48171 0.00029876859999999997
13.48271 0.00029587588
13.48371 0.00029298953
13.48471 0.00029010978
13.48571 0.00028723689
13.48671 0.00028437107
13.48771 0.00028151255
13.48871 0.00027866149
13.48971 0.00027581805
13.49071 0.00027298231
13.49171 0.00027015439999999996
13.49271 0.00026733432999999997
13.49371 0.00026452212
13.49471 0.00026171776
13.49571 0.00025892123
13.49671 0.00025613244
13.49771 0.00025335135
13.49871 0.00025057784
13.49971 0.00024781186
13.50071 0.0002450533
13.50171 0.0002423021
13.50271 0.00023955818
13.50371 0.00023682148
13.50471 0.00023409198
13.50571 0.00023136967999999998
13.50671 0.00022865459
13.50771 0.00022594675
13.50871 0.00022324625
13.50971 0.00022055319
13.51071 0.00021786771
13.51171 0.00021518993
13.51271 0.00021252004
13.51371 0.00020985819000000002
13.51471 0.00020720461
13.51571 0.00020455946
13.51671 0.00020192294
13.51771 0.00019929525
13.51871 0.00019667655
13.51971 0.00019406698
13.52071 0.00019146671
13.52171 0.00018887581
13.52271 0.00018629438000000002
13.52371 0.00018372247
13.52471 0.00018116008
13.52571 0.00017860722000000002
13.52671 0.00017606384000000002
13.52771 0.00017352988
13.52871 0.00017100526
13.52971 0.00016848986999999999
13.53071 0.0001659836
13.53171 0.00016348631999999998
13.53271 0.00016099791
13.53371 0.00015851824
13.53471 0.00015604719
13.53571 0.00015358467999999998
13.53671 0.00015113061
13.53771 0.00014868493
13.53871 0.00014624762
13.53971 0.00014381868
13.54071 0.00014139813
13.54171 0.00013898604
13.54271 0.0001365825
13.54371 0.00013418763999999998
13.54471 0.00013180162
13.54571 0.00012942459
13.54671 0.00012705675
13.54771 0.00012469831
13.54871 0.00012234945999999998
13.54971 0.00012001042
13.55071 0.0001176814
13.55171 0.00011536256999999998
13.55271 0.00011305414
13.55371 0.00011075624
13.55471 0.00010846901000000001
13.55571 0.00010619256
13.55671 0.00010392693999999999
13.55771 0.00010167219999999999
13.55871 9.942833699999999e-05
13.55971 9.719532299999999e-05
13.56071 9.4973097e-05
13.56171 9.2761576e-05
13.56271 9.0560644e-05
13.56371 8.8370172e-05
13.56471 8.6190016e-05
13.56571 8.402001899999999e-05
13.56671 8.1860031e-05
13.56771 7.9709901e-05
13.56871 7.7569479e-05
13.56971 7.5438646e-05
13.57071 7.331729499999999e-05
13.57171 7.1205335e-05
13.57271 6.9102714e-05
13.57371 6.700940400000001e-05
13.57471 6.4925399e-05
13.57571 6.2850739e-05
13.57671 6.0785487e-05
13.57771 5.8729728e-05
13.57871 5.6683569e-05
13.57971 5.4647153999999995e-05
13.58071 5.2620624e-05
13.58171 5.0604132e-05
13.58271 4.8597843e-05
13.58371 4.6601915e-05
13.58471 4.4616499e-05
13.58571 4.2641733e-05
13.58671 4.0677736e-05
13.58771 3.8724602e-05
13.58871 3.6782401e-05
13.58971 3.4851175e-05
13.59071 3.2930927e-05
13.59171 3.1021636e-05
13.59271 2.9123248e-05
13.59371 2.7235674000000003e-05
13.59471 2.5358801e-05
13.59571 2.3492488e-05
13.59671 2.1636579e-05
13.59771 1.97909e-05
13.59871 1.795527e-05
13.59971 1.6129503e-05
13.60071 1.431342e-05
13.60171 1.2506848000000002e-05
13.60271 1.0709631e-05
13.60371 8.9216307e-06
13.60471 7.142738e-06
13.60571 5.3728694e-06
13.60671 3.6119746999999996e-06
13.60771 1.8600369e-06
13.60871 1.1707303000000001e-07
13.60971 -1.6168679000000002e-06
13.61071 -3.3417033999999998e-06
13.61171 -5.0573227000000004e-06
13.61271 -6.7635902e-06
13.61371 -8.4603492e-06
13.61471 -1.0147428e-05
13.61571 -1.1824646e-05
13.61671 -1.3491821000000001e-05
13.61771 -1.5148773000000001e-05
13.61871 -1.6795332e-05
13.61971 -1.8431345e-05
13.62071 -2.0056682e-05
13.62171 -2.1671232e-05
13.62271 -2.3274922e-05
13.62371 -2.4867705000000003e-05
13.62471 -2.6449572000000002e-05
13.62571 -2.8020551e-05
13.62671 -2.9580704e-05
13.62771 -3.1130122e-05
13.62871 -3.2668930000000004e-05
13.62971 -3.4197279e-05
13.63071 -3.5715339999999996e-05
13.63171 -3.7223302e-05
13.63271 -3.8721364999999996e-05
13.63371 -4.0209733e-05
13.63471 -4.1688610999999996e-05
13.63571 -4.3158192e-05
13.63671 -4.4618659e-05
13.63771 -4.6070173000000004e-05
13.63871 -4.7512872999999996e-05
13.63971 -4.8946873e-05
13.64071 -5.0372262e-05
13.64171 -5.1789089999999994e-05
13.64271 -5.319738e-05
13.64371 -5.4597119999999994e-05
13.64471 -5.5988272000000004e-05
13.64571 -5.737077199999999e-05
13.64671 -5.8744536e-05
13.64771 -6.0109459999999995e-05
13.64871 -6.1465431e-05
13.64971 -6.2812325e-05
13.65071 -6.415001500000001e-05
13.65171 -6.5478389e-05
13.65271 -6.6797338e-05
13.65371 -6.8106766e-05
13.65471 -6.9406605e-05
13.65571 -7.0696808e-05
13.65671 -7.197736e-05
13.65771 -7.3248265e-05
13.65871 -7.4509563e-05
13.65971 -7.5761329e-05
13.66071 -7.7003665e-05
13.66171 -7.8236701e-05
13.66271 -7.946058e-05
13.66371 -8.0675477e-05
13.66471 -8.1881569e-05
13.66571 -8.307905e-05
13.66671 -8.4268112e-05
13.66771 -8.5448943e-05
13.66871 -8.6621725e-05
13.66971 -8.7786623e-05
13.67071 -8.8943779e-05
13.67171 -9.009331199999999e-05
13.67271 -9.1235313e-05
13.67371 -9.2369839e-05
13.67471 -9.3496919e-05
13.67571 -9.461654100000001e-05
13.67671 -9.5728672e-05
13.67771 -9.683323e-05
13.67871 -9.7930126e-05
13.67971 -9.9019235e-05
13.68071 -0.00010010041000000001
13.68171 -0.00010117350000000001
13.68271 -0.00010223832999999999
13.68371 -0.00010329476
13.68471 -0.00010434262
13.68571 -0.00010538178
13.68671 -0.00010641208999999999
13.68771 -0.00010743345999999999
13.68871 -0.00010844581
13.68971 -0.00010944909000000001
13.69071 -0.00011044332
13.69171 -0.00011142851
13.69271 -0.00011240472000000001
13.69371 -0.00011337207
13.69471 -0.00011433068999999999
[truncated: 221,457 more chars]
