# Supplementary material for: 2D Synthetic dataset of numerical simulations of long-period seismicity in a volcanic edifice and related sensitivity kernels
Source: Data Brief. 2021 Jan 25;34:106673. doi: 10.1016/j.dib.2020.106673 (PMC7841316; doi:10.1016/j.dib.2020.106673)
Supplement: Supplementary Data S1 — Supplementary Raw Research Data. This is open data under the CC BY license http://creativecommons.org/licenses/by/4.0/ [file mmc1.zip › Dataset/OUTPUT_SEISMOGRAMS/9000_3000/disp_X_homo_8000_2685_SVF7e-1Hz.semd]

-1.714286 0.0
-1.713286 0.0
-1.712286 0.0
-1.711286 0.0
-1.710286 4.3265588e-29
-1.709286 4.3653909e-17
-1.708286 4.0296558000000003e-16
-1.707286 1.9607766e-15
-1.706286 6.6391878e-15
-1.705286 1.741968e-14
-1.704286 3.7344994e-14
-1.703286 6.7156552e-14
-1.702286 1.0198640000000001e-13
-1.701286 1.2852358e-13
-1.700286 1.2474936000000001e-13
-1.699286 6.410979e-14
-1.698286 -7.534833499999999e-14
-1.697286 -2.9844158e-13
-1.696286 -5.804570300000001e-13
-1.695286 -8.5937786e-13
-1.694286 -1.0365857e-12
-1.693286 -9.8795865e-13
-1.692286 -5.848561800000001e-13
-1.691286 2.7749926e-13
-1.690286 1.647794e-12
-1.689286 3.4865323e-12
-1.688286 5.6386597e-12
-1.687286 7.816861800000001e-12
-1.686286 9.6034204e-12
-1.685286 1.047966e-11
-1.684286 9.890469699999999e-12
-1.683286 7.345732e-12
-1.682286 2.5509078e-12
-1.681286 -4.4523579e-12
-1.680286 -1.3164146e-11
-1.679286 -2.2554972e-11
-1.678286 -3.1073278e-11
-1.677286 -3.6747525999999996e-11
-1.676286 -3.7381421e-11
-1.675286 -3.0821903e-11
-1.674286 -1.5263126e-11
-1.673286 1.0462199e-11
-1.672286 4.6658369000000006e-11
-1.671286 9.2662499e-11
-1.670286 1.469051e-10
-1.669286 2.0716187000000002e-10
-1.668286 2.7099436e-10
-1.667286 3.3634024000000003e-10
-1.666286 4.0217192e-10
-1.665286 4.6910748e-10
-1.664286 5.3983966e-10
-1.663286 6.192565999999999e-10
-1.662286 7.1417004e-10
-1.661286 8.3263249e-10
-1.660286 9.829095e-10
-1.659286 1.1722518000000001e-09
-1.658286 1.4056727999999998e-09
-1.657286 1.6849581e-09
-1.656286 2.0081131e-09
-1.655286 2.369391e-09
-1.654286 2.7599414000000003e-09
-1.653286 3.1690035999999996e-09
-1.652286 3.5854403e-09
-1.651286 3.9993134000000006e-09
-1.650286 4.4031468999999995e-09
-1.649286 4.7925258e-09
-1.648286 5.1657713e-09
-1.647286 5.5225907e-09
-1.646286 5.8618117e-09
-1.645286 6.1785381999999995e-09
-1.644286 6.4612614e-09
-1.643286 6.6895523999999994e-09
-1.642286 6.8329494999999995e-09
-1.641286 6.8514977999999995e-09
-1.640286 6.6980928000000005e-09
-1.639286 6.3224578e-09
-1.638286 5.676196e-09
-1.637286 4.7180943e-09
-1.636286 3.4187038999999998e-09
-1.635286 1.763272e-09
-1.634286 -2.4764273e-10
-1.633286 -2.6001238000000003e-09
-1.632286 -5.2711224e-09
-1.631286 -8.2341196e-09
-1.630286 -1.1464939e-08
-1.629286 -1.494619e-08
-1.628286 -1.8668904e-08
-1.627286 -2.2630314000000002e-08
-1.626286 -2.6827449e-08
-1.625286 -3.1247074e-08
-1.624286 -3.5853484e-08
-1.623286 -4.0576295000000004e-08
-1.622286 -4.5300907e-08
-1.621286 -4.9864068e-08
-1.620286 -5.4056482e-08
-1.619286 -5.7633148e-08
-1.618286 -6.0330974e-08
-1.617286 -6.189152500000001e-08
-1.616286 -6.2085792e-08
-1.615286 -6.073703200000001e-08
-1.614286 -5.773782e-08
-1.613286 -5.3058197000000004e-08
-1.612286 -4.6743214999999996e-08
-1.611286 -3.890013e-08
-1.610286 -2.9677624e-08
-1.609286 -1.9241028e-08
-1.608286 -7.7488009e-09
-1.607286 4.6645110999999996e-09
-1.606286 1.7894515e-08
-1.605286 3.1860101000000004e-08
-1.604286 4.6483856e-08
-1.603286 6.1662964e-08
-1.602286 7.7236373e-08
-1.601286 9.2955393e-08
-1.600286 1.0846524e-07
-1.599286 1.2330358000000002e-07
-1.598286 1.3691942e-07
-1.597286 1.4871191e-07
-1.596286 1.5808462e-07
-1.595286 1.6450734e-07
-1.594286 1.6757483e-07
-1.593286 1.6705183e-07
-1.592286 1.6289492e-07
-1.591286 1.5524571e-07
-1.590286 1.443948e-07
-1.589286 1.3072177e-07
-1.588286 1.1462176000000001e-07
-1.587286 9.643257299999999e-08
-1.586286 7.637767100000001e-08
-1.585286 5.4538335e-08
-1.584286 3.0863869999999996e-08
-1.583286 5.2216832e-09
-1.582286 -2.2518651e-08
-1.581286 -5.2380739000000004e-08
-1.580286 -8.4174956e-08
-1.579286 -1.1741155000000001e-07
-1.578286 -1.5125291999999999e-07
-1.577286 -1.8451951e-07
-1.576286 -2.1575504e-07
-1.575286 -2.4334645e-07
-1.574286 -2.6568396e-07
-1.573286 -2.8133773000000003e-07
-1.572286 -2.8922344999999996e-07
-1.571286 -2.8872915e-07
-1.570286 -2.7978118000000003e-07
-1.569286 -2.628364e-07
-1.568286 -2.3880093000000003e-07
-1.567286 -2.0888846e-07
-1.566286 -1.7444254e-07
-1.565286 -1.3675467e-07
-1.564286 -9.691129e-08
-1.563286 -5.5697906999999994e-08
-1.562286 -1.3578627e-08
-1.561286 2.9245459e-08
-1.560286 7.2710732e-08
-1.559286 1.1672421e-07
-1.558286 1.6099067e-07
-1.557286 2.0487216e-07
-1.556286 2.4731373e-07
-1.555286 2.8685772e-07
-1.554286 3.2175309e-07
-1.553286 3.5014676e-07
-1.552286 3.7032695e-07
-1.551286 3.8097641e-07
-1.550286 3.8138768e-07
-1.549286 3.7159710999999996e-07
-1.548286 3.5240655e-07
-1.547286 3.2528136e-07
-1.546286 2.9213594e-07
-1.545286 2.5503981e-07
-1.544286 2.1589417000000002e-07
-1.543286 1.7613678e-07
-1.542286 1.3653114e-07
-1.541286 9.7082264e-08
-1.540286 5.7100374e-08
-1.539286 1.5406552e-08
-1.538286 -2.9352333999999998e-08
-1.537286 -7.8334078e-08
-1.536286 -1.3214451e-07
-1.535286 -1.9056214e-07
-1.534286 -2.5240028e-07
-1.533286 -3.1553962000000003e-07
-1.532286 -3.7713458999999996e-07
-1.531286 -4.3396375e-07
-1.530286 -4.8286788e-07
-1.529286 -5.2119979e-07
-1.528286 -5.4720628e-07
-1.527286 -5.6027165e-07
-1.526286 -5.6097615e-07
-1.525286 -5.509552399999999e-07
-1.524286 -5.3258238e-07
-1.523286 -5.0853117e-07
-1.522286 -4.8129665e-07
-1.521286 -4.5276489e-07
-1.520286 -4.2391338999999995e-07
-1.519286 -3.9470098e-07
-1.518286 -3.6417191e-07
-1.517286 -3.3075744e-07
-1.516286 -2.9271989e-07
-1.515286 -2.4865356e-07
-1.514286 -1.9794333e-07
-1.513286 -1.4108513e-07
-1.512286 -7.9795348e-08
-1.511286 -1.6873689e-08
-1.510286 4.417017e-08
-1.509286 9.9669795e-08
-1.508286 1.4644143e-07
-1.507286 1.8239460000000002e-07
-1.506286 2.0699795000000002e-07
-1.505286 2.2150503999999998e-07
-1.504286 2.2888402000000002e-07
-1.503286 2.3344604e-07
-1.502286 2.4022135e-07
-1.501286 2.5417908e-07
-1.500286 2.7941818e-07
-1.499286 3.1846679e-07
-1.498286 3.7181225e-07
-1.497286 4.3774738999999997e-07
-1.496286 5.125652299999999e-07
-1.495286 5.9107443e-07
-1.494286 6.6735164e-07
-1.493286 7.3560393e-07
-1.492286 7.9099518e-07
-1.491286 8.302944100000001e-07
-1.490286 8.522368600000001e-07
-1.489286 8.5753715e-07
-1.488286 8.485585599999999e-07
-1.487286 8.2870306e-07
-1.486286 8.0163707e-07
-1.485286 7.704997499999999e-07
-1.484286 7.372424900000001e-07
-1.483286 7.022243199999999e-07
-1.482286 6.641431e-07
-1.481286 6.203172599999999e-07
-1.480286 5.672695600000001e-07
-1.479286 5.015054099999999e-07
-1.478286 4.2034163e-07
-1.477286 3.2262759e-07
-1.476286 2.0922001999999998e-07
-1.475286 8.3113921e-08
-1.474286 -5.0804787999999996e-08
-1.473286 -1.8635102e-07
-1.472286 -3.1687803e-07
-1.471286 -4.3621577000000003e-07
-1.470286 -5.3954361e-07
-1.469286 -6.2404006e-07
-1.468286 -6.8919017e-07
-1.467286 -7.3669058e-07
-1.466286 -7.6996534e-07
-1.465286 -7.9337514e-07
-1.464286 -8.112594199999999e-07
-1.463286 -8.2698319e-07
-1.462286 -8.421619e-07
-1.461286 -8.562078199999999e-07
-1.460286 -8.6628713e-07
-1.459286 -8.677030600000001e-07
-1.458286 -8.5464746e-07
-1.457286 -8.211955600000001e-07
-1.456286 -7.6237638e-07
-1.455286 -6.7513555e-07
-1.454286 -5.590258000000001e-07
-1.453286 -4.1650674000000005e-07
-1.452286 -2.5280298e-07
-1.451286 -7.5345136e-08
-1.450286 1.0711063e-07
-1.449286 2.8553544e-07
-1.448286 4.5167727000000003e-07
-1.447286 5.9893637e-07
-1.446286 7.229297600000001e-07
-1.445286 8.2166691e-07
-1.444286 8.953281699999999e-07
-1.443286 9.4570938e-07
-1.442286 9.7545136e-07
-1.441286 9.8721014e-07
-1.440286 9.829245e-07
-1.439286 9.633160899999999e-07
-1.438286 9.277062699999999e-07
-1.437286 8.7417042e-07
-1.436286 7.999825699999999e-07
-1.435286 7.0224786e-07
-1.434286 5.7858243e-07
-1.433286 4.2769312999999996e-07
-1.432286 2.4972902e-07
-1.431286 4.6322918e-08
-1.430286 -1.7969713e-07
-1.429286 -4.248788e-07
-1.428286 -6.8589312e-07
-1.427286 -9.6031263e-07
-1.426286 -1.2472631e-06
-1.425286 -1.547809e-06
-1.424286 -1.8649791000000001e-06
-1.423286 -2.2034016999999998e-06
-1.422286 -2.5685953e-06
-1.421286 -2.9660226000000003e-06
-1.420286 -3.4000695999999997e-06
-1.419286 -3.8731255e-06
-1.418286 -4.3849393e-06
-1.417286 -4.9323742e-06
-1.416286 -5.5096244e-06
-1.415286 -6.108876199999999e-06
-1.414286 -6.7213158e-06
-1.413286 -7.3383269e-06
-1.412286 -7.9526821e-06
-1.411286 -8.5595225e-06
-1.410286 -9.156966000000001e-06
-1.409286 -9.7462298e-06
-1.408286 -1.0331244e-05
-1.407286 -1.0917809e-05
-1.406286 -1.1512446e-05
-1.405286 -1.2121118999999998e-05
-1.404286 -1.2748055999999999e-05
-1.403286 -1.3394865e-05
-1.402286 -1.4060095e-05
-1.401286 -1.4739338999999998e-05
-1.400286 -1.5425849e-05
-1.399286 -1.6111574000000002e-05
-1.398286 -1.6788462e-05
-1.397286 -1.74498e-05
-1.396286 -1.8091364e-05
-1.395286 -1.8712205e-05
-1.394286 -1.9314928e-05
-1.393286 -1.9905413e-05
-1.392286 -2.0492035000000002e-05
-1.391286 -2.1084509e-05
-1.390286 -2.1692540999999998e-05
-1.389286 -2.2324537e-05
-1.388286 -2.2986553e-05
-1.387286 -2.3681699e-05
-1.386286 -2.4410061999999998e-05
-1.385286 -2.5169191999999998e-05
-1.384286 -2.5955066e-05
-1.383286 -2.6763362e-05
-1.382286 -2.7590841e-05
-1.381286 -2.8436608000000003e-05
-1.380286 -2.9303049999999997e-05
-1.379286 -3.0196260999999997e-05
-1.378286 -3.1125927e-05
-1.377286 -3.2104634e-05
-1.376286 -3.3146719000000004e-05
-1.375286 -3.4266827e-05
-1.374286 -3.5478394e-05
-1.373286 -3.6792264000000005e-05
-1.372286 -3.821566e-05
-1.371286 -3.9751609e-05
-1.370286 -4.1398926e-05
-1.369286 -4.3152707000000004e-05
-1.368286 -4.5005256999999997e-05
-1.367286 -4.6947281e-05
-1.366286 -4.8969156000000005e-05
-1.365286 -5.1062102000000006e-05
-1.364286 -5.3219088e-05
-1.363286 -5.5435356e-05
-1.362286 -5.7708552999999996e-05
-1.361286 -6.0038451000000004e-05
-1.360286 -6.2426375e-05
-1.359286 -6.4874467e-05
-1.358286 -6.73849e-05
-1.357286 -6.995919100000001e-05
-1.356286 -7.2597703e-05
-1.355286 -7.529940800000001e-05
-1.354286 -7.806189600000001e-05
-1.353286 -8.0881574e-05
-1.352286 -8.375402599999999e-05
-1.351286 -8.6674413e-05
-1.350286 -8.9637831e-05
-1.349286 -9.2639539e-05
-1.348286 -9.5675091e-05
-1.347286 -9.874030400000001e-05
-1.346286 -0.00010183116999999999
-1.345286 -0.00010494366000000001
-1.344286 -0.00010807373
-1.343286 -0.0001112172
-1.342286 -0.00011436994000000001
-1.341286 -0.00011752807000000001
-1.340286 -0.0001206883
-1.339286 -0.00012384821
-1.338286 -0.00012700651
-1.337286 -0.00013016308
-1.336286 -0.00013331887000000002
-1.335286 -0.00013647549
-1.334286 -0.00013963465
-1.333286 -0.00014279751
-1.332286 -0.00014596388
-1.331286 -0.00014913174000000002
-1.330286 -0.00015229683
-1.329286 -0.00015545269
-1.328286 -0.0001585911
-1.327286 -0.00016170288
-1.326286 -0.00016477898
-1.325286 -0.00016781174000000002
-1.324286 -0.00017079622
-1.323286 -0.0001737311
-1.322286 -0.00017661945
-1.321286 -0.00017946881999999999
-1.320286 -0.0001822908
-1.319286 -0.00018510009
-1.318286 -0.00018791313999999998
-1.317286 -0.00019074657
-1.316286 -0.00019361551
-1.315286 -0.00019653221000000002
-1.314286 -0.00019950517
-1.313286 -0.00020253856
-1.312286 -0.00020563252
-1.311286 -0.00020878390000000002
-1.310286 -0.00021198744000000002
-1.309286 -0.00021523722
-1.308286 -0.00021852808999999997
-1.307286 -0.00022185699999999997
-1.306286 -0.00022522374
-1.305286 -0.00022863137
-1.304286 -0.00023208577
-1.303286 -0.00023559500999999997
-1.302286 -0.00023916807000000002
-1.301286 -0.00024281351
-1.300286 -0.00024653821
-1.299286 -0.00025034619000000003
-1.298286 -0.00025423812999999997
-1.297286 -0.00025821116
-1.296286 -0.00026225940999999997
-1.295286 -0.00026637492
-1.294286 -0.00027054889000000003
-1.293286 -0.00027477311
-1.292286 -0.00027904116
-1.291286 -0.0002833495
-1.290286 -0.00028769791
-1.289286 -0.00029208958999999996
-1.288286 -0.00029653058
-1.287286 -0.00030102885
-1.286286 -0.00030559297
-1.285286 -0.00031023087000000004
-1.284286 -0.00031494853
-1.283286 -0.00031974917
-1.282286 -0.00032463258
-1.281286 -0.00032959533
-1.280286 -0.00033463111
-1.279286 -0.00033973174
-1.278286 -0.00034488833
-1.277286 -0.00035009252
-1.276286 -0.00035533778000000003
-1.275286 -0.00036062027
-1.274286 -0.00036593954
-1.273286 -0.00037129869
-1.272286 -0.00037670411
-1.271286 -0.00038216485
-1.270286 -0.00038769181000000003
-1.269286 -0.00039329652000000005
-1.268286 -0.00039899019
-1.267286 -0.00040478271
-1.266286 -0.00041068206000000003
-1.265286 -0.00041669368000000004
-1.264286 -0.00042282054
-1.263286 -0.00042906308
-1.262286 -0.00043541977000000005
-1.261286 -0.00044188746
-1.260286 -0.00044846233
-1.259286 -0.00045514034
-1.258286 -0.00046191799
-1.257286 -0.00046879295000000005
-1.256286 -0.00047576445
-1.255286 -0.00048283359000000003
-1.254286 -0.00049000355
-1.253286 -0.00049727973
-1.252286 -0.00050466952
-1.251286 -0.0005121822099999999
-1.250286 -0.00051982865
-1.249286 -0.0005276208
-1.248286 -0.00053557123
-1.247286 -0.00054369257
-1.246286 -0.00055199671
-1.245286 -0.00056049435
-1.244286 -0.00056919434
-1.243286 -0.00057810325
-1.242286 -0.00058722508
-1.241286 -0.00059656113
-1.240286 -0.0006061101400000001
-1.239286 -0.00061586857
-1.238286 -0.00062583126
-1.237286 -0.00063599196
-1.236286 -0.00064634401
-1.235286 -0.00065688123
-1.234286 -0.00066759835
-1.233286 -0.0006784915100000001
-1.232286 -0.0006895585100000001
-1.231286 -0.00070079859
-1.230286 -0.0007122122
-1.229286 -0.00072380039
-1.228286 -0.0007355642499999999
-1.227286 -0.0007475043300000001
-1.226286 -0.00075962007
-1.225286 -0.00077190925
-1.224286 -0.0007843679699999999
-1.223286 -0.0007969906600000001
-1.222286 -0.0008097704299999999
-1.221286 -0.00082269962
-1.220286 -0.00083577061
-1.219286 -0.0008489764700000001
-1.218286 -0.0008623118399999999
-1.217286 -0.00087577328
-1.216286 -0.00088935949
-1.215286 -0.0009030714
-1.214286 -0.00091691163
-1.213286 -0.00093088383
-1.212286 -0.00094499201
-1.211286 -0.00095923924
-1.210286 -0.00097362736
-1.209286 -0.0009881559899999998
-1.208286 -0.001002822
-1.207286 -0.00101762
-1.206286 -0.0010325421
-1.205286 -0.0010475795
-1.204286 -0.0010627224
-1.203286 -0.0010779621
-1.202286 -0.0010932918
-1.201286 -0.0011087076
-1.200286 -0.0011242092
-1.199286 -0.0011398
-1.198286 -0.0011554872999999998
-1.197286 -0.0011712809000000001
-1.196286 -0.0011871928
-1.195286 -0.0012032358
-1.194286 -0.0012194217
-1.193286 -0.0012357606
-1.192286 -0.0012522599
-1.191286 -0.0012689229
-1.190286 -0.0012857492
-1.189286 -0.0013027347
-1.188286 -0.0013198724
-1.187286 -0.0013371539
-1.186286 -0.00135457
-1.185286 -0.0013721125
-1.184286 -0.0013897754
-1.183286 -0.0014075556
-1.182286 -0.0014254534
-1.181286 -0.0014434731
-1.180286 -0.0014616223
-1.179286 -0.0014799114000000001
-1.178286 -0.001498353
-1.177286 -0.0015169603
-1.176286 -0.0015357467
-1.175286 -0.0015547243999999999
-1.174286 -0.0015739039999999999
-1.173286 -0.0015932937
-1.172286 -0.0016128995
-1.171286 -0.0016327254
-1.170286 -0.0016527736
-1.169286 -0.0016730449999999997
-1.168286 -0.0016935396999999998
-1.167286 -0.0017142575
-1.166286 -0.0017351977999999998
-1.165286 -0.0017563609
-1.164286 -0.0017777467
-1.163286 -0.0017993561
-1.162286 -0.00182119
-1.161286 -0.0018432494
-1.160286 -0.0018655352999999999
-1.159286 -0.001888049
-1.158286 -0.0019107908999999998
-1.157286 -0.0019337620000000001
-1.156286 -0.0019569627
-1.155286 -0.0019803936
-1.154286 -0.0020040554
-1.153286 -0.0020279493
-1.152286 -0.0020520763
-1.151286 -0.0020764384
-1.150286 -0.0021010379
-1.149286 -0.0021258778000000002
-1.148286 -0.0021509619
-1.147286 -0.0021762953
-1.146286 -0.0022018846999999997
-1.145286 -0.0022277383
-1.144286 -0.0022538665
-1.143286 -0.0022802817
-1.142286 -0.0023069982
-1.141286 -0.0023340323
-1.140286 -0.0023614003999999997
-1.139286 -0.0023891198
-1.138286 -0.0024172066
-1.137286 -0.0024456756
-1.136286 -0.0024745381
-1.135286 -0.0025038017999999998
-1.134286 -0.0025334699
-1.133286 -0.0025635409
-1.132286 -0.0025940088
-1.131286 -0.0026248643
-1.130286 -0.0026560963000000003
-1.129286 -0.0026876934
-1.128286 -0.0027196462
-1.127286 -0.0027519483
-1.126286 -0.002784599
-1.125286 -0.0028176035
-1.124286 -0.0028509732
-1.123286 -0.0028847257999999997
-1.122286 -0.0029188842999999997
-1.121286 -0.0029534749
-1.120286 -0.0029885257
-1.119286 -0.0030240641
-1.118286 -0.0030601139
-1.117286 -0.0030966945
-1.116286 -0.0031338189999999995
-1.115286 -0.0031714935
-1.114286 -0.0032097181000000003
-1.113286 -0.0032484881
-1.112286 -0.0032877942
-1.111286 -0.0033276254
-1.110286 -0.0033679709
-1.109286 -0.0034088214000000004
-1.108286 -0.0034501702999999995
-1.107286 -0.0034920155
-1.106286 -0.0035343593
-1.105286 -0.0035772092999999997
-1.104286 -0.0036205762
-1.103286 -0.0036644738000000004
-1.102286 -0.0037089175999999997
-1.101286 -0.0037539226
-1.100286 -0.0037995025
-1.099286 -0.0038456688000000003
-1.098286 -0.0038924318
-1.097286 -0.0039397986
-1.096286 -0.0039877737
-1.095286 -0.0040363597
-1.094286 -0.0040855572
-1.093286 -0.0041353658000000005
-1.092286 -0.0041857842
-1.091286 -0.0042368116
-1.090286 -0.0042884469
-1.089286 -0.0043406901
-1.088286 -0.0043935419
-1.087286 -0.0044470034
-1.086286 -0.004501076499999999
-1.085286 -0.0045557634
-1.084286 -0.0046110661
-1.083286 -0.0046669879999999995
-1.082286 -0.004723532
-1.081286 -0.0047807021
-1.080286 -0.0048385031000000005
-1.079286 -0.0048969403
-1.078286 -0.0049560193
-1.077286 -0.0050157465
-1.076286 -0.0050761293
-1.075286 -0.0051371757
-1.074286 -0.0051988947
-1.073286 -0.005261297
-1.072286 -0.0053243941
-1.071286 -0.0053881999
-1.070286 -0.0054527281
-1.069286 -0.0055179938
-1.068286 -0.0055840130000000005
-1.067286 -0.0056508012000000005
-1.066286 -0.0057183741
-1.065286 -0.0057867463
-1.064286 -0.0058559308
-1.063286 -0.0059259382000000005
-1.062286 -0.0059967755
-1.061286 -0.0060684459
-1.060286 -0.006140949
-1.059286 -0.0062142811999999995
-1.058286 -0.006288437
-1.057286 -0.0063634099
-1.056286 -0.006439194099999999
-1.055286 -0.0065157845
-1.054286 -0.0065931803
-1.053286 -0.0066713844999999996
-1.052286 -0.0067504057
-1.051286 -0.0068302586
-1.050286 -0.0069109636
-1.049286 -0.0069925452
-1.048286 -0.007075031999999999
-1.047286 -0.007158453800000001
-1.046286 -0.0072428389
-1.045286 -0.0073282135
-1.044286 -0.0074145995
-1.043286 -0.007502013599999999
-1.042286 -0.007590465199999999
-1.041286 -0.0076799581
-1.040286 -0.0077704899
-1.039286 -0.0078620564
-1.038286 -0.007954649500000001
-1.037286 -0.008048261999999999
-1.036286 -0.0081428865
-1.035286 -0.008238521
-1.034286 -0.0083351668
-1.033286 -0.0084328305
-1.032286 -0.0085315245
-1.031286 -0.0086312641
-1.030286 -0.0087320695
-1.029286 -0.0088339613
-1.028286 -0.0089369612
-1.027286 -0.0090410882
-1.026286 -0.0091463589
-1.025286 -0.0092527858
-1.024286 -0.0093603769
-1.023286 -0.009469137899999999
-1.022286 -0.009579071
-1.021286 -0.009690174900000001
-1.020286 -0.0098024495
-1.019286 -0.009915894
-1.018286 -0.010030511
-1.017286 -0.010146303
-1.016286 -0.010263281
-1.015286 -0.010381455000000001
-1.014286 -0.010500842
-1.013286 -0.01062146
-1.012286 -0.010743328
-1.011286 -0.010866467999999999
-1.010286 -0.010990899
-1.009286 -0.011116639
-1.008286 -0.011243704
-1.007286 -0.011372109
-1.006286 -0.011501863000000001
-1.005286 -0.011632976
-1.004286 -0.011765455000000001
-1.003286 -0.011899306
-1.002286 -0.012034537
-1.001286 -0.012171155
-1.000286 -0.01230917
-0.9992857 -0.012448592999999999
-0.9982857 -0.012589441
-0.9972857 -0.012731733
-0.9962857 -0.012875486999999998
-0.9952857 -0.013020726000000002
-0.9942857 -0.013167471
-0.9932857 -0.013315741999999998
-0.9922857 -0.013465558999999998
-0.9912857 -0.013616940000000001
-0.9902857 -0.0137699
-0.9892857 -0.013924447999999999
-0.9882857 -0.014080595
-0.9872857 -0.014238346
-0.9862857 -0.014397706
-0.9852857 -0.014558678000000002
-0.9842857 -0.014721265
-0.9832857 -0.014885474
-0.9822857 -0.015051315000000001
-0.9812857 -0.015218797
-0.9802857 -0.015387936
-0.9792857 -0.015558746
-0.9782857 -0.015731246
-0.9772857 -0.015905456000000002
-0.9762857 -0.016081402
-0.9752857 -0.016259107000000002
-0.9742857 -0.016438594
-0.9732857 -0.016619888
-0.9722857 -0.016803009
-0.9712857 -0.016987976000000002
-0.9702857 -0.017174802
-0.9692857 -0.017363501
-0.9682857 -0.017554083
-0.9672857 -0.017746558000000003
-0.9662857 -0.017940933000000003
-0.9652857 -0.018137215
-0.9642857 -0.01833541
-0.9632857 -0.018535528
-0.9622857 -0.018737579
-0.9612857 -0.018941575
-0.9602857 -0.019147531
-0.9592857 -0.019355468
-0.9582857 -0.019565408
-0.9572857 -0.019777373
-0.9562857 -0.019991386
-0.9552857 -0.020207469000000002
-0.9542857 -0.02042564
-0.9532857 -0.020645918
-0.9522857 -0.020868318
-0.9512857 -0.021092853
-0.9502857 -0.021319534
-0.9492857 -0.021548368000000002
-0.9482857 -0.021779367
-0.9472857 -0.022012537999999998
-0.9462857 -0.022247895
-0.9452857 -0.022485454000000002
-0.9442857 -0.022725236
-0.9432857 -0.022967266
-0.9422857 -0.023211577
-0.9412857 -0.023458201
-0.9402857 -0.023707178
-0.9392857 -0.023958547
-0.9382857 -0.024212341
-0.9372857 -0.024468594
-0.9362857 -0.024727339
-0.9352857 -0.024988601000000003
-0.9342857 -0.025252395
-0.9332857 -0.025518739
-0.9322857 -0.025787641000000004
-0.9312857 -0.02605911
-0.9302857 -0.026333149
-0.9292857 -0.026609763
-0.9282857 -0.026888959
-0.9272857 -0.027170745
-0.9262857 -0.027455132999999996
-0.9252857 -0.027742146999999998
-0.9242857 -0.028031808
-0.9232857 -0.028324145
-0.9222857 -0.028619191
-0.9212857 -0.028916978
-0.9202857 -0.029217539
-0.9192857 -0.029520912
-0.9182857 -0.029827127999999998
-0.9172857 -0.030136222
-0.9162857 -0.030448220999999998
-0.9152857 -0.030763147999999997
-0.9142857 -0.031081024999999998
-0.9132857 -0.031401869
-0.9122857 -0.031725687
-0.9112857 -0.032052490999999995
-0.9102857 -0.03238229
-0.9092857 -0.032715095
-0.9082857 -0.033050912
-0.9072857 -0.033389757
-0.9062857 -0.033731639
-0.9052857 -0.034076578
-0.9042857 -0.03442459
-0.9032857 -0.034775704
-0.9022857 -0.035129946999999995
-0.9012857 -0.035487348
-0.9002857 -0.035847945000000006
-0.8992857 -0.036211769000000005
-0.8982857 -0.036578849999999996
-0.8972857 -0.036949219000000005
-0.8962857 -0.037322901
-0.8952857 -0.037699917
-0.8942857 -0.038080293
-0.8932857 -0.038464047
-0.8922857 -0.038851201
-0.8912857 -0.039241769
-0.8902857 -0.039635767
-0.8892857 -0.040033212
-0.8882857 -0.040434120000000004
-0.8872857 -0.040838512
-0.8862857 -0.041246411000000004
-0.8852857 -0.04165784
-0.8842857 -0.042072829
-0.8832857 -0.042491403000000004
-0.8822857 -0.042913592
-0.8812857 -0.043339422
-0.8802857 -0.043768922
-0.8792857 -0.044202115
-0.8782857 -0.04463903
-0.8772857 -0.045079694
-0.8762857 -0.045524136
-0.8752857 -0.045972381
-0.8742857 -0.046424457
-0.8732857 -0.046880389
-0.8722857 -0.047340206
-0.8712857 -0.047803935
-0.8702857 -0.048271607
-0.8692857 -0.048743258
-0.8682857 -0.049218925
-0.8672857 -0.049698638
-0.8662857 -0.050182424999999996
-0.8652857 -0.05067031599999999
-0.8642857 -0.05116234
-0.8632857 -0.051658525000000004
-0.8622857 -0.052158907
-0.8612857 -0.052663514999999994
-0.8602857 -0.053172371999999996
-0.8592857 -0.053685501999999996
-0.8582857 -0.054202932999999995
-0.8572857 -0.054724682999999996
-0.8562857 -0.055250782
-0.8552857 -0.055781251
-0.8542857 -0.056316121
-0.8532857 -0.056855421
-0.8522857 -0.057399168
-0.8512857 -0.057947391
-0.8502857 -0.058500108
-0.8492857 -0.059057336
-0.8482857 -0.059619098
-0.8472857 -0.060185412
-0.8462857 -0.060756301000000006
-0.8452857 -0.061331788
-0.8442857 -0.061911908999999994
-0.8432857 -0.062496704
-0.8422857 -0.063086202
-0.8412857 -0.063680444
-0.8402857 -0.064279477
-0.8392857 -0.06488334
-0.8382857 -0.065492088
-0.8372857 -0.066105765
-0.8362857 -0.066724414
-0.8352857 -0.067348062
-0.8342857 -0.067976734
-0.8332857 -0.068610453
-0.8322857 -0.069249223
-0.8312857 -0.069893064
-0.8302857 -0.070541981
-0.8292857 -0.07119599
-0.8282857 -0.071855111
-0.8272857 -0.072519365
-0.8262857 -0.07318878200000001
-0.8252857 -0.073863391
-0.8242857 -0.07454323900000001
-0.8232857 -0.075228367
-0.8222857 -0.07591882
-0.8212857 -0.076614658
-0.8202857 -0.07731593199999999
-0.8192857 -0.078022678
-0.8182857 -0.078734936
-0.8172857 -0.07945273
-0.8162857 -0.080176076
-0.8152857 -0.080904999
-0.8142857 -0.081639522
-0.8132857 -0.082379678
-0.8122857 -0.083125493
-0.8112857 -0.083876995
-0.8102857 -0.084634207
-0.8092857 -0.085397164
-0.8082857 -0.086165906
-0.8072857 -0.08694046999999999
-0.8062857 -0.08772090099999999
-0.8052857 -0.08850724
-0.8042857 -0.08929952699999999
-0.8032857 -0.090097799
-0.8022857 -0.090902077
-0.8012857 -0.09171239199999999
-0.8002857 -0.092528772
-0.7992857 -0.093351241
-0.7982857 -0.094179832
-0.7972857 -0.095014588
-0.7962857 -0.095855538
-0.7952857 -0.09670271
-0.7942857 -0.097556133
-0.7932857 -0.098415837
-0.7922857 -0.09928185
-0.7912857 -0.10015421000000001
-0.7902857 -0.10103293
-0.7892857 -0.10191805999999999
-0.7882857 -0.10280963
-0.7872857 -0.10370765
-0.7862857 -0.10461214
-0.7852857 -0.10552312999999999
-0.7842857 -0.10644064999999998
-0.7832857 -0.10736472
-0.7822857 -0.10829538000000001
-0.7812857 -0.10923266
-0.7802857 -0.11017661
-0.7792857 -0.11112727
-0.7782857 -0.11208468
-0.7772857 -0.11304886
-0.7762857 -0.11401982000000001
-0.7752857 -0.11499759
-0.7742857 -0.11598222000000001
-0.7732857 -0.11697372
-0.7722857 -0.11797210999999999
-0.7712857 -0.11897743000000001
-0.7702857 -0.11998968
-0.7692857 -0.12100891
-0.7682857 -0.12203513
-0.7672857 -0.1230684
-0.7662857 -0.12410876000000001
-0.7652857 -0.12515626000000002
-0.7642857 -0.12621095
-0.7632857 -0.12727286999999998
-0.7622857 -0.12834206
-0.7612857 -0.12941855
-0.7602857 -0.13050235999999998
-0.7592857 -0.13159349
-0.7582857 -0.132692
-0.7572857 -0.13379789
-0.7562857 -0.13491118
-0.7552857 -0.1360319
-0.7542857 -0.13716004999999998
-0.7532857 -0.13829566000000001
-0.7522857 -0.13943876
-0.7512857 -0.14058937999999999
-0.7502857 -0.14174757999999998
-0.7492857 -0.14291339
-0.7482857 -0.14408686999999998
-0.7472857 -0.14526807
-0.7462857 -0.14645701
-0.7452857 -0.14765372000000002
-0.7442857 -0.14885822999999998
-0.7432857 -0.15007056
-0.7422857 -0.15129072
-0.7412857 -0.15251873
-0.7402857 -0.15375460000000002
-0.7392857 -0.15499839
-0.7382857 -0.15625007
-0.7372857 -0.1575097
-0.7362857 -0.1587773
-0.7352857 -0.16005291000000002
-0.7342857 -0.1613366
-0.7332857 -0.1626284
-0.7322857 -0.16392837999999998
-0.7312857 -0.16523658000000002
-0.7302857 -0.16655299999999998
-0.7292857 -0.16787766
-0.7282857 -0.16921057
-0.7272857 -0.17055173
-0.7262857 -0.17190115
-0.7252857 -0.17325882
-0.7242857 -0.17462475
-0.7232857 -0.17599898
-0.7222857 -0.1773815
-0.7212857 -0.17877235
-0.7202857 -0.18017156
-0.7192857 -0.18157918
-0.7182857 -0.18299527
-0.7172857 -0.18441987
-0.7162857 -0.185853
-0.7152857 -0.1872947
-0.7142857 -0.188745
-0.7132857 -0.19020389999999998
-0.7122857 -0.19167144
-0.7112857 -0.19314759
-0.7102857 -0.19463239
-0.7092857 -0.19612585000000002
-0.7082857 -0.19762794999999997
-0.7072857 -0.19913875
-0.7062857 -0.20065822
-0.7052857 -0.20218643
-0.7042857 -0.20372337000000001
-0.7032857 -0.20526908000000002
-0.7022857 -0.20682360000000002
-0.7012857 -0.20838692
-0.7002857 -0.20995908
-0.6992857 -0.21154014
-0.6982857 -0.21313006999999998
-0.6972857 -0.21472892000000002
-0.6962857 -0.21633669000000003
-0.6952857 -0.21795344
-0.6942857 -0.21957918
-0.6932857 -0.22121392999999998
-0.6922857 -0.22285771999999998
-0.6912857 -0.22451056
-0.6902857 -0.22617246
-0.6892857 -0.22784342999999999
-0.6882857 -0.22952349
-0.6872857 -0.23121266000000001
-0.6862857 -0.23291090000000003
-0.6852857 -0.23461825000000003
-0.6842857 -0.23633467
-0.6832857 -0.23806017999999998
-0.6822857 -0.23979477
-0.6812857 -0.24153844000000002
-0.6802857 -0.24329121000000004
-0.6792857 -0.24505311000000002
-0.6782857 -0.24682418000000003
-0.6772857 -0.24860445
-0.6762857 -0.25039394
-0.6752857 -0.25219268
-0.6742857 -0.25400069999999997
-0.6732857 -0.25581799
-0.6722857 -0.25764457
-0.6712857 -0.25948045999999997
-0.6702857 -0.26132566999999995
-0.6692857 -0.26318019
-0.6682857 -0.26504397
-0.6672857 -0.26691699999999996
-0.6662857 -0.26879925
-0.6652857 -0.27069072
-0.6642857 -0.27259141
-0.6632857 -0.27450132000000005
-0.6622857 -0.2764205
-0.6612857 -0.27834894
-0.6602857 -0.28028667
-0.6592857 -0.28223367
-0.6582857 -0.28418996
-0.6572857 -0.28615556999999997
-0.6562857 -0.28813048
-0.6552857 -0.29011474
-0.6542857 -0.29210832000000003
-0.6532857 -0.29411125
-0.6522857 -0.29612349
-0.6512857 -0.29814502000000004
-0.6502857 -0.30017581
-0.6492857 -0.30221583
-0.6482857 -0.30426509
-0.6472857 -0.30632359
-0.6462857 -0.30839131
-0.6452857 -0.31046825
-0.6442857 -0.31255442
-0.6432857 -0.31464975
-0.6422857 -0.31675423999999996
-0.6412857 -0.3188679
-0.6402857 -0.32099073
-0.6392857 -0.32312276
-0.6382857 -0.32526401
-0.6372857 -0.32741448
-0.6362857 -0.32957415
-0.6352857 -0.33174299
-0.6342857 -0.33392101
-0.6332857 -0.33610815
-0.6322857 -0.33830442
-0.6312857 -0.34050976
-0.6302857 -0.34272419
-0.6292857 -0.34494768000000003
-0.6282857 -0.34718014999999997
-0.6272857 -0.34942157
-0.6262857 -0.35167191999999997
-0.6252857 -0.35393117
-0.6242857 -0.35619934
-0.6232857 -0.35847644
-0.6222857 -0.36076247
-0.6212857 -0.36305739000000004
-0.6202857 -0.36536118
-0.6192857 -0.36767379
-0.6182857 -0.36999519999999997
-0.6172857 -0.37232537
-0.6162857 -0.37466425
-0.6152857 -0.37701183
-0.6142857 -0.3793681
-0.6132857 -0.38173299
-0.6122857 -0.38410644
-0.6112857 -0.38648841
-0.6102857 -0.38887886
-0.6092857 -0.39127776000000003
-0.6082857 -0.39368514
-0.6072857 -0.39610093999999996
-0.6062857 -0.39852518
-0.6052857 -0.40095774000000006
-0.6042857 -0.40339855
-0.6032857 -0.40584760999999997
-0.6022857 -0.40830486
-0.6012857 -0.41077025
-0.6002857 -0.41324374999999997
-0.5992857 -0.41572531
-0.5982857 -0.41821492
-0.5972857 -0.42071249000000005
-0.5962857 -0.42321803
-0.5952857 -0.42573144
-0.5942857 -0.42825271
-0.5932857 -0.43078181000000004
-0.5922857 -0.43331869
-0.5912857 -0.43586329999999995
-0.5902857 -0.43841558999999997
-0.5892857 -0.44097546000000004
-0.5882857 -0.44354284
-0.5872857 -0.44611766999999997
-0.5862857 -0.44869981000000003
-0.5852857 -0.45128926
-0.5842857 -0.45388592
-0.5832857 -0.45648981
-0.5822857 -0.45910081999999997
-0.5812857 -0.46171885999999995
-0.5802857 -0.46434392999999996
-0.5792857 -0.46697598999999995
-0.5782857 -0.46961494000000004
-0.5772857 -0.47226072999999996
-0.5762857 -0.47491328
-0.5752857 -0.47757258
-0.5742857 -0.48023853
-0.5732857 -0.48291101
-0.5722857 -0.48558991
-0.5712857 -0.48827519999999996
-0.5702857 -0.49096677
-0.5692857 -0.49366452999999993
-0.5682857 -0.49636848
-0.5672857 -0.49907854
-0.5662857 -0.5017946
-0.5652857 -0.5045166200000001
-0.5642857 -0.5072445099999999
-0.5632857 -0.50997823
-0.5622857 -0.51271762
-0.5612857 -0.5154626
-0.5602857 -0.51821312
-0.5592857 -0.52096909
-0.5582857 -0.52373037
-0.5572857 -0.5264968600000001
-0.5562857 -0.52926843
-0.5552857 -0.53204494
-0.5542857 -0.53482633
-0.5532857 -0.53761248
-0.5522857 -0.5404033699999999
-0.5512857 -0.54319892
-0.5502857 -0.54599899
-0.5492857 -0.54880353
-0.5482857 -0.55161235
-0.5472857 -0.55442536
-0.5462857 -0.55724247
-0.5452857 -0.5600635900000001
-0.5442857 -0.5628886599999999
-0.5432857 -0.5657175999999999
-0.5422857 -0.56855022
-0.5412857 -0.57138642
-0.5402857 -0.5742260699999999
-0.5392857 -0.57706903
-0.5382857 -0.5799152
-0.5372857 -0.58276444
-0.5362857 -0.58561671
-0.5352857 -0.58847186
-0.5342857 -0.59132981
-0.5332857 -0.59419037
-0.5322857 -0.59705339
-0.5312857 -0.5999187500000001
-0.5302857 -0.60278634
-0.5292857 -0.60565602
-0.5282857 -0.6085277099999999
-0.5272857 -0.6114012999999999
-0.5262857 -0.61427667
-0.5252857 -0.61715357
-0.5242857 -0.6200318699999999
-0.5232857 -0.62291138
-0.5222857 -0.62579201
-0.5212857 -0.62867361
-0.5202857 -0.6315561
-0.5192857 -0.63443934
-0.5182857 -0.63732313
-0.5172857 -0.6402073399999999
-0.5162857 -0.64309184
-0.5152857 -0.64597642
-0.5142857 -0.64886105
-0.5132857 -0.6517455400000001
-0.5122857 -0.6546298
-0.5112857 -0.65751369
-0.5102857 -0.66039693
-0.5092857 -0.66327932
-0.5082857 -0.66616065
-0.5072857 -0.66904072
-0.5062857 -0.67191939
-0.5052857 -0.6747965699999999
-0.5042857 -0.67767212
-0.5032857 -0.68054586
-0.5022857 -0.68341768
-0.5012857 -0.68628737
-0.5002857 -0.68915472
-0.4992857 -0.69201966
-0.4982857 -0.69488194
-0.4972857 -0.69774147
-0.4962857 -0.70059802
-0.4952857 -0.7034513600000001
-0.4942857 -0.7063012599999999
-0.4932857 -0.70914743
-0.4922857 -0.71198964
-0.4912857 -0.71482775
-0.4902857 -0.71766158
-0.4892857 -0.72049103
-0.4882857 -0.72331596
-0.4872857 -0.72613624
-0.4862857 -0.72895167
-0.4852857 -0.73176203
-0.4842857 -0.7345671300000001
-0.4832857 -0.73736673
-0.4822857 -0.74016061
-0.4812857 -0.74294852
-0.4802857 -0.74573024
-0.4792857 -0.74850554
-0.4782857 -0.75127417
-0.4772857 -0.75403587
-0.4762857 -0.7567904000000001
-0.4752857 -0.75953756
-0.4742857 -0.76227724
-0.4732857 -0.76500927
-0.4722857 -0.76773353
-0.4712857 -0.7704498700000001
-0.4702857 -0.77315802
-0.4692857 -0.77585769
-0.4682857 -0.77854861
-0.4672857 -0.78123054
-0.4662857 -0.7839032399999999
-0.4652857 -0.7865664499999999
-0.4642857 -0.7892198899999999
-0.4632857 -0.79186335
-0.4622857 -0.7944965700000001
-0.4612857 -0.7971192699999999
-0.4602857 -0.79973126
-0.4592857 -0.80233235
-0.4582857 -0.8049223600000001
-0.4572857 -0.8075011
-0.4562857 -0.8100682899999999
-0.4552857 -0.81262365
-0.4542857 -0.815167
-0.4532857 -0.8176979600000001
-0.4522857 -0.82021626
-0.4512857 -0.8227217
-0.4502857 -0.8252140099999999
-0.4492857 -0.82769291
-0.4482857 -0.8301581299999999
-0.4472857 -0.83260937
-0.4462857 -0.83504636
-0.4452857 -0.8374689100000001
-0.4442857 -0.8398767600000001
-0.4432857 -0.8422697
-0.4422857 -0.84464746
-0.4412857 -0.8470097600000001
-0.4402857 -0.84935632
-0.4392857 -0.85168676
-0.4382857 -0.8540009100000001
-0.4372857 -0.85629839
-0.4362857 -0.8585790200000001
-0.4352857 -0.8608425
-0.4342857 -0.86308867
-0.4332857 -0.86531704
-0.4322857 -0.86752744
-0.4312857 -0.86971959
-0.4302857 -0.87189311
-0.4292857 -0.87404773
-0.4282857 -0.8761832500000001
-0.4272857 -0.8782994000000001
-0.4262857 -0.88039581
-0.4252857 -0.8824721900000001
-0.4242857 -0.88452827
-0.4232857 -0.88656368
-0.4222857 -0.88857813
-0.4212857 -0.8905713399999999
-0.4202857 -0.89254305
-0.4192857 -0.8944928600000001
-0.4182857 -0.89642052
-0.4172857 -0.8983256300000001
-0.4162857 -0.90020793
-0.4152857 -0.90206712
-0.4142857 -0.90390295
-0.4132857 -0.90571502
-0.4122857 -0.90750316
-0.4112857 -0.9092670900000001
-0.4102857 -0.9110065199999999
-0.4092857 -0.91272118
-0.4082857 -0.9144106900000001
-0.4072857 -0.9160746799999999
-0.4062857 -0.9177127900000001
-0.4052857 -0.9193247200000001
-0.4042857 -0.92091002
-0.4032857 -0.9224684000000001
-0.4022857 -0.9239994899999999
-0.4012857 -0.92550311
-0.4002857 -0.9269787899999999
-0.3992857 -0.92842616
-0.3982857 -0.9298448500000001
-0.3972857 -0.93123466
-0.3962857 -0.93259541
-0.3952857 -0.93392674
-0.3942857 -0.9352283600000001
-0.3932857 -0.9364998
-0.3922857 -0.9377407799999999
-0.3912857 -0.9389509399999999
-0.3902857 -0.9401298100000001
-0.3892857 -0.94127711
-0.3882857 -0.94239246
-0.3872857 -0.9434754999999999
-0.3862857 -0.94452593
-0.3852857 -0.9455435
-0.3842857 -0.94652781
-0.3832857 -0.94747851
-0.3822857 -0.94839521
-0.3812857 -0.94927764
-0.3802857 -0.95012542
-0.3792857 -0.95093828
-0.3782857 -0.95171575
-0.3772857 -0.95245736
-0.3762857 -0.9531628300000001
-0.3752857 -0.9538317100000001
-0.3742857 -0.95446361
-0.3732857 -0.9550581699999999
-0.3722857 -0.9556151
-0.3712857 -0.95613413
-0.3702857 -0.9566149700000001
-0.3692857 -0.9570572499999999
-0.3682857 -0.95746061
-0.3672857 -0.95782457
-0.3662857 -0.95814876
-0.3652857 -0.9584329100000001
-0.3642857 -0.95867654
-0.3632857 -0.95887929
-0.3622857 -0.9590406900000001
-0.3612857 -0.95916046
-0.3602857 -0.9592381299999999
-0.3592857 -0.9592734300000001
-0.3582857 -0.95926607
-0.3572857 -0.9592157800000001
-0.3562857 -0.95912218
-0.3552857 -0.9589850000000001
-0.3542857 -0.95880385
-0.3532857 -0.9585781999999999
-0.3522857 -0.95830765
-0.3512857 -0.95799183
-0.3502857 -0.9576302
-0.3492857 -0.9572223799999999
-0.3482857 -0.95676798
-0.3472857 -0.9562666500000001
-0.3462857 -0.95571801
-0.3452857 -0.9551217799999999
-0.3442857 -0.95447758
-0.3432857 -0.95378514
-0.3422857 -0.9530440899999999
-0.3412857 -0.95225405
-0.3402857 -0.95141465
-0.3392857 -0.95052561
-0.3382857 -0.9495863699999999
-0.3372857 -0.94859647
-0.3362857 -0.94755543
-0.3352857 -0.9464629
-0.3342857 -0.9453185799999999
-0.3332857 -0.9441221099999999
-0.3322857 -0.94287312
-0.3312857 -0.94157122
-0.3302857 -0.94021615
-0.3292857 -0.93880761
-0.3282857 -0.93734525
-0.3272857 -0.9358285900000001
-0.3262857 -0.9342572699999999
-0.3252857 -0.93263071
-0.3242857 -0.9309484599999999
-0.3232857 -0.9292101500000001
-0.3222857 -0.9274154
-0.3212857 -0.92556393
-0.3202857 -0.9236552800000001
-0.3192857 -0.92168925
-0.3182857 -0.91966549
-0.3172857 -0.9175836999999999
-0.3162857 -0.9154434300000001
-0.3152857 -0.9132443
-0.3142857 -0.91098612
-0.3132857 -0.90866834
-0.3122857 -0.90629067
-0.3112857 -0.90385247
-0.3102857 -0.90135336
-0.3092857 -0.89879278
-0.3082857 -0.8961702699999999
-0.3072857 -0.89348555
-0.3062857 -0.89073824
-0.3052857 -0.8879281600000001
-0.3042857 -0.88505503
-0.3032857 -0.8821186599999999
-0.3022857 -0.87911859
-0.3012857 -0.87605445
-0.3002857 -0.8729258599999999
-0.2992857 -0.8697325400000001
-0.2982857 -0.86647402
-0.2972857 -0.86314995
-0.2962857 -0.8597600299999999
-0.2952857 -0.8563037000000001
-0.2942857 -0.8527806000000001
-0.2932857 -0.8491900700000001
-0.2922857 -0.8455319299999999
-0.2912857 -0.8418057099999999
-0.2902857 -0.8380113200000001
-0.2892857 -0.83414847
-0.2882857 -0.8302170799999999
-0.2872857 -0.8262167699999999
-0.2862857 -0.82214717
-0.2852857 -0.81800763
-0.2842857 -0.81379768
-0.2832857 -0.80951694
-0.2822857 -0.80516497
-0.2812857 -0.80074156
-0.2802857 -0.7962464400000001
-0.2792857 -0.79167914
-0.2782857 -0.78703947
-0.2772857 -0.7823269799999999
-0.2762857 -0.7775412899999999
-0.2752857 -0.7726822
-0.2742857 -0.76774955
-0.2732857 -0.76274313
-0.2722857 -0.75766272
-0.2712857 -0.75250794
-0.2702857 -0.74727833
-0.2692857 -0.74197329
-0.2682857 -0.73659234
-0.2672857 -0.73113507
-0.2662857 -0.72560119
-0.2652857 -0.71999053
-0.2642857 -0.71430295
-0.2632857 -0.70853825
-0.2622857 -0.70269615
-0.2612857 -0.6967763
-0.2602857 -0.69077821
-0.2592857 -0.6847016
-0.2582857 -0.67854621
-0.2572857 -0.6723119399999999
-0.2562857 -0.66599846
-0.2552857 -0.65960553
-0.2542857 -0.6531327
-0.2532857 -0.6465794500000001
-0.2522857 -0.6399453599999999
-0.2512857 -0.63323011
-0.2502857 -0.6264335
-0.2492857 -0.61955554
-0.2482857 -0.6125961400000001
-0.2472857 -0.60555511
-0.2462857 -0.59843208
-0.2452857 -0.59122662
-0.2442857 -0.58393828
-0.2432857 -0.5765667200000001
-0.2422857 -0.56911176
-0.2412857 -0.5615732600000001
-0.2402857 -0.55395109
-0.2392857 -0.54624504
-0.2382857 -0.53845472
-0.2372857 -0.53057964
-0.2362857 -0.52261944
-0.2352857 -0.51457379
-0.2342857 -0.50644265
-0.2332857 -0.49822601
-0.2322857 -0.48992400999999997
-0.2312857 -0.48153657
-0.2302857 -0.47306325
-0.2292857 -0.46450365
-0.2282857 -0.45585739
-0.2272857 -0.44712424000000006
-0.2262857 -0.43830406
-0.2252857 -0.42939679999999997
-0.2242857 -0.42040241
-0.2232857 -0.41132071000000003
-0.2222857 -0.40215147
-0.2212857 -0.39289426
-0.2202857 -0.38354867000000004
-0.2192857 -0.3741144
-0.2182857 -0.3645913
-0.2172857 -0.35497935
-0.2162857 -0.34527858
-0.2152857 -0.33548891
-0.2142857 -0.32561016000000004
-0.2132857 -0.31564212
-0.2122857 -0.30558451999999997
-0.2112857 -0.29543706000000003
-0.2102857 -0.28519963
-0.2092857 -0.27487224
-0.2082857 -0.26445498
-0.2072857 -0.2539478
-0.2062857 -0.24335051
-0.2052857 -0.23266287000000002
-0.2042857 -0.22188454999999999
-0.2032857 -0.21101534000000002
-0.2022857 -0.20005503
-0.2012857 -0.18900361999999998
-0.2002857 -0.17786114
-0.1992857 -0.16662771999999998
-0.1982857 -0.15530327
-0.1972857 -0.1438876
-0.1962857 -0.13238058
-0.1952857 -0.12078198
-0.1942857 -0.10909169
-0.1932857 -0.09730971100000001
-0.1922857 -0.085436046
-0.1912857 -0.073470653
-0.1902857 -0.061413506
-0.1892857 -0.049264467
-0.1882857 -0.037023444999999995
-0.1872857 -0.024690412000000002
-0.1862857 -0.012265407999999998
-0.1852857 0.00025149347
-0.1842857 0.012860248
-0.1832857 0.025560817000000003
-0.1822857 0.03835322
-0.1812857 0.051237567
-0.1802857 0.064213999
-0.1792857 0.077282637
-0.1782857 0.090443541
-0.1772857 0.10369674999999999
-0.1762857 0.11704229000000001
-0.1752857 0.1304801
-0.1742857 0.14401005
-0.1732857 0.15763197
-0.1722857 0.17134565000000002
-0.1712857 0.18515087
-0.1702857 0.19904755
-0.1692857 0.21303571
-0.1682857 0.22711544000000003
-0.1672857 0.24128677
-0.1662857 0.25554965
-0.1652857 0.26990399000000004
-0.1642857 0.28434957
-0.1632857 0.29888636999999996
-0.1622857 0.31351451999999996
-0.1612857 0.32823416
-0.1602857 0.34304545000000003
-0.1592857 0.35794822
-0.1582857 0.37294204999999997
-0.1572857 0.38802634999999996
-0.1562857 0.4032006
-0.1552857 0.41846447000000003
-0.1542857 0.43381783
-0.1532857 0.44926074
-0.1522857 0.46479334
-0.1512857 0.48041572
-0.1502857 0.49612778
-0.1492857 0.51192921
-0.1482857 0.5278196700000001
-0.1472857 0.54379888
-0.1462857 0.55986671
-0.1452857 0.57602325
-0.1442857 0.59226863
-0.1432857 0.60860282
-0.1422857 0.62502543
-0.1412857 0.64153583
-0.1402857 0.65813316
-0.1392857 0.67481687
-0.1382857 0.6915866900000001
-0.1372857 0.70844269
-0.1362857 0.72538527
-0.1352857 0.74241459
-0.1342857 0.7595305800000001
-0.1332857 0.77673262
-0.1322857 0.79402002
-0.1312857 0.8113919799999999
-0.1302857 0.8288481300000001
-0.1292857 0.8463884700000001
-0.1282857 0.8640131900000001
-0.1272857 0.8817222
-0.1262857 0.8995150199999999
-0.1252857 0.91739092
-0.1242857 0.93534905
-0.1232857 0.95338868
-0.1222857 0.9715095199999999
-0.1212857 0.98971166
-0.1202857 1.0079954
-0.1192857 1.0263608
-0.1182857 1.0448078
-0.1172857 1.0633356
-0.1162857 1.0819431
-0.1152857 1.1006293
-0.1142857 1.1193933999999999
-0.1132857 1.1382353
-0.1122857 1.1571551
-0.1112857 1.1761529
-0.1102857 1.1952287000000001
-0.1092857 1.2143816
-0.1082857 1.2336106
-0.1072857 1.2529146999999998
-0.1062857 1.2722932
-0.1052857 1.2917461
-0.1042857 1.3112735
-0.1032857 1.3308755
-0.1022857 1.3505517999999999
-0.1012857 1.3703010999999998
-0.1002857 1.3901223
-9.9285714E-02 1.4100144000000001
-9.8285712E-02 1.4299764
-9.7285718E-02 1.4500083000000001
-9.6285716E-02 1.4701104
-9.5285714E-02 1.4902827
-9.4285712E-02 1.5105253
-9.3285717E-02 1.5308373
-9.2285715E-02 1.5512174
-9.1285713E-02 1.5716643999999997
-9.0285711E-02 1.5921773
-8.9285716E-02 1.6127559999999999
-8.8285714E-02 1.6334001
-8.7285712E-02 1.6541095
-8.6285718E-02 1.6748838
-8.5285716E-02 1.6957222
-8.4285714E-02 1.7166231
-8.3285712E-02 1.7375855
-8.2285717E-02 1.7586086
-8.1285715E-02 1.7796922
-8.0285713E-02 1.8008364
-7.9285711E-02 1.8220408000000001
-7.8285716E-02 1.8433047
-7.7285714E-02 1.8646274
-7.6285712E-02 1.8860074
-7.5285718E-02 1.9074436000000001
-7.4285716E-02 1.9289352
-7.3285714E-02 1.9504815000000002
-7.2285712E-02 1.9720828
-7.1285717E-02 1.9937387000000002
-7.0285715E-02 2.0154484999999998
-6.9285713E-02 2.0372117
-6.8285711E-02 2.0590272
-6.7285717E-02 2.0808937
-6.6285715E-02 2.1028103
-6.5285712E-02 2.1247761
-6.4285718E-02 2.1467907
-6.3285716E-02 2.1688533999999997
-6.2285714E-02 2.1909634000000002
-6.1285716E-02 2.2131193000000002
-6.0285714E-02 2.2353202
-5.9285715E-02 2.2575648999999998
-5.8285713E-02 2.2798523
-5.7285715E-02 2.3021823
-5.6285713E-02 2.3245543
-5.5285715E-02 2.3469683000000003
-5.4285713E-02 2.3694236
-5.3285714E-02 2.3919191
-5.2285716E-02 2.4144536000000003
-5.1285714E-02 2.4370258999999996
-5.0285716E-02 2.459635
-4.9285714E-02 2.4822800999999997
-4.8285715E-02 2.5049604
-4.7285713E-02 2.5276752
-4.6285715E-02 2.5504235
-4.5285713E-02 2.573204
-4.4285715E-02 2.5960157
-4.3285713E-02 2.6188573
-4.2285714E-02 2.6417278
-4.1285716E-02 2.6646265999999996
-4.0285714E-02 2.6875533
-3.9285716E-02 2.7105074
-3.8285714E-02 2.7334878
-3.7285715E-02 2.7564932
-3.6285713E-02 2.7795222
-3.5285715E-02 2.8025733
-3.4285713E-02 2.8256455
-3.3285715E-02 2.8487381999999997
-3.2285713E-02 2.8718509
-3.1285714E-02 2.8949829
-3.0285714E-02 2.9181329999999996
-2.9285714E-02 2.9413
-2.8285714E-02 2.9644825
-2.7285714E-02 2.9876791
-2.6285714E-02 3.0108891
-2.5285713E-02 3.0341119
-2.4285715E-02 3.0573467
-2.3285715E-02 3.0805927
-2.2285715E-02 3.1038482
-2.1285715E-02 3.1271119
-2.0285714E-02 3.1503819
-1.9285714E-02 3.1736571
-1.8285714E-02 3.1969365
-1.7285714E-02 3.2202195000000002
-1.6285714E-02 3.243506
-1.5285715E-02 3.2667941999999996
-1.4285714E-02 3.2900832999999996
-1.3285714E-02 3.3133712
-1.2285714E-02 3.3366568
-1.1285714E-02 3.3599388
-1.0285715E-02 3.3832166
-9.2857145E-03 3.4064893
-8.2857143E-03 3.4297563
-7.2857141E-03 3.4530163000000003
-6.2857145E-03 3.4762680999999995
-5.2857143E-03 3.4995093999999995
-4.2857141E-03 3.5227388
-3.2857142E-03 3.5459548
-2.2857143E-03 3.5691567
-1.2857143E-03 3.592344
-2.8571428E-04 3.6155161
7.1428571E-04 3.6386720999999995
1.7142857E-03 3.6618106
2.7142856E-03 3.6849298000000004
3.7142858E-03 3.7080272999999995
4.7142855E-03 3.7311021
5.7142857E-03 3.7541535
6.7142858E-03 3.7771802
7.7142855E-03 3.800182
8.7142857E-03 3.8231578
9.7142858E-03 3.8461059
1.0714286E-02 3.8690239
1.1714286E-02 3.8919102
1.2714285E-02 3.914763
1.3714286E-02 3.9375816
1.4714286E-02 3.9603658
1.5714286E-02 3.9831147
1.6714286E-02 4.005827399999999
1.7714286E-02 4.0285021
1.8714286E-02 4.0511366
1.9714287E-02 4.0737286
2.0714285E-02 4.0962771
2.1714285E-02 4.1187808
2.2714285E-02 4.1412398
2.3714285E-02 4.1636538000000005
2.4714286E-02 4.1860212
2.5714286E-02 4.208340499999999
2.6714286E-02 4.2306092
2.7714286E-02 4.252824899999999
2.8714286E-02 4.2749859
2.9714286E-02 4.2970918
3.0714286E-02 4.3191426
3.1714287E-02 4.3411382
3.2714285E-02 4.363077499999999
3.3714287E-02 4.384958
3.4714285E-02 4.4067767
3.5714287E-02 4.4285309
3.6714286E-02 4.4502188
3.7714284E-02 4.47184
3.8714286E-02 4.4933949
3.9714284E-02 4.5148838
4.0714286E-02 4.5363054
4.1714285E-02 4.557658
4.2714287E-02 4.5789383
4.3714285E-02 4.6001438
4.4714287E-02 4.6212722
4.5714285E-02 4.642322699999999
4.6714287E-02 4.6632953
4.7714286E-02 4.6841900999999995
4.8714284E-02 4.7050063
4.9714286E-02 4.7257412
5.0714284E-02 4.7463923999999995
5.1714286E-02 4.766956700000001
5.2714285E-02 4.7874328
5.3714287E-02 4.8078198
5.4714285E-02 4.8281184999999995
5.5714287E-02 4.8483294
5.6714285E-02 4.8684511
5.7714287E-02 4.888482000000001
5.8714285E-02 4.908419
5.9714288E-02 4.9282588
6.0714286E-02 4.9479987
6.1714284E-02 4.9676385000000005
6.2714286E-02 4.9871773
6.3714288E-02 5.0066154
6.4714283E-02 5.0259516
6.5714285E-02 5.0451841
6.6714287E-02 5.0643101
6.7714289E-02 5.0833266
6.8714283E-02 5.1022325
6.9714285E-02 5.1210273
7.0714287E-02 5.1397111
7.1714282E-02 5.1582839
7.2714284E-02 5.1767454
7.3714286E-02 5.1950928
7.4714288E-02 5.2133236
7.5714283E-02 5.2314345
7.6714285E-02 5.2494228
7.7714287E-02 5.2672878
7.8714289E-02 5.2850291
7.9714283E-02 5.3026468
8.0714285E-02 5.32014
8.1714287E-02 5.3375073
8.2714289E-02 5.354746400000001
8.3714284E-02 5.3718547999999995
8.4714286E-02 5.3888305999999995
8.5714288E-02 5.4056726
8.6714283E-02 5.4223806
8.7714285E-02 5.438954
8.8714287E-02 5.4553918999999995
8.9714289E-02 5.471691900000001
9.0714283E-02 5.4878514
9.1714285E-02 5.5038683
9.2714287E-02 5.5197403
9.3714289E-02 5.5354662
9.4714284E-02 5.5510461
9.5714286E-02 5.5664804
9.6714288E-02 5.5817682
9.7714283E-02 5.5969086
9.8714285E-02 5.6118991
9.9714287E-02 5.6267377
0.1007143 5.6414217
0.1017143 5.6559498999999995
0.1027143 5.6703206
0.1037143 5.684533
0.1047143 5.6985863
0.1057143 5.7124786
0.1067143 5.726208499999999
0.1077143 5.7397742
0.1087143 5.7531741
0.1097143 5.7664067
0.1107143 5.7794716
0.1117143 5.7923689
0.1127143 5.8050983
0.1137143 5.8176581
0.1147143 5.8300462
0.1157143 5.8422606
0.1167143 5.8542985
0.1177143 5.866158400000001
0.1187143 5.877839
0.1197143 5.8893394
0.1207143 5.9006583
0.1217143 5.9117954
0.1227143 5.9227492999999996
0.1237143 5.9335183
0.1247143 5.944100799999999
0.1257143 5.9544958
0.1267143 5.9647024
0.1277143 5.9747197000000005
0.1287143 5.984547
0.1297143 5.9941832
0.1307143 6.003626799999999
0.1317143 6.012876
0.1327143 6.021928
0.1337143 6.0307816
0.1347143 6.039435
0.1357143 6.0478881
0.1367143 6.0561404
0.1377143 6.0641915
0.1387143 6.0720403
0.1397143 6.079685700000001
0.1407143 6.0871258
0.1417143 6.0943589
0.1427143 6.1013836
0.1437143 6.1081987
0.1447143 6.1148033
0.1457143 6.1211966
0.1467143 6.1273772
0.1477143 6.1333437
0.1487143 6.1390948000000005
0.1497143 6.144629
0.1507143 6.149945
0.1517143 6.1550424
0.1527143 6.1599202
0.1537143 6.1645783000000005
0.1547143 6.1690163
0.1557143 6.1732325999999995
0.1567143 6.1772253
0.1577143 6.1809935000000005
0.1587143 6.1845351
0.1597143 6.1878491
0.1607143 6.1909344
0.1617143 6.193791
0.1627143 6.196417299999999
0.1637143 6.1988126
0.1647143 6.2009758999999995
0.1657143 6.202906
0.1667143 6.2046021
0.1677143 6.2060642999999995
0.1687143 6.207291000000001
0.1697143 6.2082816
0.1707143 6.2090347999999995
0.1717143 6.2095500999999995
0.1727143 6.2098261
0.1737143 6.2098622
0.1747143 6.2096573
0.1757143 6.2092092
0.1767143 6.2085167
0.1777143 6.207578300000001
0.1787143 6.2063936
0.1797143 6.204962399999999
0.1807143 6.2032856
0.1817143 6.201363
0.1827143 6.1991936999999995
0.1837143 6.1967764
0.1847143 6.1941098
0.1857143 6.1911922
0.1867143 6.1880227
0.1877143 6.184601
0.1887143 6.1809272
0.1897143 6.1770007
0.1907143 6.1728206
0.1917143 6.168385600000001
0.1927143 6.1636940000000005
0.1937143 6.1587442
0.1947143 6.1535355
0.1957143 6.1480686
0.1967143 6.1423443
0.1977143 6.1363626
0.1987143 6.1301235
0.1997143 6.1236251
0.2007143 6.1168659
0.2017143 6.1098441
0.2027143 6.1025582
0.2037143 6.0950086
0.2047143 6.0871959
0.2057143 6.0791217
0.2067143 6.070786
0.2077143 6.0621873
0.2087143 6.0533229
0.2097143 6.0441911
0.2107143 6.0347907
0.2117143 6.0251229
0.2127143 6.0151894
0.2137143 6.004991400000001
0.2147143 5.9945285
0.2157143 5.983799
0.2167143 5.9727996999999995
0.2177143 5.9615284
0.2187143 5.9499845
0.2197143 5.938169
0.2207143 5.9260841
0.2217143 5.9137318
0.2227143 5.9011124
0.2237143 5.8882244
0.2247143 5.875064399999999
0.2257143 5.8616307
0.2267143 5.847922
0.2277143 5.8339398000000005
0.2287143 5.8196865
0.2297143 5.8051642
0.2307143 5.7903737
0.2317143 5.7753127
0.2327143 5.7599783
0.2337143 5.7443678
0.2347143 5.7284806
0.2357143 5.7123184
0.2367143 5.6958836
0.2377143 5.6791779
0.2387143 5.6622021
0.2397143 5.6449544
0.2407143 5.6274321
0.2417143 5.609632700000001
0.2427143 5.5915561
0.2437143 5.5732038
0.2447143 5.5545796
0.2457143 5.5356856
0.2467143 5.5165228
0.2477143 5.4970894
0.2487143 5.4773822
0.2497143 5.4573990000000006
0.2507143 5.4371387
0.2517143 5.416602999999999
0.2527143 5.3957954
0.2537143 5.3747188
0.2547143 5.3533740000000005
0.2557143 5.3317595
0.2567143 5.3098723
0.2577143 5.2877102
0.2587143 5.2652724
0.2597143 5.2425612
0.2607143 5.2195799
0.2617143 5.1963314
0.2627143 5.172816999999999
0.2637143 5.1490352
0.2647143 5.1249832
0.2657143 5.1006582
0.2667143 5.0760593
0.2677143 5.0511885
0.2687143 5.0260495
0.2697143 5.0006457
0.2707143 4.974978800000001
0.2717143 4.9490473999999995
0.2727143 4.9228501
0.2737143 4.8963841
0.2747143 4.8696492000000005
0.2757143 4.8426475
0.2767143 4.8153818
0.2777143 4.7878552
0.2787143 4.7600694
0.2797143 4.7320236
0.2807143 4.7037154
0.2817143 4.6751436
0.2827143 4.6463072
0.2837143 4.6172082
0.2847143 4.58785
0.2857143 4.5582354
0.2867143 4.5283657
0.2877143 4.498240399999999
0.2887143 4.467857599999999
0.2897143 4.4372156
0.2907143 4.406314
0.2917143 4.3751549
0.2927143 4.3437421
0.2937143 4.3120794
0.2947143 4.2801689
0.2957143 4.2480104
0.2967143 4.2156018
0.2977143 4.1829415
0.2987143 4.1500293
0.2997143 4.116867500000001
0.3007143 4.0834598
0.3017143 4.0498089
0.3027143 4.015916600000001
0.3037143 3.9817818
0.3047143 3.9474033
0.3057143 3.9127796999999997
0.3067143 3.8779112999999996
0.3077143 3.8428009
0.3087143 3.8074519000000002
0.3097143 3.7718683000000004
0.3107143 3.7360523
0.3117143 3.7000034
0.3127143 3.6637202
0.3137143 3.6272012
0.3147143 3.5904463
0.3157143 3.5534575999999998
0.3167143 3.5162382
0.3177143 3.4787912
0.3187143 3.4411188000000004
0.3197143 3.4032211
0.3207143 3.3650979
0.3217143 3.3267491000000002
0.3227143 3.2881755
0.3237143 3.2493800000000004
0.3247143 3.2103658
0.3257143 3.1711359000000003
0.3267143 3.1316920999999995
0.3277143 3.0920343
0.3287143 3.0521613999999997
0.3297143 3.0120723
0.3307143 2.9717673
0.3317143 2.9312486
0.3327143 2.8905196
0.3337143 2.8495841
0.3347143 2.8084444
0.3357143 2.767102
0.3367143 2.7255572
0.3377143 2.6838101
0.3387143 2.6418616999999998
0.3397143 2.5997138
0.3407143 2.5573691
0.3417143 2.5148304
0.3427143 2.4720993
0.3437143 2.4291761
0.3447143 2.3860605
0.3457143 2.3427524
0.3467143 2.2992529
0.3477143 2.2555652999999998
0.3487143 2.2116935
0.3497143 2.1676408
0.3507143 2.1234099
0.3517143 2.0790016000000002
0.3527143 2.0344164
0.3537143 1.9896545
0.3547143 1.9447165999999998
0.3557143 1.8996051
0.3567143 1.8543217
0.3577143 1.8088693
0.3587143 1.7632492
0.3597143 1.7174624
0.3607143 1.6715094
0.3617143 1.6253917
0.3627143 1.5791116
0.3637143 1.5326728
0.3647143 1.4860790000000001
0.3657143 1.4393333
0.3667143 1.392438
0.3677143 1.3453936999999998
0.3687143 1.2982008
0.3697143 1.2508597
0.3707143 1.2033718
0.3717143 1.1557391
0.3727143 1.1079643
0.3737143 1.0600498999999999
0.3747143 1.0119978
0.3757143 0.9638098100000001
0.3767143 0.9154871099999999
0.3777143 0.86703133
0.3787143 0.81844516
0.3797143 0.7697317300000001
0.3807143 0.72089415
0.3817143 0.67193471
0.3827143 0.62285499
0.3837143 0.57365578
0.3847143 0.52433796
0.3857143 0.47490299
0.3867143 0.42535295000000006
0.3877143 0.37569089
0.3887143 0.3259198
0.3897143 0.27604245
0.3907143 0.22606090999999998
0.3917143 0.17597685000000002
0.3927143 0.12579209
0.3937143 0.075508998
0.3947143 0.025130305
0.3957143 -0.025341159000000002
0.3967143 -0.075903127
0.3977143 -0.1265541
0.3987143 -0.17729309999999998
0.3997143 -0.22811941
0.4007143 -0.27903152999999997
0.4017143 -0.33002689
0.4027143 -0.38110197
0.4037143 -0.43225306999999996
0.4047143 -0.48347712
0.4057143 -0.5347719
0.4067143 -0.58613592
0.4077143 -0.6375677
0.4087143 -0.68906532
0.4097143 -0.74062604
0.4107143 -0.79224668
0.4117143 -0.84392428
0.4127143 -0.89565665
0.4137143 -0.9474427400000001
0.4147143 -0.9992819300000001
0.4157143 -1.0511731
0.4167143 -1.1031138
0.4177143 -1.1551001
0.4187143 -1.2071277
0.4197143 -1.2591926999999998
0.4207143 -1.3112926
0.4217143 -1.3634264
0.4227143 -1.4155936
0.4237143 -1.4677935
0.4247143 -1.5200238
0.4257143 -1.5722809
0.4267143 -1.6245609
0.4277143 -1.6768601
0.4287143 -1.7291762
0.4297143 -1.7815082999999998
0.4307143 -1.8338559
0.4317143 -1.8862177
0.4327143 -1.9385908
0.4337143 -1.990971
0.4347143 -2.0433534
0.4357143 -2.0957341
0.4367143 -2.1481114999999997
0.4377143 -2.2004854000000003
0.4387143 -2.2528559
0.4397143 -2.3052224999999997
0.4407143 -2.3575827
0.4417143 -2.409932
0.4427143 -2.4622653000000003
0.4437143 -2.5145782
0.4447143 -2.5668686
0.4457143 -2.6191359000000003
0.4467143 -2.6713801999999998
0.4477143 -2.7236002
0.4487143 -2.7757932
0.4497143 -2.8279547
0.4507143 -2.8800793000000002
0.4517143 -2.9321633
0.4527143 -2.9842049
0.4537143 -3.0362044
0.4547143 -3.0881625
0.4557143 -3.1400789
0.4567143 -3.1919497999999997
0.4577143 -3.2437704999999997
0.4587143 -3.2955352
0.4597143 -3.3472393000000005
0.4607143 -3.3988807000000003
0.4617143 -3.4504596
0.4627143 -3.5019773999999995
0.4637143 -3.5534333
0.4647143 -3.6048248
0.4657143 -3.656147
0.4667143 -3.707394
0.4677143 -3.758562
0.4687143 -3.8096487999999997
0.4697143 -3.8606547
0.4707143 -3.9115804999999995
0.4717143 -3.9624259000000004
0.4727143 -4.0131871
0.4737143 -4.063858499999999
0.4747143 -4.1144341
0.4757143 -4.1649092
0.4767143 -4.2152822
0.4777143 -4.2655539
0.4787143 -4.3157261
0.4797143 -4.3657985
0.4807143 -4.4157688
0.4817143 -4.4656318
0.4827143 -4.5153815
0.4837143 -4.5650132
0.4847143 -4.6145249
0.4857143 -4.663916700000001
0.4867143 -4.71319
0.4877143 -4.7623441
0.4887143 -4.8113763
0.4897143 -4.8602816
0.4907143 -4.9090531
0.4917143 -4.9576867
0.4927143 -5.0061811
0.4937143 -5.0545365
0.4947143 -5.1027550999999995
0.4957143 -5.1508370999999995
0.4967143 -5.1987797
0.4977143 -5.2465778
0.4987143 -5.294225
0.4997143 -5.3417165
0.5007143 -5.3890503999999995
0.5017143 -5.4362267
0.5027143 -5.483247
0.5037143 -5.5301111
0.5047143 -5.5768169
0.5057143 -5.6233591999999994
0.5067143 -5.6697324
0.5077143 -5.7159316
0.5087143 -5.7619549
0.5097143 -5.807802799999999
0.5107143 -5.8534767
0.5117143 -5.898977100000001
0.5127143 -5.9443016
0.5137143 -5.9894457
0.5147143 -6.034404
0.5157143 -6.0791716000000005
0.5167143 -6.1237462
0.5177143 -6.1681282
0.5187143 -6.2123191
0.5197143 -6.256318800000001
0.5207143 -6.300126000000001
0.5217143 -6.3437358
0.5227143 -6.3871427999999995
0.5237143 -6.430342
0.5247143 -6.473330400000001
0.5257143 -6.5161079
0.5267143 -6.558676800000001
0.5277143 -6.601037799999999
0.5287143 -6.6431902
0.5297143 -6.685129600000001
0.5307143 -6.726849799999999
0.5317143 -6.768347299999999
0.5327143 -6.8096191
0.5337143 -6.850664300000001
0.5347143 -6.891485299999999
0.5357143 -6.932082
0.5367143 -6.9724537
0.5377143 -7.012596
0.5387143 -7.0525035
0.5397143 -7.092171899999999
0.5407143 -7.1315981
0.5417143 -7.170783
0.5427143 -7.209727200000001
0.5437143 -7.2484329
0.5447143 -7.2868995000000005
0.5457143 -7.3251225
0.5467143 -7.3630974
0.5477143 -7.4008189
0.5487143 -7.4382842
0.5497143 -7.4754924
0.5507143 -7.512445700000001
0.5517143 -7.549144300000001
0.5527143 -7.5855874000000005
0.5537143 -7.6217726
0.5547143 -7.657694800000001
0.5557143 -7.6933496
0.5567143 -7.728735400000001
0.5577143 -7.763851400000001
0.5587143 -7.798699300000001
0.5597143 -7.8332804000000005
0.5607143 -7.8675941
0.5617143 -7.9016373
0.5627143 -7.935405500000001
0.5637143 -7.9688936
0.5647143 -8.0020986
0.5657143 -8.0350205
0.5667143 -8.06766
0.5677143 -8.100017900000001
0.5687143 -8.1320949
0.5697143 -8.1638895
0.5707143 -8.1953973
0.5717143 -8.2266144
0.5727143 -8.2575381
0.5737143 -8.2881674
0.5747143 -8.3185039
0.5757143 -8.348549199999999
0.5767143 -8.3783031
0.5777143 -8.4077626
0.5787143 -8.4369235
0.5797143 -8.4657818
0.5807143 -8.4943339
0.5817143 -8.5225798
0.5827143 -8.550521
0.5837143 -8.5781589
0.5847143 -8.605493599999999
0.5857143 -8.6325243
0.5867143 -8.6592481
0.5877143 -8.6856604
0.5887143 -8.711758999999999
0.5897143 -8.7375425
0.5907143 -8.7630115
0.5917143 -8.7881684
0.5927143 -8.8130124
0.5937143 -8.8375427
0.5947143 -8.8617556
0.5957143 -8.8856488
0.5967143 -8.9092188
0.5977143 -8.9324653
0.5987143 -8.9553893
0.5997143 -8.9779921
0.6007143 -9.0002753
0.6017143 -9.0222374
0.6027143 -9.0438746
0.6037143 -9.065184
0.6047143 -9.0861626
0.6057143 -9.1068104
0.6067143 -9.1271281
0.6077143 -9.1471173
0.6087143 -9.1667786
0.6097143 -9.1861114
0.6107143 -9.2051126
0.6117143 -9.22378
0.6127143 -9.2421114
0.6137143 -9.2601061
0.6147143 -9.2777647
0.6157143 -9.2950881
0.6167143 -9.312076900000001
0.6177143 -9.3287304
0.6187143 -9.3450472
0.6197143 -9.3610249
0.6207143 -9.376661499999999
0.6217143 -9.391956
0.6227143 -9.406910100000001
0.6237143 -9.4215252
0.6247143 -9.4358012
0.6257143 -9.4497383
0.6267143 -9.463334099999999
0.6277143 -9.4765864
0.6287143 -9.4894938
0.6297143 -9.5020548
0.6307143 -9.51427
0.6317143 -9.526141
0.6327143 -9.5376693
0.6337143 -9.5488548
0.6347143 -9.5596969
0.6357143 -9.5701925
0.6367143 -9.580341
0.6377143 -9.5901407
0.6387143 -9.5995918
0.6397143 -9.6086964
0.6407143 -9.6174553
0.6417143 -9.6258692
0.6427143 -9.6339375
0.6437143 -9.6416585
0.6447143 -9.6490309
0.6457143 -9.656053
0.6467143 -9.662725
0.6477143 -9.6690491
0.6487143 -9.6750274
0.6497143 -9.6806616
0.6507143 -9.68595
0.6517143 -9.690892
0.6527143 -9.6954837
0.6537143 -9.6997246
0.6547143 -9.7036138
0.6557143 -9.707152800000001
0.6567143 -9.7103439
0.6577143 -9.7131893
0.6587143 -9.715689
0.6597143 -9.717842899999999
0.6607143 -9.719649
0.6617143 -9.7211063
0.6627143 -9.722214899999999
0.6637143 -9.7229756
0.6647143 -9.7233914
0.6657143 -9.7234637
0.6667143 -9.723193199999999
0.6677143 -9.7225785
0.6687143 -9.7216181
0.6697143 -9.7203091
0.6707143 -9.7186513
0.6717143 -9.716647100000001
0.6727143 -9.7142987
0.6737143 -9.711609000000001
0.6747143 -9.7085796
0.6757143 -9.7052105
0.6767143 -9.7015001
0.6777143 -9.6974462
0.6787143 -9.6930481
0.6797143 -9.6883059
0.6807143 -9.683222299999999
0.6817143 -9.6778005
0.6827143 -9.672042
0.6837143 -9.6659467
0.6847143 -9.6595131
0.6857143 -9.6527405
0.6867143 -9.6456289
0.6877143 -9.638179099999999
0.6887143 -9.6303947
0.6897143 -9.622278099999999
0.6907143 -9.6138306
0.6917143 -9.6050523
0.6927143 -9.5959418
0.6937143 -9.5864967
0.6947143 -9.576716300000001
0.6957143 -9.5666006
0.6967143 -9.5561527
0.6977143 -9.5453762
0.6987143 -9.534274
0.6997143 -9.522847800000001
0.7007143 -9.5110975
0.7017143 -9.499023099999999
0.7027143 -9.4866239
0.7037143 -9.4739012
0.7047143 -9.4608575
0.7057143 -9.4474941
0.7067143 -9.4338126
0.7077143 -9.4198123
0.7087143 -9.4054915
0.7097143 -9.3908496
0.7107143 -9.3758851
0.7117143 -9.3606003
0.7127143 -9.3449995
0.7137143 -9.3290865
0.7147143 -9.3128651
0.7157143 -9.2963375
0.7167143 -9.2795029
0.7177143 -9.2623599
0.7187143 -9.2449069
0.7197143 -9.2271447
0.7207143 -9.209076300000001
0.7217143 -9.1907054
0.7227143 -9.1720335
0.7237143 -9.1530606
0.7247143 -9.1337852
0.7257143 -9.1142066
0.7267143 -9.094324700000001
0.7277143 -9.0741433
0.7287143 -9.0536669
0.7297143 -9.032899899999999
0.7307143 -9.011846799999999
0.7317143 -8.9905076
0.7327143 -8.96888
0.7337143 -8.9469604
0.7347143 -8.9247487
0.7357143 -8.9022465
0.7367143 -8.8794574
0.7377143 -8.8563867
0.7387143 -8.8330373
0.7397143 -8.80941
0.7407143 -8.7855048
0.7417143 -8.7613203
0.7427143 -8.7368563
0.7437143 -8.712114399999999
0.7447143 -8.6870991
0.7457143 -8.6618148
0.7467143 -8.6362652
0.7477143 -8.610452
0.7487143 -8.5843727
0.7497143 -8.5580245
0.7507143 -8.5314065
0.7517143 -8.5045211
0.7527143 -8.4773727
0.7537143 -8.4499672
0.7547143 -8.4223099
0.7557143 -8.394403
0.7567143 -8.3662458
0.7577143 -8.337836
0.7587143 -8.3091706
0.7597143 -8.2802504
0.7607143 -8.251080700000001
0.7617143 -8.2216658
0.7627143 -8.1920117
0.7637143 -8.162120700000001
0.7647143 -8.1319913
0.7657143 -8.1016205
0.7667143 -8.0710076
0.7677143 -8.040153199999999
0.7687143 -8.0090635
0.7697143 -7.9777442
0.7707143 -7.946202199999999
0.7717143 -7.914438799999999
0.7727143 -7.882452
0.7737143 -7.8502387
0.7747143 -7.8177966
0.7757143 -7.7851273
0.7767143 -7.752234500000001
0.7777143 -7.719124900000001
0.7787143 -7.6858044
0.7797143 -7.652276
0.7807143 -7.6185405
0.7817143 -7.5845949
0.7827143 -7.5504370000000005
0.7837143 -7.516067499999999
0.7847143 -7.4814901
0.7857143 -7.4467115
0.7867143 -7.4117377
0.7877143 -7.3765716999999995
0.7887143 -7.3412135
0.7897143 -7.305659400000001
0.7907143 -7.269907000000001
0.7917143 -7.233957200000001
0.7927143 -7.197813699999999
0.7937143 -7.1614832
0.7947143 -7.1249731
0.7957143 -7.0882887000000006
0.7967143 -7.0514292
0.7977143 -7.0143923
0.7987143 -6.9771744
0.7997143 -6.9397747999999995
0.8007143 -6.9021954999999995
0.8017143 -6.8644442
0.8027143 -6.8265267000000005
0.8037143 -6.7884468
0.8047143 -6.7502066
0.8057143 -6.7118041
0.8067143 -6.6732377
0.8077143 -6.6345081
0.8087143 -6.595619
0.8097143 -6.5565757
0.8107143 -6.517384900000001
0.8117143 -6.4780511
0.8127143 -6.4385734
0.8137143 -6.3989498000000005
0.8147143 -6.3591763
0.8157143 -6.3192524
0.8167143 -6.2791809
0.8177143 -6.2389694
0.8187143 -6.1986249
0.8197143 -6.1581519
0.8207143 -6.1175529
0.8217143 -6.0768265
0.8227143 -6.0359713
0.8237143 -5.9949875
0.8247143 -5.9538767
0.8257143 -5.9126433
0.8267143 -5.8712926
0.8277143 -5.8298271
0.8287143 -5.7882473
0.8297143 -5.746552299999999
0.8307143 -5.7047412
0.8317143 -5.6628153
0.8327143 -5.620778
0.8337143 -5.5786356
0.8347143 -5.5363945999999995
0.8357143 -5.4940589
0.8367143 -5.4516304
0.8377143 -5.4091081
0.8387143 -5.3664904
0.8397143 -5.323777
0.8407143 -5.2809697
0.8417143 -5.2380715
0.8427143 -5.1950867999999994
0.8437143 -5.1520191
0.8447143 -5.1088702
0.8457143 -5.0656419
0.8467143 -5.0223358000000005
0.8477143 -4.9789537
0.8487143 -4.9354974
0.8497143 -4.8919715
0.8507143 -4.8483796
0.8517143 -4.8047245
0.8527143 -4.7610067
0.8537143 -4.717226
0.8547143 -4.6733815
0.8557143 -4.629473
0.8567143 -4.5855019
0.8577143 -4.541472
0.8587143 -4.4973873
0.8597143 -4.4532519
0.8607143 -4.4090692
0.8617143 -4.3648414
0.8627143 -4.3205708000000005
0.8637143 -4.2762592
0.8647143 -4.2319093
0.8657143 -4.1875236000000005
0.8667143 -4.143104
0.8677143 -4.0986516
0.8687143 -4.0541671
0.8697143 -4.0096503
0.8707143 -3.9651018000000002
0.8717143 -3.9205227000000002
0.8727143 -3.8759157
0.8737143 -3.8312844999999998
0.8747143 -3.7866324
0.8757143 -3.7419628000000005
0.8767143 -3.6972795000000005
0.8777143 -3.6525849
0.8787143 -3.6078814
0.8797143 -3.5631709
0.8807143 -3.5184544
0.8817143 -3.4737326
0.8827143 -3.4290064
0.8837143 -3.3842761
0.8847143 -3.3395432000000005
0.8857143 -3.2948088
0.8867143 -3.2500758999999997
0.8877143 -3.2053471
0.8887143 -3.1606250000000005
0.8897143 -3.1159122
0.8907143 -3.0712102000000003
0.8917143 -3.0265212
0.8927143 -2.9818475
0.8937143 -2.9371917
0.8947143 -2.8925566
0.8957143 -2.8479442
0.8967143 -2.8033556
0.8977143 -2.7587907
0.8987143 -2.7142499
0.8997143 -2.6697343
0.9007143 -2.6252463
0.9017143 -2.5807892999999997
0.9027143 -2.5363674
0.9037143 -2.491984
0.9047143 -2.4476409
0.9057143 -2.4033390000000003
0.9067143 -2.3590781
0.9077143 -2.3148589
0.9087143 -2.2706829
0.9097143 -2.2265533
0.9107143 -2.1824738
0.9117143 -2.1384468
0.9127143 -2.0944733
0.9137143 -2.0505529
0.9147143 -2.0066848000000004
0.9157143 -1.9628698
0.9167143 -1.9191105
0.9177143 -1.8754110000000002
0.9187143 -1.8317761
0.9197143 -1.7882094000000002
0.9207143 -1.7447118000000001
0.9217143 -1.7012827000000001
0.9227143 -1.6579211
0.9237143 -1.6146266999999999
0.9247143 -1.5714013999999998
0.9257143 -1.5282488
0.9267143 -1.4851735
0.9277143 -1.4421781999999999
0.9287143 -1.3992644
0.9297143 -1.3564313
0.9307143 -1.3136778999999998
0.9317143 -1.2710043
0.9327143 -1.2284125
0.9337143 -1.1859066999999999
0.9347143 -1.1434915
0.9357143 -1.1011705999999999
0.9367143 -1.0589456000000002
0.9377143 -1.0168158999999999
0.9387143 -0.97478032
0.9397143 -0.9328383000000001
0.9407143 -0.8909914600000001
0.9417143 -0.84924279
0.9427143 -0.80759637
0.9437143 -0.7660551
0.9447143 -0.7246199099999999
0.9457143 -0.68329014
0.9467143 -0.6420639300000001
0.9477143 -0.60094078
0.9487143 -0.55992194
0.9497143 -0.5190107
0.9507143 -0.47821215999999994
0.9517143 -0.43753063999999997
0.9527143 -0.3969688
0.9537143 -0.35652702
0.9547143 -0.31620393999999996
0.9557143 -0.27599824
0.9567143 -0.23590983000000001
0.9577143 -0.195941
0.9587143 -0.15609527
0.9597143 -0.11637605
0.9607143 -0.07678542199999999
0.9617143 -0.037323596
0.9627143 0.0020109501
0.9637143 0.041219425999999997
0.9647143 0.080301607
0.9657143 0.11925477
0.9667143 0.15807464
0.9677143 0.19675706999999998
0.9687143 0.23529941999999998
0.9697143 0.2737012
0.9707143 0.31196389
0.9717143 0.35008918
0.9727143 0.38807767
0.9737143 0.42592795
0.9747143 0.46363691999999995
0.9757143 0.50120139
0.9767143 0.53861891
0.9777143 0.57588862
0.9787143 0.613011
0.9797143 0.64998684
0.9807143 0.68681627
0.9817143 0.72349776
0.9827143 0.76002846
0.9837143 0.79640513
0.9847143 0.83262529
0.9857143 0.86868806
0.9867143 0.9045940800000001
0.9877143 0.94034523
0.9887143 0.9759428000000001
0.9897143 1.0113861
0.9907143 1.0466729
0.9917143 1.0817997
0.9927143 1.1167633
0.9937143 1.1515618
0.9947143 1.1861949999999999
0.9957143 1.2206637
0.9967143 1.2549689
0.9977143 1.2891111
0.9987143 1.3230893000000001
0.9997143 1.356901
1.000714 1.3905436
1.001714 1.4240152000000001
1.002714 1.4573159
1.003714 1.4904465
1.004714 1.5234082
1.005714 1.5562012
1.006714 1.5888242000000001
1.007714 1.6212745000000002
1.008714 1.6535487000000002
1.009714 1.6856447
1.010714 1.7175617
1.011714 1.7493005999999998
1.012714 1.7808631
1.013714 1.8122506999999999
1.014714 1.8434632999999998
1.015714 1.8744988
1.016714 1.9053548999999999
1.017714 1.9360285000000002
1.018714 1.9665189
1.019714 1.9968264
1.020714 2.0269526
1.021714 2.0568988999999998
1.022714 2.0866657
1.023714 2.116251
1.024714 2.1456523
1.025714 2.1748666
1.026714 2.2038922
1.027714 2.2327295
1.028714 2.2613799
1.029714 2.2898452
1.030714 2.318126
1.031714 2.3462206
1.032714 2.3741268
1.033714 2.4018418
1.034714 2.4293646
1.035714 2.456696
1.036714 2.4838382
1.037714 2.5107937000000002
1.038714 2.5375638
1.039714 2.5641479
1.040714 2.5905432
1.041714 2.6167465
1.042714 2.6427556
1.043714 2.6685692
1.044714 2.6941881
1.045714 2.7196134
1.046714 2.7448459
1.047714 2.7698858
1.048714 2.7947318
1.049714 2.8193822
1.050714 2.8438361
1.051714 2.8680941
1.052714 2.892158
1.053714 2.91603
1.054714 2.9397121
1.055714 2.9632041
1.056714 2.9865043
1.057714 3.0096093
1.058714 3.0325158
1.059714 3.0552221
1.060714 3.0777289
1.061714 3.1000378
1.062714 3.1221506999999997
1.063714 3.1440694
1.064714 3.1657934
1.065714 3.1873215000000004
1.066714 3.2086525
1.067714 3.2297860999999997
1.068714 3.2507226
1.069714 3.2714638999999996
1.070714 3.2920115
1.071714 3.3123657
1.072714 3.3325255
1.073714 3.3524878
1.074714 3.3722501
1.075714 3.3918115999999996
1.076714 3.4111731
1.077714 3.4303371
1.078714 3.449307
1.079714 3.4680847
1.080714 3.4866705999999996
1.081714 3.5050631
1.082714 3.5232604
1.083714 3.5412605999999998
1.084714 3.5590629999999996
1.085714 3.5766684
1.086714 3.5940778
1.087714 3.6112919
1.088714 3.6283106000000003
1.089714 3.6451325
1.090714 3.6617562
1.091714 3.6781818
1.092714 3.6944106
1.093714 3.7104454000000002
1.094714 3.7262893999999998
1.095714 3.741945
1.096714 3.7574130999999995
1.097714 3.7726919999999997
1.098714 3.7877794
1.099714 3.8026728000000003
1.100714 3.8173705
1.101714 3.8318722999999997
1.102714 3.8461797
1.103714 3.8602944
1.104714 3.8742177000000004
1.105714 3.8879503000000004
1.106714 3.9014917000000002
1.107714 3.9148416
1.108714 3.9280005
1.109714 3.9409693000000003
1.110714 3.9537508
1.111714 3.9663468
1.112714 3.9787576
1.113714 3.9909817
1.114714 4.003017
1.115714 4.0148612
1.116714 4.0265132
1.117714 4.037974
1.118714 4.0492456
1.119714 4.0603317
1.120714 4.0712349
1.121714 4.0819567
1.122714 4.0924978
1.123714 4.1028573999999995
1.124714 4.1130349
1.125714 4.1230302000000005
1.126714 4.1328438
1.127714 4.1424759
1.128714 4.1519265999999995
1.129714 4.1611951000000005
1.130714 4.1702799
1.131714 4.17918
1.132714 4.1878954
1.133714 4.196427
1.134714 4.2047783999999995
1.135714 4.2129524
1.136714 4.2209525
1.137714 4.2287797000000005
1.138714 4.2364348000000005
1.139714 4.2439163
1.140714 4.2512227
1.141714 4.2583535999999995
1.142714 4.2653088
1.143714 4.2720888
1.144714 4.2786945
1.145714 4.2851266
1.146714 4.291385
1.147714 4.2974707
1.148714 4.3033849
1.149714 4.3091289999999995
1.150714 4.314705
1.151714 4.3201149
1.152714 4.3253597
1.153714 4.330440599999999
1.154714 4.3353569
1.155714 4.3401081
1.156714 4.3446932
1.157714 4.349111
1.158714 4.3533619
1.159714 4.3574464
1.160714 4.3613657
1.161714 4.3651216
1.162714 4.3687154
1.163714 4.3721482
1.164714 4.3754213
1.165714 4.3785352
1.166714 4.3814909
1.167714 4.3842889000000005
1.168714 4.3869305
1.169714 4.389416799999999
1.170714 4.3917481
1.171714 4.3939248
1.172714 4.3959472
1.173714 4.3978162
1.174714 4.3995317
1.175714 4.4010941
1.176714 4.402504899999999
1.177714 4.4037655
1.178714 4.4048771
1.179714 4.4058405
1.180714 4.4066563
1.181714 4.407325
1.182714 4.4078466
1.183714 4.4082206
1.184714 4.4084482000000005
1.185714 4.4085301
1.186714 4.408467600000001
1.187714 4.4082623000000005
1.188714 4.4079158
1.189714 4.407428599999999
1.190714 4.4068008999999995
1.191714 4.4060331
1.192714 4.4051256
1.193714 4.4040792
1.194714 4.4028953
1.195714 4.401575
1.196714 4.4001203
1.197714 4.3985315
1.198714 4.3968093
1.199714 4.3949533
1.200714 4.392964
1.201714 4.3908421
1.202714 4.388589
1.203714 4.3862063
1.204714 4.3836955
1.205714 4.3810569
1.206714 4.3782908
1.207714 4.3753967
1.208714 4.3723747
1.209714 4.369225699999999
1.210714 4.3659512
1.211714 4.3625541
1.212714 4.3590367
1.213714 4.3554008
1.214714 4.351646499999999
1.215714 4.3477733
1.216714 4.3437805
1.217714 4.3396682
1.218714 4.3354365999999995
1.219714 4.3310873
1.220714 4.3266222
1.221714 4.3220419
1.222714 4.3173473
1.223714 4.312538
1.224714 4.3076143
1.225714 4.3025773
1.226714 4.297429299999999
1.227714 4.2921733
1.228714 4.2868119
1.229714 4.2813469
1.230714 4.2757779000000005
1.231714 4.2701036
1.232714 4.2643227
1.233714 4.2584341
1.234714 4.2524386
1.235714 4.2463381
1.236714 4.2401347
1.237714 4.2338308
1.238714 4.2274274
1.239714 4.2209245
1.240714 4.2143222
1.241714 4.2076208
1.242714 4.2008221
1.243714 4.1939285
1.244714 4.1869420999999996
1.245714 4.1798644000000005
1.246714 4.172695399999999
1.247714 4.1654337
1.248714 4.1580778
1.249714 4.1506272
1.250714 4.143083799999999
1.251714 4.1354503000000005
1.252714 4.1277304
1.253714 4.1199263
1.254714 4.1120391
1.255714 4.1040685
1.256714 4.0960126
1.257714 4.0878708999999995
1.258714 4.079644
1.259714 4.0713336
1.260714 4.062942
1.261714 4.0544704000000005
1.262714 4.0459192999999996
1.263714 4.0372882
1.264714 4.028577
1.265714 4.0197864
1.266714 4.0109183999999996
1.267714 4.0019754
1.268714 3.9929609999999998
1.269714 3.9838769000000003
1.270714 3.9747231000000003
1.271714 3.9654981
1.272714 3.9561998000000003
1.273714 3.9468273999999997
1.274714 3.9373811
1.275714 3.9278630000000003
1.276714 3.9182764000000003
1.277714 3.9086233999999997
1.278714 3.8989056
1.279714 3.8891237000000003
1.280714 3.8792778
1.281714 3.8693678
1.282714 3.8593952000000002
1.283714 3.8493615
1.284714 3.8392682
1.285714 3.8291164
1.286714 3.8189056999999997
1.287714 3.8086347
1.288714 3.7983019
1.289714 3.7879072
1.290714 3.7774518
1.291714 3.766939
1.292714 3.7563719000000004
1.293714 3.7457537
1.294714 3.7350856
1.295714 3.7243679000000003
1.296714 3.7135996
1.297714 3.7027795
1.298714 3.691908
1.299714 3.6809854000000004
1.300714 3.6700137
1.301714 3.6589935
1.302714 3.6479257
1.303714 3.6368098
1.304714 3.6256459
1.305714 3.6144353
1.306714 3.6031801000000003
1.307714 3.5918836
1.308714 3.5805479
1.309714 3.5691746
1.310714 3.5577636000000004
1.311714 3.5463132
1.312714 3.5348218
1.313714 3.5232883
1.314714 3.5117123
1.315714 3.5000954
1.316714 3.4884397
1.317714 3.4767471000000003
1.318714 3.4650192000000004
1.319714 3.4532569
1.320714 3.4414615000000004
1.321714 3.4296344999999997
1.322714 3.4177776
1.323714 3.4058924999999998
1.324714 3.3939794
1.325714 3.3820379999999997
1.326714 3.3700666999999997
1.327714 3.3580638000000005
1.328714 3.3460282
1.329714 3.3339601000000005
1.330714 3.3218611
1.331714 3.3097337999999996
1.332714 3.2975814999999997
1.333714 3.2854072999999997
1.334714 3.2732125
1.335714 3.2609977
1.336714 3.2487631
1.337714 3.2365084000000004
1.338714 3.2242332
1.339714 3.2119378
1.340714 3.1996219999999997
1.341714 3.1872854
1.342714 3.1749263
1.343714 3.1625441999999997
1.344714 3.1501397
1.345714 3.1377144
1.346714 3.1252716
1.347714 3.1128151
1.348714 3.1003477000000004
1.349714 3.0878706
1.350714 3.0753838
1.351714 3.0628857999999997
1.352714 3.0503752
1.353714 3.0378507
1.354714 3.0253125
1.355714 3.0127615
1.356714 3.0001984999999998
1.357714 2.9876243000000002
1.358714 2.9750395999999997
1.359714 2.9624447000000003
1.360714 2.9498408
1.361714 2.9372299
1.362714 2.9246148
1.363714 2.9119974
1.364714 2.8993789
1.365714 2.8867589
1.366714 2.8741352
1.367714 2.8615052
1.368714 2.8488672999999998
1.369714 2.8362215
1.370714 2.8235693
1.371714 2.8109135
1.372714 2.798257
1.373714 2.785602
1.374714 2.7729491
1.375714 2.7602984
1.376714 2.7476499000000003
1.377714 2.7350042
1.378714 2.7223622
1.379714 2.7097253
1.380714 2.6970936
1.381714 2.6844661999999997
1.382714 2.671841
1.383714 2.659216
1.384714 2.6465902
1.385714 2.633965
1.386714 2.6213431999999997
1.387714 2.6087282
1.388714 2.5961235
1.389714 2.5835302
1.390714 2.5709475999999998
1.391714 2.5583738
1.392714 2.5458075
1.393714 2.5332481000000002
1.394714 2.5206968
1.395714 2.5081558
1.396714 2.4956267
1.397714 2.4831103
1.398714 2.4706056
1.399714 2.4581117999999997
1.400714 2.4456279000000003
1.401714 2.4331552999999997
1.402714 2.4206961
1.403714 2.408253
1.404714 2.3958279
1.405714 2.3834204000000003
1.406714 2.3710286000000003
1.407714 2.3586491
1.408714 2.3462799999999997
1.409714 2.3339216
1.410714 2.3215763000000003
1.411714 2.3092482000000003
1.412714 2.2969406
1.413714 2.2846552
1.414714 2.2723913
1.415714 2.2601468
1.416714 2.2479195
1.417714 2.2357088000000003
1.418714 2.2235151
1.419714 2.2113409
1.420714 2.1991879
1.421714 2.1870565
1.422714 2.174945
1.423714 2.1628516
1.424714 2.1507746
1.425714 2.1387152
1.426714 2.1266766
1.427714 2.1146635000000003
1.428714 2.1026796
1.429714 2.090726
1.430714 2.0788014
1.431714 2.0669014999999997
1.432714 2.0550227
1.433714 2.0431624999999998
1.434714 2.0313215
1.435714 2.0195026
1.436714 2.0077089
1.437714 1.9959426999999998
1.438714 1.9842042
1.439714 1.9724913
1.440714 1.9608026
1.441714 1.9491384
1.442714 1.9375004000000002
1.443714 1.9258924
1.444714 1.9143175
1.445714 1.9027766000000002
1.446714 1.8912677
1.447714 1.8797867
1.448714 1.8683294
1.449714 1.8568929
1.450714 1.8454785
1.451714 1.8340895
1.452714 1.8227307000000001
1.453714 1.8114058
1.454714 1.8001156
1.455714 1.7888585
1.456714 1.7776318
1.457714 1.7664335999999998
1.458714 1.7552642
1.459714 1.744126
1.460714 1.7330215999999998
1.461714 1.7219529
1.462714 1.7109187000000001
1.463714 1.6999160999999998
1.464714 1.6889412
1.465714 1.6779918
1.466714 1.6670691000000002
1.467714 1.6561769
1.468714 1.6453205
1.469714 1.6345039
1.470714 1.6237278000000002
1.471714 1.6129898
1.472714 1.6022854999999998
1.473714 1.5916111
1.474714 1.5809651
1.475714 1.5703493999999998
1.476714 1.5597675
1.477714 1.5492224
1.478714 1.5387148
1.479714 1.5282428000000001
1.480714 1.5178033
1.481714 1.5073937000000002
1.482714 1.4970143999999999
1.483714 1.4866685
1.484714 1.476361
1.485714 1.4660958
1.486714 1.4558738999999998
1.487714 1.4456928
1.488714 1.4355478
1.489714 1.4254345
1.490714 1.4153508000000001
1.491714 1.4052986
1.492714 1.3952819
1.493714 1.385305
1.494714 1.3753701999999999
1.495714 1.3654764
1.496714 1.3556199999999998
1.497714 1.3457973
1.498714 1.3360067
1.499714 1.3262494
1.500714 1.3165291000000001
1.501714 1.30685
1.502714 1.2972138
1.503714 1.2876192
1.504714 1.2780626
1.505714 1.26854
1.506714 1.2590489
1.507714 1.2495910000000001
1.508714 1.2401700999999998
1.509714 1.2307909000000001
1.510714 1.2214564
1.511714 1.2121659999999999
1.512714 1.2029159
1.513714 1.1937014
1.514714 1.1845191
1.515714 1.1753691
1.516714 1.1662546
1.517714 1.15718
1.518714 1.1481493
1.519714 1.1391631
1.520714 1.1302193999999999
1.521714 1.1213143
1.522714 1.1124452999999999
1.523714 1.1036118
1.524714 1.0948159000000002
1.525714 1.0860611
1.526714 1.0773497
1.527714 1.0686816
1.528714 1.0600534
1.529714 1.0514607
1.530714 1.0428998
1.531714 1.03437
1.532714 1.0258741
1.533714 1.0174174
1.534714 1.009005
1.535714 1.0006396
1.536714 0.99232038
1.537714 0.98404381
1.538714 0.9758055200000001
1.539714 0.96760252
1.540714 0.95943473
1.541714 0.95130419
1.542714 0.94321379
1.543714 0.93516558
1.544714 0.92715882
1.545714 0.9191906999999999
1.546714 0.91125825
1.547714 0.9033601699999999
1.548714 0.89549804
1.549714 0.88767596
1.550714 0.8798984799999999
1.551714 0.87216832
1.552714 0.86448453
1.553714 0.85684275
1.554714 0.84923711
1.555714 0.8416628500000001
1.556714 0.83411857
1.557714 0.8266068099999999
1.558714 0.8191322900000001
1.559714 0.8116998699999999
1.560714 0.80431197
1.561714 0.7969679299999999
1.562714 0.7896649699999999
1.563714 0.7824000899999999
1.564714 0.77517224
1.565714 0.7679828900000001
1.566714 0.76083508
1.567714 0.75373114
1.568714 0.74667088
1.569714 0.73965085
1.570714 0.73266574
1.571714 0.72571114
1.572714 0.71878573
1.573714 0.71189231
1.574714 0.70503671
1.575714 0.69822506
1.576714 0.69146091
1.577714 0.68474375
1.578714 0.6780693299999999
1.579714 0.67143212
1.580714 0.66482793
1.581714 0.65825586
1.582714 0.6517181599999999
1.583714 0.64521837
1.584714 0.63875909
1.585714 0.63234014
1.586714 0.6259586699999999
1.587714 0.61961119
1.588714 0.61329599
1.589714 0.60701454
1.590714 0.6007714200000001
1.591714 0.59457202
1.592714 0.58841957
1.593714 0.58231312
1.594714 0.5762476
1.595714 0.5702159800000001
1.596714 0.56421268
1.597714 0.55823619
1.598714 0.55228961
1.599714 0.54637883
1.600714 0.54050931
1.601714 0.53468342
1.602714 0.52889944
1.603714 0.52315299
1.604714 0.5174398
1.605714 0.51175826
1.606714 0.50611044
1.607714 0.50050048
1.608714 0.49493187
1.609714 0.48940503
1.610714 0.48391637000000004
1.611714 0.47846026999999997
1.612714 0.47303182
1.613714 0.46763001
1.614714 0.46225850999999996
1.615714 0.45692413
1.616714 0.45163324
1.617714 0.4463884
1.618714 0.44118706
1.619714 0.43602283000000003
1.620714 0.43088859
1.621714 0.42578028999999995
1.622714 0.42069838000000004
1.623714 0.41564722
1.624714 0.41063218
1.625714 0.40565655000000006
1.626714 0.40071956000000003
1.627714 0.3958174
1.628714 0.39094565000000003
1.629714 0.38610254
1.630714 0.38129035
1.631714 0.37651449000000003
1.632714 0.37178043
1.633714 0.36709039
1.634714 0.36244160000000003
1.635714 0.35782719
1.636714 0.35323955
1.637714 0.34867404
1.638714 0.34413120999999997
1.639714 0.33961639
1.640714 0.3351365
1.641714 0.33069651
1.642714 0.32629697
1.643714 0.32193414
1.644714 0.31760242
1.645714 0.31329778
1.646714 0.30902002
1.647714 0.30477273
1.648714 0.30056066
1.649714 0.29638656
1.650714 0.29224916
1.651714 0.28814354
1.652714 0.28406377
1.653714 0.28000621
1.654714 0.2759719
1.655714 0.27196622
1.656714 0.26799596000000003
1.657714 0.26406602
1.658714 0.26017667
1.659714 0.25632358
1.660714 0.25250008
1.661714 0.24870078
1.662714 0.24492416999999997
1.663714 0.24117294000000003
1.664714 0.23745201
1.665714 0.23376539000000002
1.666714 0.23011384000000001
1.667714 0.22649434
1.668714 0.22290219000000003
1.669714 0.21933387000000001
1.670714 0.2157894
1.671714 0.2122723
1.672714 0.20878773999999997
1.673714 0.2053394
1.674714 0.20192722
1.675714 0.19854708
1.676714 0.19519302
1.677714 0.19186024000000002
1.678714 0.18854763
1.679714 0.18525812
1.680714 0.18199696
1.681714 0.17876867999999999
1.682714 0.17557482
1.683714 0.17241316
1.684714 0.16927945
1.685714 0.16616986
1.686714 0.16308309
1.687714 0.16002106
1.688714 0.15698732999999998
1.689714 0.15398479999999998
1.690714 0.1510138
1.691714 0.14807165
1.692714 0.14515426
1.693714 0.14225838999999998
1.694714 0.13938351
1.695714 0.13653209
1.696714 0.13370822
1.697714 0.13091529999999998
1.698714 0.1281539
1.699714 0.12542142
1.700714 0.12271359
1.701714 0.12002668
1.702714 0.11735947000000001
1.703714 0.11471356
1.704714 0.11209232000000001
1.705714 0.10949884
1.706714 0.1069343
1.707714 0.10439745
1.708714 0.10188562999999999
1.709714 0.09939655400000001
1.710714 0.096929644
1.711714 0.094486232
1.712714 0.092068367
1.713714 0.089677359
1.714714 0.087312609
1.715714 0.08497173499999999
1.716714 0.082651823
1.717714 0.080351019
1.718714 0.07806957
1.719714 0.075809722
1.720714 0.07357457099999999
1.721714 0.071366341
1.722714 0.06918537500000001
1.723714 0.067030167
1.724714 0.064898265
1.725714 0.062787527
1.726714 0.06069701
1.727714 0.058626953999999995
1.728714 0.056578021
1.729714 0.05455045
1.730714 0.052543747
1.731714 0.050556916
1.732714 0.048589447
1.733714 0.046641947
1.734714 0.044716242999999996
1.735714 0.042814569000000004
1.736714 0.04093849
1.737714 0.039087965999999995
1.738714 0.037261297
1.739714 0.035455817
1.740714 0.033669001999999996
1.741714 0.031899434000000004
1.742714 0.030147206
1.743714 0.028413307
1.744714 0.026698629
1.745714 0.025003462
1.746714 0.023327598
1.747714 0.021670814
1.748714 0.020033633
1.749714 0.018417589
1.750714 0.016824566
1.751714 0.015255652
1.752714 0.013710078
1.753714 0.012185173
1.754714 0.010677199
1.755714 0.009182988999999999
1.756714 0.0077012519
1.757714 0.0062331179
1.758714 0.0047814214
1.759714 0.0033491204
1.760714 0.0019379913
1.761714 0.00054797838
1.762714 -0.00082223942
1.763714 -0.0021739734
1.764714 -0.0035073997000000003
1.765714 -0.0048214838999999995
1.766714 -0.006114910499999999
1.767714 -0.0073875155
1.768714 -0.0086412161
1.769714 -0.0098797012
1.770714 -0.011106920000000001
1.771714 -0.012325020999999999
1.772714 -0.013533029
1.773714 -0.014727098000000001
1.774714 -0.015902182
1.775714 -0.017054497000000002
1.776714 -0.018183162
1.777714 -0.01929047
1.778714 -0.020380451
1.779714 -0.021456565
1.780714 -0.022520126
1.781714 -0.023570092
1.782714 -0.024604310999999997
1.783714 -0.025621504999999996
1.784714 -0.026622484000000002
1.785714 -0.02760991
1.786714 -0.028586631999999997
1.787714 -0.029553589
1.788714 -0.030508709999999998
1.789714 -0.031447376
1.790714 -0.032364641
1.791714 -0.033257899
1.792714 -0.034128627
1.793714 -0.034981809
1.794714 -0.035823684
1.795714 -0.036658804
1.796714 -0.037488039
1.797714 -0.038308550999999996
1.798714 -0.039115816000000005
1.799714 -0.039906355
1.800714 -0.040679463
1.801714 -0.041437393999999995
1.802714 -0.042183377
1.803714 -0.042919262
1.804714 -0.043643970000000004
1.805714 -0.044353912
1.806714 -0.045045238
1.807714 -0.045716448
1.808714 -0.046369832
1.809714 -0.047010725
1.810714 -0.047644874
1.811714 -0.048275475
1.812714 -0.048901362
1.813714 -0.049517635
1.814714 -0.05011821
1.815714 -0.050699087999999996
1.816714 -0.051260291
1.817714 -0.051805690999999994
1.818714 -0.052340595999999996
1.819714 -0.052868754999999996
1.820714 -0.053390401000000004
1.821714 -0.053902605
1.822714 -0.054401549
1.823714 -0.05488520300000001
1.824714 -0.055354851
1.825714 -0.055814424
1.826714 -0.056268147
1.827714 -0.05671773100000001
1.828714 -0.05716100600000001
1.829714 -0.057592731999999994
1.830714 -0.058007491
1.831714 -0.058402703
1.832714 -0.058780314
1.833714 -0.059145938999999995
1.834714 -0.05950601800000001
1.835714 -0.059864554
1.836714 -0.060221174
1.837714 -0.060571694999999995
1.838714 -0.060910697
1.839714 -0.061234657000000005
1.840714 -0.061543769
1.841714 -0.061841442999999996
1.842714 -0.06213194
1.843714 -0.062417547
1.844714 -0.06269709
1.845714 -0.06296668999999999
1.846714 -0.063222414
1.847714 -0.063462998
1.848714 -0.063691125
1.849714 -0.063912256
1.850714 -0.064131664
1.851714 -0.06435141500000001
1.852714 -0.064569007
1.853714 -0.064778561
1.854714 -0.06497391200000001
1.855714 -0.0651518
1.856714 -0.065313518
1.857714 -0.065464096
1.858714 -0.065609388
1.859714 -0.065753033
1.860714 -0.065894879
1.861714 -0.066031679
1.862714 -0.066159654
1.863714 -0.066277204
1.864714 -0.066386018
1.865714 -0.066489959
1.866714 -0.066592498
1.867714 -0.066694111
1.868714 -0.066791463
1.869714 -0.06687878
1.870714 -0.06695101
1.871714 -0.067006657
1.872714 -0.067048968
1.873714 -0.06708444
1.874714 -0.067119539
1.875714 -0.06715752
1.876714 -0.067197089
1.877714 -0.06723355
1.878714 -0.067261735
1.879714 -0.06727892299999999
1.880714 -0.067286059
1.881714 -0.067286612
1.882714 -0.067284051
1.883714 -0.067279331
1.884714 -0.06727011100000001
1.885714 -0.067252183
1.886714 -0.067222316
1.887714 -0.067180739
1.888714 -0.06713163500000001
1.889714 -0.067081314
1.890714 -0.067034963
1.891714 -0.066993781
1.892714 -0.066954276
1.893714 -0.066910067
1.894714 -0.066855235
1.895714 -0.06678736
1.896714 -0.066708459
1.897714 -0.066623464
1.898714 -0.066537224
1.899714 -0.06645179799999999
1.900714 -0.066365633
1.901714 -0.06627509699999999
1.902714 -0.066177204
1.903714 -0.066071906
1.904714 -0.065962487
1.905714 -0.065853674
1.906714 -0.065748708
1.907714 -0.065647031
1.908714 -0.065544102
1.909714 -0.065433566
1.910714 -0.065310643
1.911714 -0.065174716
1.912714 -0.06502970400000001
1.913714 -0.06488199
1.914714 -0.064737059
1.915714 -0.06459679
1.916714 -0.064458884
1.917714 -0.064318645
1.918714 -0.064172054
1.919714 -0.064018217
1.920714 -0.06385973
1.921714 -0.063700828
1.922714 -0.06354454699999999
1.923714 -0.06339064
1.924714 -0.06323556899999999
1.925714 -0.063074584
1.926714 -0.062904687
1.927714 -0.06272677
1.928714 -0.06254543
1.929714 -0.062366592000000005
1.930714 -0.062194304
1.931714 -0.062028517
1.932714 -0.061865046
1.933714 -0.061697885
1.934714 -0.061522512
1.935714 -0.061338162
1.936714 -0.061147986
1.937714 -0.060957006999999994
1.938714 -0.06076906
1.939714 -0.060584751
1.940714 -0.060401355999999996
1.941714 -0.060214858999999996
1.942714 -0.060022715
1.943714 -0.059825706
1.944714 -0.059627608
1.945714 -0.059433049
1.946714 -0.0592447
1.947714 -0.059061450999999994
1.948714 -0.058878969999999996
1.949714 -0.058692024
1.950714 -0.058497547000000004
1.951714 -0.058296496999999996
1.952714 -0.058093411
1.953714 -0.057894008999999996
1.954714 -0.057702068999999995
1.955714 -0.057517458
1.956714 -0.057336362
1.957714 -0.057153543
1.958714 -0.056965259
1.959714 -0.056771119
1.960714 -0.056573929
1.961714 -0.056377676
1.962714 -0.056184933
1.963714 -0.055995315999999996
1.964714 -0.055805978
1.965714 -0.05561377
1.966714 -0.05541771
1.967714 -0.05522017
1.968714 -0.055026087999999994
1.969714 -0.054840365
1.970714 -0.054665124999999995
1.971714 -0.054498378
1.972714 -0.054334803
1.973714 -0.0541683
1.974714 -0.05399496300000001
1.975714 -0.053814717
1.976714 -0.053630938
1.977714 -0.053448277
1.978714 -0.053270032999999994
1.979714 -0.053096749
1.980714 -0.052926573000000005
1.981714 -0.05275716
1.982714 -0.052587682
1.983714 -0.052419759
1.984714 -0.05225658
1.985714 -0.052100891
1.986714 -0.051952864
1.987714 -0.051809445999999995
1.988714 -0.05166557399999999
1.989714 -0.051516673
1.990714 -0.051361055
1.991714 -0.051200879
1.992714 -0.051041105
1.993714 -0.050887104999999995
1.994714 -0.050742173
1.995714 -0.050606357
1.996714 -0.050477119
1.997714 -0.050351274
1.998714 -0.050226977000000006
1.999714 -0.050104532
2.000714 -0.049985682999999996
2.001714 -0.049871951000000005
2.002714 -0.049763051
2.003714 -0.049656652999999995
2.004714 -0.049549551
2.005714 -0.049439631
2.006714 -0.049327401
2.007714 -0.049216102
2.008714 -0.049110333
2.009714 -0.049013778
2.010714 -0.048927398000000004
2.011714 -0.048849062
2.012714 -0.048774795
2.013714 -0.048700836
2.014714 -0.048625449
2.015714 -0.048549353999999996
2.016714 -0.048474886
2.017714 -0.04840428
2.018714 -0.048338436
2.019714 -0.048276654
2.020714 -0.04821764
2.021714 -0.04816094
2.022714 -0.048107805
2.023714 -0.04806091
2.024714 -0.048022962
2.025714 -0.047995069
2.026714 -0.047975851
2.027714 -0.047961902
2.028714 -0.047949376
2.029714 -0.04793581
2.030714 -0.047921238000000005
2.031714 -0.047907894
2.032714 -0.047898831
2.033714 -0.047896296
2.034714 -0.047900729
2.035714 -0.047910953
2.036714 -0.047925377
2.037714 -0.047943246
2.038714 -0.047965249
2.039714 -0.04799302
2.040714 -0.048027965
2.041714 -0.04807011
2.042714 -0.048117858
2.043714 -0.048168827
2.044714 -0.048221264
2.045714 -0.048275227999999996
2.046714 -0.048332781
2.047714 -0.048396949
2.048714 -0.048470133
2.049714 -0.048552797
2.050714 -0.048643266
2.051714 -0.048738692
2.052714 -0.048836652
2.053714 -0.048936385
2.054714 -0.049038982
2.055714 -0.049146498000000004
2.056714 -0.049260515
2.057714 -0.049381232
2.058714 -0.049507548
2.059714 -0.049638085
2.060714 -0.04977248
2.061714 -0.049911992
2.062714 -0.050058973
2.063714 -0.050215522
2.064714 -0.05038203100000001
2.065714 -0.050556642
2.066714 -0.050735973999999996
2.067714 -0.05091679
2.068714 -0.051097741
2.069714 -0.051280059
2.070714 -0.05146690499999999
2.071714 -0.051661697000000006
2.072714 -0.051866407999999996
2.073714 -0.052080810000000005
2.074714 -0.052303047000000005
2.075714 -0.052531139000000004
2.076714 -0.052764383
2.077714 -0.053003745
2.078714 -0.053250992999999996
2.079714 -0.053507148
2.080714 -0.053771283
2.081714 -0.054040522
2.082714 -0.054311397000000004
2.083714 -0.054581882
2.084714 -0.05485281
2.085714 -0.055127788999999996
2.086714 -0.055411592
2.087714 -0.05570784000000001
2.088714 -0.056017253999999995
2.089714 -0.056337494999999994
2.090714 -0.056664646
2.091714 -0.05699546899999999
2.092714 -0.05732904
2.093714 -0.057666906000000004
2.094714 -0.058011687
2.095714 -0.058365025
2.096714 -0.058726285
2.097714 -0.059092813
2.098714 -0.059461704000000004
2.099714 -0.059832021
2.100714 -0.060205907
2.101714 -0.060587976
2.102714 -0.060982996
2.103714 -0.061393273
2.104714 -0.061817234
2.105714 -0.062250055
2.106714 -0.06268607699999999
2.107714 -0.063121738
2.108714 -0.06355723
2.109714 -0.063996081
2.110714 -0.064442848
2.111714 -0.06490036
2.112714 -0.06536816399999999
2.113714 -0.065843097
2.114714 -0.06632158199999999
2.115714 -0.066802237
2.116714 -0.067287171
2.117714 -0.067780993
2.118714 -0.06828811
2.119714 -0.06880987799999999
2.120714 -0.069343374
2.121714 -0.069882692
2.122714 -0.070422032
2.123714 -0.07095894
2.124714 -0.071495742
2.125714 -0.072038319
2.126714 -0.072592875
2.127714 -0.073162559
2.128714 -0.07374587
2.129714 -0.07433779
2.130714 -0.074932922
2.131714 -0.075528829
2.132714 -0.076127495
2.133714 -0.076734048
2.134714 -0.077353459
2.135714 -0.077987288
2.136714 -0.078632386
2.137714 -0.079282501
2.138714 -0.079931878
2.139714 -0.080578733
2.140714 -0.081226556
2.141714 -0.081882288
2.142714 -0.08255249099999999
2.143714 -0.083239563
2.144714 -0.083940354
2.145714 -0.08464795
2.146714 -0.085355673
2.147714 -0.086060975
2.148714 -0.086766918
2.149714 -0.087480363
2.150714 -0.08820795299999999
2.151714 -0.088952173
2.152714 -0.089709862
2.153714 -0.090474106
2.154714 -0.091238308
2.155714 -0.092000182
2.156714 -0.092763145
2.157714 -0.09353428
2.158714 -0.094320084
2.159714 -0.095122424
2.160714 -0.095937203
2.161714 -0.096756575
2.162714 -0.097573525
2.163714 -0.09838604599999999
2.164714 -0.099198567
2.165714 -0.10001961999999999
2.166714 -0.10085707000000001
2.167714 -0.10171367
2.168714 -0.10258553000000001
2.169714 -0.10346430000000001
2.170714 -0.10434204999999999
2.171714 -0.10521571
2.172714 -0.10608878
2.173714 -0.10696905000000001
2.174714 -0.10786391
2.175714 -0.10877585000000001
2.176714 -0.10970094000000001
2.177714 -0.11063116
2.178714 -0.11155920000000001
2.179714 -0.11248298
2.180714 -0.11340708999999999
2.181714 -0.11434024999999999
2.182714 -0.11529025000000001
2.183714 -0.11625926
2.184714 -0.1172423
2.185714 -0.1182299
2.186714 -0.11921332
2.187714 -0.12018953
2.188714 -0.12116296000000001
2.189714 -0.12214293999999999
2.190714 -0.12313853000000001
2.191714 -0.12415340999999999
2.192714 -0.12518411000000002
2.193714 -0.12622224
2.194714 -0.12725965
2.195714 -0.12829327999999998
2.196714 -0.12932689
2.197714 -0.1303687
2.198714 -0.13142629
2.199714 -0.13250171
2.200714 -0.13358993
2.201714 -0.13468149000000001
2.202714 -0.13576782
2.203714 -0.13684626
2.204714 -0.13792182
2.205714 -0.13900449
2.206714 -0.14010373
2.207714 -0.14122318
2.208714 -0.14235872000000002
2.209714 -0.14350087
2.210714 -0.14464019
2.211714 -0.14577258
2.212714 -0.14690134
2.213714 -0.14803502
2.214714 -0.14918215999999998
2.215714 -0.1503463
2.216714 -0.15152392
2.217714 -0.15270679
2.218714 -0.153887
2.219714 -0.15506201
2.220714 -0.15623634
2.221714 -0.15741916
2.222714 -0.15861897
2.223714 -0.15983853
2.224714 -0.1610729
2.225714 -0.16231199
2.226714 -0.16354596
2.227714 -0.16477055999999998
2.228714 -0.16598931
2.229714 -0.16721135
2.230714 -0.16844621999999998
2.231714 -0.16969852000000002
2.232714 -0.1709657
2.233714 -0.17223988
2.234714 -0.17351276
2.235714 -0.17478061
2.236714 -0.17604635000000002
2.237714 -0.17731764
2.238714 -0.17860207
2.239714 -0.17990242
2.240714 -0.18121467
2.241714 -0.1825302
2.242714 -0.18384068
2.243714 -0.18514299
2.244714 -0.18644121
2.245714 -0.18774449999999998
2.246714 -0.18906216
2.247714 -0.19039847999999998
2.248714 -0.19175046
2.249714 -0.19310961000000001
2.250714 -0.19446664
2.251714 -0.19581649
2.252714 -0.19716071
2.253714 -0.19850607
2.254714 -0.19986019
2.255714 -0.201227
2.256714 -0.20260459
2.257714 -0.20398663
2.258714 -0.20536654999999998
2.259714 -0.20674181000000003
2.260714 -0.20811579
2.261714 -0.2094961
2.262714 -0.21089022
2.263714 -0.21230106
2.264714 -0.21372496000000002
2.265714 -0.21515342
2.266714 -0.21657741000000003
2.267714 -0.21799206999999998
2.268714 -0.21939892
2.269714 -0.22080473
2.270714 -0.22221749999999998
2.271714 -0.22364217
2.272714 -0.22507823999999998
2.273714 -0.22652076999999998
2.274714 -0.22796378
2.275714 -0.22940419
2.276714 -0.2308436
2.277714 -0.23228731
2.278714 -0.23374085000000003
2.279714 -0.23520634999999998
2.280714 -0.23668082
2.281714 -0.23815753
2.282714 -0.23962944
2.283714 -0.24109313
2.284714 -0.24255062
2.285714 -0.24400825999999998
2.286714 -0.24547332
2.287714 -0.24695019
2.288714 -0.24843831000000002
2.289714 -0.24993287
2.290714 -0.25142781000000003
2.291714 -0.25291923
2.292714 -0.25440739
2.293714 -0.25589603
2.294714 -0.25738976
2.295714 -0.25889101
2.296714 -0.26039851
2.297714 -0.26190798000000004
2.298714 -0.26341469
2.299714 -0.26491645
2.300714 -0.2664149
2.301714 -0.2679148
2.302714 -0.26942138
2.303714 -0.27093743000000003
2.304714 -0.27246184
2.305714 -0.27399012
2.306714 -0.27551695000000004
2.307714 -0.2770389
2.308714 -0.27855609000000003
2.309714 -0.28007173
2.310714 -0.28159004
2.311714 -0.28311375
2.312714 -0.28464277
2.313714 -0.28617443
2.314714 -0.28770533000000004
2.315714 -0.28923347
2.316714 -0.29075942
2.317714 -0.29228586
2.318714 -0.29381595
2.319714 -0.29535133
2.320714 -0.29689106000000004
2.321714 -0.29843211999999997
2.322714 -0.29997105999999996
2.323714 -0.30150593000000003
2.324714 -0.30303728
2.325714 -0.30456774
2.326714 -0.30610056
2.327714 -0.30763773
2.328714 -0.30917907
2.329714 -0.31072239
2.330714 -0.31226478
2.331714 -0.31380418
2.332714 -0.31534028
2.333714 -0.31687436
2.334714 -0.31840829
2.335714 -0.31994332
2.336714 -0.32147933
2.337714 -0.32301506
2.338714 -0.32454904
2.339714 -0.32608053
2.340714 -0.32761006
2.341714 -0.32913921999999995
2.342714 -0.33066964000000004
2.343714 -0.33220211
2.344714 -0.33373607
2.345714 -0.33526984
2.346714 -0.33680149000000004
2.347714 -0.33832972
2.348714 -0.33985428
2.349714 -0.34137592
2.350714 -0.34289591
2.351714 -0.34441521999999997
2.352714 -0.34593418000000004
2.353714 -0.34745252
2.354714 -0.34896964
2.355714 -0.35048509
2.356714 -0.35199872
2.357714 -0.35351058
2.358714 -0.35502072
2.359714 -0.356529
2.360714 -0.35803495
2.361714 -0.35953803
2.362714 -0.36103793
2.363714 -0.3625347
2.364714 -0.36402878
2.365714 -0.3655208
2.366714 -0.36701135999999995
2.367714 -0.3685009
2.368714 -0.36998952
2.369714 -0.37147703000000004
2.370714 -0.37296298
2.371714 -0.37444668999999997
2.372714 -0.37592726
2.373714 -0.37740366999999997
2.374714 -0.37887502
2.375714 -0.38034081999999997
2.376714 -0.38180121
2.377714 -0.38325689
2.378714 -0.38470894
2.379714 -0.38615837999999997
2.380714 -0.38760576999999996
2.381714 -0.38905112999999997
2.382714 -0.3904941
2.383714 -0.39193416
2.384714 -0.39337104999999994
2.385714 -0.39480467999999996
2.386714 -0.3962351
2.387714 -0.39766193000000005
2.388714 -0.39908447999999996
2.389714 -0.40050168
2.390714 -0.40191263
2.391714 -0.40331715999999995
2.392714 -0.40471605
2.393714 -0.40611075
2.394714 -0.40750289000000006
2.395714 -0.40889336
2.396714 -0.41028196
2.397714 -0.41166754000000005
2.398714 -0.41304836
2.399714 -0.41442309000000005
2.400714 -0.41579134
2.401714 -0.41715354
2.402714 -0.41851043
2.403714 -0.41986238
2.404714 -0.42120906999999996
2.405714 -0.42254967000000004
2.406714 -0.42388327000000003
2.407714 -0.42520985
2.408714 -0.42653033
2.409714 -0.42784627999999997
2.410714 -0.42915917
2.411714 -0.43046940000000006
2.412714 -0.43177600000000005
2.413714 -0.43307701
2.414714 -0.43437043
2.415714 -0.43565519
2.416714 -0.43693171
2.417714 -0.43820147
2.418714 -0.43946621
2.419714 -0.44072689
2.420714 -0.44198325
2.421714 -0.44323391999999995
2.422714 -0.44447751999999996
2.423714 -0.44571343
2.424714 -0.44694222
2.425714 -0.44816513999999996
2.426714 -0.44938326
2.427714 -0.45059658999999996
2.428714 -0.45180381
2.429714 -0.45300280000000004
2.430714 -0.45419181999999997
2.431714 -0.45537055
2.432714 -0.45654029
2.433714 -0.45770346
2.434714 -0.45886212000000004
2.435714 -0.46001701
2.436714 -0.46116704999999997
2.437714 -0.46230997
2.438714 -0.46344361999999995
2.439714 -0.46456712
2.440714 -0.46568117000000003
2.441714 -0.46678739999999996
2.442714 -0.46788738
2.443714 -0.46898145
2.444714 -0.47006849
2.445714 -0.47114664
2.446714 -0.47221468
2.447714 -0.47327274999999996
2.448714 -0.47432263
2.449714 -0.47536673999999995
2.450714 -0.4764067
2.451714 -0.47744233
2.452714 -0.4784714
2.453714 -0.47949073
2.454714 -0.48049777
2.455714 -0.48149186
2.456714 -0.48247441
2.457714 -0.48344805999999996
2.458714 -0.48441500000000004
2.459714 -0.4853759
2.460714 -0.48632952
2.461714 -0.48727383999999996
2.462714 -0.48820735000000004
2.463714 -0.48913009999999996
2.464714 -0.49004387
2.465714 -0.49095079
2.466714 -0.49185217000000003
2.467714 -0.49274727
2.468714 -0.49363342
2.469714 -0.49450746999999995
2.470714 -0.4953674
2.471714 -0.49621355999999994
2.472714 -0.49704839
2.473714 -0.49787536
2.474714 -0.49869684
2.475714 -0.49951309000000005
2.476714 -0.50032213
2.477714 -0.50112088
2.478714 -0.50190706
2.479714 -0.50268034
2.480714 -0.50344225
2.481714 -0.50419508
2.482714 -0.50494024
2.483714 -0.50567714
2.484714 -0.50640353
2.485714 -0.50711674
2.486714 -0.50781546
2.487714 -0.50850078
2.488714 -0.50917575
2.489714 -0.5098438799999999
2.490714 -0.51050717
2.491714 -0.51116492
2.492714 -0.51181414
2.493714 -0.51245093
2.494714 -0.5130725899999999
2.495714 -0.51367893
2.496714 -0.51427195
2.497714 -0.51485463
2.498714 -0.51542888
2.499714 -0.5159945699999999
2.500714 -0.5165496399999999
2.501714 -0.51709162
2.502714 -0.51761926
2.503714 -0.51813354
2.504714 -0.51863729
2.505714 -0.51913359
2.506714 -0.51962389
2.507714 -0.52010692
2.508714 -0.5205793799999999
2.509714 -0.52103749
2.510714 -0.52147903
2.511714 -0.5219045999999999
2.512714 -0.52231699
2.513714 -0.52271965
2.514714 -0.52311472
2.515714 -0.52350182
2.516714 -0.52387845
2.517714 -0.52424152
2.518714 -0.5245891899999999
2.519714 -0.5249219
2.520714 -0.52524195
2.521714 -0.52555217
2.522714 -0.52585392
2.523714 -0.52614622
2.524714 -0.52642627
2.525714 -0.5266911400000001
2.526714 -0.52693952
2.527714 -0.52717258
2.528714 -0.5273934
2.529714 -0.52760523
2.530714 -0.5278096999999999
2.531714 -0.52800579
2.532714 -0.5281904700000001
2.533714 -0.5283603
2.534714 -0.52851336
2.535714 -0.52865027
2.536714 -0.52877367
2.537714 -0.52888659
2.538714 -0.5289908
2.539714 -0.52908589
2.540714 -0.52916966
2.541714 -0.52923951
2.542714 -0.5292941800000001
2.543714 -0.5293342799999999
2.544714 -0.52936189
2.545714 -0.5293790700000001
2.546714 -0.5293862899999999
2.547714 -0.52938191
2.548714 -0.52936301
2.549714 -0.52932673
2.550714 -0.5292722
2.551714 -0.52920091
2.552714 -0.52911621
2.553714 -0.52902144
2.554714 -0.52891858
2.555714 -0.52880715
2.556714 -0.52868496
2.557714 -0.52854931
2.558714 -0.52839862
2.559714 -0.52823294
2.560714 -0.52805357
2.561714 -0.52786181
2.562714 -0.5276578900000001
2.563714 -0.52744062
2.564714 -0.52720802
2.565714 -0.5269587
2.566714 -0.52669286
2.567714 -0.52641253
2.568714 -0.52612061
2.569714 -0.5258195099999999
2.570714 -0.5255098
2.571714 -0.52518989
2.572714 -0.52485699
2.573714 -0.52450839
2.574714 -0.52414285
2.575714 -0.5237608199999999
2.576714 -0.52336394
2.577714 -0.5229540199999999
2.578714 -0.5225318
2.579714 -0.52209692
2.580714 -0.52164849
2.581714 -0.52118599
2.582714 -0.5207098099999999
2.583714 -0.5202212399999999
2.584714 -0.5197216299999999
2.585714 -0.5192113100000001
2.586714 -0.5186889800000001
2.587714 -0.51815221
2.588714 -0.51759831
2.589714 -0.51702573
2.590714 -0.51643476
2.591714 -0.51582744
2.592714 -0.51520648
2.593714 -0.5145740200000001
2.594714 -0.51393104
2.595714 -0.51327711
2.596714 -0.51261121
2.597714 -0.51193261
2.598714 -0.51124124
2.599714 -0.51053748
2.600714 -0.5098214799999999
2.601714 -0.5090923500000001
2.602714 -0.50834822
2.603714 -0.5075870100000001
2.604714 -0.5068074
2.605714 -0.50600967
2.606714 -0.50519598
2.607714 -0.50436934
2.608714 -0.5035324
2.609714 -0.50268634
2.610714 -0.5018305
2.611714 -0.50096293
2.612714 -0.50008157
2.613714 -0.49918527
2.614714 -0.49827396999999995
2.615714 -0.49734828
2.616714 -0.49640861999999997
2.617714 -0.49545448000000003
2.618714 -0.49448464999999997
2.619714 -0.49349796
2.620714 -0.49249426999999996
2.621714 -0.49147513
2.622714 -0.49044318000000003
2.623714 -0.48940112
2.624714 -0.48835030999999995
2.625714 -0.4872899
2.626714 -0.48621725000000005
2.627714 -0.48512914
2.628714 -0.4840232
2.629714 -0.482899
2.630714 -0.48175803
2.631714 -0.48060263999999997
2.632714 -0.47943462
2.633714 -0.47825439999999997
2.634714 -0.47706128
2.635714 -0.47585429
2.636714 -0.47463328
2.637714 -0.47339946000000005
2.638714 -0.47215497999999995
2.639714 -0.47090156
2.640714 -0.46963915
2.641714 -0.46836548
2.642714 -0.46707685000000004
2.643714 -0.46576974
2.644714 -0.46444237
2.645714 -0.46309563
2.646714 -0.46173255
2.647714 -0.46035679999999995
2.648714 -0.45897095
2.649714 -0.45757545
2.650714 -0.45616892
2.651714 -0.45474949
2.652714 -0.45331609000000006
2.653714 -0.45186928
2.654714 -0.45041069
2.655714 -0.44894181
2.656714 -0.44746244999999996
2.657714 -0.44597047
2.658714 -0.44446248
2.659714 -0.44293539000000004
2.660714 -0.44138826999999997
2.661714 -0.43982305
2.662714 -0.43824352
2.663714 -0.43665371
2.664714 -0.43505612000000005
2.665714 -0.43345056
2.666714 -0.43183477
2.667714 -0.43020588000000004
2.668714 -0.42856218999999995
2.669714 -0.42690387999999996
2.670714 -0.42523281
2.671714 -0.42355093
2.672714 -0.42185881000000003
2.673714 -0.42015495999999997
2.674714 -0.41843656999999995
2.675714 -0.41670114999999996
2.676714 -0.41494797999999994
2.677714 -0.41317884
2.678714 -0.41139736
2.679714 -0.40960712
2.680714 -0.40780995
2.681714 -0.406005
2.682714 -0.40418925
2.683714 -0.40235915
2.684714 -0.40051253
2.685714 -0.39864936999999995
2.686714 -0.39677164
2.687714 -0.39488175000000003
2.688714 -0.39298106
2.689714 -0.39106901
2.690714 -0.38914364
2.691714 -0.38720302
2.692714 -0.38524671
2.693714 -0.38327638
2.694714 -0.38129529
2.695714 -0.37930666
2.696714 -0.37731205
2.697714 -0.37531042
2.698714 -0.3732987
2.699714 -0.37127320999999996
2.700714 -0.3692315
2.701714 -0.36717327
2.702714 -0.36510029
2.703714 -0.3630151
2.704714 -0.36091958
2.705714 -0.358814
2.706714 -0.35669722
2.707714 -0.35456772999999997
2.708714 -0.35242493999999996
2.709714 -0.35026986
2.710714 -0.34810479
2.711714 -0.34593209
2.712714 -0.34375275
2.713714 -0.34156572
2.714714 -0.33936817
2.715714 -0.33715675
2.716714 -0.33492909
2.717714 -0.33268486
2.718714 -0.33042571000000004
2.719714 -0.32815433
2.720714 -0.32587312
2.721714 -0.32358326
2.722714 -0.32128447
2.723714 -0.31897570000000003
2.724714 -0.31665601
2.725714 -0.3143254
2.726714 -0.31198482
2.727714 -0.30963542
2.728714 -0.30727773
2.729714 -0.30491101
2.730714 -0.30253336000000003
2.731714 -0.30014254
2.732714 -0.29773696
2.733714 -0.29531654
2.734714 -0.29288279
2.735714 -0.29043824999999995
2.736714 -0.2879855
2.737714 -0.28552616000000003
2.738714 -0.28306053
2.739714 -0.28058782
2.740714 -0.2781067
2.741714 -0.27561609
2.742714 -0.27311551
2.743714 -0.27060509
2.744714 -0.26808507
2.745714 -0.26555543000000004
2.746714 -0.26301559999999996
2.747714 -0.26046464
2.748714 -0.25790167999999997
2.749714 -0.25532644
2.750714 -0.2527395
2.751714 -0.2501423
2.752714 -0.24753652999999998
2.753714 -0.24492366
2.754714 -0.24230429
2.755714 -0.23967805
2.756714 -0.23704374
2.757714 -0.23439991999999998
2.758714 -0.23174554
2.759714 -0.22908032
2.760714 -0.22640489000000003
2.761714 -0.22372028
2.762714 -0.22102757
2.763714 -0.21832727
2.764714 -0.21561922
2.765714 -0.21290278999999998
2.766714 -0.21017740999999998
2.767714 -0.207443
2.768714 -0.20470023
2.769714 -0.20195025
2.770714 -0.19919409000000002
2.771714 -0.19643211
2.772714 -0.19366363
2.773714 -0.19088711
2.774714 -0.1881009
2.775714 -0.18530398
2.776714 -0.18249653999999998
2.777714 -0.17967987000000002
2.778714 -0.17685578000000002
2.779714 -0.17402568
2.780714 -0.17118988
2.781714 -0.16834754
2.782714 -0.16549729999999999
2.783714 -0.16263817
2.784714 -0.15977029
2.785714 -0.15689504999999998
2.786714 -0.15401442
2.787714 -0.15112991
2.788714 -0.14824166
2.789714 -0.14534829999999999
2.790714 -0.1424475
2.791714 -0.13953717000000002
2.792714 -0.13661654
2.793714 -0.13368644
2.794714 -0.13074889
2.795714 -0.12780584
2.796714 -0.12485816999999999
2.797714 -0.12190527
2.798714 -0.11894557000000001
2.799714 -0.11597766
2.800714 -0.11300139999999999
2.801714 -0.1100183
2.802714 -0.10703092
2.803714 -0.10404155
2.804714 -0.10105093
2.805714 -0.098057743
2.806714 -0.09505917
2.807714 -0.092052278
2.808714 -0.089035538
2.809714 -0.08600952
2.810714 -0.082976528
2.811714 -0.079939282
2.812714 -0.076899503
2.813714 -0.073857099
2.814714 -0.070810481
2.815714 -0.067757769
2.816714 -0.064698106
2.817714 -0.061632349
2.818714 -0.058562675
2.819714 -0.055491278
2.820714 -0.052418991000000005
2.821714 -0.049344560999999995
2.822714 -0.046265149
2.823714 -0.043177736
2.824714 -0.040080741999999996
2.825714 -0.036974920999999994
2.826714 -0.033863037
2.827714 -0.030748497
2.828714 -0.027633674
2.829714 -0.024518874
2.830714 -0.021402453
2.831714 -0.018281981
2.832714 -0.015155750999999999
2.833714 -0.012023735
2.834714 -0.0088874767
2.835714 -0.0057490164
2.836714 -0.0026095398
2.837714 0.0005314484
2.838714 0.0036758818
2.839714 0.0068259527
2.840714 0.0099827113
2.841714 0.013145221
2.842714 0.016310812
2.843714 0.019476368
2.844714 0.022639862
2.845714 0.025801361000000002
2.846714 0.028962933
2.847714 0.03212755
2.848714 0.035297591
2.849714 0.03847378
2.850714 0.041655069999999995
2.851714 0.044839512
2.852714 0.048025491
2.853714 0.051212579
2.854714 0.054401584
2.855714 0.057593756
2.856714 0.060789718
2.857714 0.06398877
2.858714 0.067189045
2.859714 0.070388406
2.860714 0.073585578
2.861714 0.07678087
2.862714 0.079976028
2.863714 0.083173363
2.864714 0.08637458099999999
2.865714 0.089579989
2.866714 0.092788448
2.867714 0.095998083
2.868714 0.09920722800000001
2.869714 0.10241518999999999
2.870714 0.10562232
2.871714 0.10882955
2.872714 0.11203767
2.873714 0.11524683999999999
2.874714 0.11845655
2.875714 0.12166612
2.876714 0.12487522
2.877714 0.12808418000000002
2.878714 0.13129379
2.879714 0.13450484000000001
2.880714 0.13771754
2.881714 0.14093133
2.882714 0.14414502
2.883714 0.14735736
2.884714 0.15056749
2.885714 0.15377521
2.886714 0.15698088000000002
2.887714 0.16018512
2.888714 0.16338844
2.889714 0.16659116
2.890714 0.16979352
2.891714 0.17299572
2.892714 0.17619805
2.893714 0.17940066999999998
2.894714 0.18260338
2.895714 0.18580549
2.896714 0.18900592
2.897714 0.19220368000000002
2.898714 0.19539825000000002
2.899714 0.19858979999999998
2.900714 0.20177907
2.901714 0.20496684999999998
2.902714 0.20815346
2.903714 0.21133861
2.904714 0.21452156
2.905714 0.21770177000000002
2.906714 0.22087924
2.907714 0.22405465000000002
2.908714 0.22722894999999999
2.909714 0.23040257000000003
2.910714 0.23357491
2.911714 0.23674442999999998
2.912714 0.23990932
2.913714 0.24306846
2.914714 0.24622211000000002
2.915714 0.249372
2.916714 0.25252041000000003
2.917714 0.25566893
2.918714 0.25881759000000004
2.919714 0.26196472000000004
2.920714 0.26510789
2.921714 0.26824523
2.922714 0.27137643
2.923714 0.27450288
2.924714 0.27762672
2.925714 0.28074938
2.926714 0.28387057000000004
2.927714 0.28698822
2.928714 0.29009965
2.929714 0.29320312
2.930714 0.29629902
2.931714 0.29938982000000003
2.932714 0.30247876
2.933714 0.30556797999999996
2.934714 0.3086572
2.935714 0.31174368
2.936714 0.31482363
2.937714 0.31789429
2.938714 0.32095544
2.939714 0.32400956999999997
2.940714 0.32706044
2.941714 0.33011084999999996
2.942714 0.33316105
2.943714 0.33620845
2.944714 0.33924915
2.945714 0.34228014
2.946714 0.34530114
2.947714 0.34831467
2.948714 0.35132458
2.949714 0.35433371
2.950714 0.35734193000000003
2.951714 0.36034612
2.952714 0.36334177
2.953714 0.36632558
2.954714 0.36929755
2.955714 0.37226102
2.956714 0.37522101999999996
2.957714 0.37818144
2.958714 0.38114279
2.959714 0.38410185
2.960714 0.38705344999999997
2.961714 0.38999326
2.962714 0.39292019999999994
2.963714 0.39583687
2.964714 0.39874790000000004
2.965714 0.40165712000000003
2.966714 0.40456518
2.967714 0.40746904
2.968714 0.41036387
2.969714 0.41324580000000005
2.970714 0.41611436999999996
2.971714 0.41897297000000006
2.972714 0.42182686999999996
2.973714 0.4246803
2.974714 0.42753369
2.975714 0.43038334999999994
2.976714 0.43322322999999996
2.977714 0.4360483
2.978714 0.43885725999999997
2.979714 0.44165319000000003
2.980714 0.44444174999999997
2.981714 0.44722809
2.982714 0.45001395
2.983714 0.45279684000000003
2.984714 0.45557176
2.985714 0.45833411
2.986714 0.46108258
2.987714 0.46381978
2.988714 0.46655070000000004
2.989714 0.46927943
2.990714 0.47200648
2.991714 0.47472818
2.992714 0.47743842
2.993714 0.48013213000000005
2.994714 0.48280800999999995
2.995714 0.48546949000000006
2.996714 0.48812292999999995
2.997714 0.49077398
2.998714 0.49342485
2.999714 0.49607307
3.000714 0.49871313
3.001714 0.5013396
3.002714 0.50395019
3.003714 0.50654672
3.004714 0.5091338
3.005714 0.51171579
3.006714 0.51429397
3.007714 0.51686554
3.008714 0.5194253799999999
3.009714 0.52196891
3.010714 0.5244951200000001
3.011714 0.5270072699999999
3.012714 0.52951127
3.013714 0.5320124300000001
3.014714 0.5345126099999999
3.015714 0.53700893
3.016714 0.53949556
3.017714 0.54196669
3.018714 0.54441965
3.019714 0.54685622
3.020714 0.54928125
3.021714 0.55169971
3.022714 0.5541138800000001
3.023714 0.55652214
3.024714 0.5589202
3.025714 0.5613037900000001
3.026714 0.56367139
3.027714 0.5660251199999999
3.028714 0.56836954
3.029714 0.5707087
3.030714 0.5730436600000001
3.031714 0.57537151
3.032714 0.5776867699999999
3.033714 0.57998444
3.034714 0.58226255
3.035714 0.58452329
3.036714 0.58677187
3.037714 0.58901357
3.038714 0.5912510200000001
3.039714 0.59348303
3.040714 0.59570549
3.041714 0.59791394
3.042714 0.60010604
3.043714 0.6022827199999999
3.044714 0.6044472599999999
3.045714 0.60660294
3.046714 0.60875094
3.047714 0.6108894
3.048714 0.61301445
3.049714 0.61512263
3.050714 0.61721304
3.051714 0.6192881100000001
3.052714 0.62135244
3.053714 0.62341029
3.054714 0.6254634400000001
3.055714 0.62751002
3.056714 0.62954566
3.057714 0.6315656000000001
3.058714 0.6335672
3.059714 0.63555092
3.060714 0.63751959
3.061714 0.6394766700000001
3.062714 0.64142402
3.063714 0.64336117
3.064714 0.64528589
3.065714 0.64719594
3.066714 0.64909067
3.067714 0.65097185
3.068714 0.65284246
3.069714 0.6547051
3.070714 0.6565602
3.071714 0.65840548
3.072714 0.66023688
3.073714 0.6620505799999999
3.074714 0.66384482
3.075714 0.66562062
3.076714 0.66738105
3.077714 0.66912971
3.078714 0.67086872
3.079714 0.67259804
3.080714 0.6743160100000001
3.081714 0.67602051
3.082714 0.6777104
3.083714 0.6793861299999999
3.084714 0.6810491
3.085714 0.6827005700000001
3.086714 0.68434048
3.087714 0.68596718
3.088714 0.68757823
3.089714 0.6891716299999999
3.090714 0.6907471000000001
3.091714 0.69230637
3.092714 0.69385231
3.093714 0.69538779
3.094714 0.69691408
3.095714 0.6984306499999999
3.096714 0.6999353899999999
3.097714 0.70142592
3.098714 0.7029006299999999
3.099714 0.70435903
3.100714 0.7058016
3.101714 0.70722918
3.102714 0.70864204
3.103714 0.7100397700000001
3.104714 0.71142167
3.105714 0.71278741
3.106714 0.71413768
3.107714 0.71547409
3.108714 0.71679852
3.109714 0.71811243
3.110714 0.7194160500000001
3.111714 0.72070826
3.112714 0.72198715
3.113714 0.72325058
3.114714 0.7244971099999999
3.115714 0.72572618
3.116714 0.72693792
3.117714 0.72813299
3.118714 0.72931205
3.119714 0.73047569
3.120714 0.73162448
3.121714 0.73275901
3.122714 0.73388014
3.123714 0.73498869
3.124714 0.73608528
3.125714 0.7371699899999999
3.126714 0.73824232
3.127714 0.73930118
3.128714 0.7403453299999999
3.129714 0.74137347
3.130714 0.74238461
3.131714 0.74337819
3.132714 0.74435403
3.133714 0.74531236
3.134714 0.74625392
3.135714 0.7471798
3.136714 0.74809128
3.137714 0.74898954
3.138714 0.74987528
3.139714 0.75074844
3.140714 0.75160842
3.141714 0.7524542000000001
3.142714 0.7532849399999999
3.143714 0.75410013
3.144714 0.75489958
3.145714 0.75568319
3.146714 0.7564507899999999
3.147714 0.75720181
3.148714 0.75793574
3.149714 0.7586523399999999
3.150714 0.75935232
3.151714 0.76003708
3.152714 0.76070852
3.153714 0.76136799
3.154714 0.76201577
3.155714 0.76265079
3.156714 0.7632709599999999
3.157714 0.7638741800000001
3.158714 0.76445923
3.159714 0.76502636
3.160714 0.76557677
3.161714 0.76611182
3.162714 0.76663224
3.163714 0.76713767
3.164714 0.7676271299999999
3.165714 0.76809996
3.166714 0.76855659
3.167714 0.7689986799999999
3.168714 0.76942844
3.169714 0.7698473100000001
3.170714 0.7702549000000001
3.171714 0.77064889
3.172714 0.77102589
3.173714 0.77138292
3.174714 0.77171884
3.175714 0.77203498
3.176714 0.77233408
3.177714 0.77261906
3.178714 0.77289138
3.179714 0.77315057
3.180714 0.77339481
3.181714 0.7736225099999999
3.182714 0.77383351
3.183714 0.77402927
3.184714 0.7742122300000001
3.185714 0.77438401
3.186714 0.77454415
3.187714 0.77468976
3.188714 0.7748168
3.189714 0.77492218
3.190714 0.77500534
3.191714 0.77506886
3.192714 0.77511719
3.193714 0.7751544
3.194714 0.77518225
3.195714 0.77519938
3.196714 0.7752025
3.197714 0.7751883900000001
3.198714 0.7751558000000001
3.199714 0.77510606
3.200714 0.77504199
3.201714 0.77496599
3.202714 0.77487798
3.203714 0.77477517
3.204714 0.7746533
3.205714 0.77450918
3.206714 0.77434271
3.207714 0.77415723
3.208714 0.77395816
3.209714 0.77375001
3.210714 0.77353423
3.211714 0.77330838
3.212714 0.77306763
3.213714 0.77280737
3.214714 0.77252588
3.215714 0.77222497
3.216714 0.77190888
3.217714 0.77158133
3.218714 0.7712433599999999
3.219714 0.77089258
3.220714 0.77052447
3.221714 0.77013546
3.222714 0.76972507
3.223714 0.76929675
3.224714 0.76885601
3.225714 0.76840739
3.226714 0.76795192
3.227714 0.76748622
3.228714 0.7670043
3.229714 0.76650083
3.230714 0.7659739799999999
3.231714 0.76542641
3.232714 0.76486366
3.233714 0.76429085
3.234714 0.7637098
3.235714 0.76311803
3.236714 0.76251035
3.237714 0.76188203
3.238714 0.76123173
3.239714 0.76056253
3.240714 0.7598800600000001
3.241714 0.7591893
3.242714 0.75849146
3.243714 0.75778305
3.244714 0.75705778
3.245714 0.7563101099999999
3.246714 0.75553842
3.247714 0.7547461400000001
3.248714 0.7539398
3.249714 0.7531255
3.250714 0.75230547
3.251714 0.75147683
3.252714 0.75063352
3.253714 0.7497697600000001
3.254714 0.74888351
3.255714 0.74797762
3.256714 0.7470582100000001
3.257714 0.74613094
3.258714 0.74519762
3.259714 0.7442550299999999
3.260714 0.7432966
3.261714 0.74231629
3.262714 0.74131205
3.263714 0.74028708
3.264714 0.7392481000000001
3.265714 0.73820134
3.266714 0.73714908
3.267714 0.73608817
3.268714 0.73501202
3.269714 0.73391427
3.270714 0.73279273
3.271714 0.7316506
3.272714 0.73049478
3.273714 0.72933198
3.274714 0.72816489
3.275714 0.72699077
3.276714 0.72580301
3.277714 0.7245950400000001
3.278714 0.72336411
3.279714 0.7221129700000001
3.280714 0.7208480500000001
3.281714 0.7195757199999999
3.282714 0.71829846
3.283714 0.7170132800000001
3.284714 0.71571358
3.285714 0.71439282
3.286714 0.71304846
3.287714 0.71168351
3.288714 0.71030497
3.289714 0.70891981
3.290714 0.70753102
3.291714 0.70613604
3.292714 0.70472807
3.293714 0.70330016
3.294714 0.70184912
3.295714 0.70037735
3.296714 0.69889138
3.297714 0.69739809
3.298714 0.69590076
3.299714 0.69439723
3.300714 0.69288132
3.301714 0.69134645
3.302714 0.68978951
3.303714 0.68821283
3.304714 0.68662264
3.305714 0.6850255199999999
3.306714 0.68342444
3.307714 0.68181697
3.308714 0.68019661
3.309714 0.67855646
3.310714 0.67689321
3.311714 0.6752091499999999
3.312714 0.67351093
3.313714 0.6718058100000001
3.314714 0.67009772
3.315714 0.6683852100000001
3.316714 0.6666624
3.317714 0.66492255
3.318714 0.66316198
3.319714 0.66138213
3.320714 0.6595884
3.321714 0.65778703
3.322714 0.65598139
3.323714 0.65416978
3.324714 0.65234657
3.325714 0.6505056300000001
3.326714 0.64864382
3.327714 0.64676311
3.328714 0.6448695
3.329714 0.64296974
3.330714 0.6410674199999999
3.331714 0.63916114
3.332714 0.63724513
3.333714 0.6353125900000001
3.334714 0.63335947
3.335714 0.63138651
3.336714 0.6293987400000001
3.337714 0.62740226
3.338714 0.62540094
3.339714 0.62339413
3.340714 0.62137735
3.341714 0.6193451600000001
3.342714 0.61729439
3.343714 0.6152262900000001
3.344714 0.61314572
3.345714 0.61105839
3.346714 0.60896757
3.347714 0.6068722799999999
3.348714 0.60476768
3.349714 0.60264803
3.350714 0.60051
3.351714 0.59835454
3.352714 0.59618633
3.353714 0.59401118
3.354714 0.59183273
3.355714 0.58965045
3.356714 0.58746017
3.357714 0.58525638
3.358714 0.58303541
3.359714 0.58079744
3.360714 0.5785460600000001
3.361714 0.57628602
3.362714 0.5740204799999999
3.363714 0.5717493100000001
3.364714 0.5694692
3.365714 0.56717605
3.366714 0.56486749
3.367714 0.56254454
3.368714 0.56021106
3.369714 0.55787172
3.370714 0.55552912
3.371714 0.5531824200000001
3.372714 0.5508276200000001
3.373714 0.5484597299999999
3.374714 0.5460755
3.375714 0.54367497
3.376714 0.54126135
3.377714 0.53883903
3.378714 0.5364113
3.379714 0.53397869
3.380714 0.53153909
3.381714 0.52908934
3.382714 0.52662734
3.383714 0.52415347
3.384714 0.5216702400000001
3.385714 0.51918067
3.386714 0.51668636
3.387714 0.51418641
3.388714 0.51167775
3.389714 0.50915689
3.390714 0.5066218299999999
3.391714 0.50407331
3.392714 0.50151446
3.393714 0.49894908000000004
3.394714 0.49637980000000004
3.395714 0.49380669000000005
3.396714 0.49122762999999997
3.397714 0.48863958
3.398714 0.48604039
3.399714 0.48342976
3.400714 0.48080915999999996
3.401714 0.47818072999999994
3.402714 0.47554574000000005
3.403714 0.4729039
3.404714 0.47025364000000003
3.405714 0.46759318
3.406714 0.46492191
3.407714 0.46224109999999996
3.408714 0.45955335
3.409714 0.45686117
3.410714 0.45416579
3.411714 0.45146639
3.412714 0.44876057999999996
3.413714 0.44604563
3.414714 0.44331987999999994
3.415714 0.44058347
3.416714 0.43783803
3.417714 0.43508569
3.418714 0.43232781000000003
3.419714 0.42956457
3.420714 0.4267951
3.421714 0.42401840999999996
3.422714 0.42123422
3.423714 0.41844342
3.424714 0.4156474
3.425714 0.41284729000000003
3.426714 0.41004283999999996
3.427714 0.40723258
3.428714 0.40441425999999997
3.429714 0.40158601
3.430714 0.39874739
3.431714 0.39589945000000004
3.432714 0.39304439
3.433714 0.39018439000000005
3.434714 0.38732062
3.435714 0.38445299
3.436714 0.38158051
3.437714 0.37870221000000004
3.438714 0.37581788
3.439714 0.37292817
3.440714 0.37003406
3.441714 0.36713611
3.442714 0.36423383
3.443714 0.36132585
3.444714 0.35841048000000003
3.445714 0.35548676
3.446714 0.35255498
3.447714 0.34961666
3.448714 0.34667384
3.449714 0.34372809
3.450714 0.3407798
3.451714 0.33782807
3.452714 0.33487142000000003
3.453714 0.33190874000000004
3.454714 0.32893992
3.455714 0.32596588000000004
3.456714 0.322988
3.457714 0.32000723000000003
3.458714 0.31702355000000004
3.459714 0.31403601000000003
3.460714 0.3110433
3.461714 0.30804465
3.462714 0.30504037
3.463714 0.30203173
3.464714 0.29902025
3.465714 0.29600686
3.466714 0.29299129
3.467714 0.28997224
3.468714 0.28694805
3.469714 0.2839176
3.470714 0.28088095
3.471714 0.27783934
3.472714 0.27479455
3.473714 0.27174791000000004
3.474714 0.26869979
3.475714 0.2656495
3.476714 0.26259583
3.477714 0.2595379
3.478714 0.25647574
3.479714 0.25341026
3.480714 0.25034280999999997
3.481714 0.24727432
3.482714 0.24420482000000002
3.483714 0.24113334
3.484714 0.23805848000000002
3.485714 0.23497917999999998
3.486714 0.23189527
3.487714 0.22880767999999999
3.488714 0.22571792
3.489714 0.22262731
3.490714 0.21953633999999997
3.491714 0.21644455999999998
3.492714 0.2133508
3.493714 0.21025396
3.494714 0.20715361000000002
3.495714 0.20405021
3.496714 0.20094491
3.497714 0.19783884999999998
3.498714 0.19473265
3.499714 0.19162595
3.500714 0.18851771
3.501714 0.18540672
3.502714 0.18229228
3.503714 0.17917460000000002
3.504714 0.17605469999999998
3.505714 0.17293398
3.506714 0.16981352
3.507714 0.16669363
3.508714 0.16357384
3.509714 0.16045326999999998
3.510714 0.15733119
3.511714 0.15420755
3.512714 0.15108306000000002
3.513714 0.14795883999999998
3.514714 0.14483585
3.515714 0.14171430000000002
3.516714 0.13859348
3.517714 0.13547196
3.518714 0.13234834
3.519714 0.12922183
3.520714 0.12609269
3.521714 0.12296214999999999
3.522714 0.11983183
3.523714 0.11670303
3.524714 0.11357612
3.525714 0.11045047999999999
3.526714 0.10732495
3.527714 0.10419857
3.528714 0.10107117000000002
3.529714 0.09794357499999999
3.530714 0.09481719999999999
3.531714 0.09169324200000001
3.532714 0.088572002
3.533714 0.08545261200000001
3.534714 0.082333456
3.535714 0.079213048
3.536714 0.076090923
3.537714 0.072968
3.538714 0.069846242
3.539714 0.066727703
3.540714 0.063613447
3.541714 0.060502981
3.542714 0.057394482000000004
3.543714 0.054285763
3.544714 0.051175471
3.545714 0.048063847
3.546714 0.044952641
3.547714 0.041844157
3.548714 0.038740036
3.549714 0.035640362
3.550714 0.032543676
3.551714 0.029447858
3.552714 0.026351452
3.553714 0.023254628
3.554714 0.020159219
3.555714 0.017067765
3.556714 0.013982086999999999
3.557714 0.010902161
3.558714 0.0078259793
3.559714 0.0047505571
3.560714 0.0016735165
3.561714 -0.0014055568000000001
3.562714 -0.0044847871
3.563714 -0.0075609336
3.564714 -0.010631092
3.565714 -0.013694198000000001
3.566714 -0.016751506
3.567714 -0.019805778
3.568714 -0.022859608
3.569714 -0.025913821
3.570714 -0.028966909000000002
3.571714 -0.03201582
3.572714 -0.03505768
3.573714 -0.038091486
3.574714 -0.041118759
3.575714 -0.044142778
3.576714 -0.047166765
3.577714 -0.050192024
3.578714 -0.053217151000000004
3.579714 -0.056238781
3.580714 -0.05925342
3.581714 -0.062259431999999996
3.582714 -0.065257994
3.583714 -0.068252446
3.584714 -0.071246404
3.585714 -0.074241665
3.586714 -0.077237102
3.587714 -0.080229173
3.588714 -0.08321384100000001
3.589714 -0.086188741
3.590714 -0.089154468
3.591714 -0.092114159
3.592714 -0.09507165499999999
3.593714 -0.098029245
3.594714 -0.10098633
3.595714 -0.10393974
3.596714 -0.10688552
3.597714 -0.10982122
3.598714 -0.11274737
3.599714 -0.11566711
3.600714 -0.11858447999999999
3.601714 -0.12150195000000001
3.602714 -0.12441896999999999
3.603714 -0.12733212
3.604714 -0.13023699
3.605714 -0.13313056
3.606714 -0.13601301
3.607714 -0.13888761
3.608714 -0.14175896
3.609714 -0.1446305
3.610714 -0.14750262
3.611714 -0.15037257
3.612714 -0.15323595
3.613714 -0.15608927
3.614714 -0.15893172
3.615714 -0.1617655
3.616714 -0.16459435
3.617714 -0.16742116999999998
3.618714 -0.17024620000000001
3.619714 -0.17306679
3.620714 -0.17587887000000002
3.621714 -0.17867933
3.622714 -0.18146792
3.623714 -0.18424757
3.624714 -0.18702286
3.625714 -0.18979753
3.626714 -0.19257243000000002
3.627714 -0.19534490999999998
3.628714 -0.19811024
3.629714 -0.200864
3.630714 -0.20360426999999998
3.631714 -0.20633248999999998
3.632714 -0.2090523
3.633714 -0.21176741
3.634714 -0.21447953999999997
3.635714 -0.21718753999999998
3.636714 -0.21988845
3.637714 -0.22257939000000002
3.638714 -0.22525957
3.639714 -0.22793089000000002
3.640714 -0.23059684
3.641714 -0.23326061
3.642714 -0.23592291
3.643714 -0.23858137
3.644714 -0.24123152
3.645714 -0.24386891
3.646714 -0.2464914
3.647714 -0.24910010000000002
3.648714 -0.2516987
3.649714 -0.25429158
3.650714 -0.25688149
3.651714 -0.25946856
3.652714 -0.26205054
3.653714 -0.26462437
3.654714 -0.26718809
3.655714 -0.26974177
3.656714 -0.27228727
3.657714 -0.2748267
3.658714 -0.27736085
3.659714 -0.27988831999999997
3.660714 -0.28240603999999997
3.661714 -0.28491088000000003
3.662714 -0.28740133
3.663714 -0.28987853
3.664714 -0.29234586
3.665714 -0.2948073
3.666714 -0.29726571
3.667714 -0.29972144
3.668714 -0.30217245000000004
3.669714 -0.30461545
3.670714 -0.30704755
3.671714 -0.30946753
3.672714 -0.31187597
3.673714 -0.31427462
3.674714 -0.31666488
3.675714 -0.31904709
3.676714 -0.32142026
3.677714 -0.32378295
3.678714 -0.32613426
3.679714 -0.32847465
3.680714 -0.33080592
3.681714 -0.33313027
3.682714 -0.33544921
3.683714 -0.33776264
3.684714 -0.34006876
3.685714 -0.34236482
3.686714 -0.34464826
3.687714 -0.34691785
3.688714 -0.34917403999999996
3.689714 -0.35141859999999997
3.690714 -0.35365370999999995
3.691714 -0.35588103
3.692714 -0.35810126
3.693714 -0.36031406
3.694714 -0.36251857000000004
3.695714 -0.36471398
3.696714 -0.36689985999999997
3.697714 -0.36907617000000004
3.698714 -0.37124297
3.699714 -0.37339996000000003
3.700714 -0.37554646999999997
3.701714 -0.37768148
3.702714 -0.37980406
3.703714 -0.38191376
3.704714 -0.38401098
3.705714 -0.38609691
3.706714 -0.38817318
3.707714 -0.39024138999999997
3.708714 -0.39230259
3.709714 -0.39435681
3.710714 -0.39640316
3.711714 -0.39843996
3.712714 -0.40046549
3.713714 -0.40247836
3.714714 -0.40447814
3.715714 -0.40646526000000005
3.716714 -0.40844078
3.717714 -0.41040592000000004
3.718714 -0.41236145999999996
3.719714 -0.41430755999999996
3.720714 -0.41624377
3.721714 -0.41816947000000004
3.722714 -0.42008441
3.723714 -0.42198882
3.724714 -0.42388346
3.725714 -0.42576883
3.726714 -0.42764483999999997
3.727714 -0.42951042
3.728714 -0.43136384
3.729714 -0.43320353
3.730714 -0.43502888
3.731714 -0.43684077
3.732714 -0.43864142999999994
3.733714 -0.44043339
3.734714 -0.44221836
3.735714 -0.4439963
3.736714 -0.44576553999999996
3.737714 -0.44752345000000004
3.738714 -0.44926777
3.739714 -0.45099771
3.740714 -0.45271413
3.741714 -0.45441891999999995
3.742714 -0.45611383
3.743714 -0.45779929
3.744714 -0.45947423000000004
3.745714 -0.46113683
3.746714 -0.46278569
3.747714 -0.46442094999999994
3.748714 -0.46604434000000006
3.749714 -0.46765856
3.750714 -0.46926555000000003
3.751714 -0.47086547
3.752714 -0.47245617
3.753714 -0.47403419999999996
3.754714 -0.47559654
3.755714 -0.47714217000000003
3.756714 -0.47867266
3.757714 -0.48019146
3.758714 -0.48170200999999996
3.759714 -0.48320605
3.760714 -0.48470274
3.761714 -0.48618927
3.762714 -0.48766248
3.763714 -0.48912069999999996
3.764714 -0.49056448
3.765714 -0.49199624999999997
3.766714 -0.49341866
3.767714 -0.49483278
3.768714 -0.49623734999999997
3.769714 -0.49762926
3.770714 -0.49900538
3.771714 -0.5003645099999999
3.772714 -0.50170822
3.773714 -0.5030403800000001
3.774714 -0.50436505
3.775714 -0.50568455
3.776714 -0.50699795
3.777714 -0.50830166
3.778714 -0.50959131
3.779714 -0.51086401
3.780714 -0.5121198
3.781714 -0.51336149
3.782714 -0.5145929300000001
3.783714 -0.51581678
3.784714 -0.51703304
3.785714 -0.51823915
3.786714 -0.5194315700000001
3.787714 -0.52060797
3.788714 -0.52176872
3.789714 -0.52291676
3.790714 -0.52405591
3.791714 -0.52518863
3.792714 -0.52631451
3.793714 -0.52743028
3.794714 -0.5285316099999999
3.795714 -0.52961535
3.796714 -0.53068143
3.797714 -0.5317329
3.798714 -0.5327743
3.799714 -0.53380928
3.800714 -0.53483858
3.801714 -0.5358597700000001
3.802714 -0.53686853
3.803714 -0.5378611400000001
3.804714 -0.53883637
3.805714 -0.5397961
3.806714 -0.540744
3.807714 -0.5416833799999999
3.808714 -0.54261531
3.809714 -0.54353806
3.810714 -0.5444481
3.811714 -0.54534245
3.812714 -0.54622055
3.813714 -0.54708477
3.814714 -0.54793921
3.815714 -0.54878751
3.816714 -0.5496306799999999
3.817714 -0.55046645
3.818714 -0.55129039
3.819714 -0.55209808
3.820714 -0.55288742
3.821714 -0.55365968
3.822714 -0.55441856
3.823714 -0.55516828
3.824714 -0.55591124
3.825714 -0.55664689
3.826714 -0.55737244
3.827714 -0.55808448
3.828714 -0.55878116
3.829714 -0.55946317
3.830714 -0.56013339
3.831714 -0.5607950500000001
3.832714 -0.5614496800000001
3.833714 -0.5620961499999999
3.834714 -0.56273122
3.835714 -0.5633510199999999
3.836714 -0.56395349
3.837714 -0.5645394300000001
3.838714 -0.5651122399999999
3.839714 -0.56567616
3.840714 -0.5662341599999999
3.841714 -0.5667864300000001
3.842714 -0.56733047
3.843714 -0.5678623899999999
3.844714 -0.56837914
3.845714 -0.56887991
3.846714 -0.56936634
3.847714 -0.5698414500000001
3.848714 -0.57030777
3.849714 -0.57076584
3.850714 -0.57121413
3.851714 -0.57164994
3.852714 -0.57207122
3.853714 -0.57247779
3.854714 -0.57287179
3.855714 -0.57325652
3.856714 -0.57363482
3.857714 -0.5740074399999999
3.858714 -0.57437262
3.859714 -0.5747268
3.860714 -0.57506659
3.861714 -0.57539018
3.862714 -0.57569835
3.863714 -0.5759937199999999
3.864714 -0.57627936
3.865714 -0.57655722
3.866714 -0.57682716
3.867714 -0.5770872300000001
3.868714 -0.57733492
3.869714 -0.57756868
3.870714 -0.57778885
3.871714 -0.57799742
3.872714 -0.57819695
3.873714 -0.57838913
3.874714 -0.57857367
3.875714 -0.57874857
3.876714 -0.57891104
3.877714 -0.57905912
3.878714 -0.57919268
3.879714 -0.57931361
3.880714 -0.57942499
3.881714 -0.57952949
3.882714 -0.57962793
3.883714 -0.57971906
3.884714 -0.57980018
3.885714 -0.57986849
3.886714 -0.5799226000000001
3.887714 -0.57996311
3.888714 -0.57999236
3.889714 -0.5800128
3.890714 -0.58002593
3.891714 -0.58003129
3.892714 -0.58002681
3.893714 -0.5800101
3.894714 -0.57997974
3.895714 -0.57993634
3.896714 -0.57988213
3.897714 -0.5798199700000001
3.898714 -0.57975166
3.899714 -0.57967696
3.900714 -0.57959375
3.901714 -0.57949885
3.902714 -0.5793899299999999
3.903714 -0.5792666200000001
3.904714 -0.57913088
3.905714 -0.5789859199999999
3.906714 -0.57883463
3.907714 -0.5786780699999999
3.908714 -0.57851486
3.909714 -0.57834215
3.910714 -0.5781571400000001
3.911714 -0.57795877
3.912714 -0.57774815
3.913714 -0.5775280300000001
3.914714 -0.57730125
3.915714 -0.57706903
3.916714 -0.57683019
3.917714 -0.5765817599999999
3.918714 -0.57632066
3.919714 -0.57604536
3.920714 -0.57575707
3.921714 -0.57545914
3.922714 -0.5751552099999999
3.923714 -0.5748475000000001
3.924714 -0.57453536
3.925714 -0.57421569
3.926714 -0.57388465
3.927714 -0.57353969
3.928714 -0.57318094
3.929714 -0.57281125
3.930714 -0.57243444
3.931714 -0.5720533
3.932714 -0.57166782
3.933714 -0.57127541
3.934714 -0.5708722900000001
3.935714 -0.5704557499999999
3.936714 -0.57002581
3.937714 -0.56958525
3.938714 -0.56913821
3.939714 -0.5686878200000001
3.940714 -0.5682344100000001
3.941714 -0.56777513
3.942714 -0.5673055100000001
3.943714 -0.56682206
3.944714 -0.56632417
3.945714 -0.5658145499999999
3.946714 -0.5652978599999999
3.947714 -0.56477813
3.948714 -0.5642565900000001
3.949714 -0.5637310000000001
3.950714 -0.56319698
3.951714 -0.5626505199999999
3.952714 -0.56209033
3.953714 -0.56151855
3.954714 -0.56093954
3.955714 -0.56035747
3.956714 -0.55977362
3.957714 -0.55918591
3.958714 -0.55858977
3.959714 -0.55798087
3.960714 -0.5573577700000001
3.961714 -0.5567227
3.962714 -0.55608056
3.963714 -0.55543617
3.964714 -0.55479165
3.965714 -0.5541450800000001
3.966714 -0.55349162
3.967714 -0.55282624
3.968714 -0.55214665
3.969714 -0.5514544899999999
3.970714 -0.55075446
3.971714 -0.55005173
3.972714 -0.5493489100000001
3.973714 -0.5486446
3.974714 -0.5479341799999999
3.975714 -0.5472125999999999
3.976714 -0.54647713
3.977714 -0.54572909
3.978714 -0.5449730899999999
3.979714 -0.5442143899999999
3.980714 -0.54345573
3.981714 -0.54269591
3.982714 -0.54193041
3.983714 -0.54115397
3.984714 -0.54036388
3.985714 -0.53956169
3.986714 -0.53875246
3.987714 -0.53794216
3.988714 -0.53713433
3.989714 -0.5363280899999999
3.990714 -0.53551854
3.991714 -0.53469953
3.992714 -0.53386698
3.993714 -0.53302101
3.994714 -0.53216582
3.995714 -0.53130691
3.996714 -0.53044809
3.997714 -0.52958922
3.998714 -0.5287264
3.999714 -0.5278545
4.000714 -0.52697039
4.001714 -0.52607497
4.002714 -0.52517294
4.003714 -0.52427012
4.004714 -0.52337018
4.005714 -0.52247224
4.006714 -0.5215711900000001
4.007714 -0.5206604
4.008714 -0.5197352700000001
4.009714 -0.5187957099999999
4.010714 -0.51784622
4.011714 -0.51689348
4.012714 -0.5159427400000001
4.013714 -0.51499517
4.014714 -0.51404764
4.015714 -0.51309499
4.016714 -0.51213312
4.017715 -0.51116166
4.018714 -0.51018395
4.019714 -0.50920495
4.020714 -0.50822804
4.021714 -0.50725248
4.022714 -0.5062736099999999
4.023714 -0.50528524
4.024714 -0.5042830899999999
4.025714 -0.5032673900000001
4.026714 -0.50224308
4.027714 -0.5012172300000001
4.028714 -0.50019552
4.029714 -0.4991794
4.030715 -0.49816547
4.031714 -0.49714758
4.032714 -0.49612032999999994
4.033714 -0.49508195
4.034714 -0.49403486999999996
4.035714 -0.49298392
4.036714 -0.49193325
4.037714 -0.49088364
4.038714 -0.48983223
4.039714 -0.48877439
4.040714 -0.48770680999999994
4.041714 -0.48662996999999997
4.042714 -0.48554828
4.043715 -0.48446809
4.044714 -0.48339404
4.045714 -0.48232646999999995
4.046714 -0.48126098999999994
4.047714 -0.48019051999999995
4.048714 -0.47910898
4.049714 -0.47801416
4.050714 -0.47690864
4.051714 -0.47579794
4.052714 -0.47468752999999997
4.053714 -0.47357985999999996
4.054714 -0.47247359
4.055714 -0.47136493999999995
4.056714 -0.47025071
4.057714 -0.46913051
4.058714 -0.46800738000000003
4.059714 -0.46688592999999995
4.060714 -0.46576941
4.061714 -0.46465750999999994
4.062714 -0.46354587999999997
4.063715 -0.46242820000000007
4.064714 -0.46129939
4.065714 -0.46015828999999997
4.066714 -0.45900834
4.067714 -0.45785573
4.068714 -0.45670634
4.069714 -0.45556272
4.070714 -0.45442339
4.071714 -0.45328406
4.072714 -0.45214048999999995
4.073714 -0.45099095
4.074714 -0.44983695
4.075714 -0.44868197000000004
4.076715 -0.44752899999999995
4.077714 -0.44637825000000003
4.078714 -0.44522691
4.079714 -0.44407047999999993
4.080714 -0.44290568
4.081714 -0.44173254
4.082714 -0.44055474
4.083714 -0.43937801000000004
4.084714 -0.43820711
4.085714 -0.43704347
4.086714 -0.43588453
4.087714 -0.43472536
4.088714 -0.43356121
4.089714 -0.43239011000000005
4.090714 -0.43121352999999996
4.091714 -0.43003516999999997
4.092714 -0.42885849
4.093714 -0.42768461
4.094714 -0.42651175
4.095714 -0.42533665000000004
4.096714 -0.42415662
4.097714 -0.42297165000000003
4.098714 -0.42178454
4.099714 -0.42059934
4.100714 -0.41941916999999995
4.101714 -0.41824421
4.102714 -0.41707163
4.103714 -0.4158969
4.104714 -0.41471650000000004
4.105714 -0.41352975999999997
4.106714 -0.41233916
4.107714 -0.41114892999999997
4.108714 -0.40996269999999996
4.109715 -0.40878165
4.110714 -0.40760398999999997
4.111714 -0.40642638
4.112714 -0.40524593000000003
4.113714 -0.40406198
4.114714 -0.40287636
4.115714 -0.40169214
4.116714 -0.40051145000000005
4.117714 -0.39933426
4.118714 -0.39815814
4.119714 -0.39697988000000006
4.120714 -0.39579728999999997
4.121714 -0.39461087
4.122715 -0.39342358
4.123714 -0.39223931
4.124714 -0.39106081
4.125714 -0.38988811
4.126714 -0.38871863
4.127714 -0.38754868
4.128714 -0.38637554
4.129714 -0.38519895
4.130714 -0.38402101
4.131714 -0.3828448
4.132714 -0.38167249999999997
4.133714 -0.38050413
4.134714 -0.3793377
4.135714 -0.37817056
4.136714 -0.37700123999999996
4.137714 -0.37583041
4.138714 -0.37466064
4.139714 -0.37349483
4.140714 -0.37233445000000004
4.141714 -0.37117852
4.142715 -0.37002412
4.143714 -0.36886801999999996
4.144714 -0.36770854999999997
4.145714 -0.36654661
4.146714 -0.36538523
4.147714 -0.36422784999999996
4.148714 -0.3630765
4.149714 -0.36193079
4.150714 -0.36078824
4.151714 -0.35964595
4.152714 -0.35850223999999997
4.153714 -0.35735762
4.154714 -0.35621421
4.155715 -0.35507435
4.156714 -0.3539389
4.157714 -0.35280667
4.158714 -0.35167504
4.159714 -0.35054167
4.160714 -0.34940604
4.161714 -0.34827009999999997
4.162714 -0.34713738
4.163714 -0.34601116
4.164714 -0.34489271
4.165714 -0.34378063999999997
4.166714 -0.34267169000000003
4.167714 -0.34156258
4.168715 -0.3404517
4.169714 -0.33933984
4.170714 -0.33822949
4.171714 -0.33712322
4.172714 -0.33602207
4.173714 -0.33492504
4.174714 -0.33382981
4.175714 -0.33273441
4.176714 -0.33163866
4.177714 -0.3305445
4.178714 -0.32945492
4.179714 -0.32837228
4.180714 -0.32729672
4.181714 -0.32622587999999997
4.182714 -0.32515605
4.183714 -0.32408405
4.184714 -0.323009
4.185714 -0.32193267
4.186714 -0.32085858
4.187714 -0.31979005
4.188715 -0.31872860000000003
4.189714 -0.31767343000000003
4.190714 -0.31662229000000003
4.191714 -0.31557314
4.192714 -0.31452544
4.193714 -0.31348059
4.194714 -0.31244082
4.195714 -0.31140759
4.196714 -0.31038035999999997
4.197714 -0.30935649
4.198714 -0.30833252
4.199714 -0.30730607
4.200714 -0.30627721
4.201715 -0.30524866
4.202714 -0.30422446000000003
4.203714 -0.30320806
4.204714 -0.30220069
4.205714 -0.30120108
4.206714 -0.30020636
4.207714 -0.29921380000000003
4.208714 -0.29822227
4.209714 -0.29723246
4.210714 -0.29624605
4.211714 -0.29526423
4.212714 -0.29428662
4.213714 -0.29331127
4.214714 -0.29233585
4.215714 -0.29135917
4.216714 -0.29038228
4.217714 -0.28940826
4.218714 -0.28844095999999997
4.219714 -0.28748316999999995
4.220714 -0.28653527
4.221714 -0.28559517
4.222714 -0.28465951
4.223714 -0.2837253
4.224714 -0.28279128
4.225714 -0.28185815999999997
4.226714 -0.28092777
4.227714 -0.28000162
4.228714 -0.27908001
4.229714 -0.27816196000000004
4.230714 -0.27724614000000003
4.231714 -0.276332
4.232714 -0.27542063
4.233714 -0.27451441000000004
4.234715 -0.27361584
4.235714 -0.27272617
4.236714 -0.27184461
4.237714 -0.27096849
4.238714 -0.27009458
4.239714 -0.26922056
4.240714 -0.26834595
4.241714 -0.26747219
4.242714 -0.26660156
4.243714 -0.26573597
4.244714 -0.26487607999999996
4.245714 -0.26402134
4.246714 -0.26317076
4.247715 -0.26232391
4.248714 -0.26148134
4.249714 -0.26064437999999995
4.250714 -0.25981418
4.251714 -0.25899082
4.252714 -0.258173
4.253714 -0.25735849
4.254714 -0.25654526
4.255714 -0.25573252
4.256714 -0.2549211
4.257714 -0.25411304
4.258714 -0.2533105
4.259714 -0.25251475
4.260714 -0.25172574
4.261714 -0.25094235
4.262714 -0.25016333
4.263714 -0.24938802000000002
4.264714 -0.2486167
4.265714 -0.24785006
4.266714 -0.24708854
4.267715 -0.24633175000000002
4.268714 -0.24557853999999998
4.269714 -0.24482762000000002
4.270714 -0.24407839
4.271714 -0.24333149
4.272714 -0.24258867
4.273714 -0.24185188
4.274714 -0.24112234999999999
4.275714 -0.24039998999999998
4.276714 -0.23968362
4.277714 -0.23897154999999998
4.278714 -0.2382627
4.279714 -0.23755699
4.280715 -0.23685520999999998
4.281714 -0.23615828
4.282714 -0.23546647
4.283714 -0.23477905999999998
4.284714 -0.23409475000000002
4.285714 -0.23341256
4.286714 -0.23273255
4.287714 -0.23205599000000002
4.288714 -0.23138478999999998
4.289714 -0.23072042999999998
4.290714 -0.23006315000000002
4.291714 -0.22941171000000002
4.292714 -0.22876418999999998
4.293715 -0.22811908
4.294714 -0.22747624000000002
4.295714 -0.22683686
4.296714 -0.22620284
4.297714 -0.22557557
4.298714 -0.22495503
4.299714 -0.22433978000000002
4.300714 -0.22372778000000001
4.301714 -0.22311772000000002
4.302714 -0.22250974999999998
4.303714 -0.22190553
4.304714 -0.22130723
4.305714 -0.22071614
4.306714 -0.22013190000000002
4.307714 -0.21955259000000002
4.308714 -0.21897588999999998
4.309714 -0.21840042999999998
4.310714 -0.21782664000000002
4.311714 -0.21725667
4.312714 -0.21669306
4.313715 -0.21613722
4.314714 -0.21558855999999998
4.315714 -0.21504476
4.316714 -0.21450307999999998
4.317714 -0.21396196
4.318714 -0.213422
4.319714 -0.2128856
4.320714 -0.21235566000000003
4.321714 -0.21183376999999998
4.322714 -0.21131932999999997
4.323714 -0.21080980000000002
4.324714 -0.21030223
4.325714 -0.20979492
4.326715 -0.20928849
4.327714 -0.2087855
4.328714 -0.20828893999999998
4.329714 -0.20780042
4.330714 -0.20731918000000002
4.331714 -0.20684262
4.332714 -0.20636779000000002
4.333714 -0.20589332999999999
4.334714 -0.20542033
4.335714 -0.20495190000000002
4.336714 -0.20449129000000002
4.337714 -0.20404008999999998
4.338714 -0.20359708
4.339714 -0.2031588
4.340714 -0.2027214
4.341714 -0.20228268
4.342714 -0.20184333000000002
4.343714 -0.20140635
4.344714 -0.20097534
4.345714 -0.20055245
4.346714 -0.20013714999999999
4.347714 -0.19972674
4.348714 -0.19931805
4.349714 -0.19890951999999998
4.350714 -0.19850212
4.351714 -0.19809885000000002
4.352714 -0.1977029
4.353714 -0.19731557000000002
4.354714 -0.19693531
4.355714 -0.19655841999999998
4.356714 -0.19618105000000002
4.357714 -0.19580134999999999
4.358714 -0.19542067
4.359715 -0.19504298
4.360714 -0.19467267
4.361714 -0.19431236
4.362714 -0.19396154999999998
4.363714 -0.19361704
4.364714 -0.19327489
4.365714 -0.19293263
4.366714 -0.19259049
4.367714 -0.19225093000000001
4.368714 -0.19191694
4.369714 -0.19158994999999998
4.370714 -0.19126873
4.371714 -0.19095014
4.372715 -0.19063093
4.373714 -0.19030989
4.374714 -0.18998885999999998
4.375714 -0.18967198
4.376714 -0.18936354
4.377714 -0.18906567
4.378714 -0.18877717
4.379714 -0.18849404
4.380714 -0.18821163
4.381714 -0.18792693
4.382714 -0.18763995
4.383714 -0.18735339
4.384714 -0.18707084
4.385714 -0.1867946
4.386714 -0.18652453
4.387714 -0.1862584
4.388714 -0.1859936
4.389714 -0.18572903000000002
4.390714 -0.18546602
4.391714 -0.18520778
4.392715 -0.18495743
4.393714 -0.18471606000000002
4.394714 -0.18448177999999998
4.395714 -0.18425039
4.396714 -0.18401747
4.397714 -0.18378057
4.398714 -0.18354046999999998
4.399714 -0.18330063
4.400714 -0.18306536
4.401714 -0.18283769
4.402714 -0.18261803000000001
4.403714 -0.18240439
4.404714 -0.18219399
4.405715 -0.18198501
4.406714 -0.18177758
4.407714 -0.18157352000000002
4.408714 -0.18137483
4.409714 -0.18118198
4.410714 -0.18099333
4.411714 -0.18080563
4.412714 -0.18061579
4.413714 -0.18042267
4.414714 -0.18022784
4.415714 -0.18003505
4.416714 -0.17984833
4.417714 -0.17967012
4.418715 -0.17950017999999998
4.419714 -0.17933588
4.420714 -0.17917371999999998
4.421714 -0.17901107
4.422714 -0.17884725
4.423714 -0.17868331999999998
4.424714 -0.17852096
4.425714 -0.1783612
4.426714 -0.17820363
4.427714 -0.17804688999999999
4.428714 -0.17788979000000002
4.429714 -0.17773255
4.430714 -0.17757715
4.431714 -0.17742674
4.432714 -0.17728418
4.433714 -0.17715053
4.434714 -0.1770245
4.435714 -0.17690288
4.436714 -0.17678199
4.437714 -0.17665917
4.438715 -0.17653363
4.439714 -0.17640629
4.440714 -0.17627885999999998
4.441714 -0.17615273
4.442714 -0.17602834
4.443714 -0.17590543
4.444714 -0.1757837
4.445714 -0.1756636
4.446714 -0.17554644
4.447714 -0.17543392
4.448714 -0.17532719
4.449714 -0.17522604
4.450714 -0.17512871
4.451715 -0.17503258
4.452714 -0.17493515
4.453714 -0.17483515
4.454714 -0.17473281000000002
4.455714 -0.1746296
4.456714 -0.17452736000000002
4.457714 -0.17442752
4.458714 -0.17433072
4.459714 -0.17423697
4.460714 -0.17414611
4.461714 -0.17405819
4.462714 -0.17397354
4.463714 -0.17389234
4.464714 -0.17381425
4.465714 -0.17373819
4.466714 -0.17366256000000002
4.467714 -0.1735858
4.468714 -0.17350711
4.469714 -0.17342665000000002
4.470714 -0.17334552
4.471714 -0.17326513000000002
4.472714 -0.17318661999999999
4.473714 -0.17311054
4.474714 -0.17303695
4.475714 -0.17296568
4.476714 -0.17289668
4.477714 -0.17283005
4.478714 -0.17276579
4.479714 -0.1727035
4.480714 -0.17264222999999998
4.481714 -0.17258071
4.482714 -0.17251786
4.483714 -0.17245334
4.484715 -0.17238773000000002
4.485714 -0.17232224000000002
4.486714 -0.17225816
4.487714 -0.17219615000000002
4.488714 -0.17213608
4.489714 -0.17207726
4.490714 -0.17201898000000002
4.491714 -0.17196111
4.492714 -0.17190413000000002
4.493714 -0.17184881
4.494714 -0.17179551
4.495714 -0.17174372999999998
4.496714 -0.17169213
4.497715 -0.17163916
4.498714 -0.17158387
4.499714 -0.17152645
4.500714 -0.17146825999999998
4.501714 -0.17141104
4.502714 -0.17135604
4.503714 -0.17130338
4.504714 -0.17125201
4.505714 -0.17120054
4.506714 -0.17114809
4.507714 -0.17109498
4.508714 -0.17104257
4.509714 -0.17099238
4.510714 -0.17094507
4.511714 -0.17089979
4.512714 -0.17085439
4.513714 -0.17080645
4.514714 -0.17075451
4.515714 -0.17069884
4.516714 -0.17064129
4.517715 -0.17058423
4.518714 -0.17052933
4.519714 -0.17047671
4.520714 -0.1704251
4.521714 -0.17037281999999998
4.522714 -0.17031899
4.523714 -0.1702642
4.524714 -0.17021018
4.525714 -0.17015875
4.526714 -0.17011041
4.527714 -0.17006375
4.528714 -0.17001587
4.529714 -0.16996377
4.530715 -0.1699059
4.531714 -0.16984304
4.532714 -0.16977793
4.533714 -0.16971392999999999
4.534714 -0.16965335
4.535714 -0.16959641
4.536714 -0.16954141
4.537714 -0.16948589
4.538714 -0.16942812000000002
4.539714 -0.16936804
4.540714 -0.16930698
4.541714 -0.16924653
4.542714 -0.16918713000000002
4.543715 -0.16912744999999998
4.544714 -0.16906486
4.545714 -0.1689969
4.546714 -0.16892288
4.547714 -0.16884464000000002
4.548714 -0.16876591
4.549714 -0.16869068
4.550714 -0.1686213
4.551714 -0.16855734
4.552714 -0.1684959
4.553714 -0.16843311
4.554714 -0.16836594
4.555714 -0.16829342
4.556714 -0.16821661
4.557714 -0.16813736
4.558714 -0.16805689
4.559714 -0.16797495999999998
4.560714 -0.16789014
4.561714 -0.16780107
4.562714 -0.16770784
4.563715 -0.16761263
4.564714 -0.16751897
4.565714 -0.16743016
4.566714 -0.16734743
4.567714 -0.16726913
4.568714 -0.16719123
4.569714 -0.16710906
4.570714 -0.16701934999999998
4.571714 -0.16692142999999998
4.572714 -0.1668172
4.573714 -0.16670973
4.574714 -0.16660171
4.575714 -0.1664942
4.576715 -0.16638668
4.577714 -0.16627806
4.578714 -0.16616795
4.579714 -0.16605728
4.580714 -0.16594797
4.581714 -0.16584158
4.582714 -0.165738
4.583714 -0.16563492999999999
4.584714 -0.16552845000000002
4.585714 -0.16541475
4.586714 -0.16529182
4.587714 -0.16516036
4.588714 -0.1650235
4.589714 -0.1648853
4.590714 -0.16474895
4.591714 -0.16461568000000001
4.592714 -0.16448461
4.593714 -0.16435379
4.594714 -0.16422149
4.595714 -0.16408708
4.596714 -0.16395089999999998
4.597714 -0.16381353
4.598714 -0.16367481
4.599714 -0.16353338
4.600714 -0.16338709
4.601714 -0.1632342
4.602714 -0.16307447
4.603714 -0.16290959
4.604714 -0.16274272
4.605714 -0.16257714
4.606714 -0.16241487
4.607714 -0.16225585
4.608714 -0.16209815
4.609715 -0.16193896
4.610714 -0.16177589
4.611714 -0.16160776000000002
4.612714 -0.16143475999999998
4.613714 -0.16125778000000002
4.614714 -0.16107763
4.615714 -0.16089453
4.616714 -0.16070821999999998
4.617714 -0.16051846
4.618714 -0.16032561
4.619714 -0.16013081
4.620714 -0.15993556
4.621714 -0.15974098
4.622715 -0.15954718
4.623714 -0.15935296
4.624714 -0.15915631
4.625714 -0.15895515
4.626714 -0.15874817
4.627714 -0.15853527
4.628714 -0.15831738
4.629714 -0.15809595
4.630714 -0.15787235
4.631714 -0.15764745
4.632714 -0.15742162999999998
4.633714 -0.15719491
4.634714 -0.1569672
4.635714 -0.15673835
4.636714 -0.15650804999999998
4.637714 -0.15627567
4.638714 -0.15604036999999998
4.639714 -0.15580124
4.640714 -0.15555766999999998
4.641714 -0.15530961
4.642715 -0.15505758
4.643714 -0.15480241
4.644714 -0.15454488000000002
4.645714 -0.15428544000000002
4.646714 -0.15402418
4.647714 -0.153761
4.648714 -0.15349576
4.649714 -0.15322836
4.650714 -0.15295862999999998
4.651714 -0.1526861
4.652714 -0.15241
4.653714 -0.15212942
4.654714 -0.15184387
4.655715 -0.15155362
4.656714 -0.15125989
4.657714 -0.15096446
4.658714 -0.15066884
4.659714 -0.1503736
4.660714 -0.15007794
4.661714 -0.14978003
4.662714 -0.14947788
4.663714 -0.1491702
4.664714 -0.14885697
4.665714 -0.14853916
4.666714 -0.14821808
4.667714 -0.14789442
4.668715 -0.14756797
4.669714 -0.14723793999999998
4.670714 -0.14690381
4.671714 -0.14656605
4.672714 -0.14622638
4.673714 -0.14588693
4.674714 -0.14554914000000002
4.675714 -0.14521257999999998
4.676714 -0.14487478
4.677714 -0.14453212
4.678714 -0.14418146
4.679714 -0.14382164
4.680714 -0.14345411
4.681714 -0.14308213
4.682714 -0.14270914
4.683714 -0.14233711
4.684714 -0.14196573
4.685714 -0.14159296
4.686714 -0.14121658
4.687714 -0.14083562
4.688715 -0.14045101999999998
4.689714 -0.14006487
4.690714 -0.13967881
4.691714 -0.13929254000000002
4.692714 -0.13890349
4.693714 -0.13850789
4.694714 -0.13810282
4.695714 -0.13768809999999998
4.696714 -0.13726673
4.697714 -0.13684364999999998
4.698714 -0.1364234
4.699714 -0.13600778
4.700714 -0.13559493
4.701715 -0.13518042
4.702714 -0.13475958999999998
4.703714 -0.13432994
4.704714 -0.13389227
4.705714 -0.13344984000000001
4.706714 -0.13300623
4.707714 -0.13256305
4.708714 -0.13211902
4.709714 -0.13167089999999998
4.710714 -0.13121578
4.711714 -0.13075329
4.712714 -0.13028629
4.713714 -0.12981958000000002
4.714714 -0.12935718
4.715714 -0.12889981
4.716714 -0.12844397999999999
4.717714 -0.12798345
4.718714 -0.12751227
4.719714 -0.12702781999999999
4.720714 -0.12653214
4.721714 -0.12603077000000001
4.722714 -0.12552986
4.723714 -0.12503297
4.724714 -0.12453948
4.725714 -0.12404548
4.726714 -0.12354641
4.727714 -0.12303998
4.728714 -0.12252751999999999
4.729714 -0.12201301
4.730714 -0.12150033
4.731714 -0.12099042
4.732714 -0.12048017
4.733714 -0.11996377999999999
4.734715 -0.11943590000000001
4.735714 -0.11889492
4.736714 -0.11834427
4.737714 -0.11779100999999999
4.738714 -0.11724243999999999
4.739714 -0.11670230000000001
4.740714 -0.11616894
4.741714 -0.11563638
4.742714 -0.11509749
4.743714 -0.11454779999999999
4.744714 -0.11398748
4.745714 -0.11342074
4.746714 -0.11285284000000001
4.747715 -0.11228675
4.748714 -0.1117213
4.749714 -0.11115209000000001
4.750714 -0.11057443
4.751714 -0.10998665999999999
4.752714 -0.10939178000000001
4.753714 -0.10879620000000001
4.754714 -0.10820634
4.755714 -0.10762491999999999
4.756714 -0.10704906000000002
4.757714 -0.10647142999999999
4.758714 -0.10588386000000001
4.759714 -0.10528145
4.760714 -0.10466500000000001
4.761714 -0.10404031000000001
4.762714 -0.10341492999999999
4.763714 -0.10279411999999999
4.764714 -0.10217833999999999
4.765714 -0.10156363
4.766714 -0.10094444000000001
4.767715 -0.10031733999999999
4.768714 -0.09968319199999999
4.769714 -0.09904657500000001
4.770714 -0.098412798
4.771714 -0.09778431800000001
4.772714 -0.097158691
4.773714 -0.096529449
4.774714 -0.095889438
4.775714 -0.095234805
4.776714 -0.094567391
4.777714 -0.093894015
4.778714 -0.09322311400000001
4.779714 -0.092560449
4.780715 -0.091906328
4.781714 -0.091255753
4.782714 -0.090601423
4.783714 -0.08993775700000001
4.784714 -0.089263701
4.785714 -0.08858278700000001
4.786714 -0.087900518
4.787714 -0.087220699
4.788714 -0.08654297000000001
4.789714 -0.085862982
4.790714 -0.085175113
4.791714 -0.084476103
4.792714 -0.083767442
4.793715 -0.08305501500000001
4.794714 -0.082346116
4.795714 -0.081645511
4.796714 -0.080952729
4.797714 -0.0802622
4.798714 -0.079566106
4.799714 -0.078858458
4.800714 -0.07813808
4.801714 -0.077408925
4.802714 -0.076677621
4.803714 -0.075949717
4.804714 -0.075226737
4.805714 -0.07450573
4.806714 -0.073781429
4.807714 -0.07304965999999999
4.808714 -0.07230998
4.809714 -0.07156597
4.810714 -0.07082303599999999
4.811714 -0.070085045
4.812714 -0.06935178
4.813715 -0.068618753
4.814714 -0.067879539
4.815714 -0.067129312
4.816714 -0.066367589
4.817714 -0.065598625
4.818714 -0.064829196
4.819714 -0.064065045
4.820714 -0.06330791499999999
4.821714 -0.062554836
4.822714 -0.061799928999999997
4.823714 -0.061037717000000005
4.824714 -0.060265977000000005
4.825714 -0.059486629
4.826715 -0.058704242000000004
4.827714 -0.057923119
4.828714 -0.057144713
4.829714 -0.056366901999999997
4.830714 -0.055585464
4.831714 -0.05479687800000001
4.832714 -0.054000702000000005
4.833714 -0.053200177999999994
4.834714 -0.052400614000000005
4.835714 -0.051606487
4.836714 -0.050818879
4.837714 -0.050034717
4.838714 -0.049248291
4.839714 -0.048454146999999996
4.840714 -0.047649827
4.841714 -0.046836952
4.842714 -0.0460201
4.843714 -0.045204259000000004
4.844714 -0.044392201
4.845714 -0.043583315
4.846714 -0.042774383
4.847714 -0.04196176
4.848714 -0.041143625
4.849714 -0.040320976
4.850714 -0.039496837
4.851714 -0.038674229000000004
4.852714 -0.037854107000000005
4.853714 -0.037034531
4.854714 -0.036211597
4.855714 -0.035381573
4.856714 -0.034543086
4.857714 -0.033698065
4.858714 -0.03285094
4.859715 -0.032006520999999996
4.860714 -0.031167682000000002
4.861714 -0.030334093
4.862714 -0.029502625999999997
4.863714 -0.028669124
4.864714 -0.027830518
4.865714 -0.026986125
4.866714 -0.02613753
4.867714 -0.025287227000000002
4.868714 -0.024436914999999997
4.869714 -0.023586456
4.870714 -0.022734089
4.871714 -0.021877709
4.872715 -0.021016423
4.873714 -0.020151422000000002
4.874714 -0.019285637
4.875714 -0.018422335
4.876714 -0.017563425
4.877714 -0.016708416
4.878714 -0.015854585
4.879714 -0.014998276
4.880714 -0.014136612000000002
4.881714 -0.013268745
4.882714 -0.012396032
4.883714 -0.011521106
4.884714 -0.010646437
4.885714 -0.0097731514
4.886714 -0.0089007495
4.887714 -0.0080277438
4.888714 -0.007152799699999999
4.889714 -0.0062756626
4.890714 -0.0053973563
4.891714 -0.0045195378
4.892715 -0.0036434462999999995
4.893714 -0.0027690427
4.894714 -0.0018948605000000001
4.895714 -0.0010186550999999999
4.896714 -0.00013850492
4.897714 0.00074622712
4.898714 0.0016345938999999998
4.899714 0.0025245616
4.900714 0.003414027
4.901714 0.004301803
4.902714 0.0051880746
4.903714 0.0060741222000000004
4.904714 0.006961498
4.905715 0.0078511272
4.906714 0.008742814
4.907714 0.0096354037
4.908714 0.010527455000000002
4.909714 0.011418052
4.910714 0.012307304
4.911714 0.013196285999999998
4.912714 0.014086472000000001
4.913714 0.014978978
4.914714 0.015874045
4.915714 0.016771007
4.916714 0.017668722
4.917714 0.018566234
4.918715 0.019463271
4.919714 0.020360299
4.920714 0.021258138
4.921714 0.02215734
4.922714 0.023057718
4.923714 0.023958287999999998
4.924714 0.024857683000000002
4.925714 0.025754853
4.926714 0.026649659
4.927714 0.027543091000000002
4.928714 0.028436945
4.929714 0.029333107999999997
4.930714 0.030232797
4.931714 0.031136116
4.932714 0.032042098
4.933714 0.032949200000000005
4.934714 0.033855959000000005
4.935714 0.034761472
4.936714 0.035665510000000004
4.937714 0.036568237999999996
4.938715 0.037469805
4.939714 0.038370065
4.940714 0.03926864
4.941714 0.040165271
4.942714 0.041060271999999995
4.943714 0.041954743
4.944714 0.042850376
4.945714 0.043748868999999996
4.946714 0.04465119
4.947714 0.045557049
4.948714 0.046464899999999996
4.949714 0.047372462
4.950714 0.048277556
4.951715 0.049178873
4.952714 0.050076329999999995
4.953714 0.0509709
4.954714 0.051864068
4.955714 0.052757171
4.956714 0.053651055
4.957714 0.054546067000000004
4.958714 0.055442348999999995
4.959714 0.056340161
4.960714 0.057239935000000006
4.961714 0.058142008
4.962714 0.059046154000000003
4.963714 0.05995125999999999
4.964714 0.06085537
4.965714 0.061756215
4.966714 0.06265203100000001
4.967714 0.063542288
4.968714 0.064427959
4.969714 0.065311178
4.970714 0.066194468
4.971714 0.067079853
4.972714 0.067968282
4.973714 0.06885957
4.974714 0.06975279499999999
4.975714 0.070646865
4.976714 0.071540923
4.977714 0.072434382
4.978714 0.07332669900000001
4.979714 0.07421709
4.980714 0.07510450099999999
4.981714 0.07598793599999999
4.982714 0.076867
4.983714 0.077742356
4.984715 0.078615779
4.985714 0.079489686
4.986714 0.08036631
4.987714 0.081246841
4.988714 0.08213103299999999
4.989714 0.083017338
4.990714 0.08390356700000001
4.991714 0.08478770000000001
4.992714 0.085668475
4.993714 0.086545484
4.994714 0.08741889
4.995714 0.088289025
4.996714 0.089156081
4.997715 0.090020197
4.998714 0.09088178
4.999714 0.091741787
5.000714 0.092601747
5.001714 0.093463343
5.002714 0.09432775
5.003714 0.095195061
5.004714 0.09606411299999999
5.005714 0.09693283400000001
5.006714 0.09779904499999999
5.007714 0.098661217
5.008714 0.099518965
5.009714 0.10037294
5.010714 0.10122435999999999
5.011714 0.10207427000000001
5.012714 0.10292324000000001
5.013714 0.10377128
5.014714 0.10461820000000001
5.015714 0.10546405999999998
5.016714 0.1063093
5.017715 0.10715455000000002
5.018714 0.10800022
5.019714 0.10884600999999999
5.020714 0.10969088
5.021714 0.11053337
5.022714 0.11137225
5.023714 0.11220714
5.024714 0.11303872
5.025714 0.11386840000000001
5.026714 0.11469768
5.027714 0.11552744999999999
5.028714 0.11635758
5.029714 0.11718716000000001
5.030715 0.11801495999999999
5.031714 0.11884014999999999
5.032714 0.11966256
5.033714 0.12048269
5.034714 0.12130115999999999
5.035714 0.12211832000000002
5.036714 0.12293394
5.037714 0.1237474
5.038714 0.12455817
5.039714 0.12536624999999998
5.040714 0.12617237
5.041714 0.12697761000000002
5.042714 0.12778294
5.043715 0.1285885
5.044714 0.12939352
5.045714 0.13019654
5.046714 0.13099609999999998
5.047714 0.13179143
5.048714 0.13258281
5.049714 0.13337138999999998
5.050714 0.13415858
5.051714 0.13494542
5.052714 0.13573210000000002
5.053714 0.13651805
5.054714 0.1373023
5.055714 0.13808415
5.056714 0.13886341
5.057714 0.13964046
5.058714 0.14041577
5.059714 0.14118949
5.060714 0.14196117
5.061714 0.14272996999999998
5.062714 0.14349511
5.063715 0.14425643
5.064714 0.14501465
5.065714 0.14577114
5.066714 0.14652734
5.067714 0.14728407
5.068714 0.14804106
5.069714 0.14879705999999998
5.070714 0.14955034
5.071714 0.15029943
5.072714 0.1510438
5.073714 0.1517839
5.074714 0.15252091
5.075714 0.15325608
5.076715 0.15399028
5.077714 0.15472365
5.078714 0.1554559
5.079714 0.15618664
5.080714 0.15691573
5.081714 0.15764341
5.082714 0.15836997
5.083714 0.15909533
5.084714 0.15981873
5.085714 0.16053872
5.086714 0.16125371
5.087714 0.16196258
5.088714 0.16266539
5.089714 0.16336346999999998
5.090714 0.16405903
5.091714 0.16475444
5.092714 0.16545132
5.093714 0.16614998
5.094714 0.16684947
5.095714 0.167548
5.096714 0.16824381
5.097714 0.16893564
5.098714 0.16962304
5.099714 0.17030613
5.100714 0.17098514
5.101714 0.17166013
5.102714 0.17233088000000002
5.103714 0.17299731
5.104714 0.17365991
5.105714 0.17431999
5.106714 0.17497947
5.107714 0.17564027000000001
5.108714 0.17630337000000001
5.109715 0.1769683
5.110714 0.17763299
5.111714 0.17829455
5.112714 0.17895022
5.113714 0.17959853
5.114714 0.18023968
5.115714 0.18087539
5.116714 0.18150796
5.117714 0.18213928999999998
5.118714 0.18277021999999998
5.119714 0.18340047
5.120714 0.18402924
5.121714 0.18465591
5.122715 0.18528053
5.123714 0.18590363
5.124714 0.18652567
5.125714 0.18714627
5.126714 0.18776389
5.127714 0.18837628
5.128714 0.18898149
5.129714 0.18957898
5.130714 0.19017021
5.131714 0.19075832
5.132714 0.19134689000000002
5.133714 0.19193847
5.134714 0.19253346999999998
5.135714 0.19313007
5.136714 0.19372515
5.137714 0.19431573
5.138714 0.19490024
5.139714 0.1954789
5.140714 0.19605311000000003
5.141714 0.19662428999999998
5.142715 0.19719279
5.143714 0.19775773
5.144714 0.19831771
5.145714 0.19887201
5.146714 0.19942161
5.147714 0.19996909000000002
5.148714 0.20051759
5.149714 0.20106921000000003
5.150714 0.20162371999999998
5.151714 0.20217833000000002
5.152714 0.20272885000000002
5.153714 0.20327165000000003
5.154714 0.20380530000000002
5.155715 0.20433121999999998
5.156714 0.20485281
5.157714 0.20537355
5.158714 0.20589534999999998
5.159714 0.20641757
5.160714 0.20693776
5.161714 0.20745328999999998
5.162714 0.2079631
5.163714 0.20846834
5.164714 0.20897176999999997
5.165714 0.20947594
5.166714 0.20998158
5.167714 0.21048682
5.168715 0.21098814999999999
5.169714 0.21148229
5.170714 0.21196817999999998
5.171714 0.21244774000000002
5.172714 0.21292495
5.173714 0.21340381
5.174714 0.21388601
5.175714 0.21436993999999998
5.176714 0.21485144
5.177714 0.21532599000000002
5.178714 0.21579117
5.179714 0.21624789
5.180714 0.21669990000000003
5.181714 0.21715176000000003
5.182714 0.21760624
5.183714 0.21806300999999997
5.184714 0.21851892000000003
5.185714 0.21897005
5.186714 0.21941401
5.187714 0.21985141
5.188715 0.22028533
5.189714 0.22071934999999998
5.190714 0.22115514
5.191714 0.22159114
5.192714 0.22202323000000002
5.193714 0.22244696
5.194714 0.22286028
5.195714 0.22326501
5.196714 0.22366627000000003
5.197714 0.22406999
5.198714 0.22447994000000002
5.199714 0.22489570999999997
5.200714 0.22531298
5.201715 0.22572578999999998
5.202714 0.22612954000000002
5.203714 0.22652315
5.204714 0.22690913000000001
5.205714 0.22729179
5.206714 0.22767438
5.207714 0.22805717
5.208714 0.22843761999999998
5.209714 0.22881220000000002
5.210714 0.22917902
5.211714 0.22953965
5.212714 0.2298987
5.213714 0.23026147
5.214714 0.23063087999999998
5.215714 0.23100554999999998
5.216714 0.23137998999999998
5.217714 0.23174707
5.218714 0.23210151
5.219714 0.23244238000000003
5.220714 0.23277337
5.221714 0.23310067999999998
5.222714 0.23342983
5.223714 0.23376298999999998
5.224714 0.23409838
5.225714 0.23443205
5.226714 0.23476059999999999
5.227714 0.23508342000000002
5.228714 0.235403
5.229714 0.2357231
5.230714 0.23604598999999998
5.231714 0.23637044000000001
5.232714 0.23669178999999999
5.233714 0.23700412999999998
5.234715 0.23730355
5.235714 0.23759049000000002
5.236714 0.23786994
5.237714 0.23814915
5.238714 0.23843423
5.239714 0.23872723999999998
5.240714 0.23902558999999998
5.241714 0.23932362000000001
5.242714 0.23961577
5.243714 0.23989936
5.244714 0.24017538
5.245714 0.24044721
5.246714 0.24071797
5.247715 0.24098826
5.248714 0.24125569
5.249714 0.24151639
5.250714 0.24176773000000001
5.251714 0.24201045999999998
5.252714 0.24224897
5.253714 0.24248936999999998
5.254714 0.24273628
5.255714 0.24299051
5.256714 0.24324832000000002
5.257714 0.24350332000000002
5.258714 0.24374955999999998
5.259714 0.24398430000000002
5.260714 0.24420898
5.261714 0.24442793999999998
5.262714 0.24464577
5.263714 0.24486481999999998
5.264714 0.24508418999999998
5.265714 0.24530096
5.266714 0.24551232
5.267715 0.24571784000000002
5.268714 0.24591989
5.269714 0.24612234
5.270714 0.24632821
5.271714 0.24653756999999998
5.272714 0.24674719
5.273714 0.24695196
5.274714 0.24714756000000002
5.275714 0.24733264
5.276714 0.24750956999999998
5.277714 0.24768305
5.278714 0.24785772
5.279714 0.24803577000000002
5.280715 0.24821613999999997
5.281714 0.24839550999999999
5.282714 0.24857032
5.283714 0.24873887
5.284714 0.24890200999999998
5.285714 0.24906232
5.286714 0.2492222
5.287714 0.24938227
5.288714 0.24954084999999998
5.289714 0.24969496
5.290714 0.24984227
5.291714 0.24998258
5.292714 0.25011818
5.293715 0.25025271
5.294714 0.25038921999999997
5.295714 0.25052857
5.296714 0.25066903
5.297714 0.25080731
5.298714 0.2509403
5.299714 0.25106670999999997
5.300714 0.25118745
5.301714 0.25130487
5.302714 0.25142119
5.303714 0.25153724
5.304714 0.25165211
5.305714 0.25176397
5.306714 0.2518713
5.307714 0.25197393
5.308714 0.25207314000000003
5.309714 0.25217084
5.310714 0.25226824999999997
5.311714 0.25236525
5.312714 0.25246025
5.313715 0.25255128
5.314714 0.25263717
5.315714 0.25271829
5.316714 0.25279638
5.317714 0.25287354
5.318714 0.2529511
5.319714 0.25302889
5.320714 0.25310549
5.321714 0.25317913
5.322714 0.25324865999999996
5.323714 0.25331408
5.324714 0.25337635999999997
5.325714 0.25343648
5.326715 0.25349476
5.327714 0.25355057000000003
5.328714 0.25360288999999997
5.329714 0.2536511
5.330714 0.25369574
5.331714 0.25373831999999996
5.332714 0.25378061
5.333714 0.25382349000000004
5.334714 0.25386643
5.335714 0.25390746999999997
5.336714 0.25394433
5.337714 0.25397555
5.338714 0.25400131
5.339714 0.25402316999999996
5.340714 0.25404326
5.341714 0.25406294
5.342714 0.25408224
5.343714 0.25410003
5.344714 0.25411504
5.345714 0.25412692000000003
5.346714 0.25413663
5.347714 0.25414591999999997
5.348714 0.254156
5.349714 0.25416648000000003
5.350714 0.25417511000000004
5.351714 0.25417871999999997
5.352714 0.25417481
5.353714 0.25416301
5.354714 0.25414547
5.355714 0.25412601
5.356714 0.25410813
5.357714 0.25409344
5.358714 0.25408098
5.359715 0.25406806
5.360714 0.25405194999999997
5.361714 0.25403146
5.362714 0.25400743
5.363714 0.25398189
5.364714 0.25395635
5.365714 0.25393041
5.366714 0.25390161
5.367714 0.25386657
5.368714 0.25382317
5.369714 0.25377199
5.370714 0.25371655
5.371714 0.25366179
5.372715 0.25361159
5.373714 0.25356684
5.374714 0.25352496
5.375714 0.25348128
5.376714 0.25343155
5.377714 0.25337411
5.378714 0.25331043000000003
5.379714 0.25324402
5.380714 0.25317816
5.381714 0.25311378
5.382714 0.2530491
5.383714 0.25298083
5.384714 0.25290647
5.385714 0.25282621
5.386714 0.25274314
5.387714 0.25266171000000004
5.388714 0.25258514
5.389714 0.25251333
5.390714 0.25244253
5.391714 0.25236714
5.392715 0.25228253
5.393714 0.25218748
5.394714 0.25208481
5.395714 0.25197975
5.396714 0.25187730999999997
5.397714 0.25177947
5.398714 0.25168459
5.399714 0.25158857
5.400714 0.25148752999999996
5.401714 0.25138007
5.402714 0.25126811
5.403714 0.25115544
5.404714 0.25104526
5.405715 0.250938
5.406714 0.25083066
5.407714 0.25071853
5.408714 0.25059783
5.409714 0.25046812
5.410714 0.25033285
5.411714 0.25019770999999996
5.412714 0.25006772
5.413714 0.24994453
5.414714 0.24982559999999998
5.415714 0.24970556
5.416714 0.24957911
5.417714 0.24944381
5.418715 0.24930101
5.419714 0.24915484
5.420714 0.24900956000000002
5.421714 0.24886713000000002
5.422714 0.24872627
5.423714 0.24858348
5.424714 0.24843544
5.425714 0.24828125999999998
5.426714 0.24812319
5.427714 0.24796545
5.428714 0.24781161999999998
5.429714 0.24766243999999998
5.430714 0.24751504
5.431714 0.24736424
5.432714 0.24720530000000002
5.433714 0.24703639
5.434714 0.24685954999999998
5.435714 0.24667969
5.436714 0.24650197
5.437714 0.24632926
5.438715 0.24616092
5.439714 0.24599358000000002
5.440714 0.24582321999999998
5.441714 0.24564744
5.442714 0.24546653000000002
5.443714 0.24528289
5.444714 0.24509916999999998
5.445714 0.24491642
5.446714 0.24473332
5.447714 0.24454695999999998
5.448714 0.24435483
5.449714 0.24415648
5.450714 0.24395429000000002
5.451715 0.24375239999999998
5.452714 0.24355472999999997
5.453714 0.24336285
5.454714 0.24317519
5.455714 0.24298769
5.456714 0.24279574999999998
5.457714 0.24259628
5.458714 0.24238888000000003
5.459714 0.24217553
5.460714 0.2419593
5.461714 0.24174266
5.462714 0.24152650000000003
5.463714 0.24131038
5.464714 0.24109345000000001
5.465714 0.24087548000000003
5.466714 0.24065732
5.467714 0.24044042999999998
5.468714 0.24022586
5.469714 0.24001305
5.470714 0.2397998
5.471714 0.23958283000000002
5.472714 0.23935919
5.473714 0.23912756999999998
5.474714 0.23888883000000002
5.475714 0.23864559
5.476714 0.23840116
5.477714 0.23815836999999998
5.478714 0.23791864999999998
5.479714 0.23768207000000002
5.480714 0.23744768000000002
5.481714 0.23721415
5.482714 0.23698017000000002
5.483714 0.23674464
5.484715 0.23650645999999997
5.485714 0.2362645
5.486714 0.23601789
5.487714 0.23576624000000002
5.488714 0.23551006
5.489714 0.23525076
5.490714 0.23499025999999998
5.491714 0.23473054000000002
5.492714 0.23447290999999998
5.493714 0.23421783
5.494714 0.23396485
5.495714 0.23371298000000001
5.496714 0.23346081999999999
5.497715 0.23320678
5.498714 0.2329492
5.499714 0.23268654000000003
5.500714 0.23241773999999998
5.501714 0.23214268
5.502714 0.23186251
5.503714 0.23157969
5.504714 0.23129729
5.505714 0.23101794
5.506714 0.23074292
5.507714 0.23047164999999997
5.508714 0.23020201
5.509714 0.22993129999999998
5.510714 0.2296573
5.511714 0.22937912
5.512714 0.22909697
5.513714 0.22881163999999998
5.514714 0.22852351
5.515714 0.22823238
5.516714 0.22793771
5.517715 0.22763952
5.518714 0.22733919
5.519714 0.22703947
5.520714 0.2267435
5.521714 0.22645334
5.522714 0.22616861000000002
5.523714 0.22588633
5.524714 0.22560188
5.525714 0.22531094
5.526714 0.22501138
5.527714 0.22470409
5.528714 0.22439220999999998
5.529714 0.22407945
5.530715 0.22376817999999998
5.531714 0.22345848999999998
5.532714 0.22314868
5.533714 0.22283681000000002
5.534714 0.22252223
5.535714 0.22220632999999998
5.536714 0.22189167999999998
5.537714 0.22158034
5.538714 0.22127214
5.539714 0.22096422
5.540714 0.22065213
5.541714 0.22033216
5.542714 0.22000335
5.543715 0.21966831
5.544714 0.21933209999999997
5.545714 0.21899971
5.546714 0.21867368
5.547714 0.21835284
5.548714 0.21803321
5.549714 0.21771027
5.550714 0.21738145000000003
5.551714 0.21704729
5.552714 0.21671089
5.553714 0.21637578
5.554714 0.21604351
5.555714 0.21571266
5.556714 0.21537958999999998
5.557714 0.2150408
5.558714 0.21469516
5.559714 0.21434492
5.560714 0.21399471
5.561714 0.21364903000000002
5.562714 0.21330962999999997
5.563715 0.21297436
5.564714 0.21263817
5.565714 0.21229577000000002
5.566714 0.21194438000000002
5.567714 0.21158523999999998
5.568714 0.21122281999999998
5.569714 0.21086221000000002
5.570714 0.21050645
5.571714 0.21015488999999998
5.572714 0.2098039
5.573714 0.20944914
5.574714 0.20908824999999998
5.575714 0.20872229
5.576715 0.20835502
5.577714 0.20799055000000002
5.578714 0.20763085
5.579714 0.20727433999999997
5.580714 0.20691682999999997
5.581714 0.20655377
5.582714 0.20618311
5.583714 0.20580646
5.584714 0.20542835999999998
5.585714 0.20505380999999998
5.586714 0.20468535000000002
5.587714 0.20432177
5.588714 0.20395867
5.589714 0.20359090999999999
5.590714 0.2032154
5.591714 0.20283265
5.592714 0.20244627
5.593714 0.20206071999999997
5.594714 0.20167878999999997
5.595714 0.20130014000000002
5.596714 0.20092174
5.597714 0.20053996999999998
5.598714 0.20015298
5.599714 0.19976186999999998
5.600714 0.19937011000000002
5.601714 0.19898135000000003
5.602714 0.19859714
5.603714 0.19821576
5.604714 0.19783303
5.605714 0.19744451000000002
5.606714 0.19704792999999998
5.607714 0.19664441
5.608714 0.19623789000000003
5.609715 0.19583295
5.610714 0.19543248000000002
5.611714 0.19503635
5.612714 0.1946419
5.613714 0.19424573
5.614714 0.1938458
5.615714 0.19344245999999998
5.616714 0.19303795
5.617714 0.19263466
5.618714 0.19223335
5.619714 0.19183243
5.620714 0.19142874999999998
5.621714 0.19101948000000002
5.622715 0.19060385
5.623714 0.19018380999999998
5.624714 0.18976310999999998
5.625714 0.18934538
5.626714 0.18893228
5.627714 0.18852275999999998
5.628714 0.1881139
5.629714 0.18770255
5.630714 0.18728707
5.631714 0.18686792
5.632714 0.18644691
5.633714 0.18602579
5.634714 0.18560487
5.635714 0.18518278
5.636714 0.18475745
5.637714 0.18432755
5.638714 0.18389368
5.639714 0.18345830000000002
5.640714 0.18302454
5.641714 0.1825945
5.642715 0.18216808
5.643714 0.18174303
5.644714 0.18131622
5.645714 0.18088541
5.646714 0.18045026
5.647714 0.18001235
5.648714 0.17957394999999998
5.649714 0.17913646
5.650714 0.17869952
5.651714 0.17826137
5.652714 0.17782011
5.653714 0.1773752
5.654714 0.17692808999999998
5.655715 0.17648150999999998
5.656714 0.17603794
5.657714 0.17559801
5.658714 0.17515988000000002
5.659714 0.17472014
5.660714 0.17427563
5.661714 0.17382517
5.662714 0.17337014
5.663714 0.17291367000000002
5.664714 0.17245867
5.665714 0.17200616
5.666714 0.17155473999999998
5.667714 0.17110154
5.668715 0.17064416999999998
5.669714 0.17018241
5.670714 0.16971852
5.671714 0.16925599
5.672714 0.16879746
5.673714 0.16834291
5.674714 0.16788953
5.675714 0.16743309
5.676714 0.16697036
5.677714 0.16650099
5.678714 0.16602774
5.679714 0.16555495
5.680714 0.16508602
5.681714 0.16462139
5.682714 0.16415836
5.683714 0.16369266
5.684714 0.16322108000000002
5.685714 0.16274351
5.686714 0.16226312
5.687714 0.16178458
5.688715 0.16131133
5.689714 0.16084346
5.690714 0.16037748
5.691714 0.15990827
5.692714 0.15943192
5.693714 0.15894801
5.694714 0.1584598
5.695714 0.15797233
5.696714 0.15748944
5.697714 0.15701143
5.698714 0.15653487
5.699714 0.15605463
5.700714 0.15556699000000002
5.701715 0.155072
5.702714 0.15457363999999998
5.703714 0.15407777
5.704714 0.15358871
5.705714 0.15310677
5.706714 0.15262789
5.707714 0.15214587999999998
5.708714 0.15165579
5.709714 0.15115662000000002
5.710714 0.15065182
5.711714 0.15014722
5.712714 0.14964764
5.713714 0.14915416
5.714714 0.14866364999999998
5.715714 0.14817070999999998
5.716714 0.14767111
5.717714 0.1471644
5.718714 0.14665435
5.719714 0.14614681000000002
5.720714 0.14564622
5.721714 0.14515282
5.722714 0.14466221
5.723714 0.14416754
5.724714 0.14366321
5.725714 0.14314797
5.726714 0.14262555999999998
5.727714 0.14210274
5.728714 0.14158562
5.729714 0.14107645000000002
5.730714 0.1405727
5.731714 0.14006876000000001
5.732714 0.13955942000000002
5.733714 0.13904287
5.734715 0.13852166999999999
5.735714 0.13800098
5.736714 0.13748533
5.737714 0.13697564
5.738714 0.13646843
5.739714 0.13595767
5.740714 0.13543819
5.741714 0.13490879
5.742714 0.13437313
5.743714 0.13383794999999998
5.744714 0.1333095
5.745714 0.13279027
5.746714 0.13227769
5.747715 0.13176564000000002
5.748714 0.13124781
5.749714 0.130721
5.750714 0.13018657
5.751714 0.12964931
5.752714 0.12911446
5.753714 0.12858463
5.754714 0.12805845
5.755714 0.12753161999999998
5.756714 0.12699974
5.757714 0.12646116000000002
5.758714 0.12591818
5.759714 0.12537589999999998
5.760714 0.12483936
5.761714 0.12431052000000001
5.762714 0.12378701000000002
5.763714 0.12326316000000001
5.764714 0.12273289000000001
5.765714 0.12219284000000001
5.766714 0.12164399000000001
5.767715 0.12109099
5.768714 0.12053960000000001
5.769714 0.11999372
5.770714 0.11945359
5.771714 0.11891613999999999
5.772714 0.11837709
5.773714 0.11783355
5.774714 0.11728561
5.775714 0.11673605000000001
5.776714 0.11618845
5.777714 0.1156449
5.778714 0.11510447
5.779714 0.11456368
5.780715 0.11401831999999999
5.781714 0.11346583
5.782714 0.11290686
5.783714 0.11234495
5.784714 0.11178487999999999
5.785714 0.11123017
5.786714 0.11068148000000001
5.787714 0.11013637
5.788714 0.10959074
5.789714 0.10904096
5.790714 0.10848552
5.791714 0.10792552
5.792714 0.10736373
5.793715 0.10680283
5.794714 0.10624401
5.795714 0.10568647
5.796714 0.10512815
5.797714 0.10456711
5.798714 0.10400283
5.799714 0.10343659000000001
5.800714 0.10287082
5.801714 0.10230779999999999
5.802714 0.10174841
5.803714 0.10119159
5.804714 0.10063478
5.805714 0.10007516
5.806714 0.099510909
5.807714 0.098942011
5.808714 0.09837017899999999
5.809714 0.097797974
5.810714 0.09722766099999999
5.811714 0.096660206
5.812714 0.096095004
5.813715 0.09553032
5.814714 0.094964204
5.815714 0.094395416
5.816714 0.093823968
5.817714 0.093250989
5.818714 0.09267804
5.819714 0.09210624299999999
5.820714 0.091535627
5.821714 0.090965064
5.822714 0.09039282400000001
5.823714 0.089817535
5.824714 0.08923898599999999
5.825714 0.088658434
5.826715 0.08807813299999999
5.827714 0.08750026999999999
5.828714 0.086925866
5.829714 0.086354138
5.830714 0.085782772
5.831714 0.085209025
5.832714 0.08463111
5.833714 0.084049185
5.834714 0.083465345
5.835714 0.082882604
5.836714 0.082303287
5.837714 0.081727764
5.838714 0.081154157
5.839714 0.08057931
5.840714 0.080000487
5.841714 0.079416932
5.842714 0.078830338
5.843714 0.078243983
5.844714 0.077660877
5.845714 0.07708199
5.846714 0.076505594
5.847714 0.075928093
5.848714 0.075346045
5.849714 0.074758189
5.850714 0.074166345
5.851714 0.073574577
5.852714 0.072987034
5.853714 0.072405598
5.854714 0.07182870799999999
5.855714 0.071252062
5.856714 0.07067095100000001
5.857714 0.07008285
5.858714 0.06948891700000001
5.859715 0.068893417
5.860714 0.06830140500000001
5.861714 0.06771587700000001
5.862714 0.067136047
5.863714 0.066557777
5.864714 0.065975933
5.865714 0.065387372
5.866714 0.064792857
5.867714 0.06419673399999999
5.868714 0.063604501
5.869714 0.06301957799999999
5.870714 0.062441197
5.871714 0.061864639
5.872715 0.061283738
5.873714 0.06069433900000001
5.874714 0.060096732
5.875714 0.059495599
5.876714 0.058897515
5.877714 0.058307318
5.878714 0.057725416
5.879714 0.057147612
5.880714 0.056567515
5.881714 0.055980234000000004
5.882714 0.055385229999999994
5.883714 0.054786622
5.884714 0.054190797000000006
5.885714 0.053602608
5.886714 0.053022412
5.887714 0.05244564400000001
5.888714 0.051865279
5.889714 0.05127578
5.890714 0.050676346000000004
5.891714 0.050071534
5.892715 0.049468851999999994
5.893714 0.048874662
5.894714 0.048290704999999996
5.895714 0.047713204
5.896714 0.047135077
5.897714 0.04655002
5.898714 0.045956089
5.899714 0.045356757
5.900714 0.044758822
5.901714 0.044168369
5.902714 0.043587148
5.903714 0.043011454
5.904714 0.042434197
5.905715 0.041849006
5.906714 0.04125399
5.907714 0.040652981
5.908714 0.040053506
5.909714 0.039462581999999996
5.910714 0.038882758
5.911714 0.038310632
5.912714 0.037738695
5.913714 0.037159497
5.914714 0.036569725
5.915714 0.035971939
5.916714 0.035372956
5.917714 0.034779872
5.918715 0.034196011
5.919714 0.033619127
5.920714 0.033042877
5.921714 0.032460684000000004
5.922714 0.031869733
5.923714 0.031272767
5.924714 0.030676625000000003
5.925714 0.030088369
5.926714 0.029511208
5.927714 0.028942572
5.928714 0.028375461
5.929714 0.02780231
5.930714 0.027219164999999997
5.931714 0.026627805
5.932714 0.026034631000000003
5.933714 0.025446992
5.934714 0.024869037000000004
5.935714 0.024299466
5.936714 0.023732423
5.937714 0.023160955
5.938715 0.02258102
5.939714 0.021993747
5.940714 0.021404667
5.941714 0.020820425
5.942714 0.02024491
5.943714 0.019677031
5.944714 0.019111428
5.945714 0.018541655
5.946714 0.017964
5.947714 0.017379699
5.948714 0.016794296
5.949714 0.016214528
5.950714 0.015644527
5.951715 0.015083491
5.952714 0.014526148
5.953714 0.013965696
5.954714 0.013397520999999999
5.955714 0.012821602000000001
5.956714 0.012242292
5.957714 0.011665669
5.958714 0.01109606
5.959714 0.010533721
5.960714 0.0099749479
5.961714 0.0094144714
5.962714 0.0088486784
5.963714 0.0082777566
5.964714 0.007705551999999999
5.965714 0.0071372727999999995
5.966714 0.0065764048
5.967714 0.0060226572
5.968714 0.0054720898
5.969714 0.0049193397
5.970714 0.0043606356
5.971714 0.0037958798
5.972714 0.0032286458000000003
5.973714 0.0026641534
5.974714 0.0021064006
5.975714 0.001556089
5.976714 0.0010104541999999999
5.977714 0.00046499567
5.978714 -8.3951653e-05
5.979714 -0.00063729735
5.980714 -0.001192961
5.981714 -0.0017473534
5.982714 -0.0022976121
5.983714 -0.0028432565
5.984715 -0.0033863328999999996
5.985714 -0.003930032500000001
5.986714 -0.0044766547999999995
5.987714 -0.0050261566
5.988714 -0.0055761058
5.989714 -0.0061230443
5.990714 -0.0066644316
5.991714 -0.007200048299999999
5.992714 -0.0077320895999999995
5.993714 -0.008263943900000001
5.994714 -0.0087983841
5.995714 -0.0093362083
5.996714 -0.0098760211
5.997715 -0.010415183
5.998714 -0.010951302
5.999714 -0.011483390999999999
6.000714 -0.012012111
6.001714 -0.012539067
6.002714 -0.01306569
6.003714 -0.013592429999999999
6.004714 -0.014118684
6.005714 -0.014643438
6.006714 -0.015166143
6.007714 -0.015687229
6.008714 -0.016207950999999998
6.009714 -0.016729652999999997
6.010714 -0.017252947
6.011714 -0.017777266
6.012714 -0.018301063
6.013714 -0.018822505
6.014714 -0.019340239
6.015714 -0.019853836
6.016714 -0.020363738
6.017715 -0.020870846
6.018714 -0.021376069
6.019714 -0.021880116999999998
6.020714 -0.022383567
6.021714 -0.02288703
6.022714 -0.023391172000000002
6.023714 -0.023896468
6.024714 -0.024402823
6.025714 -0.024909333999999998
6.026714 -0.025414448000000003
6.027714 -0.025916507
6.028714 -0.026414442
6.029714 -0.026908223000000002
6.030715 -0.02739878
6.031714 -0.027887449999999998
6.032714 -0.028375288999999998
6.033714 -0.02886263
6.034714 -0.029349201999999998
6.035714 -0.029834662999999997
6.036714 -0.03031916
6.037714 -0.030803505999999998
6.038714 -0.031288719
6.039714 -0.031775226999999996
6.040714 -0.03226219
6.041714 -0.032747499
6.042714 -0.033228577
6.043715 -0.033703627
6.044714 -0.034172661
6.045714 -0.034637674
6.046714 -0.035101772
6.047714 -0.035567675
6.048714 -0.036036383
6.049714 -0.036506765000000004
6.050714 -0.036976283
6.051714 -0.037442474
6.052714 -0.037904287
6.053714 -0.038362521
6.054714 -0.038819102
6.055714 -0.039275645
6.056714 -0.039732232
6.057714 -0.040187172
6.058714 -0.040637987
6.059714 -0.041083072
6.060714 -0.041523011
6.061714 -0.041960707
6.062714 -0.042400105
6.063715 -0.042844133
6.064714 -0.043293029999999996
6.065714 -0.043744012
6.066714 -0.04419256
6.067714 -0.044634668
6.068714 -0.045068821
6.069714 -0.04549661
6.070714 -0.045921648
6.071714 -0.046347437
6.072714 -0.046775388
6.073714 -0.047204192
6.074714 -0.047630825
6.075714 -0.048052624
6.076715 -0.048469122999999996
6.077714 -0.048882525999999996
6.078714 -0.049296493
6.079714 -0.049713877000000004
6.080714 -0.050134794
6.081714 -0.05055620599999999
6.082714 -0.050973328000000005
6.083714 -0.051382184000000004
6.084714 -0.051781815
6.085714 -0.052174908
6.086714 -0.052566413000000006
6.087714 -0.052960921
6.088714 -0.05336021999999999
6.089714 -0.053762447
6.090714 -0.054163265
6.091714 -0.054558425
6.092714 -0.054946157999999995
6.093714 -0.055328099
6.094714 -0.055708205999999996
6.095714 -0.056090299
6.096714 -0.056475744
6.097714 -0.056862622
6.098714 -0.057246862
6.099714 -0.057624752
6.100714 -0.057995226000000004
6.101714 -0.058360654
6.102714 -0.05872554
6.103714 -0.059093925000000005
6.104714 -0.059466914
6.105714 -0.059841847000000004
6.106714 -0.060213583999999994
6.107714 -0.060577259999999994
6.108714 -0.060930924
6.109715 -0.061276612999999994
6.110714 -0.061619229000000005
6.111714 -0.06196385399999999
6.112714 -0.062313053
6.113714 -0.062665687
6.114714 -0.063017796
6.115714 -0.06336507499999999
6.116714 -0.06370538
6.117714 -0.06403985899999999
6.118714 -0.064372079
6.119714 -0.064705656
6.120714 -0.065041886
6.121714 -0.065378787
6.122715 -0.06571215300000001
6.123714 -0.06603803500000001
6.124714 -0.066355162
6.125714 -0.066665915
6.126714 -0.066975225
6.127714 -0.067287951
6.128714 -0.06760627100000001
6.129714 -0.067928503
6.130714 -0.068250013
6.131714 -0.06856572600000001
6.132714 -0.068872754
6.133714 -0.069171755
6.134714 -0.069466239
6.135714 -0.06976038000000001
6.136714 -0.070056581
6.137714 -0.070354267
6.138714 -0.070650509
6.139714 -0.07094203
6.140714 -0.071227388
6.141714 -0.071507954
6.142715 -0.071787112
6.143714 -0.07206818
6.144714 -0.072352233
6.145714 -0.072637224
6.146714 -0.07291887899999999
6.147714 -0.073192938
6.148714 -0.073457486
6.149714 -0.07371401899999999
6.150714 -0.073966698
6.151714 -0.074220222
6.152714 -0.074477465
6.153714 -0.07473825199999999
6.154714 -0.074999791
6.155715 -0.075258483
6.156714 -0.075511966
6.157714 -0.075760204
6.158714 -0.076005119
6.159714 -0.076248997
6.160714 -0.076492789
6.161714 -0.076735322
6.162714 -0.076973939
6.163714 -0.077206147
6.164714 -0.0774313
6.165714 -0.07765124300000001
6.166714 -0.077869551
6.167714 -0.078089716
6.168715 -0.07831331500000001
6.169714 -0.078539213
6.170714 -0.078764162
6.171714 -0.078984501
6.172714 -0.07919796
6.173714 -0.079404598
6.174714 -0.079606404
6.175714 -0.079805986
6.176714 -0.080005039
6.177714 -0.080203597
6.178714 -0.080400385
6.179714 -0.080593961
6.180714 -0.080783857
6.181714 -0.080971036
6.182714 -0.081157283
6.183714 -0.081344036
6.184714 -0.081531296
6.185714 -0.081717357
6.186714 -0.081899558
6.187714 -0.082075625
6.188715 -0.082244864
6.189714 -0.08240850899999999
6.190714 -0.082569069
6.191714 -0.082729029
6.192714 -0.082889706
6.193714 -0.083050795
6.194714 -0.08321082
6.195714 -0.083368144
6.196714 -0.083521893
6.197714 -0.083672209
6.198714 -0.083819835
6.199714 -0.083965319
6.200714 -0.084108429
6.201715 -0.084248226
6.202714 -0.08438368099999999
6.203714 -0.08451452
6.204714 -0.084641657
6.205714 -0.084766932
6.206714 -0.084892259
6.207714 -0.085018604
6.208714 -0.085145468
6.209714 -0.085271092
6.210714 -0.085393316
6.211714 -0.08551061
6.212714 -0.085622648
6.213714 -0.085730187
6.214714 -0.08583440199999999
6.215714 -0.085936103
6.216714 -0.086035376
6.217714 -0.086131803
6.218714 -0.086225115
6.219714 -0.086315721
6.220714 -0.086404732
6.221714 -0.086493429
6.222714 -0.086582388
6.223714 -0.08667089900000001
6.224714 -0.08675704000000001
6.225714 -0.086838531
6.226714 -0.08691383400000001
6.227714 -0.086982962
6.228714 -0.08704751399999999
6.229714 -0.087109883
6.230714 -0.087172101
6.231714 -0.087234948
6.232714 -0.08729780100000001
6.233714 -0.087359286
6.234715 -0.087418227
6.235714 -0.08747432100000001
6.236714 -0.087528105
6.237714 -0.087580259
6.238714 -0.087630714
6.239714 -0.087678223
6.240714 -0.087720749
6.241714 -0.08775653600000001
6.242714 -0.087785238
6.243714 -0.087808468
6.244714 -0.087829289
6.245714 -0.087850902
6.246714 -0.087875174
6.247715 -0.087901828
6.248714 -0.087928673
6.249714 -0.087952818
6.250714 -0.087972113
6.251714 -0.087986054
6.252714 -0.08799568199999999
6.253714 -0.088002585
6.254714 -0.088007707
6.255714 -0.088010659
6.256714 -0.088010053
6.257714 -0.08800459299999999
6.258714 -0.087994238
6.259714 -0.087980705
6.260714 -0.087966828
6.261714 -0.087955146
6.262714 -0.087946409
6.263714 -0.087938952
6.264714 -0.087929302
6.265714 -0.087913754
6.266714 -0.087890128
6.267715 -0.08785869
6.268714 -0.08782184400000001
6.269714 -0.08778275199999999
6.270714 -0.087743695
6.271714 -0.08770504500000001
6.272714 -0.087665499
6.273714 -0.087623222
6.274714 -0.08757725
6.275714 -0.087528233
6.276714 -0.087478064
6.277714 -0.087428582
6.278714 -0.087380176
6.279714 -0.087331154
6.280715 -0.08727834799999999
6.281714 -0.087218668
6.282714 -0.087150751
6.283714 -0.087075809
6.284714 -0.086997158
6.285714 -0.08691860700000001
6.286714 -0.086842623
6.287714 -0.086769287
6.288714 -0.086696446
6.289714 -0.086621067
6.290714 -0.086540898
6.291714 -0.08645553
6.292714 -0.086366315
6.293715 -0.086275232
6.294714 -0.086183439
6.295714 -0.08609044
6.296714 -0.08599432800000001
6.297714 -0.08589300000000001
6.298714 -0.085785618
6.299714 -0.085673382
6.300714 -0.085559144
6.301714 -0.085446046
6.302714 -0.085335888
6.303714 -0.085228134
6.304714 -0.085120153
6.305714 -0.085008529
6.306714 -0.084890745
6.307714 -0.084766321
6.308714 -0.08463682
6.309714 -0.084504794
6.310714 -0.084372296
6.311714 -0.084239838
6.312714 -0.084106304
6.313715 -0.083969842
6.314714 -0.083829148
6.315714 -0.083684357
6.316714 -0.083537021
6.317714 -0.083389186
6.318714 -0.08324216499999999
6.319714 -0.083095673
6.320714 -0.082947908
6.321714 -0.082796486
6.322714 -0.082639727
6.323714 -0.082477578
6.324714 -0.082311645
6.325714 -0.082144304
6.326715 -0.081977469
6.327714 -0.081811624
6.328714 -0.08164564499999999
6.329714 -0.081477495
6.330714 -0.081305328
6.331714 -0.081128452
6.332714 -0.080947543
6.333714 -0.08076417699999999
6.334714 -0.080579874
6.335714 -0.080395309
6.336714 -0.08021002299999999
6.337714 -0.08002284400000001
6.338714 -0.079832639
6.339714 -0.079638977
6.340714 -0.07944231
6.341714 -0.079243613
6.342714 -0.079043716
6.343714 -0.07884274200000001
6.344714 -0.07863997
6.345714 -0.078434212
6.346714 -0.078224501
6.347714 -0.078010693
6.348714 -0.07779366
6.349714 -0.077574991
6.350714 -0.077356357
6.351714 -0.077138795
6.352714 -0.076922349
6.353714 -0.076706073
6.354714 -0.07648845800000001
6.355714 -0.076267979
6.356714 -0.07604353
6.357714 -0.075814669
6.358714 -0.07558156499999999
6.359715 -0.07534478800000001
6.360714 -0.07510505399999999
6.361714 -0.074863108
6.362714 -0.074619614
6.363714 -0.074375176
6.364714 -0.074130367
6.365714 -0.073885644
6.366714 -0.073641265
6.367714 -0.073397113
6.368714 -0.073152565
6.369714 -0.07290650400000001
6.370714 -0.072657422
6.371714 -0.072403788
6.372715 -0.07214449
6.373714 -0.07187927300000001
6.374714 -0.071609003
6.375714 -0.071335555
6.376714 -0.071061368
6.377714 -0.07078873999999999
6.378714 -0.070519099
6.379714 -0.070252578
6.380714 -0.069988053
6.381714 -0.069723587
6.382714 -0.069457106
6.383714 -0.06918703999999999
6.384714 -0.068912533
6.385714 -0.068633386
6.386714 -0.068349717
6.387714 -0.0680617
6.388714 -0.067769556
6.389714 -0.06747383200000001
6.390714 -0.067175721
6.391714 -0.06687713299999999
6.392715 -0.066580327
6.393714 -0.066287111
6.394714 -0.065998005
6.395714 -0.065711723
6.396714 -0.06542540499999999
6.397714 -0.06513554299999999
6.398714 -0.064839219
6.399714 -0.064535154
6.400714 -0.06422408
6.401714 -0.063908234
6.402714 -0.06359031
6.403714 -0.063272443
6.404714 -0.062955642
6.405715 -0.062639924
6.406714 -0.062324927
6.407714 -0.06201053
6.408714 -0.061697018000000006
6.409714 -0.061384717000000005
6.410714 -0.061073252999999994
6.411714 -0.06076108
6.412714 -0.060445599999999995
6.413714 -0.060124042999999995
6.414714 -0.059794699
6.415714 -0.059457908999999996
6.416714 -0.059116189
6.417714 -0.058773403999999994
6.418715 -0.058433255999999996
6.419714 -0.05809787500000001
6.420714 -0.05776712800000001
6.421714 -0.057438982
6.422714 -0.057110655999999996
6.423714 -0.056779862
6.424714 -0.056445587000000005
6.425714 -0.056108012
6.426714 -0.055767724000000005
6.427714 -0.055424916000000005
6.428714 -0.055079011
6.429714 -0.054729078
6.430714 -0.05437470999999999
6.431714 -0.054016826
6.432714 -0.053657772000000006
6.433714 -0.053300592
6.434714 -0.052947707999999996
6.435714 -0.052599685
6.436714 -0.05225481
6.437714 -0.051909725999999996
6.438715 -0.051560864000000005
6.439714 -0.051205885
6.440714 -0.050844543
6.441714 -0.050478475
6.442714 -0.05011017200000001
6.443714 -0.049741677000000005
6.444714 -0.04937381
6.445714 -0.049006235
6.446714 -0.048638135
6.447714 -0.048269151
6.448714 -0.047899808999999995
6.449714 -0.047531237999999996
6.450714 -0.047164308
6.451715 -0.046798788
6.452714 -0.046433036999999996
6.453714 -0.046064559
6.454714 -0.045691154000000005
6.455714 -0.045312042
6.456714 -0.044928363
6.457714 -0.044542705
6.458714 -0.044157973
6.459714 -0.043776093
6.460714 -0.043397289
6.461714 -0.043020196999999996
6.462714 -0.042642734
6.463714 -0.042263154
6.464714 -0.041880764
6.465714 -0.04149591
6.466714 -0.041109379
6.467714 -0.040721680999999996
6.468714 -0.040332653
6.469714 -0.039941655
6.470714 -0.039548182
6.471714 -0.039152519
6.472714 -0.038755918
6.473714 -0.038360196
6.474714 -0.037966884
6.475714 -0.037576412000000003
6.476714 -0.037187806
6.477714 -0.036799052
6.478714 -0.036407972000000004
6.479714 -0.036013135
6.480714 -0.035614331
6.481714 -0.03521248
6.482714 -0.034809019000000004
6.483714 -0.034405204
6.484715 -0.034001676
6.485714 -0.033598500999999996
6.486714 -0.033195499999999996
6.487714 -0.032792639
6.488714 -0.032390145
6.489714 -0.031988294
6.490714 -0.031587048
6.491714 -0.031185779
6.492714 -0.030783346
6.493714 -0.030378532
6.494714 -0.029970601000000003
6.495714 -0.029559668999999997
6.496714 -0.029146686
6.497715 -0.028733030000000003
6.498714 -0.028319939
6.499714 -0.027908082
6.500714 -0.027497467999999997
6.501714 -0.027087636
6.502714 -0.026678017000000002
6.503714 -0.026268171
6.504714 -0.025857807000000003
6.505714 -0.025446623
6.506714 -0.025034162999999998
6.507714 -0.024619882000000003
6.508714 -0.024203376
6.509714 -0.023784718
6.510714 -0.023364638
6.511714 -0.022944341
6.512714 -0.022525067
6.513714 -0.022107543
6.514714 -0.02169167
6.515714 -0.021276595000000002
6.516714 -0.02086115
6.517715 -0.020444402
6.518714 -0.020026015
6.519714 -0.01960619
6.520714 -0.019185357
6.521714 -0.018763771999999998
6.522714 -0.018341325999999998
6.523714 -0.017917724
6.524714 -0.017492913
6.525714 -0.017067425
6.526714 -0.016642363
6.527714 -0.016218971999999998
6.528714 -0.015797961
6.529714 -0.015378994
6.530715 -0.014960658
6.531714 -0.014541026
6.532714 -0.01411852
6.533714 -0.013692641000000002
6.534714 -0.013264158
6.535714 -0.012834636
6.536714 -0.012405591999999998
6.537714 -0.011977772
6.538714 -0.011550933000000001
6.539714 -0.011124226999999999
6.540714 -0.010696969
6.541714 -0.010269206
6.542714 -0.009841764400000001
6.543715 -0.009415712
6.544714 -0.0089915404
6.545714 -0.0085685955
6.546714 -0.0081451828
6.547714 -0.007719343599999999
6.548714 -0.0072899144
6.549714 -0.0068572443999999995
6.550714 -0.0064231346
6.551714 -0.0059899874
6.552714 -0.0055596116
6.553714 -0.0051323401
6.554714 -0.004706937
6.555714 -0.004281372800000001
6.556714 -0.0038539853
6.557714 -0.0034243607
6.558714 -0.0029934512
6.559714 -0.0025628635
6.560714 -0.0021337701
6.561714 -0.0017061195000000003
6.562714 -0.0012786521
6.563715 -0.0008497020599999999
6.564714 -0.00041833049999999997
6.565714 1.4944776999999998e-05
6.566714 0.00044828793999999994
6.567714 0.00087952731
6.568714 0.0013074394
6.569714 0.0017325518000000002
6.570714 0.0021569953
6.571714 0.002583415
6.572714 0.0030135448000000002
6.573714 0.0034472454
6.574714 0.0038825641000000003
6.575714 0.0043167624
6.576715 0.0047477668
6.577714 0.0051752038
6.578714 0.005600425
6.579714 0.0060255894
6.580714 0.006452344699999999
6.581714 0.0068809349999999995
6.582714 0.0073102252
6.583714 0.0077386378999999995
6.584714 0.0081653627
6.585714 0.0085911022
6.586714 0.0090178146
6.587714 0.0094475829
6.588714 0.0098812488
6.589714 0.010317656
6.590714 0.010753982
6.591714 0.011187061
6.592714 0.011614963
6.593714 0.012037982
6.594714 0.012458460999999999
6.595714 0.012879564000000001
6.596714 0.013303681
6.597714 0.013731362
6.598714 0.01416132
6.599714 0.014591444
6.600714 0.015020147999999999
6.601714 0.015447228
6.602714 0.015873746999999997
6.603714 0.016301038
6.604714 0.016729503
6.605714 0.017158021000000002
6.606714 0.017584383000000002
6.607714 0.018006568
6.608714 0.018424116
6.609715 0.018838754
6.610714 0.019253835
6.611714 0.019672830000000002
6.612714 0.020097652
6.613714 0.020527761
6.614714 0.020960491
6.615714 0.021392398
6.616714 0.021820889
6.617714 0.022245229
6.618714 0.02266643
6.619714 0.023086225000000002
6.620714 0.023505808
6.621714 0.023925137
6.622715 0.024343248999999997
6.623714 0.024759279999999998
6.624714 0.025173565000000002
6.625714 0.025587948000000003
6.626714 0.026005085000000004
6.627714 0.026427014000000002
6.628714 0.026853834000000004
6.629714 0.027283275000000003
6.630714 0.027711518
6.631714 0.028134856
6.632714 0.028551358
6.633714 0.028961632
6.634714 0.029368344
6.635714 0.029774813
6.636714 0.030183472
6.637714 0.030595032
6.638714 0.031008737
6.639714 0.031423406
6.640714 0.031838502
6.641714 0.032254541000000005
6.642715 0.032672548
6.643714 0.033092947
6.644714 0.03351467
6.645714 0.033935101
6.646714 0.034351088
6.647714 0.0347605
6.648714 0.035163472
6.649714 0.035562593
6.650714 0.035961869
6.651714 0.036364977
6.652714 0.036773703000000005
6.653714 0.037187373
6.654714 0.037603505
6.655715 0.038019236
6.656714 0.038432697
6.657714 0.038843541
6.658714 0.039252476
6.659714 0.039660206
6.660714 0.040066548
6.661714 0.040470369000000006
6.662714 0.04087039
6.663714 0.041266384999999996
6.664714 0.041659942
6.665714 0.042054194
6.666714 0.042452544
6.667714 0.042857011
6.668715 0.043267131
6.669714 0.043680007
6.670714 0.044091581000000005
6.671714 0.044498421
6.672714 0.044899102
6.673714 0.045294509999999996
6.674714 0.045686975
6.675714 0.046078839999999996
6.676714 0.04647134
6.677714 0.046864376
6.678714 0.047257233999999995
6.679714 0.047649691
6.680714 0.048042668
6.681714 0.048437956
6.682714 0.048837095000000004
6.683714 0.049240107
6.684714 0.049644917999999996
6.685714 0.050047918999999996
6.686714 0.050445476999999996
6.687714 0.050835655
6.688715 0.05121915
6.689714 0.051598961
6.690714 0.051978975999999996
6.691714 0.052362168
6.692714 0.05274947
6.693714 0.053139782
6.694714 0.05353103
6.695714 0.053921568999999996
6.696714 0.054311048
6.697714 0.054700224
6.698714 0.055089983
6.699714 0.055480190000000006
6.700714 0.055869244000000005
6.701715 0.056254701000000004
6.702714 0.056634616000000006
6.703714 0.057008915
6.704714 0.057379801999999994
6.705714 0.057751004
6.706714 0.058126065
6.707714 0.058506691
6.708714 0.05889197300000001
6.709714 0.059278990000000004
6.710714 0.059664343
6.711714 0.060045836
6.712714 0.060423330000000004
6.713714 0.060798373
6.714714 0.061172934000000005
6.715714 0.061548017999999996
6.716714 0.061923101999999994
6.717714 0.062296627
6.718714 0.06266725799999999
6.719714 0.06303507800000001
6.720714 0.063401891
6.721714 0.063770392
6.722714 0.064142619
6.723714 0.064518669
6.724714 0.06489636700000001
6.725714 0.06527224300000001
6.726714 0.065643259
6.727714 0.06600835499999999
6.728714 0.06636892800000001
6.729714 0.066728023
6.730714 0.06708866
6.731714 0.067452295
6.732714 0.067818264
6.733714 0.068184437
6.734715 0.0685487
6.735714 0.068910245
6.736714 0.06927000400000001
6.737714 0.069629867
6.738714 0.069991313
6.739714 0.070354261
6.740714 0.070716901
6.741714 0.07107666500000001
6.742714 0.071431778
6.743714 0.071782444
6.744714 0.072130945
6.745714 0.072480534
6.746714 0.072833733
6.747715 0.073190982
6.748714 0.073550426
6.749714 0.073908945
6.750714 0.074263808
6.751714 0.074614066
6.752714 0.07496085599999999
6.753714 0.075306516
6.754714 0.07565312
6.755714 0.076001266
6.756714 0.076349895
6.757714 0.076697132
6.758714 0.077041663
6.759714 0.077383703
6.760714 0.077724986
6.761714 0.07806771900000001
6.762714 0.078413135
6.763714 0.078760582
6.764714 0.079107663
6.765714 0.079451432
6.766714 0.079789979
6.767715 0.080123468
6.768714 0.080454076
6.769714 0.080784835
6.770714 0.081118091
6.771714 0.081454392
6.772714 0.08179245099999999
6.773714 0.08213010700000001
6.774714 0.08246568
6.775714 0.082798838
6.776714 0.08313055200000001
6.777714 0.083462195
6.778714 0.083794387
6.779714 0.084126374
6.780715 0.084456365
6.781714 0.084782613
6.782714 0.08510461799999999
6.783714 0.08542366600000001
6.784714 0.085742341
6.785714 0.08606325699999999
6.786714 0.086387742
6.787714 0.086715189
6.788714 0.087043457
6.789714 0.087370054
6.790714 0.08769339799999999
6.791714 0.088013458
6.792714 0.08833144100000001
6.793715 0.08864876000000001
6.794714 0.088966027
6.795714 0.089282676
6.796714 0.08959744
6.797714 0.08990936299999999
6.798714 0.090218656
6.799714 0.090526807
6.800714 0.090835831
6.801714 0.091147103
6.802714 0.09146045800000001
6.803714 0.09177418
6.804714 0.092085858
6.805714 0.092393724
6.806714 0.092697574
6.807714 0.092998822
6.808714 0.093299622
6.809714 0.093601592
6.810714 0.093904947
6.811714 0.094208523
6.812714 0.09451066699999999
6.813715 0.094810408
6.814714 0.095108146
6.815714 0.09540541200000001
6.816714 0.095703814
6.817714 0.096003857
6.818714 0.0963044
6.819714 0.09660316299999999
6.820714 0.096898002
6.821714 0.097188231
6.822714 0.097475125
6.823714 0.09776129199999999
6.824714 0.09804922199999999
6.825714 0.09833981700000001
6.826715 0.098631892
6.827714 0.09892280199999999
6.828714 0.099210057
6.829714 0.099492748
6.830714 0.099772122
6.831714 0.10005081
6.832714 0.10033118
6.833714 0.10061394
6.834714 0.10089766
6.835714 0.10117969
6.836714 0.10145789
6.837714 0.10173208
6.838714 0.10200429999999999
6.839714 0.10227765999999999
6.840714 0.10255437999999999
6.841714 0.10283428
6.842714 0.10311457
6.843714 0.10339123
6.844714 0.10366119000000001
6.845714 0.10392412000000001
6.846714 0.10418273
6.847714 0.10444127
6.848714 0.10470328000000001
6.849714 0.10496958
6.850714 0.10523800999999999
6.851714 0.10550481999999999
6.852714 0.10576699
6.853714 0.1060241
6.854714 0.1062786
6.855714 0.10653422
6.856714 0.10679358
6.857714 0.10705632999999999
6.858714 0.10731909
6.859715 0.10757725
6.860714 0.10782763000000001
6.861714 0.10807056999999999
6.862714 0.10830988000000001
6.863714 0.10855097999999999
6.864714 0.10879781
6.865714 0.10905069
6.866714 0.10930605
6.867714 0.10955844
6.868714 0.10980359999999999
6.869714 0.11004083999999999
6.870714 0.11027332
6.871714 0.11050611999999999
6.872715 0.11074315
6.873714 0.11098482999999999
6.874714 0.11122778999999999
6.875714 0.11146695
6.876714 0.11169864
6.877714 0.11192295
6.878714 0.11214389999999999
6.879714 0.1123672
6.880714 0.11259688000000001
6.881714 0.11283275999999999
6.882714 0.11307035
6.883714 0.11330321
6.884714 0.11352657
6.885714 0.11373999
6.886714 0.11394781
6.887714 0.11415664
6.888714 0.11437178999999999
6.889714 0.11459426
6.890714 0.11482033999999999
6.891714 0.11504381
6.892715 0.11525963
6.893714 0.11546682
6.894714 0.1156689
6.895714 0.11587170000000001
6.896714 0.11607967
6.897714 0.11629309
6.898714 0.11650764000000001
6.899714 0.1167169
6.900714 0.11691612
6.901714 0.11710520999999999
6.902714 0.11728908
6.903714 0.1174751
6.904714 0.11766908000000001
6.905715 0.11787199000000001
6.906714 0.1180794
6.907714 0.11828388999999999
6.908714 0.11847918
6.909714 0.11866343000000001
6.910714 0.11884012000000001
6.911714 0.11901579999999999
6.912714 0.1191961
6.913714 0.11938254000000001
6.914714 0.1195717
6.915714 0.11975747999999999
6.916714 0.11993488000000001
6.917714 0.12010325000000001
6.918715 0.1202669
6.919714 0.12043269
6.920714 0.12060606000000001
6.921714 0.12078772
6.922714 0.12097287
6.923714 0.12115372
6.924714 0.12132367
6.925714 0.12148086
6.926714 0.12162911
6.927714 0.12177577
6.928714 0.12192755000000001
6.929714 0.12208698
6.930714 0.12225122999999999
6.931714 0.12241411
6.932714 0.12256989
6.933714 0.12271674
6.934714 0.12285778
6.935714 0.12299903
6.936714 0.1231457
6.937714 0.12329884
6.938715 0.12345443
6.939714 0.12360552000000001
6.940714 0.12374611
6.941714 0.12387467
6.942714 0.12399509
6.943714 0.12411468
6.944714 0.12424020000000001
6.945714 0.12437425999999999
6.946714 0.12451407
6.947714 0.12465316
6.948714 0.12478519
6.949714 0.12490742
6.950714 0.12502202999999998
6.951715 0.12513454
6.952714 0.12525029000000001
6.953714 0.12537120999999998
6.954714 0.12549459
6.955714 0.12561474
6.956714 0.12572644
6.957714 0.12582809
6.958714 0.12592288999999998
6.959714 0.12601708
6.960714 0.12611650000000002
6.961714 0.1262233
6.962714 0.12633471
6.963714 0.12644461
6.964714 0.12654689
6.965714 0.12663879
6.966714 0.12672219999999998
6.967714 0.12680232
6.968714 0.12688456
6.969714 0.12697142
6.970714 0.12706119
6.971714 0.12714918
6.972714 0.12723065
6.973714 0.12730376000000002
6.974714 0.12737066
6.975714 0.12743626
6.976714 0.12750538
6.977714 0.12757989
6.978714 0.12765758
6.979714 0.12773341
6.980714 0.12780231
6.981714 0.12786201
6.982714 0.12791418
6.983714 0.12796335
6.984715 0.12801429
6.985714 0.12806928
6.986714 0.12812694
6.987714 0.12818325
6.988714 0.12823398
6.989714 0.12827713999999998
6.990714 0.12831410000000001
6.991714 0.12834861
6.992714 0.12838453
6.993714 0.12842347
6.994714 0.12846387
6.995714 0.12850187
6.996714 0.12853361
6.997715 0.12855735000000001
6.998714 0.12857448
6.999714 0.12858866
7.000714 0.12860371
7.001714 0.12862151000000002
7.002714 0.12864111
7.003714 0.12865945
7.004714 0.12867332
7.005714 0.12868119
7.006714 0.1286841
7.007714 0.12868488
7.008714 0.1286864
7.009714 0.12868978
7.010714 0.12869372
7.011714 0.12869523
7.012714 0.12869133000000002
7.013714 0.12868074
7.014714 0.12866450999999998
7.015714 0.12864536000000001
7.016714 0.12862604
7.017715 0.12860788
7.018714 0.12859009000000002
7.019714 0.12857043
7.020714 0.12854658
7.021714 0.12851747
7.022714 0.12848382
7.023714 0.1284475
7.024714 0.12841033000000002
7.025714 0.12837285
7.026714 0.12833406
7.027714 0.12829198
7.028714 0.12824491
7.029714 0.12819251
7.030715 0.12813604
7.031714 0.12807765999999998
7.032714 0.12801931
7.033714 0.12796167
7.034714 0.12790391999999998
7.035714 0.12784428
7.036714 0.12778108999999999
7.037714 0.12771362
7.038714 0.12764228
7.039714 0.12756814
7.040714 0.1274921
7.041714 0.12741423
7.042714 0.12733374
7.043715 0.12724957
7.044714 0.12716113
7.045714 0.12706878
7.046714 0.1269737
7.047714 0.1268773
7.048714 0.12678037
7.049714 0.12668266
7.050714 0.12658304
7.051714 0.12648003
7.052714 0.12637271
7.053714 0.12626103
7.054714 0.12614576000000002
7.055714 0.12602785
7.056714 0.12590793
7.057714 0.12578592
7.058714 0.12566127000000002
7.059714 0.12553351000000001
7.060714 0.12540263
7.061714 0.12526925
7.062714 0.12513422
7.063715 0.12499800999999999
7.064714 0.12486029
7.065714 0.12471997000000001
7.066714 0.12457572
7.067714 0.12442663000000001
7.068714 0.12427269
7.069714 0.12411481999999999
7.070714 0.1239543
7.071714 0.12379209999999999
7.072714 0.12362847
7.073714 0.12346295
7.074714 0.1232948
7.075714 0.12312358000000001
7.076715 0.12294949999999999
7.077714 0.1227732
7.078714 0.12259529999999999
7.079714 0.12241576
7.080714 0.12223379000000001
7.081714 0.12204809
7.082714 0.12185752
7.083714 0.12166179
7.084714 0.1214616
7.085714 0.12125839000000001
7.086714 0.12105352000000001
7.087714 0.12084767
7.088714 0.12064056000000001
7.089714 0.12043116
7.090714 0.12021842
7.091714 0.12000185
7.092714 0.11978173
7.093714 0.11955887000000001
7.094714 0.11933397000000001
7.095714 0.11910702000000001
7.096714 0.11887719000000001
7.097714 0.11864329
7.098714 0.11840442000000001
7.099714 0.11816057
7.100714 0.1179128
7.101714 0.11766264
7.102714 0.11741142
7.103714 0.11715959
7.104714 0.11690658
7.105714 0.1166512
7.106714 0.11639239
7.107714 0.11612974000000001
7.108714 0.11586372
7.109715 0.11559516000000002
7.110714 0.11532465000000001
7.111714 0.11505198999999999
7.112714 0.11477622999999999
7.113714 0.11449611999999999
7.114714 0.11421086
7.115714 0.11392058
7.116714 0.11362633999999999
7.117714 0.11332964999999999
7.118714 0.11303175
7.119714 0.11273295
7.120714 0.11243271
7.121714 0.11212990999999999
7.122715 0.11182358
7.123714 0.11151333000000001
7.124714 0.11119945
7.125714 0.1108825
7.126714 0.11056284
7.127714 0.11024028
7.128714 0.10991415
7.129714 0.10958377
7.130714 0.10924889
7.131714 0.10891008
7.132714 0.10856856000000001
7.133714 0.10822566
7.134714 0.10788219999999998
7.135714 0.10753813999999999
7.136714 0.10719263000000001
7.137714 0.10684439
7.138714 0.10649228000000001
7.139714 0.10613566
7.140714 0.1057745
7.141714 0.10540908
7.142715 0.10503971000000001
7.143714 0.10466655
7.144714 0.10428973
7.145714 0.10390950999999998
7.146714 0.10352647
7.147714 0.10314146
7.148714 0.10275532999999999
7.149714 0.10236850000000002
7.150714 0.10198072
7.151714 0.10159111
7.152714 0.10119848999999999
7.153714 0.10080173
7.154714 0.10040016
7.155715 0.099993625
7.156714 0.09958243500000001
7.157714 0.099167088
7.158714 0.098748156
7.159714 0.098326243
7.160714 0.09790199100000001
7.161714 0.09747613200000001
7.162714 0.097049307
7.163714 0.096621813
7.164714 0.09619334
7.165714 0.095762935
7.166714 0.095329212
7.167714 0.09489086199999999
7.168715 0.094447099
7.169714 0.093997963
7.170714 0.093544222
7.171714 0.09308696
7.172714 0.092627108
7.173714 0.09216519
7.174714 0.091701344
7.175714 0.091235602
7.176714 0.090768142
7.177714 0.090299337
7.178714 0.089829444
7.179714 0.089358201
7.180714 0.088884617
7.181714 0.088407128
7.182714 0.087924185
7.183714 0.087434991
7.184714 0.086939969
7.185714 0.08644072800000001
7.186714 0.085939432
7.187714 0.085437851
7.188715 0.08493663
7.189714 0.08443508400000001
7.190714 0.083931751
7.191714 0.083425175
7.192714 0.082914642
7.193714 0.08240036
7.194714 0.08188301
7.195714 0.081363035
7.196714 0.08084012700000001
7.197714 0.08031326
7.198714 0.07978134099999999
7.199714 0.079244125
7.200714 0.078702724
7.201715 0.078159367
7.202714 0.077616482
7.203714 0.077075453
7.204714 0.076535839
7.205714 0.075995445
7.206714 0.07545129
7.207714 0.074901042
7.208714 0.074344064
7.209714 0.073781586
7.210714 0.073215889
7.211714 0.072649022
7.212714 0.072081748
7.213714 0.07151335
7.214714 0.070942385
7.215714 0.0703678
7.216714 0.069789833
7.217714 0.06920995699999999
7.218714 0.068629993
7.219714 0.06805077999999999
7.220714 0.067471317
7.221714 0.066888926
7.222714 0.06630047
7.223714 0.065703975
7.224714 0.06509978599999999
7.225714 0.064490543
7.226714 0.063880015
7.227714 0.063271297
7.228714 0.06266541299999999
7.229714 0.062061002
7.230714 0.061455275999999996
7.231714 0.060845637999999994
7.232714 0.060231041
7.233714 0.059612317000000005
7.234715 0.058991346
7.235714 0.058369594999999996
7.236714 0.057746982
7.237714 0.057121745
7.238714 0.056491501
7.239714 0.055854820000000006
7.240714 0.055212399
7.241714 0.05456708
7.242714 0.053922588
7.243714 0.053281651
7.244714 0.052644522000000006
7.245714 0.052008766
7.246714 0.05137037999999999
7.247715 0.050725759
7.248714 0.050073402
7.249714 0.049414462
7.250714 0.048751864
7.251714 0.048088538
7.252714 0.047425882
7.253714 0.046763217
7.254714 0.046098561
7.255714 0.045430151
7.256714 0.044757803
7.257714 0.044083234
7.258714 0.043409114
7.259714 0.042737415
7.260714 0.042067992
7.261714 0.041398278
7.262714 0.040724402
7.263714 0.040043080999999994
7.264714 0.039353347000000004
7.265714 0.038657108
7.266714 0.037958223
7.267715 0.037260621
7.268714 0.036566451
7.269714 0.035875256
7.270714 0.035184574999999996
7.271714 0.034491508000000004
7.272714 0.033794381
7.273714 0.03309352
7.274714 0.032390733
7.275714 0.031687922
7.276714 0.030985608
7.277714 0.030282421999999996
7.278714 0.02957574
7.279714 0.028863235
7.280715 0.028144410999999998
7.281714 0.027421169000000002
7.282714 0.026697059999999998
7.283714 0.025975614
7.284714 0.02525858
7.285714 0.024545047
7.286714 0.023831922000000002
7.287714 0.02311548
7.288714 0.022393146
7.289714 0.021664573
7.290714 0.020931504
7.291714 0.020196538
7.292714 0.019461616
7.293715 0.018727058999999997
7.294714 0.017991675
7.295714 0.017253809000000002
7.296714 0.016512661
7.297714 0.015769081
7.298714 0.015025305000000001
7.299714 0.014283737
7.300714 0.013545545999999999
7.301714 0.012809818
7.302714 0.012073798
7.303714 0.011334129
7.304714 0.010588451
7.305714 0.0098365126
7.306714 0.0090802321
7.307714 0.0083226812
7.308714 0.0075666285
7.309714 0.0068132743999999995
7.310714 0.0060619517
7.311714 0.0053107553
7.312714 0.0045577861
7.313715 0.0038021986
7.314714 0.0030444959
7.315714 0.0022860027
7.316714 0.0015278047
7.317714 0.00076989254
7.318714 1.0965604e-05
7.319714 -0.00075092767
7.320714 -0.001517275
7.321714 -0.0022881202
7.322714 -0.0030617874
7.323714 -0.0038355334
7.324714 -0.0046067511000000005
7.325714 -0.0053741485
7.326715 -0.0061383384
7.327714 -0.0069014553
7.328714 -0.007666111200000001
7.329714 -0.0084341518
7.330714 -0.0092059308
7.331714 -0.009980367799999999
7.332714 -0.010755724000000001
7.333714 -0.011530609
7.334714 -0.012304659999999999
7.335714 -0.01307858
7.336714 -0.013853501999999998
7.337714 -0.014630135999999998
7.338714 -0.015408178
7.339714 -0.016186388
7.340714 -0.016963255
7.341714 -0.017737925
7.342714 -0.018510837999999998
7.343714 -0.019283695
7.344714 -0.02005873
7.345714 -0.020837653
7.346714 -0.021620761
7.347714 -0.022406722
7.348714 -0.023193131000000002
7.349714 -0.023977595
7.350714 -0.024758788999999996
7.351714 -0.025536929
7.352714 -0.026313521
7.353714 -0.027090471
7.354714 -0.027869127000000004
7.355714 -0.028649711999999997
7.356714 -0.029431455000000002
7.357714 -0.03021328
7.358714 -0.030994599
7.359715 -0.031775748
7.360714 -0.032557789
7.361714 -0.033341776000000004
7.362714 -0.034127928999999994
7.363714 -0.034915173
7.364714 -0.035701468
7.365714 -0.036484681
7.366714 -0.037263674
7.367714 -0.038038960000000004
7.368714 -0.038812583
7.369714 -0.039587234
7.370714 -0.040365045
7.371714 -0.041146675
7.372715 -0.041931123
7.373714 -0.042716347
7.374714 -0.043500356999999996
7.375714 -0.044282089
7.376714 -0.045061694
7.377714 -0.04584009
7.378714 -0.046618134000000006
7.379714 -0.047395891
7.380714 -0.048172538
7.381714 -0.048946927
7.382714 -0.049718487
7.383714 -0.050487905
7.384714 -0.051257102
7.385714 -0.052028464
7.386714 -0.052803697
7.387714 -0.053582887999999995
7.388714 -0.054364337000000006
7.389714 -0.055145251000000006
7.390714 -0.05592298699999999
7.391714 -0.056696171000000004
7.392715 -0.057465135
7.393714 -0.058231462000000005
7.394714 -0.058996986
7.395714 -0.059762795
7.396714 -0.060528836999999995
7.397714 -0.061294244
7.398714 -0.062058214
7.399714 -0.062820734
7.400714 -0.06358280100000001
7.401714 -0.064345851
7.402714 -0.06511081
7.403714 -0.065877324
7.404714 -0.06664368
7.405715 -0.067407486
7.406714 -0.06816686400000001
7.407714 -0.06892138
7.408714 -0.069672306
7.409714 -0.070421945
7.410714 -0.071172469
7.411714 -0.07192488400000001
7.412714 -0.072678702
7.413714 -0.07343238099999999
7.414714 -0.074184331
7.415714 -0.074933813
7.416714 -0.075681205
7.417714 -0.076427544
7.418715 -0.077173597
7.419714 -0.077919214
7.420714 -0.07866321800000001
7.421714 -0.07940409100000001
7.422714 -0.080140989
7.423714 -0.08087440500000001
7.424714 -0.08160613900000001
7.425714 -0.082338427
7.426714 -0.083072775
7.427714 -0.083809154
7.428714 -0.084545999
7.429714 -0.085281068
7.430714 -0.086012628
7.431714 -0.086740311
7.432714 -0.087465142
7.433714 -0.088188739
7.434714 -0.088912196
7.435714 -0.089635357
7.436714 -0.090356875
7.437714 -0.091075106
7.438715 -0.091789197
7.439714 -0.092499709
7.440714 -0.09320837
7.441714 -0.093917054
7.442714 -0.094626611
7.443714 -0.09533626699999999
7.444714 -0.09604402
7.445714 -0.096747826
7.446714 -0.097446848
7.447714 -0.098142098
7.448714 -0.098835945
7.449714 -0.09953080399999999
7.450714 -0.1002277
7.451715 -0.10092566
7.452714 -0.10162212
7.453714 -0.10231445000000002
7.454714 -0.1030013
7.455714 -0.10368341
7.456714 -0.10436305
7.457714 -0.10504259999999999
7.458714 -0.10572311999999999
7.459714 -0.10640369000000001
7.460714 -0.10708199
7.461714 -0.10775584999999999
7.462714 -0.10842467000000001
7.463714 -0.10908993000000002
7.464714 -0.10975444
7.465714 -0.11042052999999999
7.466714 -0.11108847
7.467714 -0.11175605000000001
7.468714 -0.11241952
7.469714 -0.11307555
7.470714 -0.11372318999999999
7.471714 -0.11436449
7.472714 -0.1150035
7.473714 -0.11564415
7.474714 -0.11628828999999999
7.475714 -0.11693472999999999
7.476714 -0.11758020000000001
7.477714 -0.11822127
7.478714 -0.11885642999999999
7.479714 -0.11948682000000001
7.480714 -0.12011534000000001
7.481714 -0.12074459
7.482714 -0.12137498999999999
7.483714 -0.12200421
7.484715 -0.12262836999999999
7.485714 -0.12324434000000001
7.486714 -0.12385185
7.487714 -0.12445403000000001
7.488714 -0.12505604
7.489714 -0.12566237
7.490714 -0.12627437
7.491714 -0.12688944
7.492714 -0.12750224
7.493714 -0.12810748
7.494714 -0.12870264
7.495714 -0.12928908
7.496714 -0.12987094
7.497715 -0.13045268
7.498714 -0.13103646
7.499714 -0.13162105
7.500714 -0.13220294000000002
7.501714 -0.13277873
7.502714 -0.13334764
7.503714 -0.13391222
7.504714 -0.13447705000000001
7.505714 -0.13504598
7.506714 -0.13561945
7.507714 -0.13619374
7.508714 -0.13676254000000002
7.509714 -0.13732015
7.510714 -0.13786452
7.511714 -0.13839845
7.512714 -0.13892824
7.513714 -0.13946048
7.514714 -0.13999875
7.515714 -0.14054205
7.516714 -0.14108580999999998
7.517715 -0.14162478
7.518714 -0.14215601
7.519714 -0.14268034000000002
7.520714 -0.14320146
7.521714 -0.14372317
7.522714 -0.14424657
7.523714 -0.14476901
7.524714 -0.14528533
7.525714 -0.14579098999999998
7.526714 -0.14628499
7.527714 -0.14677102
7.528714 -0.14725598
7.529714 -0.14774649
7.530715 -0.14824548
7.531714 -0.14875055
7.532714 -0.14925521
7.533714 -0.1497522
7.534714 -0.15023709
7.535714 -0.15071023
7.536714 -0.15117599
7.537714 -0.15163993
7.538714 -0.15210547
7.539714 -0.15257214
7.540714 -0.15303635000000002
7.541714 -0.15349403
7.542714 -0.15394362
7.543715 -0.1543874
7.544714 -0.15483046
7.545714 -0.15527768
7.546714 -0.15573062
7.547714 -0.1561861
7.548714 -0.15663749
7.549714 -0.15707797
7.550714 -0.15750409999999998
7.551714 -0.15791764
7.552714 -0.15832466
7.553714 -0.15873242
7.554714 -0.15914572
7.555714 -0.15956481
7.556714 -0.15998582
7.557714 -0.16040331
7.558714 -0.16081351
7.559714 -0.16121619
7.560714 -0.16161426
7.561714 -0.16201137000000002
7.562714 -0.16240918999999998
7.563715 -0.16280585
7.564714 -0.16319687
7.565714 -0.16357768
7.566714 -0.16394662000000002
7.567714 -0.16430633
7.568714 -0.16466284
7.569714 -0.16502265
7.570714 -0.16538948
7.571714 -0.16576237
7.572714 -0.16613629000000002
7.573714 -0.16650478000000002
7.574714 -0.16686311
7.575714 -0.16721039
7.576715 -0.16754941
7.577714 -0.16788457
7.578714 -0.16821916
7.579714 -0.16855361000000002
7.580714 -0.16888572000000002
7.581714 -0.16921253
7.582714 -0.16953266
7.583714 -0.16984754
7.584714 -0.17016086
7.585714 -0.17047646
7.586714 -0.17079589
7.587714 -0.17111723
7.588714 -0.17143573
7.589714 -0.17174608
7.590714 -0.17204509
7.591714 -0.17233319
7.592714 -0.17261407
7.593714 -0.17289274
7.594714 -0.17317294
7.595714 -0.1734556
7.596714 -0.17373885
7.597714 -0.17401953
7.598714 -0.17429517
7.599714 -0.17456525
7.600714 -0.1748311
7.601714 -0.17509451
7.602714 -0.17535624
7.603714 -0.17561511999999999
7.604714 -0.17586865
7.605714 -0.17611444
7.606714 -0.17635184
7.607714 -0.17658266
7.608714 -0.1768105
7.609715 -0.1770391
7.610714 -0.1772706
7.611714 -0.17750459
7.612714 -0.17773844
7.613714 -0.17796879
7.614714 -0.17819307
7.615714 -0.17841038
7.616714 -0.17862145
7.617714 -0.17882766
7.618714 -0.17902995
7.619714 -0.17922843
7.620714 -0.17942259000000002
7.621714 -0.17961214
7.622715 -0.17979771
7.623714 -0.1799809
7.624714 -0.18016357
7.625714 -0.18034682
7.626714 -0.18053028
7.627714 -0.18071210999999998
7.628714 -0.18088985
7.629714 -0.18106150000000001
7.630714 -0.18122634
7.631714 -0.18138506000000001
7.632714 -0.18153912
7.633714 -0.18168989
7.634714 -0.18183809
7.635714 -0.18198376
7.636714 -0.18212675
7.637714 -0.18226727
7.638714 -0.18240596
7.639714 -0.18254354
7.640714 -0.18268008
7.641714 -0.18281452
7.642715 -0.1829449
7.643714 -0.18306909
7.644714 -0.18318592
7.645714 -0.18329583000000002
7.646714 -0.18340071
7.647714 -0.18350299
7.648714 -0.18360449
7.649714 -0.18370561
7.650714 -0.18380538999999999
7.651714 -0.18390237
7.652714 -0.1839956
7.653714 -0.1840853
7.654714 -0.1841725
7.655715 -0.18425813
7.656714 -0.1843421
7.657714 -0.18442291
7.658714 -0.18449832
7.659714 -0.18456672999999998
7.660714 -0.18462826999999998
7.661714 -0.18468522
7.662714 -0.18474095999999998
7.663714 -0.18479833
7.664714 -0.18485809
7.665714 -0.1849184
7.666714 -0.18497573
7.667714 -0.18502658
7.668715 -0.18506929
7.669714 -0.18510467
7.670714 -0.18513529
7.671714 -0.18516375999999998
7.672714 -0.1851912
7.673714 -0.18521665
7.674714 -0.18523801
7.675714 -0.1852537
7.676714 -0.18526417
7.677714 -0.18527206
7.678714 -0.18528097
7.679714 -0.18529331
7.680714 -0.18530863
7.681714 -0.1853234
7.682714 -0.18533255
7.683714 -0.18533194
7.684714 -0.18532047000000001
7.685714 -0.1853007
7.686714 -0.18527741
7.687714 -0.18525509
7.688715 -0.18523578000000002
7.689714 -0.18521823
7.690714 -0.18519909
7.691714 -0.18517516
7.692714 -0.1851454
7.693714 -0.18511149
7.694714 -0.18507648000000002
7.695714 -0.18504256
7.696714 -0.18500917
7.697714 -0.18497284
7.698714 -0.18492886
7.699714 -0.184874
7.700714 -0.18480865
7.701715 -0.18473706
7.702714 -0.1846655
7.703714 -0.1845991
7.704714 -0.18453937
7.705714 -0.18448351
7.706714 -0.18442605
7.707714 -0.18436176
7.708714 -0.18428832
7.709714 -0.18420705999999998
7.710714 -0.18412172000000002
7.711714 -0.18403576
7.712714 -0.18395016
7.713714 -0.18386284
7.714714 -0.18377024
7.715714 -0.18366989
7.716714 -0.18356249
7.717714 -0.18345217
7.718714 -0.18334440000000002
7.719714 -0.18324305999999999
7.720714 -0.18314796
7.721714 -0.18305458000000002
7.722714 -0.18295614000000002
7.723714 -0.18284692
7.724714 -0.18272509
7.725714 -0.18259343
7.726714 -0.18245756999999999
7.727714 -0.18232292
7.728714 -0.18219191
7.729714 -0.18206317
7.730714 -0.18193296
7.731714 -0.18179788000000002
7.732714 -0.18165722
7.733714 -0.18151338
7.734715 -0.1813703
7.735714 -0.18123059
7.736714 -0.18109349
7.737714 -0.18095465
7.738714 -0.1808083
7.739714 -0.18065035000000002
7.740714 -0.18048083999999998
7.741714 -0.18030423
7.742714 -0.18012724
7.743714 -0.17995554
7.744714 -0.17979093
7.745714 -0.17963073
7.746714 -0.17946952000000002
7.747715 -0.17930222999999998
7.748714 -0.17912678
7.749714 -0.1789448
7.750714 -0.17876008999999998
7.751714 -0.17857599
7.752714 -0.17839308
7.753714 -0.17820888000000001
7.754714 -0.17801952999999998
7.755714 -0.17782248
7.756714 -0.17761854
7.757714 -0.17741179
7.758714 -0.17720762
7.759714 -0.17700965
7.760714 -0.17681754
7.761714 -0.17662693000000002
7.762714 -0.17643152
7.763714 -0.17622627999999999
7.764714 -0.17600998
7.765714 -0.17578554999999998
7.766714 -0.17555832000000002
7.767715 -0.17533303
7.768714 -0.17511152
7.769714 -0.17489216000000002
7.770714 -0.17467139999999998
7.771714 -0.17444631
7.772714 -0.17421647
7.773714 -0.17398415
7.774714 -0.17375266
7.775714 -0.17352388
7.776714 -0.17329665
7.777714 -0.17306699
7.778714 -0.17283014
7.779714 -0.17258334
7.780715 -0.17232756
7.781714 -0.17206735
7.782714 -0.17180864
7.783714 -0.17155585
7.784714 -0.17130973
7.785714 -0.17106733999999998
7.786714 -0.1708238
7.787714 -0.17057498
7.788714 -0.17031945
7.789714 -0.1700587
7.790714 -0.16979567
7.791714 -0.16953249
7.792714 -0.16926902
7.793715 -0.169003
7.794714 -0.16873169
7.795714 -0.16845404
7.796714 -0.16817182
7.797714 -0.16788907
7.798714 -0.16761005
7.799714 -0.16733684999999998
7.800714 -0.16706805
7.801714 -0.16679929
7.802714 -0.16652548
7.803714 -0.16624333
7.804714 -0.16595284999999999
7.805714 -0.16565708
7.806714 -0.16536027
7.807714 -0.16506551
7.808714 -0.16477333
7.809714 -0.16448193
7.810714 -0.16418876000000002
7.811714 -0.16389244
7.812714 -0.16359364
7.813715 -0.16329463
7.814714 -0.16299750000000002
7.815714 -0.16270248
7.816714 -0.1624073
7.817714 -0.16210814
7.818714 -0.16180171000000002
7.819714 -0.16148721000000002
7.820714 -0.161167
7.821714 -0.16084556
7.822714 -0.16052728000000002
7.823714 -0.16021436
7.824714 -0.15990587
7.825714 -0.15959853
7.826715 -0.15928864
7.827714 -0.15897407000000002
7.828714 -0.15865504
7.829714 -0.15833342
7.830714 -0.15801113
7.831714 -0.15768862
7.832714 -0.15736447
7.833714 -0.15703643
7.834714 -0.15670316
7.835714 -0.15636554
7.836714 -0.15602672
7.837714 -0.15569063
7.838714 -0.15535995
7.839714 -0.15503451000000001
7.840714 -0.15471124
7.841714 -0.15438559999999998
7.842714 -0.15405393
7.843714 -0.15371514
7.844714 -0.153371
7.845714 -0.15302489
7.846714 -0.15267974
7.847714 -0.15233652
7.848714 -0.15199401
7.849714 -0.15165006
7.850714 -0.15130327
7.851714 -0.15095418
7.852714 -0.15060506999999998
7.853714 -0.15025847
7.854714 -0.14991531
7.855714 -0.14957394
7.856714 -0.14923068
7.857714 -0.14888165
7.858714 -0.14852495000000002
7.859715 -0.14816184
7.860714 -0.14779621
7.861714 -0.14743262000000001
7.862714 -0.14707401
7.863714 -0.14672026999999999
7.864714 -0.14636865
7.865714 -0.14601547
7.866714 -0.14565826
7.867714 -0.14529702
7.868714 -0.14493382
7.869714 -0.14457117
7.870714 -0.14421017
7.871714 -0.14384955000000002
7.872715 -0.14348646
7.873714 -0.14311834
7.874714 -0.14274481
7.875714 -0.14236837
7.876714 -0.14199335
7.877714 -0.14162369
7.878714 -0.14126063
7.879714 -0.14090197999999998
7.880714 -0.14054301
7.881714 -0.14017894
7.882714 -0.13980726
7.883714 -0.1394289
7.884714 -0.13904738
7.885714 -0.1386667
7.886714 -0.13828911
7.887714 -0.13791408
7.888714 -0.13753908
7.889714 -0.13716163
7.890714 -0.13678116
7.891714 -0.13639965999999998
7.892715 -0.13602059
7.893714 -0.1356466
7.894714 -0.13527757
7.895714 -0.13491018999999999
7.896714 -0.13453936
7.897714 -0.13416086
7.898714 -0.13377356
7.899714 -0.13338014
7.900714 -0.13298575
7.901714 -0.13259533
7.902714 -0.13221116
7.903714 -0.13183202
7.904714 -0.13145421
7.905715 -0.13107395
7.906714 -0.13068959
7.907714 -0.13030232
7.908714 -0.12991515
7.909714 -0.12953063
7.910714 -0.12914897
7.911714 -0.12876763
7.912714 -0.12838269
7.913714 -0.12799136
7.914714 -0.12759387
7.915714 -0.1271938
7.916714 -0.12679639
7.917714 -0.12640588
7.918715 -0.12602316000000002
7.919714 -0.12564536
7.920714 -0.12526726
7.921714 -0.12488414
7.922714 -0.12449397000000001
7.923714 -0.12409827000000001
7.924714 -0.12370073
7.925714 -0.12330493000000001
7.926714 -0.12291219
7.927714 -0.12252110999999999
7.928714 -0.12212873
7.929714 -0.12173286999999999
7.930714 -0.12133381
7.931714 -0.12093448000000001
7.932714 -0.12053894
7.933714 -0.12014987
7.934714 -0.11976678
7.935714 -0.11938591000000001
7.936714 -0.11900198
7.937714 -0.11861082
7.938715 -0.11821155
7.939714 -0.11780683000000002
7.940714 -0.11740143
7.941714 -0.11699958999999999
7.942714 -0.11660302
7.943714 -0.11621042000000001
7.944714 -0.11581875
7.945714 -0.1154254
7.946714 -0.11502986999999999
7.947714 -0.11463403
7.948714 -0.11424064
7.949714 -0.11385136000000001
7.950714 -0.11346524
7.951715 -0.11307889
7.952714 -0.11268813
7.953714 -0.1122903
7.954714 -0.11188585000000001
7.955714 -0.11147823
7.956714 -0.1110722
7.957714 -0.11067139
7.958714 -0.11027667000000001
7.959714 -0.10988600999999999
7.960714 -0.10949588999999998
7.961714 -0.10910353
7.962714 -0.10870831
7.963714 -0.10831184
7.964714 -0.10791658
7.965714 -0.10752400999999999
7.966714 -0.10713344000000001
7.967714 -0.10674231
7.968714 -0.10634774999999999
7.969714 -0.10594839
7.970714 -0.10554543000000001
7.971714 -0.10514215
7.972714 -0.10474222
7.973714 -0.10434769999999999
7.974714 -0.10395799
7.975714 -0.10357024000000001
7.976714 -0.10318103999999999
7.977714 -0.10278825999999999
7.978714 -0.10239213
7.979714 -0.10199483
7.980714 -0.10159892
7.981714 -0.10120571
7.982714 -0.10081441999999999
7.983714 -0.10042279
7.984715 -0.10002863000000001
7.985714 -0.099631352
7.986714 -0.09923252499999999
7.987714 -0.09883504800000001
7.988714 -0.098441425
7.989714 -0.098052283
7.990714 -0.09766588899999999
7.991714 -0.097279111
7.992714 -0.096889207
7.993714 -0.096495362
7.994714 -0.096099108
7.995714 -0.095703313
7.996714 -0.095310388
7.997715 -0.094920862
7.998714 -0.09453310599999999
7.999714 -0.09414446500000001
8.000714 -0.093753001
8.001715 -0.093358842
8.002714 -0.0929642
8.003715 -0.09257206700000001
8.004714 -0.092184357
8.005714 -0.09180063499999999
8.006714 -0.09141824600000001
8.007714 -0.091033831
8.008715 -0.09064528300000001
8.009714 -0.090253016
8.010715 -0.089859712
8.011714 -0.089468749
8.012714 -0.08908212800000001
8.013714 -0.088699267
8.014714 -0.088317378
8.015715 -0.08793320199999999
8.016714 -0.08754509
8.017715 -0.087154127
8.018714 -0.086763588
8.019714 -0.08637703099999999
8.020715 -0.08599607999999999
8.021714 -0.08561933099999999
8.022715 -0.085243024
8.023714 -0.084863167
8.024714 -0.08447784900000001
8.025714 -0.084088364
8.026714 -0.08369847799999999
8.027715 -0.083312183
8.028714 -0.08293133
8.029715 -0.082554528
8.030714 -0.082178001
8.031714 -0.081797934
8.032714 -0.081412913
8.033714 -0.081024948
8.034715 -0.080638449
8.035714 -0.080257654
8.036715 -0.07988405999999999
8.037714 -0.079515373
8.038714 -0.079146679
8.039714 -0.078773184
8.040714 -0.078392989
8.041715 -0.078008196
8.042714 -0.077623711
8.043715 -0.07724443
8.044714 -0.076872355
8.045714 -0.076505431
8.046714 -0.076138775
8.047714 -0.075767591
8.048715 -0.075390073
8.049714 -0.07500855099999999
8.050714 -0.074628141
8.051714 -0.074253703
8.052714 -0.073886861
8.053715 -0.07352488500000001
8.054714 -0.07316215799999999
8.055715 -0.072793418
8.056714 -0.072416902
8.057714 -0.072035531
8.058714 -0.071655388
8.059714 -0.071282306
8.060715 -0.070918549
8.061714 -0.070561492
8.062715 -0.070205092
8.063714 -0.06984333699999999
8.064714 -0.069473678
8.065714 -0.069098431
8.066714 -0.068723352
8.067715 -0.06835416999999999
8.068714 -0.067993201
8.069715 -0.067637942
8.070714 -0.067282596
8.071714 -0.066921546
8.072714 -0.06655285300000001
8.073714 -0.066179608
8.074715 -0.065808295
8.075714 -0.065445114
8.076715 -0.06509230599999999
8.077714 -0.064746675
8.078714 -0.064401212
8.079714 -0.064048904
8.080714 -0.06368659700000001
8.081715 -0.063316693
8.082714 -0.062945706
8.083714 -0.062580541
8.084714 -0.062224624000000006
8.085714 -0.061876123
8.086715 -0.061529257999999996
8.087714 -0.061177922
8.088715 -0.060819462
8.089714 -0.060456328
8.090714 -0.060094659999999994
8.091714 -0.059740605999999995
8.092714 -0.059396476999999996
8.093715 -0.05905909299999999
8.094714 -0.058721314000000004
8.095715 -0.058375927999999994
8.096714 -0.058019691
8.097714 -0.057655235000000006
8.098714 -0.057289691
8.099714 -0.056930828999999995
8.100715 -0.056582881
8.101714 -0.056244433
8.102715 -0.055909518000000005
8.103714 -0.05557125
8.104714 -0.055225833999999994
8.105714 -0.05487462
8.106714 -0.054523052
8.107715 -0.054177170000000004
8.108714 -0.053839776000000006
8.109715 -0.053508481000000004
8.110714 -0.053176924
8.111714 -0.0528384
8.112714 -0.052489823000000005
8.113714 -0.052133743999999996
8.114715 -0.05177717
8.115714 -0.051427853999999995
8.116714 -0.051090115
8.117714 -0.050762575
8.118714 -0.050439074
8.119715 -0.050112186
8.120714 -0.04977730600000001
8.121715 -0.049434998
8.122714 -0.049090303999999994
8.123714 -0.048749521
8.124714 -0.048416347
8.125714 -0.048089703
8.126715 -0.047764461
8.127714 -0.047434639
8.128715 -0.047097128
8.129714 -0.046753773
8.130714 -0.046410543
8.131714 -0.046074245
8.132714 -0.045748684
8.133715 -0.045432444
8.134714 -0.045119578
8.135715 -0.044802821
8.136714 -0.044477472
8.137714 -0.044143775999999996
8.138714 -0.043806504
8.139714 -0.043472045
8.140715 -0.043144746
8.141714 -0.042824572
8.142715 -0.042507434
8.143714 -0.042187894000000004
8.144714 -0.041862566000000004
8.145715 -0.041532255
8.146714 -0.041201554
8.147715 -0.040876143999999996
8.148714 -0.04055943
8.149714 -0.04025044
8.150714 -0.039944242000000005
8.151714 -0.039634620999999995
8.152715 -0.0393175
8.153714 -0.038993102
8.154715 -0.038665728
8.155714 -0.038341261
8.156714 -0.038023901
8.157714 -0.037713966
8.158714 -0.037407965
8.159715 -0.037100838
8.160714 -0.036788968
8.161715 -0.036472233
8.162714 -0.036153942
8.163714 -0.035838742
8.164714 -0.035529764
8.165714 -0.035226738
8.166715 -0.034926101
8.167714 -0.034623055
8.168715 -0.034314330000000004
8.169714 -0.034000064
8.170714 -0.033683717
8.171714 -0.033370135
8.172714 -0.033062868
8.173715 -0.032762269000000004
8.174714 -0.032465480000000005
8.175714 -0.03216819
8.176714 -0.031867114
8.177714 -0.031561777
8.178715 -0.031254621
8.179714 -0.030949409
8.180715 -0.030648962
8.181714 -0.030353508
8.182714 -0.030060616
8.183714 -0.029766673
8.184714 -0.029469027999999998
8.185715 -0.029167515
8.186714 -0.028864507
8.187715 -0.028563506
8.188714 -0.028267145
8.189714 -0.027975728000000002
8.190714 -0.027687152000000003
8.191714 -0.027398183
8.192715 -0.027106309000000002
8.193714 -0.026811111999999998
8.194715 -0.026514392999999997
8.195714 -0.026219027
8.196714 -0.025927281000000003
8.197714 -0.025639575
8.198714 -0.025354358
8.199715 -0.025069117000000002
8.200714 -0.024781897
8.201715 -0.024492406999999997
8.202714 -0.024202104999999998
8.203714 -0.023913276
8.204714 -0.023627661999999997
8.205714 -0.023345488
8.206715 -0.023065368
8.207714 -0.022785160000000002
8.208714 -0.022503188
8.209714 -0.022219151
8.210714 -0.021934191000000002
8.211715 -0.021650173999999998
8.212714 -0.021368607
8.213715 -0.021089854
8.214714 -0.020813048
8.215714 -0.020536722
8.216714 -0.020259692
8.217714 -0.019981716
8.218715 -0.019703544
8.219714 -0.019426375
8.220715 -0.019151108
8.221714 -0.01887781
8.222714 -0.018605722
8.223714 -0.018333741
8.224714 -0.018061054
8.225715 -0.017787565999999998
8.226714 -0.017513898
8.227715 -0.017241003
8.228714 -0.016969637
8.229714 -0.016700024
8.230714 -0.016431863
8.231714 -0.016164608
8.232715 -0.01589782
8.233714 -0.015631368
8.234715 -0.015365381999999999
8.235714 -0.015100071
8.236714 -0.014835514999999999
8.237714 -0.014571589000000001
8.238714 -0.014308075
8.239715 -0.014044806
8.240714 -0.013781791000000002
8.241714 -0.01351918
8.242714 -0.013257144
8.243714 -0.012995768000000001
8.244715 -0.012735045
8.245714 -0.012474957
8.246715 -0.012215591000000001
8.247714 -0.011957153
8.248714 -0.011699849
8.249714 -0.011443683
8.250714 -0.011188333
8.251715 -0.010933231
8.252714 -0.010677836
8.253715 -0.010421970999999999
8.254714 -0.010166004
8.255714 -0.0099107303
8.256714 -0.009656976199999999
8.257714 -0.0094051531
8.258715 -0.0091550275
8.259714 -0.0089058682
8.260715 -0.008656892900000001
8.261714 -0.008407761199999999
8.262714 -0.0081588048
8.263714 -0.007910806000000001
8.264714 -0.0076644486
8.265715 -0.007419775599999999
8.266714 -0.0071759889
8.267715 -0.0069317837
8.268714 -0.0066860615
8.269714 -0.0064386149
8.270715 -0.006190380400000001
8.271714 -0.0059430393
8.272715 -0.0056981833
8.273714 -0.0054564851
8.274714 -0.0052173731000000004
8.275714 -0.0049794035
8.276714 -0.00474113
8.277715 -0.0045019670999999995
8.278714 -0.0042624968
8.279715 -0.0040240389
8.280714 -0.0037877198
8.281714 -0.0035536068
8.282714 -0.0033204677
8.283714 -0.0030863644
8.284715 -0.0028497621
8.285714 -0.0026105392
8.286715 -0.0023702567
8.287714 -0.0021314818
8.288714 -0.0018965009
8.289714 -0.001666137
8.290714 -0.0014393397
8.291715 -0.0012138013000000001
8.292714 -0.00098725959
8.293715 -0.00075871221
8.294714 -0.00052886362
8.295714 -0.00029950056
8.296714 -7.2214038e-05
8.297714 0.00015275861999999998
8.298715 0.00037683469
8.299714 0.0006022891700000001
8.300714 0.00083080176
8.301714 0.0010622041
8.302714 0.0012942182
8.303715 0.0015234342
8.304714 0.0017470422000000002
8.305715 0.0019643378
8.306714 0.002177159
8.307714 0.0023889621
8.308714 0.0026030408
8.309714 0.0028208879999999997
8.310715 0.0030416226
8.311714 0.0032627875
8.312715 0.0034820172
8.313714 0.0036985624
8.314714 0.0039137482
8.315714 0.0041300471
8.316714 0.0043493485
8.317715 0.0045714594
8.318714 0.0047938116
8.319715 0.0050126397
8.320714 0.0052250292
8.321714 0.0054306496
8.322714 0.0056321493
8.323714 0.0058339221000000005
8.324715 0.0060398743
8.325714 0.0062514286
8.326715 0.0064668915
8.327714 0.0066825211
8.328714 0.0068946909
8.329714 0.0071018876
8.330714 0.0073053961
8.331715 0.0075083
8.332714 0.0077134078
8.333714 0.0079213816
8.334714 0.0081302162
8.335714 0.008336413899999999
8.336715 0.0085371998
8.337714 0.0087324413
8.338715 0.0089250811
8.339714 0.0091197406
8.340714 0.009320215
8.341714 0.0095272822
8.342714 0.0097380958
8.343715 0.0099475677
8.344714 0.010151005
8.345715 0.010346541
8.346714 0.010535998000000001
8.347714 0.010723713
8.348714 0.010914022
8.349714 0.011108875
8.350715 0.011306939
8.351714 0.011504693
8.352715 0.011698825
8.353714 0.011888458999999999
8.354714 0.012075861
8.355714 0.01226513
8.356714 0.012459641
8.357715 0.01265973
8.358714 0.012862058
8.359715 0.013061117
8.360714 0.013252102
8.361714 0.013433555
8.362714 0.013608266
8.363714 0.013781890000000002
8.364715 0.013960031000000001
8.365714 0.014145394
8.366714 0.014336625
8.367714 0.014529395
8.368714 0.014719085
8.369715 0.014903475
8.370714 0.015083857999999999
8.371715 0.015263970000000002
8.372714 0.015447411999999999
8.373714 0.015635137
8.374714 0.01582454
8.375714 0.016010778
8.376715 0.016189586
8.377714 0.016359953
8.378715 0.016525072999999998
8.379714 0.01669093
8.380714 0.016863241
8.381714 0.017044456
8.382714 0.017232484
8.383715 0.017421869
8.384714 0.017606735000000002
8.385715 0.017783852
8.386714 0.017954106
8.387714 0.018121595
8.388714 0.01829096
8.389714 0.01846455
8.390715 0.018641084999999998
8.391714 0.018816612
8.392715 0.018987127
8.393714 0.019151294
8.394714 0.019311604
8.395715 0.01947321
8.396714 0.019641078
8.397715 0.019817062
8.398714 0.019998626
8.399714 0.020179983
8.400714 0.020355057
8.401714 0.020520645
8.402715 0.020678001
8.403714 0.020831994
8.404715 0.02098835
8.405714 0.021150564
8.406714 0.021318227
8.407714 0.021487651
8.408714 0.021654353
8.409715 0.021815881
8.410714 0.021973294
8.411715 0.022130446
8.412714 0.022291506
8.413714 0.022458218000000002
8.414714 0.022628559
8.415714 0.022797611000000002
8.416715 0.022960236999999998
8.417714 0.023114000000000003
8.418715 0.023260674999999998
8.419714 0.023405462
8.420714 0.023554316
8.421714 0.023710883
8.422714 0.023874728999999997
8.423715 0.024041817
8.424714 0.024206887
8.425714 0.024366332
8.426714 0.024519957
8.427714 0.024670653999999997
8.428715 0.024822293000000002
8.429714 0.024977152000000002
8.430715 0.025134429
8.431714 0.025290725
8.432714 0.025442199000000002
8.433714 0.025587092000000002
8.434714 0.025727108
8.435715 0.025866788999999998
8.436714 0.026011201999999997
8.437715 0.026163229
8.438714 0.026321993
8.439714 0.026483298
8.440714 0.026641821
8.441714 0.026793835999999998
8.442715 0.026938957
8.443714 0.027079976000000002
8.444715 0.027221013000000002
8.445714 0.027365095000000002
8.446714 0.027512575999999997
8.447714 0.027661260999999996
8.448714 0.02780807
8.449715 0.027951176
8.450714 0.028091297
8.451715 0.028231372999999997
8.452714 0.028374808999999997
8.453714 0.028523345999999998
8.454714 0.028675832
8.455714 0.028828633
8.456715 0.028977467
8.457714 0.029119657000000004
8.458714 0.029255505
8.459714 0.029388066999999997
8.460714 0.029521479
8.461715 0.029658806
8.462714 0.029800614
8.463715 0.029945016
8.464714 0.030089039
8.465714 0.030230460000000004
8.466714 0.030369006
8.467714 0.030506268
8.468715 0.030644465000000003
8.469714 0.030784862000000003
8.470715 0.030926838999999998
8.471714 0.031068191
8.472714 0.031206445000000003
8.473714 0.031340419
8.474714 0.031471066
8.475715 0.031601111
8.476714 0.031733638
8.477715 0.031870487
8.478714 0.032011323
8.479714 0.032153903000000005
8.480714 0.032295319
8.481714 0.032433503999999995
8.482715 0.032568144
8.483714 0.032700546000000004
8.484715 0.032832628
8.485714 0.032965705
8.486714 0.033099813
8.487714 0.033233917
8.488714 0.033366831
8.489715 0.033498183
8.490714 0.033628823999999995
8.491714 0.033760394
8.492714 0.033894323999999997
8.493714 0.034030888
8.494715 0.034168913
8.495714 0.034306324
8.496715 0.034441226
8.497714 0.034572885000000005
8.498714 0.034702039999999997
8.499714 0.034830399
8.500714 0.034959652
8.501715 0.035090587
8.502714 0.035222820999999994
8.503715 0.03535524
8.504714 0.035486839
8.505714 0.035617384
8.506714 0.035747502
8.507714 0.035878153999999995
8.508715 0.036009896
8.509714 0.036142397
8.510715 0.036274601000000004
8.511714 0.036405411
8.512714 0.036534489
8.513714 0.036662628
8.514714 0.036791415
8.515715 0.036922368
8.516714 0.037056033
8.517715 0.03719159
8.518714 0.037327237
8.519714 0.037461118
8.520715 0.037592283
8.521714 0.037721117
8.522715 0.037848987
8.523714 0.037977357999999996
8.524714 0.038106958
8.525714 0.038237462
8.526714 0.03836792
8.527715 0.038497595
8.528714 0.038626662
8.529715 0.038756267000000004
8.530714 0.038887847999999996
8.531714 0.039022116
8.532714 0.039158351
8.533714 0.039294508
8.534715 0.039428155
8.535714 0.039557775
8.536715 0.039683661
8.537714 0.039807907999999996
8.538714 0.039933436
8.539714 0.040062566
8.540714 0.040195938
8.541715 0.040332373
8.542714 0.040469706
8.543715 0.040606063
8.544714 0.04074084
8.545714 0.040874767
8.546714 0.041009104000000005
8.547714 0.041144493
8.548715 0.041280238999999996
8.549714 0.041414567
8.550714 0.041545727
8.551714 0.041673315
8.552714 0.041798973999999996
8.553715 0.041925954
8.554714 0.042057654
8.555715 0.042195915
8.556714 0.042340002
8.557714 0.042486854000000004
8.558714 0.042632527999999996
8.559714 0.042774036
8.560715 0.042910612
8.561714 0.043043729999999995
8.562715 0.043175972
8.563714 0.043309439
8.564714 0.043444693
8.565714 0.043580814999999995
8.566714 0.043716471
8.567715 0.043851283
8.568714 0.043986546
8.569715 0.044124753999999995
8.570714 0.044268166000000005
8.571714 0.044417204
8.572714 0.044569722
8.573714 0.044721665
8.574715 0.04486886
8.575714 0.045009068
8.576715 0.045143111
8.577714 0.045274512
8.578714 0.045407788
8.579714 0.045546339
8.580714 0.045691081
8.581715 0.045840463
8.582714 0.045991791
8.583714 0.046142971
8.584714 0.0462936
8.585714 0.046444821
8.586715 0.046598044
8.587714 0.046753447
8.588715 0.046909285999999994
8.589714 0.047062520999999996
8.590714 0.047210485
8.591714 0.047352671
8.592714 0.047491497
8.593715 0.047631521
8.594714 0.047777413
8.595715 0.047931747000000004
8.596714 0.048093806
8.597714 0.04826003
8.598714 0.048425861
8.599714 0.048587949
8.600715 0.048745543
8.601714 0.048900343
8.602715 0.049055077
8.603714 0.049211673000000004
8.604714 0.049370207
8.605714 0.049529212999999996
8.606714 0.049687072
8.607715 0.04984360400000001
8.608714 0.050000724
8.609715 0.050161715
8.610714 0.050329394
8.611714 0.050504273
8.612714 0.050683843000000006
8.613714 0.050863465999999996
8.614715 0.051038491
8.615714 0.051206536999999996
8.616714 0.051368580999999996
8.617714 0.051528419
8.618714 0.051690679
8.619715 0.051858602000000004
8.620714 0.052032713
8.621715 0.052211108
8.622714 0.052390993
8.623714 0.052570528
8.624714 0.052749825
8.625714 0.052930514
8.626715 0.053114217000000005
8.627714 0.053300994000000004
8.628715 0.053488731
8.629714 0.053674058000000004
8.630714 0.053854252000000005
8.631714 0.054029073000000004
8.632714 0.054201385
8.633715 0.05437608299999999
8.634714 0.05455787199999999
8.635715 0.054748997
8.636714 0.054948247
8.637714 0.055151683
8.638714 0.055354693999999996
8.639714 0.055554224000000006
8.640715 0.055749958999999995
8.641714 0.055943918
8.642715 0.056138786
8.643714 0.056336080999999996
8.644714 0.056535308
8.645715 0.056734571
8.646714 0.056932186
8.647715 0.05712827
8.648714 0.057325227
8.649714 0.057526724
8.650714 0.057735684
8.651714 0.057952438
8.652715 0.05817421500000001
8.653714 0.058396277
8.654715 0.058614218
8.655714 0.058826145999999996
8.656714 0.05903355799999999
8.657714 0.059240457
8.658714 0.059451215
8.659715 0.05966838199999999
8.660714 0.059891649
8.661715 0.060118455
8.662714 0.060345797
8.663714 0.060572097000000005
8.664714 0.060798012
8.665714 0.061025732000000006
8.666715 0.061257265000000005
8.667714 0.061492808
8.668715 0.061730266
8.669714 0.06196630399999999
8.670714 0.062198343
8.671714 0.062426354
8.672714 0.06265327700000001
8.673715 0.06288382
8.674714 0.063122151
8.675714 0.063369755
8.676714 0.063624693
8.677714 0.063882594
8.678715 0.06413890500000001
8.679714 0.064391101
8.680715 0.064639706
8.681714 0.064887607
8.682714 0.065138144
8.683714 0.06539317
8.684714 0.065652205
8.685715 0.06591311
8.686714 0.066173804
8.687715 0.066433917
8.688714 0.06669529199999999
8.689714 0.06696100499999999
8.690714 0.067233422
8.691714 0.067512464
8.692715 0.067795225
8.693714 0.068077166
8.694715 0.068354397
8.695714 0.068625744
8.696714 0.068893447
8.697714 0.069162139
8.698714 0.069436571
8.699715 0.069719396
8.700714 0.070010126
8.701715 0.070305809
8.702714 0.070602878
8.703714 0.070899096
8.704714 0.071194506
8.705714 0.07149090500000001
8.706715 0.071790279
8.707714 0.072093209
8.708714 0.072398299
8.709714 0.072703022
8.710714 0.073005434
8.711715 0.073305744
8.712714 0.073606725
8.713715 0.0739126
8.714714 0.074226956
8.715714 0.074550806
8.716714 0.074881909
8.717714 0.07521568299999999
8.718715 0.075547333
8.719714 0.07587400600000001
8.720715 0.0761959
8.721714 0.076515798
8.722714 0.076837419
8.723714 0.077163539
8.724714 0.07749494999999999
8.725715 0.07783068
8.726714 0.078169239
8.727715 0.078510027
8.728714 0.078853883
8.729714 0.079202536
8.730714 0.079557241
8.731714 0.07991746500000001
8.732715 0.080280536
8.733714 0.08064252899999999
8.734715 0.081000075
8.735714 0.081352098
8.736714 0.081700512
8.737714 0.082049548
8.738714 0.082403957
8.739715 0.082767045
8.740714 0.083139486
8.741714 0.083519431
8.742714 0.083903759
8.743714 0.08428962300000001
8.744715 0.084675557
8.745714 0.085061567
8.746715 0.085448328
8.747714 0.085836172
8.748714 0.086224562
8.749714 0.08661239400000001
8.750714 0.086998934
8.751715 0.087384798
8.752714 0.087772304
8.753715 0.08816481
8.754714 0.088565343
8.755714 0.088975206
8.756714 0.089393248
8.757714 0.089816225
8.758715 0.090240099
8.759714 0.090661604
8.760715 0.09107939500000001
8.761714 0.091494236
8.762714 0.091908313
8.763714 0.092324108
8.764714 0.092743448
8.765715 0.093167165
8.766714 0.093595369
8.767715 0.094028033
8.768714 0.09446539300000001
8.769714 0.094907876
8.770715 0.095355627
8.771714 0.095807959
8.772715 0.09626311900000001
8.773714 0.096718676
8.774714 0.097172341
8.775714 0.097622944
8.776714 0.098071015
8.777715 0.09851868999999999
8.778714 0.098969019
8.779715 0.09942489
8.780714 0.09988812999999999
8.781714 0.10035903
8.782714 0.10083653999999999
8.783714 0.10131882
8.784715 0.10180388
8.785714 0.10229016999999999
8.786715 0.10277668
8.787714 0.10326293
8.788714 0.10374879000000001
8.789714 0.10423439999999999
8.790714 0.10472024
8.791715 0.10520710999999999
8.792714 0.10569625
8.793715 0.10618913
8.794714 0.10668715
8.795714 0.10719118000000001
8.796714 0.10770131
8.797714 0.10821668
8.798715 0.10873567
8.799714 0.10925628000000001
8.800714 0.10977669999999999
8.801714 0.11029585
8.802714 0.11081363999999999
8.803715 0.11133104999999999
8.804714 0.11184979
8.805715 0.11237186
8.806714 0.11289886
8.807714 0.11343164
8.808714 0.11397011
8.809714 0.11451339999999999
8.810715 0.11506028
8.811714 0.11560962
8.812715 0.11616064000000001
8.813714 0.11671292999999999
8.814714 0.11726632000000001
8.815714 0.11782066
8.816714 0.11837578
8.817715 0.11893157
8.818714 0.11948836000000002
8.819715 0.12004706
8.820714 0.12060910000000001
8.821714 0.12117599000000001
8.822714 0.12174861000000001
8.823714 0.1223268
8.824715 0.12290914
8.825714 0.12349348
8.826715 0.12407771000000001
8.827714 0.12466067
8.828714 0.12524268
8.829714 0.12582529
8.830714 0.1264106
8.831715 0.12700027
8.832714 0.12759489
8.833714 0.12819392
8.834714 0.12879618
8.835714 0.12940068
8.836715 0.13000710000000001
8.837714 0.13061583000000002
8.838715 0.13122743
8.839714 0.13184195
8.840714 0.13245855
8.841714 0.13307576999999998
8.842714 0.13369229
8.843715 0.13430782
8.844714 0.13492368
8.845715 0.13554238
8.846714 0.13616661
8.847714 0.13679797999999999
8.848714 0.13743613000000002
8.849714 0.13807887
8.850715 0.13872307
8.851714 0.13936611000000002
8.852715 0.14000696999999998
8.853714 0.14064645
8.854714 0.14128654000000002
8.855714 0.14192923000000002
8.856714 0.14257553
8.857715 0.14322517999999998
8.858714 0.14387716
8.859715 0.14453079
8.860714 0.1451864
8.861714 0.14584539000000002
8.862714 0.14650938
8.863714 0.147179
8.864715 0.14785314
8.865714 0.14852905
8.866714 0.14920341
8.867714 0.14987391
8.868714 0.15054051000000002
8.869715 0.15120552
8.870714 0.15187269
8.871715 0.1525455
8.872714 0.15322563
8.873714 0.15391237
8.874714 0.15460331
8.875714 0.1552957
8.876715 0.15598787
8.877714 0.15667976
8.878715 0.15737253
8.879714 0.15806736000000002
8.880714 0.15876442000000002
8.881714 0.15946251
8.882714 0.16015981999999998
8.883715 0.16085522
8.884714 0.16154934
8.885715 0.1622448
8.886714 0.16294506
8.887714 0.16365284000000002
8.888714 0.16436855
8.889714 0.16508988000000002
8.890715 0.16581271
8.891714 0.16653284999999998
8.892715 0.16724799
8.893714 0.16795848000000002
8.894714 0.16866695
8.895715 0.16937678
8.896714 0.17009048999999998
8.897715 0.17080872
8.898714 0.17153044
8.899714 0.17225416
8.900714 0.17297912
8.901714 0.1737059
8.902715 0.17443602
8.903714 0.1751706
8.904715 0.17590915
8.905714 0.17664918999999998
8.906714 0.17738706999999998
8.907714 0.17811963
8.908714 0.17884595
8.909715 0.17956799
8.910714 0.18029003
8.911715 0.18101679
8.912714 0.18175139999999998
8.913714 0.18249414
8.914714 0.18324262
8.915714 0.18399315
8.916715 0.1847425
8.917714 0.18548922
8.918715 0.18623375
8.919714 0.18697744
8.920714 0.18772128999999999
8.921714 0.18846501999999998
8.922714 0.18920736999999999
8.923715 0.18994712
8.924714 0.1906844
8.925714 0.19142132
8.926714 0.19216138
8.927714 0.19290794
8.928715 0.19366248
8.929714 0.19442354
8.930715 0.19518716
8.931714 0.19594838
8.932714 0.19670341
8.933714 0.19745106999999998
8.934714 0.19819306
8.935715 0.19893278000000003
8.936714 0.1996737
8.937715 0.2004178
8.938714 0.20116515999999998
8.939714 0.20191462
8.940714 0.20266499
8.941714 0.20341610000000002
8.942715 0.20416882
8.943714 0.20492433000000002
8.944715 0.20568282000000002
8.945714 0.20644273999999999
8.946714 0.20720090000000002
8.947714 0.20795392000000001
8.948714 0.20869975
8.949715 0.20943885
8.950714 0.21017431
8.951715 0.2109105
8.952714 0.21165124999999999
8.953714 0.21239822
8.954714 0.21315035000000002
8.955714 0.21390468
8.956715 0.21465779000000001
8.957714 0.21540739
8.958714 0.21615303000000002
8.959714 0.21689569
8.960714 0.21763674
8.961715 0.21837684000000002
8.962714 0.21911551999999998
8.963715 0.21985173000000002
8.964714 0.22058479999999997
8.965714 0.22131538
8.966714 0.22204553000000002
8.967714 0.22277787999999998
8.968715 0.22351427000000001
8.969714 0.22425461
8.970715 0.22499650000000002
8.971714 0.22573627
8.972714 0.22647040999999998
8.973714 0.22719709999999999
8.974714 0.22791696
8.975715 0.22863264
8.976714 0.22934738000000002
8.977715 0.23006371
8.978714 0.23078243
8.979714 0.23150274
8.980714 0.23222305
8.981714 0.23294198
8.982715 0.23365906
8.983714 0.23437449999999999
8.984715 0.23508854
8.985714 0.23580077
8.986714 0.23650975999999999
8.987714 0.23721367999999998
8.988714 0.23791119
8.989715 0.23860246999999998
8.990714 0.23928941
8.991714 0.23997515
8.992714 0.24066273999999999
8.993714 0.2413539
8.994715 0.24204827
8.995714 0.24274357000000002
8.996715 0.24343666
8.997714 0.24412472000000002
8.998714 0.24480619
8.999714 0.24548103000000002
9.000714 0.24615021
9.001715 0.24681499
9.002714 0.24747632
9.003715 0.24813474000000002
9.004714 0.24879067
9.005714 0.24944479000000003
9.006714 0.25009823
9.007714 0.25075225
9.008715 0.2514075
9.009714 0.25206348
9.010715 0.25271827
9.011714 0.25336905
9.012714 0.25401299
9.013714 0.25464824999999996
9.014714 0.25527456000000004
9.015715 0.25589326
9.016714 0.25650668
9.017715 0.25711721
9.018714 0.25772662
9.019714 0.25833576999999996
9.020715 0.25894469999999997
9.021714 0.25955282999999996
9.022715 0.26015947
9.023714 0.26076378
9.024714 0.26136469
9.025714 0.26196085
9.026714 0.26255082
9.027715 0.26313341
9.028714 0.26370811
9.029715 0.26427544999999997
9.030714 0.26483687
9.031714 0.26539438
9.032714 0.26594987
9.033714 0.2665045
9.034715 0.26705840000000003
9.035714 0.26761086
9.036715 0.26816062
9.037714 0.26870626
9.038714 0.2692465
9.039714 0.26978033
9.040714 0.27030697
9.041715 0.2708259
9.042714 0.27133713000000004
9.043715 0.27184121
9.044714 0.27233935
9.045714 0.27283325
9.046714 0.27332453
9.047714 0.27381407999999996
9.048715 0.27430176
9.049714 0.27478642000000003
9.050714 0.27526630999999996
9.051714 0.27573975
9.052714 0.27620578
9.053715 0.27666425
9.054714 0.27711561
9.055715 0.27756048
9.056714 0.27799921
9.057714 0.27843183
9.058714 0.27885837
9.059714 0.27927926
9.060715 0.27969538
9.061714 0.28010784
9.062715 0.28051731999999996
9.063714 0.28092351
9.064714 0.28132489
9.065714 0.28171915999999997
9.066714 0.28210424
9.067715 0.28247917
9.068714 0.28284466999999996
9.069715 0.28320279
9.070714 0.28355593999999995
9.071714 0.28390579
9.072714 0.28425248000000003
9.073714 0.28459469000000004
9.074715 0.28493055
9.075714 0.28525859
9.076715 0.2855784
9.077714 0.28589072
9.078714 0.28619657
9.079714 0.28649629
9.080714 0.28678912
9.081715 0.28707352
9.082714 0.28734817
9.083714 0.28761302
9.084714 0.28786974
9.085714 0.28812126
9.086715 0.2883703
9.087714 0.28861787
9.088715 0.28886257
9.089714 0.28910097
9.090714 0.28932907
9.091714 0.28954414
9.092714 0.28974586
9.093715 0.28993627
9.094714 0.29011855
9.095715 0.29029531999999997
9.096714 0.29046747
9.097714 0.29063418
9.098714 0.29079379
9.099714 0.29094530999999996
9.100715 0.29108929
9.101714 0.29122753
9.102715 0.29136173
9.103714 0.29149209
9.104714 0.2916164
9.105714 0.29173063
9.106714 0.2918306
9.107715 0.29191424
9.108714 0.29198267
9.109715 0.29203999
9.110714 0.29209147
9.111714 0.29214114999999996
9.112714 0.29219014
9.113714 0.29223638
9.114715 0.29227608000000005
9.115714 0.29230574
9.116714 0.29232381
9.117714 0.29233098
9.118714 0.29232905
9.119715 0.29231913
9.120714 0.29230053
9.121715 0.29227077
9.122714 0.29222718
9.123714 0.29216881
9.124714 0.29209766
9.125714 0.29201831
9.126715 0.29193598
9.127714 0.291854
9.128715 0.291772
9.129714 0.2916859
9.130714 0.29158983
9.131714 0.29147880000000004
9.132714 0.29135076
9.133715 0.29120725000000003
9.134714 0.29105201999999997
9.135715 0.29088871
9.136714 0.29071893
9.137714 0.29054177
9.138714 0.29035497
9.139714 0.2901569
9.140715 0.28994805
9.141714 0.28973117
9.142715 0.28950962999999996
9.143714 0.28928521
9.144714 0.2890564
9.145715 0.28881866
9.146714 0.28856624999999997
9.147715 0.28829498
9.148714 0.28800443000000003
9.149714 0.28769814
9.150714 0.28738191
9.151714 0.28706102
9.152715 0.28673785
9.153714 0.28641117
9.154715 0.28607734
9.155714 0.28573268
9.156714 0.28537556000000003
9.157714 0.28500692
9.158714 0.28462918000000004
9.159715 0.2842441
9.160714 0.28385113
9.161715 0.28344721
9.162714 0.28302839
9.163714 0.28259216000000004
9.164714 0.28213928
9.165714 0.28167383
9.166715 0.28120144
9.167714 0.28072649
9.168715 0.28024997999999995
9.169714 0.27976909
9.170714 0.27927868
9.171714 0.27877393
9.172714 0.27825268999999997
9.173715 0.27771615
9.174714 0.27716761
9.175714 0.27661026
9.176714 0.2760452
9.177714 0.27547099
9.178715 0.27488482
9.179714 0.27428456
9.180715 0.27367054
9.181714 0.27304562
9.182714 0.27241376
9.183714 0.27177767
9.184714 0.27113711
9.185715 0.2704887
9.186714 0.2698276
9.187715 0.26915001
9.188714 0.26845513
9.189714 0.26774539
9.190714 0.26702508
9.191714 0.26629788
9.192715 0.26556493000000003
9.193714 0.26482446
9.194715 0.26407306999999997
9.195714 0.26330792000000003
9.196714 0.26252838
9.197714 0.26173641000000003
9.198714 0.26093511999999996
9.199715 0.26012682
9.200714 0.25931145
9.201715 0.2584866
9.202714 0.25764892
9.203714 0.25679620000000003
9.204714 0.25592886
9.205714 0.25504979
9.206715 0.25416275
9.207714 0.25327019
9.208714 0.25237172
9.209714 0.25146427
9.210714 0.25054377
9.211715 0.24960734999999998
9.212714 0.24865490999999998
9.213715 0.24768903
9.214714 0.24671342999999998
9.215714 0.24573086
9.216714 0.24474163000000002
9.217714 0.24374372
9.218715 0.24273426
9.219714 0.24171141000000002
9.220715 0.24067559
9.221714 0.23962914000000002
9.222714 0.23857472000000002
9.223714 0.23751343000000003
9.224714 0.23644383
9.225715 0.23536254
9.226714 0.23426610999999997
9.227715 0.23315314
9.228714 0.23202517
9.229714 0.23088616
9.230714 0.22974039999999998
9.231714 0.22859026
9.232715 0.22743512
9.233714 0.22627177999999998
9.234715 0.22509648000000002
9.235714 0.22390690000000002
9.236714 0.22270337
9.237714 0.22148824999999997
9.238714 0.22026418999999997
9.239715 0.21903224
9.240714 0.21779106
9.241714 0.21653783000000001
9.242714 0.21527006999999998
9.243714 0.21398757000000002
9.244715 0.21269287
9.245714 0.2113902
9.246715 0.21008321
9.247714 0.20877281
9.248714 0.20745656999999998
9.249714 0.20612983000000001
9.250714 0.20478814999999997
9.251715 0.20342960000000002
9.252714 0.20205565
9.253715 0.20067012
9.254714 0.19927698
9.255714 0.19787810999999997
9.256714 0.19647251000000002
9.257714 0.19505725
9.258715 0.19362966
9.259714 0.19218924
9.260715 0.19073823
9.261714 0.18928025
9.262714 0.18781805000000001
9.263714 0.18635147
9.264714 0.18487705
9.265715 0.18338975000000002
9.266714 0.18188554
9.267715 0.18036372
9.268714 0.17882745
9.269714 0.17728213
9.270715 0.17573264
9.271714 0.17418086
9.272715 0.17262492000000002
9.273714 0.17106058999999998
9.274714 0.16948386
9.275714 0.16789329
9.276714 0.16629069999999999
9.277715 0.16467978
9.278714 0.16306363000000001
9.279715 0.16144259
9.280714 0.15981385
9.281714 0.15817303
9.282714 0.15651691
9.283714 0.15484557000000002
9.284715 0.15316278
9.285714 0.15147416
9.286715 0.14978417
9.287714 0.14809371999999998
9.288714 0.14639961
9.289714 0.14469622000000001
9.290714 0.14297863
9.291715 0.14124516
9.292714 0.13949812
9.293715 0.13774224000000002
9.294714 0.13598189
9.295714 0.13421857
9.296714 0.13245022
9.297714 0.13067275
9.298715 0.12888273
9.299714 0.12707962
9.300714 0.12526637000000002
9.301714 0.12344773
9.302714 0.12162745
9.303715 0.11980592999999999
9.304714 0.11797983000000001
9.305715 0.11614374999999999
9.306714 0.11429331000000001
9.307714 0.1124276
9.308714 0.11054976
9.309714 0.10866535999999999
9.310715 0.10677938000000001
9.311714 0.10489365
9.312715 0.10300595
9.313714 0.10111160000000001
9.314714 0.09920607599999999
9.315714 0.09728766700000001
9.316714 0.09535819400000001
9.317715 0.093421742
9.318714 0.091482076
9.319715 0.089540338
9.320714 0.087594404
9.321714 0.085640216
9.322714 0.083674374
9.323714 0.081696355
9.324715 0.079709099
9.325714 0.077717542
9.326715 0.07572592
9.327714 0.073735422
9.328714 0.071743503
9.329714 0.06974522300000001
9.330714 0.067735929
9.331715 0.065713702
9.332714 0.063680205
9.333714 0.061639653999999995
9.334714 0.059596391
9.335714 0.057552609
9.336715 0.055507419
9.337714 0.053457788
9.338715 0.051400578
9.339714 0.049334578
9.340714 0.047261227
9.341714 0.045183703
9.342714 0.043104906
9.343715 0.041025627
9.344714 0.038943908
9.345715 0.036856078
9.346714 0.034758772
9.347714 0.032650886000000004
9.348714 0.030534243000000003
9.349714 0.028412711
9.350715 0.026290247
9.351714 0.024168963
9.352715 0.02204825
9.353714 0.019925371
9.354714 0.017797122000000002
9.355714 0.015661516
9.356714 0.013518683
9.357715 0.011370461
9.358714 0.009219090899999999
9.359715 0.0070658563
9.360714 0.0049104848999999996
9.361714 0.0027515085
9.362714 0.00058740284
9.363714 -0.0015822244999999999
9.364715 -0.0037562050999999995
9.365714 -0.0059323116
9.366714 -0.0081083745
9.367714 -0.0102834
9.368714 -0.012458059
9.369715 -0.014634323999999999
9.370714 -0.016814495000000002
9.371715 -0.019000123
9.372714 -0.021191423
9.373714 -0.02338737
9.374714 -0.02558633
9.375714 -0.027786865
9.376715 -0.029988216999999998
9.377714 -0.032190373
9.378715 -0.034393785999999996
9.379714 -0.036598905
9.380714 -0.038805933
9.381714 -0.041014787999999996
9.382714 -0.043225247999999994
9.383715 -0.045437104
9.384714 -0.047650213999999996
9.385715 -0.049864477
9.386714 -0.05207982
9.387714 -0.054296217
9.388714 -0.05651368400000001
9.389714 -0.058732246
9.390715 -0.060951867
9.391714 -0.063172256
9.392715 -0.065392844
9.393714 -0.067612901
9.394714 -0.06983194
9.395715 -0.07205006
9.396714 -0.074268068
9.397715 -0.076487265
9.398714 -0.078708719
9.399714 -0.080932589
9.400714 -0.083157787
9.401714 -0.08538225099999999
9.402715 -0.087603828
9.403714 -0.089821406
9.404715 -0.09203552000000001
9.405714 -0.094248186
9.406714 -0.096461829
9.407714 -0.098677981
9.408714 -0.10089643000000001
9.409715 -0.10311522999999999
9.410714 -0.10533188
9.411715 -0.10754467999999999
9.412714 -0.10975375
9.413714 -0.11196086
9.414714 -0.11416827
9.415714 -0.11637713
9.416715 -0.11858640000000001
9.417714 -0.12079319000000001
9.418715 -0.12299424
9.419714 -0.12518782
9.420714 -0.12737499
9.421714 -0.12955933
9.422714 -0.13174518
9.423715 -0.13393526
9.424714 -0.13612905
9.425714 -0.13832289
9.426714 -0.14051181
9.427714 -0.14269209
9.428715 -0.14486316
9.429714 -0.14702783
9.430715 -0.14919044
9.431714 -0.15135438
9.432714 -0.15351999
9.433714 -0.15568436
9.434714 -0.15784313
9.435715 -0.15999323
9.436714 -0.16213489
9.437715 -0.16427168
9.438714 -0.16640854
9.439714 -0.1685487
9.440714 -0.17069144
9.441714 -0.17283206
9.442715 -0.17496408
9.443714 -0.17708273000000002
9.444715 -0.17918759
9.445714 -0.18128296
9.446714 -0.18337561
9.447714 -0.18547113999999998
9.448714 -0.18757104
9.449715 -0.18967198
9.450714 -0.19176783
9.451715 -0.19385323000000002
9.452714 -0.19592661
9.453714 -0.19799081999999998
9.454714 -0.20005123
9.455714 -0.20211218
9.456715 -0.20417406
9.457714 -0.20623268
9.458714 -0.20828152
9.459714 -0.21031550000000002
9.460714 -0.21233418999999998
9.461715 -0.21434235
9.462714 -0.21634764999999997
9.463715 -0.21835647
9.464714 -0.22037032
9.465714 -0.22238497999999998
9.466714 -0.22439261
9.467714 -0.22638594
9.468715 -0.22836205999999998
9.469714 -0.2303238
9.470715 -0.23227768999999998
9.471714 -0.23423013999999998
9.472714 -0.23618359
9.473714 -0.23813525
9.474714 -0.24007889
9.475715 -0.2420088
9.476714 -0.24392332
9.477715 -0.24582609000000002
9.478714 -0.24772405
9.479714 -0.24962334000000003
9.480714 -0.25152557
9.481714 -0.25342646999999996
9.482715 -0.25531799
9.483714 -0.25719253000000003
9.484715 -0.25904707
9.485714 -0.26088483
9.486714 -0.26271329000000004
9.487714 -0.26454015000000003
9.488714 -0.26636906
9.489715 -0.26819771
9.490714 -0.27001945
9.491714 -0.27182715
9.492714 -0.27361724
9.493714 -0.27539164
9.494715 -0.27715636
9.495714 -0.2789177
9.496715 -0.28067844
9.497714 -0.282436
9.498714 -0.28418398
9.499714 -0.28591584
9.500714 -0.28762891999999995
9.501715 -0.28932607
9.502714 -0.29101428
9.503715 -0.29270069
9.504714 -0.29438864
9.505714 -0.29607557
9.506714 -0.29775435
9.507714 -0.29941704
9.508715 -0.30105908
9.509714 -0.30268149
9.510715 -0.30428995000000003
9.511714 -0.30589142999999996
9.512714 -0.30749028
9.513714 -0.30908603
9.514714 -0.3106741
9.515715 -0.31224884999999997
9.516714 -0.31380712
9.517715 -0.31535013
9.518714 -0.31688272
9.519714 -0.31841021999999997
9.520715 -0.31993517
9.521714 -0.32145535
9.522715 -0.32296476
9.523714 -0.32445674
9.524714 -0.32592753
9.525714 -0.32737833
9.526714 -0.32881459
9.527715 -0.33024321
9.528714 -0.331669
9.529715 -0.33309234
9.530714 -0.33450949
9.531714 -0.33591492
9.532714 -0.3373045
9.533714 -0.33867738999999997
9.534715 -0.34003598
9.535714 -0.34138397
9.536715 -0.34272366
9.537714 -0.34405438
9.538714 -0.34537283
9.539714 -0.34667512
9.540714 -0.34795923
9.541715 -0.34922648
9.542714 -0.35048115999999996
9.543715 -0.35172836
9.544714 -0.35297140000000005
9.545714 -0.3542101
9.546714 -0.35544101
9.547714 -0.35665905999999997
9.548715 -0.35786005
9.549714 -0.35904236
9.550714 -0.36020719
9.551714 -0.36135737
9.552714 -0.36249560999999997
9.553715 -0.36362316
9.554714 -0.36473959
9.555715 -0.36584369
9.556714 -0.36693471
9.557714 -0.36801316
9.558714 -0.36908071
9.559714 -0.37013912
9.560715 -0.37118902
9.561714 -0.37222928
9.562715 -0.37325721
9.563714 -0.3742696
9.564714 -0.37526402
9.565714 -0.37623974
9.566714 -0.37719775
9.567715 -0.37814027
9.568714 -0.37906982
9.569715 -0.37998846000000003
9.570714 -0.38089738
9.571714 -0.38179702
9.572714 -0.38268713
9.573714 -0.38356702
9.574715 -0.38443552
9.575714 -0.3852912
9.576715 -0.38613249
9.577714 -0.38695809999999997
9.578714 -0.38776735
9.579714 -0.3885603
9.580714 -0.38933755999999997
9.581715 -0.39009999
9.582714 -0.39084832999999997
9.583714 -0.39158314
9.584714 -0.39230511
9.585714 -0.39301515000000004
9.586715 -0.39371457000000004
9.587714 -0.39440449
9.588715 -0.39508523999999995
9.589714 -0.39575551999999997
9.590714 -0.39641260999999994
9.591714 -0.39705308
9.592714 -0.39767427
9.593715 -0.39827554000000004
9.594714 -0.39885868
9.595715 -0.39942721
9.596714 -0.39998469999999997
9.597714 -0.40053310999999997
9.598714 -0.40107211
9.599714 -0.40159960999999994
9.600715 -0.40211318999999995
9.601714 -0.40261172999999995
9.602715 -0.40309615000000004
9.603714 -0.40356861
9.604714 -0.40403083
9.605714 -0.40448238
9.606714 -0.40492034
9.607715 -0.40534041
9.608714 -0.40573925
9.609715 -0.40611653
9.610714 -0.4064756
9.611714 -0.40682224
9.612714 -0.4071618
9.613714 -0.40749661
9.614715 -0.4078249
9.615714 -0.40814177999999995
9.616714 -0.40844204
9.617714 -0.40872297
9.618714 -0.40898575000000004
9.619715 -0.40923427
9.620714 -0.40947269
9.621715 -0.40970249000000003
9.622714 -0.40992126
9.623714 -0.41012410000000005
9.624714 -0.41030645
9.625714 -0.41046725
9.626715 -0.41060993
9.627714 -0.4107411
9.628715 -0.41086702
9.629714 -0.41099009000000003
9.630714 -0.41110738999999996
9.631714 -0.41121220999999997
9.632714 -0.41129742999999996
9.633715 -0.41135955
9.634714 -0.41140038999999995
9.635715 -0.41142586000000003
9.636714 -0.41144242999999997
9.637714 -0.41145332999999995
9.638714 -0.41145668
9.639714 -0.41144663000000004
9.640715 -0.41141720000000004
9.641714 -0.41136597
9.642715 -0.41129594
9.643714 -0.41121407
9.644714 -0.41112751
9.645715 -0.41103913000000003
9.646714 -0.41094590000000003
9.647715 -0.41084015
9.648714 -0.41071386
9.649714 -0.41056299
9.650714 -0.41038976
9.651714 -0.41020131000000004
9.652715 -0.41000559
9.653714 -0.40980684999999994
9.654715 -0.40960325999999997
9.655714 -0.40938817000000005
9.656714 -0.40915427
9.657714 -0.40889801000000003
9.658714 -0.40862197
9.659715 -0.4083334
9.660714 -0.40804012999999995
9.661715 -0.40774573999999997
9.662714 -0.40744743000000005
9.663714 -0.40713726000000006
9.664714 -0.40680654
9.665714 -0.40645092
9.666715 -0.40607261
9.667714 -0.40567941
9.668715 -0.40528010999999997
9.669714 -0.40487959
9.670714 -0.40447619
9.671714 -0.40406291
9.672714 -0.40363171
9.673715 -0.40317833999999997
9.674714 -0.40270504999999995
9.675714 -0.40221917
9.676714 -0.40172888
9.677714 -0.40123817000000006
9.678715 -0.40074437999999996
9.679714 -0.40023956
9.680715 -0.39971494
9.681714 -0.39916597
9.682714 -0.39859517000000005
9.683714 -0.39801053
9.684714 -0.39742114
9.685715 -0.39683217000000004
9.686714 -0.3962419
9.687715 -0.39564301
9.688714 -0.39502704
9.689714 -0.39438931
9.690714 -0.39373170999999996
9.691714 -0.39306139
9.692715 -0.39238646
9.693714 -0.39171106
9.694715 -0.39103283
9.695714 -0.39034416
9.696714 -0.38963684
9.697714 -0.38890685
9.698714 -0.38815697
9.699715 -0.38739536
9.700714 -0.38663093000000004
9.701715 -0.38586836
9.702714 -0.38510552
9.703714 -0.38433473
9.704714 -0.38354731999999997
9.705714 -0.38273858
9.706715 -0.38191031
9.707714 -0.38106956
9.708714 -0.38022434
9.709714 -0.37937879
9.710714 -0.37853078
9.711715 -0.37767331
9.712714 -0.37679882
9.713715 -0.37590391
9.714714 -0.37499163
9.715714 -0.37406979
9.716714 -0.37314657
9.717714 -0.37222577
9.718715 -0.37130457
9.719714 -0.37037518
9.720715 -0.36942936000000004
9.721714 -0.36846309
9.722714 -0.36747885999999996
9.723714 -0.36648411999999997
9.724714 -0.36548679
9.725715 -0.36449078
9.726714 -0.36349371
9.727715 -0.3624886
9.728714 -0.36146815
9.729714 -0.36042926000000003
9.730714 -0.35937487
9.731714 -0.35831223
9.732715 -0.35724856
9.733714 -0.35618667000000004
9.734715 -0.35512315
9.735714 -0.3540504
9.736714 -0.35296108000000004
9.737714 -0.35185248
9.738714 -0.35072825999999996
9.739715 -0.34959638000000004
9.740714 -0.34846456
9.741714 -0.34733596
9.742714 -0.34620746
9.743714 -0.34507173
9.744715 -0.34392169
9.745714 -0.34275472
9.746715 -0.34157415
9.747714 -0.34038723000000004
9.748714 -0.33920065
9.749714 -0.33801652000000004
9.750714 -0.33683103999999997
9.751715 -0.33563678
9.752714 -0.33442720000000004
9.753715 -0.3332006
9.754714 -0.33196127
9.755714 -0.33071714
9.756714 -0.32947515
9.757714 -0.32823721
9.758715 -0.32699918
9.759714 -0.32575324
9.760715 -0.32449258
9.761714 -0.32321531
9.762714 -0.32192559000000004
9.763714 -0.32063115000000003
9.764714 -0.31933866
9.765715 -0.31804987
9.766714 -0.31676067
9.767715 -0.31546366
9.768714 -0.31415273
9.769714 -0.31282683
9.770715 -0.31149073
9.771714 -0.31015234999999997
9.772715 -0.30881801999999997
9.773714 -0.30748884000000004
9.774714 -0.30615989
9.775714 -0.30482314
9.776714 -0.30347214
9.777715 -0.30210577
9.778714 -0.30072897
9.779715 -0.29934982
9.780714 -0.29797489
9.781714 -0.2966054
9.782714 -0.29523668
9.783714 -0.29386103
9.784715 -0.29247233
9.785714 -0.29106983
9.786715 -0.2896586
9.787714 -0.2882466
9.788714 -0.28683995
9.789714 -0.28543936
9.790714 -0.28403965
9.791715 -0.28263275000000004
9.792714 -0.28121248
9.793715 -0.27977817
9.794714 -0.27833516
9.795714 -0.27689165
9.796714 -0.27545411000000003
9.797714 -0.27402346
9.798715 -0.27259479000000003
9.799714 -0.2711603
9.800714 -0.26971402
9.801714 -0.26825536
9.802714 -0.26678951
9.803715 -0.26532444
9.804714 -0.26386625
9.805715 -0.2624155
9.806714 -0.2609669
9.807714 -0.25951236
9.808714 -0.25804571
9.809714 -0.25656631
9.810715 -0.25507937999999997
9.811714 -0.25359304
9.812715 -0.25211368
9.813714 -0.25064232999999997
9.814714 -0.24917426
9.815714 -0.24770193000000001
9.816714 -0.24621952
9.817715 -0.2447264
9.818714 -0.24322753
9.819715 -0.24173057
9.820714 -0.24024136000000001
9.821714 -0.23876055999999998
9.822714 -0.23728311000000002
9.823714 -0.23580128
9.824715 -0.23430908999999997
9.825714 -0.23280578
9.826715 -0.23129624000000001
9.827714 -0.22978819999999997
9.828714 -0.22828790999999998
9.829714 -0.22679660000000001
9.830714 -0.22531009999999999
9.831715 -0.22382126
9.832714 -0.22232435
9.833714 -0.22081828000000003
9.834714 -0.21930728000000002
9.835714 -0.21779823999999998
9.836715 -0.21629671
9.837714 -0.21480360999999998
9.838715 -0.21331478
9.839714 -0.21182336
9.840714 -0.21032388000000002
9.841714 -0.20881549
9.842714 -0.20730249
9.843715 -0.20579197
9.844714 -0.20428991
9.845715 -0.20279791
9.846714 -0.20131251999999997
9.847714 -0.19982744000000002
9.848714 -0.19833709
9.849714 -0.19683987
9.850715 -0.19533878999999998
9.851714 -0.19383949
9.852715 -0.19234688
9.853714 -0.19086223
9.854714 -0.1893825
9.855714 -0.18790215
9.856714 -0.18641644999999998
9.857715 -0.18492435
9.858714 -0.18342915
9.859715 -0.18193662
9.860714 -0.18045197
9.861714 -0.17897688
9.862714 -0.17750888
9.863714 -0.17604285
9.864715 -0.17457401
9.865714 -0.17310047
9.866714 -0.17162418999999998
9.867714 -0.17014961
9.868714 -0.16868101
9.869715 -0.16722007
9.870714 -0.16576513
9.871715 -0.16431223
9.872714 -0.16285772
9.873714 -0.16140039
9.874714 -0.15994221
9.875714 -0.15848724
9.876715 -0.15703941
9.877714 -0.15560044
9.878715 -0.15416887
9.879714 -0.15274105000000002
9.880714 -0.15131305
9.881714 -0.14988281
9.882714 -0.148451
9.883715 -0.14702041
9.884714 -0.14559423000000002
9.885715 -0.14417436
9.886714 -0.14276045
9.887714 -0.14135040000000001
9.888714 -0.13994183
9.889714 -0.13853358
9.890715 -0.13712649
9.891714 -0.13572298
9.892715 -0.13432573
9.893714 -0.13293632
9.894714 -0.13155440999999998
9.895715 -0.13017793
9.896714 -0.12880417
9.897715 -0.12743111000000001
9.898714 -0.12605819999999998
9.899714 -0.12468644
9.900714 -0.12331772999999999
9.901714 -0.12195378
9.902715 -0.12059544999999999
9.903714 -0.11924256
9.904715 -0.11789437
9.905714 -0.11655012000000001
9.906714 -0.11520972
9.907714 -0.1138738
9.908714 -0.11254341000000001
9.909715 -0.11121945999999999
9.910714 -0.10990221000000001
9.911715 -0.10859099
9.912714 -0.10728441
9.913714 -0.10598083999999999
9.914714 -0.10467903
9.915714 -0.10337861999999999
9.916715 -0.10208039
9.917714 -0.10078597999999998
9.918715 -0.099497358
9.919714 -0.098216161
9.920714 -0.096943078
9.921714 -0.095677702
9.922714 -0.094418792
9.923715 -0.093164883
9.924714 -0.091914943
9.925714 -0.09066874
9.926714 -0.089426769
9.927714 -0.088189734
9.928715 -0.086957932
9.929714 -0.085730874
9.930715 -0.084507489
9.931714 -0.083286827
9.932714 -0.082068925
9.933714 -0.08085527199999999
9.934714 -0.07964844700000001
9.935715 -0.078451209
9.936714 -0.077265134
9.937715 -0.076089753
9.938714 -0.07492259000000001
9.939714 -0.07376018299999999
9.940714 -0.072599581
9.941714 -0.071439589
9.942715 -0.070281222
9.943714 -0.06912689400000001
9.944715 -0.067979097
9.945714 -0.066839048
9.946714 -0.065706274
9.947714 -0.06457924
9.948714 -0.063456706
9.949715 -0.062338886
9.950714 -0.061227696
9.951715 -0.060125819000000004
9.952714 -0.059035089000000006
9.953714 -0.05795504
9.954714 -0.056882721
9.955714 -0.055813778
9.956715 -0.05474452
9.957714 -0.053673791
9.958714 -0.052603608
9.959714 -0.05153823899999999
9.960714 -0.050482119000000006
9.961715 -0.04943778
9.962714 -0.04840488
9.963715 -0.047380792
9.964714 -0.046362402000000004
9.965714 -0.045348055
9.966714 -0.044338431000000005
9.967714 -0.043335892
9.968715 -0.042342732
9.969714 -0.041359305
9.970715 -0.040383413
9.971714 -0.039411194
9.972714 -0.038439251
9.973714 -0.037466717
9.974714 -0.036496113
9.975715 -0.035532354
9.976714 -0.03458042
9.977715 -0.033642899
9.978714 -0.032718776
9.979714 -0.031804063
9.980714 -0.030893958
9.981714 -0.029985336
9.982715 -0.029078106000000003
9.983714 -0.028174874
9.984715 -0.027279052
9.985714 -0.026392611
9.986714 -0.025514857000000002
9.987714 -0.02464297
9.988714 -0.0237739
9.989715 -0.022906532
9.990714 -0.022042793
9.991714 -0.021186905
9.992714 -0.020343236
9.993714 -0.019513862
9.994715 -0.018697289
9.995714 -0.01788907
9.996715 -0.017084037
9.997714 -0.016278868
9.998714 -0.015473666
9.999714 -0.014671625
10.00071 -0.013877109
10.00171 -0.013093196
10.00271 -0.01232014
10.00371 -0.011555523
10.00471 -0.010795961
10.00571 -0.010039359
10.00671 -0.0092862545
10.00771 -0.0085395732
10.00871 -0.0078028766
10.00971 -0.0070781774
10.01071 -0.0063645479
10.01171 -0.005658494
10.01271 -0.0049557166
10.01371 -0.0042534597
10.01471 -0.0035520286000000002
10.01571 -0.0028546174
10.01671 -0.0021655558000000003
10.01771 -0.0014879933
10.01871 -0.0008223430999999999
10.01971 -0.0001662082
10.02071 0.00048413708
10.02171 0.0011315758
10.02271 0.0017766124000000002
10.02371 0.002417239
10.02471 0.0030502821
10.02571 0.0036733977999999995
10.02671 0.0042864969
10.02771 0.0048918384
10.02871 0.005492719
10.02971 0.006091559
10.03071 0.006688437899999999
10.03171 0.0072810122
10.03271 0.007865751099999999
10.03371 0.0084398765
10.03471 0.009002782499999999
10.03571 0.0095563075
10.03671 0.010103623
10.03771 0.010647421
10.03871 0.011188486
10.03971 0.01172542
10.04071 0.012255574
10.04171 0.012776667
10.04271 0.013288148000000001
10.04371 0.013791492999999998
10.04471 0.014289372
10.04571 0.014784141
10.04671 0.015276552999999998
10.04771 0.015765433
10.04871 0.016248344
10.04971 0.016722956
10.05071 0.017188294
10.05171 0.017645152
10.05271 0.018095519
10.05371 0.018541403
10.05471 0.018983701000000002
10.05571 0.019421805
10.05671 0.01985406
10.05771 0.020278787
10.05871 0.020695241
10.05971 0.021104055
10.06071 0.021506842
10.06171 0.021905301
10.06271 0.022300292
10.06371 0.02269142
10.06471 0.023077245
10.06571 0.023456094
10.06671 0.02382691
10.06771 0.024189755
10.06871 0.024545722000000002
10.06971 0.024896377
10.07071 0.025242989
10.07171 0.025586053
10.07271 0.025925154000000002
10.07371 0.026259288999999998
10.07471 0.026587470000000002
10.07571 0.026909125
10.07671 0.027224317
10.07771 0.027533556999999997
10.07871 0.027837459
10.07971 0.02813637
10.08071 0.028430175999999998
10.08171 0.028718385000000003
10.08271 0.029000416
10.08371 0.029275999999999996
10.08471 0.029545446000000003
10.08571 0.029809651
10.08671 0.030069850999999998
10.08771 0.030327088000000002
10.08871 0.030581732000000004
10.08971 0.030833199999999998
10.09071 0.031080076999999998
10.09171 0.031320596
10.09271 0.031553383
10.09371 0.031777992
10.09471 0.031995127000000005
10.09571 0.032206357
10.09671 0.032413402
10.09771 0.032617422
10.09871 0.032818597000000005
10.09971 0.033016273
10.10071 0.033209568999999994
10.10171 0.033398028
10.10271 0.033581981999999996
10.10371 0.033762309000000004
10.10471 0.033939804
10.10571 0.034114398000000004
10.10671 0.034284839
10.10771 0.034449011
10.10871 0.034604943
10.10971 0.0347519
10.11071 0.034890982
10.11171 0.035024909
10.11271 0.035156895
10.11371 0.035289244000000004
10.11471 0.035422298
10.11571 0.035554408999999995
10.11671 0.03568285
10.11771 0.035805182
10.11871 0.035920431
10.11971 0.036029305
10.12071 0.036133462
10.12171 0.036234269
10.12271 0.03633181
10.12371 0.036424812
10.12471 0.036511535000000005
10.12571 0.036591146000000005
10.12671 0.036664715
10.12771 0.036735137
10.12871 0.0368059
10.12971 0.036879361
10.13071 0.036955354
10.13171 0.037031033
10.13271 0.037102058
10.13371 0.037164596
10.13471 0.037217088
10.13571 0.03726081
10.13671 0.037299021
10.13771 0.037335147
10.13871 0.037371076
10.13971 0.03740644
10.14071 0.037439319
10.14171 0.037467806
10.14271 0.037491502
10.14371 0.037511942
10.14471 0.037531735000000004
10.14571 0.037552824
10.14671 0.037574957
10.14771 0.037595336
10.14871 0.037609771
10.14971 0.037614792
10.15071 0.03760955
10.15171 0.037596514
10.15271 0.037580448999999995
10.15371 0.037566168
10.15471 0.03755634
10.15571 0.037550382
10.15671 0.037545071
10.15771 0.037536409
10.15871 0.037521753
10.15971 0.037500917
10.16071 0.037475786000000004
10.16171 0.03744874
10.16271 0.037420887
10.16371 0.037391232999999996
10.16471 0.037357296
10.16571 0.037316832
10.16671 0.037269588
10.16771 0.03721804
10.16871 0.037166526000000005
10.16971 0.037119188
10.17071 0.037077794000000004
10.17171 0.037040672
10.17271 0.037003343
10.17371 0.036960572
10.17471 0.036908782
10.17571 0.036847551
10.17671 0.036779488
10.17771 0.036708632
10.17871 0.036638379
10.17971 0.036570014
10.18071 0.036502647
10.18171 0.036434396
10.18271 0.036364022999999995
10.18371 0.036292005
10.18471 0.036220287
10.18571 0.036150959
10.18671 0.036084608000000004
10.18771 0.036019378
10.18871 0.03595145
10.18971 0.035876682
10.19071 0.035792659
10.19171 0.035700001
10.19271 0.035602253
10.19371 0.035504374
10.19471 0.035410599
10.19571 0.035322746
10.19671 0.035239835
10.19771 0.035158955
10.19871 0.035076923
10.19971 0.034991757
10.20071 0.034903217
10.20171 0.034812273
10.20271 0.034719938
10.20371 0.034626306
10.20471 0.03453035
10.20571 0.034430629
10.20671 0.034326449
10.20771 0.034218785
10.20871 0.034110277
10.20971 0.034004309999999996
10.21071 0.033903561
10.21171 0.033808740999999996
10.21271 0.033718211
10.21371 0.033628622999999996
10.21471 0.033536312
10.21571 0.033438721
10.21671 0.033335257
10.21771 0.033227212
10.21871 0.033116934
10.21971 0.033006727
10.22071 0.032898007
10.22171 0.03279107
10.22271 0.032685485
10.22371 0.032580711
10.22471 0.032476615
10.22571 0.032373561
10.22671 0.032272071
10.22771 0.032172291
10.22871 0.032073594
10.22971 0.031974571
10.23071 0.031873514
10.23171 0.031769116
10.23271 0.031661146
10.23371 0.031550726
10.23471 0.031440039
10.23571 0.031331559999999994
10.23671 0.031227118
10.23771 0.031127161
10.23871 0.031030574000000002
10.23971 0.03093514
10.24071 0.030838465
10.24171 0.030738965
10.24271 0.030636493
10.24371 0.030532299000000002
10.24471 0.03042834
10.24571 0.030326337
10.24671 0.030226988
10.24771 0.030129793
10.24871 0.030033549
10.24971 0.029937222
10.25071 0.029840699
10.25171 0.029744956000000003
10.25271 0.029651471
10.25371 0.029561228999999998
10.25471 0.029473862000000003
10.25571 0.029387508
10.25671 0.029299603
10.25771 0.029208229000000002
10.25871 0.029113344
10.25971 0.029017152999999997
10.26071 0.028923291
10.26171 0.028835135
10.26271 0.028754133
10.26371 0.028678987000000003
10.26471 0.028606213
10.26571 0.028531835000000002
10.26671 0.028453322
10.26771 0.028370769
10.26871 0.028286662
10.26971 0.028204356
10.27071 0.028126201000000003
10.27171 0.028052318
10.27271 0.027980795000000003
10.27371 0.027909165
10.27471 0.027836251
10.27571 0.027763260999999997
10.27671 0.027693363000000002
10.27771 0.027629879
10.27871 0.027574118999999998
10.27971 0.027524112000000003
10.28071 0.027475121999999998
10.28171 0.027421801000000003
10.28271 0.027360927000000004
10.28371 0.027293199999999997
10.28471 0.02722308
10.28571 0.027156677
10.28671 0.027098795
10.28771 0.027050709
10.28871 0.027009871
10.28971 0.026971663
10.29071 0.026932167000000003
10.29171 0.026890307000000002
10.29271 0.026848185
10.29371 0.026809385999999998
10.29471 0.026776345
10.29571 0.026748381999999998
10.29671 0.026721691000000002
10.29771 0.026691399
10.29871 0.026654569
10.29971 0.026612371
10.30071 0.026570083
10.30171 0.026534707
10.30271 0.026511456
10.30371 0.026501005
10.30471 0.026499061
10.30571 0.026498531
10.30671 0.026493153
10.30771 0.026480554000000003
10.30871 0.026463121
10.30971 0.026446217
10.31071 0.026434872
10.31171 0.026430876
10.31271 0.026431974000000004
10.31371 0.026433609
10.31471 0.026432137
10.31571 0.02642753
10.31671 0.026423883000000002
10.31771 0.026427329000000003
10.31871 0.026442469
10.31971 0.02646941
10.32071 0.026503217
10.32171 0.026536186000000003
10.32271 0.026561800000000003
10.32371 0.026578156000000002
10.32471 0.02658896
10.32571 0.026601489
10.32671 0.026622679
10.32771 0.026655511000000003
10.32871 0.026697703
10.32971 0.026743417000000002
10.33071 0.02678688
10.33171 0.02682583
10.33271 0.026862725
10.33371 0.026903069
10.33471 0.026951866999999997
10.33571 0.027010344999999998
10.33671 0.027074937999999996
10.33771 0.027139203
10.33871 0.027197599
10.33971 0.027248917999999997
10.34071 0.027297327
10.34171 0.02735031
10.34271 0.027414641
10.34371 0.027492625000000003
10.34471 0.027580756999999997
10.34571 0.027671602
10.34671 0.027757828000000002
10.34771 0.027836117
10.34871 0.027908784000000002
10.34971 0.027982198000000003
10.35071 0.028063007999999997
10.35171 0.028154365
10.35271 0.028254339000000003
10.35371 0.028357402
10.35471 0.028458008
10.35571 0.028554155
10.35671 0.028648740000000002
10.35771 0.028747891
10.35871 0.028857245
10.35971 0.028978361
10.36071 0.029107433999999998
10.36171 0.029237146
10.36271 0.02936066
10.36371 0.029475482999999997
10.36471 0.02958499
10.36571 0.029696681
10.36671 0.029818175
10.36771 0.029953156
10.36871 0.030099563
10.36971 0.030250984
10.37071 0.030400415000000004
10.37171 0.030544144000000002
10.37271 0.030683569
10.37371 0.03082394
10.37471 0.030970879
10.37571 0.031126806
10.37671 0.031289406
10.37771 0.0314531
10.37871 0.031612598
10.37971 0.031766441
10.38071 0.031918339999999996
10.38171 0.032075468
10.38271 0.032244582
10.38371 0.032428178
10.38471 0.032622899999999996
10.38571 0.032821131999999996
10.38671 0.033014946
10.38771 0.033200151
10.38871 0.033378246
10.38971 0.033555218000000005
10.39071 0.033737972
10.39171 0.033930506
10.39271 0.034131986
10.39371 0.034337793
10.39471 0.034542772
10.39571 0.03474468
10.39671 0.034945732
10.39771 0.035151289
10.39871 0.035366471
10.39971 0.035592751
10.40071 0.035826545
10.40171 0.036060807
10.40271 0.036288751
10.40371 0.036507615
10.40471 0.036720326000000005
10.40571 0.036934111000000006
10.40671 0.037156761
10.40771 0.037392674
10.40871 0.037640828
10.40971 0.037895751
10.41071 0.0381508
10.41171 0.038401864
10.41271 0.038649301999999996
10.41371 0.038897138
10.41471 0.039150083
10.41571 0.039410265
10.41671 0.039675669000000004
10.41771 0.039941265
10.41871 0.040202151
10.41971 0.040456871
10.42071 0.040708832
10.42171 0.040964936
10.42271 0.041232104
10.42371 0.041513576
10.42471 0.041807129
10.42571 0.042106159
10.42671 0.042403082
10.42771 0.042693128
10.42871 0.042976459
10.42971 0.043257553
10.43071 0.043542279
10.43171 0.043834464000000004
10.43271 0.044133916
10.43371 0.044436983
10.43471 0.044739203
10.43571 0.045038416
10.43671 0.045336387000000006
10.43771 0.045637961
10.43871 0.045948208
10.43971 0.046269254999999995
10.44071 0.046598646
10.44171 0.046930311
10.44271 0.04725761
10.44371 0.047576835
10.44471 0.047889174
10.44571 0.048200076
10.44671 0.048516347
10.44771 0.048842671000000004
10.44871 0.049179362000000004
10.44971 0.049522624
10.45071 0.04986701
10.45171 0.050208613
10.45271 0.05054714899999999
10.45371 0.050885766
10.45471 0.051228818
10.45571 0.051578967
10.45671 0.05193534899999999
10.45771 0.052293926
10.45871 0.052649854
10.45971 0.05300039200000001
10.46071 0.053346751
10.46171 0.053693679999999994
10.46271 0.054047058999999995
10.46371 0.05441074
10.46471 0.054784439
10.46571 0.05516384800000001
10.46671 0.055542879
10.46771 0.055916811
10.46871 0.056284619
10.46971 0.056649238000000005
10.47071 0.057015714
10.47171 0.057388312000000004
10.47271 0.057768321
10.47371 0.058153598
10.47471 0.058540184
10.47571 0.05892482600000001
10.47671 0.059307017
10.47771 0.059689314
10.47871 0.06007571900000001
10.47971 0.06046917400000001
10.48071 0.06086959
10.48171 0.061273610000000006
10.48271 0.061676244
10.48371 0.062073563
10.48471 0.062464859000000005
10.48571 0.062853179
10.48671 0.063243823
10.48771 0.06364167800000001
10.48871 0.064048776
10.48971 0.06446343
10.49071 0.064881257
10.49171 0.065297575
10.49271 0.065709755
10.49371 0.066118315
10.49471 0.066526211
10.49571 0.066936848
10.49671 0.067351974
10.49771 0.067770755
10.49871 0.06819042
10.49971 0.068608136
10.50071 0.069022964
10.50171 0.069436757
10.50271 0.069853384
10.50371 0.07027672800000001
10.50471 0.070708484
10.50571 0.07114701400000001
10.50671 0.071587943
10.50771 0.072026148
10.50871 0.072458177
10.50971 0.072883826
10.51071 0.073306059
10.51171 0.073729391
10.51271 0.07415757299999999
10.51371 0.074591854
10.51471 0.075030711
10.51571 0.07547102900000001
10.51671 0.07591006
10.51771 0.076347019
10.51871 0.076783402
10.51971 0.077221898
10.52071 0.077664549
10.52171 0.078111287
10.52271 0.07855968399999999
10.52371 0.079006114
10.52471 0.079447799
10.52571 0.079884491
10.52671 0.08031890600000001
10.52771 0.080755597
10.52871 0.081198779
10.52971 0.081650226
10.53071 0.082108367
10.53171 0.082569051
10.53271 0.08302753
10.53371 0.083480717
10.53471 0.08392845
10.53571 0.08437325
10.53671 0.084818667
10.53771 0.085267244
10.53871 0.085719227
10.53971 0.086172658
10.54071 0.08662481000000001
10.54171 0.087074074
10.54271 0.08752115499999999
10.54371 0.087968895
10.54471 0.088420691
10.54571 0.088878477
10.54671 0.089341326
10.54771 0.089805614
10.54871 0.090266659
10.54971 0.090721104
10.55071 0.091168692
10.55171 0.091612496
10.55271 0.09205746499999999
10.55371 0.092507957
10.55471 0.092965621
10.55571 0.093428686
10.55671 0.09389302599999999
10.55771 0.094354409
10.55871 0.09481065799999999
10.55971 0.09526256500000001
10.56071 0.095713144
10.56171 0.09616559300000001
10.56271 0.096621318
10.56371 0.097079063
10.56471 0.097535696
10.56571 0.097988255
10.56671 0.098435942
10.56771 0.09888100899999999
10.56871 0.099327811
10.56971 0.099780574
10.57071 0.10024094
10.57171 0.10070680000000001
10.57271 0.10117304999999999
10.57371 0.10163401
10.57471 0.10208610000000001
10.57571 0.1025296
10.57671 0.10296835
10.57771 0.10340767
10.57871 0.10385162
10.57971 0.10430113
10.58071 0.10475389
10.58171 0.10520599
10.58271 0.10565442
10.58371 0.10609885000000001
10.58471 0.10654168000000001
10.58571 0.1069864
10.58671 0.10743523
10.58771 0.10788739
10.58871 0.10833918000000001
10.58971 0.10878585
10.59071 0.10922421
10.59171 0.10965471
10.59271 0.11008146999999999
10.59371 0.1105104
10.59471 0.11094628
10.59571 0.11139031999999999
10.59671 0.11183956999999999
10.59771 0.11228841
10.59871 0.11273144
10.59971 0.11316609999999999
10.60071 0.11359365
10.60171 0.11401807
10.60271 0.11444367
10.60371 0.11487252
10.60471 0.11530356
10.60571 0.11573348
10.60671 0.11615905
10.60771 0.11657932000000001
10.60871 0.11699646999999999
10.60971 0.1174147
10.61071 0.11783779000000001
10.61171 0.11826664
10.61271 0.11869838
10.61371 0.11912750000000001
10.61471 0.11954851000000001
10.61571 0.11995885
10.61671 0.12036018
10.61771 0.12075765999999999
10.61871 0.12115738
10.61971 0.12156343
10.62071 0.12197603
10.62171 0.12239181
10.62271 0.12280585
10.62371 0.12321438000000001
10.62471 0.12361665999999999
10.62571 0.12401483
10.62671 0.12441226000000001
10.62771 0.12481114
10.62871 0.12521092
10.62971 0.12560856
10.63071 0.12600039000000002
10.63171 0.12638449
10.63271 0.12676231999999998
10.63371 0.12713835
10.63471 0.12751804
10.63571 0.127905
10.63671 0.12829899
10.63771 0.12869578999999998
10.63871 0.12908907
10.63971 0.12947335999999998
10.64071 0.12984642999999998
10.64171 0.13021005
10.64271 0.13056875
10.64371 0.13092727
10.64471 0.13128826
10.64571 0.13165136
10.64671 0.13201409
10.64771 0.13237387
10.64871 0.13272996
10.64971 0.13308405
10.65071 0.13343926
10.65171 0.13379799
10.65271 0.13416009
10.65371 0.13452227
10.65471 0.13487932
10.65571 0.13522656
10.65671 0.13556222
10.65771 0.13588844
10.65871 0.1362104
10.65971 0.13653395999999998
10.66071 0.13686301
10.66171 0.13719785
10.66271 0.13753544
10.66371 0.13787118
10.66471 0.13820139
10.66571 0.13852488
10.66671 0.13884306
10.66771 0.13915856000000001
10.66871 0.1394733
10.66971 0.13978705
10.67071 0.1400976
10.67171 0.14040212999999999
10.67271 0.14069921
10.67371 0.14099013
10.67471 0.14127873999999999
10.67571 0.14156974
10.67671 0.14186634
10.67771 0.1421685
10.67871 0.14247268
10.67971 0.1427734
10.68071 0.14306569
10.68171 0.14334728
10.68271 0.14361943
10.68371 0.14388589
10.68471 0.14415095
10.68571 0.14441718
10.68671 0.14468452
10.68771 0.14495079
10.68871 0.14521334
10.68971 0.14547089
10.69071 0.14572443
10.69171 0.14597659
10.69271 0.14622998
10.69371 0.14648530999999998
10.69471 0.14674059
10.69571 0.14699183000000002
10.69671 0.14723492
10.69771 0.14746784
10.69871 0.14769183
10.69971 0.14791100000000001
10.70071 0.14813037
10.70171 0.14835349
10.70271 0.14858079000000002
10.70371 0.1488095
10.70471 0.14903519
10.70571 0.14925407999999998
10.70671 0.14946486
10.70771 0.14966906
10.70871 0.1498698
10.70971 0.15006991
10.71071 0.15027006
10.71171 0.15046848999999998
10.71271 0.15066208
10.71371 0.15084836999999998
10.71471 0.15102726
10.71571 0.15120134999999998
10.71671 0.1513747
10.71771 0.15155069999999998
10.71871 0.15173004
10.71971 0.15191018
10.72071 0.15208648
10.72171 0.15225451
10.72271 0.15241232
10.72371 0.15256143
10.72471 0.15270594
10.72571 0.15285037999999998
10.72671 0.15299738000000002
10.72771 0.15314636
10.72871 0.15329405
10.72971 0.1534365
10.73071 0.15357125
10.73171 0.15369874
10.73271 0.15382183
10.73371 0.15394409
10.73471 0.15406746999999998
10.73571 0.15419107
10.73671 0.15431151
10.73771 0.15442487
10.73871 0.15452892000000001
10.73971 0.15462459
10.74071 0.15471569
10.74171 0.15480689
10.74271 0.15490123
10.74371 0.15499839
10.74471 0.15509482
10.74571 0.15518558000000002
10.74671 0.15526693
10.74771 0.15533833
10.74871 0.15540262999999999
10.74971 0.15546441
10.75071 0.15552751
10.75171 0.15559294
10.75271 0.15565852
10.75371 0.15572021
10.75471 0.15577461
10.75571 0.15582086
10.75671 0.15586109
10.75771 0.15589905
10.75871 0.15593774
10.75971 0.15597752999999998
10.76071 0.1560157
10.76171 0.15604792
10.76271 0.15607068000000002
10.76371 0.15608349
10.76471 0.15608933
10.76571 0.15609324
10.76671 0.15609972
10.76771 0.1561103
10.76871 0.15612276
10.76971 0.15613225
10.77071 0.15613383
10.77171 0.15612501
10.77271 0.15610678
10.77371 0.15608282
10.77471 0.15605727
10.77571 0.15603235
10.77671 0.15600737
10.77771 0.15597939
10.77871 0.15594537
10.77971 0.1559042
10.78071 0.15585766
10.78171 0.15580944
10.78271 0.15576297
10.78371 0.15571912999999998
10.78471 0.15567535000000002
10.78571 0.15562666
10.78671 0.15556801
10.78771 0.15549691000000002
10.78871 0.15541475
10.78971 0.15532608
10.79071 0.15523643
10.79171 0.1551496
10.79271 0.15506607
10.79371 0.15498325000000002
10.79471 0.15489729
10.79571 0.15480536
10.79671 0.15470707
10.79771 0.15460423
10.79871 0.15449923
10.79971 0.15439311
10.80071 0.15428440000000002
10.80171 0.15416971999999998
10.80271 0.15404564
10.80371 0.15391092
10.80471 0.15376756
10.80571 0.15362028
10.80671 0.15347438
10.80771 0.15333323
10.80871 0.15319666
10.80971 0.15306115
10.81071 0.15292164
10.81171 0.15277396
10.81271 0.15261658
10.81371 0.15245083
10.81471 0.15227963
10.81571 0.1521055
10.81671 0.15192912
10.81771 0.15174928999999998
10.81871 0.15156416
10.81971 0.15137288000000002
10.82071 0.15117672000000001
10.82171 0.15097877
10.82271 0.15078246
10.82371 0.15058948
10.82471 0.15039861
10.82571 0.15020595
10.82671 0.15000656
10.82771 0.14979668
10.82871 0.14957541
10.82971 0.14934485
10.83071 0.14910887
10.83171 0.14887115
10.83271 0.14863354
10.83371 0.14839568
10.83471 0.14815583
10.83571 0.1479124
10.83671 0.14766509
10.83771 0.14741515000000002
10.83871 0.14716431
10.83971 0.14691346
10.84071 0.14666157999999999
10.84171 0.1464059
10.84271 0.14614306000000002
10.84371 0.14587077999999998
10.84471 0.14558908
10.84571 0.14530031000000002
10.84671 0.14500809
10.84771 0.1447156
10.84871 0.14442423
10.84971 0.14413325
10.85071 0.1438405
10.85171 0.14354381
10.85271 0.14324212
10.85371 0.14293592
10.85471 0.14262656999999998
10.85571 0.14231522000000002
10.85671 0.14200181
10.85771 0.14168498000000002
10.85871 0.14136272
10.85971 0.14103357
10.86071 0.14069751
10.86171 0.14035612
10.86271 0.14001186000000002
10.86371 0.13966686
10.86471 0.13932197000000002
10.86571 0.13897647999999999
10.86671 0.13862867
10.86771 0.13827683000000002
10.86871 0.1379202
10.86971 0.13755922
10.87071 0.13719504
10.87171 0.13682866
10.87271 0.13646017
10.87371 0.13608852999999999
10.87471 0.13571216
10.87571 0.1353297
10.87671 0.1349409
10.87771 0.13454679
10.87871 0.13414929
10.87971 0.13375032
10.88071 0.13335104
10.88171 0.13295149
10.88271 0.1325508
10.88371 0.13214784
10.88471 0.13174177
10.88571 0.13133233
10.88671 0.1309196
10.88771 0.13050361
10.88871 0.13008394
10.88971 0.12965959999999999
10.89071 0.12922951
10.89171 0.12879304
10.89271 0.12835056
10.89371 0.12790349
10.89471 0.12745397
10.89571 0.12700411
10.89671 0.12655527
10.89771 0.12610769
10.89871 0.12566053
10.89971 0.12521222999999998
10.90071 0.12476112
10.90171 0.12430577999999999
10.90271 0.12384525
10.90371 0.12337907000000001
10.90471 0.12290707999999999
10.90571 0.12242943
10.90671 0.12194651999999999
10.90771 0.12145914000000001
10.90871 0.12096852
10.90971 0.12047621000000001
10.91071 0.1199838
10.91171 0.11949248
10.91271 0.11900265
10.91371 0.11851368000000001
10.91471 0.11802396
10.91571 0.11753129000000001
10.91671 0.11703346
10.91771 0.1165288
10.91871 0.11601665
10.91971 0.11549741000000001
10.92071 0.11497249000000001
10.92171 0.11444382
10.92271 0.11391336
10.92371 0.11338274
10.92471 0.112853
10.92571 0.11232455000000001
10.92671 0.11179721999999999
10.92771 0.11127042000000001
10.92871 0.11074315
10.92971 0.11021407999999999
10.93071 0.10968158
10.93171 0.10914395
10.93271 0.10859973
10.93371 0.10804816999999999
10.93471 0.10748954999999999
10.93571 0.10692535
10.93671 0.10635798999999999
10.93771 0.10579011
10.93871 0.10522382999999999
10.93971 0.1046601
10.94071 0.10409849000000002
10.94171 0.10353746999999999
10.94271 0.10297508
10.94371 0.10240958000000001
10.94471 0.1018399
10.94571 0.10126568000000001
10.94671 0.10068696
10.94771 0.10010384
10.94871 0.099516334
10.94971 0.098924607
10.95071 0.098329259
10.95171 0.09773164100000001
10.95271 0.097133731
10.95371 0.096537499
10.95471 0.095944089
10.95571 0.095353147
10.95671 0.094762759
10.95771 0.094170042
10.95871 0.093572243
10.95971 0.09296776799999999
10.96071 0.092356734
10.96171 0.091740669
10.96271 0.091121683
10.96371 0.090501452
10.96471 0.089880667
10.96571 0.089259149
10.96671 0.08863649
10.96771 0.08801276
10.96871 0.087388791
10.96971 0.0867658
10.97071 0.08614448599999999
10.97171 0.085524243
10.97271 0.084902992
10.97371 0.08427783600000001
10.97471 0.083646312
10.97571 0.083007582
10.97671 0.082362938
10.97771 0.081715244
10.97871 0.08106764899999999
10.97971 0.080422167
10.98071 0.079778902
10.98171 0.07913632400000001
10.98271 0.07849238500000001
10.98371 0.077845773
10.98471 0.077196647
10.98571 0.07654634
10.98671 0.075896323
10.98771 0.075246964
10.98871 0.074597
10.98971 0.073944026
10.99071 0.073285797
10.99171 0.07262162400000001
10.99271 0.071953022
10.99371 0.071283139
10.99471 0.070615264
10.99571 0.069951185
10.99671 0.069290289
10.99771 0.068629952
10.99871 0.067967031
10.99971 0.067299552
11.00071 0.066627719
11.00171 0.065953645
11.00271 0.065279973
11.00371 0.06460821
11.00471 0.063937757
11.00571 0.063266198
11.00671 0.06259076799999999
11.00771 0.061910046
11.00871 0.061224977
11.00971 0.060538505
11.01071 0.059854006
11.01171 0.059173454
11.01271 0.058496272
11.01371 0.057819649
11.01471 0.057140097
11.01571 0.056455418
11.01671 0.055765947999999996
11.01771 0.055074319000000004
11.01871 0.054383917999999996
11.01971 0.053696887
11.02071 0.053012830999999996
11.02171 0.052329019000000004
11.02271 0.051641942
11.02371 0.050949381
11.02471 0.05025178
11.02571 0.049552099999999995
11.02671 0.048854249
11.02771 0.048160919999999996
11.02871 0.047472113999999996
11.02971 0.046785158
11.03071 0.04609625
11.03171 0.045402616
11.03271 0.044704054
11.03371 0.044002968999999996
11.03471 0.043302902
11.03571 0.042606369000000005
11.03671 0.041913331
11.03771 0.041221161
11.03871 0.040526158
11.03971 0.039825772
11.04071 0.039120208000000004
11.04171 0.038412496000000004
11.04271 0.037706943
11.04371 0.037006789
11.04471 0.036312439
11.04571 0.035621217
11.04671 0.034928837
11.04771 0.034231733
11.04871 0.033528950999999994
11.04971 0.032822537
11.05071 0.032116231
11.05171 0.031413257
11.05271 0.030714471
11.05371 0.030017956000000002
11.05471 0.029320270000000002
11.05571 0.028618605999999998
11.05671 0.027912616
11.05771 0.027204774
11.05871 0.026499058000000002
11.05971 0.025798709000000003
11.06071 0.025104327
11.06171 0.024413386999999998
11.06271 0.023721525
11.06371 0.023024862
11.06471 0.02232207
11.06571 0.021615054
11.06671 0.020907850999999998
11.06771 0.020204399
11.06871 0.019506433
11.06971 0.018812675
11.07071 0.018119735999999997
11.07171 0.017424191
11.07271 0.016724601999999998
11.07371 0.016022325
11.07471 0.015320658000000001
11.07571 0.014622844
11.07671 0.013930099
11.07771 0.013240802000000001
11.07871 0.012551372
11.07971 0.011858281
11.08071 0.011160109
11.08171 0.010458433
11.08271 0.009757040199999999
11.08371 0.0090599104
11.08471 0.0083690684
11.08571 0.007683525500000001
11.08671 0.006999872900000001
11.08771 0.0063141837
11.08871 0.0056241592
11.08971 0.0049303017
11.09071 0.0042355197
11.09171 0.0035434103
11.09271 0.0028562135
11.09371 0.0021736138
11.09471 0.0014930339
11.09571 0.00081122344
11.09671 0.00012620163999999998
11.09771 -0.0005615695
11.09871 -0.0012494481
11.09971 -0.0019341456000000002
11.10071 -0.0026136655
11.10171 -0.0032885117000000003
11.10271 -0.0039614821
11.10371 -0.0046361529
11.10471 -0.0053148985999999995
11.10571 -0.0059975377
11.10671 -0.006681369999999999
11.10771 -0.0073625779
11.10871 -0.0080382088
11.10971 -0.0087076594
11.11071 -0.009372874
11.11171 -0.010037189
11.11271 -0.010703492
11.11371 -0.011372736
11.11471 -0.012043597999999999
11.11571 -0.012713431
11.11671 -0.013379917000000002
11.11771 -0.014042451
11.11871 -0.014702473999999998
11.11971 -0.015362578
11.12071 -0.016024900999999998
11.12171 -0.016689746999999998
11.12271 -0.017355227
11.12371 -0.018018147999999998
11.12471 -0.018675676
11.12571 -0.019326864000000003
11.12671 -0.019973212
11.12771 -0.020617944
11.12871 -0.021264394
11.12971 -0.021914369
11.13071 -0.022567343
11.13171 -0.023220877
11.13271 -0.023872005
11.13371 -0.024518796000000002
11.13471 -0.025161245000000002
11.13571 -0.025801035
11.13671 -0.026440357999999997
11.13771 -0.027080521000000003
11.13871 -0.02772109
11.13971 -0.028360126000000003
11.14071 -0.028995334
11.14171 -0.029625482
11.14271 -0.03025129
11.14371 -0.030875253000000002
11.14471 -0.031500461
11.14571 -0.032129028
11.14671 -0.032760979999999995
11.14771 -0.033394194999999995
11.14871 -0.034025419
11.14971 -0.034651847
11.15071 -0.035272398999999996
11.15171 -0.035888078999999996
11.15271 -0.036501209
11.15371 -0.037114043
11.15471 -0.037727508
11.15571 -0.038340775
11.15671 -0.038951891
11.15771 -0.039559076000000006
11.15871 -0.040161936
11.15971 -0.040761897000000005
11.16071 -0.041361578
11.16171 -0.04196341
11.16271 -0.042568260999999996
11.16371 -0.043174854
11.16471 -0.043780278
11.16571 -0.044381391
11.16671 -0.044976347
11.16771 -0.045565443000000004
11.16871 -0.046150846
11.16971 -0.04673535
11.17071 -0.047320861
11.17171 -0.047907434
11.17271 -0.04849339
11.17371 -0.049076427
11.17471 -0.049655081000000004
11.17571 -0.05022969000000001
11.17671 -0.05080230200000001
11.17771 -0.051375548
11.17871 -0.051951088
11.17971 -0.052528519999999995
11.18071 -0.053105381
11.18171 -0.053678302000000004
11.18271 -0.054244691
11.18371 -0.05480407899999999
11.18471 -0.055358344000000004
11.18571 -0.055910723
11.18671 -0.056464138
11.18771 -0.057019753
11.18871 -0.057576533
11.18971 -0.058132043
11.19071 -0.058684015
11.19171 -0.059231737
11.19271 -0.059776497
11.19371 -0.060320768000000004
11.19471 -0.06086663899999999
11.19571 -0.06141435
11.19671 -0.061961851
11.19771 -0.062505662
11.19871 -0.063042645
11.19971 -0.063571683
11.20071 -0.064094382
11.20171 -0.064614328
11.20271 -0.065135333
11.20371 -0.065659545
11.20471 -0.066186505
11.20571 -0.066713622
11.20671 -0.067237741
11.20771 -0.06775695899999999
11.20871 -0.068271603
11.20971 -0.068783853
11.21071 -0.069296238
11.21171 -0.06980990299999999
11.21271 -0.070323702
11.21371 -0.07083466599999999
11.21471 -0.071339653
11.21571 -0.071837229
11.21671 -0.07232870599999999
11.21771 -0.07281768500000001
11.21871 -0.073308317
11.21971 -0.073803164
11.22071 -0.074301881
11.22171 -0.074801408
11.22271 -0.075297605
11.22371 -0.07578738700000001
11.22471 -0.076270232
11.22571 -0.076748169
11.22671 -0.077224395
11.22771 -0.077701267
11.22871 -0.07817890100000001
11.22971 -0.07865518599999999
11.23071 -0.07912718
11.23171 -0.079593097
11.23271 -0.080053665
11.23371 -0.080512016
11.23471 -0.080972142
11.23571 -0.08143668500000001
11.23671 -0.081905379
11.23771 -0.082374993
11.23871 -0.082840893
11.23971 -0.08329935999999999
11.24071 -0.08374941
11.24171 -0.084193132
11.24271 -0.084634358
11.24371 -0.08507648
11.24471 -0.085520622
11.24571 -0.085965224
11.24671 -0.086407212
11.24771 -0.086844066
11.24871 -0.08727552499999999
11.24971 -0.087703904
11.25071 -0.088132854
11.25171 -0.08856518000000001
11.25271 -0.08900105600000001
11.25371 -0.089437654
11.25471 -0.089870475
11.25571 -0.09029566400000001
11.25671 -0.090712018
11.25771 -0.091121596
11.25871 -0.091528572
11.25971 -0.091936981
11.26071 -0.09234861899999999
11.26171 -0.092762295
11.26271 -0.093174778
11.26371 -0.09358289
11.26471 -0.09398548899999999
11.26571 -0.094384182
11.26671 -0.09478234
11.26771 -0.09518301800000001
11.26871 -0.095586956
11.26971 -0.095991901
11.27071 -0.096393621
11.27171 -0.096788123
11.27271 -0.097173796
11.27371 -0.09755232
11.27471 -0.09792778900000002
11.27571 -0.09830451999999999
11.27671 -0.098684849
11.27771 -0.099068042
11.27871 -0.099450978
11.27971 -0.099830108
11.28071 -0.10020364
11.28171 -0.10057251
11.28271 -0.10093976
11.28371 -0.10130852
11.28471 -0.10168008
11.28571 -0.10205276
11.28671 -0.10242274999999999
11.28771 -0.10278608
11.28871 -0.10314091
11.28971 -0.10348861000000001
11.29071 -0.10383317
11.29171 -0.1041792
11.29271 -0.10452956
11.29371 -0.10488405
11.29471 -0.1052397
11.29571 -0.10559262000000001
11.29671 -0.10594018
11.29771 -0.10628235
11.29871 -0.10662144999999999
11.29971 -0.1069605
11.30071 -0.10730117
11.30171 -0.10764254999999999
11.30271 -0.10798158000000001
11.30371 -0.1083147
11.30471 -0.10864013
11.30571 -0.10895906999999999
11.30671 -0.10927537
11.30771 -0.10959369
11.30871 -0.10991713
11.30971 -0.11024576
11.31071 -0.1105766
11.31171 -0.11090525999999999
11.31271 -0.1112282
11.31371 -0.11154441
11.31471 -0.11185553999999999
11.31571 -0.1121646
11.31671 -0.11247395
11.31771 -0.11278387
11.31871 -0.11309248
11.31971 -0.11339705
11.32071 -0.11369594
11.32171 -0.11398997
11.32271 -0.11428232999999999
11.32371 -0.11457707
11.32471 -0.11487699000000001
11.32571 -0.11518197999999999
11.32671 -0.11548899
11.32771 -0.11579336000000001
11.32871 -0.11609111
11.32971 -0.1163807
11.33071 -0.11666359999999999
11.33171 -0.11694314
11.33271 -0.11722264
11.33371 -0.11750368
11.33471 -0.11778557
11.33571 -0.11806620000000001
11.33671 -0.11834373
11.33771 -0.11861804
11.33871 -0.11889101
11.33971 -0.11916552999999999
11.34071 -0.11944368
11.34171 -0.11972529999999999
11.34271 -0.12000765
11.34371 -0.12028654
11.34471 -0.12055828
11.34571 -0.12082149
11.34671 -0.12107773
11.34771 -0.12133063000000001
11.34871 -0.12158409
11.34971 -0.12184047
11.35071 -0.12209972
11.35171 -0.1223599
11.35271 -0.12261862000000001
11.35371 -0.1228746
11.35471 -0.12312838
11.35571 -0.12338178
11.35671 -0.12363656
11.35771 -0.12389305
11.35871 -0.12414955
11.35971 -0.12440306999999999
11.36071 -0.12465079000000001
11.36171 -0.12489167999999999
11.36271 -0.12512716
11.36371 -0.12536047
11.36471 -0.12559519
11.36571 -0.12583355
11.36671 -0.12607549
11.36771 -0.12631889000000002
11.36871 -0.12656091
11.36971 -0.12679943
11.37071 -0.12703409000000002
11.37171 -0.1272661
11.37271 -0.12749728999999999
11.37371 -0.12772881
11.37471 -0.12796036
11.37571 -0.12819033999999999
11.37671 -0.12841691
11.37771 -0.12863919000000001
11.37871 -0.12885795
11.37971 -0.12907548
11.38071 -0.12929438000000001
11.38171 -0.12951635
11.38271 -0.12974124
11.38371 -0.12996717000000002
11.38471 -0.13019143
11.38571 -0.13041184
11.38671 -0.1306277
11.38771 -0.1308399
11.38871 -0.13105028999999999
11.38971 -0.13126053
11.39071 -0.13147128
11.39171 -0.13168196999999998
11.39271 -0.13189138
11.39371 -0.13209854
11.39471 -0.13230345
11.39571 -0.13250718
11.39671 -0.13271128999999998
11.39771 -0.13291695
11.39871 -0.13312422
11.39971 -0.13333193
11.40071 -0.13353825
11.40171 -0.1337415
11.40271 -0.13394101
11.40371 -0.13413732
11.40471 -0.13433182999999999
11.40571 -0.13452602000000002
11.40671 -0.13472078
11.40771 -0.1349161
11.40871 -0.13511123
11.40971 -0.13530523
11.41071 -0.13549759
11.41171 -0.13568839
11.41271 -0.13587828000000002
11.41371 -0.13606794
11.41471 -0.13625772
11.41571 -0.13644735
11.41671 -0.13663608
11.41771 -0.13682308
11.41871 -0.13700778
11.41971 -0.13719018
11.42071 -0.13737081
11.42171 -0.13755049
11.42271 -0.13772998
11.42371 -0.13790973
11.42471 -0.13808977
11.42571 -0.13826974
11.42671 -0.13844911999999998
11.42771 -0.1386275
11.42871 -0.13880467
11.42971 -0.13898067
11.43071 -0.13915583
11.43171 -0.13933049
11.43271 -0.13950485
11.43371 -0.13967878
11.43471 -0.13985186
11.43571 -0.14002346
11.43671 -0.1401931
11.43771 -0.14036067
11.43871 -0.14052659
11.43971 -0.14069171
11.44071 -0.14085702
11.44171 -0.14102312
11.44271 -0.14118997
11.44371 -0.14135682000000002
11.44471 -0.14152257000000001
11.44571 -0.14168635
11.44671 -0.14184796
11.44771 -0.14200795
11.44871 -0.1421673
11.44971 -0.14232679
11.45071 -0.14248646
11.45171 -0.14264551
11.45271 -0.14280265
11.45371 -0.1429569
11.45471 -0.14310825
11.45571 -0.14325792
11.45671 -0.14340783
11.45771 -0.14355971
11.45871 -0.14371414
11.45971 -0.14387022000000002
11.46071 -0.14402593
11.46171 -0.14417915
11.46271 -0.14432881
11.46371 -0.14447533999999998
11.46471 -0.14462044999999998
11.46571 -0.14476605
11.46671 -0.14491309
11.46771 -0.14506101
11.46871 -0.14520797
11.46971 -0.14535205
11.47071 -0.14549242
11.47171 -0.14563004
11.47271 -0.14576727
11.47371 -0.14590663
11.47471 -0.1460493
11.47571 -0.14619427
11.47671 -0.14633874
11.47771 -0.14647944000000002
11.47871 -0.14661436
11.47971 -0.14674386
11.48071 -0.14687048
11.48171 -0.14699759
11.48271 -0.14712762
11.48371 -0.14726071
11.48471 -0.14739486000000002
11.48571 -0.14752713
11.48671 -0.14765555
11.48771 -0.14778035
11.48871 -0.14790392
11.48971 -0.14802938
11.49071 -0.14815862999999999
11.49171 -0.14829097
11.49271 -0.14842321
11.49371 -0.14855128
11.49471 -0.1486724
11.49571 -0.14878676
11.49671 -0.14889752
11.49771 -0.1490093
11.49871 -0.14912562999999998
11.49971 -0.1492472
11.50071 -0.14937151999999998
11.50171 -0.14949434
11.50271 -0.14961211
11.50371 -0.1497239
11.50471 -0.14983183
11.50571 -0.14993966
11.50671 -0.15005042
11.50771 -0.15016445
11.50871 -0.15027907
11.50971 -0.15039009
11.51071 -0.15049427
11.51171 -0.15059145000000002
11.51271 -0.15068494
11.51371 -0.1507799
11.51471 -0.15088058000000001
11.51571 -0.15098793000000002
11.51671 -0.151099
11.51771 -0.15120846
11.51871 -0.15131144
11.51971 -0.15140607
11.52071 -0.15149437
11.52171 -0.15158093
11.52271 -0.15167022
11.52371 -0.15176395
11.52471 -0.15186019
11.52571 -0.15195464
11.52671 -0.15204330000000002
11.52771 -0.15212503
11.52871 -0.15220242
11.52971 -0.15228038
11.53071 -0.15236337
11.53171 -0.15245266
11.53271 -0.15254545
11.53371 -0.15263617
11.53471 -0.15271953
11.53571 -0.15279338
11.53671 -0.1528599
11.53771 -0.15292438
11.53871 -0.15299226999999999
11.53971 -0.15306614999999998
11.54071 -0.15314436
11.54171 -0.15322206
11.54271 -0.15329412
11.54371 -0.15335801
11.54471 -0.15341525
11.54571 -0.15347041
11.54671 -0.15352829
11.54771 -0.15359106
11.54871 -0.15365689
11.54971 -0.15372098
11.55071 -0.15377842
11.55171 -0.15382709
11.55271 -0.15386904
11.55371 -0.15390951
11.55471 -0.15395393000000002
11.55571 -0.15400491
11.55671 -0.15406065000000002
11.55771 -0.15411592
11.55871 -0.15416492
11.55971 -0.15420446
11.56071 -0.15423563
11.56171 -0.15426310000000001
11.56271 -0.15429231999999998
11.56371 -0.15432652
11.56471 -0.15436496
11.56571 -0.15440352999999998
11.56671 -0.15443735
11.56771 -0.15446367
11.56871 -0.15448349
11.56971 -0.15450086000000002
11.57071 -0.15452032000000002
11.57171 -0.15454408
11.57271 -0.1545705
11.57371 -0.15459483
11.57471 -0.15461182
11.57571 -0.15461874
11.57671 -0.154617
11.57771 -0.15461143
11.57871 -0.15460775000000002
11.57971 -0.15460945
11.58071 -0.15461606
11.58171 -0.15462361
11.58271 -0.15462704
11.58371 -0.15462303000000002
11.58471 -0.15461167
11.58571 -0.15459615
11.58671 -0.15458057
11.58771 -0.15456737
11.58871 -0.1545558
11.58971 -0.15454246000000002
11.59071 -0.15452342
11.59171 -0.15449675
11.59271 -0.15446377
11.59371 -0.15442846
11.59471 -0.15439523
11.59571 -0.15436631
11.59671 -0.15434047
11.59771 -0.15431351
11.59871 -0.15428058
11.59971 -0.15423866
11.60071 -0.15418808
11.60171 -0.15413209
11.60271 -0.1540749
11.60371 -0.15401931000000002
11.60471 -0.15396536
11.60571 -0.15391067
11.60671 -0.15385218
11.60771 -0.15378819
11.60871 -0.15371935
11.60971 -0.15364819
11.61071 -0.1535773
11.61171 -0.15350756000000002
11.61271 -0.15343727000000001
11.61371 -0.15336295
11.61471 -0.15328128
11.61571 -0.153191
11.61671 -0.15309367999999998
11.61771 -0.15299297
11.61871 -0.15289268
11.61971 -0.15279479999999998
11.62071 -0.15269868
11.62171 -0.15260163
11.62271 -0.15250054
11.62371 -0.15239369
11.62471 -0.15228135
11.62571 -0.15216522999999998
11.62671 -0.15204704
11.62771 -0.15192708
11.62871 -0.15180402999999998
11.62971 -0.15167576000000002
11.63071 -0.15154091
11.63171 -0.15139998999999998
11.63271 -0.15125542
11.63371 -0.15111035
11.63471 -0.15096687
11.63571 -0.15082484
11.63671 -0.15068183
11.63771 -0.15053442
11.63871 -0.1503799
11.63971 -0.15021763
11.64071 -0.15004902
11.64171 -0.14987647999999998
11.64271 -0.14970179
11.64371 -0.14952513
11.64471 -0.14934522
11.64571 -0.14916047999999998
11.64671 -0.14897042
11.64771 -0.14877629
11.64871 -0.14858048999999998
11.64971 -0.14838509
11.65071 -0.14819027
11.65171 -0.1479939
11.65271 -0.14779232
11.65371 -0.14758227999999998
11.65471 -0.14736264
11.65571 -0.14713505999999998
11.65671 -0.14690307
11.65771 -0.14667022999999998
11.65871 -0.14643813
11.65971 -0.14620582000000001
11.66071 -0.14597056
11.66171 -0.14572972
11.66271 -0.14548235
11.66371 -0.14522971
11.66471 -0.14497422000000001
11.66571 -0.14471768
11.66671 -0.14445963
11.66771 -0.14419734
11.66871 -0.14392713999999998
11.66971 -0.14364673
11.67071 -0.14335676
11.67171 -0.14306094
11.67271 -0.14276425
11.67371 -0.14247039
11.67471 -0.14217974
11.67571 -0.14188918
11.67671 -0.14159370999999998
11.67771 -0.14128915
11.67871 -0.14097425
11.67971 -0.140651
11.68071 -0.14032312
11.68171 -0.13999355
11.68271 -0.13966254
11.68371 -0.13932762
11.68471 -0.13898523
11.68571 -0.13863336
11.68671 -0.13827322
11.68771 -0.13790901
11.68871 -0.13754582
11.68971 -0.13718661000000001
11.69071 -0.13683031
11.69171 -0.13647199
11.69271 -0.13610529000000002
11.69371 -0.13572561
11.69471 -0.13533251000000002
11.69571 -0.13492969999999999
11.69671 -0.13452289
11.69771 -0.13411654
11.69871 -0.13371153
11.69971 -0.13330498000000002
11.70071 -0.1328924
11.70171 -0.13247061
11.70271 -0.13203990999999998
11.70371 -0.13160394
11.70471 -0.13116738
11.70571 -0.13073292
11.70671 -0.13029914
11.70771 -0.12986094
11.70871 -0.12941214
11.70971 -0.12894893999999998
11.71071 -0.12847220999999998
11.71171 -0.12798714
11.71271 -0.1275006
11.71371 -0.12701742000000002
11.71471 -0.12653791
11.71571 -0.12605792
11.71671 -0.12557134
11.71771 -0.12507364
11.71871 -0.12456434
11.71971 -0.12404696999999999
11.72071 -0.12352674000000001
11.72171 -0.12300704999999999
11.72271 -0.12248734
11.72371 -0.1219633
11.72471 -0.12142952000000001
11.72571 -0.12088278000000001
11.72671 -0.12032434
11.72771 -0.11975942
11.72871 -0.11919442
11.72971 -0.1186333
11.73071 -0.11807523
11.73171 -0.11751497999999999
11.73271 -0.11694576000000001
11.73371 -0.11636289
11.73471 -0.11576633
11.73571 -0.11516043
11.73671 -0.11455133
11.73771 -0.1139433
11.73871 -0.11333644
11.73971 -0.11272681999999999
11.74071 -0.11210906999999999
11.74171 -0.11147974
11.74271 -0.11083948
11.74371 -0.11019266
11.74471 -0.10954467999999999
11.74571 -0.10889868
11.74671 -0.10825342999999998
11.74771 -0.10760394
11.74871 -0.10694417
11.74971 -0.10627054999999999
11.75071 -0.10558406
11.75171 -0.10488968
11.75271 -0.10419359
11.75371 -0.10349967
11.75471 -0.10280745000000001
11.75571 -0.10211245
11.75671 -0.10140896999999999
11.75771 -0.10069337
11.75871 -0.099966116
11.75971 -0.099231245
11.76071 -0.09849386999999998
11.76171 -0.09775696099999999
11.76271 -0.097019615
11.76371 -0.09627760199999999
11.76471 -0.09552603
11.76571 -0.094762369
11.76671 -0.093988073
11.76771 -0.093207741
11.76871 -0.092426437
11.76971 -0.091646641
11.77071 -0.090866763
11.77171 -0.090082031
11.77271 -0.089287251
11.77371 -0.088479847
11.77471 -0.087661319
11.77571 -0.086836336
11.77671 -0.086009974
11.77771 -0.085184793
11.77871 -0.084359467
11.77971 -0.08352970500000001
11.78071 -0.082690903
11.78171 -0.081840856
11.78271 -0.080980954
11.78371 -0.080115127
11.78471 -0.079247245
11.78571 -0.078378641
11.78671 -0.07750722
11.78771 -0.07662875
11.78871 -0.07573957
11.78971 -0.074838998
11.79071 -0.073929987
11.79171 -0.073017582
11.79271 -0.072106026
11.79371 -0.071196287
11.79471 -0.070285465
11.79571 -0.069368398
11.79671 -0.068440579
11.79771 -0.067500619
11.79871 -0.066550833
11.79971 -0.065595697
11.80071 -0.064639049
11.80171 -0.063681864
11.80271 -0.06272188599999999
11.80371 -0.061755307
11.80471 -0.060779444
11.80571 -0.059794664
11.80671 -0.058804348000000006
11.80771 -0.057812833
11.80871 -0.056822586
11.80971 -0.055832352
11.81071 -0.054837484000000006
11.81171 -0.053832342
11.81271 -0.052813452
11.81371 -0.051781512
11.81471 -0.050741101999999996
11.81571 -0.049698207
11.81671 -0.048657006
11.81771 -0.047617775
11.81871 -0.046577121
11.81971 -0.045530335
11.82071 -0.044474389999999996
11.82171 -0.043409722
11.82271 -0.042339736999999995
11.82371 -0.041268332
11.82471 -0.040197029
11.82571 -0.039123533999999995
11.82671 -0.038042745999999995
11.82771 -0.036949696
11.82871 -0.035842732
11.82971 -0.034724959
11.83071 -0.033602989
11.83171 -0.0324836
11.83271 -0.031370169
11.83371 -0.030260906
11.83471 -0.029149930999999997
11.83571 -0.028030598
11.83671 -0.026899067000000002
11.83771 -0.025756139
11.83871 -0.024606255
11.83971 -0.023454444999999997
11.84071 -0.022302999
11.84171 -0.021150018
11.84271 -0.019990715
11.84371 -0.018820677
11.84471 -0.017639117
11.84571 -0.016450022999999998
11.84671 -0.015260354999999998
11.84771 -0.014076236
11.84871 -0.012899318
11.84971 -0.011725471
11.85071 -0.010546696
11.85171 -0.0093552459
11.85271 -0.008147679199999999
11.85371 -0.006926512300000001
11.85471 -0.0056985959
11.85571 -0.0044711635999999996
11.85671 -0.0032478838000000003
11.85771 -0.00202716
11.85871 -0.0008036551700000001
11.85971 0.00042797319
11.86071 0.0016694373999999999
11.86171 0.0029175133
11.86271 0.0041659321
11.86371 0.0054093311
11.86471 0.006646914
11.86571 0.0078835757
11.86671 0.0091276001
11.86771 0.010386212
11.86871 0.011661484
11.86971 0.012948968000000002
11.87071 0.014239919
11.87171 0.015525885
11.87271 0.016803086000000002
11.87371 0.018074126
11.87471 0.019346099999999998
11.87571 0.020626272
11.87671 0.021917875
11.87771 0.023218461
11.87871 0.024521750000000002
11.87971 0.025821771
11.88071 0.027116793000000004
11.88171 0.028410644
11.88271 0.029710561
11.88371 0.031022826
11.88471 0.032348759
11.88571 0.033683478
11.88671 0.035018267000000006
11.88771 0.036345239
11.88871 0.037661695
11.88971 0.038971615
11.89071 0.040283459
11.89171 0.041605488999999996
11.89271 0.042941305
11.89371 0.044288111
11.89471 0.045638613
11.89571 0.046985413
11.89671 0.048325266
11.89771 0.049660750999999996
11.89871 0.050998403
11.89971 0.05234451999999999
11.90071 0.05370114199999999
11.90171 0.055064592999999995
11.90271 0.056427537
11.90371 0.057783257000000005
11.90471 0.059129717000000005
11.90571 0.060470944
11.90671 0.061814935
11.90771 0.063169218
11.90871 0.064536603
11.90971 0.065913639
11.91071 0.067292532
11.91171 0.068665488
11.91271 0.07002895
11.91371 0.07138534
11.91471 0.072741375
11.91571 0.07410402199999999
11.91671 0.075476436
11.91771 0.076856301
11.91871 0.07823735899999999
11.91971 0.07961325999999999
11.92071 0.08098135
11.92171 0.082344183
11.92271 0.083707942
11.92371 0.085078657
11.92471 0.08645855699999999
11.92571 0.087844615
11.92671 0.089230202
11.92771 0.090608827
11.92871 0.09197779
11.92971 0.09333970400000001
11.93071 0.094700954
11.93171 0.096068089
11.93271 0.09744417600000001
11.93371 0.098827202
11.93471 0.10021136
11.93571 0.10159041
11.93671 0.10296108000000001
11.93771 0.10432465
11.93871 0.10568585999999999
11.93971 0.10704993
11.94071 0.10841944
11.94171 0.10979294
11.94271 0.111166
11.94371 0.11253401
11.94471 0.11389493999999999
11.94571 0.11525057000000001
11.94671 0.11660535
11.94771 0.11796368
11.94871 0.11932730999999999
11.94971 0.12069418000000001
11.95071 0.12205949
11.95171 0.12341832999999999
11.95271 0.12476830000000001
11.95371 0.12611060999999998
11.95471 0.12744931
11.95571 0.12878889999999998
11.95671 0.13013203
11.95771 0.13147829
11.95871 0.13282483
11.95971 0.13416817
11.96071 0.13550619
11.96171 0.136839
11.96271 0.13816841
11.96371 0.13949638
11.96471 0.14082356000000001
11.96571 0.1421488
11.96671 0.14346979
11.96771 0.14478455
11.96871 0.14609273
11.96971 0.14739594
11.97071 0.14869698
11.97171 0.14999834
11.97271 0.15130101
11.97371 0.15260411
11.97471 0.15390537
11.97571 0.15520232
11.97671 0.15649326
11.97771 0.15777764
11.97871 0.15905576
11.97971 0.16032821
11.98071 0.16159539
11.98171 0.16285760000000002
11.98271 0.16411532
11.98371 0.16536947000000002
11.98471 0.16662126
11.98571 0.16787171
11.98671 0.16912096
11.98771 0.170368
11.98871 0.17161098
11.98971 0.17284795
11.99071 0.17407773
11.99171 0.17530021
11.99271 0.17651606
11.99371 0.177726
11.99471 0.1789302
11.99571 0.18012827
11.99671 0.18131983
11.99771 0.18250531
11.99871 0.18368633
11.99971 0.18486523
12.00071 0.18604373000000002
12.00171 0.18722176000000001
12.00271 0.18839678999999998
12.00371 0.18956467
12.00471 0.19072138000000002
12.00571 0.19186498
12.00671 0.19299652
12.00771 0.19411957
12.00871 0.1952382
12.00971 0.19635495
12.01071 0.19746954
12.01171 0.19857936999999998
12.01271 0.1996814
12.01371 0.20077415
12.01471 0.20185881
12.01571 0.20293851999999998
12.01671 0.20401613000000002
12.01771 0.20509196999999998
12.01871 0.20616304000000002
12.01971 0.20722402
12.02071 0.20827015
12.02171 0.20929999000000002
12.02271 0.21031655
12.02371 0.21132615000000002
12.02471 0.21233514
12.02571 0.21334658
12.02671 0.21435851
12.02771 0.21536502000000002
12.02871 0.21635937
12.02971 0.21733767
12.03071 0.21830081999999998
12.03171 0.21925361000000002
12.03271 0.22020172000000002
12.03371 0.22114805999999998
12.03471 0.22209091
12.03571 0.22302491000000002
12.03671 0.22394436
12.03771 0.2248469
12.03871 0.22573548
12.03971 0.22661694999999998
12.04071 0.22749843
12.04171 0.22838295
12.04271 0.22926743
12.04371 0.23014385
12.04471 0.23100334
12.04571 0.23184093
12.04671 0.23265816
12.04771 0.2334622
12.04871 0.23426188
12.04971 0.23506276999999998
12.05071 0.23586421999999999
12.05171 0.23665995999999997
12.05271 0.23744196999999997
12.05371 0.23820517
12.05471 0.23895053000000002
12.05571 0.23968434000000002
12.05671 0.2404144
12.05771 0.24114509999999997
12.05871 0.24187439
12.05971 0.24259463
12.06071 0.24329668
12.06171 0.24397522
12.06271 0.24463194
12.06371 0.24527502
12.06471 0.24591468
12.06571 0.24655762000000003
12.06671 0.24720330000000001
12.06771 0.24784419
12.06871 0.24846987999999998
12.06971 0.24907279000000002
12.07071 0.24965224
12.07171 0.25021452
12.07271 0.25076909999999997
12.07371 0.25132296
12.07471 0.25187659
12.07571 0.25242376
12.07671 0.25295536
12.07771 0.25346477
12.07871 0.25395199
12.07971 0.25442378
12.08071 0.25488986
12.08171 0.25535722
12.08271 0.25582586
12.08371 0.25628852
12.08471 0.25673439
12.08571 0.25715516
12.08671 0.2575495
12.08771 0.2579239
12.08871 0.258289
12.08971 0.25865375
12.09071 0.25902058
12.09171 0.25938416000000003
12.09271 0.25973474
12.09371 0.26006361
12.09471 0.26036813000000003
12.09571 0.26065289999999997
12.09671 0.2609269
12.09771 0.26119805
12.09871 0.26146842
12.09971 0.26173298
12.10071 0.26198241
12.10171 0.26220852
12.10271 0.26240905000000003
12.10371 0.26258919
12.10471 0.26275872
12.10571 0.26292664
12.10671 0.26309607
12.10771 0.26326252
12.10871 0.26341625
12.10971 0.26354766
12.11071 0.26365242
12.11171 0.26373367
12.11271 0.26380008
12.11371 0.26386071
12.11471 0.26392008
12.11571 0.26397579
12.11671 0.26402012
12.11771 0.26404466
12.11871 0.26404525
12.11971 0.26402424999999996
12.12071 0.26398911
12.12171 0.26394797
12.12271 0.26390484999999997
12.12371 0.26385724
12.12471 0.2637974
12.12571 0.26371668000000004
12.12671 0.26361044
12.12771 0.26348059
12.12871 0.26333462
12.12971 0.26318154
12.13071 0.26302689
12.13171 0.26286987
12.13271 0.26270389
12.13371 0.26252025
12.13471 0.26231296
12.13571 0.26208169000000003
12.13671 0.26183168
12.13771 0.26157051
12.13871 0.26130370999999997
12.13971 0.2610317
12.14071 0.26074979000000004
12.14171 0.26045109
12.14271 0.26013064
12.14371 0.25978836
12.14471 0.25942917
12.14571 0.25906018
12.14671 0.25868667
12.14771 0.25830904
12.14871 0.25792244999999997
12.14971 0.25751933
12.15071 0.25709341
12.15171 0.25664305
12.15271 0.25617194000000004
12.15371 0.25568709
12.15471 0.25519503
12.15571 0.25469849
12.15671 0.2541953
12.15771 0.25367981
12.15871 0.25314633
12.15971 0.25259219
12.16071 0.25201906
12.16171 0.25143165
12.16271 0.25083483
12.16371 0.25023071
12.16471 0.24961726999999997
12.16571 0.24898950999999997
12.16671 0.24834233
12.16771 0.24767343
12.16871 0.24698477000000002
12.16971 0.24628160000000002
12.17071 0.2455699
12.17171 0.2448532
12.17271 0.2441308
12.17371 0.24339822
12.17471 0.24264960000000002
12.17571 0.24188065
12.17671 0.24109075000000002
12.17771 0.24028295000000002
12.17871 0.23946216999999997
12.17971 0.23863239
12.18071 0.23779462
12.18171 0.23694658000000002
12.18271 0.23608426999999998
12.18371 0.2352044
12.18471 0.23430639
12.18571 0.23339274000000002
12.18671 0.23246761
12.18771 0.23153445
12.18871 0.23059390999999999
12.18971 0.22964337999999998
12.19071 0.22867822999999998
12.19171 0.22769414
12.19271 0.22668962
12.19371 0.22566667999999998
12.19471 0.22462998
12.19571 0.22358454
12.19671 0.22253322
12.19771 0.22147545
12.19871 0.22040778
12.19971 0.21932574
12.20071 0.21822634
12.20171 0.21710943
12.20271 0.21597750000000002
12.20371 0.21483407000000002
12.20471 0.21368152999999998
12.20571 0.21251973000000002
12.20671 0.21134603
12.20771 0.21015697
12.20871 0.20895035
12.20971 0.20772680000000002
12.21071 0.20648963
12.21171 0.20524333
12.21271 0.20399125999999998
12.21371 0.20273381000000001
12.21471 0.20146819
12.21571 0.20018979
12.21671 0.19889450999999997
12.21771 0.19758088000000001
12.21871 0.19625062000000001
12.21971 0.19490764
12.22071 0.19355587
12.22171 0.19219725000000001
12.22271 0.19083081999999998
12.22371 0.18945358
12.22471 0.18806239
12.22571 0.1866559
12.22671 0.1852355
12.22771 0.18380443999999999
12.22871 0.18236602
12.22971 0.18092158
12.23071 0.17946959
12.23171 0.17800641
12.23271 0.17652824
12.23371 0.17503328999999998
12.23471 0.17352281
12.23571 0.1720006
12.23671 0.17047099999999998
12.23771 0.16893672
12.23871 0.1673976
12.23971 0.16585070000000002
12.24071 0.16429217999999998
12.24171 0.16271933
12.24271 0.16113202
12.24371 0.1595326
12.24471 0.15792439
12.24571 0.15630974
12.24671 0.15468864000000002
12.24771 0.15305891
12.24871 0.15141753000000002
12.24971 0.14976265
12.25071 0.14809484
12.25171 0.14641695999999998
12.25271 0.14473272
12.25371 0.14304471000000002
12.25471 0.14135297
12.25571 0.13965504
12.25671 0.13794724
12.25771 0.13622672
12.25871 0.1344929
12.25971 0.1327477
12.26071 0.13099437
12.26171 0.12923569000000001
12.26271 0.12747244
12.26371 0.12570325
12.26471 0.12392555000000001
12.26571 0.12213726000000001
12.26671 0.12033809000000001
12.26771 0.11852981
12.26871 0.11671522
12.26971 0.1148966
12.27071 0.11307439999999999
12.27171 0.11124704
12.27271 0.10941189
12.27371 0.10756687
12.27471 0.1057116
12.27571 0.10384765
12.27671 0.10197766
12.27771 0.10010385000000001
12.27871 0.098226836
12.27971 0.096345495
12.28071 0.094457698
12.28171 0.092561659
12.28271 0.090656994
12.28371 0.088744925
12.28471 0.086827646
12.28571 0.084907067
12.28671 0.082983822
12.28771 0.081057084
12.28871 0.079125247
12.28971 0.077186921
12.29071 0.075241784
12.29171 0.073290698
12.29271 0.07133513
12.29371 0.069376209
12.29471 0.06741409300000001
12.29571 0.065447949
12.29671 0.063476653
12.29771 0.061499618
12.29871 0.059517315999999994
12.29971 0.057531212
12.30071 0.055543048000000005
12.30171 0.053553988
12.30271 0.051564123999999996
12.30371 0.049572514
12.30471 0.047577854
12.30571 0.04557925
12.30671 0.043576577000000005
12.30771 0.041570334
12.30871 0.039561134
12.30971 0.037549202999999996
12.31071 0.035534272000000006
12.31171 0.033515901
12.31271 0.031494108
12.31371 0.029469767
12.31471 0.027444483999999998
12.31571 0.025419914000000002
12.31671 0.023397007
12.31771 0.021375487
12.31871 0.019353985
12.31971 0.017330796
12.32071 0.015304811
12.32171 0.013276043000000001
12.32271 0.01124547
12.32371 0.0092142967
12.32471 0.007183261199999999
12.32571 0.0051521867
12.32671 0.0031204305
12.32771 0.0010876028999999999
12.32871 -0.00094562156
12.32971 -0.0029775433999999997
12.33071 -0.005006010900000001
12.33171 -0.007029615499999999
12.33271 -0.0090486261
12.33371 -0.011065064
12.33471 -0.013081888
12.33571 -0.015101548000000001
12.33671 -0.017124695000000002
12.33771 -0.019149925
12.33871 -0.021174451
12.33971 -0.023195571999999998
12.34071 -0.025211921
12.34171 -0.027223933
12.34271 -0.029233054
12.34371 -0.031240450000000003
12.34471 -0.033245936999999996
12.34571 -0.035247809
12.34671 -0.03724377
12.34771 -0.039232516
12.34871 -0.041214903
12.34971 -0.043193813
12.35071 -0.045172951999999995
12.35171 -0.047154856
12.35271 -0.049139332
12.35371 -0.051123311000000005
12.35471 -0.053102116000000005
12.35571 -0.055071642
12.35671 -0.05703027100000001
12.35771 -0.058979355
12.35871 -0.060922110999999994
12.35971 -0.06286160199999999
12.36071 -0.064799003
12.36171 -0.066733122
12.36271 -0.068661419
12.36371 -0.07058184699999999
12.36471 -0.072494481
12.36571 -0.074401766
12.36671 -0.076307077
12.36771 -0.07821261
12.36871 -0.080117601
12.36971 -0.082018127
12.37071 -0.083908677
12.37171 -0.085784739
12.37271 -0.08764509100000001
12.37371 -0.08949242199999999
12.37471 -0.09133186
12.37571 -0.093168404
12.37671 -0.095004373
12.37771 -0.096838491
12.37871 -0.09866696800000001
12.37971 -0.10048589000000001
12.38071 -0.10229337
12.38171 -0.10409048000000001
12.38271 -0.10588005
12.38371 -0.10766463
12.38471 -0.10944422
12.38571 -0.11121575
12.38671 -0.11297442
12.38771 -0.11471643999999999
12.38871 -0.11644118
12.38971 -0.11815213
12.39071 -0.11985531
12.39171 -0.12155627
12.39271 -0.12325739
12.39371 -0.12495663
12.39471 -0.12664862
12.39571 -0.12832736
12.39671 -0.12998917000000001
12.39771 -0.13163422
12.39871 -0.13326569000000002
12.39971 -0.13488752
12.40071 -0.13650174
12.40171 -0.13810719999999999
12.40271 -0.1397004
12.40371 -0.14127778000000002
12.40471 -0.14283827
12.40571 -0.14438427
12.40671 -0.14592073
12.40771 -0.14745246
12.40871 -0.14898131
12.40971 -0.15050486999999999
12.41071 -0.15201731999999998
12.41171 -0.15351220000000002
12.41271 -0.15498553
12.41371 -0.15643761
12.41471 -0.15787252000000002
12.41571 -0.15929582
12.41671 -0.16071153
12.41771 -0.16212007
12.41871 -0.16351853
12.41971 -0.16490258
12.42071 -0.16626917
12.42171 -0.16761831
12.42271 -0.1689529
12.42371 -0.17027678000000002
12.42471 -0.17159206999999999
12.42571 -0.17289765999999998
12.42671 -0.17418931
12.42771 -0.17546188
12.42871 -0.17671204
12.42971 -0.1779402
12.43071 -0.17915041
12.43171 -0.18034831
12.43271 -0.18153824000000002
12.43371 -0.18272105
12.43471 -0.18389375
12.43571 -0.18505109
12.43671 -0.18618838
12.43771 -0.18730379
12.43871 -0.18839898
12.43971 -0.18947782
12.44071 -0.19054396999999998
12.44171 -0.19159863
12.44271 -0.19263994
12.44371 -0.19366412
12.44471 -0.19466771
12.44571 -0.19564966
12.44671 -0.19661193000000002
12.44771 -0.19755845
12.44871 -0.1984928
12.44971 -0.19941605
12.45071 -0.20032603999999998
12.45171 -0.20121837
12.45271 -0.20208864
12.45371 -0.20293478999999998
12.45471 -0.20375811000000002
12.45571 -0.20456268
12.45671 -0.20535316
12.45771 -0.2061324
12.45871 -0.20689999
12.45971 -0.20765268999999997
12.46071 -0.20838608000000003
12.46171 -0.20909689000000004
12.46271 -0.20978446
12.46371 -0.21045078
12.46471 -0.21109894999999998
12.46571 -0.21173144
12.46671 -0.21234842
12.46771 -0.21294779000000003
12.46871 -0.21352654000000001
12.46971 -0.21408254
12.47071 -0.21461593
12.47171 -0.21512934
12.47271 -0.21562653
12.47371 -0.2161104
12.47471 -0.21658117999999998
12.47571 -0.21703619999999998
12.47671 -0.21747087999999998
12.47771 -0.21788087000000003
12.47871 -0.21826413
12.47971 -0.21862185
12.48071 -0.21895778000000002
12.48171 -0.21927622000000002
12.48271 -0.21958
12.48371 -0.21986922
12.48471 -0.22014149
12.48571 -0.22039340999999998
12.48671 -0.22062254
12.48771 -0.22082857000000003
12.48871 -0.22101337000000001
12.48971 -0.22117954
12.49071 -0.22132860000000001
12.49171 -0.22145982
12.49271 -0.2215703
12.49371 -0.22165636000000002
12.49471 -0.22171573
12.49571 -0.22174905
12.49671 -0.22175989999999998
12.49771 -0.22175324000000002
12.49871 -0.221733
12.49971 -0.22170014999999998
12.50071 -0.22165214
12.50171 -0.22158406
12.50271 -0.22149104999999997
12.50371 -0.22137058
12.50471 -0.2212235
12.50571 -0.22105314
12.50671 -0.22086333
12.50771 -0.22065619
12.50871 -0.22043108
12.50971 -0.22018526
12.51071 -0.21991567
12.51171 -0.21962107
12.51271 -0.219303
12.51371 -0.21896509
12.51471 -0.21861109
12.51571 -0.21824243000000002
12.51671 -0.21785703
12.51771 -0.21745013
12.51871 -0.21701651
12.51971 -0.21655324
12.52071 -0.2160613
12.52171 -0.21554513000000003
12.52271 -0.21501052999999998
12.52371 -0.2144617
12.52471 -0.21389923
12.52571 -0.21332002
12.52671 -0.2127192
12.52771 -0.21209281
12.52871 -0.21143984000000002
12.52971 -0.21076256
12.53071 -0.21006481000000002
12.53171 -0.20934949
12.53271 -0.20861663
12.53371 -0.20786327999999998
12.53471 -0.20708521
12.53571 -0.20627958999999998
12.53671 -0.20544691999999998
12.53771 -0.20459122000000002
12.53871 -0.20371810999999998
12.53971 -0.20283178999999998
12.54071 -0.20193277999999998
12.54171 -0.20101734
12.54271 -0.20007936
12.54371 -0.19911341
12.54471 -0.19811753000000001
12.54571 -0.197094
12.54671 -0.19604797000000002
12.54771 -0.19498456
12.54871 -0.19390619
12.54971 -0.19281158
12.55071 -0.19169691
12.55171 -0.19055839
12.55271 -0.18939471
12.55371 -0.18820788
12.55471 -0.18700196000000002
12.55571 -0.18578049000000002
12.55671 -0.18454408
12.55771 -0.18328965
12.55871 -0.18201191
12.55971 -0.18070614
12.56071 -0.179371
12.56171 -0.17800943
12.56271 -0.17662733
12.56371 -0.17523065000000002
12.56471 -0.17382245
12.56571 -0.17240151
12.56671 -0.17096324999999998
12.56771 -0.16950235000000002
12.56871 -0.16801556
12.56971 -0.16650320999999998
12.57071 -0.1649685
12.57171 -0.16341528
12.57271 -0.16184561
12.57371 -0.16025852
12.57471 -0.15865077
12.57571 -0.15701905
12.57671 -0.15536241
12.57771 -0.15368325000000002
12.57871 -0.15198634
12.57971 -0.15027629
12.58071 -0.14855507
12.58171 -0.14682075
12.58271 -0.14506844
12.58371 -0.14329271000000002
12.58471 -0.14149031
12.58571 -0.13966169
12.58671 -0.13781047
12.58771 -0.13594137
12.58871 -0.13405774
12.58971 -0.1321601
12.59071 -0.13024643
12.59171 -0.12831383
12.59271 -0.12636061
12.59371 -0.12438738
12.59471 -0.12239657000000001
12.59571 -0.12039079
12.59671 -0.11837097
12.59771 -0.11633550000000001
12.59871 -0.11428092
12.59971 -0.11220379999999999
12.60071 -0.11010276000000001
12.60171 -0.1079794
12.60271 -0.10583764999999999
12.60371 -0.10368194
12.60471 -0.10151508999999999
12.60571 -0.099337194
12.60671 -0.097145903
12.60771 -0.094937935
12.60871 -0.092710857
12.60971 -0.090464146
12.61071 -0.088199019
12.61171 -0.085917301
12.61271 -0.083620107
12.61371 -0.081307144
12.61471 -0.078977144
12.61571 -0.076628994
12.61671 -0.074262806
12.61771 -0.071880309
12.61871 -0.069484179
12.61971 -0.067076669
12.62071 -0.06465840299999999
12.62171 -0.062228029000000004
12.62271 -0.059782865000000004
12.62371 -0.057320215
12.62471 -0.05483873
12.62571 -0.052338903
12.62671 -0.049822615
12.62771 -0.047292071
12.62871 -0.044748827000000005
12.62971 -0.042193395
12.63071 -0.03962552
12.63171 -0.037044930000000004
12.63271 -0.034451933
12.63371 -0.031847323
12.63471 -0.029231774000000002
12.63571 -0.026605127
12.63671 -0.023966061
12.63771 -0.021312542
12.63871 -0.018642795
12.63971 -0.015956257
12.64071 -0.013254042999999998
12.64171 -0.010538496000000001
12.64271 -0.007812173899999999
12.64371 -0.005076778
12.64471 -0.0023326396
12.64571 0.00042101123999999996
12.64671 0.0031852367000000004
12.64771 0.0059606158
12.64871 0.0087469452
12.64971 0.011543691
12.65071 0.014350723
12.65171 0.017168792
12.65271 0.019999381
12.65371 0.022843793
12.65471 0.02570214
12.65571 0.028572767
12.65671 0.03145262
12.65771 0.034338515
12.65871 0.037228561
12.65971 0.04012305
12.66071 0.043024193
12.66171 0.045934887
12.66271 0.048857159
12.66371 0.051791244
12.66471 0.054735679
12.66571 0.057688443
12.66671 0.060648284999999996
12.66771 0.06361541500000001
12.66871 0.066591176
12.66971 0.06957681
12.67071 0.072572147
12.67171 0.075575139
12.67271 0.07858259499999999
12.67371 0.081591867
12.67471 0.08460242
12.67571 0.087616371
12.67671 0.09063761099999999
12.67771 0.093669782
12.67871 0.096714374
12.67971 0.099769852
12.68071 0.10283238000000001
12.68171 0.10589776
12.68271 0.10896346999999999
12.68371 0.11202974
12.68471 0.1150989
12.68571 0.11817369
12.68671 0.12125539
12.68771 0.12434293
12.68871 0.12743362
12.68971 0.13052502
12.69071 0.13361668
12.69171 0.13671073
12.69271 0.13981087
12.69371 0.14292013
12.69471 0.14603887
12.69571 0.14916406
12.69671 0.15229051
12.69771 0.15541327
12.69871 0.15853009999999998
12.69971 0.16164249
12.70071 0.16475467
12.70171 0.16787127
12.70271 0.17099483999999998
12.70371 0.17412469
12.70471 0.17725754999999999
12.70571 0.18038973
12.70671 0.18351929
12.70771 0.18664707
12.70871 0.18977585
12.70971 0.19290824
12.71071 0.19604460999999998
12.71171 0.19918230999999997
12.71271 0.20231679
12.71371 0.20544403
12.71471 0.20856291999999998
12.71571 0.21167602000000002
12.71671 0.21478843000000003
12.71771 0.21790515000000002
12.71871 0.22102844
12.71971 0.22415663
12.72071 0.22728500999999998
12.72171 0.23040834
12.72271 0.23352341
12.72371 0.23663030000000002
12.72471 0.23973188
12.72571 0.24283158000000002
12.72671 0.24593109
12.72771 0.24902937
12.72871 0.25212329
12.72971 0.25520977
12.73071 0.25828781
12.73171 0.26135945
12.73271 0.26442867
12.73371 0.26749908
12.73471 0.27057165
12.73571 0.27364385
12.73671 0.27671056
12.73771 0.27976653
12.73871 0.28280898
12.73971 0.28583873
12.74071 0.28885957
12.74171 0.29187605
12.74271 0.29489109
12.74371 0.29790467000000004
12.74471 0.30091419
12.74571 0.30391638
12.74671 0.30690921
12.74771 0.30989293
12.74871 0.31286959999999997
12.74971 0.31584133000000003
12.75071 0.31880853
12.75171 0.32176909
12.75271 0.32471928
12.75371 0.32765563
12.75471 0.33057674
12.75571 0.33348429
12.75671 0.3363821
12.75771 0.33927427
12.75871 0.34216315999999997
12.75971 0.34504819
12.76071 0.34792637
12.76171 0.35079387
12.76271 0.35364791
12.76371 0.35648777
12.76471 0.35931462999999997
12.76571 0.36213039
12.76671 0.36493623999999997
12.76771 0.3677319
12.76871 0.37051595000000004
12.76971 0.37328691999999997
12.77071 0.37604445000000003
12.77171 0.37878971
12.77271 0.38152481
12.77371 0.38425160999999997
12.77471 0.3869704
12.77571 0.38967952
12.77671 0.39237598
12.77771 0.39505661
12.77871 0.3977194
12.77971 0.40036426
12.78071 0.40299263999999996
12.78171 0.40560672000000003
12.78271 0.40820832
12.78371 0.41079833
12.78471 0.41337665
12.78571 0.41594263
12.78671 0.41849562
12.78771 0.42103524
12.78871 0.42356121999999996
12.78971 0.42607291
12.79071 0.42856922
12.79171 0.43104873
12.79271 0.43351012
12.79371 0.43595275
12.79471 0.43837703
12.79571 0.44078408
12.79671 0.44317544
12.79771 0.44555239999999996
12.79871 0.44791572999999996
12.79971 0.45026555
12.80071 0.4526014
12.80171 0.45492257999999997
12.80271 0.45722801999999996
12.80371 0.45951619000000005
12.80471 0.46178531000000006
12.80571 0.46403356999999995
12.80671 0.46625985000000003
12.80771 0.46846415
12.80871 0.47064786999999997
12.80971 0.47281329
12.81071 0.47496273
12.81171 0.47709778999999997
12.81271 0.4792185
12.81371 0.48132362
12.81471 0.48341145999999996
12.81571 0.48548057999999994
12.81671 0.48753046
12.81771 0.48956117
12.81871 0.49157272999999996
12.81971 0.49356441
12.82071 0.49553453000000003
12.82171 0.49748127000000003
12.82271 0.49940365999999997
12.82371 0.50130258
12.82471 0.50318073
12.82571 0.5050417500000001
12.82671 0.50688833
12.82771 0.50872089
12.82871 0.51053711
12.82971 0.5123330300000001
12.83071 0.51410478
12.83171 0.51585045
12.83271 0.51757083
12.83371 0.5192685899999999
12.83471 0.5209465
12.83571 0.5226057000000001
12.83671 0.5242450200000001
12.83771 0.52586189
12.83871 0.5274542600000001
12.83971 0.52902205
12.84071 0.53056772
12.84171 0.5320949
12.84271 0.53360625
12.84371 0.53510144
12.84471 0.53657684
12.84571 0.5380271
12.84671 0.53944774
12.84771 0.54083769
12.84871 0.54219984
12.84971 0.5435396
12.85071 0.54486194
12.85171 0.54616868
12.85271 0.5474577700000001
12.85371 0.54872436
12.85471 0.54996391
12.85571 0.55117463
12.85671 0.55235848
12.85771 0.5535197399999999
12.85871 0.5546622
12.85971 0.5557864
12.86071 0.55688913
12.86171 0.55796509
12.86271 0.55900989
12.86371 0.56002308
12.86471 0.56100865
12.86571 0.5619731299999999
12.86671 0.56292205
12.86771 0.56385668
12.86871 0.56477319
12.86971 0.56566461
12.87071 0.56652441
12.87171 0.56735026
12.87271 0.56814495
12.87371 0.56891474
12.87471 0.56966557
12.87571 0.57039969
12.87671 0.57111438
12.87771 0.5718038400000001
12.87871 0.57246261
12.87971 0.57308925
12.88071 0.57368707
12.88171 0.57426239
12.88271 0.57482058
12.88371 0.57536261
12.88471 0.5758841100000001
12.88571 0.57637743
12.88671 0.57683606
12.88771 0.57725818
12.88871 0.57764812
12.88971 0.57801395
12.89071 0.57836319
12.89171 0.5786987
12.89271 0.57901717
12.89371 0.5793110899999999
12.89471 0.57957312
12.89571 0.57980018
12.89671 0.57999506
12.89771 0.58016442
12.89871 0.58031459
12.89971 0.58044768
12.90071 0.58056014
12.90171 0.5806448900000001
12.90271 0.5806956
12.90371 0.5807107300000001
12.90471 0.58069485
12.90571 0.5806562000000001
12.90671 0.58060214
12.90771 0.5805348499999999
12.90871 0.5804499599999999
12.90971 0.5803387099999999
12.91071 0.5801927800000001
12.91171 0.5800088400000001
12.91271 0.57979026
12.91371 0.57954499
12.91471 0.57928101
12.91571 0.57900175
12.91671 0.57870448
12.91771 0.57838215
12.91871 0.57802773
12.91971 0.57763872
12.92071 0.5772186
12.92171 0.57677482
12.92271 0.57631438
12.92371 0.57583922
12.92471 0.57534506
12.92571 0.57482338
12.92671 0.57426635
12.92771 0.5736713299999999
12.92871 0.57304245
12.92971 0.57238857
12.93071 0.57171816
12.93171 0.5710348
12.93271 0.57033529
12.93371 0.5696116
12.93471 0.5688556
12.93571 0.5680637900000001
12.93671 0.56723915
12.93771 0.56638923
12.93871 0.5655214199999999
12.93971 0.56463876
12.94071 0.56373798
12.94171 0.56281155
12.94271 0.56185229
12.94371 0.5608578200000001
12.94471 0.55983211
12.94571 0.55878339
12.94671 0.55771917
12.94771 0.55664205
12.94871 0.5555480300000001
12.94971 0.55442867
12.95071 0.55327583
12.95171 0.55208635
12.95271 0.55086398
12.95371 0.5496171799999999
12.95471 0.54835435
12.95571 0.54707918
12.95671 0.5457889300000001
12.95771 0.54447604
12.95871 0.54313289
12.95971 0.5417562100000001
12.96071 0.54034879
12.96171 0.53891758
12.96271 0.53746942
12.96371 0.5360067399999999
12.96471 0.53452603
12.96571 0.53301989
12.96671 0.53148158
12.96771 0.5299093199999999
12.96871 0.52830768
12.96971 0.52668527
12.97071 0.52505019
12.97171 0.5234054800000001
12.97271 0.5217474
12.97371 0.52006752
12.97471 0.51835747
12.97571 0.51661343
12.97671 0.51483791
12.97771 0.51303795
12.97871 0.5112208
12.97971 0.50938986
12.98071 0.507543
12.98171 0.50567421
12.98271 0.5037778500000001
12.98371 0.50185239
12.98471 0.49990164000000004
12.98571 0.49793283000000005
12.98671 0.49595209
12.98771 0.49396073
12.98871 0.49195415000000003
12.98971 0.48992400999999997
12.99071 0.48786267000000005
12.99171 0.48576742
12.99271 0.48364209999999996
12.99371 0.48149480000000006
12.99471 0.47933357
12.99571 0.47716252
12.99671 0.47497996
12.99771 0.47278017999999994
12.99871 0.47055716
12.99971 0.46830828999999996
13.00071 0.46603577
13.00171 0.46374477000000003
13.00271 0.46143992999999994
13.00371 0.45912210000000003
13.00471 0.45678727
13.00571 0.45442892999999995
13.00671 0.45204177
13.00771 0.44962512
13.00871 0.44718403
13.00971 0.44472673999999995
13.01071 0.44226064
13.01171 0.43978849000000003
13.01271 0.43730726
13.01371 0.43481006
13.01471 0.43229
13.01571 0.42974371
13.01671 0.42717271
13.01771 0.42458172
13.01871 0.42197574000000004
13.01971 0.41935671999999996
13.02071 0.41672271000000005
13.02171 0.41406951000000003
13.02271 0.41139387
13.02371 0.40869601
13.02471 0.40598032
13.02571 0.40325322
13.02671 0.40051964999999995
13.02771 0.39778026
13.02871 0.39503070999999995
13.02971 0.3922638
13.03071 0.38947316
13.03171 0.38665636000000003
13.03271 0.38381584
13.03371 0.38095745000000003
13.03471 0.37808708999999996
13.03571 0.37520775
13.03671 0.37231848
13.03771 0.36941573
13.03871 0.36649618
13.03971 0.36355918
13.04071 0.36060729
13.04171 0.35764466
13.04271 0.35467427
13.04371 0.35169579
13.04471 0.34870524
13.04571 0.34569711000000003
13.04671 0.34266736000000003
13.04771 0.33961572
13.04871 0.33654617
13.04971 0.33346491
13.05071 0.33037735
13.05171 0.32728552
13.05271 0.3241874
13.05371 0.32107856
13.05471 0.31795474
13.05571 0.31481439
13.05671 0.31165911
13.05771 0.30849229
13.05871 0.30531671
13.05971 0.30213278
13.06071 0.29893824999999996
13.06171 0.29572987
13.06271 0.29250556
13.06371 0.28926618000000004
13.06471 0.28601547
13.06571 0.28275817
13.06671 0.27949752
13.06771 0.27623351
13.06871 0.27296282
13.06971 0.26968068
13.07071 0.26638345
13.07171 0.26307045
13.07271 0.25974433
13.07371 0.25640936000000003
13.07471 0.25306926
13.07571 0.24972528
13.07671 0.24637599000000002
13.07771 0.24301871
13.07871 0.23965132
13.07971 0.23627377
13.08071 0.23288794
13.08171 0.22949642
13.08271 0.22610057999999997
13.08371 0.22269967
13.08471 0.21929090999999998
13.08571 0.21587117
13.08671 0.21243889
13.08771 0.20899535
13.08871 0.20554424
13.08971 0.20208996999999998
13.09071 0.19863555000000002
13.09171 0.19518139
13.09271 0.19172519
13.09371 0.18826345
13.09471 0.18479341999999999
13.09571 0.18131423
13.09671 0.17782705
13.09771 0.17433388
13.09871 0.17083636
13.09971 0.16733478
13.10071 0.16382817
13.10171 0.16031553999999998
13.10271 0.15679695999999999
13.10371 0.15327414
13.10471 0.14974989
13.10571 0.14622675999999998
13.10671 0.14270552
13.10771 0.13918471999999998
13.10871 0.13566116
13.10971 0.13213143
13.11071 0.1285934
13.11171 0.12504718
13.11271 0.12149491
13.11371 0.11793954999999999
13.11471 0.11438366000000001
13.11571 0.11082853
13.11671 0.10727418
13.11771 0.10372002999999999
13.11871 0.10016580000000001
13.11971 0.096611842
13.12071 0.09305874700000001
13.12171 0.089506712
13.12271 0.08595477
13.12371 0.082401012
13.12471 0.078843225
13.12571 0.075280084
13.12671 0.071711937
13.12771 0.068140827
13.12871 0.06456984
13.12971 0.061001885
13.13071 0.057438685
13.13171 0.05388041600000001
13.13271 0.05032607
13.13371 0.04677423
13.13471 0.043223647
13.13571 0.039673639999999996
13.13671 0.036123901
13.13771 0.032574066
13.13871 0.029023542000000003
13.13971 0.025471803
13.14071 0.021918873
13.14171 0.018365751
13.14271 0.01481456
13.14371 0.011267892
13.14471 0.0077279008
13.14571 0.0041954736
13.14671 0.00066990697
13.14771 -0.0028506685000000004
13.14871 -0.0063683554
13.14971 -0.009884672899999999
13.15071 -0.013400157
13.15171 -0.016914451
13.15271 -0.020426887
13.15371 -0.023936939
13.15471 -0.027444286
13.15571 -0.030948487
13.15671 -0.034448573999999996
13.15771 -0.037942937
13.15871 -0.041429643
13.15971 -0.044907306
13.16071 -0.048375796
13.16171 -0.051836524
13.16271 -0.055292028
13.16371 -0.05874483
13.16471 -0.062196335000000005
13.16571 -0.065646344
13.16671 -0.069093244
13.16771 -0.072534895
13.16871 -0.075969601
13.16971 -0.07939667
13.17071 -0.082816236
13.17171 -0.08622861899999999
13.17271 -0.08963368000000001
13.17371 -0.09303062100000001
13.17471 -0.09641841200000001
13.17571 -0.099796616
13.17671 -0.10316599
13.17771 -0.10652845000000001
13.17871 -0.10988623
13.17971 -0.11324077
13.18071 -0.11659175
13.18171 -0.11993699
13.18271 -0.12327338
13.18371 -0.12659826999999998
13.18471 -0.12991062
13.18571 -0.13321131
13.18671 -0.13650246
13.18771 -0.13978623
13.18871 -0.14306357
13.18971 -0.14633388
13.19071 -0.14959566000000002
13.19171 -0.15284762000000002
13.19271 -0.15608966
13.19371 -0.15932284
13.19471 -0.16254872
13.19571 -0.16576807
13.19671 -0.16898001
13.19771 -0.17218208000000002
13.19871 -0.17537136
13.19971 -0.178546
13.20071 -0.18170628
13.20171 -0.18485458999999999
13.20271 -0.18799421
13.20371 -0.19112768
13.20471 -0.19425534
13.20571 -0.19737522000000002
13.20671 -0.20048406000000002
13.20771 -0.20357904000000002
13.20871 -0.20665918
13.20971 -0.20972555999999998
13.21071 -0.21278048
13.21171 -0.21582579000000002
13.21271 -0.21886181
13.21371 -0.22188718000000002
13.21471 -0.22489979999999998
13.21571 -0.22789834000000003
13.21671 -0.23088329000000002
13.21771 -0.23385687
13.21871 -0.2368218
13.21971 -0.23977959000000001
13.22071 -0.24272934999999998
13.22171 -0.24566791999999998
13.22271 -0.24859128000000003
13.22371 -0.2514964
13.22471 -0.25438287
13.22571 -0.25725306000000003
13.22671 -0.26011083
13.22771 -0.26295956
13.22871 -0.26580051000000005
13.22971 -0.26863245
13.23071 -0.27145263999999997
13.23171 -0.27425848
13.23271 -0.27704894999999996
13.23371 -0.27982492000000003
13.23471 -0.28258823
13.23571 -0.28534010000000004
13.23671 -0.28807996
13.23771 -0.29080545
13.23871 -0.2935136
13.23971 -0.2962026
13.24071 -0.29887324000000004
13.24171 -0.30152868
13.24271 -0.30417323999999996
13.24371 -0.30681023
13.24471 -0.30944033
13.24571 -0.31206126
13.24671 -0.31466879999999997
13.24771 -0.31725895000000004
13.24871 -0.31982954
13.24971 -0.32238099000000003
13.25071 -0.32491554
13.25171 -0.3274356
13.25271 -0.32994237
13.25371 -0.3324352
13.25471 -0.33491242
13.25571 -0.33737280999999997
13.25671 -0.33981677
13.25771 -0.34224646999999997
13.25871 -0.34466485999999996
13.25971 -0.34707389
13.26071 -0.34947318
13.26171 -0.35185982
13.26271 -0.35422947
13.26371 -0.35657840999999996
13.26471 -0.35890518
13.26571 -0.36121118
13.26671 -0.36349992999999997
13.26771 -0.36577522
13.26871 -0.3680394
13.26971 -0.37029255
13.27071 -0.37253292
13.27171 -0.37475820000000004
13.27271 -0.37696694
13.27371 -0.37915923
13.27471 -0.38133619999999996
13.27571 -0.38349889
13.27671 -0.38564713
13.27771 -0.38777909
13.27871 -0.3898921
13.27971 -0.39198408
13.28071 -0.39405483
13.28171 -0.39610644000000006
13.28271 -0.3981425
13.28371 -0.40016659
13.28471 -0.40218062000000004
13.28571 -0.40418408
13.28671 -0.40617450000000005
13.28771 -0.40814852999999995
13.28871 -0.4101037
13.28971 -0.41203927
13.29071 -0.41395616999999996
13.29171 -0.41585611000000006
13.29271 -0.41774046000000004
13.29371 -0.41960934
13.29471 -0.42146184
13.29571 -0.42329682
13.29671 -0.42511383
13.29771 -0.42691375
13.29871 -0.42869835
13.29971 -0.43046945000000003
13.30071 -0.43222783000000004
13.30171 -0.43397265999999995
13.30271 -0.43570157000000004
13.30371 -0.43741181
13.30471 -0.43910136
13.30571 -0.44077002
13.30671 -0.44241925000000004
13.30771 -0.44405158
13.30871 -0.44566937999999995
13.30971 -0.44727377
13.31071 -0.44886442
13.31171 -0.45043994000000004
13.31271 -0.45199873999999995
13.31371 -0.45353989
13.31471 -0.45506349
13.31571 -0.45657037
13.31671 -0.45806146000000003
13.31771 -0.45953696000000005
13.31871 -0.46099625
13.31971 -0.46243817000000004
13.32071 -0.46386174
13.32171 -0.46526683
13.32271 -0.46665436
13.32371 -0.46802601
13.32471 -0.46938335999999997
13.32571 -0.47072712
13.32671 -0.47205668
13.32771 -0.47337031
13.32871 -0.47466587
13.32971 -0.47594188
13.33071 -0.47719805
13.33171 -0.47843549
13.33271 -0.47965604
13.33371 -0.48086159000000006
13.33471 -0.48205317000000003
13.33571 -0.48323078
13.33671 -0.48439344000000006
13.33771 -0.48554004
13.33871 -0.48666988000000005
13.33971 -0.48778295
13.34071 -0.48887981
13.34171 -0.48996094
13.34271 -0.49102631999999996
13.34371 -0.49207508999999994
13.34471 -0.49310587
13.34571 -0.49411771000000004
13.34671 -0.49511045000000004
13.34771 -0.49608526999999997
13.34871 -0.49704434
13.34971 -0.49798992000000003
13.35071 -0.49892343
13.35171 -0.49984473999999995
13.35271 -0.5007522200000001
13.35371 -0.50164354
13.35471 -0.5025166600000001
13.35571 -0.50337058
13.35671 -0.50420575
13.35771 -0.50502354
13.35871 -0.5058254600000001
13.35971 -0.50661229
13.36071 -0.5073839299999999
13.36171 -0.5081397
13.36271 -0.50887917
13.36371 -0.50960272
13.36471 -0.51031155
13.36571 -0.51100729
13.36671 -0.51169093
13.36771 -0.51236209
13.36871 -0.5130189900000001
13.36971 -0.513659
13.37071 -0.51427968
13.37171 -0.5148801
13.37271 -0.5154611499999999
13.37371 -0.51602512
13.37471 -0.5165746
13.37571 -0.5171115000000001
13.37671 -0.51763617
13.37771 -0.5181476899999999
13.37871 -0.5186446499999999
13.37971 -0.51912609
13.38071 -0.5195921299999999
13.38171 -0.52004373
13.38271 -0.5204819599999999
13.38371 -0.52090702
13.38471 -0.52131792
13.38571 -0.52171266
13.38671 -0.52208933
13.38771 -0.5224472800000001
13.38871 -0.5227875
13.38971 -0.52311248
13.39071 -0.52342508
13.39171 -0.52372725
13.39271 -0.52401917
13.39371 -0.52429927
13.39471 -0.52456516
13.39571 -0.52481494
13.39671 -0.5250481
13.39771 -0.52526547
13.39871 -0.5254685400000001
13.39971 -0.52565844
13.40071 -0.52583506
13.40171 -0.52599725
13.40271 -0.52614352
13.40371 -0.52627311
13.40471 -0.52638683
13.40571 -0.52648671
13.40671 -0.52657528
13.40771 -0.52665425
13.40871 -0.52672368
13.40971 -0.52678199
13.41071 -0.5268265999999999
13.41171 -0.52685551
13.41271 -0.52686804
13.41371 -0.52686506
13.41471 -0.5268483899999999
13.41571 -0.52681961
13.41671 -0.52677915
13.41771 -0.5267262
13.41871 -0.52665933
13.41971 -0.52657751
13.42071 -0.52648094
13.42171 -0.52637109
13.42271 -0.52625006
13.42371 -0.52611944
13.42471 -0.5259793700000001
13.42571 -0.52582854
13.42671 -0.52566491
13.42771 -0.5254867
13.42871 -0.5252934100000001
13.42971 -0.5250859099999999
13.43071 -0.52486593
13.43171 -0.5246351
13.43271 -0.52439393
13.43371 -0.52414173
13.43471 -0.52387719
13.43571 -0.52359919
13.43671 -0.52330769
13.43771 -0.5230037
13.43871 -0.5226889600000001
13.43971 -0.52236477
13.44071 -0.5220314
13.44171 -0.52168793
13.44271 -0.52133268
13.44371 -0.52096425
13.44471 -0.52058222
13.44571 -0.5201873800000001
13.44671 -0.51978114
13.44771 -0.5193648399999999
13.44871 -0.51893909
13.44971 -0.51850351
13.45071 -0.51805712
13.45171 -0.5175991
13.45271 -0.51712939
13.45371 -0.51664873
13.45471 -0.51615825
13.45571 -0.51565887
13.45671 -0.5151506
13.45771 -0.5146326
13.45871 -0.5141035199999999
13.45971 -0.5135623300000001
13.46071 -0.51300889
13.46171 -0.5124439
13.46271 -0.51186862
13.46371 -0.51128431
13.46471 -0.51069148
13.46571 -0.51009003
13.46671 -0.50947941
13.46771 -0.50885906
13.46871 -0.50822888
13.46971 -0.5075891499999999
13.47071 -0.50694039
13.47171 -0.50628283
13.47271 -0.50561614
13.47371 -0.50493968
13.47471 -0.5042526900000001
13.47571 -0.50355499
13.47671 -0.50284704
13.47771 -0.50212992
13.47871 -0.5014048
13.47971 -0.50067259
13.48071 -0.49993349000000004
13.48171 -0.49918703999999997
13.48271 -0.49843257
13.48371 -0.49766940000000004
13.48471 -0.49689719
13.48571 -0.49611595
13.48671 -0.49532568
13.48771 -0.49452628
13.48871 -0.49371757
13.48971 -0.49289944999999996
13.49071 -0.49207225000000004
13.49171 -0.49123680000000003
13.49271 -0.49039436999999997
13.49371 -0.48954612999999997
13.49471 -0.48869271
13.49571 -0.48783393999999997
13.49671 -0.48696888
13.49771 -0.48609622999999996
13.49871 -0.48521482
13.49971 -0.48432397
13.50071 -0.48342366
13.50171 -0.48251427
13.50271 -0.48159626
13.50371 -0.48067002
13.50471 -0.4797359
13.50571 -0.47879466
13.50671 -0.47784727000000005
13.50771 -0.47689518
13.50871 -0.47593955000000004
13.50971 -0.47498094
13.51071 -0.47401874
13.51171 -0.47305133
13.51271 -0.47207652
13.51371 -0.47109248000000004
13.51471 -0.47009829000000003
13.51571 -0.46909424
13.51671 -0.46808152
13.51771 -0.46706167
13.51871 -0.46603596
13.51971 -0.46500512
13.52071 -0.46396954
13.52171 -0.46292953
13.52271 -0.46188566000000003
13.52371 -0.46083862
13.52471 -0.45978868999999994
13.52571 -0.45873546000000004
13.52671 -0.45767743
13.52771 -0.45661241999999996
13.52871 -0.45553823
13.52971 -0.45445379999999996
13.53071 -0.45335949
13.53171 -0.45225732
13.53271 -0.45114993000000003
13.53371 -0.45003978999999994
13.53471 -0.44892821000000005
13.53571 -0.44781524
13.53671 -0.44669992999999997
13.53771 -0.44558117999999997
13.53871 -0.44445833
13.53971 -0.44333111000000003
13.54071 -0.44219949999999997
13.54171 -0.4410631
13.54271 -0.43992084
13.54371 -0.43877126000000005
13.54471 -0.43761339
13.54571 -0.43644728
13.54671 -0.43527456000000003
13.54771 -0.43409797
13.54871 -0.43292041000000003
13.54971 -0.43174368
13.55071 -0.43056789
13.55171 -0.42939140000000003
13.55271 -0.42821169
13.55371 -0.42702653
13.55471 -0.42583481
13.55571 -0.42463661999999996
13.55671 -0.42343288999999995
13.55771 -0.42222450000000006
13.55871 -0.42101177
13.55971 -0.41979449
13.56071 -0.41857240999999995
13.56171 -0.41734586
13.56271 -0.41611632
13.56371 -0.41488580999999997
13.56471 -0.41365623000000007
13.56571 -0.41242809999999996
13.56671 -0.41120028999999997
13.56771 -0.40997034
13.56871 -0.40873536000000005
13.56971 -0.40749335
13.57071 -0.40624412
13.57171 -0.40498907
13.57271 -0.40373039
13.57371 -0.40246998
13.57471 -0.40120874
13.57571 -0.39994632999999996
13.57671 -0.39868192
13.57771 -0.39741489999999996
13.57871 -0.39614560000000004
13.57971 -0.394875
13.58071 -0.39360416
13.58171 -0.39233332000000004
13.58271 -0.39106137
13.58371 -0.38978634
13.58471 -0.38850624
13.58571 -0.38722017999999997
13.58671 -0.38592897
13.58771 -0.38463473
13.58871 -0.38334001
13.58971 -0.38204652
13.59071 -0.38075445
13.59171 -0.37946256
13.59271 -0.37816907
13.59371 -0.37687266999999997
13.59471 -0.37557322
13.59571 -0.37427163
13.59671 -0.37296914999999997
13.59771 -0.37166644
13.59871 -0.37036305
13.59971 -0.36905763999999996
13.60071 -0.36774888
13.60171 -0.36643625
13.60271 -0.36512064
13.60371 -0.36380386
13.60471 -0.36248784
13.60571 -0.36117355
13.60671 -0.35986057000000005
13.60771 -0.35854732
13.60871 -0.35723201
13.60971 -0.3559137
13.61071 -0.3545928
13.61171 -0.35327082
13.61271 -0.35194946
13.61371 -0.35062954
13.61471 -0.34931061999999996
13.61571 -0.34799119
13.61671 -0.34666965
13.61771 -0.34534531
13.61871 -0.34401878
13.61971 -0.34269155
13.62071 -0.34136518
13.62171 -0.34004035
13.62271 -0.33871648
13.62371 -0.33739218
13.62471 -0.33606607
13.62571 -0.33473773
13.62671 -0.33340799
13.62771 -0.33207845
13.62871 -0.33075053000000004
13.62971 -0.32942459999999996
13.63071 -0.3280997
13.63171 -0.32677408
13.63271 -0.32544625
13.63371 -0.32411587999999997
13.63471 -0.32278408999999997
13.63571 -0.32145288
13.63671 -0.32012411
13.63771 -0.31879852
13.63871 -0.31747541
13.63971 -0.31615316000000004
13.64071 -0.31483024
13.64171 -0.31350602
13.64271 -0.312181
13.64371 -0.31085638
13.64471 -0.30953309
13.64571 -0.30821101
13.64671 -0.30688897
13.64771 -0.30556544999999996
13.64871 -0.30423959
13.64971 -0.30291195
13.65071 -0.30158441999999996
13.65171 -0.30025945
13.65271 -0.29893883
13.65371 -0.29762271
13.65471 -0.29630961
13.65571 -0.29499718999999996
13.65671 -0.29368347
13.65771 -0.29236777
13.65871 -0.2910509
13.65971 -0.28973448
13.66071 -0.28841977
13.66171 -0.28710701
13.66271 -0.28579528
13.66371 -0.2844834
13.66471 -0.28317079
13.66571 -0.28185827999999996
13.66671 -0.28054772
13.66771 -0.27924117
13.66871 -0.27793953
13.66971 -0.27664192
13.67071 -0.27534587
13.67171 -0.27404854
13.67271 -0.27274811
13.67371 -0.27144472000000003
13.67471 -0.27014033
13.67571 -0.26883762
13.67671 -0.26753868
13.67771 -0.26624398
13.67871 -0.26495245
13.67971 -0.26366238000000003
13.68071 -0.26237261
13.68171 -0.26108336
13.68271 -0.25979592
13.68371 -0.25851184
13.68471 -0.2572316
13.68571 -0.25595401
13.68671 -0.25467668
13.68771 -0.25339723
13.68871 -0.25211473
13.68971 -0.25083045
13.69071 -0.24954742000000002
13.69171 -0.24826899
13.69271 -0.24699722000000002
13.69371 -0.24573186000000002
13.69471 -0.24447064000000002
13.69571 -0.24321046999999998
13.69671 -0.24194912999999998
13.69771 -0.24068625999999999
13.69871 -0.23942314999999997
13.69971 -0.23816174
13.70071 -0.23690322000000003
13.70171 -0.2356472
13.70271 -0.23439200999999998
13.70371 -0.23313595
13.70471 -0.23187872
13.70571 -0.23062192
13.70671 -0.22936865999999997
13.70771 -0.22812195
13.70871 -0.22688308000000001
13.70971 -0.22565075
13.71071 -0.22442157000000001
13.71171 -0.22319159
13.71271 -0.22195834
13.71371 -0.22072176999999998
13.71471 -0.21948419000000002
13.71571 -0.21824872
13.71671 -0.21701765
13.71771 -0.21579131000000001
13.71871 -0.2145682
13.71971 -0.21334633
13.72071 -0.21212459999999997
13.72171 -0.21090377
13.72271 -0.20968609000000002
13.72371 -0.20847385999999998
13.72471 -0.20726786
13.72571 -0.20606657
13.72671 -0.20486666
13.72771 -0.20366462000000002
13.72871 -0.20245865
13.72971 -0.20124961
13.73071 -0.20004078
13.73171 -0.19883618
13.73271 -0.19763851999999998
13.73371 -0.19644808
13.73471 -0.19526272
13.73571 -0.19407935
13.73671 -0.19289578000000002
13.73771 -0.19171183
13.73871 -0.19052927
13.73971 -0.18935046
13.74071 -0.18817672
13.74171 -0.18700728
13.74271 -0.18583961000000002
13.74371 -0.18467085
13.74471 -0.18349955
13.74571 -0.18232666
13.74671 -0.18115529
13.74771 -0.17998902
13.74871 -0.17883008
13.74971 -0.17767815
13.75071 -0.17653053999999999
13.75171 -0.1753837
13.75271 -0.17423512
13.75371 -0.17308466
13.75471 -0.17193445
13.75571 -0.1707876
13.75671 -0.16964632999999998
13.75771 -0.16851074
13.75871 -0.16737883
13.75971 -0.16624782000000002
13.76071 -0.16511581
13.76171 -0.16398300999999998
13.76271 -0.16285162
13.76371 -0.1617246
13.76471 -0.16060382
13.76571 -0.15948898
13.76671 -0.15837766
13.76771 -0.15726669
13.76871 -0.15615397
13.76971 -0.15503964
13.77071 -0.15392603000000002
13.77171 -0.15281630999999998
13.77271 -0.15171277
13.77371 -0.15061551
13.77471 -0.14952247000000002
13.77571 -0.14843057
13.77671 -0.14733750999999998
13.77771 -0.14624299
13.77871 -0.14514884
13.77971 -0.14405791
13.78071 -0.14297242
13.78171 -0.14189276
13.78271 -0.14081733999999999
13.78371 -0.1397436
13.78471 -0.13866958999999998
13.78571 -0.13759506
13.78671 -0.13652161000000002
13.78771 -0.13545167
13.78871 -0.134387
13.78971 -0.13332756
13.79071 -0.13227150999999998
13.79171 -0.13121623000000002
13.79271 -0.13015977
13.79371 -0.1291021
13.79471 -0.12804511
13.79571 -0.12699167
13.79671 -0.12594409
13.79771 -0.12490295
13.79871 -0.12386685
13.79971 -0.12283318000000001
13.80071 -0.12179962
13.80171 -0.12076522
13.80271 -0.11973073
13.80371 -0.11869796
13.80471 -0.11766860999999999
13.80571 -0.11664325
13.80671 -0.11562110999999999
13.80771 -0.11460076000000001
13.80871 -0.11358111000000001
13.80971 -0.11256234
13.81071 -0.11154588
13.81171 -0.11053374
13.81271 -0.10952732
13.81371 -0.10852653000000001
13.81471 -0.10752967
13.81571 -0.10653416
13.81671 -0.10553775000000001
13.81771 -0.10453953
13.81871 -0.10354024
13.81971 -0.10254184000000001
13.82071 -0.10154643999999999
13.82171 -0.10055539000000001
13.82271 -0.099568884
13.82371 -0.09858622200000002
13.82471 -0.09760651199999999
13.82571 -0.09662928600000001
13.82671 -0.095654739
13.82771 -0.094683375
13.82871 -0.093715411
13.82971 -0.092750316
13.83071 -0.091786805
13.83171 -0.090823381
13.83271 -0.08985907200000001
13.83371 -0.08889401200000001
13.83471 -0.087929517
13.83571 -0.086967595
13.83671 -0.086010172
13.83771 -0.08505834300000001
13.83871 -0.084112078
13.83971 -0.083170377
13.84071 -0.08223182500000001
13.84171 -0.081295124
13.84271 -0.080359436
13.84371 -0.079424406
13.84471 -0.07848997499999999
13.84571 -0.077556173
13.84671 -0.076623063
13.84771 -0.075690862
13.84871 -0.074760069
13.84971 -0.073831552
13.85071 -0.07290635300000001
13.85171 -0.07198537399999999
13.85271 -0.071069039
13.85371 -0.070157123
13.85471 -0.069248799
13.85571 -0.068342884
13.85671 -0.067438208
13.85771 -0.066533941
13.85871 -0.06562969099999999
13.85971 -0.064725551
13.86071 -0.063822005
13.86171 -0.062919862
13.86271 -0.06202014
13.86371 -0.061123871
13.86471 -0.060231885
13.86571 -0.059344537999999995
13.86671 -0.058461557000000004
13.86771 -0.057582033
13.86871 -0.056704681
13.86971 -0.05582824199999999
13.87071 -0.054951890999999996
13.87171 -0.054075452
13.87271 -0.053199311
13.87371 -0.052324182
13.87471 -0.051450781999999994
13.87571 -0.050579658000000007
13.87671 -0.049711188
13.87771 -0.048845768
13.87871 -0.047983875
13.87971 -0.047126017
13.88071 -0.046272457
13.88171 -0.045422849
13.88271 -0.044576076
13.88371 -0.043730480999999995
13.88471 -0.04288443
13.88571 -0.042037017
13.88671 -0.041188506
13.88771 -0.040340298000000004
13.88871 -0.039494387000000006
13.88971 -0.038652529
13.89071 -0.037815573
13.89171 -0.036983239
13.89271 -0.036154425000000004
13.89371 -0.035327888
13.89471 -0.034502862
13.89571 -0.033679235
13.89671 -0.032857337
13.89771 -0.032037366
13.89871 -0.031218978
13.89971 -0.030401314
13.90071 -0.029583514
13.90171 -0.028765396999999998
13.90271 -0.027947927999999997
13.90371 -0.027133065
13.90471 -0.026322991
13.90571 -0.025519097
13.90671 -0.024721219000000003
13.90771 -0.023927602
13.90871 -0.023135621
13.90971 -0.022342934000000002
13.91071 -0.02154846
13.91171 -0.020752686
13.91271 -0.019957214
13.91371 -0.019163806999999998
13.91471 -0.018373514
13.91571 -0.017586349
13.91671 -0.016801638
13.91771 -0.016018804
13.91871 -0.015238002
13.91971 -0.014460206
13.92071 -0.013686637000000001
13.92171 -0.012917846
13.92271 -0.012153041
13.92371 -0.01139013
13.92471 -0.010626523
13.92571 -0.0098603523
13.92671 -0.009091463999999999
13.92771 -0.008321597100000001
13.92871 -0.0075536358
13.92971 -0.0067903129000000005
13.93071 -0.0060330458
13.93171 -0.0052814547
13.93271 -0.0045338536
13.93371 -0.0037882578999999996
13.93471 -0.0030434425
13.93571 -0.0022993589
13.93671 -0.0015567688
13.93771 -0.0008163918200000001
13.93871 -7.8131171e-05
13.93971 0.0006590712
13.94071 0.0013966581
13.94171 0.0021354637
13.94271 0.0028749198
13.94371 0.0036129746
13.94471 0.0043469154
13.94571 0.0050746112
13.94671 0.0057955695
13.94771 0.006511256699999999
13.94871 0.0072244256
13.94971 0.007937857999999999
13.95071 0.0086531611
13.95171 0.009370217600000001
13.95271 0.010087552
13.95371 0.010803302
13.95471 0.011516245
13.95571 0.012226262
13.95671 0.012934061
13.95771 0.013640363999999999
13.95871 0.014345138
13.95971 0.015047416999999999
13.96071 0.015745766
13.96171 0.016439246
13.96271 0.017128199
13.96371 0.017814389
13.96471 0.018500336
13.96571 0.01918817
13.96671 0.019878594
13.96771 0.020570499
13.96871 0.021261498
13.96971 0.021949025
13.97071 0.022631444
13.97171 0.023308580000000002
13.97271 0.023981524
13.97371 0.024651812
13.97471 0.025320567999999998
13.97571 0.025988052999999997
13.97671 0.026653855
13.97771 0.027317536
13.97871 0.027979241
13.97971 0.028639889
13.98071 0.029300756
13.98171 0.029962689999999997
13.98271 0.030625475
13.98371 0.031287665
13.98471 0.031947126
13.98571 0.032601916
13.98671 0.033251155
13.98771 0.033895383
13.98871 0.03453622
13.98971 0.035175562
13.99071 0.035814749
13.99171 0.036454127999999995
13.99271 0.037093152
13.99371 0.037730951
13.99471 0.038366881
13.99571 0.039000835000000005
13.99671 0.03963311
13.99771 0.040264006
13.99871 0.04089342
13.99971 0.041520727
14.00071 0.042145082
14.00171 0.042765913999999995
14.00271 0.043383305000000004
14.00371 0.04399805
14.00471 0.044611335
14.00571 0.045224183
14.00671 0.045837002
14.00771 0.046449408
14.00871 0.047060477999999996
14.00971 0.047669199
14.01071 0.048274925
14.01171 0.04887756100000001
14.01271 0.049477478000000005
14.01371 0.050075218
14.01471 0.05067123
14.01571 0.051265740000000004
14.01671 0.051858823
14.01771 0.052450481
14.01871 0.053040753
14.01971 0.053629652
14.02071 0.054217043000000006
14.02171 0.054802593999999996
14.02271 0.055385793999999995
14.02371 0.05596614799999999
14.02471 0.056543410999999995
14.02571 0.057117717000000005
14.02671 0.057689578000000005
14.02771 0.058259664
14.02871 0.058828603
14.02971 0.059396796999999994
14.03071 0.059964386
14.03171 0.060531286999999996
14.03271 0.061097305000000005
14.03371 0.061662088
14.03471 0.06222509
14.03571 0.062785519
14.03671 0.06334245599999999
14.03771 0.063895114
14.03871 0.064443215
14.03971 0.06498727
14.04071 0.065528561
14.04171 0.06606877400000001
14.04271 0.066609436
14.04371 0.06715133200000001
14.04471 0.067694276
14.04571 0.068237254
14.04671 0.068778911
14.04771 0.06931809500000001
14.04871 0.069854129
14.04971 0.070386793
14.05071 0.070916023
14.05171 0.071441621
14.05271 0.07196327200000001
14.05371 0.072480843
14.05471 0.072994811
14.05571 0.073506526
14.05671 0.074017979
14.05771 0.07453112599999999
14.05871 0.075046992
14.05971 0.07556508099999999
14.06071 0.076083391
14.06171 0.076599116
14.06271 0.077109749
14.06371 0.077614014
14.06471 0.078112201
14.06571 0.078605808
14.06671 0.07909665
14.06771 0.079586066
14.06871 0.080074579
14.06971 0.08056213799999999
14.07071 0.08104876
14.07171 0.081534975
14.07271 0.08202179500000001
14.07371 0.08251004599999999
14.07471 0.082999549
14.07571 0.083488622
14.07671 0.083974388
14.07771 0.08445382700000001
14.07871 0.084925117
14.07971 0.08538859
14.08071 0.08584669
14.08171 0.086303015
14.08271 0.0867608
14.08371 0.087221671
14.08471 0.087685249
14.08571 0.088149746
14.08671 0.088613108
14.08771 0.089074031
14.08871 0.0895323
14.08971 0.08998827
14.09071 0.090441975
14.09171 0.090892502
14.09271 0.091338163
14.09371 0.091777416
14.09471 0.092210044
14.09571 0.092637859
14.09671 0.093064329
14.09771 0.09349323799999999
14.09871 0.093926996
14.09971 0.094365428
14.10071 0.094805803
14.10171 0.095244061
14.10271 0.09567658400000001
14.10371 0.096101646
14.10471 0.096519815
14.10571 0.096933194
14.10671 0.09734398300000001
14.10771 0.09775334
14.10871 0.098161143
14.10971 0.098566688
14.11071 0.098969869
14.11171 0.09937185099999998
14.11271 0.09977482300000001
14.11371 0.10018081999999999
14.11471 0.10059024000000001
14.11571 0.10100107
14.11671 0.10140933999999999
14.11771 0.10181069000000001
14.11871 0.10220237
14.11971 0.10258453
14.12071 0.10296012
14.12171 0.10333351
14.12271 0.10370850000000001
14.12371 0.10408674
14.12471 0.10446749999999999
14.12571 0.10484861
14.12671 0.10522798
14.12771 0.10560483000000001
14.12871 0.10597972
14.12971 0.10635363
14.13071 0.10672662
14.13171 0.10709718
14.13271 0.10746259999999999
14.13371 0.1078204
14.13471 0.10817003
14.13571 0.10851361000000001
14.13671 0.10885535999999998
14.13771 0.10919978
14.13871 0.10954959
14.13971 0.1099044
14.14071 0.11026104
14.14171 0.11061514
14.14271 0.11096322
14.14371 0.11130413
14.14471 0.11163909
14.14571 0.11197048000000001
14.14671 0.11230013999999999
14.14771 0.11262839
14.14871 0.11295412
14.14971 0.11327607
14.15071 0.11359419
14.15171 0.11391031
14.15271 0.11422742000000001
14.15371 0.11454808
14.15471 0.11487263
14.15571 0.11519861
14.15671 0.11552152999999998
14.15771 0.11583698999999999
14.15871 0.11614278000000001
14.15971 0.11643988999999999
14.16071 0.11673192
14.16171 0.11702329
14.16271 0.11731696
14.16371 0.11761333000000002
14.16471 0.11791054000000001
14.16571 0.11820597999999999
14.16671 0.11849803999999999
14.16771 0.11878698000000001
14.16871 0.11907439
14.16971 0.11936168
14.17071 0.1196487
14.17171 0.11993328
14.17271 0.12021219999999999
14.17371 0.12048313000000001
14.17471 0.1207463
14.17571 0.12100483
14.17671 0.12126352
14.17771 0.12152652
14.17871 0.12179526
14.17971 0.12206774000000001
14.18071 0.12233958
14.18171 0.12260629
14.18271 0.12286535999999999
14.18371 0.12311723999999999
14.18471 0.12336446999999999
14.18571 0.12360988
14.18671 0.12385479999999999
14.18771 0.12409842
14.18871 0.12433878
14.18971 0.12457455999999999
14.19071 0.12480645000000001
14.19171 0.12503732
14.19271 0.12527076
14.19371 0.12550881
14.19471 0.12575049000000002
14.19571 0.12599168
14.19671 0.12622699
14.19771 0.12645235
14.19871 0.12666706
14.19971 0.12687418
14.20071 0.12707881
14.20171 0.12728556
14.20271 0.12749631
14.20371 0.12770977
14.20471 0.12792269
14.20571 0.12813213999999998
14.20671 0.12833735
14.20771 0.12853988
14.20871 0.12874228
14.20971 0.12894585
14.21071 0.12914927
14.21171 0.12934888
14.21271 0.12954059
14.21371 0.12972249
14.21471 0.12989633
14.21571 0.1300672
14.21671 0.13024107
14.21771 0.13042189999999998
14.21871 0.13060954
14.21971 0.13079988
14.22071 0.13098705
14.22171 0.13116642
14.22271 0.13133677
14.22371 0.13150041999999998
14.22471 0.13166138
14.22571 0.13182267
14.22671 0.13198457
14.22771 0.13214467
14.22871 0.1322999
14.22971 0.13244892
14.23071 0.13259363999999998
14.23171 0.13273849999999998
14.23271 0.13288801
14.23371 0.13304395
14.23471 0.1332038
14.23571 0.13336161
14.23671 0.13351087
14.23771 0.1336478
14.23871 0.13377341
14.23971 0.13389285
14.24071 0.13401276
14.24171 0.13413782999999999
14.24271 0.13426867
14.24371 0.134402
14.24471 0.13453308
14.24571 0.13465871000000001
14.24671 0.134779
14.24771 0.13489700999999998
14.24871 0.13501628999999998
14.24971 0.1351381
14.25071 0.13525999
14.25171 0.1353769
14.25271 0.13548394
14.25371 0.1355796
14.25471 0.13566712
14.25571 0.13575333
14.25671 0.13584526
14.25771 0.13594655
14.25871 0.13605555
14.25971 0.13616623
14.26071 0.13627134
14.26171 0.13636618
14.26271 0.13645068
14.26371 0.13652882
14.26471 0.13660587999999999
14.26571 0.13668515
14.26671 0.13676612999999999
14.26771 0.13684528
14.26871 0.13691875
14.26971 0.1369854
14.27071 0.13704807
14.27171 0.13711234
14.27271 0.13718324
14.27371 0.13726205
14.27471 0.13734485
14.27571 0.13742424
14.27671 0.13749285
14.27771 0.13754724999999998
14.27871 0.13758969000000001
14.27971 0.13762686999999998
14.28071 0.13766645
14.28171 0.1377131
14.28271 0.13776652
14.28371 0.13782228
14.28471 0.13787489
14.28571 0.13792118
14.28671 0.13796196000000002
14.28771 0.1380011
14.28871 0.13804247
14.28971 0.13808697
14.29071 0.13813128
14.29171 0.13816956
14.29271 0.13819676
14.29371 0.13821197000000002
14.29471 0.1382196
14.29571 0.13822746
14.29671 0.13824293
14.29771 0.13826918
14.29871 0.13830351999999999
14.29971 0.13833899
14.30071 0.13836799
14.30171 0.13838618
14.30271 0.13839423
14.30371 0.1383968
14.30471 0.13839932000000002
14.30571 0.13840460000000002
14.30671 0.13841146999999998
14.30771 0.13841593
14.30871 0.13841423
14.30971 0.13840585
14.31071 0.13839435
14.31171 0.13838559
14.31271 0.13838429
14.31371 0.13839083
14.31471 0.13840048
14.31571 0.13840544999999999
14.31671 0.13839878
14.31771 0.13837797999999998
14.31871 0.13834623
14.31971 0.13831069
14.32071 0.13827868000000001
14.32171 0.1382541
14.32271 0.13823594
14.32371 0.13821953
14.32471 0.13819981
14.32571 0.13817442
14.32671 0.13814479
14.32771 0.13811473
14.32871 0.13808742000000002
14.32971 0.13806274000000002
14.33071 0.13803678
14.33171 0.13800383
14.33271 0.13795985
14.33371 0.13790517000000002
14.33471 0.13784495000000002
14.33571 0.13778683
14.33671 0.13773715
14.33771 0.13769761
14.33871 0.1376646
14.33971 0.13763112
14.34071 0.13759051
14.34171 0.13753969
14.34271 0.13748019
14.34371 0.13741659
14.34471 0.13735339
14.34571 0.13729231
14.34671 0.13723166
14.34771 0.13716796
14.34871 0.13709881000000002
14.34971 0.13702511
14.35071 0.13695102
14.35171 0.13688176
14.35271 0.13682039000000001
14.35371 0.13676549
14.35471 0.13671136
14.35571 0.13665057
14.35671 0.13657776000000002
14.35771 0.13649222
14.35871 0.13639821
14.35971 0.13630264
14.36071 0.13621153
14.36171 0.13612718000000001
14.36271 0.13604773
14.36371 0.13596893
14.36471 0.13588711
14.36571 0.13580135999999998
14.36671 0.13571366
14.36771 0.13562699
14.36871 0.13554269
14.36971 0.13545884
14.37071 0.13537088
14.37171 0.13527406
14.37271 0.13516647
14.37371 0.13505071
14.37471 0.13493316
14.37571 0.13482096999999998
14.37671 0.13471863
14.37771 0.13462577
14.37871 0.13453757
14.37971 0.1344473
14.38071 0.13434975000000002
14.38171 0.13424343
14.38271 0.13413053
14.38371 0.13401487
14.38471 0.13389918
14.38571 0.1337835
14.38671 0.1336656
14.38771 0.13354316
14.38871 0.13341607
14.38971 0.13328743
14.39071 0.13316238
14.39171 0.13304523999999998
14.39271 0.13293681000000002
14.39371 0.13283327
14.39471 0.13272762999999999
14.39571 0.13261294
14.39671 0.13248555
14.39771 0.13234676
14.39871 0.13220186
14.39971 0.13205728
14.40071 0.13191743
14.40171 0.13178304
14.40271 0.13165175999999998
14.40371 0.13152039999999998
14.40471 0.13138738
14.40571 0.13125372
14.40671 0.13112200999999998
14.40771 0.13099404
14.40871 0.1308687
14.40971 0.13074172
14.41071 0.13060734
14.41171 0.13046149
14.41271 0.13030425999999998
14.41371 0.1301404
14.41471 0.12997732
14.41571 0.12982169
14.41671 0.12967633
14.41771 0.12953923
14.41871 0.12940493
14.41971 0.12926764999999998
14.42071 0.12912409
14.42171 0.12897453
14.42271 0.12882168
14.42371 0.12866823
14.42471 0.12851472
14.42571 0.1283591
14.42671 0.12819837
14.42771 0.12803107
14.42871 0.12785915
14.42971 0.12768775
14.43071 0.12752288
14.43171 0.12736822
14.43271 0.12722282000000001
14.43371 0.12708118
14.43471 0.1269357
14.43571 0.12678028
14.43671 0.12661304
14.43771 0.12643685000000002
14.43871 0.12625742
14.43971 0.12608004
14.44071 0.12590709
14.44171 0.12573745
14.44271 0.12556815
14.44371 0.12539694
14.44471 0.1252242
14.44571 0.12505281
14.44671 0.12488613000000001
14.44771 0.12472528
14.44871 0.12456761000000001
14.44971 0.1244073
14.45071 0.12423819
14.45171 0.12405700000000001
14.45271 0.12386541000000001
14.45371 0.12366951
14.45471 0.12347692
14.45571 0.12329319999999999
14.45671 0.1231193
14.45771 0.12295163
14.45871 0.12278439000000001
14.45971 0.12261278
14.46071 0.12243533
14.46171 0.12225396
14.46271 0.12207194
14.46371 0.12189123
14.46471 0.1217108
14.46571 0.12152718
14.46671 0.12133685
14.46771 0.12113902
14.46871 0.12093696000000001
14.46971 0.12073695
14.47071 0.12054526
14.47171 0.12036484
14.47271 0.12019350999999999
14.47371 0.12002486000000001
14.47471 0.11985133999999999
14.47571 0.11966791
14.47671 0.11947419999999999
14.47771 0.11927424
14.47871 0.11907372
14.47971 0.11887684999999999
14.48071 0.11868426
14.48171 0.11849333999999999
14.48271 0.11830053000000001
14.48371 0.1181041
14.48471 0.1179056
14.48571 0.11770906
14.48671 0.11751836
14.48771 0.11733447
14.48871 0.11715415000000001
14.48971 0.11697124
14.49071 0.11677968999999999
14.49171 0.11657692
14.49271 0.11636534000000001
14.49371 0.11615131999999999
14.49471 0.11594197
14.49571 0.11574166000000001
14.49671 0.11555003999999999
14.49771 0.11536264
14.49871 0.11517361000000001
14.49971 0.11497906
14.50071 0.11477881000000001
14.50171 0.11457599
14.50271 0.11437457000000001
14.50371 0.11417656999999999
14.50471 0.11398065000000002
14.50571 0.11378292
14.50671 0.11357957
14.50771 0.11336958
14.50871 0.1131559
14.50971 0.11294424
14.51071 0.11274009
14.51171 0.11254563000000001
14.51271 0.11235828
14.51371 0.11217181000000001
14.51471 0.11197941
14.51571 0.11177708
14.51671 0.11156548000000001
14.51771 0.11134928000000001
14.51871 0.11113443
14.51971 0.11092507
14.52071 0.1107216
14.52171 0.11052111999999999
14.52271 0.11031967999999999
14.52371 0.11011496
14.52471 0.10990774
14.52571 0.10970123
14.52671 0.10949880000000001
14.52771 0.10930141
14.52871 0.10910653999999999
14.52971 0.10890907000000001
14.53071 0.10870404
14.53171 0.10848946000000001
14.53271 0.10826775
14.53371 0.10804477
14.53471 0.10782712000000001
14.53571 0.10761894999999999
14.53671 0.1074201
14.53771 0.1072265
14.53871 0.10703246000000001
14.53971 0.10683361000000001
14.54071 0.10662879
14.54171 0.10641998000000001
14.54271 0.10621058000000001
14.54371 0.10600290000000001
14.54471 0.10579681
14.54571 0.10558992
14.54671 0.10537941
14.54771 0.10516421000000001
14.54871 0.10494625
14.54971 0.10472980999999999
14.55071 0.10451943000000001
14.55171 0.10431744999999999
14.55271 0.10412247
14.55371 0.10392984000000001
14.55471 0.10373374
14.55571 0.10352993
14.55671 0.10331763
14.55771 0.10309963000000001
14.55871 0.10288069
14.55971 0.10266508
14.56071 0.1024547
14.56171 0.10224864000000002
14.56271 0.10204421
14.56371 0.10183894000000002
14.56471 0.10163201000000001
14.56571 0.10142461
14.56671 0.10121885
14.56771 0.10101610000000001
14.56871 0.10081575999999999
14.56971 0.10061513999999999
14.57071 0.10041079
14.57171 0.1002003
14.57271 0.099983846
14.57371 0.09976440300000002
14.57471 0.099546544
14.57571 0.099334412
14.57671 0.099129847
14.57771 0.098931661
14.57871 0.098736316
14.57971 0.09853963299999999
14.58071 0.09833867699999999
14.58171 0.098132796
14.58271 0.097923516
14.58371 0.097713328
14.58471 0.097504217
14.58571 0.097296701
14.58671 0.09708986
14.58771 0.096882234
14.58871 0.096673047
14.58971 0.09646297499999999
14.59071 0.096254016
14.59171 0.09604845000000001
14.59271 0.095847494
14.59371 0.09565035599999999
14.59471 0.095454301
14.59571 0.095255737
14.59671 0.09505187600000001
14.59771 0.09484209
14.59871 0.094628328
14.59971 0.094414339
14.60071 0.094203994
14.60171 0.09399961000000001
14.60271 0.093800988
14.60371 0.09360566599999999
14.60471 0.093410211
14.60571 0.09321188600000001
14.60671 0.093009818
14.60771 0.092805119
14.60871 0.092599931
14.60971 0.092396
14.61071 0.092193589
14.61171 0.091991387
14.61271 0.091787463
14.61371 0.091580744
14.61471 0.091372093
14.61571 0.091164338
14.61671 0.090961007
14.61771 0.09076445699999999
14.61871 0.090574351
14.61971 0.090387353
14.62071 0.090198417
14.62171 0.090003031
14.62271 0.089799345
14.62371 0.08958906400000001
14.62471 0.089376635
14.62571 0.089167082
14.62671 0.088963658
14.62771 0.088766491
14.62871 0.088572968
14.62971 0.08837951499999999
14.63071 0.088183786
14.63171 0.087985949
14.63271 0.087788329
14.63371 0.08759363
14.63471 0.087402813
14.63571 0.087213947
14.63671 0.087022863
14.63771 0.086825347
14.63871 0.086619705
14.63971 0.086408225
14.64071 0.086196559
14.64171 0.085991202
14.64271 0.085796346
14.64371 0.085611764
14.64471 0.085432862
14.64571 0.085252995
14.64671 0.085066736
14.64771 0.084872404
14.64871 0.084672472
14.64971 0.084471726
14.65071 0.084274303
14.65171 0.08408128100000001
14.65271 0.083890295
14.65371 0.083697331
14.65471 0.083499635
14.65571 0.083297916
14.65671 0.083096488
14.65771 0.082901103
14.65871 0.082715601
14.65971 0.08253936
14.66071 0.082367018
14.66171 0.08219088199999999
14.66271 0.082004693
14.66371 0.081806834
14.66471 0.081601145
14.66571 0.081394927
14.66671 0.081195141
14.66771 0.081004965
14.66871 0.08082252499999999
14.66971 0.08064244799999999
14.67071 0.08045925599999999
14.67171 0.080270617
14.67271 0.08007856699999999
14.67371 0.07988799499999999
14.67471 0.079703337
14.67571 0.079525483
14.67671 0.079350761
14.67771 0.079172733
14.67871 0.078985811
14.67971 0.078788679
14.68071 0.078585476
14.68171 0.078383955
14.68271 0.078191567
14.68371 0.078011572
14.68471 0.077841367
14.68571 0.077673915
14.68671 0.077501521
14.68771 0.077319815
14.68871 0.077129813
14.68971 0.076936884
14.69071 0.076747389
14.69171 0.076564902
14.69271 0.076388242
14.69371 0.07621242
14.69471 0.076031854
14.69571 0.075843983
14.69671 0.075651088
14.69771 0.075459224
14.69871 0.075274822
14.69971 0.075100904
14.70071 0.074935117
14.70171 0.074770773
14.70271 0.074600324
14.70371 0.07441942
14.70471 0.074229221
14.70571 0.074035715
14.70671 0.073846441
14.70771 0.073666417
14.70871 0.07349557699999999
14.70971 0.073329086
14.71071 0.073160266
14.71171 0.072984427
14.71271 0.07280141
14.71371 0.072615442
14.71471 0.072432467
14.71571 0.072256528
14.71671 0.07208735299999999
14.71771 0.071920536
14.71871 0.071750151
14.71971 0.07157233199999999
14.72071 0.07138765600000001
14.72171 0.071201002
14.72271 0.071018894
14.72371 0.07084586500000001
14.72471 0.070681854
14.72571 0.070522149
14.72671 0.070359855
14.72771 0.070189562
14.72871 0.070010143
14.72971 0.0698252
14.73071 0.069640961
14.73171 0.069462892
14.73271 0.069292885
14.73371 0.069128565
14.73471 0.068964978
14.73571 0.06879759
14.73671 0.06862487099999999
14.73771 0.068448961
14.73871 0.068274158
14.73971 0.068104127
14.74071 0.067939551
14.74171 0.06777754799999999
14.74271 0.067613227
14.74371 0.067442487
14.74471 0.06726447
14.74571 0.067082292
14.74671 0.066901586
14.74771 0.066727691
14.74871 0.06656298599999999
14.74971 0.06640576200000001
14.75071 0.066251185
14.75171 0.066093792
14.75271 0.0659301
14.75371 0.065760006
14.75471 0.065586343
14.75571 0.065412978
14.75671 0.06524261
14.75771 0.065075484
14.75871 0.064909697
14.75971 0.064742757
14.76071 0.064573449
14.76171 0.064402854
14.76271 0.064233941
14.76371 0.064069929
14.76471 0.06391232599999999
14.76571 0.06375979300000001
14.76671 0.06360843
14.76771 0.06345342300000001
14.76871 0.06329119799999999
14.76971 0.063121022
14.77071 0.062945299
14.77171 0.062768406
14.77271 0.062594743
14.77371 0.062426954
14.77471 0.06226510700000001
14.77571 0.062107178
14.77671 0.061950419
14.77771 0.061792822
14.77871 0.061633938000000006
14.77971 0.061474670999999995
14.78071 0.061316259000000005
14.78171 0.061159104000000006
14.78271 0.06100214700000001
14.78371 0.060843216
14.78471 0.060680154
14.78571 0.06051217800000001
14.78671 0.060340703999999995
14.78771 0.060169108
14.78871 0.060001469999999994
14.78971 0.059840846
14.79071 0.059687835
14.79171 0.059540226
14.79271 0.059393881
14.79371 0.059244466999999995
14.79471 0.059089262999999996
14.79571 0.058928126000000004
14.79671 0.05876323000000001
14.79771 0.05859774500000001
14.79871 0.058434188
14.79971 0.058273296
14.80071 0.058113999
14.80171 0.057954487
14.80271 0.057793676
14.80371 0.057632226
14.80471 0.057472411
14.80571 0.057316874
14.80671 0.057166914
14.80771 0.057021277999999995
14.80871 0.05687628300000001
14.80971 0.056727295
14.81071 0.056570948999999995
14.81171 0.056406914
14.81271 0.056238239999999995
14.81371 0.056070019
14.81471 0.055906990999999996
14.81571 0.055751309
14.81671 0.05560166899999999
14.81771 0.055454223000000004
14.81871 0.055304792
14.81971 0.055151136
14.82071 0.054994028
14.82171 0.054836518
14.82271 0.054681877
14.82371 0.054531393000000004
14.82471 0.054383364999999996
14.82571 0.054233958000000006
14.82671 0.054079463
14.82771 0.053918705000000004
14.82871 0.053754111
14.82971 0.053590756999999996
14.83071 0.053433795
14.83171 0.053285615
14.83271 0.053144392000000006
14.83371 0.053004839000000005
14.83471 0.052860891
14.83571 0.052708824
14.83671 0.05254916
14.83771 0.05238622
14.83871 0.05222564799999999
14.83971 0.052071264000000006
14.84071 0.051923032
14.84171 0.051777303000000004
14.84271 0.051629165
14.84371 0.051475497
14.84471 0.051316968000000004
14.84571 0.051157729
14.84671 0.051002979000000004
14.84771 0.050855753999999996
14.84871 0.050714909
14.84971 0.050575455000000005
14.85071 0.05043120500000001
14.85171 0.050278235000000004
14.85271 0.050117220999999997
14.85371 0.049953221000000006
14.85471 0.049793004
14.85571 0.049641397000000004
14.85671 0.049498666
14.85771 0.049360452
14.85871 0.049220286999999995
14.85971 0.049073243
14.86071 0.04891863799999999
14.86171 0.048760252
14.86271 0.048603979
14.86371 0.048454253999999995
14.86471 0.04831141
14.86571 0.048171461
14.86671 0.048028494000000005
14.86771 0.047878237000000004
14.86871 0.047720713000000005
14.86971 0.047560397
14.87071 0.047403728
14.87171 0.047255409
14.87271 0.047115618
14.87371 0.046979781
14.87471 0.046841078
14.87571 0.046694261
14.87671 0.046538602
14.87771 0.046378296
14.87871 0.046220058
14.87971 0.046069322999999995
14.88071 0.045927227
14.88171 0.045790080999999996
14.88271 0.045651625
14.88371 0.045506714000000004
14.88471 0.045354283
14.88571 0.045197879
14.88671 0.045043457
14.88771 0.044895784
14.88871 0.044755565
14.88971 0.044618989000000005
14.89071 0.044479975
14.89171 0.044333786
14.89271 0.044179888
14.89371 0.044022361
14.89471 0.043867595
14.89571 0.043720615
14.89671 0.043582139
14.89771 0.043448131
14.89871 0.043312056
14.89971 0.04316858
14.90071 0.043016544000000004
14.90171 0.042859552
14.90271 0.042703809
14.90371 0.04255457
14.90471 0.04241321
14.90571 0.042276611
14.90671 0.042139196999999996
14.90771 0.041996321
14.90871 0.041847007
14.90971 0.041694433
14.91071 0.041543893
14.91171 0.041399486
14.91271 0.041261531
14.91371 0.041126259
14.91471 0.040987981
14.91571 0.040842462
14.91671 0.040689512000000004
14.91771 0.040533266000000005
14.91871 0.040379932
14.91971 0.040234363
14.92071 0.040097369
14.92171 0.039965322000000005
14.92271 0.039832265
14.92371 0.039693236
14.92471 0.039546908000000006
14.92571 0.039396025
14.92671 0.039245508
14.92771 0.039099384
14.92871 0.038958428
14.92971 0.038819894
14.93071 0.038679448000000005
14.93171 0.038534083000000004
14.93271 0.038384215
14.93371 0.038233647
14.93471 0.038087397
14.93571 0.037948668
14.93671 0.037816743
14.93771 0.037687115
14.93871 0.03755379
14.93971 0.037412494000000004
14.94071 0.037262921
14.94171 0.03710879
14.94271 0.036955715
14.94371 0.036808156
14.94471 0.036667203
14.94571 0.036530424
14.94671 0.036393743
14.94771 0.036254132
14.94871 0.036111454
14.94971 0.035968338
14.95071 0.035828247
14.95171 0.035692919999999996
14.95271 0.035560862
14.95371 0.03542784
14.95471 0.035289174
14.95571 0.035142511
14.95671 0.034989416999999995
14.95771 0.034834817
14.95871 0.034684566
14.95971 0.034542481
14.96071 0.034408501
14.96171 0.034278975
14.96271 0.034148831
14.96371 0.034014345
14.96471 0.033874885
14.96571 0.033732713000000004
14.96671 0.033591091000000003
14.96771 0.033451934
14.96871 0.033314506
14.96971 0.033175945
14.97071 0.033033307
14.97171 0.0328858
14.97271 0.032735826
14.97371 0.032588051
14.97471 0.032447002
14.97571 0.032314504
14.97671 0.032188501999999994
14.97771 0.03206394
14.97871 0.031935252
14.97971 0.031799087
14.98071 0.031655774
14.98171 0.031508760999999996
14.98271 0.031362474
14.98371 0.031219854
14.98471 0.031081049
14.98571 0.030943890999999998
14.98671 0.03080577
14.98771 0.030665656000000003
14.98871 0.030524965
14.98971 0.030386741999999998
14.99071 0.030253597999999996
14.99171 0.030125733000000002
14.99271 0.030000292
14.99371 0.029872518
14.99471 0.029738143
14.99571 0.029595665
14.99671 0.029447238
14.99771 0.029297636
14.99871 0.029151872
14.99971 0.029012811
15.00071 0.028880034000000002
15.00171 0.028750513
15.00271 0.028620599
15.00371 0.028488078000000003
15.00471 0.028353138
15.00571 0.028217740999999998
15.00671 0.028083927
15.00771 0.027952148
15.00871 0.027820739
15.00971 0.027686844000000002
15.01071 0.027548276999999996
15.01171 0.027405145
15.01271 0.027260205
15.01371 0.027117694999999997
15.01471 0.026981211999999997
15.01571 0.026851843
15.01671 0.026727578000000002
15.01771 0.026604332
15.01871 0.026477981
15.01971 0.026346275
15.02071 0.026209652
15.02171 0.026070568000000002
15.02271 0.025931883000000003
15.02371 0.025795286999999997
15.02471 0.025660660999999998
15.02571 0.025526652
15.02671 0.025391983
15.02771 0.025256595
15.02871 0.025121875999999998
15.02971 0.024989815000000002
15.03071 0.024861620999999997
15.03171 0.024736676
15.03271 0.024612495
15.03371 0.024485809
15.03471 0.024354164
15.03571 0.024217161
15.03671 0.024076673
15.03771 0.023935935000000002
15.03871 0.023798033
15.03971 0.023664633
15.04071 0.023535534
15.04171 0.023409202
15.04271 0.023283812
15.04371 0.023158155
15.04471 0.023031901
15.04571 0.022905201
15.04671 0.022778008
15.04771 0.022649682
15.04871 0.02251918
15.04971 0.022385752999999998
15.05071 0.02224966
15.05171 0.022112437
15.05271 0.021976448000000003
15.05371 0.021843938
15.05471 0.021716075999999997
15.05571 0.02159249
15.05671 0.021471528
15.05771 0.021351033
15.05871 0.021229171
15.05971 0.021104919
15.06071 0.020978021
15.06171 0.020848631
15.06271 0.020716996
15.06371 0.020583432
15.06471 0.02044859
15.06571 0.020313727
15.06671 0.020180647
15.06771 0.02005117
15.06871 0.019926344999999998
15.06971 0.019805833
15.07071 0.01968787
15.07171 0.019569912000000002
15.07271 0.019449669000000003
15.07371 0.019325988
15.07471 0.019199116000000002
15.07571 0.019070272
15.07671 0.018940796000000003
15.07771 0.018811472
15.07871 0.018682409
15.07971 0.018553517
15.08071 0.018425175000000002
15.08171 0.018298549
15.08271 0.018175201
15.08371 0.018056143
15.08471 0.017940876
15.08571 0.017827096
15.08671 0.017711402
15.08771 0.017590764000000002
15.08871 0.017463995
15.08971 0.017332425000000002
15.09071 0.017199319
15.09171 0.017068328
15.09271 0.016941785
15.09371 0.016819774
15.09471 0.016700473
15.09571 0.01658152
15.09671 0.016461538
15.09771 0.01634089
15.09871 0.016221195
15.09971 0.016103918000000002
15.10071 0.015988962
15.10171 0.015874208
15.10271 0.015756434
15.10371 0.015633153
15.10471 0.015504329
15.10571 0.015372855999999999
15.10671 0.015243407999999998
15.10771 0.015120165999999999
15.10871 0.015004651999999999
15.10971 0.014894879
15.11071 0.014786367000000002
15.11171 0.014674457
15.11271 0.014556686999999999
15.11371 0.014433883
15.11471 0.014309378000000001
15.11571 0.014186866999999999
15.11671 0.014068178999999998
15.11771 0.013952286
15.11871 0.013836156
15.11971 0.013716894
15.12071 0.013593883
15.12171 0.013469522000000001
15.12271 0.013348064
15.12371 0.013233135
15.12471 0.013125376000000001
15.12571 0.013021669000000001
15.12671 0.012916482
15.12771 0.012804692
15.12871 0.01268433
15.12971 0.012557687000000001
15.13071 0.012430121
15.13171 0.01230721
15.13271 0.01219183
15.13371 0.012082814
15.13471 0.011975881
15.13571 0.011866292
15.13671 0.011751637
15.13771 0.011633129
15.13871 0.011514673999999999
15.13971 0.011400283
15.14071 0.011291414000000001
15.14171 0.011185865
15.14271 0.011078925
15.14371 0.010966160999999999
15.14471 0.010846205
15.14571 0.01072187
15.14671 0.010598864000000001
15.14771 0.010482769
15.14871 0.010375948
15.14971 0.010276182
15.15071 0.010177798
15.15171 0.010074703
15.15271 0.009963598899999999
15.15371 0.0098455967
15.15471 0.0097253505
15.15571 0.009608260700000001
15.15671 0.009497396200000001
15.15771 0.0093918956
15.15871 0.0092877483
15.15971 0.0091804279
15.16071 0.0090677917
15.16171 0.0089514819
15.16271 0.008836012399999999
15.16371 0.0087260458
15.16471 0.0086234795
15.16571 0.0085260799
15.16671 0.0084284999
15.16771 0.0083251616
15.16871 0.0082133593
15.16971 0.008094820099999999
15.17071 0.007974816999999999
15.17171 0.0078593395
15.17271 0.0077519122
15.17371 0.007651837200000001
15.17471 0.0075548152
15.17571 0.0074555232
15.17671 0.0073506308
15.17771 0.0072405288
15.17871 0.0071288305
15.17971 0.0070200149
15.18071 0.0069166425
15.18171 0.006817801500000001
15.18271 0.0067196706
15.18371 0.0066178472
15.18471 0.0065100416000000005
15.18571 0.0063975473000000005
15.18671 0.0062846112999999995
15.18771 0.006176062699999999
15.18871 0.006074569
15.18971 0.0059790992999999995
15.19071 0.0058854635
15.19171 0.005788623499999999
15.19271 0.0056854402
15.19371 0.005576327
15.19471 0.005464903
15.19571 0.0053559153
15.19671 0.0052526295
15.19771 0.0051551611
15.19871 0.0050606501
15.19971 0.0049650676
15.20071 0.0048655573
15.20171 0.0047619516
15.20271 0.0046566354
15.20371 0.004552918499999999
15.20471 0.0044529483000000005
15.20571 0.0043563963
15.20671 0.004260686200000001
15.20771 0.0041626080999999995
15.20871 0.0040603194
15.20971 0.0039545597000000005
15.21071 0.0038483772999999997
15.21171 0.0037455086999999996
15.21271 0.0036483525
15.21371 0.003556658
15.21471 0.0034676308
15.21571 0.0033773664
15.21671 0.0032827789
15.21771 0.0031829979
15.21871 0.0030795250000000005
15.21971 0.0029751924
15.22071 0.0028725903
15.22171 0.0027728724999999997
15.22271 0.0026755406
15.22371 0.0025791989
15.22471 0.0024827143
15.22571 0.0023860419
15.22671 0.0022902252
15.22771 0.0021966112
15.22871 0.0021058057
15.22971 0.0020170173
15.23071 0.001928195
15.23171 0.0018369034
15.23271 0.0017414747999999999
15.23371 0.0016418078000000002
15.23471 0.0015394355
15.23571 0.0014368586999999999
15.23671 0.0013365213
15.23771 0.001239928
15.23871 0.0011472791
15.23971 0.001057674
15.24071 0.00096966251
15.24171 0.0008818386999999999
15.24271 0.00079319179
15.24371 0.00070317205
15.24471 0.00061157707
15.24571 0.00051841271
15.24671 0.00042384258
15.24771 0.00032821374
15.24871 0.00023210148000000003
15.24971 0.00013626573
15.25071 4.1537862e-05
15.25171 -5.133718999999999e-05
15.25271 -0.00014184575
15.25371 -0.00022982181
15.25471 -0.0003155327
15.25571 -0.0003997447
15.25671 -0.00048370539
15.25771 -0.0005689853
15.25871 -0.0006571011
15.25971 -0.00074899881
15.26071 -0.0008445655099999999
15.26171 -0.0009424537
15.26271 -0.0010403839
15.26371 -0.0011358955
15.26471 -0.0012272628
15.26571 -0.0013141544999999998
15.26671 -0.0013976907
15.26771 -0.0014798532
15.26871 -0.0015625425
15.26971 -0.0016467822
15.27071 -0.0017324896999999998
15.27171 -0.0018189182999999998
15.27271 -0.0019054603
15.27371 -0.0019922763
15.27471 -0.0020803123
15.27571 -0.0021706255
15.27671 -0.0022634171000000002
15.27771 -0.0023574139
15.27871 -0.0024500725
15.27971 -0.0025386506
15.28071 -0.0026216418
15.28171 -0.0026997477
15.28271 -0.0027758062
15.28371 -0.0028535829
15.28471 -0.0029360099
15.28571 -0.0030237939
15.28671 -0.0031151634
15.28771 -0.0032069044999999997
15.28871 -0.0032961128
15.28971 -0.0033816825
15.29071 -0.0034646920999999997
15.29171 -0.0035474968
15.29271 -0.0036320703999999995
15.29371 -0.0037186371999999995
15.29471 -0.0038054422
15.29571 -0.0038898354
15.29671 -0.0039700441
15.29771 -0.0040465522
15.29871 -0.0041221901
15.29971 -0.0042007649999999995
15.30071 -0.004284953
15.30171 -0.0043746579
15.30271 -0.0044668341
15.30371 -0.0045569508
15.30471 -0.0046413541
15.30571 -0.0047192119
15.30671 -0.0047929402999999995
15.30771 -0.0048668571
15.30871 -0.0049448005
15.30971 -0.0050280737999999995
15.31071 -0.0051148661
15.31171 -0.0052014697
15.31271 -0.0052845622000000005
15.31371 -0.0053632004
15.31471 -0.0054393269
15.31571 -0.0055165088
15.31671 -0.0055976401
15.31771 -0.005683019500000001
15.31871 -0.0057699733999999996
15.31971 -0.0058543159
15.32071 -0.0059328344
15.32171 -0.0060053426000000005
15.32271 -0.0060750521
15.32371 -0.0061469655000000005
15.32471 -0.006225155800000001
15.32571 -0.006310475100000001
15.32671 -0.0063999985
15.32771 -0.006488568000000001
15.32871 -0.0065715627
15.32971 -0.006647353400000001
15.33071 -0.0067180357
15.33171 -0.0067880805999999995
15.33271 -0.0068617039
15.33371 -0.0069405069
15.33471 -0.0070227383
15.33571 -0.0071045863
15.33671 -0.0071826777
15.33771 -0.007256276900000001
15.33871 -0.0073278185000000004
15.33971 -0.0074014475
15.34071 -0.0074804273
15.34171 -0.0075649536
15.34271 -0.0076517288
15.34371 -0.0077356199
15.34471 -0.0078124933
15.34571 -0.0078816025
15.34671 -0.0079461519
15.34771 -0.0080116697
15.34871 -0.008083093400000001
15.34971 -0.0081622013
15.35071 -0.008246820699999999
15.35171 -0.0083322113
15.35271 -0.0084137719
15.35371 -0.0084894993
15.35471 -0.008560801500000001
15.35571 -0.0086312699
15.35671 -0.0087042317
15.35771 -0.008780595799999999
15.35871 -0.008858320499999999
15.35971 -0.0089338042
15.36071 -0.0090043548
15.36171 -0.0090702073
15.36271 -0.0091348164
15.36371 -0.0092031616
15.36471 -0.009278995299999999
15.36571 -0.0093626179
15.36671 -0.0094504619
15.36771 -0.0095367854
15.36871 -0.0096165335
15.36971 -0.0096877833
15.37071 -0.00975246
15.37171 -0.009814996900000001
15.37271 -0.009879796599999999
15.37371 -0.009948986600000001
15.37471 -0.010021713
15.37571 -0.010095273
15.37671 -0.010167275
15.37771 -0.010237422999999999
15.37871 -0.010307781
15.37971 -0.010381383
[truncated: 822,541 more chars]
