# Supplementary material for: 2D Synthetic dataset of numerical simulations of long-period seismicity in a volcanic edifice and related sensitivity kernels
Source: Data Brief. 2021 Jan 25;34:106673. doi: 10.1016/j.dib.2020.106673 (PMC7841316; doi:10.1016/j.dib.2020.106673)
Supplement: Supplementary Data S1 — Supplementary Raw Research Data. This is open data under the CC BY license http://creativecommons.org/licenses/by/4.0/ [file mmc1.zip › Dataset/OUTPUT_SEISMOGRAMS/9000_3000/disp_X_homo_9000_3113_ISO7e-1Hz.semd]

-1.714286 0.0
-1.713286 -2.7463138e-09
-1.712286 -8.2550293e-09
-1.711286 -1.6515873e-08
-1.710286 -2.7491527999999997e-08
-1.709286 -4.1116832e-08
-1.708286 -5.72979e-08
-1.707286 -7.591118799999999e-08
-1.706286 -9.680255500000001e-08
-1.705286 -1.1978645e-07
-1.704286 -1.4464514e-07
-1.703286 -1.7112817e-07
-1.702286 -1.9895212e-07
-1.701286 -2.2780062000000001e-07
-1.700286 -2.5732492000000004e-07
-1.699286 -2.8714456999999997e-07
-1.698286 -3.1684904e-07
-1.697286 -3.4599954e-07
-1.696286 -3.7413157e-07
-1.695286 -4.0075813999999997e-07
-1.694286 -4.2537328999999997e-07
-1.693286 -4.4745652e-07
-1.692286 -4.6647761e-07
-1.691286 -4.8190198e-07
-1.690286 -4.931964600000001e-07
-1.689286 -4.998355500000001e-07
-1.688286 -5.0130784e-07
-1.687286 -4.9712288e-07
-1.686286 -4.868177e-07
-1.685286 -4.6996384999999994e-07
-1.684286 -4.4617384999999997e-07
-1.683286 -4.1510773e-07
-1.682286 -3.7647871e-07
-1.681286 -3.3005905e-07
-1.680286 -2.7568459e-07
-1.679286 -2.1325908e-07
-1.678286 -1.4275731e-07
-1.677286 -6.4227595e-08
-1.676286 2.2206813e-08
-1.675286 1.1634743e-07
-1.674286 2.1792113e-07
-1.673286 3.2658196e-07
-1.672286 4.4191396999999997e-07
-1.671286 5.634349900000001e-07
-1.670286 6.9060175e-07
-1.669286 8.2281524e-07
-1.668286 9.594277400000001e-07
-1.667286 1.0997502e-06
-1.666286 1.2430597e-06
-1.665286 1.3886089e-06
-1.664286 1.5356338e-06
-1.663286 1.6833641999999998e-06
-1.662286 1.8310315e-06
-1.661286 1.9778787e-06
-1.660286 2.1231687000000002e-06
-1.659286 2.2661931e-06
-1.658286 2.4062809e-06
-1.657286 2.542804e-06
-1.656286 2.6751861e-06
-1.655286 2.8029065e-06
-1.654286 2.9255071e-06
-1.653286 3.0425937e-06
-1.652286 3.153842e-06
-1.651286 3.2589966e-06
-1.650286 3.357874e-06
-1.649286 3.4503613999999998e-06
-1.648286 3.5364156e-06
-1.647286 3.6160611e-06
-1.646286 3.6893880000000003e-06
-1.645286 3.756546e-06
-1.644286 3.8177433e-06
-1.643286 3.8732391999999995e-06
-1.642286 3.9233392e-06
-1.641286 3.9683896999999995e-06
-1.640286 4.008772699999999e-06
-1.639286 4.0448980999999995e-06
-1.638286 4.0771994e-06
-1.637286 4.1061256e-06
-1.636286 4.1321378e-06
-1.635286 4.1557037e-06
-1.634286 4.17729e-06
-1.633286 4.1973607e-06
-1.632286 4.2163713e-06
-1.631286 4.2347661e-06
-1.630286 4.2529749e-06
-1.629286 4.2714099e-06
-1.628286 4.2904641999999996e-06
-1.627286 4.3105111e-06
-1.626286 4.3319019000000005e-06
-1.625286 4.3549655000000004e-06
-1.624286 4.3800078e-06
-1.623286 4.407314e-06
-1.622286 4.4371454e-06
-1.621286 4.4697426e-06
-1.620286 4.5053248e-06
-1.619286 4.5440906e-06
-1.618286 4.5862187e-06
-1.617286 4.6318675e-06
-1.616286 4.6811774e-06
-1.615286 4.7342684e-06
-1.614286 4.7912419e-06
-1.613286 4.8521802e-06
-1.612286 4.9171447e-06
-1.611286 4.9861772e-06
-1.610286 5.0592973e-06
-1.609286 5.1365028e-06
-1.608286 5.2177676000000005e-06
-1.607286 5.3030409000000004e-06
-1.606286 5.3922466e-06
-1.605286 5.4852808999999996e-06
-1.604286 5.5820131e-06
-1.603286 5.6822831e-06
-1.602286 5.7859022e-06
-1.601286 5.8926521e-06
-1.600286 6.0022856e-06
-1.599286 6.1145286e-06
-1.598286 6.2290787999999995e-06
-1.597286 6.3456078e-06
-1.596286 6.4637661e-06
-1.595286 6.5831834e-06
-1.594286 6.7034719e-06
-1.593286 6.8242315e-06
-1.592286 6.9450536e-06
-1.591286 7.0655254e-06
-1.590286 7.1852348e-06
-1.589286 7.3037782e-06
-1.588286 7.420762699999999e-06
-1.587286 7.5358152e-06
-1.586286 7.648584e-06
-1.585286 7.7587494e-06
-1.584286 7.8660257e-06
-1.583286 7.9701678e-06
-1.582286 8.0709739e-06
-1.581286 8.1682941e-06
-1.580286 8.2620282e-06
-1.579286 8.3521329e-06
-1.578286 8.4386215e-06
-1.577286 8.5215682e-06
-1.576286 8.6011035e-06
-1.575286 8.6774186e-06
-1.574286 8.7507608e-06
-1.573286 8.8214335e-06
-1.572286 8.8897906e-06
-1.571286 8.9562342e-06
-1.570286 9.0212104e-06
-1.569286 9.0852026e-06
-1.568286 9.148725200000001e-06
-1.567286 9.2123187e-06
-1.566286 9.2765404e-06
-1.565286 9.3419608e-06
-1.564286 9.4091526e-06
-1.563286 9.478687e-06
-1.562286 9.551124e-06
-1.561286 9.6270057e-06
-1.560286 9.7068515e-06
-1.559286 9.7911489e-06
-1.558286 9.880353199999999e-06
-1.557286 9.974878200000001e-06
-1.556286 1.0075092e-05
-1.555286 1.0181318000000001e-05
-1.554286 1.0293827e-05
-1.553286 1.041284e-05
-1.552286 1.0538525e-05
-1.551286 1.0670998e-05
-1.550286 1.0810322e-05
-1.549286 1.0956512e-05
-1.548286 1.1109536e-05
-1.547286 1.1269313999999999e-05
-1.546286 1.1435728000000001e-05
-1.545286 1.1608621e-05
-1.544286 1.1787805e-05
-1.543286 1.1973063000000001e-05
-1.542286 1.2164153e-05
-1.541286 1.2360815e-05
-1.540286 1.2562775999999999e-05
-1.539286 1.2769752999999999e-05
-1.538286 1.2981458999999999e-05
-1.537286 1.3197602000000001e-05
-1.536286 1.3417895999999998e-05
-1.535286 1.364206e-05
-1.534286 1.386982e-05
-1.533286 1.4100918e-05
-1.532286 1.4335103e-05
-1.531286 1.4572142e-05
-1.530286 1.4811814999999999e-05
-1.529286 1.5053920999999999e-05
-1.528286 1.5298269e-05
-1.527286 1.5544687999999998e-05
-1.526286 1.579302e-05
-1.525286 1.6043121e-05
-1.524286 1.629486e-05
-1.523286 1.6548115000000003e-05
-1.522286 1.6802781e-05
-1.521286 1.7058755e-05
-1.520286 1.7315949e-05
-1.519286 1.7574277e-05
-1.518286 1.7833663e-05
-1.517286 1.8094039e-05
-1.516286 1.8355341000000002e-05
-1.515286 1.8617516e-05
-1.514286 1.8880512e-05
-1.513286 1.9144292e-05
-1.512286 1.9408826e-05
-1.511286 1.9674094e-05
-1.510286 1.9940092e-05
-1.509286 2.0206826e-05
-1.508286 2.0474319e-05
-1.507286 2.0742617e-05
-1.506286 2.1011782000000002e-05
-1.505286 2.1281899e-05
-1.504286 2.1553076e-05
-1.503286 2.182545e-05
-1.502286 2.2099180999999998e-05
-1.501286 2.2374458e-05
-1.500286 2.2651496e-05
-1.499286 2.2930539e-05
-1.498286 2.3211855e-05
-1.497286 2.3495744e-05
-1.496286 2.3782526e-05
-1.495286 2.4072543e-05
-1.494286 2.4366156e-05
-1.493286 2.4663743e-05
-1.492286 2.4965694999999997e-05
-1.491286 2.5272407999999997e-05
-1.490286 2.5584282e-05
-1.489286 2.5901727e-05
-1.488286 2.6225126e-05
-1.487286 2.6554875e-05
-1.486286 2.6891342e-05
-1.485286 2.7234873000000002e-05
-1.484286 2.7585796e-05
-1.483286 2.7944404e-05
-1.482286 2.8310961e-05
-1.481286 2.8685696e-05
-1.480286 2.9068794999999998e-05
-1.479286 2.9460409e-05
-1.478286 2.9860631999999998e-05
-1.477286 3.0269529999999997e-05
-1.476286 3.0687119000000005e-05
-1.475286 3.1113368e-05
-1.474286 3.1548205e-05
-1.473286 3.1991524e-05
-1.472286 3.2443174000000004e-05
-1.471286 3.2902972e-05
-1.470286 3.3370702e-05
-1.469286 3.3846135000000004e-05
-1.468286 3.4329e-05
-1.467286 3.4819024e-05
-1.466286 3.5315915e-05
-1.465286 3.5819383e-05
-1.464286 3.6329129e-05
-1.463286 3.6844867e-05
-1.462286 3.7366311e-05
-1.461286 3.7893196e-05
-1.460286 3.8425276e-05
-1.459286 3.8962321e-05
-1.458286 3.9504135e-05
-1.457286 4.0050551e-05
-1.456286 4.0601429e-05
-1.455286 4.1156659e-05
-1.454286 4.1716171e-05
-1.453286 4.2279927e-05
-1.452286 4.2847927e-05
-1.451286 4.3420195e-05
-1.450286 4.3996795e-05
-1.449286 4.457782e-05
-1.448286 4.5163384e-05
-1.447286 4.5753634e-05
-1.446286 4.6348737e-05
-1.445286 4.6948873e-05
-1.444286 4.7554246e-05
-1.443286 4.816507200000001e-05
-1.442286 4.8781561e-05
-1.441286 4.9403957e-05
-1.440286 5.003248e-05
-1.439286 5.066737000000001e-05
-1.438286 5.1308848000000004e-05
-1.437286 5.1957153e-05
-1.436286 5.2612501e-05
-1.435286 5.3275107e-05
-1.434286 5.3945178e-05
-1.433286 5.4622916e-05
-1.432286 5.5308521e-05
-1.431286 5.6002169999999995e-05
-1.430286 5.6704044e-05
-1.429286 5.7414314e-05
-1.428286 5.8133155999999994e-05
-1.427286 5.8860735000000006e-05
-1.426286 5.9597221e-05
-1.425286 6.0342773999999996e-05
-1.424286 6.1097558e-05
-1.423286 6.1861755e-05
-1.422286 6.263553e-05
-1.421286 6.341906e-05
-1.420286 6.4212549e-05
-1.419286 6.5016167e-05
-1.418286 6.5830125e-05
-1.417286 6.665463300000001e-05
-1.416286 6.748989e-05
-1.415286 6.8336118e-05
-1.414286 6.919354400000001e-05
-1.413286 7.0062384e-05
-1.412286 7.094286e-05
-1.411286 7.18352e-05
-1.410286 7.2739618e-05
-1.409286 7.365632700000001e-05
-1.408286 7.4585523e-05
-1.407286 7.5527407e-05
-1.406286 7.6482155e-05
-1.405286 7.7449926e-05
-1.404286 7.8430861e-05
-1.403286 7.9425087e-05
-1.402286 8.043271e-05
-1.401286 8.14538e-05
-1.400286 8.2488424e-05
-1.399286 8.3536617e-05
-1.398286 8.4598383e-05
-1.397286 8.5673713e-05
-1.396286 8.6762572e-05
-1.395286 8.7864913e-05
-1.394286 8.8980664e-05
-1.393286 9.0109739e-05
-1.392286 9.1252053e-05
-1.391286 9.2407498e-05
-1.390286 9.357596e-05
-1.389286 9.4757326e-05
-1.388286 9.5951509e-05
-1.387286 9.7158397e-05
-1.386286 9.8377893e-05
-1.385286 9.960994e-05
-1.384286 0.00010085446999999999
-1.383286 0.00010211144999999999
-1.382286 0.00010338086000000001
-1.381286 0.00010466273999999999
-1.380286 0.00010595711
-1.379286 0.00010726405000000001
-1.378286 0.00010858366
-1.377286 0.00010991608000000002
-1.376286 0.00011126149
-1.375286 0.00011262008000000001
-1.374286 0.00011399206
-1.373286 0.00011537770000000001
-1.372286 0.00011677728
-1.371286 0.0001181911
-1.370286 0.00011961949
-1.369286 0.00012106277999999999
-1.368286 0.00012252135
-1.367286 0.00012399554
-1.366286 0.00012548574000000002
-1.365286 0.00012699228999999999
-1.364286 0.00012851559
-1.363286 0.00013005601
-1.362286 0.00013161390999999998
-1.361286 0.00013318963
-1.360286 0.00013478353
-1.359286 0.00013639592999999998
-1.358286 0.00013802714
-1.357286 0.00013967747000000002
-1.356286 0.00014134718
-1.355286 0.00014303653
-1.354286 0.00014474576
-1.353286 0.00014647511
-1.352286 0.00014822477
-1.351286 0.00014999495
-1.350286 0.00015178583
-1.349286 0.00015359758
-1.348286 0.00015543036
-1.347286 0.00015728431
-1.346286 0.00015915961
-1.345286 0.00016105638
-1.344286 0.00016297479
-1.343286 0.00016491499
-1.342286 0.00016687711
-1.341286 0.00016886133
-1.340286 0.00017086783000000002
-1.339286 0.00017289676000000002
-1.338286 0.00017494832
-1.337286 0.00017702268
-1.336286 0.00017912008
-1.335286 0.0001812407
-1.334286 0.00018338477
-1.333286 0.00018555252
-1.332286 0.00018774417000000002
-1.331286 0.00018995995000000001
-1.330286 0.0001922001
-1.329286 0.00019446488
-1.328286 0.00019675451
-1.327286 0.00019906922
-1.326286 0.00020140926000000001
-1.325286 0.00020377482999999998
-1.324286 0.00020616619
-1.323286 0.00020858349
-1.322286 0.00021102699
-1.321286 0.00021349681
-1.320286 0.00021599317000000002
-1.319286 0.00021851622
-1.318286 0.00022106613
-1.317286 0.00022364302000000001
-1.316286 0.00022624706
-1.315286 0.00022887833999999998
-1.314286 0.000231537
-1.313286 0.00023422317
-1.312286 0.00023693696999999998
-1.311286 0.00023967848
-1.310286 0.00024244785
-1.309286 0.00024524522
-1.308286 0.00024807073
-1.307286 0.00025092447
-1.306286 0.00025380668
-1.305286 0.00025671748
-1.304286 0.00025965710000000003
-1.303286 0.00026262576
-1.302286 0.00026562368000000004
-1.301286 0.00026865114
-1.300286 0.00027170845
-1.299286 0.00027479587
-1.298286 0.0002779138
-1.297286 0.00028106253
-1.296286 0.00028424251
-1.295286 0.00028745414999999997
-1.294286 0.00029069779
-1.293286 0.00029397397
-1.292286 0.00029728315
-1.291286 0.00030062574
-1.290286 0.00030400226
-1.289286 0.00030741321
-1.288286 0.00031085908
-1.287286 0.0003143404
-1.286286 0.00031785762
-1.285286 0.00032141129
-1.284286 0.00032500186
-1.283286 0.00032862984
-1.282286 0.00033229567
-1.281286 0.00033599988
-1.280286 0.00033974284
-1.279286 0.00034352504
-1.278286 0.00034734684999999997
-1.277286 0.00035120868000000004
-1.276286 0.00035511093000000003
-1.275286 0.000359054
-1.274286 0.00036303818000000003
-1.273286 0.00036706388
-1.272286 0.00037113136
-1.271286 0.00037524098
-1.270286 0.00037939303
-1.269286 0.00038358785000000003
-1.268286 0.00038782568
-1.267286 0.00039210689999999996
-1.266286 0.00039643173
-1.265286 0.00040080049
-1.264286 0.00040521345
-1.263286 0.00040967097
-1.262286 0.00041417329000000003
-1.261286 0.00041872077
-1.260286 0.00042331370999999996
-1.259286 0.00042795245
-1.258286 0.00043263735
-1.257286 0.00043736868
-1.256286 0.00044214689
-1.255286 0.00044697231
-1.254286 0.00045184524
-1.253286 0.00045676616
-1.252286 0.00046173536000000004
-1.251286 0.00046675327000000004
-1.250286 0.00047182033999999996
-1.249286 0.00047693687999999997
-1.248286 0.00048210326999999995
-1.247286 0.00048731994999999995
-1.246286 0.0004925873299999999
-1.245286 0.00049790578
-1.244286 0.0005032757100000001
-1.243286 0.00050869744
-1.242286 0.00051417142
-1.241286 0.0005196980099999999
-1.240286 0.00052527757
-1.239286 0.00053091048
-1.238286 0.0005365971
-1.237286 0.00054233788
-1.236286 0.00054813304
-1.235286 0.0005539830899999999
-1.234286 0.0005598883499999999
-1.233286 0.00056584918
-1.232286 0.0005718660300000001
-1.231286 0.0005779392299999999
-1.230286 0.00058406927
-1.229286 0.00059025642
-1.228286 0.0005965012900000001
-1.227286 0.0006028042200000001
-1.226286 0.0006091657300000001
-1.225286 0.0006155862599999999
-1.224286 0.00062206632
-1.223286 0.00062860654
-1.222286 0.00063520733
-1.221286 0.00064186929
-1.220286 0.0006485931
-1.219286 0.00065537924
-1.218286 0.00066222842
-1.217286 0.00066914126
-1.216286 0.00067611836
-1.215286 0.00068316049
-1.214286 0.00069026828
-1.213286 0.00069744242
-1.212286 0.00070468354
-1.211286 0.00071199242
-1.210286 0.00071936975
-1.209286 0.00072681619
-1.208286 0.00073433248
-1.207286 0.00074191926
-1.206286 0.0007495772
-1.205286 0.00075730695
-1.204286 0.00076510923
-1.203286 0.00077298455
-1.202286 0.00078093362
-1.201286 0.000788957
-1.200286 0.0007970553300000001
-1.199286 0.00080522923
-1.198286 0.00081347898
-1.197286 0.0008218054099999999
-1.196286 0.00083020886
-1.195286 0.00083868981
-1.194286 0.00084724888
-1.193286 0.00085588645
-1.192286 0.0008646028599999999
-1.191286 0.00087339886
-1.190286 0.0008822747099999999
-1.189286 0.0008912308700000001
-1.188286 0.0009002677
-1.187286 0.00090938574
-1.186286 0.00091858547
-1.185286 0.00092786713
-1.184286 0.00093723138
-1.183286 0.00094667867
-1.182286 0.00095620935
-1.181286 0.00096582407
-1.180286 0.0009755232
-1.179286 0.00098530727
-1.178286 0.0009951768300000001
-1.177286 0.0010051324
-1.176286 0.0010151746
-1.175286 0.0010253039
-1.174286 0.001035521
-1.173286 0.0010458265
-1.172286 0.001056221
-1.171286 0.001066705
-1.170286 0.0010772794
-1.169286 0.0010879446
-1.168286 0.0010987013
-1.167286 0.0011095503
-1.166286 0.0011204923
-1.165286 0.0011315279
-1.164286 0.0011426577999999999
-1.163286 0.0011538827
-1.162286 0.0011652032000000001
-1.161286 0.0011766202
-1.160286 0.0011881345000000001
-1.159286 0.0011997466
-1.158286 0.0012114573
-1.157286 0.0012232674
-1.156286 0.0012351776
-1.155286 0.0012471886
-1.154286 0.0012593013
-1.153286 0.0012715162
-1.152286 0.0012838344000000001
-1.151286 0.0012962566
-1.150286 0.0013087833
-1.149286 0.0013214157
-1.148286 0.0013341542
-1.147286 0.0013469999
-1.146286 0.0013599535999999999
-1.145286 0.001373016
-1.144286 0.001386188
-1.143286 0.0013994703
-1.142286 0.001412864
-1.141286 0.0014263697
-1.140286 0.0014399885
-1.139286 0.0014537211
-1.138286 0.0014675684
-1.137286 0.0014815311
-1.136286 0.0014956103
-1.135286 0.0015098069000000001
-1.134286 0.0015241214000000002
-1.133286 0.0015385551
-1.132286 0.0015531085999999999
-1.131286 0.0015677828
-1.130286 0.0015825784
-1.129286 0.0015974965
-1.128286 0.0016125374
-1.127286 0.0016277023
-1.126286 0.0016429918
-1.125286 0.0016584068
-1.124286 0.0016739479000000002
-1.123286 0.0016896158
-1.122286 0.0017054112999999999
-1.121286 0.0017213350999999999
-1.120286 0.0017373878999999998
-1.119286 0.0017535704
-1.118286 0.0017698832000000002
-1.117286 0.0017863271
-1.116286 0.0018029026
-1.115286 0.0018196104
-1.114286 0.0018364511999999999
-1.113286 0.0018534256
-1.112286 0.0018705344999999998
-1.111286 0.0018877781
-1.110286 0.0019051572999999999
-1.109286 0.0019226729
-1.108286 0.0019403255
-1.107286 0.0019581158999999997
-1.106286 0.0019760446
-1.105286 0.0019941122
-1.104286 0.0020123201
-1.103286 0.0020306685
-1.102286 0.0020491583
-1.101286 0.0020677904
-1.100286 0.0020865657
-1.099286 0.0021054847999999998
-1.098286 0.0021245486999999998
-1.097286 0.0021437583
-1.096286 0.0021631142
-1.095286 0.0021826178000000003
-1.094286 0.0022022698
-1.093286 0.0022220709
-1.092286 0.0022420227
-1.091286 0.0022621254
-1.090286 0.0022823804000000002
-1.089286 0.0023027889
-1.088286 0.0023233513
-1.087286 0.0023440691
-1.086286 0.0023649429
-1.085286 0.002385974
-1.084286 0.0024071634
-1.083286 0.002428512
-1.082286 0.002450021
-1.081286 0.0024716910000000003
-1.080286 0.0024935234000000002
-1.079286 0.0025155188
-1.078286 0.0025376785
-1.077286 0.0025600033
-1.076286 0.0025824944
-1.075286 0.0026051526
-1.074286 0.0026279788
-1.073286 0.0026509741
-1.072286 0.0026741394
-1.071286 0.0026974756
-1.070286 0.0027209839
-1.069286 0.0027446649
-1.068286 0.0027685197
-1.067286 0.0027925493
-1.066286 0.0028167546
-1.065286 0.0028411363
-1.064286 0.0028656956
-1.063286 0.0028904331
-1.062286 0.0029153502
-1.061286 0.0029404471
-1.060286 0.0029657253
-1.059286 0.0029911855
-1.058286 0.0030168287000000003
-1.057286 0.0030426553999999997
-1.056286 0.0030686671
-1.055286 0.0030948638999999997
-1.054286 0.0031212467999999997
-1.053286 0.0031478176
-1.052286 0.003174576
-1.051286 0.0032015232
-1.050286 0.0032286599999999995
-1.049286 0.0032559874000000003
-1.048286 0.0032835057999999998
-1.047286 0.0033112163
-1.046286 0.0033391203
-1.045286 0.0033672174999999998
-1.044286 0.003395509
-1.043286 0.0034239962
-1.042286 0.0034526790999999998
-1.041286 0.0034815594999999997
-1.040286 0.0035106368
-1.039286 0.0035399131000000005
-1.038286 0.0035693884
-1.037286 0.0035990637000000002
-1.036286 0.0036289399
-1.035286 0.0036590171999999997
-1.034286 0.0036892972
-1.033286 0.0037197802
-1.032286 0.0037504676999999998
-1.031286 0.0037813603
-1.030286 0.0038124585000000005
-1.029286 0.0038437633
-1.028286 0.0038752758
-1.027286 0.0039069968000000005
-1.026286 0.0039389273
-1.025286 0.0039710681
-1.024286 0.0040034203
-1.023286 0.004035985000000001
-1.022286 0.0040687628
-1.021286 0.0041017553
-1.020286 0.0041349631
-1.019286 0.004168387
-1.018286 0.0042020285
-1.017286 0.0042358883
-1.016286 0.0042699678
-1.015286 0.0043042681000000005
-1.014286 0.0043387896
-1.013286 0.0043735341
-1.012286 0.004408502
-1.011286 0.0044436947000000004
-1.010286 0.0044791133
-1.009286 0.004514759
-1.008286 0.0045506324
-1.007286 0.0045867346
-1.006286 0.0046230667
-1.005286 0.0046596298000000005
-1.004286 0.0046964247
-1.003286 0.0047334524
-1.002286 0.0047707141
-1.001286 0.0048082104
-1.000286 0.0048459424
-0.9992857 0.0048839109
-0.9982857 0.0049221169
-0.9972857 0.0049605609
-0.9962857 0.0049992443
-0.9952857 0.0050381674
-0.9942857 0.0050773317
-0.9932857 0.0051167372
-0.9922857 0.0051563853
-0.9912857 0.0051962765
-0.9902857 0.0052364114
-0.9892857 0.0052767908
-0.9882857 0.005317416100000001
-0.9872857 0.0053582872999999994
-0.9862857 0.0053994052
-0.9852857 0.0054407705
-0.9842857 0.0054823839
-0.9832857 0.0055242464
-0.9822857 0.0055663582
-0.9812857 0.0056087199
-0.9802857 0.005651333000000001
-0.9792857 0.0056941972
-0.9782857 0.0057373138
-0.9772857 0.0057806825
-0.9762857 0.0058243048
-0.9752857 0.0058681813
-0.9742857 0.0059123118
-0.9732857 0.0059566981
-0.9722857 0.0060013401
-0.9712857 0.0060462386
-0.9702857 0.0060913942
-0.9692857 0.0061368082
-0.9682857 0.006182480099999999
-0.9672857 0.006228411100000001
-0.9662857 0.0062746018
-0.9652857 0.0063210529
-0.9642857 0.0063677646
-0.9632857 0.0064147382
-0.9622857 0.006461973699999999
-0.9612857 0.0065094726
-0.9602857 0.0065572349
-0.9592857 0.0066052613
-0.9582857 0.0066535533
-0.9572857 0.0067021100999999994
-0.9562857 0.0067509332
-0.9552857 0.0068000234
-0.9542857 0.0068493813
-0.9532857 0.0068990077
-0.9522857 0.0069489040000000005
-0.9512857 0.0069990695999999995
-0.9502857 0.0070495065
-0.9492857 0.0071002141
-0.9482857 0.0071511946
-0.9472857 0.0072024479
-0.9462857 0.0072539748
-0.9452857 0.0073057759
-0.9442857 0.0073578529000000005
-0.9432857 0.0074102056
-0.9422857 0.0074628348
-0.9412857 0.0075157412
-0.9402857 0.007568926199999999
-0.9392857 0.0076223892
-0.9382857 0.0076761324
-0.9372857 0.0077301556
-0.9362857 0.007784459
-0.9352857 0.007839044
-0.9342857 0.0078939105
-0.9332857 0.0079490594
-0.9322857 0.0080044912
-0.9312857 0.0080602062
-0.9302857 0.0081162048
-0.9292857 0.008172488
-0.9282857 0.0082290564
-0.9272857 0.0082859093
-0.9262857 0.0083430474
-0.9252857 0.0084004714
-0.9242857 0.0084581821
-0.9232857 0.0085161781
-0.9222857 0.0085744607
-0.9212857 0.0086330292
-0.9202857 0.008691885199999999
-0.9192857 0.0087510278
-0.9182857 0.0088104571
-0.9172857 0.008870173799999999
-0.9162857 0.008930177899999999
-0.9152857 0.008990469400000001
-0.9142857 0.0090510475
-0.9132857 0.0091119131
-0.9122857 0.0091730661
-0.9112857 0.0092345064
-0.9102857 0.0092962342
-0.9092857 0.009358249400000001
-0.9082857 0.0094205512
-0.9072857 0.0094831397
-0.9062857 0.009546015599999999
-0.9052857 0.0096091782
-0.9042857 0.0096726289
-0.9032857 0.0097363663
-0.9022857 0.0098003904
-0.9012857 0.0098647026
-0.9002857 0.0099293007
-0.8992857 0.009994186300000001
-0.8982857 0.010059359
-0.8972857 0.01012482
-0.8962857 0.010190566
-0.8952857 0.010256599
-0.8942857 0.010322921
-0.8932857 0.010389528
-0.8922857 0.010456423
-0.8912857 0.010523605
-0.8902857 0.010591075
-0.8892857 0.01065883
-0.8882857 0.010726873
-0.8872857 0.010795203
-0.8862857 0.01086382
-0.8852857 0.010932724
-0.8842857 0.011001916
-0.8832857 0.011071394
-0.8822857 0.011141159
-0.8812857 0.011211210999999999
-0.8802857 0.011281551
-0.8792857 0.011352176
-0.8782857 0.011423089
-0.8772857 0.011494288
-0.8762857 0.011565774000000001
-0.8752857 0.011637546
-0.8742857 0.011709604
-0.8732857 0.011781949
-0.8722857 0.011854578
-0.8712857 0.011927495
-0.8702857 0.012000695
-0.8692857 0.012074182000000001
-0.8682857 0.012147953
-0.8672857 0.012222008000000001
-0.8662857 0.012296348
-0.8652857 0.01237097
-0.8642857 0.012445874999999999
-0.8632857 0.012521063999999998
-0.8622857 0.012596535
-0.8612857 0.012672287
-0.8602857 0.012748319000000001
-0.8592857 0.012824631
-0.8582857 0.012901223
-0.8572857 0.012978094
-0.8562857 0.013055242000000002
-0.8552857 0.013132667
-0.8542857 0.013210368
-0.8532857 0.013288343
-0.8522857 0.013366594999999998
-0.8512857 0.01344512
-0.8502857 0.013523918000000001
-0.8492857 0.013602986000000001
-0.8482857 0.013682325
-0.8472857 0.013761934
-0.8462857 0.013841809
-0.8452857 0.013921952999999999
-0.8442857 0.014002361999999999
-0.8432857 0.014083035
-0.8422857 0.014163971
-0.8412857 0.014245171
-0.8402857 0.014326631
-0.8392857 0.014408352
-0.8382857 0.014490330000000001
-0.8372857 0.014572567000000002
-0.8362857 0.014655059000000002
-0.8352857 0.014737805999999999
-0.8342857 0.014820807
-0.8332857 0.01490406
-0.8322857 0.014987565999999999
-0.8312857 0.015071320999999999
-0.8302857 0.015155326
-0.8292857 0.015239578
-0.8282857 0.015324075999999999
-0.8272857 0.015408819
-0.8262857 0.015493806999999998
-0.8252857 0.015579037
-0.8242857 0.015664508
-0.8232857 0.01575022
-0.8222857 0.015836171
-0.8212857 0.015922359
-0.8202857 0.016008783
-0.8192857 0.016095444
-0.8182857 0.016182336999999998
-0.8172857 0.016269462999999998
-0.8162857 0.016356819999999998
-0.8152857 0.016444408
-0.8142857 0.016532223
-0.8132857 0.016620265000000002
-0.8122857 0.016708531999999998
-0.8112857 0.016797025
-0.8102857 0.016885738
-0.8092857 0.016974674
-0.8082857 0.017063829000000003
-0.8072857 0.0171532
-0.8062857 0.017242789999999997
-0.8052857 0.017332593
-0.8042857 0.017422608
-0.8032857 0.017512834
-0.8022857 0.017603271
-0.8012857 0.017693915
-0.8002857 0.017784764
-0.7992857 0.017875817
-0.7982857 0.017967072
-0.7972857 0.018058527
-0.7962857 0.018150179
-0.7952857 0.018242025999999998
-0.7942857 0.018334067
-0.7932857 0.018426299
-0.7922857 0.018518719
-0.7912857 0.018611324999999998
-0.7902857 0.018704117000000003
-0.7892857 0.018797090000000002
-0.7882857 0.018890244
-0.7872857 0.018983574
-0.7862857 0.019077078
-0.7852857 0.019170754
-0.7842857 0.0192646
-0.7832857 0.019358612
-0.7822857 0.019452788999999998
-0.7812857 0.019547128
-0.7802857 0.019641625
-0.7792857 0.01973628
-0.7782857 0.019831087
-0.7772857 0.019926045
-0.7762857 0.020021152
-0.7752857 0.020116403
-0.7742857 0.020211797
-0.7732857 0.020307329
-0.7722857 0.020402997
-0.7712857 0.0204988
-0.7702857 0.020594732
-0.7692857 0.020690793
-0.7682857 0.020786979
-0.7672857 0.020883284999999998
-0.7662857 0.02097971
-0.7652857 0.021076252
-0.7642857 0.021172906
-0.7632857 0.02126967
-0.7622857 0.021366539
-0.7612857 0.021463515
-0.7602857 0.021560589
-0.7592857 0.021657761
-0.7582857 0.021755029000000002
-0.7572857 0.021852387
-0.7562857 0.021949833999999998
-0.7552857 0.022047367000000002
-0.7542857 0.022144980999999998
-0.7532857 0.022242674
-0.7522857 0.022340444
-0.7512857 0.022438286
-0.7502857 0.022536198
-0.7492857 0.022634176
-0.7482857 0.022732218
-0.7472857 0.022830320999999997
-0.7462857 0.022928478999999998
-0.7452857 0.023026692
-0.7442857 0.023124955
-0.7432857 0.023223265
-0.7422857 0.023321617
-0.7412857 0.023420008
-0.7402857 0.023518439000000002
-0.7392857 0.0236169
-0.7382857 0.023715392
-0.7372857 0.02381391
-0.7362857 0.023912449
-0.7352857 0.024011008
-0.7342857 0.024109578
-0.7332857 0.024208163
-0.7322857 0.024306752
-0.7312857 0.024405344
-0.7302857 0.024503938
-0.7292857 0.024602527
-0.7282857 0.024701105
-0.7272857 0.024799671
-0.7262857 0.024898222
-0.7252857 0.024996747
-0.7242857 0.025095252000000002
-0.7232857 0.025193725
-0.7222857 0.025292165999999998
-0.7212857 0.025390569
-0.7202857 0.025488925
-0.7192857 0.025587237999999998
-0.7182857 0.025685497999999998
-0.7172857 0.025783706
-0.7162857 0.02588185
-0.7152857 0.025979930000000002
-0.7142857 0.02607794
-0.7132857 0.026175877000000004
-0.7122857 0.026273736
-0.7112857 0.026371513
-0.7102857 0.026469196999999996
-0.7092857 0.026566794
-0.7082857 0.026664292
-0.7072857 0.026761685
-0.7062857 0.026858973
-0.7052857 0.026956151
-0.7042857 0.027053212
-0.7032857 0.027150151
-0.7022857 0.027246965
-0.7012857 0.027343647999999998
-0.7002857 0.027440194
-0.6992857 0.027536601
-0.6982857 0.027632862
-0.6972857 0.027728970999999998
-0.6962857 0.027824927
-0.6952857 0.027920719
-0.6942857 0.028016347999999996
-0.6932857 0.028111806
-0.6922857 0.028207089
-0.6912857 0.028302192
-0.6902857 0.028397111
-0.6892857 0.028491838
-0.6882857 0.028586367
-0.6872857 0.028680696
-0.6862857 0.02877482
-0.6852857 0.028868736
-0.6842857 0.028962432
-0.6832857 0.029055911
-0.6822857 0.029149163
-0.6812857 0.029242184
-0.6802857 0.029334973
-0.6792857 0.029427517
-0.6782857 0.029519814000000002
-0.6772857 0.029611858
-0.6762857 0.029703649
-0.6752857 0.029795177
-0.6742857 0.029886435
-0.6732857 0.029977423
-0.6722857 0.030068131
-0.6712857 0.030158555999999996
-0.6702857 0.030248691
-0.6692857 0.030338533999999997
-0.6682857 0.030428078
-0.6672857 0.030517313
-0.6662857 0.03060624
-0.6652857 0.03069485
-0.6642857 0.030783139
-0.6632857 0.030871099000000003
-0.6622857 0.030958725
-0.6612857 0.031046016
-0.6602857 0.031132958000000002
-0.6592857 0.031219548
-0.6582857 0.031305783
-0.6572857 0.031391653
-0.6562857 0.031477158
-0.6552857 0.031562285999999995
-0.6542857 0.031647037
-0.6532857 0.031731396999999995
-0.6522857 0.031815364
-0.6512857 0.031898936
-0.6502857 0.0319821
-0.6492857 0.032064854
-0.6482857 0.032147192
-0.6472857 0.032229102
-0.6462857 0.032310584
-0.6452857 0.032391632000000004
-0.6442857 0.032472232000000004
-0.6432857 0.032552386999999995
-0.6422857 0.032632088000000004
-0.6412857 0.032711329
-0.6402857 0.032790098
-0.6392857 0.032868393
-0.6382857 0.032946210999999996
-0.6372857 0.03302354
-0.6362857 0.033100374
-0.6352857 0.033176711
-0.6342857 0.033252541000000004
-0.6332857 0.033327855999999996
-0.6322857 0.033402654999999996
-0.6312857 0.033476928
-0.6302857 0.033550672000000004
-0.6292857 0.033623877
-0.6282857 0.033696537
-0.6272857 0.033768648
-0.6262857 0.033840199
-0.6252857 0.03391119
-0.6242857 0.033981606
-0.6232857 0.03405145
-0.6222857 0.034120713999999996
-0.6212857 0.034189387
-0.6202857 0.034257464
-0.6192857 0.034324941
-0.6182857 0.034391807
-0.6172857 0.034458062
-0.6162857 0.034523694
-0.6152857 0.034588703
-0.6142857 0.034653075
-0.6132857 0.034716807
-0.6122857 0.034779892
-0.6112857 0.034842326
-0.6102857 0.034904102
-0.6092857 0.034965213999999994
-0.6082857 0.035025651
-0.6072857 0.03508541
-0.6062857 0.035144484999999996
-0.6052857 0.035202870000000004
-0.6042857 0.035260557
-0.6032857 0.035317536
-0.6022857 0.035373811
-0.6012857 0.035429367999999996
-0.6002857 0.035484199
-0.5992857 0.0355383
-0.5982857 0.035591665
-0.5972857 0.035644288
-0.5962857 0.035696159
-0.5952857 0.035747275
-0.5942857 0.035797627
-0.5932857 0.035847211
-0.5922857 0.035896018
-0.5912857 0.035944043
-0.5902857 0.035991274999999996
-0.5892857 0.03603771
-0.5882857 0.036083345
-0.5872857 0.036128171
-0.5862857 0.036172179
-0.5852857 0.036215363
-0.5842857 0.036257718
-0.5832857 0.036299234
-0.5822857 0.036339907000000005
-0.5812857 0.03637973
-0.5802857 0.036418694
-0.5792857 0.036456797
-0.5782857 0.036494026
-0.5772857 0.03653038
-0.5762857 0.036565849
-0.5752857 0.036600427000000005
-0.5742857 0.036634106
-0.5732857 0.03666688
-0.5722857 0.036698743
-0.5712857 0.036729689
-0.5702857 0.036759706999999996
-0.5692857 0.036788793
-0.5682857 0.036816942
-0.5672857 0.036844146
-0.5662857 0.036870394
-0.5652857 0.036895687999999996
-0.5642857 0.036920016
-0.5632857 0.036943369000000004
-0.5622857 0.036965747
-0.5612857 0.036987141
-0.5602857 0.037007546
-0.5592857 0.037026952
-0.5582857 0.037045355
-0.5572857 0.037062743999999995
-0.5562857 0.037079121
-0.5552857 0.037094470000000004
-0.5542857 0.037108795
-0.5532857 0.037122080999999994
-0.5522857 0.037134328
-0.5512857 0.037145524
-0.5502857 0.03715567
-0.5492857 0.03716475
-0.5482857 0.037172768
-0.5472857 0.037179710000000005
-0.5462857 0.037185574
-0.5452857 0.037190352999999995
-0.5442857 0.03719404
-0.5432857 0.037196631
-0.5422857 0.037198118
-0.5412857 0.037198496000000005
-0.5402857 0.037197759999999996
-0.5392857 0.0371959
-0.5382857 0.037192911
-0.5372857 0.037188793000000005
-0.5362857 0.037183534
-0.5352857 0.037177131
-0.5342857 0.037169573000000004
-0.5332857 0.037160862
-0.5322857 0.037150987
-0.5312857 0.037139942
-0.5302857 0.037127721999999995
-0.5292857 0.037114322
-0.5282857 0.037099734999999995
-0.5272857 0.037083958
-0.5262857 0.037066982
-0.5252857 0.037048801
-0.5242857 0.037029412000000005
-0.5232857 0.037008803
-0.5222857 0.036986978000000004
-0.5212857 0.036963921999999996
-0.5202857 0.036939638000000004
-0.5192857 0.036914114
-0.5182857 0.036887347
-0.5172857 0.036859331999999995
-0.5162857 0.036830062000000004
-0.5152857 0.036799532
-0.5142857 0.036767735999999995
-0.5132857 0.036734669
-0.5122857 0.036700326
-0.5112857 0.036664703
-0.5102857 0.036627791
-0.5092857 0.036589586
-0.5082857 0.036550083
-0.5072857 0.036509277
-0.5062857 0.036467167
-0.5052857 0.036423738
-0.5042857 0.036378994
-0.5032857 0.036332925
-0.5022857 0.036285529000000004
-0.5012857 0.036236798
-0.5002857 0.036186728
-0.4992857 0.036135316
-0.4982857 0.036082554
-0.4972857 0.036028437999999996
-0.4962857 0.035972963000000004
-0.4952857 0.035916126
-0.4942857 0.035857921
-0.4932857 0.035798345999999995
-0.4922857 0.035737394
-0.4912857 0.035675062
-0.4902857 0.035611342000000004
-0.4892857 0.035546234
-0.4882857 0.035479732
-0.4872857 0.035411833
-0.4862857 0.03534253
-0.4852857 0.035271819999999995
-0.4842857 0.035199698
-0.4832857 0.035126161
-0.4822857 0.035051207
-0.4812857 0.03497483
-0.4802857 0.034897026
-0.4792857 0.034817791
-0.4782857 0.034737124
-0.4772857 0.034655016000000004
-0.4762857 0.034571468
-0.4752857 0.034486476
-0.4742857 0.034400038
-0.4732857 0.034312143999999996
-0.4722857 0.034222796
-0.4712857 0.034131986
-0.4702857 0.034039718000000004
-0.4692857 0.033945986
-0.4682857 0.033850785
-0.4672857 0.03375411
-0.4662857 0.033655963
-0.4652857 0.033556338
-0.4642857 0.033455231
-0.4632857 0.033352639999999996
-0.4622857 0.033248568
-0.4612857 0.033143003
-0.4602857 0.033035946999999996
-0.4592857 0.032927396
-0.4582857 0.032817347999999996
-0.4572857 0.032705802
-0.4562857 0.032592751
-0.4552857 0.032478198
-0.4542857 0.032362138
-0.4532857 0.03224457
-0.4522857 0.032125489
-0.4512857 0.032004894
-0.4502857 0.031882784
-0.4492857 0.031759153
-0.4482857 0.031634000999999995
-0.4472857 0.03150733
-0.4462857 0.03137913
-0.4452857 0.031249408000000003
-0.4442857 0.031118155999999998
-0.4432857 0.030985373000000004
-0.4422857 0.030851059
-0.4412857 0.030715214
-0.4402857 0.030577832
-0.4392857 0.030438912999999998
-0.4382857 0.030298458000000004
-0.4372857 0.030156463999999997
-0.4362857 0.030012932000000003
-0.4352857 0.029867855
-0.4342857 0.029721236
-0.4332857 0.029573073999999998
-0.4322857 0.02942337
-0.4312857 0.029272118
-0.4302857 0.029119319999999997
-0.4292857 0.028964973
-0.4282857 0.028809080999999997
-0.4272857 0.028651641
-0.4262857 0.02849265
-0.4252857 0.028332113
-0.4242857 0.028170024999999998
-0.4232857 0.028006386
-0.4222857 0.027841202
-0.4212857 0.027674463000000003
-0.4202857 0.027506173000000002
-0.4192857 0.027336334
-0.4182857 0.027164947999999998
-0.4172857 0.026992010000000004
-0.4162857 0.026817524000000002
-0.4152857 0.026641489
-0.4142857 0.026463906
-0.4132857 0.026284775
-0.4122857 0.026104096
-0.4112857 0.025921868
-0.4102857 0.025738098
-0.4092857 0.025552782
-0.4082857 0.025365921000000003
-0.4072857 0.025177517
-0.4062857 0.024987571000000004
-0.4052857 0.024796087999999997
-0.4042857 0.024603066000000003
-0.4032857 0.024408504
-0.4022857 0.024212409
-0.4012857 0.024014781
-0.4002857 0.023815621999999998
-0.3992857 0.023614931000000002
-0.3982857 0.023412713
-0.3972857 0.023208967
-0.3962857 0.023003698
-0.3952857 0.022796907
-0.3942857 0.022588596000000002
-0.3932857 0.022378768
-0.3922857 0.022167424
-0.3912857 0.021954568
-0.3902857 0.021740202
-0.3892857 0.021524329000000002
-0.3882857 0.021306951
-0.3872857 0.021088071
-0.3862857 0.020867694
-0.3852857 0.020645819
-0.3842857 0.020422453
-0.3832857 0.020197596999999998
-0.3822857 0.019971254
-0.3812857 0.019743426
-0.3802857 0.01951412
-0.3792857 0.019283335000000002
-0.3782857 0.019051078
-0.3772857 0.018817352000000002
-0.3762857 0.01858216
-0.3752857 0.018345505
-0.3742857 0.018107392
-0.3732857 0.017867824
-0.3722857 0.017626805
-0.3712857 0.017384339000000002
-0.3702857 0.017140432
-0.3692857 0.016895085
-0.3682857 0.016648305999999998
-0.3672857 0.016400097
-0.3662857 0.016150462
-0.3652857 0.015899408
-0.3642857 0.01564694
-0.3632857 0.015393058
-0.3622857 0.015137771
-0.3612857 0.014881084000000001
-0.3602857 0.014622999999999999
-0.3592857 0.014363526
-0.3582857 0.014102666
-0.3572857 0.013840426
-0.3562857 0.013576811999999999
-0.3552857 0.013311827
-0.3542857 0.013045481
-0.3532857 0.012777775
-0.3522857 0.012508719
-0.3512857 0.012238316
-0.3502857 0.011966573
-0.3492857 0.011693498
-0.3482857 0.011419095
-0.3472857 0.011143369
-0.3462857 0.010866329000000001
-0.3452857 0.010587982
-0.3442857 0.010308332
-0.3432857 0.010027387
-0.3422857 0.0097451542
-0.3412857 0.00946164
-0.3402857 0.009176851
-0.3392857 0.008890795299999999
-0.3382857 0.008603479399999999
-0.3372857 0.0083149105
-0.3362857 0.0080250968
-0.3352857 0.007734043899999999
-0.3342857 0.0074417607
-0.3332857 0.0071482551
-0.3322857 0.0068535337
-0.3312857 0.0065576052
-0.3302857 0.0062604769
-0.3292857 0.0059621576
-0.3282857 0.0056626548
-0.3272857 0.0053619769
-0.3262857 0.0050601323999999994
-0.3252857 0.0047571295
-0.3242857 0.0044529763
-0.3232857 0.0041476815
-0.3222857 0.0038412538000000005
-0.3212857 0.0035337019999999997
-0.3202857 0.0032250344
-0.3192857 0.0029152607
-0.3182857 0.002604389
-0.3172857 0.0022924289
-0.3162857 0.0019793892
-0.3152857 0.001665279
-0.3142857 0.0013501077000000002
-0.3132857 0.0010338845999999999
-0.3122857 0.00071661889
-0.3112857 0.00039832021
-0.3102857 7.8997948e-05
-0.3092857 -0.00024133824000000003
-0.3082857 -0.00056267877
-0.3072857 -0.00088501392
-0.3062857 -0.0012083338
-0.3052857 -0.0015326286
-0.3042857 -0.0018578885000000002
-0.3032857 -0.0021841033
-0.3022857 -0.0025112630999999997
-0.3012857 -0.0028393575
-0.3002857 -0.0031683769
-0.2992857 -0.0034983098999999997
-0.2982857 -0.0038291473
-0.2972857 -0.0041608779
-0.2962857 -0.0044934917
-0.2952857 -0.0048269772
-0.2942857 -0.005161325
-0.2932857 -0.0054965236
-0.2922857 -0.0058325619
-0.2912857 -0.0061694293
-0.2902857 -0.0065071144
-0.2892857 -0.0068456064999999995
-0.2882857 -0.0071848954
-0.2872857 -0.0075249671
-0.2862857 -0.0078658137
-0.2852857 -0.008207420600000001
-0.2842857 -0.0085497784
-0.2832857 -0.0088928748
-0.2822857 -0.009236698
-0.2812857 -0.0095812364
-0.2802857 -0.0099264777
-0.2792857 -0.01027241
-0.2782857 -0.010619022
-0.2772857 -0.010966301
-0.2762857 -0.011314236
-0.2752857 -0.011662812
-0.2742857 -0.01201202
-0.2732857 -0.012361845
-0.2722857 -0.012712275
-0.2712857 -0.013063298000000001
-0.2702857 -0.013414901
-0.2692857 -0.013767072
-0.2682857 -0.014119799
-0.2672857 -0.014473067000000001
-0.2662857 -0.014826863
-0.2652857 -0.015181176000000001
-0.2642857 -0.015535993000000001
-0.2632857 -0.0158913
-0.2622857 -0.016247084000000002
-0.2612857 -0.016603331000000002
-0.2602857 -0.016960027000000003
-0.2592857 -0.01731716
-0.2582857 -0.017674718
-0.2572857 -0.018032685
-0.2562857 -0.01839105
-0.2552857 -0.018749797999999998
-0.2542857 -0.019108916
-0.2532857 -0.019468389
-0.2522857 -0.019828207
-0.2512857 -0.020188351
-0.2502857 -0.020548812
-0.2492857 -0.020909573
-0.2482857 -0.021270622
-0.2472857 -0.021631943
-0.2462857 -0.021993525
-0.2452857 -0.022355352
-0.2442857 -0.022717411
-0.2432857 -0.023079687
-0.2422857 -0.023442166
-0.2412857 -0.023804835
-0.2402857 -0.024167677999999998
-0.2392857 -0.024530684
-0.2382857 -0.024893833
-0.2372857 -0.025257116
-0.2362857 -0.025620518000000002
-0.2352857 -0.025984022
-0.2342857 -0.026347613
-0.2332857 -0.02671128
-0.2322857 -0.027075008
-0.2312857 -0.027438780000000003
-0.2302857 -0.027802583999999998
-0.2292857 -0.028166405000000002
-0.2282857 -0.028530229
-0.2272857 -0.028894038
-0.2262857 -0.029257818999999997
-0.2252857 -0.029621558000000003
-0.2242857 -0.029985242999999998
-0.2232857 -0.030348852000000003
-0.2222857 -0.030712379
-0.2212857 -0.031075801000000004
-0.2202857 -0.031439107
-0.2192857 -0.031802281999999994
-0.2182857 -0.032165312
-0.2172857 -0.032528180999999996
-0.2162857 -0.032890873
-0.2152857 -0.033253373
-0.2142857 -0.033615669
-0.2132857 -0.033977744000000004
-0.2122857 -0.034339579999999995
-0.2112857 -0.034701164
-0.2102857 -0.035062485
-0.2092857 -0.035423521
-0.2082857 -0.035784257
-0.2072857 -0.036144682
-0.2062857 -0.03650478
-0.2052857 -0.03686453
-0.2042857 -0.037223921
-0.2032857 -0.03758294
-0.2022857 -0.037941567
-0.2012857 -0.038299791
-0.2002857 -0.038657591
-0.1992857 -0.039014957
-0.1982857 -0.039371868
-0.1972857 -0.039728312
-0.1962857 -0.040084274999999996
-0.1952857 -0.040439737
-0.1942857 -0.040794685
-0.1932857 -0.041149103
-0.1922857 -0.041502973
-0.1912857 -0.041856279
-0.1902857 -0.042209012
-0.1892857 -0.042561151000000005
-0.1882857 -0.042912681
-0.1872857 -0.043263586
-0.1862857 -0.043613854
-0.1852857 -0.043963466
-0.1842857 -0.044312407000000005
-0.1832857 -0.044660662999999996
-0.1822857 -0.045008215
-0.1812857 -0.045355051
-0.1802857 -0.045701157
-0.1792857 -0.046046512000000005
-0.1782857 -0.046391104
-0.1772857 -0.046734913
-0.1762857 -0.047077934
-0.1752857 -0.04742014
-0.1742857 -0.047761522
-0.1732857 -0.048102063
-0.1722857 -0.048441751
-0.1712857 -0.048780566
-0.1702857 -0.0491185
-0.1692857 -0.049455528
-0.1682857 -0.049791642
-0.1672857 -0.050126825
-0.1662857 -0.050461058999999996
-0.1652857 -0.05079432699999999
-0.1642857 -0.051126617
-0.1632857 -0.051457924
-0.1622857 -0.05178821199999999
-0.1612857 -0.052117481
-0.1602857 -0.052445714
-0.1592857 -0.052772892999999994
-0.1582857 -0.053099002
-0.1572857 -0.053424027
-0.1562857 -0.053747959000000005
-0.1552857 -0.054070778
-0.1542857 -0.054392469000000006
-0.1532857 -0.054713018
-0.1522857 -0.055032404
-0.1512857 -0.055350625
-0.1502857 -0.055667653000000004
-0.1492857 -0.055983482
-0.1482857 -0.056298095000000006
-0.1472857 -0.056611479000000006
-0.1462857 -0.056923612000000005
-0.1452857 -0.057234481000000004
-0.1442857 -0.057544081999999996
-0.1432857 -0.057852385
-0.1422857 -0.058159382999999995
-0.1412857 -0.058465066999999996
-0.1402857 -0.058769417000000004
-0.1392857 -0.059072411000000005
-0.1382857 -0.059374049000000005
-0.1372857 -0.059674307999999995
-0.1362857 -0.05997318099999999
-0.1352857 -0.060270645
-0.1342857 -0.060566684
-0.1332857 -0.060861295999999995
-0.1322857 -0.061154453000000004
-0.1312857 -0.06144614899999999
-0.1302857 -0.061736365999999994
-0.1292857 -0.06202510000000001
-0.1282857 -0.062312325
-0.1272857 -0.062598032
-0.1262857 -0.06288220800000001
-0.1252857 -0.063164841
-0.1242857 -0.063445908
-0.1232857 -0.063725404
-0.1222857 -0.06400331
-0.1212857 -0.064279616
-0.1202857 -0.064554316
-0.1192857 -0.06482738
-0.1182857 -0.06509880200000001
-0.1172857 -0.065368571
-0.1162857 -0.06563667000000001
-0.1152857 -0.065903092
-0.1142857 -0.06616782
-0.1132857 -0.06643083799999999
-0.1122857 -0.06669214300000001
-0.1112857 -0.066951709
-0.1102857 -0.067209534
-0.1092857 -0.067465607
-0.1082857 -0.06771991
-0.1072857 -0.067972433
-0.1062857 -0.068223156
-0.1052857 -0.06847207
-0.1042857 -0.068719173
-0.1032857 -0.068964437
-0.1022857 -0.069207861
-0.1012857 -0.069449435
-0.1002857 -0.069689139
-9.9285714E-02 -0.06992696400000001
-9.8285712E-02 -0.070162903
-9.7285718E-02 -0.070396933
-9.6285716E-02 -0.070629059
-9.5285714E-02 -0.070859259
-9.4285712E-02 -0.07108752
-9.3285717E-02 -0.071313838
-9.2285715E-02 -0.071538199
-9.1285713E-02 -0.071760587
-9.0285711E-02 -0.071981002
-8.9285716E-02 -0.07219942600000001
-8.8285714E-02 -0.07241584799999999
-8.7285712E-02 -0.072630256
-8.6285718E-02 -0.072842644
-8.5285716E-02 -0.073053001
-8.4285714E-02 -0.073261309
-8.3285712E-02 -0.073467568
-8.2285717E-02 -0.07367176
-8.1285715E-02 -0.073873874
-8.0285713E-02 -0.07407390500000001
-7.9285711E-02 -0.07427184
-7.8285716E-02 -0.074467668
-7.7285714E-02 -0.074661383
-7.6285712E-02 -0.074852974
-7.5285718E-02 -0.07504242800000001
-7.4285716E-02 -0.07522974
-7.3285714E-02 -0.075414893
-7.2285712E-02 -0.07559788599999999
-7.1285717E-02 -0.075778703
-7.0285715E-02 -0.075957336
-6.9285713E-02 -0.076133781
-6.8285711E-02 -0.07630802
-6.7285717E-02 -0.076480047
-6.6285715E-02 -0.076649856
-6.5285712E-02 -0.076817442
-6.4285718E-02 -0.076982792
-6.3285716E-02 -0.07714589000000001
-6.2285714E-02 -0.077306741
-6.1285716E-02 -0.077465328
-6.0285714E-02 -0.07762165
-5.9285715E-02 -0.07777569100000001
-5.8285713E-02 -0.077927444
-5.7285715E-02 -0.078076904
-5.6285713E-02 -0.07822406500000001
-5.5285715E-02 -0.078368915
-5.4285713E-02 -0.078511453
-5.3285714E-02 -0.07865167
-5.2285716E-02 -0.078789546
-5.1285714E-02 -0.078925095
-5.0285716E-02 -0.079058291
-4.9285714E-02 -0.079189148
-4.8285715E-02 -0.07931763500000001
-4.7285713E-02 -0.07944376
-4.6285715E-02 -0.079567509
-4.5285713E-02 -0.079688884
-4.4285715E-02 -0.079807872
-4.3285713E-02 -0.07992447400000001
-4.2285714E-02 -0.080038683
-4.1285716E-02 -0.080150488
-4.0285714E-02 -0.080259884
-3.9285716E-02 -0.080366863
-3.8285714E-02 -0.080471428
-3.7285715E-02 -0.08057357000000001
-3.6285713E-02 -0.08067328
-3.5285715E-02 -0.080770557
-3.4285713E-02 -0.080865395
-3.3285715E-02 -0.080957788
-3.2285713E-02 -0.08104773
-3.1285714E-02 -0.081135216
-3.0285714E-02 -0.08122024600000001
-2.9285714E-02 -0.081302819
-2.8285714E-02 -0.081382919
-2.7285714E-02 -0.08146054999999999
-2.6285714E-02 -0.081535702
-2.5285713E-02 -0.08160838
-2.4285715E-02 -0.081678573
-2.3285715E-02 -0.08174628
-2.2285715E-02 -0.08181149
-2.1285715E-02 -0.081874215
-2.0285714E-02 -0.081934442
-1.9285714E-02 -0.081992173
-1.8285714E-02 -0.08204739999999999
-1.7285714E-02 -0.082100119
-1.6285714E-02 -0.08215032900000001
-1.5285715E-02 -0.08219803
-1.4285714E-02 -0.08224321600000001
-1.3285714E-02 -0.082285883
-1.2285714E-02 -0.08232603999999999
-1.1285714E-02 -0.082363666
-1.0285715E-02 -0.08239877599999999
-9.2857145E-03 -0.082431361
-8.2857143E-03 -0.08246142
-7.2857141E-03 -0.082488946
-6.2857145E-03 -0.08251394000000001
-5.2857143E-03 -0.082536403
-4.2857141E-03 -0.082556339
-3.2857142E-03 -0.082573731
-2.2857143E-03 -0.08258859199999999
-1.2857143E-03 -0.082600914
-2.8571428E-04 -0.082610699
7.1428571E-04 -0.082617952
1.7142857E-03 -0.082622655
2.7142856E-03 -0.082624826
3.7142858E-03 -0.082624453
4.7142855E-03 -0.08262154299999999
5.7142857E-03 -0.08261608899999999
6.7142858E-03 -0.08260809100000001
7.7142855E-03 -0.082597556
8.7142857E-03 -0.082584482
9.7142858E-03 -0.082568865
1.0714286E-02 -0.082550704
1.1714286E-02 -0.082530011
1.2714285E-02 -0.082506781
1.3714286E-02 -0.08248101199999999
1.4714286E-02 -0.082452712
1.5714286E-02 -0.082421867
1.6714286E-02 -0.08238849100000001
1.7714286E-02 -0.082352589
1.8714286E-02 -0.082314154
1.9714287E-02 -0.08227319300000001
2.0714285E-02 -0.082229706
2.1714285E-02 -0.082183693
2.2714285E-02 -0.082135166
2.3714285E-02 -0.082084117
2.4714286E-02 -0.082030549
2.5714286E-02 -0.081974472
2.6714286E-02 -0.081915886
2.7714286E-02 -0.08185479100000001
2.8714286E-02 -0.081791187
2.9714286E-02 -0.081725093
3.0714286E-02 -0.081656495
3.1714287E-02 -0.08158541200000001
3.2714285E-02 -0.081511831
3.3714287E-02 -0.081435766
3.4714285E-02 -0.08135722
3.5714287E-02 -0.081276195
3.6714286E-02 -0.08119269
3.7714284E-02 -0.08110672399999999
3.8714286E-02 -0.08101828900000001
3.9714284E-02 -0.080927392
4.0714286E-02 -0.080834038
4.1714285E-02 -0.080738228
4.2714287E-02 -0.080639974
4.3714285E-02 -0.08053928
4.4714287E-02 -0.080436148
4.5714285E-02 -0.080330583
4.6714287E-02 -0.08022259600000001
4.7714286E-02 -0.080112182
4.8714284E-02 -0.079999346
4.9714286E-02 -0.079884112
5.0714284E-02 -0.079766463
5.1714286E-02 -0.079646416
5.2714285E-02 -0.079523982
5.3714287E-02 -0.079399155
5.4714285E-02 -0.07927194800000001
5.5714287E-02 -0.079142366
5.6714285E-02 -0.07901042100000001
5.7714287E-02 -0.078876113
5.8714285E-02 -0.078739453
5.9714288E-02 -0.078600436
6.0714286E-02 -0.07845908400000001
6.1714284E-02 -0.078315398
6.2714286E-02 -0.07816938500000001
6.3714288E-02 -0.078021048
6.4714283E-02 -0.077870401
6.5714285E-02 -0.07771744900000001
6.6714287E-02 -0.077562197
6.7714289E-02 -0.077404652
6.8714283E-02 -0.07724481999999999
6.9714285E-02 -0.077082723
7.0714287E-02 -0.076918351
7.1714282E-02 -0.07675172499999999
7.2714284E-02 -0.07658284700000001
7.3714286E-02 -0.076411723
7.4714288E-02 -0.076238369
7.5714283E-02 -0.076062791
7.6714285E-02 -0.075884996
7.7714287E-02 -0.075704994
7.8714289E-02 -0.075522793
7.9714283E-02 -0.075338403
8.0714285E-02 -0.07515182999999999
8.1714287E-02 -0.074963085
8.2714289E-02 -0.074772176
8.3714284E-02 -0.074579119
8.4714286E-02 -0.074383913
8.5714288E-02 -0.074186578
8.6714283E-02 -0.07398711799999999
8.7714285E-02 -0.07378555
8.8714287E-02 -0.07358187
8.9714289E-02 -0.0733761
9.0714283E-02 -0.073168246
9.1714285E-02 -0.07295832
9.2714287E-02 -0.072746334
9.3714289E-02 -0.072532293
9.4714284E-02 -0.07231622
9.5714286E-02 -0.072098116
9.6714288E-02 -0.071877986
9.7714283E-02 -0.07165585399999999
9.8714285E-02 -0.071431726
9.9714287E-02 -0.071205612
0.1007143 -0.070977531
0.1017143 -0.070747483
0.1027143 -0.070515485
0.1037143 -0.070281548
0.1047143 -0.070045691
0.1057143 -0.069807912
0.1067143 -0.06956823100000001
0.1077143 -0.069326663
0.1087143 -0.069083215
0.1097143 -0.068837899
0.1107143 -0.068590732
0.1117143 -0.068341719
0.1127143 -0.068090874
0.1137143 -0.067838212
0.1147143 -0.067583745
0.1157143 -0.067327486
0.1167143 -0.06706944000000001
0.1177143 -0.06680963
0.1187143 -0.066548062
0.1197143 -0.06628474799999999
0.1207143 -0.066019705
0.1217143 -0.065752945
0.1227143 -0.06548448
0.1237143 -0.065214321
0.1247143 -0.064942485
0.1257143 -0.064668985
0.1267143 -0.064393831
0.1277143 -0.064117037
0.1287143 -0.063838612
0.1297143 -0.063558581
0.1307143 -0.063276949
0.1317143 -0.062993728
0.1327143 -0.062708935
0.1337143 -0.062422588
0.1347143 -0.062134693000000005
0.1357143 -0.061845267
0.1367143 -0.061554328000000005
0.1377143 -0.061261887
0.1387143 -0.06096795
0.1397143 -0.060672540000000004
0.1407143 -0.06037566899999999
0.1417143 -0.06007735499999999
0.1427143 -0.059777609
0.1437143 -0.059476448
0.1447143 -0.059173879
0.1457143 -0.058869924000000004
0.1467143 -0.058564602
0.1477143 -0.058257917000000006
0.1487143 -0.057949888
0.1497143 -0.057640532
0.1507143 -0.057329859999999996
0.1517143 -0.057017891
0.1527143 -0.056704634000000004
0.1537143 -0.056390108999999994
0.1547143 -0.05607432700000001
0.1557143 -0.055757310000000004
0.1567143 -0.055439065999999995
0.1577143 -0.055119616
0.1587143 -0.054798974
0.1597143 -0.054477148999999996
0.1607143 -0.054154161000000006
0.1617143 -0.05383002
0.1627143 -0.053504750000000004
0.1637143 -0.053178368
0.1647143 -0.052850879999999996
0.1657143 -0.052522303
0.1667143 -0.052192656
0.1677143 -0.051861954999999994
0.1687143 -0.051530217999999996
0.1697143 -0.05119745
0.1707143 -0.050863682
0.1717143 -0.050528911999999995
0.1727143 -0.050193169999999995
0.1737143 -0.04985646800000001
0.1747143 -0.049518823
0.1757143 -0.049180241000000006
0.1767143 -0.04884075
0.1777143 -0.048500358
0.1787143 -0.048159083
0.1797143 -0.047816944
0.1807143 -0.047473956
0.1817143 -0.047130132
0.1827143 -0.04678549
0.1837143 -0.046440048
0.1847143 -0.046093817
0.1857143 -0.045746814999999996
0.1867143 -0.045399059
0.1877143 -0.045050564
0.1887143 -0.044701346999999995
0.1897143 -0.04435142
0.1907143 -0.044000801
0.1917143 -0.043649508999999996
0.1927143 -0.043297553
0.1937143 -0.042944952
0.1947143 -0.042591724000000004
0.1957143 -0.042237883
0.1967143 -0.041883445000000005
0.1977143 -0.041528424
0.1987143 -0.04117284
0.1997143 -0.040816701999999996
0.2007143 -0.040460032
0.2017143 -0.040102843
0.2027143 -0.039745151
0.2037143 -0.03938697
0.2047143 -0.039028321
0.2057143 -0.038669218
0.2067143 -0.038309675
0.2077143 -0.037949704
0.2087143 -0.037589329
0.2097143 -0.037228566
0.2107143 -0.036867425999999995
0.2117143 -0.036505924
0.2127143 -0.036144079
0.2137143 -0.035781911
0.2147143 -0.035419426
0.2157143 -0.035056646000000004
0.2167143 -0.034693588
0.2177143 -0.034330267
0.2187143 -0.033966699
0.2197143 -0.033602898
0.2207143 -0.033238885
0.2217143 -0.032874671
0.2227143 -0.032510274
0.2237143 -0.03214571
0.2247143 -0.03178099
0.2257143 -0.031416138999999996
0.2267143 -0.031051165
0.2277143 -0.030686083
0.2287143 -0.030320914999999997
0.2297143 -0.029955675999999997
0.2307143 -0.029590376999999998
0.2317143 -0.029225033
0.2327143 -0.028859667
0.2337143 -0.028494285999999997
0.2347143 -0.028128913000000002
0.2357143 -0.027763558
0.2367143 -0.027398235
0.2377143 -0.027032962
0.2387143 -0.026667755
0.2397143 -0.026302625
0.2407143 -0.025937593000000002
0.2417143 -0.025572670999999998
0.2427143 -0.025207878
0.2437143 -0.024843222
0.2447143 -0.024478721999999998
0.2457143 -0.024114392
0.2467143 -0.023750246000000003
0.2477143 -0.023386300999999998
0.2487143 -0.023022571999999998
0.2497143 -0.022659071
0.2507143 -0.022295817
0.2517143 -0.021932820999999998
0.2527143 -0.021570100000000002
0.2537143 -0.021207666
0.2547143 -0.020845535999999998
0.2557143 -0.020483723000000002
0.2567143 -0.020122241
0.2577143 -0.019761108
0.2587143 -0.019400333999999998
0.2597143 -0.019039934999999997
0.2607143 -0.018679927
0.2617143 -0.018320323
0.2627143 -0.017961135
0.2637143 -0.017602378999999998
0.2647143 -0.017244069
0.2657143 -0.016886219
0.2667143 -0.016528839
0.2677143 -0.016171948999999998
0.2687143 -0.01581556
0.2697143 -0.015459684000000001
0.2707143 -0.015104336000000001
0.2717143 -0.01474953
0.2727143 -0.014395278000000001
0.2737143 -0.014041596
0.2747143 -0.013688493000000001
0.2757143 -0.013335986
0.2767143 -0.012984085999999999
0.2777143 -0.012632807000000001
0.2787143 -0.012282164
0.2797143 -0.011932167
0.2807143 -0.011582829999999999
0.2817143 -0.011234167
0.2827143 -0.010886189999999999
0.2837143 -0.01053891
0.2847143 -0.010192343
0.2857143 -0.0098465011
0.2867143 -0.0095013958
0.2877143 -0.00915704
0.2887143 -0.0088134468
0.2897143 -0.008470628400000001
0.2907143 -0.0081285973
0.2917143 -0.0077873658
0.2927143 -0.0074469455000000006
0.2937143 -0.0071073489
0.2947143 -0.0067685898000000005
0.2957143 -0.0064306791
0.2967143 -0.0060936276
0.2977143 -0.0057574485
0.2987143 -0.0054221538
0.2997143 -0.0050877548
0.3007143 -0.0047542630999999995
0.3017143 -0.0044216904
0.3027143 -0.0040900475
0.3037143 -0.0037593465000000004
0.3047143 -0.0034295983
0.3057143 -0.0031008141
0.3067143 -0.0027730046
0.3077143 -0.002446181
0.3087143 -0.0021203539
0.3097143 -0.0017955341
0.3107143 -0.0014717322
0.3117143 -0.0011489588
0.3127143 -0.00082722427
0.3137143 -0.00050653875
0.3147143 -0.00018691268
0.3157143 0.00013164386
0.3167143 0.00044912080999999997
0.3177143 0.00076550814
0.3187143 0.001080796
0.3197143 0.0013949746
0.3207143 0.0017080340999999998
0.3217143 0.002019965
0.3227143 0.0023307573
0.3237143 0.0026404017
0.3247143 0.0029488891
0.3257143 0.0032562097
0.3267143 0.0035623543
0.3277143 0.0038673134
0.3287143 0.0041710784
0.3297143 0.00447364
0.3307143 0.0047749891
0.3317143 0.0050751165
0.3327143 0.005374013899999999
0.3337143 0.0056716723000000005
0.3347143 0.0059680830999999995
0.3357143 0.006263237400000001
0.3367143 0.0065571271999999995
0.3377143 0.006849743699999999
0.3387143 0.0071410803
0.3397143 0.0074311261
0.3407143 0.0077198747
0.3417143 0.008007317199999999
0.3427143 0.0082934472
0.3437143 0.0085782565
0.3447143 0.0088617366
0.3457143 0.0091438807
0.3467143 0.009424681800000001
0.3477143 0.0097041317
0.3487143 0.0099822231
0.3497143 0.01025895
0.3507143 0.010534305
0.3517143 0.01080828
0.3527143 0.011080869
0.3537143 0.011352066000000001
0.3547143 0.011621865
0.3557143 0.011890257
0.3567143 0.012157237000000001
0.3577143 0.0124228
0.3587143 0.012686937
0.3597143 0.012949645000000001
0.3607143 0.013210914999999998
0.3617143 0.013470743000000002
0.3627143 0.013729122000000002
0.3637143 0.013986047
0.3647143 0.014241509999999999
0.3657143 0.014495508
0.3667143 0.014748035999999999
0.3677143 0.014999087000000001
0.3687143 0.015248654999999998
0.3697143 0.015496735999999999
0.3707143 0.015743324
0.3717143 0.015988416
0.3727143 0.016232004
0.3737143 0.016474084
0.3747143 0.016714651
0.3757143 0.016953701999999998
0.3767143 0.017191231
0.3777143 0.017427233
0.3787143 0.017661705
0.3797143 0.017894641
0.3807143 0.01812604
0.3817143 0.018355893999999998
0.3827143 0.018584200999999998
0.3837143 0.01881096
0.3847143 0.019036161
0.3857143 0.019259805
0.3867143 0.019481886
0.3877143 0.019702401
0.3887143 0.019921349
0.3897143 0.020138724
0.3907143 0.020354525
0.3917143 0.020568748
0.3927143 0.020781391
0.3937143 0.020992449
0.3947143 0.021201921000000002
0.3957143 0.021409804
0.3967143 0.021616094
0.3977143 0.021820792
0.3987143 0.022023893000000003
0.3997143 0.022225393
0.4007143 0.022425294
0.4017143 0.02262359
0.4027143 0.022820283
0.4037143 0.023015367000000002
0.4047143 0.023208842
0.4057143 0.023400708
0.4067143 0.023590958000000002
0.4077143 0.023779596
0.4087143 0.023966617
0.4097143 0.02415202
0.4107143 0.024335806999999997
0.4117143 0.024517972
0.4127143 0.024698515
0.4137143 0.024877436000000003
0.4147143 0.025054734
0.4157143 0.025230407
0.4167143 0.025404454
0.4177143 0.025576876999999998
0.4187143 0.025747673
0.4197143 0.025916839
0.4207143 0.026084380999999997
0.4217143 0.026250295999999996
0.4227143 0.026414583999999998
0.4237143 0.026577243
0.4247143 0.026738274
0.4257143 0.026897679
0.4267143 0.027055453
0.4277143 0.027211601
0.4287143 0.027366122
0.4297143 0.027519019000000002
0.4307143 0.027670286000000002
0.4317143 0.027819932
0.4327143 0.027967955
0.4337143 0.028114353
0.4347143 0.02825913
0.4357143 0.028402282999999997
0.4367143 0.028543815
0.4377143 0.028683728
0.4387143 0.028822027
0.4397143 0.028958707
0.4407143 0.029093769000000002
0.4417143 0.029227219
0.4427143 0.029359054
0.4437143 0.029489278999999997
0.4447143 0.029617894000000002
0.4457143 0.029744901
0.4467143 0.0298703
0.4477143 0.029994092999999996
0.4487143 0.030116286
0.4497143 0.030236875
0.4507143 0.030355869
0.4517143 0.030473265
0.4527143 0.030589065999999998
0.4537143 0.030703269000000002
0.4547143 0.030815889000000003
0.4557143 0.030926918
0.4567143 0.031036360000000002
0.4577143 0.031144219
0.4587143 0.031250497
0.4597143 0.031355195
0.4607143 0.031458319
0.4617143 0.031559870999999996
0.4627143 0.031659850999999996
0.4637143 0.031758269
0.4647143 0.031855123
0.4657143 0.031950415
0.4667143 0.03204415
0.4677143 0.032136333
0.4687143 0.032226964999999996
0.4697143 0.032316049
0.4707143 0.032403594
0.4717143 0.032489598
0.4727143 0.032574064
0.4737143 0.032657003999999996
0.4747143 0.032738413
0.4757143 0.032818297
0.4767143 0.032896662
0.4777143 0.032973513999999995
0.4787143 0.033048852000000004
0.4797143 0.033122682
0.4807143 0.033195008000000005
0.4817143 0.033265835
0.4827143 0.033335167
0.4837143 0.033403010000000004
0.4847143 0.033469364
0.4857143 0.03353424
0.4867143 0.033597637
0.4877143 0.033659564
0.4887143 0.033720018
0.4897143 0.033779012
0.4907143 0.033836547
0.4917143 0.03389263
0.4927143 0.033947264
0.4937143 0.034000454
0.4947143 0.034052206
0.4957143 0.034102524
0.4967143 0.034151413
0.4977143 0.034198878
0.4987143 0.034244923
0.4997143 0.034289557
0.5007143 0.034332785
0.5017143 0.03437461
0.5027143 0.034415038
0.5037143 0.034454075
0.5047143 0.034491729
0.5057143 0.034528001999999995
0.5067143 0.0345629
0.5077143 0.03459643
0.5087143 0.034628602
0.5097143 0.034659414
0.5107143 0.034688876
0.5117143 0.03471699
0.5127143 0.034743766
0.5137143 0.034769207999999996
0.5147143 0.034793324
0.5157143 0.034816118
0.5167143 0.034837596
0.5177143 0.034857765
0.5187143 0.034876628
0.5197143 0.034894198
0.5207143 0.034910472
0.5217143 0.034925467
0.5227143 0.03493918
0.5237143 0.034951619
0.5247143 0.034962792
0.5257143 0.034972705
0.5267143 0.034981364
0.5277143 0.034988773
0.5287143 0.034994941
0.5297143 0.034999877
0.5307143 0.035003579
0.5317143 0.035006061000000005
0.5327143 0.035007327000000005
0.5337143 0.035007385
0.5347143 0.035006239
0.5357143 0.035003899
0.5367143 0.035000368
0.5377143 0.034995656
0.5387143 0.034989766000000005
0.5397143 0.034982711
0.5407143 0.034974491999999996
0.5417143 0.034965121
0.5427143 0.034954603
0.5437143 0.034942944
0.5447143 0.034930152
0.5457143 0.034916232
0.5467143 0.034901191
0.5477143 0.034885042
0.5487143 0.034867786000000005
0.5497143 0.034849433
0.5507143 0.034829992
0.5517143 0.034809468
0.5527143 0.034787867
0.5537143 0.034765201
0.5547143 0.034741471999999995
0.5557143 0.03471669
0.5567143 0.034690864
0.5577143 0.034663997999999994
0.5587143 0.034636101999999995
0.5597143 0.034607178999999995
0.5607143 0.034577237
0.5617143 0.034546287
0.5627143 0.034514337
0.5637143 0.034481392
0.5647143 0.03444746
0.5657143 0.03441255
0.5667143 0.034376667
0.5677143 0.034339819
0.5687143 0.034302013
0.5697143 0.034263253
0.5707143 0.034223552000000004
0.5717143 0.034182917
0.5727143 0.034141357
0.5737143 0.034098871
0.5747143 0.034055475
0.5757143 0.034011173
0.5767143 0.033965972000000004
0.5777143 0.03391988
0.5787143 0.033872906
0.5797143 0.033825057
0.5807143 0.03377634
0.5817143 0.033726759
0.5827143 0.033676330000000004
0.5837143 0.033625052
0.5847143 0.033572936000000005
0.5857143 0.03351999
0.5867143 0.033466221
0.5877143 0.033411637
0.5887143 0.033356246
0.5897143 0.033300056
0.5907143 0.03324307
0.5917143 0.033185296
0.5927143 0.033126748
0.5937143 0.033067429
0.5947143 0.033007347
0.5957143 0.032946508
0.5967143 0.032884924
0.5977143 0.032822595999999996
0.5987143 0.032759536
0.5997143 0.032695752
0.6007143 0.03263125
0.6017143 0.032566037
0.6027143 0.032500117
0.6037143 0.032433503999999995
0.6047143 0.032366201000000004
0.6057143 0.03229822
0.6067143 0.032229564
0.6077143 0.032160242
0.6087143 0.032090262
0.6097143 0.032019633
0.6107143 0.031948357000000004
0.6117143 0.031876448
0.6127143 0.031803909
0.6137143 0.031730751
0.6147143 0.031656975999999996
0.6157143 0.031582597999999996
0.6167143 0.031507621
0.6177143 0.031432052
0.6187143 0.031355902
0.6197143 0.031279179000000004
0.6207143 0.031201888
0.6217143 0.031124035
0.6227143 0.031045626
0.6237143 0.030966674000000003
0.6247143 0.030887185
0.6257143 0.030807163999999998
0.6267143 0.030726622
0.6277143 0.030645565000000003
0.6287143 0.030563999
0.6297143 0.030481931999999996
0.6307143 0.030399373000000004
0.6317143 0.030316327999999997
0.6327143 0.030232806
0.6337143 0.030148809
0.6347143 0.030064350000000004
0.6357143 0.029979434
0.6367143 0.029894066
0.6377143 0.029808257
0.6387143 0.02972201
0.6397143 0.029635335999999998
0.6407143 0.02954824
0.6417143 0.029460728000000002
0.6427143 0.029372808
0.6437143 0.029284486999999998
0.6447143 0.029195772000000002
0.6457143 0.029106668
0.6467143 0.029017185
0.6477143 0.028927327
0.6487143 0.028837103
0.6497143 0.028746517000000003
0.6507143 0.028655576000000002
0.6517143 0.028564292
0.6527143 0.028472664
0.6537143 0.028380702
0.6547143 0.028288413999999998
0.6557143 0.028195808000000003
0.6567143 0.028102885999999997
0.6577143 0.028009657000000004
0.6587143 0.027916129
0.6597143 0.027822304000000003
0.6607143 0.027728193999999998
0.6617143 0.027633802000000002
0.6627143 0.027539139
0.6637143 0.027444205
0.6647143 0.027349009
0.6657143 0.027253557
0.6667143 0.027157854999999998
0.6677143 0.027061913999999996
0.6687143 0.026965734999999998
0.6697143 0.026869326000000002
0.6707143 0.026772695
0.6717143 0.026675842999999998
0.6727143 0.026578788
0.6737143 0.026481523
0.6747143 0.026384059999999997
0.6757143 0.026286405
0.6767143 0.026188567
0.6777143 0.026090545
0.6787143 0.025992352
0.6797143 0.025893989
0.6807143 0.025795467
0.6817143 0.025696787999999998
0.6827143 0.025597960000000003
0.6837143 0.025498985999999998
0.6847143 0.025399879
0.6857143 0.025300638
0.6867143 0.025201269
0.6877143 0.025101786
0.6887143 0.025002184
0.6897143 0.024902477
0.6907143 0.024802667999999996
0.6917143 0.024702760999999997
0.6927143 0.024602763
0.6937143 0.024502684000000004
0.6947143 0.024402524
0.6957143 0.024302292
0.6967143 0.02420199
0.6977143 0.024101627
0.6987143 0.024001209
0.6997143 0.023900739
0.7007143 0.023800224999999998
0.7017143 0.023699671
0.7027143 0.023599084
0.7037143 0.023498466
0.7047143 0.023397825
0.7057143 0.023297167
0.7067143 0.023196493999999998
0.7077143 0.023095812
0.7087143 0.022995127
0.7097143 0.022894445000000003
0.7107143 0.022793769000000002
0.7117143 0.022693105
0.7127143 0.022592458
0.7137143 0.022491833000000003
0.7147143 0.022391233
0.7157143 0.022290663
0.7167143 0.022190130000000002
0.7177143 0.022089636
0.7187143 0.021989188
0.7197143 0.021888789
0.7207143 0.021788442999999998
0.7217143 0.021688157
0.7227143 0.021587930999999998
0.7237143 0.021487772999999998
0.7247143 0.021387686
0.7257143 0.021287677
0.7267143 0.021187746
0.7277143 0.021087899
0.7287143 0.020988141
0.7297143 0.020888478
0.7307143 0.020788911
0.7317143 0.020689445
0.7327143 0.020590085
0.7337143 0.020490836000000002
0.7347143 0.020391701
0.7357143 0.020292682
0.7367143 0.020193787
0.7377143 0.020095018
0.7387143 0.01999638
0.7397143 0.019897877
0.7407143 0.019799513
0.7417143 0.019701291000000003
0.7427143 0.019603215
0.7437143 0.019505293
0.7447143 0.019407523
0.7457143 0.019309911000000003
0.7467143 0.019212463000000003
0.7477143 0.01911518
0.7487143 0.019018067
0.7497143 0.018921128
0.7507143 0.018824365
0.7517143 0.018727784
0.7527143 0.018631385
0.7537143 0.018535176
0.7547143 0.018439158
0.7557143 0.018343335
0.7567143 0.018247712
0.7577143 0.018152289000000002
0.7587143 0.018057073
0.7597143 0.017962063
0.7607143 0.017867266
0.7617143 0.017772685
0.7627143 0.01767832
0.7637143 0.017584178000000002
0.7647143 0.017490261
0.7657143 0.01739657
0.7667143 0.017303112000000002
0.7677143 0.017209887
0.7687143 0.017116898000000002
0.7697143 0.01702415
0.7707143 0.016931647
0.7717143 0.016839388
0.7727143 0.016747377
0.7737143 0.01665562
0.7747143 0.016564116
0.7757143 0.016472867999999998
0.7767143 0.016381881
0.7777143 0.016291156
0.7787143 0.016200694999999998
0.7797143 0.016110504
0.7807143 0.016020583
0.7817143 0.015930935
0.7827143 0.01584156
0.7837143 0.015752463
0.7847143 0.015663645
0.7857143 0.015575108
0.7867143 0.015486857000000001
0.7877143 0.015398891
0.7887143 0.015311212
0.7897143 0.015223822
0.7907143 0.015136726000000001
0.7917143 0.015049924
0.7927143 0.014963417
0.7937143 0.014877207
0.7947143 0.014791296999999998
0.7957143 0.014705688
0.7967143 0.014620383
0.7977143 0.014535381
0.7987143 0.014450685
0.7997143 0.014366298000000001
0.8007143 0.014282222
0.8017143 0.014198456000000002
0.8027143 0.014115003999999999
0.8037143 0.014031866
0.8047143 0.013949045
0.8057143 0.013866542
0.8067143 0.013784358
0.8077143 0.013702497
0.8087143 0.013620959000000002
0.8097143 0.013539745
0.8107143 0.013458857
0.8117143 0.013378299
0.8127143 0.013298068000000001
0.8137143 0.013218170000000001
0.8147143 0.013138604
0.8157143 0.013059372
0.8167143 0.012980473999999999
0.8177143 0.012901916999999999
0.8187143 0.012823698000000001
0.8197143 0.012745819
0.8207143 0.01266828
0.8217143 0.012591085000000002
0.8227143 0.012514235
0.8237143 0.012437731
0.8247143 0.012361571
0.8257143 0.012285761000000001
0.8267143 0.0122103
0.8277143 0.012135189000000001
0.8287143 0.01206043
0.8297143 0.011986021999999999
0.8307143 0.011911967
0.8317143 0.011838266
0.8327143 0.011764921
0.8337143 0.011691931000000001
0.8347143 0.011619298
0.8357143 0.011547023
0.8367143 0.011475106
0.8377143 0.011403547
0.8387143 0.011332347000000001
0.8397143 0.011261507
0.8407143 0.011191028
0.8417143 0.011120910000000001
0.8427143 0.011051154
0.8437143 0.010981758999999999
0.8447143 0.010912728
0.8457143 0.010844059
0.8467143 0.010775754
0.8477143 0.010707813
0.8487143 0.010640236
0.8497143 0.010573024
0.8507143 0.010506176
0.8517143 0.010439694999999999
0.8527143 0.010373578
0.8537143 0.010307827
0.8547143 0.010242441
0.8557143 0.010177423
0.8567143 0.01011277
0.8577143 0.010048484
0.8587143 0.0099845631
0.8597143 0.009921009
0.8607143 0.0098578217
0.8617143 0.0097950011
0.8627143 0.009732546500000001
0.8637143 0.009670457799999999
0.8647143 0.0096087351
0.8657143 0.009547378399999999
0.8667143 0.0094863877
0.8677143 0.009425762300000001
0.8687143 0.009365502
0.8697143 0.0093056071
0.8707143 0.0092460767
0.8717143 0.0091869108
0.8727143 0.0091281094
0.8737143 0.0090696718
0.8747143 0.0090115973
0.8757143 0.0089538866
0.8767143 0.0088965389
0.8777143 0.008839554400000001
0.8787143 0.0087829321
0.8797143 0.0087266722
0.8807143 0.0086707747
0.8817143 0.008615237999999999
0.8827143 0.008560063
0.8837143 0.008505249599999999
0.8847143 0.008450797
0.8857143 0.008396705400000001
0.8867143 0.0083429746
0.8877143 0.0082896033
0.8887143 0.0082365928
0.8897143 0.0081839426
0.8907143 0.008131651
0.8917143 0.008079718100000001
0.8927143 0.0080281454
0.8937143 0.0079769306
0.8947143 0.0079260746
0.8957143 0.0078755758
0.8967143 0.007825435
0.8977143 0.0077756514999999995
0.8987143 0.007726225200000001
0.8997143 0.0076771539
0.9007143 0.007628438499999999
0.9017143 0.007580078099999999
0.9027143 0.007532072
0.9037143 0.007484419600000001
0.9047143 0.007437120100000001
0.9057143 0.007390172
0.9067143 0.0073435753
0.9077143 0.007297328600000001
0.9087143 0.0072514311
0.9097143 0.007205882100000001
0.9107143 0.0071606803
0.9117143 0.0071158254
0.9127143 0.007071314800000001
0.9137143 0.0070271482000000005
0.9147143 0.006983325099999999
0.9157143 0.006939843300000001
0.9167143 0.006896701999999999
0.9177143 0.0068539004
0.9187143 0.006811437199999999
0.9197143 0.0067693109000000005
0.9207143 0.0067275207
0.9217143 0.006686065200000001
0.9227143 0.006644943600000001
0.9237143 0.0066041546
0.9247143 0.006563696700000001
0.9257143 0.006523569
0.9267143 0.0064837695
0.9277143 0.006444298199999999
0.9287143 0.0064051528
0.9297143 0.006366333399999999
0.9307143 0.0063278378
0.9317143 0.0062896659
0.9327143 0.0062518149
0.9337143 0.0062142855
0.9347143 0.0061770748000000006
0.9357143 0.006140182100000001
0.9367143 0.006103607299999999
0.9377143 0.0060673472
0.9387143 0.0060314022
0.9397143 0.0059957707
0.9407143 0.0059604517
0.9417143 0.0059254442
0.9427143 0.005890746299999999
0.9437143 0.0058563568
0.9447143 0.0058222748
0.9457143 0.005788498699999999
0.9467143 0.0057550271
0.9477143 0.0057218593
0.9487143 0.0056889934
0.9497143 0.0056564284
0.9507143 0.0056241632
0.9517143 0.0055921966
0.9527143 0.0055605269
0.9537143 0.0055291526
0.9547143 0.0054980734
0.9557143 0.0054672873
0.9567143 0.0054367931
0.9577143 0.0054065895
0.9587143 0.0053766758
0.9597143 0.0053470502999999996
0.9607143 0.0053177117999999995
0.9617143 0.0052886586
0.9627143 0.0052598905
0.9637143 0.0052314054999999995
0.9647143 0.0052032025
0.9657143 0.0051752799
0.9667143 0.0051476371000000005
0.9677143 0.0051202729
0.9687143 0.0050931852
0.9697143 0.005066373
0.9707143 0.0050398354000000005
0.9717143 0.005013570300000001
0.9727143 0.0049875769
0.9737143 0.004961853800000001
0.9747143 0.0049363993
0.9757143 0.0049112120999999995
0.9767143 0.0048862908
0.9777143 0.0048616336999999996
0.9787143 0.0048372389000000005
0.9797143 0.0048131053
0.9807143 0.0047892314
0.9817143 0.0047656150999999996
0.9827143 0.0047422549
0.9837143 0.004719149000000001
0.9847143 0.0046962956
0.9857143 0.0046736935
0.9867143 0.00465134
0.9877143 0.0046292338
0.9887143 0.0046073732
0.9897143 0.0045857562999999995
0.9907143 0.0045643814
0.9917143 0.0045432465
0.9927143 0.0045223496
0.9937143 0.0045016895
0.9947143 0.0044812641
0.9957143 0.004461071499999999
0.9967143 0.0044411099
0.9977143 0.0044213783
0.9987143 0.004401874
0.9997143 0.004382595899999999
1.000714 0.0043635424
1.001714 0.0043447119
1.002714 0.0043261021000000005
1.003714 0.004307712500000001
1.004714 0.0042895408
1.005714 0.0042715859
1.006714 0.0042538461
1.007714 0.0042363205
1.008714 0.004219007
1.009714 0.0042019043999999995
1.010714 0.0041850115
1.011714 0.004168327
1.012714 0.0041518491000000005
1.013714 0.0041355765
1.014714 0.0041195075
1.015714 0.0041036415
1.016714 0.0040879764
1.017714 0.0040725114
1.018714 0.0040572446
1.019714 0.0040421746
1.020714 0.0040273004
1.021714 0.0040126204
1.022714 0.0039981329000000005
1.023714 0.0039838367
1.024714 0.0039697301
1.025714 0.0039558116
1.026714 0.0039420796000000004
1.027714 0.0039285333
1.028714 0.0039151702
1.029714 0.0039019891
1.030714 0.0038889888
1.031714 0.0038761674999999995
1.032714 0.0038635237
1.033714 0.0038510556
1.034714 0.0038387618000000003
1.035714 0.0038266411
1.036714 0.0038146911000000003
1.037714 0.0038029109000000004
1.038714 0.0037912988999999997
1.039714 0.0037798534
1.040714 0.0037685728000000003
1.041714 0.0037574558999999997
1.042714 0.0037465008
1.043714 0.0037357061999999997
1.044714 0.0037250706000000002
1.045714 0.0037145917
1.046714 0.0037042692999999997
1.047714 0.0036941008
1.048714 0.0036840855
1.049714 0.0036742207
1.050714 0.0036645059
1.051714 0.0036549391000000003
1.052714 0.0036455185
1.053714 0.0036362428
1.054714 0.0036271107
1.055714 0.0036181205
1.056714 0.0036092697
1.057714 0.0036005578
1.058714 0.0035919827000000003
1.059714 0.0035835425999999997
1.060714 0.0035752364
1.061714 0.0035670619
1.062714 0.0035590179
1.063714 0.0035511023999999997
1.064714 0.0035433138999999996
1.065714 0.0035356508000000003
1.066714 0.0035281118
1.067714 0.0035206951000000004
1.068714 0.0035133984
1.069714 0.003506221
1.070714 0.0034991615
1.071714 0.0034922174
1.072714 0.0034853882
1.073714 0.0034786717
1.074714 0.0034720673000000002
1.075714 0.0034655732
1.076714 0.0034591878
1.077714 0.0034529097
1.078714 0.0034467383
1.079714 0.0034406719
1.080714 0.0034347088999999997
1.081714 0.0034288489
1.082714 0.0034230896
1.083714 0.0034174307
1.084714 0.0034118708
1.085714 0.0034064087000000003
1.086714 0.0034010438
1.087714 0.0033957741999999995
1.088714 0.0033905987999999997
1.089714 0.0033855173
1.090714 0.0033805274
1.091714 0.0033756292
1.092714 0.0033708209
1.093714 0.0033661010000000002
1.094714 0.0033614695000000003
1.095714 0.0033569238
1.096714 0.0033524637
1.097714 0.0033480879000000003
1.098714 0.0033437947000000004
1.099714 0.0033395834000000003
1.100714 0.0033354525
1.101714 0.0033314001000000005
1.102714 0.0033274259999999996
1.103714 0.0033235279
1.104714 0.0033197048
1.105714 0.0033159554999999995
1.106714 0.0033122788999999995
1.107714 0.0033086733
1.108714 0.0033051369
1.109714 0.0033016691
1.110714 0.0032982682999999997
1.111714 0.0032949327000000002
1.112714 0.0032916618
1.113714 0.0032884534
1.114714 0.0032853069999999995
1.115714 0.0032822208999999996
1.116714 0.0032791933
1.117714 0.0032762233
1.118714 0.0032733104
1.119714 0.0032704524
1.120714 0.0032676486
1.121714 0.0032648975
1.122714 0.0032621981999999996
1.123714 0.0032595490000000005
1.124714 0.0032569496000000005
1.125714 0.0032543983
1.126714 0.0032518943
1.127714 0.0032494360999999997
1.128714 0.0032470234
1.129714 0.0032446544
1.130714 0.0032423279
1.131714 0.0032400432000000002
1.132714 0.0032377993
1.133714 0.0032355951
1.134714 0.003233429
1.135714 0.0032313008
1.136714 0.0032292090000000002
1.137714 0.0032271528
1.138714 0.0032251308000000004
1.139714 0.0032231419000000004
1.140714 0.0032211858
1.141714 0.0032192605
1.142714 0.0032173659
1.143714 0.0032155003
1.144714 0.0032136628
1.145714 0.0032118522
1.146714 0.0032100680999999995
1.147714 0.0032083091
1.148714 0.0032065742000000003
1.149714 0.0032048629000000005
1.150714 0.0032031741
1.151714 0.0032015065000000004
1.152714 0.0031998596
1.153714 0.0031982323
1.154714 0.0031966239
1.155714 0.0031950342
1.156714 0.0031934615
1.157714 0.0031919050999999997
1.158714 0.0031903648
1.159714 0.0031888398
1.160714 0.0031873285
1.161714 0.0031858311999999997
1.162714 0.0031843469
1.163714 0.0031828741999999997
1.164714 0.0031814138999999996
1.165714 0.0031799642
1.166714 0.0031785243
1.167714 0.0031770938
1.168714 0.0031756728
1.169714 0.0031742595
1.170714 0.0031728530000000002
1.171714 0.0031714535
1.172714 0.0031700602
1.173714 0.0031686719
1.174714 0.0031672876999999998
1.175714 0.0031659074
1.176714 0.0031645297
1.177714 0.0031631541999999997
1.178714 0.0031617800999999995
1.179714 0.0031604057
1.180714 0.0031590309
1.181714 0.0031576545999999995
1.182714 0.0031562766
1.183714 0.0031548955999999998
1.184714 0.0031535105999999998
1.185714 0.0031521206
1.186714 0.003150725
1.187714 0.0031493233000000004
1.188714 0.0031479143
1.189714 0.0031464972999999995
1.190714 0.0031450716
1.191714 0.0031436361000000005
1.192714 0.0031421903
1.193714 0.0031407337
1.194714 0.003139265
1.195714 0.003137784
1.196714 0.0031362899000000003
1.197714 0.0031347818999999996
1.198714 0.0031332598
1.199714 0.0031317228000000003
1.200714 0.0031301704000000004
1.201714 0.0031286016999999998
1.202714 0.0031270167
1.203714 0.0031254144999999997
1.204714 0.0031237949000000004
1.205714 0.0031221571
1.206714 0.0031205011
1.207714 0.0031188261
1.208714 0.0031171319000000003
1.209714 0.0031154177
1.210714 0.0031136831
1.211714 0.0031119282000000004
1.212714 0.0031101517
1.213714 0.0031083537999999997
1.214714 0.0031065338
1.215714 0.0031046915
1.216714 0.0031028263
1.217714 0.0031009375
1.218714 0.0030990249999999996
1.219714 0.0030970881
1.220714 0.0030951265
1.221714 0.0030931398000000002
1.222714 0.0030911273000000005
1.223714 0.0030890889
1.224714 0.003087024
1.225714 0.0030849322000000004
1.226714 0.0030828126999999997
1.227714 0.0030806658999999997
1.228714 0.0030784908
1.229714 0.0030762872
1.230714 0.0030740546
1.231714 0.0030717928999999997
1.232714 0.0030695017000000003
1.233714 0.0030671803
1.234714 0.0030648287
1.235714 0.0030624469
1.236714 0.0030600342
1.237714 0.0030575902
1.238714 0.0030551149
1.239714 0.0030526084
1.240714 0.0030500697999999997
1.241714 0.0030474992
1.242714 0.0030448961999999997
1.243714 0.0030422609
1.244714 0.0030395928
1.245714 0.0030368917999999997
1.246714 0.0030341574999999997
1.247714 0.0030313897
1.248714 0.0030285881
1.249714 0.0030257528
1.250714 0.0030228831999999997
1.251714 0.003019979
1.252714 0.0030170402
1.253714 0.0030140664
1.254714 0.003011057
1.255714 0.0030080122
1.256714 0.0030049316
1.257714 0.0030018145
1.258714 0.002998661
1.259714 0.0029954706
1.260714 0.0029922428
1.261714 0.0029889776
1.262714 0.0029856743
1.263714 0.002982333
1.264714 0.0029789529
1.265714 0.0029755339999999997
1.266714 0.0029720760999999997
1.267714 0.0029685789
1.268714 0.002965042
1.269714 0.0029614654
1.270714 0.0029578485
1.271714 0.0029541911999999997
1.272714 0.0029504934
1.273714 0.0029467552
1.274714 0.0029429761
1.275714 0.002939156
1.276714 0.002935295
1.277714 0.0029313929
1.278714 0.0029274499
1.279714 0.0029234656
1.280714 0.0029194401999999998
1.281714 0.0029153736
1.282714 0.0029112658
1.283714 0.0029071169
1.284714 0.0029029268
1.285714 0.0028986957
1.286714 0.0028944234
1.287714 0.0028901102
1.288714 0.0028857559
1.289714 0.0028813604999999996
1.290714 0.0028769244
1.291714 0.0028724473
1.292714 0.0028679293
1.293714 0.0028633705000000002
1.294714 0.0028587707
1.295714 0.0028541304
1.296714 0.0028494491
1.297714 0.002844727
1.298714 0.0028399641
1.299714 0.0028351604
1.300714 0.0028303159000000002
1.301714 0.0028254306
1.302714 0.0028205046
1.303714 0.0028155375
1.304714 0.0028105295999999997
1.305714 0.002805481
1.306714 0.0028003918
1.307714 0.0027952616
1.308714 0.0027900905
1.309714 0.002784879
1.310714 0.0027796266
1.311714 0.0027743337
1.312714 0.0027690003
1.313714 0.0027636265999999997
1.314714 0.0027582124
1.315714 0.002752758
1.316714 0.0027472634000000004
1.317714 0.0027417289
1.318714 0.0027361542000000003
1.319714 0.0027305399
1.320714 0.002724886
1.321714 0.0027191922999999997
1.322714 0.0027134591
1.323714 0.0027076865
1.324714 0.0027018748
1.325714 0.0026960239
1.326714 0.0026901338
1.327714 0.0026842050000000003
1.328714 0.0026782371
1.329714 0.0026722306
1.330714 0.0026661854
1.331714 0.0026601014
1.332714 0.002653979
1.333714 0.0026478181
1.334714 0.0026416186000000003
1.335714 0.0026353806000000003
1.336714 0.0026291043
1.337714 0.0026227894
1.338714 0.0026164364000000003
1.339714 0.0026100448
1.340714 0.0026036151999999997
1.341714 0.0025971474
1.342714 0.0025906413
1.343714 0.0025840975
1.344714 0.0025775153000000004
1.345714 0.0025708951999999998
1.346714 0.0025642374999999998
1.347714 0.002557542
1.348714 0.0025508092
1.349714 0.0025440389
1.350714 0.0025372316000000002
1.351714 0.0025303871
1.352714 0.0025235058
1.353714 0.0025165878
1.354714 0.0025096338999999997
1.355714 0.0025026437
1.356714 0.0024956178
1.357714 0.0024885565
1.358714 0.0024814601
1.359714 0.0024743287
1.360714 0.002467163
1.361714 0.0024599631
1.362714 0.0024527295
1.363714 0.0024454623
1.364714 0.0024381621000000003
1.365714 0.0024308290000000002
1.366714 0.0024234634
1.367714 0.0024160658
1.368714 0.0024086365
1.369714 0.0024011759
1.370714 0.002393684
1.371714 0.0023861614
1.372714 0.0023786084
1.373714 0.0023710252
1.374714 0.002363412
1.375714 0.0023557694
1.376714 0.0023480972
1.377714 0.002340396
1.378714 0.0023326662000000002
1.379714 0.0023249075
1.380714 0.0023171206
1.381714 0.0023093056
1.382714 0.0023014627
1.383714 0.0022935920999999997
1.384714 0.0022856942
1.385714 0.0022777691
1.386714 0.002269817
1.387714 0.0022618384
1.388714 0.0022538332000000003
1.389714 0.002245802
1.390714 0.0022377448
1.391714 0.0022296616999999998
1.392714 0.0022215532
1.393714 0.0022134196
1.394714 0.0022052607
1.395714 0.0021970773999999997
1.396714 0.0021888695999999997
1.397714 0.0021806378000000003
1.398714 0.0021723819
1.399714 0.0021641024
1.400714 0.0021557995
1.401714 0.0021474736
1.402714 0.0021391246
1.403714 0.0021307529
1.404714 0.0021223592
1.405714 0.0021139431
1.406714 0.002105505
1.407714 0.0020970456000000003
1.408714 0.0020885645
1.409714 0.0020800624000000003
1.410714 0.0020715395
1.411714 0.0020629958999999996
1.412714 0.0020544317999999996
1.413714 0.0020458475999999997
1.414714 0.0020372432
1.415714 0.002028619
1.416714 0.0020199755
1.417714 0.0020113126
1.418714 0.0020026308
1.419714 0.0019939301999999997
1.420714 0.0019852112
1.421714 0.0019764742
1.422714 0.0019677194
1.423714 0.0019589468
1.424714 0.0019501571000000001
1.425714 0.0019413505999999999
1.426714 0.0019325276
1.427714 0.0019236884000000001
1.428714 0.0019148338000000002
1.429714 0.0019059637000000001
1.430714 0.0018970787999999998
1.431714 0.0018881794
1.432714 0.0018792662
1.433714 0.0018703391
1.434714 0.0018613990000000001
1.435714 0.0018524464
1.436714 0.0018434815999999999
1.437714 0.0018345050000000002
1.438714 0.0018255172
1.439714 0.0018165189
1.440714 0.0018075103000000001
1.441714 0.0017984919
1.442714 0.0017894640999999998
1.443714 0.0017804276
1.444714 0.0017713828
1.445714 0.0017623298999999999
1.446714 0.0017532695
1.447714 0.0017442018
1.448714 0.0017351274
1.449714 0.0017260467000000002
1.450714 0.0017169599
1.451714 0.0017078675000000002
1.452714 0.0016987694999999999
1.453714 0.0016896665000000002
1.454714 0.0016805587000000002
1.455714 0.0016714464
1.456714 0.00166233
1.457714 0.0016532095999999999
1.458714 0.0016440854000000001
1.459714 0.0016349577
1.460714 0.0016258266000000001
1.461714 0.0016166923
1.462714 0.0016075552000000002
1.463714 0.0015984155
1.464714 0.0015892731999999998
1.465714 0.0015801288000000001
1.466714 0.0015709824
1.467714 0.0015618341
1.468714 0.0015526841
1.469714 0.0015435329000000001
1.470714 0.0015343802999999998
1.471714 0.0015252271000000001
1.472714 0.0015160729
1.473714 0.0015069183
1.474714 0.0014977635
1.475714 0.0014886088
1.476714 0.0014794545
1.477714 0.0014703007000000001
1.478714 0.0014611477
1.479714 0.001451996
1.480714 0.0014428457
1.481714 0.0014336973
1.482714 0.0014245507
1.483714 0.0014154067
1.484714 0.0014062653
1.485714 0.0013971268000000001
1.486714 0.0013879918
1.487714 0.0013788605000000002
1.488714 0.0013697330000000001
1.489714 0.0013606101
1.490714 0.0013514917999999999
1.491714 0.0013423786
1.492714 0.0013332708
1.493714 0.0013241689
1.494714 0.0013150731
1.495714 0.0013059839
1.496714 0.0012969016
1.497714 0.0012878268
1.498714 0.0012787596
1.499714 0.0012697006000000001
1.500714 0.0012606502000000002
1.501714 0.0012516089
1.502714 0.0012425769
1.503714 0.0012335547
1.504714 0.0012245429
1.505714 0.0012155418
1.506714 0.0012065519
1.507714 0.0011975735000000001
1.508714 0.0011886073
1.509714 0.0011796536
1.510714 0.0011707127
1.511714 0.0011617853000000001
1.512714 0.0011528716
1.513714 0.001143972
1.514714 0.001135087
1.515714 0.001126217
1.516714 0.0011173624
1.517714 0.0011085234
1.518714 0.0010997005
1.519714 0.001090894
1.520714 0.0010821042
1.521714 0.0010733314
1.522714 0.0010645757
1.523714 0.0010558378
1.524714 0.0010471173999999999
1.525714 0.0010384151
1.526714 0.0010297309999999999
1.527714 0.0010210652
1.528714 0.0010124179
1.529714 0.0010037893
1.530714 0.00099517956
1.531714 0.00098658866
1.532714 0.00097801685
1.533714 0.00096946414
1.534714 0.0009609307200000001
1.535714 0.0009524166699999999
1.536714 0.00094392208
1.537714 0.0009354470399999999
1.538714 0.00092699156
1.539714 0.00091855591
1.540714 0.00091014008
1.541714 0.00090174426
1.542714 0.00089336845
1.543714 0.00088501283
1.544714 0.00087667777
1.545714 0.0008683630799999999
1.546714 0.00086006912
1.547714 0.00085179618
1.548714 0.0008435444200000001
1.549714 0.00083531395
1.550714 0.00082710512
1.551714 0.00081891803
1.552714 0.00081075323
1.553714 0.0008026106100000001
1.554714 0.0007944908199999999
1.555714 0.0007863940500000001
1.556714 0.00077832065
1.557714 0.00077027089
1.558714 0.0007622451899999999
1.559714 0.00075424382
1.560714 0.00074626719
1.561714 0.00073831566
1.562714 0.00073038955
1.563714 0.00072248927
1.564714 0.00071461518
1.565714 0.00070676765
1.566714 0.00069894704
1.567714 0.00069115372
1.568714 0.00068338804
1.569714 0.00067565038
1.570714 0.00066794109
1.571714 0.00066026055
1.572714 0.0006526089700000001
1.573714 0.00064498681
1.574714 0.0006373943100000001
1.575714 0.00062983186
1.576714 0.0006222996899999999
1.577714 0.00061479809
1.578714 0.0006073274099999999
1.579714 0.00059988788
1.580714 0.00059247982
1.581714 0.00058510341
1.582714 0.0005777588699999999
1.583714 0.0005704464900000001
1.584714 0.00056316644
1.585714 0.0005559189
1.586714 0.00054870411
1.587714 0.00054152215
1.588714 0.00053437325
1.589714 0.00052725754
1.590714 0.00052017517
1.591714 0.00051312618
1.592714 0.00050611065
1.593714 0.00049912874
1.594714 0.00049218047
1.595714 0.00048526595
1.596714 0.00047838515999999997
1.597714 0.00047153820999999994
1.598714 0.00046472501
1.599714 0.00045794568
1.600714 0.00045120018999999996
1.601714 0.00044448848
1.602714 0.00043781065
1.603714 0.00043116661000000003
1.604714 0.0004245564
1.605714 0.00041797998000000006
1.606714 0.0004114373
1.607714 0.00040492840999999997
1.608714 0.00039845322
1.609714 0.00039201182
1.610714 0.00038560419999999996
1.611714 0.00037923032
1.612714 0.00037289026
1.613714 0.00036658403000000003
1.614714 0.0003603117
1.615714 0.00035407336
1.616714 0.00034786908
1.617714 0.00034169893
1.618714 0.00033556309999999997
1.619714 0.00032946164
1.620714 0.00032339474
1.621714 0.00031736258
1.622714 0.00031136533
1.623714 0.00030540318000000003
1.624714 0.00029947635
1.625714 0.00029358507
1.626714 0.00028772959
1.627714 0.00028191014
1.628714 0.00027612700000000003
1.629714 0.00027038041
1.630714 0.00026467064
1.631714 0.00025899801
1.632714 0.00025336276
1.633714 0.00024776516
1.634714 0.00024220549
1.635714 0.00023668404
1.636714 0.00023120106
1.637714 0.00022575680000000003
1.638714 0.00022035149
1.639714 0.00021498538
1.640714 0.00020965869999999999
1.641714 0.00020437163999999998
1.642714 0.00019912442999999998
1.643714 0.00019391723
1.644714 0.00018875016
1.645714 0.0001836234
1.646714 0.00017853705
1.647714 0.00017349123
1.648714 0.00016848602
1.649714 0.0001635215
1.650714 0.00015859771
1.651714 0.00015371469
1.652714 0.00014887245
1.653714 0.000144071
1.654714 0.0001393103
1.655714 0.00013459036
1.656714 0.0001299111
1.657714 0.00012527247
1.658714 0.00012067438
1.659714 0.00011611678000000001
1.660714 0.00011159955999999998
1.661714 0.00010712262999999999
1.662714 0.00010268587
1.663714 9.8289172e-05
1.664714 9.3932402e-05
1.665714 8.9615457e-05
1.666714 8.5338195e-05
1.667714 8.1100484e-05
1.668714 7.6902205e-05
1.669714 7.2743217e-05
1.670714 6.8623393e-05
1.671714 6.454261000000001e-05
1.672714 6.0500741e-05
1.673714 5.6497674e-05
1.674714 5.2533284e-05
1.675714 4.8607473000000005e-05
1.676714 4.4720136e-05
1.677714 4.0871182999999996e-05
1.678714 3.7060533e-05
1.679714 3.3288114e-05
1.680714 2.9553860000000002e-05
1.681714 2.5857724000000004e-05
1.682714 2.2199663000000002e-05
1.683714 1.8579651e-05
1.684714 1.4997673e-05
1.685714 1.1453729e-05
1.686714 7.9478291e-06
1.687714 4.4799954000000006e-06
1.688714 1.0502655000000001e-06
1.689714 -2.3413113e-06
1.690714 -5.6946741999999995e-06
1.691714 -9.0097501e-06
1.692714 -1.2286456e-05
1.693714 -1.5524697000000002e-05
1.694714 -1.8724371e-05
1.695714 -2.1885366e-05
1.696714 -2.5007566e-05
1.697714 -2.8090849000000003e-05
1.698714 -3.1135087000000004e-05
1.699714 -3.4140152e-05
1.700714 -3.7105912e-05
1.701714 -4.0032239e-05
1.702714 -4.291901e-05
1.703714 -4.5766097e-05
1.704714 -4.8573388999999995e-05
1.705714 -5.134077699999999e-05
1.706714 -5.4068152999999997e-05
1.707714 -5.6755442000000004e-05
1.708714 -5.9402571999999996e-05
1.709714 -6.200946199999999e-05
1.710714 -6.4576085e-05
1.711714 -6.7102405e-05
1.712714 -6.9588401e-05
1.713714 -7.2034089e-05
1.714714 -7.4439492e-05
1.715714 -7.680465e-05
1.716714 -7.912962e-05
1.717714 -8.141449799999999e-05
1.718714 -8.365936999999999e-05
1.719714 -8.5864366e-05
1.720714 -8.802962300000001e-05
1.721714 -9.015528800000001e-05
1.722714 -9.2241538e-05
1.723714 -9.4288561e-05
1.724714 -9.629654900000002e-05
1.725714 -9.826573e-05
1.726714 -0.00010019631000000001
1.727714 -0.00010208853000000001
1.728714 -0.00010394264999999999
1.729714 -0.0001057589
1.730714 -0.00010753754000000001
1.731714 -0.00010927882
1.732714 -0.00011098302
1.733714 -0.00011265039000000001
1.734714 -0.00011428117
1.735714 -0.00011587564
1.736714 -0.00011743405
1.737714 -0.00011895663
1.738714 -0.00012044363
1.739714 -0.00012189528999999999
1.740714 -0.00012331182
1.741714 -0.00012469342
1.742714 -0.00012604031000000001
1.743714 -0.00012735269
1.744714 -0.00012863073
1.745714 -0.00012987462
1.746714 -0.00013108448000000001
1.747714 -0.00013226049
1.748714 -0.00013340277
1.749714 -0.00013451145
1.750714 -0.00013558664
1.751714 -0.00013662844
1.752714 -0.00013763696
1.753714 -0.00013861224
1.754714 -0.00013955438
1.755714 -0.00014046343
1.756714 -0.00014133946
1.757714 -0.00014218248
1.758714 -0.00014299255000000001
1.759714 -0.00014376971
1.760714 -0.00014451397
1.761714 -0.00014522533
1.762714 -0.00014590385
1.763714 -0.0001465495
1.764714 -0.00014716231
1.765714 -0.00014774231
1.766714 -0.00014828947
1.767714 -0.00014880383
1.768714 -0.00014928538
1.769714 -0.00014973414
1.770714 -0.00015015013
1.771714 -0.00015053337000000002
1.772714 -0.00015088389
1.773714 -0.00015120172
1.774714 -0.00015148692
1.775714 -0.00015173953
1.776714 -0.0001519596
1.777714 -0.00015214723
1.778714 -0.00015230248
1.779714 -0.00015242546
1.780714 -0.00015251627
1.781714 -0.00015257503
1.782714 -0.00015260188000000002
1.783714 -0.00015259697000000001
1.784714 -0.00015256046
1.785714 -0.00015249253
1.786714 -0.00015239339
1.787714 -0.00015226322999999998
1.788714 -0.00015210227000000002
1.789714 -0.00015191075
1.790714 -0.00015168893
1.791714 -0.00015143705
1.792714 -0.0001511554
1.793714 -0.00015084425999999999
1.794714 -0.00015050391
1.795714 -0.00015013467
1.796714 -0.00014973681
1.797714 -0.00014931068
1.798714 -0.00014885658
1.799714 -0.00014837482
1.800714 -0.00014786574
1.801714 -0.00014732964
1.802714 -0.00014676684
1.803714 -0.00014617767
1.804714 -0.00014556241
1.805714 -0.00014492138
1.806714 -0.00014425486
1.807714 -0.00014356317
1.808714 -0.00014284655999999998
1.809714 -0.0001421053
1.810714 -0.00014133964
1.811714 -0.00014054983
1.812714 -0.00013973612000000001
1.813714 -0.00013889871999999998
1.814714 -0.00013803783
1.815714 -0.00013715367
1.816714 -0.00013624638
1.817714 -0.00013531618
1.818714 -0.00013436321
1.819714 -0.00013338763
1.820714 -0.00013238957
1.821714 -0.00013136917999999998
1.822714 -0.00013032657
1.823714 -0.00012926185
1.824714 -0.00012817516
1.825714 -0.00012706657
1.826714 -0.00012593621
1.827714 -0.00012478415
1.828714 -0.00012361052
1.829714 -0.00012241537
1.830714 -0.00012119882999999999
1.831714 -0.00011996098000000001
1.832714 -0.00011870189
1.833714 -0.00011742169000000001
1.834714 -0.00011612046
1.835714 -0.00011479831
1.836714 -0.00011345535
1.837714 -0.00011209169
1.838714 -0.00011070744
1.839714 -0.00010930271
1.840714 -0.00010787763
1.841714 -0.00010643236
1.842714 -0.00010496702
1.843714 -0.00010348177000000001
1.844714 -0.00010197675
1.845714 -0.00010045213
1.846714 -9.8908095e-05
1.847714 -9.7344798e-05
1.848714 -9.5762425e-05
1.849714 -9.416118000000001e-05
1.850714 -9.2541262e-05
1.851714 -9.0902876e-05
1.852714 -8.9246237e-05
1.853714 -8.7571578e-05
1.854714 -8.5879128e-05
1.855714 -8.4169125e-05
1.856714 -8.2441812e-05
1.857714 -8.069744699999999e-05
1.858714 -7.893629e-05
1.859714 -7.7158603e-05
1.860714 -7.536467e-05
1.861714 -7.3554764e-05
1.862714 -7.172917e-05
1.863714 -6.9888176e-05
1.864714 -6.803208000000001e-05
1.865714 -6.6161169e-05
1.866714 -6.4275747e-05
1.867714 -6.2376114e-05
1.868714 -6.0462571e-05
1.869714 -5.8535426e-05
1.870714 -5.6594973e-05
1.871714 -5.4641514999999996e-05
1.872714 -5.2675346999999995e-05
1.873714 -5.0696769e-05
1.874714 -4.870606200000001e-05
1.875714 -4.6703513999999996e-05
1.876714 -4.4689406e-05
1.877714 -4.2664007e-05
1.878714 -4.0627586000000006e-05
1.879714 -3.8580399e-05
1.880714 -3.652269e-05
1.881714 -3.4454703e-05
1.882714 -3.2376667e-05
1.883714 -3.0288803e-05
1.884714 -2.8191323e-05
1.885714 -2.6084426999999998e-05
1.886714 -2.3968312e-05
1.887714 -2.1843158e-05
1.888714 -1.9709137e-05
1.889714 -1.756642e-05
1.890714 -1.5415161e-05
1.891714 -1.3255513000000001e-05
1.892714 -1.1087618999999999e-05
1.893714 -8.911617e-06
1.894714 -6.7276389e-06
1.895714 -4.5358139e-06
1.896714 -2.3362661e-06
1.897714 -1.2911802e-07
1.898714 2.0855103e-06
1.899714 4.3074991e-06
1.900714 6.536729599999999e-06
1.901714 8.7730818e-06
1.902714 1.1016436e-05
1.903714 1.3266668e-05
1.904714 1.5523652e-05
1.905714 1.7787261999999998e-05
1.906714 2.0057365e-05
1.907714 2.2333823e-05
1.908714 2.4616497e-05
1.909714 2.6905244e-05
1.910714 2.9199906999999997e-05
1.911714 3.1500338e-05
1.912714 3.3806375999999996e-05
1.913714 3.6117856e-05
1.914714 3.8434609e-05
1.915714 4.0756456e-05
1.916714 4.3083224e-05
1.917714 4.5414725e-05
1.918714 4.7750774e-05
1.919714 5.0091176999999996e-05
1.920714 5.2435735e-05
1.921714 5.4784249000000004e-05
1.922714 5.7136515000000005e-05
1.923714 5.9492327999999996e-05
1.924714 6.1851472e-05
1.925714 6.4213731e-05
1.926714 6.6578889e-05
1.927714 6.8946724e-05
1.928714 7.1317021e-05
1.929714 7.368955200000001e-05
1.930714 7.6064077e-05
1.931714 7.8440377e-05
1.932714 8.0818216e-05
1.933714 8.3197358e-05
1.934714 8.5577562e-05
1.935714 8.7958597e-05
1.936714 9.0340222e-05
1.937714 9.2722195e-05
1.938714 9.5104275e-05
1.939714 9.7486225e-05
1.940714 9.9867793e-05
1.941714 0.00010224876000000001
1.942714 0.00010462886
1.943714 0.00010700787
1.944714 0.00010938554000000001
1.945714 0.00011176165000000001
1.946714 0.00011413596999999999
1.947714 0.00011650825
1.948714 0.00011887829999999999
1.949714 0.00012124588
1.950714 0.00012361077
1.951714 0.00012597278
1.952714 0.00012833168
1.953714 0.00013068731
1.954714 0.00013303944
1.955714 0.00013538789999999998
1.956714 0.00013773253999999999
1.957714 0.00014007315
1.958714 0.00014240959999999999
1.959714 0.00014474169999999998
1.960714 0.00014706934
1.961714 0.00014939235
1.962714 0.00015171062
1.963714 0.000154024
1.964714 0.00015633238000000002
1.965714 0.00015863565
1.966714 0.00016093368
1.967714 0.00016322638
1.968714 0.00016551364
1.969714 0.00016779537
1.970714 0.00017007147
1.971714 0.00017234183999999999
1.972714 0.00017460642
1.973714 0.00017686509
1.974714 0.00017911775999999999
1.975714 0.00018136436000000002
1.976714 0.0001836048
1.977714 0.000185839
1.978714 0.00018806683000000002
1.979714 0.00019028823
1.980714 0.0001925031
1.981714 0.00019471136000000002
1.982714 0.00019691288000000002
1.983714 0.00019910756
1.984714 0.00020129532
1.985714 0.00020347607
1.986714 0.00020564961999999998
1.987714 0.00020781595
1.988714 0.00020997486
1.989714 0.00021212629000000002
1.990714 0.00021427011000000001
1.991714 0.00021640614999999998
1.992714 0.00021853432000000001
1.993714 0.00022065447
1.994714 0.00022276645
1.995714 0.00022487012999999998
1.996714 0.0002269654
1.997714 0.00022905206000000002
1.998714 0.00023112996000000002
1.999714 0.00023319893999999998
2.000714 0.00023525886
2.001714 0.00023730959000000003
2.002714 0.0002393509
2.003714 0.00024138267
2.004714 0.0002434047
2.005714 0.0002454168
2.006714 0.00024741885000000003
2.007714 0.00024941060000000003
2.008714 0.00025139193
2.009714 0.00025336262
2.010714 0.00025532249
2.011714 0.00025727136
2.012714 0.00025920904
2.013714 0.00026113535
2.014714 0.00026305008
2.015714 0.00026495306
2.016714 0.00026684411
2.017714 0.00026872300999999997
2.018714 0.00027058963
2.019714 0.00027244378
2.020714 0.00027428528
2.021714 0.00027611395
2.022714 0.00027792962
2.023714 0.00027973216999999996
2.024714 0.00028152144
2.025714 0.0002832973
2.026714 0.00028505956
2.027714 0.00028680815
2.028714 0.00028854292
2.029714 0.0002902638
2.030714 0.00029197065
2.031714 0.0002936634
2.032714 0.00029534197
2.033714 0.00029700627
2.034714 0.00029865623
2.035714 0.00030029184
2.036714 0.00030191302
2.037714 0.00030351973
2.038714 0.00030511195999999996
2.039714 0.00030668966000000004
2.040714 0.00030825283
2.041714 0.00030980145
2.042714 0.00031133551999999997
2.043714 0.00031285504
2.044714 0.00031435998
2.045714 0.00031585034
2.046714 0.00031732618000000003
2.047714 0.00031878747000000003
2.048714 0.00032023420000000004
2.049714 0.00032166636
2.050714 0.00032308399
2.051714 0.00032448706
2.052714 0.00032587561
2.053714 0.00032724961
2.054714 0.00032860905
2.055714 0.0003299539
2.056714 0.00033128417
2.057714 0.00033259985
2.058714 0.00033390088
2.059714 0.00033518725
2.060714 0.00033645888
2.061714 0.0003377158
2.062714 0.0003389579
2.063714 0.00034018512
2.064714 0.00034139748
2.065714 0.00034259483
2.066714 0.00034377714999999997
2.067714 0.00034494435000000003
2.068714 0.00034609631999999997
2.069714 0.000347233
2.070714 0.00034835432
2.071714 0.00034946013000000003
2.072714 0.00035055036
2.073714 0.00035162491000000003
2.074714 0.00035268367
2.075714 0.0003537265
2.076714 0.0003547533
2.077714 0.00035576393
2.078714 0.00035675830000000004
2.079714 0.00035773623
2.080714 0.00035869764
2.081714 0.00035964237999999997
2.082714 0.00036057029
2.083714 0.00036148124
2.084714 0.00036237514
2.085714 0.0003632518
2.086714 0.00036411111
2.087714 0.00036495293999999997
2.088714 0.00036577717000000004
2.089714 0.00036658366
2.090714 0.00036737229
2.091714 0.00036814297000000004
2.092714 0.00036889558
2.093714 0.00036962999
2.094714 0.00037034614999999996
2.095714 0.00037104396
2.096714 0.00037172333
2.097714 0.00037238419
2.098714 0.00037302655
2.099714 0.0003736503
2.100714 0.00037425543
2.101714 0.00037484192
2.102714 0.00037540979000000004
2.103714 0.00037595901
2.104714 0.00037648961
2.105714 0.00037700163
2.106714 0.0003774951
2.107714 0.00037797009999999997
2.108714 0.00037842667
2.109714 0.00037886490999999997
2.110714 0.00037928487
2.111714 0.00037968666
2.112714 0.00038007038000000004
2.113714 0.00038043611
2.114714 0.00038078401
2.115714 0.00038111416
2.116714 0.00038142666
2.117714 0.00038172161
2.118714 0.00038199918999999995
2.119714 0.00038225949
2.120714 0.00038250259000000003
2.121714 0.00038272865000000004
2.122714 0.00038293765
2.123714 0.00038312983
2.124714 0.00038330522
2.125714 0.00038346387999999996
2.126714 0.00038360586
2.127714 0.00038373128
2.128714 0.00038384009999999996
2.129714 0.00038393241000000007
2.130714 0.00038400826
2.131714 0.00038406765000000004
2.132714 0.00038411058
2.133714 0.00038413705
2.134714 0.00038414704999999996
2.135714 0.00038414055
2.136714 0.00038411749
2.137714 0.00038407788
2.138714 0.00038402163000000005
2.139714 0.00038394868999999996
2.140714 0.00038385901
2.141714 0.00038375251000000003
2.142714 0.00038362914
2.143714 0.00038348876
2.144714 0.00038333133
2.145714 0.00038315669999999997
2.146714 0.00038296484
2.147714 0.00038275571
2.148714 0.00038252911
2.149714 0.00038228504
2.150714 0.00038202338
2.151714 0.00038174397999999997
2.152714 0.00038144685000000004
2.153714 0.00038113187
2.154714 0.00038079895
2.155714 0.00038044802
2.156714 0.00038007902
2.157714 0.00037969182
2.158714 0.00037928644000000003
2.159714 0.00037886277
2.160714 0.00037842076
2.161714 0.00037796042
2.162714 0.00037748166
2.163714 0.00037698444
2.164714 0.0003764688
2.165714 0.0003759347
2.166714 0.00037538214
2.167714 0.00037481113
2.168714 0.00037422174
2.169714 0.0003736139
2.170714 0.00037298776
2.171714 0.00037234331
2.172714 0.00037168065
2.173714 0.00037099985
2.174714 0.00037030102
2.175714 0.00036958422
2.176714 0.00036884962
2.177714 0.00036809734
2.178714 0.00036732749
2.179714 0.00036654026000000004
2.180714 0.00036573574
2.181714 0.00036491419
2.182714 0.00036407575
2.183714 0.00036322058
2.184714 0.00036234892
2.185714 0.00036146089
2.186714 0.00036055674
2.187714 0.00035963665
2.188714 0.00035870081999999997
2.189714 0.00035774942000000004
2.190714 0.00035678268000000003
2.191714 0.00035580076000000003
2.192714 0.00035480382
2.193714 0.00035379205
2.194714 0.00035276562
2.195714 0.00035172463
2.196714 0.00035066922999999996
2.197714 0.00034959955
2.198714 0.00034851566
2.199714 0.00034741768
2.200714 0.00034630566
2.201714 0.00034517964000000003
2.202714 0.00034403967999999997
2.203714 0.0003428858
2.204714 0.00034171796
2.205714 0.00034053617
2.206714 0.00033934041000000003
2.207714 0.00033813062000000003
2.208714 0.00033690674
2.209714 0.00033566871
2.210714 0.00033441645
2.211714 0.00033314986
2.212714 0.00033186884
2.213714 0.00033057333
2.214714 0.00032926318000000003
2.215714 0.0003279383
2.216714 0.00032659858999999997
2.217714 0.00032524395
2.218714 0.00032387425
2.219714 0.00032248943
2.220714 0.00032108935
2.221714 0.000319674
2.222714 0.00031824326999999996
2.223714 0.0003167971
2.224714 0.00031533546
2.225714 0.0003138583
2.226714 0.00031236561
2.227714 0.00031085738
2.228714 0.00030933361
2.229714 0.00030779433
2.230714 0.00030623958
2.231714 0.00030466938
2.232714 0.00030308381
2.233714 0.00030148296
2.234714 0.00029986691
2.235714 0.00029823573
2.236714 0.00029658958999999996
2.237714 0.0002949286
2.238714 0.00029325286
2.239714 0.00029156256
2.240714 0.00028985778
2.241714 0.00028813876999999997
2.242714 0.00028640568
2.243714 0.00028465865000000003
2.244714 0.00028289792
2.245714 0.00028112365
2.246714 0.00027933606
2.247714 0.00027753531
2.248714 0.00027572166
2.249714 0.00027389528
2.250714 0.00027205642
2.251714 0.00027020528
2.252714 0.00026834207
2.253714 0.00026646701
2.254714 0.00026458031
2.255714 0.00026268219
2.256714 0.00026077287
2.257714 0.00025885257999999997
2.258714 0.0002569215
2.259714 0.00025497983999999996
2.260714 0.00025302782
2.261714 0.00025106558000000004
2.262714 0.00024909334000000003
2.263714 0.0002471113
2.264714 0.00024511955
2.265714 0.00024311832
2.266714 0.0002411077
2.267714 0.00023908783
2.268714 0.00023705882
2.269714 0.00023502075
2.270714 0.00023297373000000002
2.271714 0.00023091782
2.272714 0.00022885298999999998
2.273714 0.00022677934
2.274714 0.00022469686999999997
2.275714 0.00022260558
2.276714 0.00022050542000000002
2.277714 0.00021839635
2.278714 0.00021627832
2.279714 0.00021415128
2.280714 0.00021201511000000002
2.281714 0.00020986975000000002
2.282714 0.00020771508
2.283714 0.00020555098999999998
2.284714 0.00020337734
2.285714 0.00020119403
2.286714 0.00019900093999999997
2.287714 0.00019679793999999998
2.288714 0.00019458490999999997
2.289714 0.00019236174000000002
2.290714 0.00019012833
2.291714 0.00018788462
2.292714 0.00018563049
2.293714 0.00018336591
2.294714 0.0001810908
2.295714 0.00017880517
2.296714 0.00017650899
2.297714 0.0001742023
2.298714 0.00017188511
2.299714 0.0001695575
2.300714 0.00016721954
2.301714 0.00016487134
2.302714 0.00016251303
2.303714 0.00016014475
2.304714 0.00015776669
2.305714 0.00015537903
2.306714 0.00015298199
2.307714 0.00015057577
2.308714 0.00014816063
2.309714 0.00014573683
2.310714 0.00014330461
2.311714 0.00014086425999999998
2.312714 0.00013841604
2.313714 0.00013596026
2.314714 0.00013349717999999998
2.315714 0.00013102707999999998
2.316714 0.00012855024999999998
2.317714 0.00012606698
2.318714 0.00012357751
2.319714 0.00012108214
2.320714 0.0001185811
2.321714 0.00011607463999999999
2.322714 0.00011356298000000001
2.323714 0.00011104636
2.324714 0.00010852498000000001
2.325714 0.00010599903999999999
2.326714 0.00010346870000000001
2.327714 0.00010093414
2.328714 9.8395526e-05
2.329714 9.5852965e-05
2.330714 9.3306608e-05
2.331714 9.0756549e-05
2.332714 8.8202898e-05
2.333714 8.5645735e-05
2.334714 8.3085132e-05
2.335714 8.0521158e-05
2.336714 7.7953848e-05
2.337714 7.5383264e-05
2.338714 7.2809422e-05
2.339714 7.0232346e-05
2.340714 6.7652047e-05
2.341714 6.5068531e-05
2.342714 6.2481791e-05
2.343714 5.9891811999999994e-05
2.344714 5.729857e-05
2.345714 5.4702031e-05
2.346714 5.2102172e-05
2.347714 4.9498941999999996e-05
2.348714 4.6892291e-05
2.349714 4.4282160000000005e-05
2.350714 4.1668491000000005e-05
2.351714 3.9051221e-05
2.352714 3.6430279e-05
2.353714 3.3805597e-05
2.354714 3.1177098e-05
2.355714 2.8544707e-05
2.356714 2.5908358e-05
2.357714 2.3267972e-05
2.358714 2.0623487e-05
2.359714 1.7974838e-05
2.360714 1.5321969999999998e-05
2.361714 1.2664836e-05
2.362714 1.00034e-05
2.363714 7.337634900000001e-06
2.364714 4.66753e-06
2.365714 1.9930889e-06
2.366714 -6.8566854e-07
2.367714 -3.3687034e-06
2.368714 -6.0559586e-06
2.369714 -8.7473559e-06
2.370714 -1.1442795999999999e-05
2.371714 -1.4142157e-05
2.372714 -1.6845297e-05
2.373714 -1.9552050000000002e-05
2.374714 -2.2262228e-05
2.375714 -2.4975623e-05
2.376714 -2.7692010000000003e-05
2.377714 -3.0411135e-05
2.378714 -3.3132736e-05
2.379714 -3.5856527e-05
2.380714 -3.858222e-05
2.381714 -4.1309502e-05
2.382714 -4.4038063e-05
2.383714 -4.676757e-05
2.384714 -4.9497709000000003e-05
2.385714 -5.222814300000001e-05
2.386714 -5.4958559e-05
2.387714 -5.7688628999999994e-05
2.388714 -6.0418046e-05
2.389714 -6.3146507e-05
2.390714 -6.5873718e-05
2.391714 -6.8599417e-05
2.392714 -7.1323342e-05
2.393714 -7.4045261e-05
2.394714 -7.6764968e-05
2.395714 -7.9482265e-05
2.396714 -8.2196988e-05
2.397714 -8.4908999e-05
2.398714 -8.7618167e-05
2.399714 -9.0324414e-05
2.400714 -9.302766600000001e-05
2.401714 -9.5727876e-05
2.402714 -9.842502800000002e-05
2.403714 -0.00010111912
2.404714 -0.00010381017000000001
2.405714 -0.0001064982
2.406714 -0.00010918326999999999
2.407714 -0.00011186546
2.408714 -0.00011454482
2.409714 -0.00011722145
2.410714 -0.00011989545
2.411714 -0.00012256691
2.412714 -0.00012523593000000001
2.413714 -0.00012790261999999999
2.414714 -0.00013056707000000002
2.415714 -0.00013322938
2.416714 -0.00013588965
2.417714 -0.00013854795
2.418714 -0.00014120436
2.419714 -0.00014385896
2.420714 -0.00014651179
2.421714 -0.00014916291
2.422714 -0.00015181236
2.423714 -0.00015446016000000002
2.424714 -0.00015710632
2.425714 -0.00015975085
2.426714 -0.00016239373999999999
2.427714 -0.00016503496
2.428714 -0.0001676745
2.429714 -0.00017031231
2.430714 -0.00017294832999999998
2.431714 -0.0001755825
2.432714 -0.00017821476
2.433714 -0.00018084501999999998
2.434714 -0.00018347317999999998
2.435714 -0.00018609918
2.436714 -0.00018872287
2.437714 -0.00019134413
2.438714 -0.00019396289
2.439714 -0.00019657895999999997
2.440714 -0.00019919223
2.441714 -0.00020180253
2.442714 -0.00020440967999999998
2.443714 -0.00020701357000000003
2.444714 -0.00020961394999999999
2.445714 -0.00021221069
2.446714 -0.00021480355
2.447714 -0.00021739233
2.448714 -0.00021997681999999999
2.449714 -0.00022255676
2.450714 -0.00022513198
2.451714 -0.00022770216
2.452714 -0.00023026712000000002
2.453714 -0.0002328266
2.454714 -0.0002353803
2.455714 -0.00023792797
2.456714 -0.0002404694
2.457714 -0.00024300430000000003
2.458714 -0.00024553237
2.459714 -0.00024805345
2.460714 -0.00025056722
2.461714 -0.00025307352
2.462714 -0.00025557208
2.463714 -0.00025806273
2.464714 -0.00026054527
2.465714 -0.00026301952
2.466714 -0.00026548535
2.467714 -0.00026794262
2.468714 -0.00027039123
2.469714 -0.00027283110999999996
2.470714 -0.00027526216000000003
2.471714 -0.00027768442
2.472714 -0.00028009785999999996
2.473714 -0.00028250245
2.474714 -0.00028489830999999996
2.475714 -0.00028728546000000003
2.476714 -0.00028966401000000004
2.477714 -0.00029203406
2.478714 -0.00029439575
2.479714 -0.00029674923
2.480714 -0.00029909463
2.481714 -0.00030143212
2.482714 -0.00030376188999999996
2.483714 -0.00030608412
2.484714 -0.00030839897
2.485714 -0.00031070663
2.486714 -0.00031300729
2.487714 -0.00031530105
2.488714 -0.00031758811
2.489714 -0.00031986863
2.490714 -0.00032214268
2.491714 -0.00032441039000000003
2.492714 -0.00032667183
2.493714 -0.00032892708
2.494714 -0.00033117612
2.495714 -0.00033341905
2.496714 -0.00033565582
2.497714 -0.00033788635000000003
2.498714 -0.00034011063999999996
2.499714 -0.0003423286
2.500714 -0.00034454013000000003
2.501714 -0.00034674506
2.502714 -0.00034894329
2.503714 -0.00035113462
2.504714 -0.00035331889
2.505714 -0.00035549585
2.506714 -0.00035766536
2.507714 -0.00035982719
2.508714 -0.00036198107
2.509714 -0.00036412682
2.510714 -0.00036626416
2.511714 -0.00036839288
2.512714 -0.00037051273
2.513714 -0.00037262348
2.514714 -0.00037472488999999997
2.515714 -0.00037681670999999996
2.516714 -0.00037889874
2.517714 -0.00038097078
2.518714 -0.00038303256
2.519714 -0.00038508392000000005
2.520714 -0.00038712469
2.521714 -0.00038915463999999994
2.522714 -0.00039117357999999994
2.523714 -0.00039318143
2.524714 -0.00039517794999999997
2.525714 -0.00039716301
2.526714 -0.00039913643000000004
2.527714 -0.00040109811999999997
2.528714 -0.00040304793999999995
2.529714 -0.00040498576
2.530714 -0.00040691151999999996
2.531714 -0.00040882505
2.532714 -0.00041072635
2.533714 -0.00041261524
2.534714 -0.00041449166
2.535714 -0.00041635553000000003
2.536714 -0.00041820690000000005
2.537714 -0.00042004563
2.538714 -0.00042187175
2.539714 -0.00042368515
2.540714 -0.0004254859
2.541714 -0.00042727392999999996
2.542714 -0.00042904935000000004
2.543714 -0.00043081213
2.544714 -0.00043256232
2.545714 -0.00043430005
2.546714 -0.00043602527000000005
2.547714 -0.00043773816
2.548714 -0.00043943883
2.549714 -0.00044112734999999994
2.550714 -0.00044280390999999996
2.551714 -0.00044446861
2.552714 -0.00044612161
2.553714 -0.00044776307
2.554714 -0.00044939316
2.555714 -0.00045101201
2.556714 -0.00045261986
2.557714 -0.0004542168
2.558714 -0.00045580299999999996
2.559714 -0.00045737869999999995
2.560714 -0.00045894394
2.561714 -0.00046049886000000003
2.562714 -0.00046204359
2.563714 -0.00046357823000000003
2.564714 -0.00046510285999999993
2.565714 -0.00046661753
2.566714 -0.00046812224000000003
2.567714 -0.00046961699999999997
2.568714 -0.00047110178999999996
2.569714 -0.00047257658
2.570714 -0.00047404124
2.571714 -0.00047549565000000005
2.572714 -0.00047693975000000005
2.573714 -0.00047837325
2.574714 -0.00047979611000000005
2.575714 -0.00048120801
2.576714 -0.00048260872000000003
2.577714 -0.00048399802000000005
2.578714 -0.00048537563000000005
2.579714 -0.00048674124
2.580714 -0.00048809461
2.581714 -0.0004894353399999999
2.582714 -0.0004907632
2.583714 -0.00049207788
2.584714 -0.00049337905
2.585714 -0.00049466639
2.586714 -0.0004959396799999999
2.587714 -0.00049719861
2.588714 -0.00049844293
2.589714 -0.00049967234
2.590714 -0.0005008867399999999
2.591714 -0.00050208587
2.592714 -0.0005032695299999999
2.593714 -0.00050443759
2.594714 -0.00050558997
2.595714 -0.00050672652
2.596714 -0.0005078472
2.597714 -0.00050895192
2.598714 -0.0005100407200000001
2.599714 -0.0005111135599999999
2.600714 -0.00051217044
2.601714 -0.00051321149
2.602714 -0.00051423667
2.603714 -0.0005152460700000001
2.604714 -0.00051623988
2.605714 -0.00051721813
2.606714 -0.0005181809700000001
2.607714 -0.00051912843
2.608714 -0.00052006076
2.609714 -0.00052097807
2.610714 -0.0005218803800000001
2.611714 -0.0005227680000000001
2.612714 -0.00052364094
2.613714 -0.00052449941
2.614714 -0.0005253435100000001
2.615714 -0.00052617338
2.616714 -0.0005269892
2.617714 -0.00052779101
2.618714 -0.00052857904
2.619714 -0.00052935325
2.620714 -0.0005301139
2.621714 -0.00053086101
2.622714 -0.0005315947
2.623714 -0.00053231506
2.624714 -0.00053302219
2.625714 -0.00053371618
2.626714 -0.00053439712
2.627714 -0.00053506506
2.628714 -0.00053572007
2.629714 -0.00053636222
2.630714 -0.0005369915000000001
2.631714 -0.00053760805
2.632714 -0.00053821191
2.633714 -0.00053880303
2.634714 -0.00053938147
2.635714 -0.0005399472199999999
2.636714 -0.00054050033
2.637714 -0.00054104071
2.638714 -0.00054156835
2.639714 -0.00054208317
2.640714 -0.00054258517
2.641714 -0.00054307425
2.642714 -0.00054355028
2.643714 -0.00054401316
2.644714 -0.00054446273
2.645714 -0.00054489888
2.646714 -0.00054532143
2.647714 -0.0005457302
2.648714 -0.0005461249200000001
2.649714 -0.0005465055
2.650714 -0.00054687166
2.651714 -0.00054722314
2.652714 -0.00054755974
2.653714 -0.0005478812
2.654714 -0.0005481872
2.655714 -0.00054847765
2.656714 -0.00054875213
2.657714 -0.0005490105700000001
2.658714 -0.00054925267
2.659714 -0.00054947827
2.660714 -0.00054968709
2.661714 -0.000549879
2.662714 -0.00055005389
2.663714 -0.0005502116
2.664714 -0.00055035212
2.665714 -0.0005504752199999999
2.666714 -0.00055058099
2.667714 -0.00055066935
2.668714 -0.00055074038
2.669714 -0.00055079418
2.670714 -0.00055083069
2.671714 -0.00055085015
2.672714 -0.00055085266
2.673714 -0.00055083842
2.674714 -0.00055080759
2.675714 -0.00055076034
2.676714 -0.00055069704
2.677714 -0.00055061787
2.678714 -0.00055052305
2.679714 -0.00055041287
2.680714 -0.00055028768
2.681714 -0.0005501476599999999
2.682714 -0.00054999314
2.683714 -0.00054982438
2.684714 -0.00054964166
2.685714 -0.00054944517
2.686714 -0.00054923516
2.687714 -0.00054901184
2.688714 -0.00054877542
2.689714 -0.00054852608
2.690714 -0.0005482639600000001
2.691714 -0.00054798916
2.692714 -0.00054770185
2.693714 -0.00054740203
2.694714 -0.0005470898499999999
2.695714 -0.00054676525
2.696714 -0.00054642828
2.697714 -0.00054607895
2.698714 -0.00054571719
2.699714 -0.00054534294
2.700714 -0.00054495617
2.701714 -0.00054455681
2.702714 -0.00054414472
2.703714 -0.0005437198099999999
2.704714 -0.0005432819799999999
2.705714 -0.0005428310499999999
2.706714 -0.00054236689
2.707714 -0.0005418894899999999
2.708714 -0.00054139864
2.709714 -0.00054089419
2.710714 -0.0005403760000000001
2.711714 -0.000539844
2.712714 -0.00053929803
2.713714 -0.000538738
2.714714 -0.0005381636999999999
2.715714 -0.00053757508
2.716714 -0.00053697199
2.717714 -0.00053635436
2.718714 -0.00053572198
2.719714 -0.00053507492
2.720714 -0.00053441299
2.721714 -0.00053373606
2.722714 -0.00053304411
2.723714 -0.00053233698
2.724714 -0.00053161461
2.725714 -0.0005308769699999999
2.726714 -0.000530124
2.727714 -0.00052935552
2.728714 -0.00052857163
2.729714 -0.00052777214
2.730714 -0.0005269570900000001
2.731714 -0.0005261264500000001
2.732714 -0.0005252802100000001
2.733714 -0.00052441833
2.734714 -0.0005235408499999999
2.735714 -0.0005226478200000001
2.736714 -0.00052173923
2.737714 -0.00052081518
2.738714 -0.00051987572
2.739714 -0.0005189209299999999
2.740714 -0.00051795096
2.741714 -0.00051696597
2.742714 -0.0005159660300000001
2.743714 -0.0005149514000000001
2.744714 -0.0005139223
2.745714 -0.00051287884
2.746714 -0.00051182133
2.747714 -0.00051074999
2.748714 -0.00050966505
2.749714 -0.00050856684
2.750714 -0.0005074555700000001
2.751714 -0.0005063315700000001
2.752714 -0.00050519511
2.753714 -0.0005040464699999999
2.754714 -0.00050288595
2.755714 -0.00050171379
2.756714 -0.00050053027
2.757714 -0.0004993356
2.758714 -0.00049813007
2.759714 -0.00049691384
2.760714 -0.0004956871199999999
2.761714 -0.00049445016
2.762714 -0.00049320297
2.763714 -0.00049194568
2.764714 -0.00049067844
2.765714 -0.00048940128
2.766714 -0.00048811416
2.767714 -0.00048681717999999994
2.768714 -0.00048551024
2.769714 -0.00048419324
2.770714 -0.00048286615
2.771714 -0.00048152892
2.772714 -0.00048018128
2.773714 -0.00047882322
2.774714 -0.00047745452
2.775714 -0.000476075
2.776714 -0.00047468448
2.777714 -0.00047328276
2.778714 -0.00047186967999999997
2.779714 -0.00047044500000000005
2.780714 -0.00046900864
2.781714 -0.00046756036000000003
2.782714 -0.00046609994
2.783714 -0.00046462733
2.784714 -0.00046314231
2.785714 -0.00046164487
2.786714 -0.00046013479
2.787714 -0.00045861207
2.788714 -0.00045707661
2.789714 -0.00045552841999999997
2.790714 -0.0004539675
2.791714 -0.00045239380999999995
2.792714 -0.00045080747000000003
2.793714 -0.00044920843999999996
2.794714 -0.00044759685999999995
2.795714 -0.00044597277
2.796714 -0.00044433636999999997
2.797714 -0.00044268772000000004
2.798714 -0.00044102694
2.799714 -0.00043935424
2.800714 -0.00043766981000000003
2.801714 -0.00043597374
2.802714 -0.00043426626
2.803714 -0.00043254754
2.804714 -0.00043081782000000004
2.805714 -0.00042907723000000004
2.806714 -0.00042732603999999996
2.807714 -0.00042556435000000003
2.808714 -0.00042379247
2.809714 -0.0004220105
2.810714 -0.00042021866
2.811714 -0.00041841713
2.812714 -0.00041660619000000003
2.813714 -0.00041478593
2.814714 -0.00041295662
2.815714 -0.00041111833999999997
2.816714 -0.00040927138999999996
2.817714 -0.00040741588
2.818714 -0.00040555210000000003
2.819714 -0.00040368009000000003
2.820714 -0.00040180007
2.821714 -0.00039991232
2.822714 -0.00039801694000000004
2.823714 -0.00039611409
2.824714 -0.00039420401999999997
2.825714 -0.0003922868
2.826714 -0.00039036263000000003
2.827714 -0.00038843168
2.828714 -0.00038649414
2.829714 -0.00038455005
2.830714 -0.00038259959000000004
2.831714 -0.00038064293
2.832714 -0.00037868012
2.833714 -0.0003767113
2.834714 -0.00037473649
2.835714 -0.00037275577
2.836714 -0.00037076923
2.837714 -0.00036877683999999997
2.838714 -0.00036677865999999997
2.839714 -0.00036477465999999997
2.840714 -0.00036276483
2.841714 -0.00036074912
2.842714 -0.00035872747
2.843714 -0.00035669984
2.844714 -0.00035466612
2.845714 -0.00035262619
2.846714 -0.00035057999
2.847714 -0.00034852737
2.848714 -0.00034646823
2.849714 -0.00034440245
2.850714 -0.00034232987
2.851714 -0.00034025043
2.852714 -0.00033816395
2.853714 -0.00033607039
2.854714 -0.00033396964
2.855714 -0.00033186159
2.856714 -0.00032974617000000004
2.857714 -0.00032762337
2.858714 -0.00032549317
2.859714 -0.00032335554
2.860714 -0.00032121054
2.861714 -0.00031905818
2.862714 -0.00031689856
2.863714 -0.00031473176
2.864714 -0.00031255793
2.865714 -0.00031037721
2.866714 -0.00030818974
2.867714 -0.00030599576
2.868714 -0.00030379547
2.869714 -0.00030158908
2.870714 -0.00029937687
2.871714 -0.00029715909
2.872714 -0.00029493598999999997
2.873714 -0.00029270789
2.874714 -0.00029047505
2.875714 -0.00028823779
2.876714 -0.00028599636
2.877714 -0.00028375107
2.878714 -0.00028150220999999996
2.879714 -0.00027925
2.880714 -0.00027699477000000004
2.881714 -0.00027473673
2.882714 -0.00027247609000000003
2.883714 -0.00027021310000000003
2.884714 -0.00026794798
2.885714 -0.00026568089
2.886714 -0.00026341204
2.887714 -0.00026114155
2.888714 -0.00025886957
2.889714 -0.00025659619
2.890714 -0.00025432153
2.891714 -0.0002520457
2.892714 -0.00024976874999999997
2.893714 -0.00024749077
2.894714 -0.00024521182000000004
2.895714 -0.0002429319
2.896714 -0.00024065109
2.897714 -0.0002383694
2.898714 -0.00023608684
2.899714 -0.00023380348
2.900714 -0.00023151929
2.901714 -0.00022923430000000003
2.902714 -0.00022694853
2.903714 -0.00022466199
2.904714 -0.00022237471000000002
2.905714 -0.00022008669000000001
2.906714 -0.00021779797000000002
2.907714 -0.00021550852
2.908714 -0.00021321844
2.909714 -0.00021092769
2.910714 -0.00020863631
2.911714 -0.00020634433999999998
2.912714 -0.0002040518
2.913714 -0.00020175869
2.914714 -0.00019946506000000002
2.915714 -0.00019717093
2.916714 -0.00019487632
2.917714 -0.00019258127000000002
2.918714 -0.0001902858
2.919714 -0.00018798992000000002
2.920714 -0.00018569367000000002
2.921714 -0.00018339706
2.922714 -0.00018110014
2.923714 -0.00017880291
2.924714 -0.00017650541
2.925714 -0.00017420767
2.926714 -0.00017190974
2.927714 -0.00016961166
2.928714 -0.00016731346
2.929714 -0.00016501524
2.930714 -0.00016271702999999998
2.931714 -0.00016041892
2.932714 -0.00015812098999999999
2.933714 -0.00015582334999999999
2.934714 -0.00015352612
2.935714 -0.00015122941
2.936714 -0.00014893337
2.937714 -0.00014663815
2.938714 -0.00014434391
2.939714 -0.00014205084
2.940714 -0.00013975911
2.941714 -0.00013746893000000002
2.942714 -0.00013518053
2.943714 -0.00013289409
2.944714 -0.00013060988999999998
2.945714 -0.00012832811
2.946714 -0.00012604902000000001
2.947714 -0.00012377284
2.948714 -0.00012149982
2.949714 -0.00011923017000000001
2.950714 -0.00011696415999999998
2.951714 -0.00011470197000000001
2.952714 -0.00011244382000000001
2.953714 -0.00011018992000000001
2.954714 -0.00010794045999999999
2.955714 -0.00010569560000000001
2.956714 -0.00010345551
2.957714 -0.00010122032999999999
2.958714 -9.899018800000001e-05
2.959714 -9.6765189e-05
2.960714 -9.4545419e-05
2.961714 -9.233094699999999e-05
2.962714 -9.0121847e-05
2.963714 -8.7918141e-05
2.964714 -8.5719859e-05
2.965714 -8.3527004e-05
2.966714 -8.1339584e-05
2.967714 -7.9157587e-05
2.968714 -7.6980979e-05
2.969714 -7.4809748e-05
2.970714 -7.2643837e-05
2.971714 -7.048323e-05
2.972714 -6.8327887e-05
2.973714 -6.6177762e-05
2.974714 -6.4032832e-05
2.975714 -6.1893064e-05
2.976714 -5.9758434999999996e-05
2.977714 -5.7628932e-05
2.978714 -5.5504563e-05
2.979714 -5.3385320999999996e-05
2.980714 -5.1271223e-05
2.981714 -4.9162298e-05
2.982714 -4.7058589e-05
2.983714 -4.4960137e-05
2.984714 -4.2867002999999996e-05
2.985714 -4.0779267e-05
2.986714 -3.8697002e-05
2.987714 -3.6620298e-05
2.988714 -3.4549254e-05
2.989714 -3.248397e-05
2.990714 -3.0424555999999996e-05
2.991714 -2.8371124e-05
2.992714 -2.6323792e-05
2.993714 -2.4282673e-05
2.994714 -2.2247885e-05
2.995714 -2.0219547e-05
2.996714 -1.8197771e-05
2.997714 -1.6182673e-05
2.998714 -1.4174358e-05
2.999714 -1.2172936e-05
3.000714 -1.0178504e-05
3.001714 -8.1911622e-06
3.002714 -6.211003300000001e-06
3.003714 -4.238116e-06
3.004714 -2.2725869e-06
3.005714 -3.1449792000000004e-07
3.006714 1.6360707e-06
3.007714 3.5790411e-06
3.008714 5.514336400000001e-06
3.009714 7.44188e-06
3.010714 9.3615952e-06
3.011714 1.1273403e-05
3.012714 1.3177225e-05
3.013714 1.5072978e-05
3.014714 1.6960577e-05
3.015714 1.8839934000000002e-05
3.016714 2.0710958e-05
3.017714 2.2573549e-05
3.018714 2.4427612000000003e-05
3.019714 2.6273042000000002e-05
3.020714 2.8109736e-05
3.021714 2.9937581e-05
3.022714 3.1756468e-05
3.023714 3.3566289e-05
3.024714 3.5366926e-05
3.025714 3.7158273e-05
3.026714 3.8940223e-05
3.027714 4.0712668999999996e-05
3.028714 4.2475506e-05
3.029714 4.4228642e-05
3.030714 4.5971987e-05
3.031714 4.7705458000000004e-05
3.032714 4.9428979e-05
3.033714 5.114249e-05
3.034714 5.2845922e-05
3.035714 5.4539236999999996e-05
3.036714 5.6222398999999996e-05
3.037714 5.7895375000000006e-05
3.038714 5.9558147e-05
3.039714 6.1210704e-05
3.040714 6.2853053e-05
3.041714 6.4485187e-05
3.042714 6.6107134e-05
3.043714 6.7718895e-05
3.044714 6.932051e-05
3.045714 7.0911994e-05
3.046714 7.249337799999999e-05
3.047714 7.406469000000001e-05
3.048714 7.5625945e-05
3.049714 7.7177185e-05
3.050714 7.8718415e-05
3.051714 8.024965200000001e-05
3.052714 8.1770918e-05
3.053714 8.3282202e-05
3.054714 8.4783505e-05
3.055714 8.627481e-05
3.056714 8.7756109e-05
3.057714 8.922735900000001e-05
3.058714 9.0688525e-05
3.059714 9.2139561e-05
3.060714 9.358042199999999e-05
3.061714 9.501104e-05
3.062714 9.6431347e-05
3.063714 9.7841291e-05
3.064714 9.9240776e-05
3.065714 0.00010062973
3.066714 0.00010200810000000001
3.067714 0.00010337577
3.068714 0.00010473269000000001
3.069714 0.00010607879
3.070714 0.00010741397
3.071714 0.00010873821
3.072714 0.00011005142
3.073714 0.00011135355
3.074714 0.00011264456
3.075714 0.00011392440999999999
3.076714 0.00011519307
3.077714 0.00011645052000000001
3.078714 0.00011769674
3.079714 0.00011893171
3.080714 0.00012015544000000001
3.081714 0.00012136793
3.082714 0.00012256919
3.083714 0.00012375922000000002
3.084714 0.00012493803999999998
3.085714 0.00012610566
3.086714 0.00012726209
3.087714 0.00012840736
3.088714 0.00012954146
3.089714 0.00013066441
3.090714 0.00013177621
3.091714 0.00013287685999999999
3.092714 0.00013396633
3.093714 0.00013504464
3.094714 0.00013611175
3.095714 0.00013716761
3.096714 0.00013821224000000001
3.097714 0.00013924555
3.098714 0.00014026751
3.099714 0.00014127806
3.100714 0.00014227714
3.101714 0.00014326471
3.102714 0.00014424068
3.103714 0.00014520499
3.104714 0.00014615757
3.105714 0.00014709836
3.106714 0.00014802731000000002
3.107714 0.00014894434
3.108714 0.00014984942
3.109714 0.00015074247
3.110714 0.00015162349
3.111714 0.00015249241999999998
3.112714 0.00015334924
3.113714 0.00015419395
3.114714 0.00015502654
3.115714 0.00015584702
3.116714 0.00015665541
3.117714 0.00015745175
3.118714 0.00015823604999999998
3.119714 0.00015900837999999998
3.120714 0.00015976877
3.121714 0.00016051732000000002
3.122714 0.00016125408
3.123714 0.00016197912
3.124714 0.00016269252
3.125714 0.00016339436
3.126714 0.00016408474
3.127714 0.0001647637
3.128714 0.00016543136
3.129714 0.00016608775999999998
3.130714 0.00016673300000000002
3.131714 0.00016736715
3.132714 0.00016799027
3.133714 0.00016860239
3.134714 0.00016920359
3.135714 0.00016979390000000001
3.136714 0.00017037337
3.137714 0.00017094203
3.138714 0.00017149989
3.139714 0.00017204699
3.140714 0.00017258333
3.141714 0.00017310891000000002
3.142714 0.00017362377
3.143714 0.00017412787
3.144714 0.00017462123
3.145714 0.00017510386
3.146714 0.00017557575
3.147714 0.00017603689
3.148714 0.0001764873
3.149714 0.00017692696
3.150714 0.00017735589
3.151714 0.00017777411
3.152714 0.00017818161999999998
3.153714 0.00017857845
3.154714 0.0001789646
3.155714 0.00017934012
3.156714 0.00017970503000000002
3.157714 0.00018005936000000002
3.158714 0.00018040314
3.159714 0.0001807364
3.160714 0.00018105919
3.161714 0.00018137155
3.162714 0.00018167350000000001
3.163714 0.00018196509
3.164714 0.00018224634
3.165714 0.00018251729
3.166714 0.00018277797
3.167714 0.0001830284
3.168714 0.00018326858
3.169714 0.00018349856
3.170714 0.0001837183
3.171714 0.00018392784
3.172714 0.00018412717000000002
3.173714 0.00018431629
3.174714 0.00018449516
3.175714 0.00018466379000000002
3.176714 0.00018482218
3.177714 0.00018497028
3.178714 0.0001851081
3.179714 0.00018523563
3.180714 0.00018535283
3.181714 0.00018545971
3.182714 0.00018555628
3.183714 0.00018564252
3.184714 0.00018571847
3.185714 0.00018578413
3.186714 0.00018583953
3.187714 0.00018588473
3.188714 0.00018591978
3.189714 0.00018594474
3.190714 0.0001859597
3.191714 0.00018596472
3.192714 0.00018595995
3.193714 0.00018594549000000002
3.194714 0.00018592145
3.195714 0.00018588797
3.196714 0.00018584521999999998
3.197714 0.00018579333
3.198714 0.00018573246
3.199714 0.00018566277999999999
3.200714 0.00018558446
3.201714 0.00018549766
3.202714 0.00018540256
3.203714 0.00018529933
3.204714 0.00018518812
3.205714 0.00018506909
3.206714 0.00018494239
3.207714 0.00018480816000000002
3.208714 0.00018466654
3.209714 0.00018451766
3.210714 0.0001843616
3.211714 0.00018419849999999998
3.212714 0.00018402841
3.213714 0.00018385143
3.214714 0.00018366762
3.215714 0.00018347705
3.216714 0.00018327975000000002
3.217714 0.00018307574
3.218714 0.00018286506
3.219714 0.00018264774
3.220714 0.00018242378
3.221714 0.00018219317
3.222714 0.00018195593
3.223714 0.00018171205
3.224714 0.00018146156
3.225714 0.00018120442999999998
3.226714 0.00018094065000000002
3.227714 0.00018067025999999998
3.228714 0.00018039323
3.229714 0.00018010959
3.230714 0.00017981936
3.231714 0.00017952254
3.232714 0.00017921917
3.233714 0.00017890927
3.234714 0.00017859288999999998
3.235714 0.00017827007
3.236714 0.00017794084
3.237714 0.00017760526
3.238714 0.00017726339
3.239714 0.0001769153
3.240714 0.00017656101
3.241714 0.00017620063
3.242714 0.00017583418999999998
3.243714 0.00017546178000000002
3.244714 0.00017508344
3.245714 0.00017469926
3.246714 0.00017430928
3.247714 0.00017391358
3.248714 0.00017351224
3.249714 0.00017310529
3.250714 0.00017269281
3.251714 0.00017227485
3.252714 0.00017185148999999999
3.253714 0.00017142278
3.254714 0.00017098879
3.255714 0.00017054957
3.256714 0.00017010523000000001
3.257714 0.00016965581000000002
3.258714 0.00016920139000000002
3.259714 0.00016874208999999998
3.260714 0.00016827796
3.261714 0.00016780914
3.262714 0.0001673357
3.263714 0.00016685779
3.264714 0.0001663755
3.265714 0.000165889
3.266714 0.00016539841000000002
3.267714 0.00016490388
3.268714 0.00016440559
3.269714 0.00016390369
3.270714 0.00016339836
3.271714 0.00016288976999999998
3.272714 0.00016237813
3.273714 0.0001618636
3.274714 0.00016134637
3.275714 0.00016082666
3.276714 0.00016030463
3.277714 0.00015978044
3.278714 0.0001592543
3.279714 0.00015872637
3.280714 0.00015819679
3.281714 0.00015766572999999999
3.282714 0.00015713332
3.283714 0.00015659967
3.284714 0.00015606493
3.285714 0.00015552915
3.286714 0.00015499243999999999
3.287714 0.00015445487000000002
3.288714 0.00015391645999999999
3.289714 0.00015337728
3.290714 0.00015283732
3.291714 0.00015229662
3.292714 0.00015175516
3.293714 0.00015121293
3.294714 0.00015066989
3.295714 0.00015012602999999998
3.296714 0.00014958131
3.297714 0.00014903568
3.298714 0.0001484891
3.299714 0.00014794150999999998
3.300714 0.00014739288
3.301714 0.00014684316
3.302714 0.00014629235
3.303714 0.00014574038
3.304714 0.00014518723
3.305714 0.0001446329
3.306714 0.00014407739
3.307714 0.0001435207
3.308714 0.00014296286
3.309714 0.00014240388
3.310714 0.00014184384
3.311714 0.00014128276
3.312714 0.00014072073
3.313714 0.00014015781
3.314714 0.00013959408999999998
3.315714 0.00013902967
3.316714 0.00013846466
3.317714 0.00013789917
3.318714 0.00013733332
3.319714 0.00013676723
3.320714 0.00013620104
3.321714 0.00013563488
3.322714 0.00013506889
3.323714 0.00013450318999999998
3.324714 0.00013393792999999999
3.325714 0.00013337325
3.326714 0.00013280928
3.327714 0.00013224618
3.328714 0.00013168406
3.329714 0.00013112306
3.330714 0.00013056331
3.331714 0.00013000496
3.332714 0.00012944813
3.333714 0.00012889295
3.334714 0.00012833955000000002
3.335714 0.00012778806
3.336714 0.00012723862
3.337714 0.00012669134
3.338714 0.00012614637
3.339714 0.00012560383
3.340714 0.00012506386999999998
3.341714 0.00012452659
3.342714 0.00012399216
3.343714 0.00012346071
3.344714 0.00012293236000000002
3.345714 0.00012240724
3.346714 0.0001218855
3.347714 0.00012136728
3.348714 0.00012085270000000001
3.349714 0.00012034188
3.350714 0.00011983495
3.351714 0.00011933203
3.352714 0.00011883321
3.353714 0.00011833862000000001
3.354714 0.00011784831
3.355714 0.00011736239999999999
3.356714 0.00011688095
3.357714 0.00011640400999999999
3.358714 0.00011593162999999999
3.359714 0.00011546384000000001
3.360714 0.00011500067
3.361714 0.00011454209000000001
3.362714 0.00011408814
3.363714 0.00011363877000000001
3.364714 0.00011319395000000001
3.365714 0.00011275363999999999
3.366714 0.00011231779999999999
3.367714 0.00011188631999999999
3.368714 0.00011145918
3.369714 0.00011103629
3.370714 0.00011061754
3.371714 0.00011020289
3.372714 0.00010979222999999998
3.373714 0.00010938547999999999
3.374714 0.00010898258
3.375714 0.00010858345
3.376714 0.00010818801
3.377714 0.00010779623
3.378714 0.00010740805999999999
3.379714 0.00010702347
3.380714 0.00010664245
3.381714 0.00010626499
3.382714 0.00010589109000000001
3.383714 0.00010552083
3.384714 0.00010515422
3.385714 0.00010479134
3.386714 0.00010443227000000001
3.387714 0.00010407713
3.388714 0.00010372599
3.389714 0.00010337901
3.390714 0.00010303631000000002
3.391714 0.00010269805
3.392714 0.00010236437
3.393714 0.00010203544999999999
3.394714 0.00010171146
3.395714 0.00010139257
3.396714 0.00010107897
3.397714 0.00010077082999999999
3.398714 0.00010046831
3.399714 0.00010017162
3.400714 9.988089e-05
3.401714 9.9596309e-05
3.402714 9.931802700000001e-05
3.403714 9.904619e-05
3.404714 9.8780924e-05
3.405714 9.852236599999999e-05
3.406714 9.827063e-05
3.407714 9.8025805e-05
3.408714 9.7788018e-05
3.409714 9.7557324e-05
3.410714 9.733380500000001e-05
3.411714 9.711753799999999e-05
3.412714 9.690854800000001e-05
3.413714 9.670690100000001e-05
3.414714 9.6512633e-05
3.415714 9.6325743e-05
3.416714 9.6146277e-05
3.417714 9.5974235e-05
3.418714 9.5809628e-05
3.419714 9.5652456e-05
3.420714 9.5502708e-05
3.421714 9.5360372e-05
3.422714 9.5225448e-05
3.423714 9.5097909e-05
3.424714 9.497773e-05
3.425714 9.486490199999999e-05
3.426714 9.4759389e-05
3.427714 9.466115200000001e-05
3.428714 9.4570169e-05
3.429714 9.4486398e-05
3.430714 9.440979100000001e-05
3.431714 9.4340305e-05
3.432714 9.4277897e-05
3.433714 9.4222509e-05
3.434714 9.417407800000001e-05
3.435714 9.4132554e-05
3.436714 9.4097857e-05
3.437714 9.4069935e-05
3.438714 9.404869800000001e-05
3.439714 9.4034084e-05
3.440714 9.402601799999999e-05
3.441714 9.4024415e-05
3.442714 9.402920699999999e-05
3.443714 9.4040308e-05
3.444714 9.4057646e-05
3.445714 9.4081145e-05
3.446714 9.411074900000001e-05
3.447714 9.4146378e-05
3.448714 9.4187988e-05
3.449714 9.4235514e-05
3.450714 9.428893e-05
3.451714 9.4348206e-05
3.452714 9.441330899999999e-05
3.453714 9.4484244e-05
3.454714 9.4561011e-05
3.455714 9.4643622e-05
3.456714 9.4732115e-05
3.457714 9.4826544e-05
3.458714 9.4926946e-05
3.459714 9.5033414e-05
3.460714 9.5146027e-05
3.461714 9.5264869e-05
3.462714 9.5390067e-05
3.463714 9.552172699999999e-05
3.464714 9.5659982e-05
3.465714 9.580496699999999e-05
3.466714 9.595681800000001e-05
3.467714 9.611567299999999e-05
3.468714 9.6281667e-05
3.469714 9.645496e-05
3.470714 9.6635688e-05
3.471714 9.6823976e-05
3.472714 9.7019961e-05
3.473714 9.7223779e-05
3.474714 9.743552e-05
3.475714 9.7655288e-05
3.476714 9.7883174e-05
3.477714 9.811924399999999e-05
3.478714 9.8363557e-05
3.479714 9.8616147e-05
3.480714 9.8877058e-05
3.481714 9.914628e-05
3.482714 9.9423812e-05
3.483714 9.9709621e-05
3.484714 0.00010000368
3.485714 0.00010030591
3.486714 0.00010061624999999999
3.487714 0.00010093463000000001
3.488714 0.00010126092
3.489714 0.00010159504
3.490714 0.00010193686
3.491714 0.00010228625
3.492714 0.00010264309
3.493714 0.00010300723
3.494714 0.00010337853
3.495714 0.00010375687
3.496714 0.00010414208
3.497714 0.00010453404
3.498714 0.00010493259999999999
3.499714 0.00010533762
3.500714 0.00010574896999999999
3.501714 0.00010616653000000001
3.502714 0.00010659018000000001
3.503714 0.00010701978
3.504714 0.00010745524999999998
3.505714 0.00010789647999999999
3.506714 0.00010834336999999999
3.507714 0.00010879585
3.508714 0.0001092538
3.509714 0.00010971718999999999
3.510714 0.00011018591000000001
3.511714 0.00011065991000000001
3.512714 0.00011113916
3.513714 0.00011162356999999998
3.514714 0.0001121131
3.515714 0.00011260772
3.516714 0.00011310738000000001
3.517714 0.00011361202
3.518714 0.00011412163999999999
3.519714 0.00011463619999999999
3.520714 0.00011515567
3.521714 0.00011568004
3.522714 0.00011620928999999999
3.523714 0.00011674339999999999
3.524714 0.00011728234999999999
3.525714 0.00011782614999999999
3.526714 0.00011837478999999999
3.527714 0.00011892828
3.528714 0.00011948661
3.529714 0.00012004979999999999
3.530714 0.00012061788
3.531714 0.00012119086
3.532714 0.00012176875999999999
3.533714 0.00012235162
3.534714 0.00012293947000000002
3.535714 0.00012353237
3.536714 0.00012413034
3.537714 0.00012473344
3.538714 0.00012534169
3.539714 0.00012595517000000002
3.540714 0.00012657391
3.541714 0.00012719796999999998
3.542714 0.00012782739000000002
3.543714 0.0001284622
3.544714 0.00012910245
3.545714 0.00012974817
3.546714 0.00013039939
3.547714 0.00013105612
3.548714 0.00013171835
3.549714 0.00013238609
3.550714 0.00013305931999999998
3.551714 0.00013373800999999999
3.552714 0.00013442211
3.553714 0.00013511158
3.554714 0.00013580633000000002
3.555714 0.00013650628
3.556714 0.00013721133
3.557714 0.00013792137
3.558714 0.00013863627
3.559714 0.00013935589000000002
3.560714 0.00014008008
3.561714 0.00014080869
3.562714 0.00014154152
3.563714 0.00014227842
3.564714 0.00014301918999999998
3.565714 0.00014376363
3.566714 0.00014451156
3.567714 0.00014526277999999998
3.568714 0.00014601708
3.569714 0.00014677429
3.570714 0.00014753421
3.571714 0.00014829665
3.572714 0.00014906143
3.573714 0.00014982837
3.574714 0.00015059733
3.575714 0.00015136811999999999
3.576714 0.00015214064
3.577714 0.00015291472
3.578714 0.00015369026999999998
3.579714 0.00015446715
3.580714 0.00015524529
3.581714 0.00015602458
3.582714 0.00015680497
3.583714 0.00015758636
3.584714 0.00015836873
3.585714 0.00015915203
3.586714 0.00015993622
3.587714 0.00016072128
3.588714 0.00016150717
3.589714 0.00016229390999999998
3.590714 0.00016308145999999998
3.591714 0.00016386982
3.592714 0.00016465900999999998
3.593714 0.00016544901
3.594714 0.00016623982999999998
3.595714 0.00016703148
3.596714 0.00016782395
3.597714 0.00016861725
3.598714 0.00016941137
3.599714 0.00017020633
3.600714 0.00017100211
3.601714 0.00017179873
3.602714 0.00017259615
3.603714 0.00017339438
3.604714 0.00017419342
3.605714 0.00017499326000000001
3.606714 0.00017579386999999998
3.607714 0.00017659522
3.608714 0.00017739734
3.609714 0.00017820017000000002
3.610714 0.00017900371
3.611714 0.00017980791
3.612714 0.00018061278
3.613714 0.00018141825
3.614714 0.00018222431999999998
3.615714 0.00018303094
3.616714 0.00018383809
3.617714 0.00018464569
3.618714 0.00018545372
3.619714 0.00018626212
3.620714 0.00018707084
3.621714 0.0001878798
3.622714 0.00018868894
3.623714 0.00018949819
3.624714 0.00019030745
3.625714 0.00019111661999999998
3.626714 0.00019192561999999998
3.627714 0.00019273429999999998
3.628714 0.00019354254
3.629714 0.00019435025999999997
3.630714 0.00019515726
3.631714 0.00019596343000000002
3.632714 0.00019676859
3.633714 0.00019757259999999999
3.634714 0.00019837526
3.635714 0.00019917641
3.636714 0.00019997582999999999
3.637714 0.00020077337000000002
3.638714 0.00020156883
3.639714 0.000202362
3.640714 0.00020315269000000002
3.641714 0.00020394073
3.642714 0.00020472592
3.643714 0.00020550804
3.644714 0.00020628697
3.645714 0.00020706250000000003
3.646714 0.00020783447999999998
3.647714 0.00020860277000000002
3.648714 0.0002093672
3.649714 0.00021012766
3.650714 0.00021088398999999998
3.651714 0.00021163614
3.652714 0.00021238402
3.653714 0.00021312751000000002
3.654714 0.00021386656000000001
3.655714 0.00021460114
3.656714 0.00021533119000000003
3.657714 0.00021605675999999998
3.658714 0.00021677774
3.659714 0.0002174942
3.660714 0.00021820611000000003
3.661714 0.00021891349
3.662714 0.00021961641
3.663714 0.00022031485999999997
3.664714 0.0002210089
3.665714 0.00022169859
3.666714 0.00022238391
3.667714 0.00022306497
3.668714 0.00022374176999999997
3.669714 0.00022441437999999998
3.670714 0.00022508282
3.671714 0.00022574714
3.672714 0.00022640736
3.673714 0.00022706349
3.674714 0.0002277156
3.675714 0.00022836364
3.676714 0.00022900761000000001
3.677714 0.00022964753
3.678714 0.00023028338
3.679714 0.00023091513
3.680714 0.00023154275
3.681714 0.00023216621
3.682714 0.00023278544
3.683714 0.0002334004
3.684714 0.00023401101
3.685714 0.00023461723
3.686714 0.00023521895
3.687714 0.00023581613
3.688714 0.00023640864
3.689714 0.00023699641999999998
3.690714 0.00023757937
3.691714 0.00023815739
3.692714 0.00023873035
3.693714 0.00023929820000000003
3.694714 0.00023986074
3.695714 0.0002404179
3.696714 0.00024096958
3.697714 0.00024151566
3.698714 0.00024205599
3.699714 0.00024259042999999998
3.700714 0.00024311889
3.701714 0.00024364122
3.702714 0.00024415729
3.703714 0.00024466697
3.704714 0.00024517008
3.705714 0.00024566652
3.706714 0.00024615617
3.707714 0.00024663884
3.708714 0.00024711444
3.709714 0.00024758278
3.710714 0.00024804378
3.711714 0.00024849726
3.712714 0.00024894309
3.713714 0.00024938117
3.714714 0.00024981136
3.715714 0.00025023355
3.716714 0.00025064762
3.717714 0.00025105348
3.718714 0.00025145105000000005
3.719714 0.00025184021999999996
3.720714 0.00025222093
3.721714 0.00025259311999999997
3.722714 0.00025295676000000003
3.723714 0.00025331178
3.724714 0.00025365819
3.725714 0.00025399594999999997
3.726714 0.0002543251
3.727714 0.0002546456
3.728714 0.00025495751
3.729714 0.0002552609
3.730714 0.00025555578
3.731714 0.0002558422
3.732714 0.00025612025999999997
3.733714 0.00025638999000000004
3.734714 0.00025665151
3.735714 0.0002569049
3.736714 0.00025715020999999996
3.737714 0.00025738757
3.738714 0.00025761708
3.739714 0.00025783878999999997
3.740714 0.0002580528
3.741714 0.00025825918
3.742714 0.00025845802
3.743714 0.00025864936
3.744714 0.00025883330000000003
3.745714 0.00025900981
3.746714 0.000259179
3.747714 0.00025934085
3.748714 0.00025949539
3.749714 0.00025964262
3.750714 0.00025978247000000003
3.751714 0.00025991499
3.752714 0.00026004009
3.753714 0.00026015773
3.754714 0.00026026787
3.755714 0.00026037042
3.756714 0.00026046525
3.757714 0.00026055234
3.758714 0.00026063153
3.759714 0.00026070275
3.760714 0.00026076589
3.761714 0.0002608208
3.762714 0.00026086739
3.763714 0.00026090554000000003
3.764714 0.00026093512
3.765714 0.00026095603999999996
3.766714 0.00026096814
3.767714 0.00026097132
3.768714 0.00026096545
3.769714 0.00026095047
3.770714 0.00026092623000000003
3.771714 0.00026089269
3.772714 0.00026084972
3.773714 0.00026079724
3.774714 0.00026073517
3.775714 0.00026066348000000004
3.776714 0.00026058206
3.777714 0.00026049086000000003
3.778714 0.00026038988
3.779714 0.00026027901
3.780714 0.00026015828
3.781714 0.00026002763
3.782714 0.00025988702
3.783714 0.00025973645
3.784714 0.0002595759
3.785714 0.00025940539999999996
3.786714 0.00025922493
3.787714 0.00025903448
3.788714 0.00025883404999999996
3.789714 0.00025862373
3.790714 0.00025840347
3.791714 0.00025817335
3.792714 0.00025793337999999996
3.793714 0.00025768361000000004
3.794714 0.00025742409
3.795714 0.00025715487
3.796714 0.00025687602
3.797714 0.0002565876
3.798714 0.00025628967
3.799714 0.00025598232999999996
3.800714 0.00025566567
3.801714 0.00025533977
3.802714 0.00025500471999999997
3.803714 0.00025466061
3.804714 0.00025430759000000003
3.805714 0.00025394575
3.806714 0.00025357515
3.807714 0.00025319594000000004
3.808714 0.0002528082
3.809714 0.00025241206
3.810714 0.00025200761
3.811714 0.00025159495
3.812714 0.0002511742
3.813714 0.00025074544
3.814714 0.0002503087
3.815714 0.00024986412
3.816714 0.00024941173
3.817714 0.00024895162
3.818714 0.00024848378
3.819714 0.00024800827000000003
3.820714 0.00024752511999999997
3.821714 0.00024703434000000003
3.822714 0.00024653589
3.823714 0.0002460298
3.824714 0.000245516
3.825714 0.00024499448
3.826714 0.0002444652
3.827714 0.00024392807
3.828714 0.00024338308
3.829714 0.00024283011
3.830714 0.00024226905999999998
3.831714 0.0002416999
3.832714 0.00024112251
3.833714 0.00024053681000000003
3.834714 0.00023994271
3.835714 0.00023934015000000002
3.836714 0.00023872899
3.837714 0.00023810918999999997
3.838714 0.00023748066
3.839714 0.00023684337999999998
3.840714 0.00023619722999999998
3.841714 0.00023554221000000002
3.842714 0.00023487826
3.843714 0.00023420534
3.844714 0.00023352344999999998
3.845714 0.0002328326
3.846714 0.00023213279
3.847714 0.00023142404
3.848714 0.00023070637999999998
3.849714 0.00022997983000000002
3.850714 0.00022924451
3.851714 0.00022850043000000001
3.852714 0.00022774766
3.853714 0.00022698632
3.854714 0.00022621647999999998
3.855714 0.00022543825
3.856714 0.00022465172000000002
3.857714 0.000223857
3.858714 0.00022305417
3.859714 0.0002222434
3.860714 0.00022142473999999998
3.861714 0.00022059835
3.862714 0.00021976433999999997
3.863714 0.00021892283
3.864714 0.00021807391000000002
3.865714 0.00021721769000000003
3.866714 0.00021635431000000002
3.867714 0.00021548386999999998
3.868714 0.00021460647999999998
3.869714 0.00021372225
3.870714 0.00021283128999999998
3.871714 0.00021193364000000002
3.872714 0.00021102949
3.873714 0.00021011886
3.874714 0.0002092019
3.875714 0.0002082787
3.876714 0.00020734933
3.877714 0.00020641392000000003
3.878714 0.00020547251999999998
3.879714 0.00020452526000000002
3.880714 0.00020357224000000003
3.881714 0.0002026135
3.882714 0.00020164918999999998
3.883714 0.00020067932
3.884714 0.00019970403000000003
3.885714 0.00019872339
3.886714 0.00019773745
3.887714 0.00019674629999999997
3.888714 0.00019575004000000002
3.889714 0.00019474869
3.890714 0.00019374230999999998
3.891714 0.000192731
3.892714 0.00019171472999999998
3.893714 0.00019069359
3.894714 0.00018966761
3.895714 0.00018863676
3.896714 0.0001876011
3.897714 0.00018656062
3.898714 0.00018551533
3.899714 0.00018446520000000002
3.900714 0.00018341024
3.901714 0.00018235039
3.902714 0.00018128565
3.903714 0.00018021597
3.904714 0.00017914133000000002
3.905714 0.00017806168
3.906714 0.00017697697999999998
3.907714 0.00017588720000000002
3.908714 0.0001747923
3.909714 0.00017369223
3.910714 0.00017258699
3.911714 0.00017147654
3.912714 0.00017036086
3.913714 0.00016923996
3.914714 0.00016811383
3.915714 0.00016698249
3.916714 0.00016584595
3.917714 0.00016470427
3.918714 0.0001635575
3.919714 0.00016240572
3.920714 0.00016124899
3.921714 0.0001600874
3.922714 0.00015892106
3.923714 0.00015775009
3.924714 0.00015657464
3.925714 0.00015539482
3.926714 0.0001542108
3.927714 0.00015302272
3.928714 0.00015183078000000002
3.929714 0.00015063514
3.930714 0.00014943596
3.931714 0.00014823344
3.932714 0.00014702777
3.933714 0.0001458191
3.934714 0.00014460765
3.935714 0.00014339357000000001
3.936714 0.00014217704
3.937714 0.00014095824
3.938714 0.00013973732
3.939714 0.00013851445
3.940714 0.00013728976
3.941714 0.00013606341
3.942714 0.00013483551
3.943714 0.00013360622
3.944714 0.0001323756
3.945714 0.00013114380000000002
3.946714 0.00012991092
3.947714 0.00012867703
3.948714 0.00012744223
3.949714 0.00012620658
3.950714 0.00012497018
3.951714 0.00012373307
3.952714 0.00012249532
3.953714 0.00012125699
3.954714 0.00012001815
3.955714 0.00011877883
3.956714 0.00011753908
3.957714 0.00011629897
3.958714 0.00011505854999999999
3.959714 0.00011381784999999999
3.960714 0.00011257692
3.961714 0.00011133582
3.962714 0.00011009457
3.963714 0.00010885324
3.964714 0.00010761186
3.965714 0.00010637047999999999
3.966714 0.00010512913
3.967714 0.00010388785000000001
3.968714 0.00010264667
3.969714 0.00010140564999999999
3.970714 0.00010016479
3.971714 9.892413600000002e-05
3.972714 9.7683687e-05
3.973714 9.6443478e-05
3.974714 9.5203518e-05
3.975714 9.396383100000001e-05
3.976714 9.2724423e-05
3.977714 9.148529299999999e-05
3.978714 9.0246448e-05
3.979714 8.9007898e-05
3.980714 8.776963799999999e-05
3.981714 8.6531668e-05
3.982714 8.5293993e-05
3.983714 8.405662e-05
3.984714 8.2819565e-05
3.985714 8.1582829e-05
3.986714 8.0346433e-05
3.987714 7.911041799999999e-05
3.988714 7.7874802e-05
3.989714 7.663964e-05
3.990714 7.5404984e-05
3.991714 7.4170896e-05
3.992714 7.2937462e-05
3.993714 7.1704767e-05
3.994714 7.0472913e-05
3.995714 6.9242014e-05
3.996714 6.8012201e-05
3.997714 6.6783605e-05
3.998714 6.5556389e-05
3.999714 6.4330709e-05
4.000714 6.310673899999999e-05
4.001714 6.1884646e-05
4.002714 6.0664638000000006e-05
4.003714 5.9446887000000006e-05
4.004714 5.8231603e-05
4.005714 5.7018984999999996e-05
4.006714 5.5809221e-05
4.007714 5.4602515e-05
4.008714 5.339906e-05
4.009714 5.2199039e-05
4.010714 5.1002644e-05
4.011714 4.9810035e-05
4.012714 4.8621382000000006e-05
4.013714 4.7436827999999996e-05
4.014714 4.6256514e-05
4.015714 4.5080566e-05
4.016714 4.3909088e-05
4.017715 4.2742184e-05
4.018714 4.1579926e-05
4.019714 4.0422387e-05
4.020714 3.9269617e-05
4.021714 3.8121652e-05
4.022714 3.6978517e-05
4.023714 3.584023e-05
4.024714 3.470679e-05
4.025714 3.3578186e-05
4.026714 3.2454405999999995e-05
4.027714 3.1335429e-05
4.028714 3.0221223999999997e-05
4.029714 2.9111766000000002e-05
4.030715 2.8007014000000003e-05
4.031714 2.6906937e-05
4.032714 2.5811502000000004e-05
4.033714 2.4720679999999997e-05
4.034714 2.3634439e-05
4.035714 2.2552757e-05
4.036714 2.1475614e-05
4.037714 2.0402997e-05
4.038714 1.93349e-05
4.039714 1.8271317999999998e-05
4.040714 1.721226e-05
4.041714 1.6157738e-05
4.042714 1.5107767e-05
4.043715 1.4062375e-05
4.044714 1.3021589e-05
4.045714 1.1985445e-05
4.046714 1.0953981e-05
4.047714 9.9272398e-06
4.048714 8.9052683e-06
4.049714 7.8881136e-06
4.050714 6.875825399999999e-06
4.051714 5.8684556000000005e-06
4.052714 4.866056e-06
4.053714 3.8686796000000004e-06
4.054714 2.8763788e-06
4.055714 1.8892063000000003e-06
4.056714 9.072147500000001e-07
4.057714 -6.954229400000001e-08
4.058714 -1.0410116e-06
4.059714 -2.0071392e-06
4.060714 -2.967869e-06
4.061714 -3.9231445e-06
4.062714 -4.8729053e-06
4.063715 -5.8170890000000005e-06
4.064714 -6.7556293e-06
4.065714 -7.6884561e-06
4.066714 -8.6154934e-06
4.067714 -9.5366602e-06
4.068714 -1.045187e-05
4.069714 -1.1361028e-05
4.070714 -1.2264037000000001e-05
4.071714 -1.3160790999999998e-05
4.072714 -1.4051173999999999e-05
4.073714 -1.4935073e-05
4.074714 -1.581236e-05
4.075714 -1.6682907e-05
4.076715 -1.754658e-05
4.077714 -1.8403246e-05
4.078714 -1.9252764e-05
4.079714 -2.0094997000000002e-05
4.080714 -2.0929805e-05
4.081714 -2.1757057e-05
4.082714 -2.2576619999999998e-05
4.083714 -2.3388365000000002e-05
4.084714 -2.4192178e-05
4.085714 -2.4987946e-05
4.086714 -2.5775569e-05
4.087714 -2.6554962999999998e-05
4.088714 -2.7326044e-05
4.089714 -2.8088754999999998e-05
4.090714 -2.8843044000000002e-05
4.091714 -2.9588881000000002e-05
4.092714 -3.0326245e-05
4.093714 -3.1055136999999995e-05
4.094714 -3.1775562e-05
4.095714 -3.2487554e-05
4.096714 -3.3191148e-05
4.097714 -3.38864e-05
4.098714 -3.4573372e-05
4.099714 -3.525214e-05
4.100714 -3.5922784000000004e-05
4.101714 -3.6585401999999996e-05
4.102714 -3.7240079e-05
4.103714 -3.7886917e-05
4.104714 -3.8526016999999997e-05
4.105714 -3.9157476e-05
4.106714 -3.9781392e-05
4.107714 -4.039785e-05
4.108714 -4.1006942e-05
4.109715 -4.160874e-05
4.110714 -4.2203311e-05
4.111714 -4.2790716999999997e-05
4.112714 -4.3370999999999995e-05
4.113714 -4.3944198e-05
4.114714 -4.4510332e-05
4.115714 -4.506941e-05
4.116714 -4.5621431e-05
4.117714 -4.6166383e-05
4.118714 -4.6704236000000004e-05
4.119714 -4.7234954e-05
4.120714 -4.7758492999999994e-05
4.121714 -4.8274795999999996e-05
4.122715 -4.8783807000000005e-05
4.123714 -4.928545e-05
4.124714 -4.9779658e-05
4.125714 -5.0266350999999996e-05
4.126714 -5.0745456000000004e-05
4.127714 -5.1216887e-05
4.128714 -5.168057e-05
4.129714 -5.2136437000000006e-05
4.130714 -5.2584403e-05
4.131714 -5.3024411000000004e-05
4.132714 -5.3456392000000004e-05
4.133714 -5.3880291e-05
4.134714 -5.4296044e-05
4.135714 -5.4703617e-05
4.136714 -5.5102959e-05
4.137714 -5.549403599999999e-05
4.138714 -5.5876819e-05
4.139714 -5.6251275e-05
4.140714 -5.6617375e-05
4.141714 -5.6975108000000005e-05
4.142715 -5.7324456e-05
4.143714 -5.7665397000000004e-05
4.144714 -5.7997914e-05
4.145714 -5.8321989999999994e-05
4.146714 -5.8637619e-05
4.147714 -5.8944767e-05
4.148714 -5.9243416e-05
4.149714 -5.9533555999999995e-05
4.150714 -5.9815164e-05
4.151714 -6.00882e-05
4.152714 -6.0352647000000004e-05
4.153714 -6.0608465e-05
4.154714 -6.0855632e-05
4.155715 -6.1094107e-05
4.156714 -6.132386299999999e-05
4.157714 -6.1544864e-05
4.158714 -6.1757089e-05
4.159714 -6.1960498e-05
4.160714 -6.2155073e-05
4.161714 -6.2340797e-05
4.162714 -6.2517654e-05
4.163714 -6.2685643e-05
4.164714 -6.2844759e-05
4.165714 -6.2995019e-05
4.166714 -6.3136446e-05
4.167714 -6.3269067e-05
4.168715 -6.3392918e-05
4.169714 -6.3508065e-05
4.170714 -6.3614556e-05
4.171714 -6.371247399999999e-05
4.172714 -6.3801895e-05
4.173714 -6.3882914e-05
4.174714 -6.3955628e-05
4.175714 -6.4020151e-05
4.176714 -6.407659e-05
4.177714 -6.4125072e-05
4.178714 -6.416571500000001e-05
4.179714 -6.4198633e-05
4.180714 -6.422395700000001e-05
4.181714 -6.4241806e-05
4.182714 -6.425229899999999e-05
4.183714 -6.425554499999999e-05
4.184714 -6.4251657e-05
4.185714 -6.4240731e-05
4.186714 -6.422284899999999e-05
4.187714 -6.419809900000001e-05
4.188715 -6.4166545e-05
4.189714 -6.4128238e-05
4.190714 -6.4083241e-05
4.191714 -6.403157e-05
4.192714 -6.3973249e-05
4.193714 -6.3908294e-05
4.194714 -6.38367e-05
4.195714 -6.3758466e-05
4.196714 -6.3673559e-05
4.197714 -6.358195e-05
4.198714 -6.348360599999999e-05
4.199714 -6.337849099999999e-05
4.200714 -6.326655499999999e-05
4.201715 -6.3147752e-05
4.202714 -6.3022037e-05
4.203714 -6.2889347e-05
4.204714 -6.2749649e-05
4.205714 -6.2602891e-05
4.206714 -6.2449038e-05
4.207714 -6.2288058e-05
4.208714 -6.2119915e-05
4.209714 -6.1944593e-05
4.210714 -6.1762074e-05
4.211714 -6.1572359e-05
4.212714 -6.1375448e-05
4.213714 -6.1171352e-05
4.214714 -6.0960087000000004e-05
4.215714 -6.0741684e-05
4.216714 -6.0516163e-05
4.217714 -6.0283577000000004e-05
4.218714 -6.0043959000000004e-05
4.219714 -5.9797361000000004e-05
4.220714 -5.9543839e-05
4.221714 -5.9283451e-05
4.222714 -5.9016241e-05
4.223714 -5.8742279e-05
4.224714 -5.846162e-05
4.225714 -5.817432799999999e-05
4.226714 -5.7880453e-05
4.227714 -5.7580053e-05
4.228714 -5.7273184e-05
4.229714 -5.6959908e-05
4.230714 -5.6640266e-05
4.231714 -5.6314303e-05
4.232714 -5.5982082e-05
4.233714 -5.5643642e-05
4.234715 -5.5299022999999996e-05
4.235714 -5.4948282e-05
4.236714 -5.4591465000000005e-05
4.237714 -5.422861e-05
4.238714 -5.3859776e-05
4.239714 -5.3485019e-05
4.240714 -5.310439499999999e-05
4.241714 -5.2717961999999995e-05
4.242714 -5.2325788e-05
4.243714 -5.1927958e-05
4.244714 -5.152454e-05
4.245714 -5.1115626e-05
4.246714 -5.0701306000000005e-05
4.247715 -5.0281682e-05
4.248714 -4.9856861999999996e-05
4.249714 -4.942696099999999e-05
4.250714 -4.8992086e-05
4.251714 -4.8552374e-05
4.252714 -4.810795e-05
4.253714 -4.7658935e-05
4.254714 -4.7205472000000004e-05
4.255714 -4.6747692e-05
4.256714 -4.6285726e-05
4.257714 -4.5819706e-05
4.258714 -4.5349756000000004e-05
4.259714 -4.4876001e-05
4.260714 -4.4398556e-05
4.261714 -4.3917529999999996e-05
4.262714 -4.3433025e-05
4.263714 -4.2945132e-05
4.264714 -4.2453931e-05
4.265714 -4.1959493e-05
4.266714 -4.1461874000000006e-05
4.267715 -4.0961126e-05
4.268714 -4.0457277e-05
4.269714 -3.9950356e-05
4.270714 -3.9440374e-05
4.271714 -3.8927333999999995e-05
4.272714 -3.8411224e-05
4.273714 -3.7892028e-05
4.274714 -3.7369719e-05
4.275714 -3.684427e-05
4.276714 -3.6315643e-05
4.277714 -3.5783799e-05
4.278714 -3.5248695e-05
4.279714 -3.4710288e-05
4.280715 -3.4168538999999997e-05
4.281714 -3.3623411000000004e-05
4.282714 -3.3074869e-05
4.283714 -3.2522883e-05
4.284714 -3.1967431e-05
4.285714 -3.1408504e-05
4.286714 -3.0846095e-05
4.287714 -3.0280214e-05
4.288714 -2.971087e-05
4.289714 -2.9138096e-05
4.290714 -2.8561922000000002e-05
4.291714 -2.7982404000000003e-05
4.292714 -2.7399593999999998e-05
4.293715 -2.6813566e-05
4.294714 -2.6224399000000003e-05
4.295714 -2.5632181e-05
4.296714 -2.5037005e-05
4.297714 -2.4438977999999997e-05
4.298714 -2.3838210999999998e-05
4.299714 -2.3234817e-05
4.300714 -2.2628917e-05
4.301714 -2.2020635e-05
4.302714 -2.1410094e-05
4.303714 -2.0797422000000002e-05
4.304714 -2.0182748e-05
4.305714 -1.9566195e-05
4.306714 -1.894789e-05
4.307714 -1.8327954999999998e-05
4.308714 -1.7706513e-05
4.309714 -1.7083681000000002e-05
4.310714 -1.6459576000000002e-05
4.311714 -1.5834308e-05
4.312714 -1.5207991e-05
4.313715 -1.4580725000000001e-05
4.314714 -1.3952616e-05
4.315714 -1.3323768e-05
4.316714 -1.2694276999999998e-05
4.317714 -1.2064243e-05
4.318714 -1.1433760000000001e-05
4.319714 -1.0802924e-05
4.320714 -1.0171831e-05
4.321714 -9.540573100000001e-06
4.322714 -8.909246e-06
4.323714 -8.2779444e-06
4.324714 -7.6467629e-06
4.325714 -7.0157974e-06
4.326715 -6.385143099999999e-06
4.327714 -5.7548959e-06
4.328714 -5.1251522e-06
4.329714 -4.4960068e-06
4.330714 -3.8675541e-06
4.331714 -3.2398869e-06
4.332714 -2.6130961e-06
4.333714 -1.987269e-06
4.334714 -1.36249e-06
4.335714 -7.388391200000001e-07
4.336714 -1.1639101e-07
4.337714 5.0478488e-07
4.338714 1.1246259e-06
4.339714 1.7430757e-06
4.340714 2.3600862e-06
4.341714 2.975616e-06
4.342714 3.5896321e-06
4.343714 4.2021099e-06
4.344714 4.8130325e-06
4.345714 5.42239e-06
4.346714 6.0301815e-06
4.347714 6.6364109e-06
4.348714 7.241089200000001e-06
4.349714 7.8442341e-06
4.350714 8.4458641e-06
4.351714 9.046004099999999e-06
4.352714 9.6446776e-06
4.353714 1.0241912e-05
4.354714 1.0837734e-05
4.355714 1.1432164e-05
4.356714 1.2025224e-05
4.357714 1.2616927e-05
4.358714 1.3207281e-05
4.359715 1.3796290999999999e-05
4.360714 1.4383944e-05
4.361714 1.4970227e-05
4.362714 1.5555113000000002e-05
4.363714 1.6138561e-05
4.364714 1.6720524e-05
4.365714 1.7300937e-05
4.366714 1.7879728e-05
4.367714 1.8456812e-05
4.368714 1.9032092000000002e-05
4.369714 1.9605459000000002e-05
4.370714 2.0176793e-05
4.371714 2.0745969e-05
4.372715 2.131285e-05
4.373714 2.1877291e-05
4.374714 2.2439143e-05
4.375714 2.2998249e-05
4.376714 2.3554455e-05
4.377714 2.4107598e-05
4.378714 2.4657521000000003e-05
4.379714 2.5204059e-05
4.380714 2.5747062000000002e-05
4.381714 2.6286369e-05
4.382714 2.6821837000000003e-05
4.383714 2.7353323e-05
4.384714 2.7880694000000003e-05
4.385714 2.8403815000000002e-05
4.386714 2.8922568e-05
4.387714 2.9436845e-05
4.388714 2.9946546e-05
4.389714 3.0451571e-05
4.390714 3.0951840999999996e-05
4.391714 3.1447283e-05
4.392715 3.1937833e-05
4.393714 3.2423435e-05
4.394714 3.290404e-05
4.395714 3.3379607e-05
4.396714 3.3850102e-05
4.397714 3.4315499e-05
4.398714 3.4775775e-05
4.399714 3.5230912e-05
4.400714 3.5680895e-05
4.401714 3.6125715e-05
4.402714 3.6565365e-05
4.403714 3.6999833e-05
4.404714 3.7429118e-05
4.405715 3.7853215e-05
4.406714 3.827212e-05
4.407714 3.8685829e-05
4.408714 3.9094337e-05
4.409714 3.9497638000000003e-05
4.410714 3.9895735e-05
4.411714 4.028862e-05
4.412714 4.0676287e-05
4.413714 4.1058735e-05
4.414714 4.1435953e-05
4.415714 4.1807945e-05
4.416714 4.2174702e-05
4.417714 4.2536223e-05
4.418715 4.2892509e-05
4.419714 4.3243551e-05
4.420714 4.3589355e-05
4.421714 4.3929921e-05
4.422714 4.4265246e-05
4.423714 4.4595339e-05
4.424714 4.4920191e-05
4.425714 4.5239813e-05
4.426714 4.5554202e-05
4.427714 4.5863359e-05
4.428714 4.6167284000000004e-05
4.429714 4.6465973e-05
4.430714 4.6759422e-05
4.431714 4.7047621e-05
4.432714 4.7330551e-05
4.433714 4.7608199e-05
4.434714 4.7880542000000005e-05
4.435714 4.8147547e-05
4.436714 4.840917399999999e-05
4.437714 4.8665385e-05
4.438715 4.8916132e-05
4.439714 4.9161349e-05
4.440714 4.9400972999999996e-05
4.441714 4.9634933999999994e-05
4.442714 4.9863148999999994e-05
4.443714 5.0085531999999994e-05
4.444714 5.0301986e-05
4.445714 5.0512409e-05
4.446714 5.0716692999999996e-05
4.447714 5.0914736e-05
4.448714 5.1106417e-05
4.449714 5.1291618999999994e-05
4.450714 5.1470231999999995e-05
4.451715 5.1642132e-05
4.452714 5.1807206000000004e-05
4.453714 5.196533799999999e-05
4.454714 5.2116428e-05
4.455714 5.226036099999999e-05
4.456714 5.2397041e-05
4.457714 5.252638299999999e-05
4.458714 5.2648295e-05
4.459714 5.2762714999999996e-05
4.460714 5.2869575e-05
4.461714 5.2968817999999996e-05
4.462714 5.306041e-05
4.463714 5.3144315999999996e-05
4.464714 5.3220521e-05
4.465714 5.3289005999999994e-05
4.466714 5.3349788e-05
4.467714 5.3402869e-05
4.468714 5.3448275000000006e-05
4.469714 5.3486047999999994e-05
4.470714 5.3516214e-05
4.471714 5.3538832e-05
4.472714 5.3553958e-05
4.473714 5.3561644000000006e-05
4.474714 5.3561951000000006e-05
4.475714 5.3554959e-05
4.476714 5.3540725e-05
4.477714 5.3519324e-05
4.478714 5.3490822e-05
4.479714 5.3455284e-05
4.480714 5.3412776e-05
4.481714 5.336336200000001e-05
4.482714 5.3307087e-05
4.483714 5.3244014e-05
4.484715 5.3174182e-05
4.485714 5.3097631e-05
4.486714 5.3014401e-05
4.487714 5.2924514e-05
4.488714 5.2827988e-05
4.489714 5.272484e-05
4.490714 5.2615076000000005e-05
4.491714 5.24987e-05
4.492714 5.2375719e-05
4.493714 5.2246111000000005e-05
4.494714 5.2109863e-05
4.495714 5.1966963999999994e-05
4.496714 5.1817386e-05
4.497715 5.1661117999999995e-05
4.498714 5.149812e-05
4.499714 5.1328368e-05
4.500714 5.1151841e-05
4.501714 5.0968498e-05
4.502714 5.0778311e-05
4.503714 5.0581241e-05
4.504714 5.0377264e-05
4.505714 5.0166346e-05
4.506714 4.9948449e-05
4.507714 4.9723536000000004e-05
4.508714 4.9491592e-05
4.509714 4.925257700000001e-05
4.510714 4.900645599999999e-05
4.511714 4.8753208e-05
4.512714 4.8492797e-05
4.513714 4.8225195e-05
4.514714 4.7950374e-05
4.515714 4.7668297e-05
4.516714 4.7378946999999997e-05
4.517715 4.7082293e-05
4.518714 4.6778305e-05
4.519714 4.6466954e-05
4.520714 4.6148224e-05
4.521714 4.5822085e-05
4.522714 4.5488514e-05
4.523714 4.514749e-05
4.524714 4.4798998000000004e-05
4.525714 4.4443019e-05
4.526714 4.4079539e-05
4.527714 4.3708553e-05
4.528714 4.3330058e-05
4.529714 4.2944049e-05
4.530715 4.2550533e-05
4.531714 4.214952e-05
4.532714 4.1741026000000003e-05
4.533714 4.1325075e-05
4.534714 4.0901693e-05
4.535714 4.0470917e-05
4.536714 4.0032790999999996e-05
4.537714 3.958736e-05
4.538714 3.9134684e-05
4.539714 3.8674818e-05
4.540714 3.8207835e-05
4.541714 3.7733804e-05
4.542714 3.7252804e-05
4.543715 3.6764916e-05
4.544714 3.6270225e-05
4.545714 3.5768821e-05
4.546714 3.5260794e-05
4.547714 3.4746233e-05
4.548714 3.4225229e-05
4.549714 3.3697879e-05
4.550714 3.3164264e-05
4.551714 3.2624479e-05
4.552714 3.2078597e-05
4.553714 3.1526704e-05
4.554714 3.0968872e-05
4.555714 3.040517e-05
4.556714 2.9835658e-05
4.557714 2.9260397e-05
4.558714 2.8679434999999998e-05
4.559714 2.8092807999999998e-05
4.560714 2.7500553e-05
4.561714 2.6902703e-05
4.562714 2.6299276000000002e-05
4.563715 2.5690287e-05
4.564714 2.5075747e-05
4.565714 2.4455655999999997e-05
4.566714 2.3830013e-05
4.567714 2.3198812000000002e-05
4.568714 2.2562047e-05
4.569714 2.1919703e-05
4.570714 2.1271767e-05
4.571714 2.0618225e-05
4.572714 1.9959063000000002e-05
4.573714 1.9294265e-05
4.574714 1.8623822e-05
4.575714 1.7947724e-05
4.576715 1.7265963e-05
4.577714 1.6578537e-05
4.578714 1.5885446e-05
4.579714 1.5186698e-05
4.580714 1.4482304999999999e-05
4.581714 1.3772282000000001e-05
4.582714 1.3056653e-05
4.583714 1.2335446999999999e-05
4.584714 1.1608695e-05
4.585714 1.0876438e-05
4.586714 1.0138718999999999e-05
4.587714 9.3955897e-06
4.588714 8.6471033e-06
4.589714 7.8933176e-06
4.590714 7.134296700000001e-06
4.591714 6.3701059e-06
4.592714 5.6008137e-06
4.593714 4.8264923e-06
4.594714 4.0472145000000005e-06
4.595714 3.2630552e-06
4.596714 2.4740908e-06
4.597714 1.6803972e-06
4.598714 8.8205141e-07
4.599714 7.912998e-08
4.600714 -7.2829085e-07
4.601714 -1.5401355000000001e-06
4.602714 -2.356329e-06
4.603714 -3.1767981999999996e-06
4.604714 -4.0014701e-06
4.605714 -4.8302738e-06
4.606714 -5.6631389e-06
4.607714 -6.499996599999999e-06
4.608714 -7.3407797e-06
4.609715 -8.1854211e-06
4.610714 -9.033856e-06
4.611714 -9.8860198e-06
4.612714 -1.0741849e-05
4.613714 -1.1601281e-05
4.614714 -1.2464254000000001e-05
4.615714 -1.3330707e-05
4.616714 -1.420058e-05
4.617714 -1.5073813e-05
4.618714 -1.5950350000000002e-05
4.619714 -1.683013e-05
4.620714 -1.7713097e-05
4.621714 -1.8599195e-05
4.622715 -1.9488367e-05
4.623714 -2.0380561e-05
4.624714 -2.1275723e-05
4.625714 -2.2173801e-05
4.626714 -2.3074742e-05
4.627714 -2.3978501e-05
4.628714 -2.4885023e-05
4.629714 -2.5794266999999998e-05
4.630714 -2.6706185999999997e-05
4.631714 -2.7620734e-05
4.632714 -2.8537872e-05
4.633714 -2.9457553000000002e-05
4.634714 -3.0379737999999997e-05
4.635714 -3.1304390000000004e-05
4.636714 -3.2231461000000005e-05
4.637714 -3.3160916e-05
4.638714 -3.4092713e-05
4.639714 -3.5026812e-05
4.640714 -3.5963174000000004e-05
4.641714 -3.6901749999999996e-05
4.642715 -3.78425e-05
4.643714 -3.8785379e-05
4.644714 -3.9730332e-05
4.645714 -4.0677315e-05
4.646714 -4.1626271e-05
4.647714 -4.2577138999999996e-05
4.648714 -4.3529863e-05
4.649714 -4.4484378000000004e-05
4.650714 -4.5440612e-05
4.651714 -4.6398495e-05
4.652714 -4.7357952e-05
4.653714 -4.8318907e-05
4.654714 -4.9281277e-05
4.655715 -5.0244972e-05
4.656714 -5.1209901e-05
4.657714 -5.2175972e-05
4.658714 -5.3143106e-05
4.659714 -5.41112e-05
4.660714 -5.5080164e-05
4.661714 -5.604989e-05
4.662714 -5.7020293e-05
4.663714 -5.7991269000000003e-05
4.664714 -5.8962735000000006e-05
4.665714 -5.9934592000000005e-05
4.666714 -6.0906757e-05
4.667714 -6.1879132e-05
4.668715 -6.2851643e-05
4.669714 -6.3824206e-05
4.670714 -6.4796751e-05
4.671714 -6.576920599999999e-05
4.672714 -6.674149499999999e-05
4.673714 -6.771356300000001e-05
4.674714 -6.868535300000001e-05
4.675714 -6.9656807e-05
4.676714 -7.062788e-05
4.677714 -7.159852700000001e-05
4.678714 -7.2568707e-05
4.679714 -7.3538376e-05
4.680714 -7.450750600000001e-05
4.681714 -7.5476066e-05
4.682714 -7.6444024e-05
4.683714 -7.7411357e-05
4.684714 -7.8378031e-05
4.685714 -7.9344022e-05
4.686714 -8.0309309e-05
4.687714 -8.1273856e-05
4.688715 -8.223764799999999e-05
4.689714 -8.3200649e-05
4.690714 -8.4162826e-05
4.691714 -8.512414e-05
4.692714 -8.608456e-05
4.693714 -8.7044049e-05
4.694714 -8.800256e-05
4.695714 -8.8960041e-05
4.696714 -8.9916443e-05
4.697714 -9.087172e-05
4.698714 -9.1825802e-05
4.699714 -9.277862899999999e-05
4.700714 -9.3730142e-05
4.701715 -9.4680257e-05
4.702714 -9.562891099999999e-05
4.703714 -9.657601399999999e-05
4.704714 -9.7521502e-05
4.705714 -9.8465284e-05
4.706714 -9.940727100000001e-05
4.707714 -0.00010034738
4.708714 -0.00010128550000000001
4.709714 -0.00010222157
4.710714 -0.00010315546
4.711714 -0.00010408709999999999
4.712714 -0.00010501639
4.713714 -0.00010594322000000001
4.714714 -0.0001068675
4.715714 -0.00010778914
4.716714 -0.00010870800999999999
4.717714 -0.00010962406000000001
4.718714 -0.00011053716
4.719714 -0.00011144721
4.720714 -0.00011235412000000001
4.721714 -0.00011325779
4.722714 -0.00011415814000000001
4.723714 -0.00011505507
4.724714 -0.00011594848999999999
4.725714 -0.00011683831999999999
4.726714 -0.00011772445999999999
4.727714 -0.00011860684000000001
4.728714 -0.00011948537999999998
4.729714 -0.00012036002000000001
4.730714 -0.00012123065000000001
4.731714 -0.00012209724
4.732714 -0.00012295973
4.733714 -0.00012381803
4.734715 -0.00012467210999999998
4.735714 -0.00012552192
4.736714 -0.0001263674
4.737714 -0.00012720853
4.738714 -0.00012804528
4.739714 -0.00012887762
4.740714 -0.00012970552
4.741714 -0.00013052896
4.742714 -0.00013134793
4.743714 -0.00013216243
4.744714 -0.00013297243
4.745714 -0.00013377796
4.746714 -0.00013457899
4.747715 -0.00013537554
4.748714 -0.00013616759
4.749714 -0.00013695517
4.750714 -0.00013773828
4.751714 -0.00013851691
4.752714 -0.00013929107
4.753714 -0.00014006073999999998
4.754714 -0.00014082594
4.755714 -0.00014158666000000001
4.756714 -0.00014234288
4.757714 -0.00014309458
4.758714 -0.00014384175
4.759714 -0.00014458434
4.760714 -0.00014532234
4.761714 -0.00014605569
4.762714 -0.00014678435
4.763714 -0.00014750826000000002
4.764714 -0.00014822737
4.765714 -0.00014894158999999998
4.766714 -0.00014965087999999999
4.767715 -0.00015035512
4.768714 -0.00015105425
4.769714 -0.00015174816
4.770714 -0.00015243677
4.771714 -0.00015311997
4.772714 -0.00015379766
4.773714 -0.00015446974
4.774714 -0.0001551361
4.775714 -0.00015579662
4.776714 -0.00015645122
4.777714 -0.00015709977
4.778714 -0.00015774216
4.779714 -0.00015837829
4.780715 -0.00015900807
4.781714 -0.0001596314
4.782714 -0.00016024817
4.783714 -0.00016085830000000002
4.784714 -0.00016146172
4.785714 -0.00016205834
4.786714 -0.00016264806
4.787714 -0.00016323086
4.788714 -0.00016380664
4.789714 -0.00016437534
4.790714 -0.00016493694
4.791714 -0.00016549136
4.792714 -0.00016603857999999998
4.793715 -0.00016657856
4.794714 -0.00016711127
4.795714 -0.00016763668
4.796714 -0.00016815476
4.797714 -0.00016866549999999998
4.798714 -0.00016916888
4.799714 -0.00016966492
4.800714 -0.00017015358
4.801714 -0.00017063486
4.802714 -0.00017110877000000002
4.803714 -0.00017157533
4.804714 -0.00017203453
4.805714 -0.00017248636
4.806714 -0.00017293086
4.807714 -0.00017336802
4.808714 -0.00017379788
4.809714 -0.00017422042999999998
4.810714 -0.00017463572000000002
4.811714 -0.00017504374
4.812714 -0.00017544452
4.813715 -0.00017583808999999999
4.814714 -0.00017622447
4.815714 -0.00017660367
4.816714 -0.00017697572
4.817714 -0.00017734064
4.818714 -0.00017769845
4.819714 -0.00017804919
4.820714 -0.00017839283
4.821714 -0.00017872942
4.822714 -0.00017905895
4.823714 -0.00017938145
4.824714 -0.00017969689
4.825714 -0.0001800053
4.826715 -0.00018030668
4.827714 -0.00018060097999999999
4.828714 -0.00018088820000000002
4.829714 -0.0001811683
4.830714 -0.00018144126
4.831714 -0.00018170703
4.832714 -0.00018196558
4.833714 -0.00018221683
4.834714 -0.00018246075999999998
4.835714 -0.00018269726
4.836714 -0.00018292629
4.837714 -0.00018314773999999998
4.838714 -0.00018336156
4.839714 -0.00018356761
4.840714 -0.00018376586
4.841714 -0.00018395618
4.842714 -0.00018413848
4.843714 -0.00018431267
4.844714 -0.00018447863999999998
4.845714 -0.0001846363
4.846714 -0.00018478557
4.847714 -0.00018492635
4.848714 -0.00018505855000000001
4.849714 -0.0001851821
4.850714 -0.00018529693
4.851714 -0.00018540296999999998
4.852714 -0.00018550018
4.853714 -0.00018558849
4.854714 -0.00018566788
4.855714 -0.00018573829999999998
4.856714 -0.00018579977
4.857714 -0.00018585225
4.858714 -0.00018589576
4.859715 -0.0001859303
4.860714 -0.0001859559
4.861714 -0.00018597259000000002
4.862714 -0.0001859804
4.863714 -0.00018597939
4.864714 -0.0001859696
4.865714 -0.00018595108
4.866714 -0.00018592391
4.867714 -0.00018588815
4.868714 -0.00018584388
4.869714 -0.00018579116999999998
4.870714 -0.00018573008
4.871714 -0.00018566068
4.872715 -0.00018558305
4.873714 -0.00018549728
4.874714 -0.00018540339000000001
4.875714 -0.0001853015
4.876714 -0.00018519163
4.877714 -0.00018507384
4.878714 -0.0001849482
4.879714 -0.00018481476
4.880714 -0.00018467355
4.881714 -0.00018452461
4.882714 -0.00018436796
4.883714 -0.00018420365
4.884714 -0.00018403169
4.885714 -0.00018385211
4.886714 -0.00018366493
4.887714 -0.00018347015
4.888714 -0.00018326778
4.889714 -0.00018305783
4.890714 -0.00018284029
4.891714 -0.00018261516999999998
4.892715 -0.00018238247
4.893714 -0.00018214217
4.894714 -0.00018189429
4.895714 -0.00018163879
4.896714 -0.00018137566999999998
4.897714 -0.00018110493
4.898714 -0.00018082654
4.899714 -0.00018054047999999998
4.900714 -0.00018024674
4.901714 -0.0001799453
4.902714 -0.00017963613000000002
4.903714 -0.0001793192
4.904714 -0.00017899448
4.905715 -0.00017866196
4.906714 -0.00017832159
4.907714 -0.00017797333
4.908714 -0.00017761714000000001
4.909714 -0.000177253
4.910714 -0.00017688085
4.911714 -0.00017650063
4.912714 -0.00017611234
4.913714 -0.00017571589
4.914714 -0.00017531125
4.915714 -0.00017489838
4.916714 -0.00017447724
4.917714 -0.00017404777000000002
4.918715 -0.00017360995
4.919714 -0.00017316373
4.920714 -0.00017270909999999998
4.921714 -0.00017224603
4.922714 -0.0001717745
4.923714 -0.00017129449999999998
4.924714 -0.00017080605
4.925714 -0.00017030914
4.926714 -0.00016980377000000001
4.927714 -0.00016929002
4.928714 -0.00016876789
4.929714 -0.00016823744
4.930714 -0.00016769873000000002
4.931714 -0.00016715181
4.932714 -0.00016659681
4.933714 -0.00016603376
4.934714 -0.00016546281
4.935714 -0.00016488405
4.936714 -0.00016429757
4.937714 -0.00016370352
4.938715 -0.000163102
4.939714 -0.00016249317
4.940714 -0.00016187712
4.941714 -0.000161254
4.942714 -0.00016062394999999998
4.943714 -0.00015998708
4.944714 -0.00015934353
4.945714 -0.0001586934
4.946714 -0.00015803682
4.947714 -0.00015737389
4.948714 -0.00015670471
4.949714 -0.00015602936
4.950714 -0.00015534794
4.951715 -0.00015466048
4.952714 -0.00015396708
4.953714 -0.00015326777
4.954714 -0.00015256259999999998
4.955714 -0.00015185158
4.956714 -0.00015113474
4.957714 -0.00015041207000000001
4.958714 -0.0001496836
4.959714 -0.0001489493
4.960714 -0.00014820918000000002
4.961714 -0.00014746319
4.962714 -0.0001467113
4.963714 -0.0001459535
4.964714 -0.00014518976999999998
4.965714 -0.00014442004
4.966714 -0.00014364431
4.967714 -0.00014286251999999998
4.968714 -0.00014207465
4.969714 -0.00014128066
4.970714 -0.00014048054
4.971714 -0.00013967424999999998
4.972714 -0.00013886176
4.973714 -0.00013804308
4.974714 -0.00013721821000000001
4.975714 -0.0001363871
4.976714 -0.00013554978
4.977714 -0.00013470627
4.978714 -0.00013385654999999998
4.979714 -0.00013300065
4.980714 -0.0001321386
4.981714 -0.00013127041
4.982714 -0.00013039611
4.983714 -0.00012951574
4.984715 -0.00012862931
4.985714 -0.00012773689
4.986714 -0.00012683852
4.987714 -0.00012593422
4.988714 -0.00012502404
4.989714 -0.00012410802
4.990714 -0.00012318623
4.991714 -0.0001222587
4.992714 -0.00012132548
4.993714 -0.00012038663999999999
4.994714 -0.00011944222999999999
4.995714 -0.00011849231
4.996714 -0.00011753693
4.997715 -0.00011657619
4.998714 -0.00011561012
4.999714 -0.00011463883000000001
5.000714 -0.00011366238
5.001714 -0.00011268086
5.002714 -0.00011169436
5.003714 -0.00011070298
5.004714 -0.00010970683
5.005714 -0.00010870599
5.006714 -0.00010770060999999999
5.007714 -0.00010669078
5.008714 -0.00010567663
5.009714 -0.00010465831
5.010714 -0.00010363591999999999
5.011714 -0.00010260961000000001
5.012714 -0.00010157952000000001
5.013714 -0.00010054576
5.014714 -9.9508509e-05
5.015714 -9.846786499999999e-05
5.016714 -9.742395799999999e-05
5.017715 -9.637693700000001e-05
5.018714 -9.5326919e-05
5.019714 -9.4274014e-05
5.020714 -9.321833e-05
5.021714 -9.2159974e-05
5.022714 -9.109901999999999e-05
5.023714 -9.0035564e-05
5.024714 -8.8969654e-05
5.025714 -8.7901356e-05
5.026714 -8.683071e-05
5.027714 -8.5757739e-05
5.028714 -8.4682472e-05
5.029714 -8.3604908e-05
5.030715 -8.2525048e-05
5.031714 -8.1442874e-05
5.032714 -8.0358353e-05
5.033714 -7.9271456e-05
5.034714 -7.8182148e-05
5.035714 -7.709038000000001e-05
5.036714 -7.5996093e-05
5.037714 -7.4899242e-05
5.038714 -7.3799771e-05
5.039714 -7.2697628e-05
5.040714 -7.159276800000001e-05
5.041714 -7.0485135e-05
5.042714 -6.9374687e-05
5.043715 -6.8261403e-05
5.044714 -6.714525400000001e-05
5.045714 -6.6026223e-05
5.046714 -6.4904305e-05
5.047714 -6.377951e-05
5.048714 -6.2651861e-05
5.049714 -6.1521388e-05
5.050714 -6.0388134999999994e-05
5.051714 -5.9252163999999996e-05
5.052714 -5.811354e-05
5.053714 -5.6972345e-05
5.054714 -5.5828667000000006e-05
5.055714 -5.4682619e-05
5.056714 -5.3534302e-05
5.057714 -5.2383837000000006e-05
5.058714 -5.1231353000000004e-05
5.059714 -5.0076982999999995e-05
5.060714 -4.8920850000000004e-05
5.061714 -4.7763103e-05
5.062714 -4.6603877999999996e-05
5.063715 -4.5443315e-05
5.064714 -4.4281552e-05
5.065714 -4.3118717e-05
5.066714 -4.1954954e-05
5.067714 -4.0790387999999995e-05
5.068714 -3.9625144e-05
5.069714 -3.8459339e-05
5.070714 -3.7293088e-05
5.071714 -3.6126499e-05
5.072714 -3.495968e-05
5.073714 -3.3792727999999996e-05
5.074714 -3.2625731999999996e-05
5.075714 -3.1458785e-05
5.076715 -3.0291972e-05
5.077714 -2.9125363e-05
5.078714 -2.7959047e-05
5.079714 -2.6793091e-05
5.080714 -2.5627571000000002e-05
5.081714 -2.4462557e-05
5.082714 -2.3298117e-05
5.083714 -2.213432e-05
5.084714 -2.0971238e-05
5.085714 -1.9808938e-05
5.086714 -1.8647488e-05
5.087714 -1.7486958e-05
5.088714 -1.6327417e-05
5.089714 -1.5168931e-05
5.090714 -1.4011572e-05
5.091714 -1.2855402e-05
5.092714 -1.170049e-05
5.093714 -1.0546897e-05
5.094714 -9.3946845e-06
5.095714 -8.243908e-06
5.096714 -7.094619300000001e-06
5.097714 -5.9468665e-06
5.098714 -4.800691e-06
5.099714 -3.6561285999999996e-06
5.100714 -2.5132076e-06
5.101714 -1.3719505000000002e-06
5.102714 -2.3237154e-07
5.103714 9.055212600000001e-07
5.104714 2.041727e-06
5.105714 3.1762514000000003e-06
5.106714 4.309107e-06
5.107714 5.4403106e-06
5.108714 6.5698849e-06
5.109715 7.6978552e-06
5.110714 8.824250799999999e-06
5.111714 9.949099e-06
5.112714 1.107243e-05
5.113714 1.2194269999999999e-05
5.114714 1.3314644e-05
5.115714 1.4433571000000001e-05
5.116714 1.5551062e-05
5.117714 1.6667123e-05
5.118714 1.778175e-05
5.119714 1.8894924e-05
5.120714 2.0006622e-05
5.121714 2.1116807e-05
5.122715 2.2225423e-05
5.123714 2.3332406e-05
5.124714 2.4437676000000003e-05
5.125714 2.5541141e-05
5.126714 2.6642688999999998e-05
5.127714 2.7742209e-05
5.128714 2.8839559999999998e-05
5.129714 2.9934606e-05
5.130714 3.1027193e-05
5.131714 3.2117157e-05
5.132714 3.3204333e-05
5.133714 3.4288547e-05
5.134714 3.5369624e-05
5.135714 3.6447386e-05
5.136714 3.7521659e-05
5.137714 3.8592265e-05
5.138714 3.9659039e-05
5.139714 4.0721817999999996e-05
5.140714 4.1780447e-05
5.141714 4.2834781999999996e-05
5.142715 4.3884691e-05
5.143714 4.493005e-05
5.144714 4.5970748e-05
5.145714 4.7006694e-05
5.146714 4.8037799e-05
5.147714 4.9063999e-05
5.148714 5.0085236999999994e-05
5.149714 5.1101472e-05
5.150714 5.2112671e-05
5.151714 5.3118822000000004e-05
5.152714 5.4119909e-05
5.153714 5.5115936e-05
5.154714 5.6106915999999993e-05
5.155715 5.7092859e-05
5.156714 5.8073778000000006e-05
5.157714 5.9049700000000005e-05
5.158714 6.0020653e-05
5.159714 6.098665e-05
5.160714 6.1947725e-05
5.161714 6.2903877e-05
5.162714 6.385514e-05
5.163714 6.4801515e-05
5.164714 6.5743012e-05
5.165714 6.6679621e-05
5.166714 6.761134199999999e-05
5.167714 6.853816799999999e-05
5.168715 6.946006e-05
5.169714 7.0377001e-05
5.170714 7.1288957e-05
5.171714 7.2195894e-05
5.172714 7.309776000000001e-05
5.173714 7.399451600000001e-05
5.174714 7.4886111e-05
5.175714 7.5772493e-05
5.176714 7.665361200000001e-05
5.177714 7.752941499999999e-05
5.178714 7.8399853e-05
5.179714 7.9264879e-05
5.180714 8.0124437e-05
5.181714 8.0978492e-05
5.182714 8.1827005e-05
5.183714 8.2669931e-05
5.184714 8.3507234e-05
5.185714 8.4338893e-05
5.186714 8.5164879e-05
5.187714 8.5985164e-05
5.188715 8.6799724e-05
5.189714 8.7608538e-05
5.190714 8.841158200000001e-05
5.191714 8.9208839e-05
5.192714 9.0000265e-05
5.193714 9.0785852e-05
5.194714 9.1565551e-05
5.195714 9.233932600000001e-05
5.196714 9.3107138e-05
5.197714 9.386892e-05
5.198714 9.4624625e-05
5.199714 9.5374173e-05
5.200714 9.611749200000001e-05
5.201715 9.685447799999999e-05
5.202714 9.7585053e-05
5.203714 9.8309101e-05
5.204714 9.9026488e-05
5.205714 9.9737122e-05
5.206714 0.00010044085
5.207714 0.00010113756999999999
5.208714 0.00010182711000000001
5.209714 0.00010250933999999999
5.210714 0.00010318414
5.211714 0.00010385134999999999
5.212714 0.00010451083
5.213714 0.00010516247
5.214714 0.00010580613
5.215714 0.0001064417
5.216714 0.00010706909
5.217714 0.00010768821
5.218714 0.00010829896
5.219714 0.00010890128
5.220714 0.00010949514
5.221714 0.00011008049000000001
5.222714 0.00011065730999999999
5.223714 0.00011122562000000001
5.224714 0.00011178539999999999
5.225714 0.00011233672
5.226714 0.00011287957999999999
5.227714 0.00011341406
5.228714 0.00011394022
5.229714 0.00011445815
5.230714 0.00011496791
5.231714 0.0001154696
5.232714 0.00011596329
5.233714 0.00011644909
5.234715 0.00011692709
5.235714 0.00011739739000000001
5.236714 0.00011786004
5.237714 0.00011831515
5.238714 0.00011876277
5.239714 0.00011920296999999999
5.240714 0.0001196358
5.241714 0.00012006126999999999
5.242714 0.00012047943
5.243714 0.00012089027000000001
5.244714 0.00012129379
5.245714 0.00012168998000000001
5.246714 0.00012207881
5.247715 0.00012246022
5.248714 0.00012283418
5.249714 0.00012320062
5.250714 0.00012355946
5.251714 0.00012391064000000002
5.252714 0.00012425404999999998
5.253714 0.00012458962999999999
5.254714 0.00012491728000000002
5.255714 0.00012523692
5.256714 0.00012554844000000002
5.257714 0.00012585177
5.258714 0.00012614684999999999
5.259714 0.00012643357
5.260714 0.00012671186
5.261714 0.00012698168000000002
5.262714 0.00012724294999999998
5.263714 0.00012749562
5.264714 0.00012773966
5.265714 0.00012797502
5.266714 0.00012820167999999998
5.267715 0.00012841961
5.268714 0.00012862879
5.269714 0.00012882919
5.270714 0.00012902079999999998
5.271714 0.00012920361999999998
5.272714 0.00012937763
5.273714 0.00012954281
5.274714 0.00012969913000000002
5.275714 0.00012984660000000002
5.276714 0.00012998517999999998
5.277714 0.00013011482
5.278714 0.00013023553
5.279714 0.00013034723
5.280715 0.00013044989
5.281714 0.00013054347
5.282714 0.0001306279
5.283714 0.00013070312
5.284714 0.00013076907
5.285714 0.00013082569
5.286714 0.00013087291
5.287714 0.00013091067
5.288714 0.00013093888
5.289714 0.00013095751
5.290714 0.00013096649
5.291714 0.00013096576
5.292714 0.00013095529999999998
5.293715 0.00013093506
5.294714 0.00013090505
5.295714 0.00013086524
5.296714 0.00013081565
5.297714 0.00013075629
5.298714 0.00013068719000000002
5.299714 0.00013060843
5.300714 0.00013052003
5.301714 0.0001304221
5.302714 0.00013031472
5.303714 0.00013019799
5.304714 0.00013007201999999999
5.305714 0.00012993693
5.306714 0.00012979284999999999
5.307714 0.00012963992
5.308714 0.00012947826
5.309714 0.00012930799
5.310714 0.00012912926
5.311714 0.00012894219
5.312714 0.00012874689999999999
5.313715 0.00012854347
5.314714 0.00012833202000000002
5.315714 0.00012811263999999999
5.316714 0.00012788536999999998
5.317714 0.00012765026
5.318714 0.00012740737
5.319714 0.0001271567
5.320714 0.00012689824
5.321714 0.00012663197
5.322714 0.00012635785
5.323714 0.00012607582000000002
5.324714 0.00012578581
5.325714 0.00012548774
5.326715 0.00012518149
5.327714 0.00012486696
5.328714 0.00012454404
5.329714 0.00012421260999999998
5.330714 0.00012387252
5.331714 0.00012352365
5.332714 0.00012316585999999998
5.333714 0.00012279905
5.334714 0.00012242308
5.335714 0.00012203784
5.336714 0.00012164325
5.337714 0.00012123918
5.338714 0.00012082558
5.339714 0.00012040238
5.340714 0.0001199695
5.341714 0.00011952693999999999
5.342714 0.00011907468
5.343714 0.00011861268
5.344714 0.00011814095999999999
5.345714 0.00011765953999999999
5.346714 0.00011716845999999999
5.347714 0.00011666775000000001
5.348714 0.00011615746
5.349714 0.00011563765
5.350714 0.00011510838
5.351714 0.00011456971999999999
5.352714 0.00011402174
5.353714 0.00011346451
5.354714 0.0001128981
5.355714 0.0001123226
5.356714 0.00011173804
5.357714 0.0001111445
5.358714 0.00011054203999999999
5.359715 0.00010993072000000001
5.360714 0.00010931058000000001
5.361714 0.00010868166
5.362714 0.00010804399999999998
5.363714 0.00010739766000000001
5.364714 0.00010674265
5.365714 0.00010607901
5.366714 0.00010540675000000001
5.367714 0.00010472594
5.368714 0.00010403658
5.369714 0.0001033387
5.370714 0.00010263235
5.371714 0.00010191757
5.372715 0.00010119441000000001
5.373714 0.00010046292
5.374714 9.9723161e-05
5.375714 9.897520399999999e-05
5.376714 9.821913000000001e-05
5.377714 9.7455018e-05
5.378714 9.668297e-05
5.379714 9.5903067e-05
5.380714 9.5115433e-05
5.381714 9.4320171e-05
5.382714 9.3517389e-05
5.383714 9.2707205e-05
5.384714 9.1889734e-05
5.385714 9.106509e-05
5.386714 9.0233385e-05
5.387714 8.939471199999999e-05
5.388714 8.8549166e-05
5.389714 8.7696833e-05
5.390714 8.6837792e-05
5.391714 8.597209e-05
5.392715 8.5099782e-05
5.393714 8.4220892e-05
5.394714 8.3335431e-05
5.395714 8.2443393e-05
5.396714 8.1544755e-05
5.397714 8.063947200000001e-05
5.398714 7.9727488e-05
5.399714 7.880873300000001e-05
5.400714 7.7883112e-05
5.401714 7.6950533e-05
5.402714 7.6010883e-05
5.403714 7.5064037e-05
5.404714 7.4109875e-05
5.405715 7.3148271e-05
5.406714 7.2179085e-05
5.407714 7.1202197e-05
5.408714 7.0217487e-05
5.409714 6.9224836e-05
5.410714 6.822414800000001e-05
5.411714 6.7215325e-05
5.412714 6.6198294e-05
5.413714 6.517300300000001e-05
5.414714 6.4139408e-05
5.415714 6.3097485e-05
5.416714 6.2047252e-05
5.417714 6.0988731e-05
5.418715 5.9921956000000006e-05
5.419714 5.8847013e-05
5.420714 5.7763974999999996e-05
5.421714 5.6672963e-05
5.422714 5.55741e-05
5.423714 5.4467529e-05
5.424714 5.3353403000000005e-05
5.425714 5.22319e-05
5.426714 5.11032e-05
5.427714 4.9967480000000004e-05
5.428714 4.8824938000000005e-05
5.429714 4.7675761e-05
5.430714 4.652014e-05
5.431714 4.5358262999999994e-05
5.432714 4.419031e-05
5.433714 4.3016456000000004e-05
5.434714 4.1836859e-05
5.435714 4.0651676000000004e-05
5.436714 3.9461045000000004e-05
5.437714 3.8265088e-05
5.438715 3.7063913e-05
5.439714 3.5857622e-05
5.440714 3.4646294000000004e-05
5.441714 3.3429995e-05
5.442714 3.2208786000000004e-05
5.443714 3.0982702e-05
5.444714 2.9751777e-05
5.445714 2.8516041e-05
5.446714 2.7275502e-05
5.447714 2.6030169999999998e-05
5.448714 2.4780056e-05
5.449714 2.3525158e-05
5.450714 2.2265476e-05
5.451715 2.1001017e-05
5.452714 1.9731783e-05
5.453714 1.8457784e-05
5.454714 1.7179032e-05
5.455714 1.5895543e-05
5.456714 1.4607340000000001e-05
5.457714 1.3314453999999998e-05
5.458714 1.2016915999999999e-05
5.459714 1.0714768e-05
5.460714 9.4080512e-06
5.461714 8.096815e-06
5.462714 6.7811087e-06
5.463714 5.4609835e-06
5.464714 4.1364913e-06
5.465714 2.8076827999999997e-06
5.466714 1.474605e-06
5.467714 1.3730176e-07
5.468714 -1.2041888e-06
5.469714 -2.5498354000000002e-06
5.470714 -3.8996138e-06
5.471714 -5.2535086000000005e-06
5.472714 -6.6115134999999996e-06
5.473714 -7.973631e-06
5.474714 -9.3398732e-06
5.475714 -1.0710261e-05
5.476714 -1.2084826e-05
5.477714 -1.34636e-05
5.478714 -1.4846631e-05
5.479714 -1.6233963e-05
5.480714 -1.7625648e-05
5.481714 -1.9021735e-05
5.482714 -2.0422277e-05
5.483714 -2.1827317e-05
5.484715 -2.3236898e-05
5.485714 -2.4651051999999997e-05
5.486714 -2.6069802e-05
5.487714 -2.7493155e-05
5.488714 -2.8921107e-05
5.489714 -3.0353637999999997e-05
5.490714 -3.1790708e-05
5.491714 -3.323226e-05
5.492714 -3.4678217e-05
5.493714 -3.6128480000000003e-05
5.494714 -3.7582936e-05
5.495714 -3.9041447e-05
5.496714 -4.0503855e-05
5.497715 -4.1969989e-05
5.498714 -4.3439655e-05
5.499714 -4.4912653e-05
5.500714 -4.6388769e-05
5.501714 -4.7867775e-05
5.502714 -4.9349437999999996e-05
5.503714 -5.0833529e-05
5.504714 -5.2319808e-05
5.505714 -5.3808049000000005e-05
5.506714 -5.5298011e-05
5.507714 -5.6789486e-05
5.508714 -5.828226199999999e-05
5.509714 -5.9776141e-05
5.510714 -6.1270941e-05
5.511714 -6.2766514e-05
5.512714 -6.4262713e-05
5.513714 -6.5759411e-05
5.514714 -6.7256514e-05
5.515714 -6.875394e-05
5.516714 -7.0251633e-05
5.517715 -7.174956e-05
5.518714 -7.3247702e-05
5.519714 -7.4746066e-05
5.520714 -7.6244675e-05
5.521714 -7.7743556e-05
5.522714 -7.9242761e-05
5.523714 -8.0742348e-05
5.524714 -8.2242389e-05
5.525714 -8.3742947e-05
5.526714 -8.5244102e-05
5.527714 -8.6745928e-05
5.528714 -8.8248487e-05
5.529714 -8.9751853e-05
5.530715 -9.1256078e-05
5.531714 -9.276121800000001e-05
5.532714 -9.4267307e-05
5.533714 -9.5774374e-05
5.534714 -9.728243000000001e-05
5.535714 -9.8791463e-05
5.536714 -0.00010030146999999999
5.537714 -0.00010181244000000001
5.538714 -0.00010332431
5.539714 -0.00010483703
5.540714 -0.00010635054
5.541714 -0.00010786475000000001
5.542714 -0.00010937961
5.543715 -0.000110895
5.544714 -0.00011241084
5.545714 -0.00011392704
5.546714 -0.00011544347999999999
5.547714 -0.00011696008
5.548714 -0.00011847673999999999
5.549714 -0.00011999336000000001
5.550714 -0.00012150987999999999
5.551714 -0.00012302618999999998
5.552714 -0.00012454224
5.553714 -0.00012605793
5.554714 -0.00012757323
5.555714 -0.00012908805
5.556714 -0.00013060237000000002
5.557714 -0.00013211612
5.558714 -0.00013362927999999998
5.559714 -0.00013514179000000001
5.560714 -0.00013665364
5.561714 -0.00013816476
5.562714 -0.00013967513000000002
5.563715 -0.00014118469000000002
5.564714 -0.00014269341
5.565714 -0.0001442012
5.566714 -0.00014570804
5.567714 -0.00014721380000000002
5.568714 -0.00014871845
5.569714 -0.00015022183000000001
5.570714 -0.00015172386
5.571714 -0.00015322441
5.572714 -0.00015472334999999999
5.573714 -0.00015622052
5.574714 -0.00015771576
5.575714 -0.00015920890000000002
5.576715 -0.00016069977
5.577714 -0.00016218817
5.578714 -0.00016367392
5.579714 -0.00016515683
5.580714 -0.0001666367
5.581714 -0.00016811335000000002
5.582714 -0.00016958661
5.583714 -0.00017105627
5.584714 -0.0001725222
5.585714 -0.00017398423999999998
5.586714 -0.00017544227
5.587714 -0.00017689614000000002
5.588714 -0.00017834578
5.589714 -0.00017979111
5.590714 -0.00018123204
5.591714 -0.00018266857
5.592714 -0.00018410066
5.593714 -0.0001855283
5.594714 -0.00018695155
5.595714 -0.00018837042000000002
5.596714 -0.00018978496
5.597714 -0.00019119527
5.598714 -0.00019260142
5.599714 -0.00019400347
5.600714 -0.00019540155000000002
5.601714 -0.00019679576
5.602714 -0.00019818619
5.603714 -0.00019957295000000002
5.604714 -0.00020095611
5.605714 -0.00020233579
5.606714 -0.00020371202999999998
5.607714 -0.00020508492
5.608714 -0.00020645448000000002
5.609715 -0.00020782072000000002
5.610714 -0.00020918367000000003
5.611714 -0.00021054334
5.612714 -0.00021189967
5.613714 -0.00021325263000000001
5.614714 -0.00021460214
5.615714 -0.00021594808
5.616714 -0.0002172904
5.617714 -0.00021862895
5.618714 -0.00021996359
5.619714 -0.00022129418
5.620714 -0.00022262056999999998
5.621714 -0.00022394254
5.622715 -0.00022525998999999998
5.623714 -0.00022657273
5.624714 -0.00022788058
5.625714 -0.00022918337
5.626714 -0.00023048094000000001
5.627714 -0.00023177311
5.628714 -0.00023305975
5.629714 -0.00023434075
5.630714 -0.00023561593000000002
5.631714 -0.00023688522
5.632714 -0.00023814846
5.633714 -0.00023940563
5.634714 -0.00024065664
5.635714 -0.00024190140000000001
5.636714 -0.00024313982999999998
5.637714 -0.00024437193000000003
5.638714 -0.00024559765
5.639714 -0.00024681694
5.640714 -0.00024802982
5.641714 -0.00024923625
5.642715 -0.00025043616
5.643714 -0.0002516296
5.644714 -0.00025281649
5.645714 -0.00025399684
5.646714 -0.00025517058
5.647714 -0.00025633769
5.648714 -0.00025749812
5.649714 -0.00025865179
5.650714 -0.00025979864000000004
5.651714 -0.00026093861999999996
5.652714 -0.00026207163
5.653714 -0.00026319756
5.654714 -0.00026431635
5.655715 -0.00026542784
5.656714 -0.00026653199
5.657714 -0.00026762866
5.658714 -0.00026871774
5.659714 -0.00026979909999999996
5.660714 -0.00027087267
5.661714 -0.00027193831999999997
5.662714 -0.00027299599999999996
5.663714 -0.00027404558
5.664714 -0.00027508702
5.665714 -0.00027612025
5.666714 -0.0002771452
5.667714 -0.00027816186
5.668715 -0.00027917021999999996
5.669714 -0.00028017023
5.670714 -0.00028116193999999997
5.671714 -0.00028214538000000003
5.672714 -0.00028312056
5.673714 -0.00028408751
5.674714 -0.00028504634999999996
5.675714 -0.00028599709
5.676714 -0.00028693978
5.677714 -0.00028787458000000004
5.678714 -0.00028880149
5.679714 -0.00028972058
5.680714 -0.00029063198999999996
5.681714 -0.00029153571
5.682714 -0.00029243181
5.683714 -0.00029332036
5.684714 -0.00029420137
5.685714 -0.00029507485
5.686714 -0.00029594078
5.687714 -0.00029679918000000003
5.688715 -0.00029764997
5.689714 -0.00029849313999999997
5.690714 -0.00029932858
5.691714 -0.00030015624
5.692714 -0.00030097599000000004
5.693714 -0.00030178771
5.694714 -0.00030259125000000003
5.695714 -0.00030338647
5.696714 -0.00030417325
5.697714 -0.00030495139
5.698714 -0.00030572073
5.699714 -0.00030648112
5.700714 -0.00030723236
5.701715 -0.00030797428
5.702714 -0.00030870679
5.703714 -0.00030942967
5.704714 -0.00031014283
5.705714 -0.0003108461
5.706714 -0.00031153938
5.707714 -0.0003122226
5.708714 -0.00031289567
5.709714 -0.00031355848
5.710714 -0.00031421102000000003
5.711714 -0.00031485324
5.712714 -0.00031548515999999996
5.713714 -0.00031610673
5.714714 -0.00031671796
5.715714 -0.0003173189
5.716714 -0.00031790958
5.717714 -0.00031849002
5.718714 -0.00031906027000000003
5.719714 -0.00031962036
5.720714 -0.00032017035
5.721714 -0.00032071027
5.722714 -0.00032124019
5.723714 -0.00032176013
5.724714 -0.00032227009999999997
5.725714 -0.00032277016999999997
5.726714 -0.00032326029
5.727714 -0.00032374051
5.728714 -0.00032421078000000004
5.729714 -0.0003246711
5.730714 -0.00032512144
5.731714 -0.00032556172
5.732714 -0.00032599191
5.733714 -0.00032641194
5.734715 -0.00032682174
5.735714 -0.00032722126000000004
5.736714 -0.00032761036
5.737714 -0.00032798900999999995
5.738714 -0.00032835708
5.739714 -0.00032871452999999997
5.740714 -0.0003290613
5.741714 -0.00032939727
5.742714 -0.00032972241
5.743714 -0.00033003663999999996
5.744714 -0.00033033996
5.745714 -0.00033063229
5.746714 -0.00033091368999999996
5.747715 -0.00033118406
5.748714 -0.00033144347
5.749714 -0.00033169192
5.750714 -0.00033192946
5.751714 -0.00033215613
5.752714 -0.00033237197
5.753714 -0.00033257706
5.754714 -0.00033277147
5.755714 -0.00033295528000000003
5.756714 -0.00033312854000000004
5.757714 -0.00033329136
5.758714 -0.00033344377
5.759714 -0.0003335859
5.760714 -0.00033371775
5.761714 -0.00033383944000000003
5.762714 -0.00033395097
5.763714 -0.00033405238
5.764714 -0.00033414372
5.765714 -0.00033422498000000003
5.766714 -0.00033429612
5.767715 -0.00033435715
5.768714 -0.00033440801000000003
5.769714 -0.00033444869
5.770714 -0.00033447907
5.771714 -0.0003344991
5.772714 -0.00033450867
5.773714 -0.00033450767000000003
5.774714 -0.00033449601
5.775714 -0.00033447359000000004
5.776714 -0.00033444025999999997
5.777714 -0.00033439592
5.778714 -0.00033434042
5.779714 -0.00033427366
5.780715 -0.00033419556
5.781714 -0.00033410597
5.782714 -0.00033400484
5.783714 -0.00033389206
5.784714 -0.00033376757
5.785714 -0.00033363135
5.786714 -0.00033348333
5.787714 -0.00033332349
5.788714 -0.00033315182000000004
5.789714 -0.00033296835
5.790714 -0.00033277306
5.791714 -0.00033256604
5.792714 -0.0003323473
5.793715 -0.00033211691
5.794714 -0.00033187494
5.795714 -0.00033162143999999996
5.796714 -0.0003313565
5.797714 -0.00033108024
5.798714 -0.00033079269999999997
5.799714 -0.000330494
5.800714 -0.00033018416
5.801714 -0.00032986330999999996
5.802714 -0.00032953151
5.803714 -0.00032918877
5.804714 -0.00032883522
5.805714 -0.00032847081
5.806714 -0.00032809563999999997
5.807714 -0.0003277097
5.808714 -0.00032731302
5.809714 -0.00032690559
5.810714 -0.00032648743
5.811714 -0.00032605847
5.812714 -0.00032561872999999997
5.813715 -0.00032516814
5.814714 -0.00032470673000000003
5.815714 -0.00032423443000000003
5.816714 -0.00032375119
5.817714 -0.00032325702
5.818714 -0.00032275188
5.819714 -0.00032223572
5.820714 -0.0003217086
5.821714 -0.00032117043
5.822714 -0.00032062128
5.823714 -0.00032006111999999997
5.824714 -0.00031949
5.825714 -0.00031890797000000003
5.826715 -0.00031831507
5.827714 -0.00031771137
5.828714 -0.0003170969
5.829714 -0.00031647178
5.830714 -0.00031583606
5.831714 -0.00031518987
5.832714 -0.00031453328
5.833714 -0.00031386642
5.834714 -0.00031318937
5.835714 -0.0003125022
5.836714 -0.00031180502
5.837714 -0.00031109794
5.838714 -0.00031038101
5.839714 -0.0003096543
5.840714 -0.00030891786
5.841714 -0.00030817175
5.842714 -0.00030741601
5.843714 -0.00030665061999999996
5.844714 -0.0003058756
5.845714 -0.00030509091
5.846714 -0.00030429655
5.847714 -0.00030349242
5.848714 -0.00030267852
5.849714 -0.00030185476999999996
5.850714 -0.00030102105
5.851714 -0.00030017729000000003
5.852714 -0.00029932343999999997
5.853714 -0.00029845933
5.854714 -0.00029758492
5.855714 -0.00029670007
5.856714 -0.00029580469
5.857714 -0.00029489872000000003
5.858714 -0.00029398209
5.859715 -0.00029305469999999997
5.860714 -0.00029211649
5.861714 -0.00029116745
5.862714 -0.00029020759
5.863714 -0.00028923685
5.864714 -0.00028825525
5.865714 -0.00028726285999999997
5.866714 -0.00028625966
5.867714 -0.0002852458
5.868714 -0.00028422129999999997
5.869714 -0.00028318631999999996
5.870714 -0.0002821409
5.871714 -0.00028108525
5.872715 -0.00028001946
5.873714 -0.00027894368
5.874714 -0.00027785811
5.875714 -0.00027676285
5.876714 -0.00027565809000000004
5.877714 -0.00027454396
5.878714 -0.00027342064
5.879714 -0.00027228825
5.880714 -0.00027114699999999996
5.881714 -0.00026999696
5.882714 -0.00026883827
5.883714 -0.00026767102
5.884714 -0.00026649539
5.885714 -0.00026531136
5.886714 -0.00026411908
5.887714 -0.00026291859
5.888714 -0.00026170990000000003
5.889714 -0.00026049308
5.890714 -0.00025926818
5.891714 -0.00025803515
5.892715 -0.00025679406
5.893714 -0.00025554489
5.894714 -0.0002542876
5.895714 -0.00025302224
5.896714 -0.00025174879000000003
5.897714 -0.00025046722
5.898714 -0.00024917756
5.899714 -0.00024787976
5.900714 -0.00024657388
5.901714 -0.00024525988999999997
5.902714 -0.00024393782
5.903714 -0.00024260771
5.904714 -0.00024126959
5.905715 -0.00023992345
5.906714 -0.00023856942
5.907714 -0.00023720746999999999
5.908714 -0.00023583771
5.909714 -0.00023446019
5.910714 -0.00023307498
5.911714 -0.00023168213
5.912714 -0.00023028173999999998
5.913714 -0.00022887388999999998
5.914714 -0.00022745858
5.915714 -0.00022603597
5.916714 -0.00022460606000000003
5.917714 -0.0002231689
5.918715 -0.00022172457999999998
5.919714 -0.00022027309
5.920714 -0.00021881451
5.921714 -0.00021734884
5.922714 -0.00021587609
5.923714 -0.00021439628
5.924714 -0.00021290941
5.925714 -0.00021141545000000003
5.926714 -0.00020991442
5.927714 -0.00020840625
5.928714 -0.00020689097
5.929714 -0.00020536850000000002
5.930714 -0.00020383884
5.931714 -0.00020230200000000002
5.932714 -0.00020075793
5.933714 -0.00019920662000000002
5.934714 -0.00019764808999999997
5.935714 -0.00019608231
5.936714 -0.00019450929
5.937714 -0.00019292911
5.938715 -0.00019134177
5.939714 -0.00018974736
5.940714 -0.00018814593000000002
5.941714 -0.00018653757
5.942714 -0.00018492241
5.943714 -0.00018330053
5.944714 -0.00018167208999999998
5.945714 -0.00018003725
5.946714 -0.00017839615000000001
5.947714 -0.00017674896
5.948714 -0.00017509587
5.949714 -0.00017343707000000002
5.950714 -0.00017177273
5.951715 -0.00017010305999999998
5.952714 -0.00016842822
5.953714 -0.00016674843
5.954714 -0.00016506388
5.955714 -0.0001633747
5.956714 -0.00016168109000000002
5.957714 -0.0001599832
5.958714 -0.00015828115
5.959714 -0.00015657509000000002
5.960714 -0.00015486512000000002
5.961714 -0.00015315132000000002
5.962714 -0.00015143379
5.963714 -0.00014971258
5.964714 -0.00014798771
5.965714 -0.00014625924
5.966714 -0.00014452716000000002
5.967714 -0.00014279148
5.968714 -0.00014105218
5.969714 -0.00013930924
5.970714 -0.00013756262
5.971714 -0.0001358123
5.972714 -0.00013405821
5.973714 -0.00013230032
5.974714 -0.00013053859
5.975714 -0.00012877296999999998
5.976714 -0.00012700342000000002
5.977714 -0.00012522991
5.978714 -0.0001234524
5.979714 -0.00012167088000000001
5.980714 -0.00011988535999999999
5.981714 -0.00011809582999999999
5.982714 -0.00011630228999999999
5.983714 -0.00011450480000000002
5.984715 -0.00011270337000000001
5.985714 -0.00011089807
5.986714 -0.00010908893
5.987714 -0.00010727607000000001
5.988714 -0.00010545951
5.989714 -0.00010363939
5.990714 -0.00010181576999999999
5.991714 -9.9988779e-05
5.992714 -9.815847799999999e-05
5.993714 -9.6325005e-05
5.994714 -9.4488439e-05
5.995714 -9.2648907e-05
5.996714 -9.080650300000001e-05
5.997715 -8.896132e-05
5.998714 -8.711346e-05
5.999714 -8.5263014e-05
6.000714 -8.341006000000001e-05
6.001714 -8.155468e-05
6.002714 -7.9696957e-05
6.003714 -7.783695e-05
6.004714 -7.5974731e-05
6.005714 -7.4110358e-05
6.006714 -7.2243881e-05
6.007714 -7.0375364e-05
6.008714 -6.850485800000001e-05
6.009714 -6.663241300000001e-05
6.010714 -6.475808e-05
6.011714 -6.2881924e-05
6.012714 -6.1003999e-05
6.013714 -5.9124375000000004e-05
6.014714 -5.7243119e-05
6.015714 -5.5360305999999996e-05
6.016714 -5.3476026e-05
6.017715 -5.1590365000000004e-05
6.018714 -4.9703431e-05
6.019714 -4.7815325e-05
6.020714 -4.5926163e-05
6.021714 -4.4036071e-05
6.022714 -4.214518e-05
6.023714 -4.0253627000000004e-05
6.024714 -3.8361548999999996e-05
6.025714 -3.6469095e-05
6.026714 -3.4576405000000004e-05
6.027714 -3.2683633000000004e-05
6.028714 -3.0790918e-05
6.029714 -2.889841e-05
6.030715 -2.7006237e-05
6.031714 -2.5114534e-05
6.032714 -2.3223421e-05
6.033714 -2.1333013e-05
6.034714 -1.9443412e-05
6.035714 -1.7554707e-05
6.036714 -1.5666973e-05
6.037714 -1.3780274e-05
6.038714 -1.1894659e-05
6.039714 -1.0010164e-05
6.040714 -8.1268084e-06
6.041714 -6.2445991e-06
6.042714 -4.3635318e-06
6.043715 -2.4835899e-06
6.044714 -6.0474656e-07
6.045714 1.2730336e-06
6.046714 3.149793e-06
6.047714 5.0255785e-06
6.048714 6.900441499999999e-06
6.049714 8.7744326e-06
6.050714 1.0647602e-05
6.051714 1.2519999e-05
6.052714 1.4391661e-05
6.053714 1.6262628e-05
6.054714 1.8132924e-05
6.055714 2.0002567e-05
6.056714 2.1871561e-05
6.057714 2.3739896000000002e-05
6.058714 2.5607554000000003e-05
6.059714 2.7474498999999996e-05
6.060714 2.9340686000000004e-05
6.061714 3.1206045e-05
6.062714 3.3070503e-05
6.063715 3.493397e-05
6.064714 3.6796348e-05
6.065714 3.8657521e-05
6.066714 4.0517367e-05
6.067714 4.2375757e-05
6.068714 4.4232556e-05
6.069714 4.6087618e-05
6.070714 4.7940795999999996e-05
6.071714 4.9791953000000005e-05
6.072714 5.1640943999999996e-05
6.073714 5.3487611e-05
6.074714 5.5331827e-05
6.075714 5.7173446e-05
6.076715 5.9012348e-05
6.077714 6.0848396e-05
6.078714 6.268148199999999e-05
6.079714 6.4511499e-05
6.080714 6.6338339e-05
6.081714 6.816192099999999e-05
6.082714 6.998215600000001e-05
6.083714 7.1798968e-05
6.084714 7.3612296e-05
6.085714 7.5422065e-05
6.086714 7.722823599999999e-05
6.087714 7.9030741e-05
6.088714 8.0829545e-05
6.089714 8.2624598e-05
6.090714 8.4415854e-05
6.091714 8.6203278e-05
6.092714 8.798682499999999e-05
6.093714 8.9766445e-05
6.094714 9.1542097e-05
6.095714 9.3313736e-05
6.096714 9.5081305e-05
6.097714 9.684474699999999e-05
6.098714 9.8604005e-05
6.099714 0.00010035899999999999
6.100714 0.0001021097
6.101714 0.000103856
6.102714 0.00010559785
6.103714 0.00010733518
6.104714 0.00010906791
6.105714 0.00011079597
6.106714 0.00011251931
6.107714 0.00011423782
6.108714 0.00011595148
6.109715 0.0001176602
6.110714 0.00011936395
6.111714 0.00012106267
6.112714 0.00012275633
6.113714 0.00012444489999999998
6.114714 0.00012612834
6.115714 0.00012780666
6.116714 0.00012947985
6.117714 0.00013114791000000002
6.118714 0.00013281083000000001
6.119714 0.00013446866
6.120714 0.0001361214
6.121714 0.0001377691
6.122715 0.00013941177
6.123714 0.00014104945000000002
6.124714 0.00014268219000000001
6.125714 0.00014431001
6.126714 0.00014593292999999998
6.127714 0.00014755099
6.128714 0.00014916419
6.129714 0.00015077257999999999
6.130714 0.00015237613
6.131714 0.00015397485
6.132714 0.00015556872
6.133714 0.00015715771
6.134714 0.00015874177000000002
6.135714 0.00016032084
6.136714 0.00016189485
6.137714 0.00016346374
6.138714 0.0001650274
6.139714 0.00016658573
6.140714 0.00016813862
6.141714 0.0001696859
6.142715 0.00017122749
6.143714 0.00017276321
6.144714 0.00017429293000000002
6.145714 0.0001758165
6.146714 0.00017733375
6.147714 0.00017884455
6.148714 0.00018034873
6.149714 0.00018184617
6.150714 0.0001833367
6.151714 0.00018482023
6.152714 0.00018629659
6.153714 0.00018776569
6.154714 0.00018922743
6.155715 0.0001906817
6.156714 0.00019212846000000002
6.157714 0.00019356762
6.158714 0.00019499912
6.159714 0.00019642293000000002
6.160714 0.00019783903999999998
6.161714 0.00019924739
6.162714 0.00020064799
6.163714 0.00020204086
6.164714 0.000203426
6.165714 0.00020480339999999998
6.166714 0.00020617309999999999
6.167714 0.00020753516
6.168715 0.00020888956
6.169714 0.00021023636
6.170714 0.00021157557
6.171714 0.00021290723
6.172714 0.00021423139
6.173714 0.00021554802
6.174714 0.00021685717
6.175714 0.00021815881
6.176714 0.00021945302000000002
6.177714 0.00022073975
6.178714 0.00022201903
6.179714 0.00022329082
6.180714 0.00022455513
6.181714 0.00022581191
6.182714 0.0002270612
6.183714 0.00022830287999999998
6.184714 0.000229537
6.185714 0.00023076348000000002
6.186714 0.00023198231000000002
6.187714 0.00023319345999999998
6.188715 0.00023439693
6.189714 0.00023559263999999998
6.190714 0.00023678056
6.191714 0.00023796072
6.192714 0.00023913303
6.193714 0.00024029753
6.194714 0.00024145417999999998
6.195714 0.00024260294
6.196714 0.00024374383000000003
6.197714 0.00024487681
6.198714 0.00024600192
6.199714 0.0002471191
6.200714 0.00024822837
6.201715 0.00024932974
6.202714 0.00025042316
6.203714 0.00025150864
6.204714 0.00025258615999999997
6.205714 0.00025365570999999996
6.206714 0.00025471725000000004
6.207714 0.00025577073999999997
6.208714 0.00025681618000000003
6.209714 0.0002578535
6.210714 0.00025888264000000004
6.211714 0.00025990356999999997
6.212714 0.0002609162
6.213714 0.00026192045
6.214714 0.00026291627
6.215714 0.00026390353
6.216714 0.00026488221
6.217714 0.00026585217
6.218714 0.00026681332
6.219714 0.00026776556000000003
6.220714 0.00026870882
6.221714 0.00026964296
6.222714 0.00027056794
6.223714 0.00027148365
6.224714 0.00027238998
6.225714 0.00027328688
6.226714 0.00027417429
6.227714 0.00027505214
6.228714 0.00027592039
6.229714 0.00027677897
6.230714 0.0002776279
6.231714 0.00027846713
6.232714 0.00027929668
6.233714 0.00028011657
6.234715 0.00028092682
6.235714 0.00028172742
6.236714 0.00028251845000000004
6.237714 0.00028329996
6.238714 0.00028407198
6.239714 0.00028483459999999996
6.240714 0.00028558787999999997
6.241714 0.00028633186999999996
6.242714 0.00028706668000000004
6.243714 0.00028779239
6.244714 0.000288509
6.245714 0.00028921668
6.246714 0.00028991542
6.247715 0.00029060527
6.248714 0.00029128635
6.249714 0.00029195867
6.250714 0.00029262228
6.251714 0.00029327718
6.252714 0.0002939234
6.253714 0.00029456096
6.254714 0.00029518985000000003
6.255714 0.00029581008
6.256714 0.0002964216
6.257714 0.00029702442
6.258714 0.00029761845
6.259714 0.00029820371
6.260714 0.00029878015
6.261714 0.00029934768
6.262714 0.00029990631
6.263714 0.00030045594
6.264714 0.00030099657
6.265714 0.0003015281
6.266714 0.00030205049
6.267715 0.00030256372
6.268714 0.00030306774
6.269714 0.00030356248
6.270714 0.00030404794000000004
6.271714 0.00030452406
6.272714 0.00030499084
6.273714 0.00030544825
6.274714 0.00030589626
6.275714 0.00030633487
6.276714 0.00030676406
6.277714 0.00030718384
6.278714 0.00030759418
6.279714 0.00030799511
6.280715 0.00030838664
6.281714 0.00030876872
6.282714 0.00030914141
6.283714 0.00030950468
6.284714 0.00030985855
6.285714 0.00031020297
6.286714 0.00031053796
6.287714 0.00031086352
6.288714 0.00031117966
6.289714 0.00031148631
6.290714 0.00031178349
6.291714 0.00031207119000000003
6.292714 0.00031234933
6.293715 0.00031261795
6.294714 0.000312877
6.295714 0.00031312645
6.296714 0.00031336626
6.297714 0.00031359648
6.298714 0.00031381699
6.299714 0.00031402781
6.300714 0.00031422894
6.301714 0.00031442037000000003
6.302714 0.00031460205999999996
6.303714 0.00031477405
6.304714 0.0003149363
6.305714 0.00031508887
6.306714 0.00031523175
6.307714 0.00031536499
6.308714 0.00031548859
6.309714 0.00031560262
6.310714 0.0003157071
6.311714 0.00031580211999999996
6.312714 0.00031588772
6.313715 0.00031596394
6.314714 0.00031603088000000003
6.315714 0.00031608859000000004
6.316714 0.00031613708
6.317714 0.00031617653
6.318714 0.00031620690999999997
6.319714 0.00031622835
6.320714 0.00031624088000000003
6.321714 0.00031624454
6.322714 0.0003162394
6.323714 0.00031622550999999997
6.324714 0.00031620293
6.325714 0.00031617164
6.326715 0.0003161317
6.327714 0.00031608313
6.328714 0.0003160259
6.329714 0.00031596004999999997
6.330714 0.00031588559
6.331714 0.00031580248
6.332714 0.00031571071
6.333714 0.00031561025999999996
6.334714 0.0003155011
6.335714 0.0003153832
6.336714 0.00031525655999999996
6.337714 0.00031512111
6.338714 0.00031497686
6.339714 0.00031482375
6.340714 0.00031466175
6.341714 0.00031449085
6.342714 0.00031431102000000004
6.343714 0.00031412226
6.344714 0.00031392456
6.345714 0.00031371787
6.346714 0.00031350226
6.347714 0.00031327768
6.348714 0.00031304414
6.349714 0.00031280169
6.350714 0.00031255033
6.351714 0.0003122901
6.352714 0.00031202103
6.353714 0.00031174311
6.354714 0.00031145643999999997
6.355714 0.00031116099
6.356714 0.00031085681
6.357714 0.00031054396
6.358714 0.00031022248
6.359715 0.0003098924
6.360714 0.00030955375
6.361714 0.00030920653
6.362714 0.0003088508
6.363714 0.0003084866
6.364714 0.00030811391
6.365714 0.00030773276
6.366714 0.00030734315999999997
6.367714 0.00030694513999999997
6.368714 0.00030653869
6.369714 0.0003061238
6.370714 0.00030570046999999997
6.371714 0.00030526874
6.372715 0.00030482856
6.373714 0.00030437996
6.374714 0.00030392291000000003
6.375714 0.00030345744999999997
6.376714 0.00030298356000000003
6.377714 0.00030250123
6.378714 0.00030201052
6.379714 0.00030151141
6.380714 0.00030100392999999996
6.381714 0.00030048814
6.382714 0.00029996402000000003
6.383714 0.00029943162000000003
6.384714 0.00029889102
6.385714 0.00029834220999999997
6.386714 0.00029778532
6.387714 0.00029722034
6.388714 0.00029664739
6.389714 0.00029606654
6.390714 0.00029547782
6.391714 0.00029488135
6.392715 0.00029427720000000003
6.393714 0.00029366543
6.394714 0.00029304613
6.395714 0.0002924194
6.396714 0.00029178525
6.397714 0.00029114381
6.398714 0.00029049511000000004
6.399714 0.00028983923
6.400714 0.00028917623
6.401714 0.00028850613
6.402714 0.00028782902
6.403714 0.00028714487
6.404714 0.00028645379000000003
6.405715 0.00028575575
6.406714 0.00028505081
6.407714 0.00028433892
6.408714 0.00028362015
6.409714 0.00028289444
6.410714 0.00028216182000000004
6.411714 0.00028142229
6.412714 0.00028067582
6.413714 0.00027992241
6.414714 0.00027916203
6.415714 0.00027839469
6.416714 0.00027762035
6.417714 0.00027683902
6.418715 0.00027605065
6.419714 0.0002752553
6.420714 0.0002744529
6.421714 0.00027364345
6.422714 0.00027282699
6.423714 0.00027200351
6.424714 0.00027117301
6.425714 0.00027033550000000003
6.426714 0.00026949101
6.427714 0.00026863955999999997
6.428714 0.00026778118
6.429714 0.00026691589
6.430714 0.00026604370999999997
6.431714 0.00026516468
6.432714 0.00026427880999999997
6.433714 0.00026338619
6.434714 0.00026248676
6.435714 0.00026158066
6.436714 0.00026066787
6.437714 0.00025974839000000003
6.438715 0.00025882227
6.439714 0.00025788959
6.440714 0.00025695032999999997
6.441714 0.0002560045
6.442714 0.00025505215
6.443714 0.00025409331
6.444714 0.00025312800000000003
6.445714 0.0002521562
6.446714 0.00025117802
6.447714 0.0002501934
6.448714 0.00024920241
6.449714 0.00024820505999999996
6.450714 0.00024720138999999997
6.451715 0.00024619142
6.452714 0.00024517519
6.453714 0.00024415278
6.454714 0.00024312417000000002
6.455714 0.00024208946
6.456714 0.00024104868
6.457714 0.00024000190000000003
6.458714 0.00023894918
6.459714 0.00023789059000000002
6.460714 0.00023682623999999997
6.461714 0.00023575622
6.462714 0.00023468056
6.463714 0.00023359942
6.464714 0.00023251282000000002
6.465714 0.00023142095
6.466714 0.00023032385000000002
6.467714 0.00022922163000000002
6.468714 0.00022811441
6.469714 0.00022700227999999999
6.470714 0.00022588533
6.471714 0.00022476368
6.472714 0.00022363735999999997
6.473714 0.00022250651000000002
6.474714 0.00022137119
6.475714 0.00022023146000000002
6.476714 0.00021908738
6.477714 0.00021793901
6.478714 0.00021678638
6.479714 0.00021562953
6.480714 0.00021446851000000002
6.481714 0.00021330330999999998
6.482714 0.00021213393
6.483714 0.00021096038999999999
6.484715 0.00020978266
6.485714 0.00020860075000000001
6.486714 0.00020741461
6.487714 0.00020622422
6.488714 0.00020502957000000002
6.489714 0.00020383063
6.490714 0.00020262733000000002
6.491714 0.00020141965000000002
6.492714 0.00020020755
6.493714 0.00019899101
6.494714 0.00019776999
6.495714 0.00019654444
6.496714 0.00019531433
6.497715 0.00019407967
6.498714 0.00019284043
6.499714 0.00019159663000000002
6.500714 0.00019034824
6.501714 0.00018909527
6.502714 0.00018783772
6.503714 0.00018657563
6.504714 0.00018530901
6.505714 0.00018403789
6.506714 0.00018276232
6.507714 0.00018148235000000002
6.508714 0.00018019799999999998
6.509714 0.00017890935
6.510714 0.00017761646
6.511714 0.00017631936
6.512714 0.00017501814000000002
6.513714 0.00017371286
6.514714 0.00017240358999999998
6.515714 0.0001710904
6.516714 0.00016977335
6.517715 0.00016845253
6.518714 0.00016712798
6.519714 0.0001657998
6.520714 0.00016446804
6.521714 0.00016313278
6.522714 0.00016179408999999998
6.523714 0.00016045204
6.524714 0.00015910668
6.525714 0.0001577581
6.526714 0.00015640637
6.527714 0.00015505155
6.528714 0.00015369371
6.529714 0.00015233294
6.530715 0.0001509693
6.531714 0.00014960285
6.532714 0.00014823369
6.533714 0.00014686189999999998
6.534714 0.00014548753999999998
6.535714 0.0001441107
6.536714 0.00014273147
6.537714 0.00014134994000000002
6.538714 0.00013996618
6.539714 0.00013858027999999998
6.540714 0.00013719232
6.541714 0.0001358024
6.542714 0.00013441058
6.543715 0.00013301697
6.544714 0.00013162163
6.545714 0.00013022462
6.546714 0.00012882603
6.547714 0.0001274259
6.548714 0.00012602429
6.549714 0.00012462125
6.550714 0.00012321683
6.551714 0.00012181105
6.552714 0.00012040393
6.553714 0.00011899548999999999
6.554714 0.00011758574
6.555714 0.00011617465
6.556714 0.00011476222000000001
6.557714 0.00011334843
6.558714 0.00011193324
6.559714 0.00011051662
6.560714 0.00010909851999999999
6.561714 0.00010767889
6.562714 0.00010625766
6.563715 0.00010483479000000001
6.564714 0.00010341021999999999
6.565714 0.00010198388000000001
6.566714 0.0001005557
6.567714 9.9125634e-05
6.568714 9.769362400000002e-05
6.569714 9.6259612e-05
6.570714 9.4823565e-05
6.571714 9.3385438e-05
6.572714 9.1945202e-05
6.573714 9.050284e-05
6.574714 8.9058346e-05
6.575714 8.7611716e-05
6.576715 8.616296999999999e-05
6.577714 8.4712116e-05
6.578714 8.3259209e-05
6.579714 8.1804291e-05
6.580714 8.0347411e-05
6.581714 7.8888655e-05
6.582714 7.7428092e-05
6.583714 7.5965818e-05
6.584714 7.4501924e-05
6.585714 7.3036529e-05
6.586714 7.1569735e-05
6.587714 7.0101663e-05
6.588714 6.8632443e-05
6.589714 6.7162199e-05
6.590714 6.569105700000001e-05
6.591714 6.4219148e-05
6.592714 6.2746602e-05
6.593714 6.1273551e-05
6.594714 5.9800118e-05
6.595714 5.832643500000001e-05
6.596714 5.685260999999999e-05
6.597714 5.5378769e-05
6.598714 5.3905012e-05
6.599714 5.243144900000001e-05
6.600714 5.0958181000000004e-05
6.601714 4.94853e-05
6.602714 4.8012896e-05
6.603714 4.6541052e-05
6.604714 4.5069839e-05
6.605714 4.3599329e-05
6.606714 4.2129584999999996e-05
6.607714 4.0660672000000005e-05
6.608714 3.9192639e-05
6.609715 3.7725535999999995e-05
6.610714 3.6259411e-05
6.611714 3.47943e-05
6.612714 3.3330241e-05
6.613714 3.186727e-05
6.614714 3.0405414e-05
6.615714 2.8944697e-05
6.616714 2.748514e-05
6.617714 2.6026763000000002e-05
6.618714 2.4569582e-05
6.619714 2.3113601e-05
6.620714 2.1658830000000002e-05
6.621714 2.0205270000000002e-05
6.622715 1.8752918e-05
6.623714 1.7301766999999997e-05
6.624714 1.5851802000000002e-05
6.625714 1.4403006999999998e-05
6.626714 1.2955356e-05
6.627714 1.1508822e-05
6.628714 1.0063371e-05
6.629714 8.6189651e-06
6.630714 7.1755586e-06
6.631714 5.7331043e-06
6.632714 4.2915495e-06
6.633714 2.8508378e-06
6.634714 1.4109109e-06
6.635714 -2.8291572e-08
6.636714 -1.4668314e-06
6.637714 -2.9047698e-06
6.638714 -4.342166400000001e-06
6.639714 -5.7790796e-06
6.640714 -7.2155615e-06
6.641714 -8.6516621e-06
6.642715 -1.0087422999999999e-05
6.643714 -1.1522878000000001e-05
6.644714 -1.2958052999999999e-05
6.645714 -1.4392964e-05
6.646714 -1.5827614000000002e-05
6.647714 -1.7261993e-05
6.648714 -1.8696082e-05
6.649714 -2.0129846e-05
6.650714 -2.1563235e-05
6.651714 -2.2996187e-05
6.652714 -2.4428621e-05
6.653714 -2.5860447000000003e-05
6.654714 -2.7291557e-05
6.655715 -2.8721837e-05
6.656714 -3.0151148e-05
6.657714 -3.1579352999999996e-05
6.658714 -3.3006296000000005e-05
6.659714 -3.4431812000000004e-05
6.660714 -3.5855737e-05
6.661714 -3.7277894e-05
6.662714 -3.8698104e-05
6.663714 -4.0116191e-05
6.664714 -4.1531973e-05
6.665714 -4.2945277e-05
6.666714 -4.435592e-05
6.667714 -4.5763740999999996e-05
6.668715 -4.7168578e-05
6.669714 -4.857028e-05
6.670714 -4.9968702e-05
6.671714 -5.136371299999999e-05
6.672714 -5.2755205999999996e-05
6.673714 -5.4143072e-05
6.674714 -5.5527221e-05
6.675714 -5.6907595e-05
6.676714 -5.8284115e-05
6.677714 -5.9656759e-05
6.678714 -6.1025480000000006e-05
6.679714 -6.2390285e-05
6.680714 -6.3751168e-05
6.681714 -6.5108145e-05
6.682714 -6.646124e-05
6.683714 -6.781049799999999e-05
6.684714 -6.9155965e-05
6.685714 -7.0497708e-05
6.686714 -7.1835785e-05
6.687714 -7.317028100000001e-05
6.688715 -7.450127e-05
6.689714 -7.582882499999999e-05
6.690714 -7.7153044e-05
6.691714 -7.8474011e-05
6.692714 -7.9791818e-05
6.693714 -8.1106543e-05
6.694714 -8.2418273e-05
6.695714 -8.3727099e-05
6.696714 -8.5033093e-05
6.697714 -8.6336325e-05
6.698714 -8.7636874e-05
6.699714 -8.893480299999999e-05
6.700714 -9.0230162e-05
6.701715 -9.1523026e-05
6.702714 -9.2813423e-05
6.703714 -9.4101398e-05
6.704714 -9.5386986e-05
6.705714 -9.6670226e-05
6.706714 -9.795114699999999e-05
6.707714 -9.9229737e-05
6.708714 -0.00010050602999999999
6.709714 -0.00010178001999999999
6.710714 -0.00010305168
6.711714 -0.00010432104000000001
6.712714 -0.00010558806000000001
6.713714 -0.00010685272
6.714714 -0.00010811499
6.715714 -0.00010937483
6.716714 -0.00011063219
6.717714 -0.00011188702000000001
6.718714 -0.00011313924
6.719714 -0.00011438878999999999
6.720714 -0.00011563559
6.721714 -0.00011687954999999999
6.722714 -0.00011812056
6.723714 -0.00011935851
6.724714 -0.00012059332
6.725714 -0.00012182484000000001
6.726714 -0.00012305293
6.727714 -0.00012427745
6.728714 -0.00012549827
6.729714 -0.00012671524
6.730714 -0.00012792821
6.731714 -0.00012913699
6.732714 -0.00013034145
6.733714 -0.00013154142
6.734715 -0.00013273674000000002
6.735714 -0.00013392725999999998
6.736714 -0.00013511279000000002
6.737714 -0.00013629324
6.738714 -0.00013746842
6.739714 -0.00013863822
6.740714 -0.00013980251
6.741714 -0.00014096119
6.742714 -0.00014211414
6.743714 -0.00014326131
6.744714 -0.00014440262
6.745714 -0.00014553802000000002
6.746714 -0.0001466675
6.747715 -0.00014779104
6.748714 -0.00014890862999999998
6.749714 -0.00015002031
6.750714 -0.00015112612
6.751714 -0.00015222610999999998
6.752714 -0.00015332038
6.753714 -0.00015440901
6.754714 -0.0001554921
6.755714 -0.00015656979
6.756714 -0.00015764219000000002
6.757714 -0.00015870946
6.758714 -0.00015977174
6.759714 -0.00016082919
6.760714 -0.00016188196
6.761714 -0.00016293022
6.762714 -0.00016397411999999998
6.763714 -0.00016501382
6.764714 -0.00016604946
6.765714 -0.00016708119
6.766714 -0.00016810915
6.767715 -0.00016913344
6.768714 -0.00017015419
6.769714 -0.0001711715
6.770714 -0.00017218542
6.771714 -0.00017319604
6.772714 -0.00017420342
6.773714 -0.00017520757
6.774714 -0.00017620852
6.775714 -0.00017720627
6.776714 -0.00017820078
6.777714 -0.00017919205
6.778714 -0.00018018001
6.779714 -0.0001811646
6.780715 -0.00018214575
6.781714 -0.00018312339
6.782714 -0.00018409739
6.783714 -0.00018506767
6.784714 -0.00018603407
6.785714 -0.00018699651
6.786714 -0.00018795484
6.787714 -0.00018890893
6.788714 -0.00018985864
6.789714 -0.00019080382999999999
6.790714 -0.00019174435999999998
6.791714 -0.00019268007
6.792714 -0.00019361084
6.793715 -0.00019453657
6.794714 -0.00019545707
6.795714 -0.00019637223
6.796714 -0.00019728188
6.797714 -0.00019818597
6.798714 -0.00019908434
6.799714 -0.00019997690000000002
6.800714 -0.00020086352
6.801714 -0.00020174414000000002
6.802714 -0.00020261862000000002
6.803714 -0.00020348691
6.804714 -0.00020434890999999997
6.805714 -0.00020520456
6.806714 -0.00020605378
6.807714 -0.00020689652
6.808714 -0.00020773274999999998
6.809714 -0.00020856241000000001
6.810714 -0.00020938547999999998
6.811714 -0.00021020192
6.812714 -0.00021101173
6.813715 -0.00021181493000000003
6.814714 -0.00021261149000000002
6.815714 -0.00021340147000000002
6.816714 -0.00021418484000000003
6.817714 -0.00021496170999999999
6.818714 -0.00021573205
6.819714 -0.00021649598
6.820714 -0.00021725354999999999
6.821714 -0.00021800480999999998
6.822714 -0.00021874990999999998
6.823714 -0.00021948895
6.824714 -0.000220222
6.825714 -0.00022094919000000001
6.826715 -0.00022167062
6.827714 -0.00022238645999999999
6.828714 -0.00022309684
6.829714 -0.00022380189
6.830714 -0.00022450176
6.831714 -0.00022519657
6.832714 -0.00022588647
6.833714 -0.00022657164
6.834714 -0.00022725217000000002
6.835714 -0.00022792817000000002
6.836714 -0.00022859978999999997
6.837714 -0.00022926713
6.838714 -0.00022993029000000002
6.839714 -0.00023058935
6.840714 -0.00023124439
6.841714 -0.00023189548
6.842714 -0.00023254263
6.843714 -0.00023318587
6.844714 -0.00023382522
6.845714 -0.00023446066000000002
6.846714 -0.00023509219
6.847714 -0.00023571972
6.848714 -0.00023634323
6.849714 -0.00023696259
6.850714 -0.00023757774999999998
6.851714 -0.00023818859000000002
6.852714 -0.000238795
6.853714 -0.00023939683
6.854714 -0.00023999394
6.855714 -0.00024058618
6.856714 -0.00024117342000000002
6.857714 -0.00024175546999999998
6.858714 -0.00024233218
6.859715 -0.00024290339
6.860714 -0.00024346891
6.861714 -0.00024402864
6.862714 -0.00024458237999999997
6.863714 -0.00024512999
6.864714 -0.00024567136999999997
6.865714 -0.00024620633
6.866714 -0.00024673479
6.867714 -0.00024725664
6.868714 -0.0002477718
6.869714 -0.00024828016
6.870714 -0.00024878168
6.871714 -0.00024927631
6.872715 -0.00024976398
6.873714 -0.00025024474
6.874714 -0.00025071849000000003
6.875714 -0.00025118532000000004
6.876714 -0.00025164518
6.877714 -0.00025209813
6.878714 -0.00025254421
6.879714 -0.00025298348
6.880714 -0.00025341599
6.881714 -0.00025384178999999997
6.882714 -0.00025426098
6.883714 -0.00025467366
6.884714 -0.00025507989
6.885714 -0.00025547977
6.886714 -0.00025587342
6.887714 -0.00025626093
6.888714 -0.0002566424
6.889714 -0.00025701793
6.890714 -0.00025738766
6.891714 -0.00025775164
6.892715 -0.00025811003
6.893714 -0.00025846291
6.894714 -0.00025881038
6.895714 -0.00025915256
6.896714 -0.00025948957
6.897714 -0.00025982147
6.898714 -0.00026014839
6.899714 -0.00026047042
6.900714 -0.0002607876
6.901714 -0.00026110008
6.902714 -0.00026140794
6.903714 -0.00026171119
6.904714 -0.00026200996
6.905715 -0.00026230432
6.906714 -0.00026259431
6.907714 -0.00026287998
6.908714 -0.00026316138
6.909714 -0.00026343855000000003
6.910714 -0.00026371154000000003
6.911714 -0.00026398031
6.912714 -0.00026424491
6.913714 -0.00026450531999999997
6.914714 -0.00026476155
6.915714 -0.00026501357000000003
6.916714 -0.00026526134000000003
6.917714 -0.00026550483
6.918715 -0.00026574396
6.919714 -0.0002659787
6.920714 -0.00026620892
6.921714 -0.00026643459
6.922714 -0.00026665555
6.923714 -0.00026687171
6.924714 -0.00026708301
6.925714 -0.00026728926
6.926714 -0.00026749037
6.927714 -0.00026768620999999997
6.928714 -0.00026787664
6.929714 -0.00026806149
6.930714 -0.00026824066
6.931714 -0.00026841403
6.932714 -0.00026858143
6.933714 -0.00026874277
6.934714 -0.00026889788
6.935714 -0.00026904668
6.936714 -0.00026918908000000003
6.937714 -0.00026932493999999997
6.938715 -0.00026945424
6.939714 -0.00026957687
6.940714 -0.00026969276000000003
6.941714 -0.00026980192
6.942714 -0.00026990431
6.943714 -0.00026999992
6.944714 -0.00027008873
6.945714 -0.00027017079
6.946714 -0.00027024614
6.947714 -0.00027031481
6.948714 -0.00027037688
6.949714 -0.00027043243
6.950714 -0.00027048154
6.951715 -0.00027052433
6.952714 -0.00027056089
6.953714 -0.00027059136
6.954714 -0.00027061587000000003
6.955714 -0.00027063452
6.956714 -0.0002706475
6.957714 -0.00027065491
6.958714 -0.00027065689
6.959714 -0.0002706536
6.960714 -0.00027064516
6.961714 -0.00027063172
6.962714 -0.00027061337
6.963714 -0.00027059029
6.964714 -0.00027056252999999996
6.965714 -0.00027053029000000003
6.966714 -0.00027049359
6.967714 -0.00027045255
6.968714 -0.00027040724
6.969714 -0.00027035774
6.970714 -0.00027030412000000003
6.971714 -0.00027024641
6.972714 -0.00027018468
6.973714 -0.00027011893
6.974714 -0.00027004919
6.975714 -0.0002699755
6.976714 -0.00026989783
6.977714 -0.00026981616
6.978714 -0.00026973048
6.979714 -0.0002696408
6.980714 -0.00026954704000000003
6.981714 -0.00026944917
6.982714 -0.00026934715
6.983714 -0.00026924092000000003
6.984715 -0.00026913041999999997
6.985714 -0.00026901560000000004
6.986714 -0.00026889636
6.987714 -0.00026877265
6.988714 -0.00026864434
6.989714 -0.00026851139
6.990714 -0.00026837374
6.991714 -0.00026823122
6.992714 -0.0002680838
6.993714 -0.00026793134
6.994714 -0.00026777379
6.995714 -0.00026761102
6.996714 -0.00026744291999999996
6.997715 -0.00026726941
6.998714 -0.00026709039999999997
6.999714 -0.00026690579
7.000714 -0.00026671550999999996
7.001714 -0.00026651944
7.002714 -0.00026631749
7.003714 -0.00026610960000000004
7.004714 -0.00026589569
7.005714 -0.0002656757
7.006714 -0.00026544958
7.007714 -0.00026521723
7.008714 -0.00026497867
7.009714 -0.00026473379
7.010714 -0.00026448265
7.011714 -0.00026422516999999996
7.012714 -0.00026396142
7.013714 -0.00026369135
7.014714 -0.00026341502
7.015714 -0.00026313244
7.016714 -0.0002628437
7.017715 -0.00026254878999999997
7.018714 -0.00026224783999999996
7.019714 -0.00026194091
7.020714 -0.00026162813
7.021714 -0.00026130956
7.022714 -0.0002609853
7.023714 -0.00026065551999999997
7.024714 -0.0002603203
7.025714 -0.00025997981
7.026714 -0.00025963416
7.027714 -0.00025928346
7.028714 -0.00025892789
7.029714 -0.00025856757
7.030715 -0.00025820266
7.031714 -0.00025783324
7.032714 -0.00025745946000000003
7.033714 -0.00025708146
7.034714 -0.00025669931
7.035714 -0.00025631314
7.036714 -0.00025592302999999996
7.037714 -0.00025552904
7.038714 -0.00025513126999999997
7.039714 -0.00025472975
7.040714 -0.00025432453
7.041714 -0.00025391562000000003
7.042714 -0.00025350305
7.043715 -0.00025308682
7.044714 -0.00025266688000000003
7.045714 -0.00025224324
7.046714 -0.00025181582
7.047714 -0.00025138461
7.048714 -0.00025094953000000004
7.049714 -0.00025051047000000003
7.050714 -0.00025006736
7.051714 -0.0002496201
7.052714 -0.00024916859999999996
7.053714 -0.00024871274
7.054714 -0.0002482524
7.055714 -0.00024778744
7.056714 -0.00024731777999999996
7.057714 -0.00024684327
7.058714 -0.00024636381
7.059714 -0.00024587926
7.060714 -0.00024538951
7.061714 -0.00024489445
7.062714 -0.00024439394
7.063715 -0.00024388787
7.064714 -0.00024337619
7.065714 -0.00024285875
7.066714 -0.00024233548
7.067714 -0.00024180631000000002
7.068714 -0.00024127116
7.069714 -0.00024072997
7.070714 -0.00024018268
7.071714 -0.00023962925000000002
7.072714 -0.00023906964
7.073714 -0.00023850384
7.074714 -0.00023793182
7.075714 -0.00023735354
7.076715 -0.00023676905
7.077714 -0.00023617833
7.078714 -0.00023558143000000002
7.079714 -0.00023497834999999998
7.080714 -0.00023436912
7.081714 -0.00023375377999999998
7.082714 -0.00023313241000000003
7.083714 -0.00023250506999999998
7.084714 -0.00023187179000000002
7.085714 -0.00023123266
7.086714 -0.00023058774
7.087714 -0.00022993713
7.088714 -0.00022928091
7.089714 -0.00022861915999999999
7.090714 -0.00022795200000000002
7.091714 -0.00022727946999999998
7.092714 -0.00022660172000000002
7.093714 -0.00022591885000000002
7.094714 -0.00022523091
7.095714 -0.00022453805
7.096714 -0.00022384033
7.097714 -0.00022313789
7.098714 -0.00022243075
7.099714 -0.00022171904999999999
7.100714 -0.00022100287
7.101714 -0.0002202823
7.102714 -0.00021955736000000002
7.103714 -0.00021882815
7.104714 -0.00021809474000000003
7.105714 -0.00021735711
7.106714 -0.00021661535
7.107714 -0.0002158695
7.108714 -0.00021511955
7.109715 -0.00021436549000000002
7.110714 -0.00021360731
7.111714 -0.00021284501999999997
7.112714 -0.00021207856999999998
7.113714 -0.00021130793
7.114714 -0.00021053301999999997
7.115714 -0.00020975380999999998
7.116714 -0.00020897021
7.117714 -0.00020818212999999998
7.118714 -0.00020738948
7.119714 -0.00020659217999999998
7.120714 -0.00020579009
7.121714 -0.0002049831
7.122715 -0.0002041711
7.123714 -0.00020335394
7.124714 -0.00020253152999999999
7.125714 -0.00020170370999999997
7.126714 -0.00020087034
7.127714 -0.00020003131
7.128714 -0.00019918648000000002
7.129714 -0.00019833575999999998
7.130714 -0.00019747898999999998
7.131714 -0.00019661609
7.132714 -0.00019574691
7.133714 -0.0001948714
7.134714 -0.00019398944
7.135714 -0.00019310098000000002
7.136714 -0.00019220593
7.137714 -0.00019130428
7.138714 -0.00019039591
7.139714 -0.00018948083
7.140714 -0.00018855901
7.141714 -0.00018763044
7.142715 -0.00018669514
7.143714 -0.00018575311
7.144714 -0.00018480437000000001
7.145714 -0.00018384897
7.146714 -0.00018288692
7.147714 -0.00018191831999999998
7.148714 -0.00018094323
7.149714 -0.00017996168000000001
7.150714 -0.0001789738
7.151714 -0.00017797964
7.152714 -0.00017697931
7.153714 -0.00017597288
7.154714 -0.00017496047
7.155715 -0.00017394216
7.156714 -0.00017291806
7.157714 -0.00017188825
7.158714 -0.00017085285
7.159714 -0.00016981194
7.160714 -0.0001687656
7.161714 -0.00016771395
7.162714 -0.00016665705
7.163714 -0.00016559496
7.164714 -0.00016452777
7.165714 -0.00016345554999999998
7.166714 -0.00016237834
7.167714 -0.00016129618999999998
7.168715 -0.00016020915999999998
7.169714 -0.00015911726
7.170714 -0.00015802052
7.171714 -0.00015691895
7.172714 -0.00015581256
7.173714 -0.00015470134
7.174714 -0.00015358528000000002
7.175714 -0.00015246435
7.176714 -0.00015133852
7.177714 -0.00015020777
7.178714 -0.00014907203
7.179714 -0.00014793125999999998
7.180714 -0.00014678538
7.181714 -0.00014563435
7.182714 -0.00014447804999999998
7.183714 -0.00014331644
7.184714 -0.00014214938999999998
7.185714 -0.00014097684999999998
7.186714 -0.0001397987
7.187714 -0.00013861484
7.188715 -0.00013742517
7.189714 -0.0001362296
7.190714 -0.00013502801
7.191714 -0.00013382029000000002
7.192714 -0.00013260633
7.193714 -0.00013138604999999998
7.194714 -0.00013015933
7.195714 -0.00012892608
7.196714 -0.0001276862
7.197714 -0.00012643962000000002
7.198714 -0.00012518624
7.199714 -0.00012392597000000002
7.200714 -0.00012265876
7.201715 -0.00012138456
7.202714 -0.00012010328999999999
7.203714 -0.00011881490999999999
7.204714 -0.00011751938
7.205714 -0.00011621669000000001
7.206714 -0.00011490679999999999
7.207714 -0.00011358972
7.208714 -0.00011226543000000001
7.209714 -0.00011093398
7.210714 -0.00010959537
7.211714 -0.00010824964
7.212714 -0.00010689683
7.213714 -0.00010553699
7.214714 -0.00010417019
7.215714 -0.00010279647
7.216714 -0.00010141592
7.217714 -0.00010002864
7.218714 -9.8634678e-05
7.219714 -9.7234147e-05
7.220714 -9.582714700000001e-05
7.221714 -9.4413764e-05
7.222714 -9.299409999999999e-05
7.223714 -9.1568262e-05
7.224714 -9.013634800000001e-05
7.225714 -8.8698454e-05
7.226714 -8.7254676e-05
7.227714 -8.5805101e-05
7.228714 -8.434983600000001e-05
7.229714 -8.2888948e-05
7.230714 -8.1422525e-05
7.231714 -7.9950632e-05
7.232714 -7.847334e-05
7.233714 -7.6990705e-05
7.234715 -7.5502771e-05
7.235714 -7.400958e-05
7.236714 -7.2511159e-05
7.237714 -7.1007526e-05
7.238714 -6.9498702e-05
7.239714 -6.7984672e-05
7.240714 -6.6465441e-05
7.241714 -6.4940986e-05
7.242714 -6.3411284e-05
7.243714 -6.187629e-05
7.244714 -6.0335969e-05
7.245714 -5.879026e-05
7.246714 -5.7239112e-05
7.247715 -5.5682443e-05
7.248714 -5.4120193000000005e-05
7.249714 -5.2552286000000003e-05
7.250714 -5.0978644999999996e-05
7.251714 -4.9399170999999994e-05
7.252714 -4.7813779e-05
7.253714 -4.6222385e-05
7.254714 -4.4624898e-05
7.255714 -4.3021225e-05
7.256714 -4.1411278e-05
7.257714 -3.9794972e-05
7.258714 -3.817222e-05
7.259714 -3.6542943e-05
7.260714 -3.4907063e-05
7.261714 -3.3264513e-05
7.262714 -3.1615227e-05
7.263714 -2.9959142e-05
7.264714 -2.8296216e-05
7.265714 -2.6626397999999998e-05
7.266714 -2.4949654e-05
7.267715 -2.326596e-05
7.268714 -2.1575295e-05
7.269714 -1.9877652e-05
7.270714 -1.817303e-05
7.271714 -1.6461439e-05
7.272714 -1.4742898e-05
7.273714 -1.3017432999999999e-05
7.274714 -1.128508e-05
7.275714 -9.5458844e-06
7.276714 -7.799899e-06
7.277714 -6.047184100000001e-06
7.278714 -4.2878064e-06
7.279714 -2.52184e-06
7.280715 -7.493647499999999e-07
7.281714 1.0295349e-06
7.282714 2.8147692e-06
7.283714 4.6062453000000005e-06
7.284714 6.4038673e-06
7.285714 8.2075367e-06
7.286714 1.0017155e-05
7.287714 1.1832621e-05
7.288714 1.3653838e-05
7.289714 1.5480707e-05
7.290714 1.7313131e-05
7.291714 1.915102e-05
7.292714 2.0994280999999998e-05
7.293715 2.2842831e-05
7.294714 2.4696587e-05
7.295714 2.655548e-05
7.296714 2.8419432999999998e-05
7.297714 3.0288388e-05
7.298714 3.2162291000000004e-05
7.299714 3.4041087999999996e-05
7.300714 3.5924739e-05
7.301714 3.7813214e-05
7.302714 3.9706487e-05
7.303714 4.1604537e-05
7.304714 4.3507353e-05
7.305714 4.541493e-05
7.306714 4.7327279e-05
7.307714 4.9244403e-05
7.308714 5.1166325e-05
7.309714 5.3093055000000005e-05
7.310714 5.502464e-05
7.311714 5.6961107000000005e-05
7.312714 5.8902492e-05
7.313715 6.0848839e-05
7.314714 6.28002e-05
7.315714 6.4756625e-05
7.316714 6.6718161e-05
7.317714 6.8684858e-05
7.318714 7.0656773e-05
7.319714 7.2633969e-05
7.320714 7.461649100000001e-05
7.321714 7.6604391e-05
7.322714 7.8597725e-05
7.323714 8.0596533e-05
7.324714 8.260086e-05
7.325714 8.4610758e-05
7.326715 8.662625e-05
7.327714 8.8647374e-05
7.328714 9.0674155e-05
7.329714 9.2706608e-05
7.330714 9.4744746e-05
7.331714 9.6788574e-05
7.332714 9.883809799999999e-05
7.333714 0.00010089328999999999
7.334714 0.00010295416
7.335714 0.00010502065999999999
7.336714 0.00010709276
7.337714 0.00010917042
7.338714 0.00011125358999999999
7.339714 0.00011334220999999999
7.340714 0.00011543622
7.341714 0.00011753554
7.342714 0.00011964007
7.343714 0.00012174975
7.344714 0.00012386446
7.345714 0.00012598412
7.346714 0.0001281086
7.347714 0.00013023781
7.348714 0.00013237162
7.349714 0.00013450991999999998
7.350714 0.00013665257
7.351714 0.00013879945000000001
7.352714 0.00014095044000000001
7.353714 0.00014310542
7.354714 0.00014526426
7.355714 0.00014742683
7.356714 0.00014959301000000002
7.357714 0.00015176269
7.358714 0.00015393574
7.359715 0.00015611207000000002
7.360714 0.00015829157
7.361714 0.00016047413999999998
7.362714 0.00016265971
7.363714 0.00016484817000000002
7.364714 0.00016703946000000002
7.365714 0.0001692335
7.366714 0.00017143025
7.367714 0.00017362964
7.368714 0.00017583166
7.369714 0.00017803623999999998
7.370714 0.00018024338000000002
7.371714 0.00018245304
7.372715 0.00018466523
7.373714 0.00018687995
7.374714 0.00018909718
7.375714 0.00019131694
7.376714 0.00019353924000000002
7.377714 0.00019576414
7.378714 0.00019799160999999998
7.379714 0.00020022167
7.380714 0.00020245436
7.381714 0.00020468974
7.382714 0.00020692778
7.383714 0.00020916851999999998
7.384714 0.000211412
7.385714 0.00021365821999999997
7.386714 0.00021590719999999998
7.387714 0.00021815893
7.388714 0.00022041343000000002
7.389714 0.00022267068
7.390714 0.00022493070000000002
7.391714 0.00022719347999999997
7.392715 0.00022945898999999999
7.393714 0.00023172718
7.394714 0.00023399803
7.395714 0.00023627151
7.396714 0.00023854756999999998
7.397714 0.00024082609999999998
7.398714 0.00024310708999999997
7.399714 0.00024539045
7.400714 0.00024767614
7.401714 0.000249964
7.402714 0.00025225399
7.403714 0.00025454603
7.404714 0.00025684001
7.405715 0.0002591358
7.406714 0.0002614333
7.407714 0.00026373241
7.408714 0.00026603304
7.409714 0.00026833504000000003
7.410714 0.00027063832
7.411714 0.00027294275
7.412714 0.0002752482
7.413714 0.00027755457
7.414714 0.00027986172999999997
7.415714 0.00028216955
7.416714 0.00028447794000000003
7.417714 0.00028678676
7.418715 0.0002890959
7.419714 0.00029140523999999997
7.420714 0.00029371465
7.421714 0.00029602409
7.422714 0.00029833336
7.423714 0.00030064239
7.424714 0.00030295106999999997
7.425714 0.00030525932
7.426714 0.00030756701
7.427714 0.00030987405
7.428714 0.00031218037
7.429714 0.00031448587
7.430714 0.00031679044
7.431714 0.00031909401
7.432714 0.00032139651
7.433714 0.00032369787
7.434714 0.00032599802999999997
7.435714 0.00032829691
7.436714 0.00033059446
7.437714 0.00033289061
7.438715 0.00033518534
7.439714 0.00033747858
7.440714 0.0003397703
7.441714 0.00034206048
7.442714 0.00034434906
7.443714 0.00034663603
7.444714 0.00034892137
7.445714 0.00035120504
7.446714 0.00035348705
7.447714 0.00035576736
7.448714 0.00035804599000000003
7.449714 0.00036032291
7.450714 0.00036259808
7.451715 0.00036487152
7.452714 0.00036714318
7.453714 0.00036941308
7.454714 0.00037168115
7.455714 0.00037394741
7.456714 0.00037621181999999997
7.457714 0.00037847433
7.458714 0.00038073489999999996
7.459714 0.00038299354
7.460714 0.00038525009000000003
7.461714 0.00038750459
7.462714 0.00038975691
7.463714 0.00039200694999999997
7.464714 0.00039425463
7.465714 0.0003964999
7.466714 0.00039874262
7.467714 0.00040098270999999996
7.468714 0.00040321997000000004
7.469714 0.00040545442000000003
7.470714 0.00040768577000000004
7.471714 0.00040991399
7.472714 0.00041213884000000005
7.473714 0.00041436028
7.474714 0.00041657809
7.475714 0.00041879207
7.476714 0.00042100218999999996
7.477714 0.00042320826
7.478714 0.00042541000999999994
7.479714 0.00042760739
7.480714 0.00042980017999999997
7.481714 0.00043198834
7.482714 0.00043417167000000005
7.483714 0.00043634996
7.484715 0.00043852319
7.485714 0.00044069116
7.486714 0.0004428538
7.487714 0.00044501094
7.488714 0.00044716248
7.489714 0.00044930835
7.490714 0.00045144847999999994
7.491714 0.00045358274000000003
7.492714 0.00045571105000000005
7.493714 0.00045783335999999996
7.494714 0.00045994956999999997
7.495714 0.0004620596
7.496714 0.00046416340000000005
7.497715 0.00046626101
7.498714 0.00046835221000000003
7.499714 0.00047043704000000004
7.500714 0.00047251547
7.501714 0.00047458739
7.502714 0.0004766528
7.503714 0.00047871162999999997
7.504714 0.00048076385999999997
7.505714 0.0004828094
7.506714 0.00048484817000000004
7.507714 0.00048688016
7.508714 0.00048890529
7.509714 0.00049092346
7.510714 0.00049293471
7.511714 0.00049493892
7.512714 0.00049693599
7.513714 0.00049892587
7.514714 0.0005009085299999999
7.515714 0.00050288381
7.516714 0.00050485164
7.517715 0.00050681201
7.518714 0.0005087648299999999
7.519714 0.00051070992
7.520714 0.00051264728
7.521714 0.00051457682
7.522714 0.0005164983600000001
7.523714 0.0005184119300000001
7.524714 0.00052031742
7.525714 0.00052221471
7.526714 0.00052410373
7.527714 0.0005259843899999999
7.528714 0.00052785658
7.529714 0.00052972027
7.530715 0.00053157528
7.531714 0.0005334215499999999
7.532714 0.00053525905
7.533714 0.00053708759
7.534714 0.00053890712
7.535714 0.0005407175600000001
7.536714 0.00054251882
7.537714 0.00054431075
7.538714 0.00054609327
7.539714 0.00054786624
7.540714 0.00054962957
7.541714 0.00055138316
7.542714 0.00055312689
7.543715 0.00055486066
7.544714 0.00055658425
7.545714 0.00055829764
7.546714 0.00056000072
7.547714 0.0005616932400000001
7.548714 0.0005633751699999999
7.549714 0.00056504628
7.550714 0.0005667065100000001
7.551714 0.00056835579
7.552714 0.00056999388
7.553714 0.00057162069
7.554714 0.0005732361400000001
7.555714 0.00057484008
7.556714 0.00057643238
7.557714 0.0005780129900000001
7.558714 0.0005795816799999999
7.559714 0.00058113851
7.560714 0.00058268333
7.561714 0.00058421606
7.562714 0.0005857366
7.563715 0.00058724495
7.564714 0.00058874098
7.565714 0.00059022464
7.566714 0.0005916959299999999
7.567714 0.0005931548000000001
7.568714 0.00059460112
7.569714 0.0005960350300000001
7.570714 0.00059745635
7.571714 0.00059886515
7.572714 0.0006002613200000001
7.573714 0.00060164493
7.574714 0.00060301591
7.575714 0.00060437419
7.576715 0.00060571983
7.577714 0.0006070527
7.578714 0.00060837283
7.579714 0.00060968014
7.580714 0.00061097458
7.581714 0.00061225614
7.582714 0.00061352466
7.583714 0.00061478013
7.584714 0.0006160225
7.585714 0.00061725154
7.586714 0.00061846731
7.587714 0.00061966962
7.588714 0.00062085833
7.589714 0.00062203335
7.590714 0.00062319464
7.591714 0.00062434196
7.592714 0.0006254752
7.593714 0.00062659424
7.594714 0.00062769896
7.595714 0.00062878926
7.596714 0.00062986492
7.597714 0.00063092584
7.598714 0.00063197194
7.599714 0.00063300304
7.600714 0.00063401908
7.601714 0.0006350198899999999
7.602714 0.00063600542
7.603714 0.00063697553
7.604714 0.00063793013
7.605714 0.00063886919
7.606714 0.00063979255
7.607714 0.00064070027
7.608714 0.00064159221
7.609715 0.00064246833
7.610714 0.00064332858
7.611714 0.00064417295
7.612714 0.00064500132
7.613714 0.00064581372
7.614714 0.0006466101699999999
7.615714 0.0006473905200000001
7.616714 0.00064815481
7.617714 0.00064890301
7.618714 0.00064963506
7.619714 0.00065035101
7.620714 0.00065105073
7.621714 0.00065173422
7.622715 0.00065240147
7.623714 0.00065305235
7.624714 0.0006536869
7.625714 0.0006543050399999999
7.626714 0.00065490672
7.627714 0.00065549184
7.628714 0.00065606037
7.629714 0.0006566122
7.630714 0.00065714735
7.631714 0.00065766562
7.632714 0.0006581670300000001
7.633714 0.00065865152
7.634714 0.00065911895
7.635714 0.0006595692900000001
7.636714 0.00066000243
7.637714 0.0006604183000000001
7.638714 0.00066081693
7.639714 0.00066119819
7.640714 0.00066156204
7.641714 0.0006619083699999999
7.642715 0.00066223724
7.643714 0.0006625484700000001
7.644714 0.0006628421
7.645714 0.0006631180899999999
7.646714 0.0006633764299999999
7.647714 0.0006636170400000001
7.648714 0.00066383991
7.649714 0.000664045
7.650714 0.00066423231
7.651714 0.0006644018000000001
7.652714 0.00066455341
7.653714 0.0006646871
7.654714 0.00066480288
7.655715 0.00066490061
7.656714 0.00066498037
7.657714 0.00066504208
7.658714 0.00066508564
7.659714 0.00066511102
7.660714 0.00066511816
7.661714 0.0006651069700000001
7.662714 0.00066507737
7.663714 0.00066502926
7.664714 0.00066496259
7.665714 0.00066487728
7.666714 0.00066477328
7.667714 0.00066465041
7.668715 0.00066450862
7.669714 0.00066434782
7.670714 0.00066416792
7.671714 0.00066396888
7.672714 0.0006637506
7.673714 0.0006635130400000001
7.674714 0.00066325606
7.675714 0.00066297966
7.676714 0.0006626838100000001
7.677714 0.00066236844
7.678714 0.00066203361
7.679714 0.0006616792200000001
7.680714 0.00066130533
7.681714 0.00066091193
7.682714 0.00066049906
7.683714 0.00066006678
7.684714 0.00065961508
7.685714 0.00065914405
7.686714 0.00065865374
7.687714 0.0006581442
7.688715 0.00065761551
7.689714 0.00065706777
7.690714 0.00065650097
7.691714 0.0006559153000000001
7.692714 0.00065531076
7.693714 0.00065468739
7.694714 0.00065404529
7.695714 0.0006533844500000001
7.696714 0.00065270501
7.697714 0.00065200697
7.698714 0.00065129029
7.699714 0.00065055501
7.700714 0.00064980113
7.701715 0.00064902861
7.702714 0.00064823744
7.703714 0.00064742762
7.704714 0.0006465990300000001
7.705714 0.0006457517
7.706714 0.00064488545
7.707714 0.00064400028
7.708714 0.00064309606
7.709714 0.0006421727
7.710714 0.00064123014
7.711714 0.00064026831
7.712714 0.00063928705
7.713714 0.00063828634
7.714714 0.00063726607
7.715714 0.0006362261
7.716714 0.00063516641
7.717714 0.00063408697
7.718714 0.00063298762
7.719714 0.00063186844
7.720714 0.0006307293
7.721714 0.0006295702
7.722714 0.00062839113
7.723714 0.00062719209
7.724714 0.0006259731
7.725714 0.00062473418
7.726714 0.0006234753500000001
7.727714 0.0006221966
7.728714 0.00062089803
7.729714 0.00061957967
7.730714 0.00061824153
7.731714 0.00061688379
7.732714 0.00061550636
7.733714 0.00061410942
7.734715 0.00061269297
7.735714 0.00061125711
7.736714 0.0006098018700000001
7.737714 0.00060832731
7.738714 0.00060683356
7.739714 0.00060532057
7.740714 0.00060378848
7.741714 0.00060223724
7.742714 0.000600667
7.743714 0.00059907775
7.744714 0.00059746953
7.745714 0.0005958424
7.746714 0.00059419635
7.747715 0.00059253143
7.748714 0.0005908477299999999
7.749714 0.0005891452
7.750714 0.00058742394
7.751714 0.00058568398
7.752714 0.00058392538
7.753714 0.00058214819
7.754714 0.0005803523900000001
7.755714 0.00057853813
7.756714 0.00057670545
7.757714 0.0005748544
7.758714 0.00057298512
7.759714 0.00057109764
7.760714 0.00056919203
7.761714 0.00056726844
7.762714 0.0005653269
7.763714 0.00056336762
7.764714 0.00056139056
7.765714 0.0005593959
7.766714 0.00055738369
7.767715 0.0005553540600000001
7.768714 0.0005533070599999999
7.769714 0.00055124278
7.770714 0.00054916136
7.771714 0.00054706275
7.772714 0.00054494703
7.773714 0.00054281431
7.774714 0.0005406645400000001
7.775714 0.00053849781
7.776714 0.0005363140600000001
7.777714 0.00053411336
7.778714 0.00053189565
7.779714 0.00052966088
7.780715 0.00052740907
7.781714 0.0005251401500000001
7.782714 0.00052285409
7.783714 0.00052055084
7.784714 0.00051823031
7.785714 0.00051589245
7.786714 0.00051353727
7.787714 0.00051116467
7.788714 0.0005087746100000001
7.789714 0.00050636709
7.790714 0.0005039420599999999
7.791714 0.00050149952
7.792714 0.00049903942
7.793715 0.00049656182
7.794714 0.00049406676
7.795714 0.0004915542400000001
7.796714 0.00048902439
7.797714 0.00048647726
7.798714 0.00048391297999999996
7.799714 0.0004813317
7.800714 0.00047873349999999997
7.801714 0.00047611851999999997
7.802714 0.00047348702999999996
7.803714 0.00047083913
7.804714 0.00046817498999999997
7.805714 0.00046549494
7.806714 0.00046279911
7.807714 0.00046008768
7.808714 0.00045736087
7.809714 0.00045461902
7.810714 0.00045186221000000006
7.811714 0.00044909069999999994
7.812714 0.00044630468999999997
7.813715 0.00044350435999999997
7.814714 0.00044068988
7.815714 0.00043786154
7.816714 0.00043501932
7.817714 0.00043216355
7.818714 0.00042929423
7.819714 0.0004264115
7.820714 0.00042351552999999996
7.821714 0.00042060632999999995
7.822714 0.00041768408000000004
7.823714 0.00041474877000000006
7.824714 0.00041180047
7.825714 0.00040883928999999996
7.826715 0.00040586519000000004
7.827714 0.00040287828
7.828714 0.00039987854
7.829714 0.00039686606
7.830714 0.00039384076
7.831714 0.00039080277999999996
7.832714 0.00038775210999999994
7.833714 0.00038468879
7.834714 0.00038161293
7.835714 0.00037852446000000004
7.836714 0.00037542352000000004
7.837714 0.00037231011000000004
7.838714 0.00036918434
7.839714 0.00036604624
7.840714 0.00036289593
7.841714 0.00035973351
7.842714 0.00035655903000000004
7.843714 0.00035337257
7.844714 0.00035017429
7.845714 0.00034696423
7.846714 0.00034374254000000003
7.847714 0.00034050931
7.848714 0.00033726465
7.849714 0.00033400861
7.850714 0.00033074134
7.851714 0.00032746293
7.852714 0.00032417349
7.853714 0.00032087307
7.854714 0.00031756178
7.855714 0.00031423967
7.856714 0.00031090685
7.857714 0.00030756337
7.858714 0.00030420931
7.859715 0.00030084473
7.860714 0.00029746968
7.861714 0.00029408427
7.862714 0.00029068854
7.863714 0.00028728255
7.864714 0.00028386644
7.865714 0.00028044024
7.866714 0.00027700405000000004
7.867714 0.00027355795
7.868714 0.00027010212
7.869714 0.00026663663000000003
7.870714 0.00026316163
7.871714 0.00025967728999999997
7.872715 0.00025618372
7.873714 0.00025268116
7.874714 0.00024916977999999996
7.875714 0.00024564979
7.876714 0.00024212137999999998
7.877714 0.00023858479000000003
7.878714 0.00023504028
7.879714 0.00023148806999999998
7.880714 0.00022792841999999997
7.881714 0.00022436157000000001
7.882714 0.0002207878
7.883714 0.00021720736999999998
7.884714 0.00021362049999999999
7.885714 0.00021002747000000002
7.886714 0.00020642854
7.887714 0.00020282390999999997
7.888714 0.00019921379
7.889714 0.00019559841
7.890714 0.00019197795999999998
7.891714 0.00018835261
7.892715 0.00018472252
7.893714 0.00018108784
7.894714 0.00017744869
7.895714 0.00017380519
7.896714 0.00017015740000000002
7.897714 0.0001665054
7.898714 0.00016284927
7.899714 0.00015918904
7.900714 0.00015552472
7.901714 0.00015185637
7.902714 0.00014818397
7.903714 0.00014450754
7.904714 0.00014082709
7.905715 0.00013714262
7.906714 0.00013345411
7.907714 0.00012976161
7.908714 0.00012606509
7.909714 0.00012236461
7.910714 0.00011866018999999999
7.911714 0.00011495188
7.912714 0.00011123973000000001
7.913714 0.00010752381000000001
7.914714 0.00010380421000000001
7.915714 0.00010008105
7.916714 9.6354438e-05
7.917714 9.2624498e-05
7.918715 8.889139199999999e-05
7.919714 8.5155273e-05
7.920714 8.1416323e-05
7.921714 7.7674713e-05
7.922714 7.393064700000001e-05
7.923714 7.0184331e-05
7.924714 6.6435956e-05
7.925714 6.2685746e-05
7.926714 5.8933909000000006e-05
7.927714 5.5180647e-05
7.928714 5.142619e-05
7.929714 4.7670733e-05
7.930714 4.3914483e-05
7.931714 4.0157633e-05
7.932714 3.6400377e-05
7.933714 3.2642898999999996e-05
7.934714 2.888537e-05
7.935714 2.5127963e-05
7.936714 2.1370833e-05
7.937714 1.7614136e-05
7.938715 1.3858015e-05
7.939714 1.0102609e-05
7.940714 6.3480542e-06
7.941714 2.5944832e-06
7.942714 -1.157977e-06
7.943714 -4.9091977e-06
7.944714 -8.6590497e-06
7.945714 -1.2407403e-05
7.946714 -1.6154124e-05
7.947714 -1.9899073e-05
7.948714 -2.364211e-05
7.949714 -2.7383084e-05
7.950714 -3.1121837000000005e-05
7.951715 -3.4858209e-05
7.952714 -3.8592023e-05
7.953714 -4.2323102999999996e-05
7.954714 -4.6051264e-05
7.955714 -4.9776314999999994e-05
7.956714 -5.3498058999999996e-05
7.957714 -5.7216306000000006e-05
7.958714 -6.0930835999999995e-05
7.959714 -6.4641449e-05
7.960714 -6.8347953e-05
7.961714 -7.2050136e-05
7.962714 -7.5747806e-05
7.963714 -7.944076400000001e-05
7.964714 -8.3128828e-05
7.965714 -8.6811826e-05
7.966714 -9.0489601e-05
7.967714 -9.4161987e-05
7.968714 -9.7828854e-05
7.969714 -0.00010149008
7.970714 -0.00010514555
7.971714 -0.00010879516999999999
7.972714 -0.00011243885
7.973714 -0.00011607651999999999
7.974714 -0.00011970815
7.975714 -0.00012333365
7.976714 -0.00012695303
7.977714 -0.00013056626
7.978714 -0.00013417331
7.979714 -0.00013777416
7.980714 -0.0001413688
7.981714 -0.00014495722
7.982714 -0.00014853943
7.983714 -0.00015211538
7.984715 -0.00015568505000000001
7.985714 -0.00015924842000000002
7.986714 -0.00016280543
7.987714 -0.00016635603
7.988714 -0.00016990014
7.989714 -0.00017343766000000002
7.990714 -0.0001769685
7.991714 -0.00018049254000000002
7.992714 -0.00018400962
7.993714 -0.00018751959
7.994714 -0.00019102229
7.995714 -0.0001945175
7.996714 -0.00019800505
7.997715 -0.0002014847
7.998714 -0.00020495622
7.999714 -0.00020841940000000003
8.000714 -0.00021187398
8.001715 -0.00021531969
8.002714 -0.00021875633
8.003715 -0.00022218360000000003
8.004714 -0.0002256013
8.005714 -0.00022900917
8.006714 -0.00023240696
8.007714 -0.00023579446
8.008715 -0.00023917146
8.009714 -0.00024253777
8.010715 -0.00024589317
8.011714 -0.0002492375
8.012714 -0.00025257059
8.013714 -0.00025589229
8.014714 -0.00025920251
8.015715 -0.00026250109
8.016714 -0.00026578793
8.017715 -0.00026906296
8.018714 -0.00027232606
8.019714 -0.00027557719
8.020715 -0.00027881624
8.021714 -0.00028204315
8.022715 -0.0002852579
8.023714 -0.00028846035999999996
8.024714 -0.00029165053
8.025714 -0.00029482830999999997
8.026714 -0.00029799367
8.027715 -0.0003011465
8.028714 -0.00030428671
8.029715 -0.00030741423
8.030714 -0.00031052896000000003
8.031714 -0.00031363081000000003
8.032714 -0.00031671964
8.033714 -0.00031979534
8.034715 -0.0003228578
8.035714 -0.00032590688
8.036715 -0.00032894243
8.037714 -0.00033196432
8.038714 -0.00033497238
8.039714 -0.00033796653
8.040714 -0.00034094655
8.041715 -0.00034391235
8.042714 -0.00034686375
8.043715 -0.00034980064000000004
8.044714 -0.0003527229
8.045714 -0.00035563044
8.046714 -0.00035852311
8.047714 -0.00036140082000000003
8.048715 -0.0003642635
8.049714 -0.00036711108
8.050714 -0.00036994352
8.051714 -0.00037276071999999997
8.052714 -0.00037556269
8.053715 -0.00037834934
8.054714 -0.00038112071
8.055715 -0.00038387675
8.056714 -0.00038661747
8.057714 -0.00038934280999999995
8.058714 -0.00039205274
8.059714 -0.00039474735
8.060715 -0.00039742658
8.061714 -0.0004000904
8.062715 -0.00040273871
8.063714 -0.00040537161
8.064714 -0.00040798895
8.065714 -0.00041059074999999994
8.066714 -0.00041317689000000004
8.067715 -0.00041574726
8.068714 -0.00041830176
8.069715 -0.0004208403
8.070714 -0.00042336269
8.071714 -0.00042586885
8.072714 -0.00042835859
8.073714 -0.00043083168999999996
8.074715 -0.00043328801
8.075714 -0.00043572736
8.076715 -0.00043814953
8.077714 -0.00044055432
8.078714 -0.00044294147
8.079714 -0.0004453108
8.080714 -0.00044766211000000003
8.081715 -0.00044999524000000003
8.082714 -0.00045230990999999996
8.083714 -0.00045460602
8.084714 -0.00045688334000000005
8.085714 -0.0004591418
8.086715 -0.00046138116000000003
8.087714 -0.00046360137000000005
8.088715 -0.00046580229999999996
8.089714 -0.00046798382
8.090714 -0.00047014591
8.091714 -0.00047228855
8.092714 -0.00047441163
8.093715 -0.0004765152
8.094714 -0.00047859917000000004
8.095715 -0.00048066368000000004
8.096714 -0.00048270858
8.097714 -0.00048473407
8.098714 -0.00048674009999999997
8.099714 -0.0004887267100000001
8.100715 -0.00049069395
8.101714 -0.00049264186
8.102715 -0.00049457049
8.103714 -0.00049647988
8.104714 -0.0004983700799999999
8.105714 -0.00050024109
8.106714 -0.00050209287
8.107715 -0.00050392546
8.108714 -0.00050573885
8.109715 -0.0005075330600000001
8.110714 -0.00050930798
8.111714 -0.0005110636299999999
8.112714 -0.0005127999
8.113714 -0.00051451671
8.114715 -0.0005162140000000001
8.115714 -0.0005178917000000001
8.116714 -0.00051954962
8.117714 -0.00052118776
8.118714 -0.00052280598
8.119715 -0.00052440419
8.120714 -0.0005259822999999999
8.121715 -0.00052754017
8.122714 -0.00052907767
8.123714 -0.00053059484
8.124714 -0.00053209142
8.125714 -0.00053356748
8.126715 -0.0005350229
8.127714 -0.00053645758
8.128715 -0.00053787153
8.129714 -0.00053926474
8.130714 -0.00054063707
8.131714 -0.0005419886300000001
8.132714 -0.00054331931
8.133715 -0.00054462917
8.134714 -0.00054591815
8.135715 -0.00054718639
8.136714 -0.0005484337199999999
8.137714 -0.00054966031
8.138714 -0.0005508661200000001
8.139714 -0.0005520511
8.140715 -0.0005532153
8.141714 -0.00055435871
8.142715 -0.00055548135
8.143714 -0.00055658315
8.144714 -0.0005576641300000001
8.145715 -0.0005587242
8.146714 -0.00055976334
8.147715 -0.00056078143
8.148714 -0.00056177851
8.149714 -0.00056275439
8.150714 -0.0005637090499999999
8.151714 -0.00056464232
8.152715 -0.00056555418
8.153714 -0.0005664444399999999
8.154715 -0.0005673131
8.155714 -0.00056815993
8.156714 -0.00056898489
8.157714 -0.00056978779
8.158714 -0.00057056864
8.159715 -0.0005713272900000001
8.160714 -0.00057206371
8.161715 -0.0005727777499999999
8.162714 -0.00057346947
8.163714 -0.0005741387699999999
8.164714 -0.0005747856000000001
8.165714 -0.00057541001
8.166715 -0.00057601201
8.167714 -0.00057659167
8.168715 -0.00057714901
8.169714 -0.00057768402
8.170714 -0.00057819693
8.171714 -0.0005786877
8.172714 -0.00057915654
8.173715 -0.00057960356
8.174714 -0.00058002875
8.175714 -0.00058043242
8.176714 -0.00058081459
8.177714 -0.0005811754399999999
8.178715 -0.00058151513
8.179714 -0.00058183368
8.180715 -0.00058213132
8.181714 -0.00058240807
8.182714 -0.00058266414
8.183714 -0.0005828994700000001
8.184714 -0.00058311425
8.185715 -0.0005833084300000001
8.186714 -0.0005834821
8.187715 -0.0005836352599999999
8.188714 -0.00058376791
8.189714 -0.00058388005
8.190714 -0.0005839716299999999
8.191714 -0.00058404262
8.192715 -0.0005840929100000001
8.193714 -0.00058412252
8.194715 -0.00058413129
8.195714 -0.0005841192
8.196714 -0.00058408614
8.197714 -0.0005840319799999999
8.198714 -0.0005839567600000001
8.199715 -0.00058386031
8.200714 -0.00058374253
8.201715 -0.00058360342
8.202714 -0.0005834429
8.203714 -0.00058326091
8.204714 -0.00058305745
8.205714 -0.00058283254
8.206715 -0.0005825860599999999
8.207714 -0.00058231813
8.208714 -0.00058202872
8.209714 -0.0005817179
8.210714 -0.00058138571
8.211715 -0.00058103219
8.212714 -0.00058065748
8.213715 -0.00058026162
8.214714 -0.0005798447099999999
8.215714 -0.0005794067900000001
8.216714 -0.00057894804
8.217714 -0.00057846851
8.218715 -0.00057796833
8.219714 -0.0005774476400000001
8.220715 -0.00057690645
8.221714 -0.00057634488
8.222714 -0.00057576299
8.223714 -0.00057516086
8.224714 -0.00057453854
8.225715 -0.00057389607
8.226714 -0.00057323355
8.227715 -0.0005725509699999999
8.228714 -0.0005718483400000001
8.229714 -0.0005711256999999999
8.230714 -0.0005703831
8.231714 -0.0005696204900000001
8.232715 -0.00056883787
8.233714 -0.00056803524
8.234715 -0.00056721265
8.235714 -0.00056637004
8.236714 -0.0005655074800000001
8.237714 -0.0005646249100000001
8.238714 -0.00056372241
8.239715 -0.00056280001
8.240714 -0.00056185772
8.241714 -0.00056089561
8.242714 -0.0005599137700000001
8.243714 -0.00055891219
8.244715 -0.00055789101
8.245714 -0.00055685036
8.246715 -0.00055579039
8.247714 -0.00055471119
8.248714 -0.0005536128799999999
8.249714 -0.00055249561
8.250714 -0.00055135956
8.251715 -0.0005502049099999999
8.252714 -0.00054903176
8.253715 -0.00054784036
8.254714 -0.0005466308299999999
8.255714 -0.00054540328
8.256714 -0.00054415796
8.257714 -0.0005428949
8.258715 -0.00054161437
8.259714 -0.0005403163900000001
8.260715 -0.00053900112
8.261714 -0.00053766867
8.262714 -0.00053631907
8.263714 -0.00053495241
8.264714 -0.00053356871
8.265715 -0.00053216804
8.266714 -0.00053075041
8.267715 -0.00052931582
8.268714 -0.0005278642200000001
8.269714 -0.00052639562
8.270715 -0.0005249100000000001
8.271714 -0.00052340733
8.272715 -0.00052188757
8.273714 -0.00052035066
8.274714 -0.00051879656
8.275714 -0.00051722518
8.276714 -0.00051563657
8.277715 -0.00051403072
8.278714 -0.00051240759
8.279715 -0.00051076718
8.280714 -0.0005091095299999999
8.281714 -0.00050743461
8.282714 -0.00050574254
8.283714 -0.00050403332
8.284715 -0.00050230715
8.285714 -0.0005005640100000001
8.286715 -0.00049880409
8.287714 -0.0004970274899999999
8.288714 -0.0004952343699999999
8.289714 -0.00049342493
8.290714 -0.0004915993
8.291715 -0.0004897577099999999
8.292714 -0.00048790034
8.293715 -0.00048602733
8.294714 -0.00048413899
8.295714 -0.00048223537
8.296714 -0.00048031679
8.297714 -0.00047838344
8.298715 -0.00047643548
8.299714 -0.00047447301999999997
8.300714 -0.00047249632
8.301714 -0.00047050547999999995
8.302714 -0.00046850068
8.303715 -0.00046648202
8.304714 -0.00046444957
8.305715 -0.00046240356999999996
8.306714 -0.00046034397
8.307714 -0.00045827091999999994
8.308714 -0.00045618449
8.309714 -0.00045408469
8.310715 -0.00045197166000000003
8.311714 -0.0004498454
8.312715 -0.00044770595
8.313714 -0.00044555336
8.314714 -0.00044338767
8.315714 -0.00044120898
8.316714 -0.00043901728000000006
8.317715 -0.00043681262
8.318714 -0.00043459513000000005
8.319715 -0.00043236482
8.320714 -0.00043012183000000004
8.321714 -0.00042786623
8.322714 -0.00042559817999999994
8.323714 -0.00042331772
8.324715 -0.00042102506
8.325714 -0.00041872031000000004
8.326715 -0.00041640359999999996
8.327714 -0.00041407511
8.328714 -0.00041173503000000003
8.329714 -0.00040938353000000003
8.330714 -0.00040702075
8.331715 -0.00040464693
8.332714 -0.00040226214
8.333714 -0.00039986662
8.334714 -0.00039746055
8.335714 -0.00039504407000000004
8.336715 -0.00039261735999999997
8.337714 -0.00039018055
8.338715 -0.00038773369
8.339714 -0.00038527704999999997
8.340714 -0.00038281064
8.341714 -0.00038033454
8.342714 -0.00037784887
8.343715 -0.00037535369
8.344714 -0.00037284906
8.345715 -0.00037033500999999997
8.346714 -0.00036781157
8.347714 -0.00036527879
8.348714 -0.00036273668
8.349714 -0.00036018528000000003
8.350715 -0.00035762457
8.351714 -0.00035505461
8.352715 -0.00035247542
8.353714 -0.00034988704999999997
8.354714 -0.00034728948
8.355714 -0.0003446828
8.356714 -0.00034206707000000004
8.357715 -0.00033944239
8.358714 -0.00033680878000000005
8.359715 -0.00033416642999999996
8.360714 -0.00033151541
8.361714 -0.00032885589
8.362714 -0.00032618807
8.363714 -0.00032351202
8.364715 -0.00032082801
8.365714 -0.00031813624
8.366714 -0.00031543689
8.367714 -0.00031273023
8.368714 -0.00031001646
8.369715 -0.00030729583999999997
8.370714 -0.00030456860999999996
8.371715 -0.00030183498
8.372714 -0.00029909525
8.373714 -0.00029634959
8.374714 -0.00029359826
8.375714 -0.00029084148999999996
8.376715 -0.00028807946999999997
8.377714 -0.0002853124
8.378715 -0.00028254045999999997
8.379714 -0.00027976382
8.380714 -0.00027698261
8.381714 -0.00027419701
8.382714 -0.00027140709
8.383715 -0.00026861295999999995
8.384714 -0.00026581476999999997
8.385715 -0.00026301252
8.386714 -0.00026020628000000004
8.387714 -0.00025739614
8.388714 -0.00025458212
8.389714 -0.00025176428
8.390715 -0.00024894264
8.391714 -0.00024611726999999997
8.392715 -0.00024328814999999998
8.393714 -0.00024045535
8.394714 -0.00023761892999999998
8.395715 -0.00023477893999999998
8.396714 -0.00023193543
8.397715 -0.00022908846
8.398714 -0.00022623813
8.399714 -0.00022338455999999999
8.400714 -0.00022052782
8.401714 -0.00021766807
8.402715 -0.00021480544
8.403714 -0.00021194007
8.404715 -0.00020907212
8.405714 -0.00020620178000000001
8.406714 -0.00020332918
8.407714 -0.00020045456
8.408714 -0.00019757806000000002
8.409715 -0.00019469991999999998
8.410714 -0.00019182028
8.411715 -0.00018893937000000001
8.412714 -0.00018605736999999998
8.413714 -0.00018317443
8.414714 -0.00018029076
8.415714 -0.00017740650999999998
8.416715 -0.00017452184
8.417714 -0.0001716369
8.418715 -0.00016875181
8.419714 -0.0001658667
8.420714 -0.00016298168
8.421714 -0.00016009683999999998
8.422714 -0.00015721228000000002
8.423715 -0.00015432805
8.424714 -0.00015144427
8.425714 -0.00014856097
8.426714 -0.00014567821
8.427714 -0.00014279606
8.428715 -0.00013991457000000002
8.429714 -0.00013703379000000002
8.430715 -0.0001341538
8.431714 -0.00013127465
8.432714 -0.00012839640999999998
8.433714 -0.00012551919
8.434714 -0.00012264306
8.435715 -0.00011976814
8.436714 -0.00011689452999999999
8.437715 -0.00011402238
8.438714 -0.00011115183999999998
8.439714 -0.00010828305
8.440714 -0.00010541619000000001
8.441714 -0.00010255145
8.442715 -9.9689021e-05
8.443714 -9.682911499999999e-05
8.444715 -9.3971926e-05
8.445714 -9.111768700000001e-05
8.446714 -8.826662e-05
8.447714 -8.5418947e-05
8.448714 -8.25749e-05
8.449715 -7.9734684e-05
8.450714 -7.689852200000001e-05
8.451715 -7.4066622e-05
8.452714 -7.123918e-05
8.453714 -6.8416375e-05
8.454714 -6.5598391e-05
8.455714 -6.2785381e-05
8.456715 -5.9977492000000004e-05
8.457714 -5.7174844e-05
8.458714 -5.4377557e-05
8.459714 -5.1585727000000004e-05
8.460714 -4.8799433e-05
8.461715 -4.6018744e-05
8.462714 -4.3243712999999996e-05
8.463715 -4.0474382e-05
8.464714 -3.7710785e-05
8.465714 -3.4952953e-05
8.466714 -3.2200896e-05
8.467714 -2.9454642e-05
8.468715 -2.6714204e-05
8.469714 -2.3979601e-05
8.470715 -2.1250852e-05
8.471714 -1.8527990000000002e-05
8.472714 -1.581105e-05
8.473714 -1.3100076e-05
8.474714 -1.0395127e-05
8.475715 -7.6962728e-06
8.476714 -5.0035947e-06
8.477715 -2.3171893e-06
8.478714 3.6283343000000003e-07
8.479714 3.0363498e-06
8.480714 5.7032246e-06
8.481714 8.363309e-06
8.482715 1.1016444e-05
8.483714 1.3662462e-05
8.484715 1.6301188e-05
8.485714 1.893244e-05
8.486714 2.1556035e-05
8.487714 2.4171786e-05
8.488714 2.6779503e-05
8.489715 2.9379009e-05
8.490714 3.1970126e-05
8.491714 3.4552676e-05
8.492714 3.71265e-05
8.493714 3.9691443e-05
8.494715 4.2247359e-05
8.495714 4.4794118e-05
8.496715 4.7331602000000005e-05
8.497714 4.9859699e-05
8.498714 5.2378317e-05
8.499714 5.4887363e-05
8.500714 5.7386774e-05
8.501715 5.9876481e-05
8.502714 6.2356429e-05
8.503715 6.4826565e-05
8.504714 6.7286851e-05
8.505714 6.973724e-05
8.506714 7.2177687e-05
8.507714 7.460816400000001e-05
8.508715 7.7028614e-05
8.509714 7.943899e-05
8.510715 8.1839244e-05
8.511714 8.4229299e-05
8.512714 8.6609094e-05
8.513714 8.8978538e-05
8.514714 9.1337535e-05
8.515715 9.3685986e-05
8.516714 9.6023768e-05
8.517715 9.8350745e-05
8.518714 0.00010066677999999999
8.519714 0.00010297174000000001
8.520715 0.00010526544
8.521714 0.00010754771
8.522715 0.00010981839
8.523714 0.0001120773
8.524714 0.00011432427
8.525714 0.00011655910000000001
8.526714 0.00011878162
8.527715 0.00012099165999999999
8.528714 0.00012318907
8.529715 0.00012537365
8.530714 0.0001275453
8.531714 0.00012970385
8.532714 0.0001318492
8.533714 0.00013398121
8.534715 0.00013609982
8.535714 0.00013820493
8.536715 0.00014029647
8.537714 0.00014237442000000002
8.538714 0.00014443869999999998
8.539714 0.0001464893
8.540714 0.00014852620999999998
8.541715 0.00015054943
8.542714 0.00015255895
8.543715 0.00015455478999999999
8.544714 0.00015653696
8.545714 0.00015850547000000002
8.546714 0.00016046034
8.547714 0.00016240158999999998
8.548715 0.00016432921
8.549714 0.00016624321
8.550714 0.00016814356
8.551714 0.00017003027
8.552714 0.00017190331
8.553715 0.00017376261
8.554714 0.00017560814
8.555715 0.00017743981
8.556714 0.00017925757
8.557714 0.00018106130000000001
8.558714 0.0001828509
8.559714 0.00018462625
8.560715 0.00018638723
8.561714 0.00018813370000000002
8.562715 0.00018986552
8.563714 0.00019158254000000002
8.564714 0.00019328463000000003
8.565714 0.00019497163
8.566714 0.00019664337000000002
8.567715 0.00019829972
8.568714 0.00019994056
8.569715 0.00020156574
8.570714 0.00020317508999999998
8.571714 0.00020476857
8.572714 0.00020634602
8.573714 0.00020790737
8.574715 0.00020945251
8.575714 0.0002109814
8.576715 0.00021249395999999997
8.577714 0.00021399014
8.578714 0.00021546991
8.579714 0.00021693322
8.580714 0.00021838005
8.581715 0.00021981038999999998
8.582714 0.00022122422
8.583714 0.00022262152
8.584714 0.00022400232
8.585714 0.00022536658000000002
8.586715 0.00022671427000000002
8.587714 0.00022804542999999998
8.588715 0.00022935999
8.589714 0.00023065795
8.590714 0.00023193927
8.591714 0.00023320392
8.592714 0.00023445184
8.593715 0.00023568293
8.594714 0.00023689717999999998
8.595715 0.00023809446
8.596714 0.00023927473
8.597714 0.00024043786
8.598714 0.00024158376
8.599714 0.00024271232999999997
8.600715 0.00024382346
8.601714 0.00024491705999999996
8.602715 0.00024599296
8.603714 0.00024705112
8.604714 0.00024809142000000004
8.605714 0.00024911376
8.606714 0.00025011805
8.607715 0.00025110419000000004
8.608714 0.00025207216
8.609715 0.00025302188
8.610714 0.00025395329
8.611714 0.0002548664
8.612714 0.00025576118999999997
8.613714 0.00025663765
8.614715 0.00025749575
8.615714 0.00025833558
8.616714 0.00025915713
8.617714 0.00025996046
8.618714 0.00026074563
8.619715 0.00026151267
8.620714 0.00026226169
8.621715 0.00026299272
8.622714 0.00026370585
8.623714 0.00026440114
8.624714 0.00026507862
8.625714 0.00026573838999999997
8.626715 0.00026638045
8.627714 0.00026700491
8.628715 0.00026761174000000003
8.629714 0.00026820098
8.630714 0.0002687726
8.631714 0.0002693266
8.632714 0.00026986295
8.633715 0.00027038163
8.634714 0.00027088257999999997
8.635715 0.00027136571
8.636714 0.00027183094
8.637714 0.00027227818
8.638714 0.00027270735000000003
8.639714 0.00027311828
8.640715 0.00027351090999999997
8.641714 0.0002738851
8.642715 0.00027424073
8.643714 0.00027457768
8.644714 0.00027489584
8.645715 0.00027519508999999996
8.646714 0.0002754753
8.647715 0.0002757364
8.648714 0.00027597825
8.649714 0.00027620083
8.650714 0.00027640408
8.651714 0.00027658791
8.652715 0.00027675228
8.653714 0.00027689718999999996
8.654715 0.00027702263
8.655714 0.00027712858000000003
8.656714 0.00027721505
8.657714 0.00027728208
8.658714 0.00027732972000000004
8.659715 0.00027735798
8.660714 0.00027736694
8.661715 0.00027735659
8.662714 0.00027732708
8.663714 0.00027727842
8.664714 0.00027721067
8.665714 0.00027712388
8.666715 0.0002770181
8.667714 0.00027689341
8.668715 0.00027674982
8.669714 0.00027658737
8.670714 0.00027640613
8.671714 0.00027620606
8.672714 0.00027598721
8.673715 0.00027574956
8.674714 0.00027549313
8.675714 0.00027521789000000004
8.676714 0.00027492385
8.677714 0.00027461099
8.678715 0.00027427927
8.679714 0.00027392869
8.680715 0.0002735592
8.681714 0.0002731708
8.682714 0.00027276346
8.683714 0.00027233716
8.684714 0.00027189192
8.685715 0.00027142769
8.686714 0.00027094452
8.687715 0.00027044241
8.688714 0.00026992136000000003
8.689714 0.00026938142
8.690714 0.00026882265
8.691714 0.00026824512
8.692715 0.00026764883
8.693714 0.0002670339
8.694715 0.00026640039
8.695714 0.00026574839
8.696714 0.00026507798
8.697714 0.00026438925
8.698714 0.00026368227
8.699715 0.00026295718
8.700714 0.00026221401
8.701715 0.00026145285000000004
8.702714 0.0002606738
8.703714 0.0002598769
8.704714 0.00025906224
8.705714 0.00025822987
8.706715 0.00025737977
8.707714 0.00025651202
8.708714 0.00025562660999999996
8.709714 0.00025472355
8.710714 0.0002538028
8.711715 0.00025286433000000003
8.712714 0.00025190818
8.713715 0.00025093423
8.714714 0.00024994241999999996
8.715714 0.00024893275
8.716714 0.00024790509
8.717714 0.00024685942
8.718715 0.00024579562999999996
8.719714 0.00024471367
8.720715 0.00024361347999999998
8.721714 0.00024249498000000001
8.722714 0.00024135815999999999
8.723714 0.00024020294
8.724714 0.00023902929999999997
8.725715 0.00023783723
8.726714 0.00023662669
8.727715 0.00023539774
8.728714 0.00023415036999999998
8.729714 0.00023288463999999998
8.730714 0.0002316006
8.731714 0.00023029831
8.732715 0.00022897786
8.733714 0.00022763936
8.734715 0.00022628291999999997
8.735714 0.00022490865
8.736714 0.00022351669
8.737714 0.00022210716000000002
8.738714 0.00022068023
8.739715 0.00021923599000000003
8.740714 0.00021777464
8.741714 0.00021629633000000003
8.742714 0.00021480116000000002
8.743714 0.00021328930999999998
8.744715 0.00021176086000000002
8.745714 0.00021021594000000002
8.746715 0.00020865471
8.747714 0.00020707723
8.748714 0.00020548361999999997
8.749714 0.0002038739
8.750714 0.00020224822
8.751715 0.00020060661
8.752714 0.00019894912
8.753715 0.00019727577
8.754714 0.00019558662999999998
8.755714 0.00019388171
8.756714 0.00019216104
8.757714 0.00019042465999999998
8.758715 0.00018867255
8.759714 0.00018690473
8.760715 0.00018512125
8.761714 0.00018332211999999999
8.762714 0.00018150735
8.763714 0.00017967698
8.764714 0.00017783104
8.765715 0.00017596959
8.766714 0.00017409268
8.767715 0.00017220035
8.768714 0.0001702927
8.769714 0.00016836976999999999
8.770715 0.00016643166
8.771714 0.00016447847
8.772715 0.00016251027999999998
8.773714 0.0001605272
8.774714 0.00015852932999999998
8.775714 0.00015651678
8.776714 0.00015448965
8.777715 0.00015244805
8.778714 0.00015039209
8.779715 0.00014832187
8.780714 0.00014623748
8.781714 0.00014413903
8.782714 0.00014202656
8.783714 0.00013990016
8.784715 0.00013775991000000002
8.785714 0.00013560585
8.786715 0.00013343803
8.787714 0.00013125649
8.788714 0.00012906124
8.789714 0.00012685233
8.790714 0.00012462975
8.791715 0.00012239351000000001
8.792714 0.00012014361
8.793715 0.00011788006
8.794714 0.00011560285000000001
8.795714 0.00011331198
8.796714 0.00011100748000000001
8.797714 0.00010868932
8.798715 0.00010635755
8.799714 0.00010401216999999999
8.800714 0.00010165325
8.801714 9.928078300000001e-05
8.802714 9.6894871e-05
8.803715 9.4495567e-05
8.804714 9.2082968e-05
8.805715 8.9657163e-05
8.806714 8.721828e-05
8.807714 8.476644100000001e-05
8.808714 8.2301801e-05
8.809714 7.9824508e-05
8.810715 7.7334738e-05
8.811714 7.483266099999999e-05
8.812715 7.231847100000001e-05
8.813714 6.9792367e-05
8.814714 6.7254547e-05
8.815714 6.470521e-05
8.816714 6.2144562e-05
8.817715 5.9572812e-05
8.818714 5.6990154e-05
8.819715 5.4396781e-05
8.820714 5.1792881e-05
8.821714 4.917863e-05
8.822714 4.6554197e-05
8.823714 4.3919744e-05
8.824715 4.1275408e-05
8.825714 3.8621323e-05
8.826715 3.5957612e-05
8.827714 3.3284374000000005e-05
8.828714 3.0601706e-05
8.829714 2.7909689e-05
8.830714 2.5208394e-05
8.831715 2.2497880999999998e-05
8.832714 1.9778201e-05
8.833714 1.70494e-05
8.834714 1.4311518999999999e-05
8.835714 1.1564592e-05
8.836715 8.808653e-06
8.837714 6.0437372e-06
8.838715 3.2698781999999995e-06
8.839714 4.8711541e-07
8.840714 -2.3045091e-06
8.841714 -5.1049465000000006e-06
8.842714 -7.9141422e-06
8.843715 -1.0732033e-05
8.844714 -1.3558547e-05
8.845715 -1.6393604e-05
8.846714 -1.9237116e-05
8.847714 -2.2088987e-05
8.848714 -2.4949110999999998e-05
8.849714 -2.7817376e-05
8.850715 -3.0693661e-05
8.851714 -3.3577845e-05
8.852715 -3.6469797e-05
8.853714 -3.9369385e-05
8.854714 -4.2276477e-05
8.855714 -4.5190933e-05
8.856714 -4.8112622e-05
8.857715 -5.1041422e-05
8.858714 -5.3977192e-05
8.859715 -5.6919816e-05
8.860714 -5.9869166e-05
8.861714 -6.2825143e-05
8.862714 -6.5787634e-05
8.863714 -6.875653199999999e-05
8.864715 -7.1731756e-05
8.865714 -7.471320500000001e-05
8.866714 -7.770081e-05
8.867714 -8.069448e-05
8.868714 -8.3694152e-05
8.869715 -8.6699742e-05
8.870714 -8.971118700000001e-05
8.871715 -9.2728413e-05
8.872714 -9.5751341e-05
8.873714 -9.877990100000002e-05
8.874714 -0.00010181401
8.875714 -0.00010485358000000001
8.876715 -0.00010789850999999998
8.877714 -0.00011094869
8.878715 -0.00011400402
8.879714 -0.00011706436
8.880714 -0.00012012958
8.881714 -0.00012319953
8.882714 -0.00012627401999999998
8.883715 -0.00012935289999999999
8.884714 -0.00013243598000000002
8.885715 -0.00013552306
8.886714 -0.00013861393999999998
8.887714 -0.0001417084
8.888714 -0.00014480622
8.889714 -0.00014790718
8.890715 -0.00015101106
8.891714 -0.00015411761
8.892715 -0.00015722661
8.893714 -0.00016033786
8.894714 -0.0001634511
8.895715 -0.00016656616
8.896714 -0.00016968281
8.897715 -0.00017280089
8.898714 -0.0001759202
8.899714 -0.00017904057
8.900714 -0.00018216186
8.901714 -0.00018528397
8.902715 -0.00018840671999999998
8.903714 -0.00019153006
8.904715 -0.00019465388000000002
8.905714 -0.00019777808000000002
8.906714 -0.00020090267000000001
8.907714 -0.00020402756000000003
8.908714 -0.00020715270000000002
8.909715 -0.00021027809000000001
8.910714 -0.00021340370000000002
8.911715 -0.00021652949999999998
8.912714 -0.0002196555
8.913714 -0.00022278168000000001
8.914714 -0.00022590801999999998
8.915714 -0.0002290345
8.916715 -0.00023216112
8.917714 -0.00023528783
8.918715 -0.0002384146
8.919714 -0.00024154137
8.920714 -0.0002446681
8.921714 -0.0002477947
8.922714 -0.00025092104000000004
8.923715 -0.00025404709
8.924714 -0.0002571727
8.925714 -0.00026029772000000004
8.926714 -0.00026342206999999996
8.927714 -0.00026654551999999996
8.928715 -0.00026966798
8.929714 -0.00027278923
8.930715 -0.00027590909
8.931714 -0.00027902738
8.932714 -0.00028214392
8.933714 -0.00028525853
8.934714 -0.00028837098
8.935715 -0.00029148109000000003
8.936714 -0.00029458865000000004
8.937715 -0.00029769348999999996
8.938714 -0.00030079541
8.939714 -0.00030389422
8.940714 -0.00030698975
8.941714 -0.00031008185
8.942715 -0.00031317031
8.943714 -0.00031625502
8.944715 -0.00031933582
8.945714 -0.00032241257
8.946714 -0.00032548512
8.947714 -0.00032855332
8.948714 -0.00033161709
8.949715 -0.00033467629
8.950714 -0.00033773078000000003
8.951715 -0.00034078043
8.952714 -0.00034382515
8.953714 -0.00034686479
8.954714 -0.00034989926
8.955714 -0.0003529284
8.956715 -0.00035595206
8.957714 -0.0003589701
8.958714 -0.00036198242
8.959714 -0.00036498882
8.960714 -0.00036798917
8.961715 -0.00037098332000000004
8.962714 -0.0003739711
8.963715 -0.00037695229000000004
8.964714 -0.00037992679
8.965714 -0.0003828944
8.966714 -0.00038585495
8.967714 -0.00038880821
8.968715 -0.00039175407
8.969714 -0.00039469231999999995
8.970715 -0.00039762281
8.971714 -0.00040054538000000003
8.972714 -0.0004034599
8.973714 -0.00040636614000000006
8.974714 -0.00040926411
8.975715 -0.00041215367
8.976714 -0.00041503458
8.977715 -0.00041790686
8.978714 -0.00042077039999999997
8.979714 -0.00042362511999999996
8.980714 -0.00042647101999999996
8.981714 -0.00042930801
8.982715 -0.00043213598999999994
8.983714 -0.00043495502
8.984715 -0.00043776499000000005
8.985714 -0.00044056600999999994
8.986714 -0.00044335793
8.987714 -0.00044614085
8.988714 -0.00044891462
8.989715 -0.00045167935000000003
8.990714 -0.00045443498
8.991714 -0.00045718143
8.992714 -0.00045991869000000003
8.993714 -0.00046264677
8.994715 -0.00046536552
8.995714 -0.0004680749
8.996715 -0.00047077477999999995
8.997714 -0.00047346507
8.998714 -0.00047614567
8.999714 -0.00047881644999999995
9.000714 -0.00048147717000000004
9.001715 -0.00048412767000000003
9.002714 -0.00048676789
9.003715 -0.00048939746
9.004714 -0.00049201631
9.005714 -0.00049462415
9.006714 -0.00049722075
9.007714 -0.00049980595
9.008715 -0.00050237941
9.009714 -0.00050494091
9.010715 -0.00050749031
9.011714 -0.00051002726
9.012714 -0.00051255161
9.013714 -0.00051506313
9.014714 -0.00051756156
9.015715 -0.00052004675
9.016714 -0.00052251849
9.017715 -0.00052497662
9.018714 -0.00052742103
9.019714 -0.00052985151
9.020715 -0.00053226795
9.021714 -0.00053467029
9.022715 -0.00053705835
9.023714 -0.00053943209
9.024714 -0.00054179145
9.025714 -0.00054413636
9.026714 -0.0005464667499999999
9.027715 -0.0005487825999999999
9.028714 -0.0005510838
9.029715 -0.00055337046
9.030714 -0.00055564237
9.031714 -0.0005578996
9.032714 -0.0005601421
9.033714 -0.0005623698100000001
9.034715 -0.00056458271
9.035714 -0.00056678077
9.036715 -0.00056896388
9.037714 -0.00057113202
9.038714 -0.0005732851199999999
9.039714 -0.0005754231099999999
9.040714 -0.0005775458699999999
9.041715 -0.0005796533099999999
9.042714 -0.00058174537
9.043715 -0.0005838219300000001
9.044714 -0.0005858828
9.045714 -0.00058792798
9.046714 -0.0005899572899999999
9.047714 -0.00059197059
9.048715 -0.00059396775
9.049714 -0.00059594872
9.050714 -0.00059791337
9.051714 -0.00059986151
9.052714 -0.0006017930900000001
9.053715 -0.00060370794
9.054714 -0.0006056060599999999
9.055715 -0.00060748725
9.056714 -0.0006093515400000001
9.057714 -0.00061119877
9.058714 -0.00061302885
9.059714 -0.00061484179
9.060715 -0.0006166375
9.061714 -0.0006184158799999999
9.062715 -0.00062017698
9.063714 -0.00062192062
9.064714 -0.00062364688
9.065714 -0.00062535564
9.066714 -0.0006270468899999999
9.067715 -0.00062872055
9.068714 -0.0006303765500000001
9.069715 -0.00063201492
9.070714 -0.00063363545
9.071714 -0.00063523817
9.072714 -0.0006368229600000001
9.073714 -0.00063838975
9.074715 -0.00063993839
9.075714 -0.00064146875
9.076715 -0.00064298079
9.077714 -0.0006444743100000001
9.078714 -0.0006459492400000001
9.079714 -0.00064740534
9.080714 -0.00064884248
9.081715 -0.00065026056
9.082714 -0.00065165937
9.083714 -0.0006530387999999999
9.084714 -0.00065439858
9.085714 -0.00065573868
9.086715 -0.0006570588499999999
9.087714 -0.00065835902
9.088715 -0.0006596390000000001
9.089714 -0.0006608987
9.090714 -0.00066213793
9.091714 -0.00066335665
9.092714 -0.00066455482
9.093715 -0.0006657322499999999
9.094714 -0.00066688899
9.095715 -0.0006680249
9.096714 -0.00066914004
9.097714 -0.00067023434
9.098714 -0.00067130791
9.099714 -0.00067236065
9.100715 -0.00067339256
9.101714 -0.00067440383
9.102715 -0.00067539431
9.103714 -0.0006763642
9.104714 -0.00067731348
9.105714 -0.0006782422099999999
9.106714 -0.00067915053
9.107715 -0.00068003837
9.108714 -0.0006809058500000001
9.109715 -0.0006817529099999999
9.110714 -0.0006825796399999999
9.111714 -0.0006833861299999999
9.112714 -0.0006841722999999999
9.113714 -0.0006849381
9.114715 -0.00068568361
9.115714 -0.00068640875
9.116714 -0.00068711347
9.117714 -0.00068779773
9.118714 -0.00068846143
9.119715 -0.00068910454
9.120714 -0.0006897269
9.121715 -0.00069032849
9.122714 -0.00069090911
9.123714 -0.00069146868
9.124714 -0.00069200705
9.125714 -0.00069252419
9.126715 -0.00069301991
9.127714 -0.00069349412
9.128715 -0.00069394664
9.129714 -0.00069437747
9.130714 -0.00069478642
9.131714 -0.00069517341
9.132714 -0.00069553844
9.133715 -0.00069588132
9.134714 -0.0006962021000000001
9.135715 -0.0006965006800000001
9.136714 -0.00069677708
9.137714 -0.00069703124
9.138714 -0.00069726307
9.139714 -0.00069747266
9.140715 -0.0006976599699999999
9.141714 -0.00069782509
9.142715 -0.00069796797
9.143714 -0.00069808871
9.144714 -0.0006981873000000001
9.145715 -0.00069826374
9.146714 -0.00069831813
9.147715 -0.00069835046
9.148714 -0.00069836083
9.149714 -0.00069834914
9.150714 -0.0006983155300000001
9.151714 -0.00069825992
9.152715 -0.00069818243
9.153714 -0.00069808302
9.154715 -0.00069796165
9.155714 -0.00069781836
9.156714 -0.0006976530999999999
9.157714 -0.00069746588
9.158714 -0.00069725661
9.159715 -0.00069702537
9.160714 -0.00069677208
9.161715 -0.00069649668
9.162714 -0.00069619914
9.163714 -0.00069587941
9.164714 -0.00069553753
9.165714 -0.0006951733699999999
9.166715 -0.00069478697
9.167714 -0.00069437838
9.168715 -0.00069394746
9.169714 -0.00069349426
9.170714 -0.00069301877
9.171714 -0.0006925211
9.172714 -0.00069200123
9.173715 -0.00069145913
9.174714 -0.0006908949700000001
9.175714 -0.00069030866
9.176714 -0.0006897003900000001
9.177714 -0.00068907016
9.178715 -0.00068841809
9.179714 -0.0006877442000000001
9.180715 -0.00068704867
9.181714 -0.00068633153
9.182714 -0.00068559289
9.183714 -0.00068483278
9.184714 -0.00068405129
9.185715 -0.00068324853
9.186714 -0.00068242457
9.187715 -0.00068157942
9.188714 -0.00068071313
9.189714 -0.00067982578
9.190714 -0.00067891733
9.191714 -0.00067798792
9.192715 -0.00067703745
9.193714 -0.00067606597
9.194715 -0.00067507344
9.195714 -0.00067405986
9.196714 -0.00067302517
9.197714 -0.00067196929
9.198714 -0.00067089227
9.199715 -0.0006697940499999999
9.200714 -0.00066867456
9.201715 -0.00066753378
9.202714 -0.00066637158
9.203714 -0.00066518805
9.204714 -0.00066398306
9.205714 -0.00066275661
9.206715 -0.00066150874
9.207714 -0.00066023936
9.208714 -0.00065894851
9.209714 -0.00065763629
9.210714 -0.0006563026099999999
9.211715 -0.00065494764
9.212714 -0.00065357144
9.213715 -0.000652174
9.214714 -0.0006507555100000001
9.215714 -0.0006493160500000001
9.216714 -0.00064785568
9.217714 -0.0006463747
9.218715 -0.00064487313
9.219714 -0.00064335113
9.220715 -0.0006418089
9.221714 -0.00064024666
9.222714 -0.00063866446
9.223714 -0.0006370625200000001
9.224714 -0.00063544098
9.225715 -0.00063380003
9.226714 -0.00063213988
9.227715 -0.00063046068
9.228714 -0.0006287624300000001
9.229714 -0.00062704544
9.230714 -0.0006253097100000001
9.231714 -0.00062355539
9.232715 -0.0006217826000000001
9.233714 -0.0006199914
9.234715 -0.00061818191
9.235714 -0.00061635415
9.236714 -0.0006145081899999999
9.237714 -0.00061264409
9.238714 -0.00061076189
9.239715 -0.00060886155
9.240714 -0.00060694324
9.241714 -0.00060500688
9.242714 -0.00060305251
9.243714 -0.00060108018
9.244715 -0.00059908984
9.245714 -0.00059708159
9.246715 -0.0005950554599999999
9.247714 -0.00059301146
9.248714 -0.0005909496400000001
9.249714 -0.00058887003
9.250714 -0.00058677274
9.251715 -0.0005846578
9.252714 -0.00058252535
9.253715 -0.00058037544
9.254714 -0.0005782081199999999
9.255714 -0.0005760235999999999
9.256714 -0.0005738219
9.257714 -0.0005716031900000001
9.258715 -0.00056936756
9.259714 -0.00056711515
9.260715 -0.00056484614
9.261714 -0.0005625606700000001
9.262714 -0.00056025879
9.263714 -0.00055794067
9.264714 -0.00055560645
9.265715 -0.00055325627
9.266714 -0.00055089031
9.267715 -0.00054850857
9.268714 -0.00054611128
9.269714 -0.00054369852
9.270715 -0.0005412704
9.271714 -0.00053882695
9.272715 -0.0005363683599999999
9.273714 -0.0005338946700000001
9.274714 -0.0005314059800000001
9.275714 -0.00052890236
9.276714 -0.00052638388
9.277715 -0.00052385067
9.278714 -0.00052130276
9.279715 -0.00051874026
9.280714 -0.0005161632499999999
9.281714 -0.0005135718299999999
9.282714 -0.00051096604
9.283714 -0.0005083460999999999
9.284715 -0.00050571202
9.285714 -0.00050306398
9.286715 -0.00050040212
9.287714 -0.00049772661
9.288714 -0.0004950376
9.289714 -0.0004923351799999999
9.290714 -0.0004896196500000001
9.291715 -0.00048689108000000004
9.292714 -0.00048414972
9.293715 -0.00048139585999999995
9.294714 -0.00047862964
9.295714 -0.00047585131
9.296714 -0.00047306107000000003
9.297714 -0.00047025919000000005
9.298715 -0.0004674459
9.299714 -0.00046462136999999995
9.300714 -0.00046178592999999995
9.301714 -0.00045893971
9.302714 -0.00045608299
9.303715 -0.00045321593999999996
9.304714 -0.00045033876
9.305715 -0.00044745160999999997
9.306714 -0.00044455469000000006
9.307714 -0.00044164817
9.308714 -0.00043873215
9.309714 -0.00043580676
9.310715 -0.00043287208999999996
9.311714 -0.00042992833
9.312715 -0.00042697552000000005
9.313714 -0.00042401371
9.314714 -0.00042104298
9.315714 -0.00041806338
9.316714 -0.00041507496000000004
9.317715 -0.00041207777
9.318714 -0.00040907179999999995
9.319715 -0.00040605714
9.320714 -0.0004030338
9.321714 -0.00040000186
9.322714 -0.00039696132999999997
9.323714 -0.00039391225
9.324715 -0.00039085471000000003
9.325714 -0.0003877888
9.326715 -0.00038471453
9.327714 -0.00038163198
9.328714 -0.00037854136
9.329714 -0.00037544273
9.330714 -0.00037233622
9.331715 -0.00036922202
9.332714 -0.00036610026999999996
9.333714 -0.00036297113
9.334714 -0.00035983487
9.335714 -0.00035669161
9.336715 -0.00035354162
9.337714 -0.00035038511000000004
9.338715 -0.00034722227
9.339714 -0.00034405340999999997
9.340714 -0.00034087871
9.341714 -0.00033769845000000004
9.342714 -0.00033451288
9.343715 -0.00033132219
9.344714 -0.00032812668000000003
9.345715 -0.00032492655000000004
9.346714 -0.00032172206
9.347714 -0.00031851340999999997
9.348714 -0.00031530083
9.349714 -0.00031208452999999996
9.350715 -0.00030886474
9.351714 -0.00030564161
9.352715 -0.00030241533000000003
9.353714 -0.0002991861
9.354714 -0.00029595412000000003
9.355714 -0.00029271947999999997
9.356714 -0.00028948241
9.357715 -0.00028624304
9.358714 -0.00028300153
9.359715 -0.00027975805000000003
9.360714 -0.00027651274
9.361714 -0.00027326573
9.362714 -0.00027001722
9.363714 -0.00026676732
9.364715 -0.00026351624
9.365714 -0.0002602641
9.366714 -0.00025701108
9.367714 -0.00025375737
9.368714 -0.0002505031
9.369715 -0.00024724848
9.370714 -0.00024399371
9.371715 -0.00024073897
9.372714 -0.00023748441
9.373714 -0.00023423027000000002
9.374714 -0.00023097671
9.375714 -0.00022772392
9.376715 -0.00022447207
9.377714 -0.00022122140000000002
9.378715 -0.00021797205
9.379714 -0.00021472417
9.380714 -0.00021147796000000002
9.381714 -0.00020823359000000002
9.382714 -0.00020499114999999999
9.383715 -0.00020175085000000002
9.384714 -0.00019851276999999999
9.385715 -0.00019527705999999997
9.386714 -0.00019204385000000002
9.387714 -0.00018881319
9.388714 -0.0001855852
9.389714 -0.00018235997
9.390715 -0.00017913757
9.391714 -0.00017591807
9.392715 -0.00017270154
9.393714 -0.00016948804
9.394714 -0.00016627765
9.395715 -0.00016307042
9.396714 -0.00015986642999999998
9.397715 -0.00015666574
9.398714 -0.00015346842
9.399714 -0.00015027459000000002
9.400714 -0.00014708431999999998
9.401714 -0.00014389774
9.402715 -0.00014071496
9.403714 -0.00013753611
9.404715 -0.00013436136
9.405714 -0.00013119086
9.406714 -0.00012802478
9.407714 -0.00012486335
9.408714 -0.00012170674000000001
9.409715 -0.00011855522
9.410714 -0.00011540897999999999
9.411715 -0.00011226831
9.412714 -0.00010913345999999999
9.413714 -0.0001060047
9.414714 -0.0001028823
9.415714 -9.9766555e-05
9.416715 -9.665772e-05
9.417714 -9.355609900000001e-05
9.418715 -9.046197e-05
9.419714 -8.7375605e-05
9.420714 -8.4297284e-05
9.421714 -8.122725600000001e-05
9.422714 -7.8165783e-05
9.423715 -7.5113104e-05
9.424714 -7.2069446e-05
9.425714 -6.903501300000001e-05
9.426714 -6.6010017e-05
9.427714 -6.2994633e-05
9.428715 -5.9989026e-05
9.429714 -5.6993348999999996e-05
9.430715 -5.4007745e-05
9.431714 -5.1032333000000006e-05
9.432714 -4.8067216e-05
9.433714 -4.5112486e-05
9.434714 -4.2168236e-05
9.435715 -3.9234536e-05
9.436714 -3.6311448000000004e-05
9.437715 -3.3399036e-05
9.438714 -3.049735e-05
9.439714 -2.7606441e-05
9.440714 -2.4726361e-05
9.441714 -2.1857156e-05
9.442715 -1.8998878e-05
9.443714 -1.6151581e-05
9.444715 -1.3315322000000001e-05
9.445714 -1.0490161e-05
9.446714 -7.676168e-06
9.447714 -4.8734179e-06
9.448714 -2.0819904e-06
9.449715 6.9802506e-07
9.450714 3.4665343999999996e-06
9.451715 6.223435599999999e-06
9.452714 8.968621e-06
9.453714 1.1701979e-05
9.454714 1.4423391e-05
9.455714 1.7132735999999998e-05
9.456715 1.9829888999999998e-05
9.457714 2.2514725e-05
9.458714 2.5187114e-05
9.459714 2.7846926e-05
9.460714 3.0494041e-05
9.461715 3.3128327e-05
9.462714 3.5749658999999995e-05
9.463715 3.8357919e-05
9.464714 4.0952992000000004e-05
9.465714 4.3534754e-05
9.466714 4.6103099e-05
9.467714 4.8657915e-05
9.468715 5.11991e-05
9.469714 5.3726546e-05
9.470715 5.6240157e-05
9.471714 5.8739829e-05
9.472714 6.1225467e-05
9.473714 6.3696962e-05
9.474714 6.6154217e-05
9.475715 6.8597126e-05
9.476714 7.1025585e-05
9.477715 7.3439492e-05
9.478714 7.5838716e-05
9.479714 7.822314400000001e-05
9.480714 8.0592656e-05
9.481714 8.2947111e-05
9.482715 8.5286382e-05
9.483714 8.7610312e-05
9.484715 8.9918763e-05
9.485714 9.2211576e-05
9.486714 9.4488587e-05
9.487714 9.6749648e-05
9.488714 9.8994576e-05
9.489715 0.0001012232
9.490714 0.00010343535000000001
9.491714 0.0001056309
9.492714 0.00010780963
9.493714 0.0001099714
9.494715 0.00011211606
9.495714 0.00011424345
9.496715 0.00011635343
9.497714 0.00011844588000000002
9.498714 0.00012052068
9.499714 0.00012257772
9.500714 0.00012461691999999998
9.501715 0.00012663819000000002
9.502714 0.00012864148
9.503715 0.00013062673000000002
9.504714 0.00013259391
9.505714 0.00013454303
9.506714 0.00013647405
9.507714 0.00013838701
9.508715 0.00014028192
9.509714 0.00014215882
9.510715 0.00014401774999999998
9.511714 0.00014585877999999999
9.512714 0.00014768196
9.513714 0.00014948737999999999
9.514714 0.00015127508
9.515715 0.00015304515
9.516714 0.00015479766
9.517715 0.00015653268000000002
9.518714 0.00015825028000000002
9.519714 0.0001599505
9.520715 0.00016163341
9.521714 0.00016329904999999999
9.522715 0.00016494743999999998
9.523714 0.00016657861999999998
9.524714 0.00016819258
9.525714 0.00016978934
9.526714 0.00017136887
9.527715 0.00017293113
9.528714 0.00017447610999999998
9.529715 0.00017600374
9.530714 0.00017751397
9.531714 0.00017900670999999998
9.532714 0.00018048191
9.533714 0.00018193946999999999
9.534715 0.0001833793
9.535714 0.00018480131
9.536715 0.00018620538
9.537714 0.00018759142
9.538714 0.00018895934000000001
9.539714 0.00019030904
9.540714 0.00019164042
9.541715 0.00019295342
9.542714 0.00019424792
9.543715 0.00019552384999999998
9.544714 0.00019678116000000002
9.545714 0.00019801976
9.546714 0.00019923963999999997
9.547714 0.0002004407
9.548715 0.00020162297000000002
9.549714 0.00020278637
9.550714 0.00020393090000000002
9.551714 0.00020505658999999998
9.552714 0.00020616339
9.553715 0.00020725133
9.554714 0.00020832041999999999
9.555715 0.00020937071
9.556714 0.00021040216
9.557714 0.00021141486
9.558714 0.00021240883
9.559714 0.00021338406
9.560715 0.00021434058999999998
9.561714 0.00021527853
9.562715 0.00021619785000000002
9.563714 0.00021709859000000001
9.564714 0.0002179808
9.565714 0.00021884453000000002
9.566714 0.00021968979
9.567715 0.00022051668
9.568714 0.00022132517000000002
9.569715 0.00022211532000000002
9.570714 0.00022288720999999998
9.571714 0.00022364084
9.572714 0.00022437628000000003
9.573714 0.00022509357
9.574715 0.00022579277
9.575714 0.00022647394
9.576715 0.00022713714
9.577714 0.00022778244999999999
9.578714 0.00022840993
9.579714 0.00022901966
9.580714 0.00022961174
9.581715 0.00023018627000000001
9.582714 0.00023074335
9.583714 0.00023128309
9.584714 0.00023180561999999998
9.585714 0.00023231102999999998
9.586715 0.00023279946999999997
9.587714 0.00023327107
9.588715 0.00023372595
9.589714 0.00023416428
9.590714 0.00023458616999999998
9.591714 0.00023499178
9.592714 0.00023538123
9.593715 0.00023575467
9.594714 0.00023611221
9.595715 0.00023645405
9.596714 0.00023678022
9.597714 0.00023709088000000003
9.598714 0.00023738614
9.599714 0.00023766609
9.600715 0.00023793079
9.601714 0.00023818038
9.602715 0.00023841487
9.603714 0.00023863438
9.604714 0.00023883894999999998
9.605714 0.00023902858
9.606714 0.00023920336
9.607715 0.00023936329
9.608714 0.0002395084
9.609715 0.00023963870999999998
9.610714 0.00023975424
9.611714 0.00023985501000000001
9.612714 0.00023994097999999997
9.613714 0.0002400122
9.614715 0.0002400687
9.615714 0.00024011044
9.616714 0.00024013751999999998
9.617714 0.00024014989000000002
9.618714 0.00024014764
9.619715 0.00024013082
9.620714 0.00024009946
9.621715 0.00024005365
9.622714 0.00023999348
9.623714 0.00023991901999999998
9.624714 0.00023983039000000003
9.625714 0.00023972775
9.626715 0.00023961118
9.627714 0.00023948082
9.628715 0.00023933687000000003
9.629714 0.00023917951
9.630714 0.00023900889000000002
9.631714 0.00023882521
9.632714 0.00023862866999999999
9.633715 0.00023841947
9.634714 0.00023819782
9.635715 0.00023796395000000002
9.636714 0.00023771804
9.637714 0.00023746034000000002
9.638714 0.00023719108
9.639714 0.00023691045000000002
9.640715 0.00023661867
9.641714 0.00023631596
9.642715 0.00023600253000000002
9.643714 0.00023567857
9.644714 0.00023534428
9.645715 0.0002349999
9.646714 0.00023464554
9.647715 0.00023428142
9.648714 0.00023390774
9.649714 0.00023352461
9.650714 0.00023313223
9.651714 0.00023273076000000003
9.652715 0.00023232035
9.653714 0.00023190116
9.654715 0.00023147334
9.655714 0.00023103703
9.656714 0.00023059238
9.657714 0.00023013953999999998
9.658714 0.00022967864999999998
9.659715 0.00022920989999999998
9.660714 0.00022873337
9.661715 0.00022824928999999998
9.662714 0.00022775776
9.663714 0.00022725896999999998
9.664714 0.00022675305999999998
9.665714 0.00022624022000000002
9.666715 0.0002257206
9.667714 0.00022519439
9.668715 0.00022466174
9.669714 0.00022412284999999998
9.670714 0.00022357788
9.671714 0.00022302700000000002
9.672714 0.00022247037999999998
9.673715 0.00022190823
9.674714 0.00022134067999999998
9.675714 0.00022076794999999997
9.676714 0.00022019015
9.677714 0.00021960748
9.678715 0.0002190201
9.679714 0.00021842818000000002
9.680715 0.00021783187
9.681714 0.00021723133
9.682714 0.00021662668000000003
9.683714 0.00021601807
9.684714 0.00021540566
9.685715 0.00021478959
9.686714 0.00021416997
9.687715 0.00021354695
9.688714 0.00021292067
9.689714 0.00021229125
9.690714 0.00021165883
9.691714 0.00021102359999999998
9.692715 0.00021038563000000003
9.693714 0.00020974512
9.694715 0.00020910222
9.695714 0.00020845707
9.696714 0.00020780985
9.697714 0.00020716072
9.698714 0.00020650991
9.699715 0.00020585758
9.700714 0.00020520392
9.701715 0.00020454919999999998
9.702714 0.00020389359
9.703714 0.00020323737
9.704714 0.00020258076000000003
9.705714 0.00020192401
9.706715 0.00020126738
9.707714 0.00020061113
9.708714 0.00019995554999999998
9.709714 0.00019930087
9.710714 0.0001986474
9.711715 0.00019799544999999998
9.712714 0.00019734523
9.713715 0.00019669709999999997
9.714714 0.00019605127
9.715714 0.00019540805000000001
9.716714 0.0001947677
9.717714 0.00019413048
9.718715 0.00019349662999999998
9.719714 0.00019286642
9.720715 0.00019224009999999997
9.721714 0.00019161784999999998
9.722714 0.00019099993999999998
9.723714 0.00019038656
9.724714 0.0001897779
9.725715 0.00018917417000000001
9.726714 0.00018857553
9.727715 0.00018798216
9.728714 0.00018739424
9.729714 0.00018681191
9.730714 0.00018623531000000002
9.731714 0.00018566459
9.732715 0.0001850999
9.733714 0.00018454135
9.734715 0.0001839891
9.735714 0.00018344326
9.736714 0.00018290399
9.737714 0.00018237139
9.738714 0.00018184561
9.739715 0.00018132679
9.740714 0.00018081504999999999
9.741714 0.00018031056
9.742714 0.00017981345
9.743714 0.00017932389
9.744715 0.00017884201
9.745714 0.00017836801
9.746715 0.00017790203
9.747714 0.00017744427
9.748714 0.00017699489
9.749714 0.00017655406999999998
9.750714 0.00017612201
9.751715 0.00017569889
9.752714 0.00017528491
9.753715 0.00017488028
9.754714 0.00017448516
9.755714 0.00017409977
9.756714 0.00017372431
9.757714 0.00017335898000000002
9.758715 0.00017300395000000002
9.759714 0.00017265945000000002
9.760715 0.00017232566
9.761714 0.00017200276
9.762714 0.00017169094000000002
9.763714 0.00017139041
9.764714 0.00017110133
9.765715 0.0001708239
9.766714 0.00017055829
9.767715 0.00017030468999999998
9.768714 0.00017006328
9.769714 0.00016983421
9.770715 0.00016961768000000002
9.771714 0.00016941385
9.772715 0.00016922291
9.773714 0.00016904503
9.774714 0.00016888038
9.775714 0.00016872915
9.776714 0.00016859151999999998
9.777715 0.00016846766999999998
9.778714 0.00016835778
9.779715 0.00016826205
9.780714 0.00016818062999999998
9.781714 0.00016811375
9.782714 0.00016806159
9.783714 0.00016802435
9.784715 0.00016800221
9.785714 0.00016799537
9.786715 0.00016800402
9.787714 0.00016802836
9.788714 0.00016806858
9.789714 0.00016812486999999998
9.790714 0.0001681974
9.791715 0.00016828637
9.792714 0.00016839194
9.793715 0.0001685143
9.794714 0.00016865362000000002
9.795714 0.00016881003
9.796714 0.00016898369
9.797714 0.00016917476
9.798715 0.00016938336
9.799714 0.00016960963
9.800714 0.00016985368
9.801714 0.00017011562
9.802714 0.00017039556
9.803715 0.00017069359
9.804714 0.00017100979
9.805715 0.00017134424
9.806714 0.00017169704
9.807714 0.00017206821
9.808714 0.00017245786
9.809714 0.00017286601999999998
9.810715 0.00017329277
9.811714 0.00017373815000000002
9.812715 0.00017420220999999998
9.813714 0.00017468501
9.814714 0.00017518660000000001
9.815714 0.00017570702999999998
9.816714 0.00017624637
9.817715 0.00017680470000000002
9.818714 0.00017738204
9.819715 0.00017797851
9.820714 0.00017859414
9.821714 0.00017922906
9.822714 0.00017988331
9.823714 0.000180557
9.824715 0.00018125024
9.825714 0.00018196313
9.826715 0.00018269576999999998
9.827714 0.00018344829
9.828714 0.00018422079
9.829714 0.00018501341
9.830714 0.00018582627
9.831715 0.00018665951
9.832714 0.00018751322
9.833714 0.00018838757
9.834714 0.00018928268
9.835714 0.00019019869000000002
9.836715 0.00019113572000000002
9.837714 0.00019209387999999999
9.838715 0.00019307330999999997
9.839714 0.00019407411999999998
9.840714 0.00019509640999999998
9.841714 0.00019614033
9.842714 0.00019720596
9.843715 0.00019829338
9.844714 0.00019940269
9.845715 0.00020053393999999998
9.846714 0.00020168727000000001
9.847714 0.00020286270000000002
9.848714 0.00020406028
9.849714 0.00020528009
9.850715 0.00020652217
9.851714 0.00020778657
9.852715 0.00020907332
9.853714 0.00021038247
9.854714 0.000211714
9.855714 0.00021306794
9.856714 0.00021444432000000002
9.857715 0.00021584314999999998
9.858714 0.00021726441000000001
9.859715 0.00021870817
9.860714 0.00022017437000000002
9.861714 0.00022166303
9.862714 0.00022317420000000002
9.863714 0.00022470780999999998
9.864715 0.00022626388999999998
9.865714 0.00022784243
9.866714 0.00022944341
9.867714 0.00023106686000000002
9.868714 0.00023271275
9.869715 0.00023438108
9.870714 0.00023607183000000001
9.871715 0.00023778500000000001
9.872714 0.00023952056999999998
9.873714 0.00024127855
9.874714 0.00024305887
9.875714 0.00024486158
9.876715 0.00024668661
9.877714 0.00024853393
9.878715 0.00025040354
9.879714 0.00025229539999999996
9.880714 0.00025420948
9.881714 0.00025614569999999996
9.882714 0.00025810405
9.883715 0.00026008445
9.884714 0.00026208688000000003
9.885715 0.00026411125999999997
9.886714 0.00026615753
9.887714 0.00026822563
9.888714 0.00027031551
9.889714 0.00027242708999999996
9.890715 0.00027456026
9.891714 0.00027671501000000004
9.892715 0.00027889122999999997
9.893714 0.00028108882
9.894714 0.00028330776
9.895715 0.00028554793999999997
9.896714 0.00028780930000000003
9.897715 0.00029009175
9.898714 0.00029239527
9.899714 0.00029471973
9.900714 0.00029706509
9.901714 0.00029943133
9.902715 0.00030181836
9.903714 0.00030422614
9.904715 0.0003066546
9.905714 0.00030910371
9.906714 0.00031157342
9.907714 0.00031406369
9.908714 0.00031657451
9.909715 0.00031910581
9.910714 0.00032165754
9.911715 0.0003242297
9.912714 0.00032682223999999996
9.913714 0.00032943515
9.914714 0.00033206834000000003
9.915714 0.00033472179
9.916715 0.00033739543
9.917714 0.00034008924
9.918715 0.00034280313
9.919714 0.00034553702
9.920714 0.00034829087999999997
9.921714 0.00035106455
9.922714 0.00035385801
9.923715 0.0003566711
9.924714 0.00035950372
9.925714 0.00036235579
9.926714 0.00036522713
9.927714 0.00036811758999999997
9.928715 0.00037102704
9.929714 0.0003739553
9.930715 0.0003769022
9.931714 0.00037986761
9.932714 0.00038285125
9.933714 0.00038585299
9.934714 0.0003888726
9.935715 0.00039190994999999996
9.936714 0.00039496476000000003
9.937715 0.00039803684999999996
9.938714 0.00040112604
9.939714 0.00040423205999999995
9.940714 0.00040735476
9.941714 0.00041049389
9.942715 0.00041364929
9.943714 0.00041682069000000005
9.944715 0.00042000797000000005
9.945714 0.00042321089
9.946714 0.00042642928
9.947714 0.00042966299000000004
9.948714 0.00043291175
9.949715 0.00043617547
9.950714 0.00043945388000000003
9.951715 0.00044274693
9.952714 0.0004460544
9.953714 0.0004493761
9.954714 0.0004527119
9.955714 0.00045606162
9.956715 0.00045942515
9.957714 0.00046280229
9.958714 0.00046619288999999995
9.959714 0.00046959675999999997
9.960714 0.00047301377999999997
9.961715 0.00047644371
9.962714 0.00047988641999999995
9.963715 0.00048334173
9.964714 0.00048680945
9.965714 0.00049028936
9.966714 0.00049378132
9.967714 0.0004972851
9.968715 0.00050080057
9.969714 0.00050432745
9.970715 0.00050786552
9.971714 0.0005114146500000001
9.972714 0.0005149745
9.973714 0.00051854495
9.974714 0.00052212577
9.975715 0.00052571668
9.976714 0.00052931746
9.977715 0.0005329279699999999
9.978714 0.00053654794
9.979714 0.00054017719
9.980714 0.00054381544
9.981714 0.00054746247
9.982715 0.0005511180899999999
9.983714 0.00055478213
9.984715 0.0005584543
9.985714 0.00056213448
9.986714 0.00056582244
9.987714 0.00056951794
9.988714 0.00057322086
9.989715 0.00057693092
9.990714 0.00058064793
9.991714 0.00058437176
9.992714 0.0005881021
9.993714 0.00059183876
9.994715 0.00059558161
9.995714 0.00059933036
9.996715 0.00060308485
9.997714 0.00060684474
9.998714 0.0006106099100000001
9.999714 0.0006143800000000001
10.00071 0.0006181548500000001
10.00171 0.00062193417
10.00271 0.00062571767
10.00371 0.00062950508
10.00471 0.00063329608
10.00571 0.0006370904
10.00671 0.00064088772
10.00771 0.00064468768
10.00871 0.00064849
10.00971 0.00065229437
10.01071 0.00065610038
10.01171 0.0006599078
10.01271 0.00066371622
10.01371 0.00066752532
10.01471 0.00067133474
10.01571 0.00067514411
10.01671 0.00067895317
10.01771 0.00068276154
10.01871 0.00068656891
10.01971 0.00069037492
10.02071 0.00069417933
10.02171 0.0006979818400000001
10.02271 0.00070178207
10.02371 0.0007055798099999999
10.02471 0.00070937476
10.02571 0.00071316663
10.02671 0.00071695517
10.02771 0.00072074017
10.02871 0.00072452135
10.02971 0.0007282984800000001
10.03071 0.00073207134
10.03171 0.00073583965
10.03271 0.00073960337
10.03371 0.00074336208
10.03471 0.00074711566
10.03571 0.00075086396
10.03671 0.00075460662
10.03771 0.0007583435499999999
10.03871 0.00076207448
10.03971 0.00076579918
10.04071 0.0007695174600000001
10.04171 0.0007732291100000001
10.04271 0.0007769337599999999
10.04371 0.00078063131
10.04471 0.00078432149
10.04571 0.00078800404
10.04671 0.0007916784899999999
10.04771 0.00079534484
10.04871 0.00079900274
10.04971 0.0008026518099999999
10.05071 0.0008062918800000001
10.05171 0.0008099226799999999
10.05271 0.00081354374
10.05371 0.0008171547999999999
10.05471 0.00082075567
10.05571 0.00082434599
10.05671 0.0008279254
10.05771 0.0008314936200000001
10.05871 0.00083505047
10.05971 0.00083859541
10.06071 0.00084212834
10.06171 0.0008456488999999999
10.06271 0.0008491568200000001
10.06371 0.00085265174
10.06471 0.00085613347
10.06571 0.00085960173
10.06671 0.00086305618
10.06771 0.00086649661
10.06871 0.0008699227699999999
10.06971 0.0008733342799999999
10.07071 0.0008767309700000001
10.07171 0.00088011247
10.07271 0.0008834786100000001
10.07371 0.00088682909
10.07471 0.00089016357
10.07571 0.0008934817700000001
10.07671 0.0008967835999999999
10.07771 0.00090006852
10.07871 0.0009033364200000001
10.07971 0.00090658705
10.08071 0.00090982003
10.08171 0.000913035
10.08271 0.0009162318700000001
10.08371 0.0009194101
10.08471 0.00092256951
10.08571 0.00092570972
10.08671 0.0009288304699999999
10.08771 0.0009319313900000001
10.08871 0.0009350122100000001
10.08971 0.00093807257
10.09071 0.00094111219
10.09171 0.00094413072
10.09271 0.00094712796
10.09371 0.0009501033699999999
10.09471 0.00095305686
10.09571 0.00095598807
10.09671 0.00095889673
10.09771 0.00096178264
10.09871 0.0009646453699999999
10.09971 0.00096748472
10.10071 0.00097030052
10.10171 0.0009730924800000001
10.10271 0.00097586035
10.10371 0.00097860402
10.10471 0.00098132314
10.10571 0.00098401761
10.10671 0.00098668725
10.10771 0.00098933178
10.10871 0.00099195122
10.10971 0.00099454519
10.11071 0.00099711369
10.11171 0.00099965646
10.11271 0.0010021733
10.11371 0.0010046641
10.11471 0.0010071289
10.11571 0.0010095670999999999
10.11671 0.0010119789
10.11771 0.001014364
10.11871 0.0010167221
10.11971 0.0010190533000000001
10.12071 0.0010213569999999999
10.12171 0.0010236334
10.12271 0.0010258818999999998
10.12371 0.0010281025
10.12471 0.0010302949999999999
10.12571 0.0010324590000000001
10.12671 0.0010345944000000001
10.12771 0.0010367009
10.12871 0.0010387782999999999
10.12971 0.0010408261
10.13071 0.0010428443
10.13171 0.0010448325
10.13271 0.0010467905
10.13371 0.0010487180000000001
10.13471 0.0010506146999999999
10.13571 0.0010524804
10.13671 0.0010543147
10.13771 0.0010561175
10.13871 0.0010578885999999999
10.13971 0.0010596275
10.14071 0.0010613341
10.14171 0.0010630083
10.14271 0.0010646498
10.14371 0.0010662583
10.14471 0.0010678336
10.14571 0.0010693757
10.14671 0.0010708841999999999
10.14771 0.0010723589
10.14871 0.0010737998000000001
10.14971 0.0010752068
10.15071 0.0010765796
10.15171 0.001077918
10.15271 0.001079222
10.15371 0.0010804913
10.15471 0.0010817259
10.15571 0.0010829255
10.15671 0.00108409
10.15771 0.0010852194
10.15871 0.0010863136
10.15971 0.0010873722000000001
10.16071 0.0010883951999999999
10.16171 0.0010893825
10.16271 0.0010903337
10.16371 0.001091249
10.16471 0.0010921281
10.16571 0.0010929708
10.16671 0.001093777
10.16771 0.0010945465
10.16871 0.0010952793
10.16971 0.001095975
10.17071 0.0010966339
10.17171 0.0010972553
10.17271 0.0010978396
10.17371 0.0010983863000000001
10.17471 0.0010988953
10.17571 0.0010993666999999999
10.17671 0.0010998003999999999
10.17771 0.001100196
10.17871 0.0011005535000000002
10.17971 0.0011008731
10.18071 0.0011011545
10.18171 0.0011013975999999998
10.18271 0.0011016024999999999
10.18371 0.0011017691
10.18471 0.0011018972000000002
10.18571 0.0011019869
10.18671 0.0011020381
10.18771 0.0011020507
10.18871 0.001102025
10.18971 0.0011019606
10.19071 0.0011018577
10.19171 0.0011017162
10.19271 0.0011015361
10.19371 0.0011013172
10.19471 0.0011010597
10.19571 0.0011007633
10.19671 0.0011004283000000002
10.19771 0.0011000544
10.19871 0.0010996416000000001
10.19971 0.0010991897
10.20071 0.0010986988
10.20171 0.0010981688000000001
10.20271 0.0010975994999999998
10.20371 0.0010969909
10.20471 0.0010963429
10.20571 0.0010956554
10.20671 0.0010949281999999999
10.20771 0.0010941612999999998
10.20871 0.0010933545
10.20971 0.0010925077
10.21071 0.0010916208
10.21171 0.0010906938
10.21271 0.0010897265
10.21371 0.0010887188
10.21471 0.0010876707
10.21571 0.0010865821
10.21671 0.0010854526
10.21771 0.0010842827
10.21871 0.0010830719
10.21971 0.0010818204
10.22071 0.0010805282
10.22171 0.001079195
10.22271 0.0010778212000000001
10.22371 0.0010764065
10.22471 0.0010749512
10.22571 0.001073455
10.22671 0.0010719182
10.22771 0.0010703407000000002
10.22871 0.0010687227
10.22971 0.0010670642
10.23071 0.0010653652
10.23171 0.001063626
10.23271 0.0010618463999999999
10.23371 0.0010600267
10.23471 0.0010581669
10.23571 0.0010562671
10.23671 0.0010543275
10.23771 0.0010523479
10.23871 0.0010503285999999999
10.23971 0.0010482695999999999
10.24071 0.0010461711
10.24171 0.0010440331
10.24271 0.0010418555000000001
10.24371 0.0010396385999999998
10.24471 0.0010373824
10.24571 0.0010350868
10.24671 0.0010327520999999999
10.24771 0.0010303782
10.24871 0.0010279651
10.24971 0.001025513
10.25071 0.001023022
10.25171 0.0010204921
10.25271 0.0010179232999999999
10.25371 0.0010153157
10.25471 0.0010126693
10.25571 0.0010099844
10.25671 0.0010072608
10.25771 0.001004499
10.25871 0.0010016985
10.25971 0.00099886001
10.26071 0.00099598328
10.26171 0.0009930684400000001
10.26271 0.00099011577
10.26371 0.0009871253499999998
10.26471 0.0009840972800000001
10.26571 0.00098103174
10.26671 0.00097792872
10.26771 0.0009747885099999999
10.26871 0.0009716111899999999
10.26971 0.00096839713
10.27071 0.00096514614
10.27171 0.0009618585899999999
10.27271 0.0009585344699999999
10.27371 0.00095517398
10.27471 0.00095177729
10.27571 0.0009483445900000001
10.27671 0.00094487586
10.27771 0.0009413713099999999
10.27871 0.00093783101
10.27971 0.00093425515
10.28071 0.0009306437300000001
10.28171 0.0009269969299999999
10.28271 0.00092331475
10.28371 0.00091959746
10.28471 0.0009158449800000001
10.28571 0.00091205748
10.28671 0.0009082350499999999
10.28771 0.0009043778800000001
10.28871 0.0009004859699999999
10.28971 0.0008965595000000001
10.29071 0.0008925985599999999
10.29171 0.00088860324
10.29271 0.0008845736400000001
10.29371 0.00088051002
10.29471 0.00087641247
10.29571 0.0008722811800000001
10.29671 0.0008681163299999999
10.29771 0.00086391792
10.29871 0.00085968641
10.29971 0.00085542188
10.30071 0.00085112451
10.30171 0.00084679468
10.30271 0.00084243247
10.30371 0.00083803825
10.30471 0.00083361219
10.30571 0.00082915458
10.30671 0.0008246656799999999
10.30771 0.00082014576
10.30871 0.0008155951
10.30971 0.0008110138900000001
10.31071 0.0008064025700000001
10.31171 0.00080176133
10.31271 0.0007970904299999999
10.31371 0.0007923902600000001
10.31471 0.00078766088
10.31571 0.0007829026799999999
10.31671 0.00077811592
10.31771 0.0007733007800000001
10.31871 0.00076845745
10.31971 0.0007635862899999999
10.32071 0.00075868747
10.32171 0.0007537612
10.32271 0.0007488077199999999
10.32371 0.00074382724
10.32471 0.00073881993
10.32571 0.00073378606
10.32671 0.00072872572
10.32771 0.00072363923
10.32871 0.00071852669
10.32971 0.00071338841
10.33071 0.00070822452
10.33171 0.00070303522
10.33271 0.00069782072
10.33371 0.00069258126
10.33471 0.00068731706
10.33571 0.0006820283900000001
10.33671 0.0006767154000000001
10.33771 0.00067137839
10.33871 0.00066601756
10.33971 0.00066063326
10.34071 0.00065522563
10.34171 0.0006497950399999999
10.34271 0.00064434171
10.34371 0.00063886587
10.34471 0.00063336788
10.34571 0.00062784802
10.34671 0.00062230652
10.34771 0.00061674373
10.34871 0.00061115993
10.34971 0.0006055554
10.35071 0.0005999304000000001
10.35171 0.00059428521
10.35271 0.00058862011
10.35371 0.0005829354
10.35471 0.00057723132
10.35571 0.00057150814
10.35671 0.00056576609
10.35771 0.00056000549
10.35871 0.00055422656
10.35971 0.00054842958
10.36071 0.00054261477
10.36171 0.00053678232
10.36271 0.00053093254
10.36371 0.00052506566
10.36471 0.00051918187
10.36571 0.0005132814699999999
10.36671 0.00050736467
10.36771 0.00050143176
10.36871 0.00049548294
10.36971 0.00048951852
10.37071 0.00048353868
10.37171 0.00047754374
10.37271 0.00047153408
10.37371 0.00046550981
10.37471 0.00045947135999999995
10.37571 0.00045341903
10.37671 0.00044735311000000005
10.37771 0.00044127387000000005
10.37871 0.00043518171
10.37971 0.00042907690999999997
10.38071 0.00042295992
10.38171 0.00041683096999999995
10.38271 0.00041069052
10.38371 0.00040453882999999996
10.38471 0.00039837632
10.38571 0.00039220331
10.38671 0.00038602020000000006
10.38771 0.00037982732
10.38871 0.00037362504000000004
10.38971 0.00036741369000000004
10.39071 0.00036119363
10.39171 0.00035496519
10.39271 0.00034872869
10.39371 0.00034248446
10.39471 0.0003362328
10.39571 0.000329974
10.39671 0.00032370842000000003
10.39771 0.00031743630000000004
10.39871 0.00031115792
10.39971 0.00030487358
10.40071 0.00029858354
10.40171 0.00029228804
10.40271 0.00028598736
10.40371 0.00027968174
10.40471 0.00027337146
10.40571 0.00026705675000000004
10.40671 0.00026073785
10.40771 0.00025441504
10.40871 0.00024808855
10.40971 0.00024175863
10.41071 0.00023542559000000002
10.41171 0.00022908964
10.41271 0.00022275104999999997
10.41371 0.00021641013
10.41471 0.00021006710999999997
10.41571 0.00020372233
10.41671 0.00019737608
10.41771 0.00019102863
10.41871 0.0001846803
10.41971 0.00017833138999999998
10.42071 0.00017198221
10.42171 0.00016563306999999998
10.42271 0.00015928431
10.42371 0.00015293621
10.42471 0.0001465891
10.42571 0.00014024331
10.42671 0.00013389913
10.42771 0.00012755688
10.42871 0.00012121686999999999
10.42971 0.00011487940999999998
10.43071 0.00010854478
10.43171 0.00010221327999999998
10.43271 9.5885218e-05
10.43371 8.9560848e-05
10.43471 8.3240457e-05
10.43571 7.6924317e-05
10.43671 7.0612697e-05
10.43771 6.430585699999999e-05
10.43871 5.8004053e-05
10.43971 5.1707536e-05
10.44071 4.5416573e-05
10.44171 3.9131405e-05
10.44271 3.285229e-05
10.44371 2.6579482000000003e-05
10.44471 2.0313237e-05
10.44571 1.4053812e-05
10.44671 7.8014686e-06
10.44771 1.556476e-06
10.44871 -4.6808942e-06
10.44971 -1.0910364e-05
10.45071 -1.713165e-05
10.45171 -2.3344462e-05
10.45271 -2.9548502e-05
10.45371 -3.5743469e-05
10.45471 -4.1929053e-05
10.45571 -4.810494799999999e-05
10.45671 -5.4270821999999996e-05
10.45771 -6.042636800000001e-05
10.45871 -6.657125500000001e-05
10.45971 -7.2705154e-05
10.46071 -7.8827748e-05
10.46171 -8.4938705e-05
10.46271 -9.1037714e-05
10.46371 -9.7124462e-05
10.46471 -0.00010319861
10.46571 -0.00010925988
10.46671 -0.00011530796
10.46771 -0.00012134253999999999
10.46871 -0.00012736338
10.46971 -0.00013337018
10.47071 -0.00013936267
10.47171 -0.00014534062
10.47271 -0.00015130378
10.47371 -0.00015725191
10.47471 -0.00016318478
10.47571 -0.0001691022
10.47671 -0.00017500394
10.47771 -0.00018088982
10.47871 -0.00018675964
10.47971 -0.00019261322
10.48071 -0.00019845038
10.48171 -0.00020427094
10.48271 -0.00021007472000000003
10.48371 -0.00021586153999999998
10.48471 -0.00022163123999999998
10.48571 -0.00022738363
10.48671 -0.00023311852
10.48771 -0.00023883573999999998
10.48871 -0.00024453511
10.48971 -0.00025021641000000003
10.49071 -0.00025587944
10.49171 -0.00026152402
10.49271 -0.0002671499
10.49371 -0.00027275689
10.49471 -0.00027834474
10.49571 -0.00028391325
10.49671 -0.00028946217
10.49771 -0.00029499125999999997
10.49871 -0.0003005003
10.49971 -0.00030598899
10.50071 -0.00031145712
10.50171 -0.00031690445
10.50271 -0.00032233072
10.50371 -0.00032773571
10.50471 -0.00033311917
10.50571 -0.00033848085
10.50671 -0.00034382053
10.50771 -0.00034913799
10.50871 -0.00035443302
10.50971 -0.00035970536
10.51071 -0.00036495485000000004
10.51171 -0.00037018125999999996
10.51271 -0.00037538443
10.51371 -0.00038056414
10.51471 -0.00038572025
10.51571 -0.00039085248
10.51671 -0.00039596084
10.51771 -0.00040104501
10.51871 -0.00040610489
10.51971 -0.00041114031
10.52071 -0.00041615108
10.52171 -0.00042113707
10.52271 -0.00042609809
10.52371 -0.00043103405
10.52471 -0.00043594473
10.52571 -0.00044082994000000004
10.52671 -0.00044568951
10.52771 -0.00045052334
10.52871 -0.00045533119999999997
10.52971 -0.00046011287000000004
10.53071 -0.00046486821
10.53171 -0.00046959702999999997
10.53271 -0.00047429917
10.53371 -0.00047897437999999996
10.53471 -0.00048362248999999995
10.53571 -0.00048824336
10.53671 -0.0004928367600000001
10.53771 -0.00049740252
10.53871 -0.0005019403899999999
10.53971 -0.00050645031
10.54071 -0.00051093198
10.54171 -0.0005153853200000001
10.54271 -0.0005198100999999999
10.54371 -0.00052420623
10.54471 -0.00052857358
10.54571 -0.00053291201
10.54671 -0.00053722133
10.54771 -0.0005415015
10.54871 -0.00054575244
10.54971 -0.00054997399
10.55071 -0.00055416617
10.55171 -0.00055832879
10.55271 -0.00056246186
10.55371 -0.0005665653100000001
10.55471 -0.00057063912
10.55571 -0.00057468319
10.55671 -0.00057869756
10.55771 -0.00058268215
10.55871 -0.00058663691
10.55971 -0.00059056183
10.56071 -0.00059445688
10.56171 -0.0005983219599999999
10.56271 -0.0006021571199999999
10.56371 -0.00060596226
10.56471 -0.00060973725
10.56571 -0.00061348214
10.56671 -0.0006171967900000001
10.56771 -0.00062088116
10.56871 -0.0006245351
10.56971 -0.00062815852
10.57071 -0.00063175144
10.57171 -0.00063531356
10.57271 -0.00063884486
10.57371 -0.00064234523
10.57471 -0.0006458144999999999
10.57571 -0.00064925252
10.57671 -0.00065265922
10.57771 -0.00065603449
10.57871 -0.00065937811
10.57971 -0.00066269004
10.58071 -0.00066597013
10.58171 -0.0006692182499999999
10.58271 -0.00067243427
10.58371 -0.00067561814
10.58471 -0.00067876972
10.58571 -0.00068188897
10.58671 -0.0006849757499999999
10.58771 -0.0006880301
10.58871 -0.0006910518999999999
10.58971 -0.00069404109
10.59071 -0.0006969977199999999
10.59171 -0.00069992166
10.59271 -0.00070281299
10.59371 -0.00070567166
10.59471 -0.00070849765
10.59571 -0.00071129102
10.59671 -0.00071405175
10.59771 -0.0007167798199999999
10.59871 -0.00071947525
10.59971 -0.00072213811
10.60071 -0.00072476832
10.60171 -0.00072736598
10.60271 -0.0007299310300000001
10.60371 -0.00073246351
10.60471 -0.0007349634000000001
10.60571 -0.00073743067
10.60671 -0.00073986535
10.60771 -0.00074226746
10.60871 -0.00074463687
10.60971 -0.00074697359
10.61071 -0.00074927766
10.61171 -0.0007515489899999999
10.61271 -0.00075378753
10.61371 -0.0007559933200000001
10.61471 -0.00075816633
10.61571 -0.0007603064700000001
10.61671 -0.00076241377
10.61771 -0.00076448814
10.61871 -0.0007665296799999999
10.61971 -0.00076853821
10.62071 -0.0007705138200000001
10.62171 -0.00077245659
10.62271 -0.0007743664399999999
10.62371 -0.00077624345
10.62471 -0.00077808763
10.62571 -0.00077989898
10.62671 -0.0007816775900000001
10.62771 -0.00078342364
10.62871 -0.00078513704
10.62971 -0.0007868179599999999
10.63071 -0.0007884664200000001
10.63171 -0.0007900825000000001
10.63271 -0.00079166639
10.63371 -0.0007932180799999999
10.63471 -0.0007947377499999999
10.63571 -0.0007962254100000001
10.63671 -0.0007976812400000001
10.63771 -0.0007991052400000001
10.63871 -0.00080049749
10.63971 -0.00080185828
10.64071 -0.00080318741
10.64171 -0.00080448499
10.64271 -0.00080575119
10.64371 -0.00080698601
10.64471 -0.00080818936
10.64571 -0.0008093615200000001
10.64671 -0.00081050221
10.64771 -0.0008116117
10.64871 -0.0008126899000000001
10.64971 -0.00081373682
10.65071 -0.00081475237
10.65171 -0.00081573662
10.65271 -0.00081668968
10.65371 -0.0008176114499999999
10.65471 -0.00081850176
10.65571 -0.0008193608700000001
10.65671 -0.00082018869
10.65771 -0.00082098513
10.65871 -0.00082175038
10.65971 -0.0008224844399999999
10.66071 -0.0008231872
10.66171 -0.0008238589500000001
10.66271 -0.0008244996
10.66371 -0.0008251092399999999
10.66471 -0.00082568795
10.66571 -0.00082623592
10.66671 -0.00082675315
10.66771 -0.00082723991
10.66871 -0.0008276962
10.66971 -0.00082812221
10.67071 -0.00082851811
10.67171 -0.000828884
10.67271 -0.00082922015
10.67371 -0.0008295265600000001
10.67471 -0.0008298035
10.67571 -0.00083005107
10.67671 -0.0008302695300000001
10.67771 -0.0008304589799999999
10.67871 -0.00083061941
10.67971 -0.0008307512000000001
10.68071 -0.0008308543299999999
10.68171 -0.00083092891
10.68271 -0.0008309751100000001
10.68371 -0.00083099312
10.68471 -0.00083098294
10.68571 -0.00083094474
10.68671 -0.00083087843
10.68771 -0.00083078421
10.68871 -0.0008306620700000001
10.68971 -0.0008305122699999999
10.69071 -0.00083033465
10.69171 -0.00083012928
10.69271 -0.00082989627
10.69371 -0.0008296357899999999
10.69471 -0.00082934775
10.69571 -0.00082903234
10.69671 -0.0008286896400000001
10.69771 -0.00082831957
10.69871 -0.0008279223899999999
10.69971 -0.00082749802
10.70071 -0.0008270468200000001
10.70171 -0.0008265687900000001
10.70271 -0.00082606412
10.70371 -0.00082553288
10.70471 -0.00082497527
10.70571 -0.0008243913699999999
10.70671 -0.00082378156
10.70771 -0.00082314591
10.70871 -0.0008224845299999999
10.70971 -0.0008217977699999999
10.71071 -0.0008210856300000001
10.71171 -0.0008203484899999999
10.71271 -0.00081958651
10.71371 -0.00081879989
10.71471 -0.00081798871
10.71571 -0.00081715334
10.71671 -0.00081629378
10.71771 -0.0008154102900000001
10.71871 -0.0008145028900000001
10.71971 -0.0008135719299999999
10.72071 -0.00081261751
10.72171 -0.00081163962
10.72271 -0.0008106385399999999
10.72371 -0.00080961427
10.72471 -0.0008085669799999999
10.72571 -0.00080749678
10.72671 -0.0008064037500000001
10.72771 -0.0008052878000000001
10.72871 -0.0008041492000000001
10.72971 -0.00080298796
10.73071 -0.00080180416
10.73171 -0.00080059781
10.73271 -0.00079936899
10.73371 -0.00079811798
10.73471 -0.0007968445099999999
10.73571 -0.0007955490199999999
10.73671 -0.00079423144
10.73771 -0.00079289184
10.73871 -0.0007915305100000001
10.73971 -0.0007901474400000001
10.74071 -0.0007887429099999999
10.74171 -0.000787317
10.74271 -0.0007858699100000001
10.74371 -0.0007844018000000001
10.74471 -0.00078291296
10.74571 -0.0007814034699999999
10.74671 -0.0007798736100000001
10.74771 -0.00077832365
10.74871 -0.0007767537700000001
10.74971 -0.0007751641500000001
10.75071 -0.00077355508
10.75171 -0.0007719268099999999
10.75271 -0.00077027953
10.75371 -0.00076861352
10.75471 -0.00076692886
10.75571 -0.00076522583
10.75671 -0.00076350461
10.75771 -0.00076176548
10.75871 -0.00076000847
10.75971 -0.00075823386
10.76071 -0.0007564417
10.76171 -0.00075463222
10.76271 -0.00075280554
10.76371 -0.00075096173
10.76471 -0.00074910095
10.76571 -0.00074722325
10.76671 -0.0007453287300000001
10.76771 -0.0007434175099999999
10.76871 -0.0007414897
10.76971 -0.00073954538
10.77071 -0.00073758461
10.77171 -0.0007356075500000001
10.77271 -0.00073361421
10.77371 -0.0007316046800000001
10.77471 -0.0007295791900000001
10.77571 -0.00072753778
10.77671 -0.0007254806
10.77771 -0.0007234078600000001
10.77871 -0.0007213197
10.77971 -0.0007192162700000001
10.78071 -0.00071709774
10.78171 -0.00071496429
10.78271 -0.0007128162
10.78371 -0.0007106536
10.78471 -0.0007084767699999999
10.78571 -0.00070628598
10.78671 -0.00070408137
10.78771 -0.0007018632499999999
10.78871 -0.00069963185
10.78971 -0.0006973874
10.79071 -0.00069513012
10.79171 -0.00069286029
10.79271 -0.00069057814
10.79371 -0.00068828381
10.79471 -0.0006859775600000001
10.79571 -0.00068365957
10.79671 -0.00068132999
10.79771 -0.0006789890000000001
10.79871 -0.0006766367700000001
10.79971 -0.0006742734100000001
10.80071 -0.00067189908
10.80171 -0.00066951388
10.80271 -0.00066711791
10.80371 -0.00066471125
10.80471 -0.00066229395
10.80571 -0.0006598661
10.80671 -0.00065742779
10.80771 -0.00065497907
10.80871 -0.00065251998
10.80971 -0.0006500506100000001
10.81071 -0.0006475710100000001
10.81171 -0.00064508126
10.81271 -0.00064258152
10.81371 -0.00064007172
10.81471 -0.0006375521
10.81571 -0.00063502275
10.81671 -0.00063248376
10.81771 -0.00062993522
10.81871 -0.0006273774
10.81971 -0.0006248104
10.82071 -0.00062223444
10.82171 -0.0006196497
10.82271 -0.00061705632
10.82371 -0.00061445458
10.82471 -0.00061184469
10.82571 -0.0006092268900000001
10.82671 -0.00060660141
10.82771 -0.00060396842
10.82871 -0.00060132825
10.82971 -0.00059868107
10.83071 -0.00059602717
10.83171 -0.00059336671
10.83271 -0.00059069994
10.83371 -0.00058802702
10.83471 -0.00058534815
10.83571 -0.0005826635499999999
10.83671 -0.00057997336
10.83771 -0.00057727775
10.83871 -0.00057457682
10.83971 -0.0005718707599999999
10.84071 -0.0005691596500000001
10.84171 -0.00056644353
10.84271 -0.00056372255
10.84371 -0.0005609968
10.84471 -0.00055826631
10.84571 -0.0005555311900000001
10.84671 -0.0005527914699999999
10.84771 -0.00055004721
10.84871 -0.0005472985800000001
10.84971 -0.00054454549
10.85071 -0.00054178809
10.85171 -0.00053902645
10.85271 -0.00053626063
10.85371 -0.00053349081
10.85471 -0.00053071708
10.85571 -0.0005279394800000001
10.85671 -0.0005251582
10.85771 -0.00052237347
10.85871 -0.0005195853200000001
10.85971 -0.0005167939899999999
10.86071 -0.00051399961
10.86171 -0.00051120242
10.86271 -0.00050840258
10.86371 -0.0005056003799999999
10.86471 -0.00050279596
10.86571 -0.00049998957
10.86671 -0.00049718137
10.86771 -0.00049437153
10.86871 -0.00049156038
10.86971 -0.0004887479899999999
10.87071 -0.00048593461
10.87171 -0.00048312045
10.87271 -0.00048030561000000005
10.87371 -0.00047749022
10.87471 -0.00047467447
10.87571 -0.00047185845
10.87671 -0.00046904224
10.87771 -0.00046622595
10.87871 -0.00046340961
10.87971 -0.00046059331
10.88071 -0.00045777705999999995
10.88171 -0.00045496094999999997
10.88271 -0.00045214497
10.88371 -0.00044932913
10.88471 -0.00044651337999999994
10.88571 -0.00044369780999999997
10.88671 -0.00044088237999999997
10.88771 -0.00043806716999999996
10.88871 -0.00043525215
10.88971 -0.00043243731
10.89071 -0.00042962273999999997
10.89171 -0.00042680845
10.89271 -0.00042399452000000006
10.89371 -0.00042118099
10.89471 -0.00041836797
10.89571 -0.00041555563
10.89671 -0.00041274398
10.89771 -0.00040993322999999997
10.89871 -0.00040712348
10.89971 -0.00040431496
10.90071 -0.00040150785
10.90171 -0.00039870229
10.90271 -0.00039589850000000006
10.90371 -0.00039309666
10.90471 -0.00039029704999999997
10.90571 -0.00038749981
10.90671 -0.00038470521
10.90771 -0.00038191346999999997
10.90871 -0.00037912473
10.90971 -0.00037633922
10.91071 -0.00037355712
10.91171 -0.00037077861999999996
10.91271 -0.00036800386
10.91371 -0.000365233
10.91471 -0.00036246611000000003
10.91571 -0.00035970336
10.91671 -0.00035694479000000003
10.91771 -0.00035419052000000003
10.91871 -0.00035144055
10.91971 -0.00034869495
10.92071 -0.00034595375
10.92171 -0.00034321697
10.92271 -0.00034048458
10.92371 -0.00033775659
10.92471 -0.00033503302
10.92571 -0.00033231381
10.92671 -0.00032959897000000004
10.92771 -0.00032688847
10.92871 -0.00032418232
10.92971 -0.0003214805
10.93071 -0.00031878308
10.93171 -0.00031609
10.93271 -0.00031340130000000004
10.93371 -0.00031071703999999996
10.93471 -0.00030803726
10.93571 -0.00030536205
10.93671 -0.00030269145999999996
10.93771 -0.00030002559
10.93871 -0.00029736457
10.93971 -0.0002947085
10.94071 -0.00029205751
10.94171 -0.00028941169999999997
10.94271 -0.00028677125
10.94371 -0.00028413629
10.94471 -0.00028150694
10.94571 -0.00027888334
10.94671 -0.00027626568
10.94771 -0.00027365402
10.94871 -0.00027104852
10.94971 -0.00026844929999999997
10.95071 -0.00026585642
10.95171 -0.00026326998
10.95271 -0.00026069006000000003
10.95371 -0.00025811671
10.95471 -0.00025554998000000003
10.95571 -0.00025298987
10.95671 -0.00025043641
10.95771 -0.0002478896
10.95871 -0.00024534941
10.95971 -0.00024281582999999998
10.96071 -0.00024028882
10.96171 -0.00023776836
10.96271 -0.00023525438
10.96371 -0.00023274686000000002
10.96471 -0.00023024572
10.96571 -0.00022775098000000002
10.96671 -0.00022526257999999999
10.96771 -0.0002227805
10.96871 -0.00022030474
10.96971 -0.00021783528
10.97071 -0.00021537217000000002
10.97171 -0.00021291542000000002
10.97271 -0.00021046508000000002
10.97371 -0.00020802127
10.97471 -0.000205584
10.97571 -0.00020315343999999997
10.97671 -0.00020072966000000001
10.97771 -0.00019831283999999997
10.97871 -0.00019590311
10.97971 -0.00019350059
10.98071 -0.00019110548000000001
10.98171 -0.00018871793
10.98271 -0.00018633813
10.98371 -0.00018396623
10.98471 -0.00018160241000000002
10.98571 -0.00017924682000000001
10.98671 -0.0001768996
10.98771 -0.00017456091
10.98871 -0.00017223085
10.98971 -0.00016990953
10.99071 -0.00016759703
10.99171 -0.00016529343
10.99271 -0.00016299876999999999
10.99371 -0.00016071304999999998
10.99471 -0.00015843630000000002
10.99571 -0.00015616847
10.99671 -0.00015390955
10.99771 -0.00015165945999999998
10.99871 -0.00014941813
10.99971 -0.00014718546
11.00071 -0.00014496136
11.00171 -0.00014274570999999998
11.00271 -0.00014053838
11.00371 -0.00013833927
11.00471 -0.00013614825
11.00571 -0.0001339652
11.00671 -0.00013179001
11.00771 -0.00012962256
11.00871 -0.00012746277
11.00971 -0.00012531057
11.01071 -0.00012316588
11.01171 -0.00012102864000000001
11.01271 -0.00011889885999999999
11.01371 -0.00011677649
11.01471 -0.00011466158
11.01571 -0.00011255411
11.01671 -0.00011045414
11.01771 -0.00010836175
11.01871 -0.00010627699000000001
11.01971 -0.00010419994000000001
11.02071 -0.00010213073000000001
11.02171 -0.00010006945
11.02271 -9.801618699999999e-05
11.02371 -9.597108599999999e-05
11.02471 -9.393424999999999e-05
11.02571 -9.1905775e-05
11.02671 -8.9885782e-05
11.02771 -8.7874361e-05
11.02871 -8.5871591e-05
11.02971 -8.387754600000001e-05
11.03071 -8.189229599999999e-05
11.03171 -7.9915884e-05
11.03271 -7.7948334e-05
11.03371 -7.5989658e-05
11.03471 -7.403986e-05
11.03571 -7.2098931e-05
11.03671 -7.016683400000001e-05
11.03771 -6.8243537e-05
11.03871 -6.6328982e-05
11.03971 -6.4423114e-05
11.04071 -6.2525862e-05
11.04171 -6.063716e-05
11.04271 -5.8756945e-05
11.04371 -5.688513099999999e-05
11.04471 -5.5021661e-05
11.04571 -5.3166480000000005e-05
11.04671 -5.1319535e-05
11.04771 -4.9480774999999994e-05
11.04871 -4.7650178e-05
11.04971 -4.5827721e-05
11.05071 -4.4013402e-05
11.05171 -4.2207225e-05
11.05271 -4.0409219000000005e-05
11.05371 -3.8619416e-05
11.05471 -3.6837865999999995e-05
11.05571 -3.5064625e-05
11.05671 -3.3299767e-05
11.05771 -3.1543362e-05
11.05871 -2.9795495e-05
11.05971 -2.8056246e-05
11.06071 -2.6325694e-05
11.06171 -2.4603921e-05
11.06271 -2.2890998e-05
11.06371 -2.118699e-05
11.06471 -1.9491949e-05
11.06571 -1.7805914e-05
11.06671 -1.6128908e-05
11.06771 -1.4460934e-05
11.06871 -1.2801981e-05
11.06971 -1.1152011e-05
11.07071 -9.510972599999999e-06
11.07171 -7.8787892e-06
11.07271 -6.2553674e-06
11.07371 -4.640593e-06
11.07471 -3.0343346999999996e-06
11.07571 -1.4364463000000002e-06
11.07671 1.5323183e-07
11.07771 1.7348697999999998e-06
11.07871 3.3086447000000003e-06
11.07971 4.8747384999999996e-06
11.08071 6.4333327999999994e-06
11.08171 7.9846075e-06
11.08271 9.5287362e-06
11.08371 1.1065883e-05
11.08471 1.2596198000000001e-05
11.08571 1.4119818999999999e-05
11.08671 1.5636861e-05
11.08771 1.7147424e-05
11.08871 1.8651582e-05
11.08971 2.0149386000000002e-05
11.09071 2.1640865e-05
11.09171 2.3126023e-05
11.09271 2.4604833e-05
11.09371 2.6077256999999998e-05
11.09471 2.7543223e-05
11.09571 2.9002645999999998e-05
11.09671 3.0455428000000003e-05
11.09771 3.1901442e-05
11.09871 3.3340561e-05
11.09971 3.4772643000000004e-05
11.10071 3.6197542e-05
11.10171 3.7615109e-05
11.10271 3.9025200999999996e-05
11.10371 4.0427679e-05
11.10471 4.1822406e-05
11.10571 4.3209269e-05
11.10671 4.4588157e-05
11.10771 4.5958984e-05
11.10871 4.7321689e-05
11.10971 4.8676208e-05
11.11071 5.0022532999999994e-05
11.11171 5.1360644e-05
11.11271 5.2690568999999995e-05
11.11371 5.4012355e-05
11.11471 5.5326058000000004e-05
11.11571 5.6631757e-05
11.11671 5.7929560000000006e-05
11.11771 5.9219582e-05
11.11871 6.0501952e-05
11.11971 6.1776814e-05
11.12071 6.304432000000001e-05
11.12171 6.430461800000001e-05
11.12271 6.5557873e-05
11.12371 6.680422799999999e-05
11.12471 6.8043846e-05
11.12571 6.927686499999999e-05
11.12671 7.0503427e-05
11.12771 7.172365000000001e-05
11.12871 7.2937661e-05
11.12971 7.414554400000001e-05
11.13071 7.5347401e-05
11.13171 7.6543296e-05
11.13271 7.773329e-05
11.13371 7.8917424e-05
11.13471 8.0095737e-05
11.13571 8.1268234e-05
11.13671 8.243494e-05
11.13771 8.3595847e-05
11.13871 8.475095100000001e-05
11.13971 8.5900251e-05
11.14071 8.704373e-05
11.14171 8.8181395e-05
11.14271 8.9313227e-05
11.14371 9.0439232e-05
11.14471 9.155942799999999e-05
11.14571 9.267383200000001e-05
11.14671 9.3782472e-05
11.14771 9.488539400000001e-05
11.14871 9.5982637e-05
11.14971 9.707427999999999e-05
11.15071 9.816039899999999e-05
11.15171 9.9241095e-05
11.15271 0.00010031645
11.15371 0.00010138658
11.15471 0.00010245161
11.15571 0.00010351165
11.15671 0.00010456683
11.15771 0.00010561728
11.15871 0.00010666312
11.15971 0.00010770443999999999
11.16071 0.0001087414
11.16171 0.00010977403999999999
11.16271 0.00011080250000000001
11.16371 0.00011182679999999998
11.16471 0.00011284702
11.16571 0.00011386317999999999
11.16671 0.00011487529
11.16771 0.00011588336
11.16871 0.00011688734
11.16971 0.00011788719
11.17071 0.00011888286
11.17171 0.00011987423999999999
11.17271 0.00012086125
11.17371 0.00012184374999999999
11.17471 0.00012282164
11.17571 0.00012379479
11.17671 0.00012476305
11.17771 0.00012572630000000002
11.17871 0.00012668438
11.17971 0.0001276372
11.18071 0.00012858461
11.18171 0.00012952654
11.18271 0.00013046289
11.18371 0.00013139359
11.18471 0.00013231859
11.18571 0.00013323789
11.18671 0.00013415149
11.18771 0.00013505943
11.18871 0.00013596176
11.18971 0.00013685858
11.19071 0.00013775001
11.19171 0.00013863619
11.19271 0.00013951729
11.19371 0.0001403935
11.19471 0.00014126501
11.19571 0.00014213207
11.19671 0.0001429949
11.19771 0.00014385374
11.19871 0.00014470884
11.19971 0.00014556047
11.20071 0.00014640885000000002
11.20171 0.00014725423
11.20271 0.00014809684
11.20371 0.00014893691
11.20471 0.00014977461
11.20571 0.00015061014
11.20671 0.00015144365
11.20771 0.00015227527
11.20871 0.00015310509999999999
11.20971 0.00015393325
11.21071 0.00015475975
11.21171 0.00015558466
11.21271 0.00015640796000000002
11.21371 0.00015722965
11.21471 0.0001580497
11.21571 0.00015886806
11.21671 0.00015968463
11.21771 0.00016049938
11.21871 0.00016131219000000002
11.21971 0.00016212298
11.22071 0.00016293162
11.22171 0.00016373805
11.22271 0.00016454214
11.22371 0.00016534382
11.22471 0.00016614298999999998
11.22571 0.00016693959
11.22671 0.00016773356
11.22771 0.00016852483000000002
11.22871 0.00016931337999999998
11.22971 0.00017009918
11.23071 0.00017088223
11.23171 0.00017166254
11.23271 0.00017244013
11.23371 0.00017321501
11.23471 0.00017398723
11.23571 0.00017475686
11.23671 0.00017552393
11.23771 0.00017628851999999999
11.23871 0.00017705066
11.23971 0.00017781044
11.24071 0.00017856793
11.24171 0.00017932315
11.24271 0.00018007617
11.24371 0.000180827
11.24471 0.00018157572
11.24571 0.00018232231
11.24671 0.00018306680000000001
11.24771 0.00018380917
11.24871 0.00018454945
11.24971 0.00018528758
11.25071 0.00018602358000000002
11.25171 0.00018675737
11.25271 0.00018748893
11.25371 0.00018821822999999998
11.25471 0.00018894523000000002
11.25571 0.00018966987
11.25671 0.00019039213
11.25771 0.00019111199
11.25871 0.00019182942
11.25971 0.00019254443999999998
11.26071 0.00019325703000000003
11.26171 0.00019396723000000002
11.26271 0.00019467510999999997
11.26371 0.00019538072
11.26471 0.00019608412
11.26571 0.00019678544
11.26671 0.00019748477
11.26771 0.00019818228
11.26871 0.00019887814000000003
11.26971 0.00019957251
11.27071 0.00020026554999999998
11.27171 0.00020095748999999997
11.27271 0.00020164853000000001
11.27371 0.00020233888
11.27471 0.00020302875
11.27571 0.00020371835000000001
11.27671 0.00020440791
11.27771 0.00020509756
11.27871 0.00020578752
11.27971 0.00020647797000000002
11.28071 0.00020716900000000002
11.28171 0.00020786076
11.28271 0.00020855334
11.28371 0.00020924683
11.28471 0.00020994123
11.28571 0.00021063654
11.28671 0.00021133278000000003
11.28771 0.00021202989000000002
11.28871 0.00021272776
11.28971 0.0002134263
11.29071 0.00021412541
11.29171 0.0002148249
11.29271 0.00021552462
11.29371 0.00021622436
11.29471 0.00021692395
11.29571 0.00021762316
11.29671 0.00021832182
11.29771 0.00021901967000000002
11.29871 0.00021971655
11.29971 0.0002204122
11.30071 0.00022110651
11.30171 0.00022179925
11.30271 0.00022249028
11.30371 0.00022317947
11.30471 0.00022386672999999998
11.30571 0.00022455192
11.30671 0.00022523503999999998
11.30771 0.00022591601
11.30871 0.00022659483
11.30971 0.00022727151999999998
11.31071 0.00022794611
11.31171 0.00022861866
11.31271 0.00022928925
11.31371 0.00022995798
11.31471 0.00023062497999999998
11.31571 0.00023129039
11.31671 0.00023195427999999997
11.31771 0.00023261684
11.31871 0.00023327820999999999
11.31971 0.00023393854
11.32071 0.00023459797000000002
11.32171 0.00023525665000000002
11.32271 0.00023591469
11.32371 0.00023657219
11.32471 0.0002372293
11.32571 0.00023788608999999997
11.32671 0.00023854270000000003
11.32771 0.00023919911
11.32871 0.00023985544
11.32971 0.00024051170999999998
11.33071 0.00024116796
11.33171 0.00024182418
11.33271 0.00024248041
11.33371 0.00024313661
11.33471 0.00024379281
11.33571 0.00024444896
11.33671 0.00024510509
11.33771 0.00024576118
11.33871 0.00024641718
11.33971 0.00024707310000000003
11.34071 0.00024772894
11.34171 0.00024838471
11.34271 0.00024904036
11.34371 0.00024969593
11.34471 0.00025035145
11.34571 0.00025100694
11.34671 0.00025166244
11.34771 0.00025231798
11.34871 0.00025297361000000003
11.34971 0.00025362938
11.35071 0.00025428531
11.35171 0.00025494148
11.35271 0.00025559791000000004
11.35371 0.00025625466
11.35471 0.00025691174
11.35571 0.0002575692
11.35671 0.00025822703
11.35771 0.00025888523
11.35871 0.00025954378
11.35971 0.00026020266000000003
11.36071 0.00026086179
11.36171 0.00026152109
11.36271 0.00026218051999999997
11.36371 0.0002628399
11.36471 0.00026349915
11.36571 0.0002641581
11.36671 0.00026481659
11.36771 0.00026547443
11.36871 0.00026613143
11.36971 0.00026678742
11.37071 0.00026744217000000003
11.37171 0.00026809548
11.37271 0.00026874714
11.37371 0.00026939692
11.37471 0.00027004469
11.37571 0.00027069023000000003
11.37671 0.00027133334999999997
11.37771 0.00027197393
11.37871 0.00027261183
11.37971 0.00027324695
11.38071 0.00027387919000000004
11.38171 0.00027450847000000004
11.38271 0.00027513481
11.38371 0.00027575818
11.38471 0.00027637863999999997
11.38571 0.00027699618
11.38671 0.00027761093
11.38771 0.00027822298
11.38871 0.00027883245
11.38971 0.00027943947
11.39071 0.00028004424
11.39171 0.00028064687
11.39271 0.00028124762
11.39371 0.00028184663
11.39471 0.00028244408000000003
11.39571 0.00028304021
11.39671 0.00028363515
11.39771 0.00028422909999999997
11.39871 0.00028482219999999996
11.39971 0.00028541463000000003
11.40071 0.00028600648000000003
11.40171 0.00028659786
11.40271 0.00028718885000000003
11.40371 0.00028777954
11.40471 0.00028836994
11.40571 0.00028896006
11.40671 0.00028954988999999997
11.40771 0.00029013937999999997
11.40871 0.00029072849
11.40971 0.00029131706
11.41071 0.00029190507999999997
11.41171 0.0002924924
11.41271 0.00029307885
11.41371 0.00029366429
11.41471 0.00029424858999999997
11.41571 0.00029483156
11.41671 0.00029541302
11.41771 0.00029599278
11.41871 0.00029657072
11.41971 0.00029714663
11.42071 0.00029772036
11.42171 0.00029829177
11.42271 0.00029886069000000003
11.42371 0.00029942700999999996
11.42471 0.00029999055
11.42571 0.00030055125999999997
11.42671 0.000301109
11.42771 0.0003016637
11.42871 0.00030221524
11.42971 0.00030276358
11.43071 0.00030330864
11.43171 0.00030385038
11.43271 0.00030438871
11.43371 0.00030492361
11.43471 0.00030545498
11.43571 0.00030598285
11.43671 0.00030650713
11.43771 0.00030702774
11.43871 0.00030754466
11.43971 0.00030805779
11.44071 0.00030856711000000004
11.44171 0.00030907249
11.44271 0.00030957387
11.44371 0.00031007119000000003
11.44471 0.00031056429
11.44571 0.00031105317
11.44671 0.00031153763
11.44771 0.0003120176
11.44871 0.00031249299
11.44971 0.00031296368
11.45071 0.00031342956
11.45171 0.00031389056000000003
11.45271 0.00031434658000000003
11.45371 0.00031479753
11.45471 0.00031524337
11.45571 0.00031568402
11.45671 0.00031611942
11.45771 0.00031654956
11.45871 0.00031697440999999997
11.45971 0.00031739401
11.46071 0.00031780835
11.46171 0.00031821748999999997
11.46271 0.00031862146
11.46371 0.00031902034
11.46471 0.00031941418
11.46571 0.0003198031
11.46671 0.00032018716
11.46771 0.00032056651
11.46871 0.00032094122
11.46971 0.00032131140000000004
11.47071 0.00032167718
11.47171 0.00032203861
11.47271 0.00032239583999999996
11.47371 0.00032274891
11.47471 0.00032309788
11.47571 0.00032344279999999996
11.47671 0.00032378375
11.47771 0.00032412067000000004
11.47871 0.00032445357
11.47971 0.0003247824
11.48071 0.00032510711
11.48171 0.00032542760000000003
11.48271 0.00032574376
11.48371 0.00032605544
11.48471 0.00032636249
11.48571 0.00032666469
11.48671 0.00032696187
11.48771 0.00032725377
11.48871 0.00032754019
11.48971 0.00032782091000000004
11.49071 0.0003280956
11.49171 0.00032836404
11.49271 0.00032862597
11.49371 0.00032888108
11.49471 0.00032912917
11.49571 0.00032936998
11.49671 0.00032960322
11.49771 0.00032982871
11.49871 0.00033004621
11.49971 0.00033025553
11.50071 0.00033045651
11.50171 0.00033064896
11.50271 0.00033083277
11.50371 0.0003310078
11.50471 0.00033117396
11.50571 0.00033133119000000003
11.50671 0.00033147942000000003
11.50771 0.00033161864
11.50871 0.00033174877
11.50971 0.00033186984
11.51071 0.00033198187
11.51171 0.00033208485000000003
11.51271 0.00033217880000000003
11.51371 0.00033226377
11.51471 0.00033233978
11.51571 0.00033240685
11.51671 0.00033246504
11.51771 0.00033251433
11.51871 0.00033255481
11.51971 0.00033258642999999997
11.52071 0.00033260922
11.52171 0.00033262318000000003
11.52271 0.00033262834
11.52371 0.00033262461
11.52471 0.00033261203
11.52571 0.00033259055
11.52671 0.00033256009999999995
11.52771 0.00033252062999999997
11.52871 0.00033247211
11.52971 0.00033241442
11.53071 0.00033234755
11.53171 0.00033227143
11.53271 0.00033218594
11.53371 0.00033209105
11.53471 0.00033198669
11.53571 0.00033187277
11.53671 0.00033174922
11.53771 0.00033161602
11.53871 0.0003314731
11.53971 0.00033132037
11.54071 0.00033115784
11.54171 0.00033098543
11.54271 0.00033080314
11.54371 0.00033061091999999996
11.54471 0.00033040872
11.54571 0.00033019653
11.54671 0.00032997433999999996
11.54771 0.0003297421
11.54871 0.00032949977
11.54971 0.00032924731
11.55071 0.0003289847
11.55171 0.00032871186999999997
11.55271 0.00032842875
11.55371 0.00032813527
11.55471 0.00032783132
11.55571 0.00032751684000000003
11.55671 0.00032719167
11.55771 0.00032685573
11.55871 0.0003265088
11.55971 0.00032615078
11.56071 0.00032578146
11.56171 0.0003254007
11.56271 0.00032500825
11.56371 0.00032460393
11.56471 0.00032418750000000004
11.56571 0.00032375876
11.56671 0.00032331745
11.56771 0.00032286339
11.56871 0.00032239627
11.56971 0.00032191595
11.57071 0.00032142216
11.57171 0.00032091475
11.57271 0.0003203935
11.57371 0.00031985819
11.57471 0.0003193087
11.57571 0.00031874485999999996
11.57671 0.00031816653
11.57771 0.00031757363
11.57871 0.00031696609
11.57971 0.00031634381000000003
11.58071 0.00031570678
11.58171 0.00031505492
11.58271 0.00031438829
11.58371 0.00031370689
11.58471 0.00031301074
11.58571 0.00031229988
11.58671 0.00031157442
11.58771 0.00031083441
11.58871 0.00031007992
11.58971 0.00030931105
11.59071 0.00030852791
11.59171 0.00030773058
11.59271 0.00030691913
11.59371 0.00030609367
11.59471 0.00030525428
11.59571 0.00030440099
11.59671 0.00030353388
11.59771 0.00030265296
11.59871 0.00030175830999999996
11.59971 0.00030084993000000003
11.60071 0.00029992777
11.60171 0.00029899186
11.60271 0.00029804212
11.60371 0.00029707853
11.60471 0.00029610100999999996
11.60571 0.00029510943
11.60671 0.00029410373
11.60771 0.00029308383
11.60871 0.00029204955
11.60971 0.00029100077
11.61071 0.00028993738
11.61171 0.00028885921999999997
11.61271 0.00028776615
11.61371 0.00028665803999999997
11.61471 0.00028553475
11.61571 0.00028439611
11.61671 0.000283242
11.61771 0.00028207226
11.61871 0.00028088677
11.61971 0.00027968545
11.62071 0.00027846810999999997
11.62171 0.0002772347
11.62271 0.0002759851
11.62371 0.00027471921999999997
11.62471 0.00027343697
11.62571 0.00027213823
11.62671 0.00027082294000000003
11.62771 0.00026949103
11.62871 0.00026814246000000003
11.62971 0.00026677712
11.63071 0.00026539494
11.63171 0.00026399584
11.63271 0.00026257978
11.63371 0.00026114665
11.63471 0.00025969637
11.63571 0.00025822887
11.63671 0.0002567441
11.63771 0.00025524189
11.63871 0.00025372221000000004
11.63971 0.00025218494
11.64071 0.00025062998000000003
11.64171 0.00024905726
11.64271 0.00024746664
11.64371 0.00024585804
11.64471 0.00024423133999999997
11.64571 0.00024258647000000003
11.64671 0.00024092335000000002
11.64771 0.00023924188000000002
11.64871 0.00023754196
11.64971 0.00023582359
11.65071 0.00023408663
11.65171 0.00023233113000000003
11.65271 0.00023055702
11.65371 0.00022876424999999998
11.65471 0.00022695285
11.65571 0.00022512286000000002
11.65671 0.00022327426000000002
11.65771 0.00022140709
11.65871 0.00021952146000000003
11.65971 0.00021761739000000001
11.66071 0.00021569494
11.66171 0.00021375429
11.66271 0.00021179544
11.66371 0.00020981854
11.66471 0.00020782367999999999
11.66571 0.00020581099
11.66671 0.00020378054
11.66771 0.00020173247
11.66871 0.00019966690000000002
11.66971 0.00019758386000000001
11.67071 0.00019548347
11.67171 0.00019336579999999998
11.67271 0.0001912309
11.67371 0.00018907881
11.67471 0.00018690957000000002
11.67571 0.00018472318
11.67671 0.00018251964
11.67771 0.00018029891
11.67871 0.00017806096
11.67971 0.00017580574
11.68071 0.00017353314
11.68171 0.00017124307
11.68271 0.00016893547000000001
11.68371 0.00016661018
11.68471 0.00016426709
11.68571 0.00016190605
11.68671 0.00015952692000000001
11.68771 0.00015712956
11.68871 0.00015471381
11.68971 0.00015227955
11.69071 0.00014982661
11.69171 0.00014735484
11.69271 0.00014486415
11.69371 0.00014235436999999998
11.69471 0.00013982543000000001
11.69571 0.00013727721
11.69671 0.00013470961
11.69771 0.00013212259
11.69871 0.00012951607
11.69971 0.00012689002
11.70071 0.0001242444
11.70171 0.00012157921
11.70271 0.00011889442
11.70371 0.00011619008999999999
11.70471 0.00011346621
11.70571 0.00011072282999999999
11.70671 0.00010795999
11.70771 0.00010517775
11.70871 0.00010237619
11.70971 9.955535900000001e-05
11.71071 9.671533700000001e-05
11.71171 9.3856181e-05
11.71271 9.0977989e-05
11.71371 8.8080833e-05
11.71471 8.5164788e-05
11.71571 8.2229928e-05
11.71671 7.9276327e-05
11.71771 7.6304065e-05
11.71871 7.331319699999999e-05
11.71971 7.0303793e-05
11.72071 6.727591999999999e-05
11.72171 6.422963e-05
11.72271 6.116498e-05
11.72371 5.8082037e-05
11.72471 5.4980848e-05
11.72571 5.1861468e-05
11.72671 4.8723956e-05
11.72771 4.5568365e-05
11.72871 4.2394754000000004e-05
11.72971 3.9203189e-05
11.73071 3.5993726999999994e-05
11.73171 3.2766442e-05
11.73271 2.9521401999999997e-05
11.73371 2.6258680999999998e-05
11.73471 2.2978357e-05
11.73571 1.9680517e-05
11.73671 1.6365246e-05
11.73771 1.3032631000000001e-05
11.73871 9.6827634e-06
11.73971 6.3157373000000006e-06
11.74071 2.931646e-06
11.74171 -4.694177e-07
11.74271 -3.8873633e-06
11.74371 -7.3221024e-06
11.74471 -1.0773550000000001e-05
11.74571 -1.4241628000000001e-05
11.74671 -1.7726262e-05
11.74771 -2.1227385e-05
11.74871 -2.4744941e-05
11.74971 -2.8278876000000002e-05
11.75071 -3.1829154e-05
11.75171 -3.539574e-05
11.75271 -3.8978618e-05
11.75371 -4.2577776e-05
11.75471 -4.619321e-05
11.75571 -4.9824928e-05
11.75671 -5.3472939e-05
11.75771 -5.7137276999999996e-05
11.75871 -6.0817968000000005e-05
11.75971 -6.4515029e-05
11.76071 -6.8228513e-05
11.76171 -7.1958448e-05
11.76271 -7.5704872e-05
11.76371 -7.9467816e-05
11.76471 -8.3247312e-05
11.76571 -8.7043378e-05
11.76671 -9.0856031e-05
11.76771 -9.4685288e-05
11.76871 -9.853112e-05
11.76971 -0.00010239353999999999
11.77071 -0.00010627250000000001
11.77171 -0.00011016796
11.77271 -0.00011407984000000001
11.77371 -0.0001180081
11.77471 -0.00012195260999999999
11.77571 -0.00012591327999999998
11.77671 -0.00012989
11.77771 -0.0001338826
11.77871 -0.00013789097
11.77971 -0.0001419149
11.78071 -0.00014595424
11.78171 -0.00015000879999999998
11.78271 -0.00015407837
11.78371 -0.00015816275
11.78471 -0.00016226173
11.78571 -0.00016637509
11.78671 -0.00017050263
11.78771 -0.00017464412
11.78871 -0.00017879934000000002
11.78971 -0.00018296806999999998
11.79071 -0.00018715011999999998
11.79171 -0.00019134528999999997
11.79271 -0.00019555337
11.79371 -0.00019977415000000003
11.79471 -0.00020400751
11.79571 -0.00020825321
11.79671 -0.00021251112
11.79771 -0.00021678109
11.79871 -0.00022106296
11.79971 -0.00022535662
11.80071 -0.00022966190000000002
11.80171 -0.0002339787
11.80271 -0.00023830692000000002
11.80371 -0.00024264641000000002
11.80471 -0.00024699714000000003
11.80571 -0.00025135896
11.80671 -0.00025573177
11.80771 -0.00026011548000000003
11.80871 -0.00026451
11.80971 -0.00026891528
11.81071 -0.00027333117
11.81171 -0.00027775759000000003
11.81271 -0.00028219442
11.81371 -0.00028664163
11.81471 -0.00029109906
11.81571 -0.00029556663
11.81671 -0.00030004421
11.81771 -0.00030453167999999997
11.81871 -0.00030902895
11.81971 -0.00031353591
11.82071 -0.00031805239
11.82171 -0.00032257828
11.82271 -0.00032711348
11.82371 -0.00033165784
11.82471 -0.0003362112
11.82571 -0.0003407735
11.82671 -0.00034534455
11.82771 -0.0003499242
11.82871 -0.00035451237
11.82971 -0.00035910891
11.83071 -0.00036371364000000004
11.83171 -0.00036832648
11.83271 -0.00037294728
11.83371 -0.00037757593
11.83471 -0.00038221228
11.83571 -0.00038685612000000005
11.83671 -0.00039150740999999997
11.83771 -0.00039616598000000007
11.83871 -0.00040083173
11.83971 -0.00040550444000000003
11.84071 -0.00041018396999999997
11.84171 -0.00041487028
11.84271 -0.00041956309
11.84371 -0.00042426226999999996
11.84471 -0.00042896768000000004
11.84571 -0.00043367909000000004
11.84671 -0.00043839632000000004
11.84771 -0.00044311922999999996
11.84871 -0.00044784760999999997
11.84971 -0.00045258116
11.85071 -0.00045731977000000004
11.85171 -0.00046206319
11.85271 -0.00046681112000000004
11.85371 -0.00047156336
11.85471 -0.00047631965999999997
11.85571 -0.00048107977000000005
11.85671 -0.00048584343000000003
11.85771 -0.00049061036
11.85871 -0.0004953803
11.85971 -0.00050015296
11.86071 -0.00050492808
11.86171 -0.00050970543
11.86271 -0.00051448469
11.86371 -0.00051926563
11.86471 -0.0005240478900000001
11.86571 -0.00052883138
11.86671 -0.00053361568
11.86771 -0.00053840063
11.86871 -0.00054318598
11.86971 -0.00054797156
11.87071 -0.000552757
11.87171 -0.00055754222
11.87271 -0.00056232698
11.87371 -0.00056711106
11.87471 -0.00057189427
11.87571 -0.00057667644
11.87671 -0.00058145747
11.87771 -0.0005862370899999999
11.87871 -0.00059101517
11.87971 -0.00059579161
11.88071 -0.00060056618
11.88171 -0.0006053388
11.88271 -0.0006101092400000001
11.88371 -0.00061487744
11.88471 -0.00061964324
11.88571 -0.0006244064499999999
11.88671 -0.00062916693
11.88771 -0.00063392454
11.88871 -0.0006386791900000001
11.88971 -0.00064343067
11.89071 -0.0006481787299999999
11.89171 -0.00065292334
11.89271 -0.00065766421
11.89371 -0.00066240118
11.89471 -0.0006671340999999999
11.89571 -0.0006718627
11.89671 -0.00067658689
11.89771 -0.00068130639
11.89871 -0.00068602094
11.89971 -0.00069073039
11.90071 -0.00069543444
11.90171 -0.0007001328899999999
11.90271 -0.00070482552
11.90371 -0.0007095121
11.90471 -0.0007141923600000001
11.90571 -0.00071886607
11.90671 -0.00072353296
11.90771 -0.0007281927499999999
11.90871 -0.00073284527
11.90971 -0.0007374902
11.91071 -0.00074212735
11.91171 -0.0007467564499999999
11.91271 -0.0007513772699999999
11.91371 -0.00075598955
11.91471 -0.000760593
11.91571 -0.00076518745
11.91671 -0.00076977258
11.91771 -0.0007743481500000001
11.91871 -0.0007789140000000001
11.91971 -0.0007834698400000001
11.92071 -0.0007880153099999999
11.92171 -0.00079255042
11.92271 -0.0007970747
11.92371 -0.00080158798
11.92471 -0.00080608997
11.92571 -0.00081058042
11.92671 -0.00081505914
11.92771 -0.0008195258500000001
11.92871 -0.0008239802800000001
11.92971 -0.00082842216
11.93071 -0.0008328513100000001
11.93171 -0.0008372673599999999
11.93271 -0.00084167004
11.93371 -0.00084605917
11.93471 -0.0008504344800000001
11.93571 -0.00085479578
11.93671 -0.0008591426199999999
11.93771 -0.00086347491
11.93871 -0.00086779228
11.93971 -0.0008720946400000001
11.94071 -0.0008763815499999999
11.94171 -0.0008806529000000001
11.94271 -0.00088490833
11.94371 -0.00088914767
11.94471 -0.0008933707199999999
11.94571 -0.0008975772299999999
11.94671 -0.0009017669100000001
11.94771 -0.0009059395799999999
11.94871 -0.00091009506
11.94971 -0.0009142330800000001
11.95071 -0.00091835354
11.95171 -0.00092245609
11.95271 -0.0009265406300000001
11.95371 -0.00093060698
11.95471 -0.00093465496
11.95571 -0.0009386843000000001
11.95671 -0.0009426949
11.95771 -0.0009466865799999999
11.95871 -0.00095065907
11.95971 -0.0009546122799999999
11.96071 -0.00095854593
11.96171 -0.00096245994
11.96271 -0.00096635413
11.96371 -0.0009702282099999999
11.96471 -0.0009740821000000001
11.96571 -0.0009779156200000001
11.96671 -0.0009817285
11.96771 -0.0009855205500000001
11.96871 -0.00098929149
11.96971 -0.00099304125
11.97071 -0.00099676963
11.97171 -0.0010004762
11.97271 -0.0010041608
11.97371 -0.0010078233999999998
11.97471 -0.0010114636
11.97571 -0.0010150812
11.97671 -0.0010186759
11.97771 -0.0010222475000000002
11.97871 -0.0010257957
11.97971 -0.0010293204
11.98071 -0.0010328211
11.98171 -0.0010362976999999998
11.98271 -0.00103975
11.98371 -0.0010431776
11.98471 -0.0010465804
11.98571 -0.0010499581
11.98671 -0.0010533104
11.98771 -0.001056637
11.98871 -0.0010599379
11.98971 -0.0010632125
11.99071 -0.0010664608
11.99171 -0.0010696826
11.99271 -0.0010728776
11.99371 -0.0010760455
11.99471 -0.0010791861
11.99571 -0.0010822993
11.99671 -0.0010853848
11.99771 -0.0010884423
11.99871 -0.0010914718
11.99971 -0.0010944729
12.00071 -0.0010974455
12.00171 -0.0011003894
12.00271 -0.0011033044
12.00371 -0.0011061901
12.00471 -0.0011090467
12.00571 -0.0011118736
12.00671 -0.001114671
12.00771 -0.0011174383
12.00871 -0.0011201757
12.00971 -0.0011228827
12.01071 -0.0011255593
12.01171 -0.0011282052
12.01271 -0.0011308202
12.01371 -0.0011334042
12.01471 -0.001135957
12.01571 -0.0011384785
12.01671 -0.0011409684
12.01771 -0.0011434266000000001
12.01871 -0.0011458527
12.01971 -0.001148247
12.02071 -0.0011506088
12.02171 -0.0011529382
12.02271 -0.001155235
12.02371 -0.0011574989
12.02471 -0.00115973
12.02571 -0.001161928
12.02671 -0.0011640926
12.02771 -0.0011662238000000001
12.02871 -0.0011683215
12.02971 -0.0011703854
12.03071 -0.0011724155
12.03171 -0.0011744117
12.03271 -0.0011763736
12.03371 -0.0011783012
12.03471 -0.0011801945
12.03571 -0.0011820531
12.03671 -0.001183877
12.03771 -0.001185666
12.03871 -0.00118742
12.03971 -0.0011891388999999998
12.04071 -0.0011908225
12.04171 -0.0011924708
12.04271 -0.0011940834
12.04371 -0.0011956603
12.04471 -0.0011972014
12.04571 -0.0011987067000000001
12.04671 -0.0012001757
12.04771 -0.0012016084
12.04871 -0.0012030046
12.04971 -0.0012043644
12.05071 -0.0012056874000000001
12.05171 -0.0012069735
12.05271 -0.0012082226
12.05371 -0.0012094345
12.05471 -0.001210609
12.05571 -0.0012117461000000001
12.05671 -0.0012128456000000001
12.05771 -0.0012139072
12.05871 -0.0012149309
12.05971 -0.0012159165
12.06071 -0.001216864
12.06171 -0.0012177730000000001
12.06271 -0.0012186436
12.06371 -0.0012194754
12.06471 -0.0012202685
12.06571 -0.0012210226
12.06671 -0.0012217379
12.06771 -0.0012224139
12.06871 -0.0012230507
12.06971 -0.0012236481
12.07071 -0.0012242060999999999
12.07171 -0.0012247244
12.07271 -0.0012252031
12.07371 -0.0012256419
12.07471 -0.0012260409
12.07571 -0.0012263999
12.07671 -0.0012267189
12.07771 -0.0012269978
12.07871 -0.0012272364
12.07971 -0.0012274349
12.08071 -0.0012275928
12.08171 -0.0012277104
12.08271 -0.0012277876000000001
12.08371 -0.001227824
12.08471 -0.0012278198999999999
12.08571 -0.0012277752
12.08671 -0.0012276897
12.08771 -0.0012275634
12.08871 -0.0012273962
12.08971 -0.0012271880000000002
12.09071 -0.0012269388
12.09171 -0.0012266486
12.09271 -0.0012263172
12.09371 -0.0012259447
12.09471 -0.0012255309000000002
12.09571 -0.0012250758
12.09671 -0.0012245794
12.09771 -0.0012240416
12.09871 -0.0012234624
12.09971 -0.0012228417
12.10071 -0.0012221794
12.10171 -0.0012214756
12.10271 -0.0012207302
12.10371 -0.0012199429999999998
12.10471 -0.0012191142000000002
12.10571 -0.0012182436000000001
12.10671 -0.0012173314
12.10771 -0.0012163773
12.10871 -0.0012153815
12.10971 -0.0012143439
12.11071 -0.0012132644999999999
12.11171 -0.0012121432
12.11271 -0.00121098
12.11371 -0.0012097749
12.11471 -0.0012085281
12.11571 -0.0012072394999999999
12.11671 -0.0012059089
12.11771 -0.0012045366
12.11871 -0.0012031224
12.11971 -0.0012016664
12.12071 -0.0012001687
12.12171 -0.0011986291
12.12271 -0.0011970478
12.12371 -0.0011954247
12.12471 -0.00119376
12.12571 -0.0011920535
12.12671 -0.0011903054000000001
12.12771 -0.0011885155
12.12871 -0.0011866838999999999
12.12971 -0.0011848108
12.13071 -0.0011828962000000002
12.13171 -0.0011809399
12.13271 -0.0011789421
12.13371 -0.0011769026
12.13471 -0.0011748217
12.13571 -0.0011726993
12.13671 -0.0011705354
12.13771 -0.0011683301
12.13871 -0.0011660833000000002
12.13971 -0.0011637951999999999
12.14071 -0.0011614655
12.14171 -0.0011590946
12.14271 -0.0011566823000000001
12.14371 -0.0011542286
12.14471 -0.0011517337
12.14571 -0.0011491975
12.14671 -0.0011466201
12.14771 -0.0011440015
12.14871 -0.0011413416000000001
12.14971 -0.0011386408
12.15071 -0.0011358989
12.15171 -0.0011331158
12.15271 -0.0011302918000000001
12.15371 -0.0011274269999999999
12.15471 -0.0011245212
12.15571 -0.0011215747
12.15671 -0.0011185874
12.15771 -0.0011155595
12.15871 -0.0011124909000000001
12.15971 -0.0011093818
12.16071 -0.0011062323
12.16171 -0.0011030425
12.16271 -0.0010998124
12.16371 -0.0010965422000000001
12.16471 -0.0010932319000000002
12.16571 -0.0010898817
12.16671 -0.0010864916
12.16771 -0.0010830617
12.16871 -0.0010795922
12.16971 -0.0010760831999999999
12.17071 -0.0010725347
12.17171 -0.0010689471
12.17271 -0.0010653202
12.17371 -0.0010616544
12.17471 -0.0010579496
12.17571 -0.0010542061
12.17671 -0.0010504239999999999
12.17771 -0.0010466033
12.17871 -0.0010427443999999999
12.17971 -0.0010388473
12.18071 -0.001034912
12.18171 -0.0010309389
12.18271 -0.001026928
12.18371 -0.0010228795000000001
12.18471 -0.0010187936
12.18571 -0.0010146703
12.18671 -0.0010105099999999998
12.18771 -0.0010063127000000001
12.18871 -0.0010020785
12.18971 -0.00099780782
12.19071 -0.0009935006300000001
12.19171 -0.00098915725
12.19271 -0.00098477767
12.19371 -0.00098036217
12.19471 -0.0009759109200000001
12.19571 -0.00097142411
12.19671 -0.0009669018300000001
12.19771 -0.0009623443500000001
12.19871 -0.0009577517600000001
12.19971 -0.00095312434
12.20071 -0.0009484621799999999
12.20171 -0.00094376546
12.20271 -0.0009390343599999999
12.20371 -0.00093426906
12.20471 -0.00092946966
12.20571 -0.00092463642
12.20671 -0.0009197693500000001
12.20771 -0.00091486882
12.20871 -0.0009099348100000001
12.20971 -0.00090496751
12.21071 -0.00089996711
12.21171 -0.00089493369
12.21271 -0.00088986744
12.21371 -0.0008847684499999999
12.21471 -0.0008796369900000001
12.21571 -0.00087447297
12.21671 -0.00086927676
12.21771 -0.00086404834
12.21871 -0.0008587880099999999
12.21971 -0.00085349584
12.22071 -0.0008481718399999999
12.22171 -0.0008428164599999999
12.22271 -0.00083742952
12.22371 -0.00083201139
12.22471 -0.0008265622500000001
12.22571 -0.0008210821799999999
12.22671 -0.00081557127
12.22771 -0.0008100299999999999
12.22871 -0.00080445825
12.22971 -0.0007988564899999999
12.23071 -0.0007932246300000001
12.23171 -0.0007875631099999999
12.23271 -0.0007818720399999999
12.23371 -0.00077615186
12.23471 -0.0007704025800000001
12.23571 -0.0007646245600000001
12.23671 -0.00075881794
12.23771 -0.00075298312
12.23871 -0.00074712038
12.23971 -0.00074122991
12.24071 -0.00073531205
12.24171 -0.00072936709
12.24271 -0.00072339531
12.24371 -0.00071739696
12.24471 -0.00071137238
12.24571 -0.0007053218700000001
12.24671 -0.00069924572
12.24771 -0.00069314428
12.24871 -0.0006870178400000001
12.24971 -0.00068086665
12.25071 -0.0006746910500000001
12.25171 -0.00066849134
12.25271 -0.00066226776
12.25371 -0.0006560206699999999
12.25471 -0.00064975029
12.25571 -0.000643457
12.25671 -0.0006371409699999999
12.25771 -0.00063080251
12.25871 -0.00062444192
12.25971 -0.0006180594
12.26071 -0.00061165533
12.26171 -0.00060522984
12.26271 -0.0005987832500000001
12.26371 -0.00059231575
12.26471 -0.00058582768
12.26571 -0.00057931925
12.26671 -0.00057279067
12.26771 -0.00056624217
12.26871 -0.00055967398
12.26971 -0.00055308637
12.27071 -0.00054647958
12.27171 -0.0005398538199999999
12.27271 -0.00053320937
12.27371 -0.00052654636
12.27471 -0.00051986508
12.27571 -0.00051316574
12.27671 -0.0005064486200000001
12.27771 -0.00049971391
12.27871 -0.0004929618200000001
12.27971 -0.00048619263
12.28071 -0.00047940653000000003
12.28171 -0.00047260378
12.28271 -0.00046578457
12.28371 -0.00045894916999999997
12.28471 -0.00045209777000000006
12.28571 -0.00044523063
12.28671 -0.00043834798
12.28771 -0.00043145010000000003
12.28871 -0.00042453711999999996
12.28971 -0.00041760936
12.29071 -0.00041066701000000004
12.29171 -0.00040371033000000003
12.29271 -0.00039673964
12.29371 -0.00038975509
12.29471 -0.00038275692999999996
12.29571 -0.00037574553
12.29671 -0.00036872102
12.29771 -0.00036168371
12.29871 -0.00035463393
12.29971 -0.0003475719
12.30071 -0.00034049795000000004
12.30171 -0.00033341231999999997
12.30271 -0.00032631538
12.30371 -0.0003192074
12.30471 -0.0003120887
12.30571 -0.0003049596
12.30671 -0.00029782047
12.30771 -0.00029067162
12.30871 -0.00028351339999999997
12.30971 -0.00027634617
12.31071 -0.0002691703
12.31171 -0.00026198611
12.31271 -0.00025479405
12.31371 -0.0002475944
12.31471 -0.00024038764
12.31571 -0.00023317405
12.31671 -0.00022595405000000002
12.31771 -0.000218728
12.31871 -0.00021149629000000002
12.31971 -0.00020425927999999998
12.32071 -0.00019701731
12.32171 -0.0001897708
12.32271 -0.00018252005
12.32371 -0.00017526542
12.32471 -0.00016800723
12.32571 -0.00016074583999999998
12.32671 -0.00015348156
12.32771 -0.00014621469000000001
12.32871 -0.00013894553000000002
12.32971 -0.00013167438
12.33071 -0.00012440149
12.33171 -0.00011712715
12.33271 -0.00010985160999999999
12.33371 -0.00010257511000000001
12.33471 -9.5297912e-05
12.33571 -8.8020221e-05
12.33671 -8.0742268e-05
12.33771 -7.346427e-05
12.33871 -6.6186442e-05
12.33971 -5.8908989e-05
12.34071 -5.1632116999999996e-05
12.34171 -4.4356028e-05
12.34271 -3.7080929e-05
12.34371 -2.980702e-05
12.34471 -2.2534506e-05
12.34571 -1.5263596e-05
12.34671 -7.9945004e-06
12.34771 -7.2743322e-07
12.34871 6.537384e-06
12.34971 1.3799726e-05
12.35071 2.1059359999999998e-05
12.35171 2.8316045999999997e-05
12.35271 3.5569542e-05
12.35371 4.2819596e-05
12.35471 5.0065944e-05
12.35571 5.730833e-05
12.35671 6.4546475e-05
12.35771 7.1780107e-05
12.35871 7.9008936e-05
12.35971 8.6232683e-05
12.36071 9.3451041e-05
12.36171 0.00010066373
12.36271 0.00010787044
12.36371 0.00011507085
12.36471 0.00012226469
12.36571 0.00012945162
12.36671 0.00013663135
12.36771 0.00014380357
12.36871 0.00015096796
12.36971 0.0001581242
12.37071 0.000165272
12.37171 0.00017241102
12.37271 0.00017954096000000002
12.37371 0.00018666152
12.37471 0.00019377237
12.37571 0.00020087321
12.37671 0.00020796371999999997
12.37771 0.00021504359
12.37871 0.00022211252
12.37971 0.00022917022
12.38071 0.00023621637000000002
12.38171 0.00024325063
12.38271 0.00025027273
12.38371 0.00025728236
12.38471 0.00026427920000000004
12.38571 0.00027126293
12.38671 0.00027823326
12.38771 0.00028518989
12.38871 0.00029213249
12.38971 0.00029906082
12.39071 0.00030597453000000003
12.39171 0.00031287332
12.39271 0.00031975692000000004
12.39371 0.00032662504
12.39471 0.0003334774
12.39571 0.00034031373
12.39671 0.00034713375
12.39771 0.00035393721
12.39871 0.00036072386
12.39971 0.00036749345
12.40071 0.00037424572
12.40171 0.00038098049
12.40271 0.00038769749000000005
12.40371 0.00039439656
12.40471 0.00040107748
12.40571 0.00040774006999999996
12.40671 0.00041438416
12.40771 0.00042100955
12.40871 0.00042761612
12.40971 0.00043420367999999997
12.41071 0.0004407721
12.41171 0.00044732124
12.41271 0.00045385095
12.41371 0.00046036112
12.41471 0.00046685154
12.41571 0.00047332219000000003
12.41671 0.00047977287
12.41771 0.00048620341
12.41871 0.0004926137500000001
12.41971 0.00049900368
12.42071 0.0005053731
12.42171 0.0005117217800000001
12.42271 0.00051804968
12.42371 0.00052435648
12.42471 0.00053064214
12.42571 0.00053690637
12.42671 0.00054314901
12.42771 0.00054936977
12.42871 0.00055556852
12.42971 0.0005617450399999999
12.43071 0.00056789904
12.43171 0.00057403022
12.43271 0.00058013838
12.43371 0.0005862233099999999
12.43471 0.00059228469
12.43571 0.00059832219
12.43671 0.0006043356699999999
12.43771 0.0006103247400000001
12.43871 0.00061628916
12.43971 0.00062222866
12.44071 0.00062814293
12.44171 0.00063403177
12.44271 0.00063989482
12.44371 0.00064573182
12.44471 0.0006515426800000001
12.44571 0.00065732693
12.44671 0.0006630845299999999
12.44771 0.00066881512
12.44871 0.00067451856
12.44971 0.00068019453
12.45071 0.00068584295
12.45171 0.00069146363
12.45271 0.0006970562900000001
12.45371 0.00070262076
12.45471 0.00070815699
12.45571 0.00071366471
12.45671 0.00071914383
12.45771 0.00072459416
12.45871 0.00073001552
12.45971 0.00073540787
12.46071 0.0007407710699999999
12.46171 0.00074610493
12.46271 0.00075140938
12.46371 0.00075668422
12.46471 0.00076192937
12.46571 0.00076714468
12.46671 0.00077233017
12.46771 0.00077748546
12.46871 0.00078261064
12.46971 0.0007877053600000001
12.47071 0.0007927697
12.47171 0.00079780348
12.47271 0.00080280661
12.47371 0.000807779
12.47471 0.00081272037
12.47571 0.0008176307300000001
12.47671 0.0008225099900000001
12.47771 0.0008273578699999999
12.47871 0.00083217456
12.47971 0.0008369596800000001
12.48071 0.00084171334
12.48171 0.0008464353399999999
12.48271 0.00085112561
12.48371 0.00085578413
12.48471 0.00086041073
12.48571 0.0008650055
12.48671 0.0008695681599999999
12.48771 0.0008740989
12.48871 0.00087859753
12.48971 0.0008830639699999999
12.49071 0.0008874983000000001
12.49171 0.0008919004399999999
12.49271 0.0008962702899999999
12.49371 0.00090060776
12.49471 0.00090491294
12.49571 0.00090918556
12.49671 0.00091342581
12.49771 0.0009176335
12.49871 0.0009218086200000001
12.49971 0.0009259509199999999
12.50071 0.00093006065
12.50171 0.0009341373700000001
12.50271 0.00093818117
12.50371 0.00094219195
12.50471 0.00094616962
12.50571 0.00095011383
12.50671 0.0009540246499999999
12.50771 0.00095790183
12.50871 0.00096174535
12.50971 0.00096555495
12.51071 0.0009693305399999999
12.51171 0.00097307202
12.51271 0.00097677903
12.51371 0.00098045157
12.51471 0.0009840894600000002
12.51571 0.00098769251
12.51671 0.00099126046
12.51771 0.00099479348
12.51871 0.00099829113
12.51971 0.0010017535
12.52071 0.0010051803000000002
12.52171 0.0010085716
12.52271 0.0010119271
12.52371 0.0010152469
12.52471 0.0010185309
12.52571 0.0010217791
12.52671 0.0010249913
12.52771 0.0010281678
12.52871 0.0010313082
12.52971 0.0010344129
12.53071 0.0010374816
12.53171 0.0010405146
12.53271 0.0010435117
12.53371 0.001046473
12.53471 0.0010493986
12.53571 0.0010522886
12.53671 0.0010551430000000001
12.53771 0.0010579619
12.53871 0.0010607454
12.53971 0.0010634933
12.54071 0.0010662059999999999
12.54171 0.0010688835
12.54271 0.0010715256
12.54371 0.0010741326
12.54471 0.0010767044
12.54571 0.0010792412
12.54671 0.0010817427
12.54771 0.0010842093
12.54871 0.0010866406
12.54971 0.0010890371
12.55071 0.0010913984
12.55171 0.0010937246000000001
12.55271 0.0010960159
12.55371 0.0010982721
12.55471 0.0011004930000000001
12.55571 0.001102679
12.55671 0.00110483
12.55771 0.0011069457
12.55871 0.0011090266
12.55971 0.0011110722000000001
12.56071 0.0011130828
12.56171 0.0011150583
12.56271 0.0011169987
12.56371 0.0011189043
12.56471 0.0011207748
12.56571 0.0011226101999999999
12.56671 0.0011244108999999998
12.56771 0.0011261767
12.56871 0.0011279078
12.56971 0.0011296041
12.57071 0.0011312657
12.57171 0.0011328927
12.57271 0.0011344851
12.57371 0.0011360432
12.57471 0.0011375667
12.57571 0.0011390558
12.57671 0.0011405106
12.57771 0.0011419311
12.57871 0.0011433173000000001
12.57971 0.0011446694
12.58071 0.0011459872
12.58171 0.0011472709
12.58271 0.0011485204
12.58371 0.0011497357999999999
12.58471 0.0011509171
12.58571 0.0011520641
12.58671 0.0011531770999999998
12.58771 0.0011542556999999999
12.58871 0.0011553002999999998
12.58971 0.0011563106
12.59071 0.0011572868
12.59171 0.0011582287
12.59271 0.0011591363
12.59371 0.0011600096999999998
12.59471 0.0011608488
12.59571 0.0011616536
12.59671 0.0011624244
12.59771 0.0011631609
12.59871 0.0011638633
12.59971 0.0011645316
12.60071 0.0011651659
12.60171 0.0011657664999999999
12.60271 0.0011663332
12.60371 0.0011668663
12.60471 0.0011673658
12.60571 0.001167832
12.60671 0.0011682650000000001
12.60771 0.0011686649
12.60871 0.0011690321
12.60971 0.0011693665
12.61071 0.0011696686
12.61171 0.0011699382
12.61271 0.001170176
12.61371 0.0011703818000000001
12.61471 0.0011705560000000001
12.61571 0.0011706988
12.61671 0.0011708103
12.61771 0.0011708907
12.61871 0.0011709402000000002
12.61971 0.0011709590999999999
12.62071 0.0011709472
12.62171 0.0011709049999999999
12.62271 0.0011708324999999999
12.62371 0.0011707298
12.62471 0.0011705969
12.62571 0.001170434
12.62671 0.0011702414
12.62771 0.0011700188000000002
12.62871 0.0011697665
12.62971 0.0011694845
12.63071 0.0011691728
12.63171 0.0011688315000000001
12.63271 0.0011684607
12.63371 0.0011680602
12.63471 0.0011676303000000001
12.63571 0.0011671709999999998
12.63671 0.0011666823
12.63771 0.0011661644
12.63871 0.0011656171
12.63971 0.0011650408
12.64071 0.0011644353
12.64171 0.0011638009
12.64271 0.0011631376
12.64371 0.0011624455
12.64471 0.0011617247
12.64571 0.0011609754
12.64671 0.0011601977
12.64771 0.0011593918
12.64871 0.001158558
12.64971 0.0011576962
12.65071 0.0011568066
12.65171 0.0011558895
12.65271 0.0011549449
12.65371 0.0011539732
12.65471 0.0011529743
12.65571 0.0011519483
12.65671 0.0011508958
12.65771 0.0011498165999999999
12.65871 0.0011487109
12.65971 0.0011475790000000001
12.66071 0.0011464207
12.66171 0.0011452365
12.66271 0.0011440262
12.66371 0.0011427901000000001
12.66471 0.0011415282
12.66571 0.0011402407
12.66671 0.0011389276999999999
12.66771 0.0011375890999999999
12.66871 0.0011362251999999999
12.66971 0.0011348359000000001
12.67071 0.0011334215
12.67171 0.001131982
12.67271 0.0011305176000000001
12.67371 0.0011290282
12.67471 0.001127514
12.67571 0.0011259753
12.67671 0.0011244121
12.67771 0.0011228246
12.67871 0.001121213
12.67971 0.0011195773
12.68071 0.0011179179
12.68171 0.0011162347999999999
12.68271 0.0011145285
12.68371 0.0011127989
12.68471 0.0011110465
12.68571 0.0011092713
12.68671 0.0011074737000000001
12.68771 0.0011056541
12.68871 0.0011038124
12.68971 0.0011019491
12.69071 0.0011000646
12.69171 0.0010981588
12.69271 0.0010962322
12.69371 0.0010942849
12.69471 0.0010923172
12.69571 0.0010903294
12.69671 0.0010883215000000001
12.69771 0.0010862938
12.69871 0.0010842466
12.69971 0.0010821798
12.70071 0.0010800936
12.70171 0.0010779884
12.70271 0.001075864
12.70371 0.0010737207
12.70471 0.0010715585
12.70571 0.0010693775
12.70671 0.0010671778
12.70771 0.0010649594
12.70871 0.0010627223
12.70971 0.0010604667
12.71071 0.0010581924999999999
12.71171 0.0010559
12.71271 0.001053589
12.71371 0.0010512596000000001
12.71471 0.0010489121
12.71571 0.0010465463
12.71671 0.0010441624
12.71771 0.0010417606
12.71871 0.0010393408
12.71971 0.0010369034
12.72071 0.0010344483
12.72171 0.0010319756999999999
12.72271 0.001029486
12.72371 0.0010269791
12.72471 0.0010244554
12.72571 0.001021915
12.72671 0.0010193581
12.72771 0.0010167851000000001
12.72871 0.0010141959
12.72971 0.001011591
12.73071 0.0010089706
12.73171 0.0010063348
12.73271 0.0010036839
12.73371 0.0010010182
12.73471 0.00099833796
12.73571 0.00099564322
12.73671 0.0009929342
12.73771 0.00099021127
12.73871 0.0009874745
12.73971 0.0009847240100000001
12.74071 0.00098196006
12.74171 0.00097918273
12.74271 0.0009763923099999999
12.74371 0.0009735886099999999
12.74471 0.0009707720899999999
12.74571 0.0009679427399999999
12.74671 0.0009651006600000001
12.74771 0.0009622459400000001
12.74871 0.00095937876
12.74971 0.00095649921
12.75071 0.0009536072899999999
12.75171 0.0009507032699999999
12.75271 0.00094778716
12.75371 0.00094485913
12.75471 0.00094191937
12.75571 0.00093896797
12.75671 0.00093600502
12.75771 0.0009330308799999999
12.75871 0.00093004555
12.75971 0.00092704931
12.76071 0.00092404225
12.76171 0.0009210246399999999
12.76271 0.00091799675
12.76371 0.00091495876
12.76471 0.00091191096
12.76571 0.00090885351
12.76671 0.0009057867799999999
12.76771 0.0009027107800000001
12.76871 0.00089962587
12.76971 0.00089653231
12.77071 0.0008934302100000001
12.77171 0.00089031992
12.77271 0.0008872016199999999
12.77371 0.00088407542
12.77471 0.00088094157
12.77571 0.00087780027
12.77671 0.00087465151
12.77771 0.0008714955600000001
12.77871 0.0008683326099999999
12.77971 0.00086516256
12.78071 0.0008619856999999999
12.78171 0.00085880192
12.78271 0.00085561132
12.78371 0.0008524140900000001
12.78471 0.00084921012
12.78571 0.00084599951
12.78671 0.0008427822600000001
12.78771 0.0008395583799999999
12.78871 0.00083632794
12.78971 0.0008330909599999999
12.79071 0.00082984752
12.79171 0.0008265976199999999
12.79271 0.00082334136
12.79371 0.00082007864
12.79471 0.0008168097300000001
12.79571 0.00081353473
12.79671 0.00081025373
12.79771 0.00080696673
12.79871 0.0008036739000000001
12.79971 0.0008003755299999999
12.80071 0.0007970716999999999
12.80171 0.00079376259
12.80271 0.00079044839
12.80371 0.00078712947
12.80471 0.0007838059
12.80571 0.00078047797
12.80671 0.00077714585
12.80771 0.0007738098200000001
12.80871 0.00077047016
12.80971 0.00076712704
12.81071 0.00076378083
12.81171 0.00076043152
12.81271 0.00075707953
12.81371 0.00075372495
12.81471 0.00075036805
12.81571 0.00074700897
12.81671 0.00074364793
12.81771 0.00074028499
12.81871 0.00073692031
12.81971 0.00073355404
12.82071 0.00073018628
12.82171 0.0007268171399999999
12.82271 0.00072344665
12.82371 0.0007200749699999999
12.82471 0.00071670211
12.82571 0.00071332806
12.82671 0.00070995293
12.82771 0.00070657684
12.82871 0.00070319975
12.82971 0.0006998217
12.83071 0.00069644279
12.83171 0.00069306307
12.83271 0.00068968261
12.83371 0.00068630147
12.83471 0.00068291974
12.83571 0.0006795376100000001
12.83671 0.00067615501
12.83771 0.0006727722799999999
12.83871 0.00066938937
12.83971 0.00066600646
12.84071 0.00066262382
12.84171 0.00065924146
12.84271 0.00065585964
12.84371 0.0006524785
12.84471 0.00064909827
12.84571 0.00064571909
12.84671 0.00064234114
12.84771 0.00063896464
12.84871 0.0006355896899999999
12.84971 0.00063221646
12.85071 0.00062884515
12.85171 0.0006254758800000001
12.85271 0.00062210879
12.85371 0.0006187439799999999
12.85471 0.0006153815300000001
12.85571 0.00061202154
12.85671 0.0006086641
12.85771 0.00060530924
12.85871 0.0006019570300000001
12.85971 0.0005986074500000001
12.86071 0.0005952605099999999
12.86171 0.0005919162
12.86271 0.0005885745800000001
12.86371 0.0005852356
12.86471 0.00058189926
12.86571 0.00057856546
12.86671 0.0005752342500000001
12.86771 0.00057190564
12.86871 0.0005685795699999999
12.86971 0.00056525605
12.87071 0.0005619350800000001
12.87171 0.00055861674
12.87271 0.00055530104
12.87371 0.00055198807
12.87471 0.0005486778300000001
12.87571 0.0005453704900000001
12.87671 0.00054206616
12.87771 0.00053876493
12.87871 0.00053546692
12.87971 0.00053217236
12.88071 0.0005288814
12.88171 0.00052559421
12.88271 0.00052231098
12.88371 0.00051903194
12.88471 0.0005157573
12.88571 0.00051248726
12.88671 0.00050922199
12.88771 0.00050596173
12.88871 0.0005027066900000001
12.88971 0.00049945702
12.89071 0.00049621299
12.89171 0.00049297464
12.89271 0.00048974221
12.89371 0.00048651577
12.89471 0.00048329553
12.89571 0.00048008146000000005
12.89671 0.00047687372
12.89771 0.0004736723
12.89871 0.00047047733000000005
12.89971 0.00046728873999999997
12.90071 0.0004641066
12.90171 0.00046093090999999996
12.90271 0.00045776164000000004
12.90371 0.00045459874000000004
12.90471 0.0004514422
12.90571 0.00044829194
12.90671 0.000445148
12.90771 0.00044201033
12.90871 0.00043887884999999993
12.90971 0.00043575351
12.91071 0.00043263435
12.91171 0.00042952138
12.91271 0.0004264145
12.91371 0.0004233138
12.91471 0.00042021925
12.91571 0.00041713097
12.91671 0.00041404892000000004
12.91771 0.00041097328000000004
12.91871 0.00040790405
12.91971 0.00040484132999999995
12.92071 0.00040178525
12.92171 0.00039873585
12.92271 0.00039569336
12.92371 0.00039265774
12.92471 0.00038962926
12.92571 0.00038660801000000005
12.92671 0.00038359399000000005
12.92771 0.00038058745
12.92871 0.00037758839
12.92971 0.00037459692999999996
12.93071 0.00037161314999999996
12.93171 0.00036863707
12.93271 0.00036566882
12.93371 0.00036270839999999997
12.93471 0.00035975581000000003
12.93571 0.00035681107
12.93671 0.00035387418
12.93771 0.00035094513
12.93871 0.00034802385
12.93971 0.00034511036
12.94071 0.00034220452
12.94171 0.00033930635
12.94271 0.00033641577
12.94371 0.00033353272
12.94471 0.00033065713999999997
12.94571 0.00032778897999999996
12.94671 0.00032492820999999996
12.94771 0.00032207479
12.94871 0.00031922866
12.94971 0.00031638988000000004
12.95071 0.00031355841999999997
12.95171 0.0003107343
12.95271 0.00030791759
12.95371 0.00030510835
12.95471 0.00030230663
12.95571 0.00029951254
12.95671 0.00029672622
12.95771 0.00029394776
12.95871 0.0002911773
12.95971 0.00028841500000000004
12.96071 0.00028566105
12.96171 0.00028291556
12.96271 0.00028017871
12.96371 0.00027745069999999996
12.96471 0.00027473168
12.96571 0.00027202177
12.96671 0.00026932112
12.96771 0.0002666299
12.96871 0.00026394821000000004
12.96971 0.00026127614
12.97071 0.00025861377
12.97171 0.00025596116000000004
12.97271 0.00025331835
12.97371 0.00025068537
12.97471 0.0002480622
12.97571 0.00024544881
12.97671 0.00024284518
12.97771 0.00024025121
12.97871 0.00023766686000000002
12.97971 0.00023509201
12.98071 0.00023252652999999999
12.98171 0.00022997035
12.98271 0.00022742329000000001
12.98371 0.00022488523
12.98471 0.00022235611000000002
12.98571 0.00021983572
12.98671 0.00021732396
12.98771 0.00021482072
12.98871 0.00021232588
12.98971 0.00020983939
12.99071 0.00020736115
12.99171 0.00020489112999999998
12.99271 0.00020242920999999998
12.99371 0.00019997544
12.99471 0.00019752981
12.99571 0.00019509232
12.99671 0.00019266297
12.99771 0.00019024183
12.99871 0.00018782896
12.99971 0.00018542441
13.00071 0.00018302829000000002
13.00171 0.00018064066999999998
13.00271 0.00017826162999999998
13.00371 0.00017589128
13.00471 0.00017352971
13.00571 0.00017117703
13.00671 0.0001688333
13.00771 0.0001664986
13.00871 0.00016417302999999998
13.00971 0.00016185661
13.01071 0.00015954939
13.01171 0.00015725143
13.01271 0.00015496273
13.01371 0.0001526833
13.01471 0.00015041313
13.01571 0.00014815220000000001
13.01671 0.00014590047000000001
13.01771 0.00014365789000000002
13.01871 0.00014142444
13.01971 0.00013920003
13.02071 0.00013698461
13.02171 0.00013477811
13.02271 0.00013258048
13.02371 0.00013039163
13.02471 0.00012821150999999998
13.02571 0.00012604009
13.02671 0.00012387733
13.02771 0.00012172317
13.02871 0.00011957761
13.02971 0.00011744064
13.03071 0.00011531227999999999
13.03171 0.00011319254
13.03271 0.00011108145000000001
13.03371 0.00010897910000000001
13.03471 0.00010688551
13.03571 0.00010480078000000001
13.03671 0.00010272497
13.03771 0.00010065818000000001
13.03871 9.8600492e-05
13.03971 9.6552026e-05
13.04071 9.4512848e-05
13.04171 9.2483066e-05
13.04271 9.0462754e-05
13.04371 8.8451992e-05
13.04471 8.6450837e-05
13.04571 8.4459339e-05
13.04671 8.2477527e-05
13.04771 8.0505419e-05
13.04871 7.8543002e-05
13.04971 7.659025400000001e-05
13.05071 7.464713e-05
13.05171 7.2713561e-05
13.05271 7.0789469e-05
13.05371 6.8874726e-05
13.05471 6.6969227e-05
13.05571 6.5072828e-05
13.05671 6.3185377e-05
13.05771 6.130670699999999e-05
13.05871 5.9436654999999996e-05
13.05971 5.7575033e-05
13.06071 5.5721676999999996e-05
13.06171 5.3876396999999996e-05
13.06271 5.2039042e-05
13.06371 5.0209428000000004e-05
13.06471 4.8387420000000005e-05
13.06571 4.6572879e-05
13.06671 4.4765681999999995e-05
13.06771 4.2965726e-05
13.06871 4.1172933e-05
13.06971 3.9387243e-05
13.07071 3.7608615e-05
13.07171 3.5837036e-05
13.07271 3.4072517e-05
13.07371 3.2315086e-05
13.07471 3.0564789e-05
13.07571 2.8821697e-05
13.07671 2.7085892e-05
13.07771 2.5357474e-05
13.07871 2.3636554e-05
13.07971 2.1923248999999998e-05
13.08071 2.0217686e-05
13.08171 1.8519989e-05
13.08271 1.6830286e-05
13.08371 1.5148700000000001e-05
13.08471 1.3475344e-05
13.08571 1.1810322e-05
13.08671 1.0153733e-05
13.08771 8.5056541e-06
13.08871 6.8661507e-06
13.08971 5.2352696e-06
13.09071 3.6130405e-06
13.09171 1.9994751e-06
13.09271 3.9456561999999996e-07
13.09371 -1.2017113e-06
13.09471 -2.7893977e-06
13.09571 -4.3685503000000005e-06
13.09671 -5.9392394999999995e-06
13.09771 -7.5015485e-06
13.09871 -9.0555702e-06
13.09971 -1.0601403e-05
13.10071 -1.2139154e-05
13.10171 -1.3668927e-05
13.10271 -1.5190829999999999e-05
13.10371 -1.6704968e-05
13.10471 -1.8211441e-05
13.10571 -1.971034e-05
13.10671 -2.1201753e-05
13.10771 -2.2685752e-05
13.10871 -2.4162401e-05
13.10971 -2.5631755e-05
13.11071 -2.7093849999999998e-05
13.11171 -2.854872e-05
13.11271 -2.9996377e-05
13.11371 -3.1436829e-05
13.11471 -3.2870075999999997e-05
13.11571 -3.4296104e-05
13.11671 -3.5714902e-05
13.11771 -3.7126441e-05
13.11871 -3.8530705999999997e-05
13.11971 -3.9927673e-05
13.12071 -4.1317318e-05
13.12171 -4.2699634e-05
13.12271 -4.4074602e-05
13.12371 -4.5442229e-05
13.12471 -4.6802523e-05
13.12571 -4.8155511e-05
13.12671 -4.9501216e-05
13.12771 -5.0839702e-05
13.12871 -5.2171020999999996e-05
13.12971 -5.3495250999999995e-05
13.13071 -5.4812472e-05
13.13171 -5.6122798e-05
13.13271 -5.742633100000001e-05
13.13371 -5.8723190999999996e-05
13.13471 -6.0013513999999996e-05
13.13571 -6.1297419e-05
13.13671 -6.257505399999999e-05
13.13771 -6.3846545e-05
13.13871 -6.511202700000001e-05
13.13971 -6.6371632e-05
13.14071 -6.7625467e-05
13.14171 -6.8873646e-05
13.14271 -7.0116266e-05
13.14371 -7.1353401e-05
13.14471 -7.258511200000001e-05
13.14571 -7.3811441e-05
13.14671 -7.503242e-05
13.14771 -7.624805700000001e-05
13.14871 -7.745832700000001e-05
13.14971 -7.866320299999999e-05
13.15071 -7.986262699999999e-05
13.15171 -8.1056527e-05
13.15271 -8.2244816e-05
13.15371 -8.3427392e-05
13.15471 -8.460414200000001e-05
13.15571 -8.577494000000001e-05
13.15671 -8.6939662e-05
13.15771 -8.8098176e-05
13.15871 -8.9250352e-05
13.15971 -9.0396054e-05
13.16071 -9.1535168e-05
13.16171 -9.2667585e-05
13.16271 -9.379319899999999e-05
13.16371 -9.4911934e-05
13.16471 -9.602371199999999e-05
13.16571 -9.712849800000001e-05
13.16671 -9.8226258e-05
13.16771 -9.9316969e-05
13.16871 -0.00010040068
13.16971 -0.00010147741
13.17071 -0.00010254721
13.17171 -0.00010361016999999999
13.17271 -0.00010466638
13.17371 -0.00010571597
13.17471 -0.00010675907
13.17571 -0.00010779581
13.17671 -0.00010882637
13.17771 -0.00010985088000000001
13.17871 -0.00011086954
13.17971 -0.0001118825
13.18071 -0.00011288993
13.18171 -0.00011389199999999999
13.18271 -0.00011488885
13.18371 -0.00011588063
13.18471 -0.00011686749
13.18571 -0.00011784954000000001
13.18671 -0.00011882688
13.18771 -0.00011979962
13.18871 -0.00012076782000000001
13.18971 -0.00012173152
13.19071 -0.00012269078
13.19171 -0.00012364561
13.19271 -0.00012459604
13.19371 -0.00012554203000000001
13.19471 -0.00012648359
13.19571 -0.00012742065
13.19671 -0.00012835322
13.19771 -0.00012928124000000001
13.19871 -0.00013020465
13.19971 -0.00013112341
13.20071 -0.00013203746
13.20171 -0.00013294678999999998
13.20271 -0.00013385131
13.20371 -0.00013475101999999999
13.20471 -0.00013564591
13.20571 -0.00013653593000000002
13.20671 -0.00013742109
13.20771 -0.00013830140000000002
13.20871 -0.00013917688
13.20971 -0.00014004756
13.21071 -0.00014091348
13.21171 -0.00014177469
13.21271 -0.00014263123
13.21371 -0.00014348319
13.21471 -0.00014433062
13.21571 -0.0001451736
13.21671 -0.0001460122
13.21771 -0.00014684649
13.21871 -0.00014767652999999998
13.21971 -0.00014850239
13.22071 -0.0001493241
13.22171 -0.00015014175
13.22271 -0.00015095533
13.22371 -0.00015176488
13.22471 -0.00015257039999999999
13.22571 -0.00015337189
13.22671 -0.00015416933000000002
13.22771 -0.00015496268999999998
13.22871 -0.00015575192000000002
13.22971 -0.00015653698
13.23071 -0.00015731777
13.23171 -0.00015809424
13.23271 -0.00015886629
13.23371 -0.00015963385
13.23471 -0.00016039683
13.23571 -0.00016115512
13.23671 -0.00016190867
13.23771 -0.00016265736999999998
13.23871 -0.00016340118
13.23971 -0.00016414001999999999
13.24071 -0.00016487386
13.24171 -0.00016560265000000002
13.24271 -0.0001663264
13.24371 -0.0001670451
13.24471 -0.00016775876
13.24571 -0.00016846745
13.24671 -0.00016917122
13.24771 -0.00016987016
13.24871 -0.00017056436
13.24971 -0.00017125395
13.25071 -0.00017193905
13.25171 -0.00017261981
13.25271 -0.00017329638
13.25371 -0.00017396894
13.25471 -0.00017463765
13.25571 -0.00017530268
13.25671 -0.00017596419
13.25771 -0.00017662237
13.25871 -0.00017727738
13.25971 -0.00017792935
13.26071 -0.00017857841999999999
13.26171 -0.00017922474
13.26271 -0.0001798684
13.26371 -0.00018050949
13.26471 -0.00018114807999999999
13.26571 -0.00018178423
13.26671 -0.00018241792999999998
13.26771 -0.00018304922
13.26871 -0.00018367808
13.26971 -0.00018430446999999998
13.27071 -0.00018492836
13.27171 -0.00018554966000000001
13.27271 -0.00018616831
13.27371 -0.00018678419
13.27471 -0.00018739723
13.27571 -0.00018800729999999998
13.27671 -0.0001886143
13.27771 -0.00018921809999999998
13.27871 -0.00018981862
13.27971 -0.00019041572
13.28071 -0.00019100935
13.28171 -0.00019159936
13.28271 -0.00019218571
13.28371 -0.00019276836
13.28471 -0.00019334718
13.28571 -0.00019392221000000002
13.28671 -0.00019449337
13.28771 -0.00019506069
13.28871 -0.00019562417
13.28971 -0.00019618383
13.29071 -0.00019673972999999998
13.29171 -0.00019729189000000001
13.29271 -0.00019784036
13.29371 -0.00019838521
13.29471 -0.00019892652000000002
13.29571 -0.00019946435
13.29671 -0.00019999877000000002
13.29771 -0.00020052988999999998
13.29871 -0.00020105772
13.29971 -0.00020158238
13.30071 -0.00020210391000000002
13.30171 -0.00020262232
13.30271 -0.00020313773
13.30371 -0.00020365012
13.30471 -0.00020415951
13.30571 -0.00020466588999999997
13.30671 -0.00020516928999999998
13.30771 -0.00020566969999999998
13.30871 -0.0002061671
13.30971 -0.00020666141
13.31071 -0.00020715268
13.31171 -0.00020764078
13.31271 -0.00020812574
13.31371 -0.00020860746
13.31471 -0.00020908593999999998
13.31571 -0.00020956111
13.31671 -0.00021003295
13.31771 -0.00021050146000000001
13.31871 -0.00021096656999999998
13.31971 -0.00021142832
13.32071 -0.00021188669
13.32171 -0.00021234171000000001
13.32271 -0.00021279342999999998
13.32371 -0.00021324188
13.32471 -0.00021368711999999998
13.32571 -0.00021412925
13.32671 -0.00021456831
13.32771 -0.00021500446
13.32871 -0.00021543779
13.32971 -0.00021586839
13.33071 -0.00021629642
13.33171 -0.00021672195
13.33271 -0.00021714516
13.33371 -0.00021756612
13.33471 -0.00021798498000000002
13.33571 -0.00021840185
13.33671 -0.00021881682999999998
13.33771 -0.00021922998999999999
13.33871 -0.0002196414
13.33971 -0.00022005111
13.34071 -0.00022045919999999998
13.34171 -0.00022086563
13.34271 -0.00022127042
13.34371 -0.00022167353
13.34471 -0.00022207496000000001
13.34571 -0.00022247463999999998
13.34671 -0.00022287244999999998
13.34771 -0.00022326832999999997
13.34871 -0.00022366216
13.34971 -0.00022405382
13.35071 -0.00022444319
13.35171 -0.00022483011
13.35271 -0.00022521447
13.35371 -0.00022559611
13.35471 -0.0002259749
13.35571 -0.00022635064999999998
13.35671 -0.00022672329999999998
13.35771 -0.00022709268999999998
13.35871 -0.00022745874
13.35971 -0.00022782131000000002
13.36071 -0.0002281804
13.36171 -0.00022853590000000002
13.36271 -0.00022888778000000002
13.36371 -0.00022923602999999997
13.36471 -0.00022958060999999998
13.36571 -0.00022992161999999997
13.36671 -0.00023025902
13.36771 -0.00023059289999999999
13.36871 -0.00023092332
13.36971 -0.00023125037000000002
13.37071 -0.00023157413
13.37171 -0.00023189473
13.37271 -0.00023221226
13.37371 -0.00023252685
13.37471 -0.0002328386
13.37571 -0.00023314759999999997
13.37671 -0.00023345401
13.37771 -0.0002337579
13.37871 -0.00023405939
13.37971 -0.00023435857000000002
13.38071 -0.0002346555
13.38171 -0.00023495023999999998
13.38271 -0.00023524285000000003
13.38371 -0.00023553337
13.38471 -0.00023582181
13.38571 -0.00023610821
13.38671 -0.00023639254000000002
13.38771 -0.00023667485
13.38871 -0.00023695503999999999
13.38971 -0.00023723311999999998
13.39071 -0.00023750903999999998
13.39171 -0.00023778277
13.39271 -0.00023805425999999999
13.39371 -0.00023832345000000002
13.39471 -0.00023859034
13.39571 -0.00023885484
13.39671 -0.00023911693000000002
13.39771 -0.00023937662
13.39871 -0.00023963385000000002
13.39971 -0.0002398886
13.40071 -0.00024014089
13.40171 -0.0002403907
13.40271 -0.00024063806
13.40371 -0.00024088299000000002
13.40471 -0.00024112557999999998
13.40571 -0.00024136577000000002
13.40671 -0.00024160368
13.40771 -0.00024183933
13.40871 -0.00024207278999999998
13.40971 -0.0002423041
13.41071 -0.00024253334
13.41171 -0.00024276054999999998
13.41271 -0.00024298577000000002
13.41371 -0.00024320904999999997
13.41471 -0.00024343042000000002
13.41571 -0.0002436499
13.41671 -0.0002438675
13.41771 -0.00024408322999999998
13.41871 -0.00024429708
13.41971 -0.00024450899
13.42071 -0.00024471894000000004
13.42171 -0.00024492687999999997
13.42271 -0.00024513274
13.42371 -0.00024533641999999997
13.42471 -0.00024553783
13.42571 -0.0002457369
13.42671 -0.00024593347999999997
13.42771 -0.0002461275
13.42871 -0.00024631881
13.42971 -0.00024650733
13.43071 -0.00024669291
13.43171 -0.00024687548999999996
13.43271 -0.00024705494
13.43371 -0.00024723117
13.43471 -0.00024740414000000004
13.43571 -0.00024757373
13.43671 -0.00024773994
13.43771 -0.00024790272
13.43871 -0.00024806207
13.43971 -0.00024821798
13.44071 -0.0002483705
13.44171 -0.00024851965
13.44271 -0.00024866551
13.44371 -0.00024880815000000004
13.44471 -0.00024894766
13.44571 -0.00024908416
13.44671 -0.00024921774
13.44771 -0.00024934857000000004
13.44871 -0.00024947674
13.44971 -0.00024960241
13.45071 -0.00024972571
13.45171 -0.00024984677
13.45271 -0.00024996573
13.45371 -0.00025008273
13.45471 -0.0002501979
13.45571 -0.00025031127000000003
13.45671 -0.000250423
13.45771 -0.00025053314
13.45871 -0.00025064176
13.45971 -0.00025074885
13.46071 -0.00025085451
13.46171 -0.00025095871
13.46271 -0.00025106146
13.46371 -0.00025116270999999996
13.46471 -0.00025126246000000004
13.46571 -0.00025136062
13.46671 -0.00025145715999999997
13.46771 -0.00025155198
13.46871 -0.00025164502
13.46971 -0.00025173615
13.47071 -0.00025182533
13.47171 -0.00025191241
13.47271 -0.00025199730999999996
13.47371 -0.00025207999
13.47471 -0.00025216032
13.47571 -0.00025223821
13.47671 -0.00025231365999999996
13.47771 -0.00025238653
13.47871 -0.00025245681
13.47971 -0.00025252448
13.48071 -0.00025258948
13.48171 -0.00025265178000000003
13.48271 -0.00025271142000000003
13.48371 -0.0002527684
13.48471 -0.00025282268
13.48571 -0.00025287434
13.48671 -0.00025292336000000003
13.48771 -0.00025296981
13.48871 -0.00025301374
13.48971 -0.00025305514999999997
13.49071 -0.00025309407
13.49171 -0.00025313061
13.49271 -0.00025316472
13.49371 -0.00025319646
13.49471 -0.00025322586
13.49571 -0.00025325293999999996
13.49671 -0.00025327768
13.49771 -0.00025330012
13.49871 -0.00025332024
13.49971 -0.000253338
13.50071 -0.00025335339
13.50171 -0.00025336642
13.50271 -0.00025337699
13.50371 -0.00025338509000000003
13.50471 -0.00025339068000000003
13.50571 -0.0002533937
13.50671 -0.00025339411
13.50771 -0.00025339188999999997
13.50871 -0.00025338695
13.50971 -0.00025337931000000004
13.51071 -0.0002533689
13.51171 -0.00025335571
13.51271 -0.00025333973
13.51371 -0.00025332094999999997
13.51471 -0.00025329937
13.51571 -0.00025327506
13.51671 -0.000253248
13.51771 -0.00025321828999999997
13.51871 -0.00025318593
13.51971 -0.00025315105
13.52071 -0.00025311367
13.52171 -0.00025307395
13.52271 -0.00025303193
13.52371 -0.00025298774999999997
13.52471 -0.0002529415
13.52571 -0.0002528933
13.52671 -0.00025284323
13.52771 -0.00025279141
13.52871 -0.00025273795999999996
13.52971 -0.00025268293000000003
13.53071 -0.00025262643
13.53171 -0.00025256854
13.53271 -0.00025250931
13.53371 -0.00025244876
13.53471 -0.00025238694
13.53571 -0.00025232387
13.53671 -0.00025225952
13.53771 -0.0002521939
13.53871 -0.00025212698
13.53971 -0.00025205873
13.54071 -0.00025198901
13.54171 -0.00025191782
13.54271 -0.00025184504
13.54371 -0.00025177057999999997
13.54471 -0.00025169429000000004
13.54571 -0.00025161614
13.54671 -0.00025153597
13.54771 -0.00025145366
13.54871 -0.00025136912
13.54971 -0.00025128224
13.55071 -0.00025119291
13.55171 -0.00025110105
13.55271 -0.00025100655
13.55371 -0.00025090940000000003
13.55471 -0.00025080949
13.55571 -0.00025070681
13.55671 -0.00025060128
13.55771 -0.00025049294
13.55871 -0.00025038177999999996
13.55971 -0.00025026777
13.56071 -0.00025015099
13.56171 -0.00025003146
13.56271 -0.00024990924999999996
13.56371 -0.00024978438
13.56471 -0.00024965696
13.56571 -0.00024952706
13.56671 -0.00024939472
13.56771 -0.0002492601
13.56871 -0.00024912324000000004
13.56971 -0.00024898425
13.57071 -0.00024884316
13.57171 -0.00024870008
13.57271 -0.00024855508
13.57371 -0.00024840821999999997
13.57471 -0.00024825956
13.57571 -0.00024810911000000004
13.57671 -0.00024795694999999997
13.57771 -0.00024780309
13.57871 -0.00024764754
13.57971 -0.00024749031
13.58071 -0.00024733142
13.58171 -0.00024717083
13.58271 -0.00024700855000000003
13.58371 -0.00024684455
13.58471 -0.00024667881
13.58571 -0.00024651131
13.58671 -0.00024634202999999997
13.58771 -0.00024617091000000003
13.58871 -0.00024599797
13.58971 -0.00024582314
13.59071 -0.00024564645
13.59171 -0.00024546786999999997
13.59271 -0.0002452874
13.59371 -0.00024510505000000004
13.59471 -0.00024492081
13.59571 -0.00024473472
13.59671 -0.0002445468
13.59771 -0.0002443571
13.59871 -0.00024416563
13.59971 -0.00024397245
13.60071 -0.00024377762
13.60171 -0.00024358119
13.60271 -0.00024338317
13.60371 -0.00024318366999999999
13.60471 -0.00024298273999999998
13.60571 -0.00024278038
13.60671 -0.00024257669999999998
13.60771 -0.00024237168
13.60871 -0.00024216536
13.60971 -0.00024195781
13.61071 -0.00024174901
13.61171 -0.00024153899
13.61271 -0.00024132768999999998
13.61371 -0.00024111516
13.61471 -0.00024090134
13.61571 -0.0002406862
13.61671 -0.00024046968999999997
13.61771 -0.00024025176000000003
13.61871 -0.00024003234
13.61971 -0.00023981139999999999
13.62071 -0.0002395888
13.62171 -0.0002393645
13.62271 -0.00023913842
13.62371 -0.00023891045999999998
13.62471 -0.00023868058
13.62571 -0.00023844868
13.62671 -0.00023821474
13.62771 -0.00023797866
13.62871 -0.00023774039
13.62971 -0.00023749994
13.63071 -0.00023725727
13.63171 -0.00023701236
13.63271 -0.00023676523
13.63371 -0.00023651587
13.63471 -0.00023626433
13.63571 -0.00023601067
13.63671 -0.00023575492
13.63771 -0.00023549717
13.63871 -0.00023523751
13.63971 -0.00023497598
13.64071 -0.00023471273
13.64171 -0.00023444786
13.64271 -0.00023418145
13.64371 -0.00023391362000000002
13.64471 -0.00023364448
13.64571 -0.00023337416
13.64671 -0.00023310274
13.64771 -0.00023283033
13.64871 -0.000232557
13.64971 -0.00023228283000000001
13.65071 -0.00023200794
13.65171 -0.00023173232
13.65271 -0.00023145606
13.65371 -0.00023117914
13.65471 -0.00023090165
13.65571 -0.00023062357
13.65671 -0.00023034487999999998
13.65771 -0.00023006558000000001
13.65871 -0.00022978562999999999
13.65971 -0.00022950501
13.66071 -0.00022922366000000002
13.66171 -0.00022894153
13.66271 -0.00022865856
13.66371 -0.00022837471
13.66471 -0.00022808989999999999
13.66571 -0.00022780406999999998
13.66671 -0.00022751717000000002
13.66771 -0.00022722915999999997
13.66871 -0.00022693996000000002
13.66971 -0.00022664956
13.67071 -0.00022635788
13.67171 -0.00022606495999999998
13.67271 -0.00022577069
13.67371 -0.00022547513
13.67471 -0.00022517824999999998
13.67571 -0.00022488007
13.67671 -0.00022458059
13.67771 -0.00022427982000000003
13.67871 -0.0002239778
13.67971 -0.0002236746
13.68071 -0.00022337021999999999
13.68171 -0.00022306472
13.68271 -0.00022275813
13.68371 -0.00022245050999999998
13.68471 -0.00022214191999999998
13.68571 -0.00022183237
13.68671 -0.00022152194
13.68771 -0.00022121062
13.68871 -0.00022089846
13.68971 -0.0002205855
13.69071 -0.00022027173000000003
13.69171 -0.00021995718
13.69271 -0.00021964180999999998
13.69371 -0.00021932566999999998
13.69471 -0.00021900873
13.69571 -0.00021869096
13.69671 -0.00021837236000000001
13.69771 -0.00021805288
13.69871 -0.00021773251
13.69971 -0.00021741118000000002
13.70071 -0.00021708893
13.70171 -0.00021676567
13.70271 -0.00021644140999999998
13.70371 -0.00021611611
13.70471 -0.00021578974
13.70571 -0.00021546226999999998
13.70671 -0.00021513376
13.70771 -0.00021480416
13.70871 -0.00021447352000000003
13.70971 -0.00021414182
13.71071 -0.00021380911
13.71171 -0.00021347544
13.71271 -0.00021314086
13.71371 -0.00021280540999999998
13.71471 -0.00021246917
13.71571 -0.00021213223
13.71671 -0.00021179462
13.71771 -0.00021145645
13.71871 -0.0002111178
13.71971 -0.00021077875999999998
13.72071 -0.00021043943000000003
13.72171 -0.00021009985
13.72271 -0.00020976011
13.72371 -0.00020942032
13.72471 -0.00020908049
13.72571 -0.0002087407
13.72671 -0.000208401
13.72771 -0.00020806142
13.72871 -0.00020772197
13.72971 -0.00020738269000000002
13.73071 -0.00020704354000000003
13.73171 -0.00020670453999999998
13.73271 -0.00020636564
13.73371 -0.00020602680999999998
13.73471 -0.00020568802
13.73571 -0.00020534919000000002
13.73671 -0.00020501027000000002
13.73771 -0.00020467121000000002
13.73871 -0.0002043319
13.73971 -0.00020399226999999999
13.74071 -0.00020365223
13.74171 -0.00020331176999999998
13.74271 -0.00020297076999999998
13.74371 -0.00020262916999999999
13.74471 -0.00020228688000000002
13.74571 -0.00020194385999999998
13.74671 -0.00020160012
13.74771 -0.00020125556
13.74871 -0.00020091018
13.74971 -0.00020056395
13.75071 -0.00020021691
13.75171 -0.00019986905
13.75271 -0.00019952038000000001
13.75371 -0.00019917095
13.75471 -0.00019882079
13.75571 -0.00019846996
13.75671 -0.00019811852999999997
13.75771 -0.00019776658
13.75871 -0.00019741411999999999
13.75971 -0.00019706130999999998
13.76071 -0.00019670820000000002
13.76171 -0.00019635486000000002
13.76271 -0.00019600136
13.76371 -0.00019564779
13.76471 -0.00019529425
13.76571 -0.00019494075
13.76671 -0.00019458741
13.76771 -0.00019423426
13.76871 -0.00019388131
13.76971 -0.00019352859999999998
13.77071 -0.00019317622
13.77171 -0.00019282411000000002
13.77271 -0.00019247229
13.77371 -0.00019212082
13.77471 -0.00019176962000000002
13.77571 -0.00019141869
13.77671 -0.00019106802999999998
13.77771 -0.00019071761
13.77871 -0.00019036738
13.77971 -0.00019001731000000002
13.78071 -0.00018966738999999999
13.78171 -0.00018931756
13.78271 -0.00018896782
13.78371 -0.00018861811
13.78471 -0.00018826843
13.78571 -0.00018791874
13.78671 -0.00018756905
13.78771 -0.00018721935
13.78871 -0.00018686964
13.78971 -0.00018651991
13.79071 -0.0001861702
13.79171 -0.00018582053
13.79271 -0.0001854709
13.79371 -0.00018512137000000002
13.79471 -0.00018477197
13.79571 -0.00018442272
13.79671 -0.00018407369
13.79771 -0.0001837249
13.79871 -0.0001833764
13.79971 -0.00018302825
13.80071 -0.00018268047
13.80171 -0.00018233308000000002
13.80271 -0.00018198613
13.80371 -0.00018163962
13.80471 -0.00018129359000000001
13.80571 -0.00018094804
13.80671 -0.00018060297
13.80771 -0.00018025835999999998
13.80871 -0.00017991421000000001
13.80971 -0.00017957049
13.81071 -0.00017922717
13.81171 -0.00017888423
13.81271 -0.00017854159999999998
13.81371 -0.00017819924
13.81471 -0.00017785712
13.81571 -0.00017751515999999998
13.81671 -0.00017717334
13.81771 -0.00017683159
13.81871 -0.00017648986
13.81971 -0.0001761481
13.82071 -0.00017580629
13.82171 -0.00017546439
13.82271 -0.00017512237
13.82371 -0.00017478023
13.82471 -0.00017443796
13.82571 -0.00017409556
13.82671 -0.00017375303
13.82771 -0.00017341043
13.82871 -0.00017306779000000002
13.82971 -0.00017272514
13.83071 -0.00017238254
13.83171 -0.00017204006
13.83271 -0.00017169779
13.83371 -0.00017135577
13.83471 -0.00017101409
13.83571 -0.00017067284
13.83671 -0.00017033211
13.83771 -0.00016999199
13.83871 -0.00016965255
13.83971 -0.00016931386
13.84071 -0.00016897601
13.84171 -0.00016863906
13.84271 -0.00016830306
13.84371 -0.00016796805
13.84471 -0.00016763407999999998
13.84571 -0.00016730118
13.84671 -0.00016696933
13.84771 -0.00016663857
13.84871 -0.00016630888
13.84971 -0.00016598023
13.85071 -0.00016565257
13.85171 -0.00016532588
13.85271 -0.00016500012
13.85371 -0.0001646752
13.85471 -0.00016435109
13.85571 -0.0001640277
13.85671 -0.00016370495
13.85771 -0.0001633828
13.85871 -0.00016306114999999999
13.85971 -0.00016273992
13.86071 -0.00016241906
13.86171 -0.00016209852
13.86271 -0.00016177825
13.86371 -0.00016145817
13.86471 -0.00016113826
13.86571 -0.00016081849
13.86671 -0.00016049884
13.86771 -0.00016017931
13.86871 -0.00015985988
13.86971 -0.00015954059
13.87071 -0.00015922144
13.87171 -0.00015890246
13.87271 -0.00015858368
13.87371 -0.00015826515
13.87471 -0.00015794693
13.87571 -0.00015762905
13.87671 -0.00015731158
13.87771 -0.00015699458
13.87871 -0.00015667808
13.87971 -0.00015636215
13.88071 -0.00015604684
13.88171 -0.00015573221
13.88271 -0.00015541830000000002
13.88371 -0.00015510512
13.88471 -0.00015479274
13.88571 -0.00015448115
13.88671 -0.0001541704
13.88771 -0.00015386047
13.88871 -0.00015355139
13.88971 -0.00015324314
13.89071 -0.00015293571
13.89171 -0.00015262908
13.89271 -0.00015232325
13.89371 -0.0001520182
13.89471 -0.00015171388
13.89571 -0.00015141028
13.89671 -0.00015110738000000001
13.89771 -0.00015080516
13.89871 -0.00015050357
13.89971 -0.00015020261
13.90071 -0.00014990226
13.90171 -0.00014960252000000002
13.90271 -0.00014930337
13.90371 -0.0001490048
13.90471 -0.00014870685
13.90571 -0.00014840952000000002
13.90671 -0.00014811282
[truncated: 215,752 more chars]
