# Supplementary material for: 2D Synthetic dataset of numerical simulations of long-period seismicity in a volcanic edifice and related sensitivity kernels
Source: Data Brief. 2021 Jan 25;34:106673. doi: 10.1016/j.dib.2020.106673 (PMC7841316; doi:10.1016/j.dib.2020.106673)
Supplement: Supplementary Data S1 — Supplementary Raw Research Data. This is open data under the CC BY license http://creativecommons.org/licenses/by/4.0/ [file mmc1.zip › Dataset/OUTPUT_SEISMOGRAMS/9000_3000/disp_X_homo_9000_3113_SVF7e-1Hz.semd]

-1.714286 0.0
-1.713286 2.7022838e-32
-1.712286 2.6458037e-10
-1.711286 9.3388595e-10
-1.710286 1.4886494999999999e-09
-1.709286 4.6924903e-10
-1.708286 -4.1787108e-09
-1.707286 -1.3996228999999999e-08
-1.706286 -2.8400212999999998e-08
-1.705286 -4.3251622e-08
-1.704286 -5.0535081999999995e-08
-1.703286 -3.9975503000000004e-08
-1.702286 -2.8576995e-09
-1.701286 6.261213799999999e-08
-1.700286 1.4607705000000001e-07
-1.699286 2.2228239e-07
-1.698286 2.5309503e-07
-1.697286 1.9554192e-07
-1.696286 1.5259662e-08
-1.695286 -2.9745071e-07
-1.694286 -7.1353763e-07
-1.693286 -1.1582442e-06
-1.692286 -1.5153955000000001e-06
-1.691286 -1.6444208e-06
-1.690286 -1.4080745e-06
-1.689286 -7.0545241e-07
-1.688286 4.9720117e-07
-1.687286 2.1454488000000002e-06
-1.686286 4.0908379000000006e-06
-1.685286 6.1021446e-06
-1.684286 7.8915249e-06
-1.683286 9.150294e-06
-1.682286 9.5876672e-06
-1.681286 8.966380700000001e-06
-1.680286 7.131075100000001e-06
-1.679286 4.0276859000000005e-06
-1.678286 -2.8620379e-07
-1.677286 -5.6396373999999995e-06
-1.676286 -1.1755411999999999e-05
-1.675286 -1.8267278e-05
-1.674286 -2.4748701000000002e-05
-1.673286 -3.0753423999999995e-05
-1.672286 -3.5865155999999996e-05
-1.671286 -3.9750086e-05
-1.670286 -4.2202782e-05
-1.669286 -4.317518e-05
-1.668286 -4.2780439e-05
-1.667286 -4.1268717e-05
-1.666286 -3.8978627e-05
-1.665286 -3.6274577e-05
-1.664286 -3.3484059e-05
-1.663286 -3.0848798e-05
-1.662286 -2.8499649999999997e-05
-1.661286 -2.6458352000000003e-05
-1.660286 -2.4662089000000002e-05
-1.659286 -2.3001617e-05
-1.658286 -2.1361927e-05
-1.657286 -1.9656248e-05
-1.656286 -1.7848545e-05
-1.655286 -1.5964319e-05
-1.654286 -1.4092657e-05
-1.653286 -1.2383036e-05
-1.652286 -1.1038363e-05
-1.651286 -1.0302944e-05
-1.650286 -1.044204e-05
-1.649286 -1.1710281e-05
-1.648286 -1.4309522000000001e-05
-1.647286 -1.8341831e-05
-1.646286 -2.3767953e-05
-1.645286 -3.0383561e-05
-1.644286 -3.7823236e-05
-1.643286 -4.5595911e-05
-1.642286 -5.3146772e-05
-1.641286 -5.9932887e-05
-1.640286 -6.5495419e-05
-1.639286 -6.951233299999999e-05
-1.638286 -7.1821449e-05
-1.637286 -7.2412928e-05
-1.636286 -7.1398875e-05
-1.635286 -6.8973333e-05
-1.634286 -6.5376076e-05
-1.633286 -6.0869274e-05
-1.632286 -5.5728509e-05
-1.631286 -5.0242977000000004e-05
-1.630286 -4.4715884e-05
-1.629286 -3.9457008999999996e-05
-1.628286 -3.4764369e-05
-1.627286 -3.0898241e-05
-1.626286 -2.8055893999999997e-05
-1.625286 -2.6356429e-05
-1.624286 -2.5841794e-05
-1.623286 -2.6493458e-05
-1.622286 -2.8257386e-05
-1.621286 -3.1066159e-05
-1.620286 -3.4847679e-05
-1.619286 -3.9515898999999996e-05
-1.618286 -4.4947129e-05
-1.617286 -5.0953116e-05
-1.616286 -5.726539e-05
-1.615286 -6.3542836e-05
-1.614286 -6.9406531e-05
-1.613286 -7.4495642e-05
-1.612286 -7.8529297e-05
-1.611286 -8.1355773e-05
-1.610286 -8.2973389e-05
-1.609286 -8.351645399999999e-05
-1.608286 -8.3210898e-05
-1.607286 -8.2313977e-05
-1.606286 -8.105676e-05
-1.605286 -7.960553e-05
-1.604286 -7.805018599999999e-05
-1.603286 -7.6417365e-05
-1.602286 -7.4697897e-05
-1.601286 -7.2874724e-05
-1.600286 -7.0940439e-05
-1.599286 -6.8900749e-05
-1.598286 -6.676828500000001e-05
-1.597286 -6.4556338e-05
-1.596286 -6.228187299999999e-05
-1.595286 -5.9981738e-05
-1.594286 -5.7737668e-05
-1.593286 -5.5698297e-05
-1.592286 -5.4084222e-05
-1.591286 -5.3165968e-05
-1.590286 -5.3214045999999995e-05
-1.589286 -5.4431894e-05
-1.588286 -5.6890997e-05
-1.587286 -6.0489805000000005e-05
-1.586286 -6.4952309e-05
-1.585286 -6.987042400000001e-05
-1.584286 -7.478026299999999e-05
-1.583286 -7.9251612e-05
-1.582286 -8.2966153e-05
-1.581286 -8.5764549e-05
-1.580286 -8.7653467e-05
-1.579286 -8.8776716e-05
-1.578286 -8.9365096e-05
-1.577286 -8.968326600000001e-05
-1.576286 -8.9988691e-05
-1.575286 -9.0508786e-05
-1.574286 -9.1433054e-05
-1.573286 -9.2910108e-05
-1.572286 -9.5039843e-05
-1.571286 -9.785607100000001e-05
-1.570286 -0.00010130383
-1.569286 -0.00010522294
-1.568286 -0.00010935153
-1.567286 -0.00011335833999999999
-1.566286 -0.00011690312000000001
-1.565286 -0.00011971173
-1.564286 -0.00012164518999999999
-1.563286 -0.00012274016
-1.562286 -0.00012320589
-1.561286 -0.00012337593
-1.560286 -0.00012362754
-1.559286 -0.00012429205
-1.558286 -0.00012558224
-1.557286 -0.00012755584
-1.556286 -0.00013012184
-1.555286 -0.00013308194000000002
-1.554286 -0.00013618898000000002
-1.553286 -0.00013920163000000001
-1.552286 -0.00014192008
-1.551286 -0.00014419743
-1.550286 -0.0001459333
-1.549286 -0.00014706242
-1.548286 -0.00014755102
-1.547286 -0.00014740728999999999
-1.546286 -0.00014670219
-1.545286 -0.00014558871
-1.544286 -0.00014430493000000002
-1.543286 -0.00014315106
-1.542286 -0.00014244008
-1.541286 -0.00014243436
-1.540286 -0.00014328704
-1.539286 -0.00014500879
-1.538286 -0.00014747253
-1.537286 -0.00015045561
-1.536286 -0.00015370618
-1.535286 -0.00015701132
-1.534286 -0.00016024401000000002
-1.533286 -0.00016337494999999998
-1.532286 -0.00016644832
-1.531286 -0.00016953334
-1.530286 -0.00017267288999999998
-1.529286 -0.00017584974
-1.528286 -0.00017898254
-1.527286 -0.00018195165
-1.526286 -0.00018464254
-1.525286 -0.00018698838999999998
-1.524286 -0.00018899481000000002
-1.523286 -0.00019073818000000001
-1.522286 -0.00019234066999999997
-1.521286 -0.00019393458
-1.520286 -0.00019563226
-1.519286 -0.00019751383
-1.518286 -0.00019963591
-1.517286 -0.00020205384
-1.516286 -0.00020484262999999998
-1.515286 -0.00020810191
-1.514286 -0.000211937
-1.513286 -0.0002164197
-1.512286 -0.00022154272
-1.511286 -0.0002271873
-1.510286 -0.00023312067999999998
-1.509286 -0.00023903049000000001
-1.508286 -0.00024458916000000004
-1.507286 -0.0002495299
-1.506286 -0.0002537101
-1.505286 -0.00025714240999999996
-1.504286 -0.00025998344999999997
-1.503286 -0.00026248522
-1.502286 -0.00026492655
-1.501286 -0.00026754651
-1.500286 -0.00027049931999999997
-1.499286 -0.00027384024000000004
-1.498286 -0.00027753999000000004
-1.497286 -0.00028151512000000004
-1.496286 -0.00028565835
-1.495286 -0.00028985739
-1.494286 -0.00029399866
-1.493286 -0.00029796211
-1.492286 -0.00030161905
-1.491286 -0.00030484348
-1.490286 -0.00030754074
-1.489286 -0.00030968683000000003
-1.488286 -0.00031136392
-1.487286 -0.00031277466
-1.486286 -0.00031422298
-1.485286 -0.0003160606
-1.484286 -0.00031861070999999997
-1.483286 -0.00032209084
-1.482286 -0.00032655748000000003
-1.481286 -0.00033189062
-1.480286 -0.0003378228
-1.479286 -0.00034400302
-1.478286 -0.00035007511000000003
-1.477286 -0.00035574822
-1.476286 -0.000360841
-1.475286 -0.00036529256999999997
-1.474286 -0.00036914578
-1.473286 -0.00037251614
-1.472286 -0.00037556157999999996
-1.471286 -0.00037846378
-1.470286 -0.00038142160999999995
-1.469286 -0.00038465028
-1.468286 -0.00038837452
-1.467286 -0.00039280761999999997
-1.466286 -0.00039811584
-1.465286 -0.0004043764
-1.464286 -0.00041154467
-1.463286 -0.00041944581
-1.462286 -0.00042779957
-1.461286 -0.00043627579
-1.460286 -0.00044456591999999997
-1.459286 -0.00045244988
-1.458286 -0.00045983702
-1.457286 -0.00046676969
-1.456286 -0.00047338963000000003
-1.455286 -0.00047988041999999997
-1.454286 -0.00048640641000000003
-1.453286 -0.0004930690000000001
-1.452286 -0.00049989158
-1.451286 -0.0005068338900000001
-1.450286 -0.00051382563
-1.449286 -0.00052080268
-1.448286 -0.0005277303
-1.447286 -0.0005346074900000001
-1.446286 -0.00054145339
-1.445286 -0.00054828747
-1.444286 -0.00055511573
-1.443286 -0.00056193257
-1.442286 -0.00056873823
-1.441286 -0.00057556272
-1.440286 -0.00058248361
-1.439286 -0.00058962405
-1.438286 -0.00059712693
-1.437286 -0.00060510974
-1.436286 -0.00061361666
-1.435286 -0.00062258514
-1.434286 -0.00063184289
-1.433286 -0.0006411392
-1.432286 -0.00065020349
-1.431286 -0.000658813
-1.430286 -0.00066684747
-1.429286 -0.00067431456
-1.428286 -0.0006813388200000001
-1.427286 -0.00068812037
-1.426286 -0.00069487969
-1.425286 -0.00070180809
-1.424286 -0.00070903775
-1.423286 -0.00071663758
-1.422286 -0.00072462799
-1.421286 -0.00073300362
-1.420286 -0.00074174932
-1.419286 -0.00075084199
-1.418286 -0.00076023962
-1.417286 -0.0007698662600000001
-1.416286 -0.0007796067600000001
-1.415286 -0.00078932053
-1.414286 -0.0007988755000000001
-1.413286 -0.00080819291
-1.412286 -0.00081728695
-1.411286 -0.00082628267
-1.410286 -0.0008353998099999999
-1.409286 -0.00084490557
-1.408286 -0.00085504753
-1.407286 -0.0008659883
-1.406286 -0.0008777624299999999
-1.405286 -0.00089026971
-1.404286 -0.0009033051400000001
-1.403286 -0.0009166145
-1.402286 -0.00092995606
-1.401286 -0.00094314855
-1.400286 -0.0009560936600000001
-1.399286 -0.00096877029
-1.398286 -0.00098121118
-1.397286 -0.0009934757100000002
-1.396286 -0.0010056323000000001
-1.395286 -0.0010177559
-1.394286 -0.0010299383
-1.393286 -0.0010422983
-1.392286 -0.0010549816
-1.391286 -0.0010681398000000001
-1.390286 -0.0010818942
-1.389286 -0.0010962921
-1.388286 -0.0011112754
-1.387286 -0.001126674
-1.386286 -0.0011422345
-1.385286 -0.0011576762
-1.384286 -0.00117276
-1.383286 -0.0011873487
-1.382286 -0.0012014373
-1.381286 -0.0012151468
-1.380286 -0.001228684
-1.379286 -0.0012422831
-1.378286 -0.0012561478
-1.377286 -0.0012704138999999998
-1.376286 -0.0012851403
-1.375286 -0.0013003242
-1.374286 -0.0013159307000000001
-1.373286 -0.0013319176
-1.372286 -0.0013482483000000001
-1.371286 -0.0013648856000000001
-1.370286 -0.0013817758999999999
-1.369286 -0.0013988348
-1.368286 -0.001415947
-1.367286 -0.0014329876000000001
-1.366286 -0.0014498596
-1.365286 -0.0014665339
-1.364286 -0.0014830753999999999
-1.363286 -0.0014996411
-1.362286 -0.0015164495
-1.361286 -0.0015337234999999998
-1.360286 -0.0015516298
-1.359286 -0.0015702341999999998
-1.358286 -0.001589487
-1.357286 -0.0016092414
-1.356286 -0.0016293020999999998
-1.355286 -0.0016494806999999998
-1.354286 -0.0016696424
-1.353286 -0.0016897282
-1.352286 -0.0017097473
-1.351286 -0.0017297514
-1.350286 -0.0017498016
-1.349286 -0.0017699449
-1.348286 -0.0017902112
-1.347286 -0.0018106277
-1.346286 -0.0018312434000000001
-1.345286 -0.0018521448999999999
-1.344286 -0.0018734563
-1.343286 -0.0018953174999999998
-1.342286 -0.0019178458000000001
-1.341286 -0.0019410992999999998
-1.340286 -0.0019650528
-1.339286 -0.001989603
-1.338286 -0.0020145992000000002
-1.337286 -0.0020398902
-1.336286 -0.0020653713
-1.335286 -0.0020910114
-1.334286 -0.0021168502
-1.333286 -0.0021429694
-1.332286 -0.0021694469999999997
-1.331286 -0.0021963124
-1.330286 -0.0022235217
-1.329286 -0.0022509634
-1.328286 -0.0022784874
-1.327286 -0.0023059514
-1.326286 -0.002333261
-1.325286 -0.0023603912
-1.324286 -0.0023873841000000002
-1.323286 -0.0024143243
-1.322286 -0.0024413061
-1.321286 -0.0024684101
-1.320286 -0.0024956941999999998
-1.319286 -0.0025232053
-1.318286 -0.0025510011000000003
-1.317286 -0.0025791704
-1.316286 -0.0026078324
-1.315286 -0.0026371200999999998
-1.314286 -0.0026671403
-1.313286 -0.0026979316
-1.312286 -0.0027294363
-1.311286 -0.0027614995
-1.310286 -0.0027938998999999997
-1.309286 -0.0028264032
-1.308286 -0.0028588225
-1.307286 -0.0028910661
-1.306286 -0.0029231554
-1.305286 -0.0029552139000000002
-1.304286 -0.0029874225
-1.303286 -0.0030199708
-1.302286 -0.0030530139999999997
-1.301286 -0.0030866522
-1.300286 -0.0031209328999999997
-1.299286 -0.0031558717
-1.298286 -0.0031914726
-1.297286 -0.0032277399
-1.296286 -0.0032646712
-1.295286 -0.0033022385000000005
-1.294286 -0.0033403662999999997
-1.293286 -0.0033789234
-1.292286 -0.0034177363000000003
-1.291286 -0.0034566285
-1.290286 -0.0034954708
-1.289286 -0.0035342277
-1.288286 -0.0035729787000000003
-1.287286 -0.0036119080000000005
-1.286286 -0.0036512614
-1.285286 -0.0036912803
-1.284286 -0.0037321438999999997
-1.283286 -0.003773929
-1.282286 -0.0038166032
-1.281286 -0.0038600523
-1.280286 -0.0039041242
-1.279286 -0.0039486753
-1.278286 -0.0039936007
-1.277286 -0.004038843
-1.276286 -0.0040843763
-1.275286 -0.0041301846
-1.274286 -0.0041762436
-1.273286 -0.0042225194
-1.272286 -0.0042689881
-1.271286 -0.0043156651
-1.270286 -0.0043626281999999995
-1.269286 -0.0044100227
-1.268286 -0.0044580396
-1.267286 -0.0045068653
-1.266286 -0.0045566287999999995
-1.265286 -0.0046073545999999995
-1.264286 -0.0046589488
-1.263286 -0.0047112222
-1.262286 -0.0047639442
-1.261286 -0.0048169073
-1.260286 -0.0048699847
-1.259286 -0.0049231545000000005
-1.258286 -0.004976492000000001
-1.257286 -0.0050301271
-1.256286 -0.0050841933
-1.255286 -0.0051387851
-1.254286 -0.0051939372
-1.253286 -0.0052496354
-1.252286 -0.0053058509
-1.251286 -0.0053625699
-1.250286 -0.0054198167999999994
-1.249286 -0.0054776467999999995
-1.248286 -0.0055361194
-1.247286 -0.0055952591
-1.246286 -0.0056550296
-1.245286 -0.0057153295
-1.244286 -0.0057760222000000005
-1.243286 -0.005836987500000001
-1.242286 -0.0058981765
-1.241286 -0.0059596456
-1.240286 -0.006021564
-1.239286 -0.0060841725
-1.238286 -0.0061477178
-1.237286 -0.0062123851
-1.236286 -0.006278244099999999
-1.235286 -0.006345243300000001
-1.234286 -0.0064132371
-1.233286 -0.0064820466
-1.232286 -0.0065515174
-1.231286 -0.006621566
-1.230286 -0.0066921886
-1.229286 -0.0067634376999999996
-1.228286 -0.0068353722
-1.227286 -0.006908019
-1.226286 -0.0069813519
-1.225286 -0.007055301799999999
-1.224286 -0.0071297945
-1.223286 -0.007204797299999999
-1.222286 -0.0072803508
-1.221286 -0.007356570099999999
-1.220286 -0.0074336043000000004
-1.219286 -0.0075115866
-1.218286 -0.007590575800000001
-1.217286 -0.0076705218999999995
-1.216286 -0.0077512777
-1.215286 -0.0078326477
-1.214286 -0.0079144542
-1.213286 -0.0079966048
-1.212286 -0.0080791295
-1.211286 -0.0081621751
-1.210286 -0.0082459577
-1.209286 -0.0083306892
-1.208286 -0.0084165084
-1.207286 -0.0085034415
-1.206286 -0.0085914158
-1.205286 -0.0086802967
-1.204286 -0.0087699489
-1.203286 -0.0088602887
-1.202286 -0.0089513138
-1.201286 -0.009043083300000001
-1.200286 -0.0091356778
-1.199286 -0.0092291499
-1.198286 -0.009323489899999999
-1.197286 -0.0094186245
-1.196286 -0.0095144482
-1.195286 -0.0096108808
-1.194286 -0.0097079188
-1.193286 -0.0098056575
-1.192286 -0.0099042772
-1.191286 -0.010003988
-1.190286 -0.010104954
-1.189286 -0.010207236000000001
-1.188286 -0.010310757
-1.187286 -0.010415323
-1.186286 -0.010520689
-1.185286 -0.01062664
-1.184286 -0.010733059
-1.183286 -0.010839965
-1.182286 -0.010947489
-1.181286 -0.011055829
-1.180286 -0.011165177
-1.179286 -0.011275653
-1.178286 -0.011387291
-1.177286 -0.011500047999999999
-1.176286 -0.011613854
-1.175286 -0.011728671
-1.174286 -0.011844519999999999
-1.173286 -0.011961487
-1.172286 -0.012079682
-1.171286 -0.012199193
-1.170286 -0.012320033
-1.169286 -0.012442119
-1.168286 -0.012565294999999999
-1.167286 -0.012689385000000001
-1.166286 -0.012814264
-1.165286 -0.012939915000000001
-1.164286 -0.013066449999999999
-1.163286 -0.013194073
-1.162286 -0.013323023
-1.161286 -0.013453481
-1.160286 -0.013585515
-1.159286 -0.013719055
-1.158286 -0.013853921
-1.157286 -0.01398989
-1.156286 -0.014126771
-1.155286 -0.014264470999999999
-1.154286 -0.014403005
-1.153286 -0.014542477
-1.152286 -0.014683015
-1.151286 -0.014824719
-1.150286 -0.01496762
-1.149286 -0.015111681000000002
-1.148286 -0.015256832
-1.147286 -0.01540302
-1.146286 -0.015550261
-1.145286 -0.015698641
-1.144286 -0.015848309999999997
-1.143286 -0.015999422
-1.142286 -0.016152058
-1.141286 -0.016306208000000003
-1.140286 -0.016461754
-1.139286 -0.016618505
-1.138286 -0.016776285999999998
-1.137286 -0.016934997
-1.136286 -0.017094659
-1.135286 -0.017255414
-1.134286 -0.017417481
-1.133286 -0.017581081
-1.132286 -0.017746368000000002
-1.131286 -0.017913383
-1.130286 -0.018082051
-1.129286 -0.018252218
-1.128286 -0.018423721
-1.127286 -0.018596443
-1.126286 -0.018770341
-1.125286 -0.018945448
-1.124286 -0.019121835
-1.123286 -0.019299570999999998
-1.122286 -0.019478681
-1.121286 -0.019659153
-1.120286 -0.019840949
-1.119286 -0.020024055
-1.118286 -0.020208511999999998
-1.117286 -0.020394448
-1.116286 -0.020582038
-1.115286 -0.020771477
-1.114286 -0.020962904
-1.113286 -0.021156346
-1.112286 -0.021351702
-1.111286 -0.02154877
-1.110286 -0.021747299
-1.109286 -0.021947075
-1.108286 -0.022147987
-1.107286 -0.022350044
-1.106286 -0.022553372000000002
-1.105286 -0.022758164
-1.104286 -0.022964616
-1.103286 -0.023172879
-1.102286 -0.023383037
-1.101286 -0.023595110000000002
-1.100286 -0.023809078
-1.099286 -0.024024925
-1.098286 -0.024242648
-1.097286 -0.024462264
-1.096286 -0.024683776
-1.095286 -0.024907157000000003
-1.094286 -0.025132325
-1.093286 -0.025359134
-1.092286 -0.025587415000000002
-1.091286 -0.025817024
-1.090286 -0.026047899000000003
-1.089286 -0.026280084
-1.088286 -0.026513738
-1.087286 -0.026749105999999998
-1.086286 -0.026986442
-1.085286 -0.027225938
-1.084286 -0.02746768
-1.083286 -0.027711651999999996
-1.082286 -0.027957722000000004
-1.081286 -0.02820571
-1.080286 -0.028455447
-1.079286 -0.028706805
-1.078286 -0.028959728999999997
-1.077286 -0.029214213
-1.076286 -0.029470286000000002
-1.075286 -0.029728000000000004
-1.074286 -0.029987397
-1.073286 -0.03024851
-1.072286 -0.030511398999999998
-1.071286 -0.030776177
-1.070286 -0.031042987
-1.069286 -0.031312011
-1.068286 -0.031583401
-1.067286 -0.031857257
-1.066286 -0.032133571
-1.065286 -0.032412229
-1.064286 -0.032693019999999996
-1.063286 -0.032975699
-1.062286 -0.033260052
-1.061286 -0.033545948
-1.060286 -0.033833378
-1.059286 -0.034122443
-1.058286 -0.034413341
-1.057286 -0.034706263
-1.056286 -0.03500139
-1.055286 -0.035298846
-1.054286 -0.035598705
-1.053286 -0.035900978
-1.052286 -0.036205663
-1.051286 -0.036512755
-1.050286 -0.036822242
-1.049286 -0.037134112999999996
-1.048286 -0.037448309
-1.047286 -0.037764737
-1.046286 -0.038083258999999994
-1.045286 -0.03840373
-1.044286 -0.038726025
-1.043286 -0.039050097
-1.042286 -0.039375992
-1.041286 -0.039703879
-1.040286 -0.040033986
-1.039286 -0.040366565
-1.038286 -0.040701799999999996
-1.037286 -0.041039796999999996
-1.036286 -0.041380545
-1.035286 -0.041723941
-1.034286 -0.042069837
-1.033286 -0.042418094
-1.032286 -0.042768594
-1.031286 -0.043121306
-1.030286 -0.043476236
-1.029286 -0.043833416
-1.028286 -0.044192869
-1.027286 -0.044554579999999996
-1.026286 -0.044918514
-1.025286 -0.045284655
-1.024286 -0.045653046
-1.023286 -0.046023802
-1.022286 -0.046397091
-1.021286 -0.04677308
-1.020286 -0.04715191
-1.019286 -0.04753363
-1.018286 -0.047918182
-1.017286 -0.048305397
-1.016286 -0.048695062
-1.015286 -0.049086974
-1.014286 -0.049481028999999996
-1.013286 -0.049877231
-1.012286 -0.050275696999999994
-1.011286 -0.050676608
-1.010286 -0.05108013299999999
-1.009286 -0.051486382000000004
-1.008286 -0.051895389
-1.007286 -0.052307085999999996
-1.006286 -0.052721374
-1.005286 -0.053138174999999996
-1.004286 -0.053557468000000004
-1.003286 -0.053979317
-1.002286 -0.054403837
-1.001286 -0.054831151
-1.000286 -0.055261329
-0.9992857 -0.055694371000000006
-0.9982857 -0.056130206
-0.9972857 -0.056568737
-0.9962857 -0.057009881
-0.9952857 -0.057453650999999994
-0.9942857 -0.057900115
-0.9932857 -0.058349449000000005
-0.9922857 -0.058801861999999996
-0.9912857 -0.05925749400000001
-0.9902857 -0.059716369
-0.9892857 -0.060178369
-0.9882857 -0.06064327900000001
-0.9872857 -0.061110884
-0.9862857 -0.061581004
-0.9852857 -0.062053597999999995
-0.9842857 -0.062528712
-0.9832857 -0.063006481
-0.9822857 -0.063487084
-0.9812857 -0.063970668
-0.9802857 -0.06445730100000001
-0.9792857 -0.064946932
-0.9782857 -0.065439497
-0.9772857 -0.065934926
-0.9762857 -0.06643321199999999
-0.9752857 -0.06693438
-0.9742857 -0.067438546
-0.9732857 -0.067945832
-0.9722857 -0.068456307
-0.9712857 -0.068969972
-0.9702857 -0.069486722
-0.9692857 -0.0700064
-0.9682857 -0.070528866
-0.9672857 -0.071054051
-0.9662857 -0.071582035
-0.9652857 -0.072112971
-0.9642857 -0.072647084
-0.9632857 -0.073184585
-0.9622857 -0.073725579
-0.9612857 -0.074270088
-0.9602857 -0.074817962
-0.9592857 -0.075369026
-0.9582857 -0.075923052
-0.9572857 -0.076479866
-0.9562857 -0.07703944
-0.9552857 -0.077601831
-0.9542857 -0.078167138
-0.9532857 -0.07873548300000001
-0.9522857 -0.079306919
-0.9512857 -0.079881464
-0.9502857 -0.080459088
-0.9492857 -0.081039727
-0.9482857 -0.081623392
-0.9472857 -0.082210166
-0.9462857 -0.082800229
-0.9452857 -0.08339380099999999
-0.9442857 -0.083991047
-0.9432857 -0.084592024
-0.9422857 -0.085196598
-0.9412857 -0.085804547
-0.9402857 -0.086415565
-0.9392857 -0.087029394
-0.9382857 -0.087645889
-0.9372857 -0.08826509
-0.9362857 -0.08888721299999999
-0.9352857 -0.08951253299999999
-0.9342857 -0.090141309
-0.9332857 -0.090773695
-0.9322857 -0.091409771
-0.9312857 -0.092049473
-0.9302857 -0.09269265
-0.9292857 -0.093339174
-0.9282857 -0.09398901
-0.9272857 -0.094642187
-0.9262857 -0.095298793
-0.9252857 -0.095958932
-0.9242857 -0.096622622
-0.9232857 -0.097289775
-0.9222857 -0.09796024499999999
-0.9212857 -0.09863376600000001
-0.9202857 -0.099310221
-0.9192857 -0.09998957400000001
-0.9182857 -0.10067195000000001
-0.9172857 -0.10135763999999998
-0.9162857 -0.10204703
-0.9152857 -0.10274037000000001
-0.9142857 -0.10343783
-0.9132857 -0.10413934
-0.9122857 -0.10484465
-0.9112857 -0.10555347
-0.9102857 -0.1062655
-0.9092857 -0.10698057000000001
-0.9082857 -0.10769862
-0.9072857 -0.10841968
-0.9062857 -0.10914392999999999
-0.9052857 -0.10987150000000001
-0.9042857 -0.1106025
-0.9032857 -0.11133689000000001
-0.9022857 -0.11207464
-0.9012857 -0.11281569000000001
-0.9002857 -0.11356006
-0.8992857 -0.11430786000000001
-0.8982857 -0.11505924999999999
-0.8972857 -0.11581443999999999
-0.8962857 -0.11657359
-0.8952857 -0.1173367
-0.8942857 -0.11810360000000002
-0.8932857 -0.11887401
-0.8922857 -0.11964763
-0.8912857 -0.12042419000000001
-0.8902857 -0.12120362
-0.8892857 -0.12198606999999999
-0.8882857 -0.12277176
-0.8872857 -0.12356102
-0.8862857 -0.12435410999999999
-0.8852857 -0.12515114
-0.8842857 -0.12595202
-0.8832857 -0.12675656
-0.8822857 -0.12756456
-0.8812857 -0.12837580999999998
-0.8802857 -0.12919032
-0.8792857 -0.13000816
-0.8782857 -0.13082955000000002
-0.8772857 -0.13165465
-0.8762857 -0.13248347
-0.8752857 -0.13331595
-0.8742857 -0.13415186
-0.8732857 -0.13499096
-0.8722857 -0.13583308000000002
-0.8712857 -0.13667819
-0.8702857 -0.1375265
-0.8692857 -0.13837825
-0.8682857 -0.13923378
-0.8672857 -0.14009329
-0.8662857 -0.14095686999999998
-0.8652857 -0.14182434
-0.8642857 -0.14269544
-0.8632857 -0.14356985
-0.8622857 -0.14444736
-0.8612857 -0.14532796
-0.8602857 -0.14621177
-0.8592857 -0.14709897
-0.8582857 -0.14798979
-0.8572857 -0.14888439
-0.8562857 -0.14978274
-0.8552857 -0.15068467000000002
-0.8542857 -0.15159001
-0.8532857 -0.15249859000000002
-0.8522857 -0.15341033
-0.8512857 -0.1543253
-0.8502857 -0.15524372
-0.8492857 -0.15616579
-0.8482857 -0.15709166000000002
-0.8472857 -0.15802133999999998
-0.8462857 -0.15895467000000002
-0.8452857 -0.15989137
-0.8442857 -0.16083114
-0.8432857 -0.1617738
-0.8422857 -0.16271930999999998
-0.8412857 -0.1636678
-0.8402857 -0.16461958999999998
-0.8392857 -0.16557495
-0.8382857 -0.16653410999999999
-0.8372857 -0.16749709999999998
-0.8362857 -0.16846379
-0.8352857 -0.16943396
-0.8342857 -0.17040729999999998
-0.8332857 -0.17138362
-0.8322857 -0.17236277
-0.8312857 -0.17334481999999998
-0.8302857 -0.17433002
-0.8292857 -0.17531859
-0.8282857 -0.17631070999999998
-0.8272857 -0.17730637999999999
-0.8262857 -0.17830544
-0.8252857 -0.17930766
-0.8242857 -0.1803128
-0.8232857 -0.18132076
-0.8222857 -0.18233163
-0.8212857 -0.18334562999999998
-0.8202857 -0.18436307
-0.8192857 -0.18538415
-0.8182857 -0.18640893
-0.8172857 -0.18743722000000002
-0.8162857 -0.18846868
-0.8152857 -0.18950286
-0.8142857 -0.19053948
-0.8132857 -0.19157851
-0.8122857 -0.19262022
-0.8112857 -0.19366499
-0.8102857 -0.19471331
-0.8092857 -0.19576547
-0.8082857 -0.1968215
-0.8072857 -0.19788111
-0.8062857 -0.19894388999999998
-0.8052857 -0.20000944
-0.8042857 -0.20107743
-0.8032857 -0.20214776
-0.8022857 -0.20322058999999998
-0.8012857 -0.2042962
-0.8002857 -0.20537474
-0.7992857 -0.20645638
-0.7982857 -0.20754109
-0.7972857 -0.20862874
-0.7962857 -0.20971905999999998
-0.7952857 -0.21081197000000002
-0.7942857 -0.21190752999999998
-0.7932857 -0.21300588
-0.7922857 -0.21410726000000002
-0.7912857 -0.21521191
-0.7902857 -0.21631997
-0.7892857 -0.21743134
-0.7882857 -0.21854575999999998
-0.7872857 -0.21966281
-0.7862857 -0.22078204999999998
-0.7852857 -0.22190316
-0.7842857 -0.22302603000000001
-0.7832857 -0.22415069
-0.7822857 -0.22527743
-0.7812857 -0.22640654000000002
-0.7802857 -0.22753838
-0.7792857 -0.22867308
-0.7782857 -0.22981081
-0.7772857 -0.23095144
-0.7762857 -0.23209480999999998
-0.7752857 -0.23324066000000002
-0.7742857 -0.23438889
-0.7732857 -0.23553949000000002
-0.7722857 -0.23669253999999998
-0.7712857 -0.23784803000000002
-0.7702857 -0.23900592
-0.7692857 -0.24016621000000002
-0.7682857 -0.24132885
-0.7672857 -0.24249365
-0.7662857 -0.24366043999999998
-0.7652857 -0.24482908
-0.7642857 -0.24599944999999998
-0.7632857 -0.24717157
-0.7622857 -0.24834566
-0.7612857 -0.2495219
-0.7602857 -0.25070043999999997
-0.7592857 -0.25188131
-0.7582857 -0.25306446
-0.7572857 -0.25424971
-0.7562857 -0.25543673
-0.7552857 -0.25662524
-0.7542857 -0.25781508999999997
-0.7532857 -0.25900633
-0.7522857 -0.26019912
-0.7512857 -0.26139368
-0.7502857 -0.26259031
-0.7492857 -0.26378925
-0.7482857 -0.26499056
-0.7472857 -0.26619413
-0.7462857 -0.26739966
-0.7452857 -0.26860675
-0.7442857 -0.26981521
-0.7432857 -0.27102483
-0.7422857 -0.27223558
-0.7412857 -0.27344751
-0.7402857 -0.27466081
-0.7392857 -0.27587556
-0.7382857 -0.27709184
-0.7372857 -0.27830948
-0.7362857 -0.27952832
-0.7352857 -0.28074833
-0.7342857 -0.2819696
-0.7332857 -0.28319217
-0.7322857 -0.28441614000000004
-0.7312857 -0.28564176
-0.7302857 -0.28686891
-0.7292857 -0.28809754000000004
-0.7282857 -0.28932733
-0.7272857 -0.29055797
-0.7262857 -0.29178918
-0.7252857 -0.29302065
-0.7242857 -0.29425235
-0.7232857 -0.29548432
-0.7222857 -0.29671674
-0.7212857 -0.29795
-0.7202857 -0.2991844
-0.7192857 -0.30042017
-0.7182857 -0.30165743
-0.7172857 -0.30289604
-0.7162857 -0.30413575
-0.7152857 -0.30537627
-0.7142857 -0.3066174
-0.7132857 -0.30785913
-0.7122857 -0.30910133
-0.7112857 -0.31034385000000003
-0.7102857 -0.31158645
-0.7092857 -0.31282885
-0.7082857 -0.31407084
-0.7072857 -0.31531218
-0.7062857 -0.31655279
-0.7052857 -0.31779297
-0.7042857 -0.31903307000000003
-0.7032857 -0.32027357
-0.7022857 -0.32151497
-0.7012857 -0.32275761
-0.7002857 -0.32400144
-0.6992857 -0.32524622999999997
-0.6982857 -0.32649147
-0.6972857 -0.32773658
-0.6962857 -0.32898115
-0.6952857 -0.33022473
-0.6942857 -0.33146723
-0.6932857 -0.33270858999999997
-0.6922857 -0.3339489
-0.6912857 -0.33518828
-0.6902857 -0.33642694
-0.6892857 -0.33766515999999996
-0.6882857 -0.33890316
-0.6872857 -0.34014112
-0.6862857 -0.34137894
-0.6852857 -0.34261679
-0.6842857 -0.34385456000000003
-0.6832857 -0.3450922
-0.6822857 -0.34632959999999996
-0.6812857 -0.34756649
-0.6802857 -0.34880235
-0.6792857 -0.35003666
-0.6782857 -0.35126891
-0.6772857 -0.35249882
-0.6762857 -0.35372658
-0.6752857 -0.35495239
-0.6742857 -0.35617671
-0.6732857 -0.35739983000000003
-0.6722857 -0.35862224000000004
-0.6712857 -0.35984417999999996
-0.6702857 -0.36106568
-0.6692857 -0.36228667
-0.6682857 -0.36350682
-0.6672857 -0.36472594
-0.6662857 -0.36594379
-0.6652857 -0.36715991
-0.6642857 -0.36837386
-0.6632857 -0.36958535
-0.6622857 -0.37079421
-0.6612857 -0.37200036000000003
-0.6602857 -0.37320389
-0.6592857 -0.37440499
-0.6582857 -0.37560402
-0.6572857 -0.37680115000000003
-0.6562857 -0.37799659
-0.6552857 -0.37919029
-0.6542857 -0.3803821
-0.6532857 -0.38157203
-0.6522857 -0.38276
-0.6512857 -0.38394597
-0.6502857 -0.38512975
-0.6492857 -0.38631123
-0.6482857 -0.38749005
-0.6472857 -0.38866599
-0.6462857 -0.3898388
-0.6452857 -0.39100815
-0.6442857 -0.39217402
-0.6432857 -0.39333692
-0.6422857 -0.39449725
-0.6412857 -0.39565549
-0.6402857 -0.39681173
-0.6392857 -0.39796581999999997
-0.6382857 -0.39911749999999996
-0.6372857 -0.40026624
-0.6362857 -0.40141161999999997
-0.6352857 -0.40255315
-0.6342857 -0.40369048
-0.6332857 -0.40482371
-0.6322857 -0.40595312999999994
-0.6312857 -0.40707905
-0.6302857 -0.40820171
-0.6292857 -0.40932088000000005
-0.6282857 -0.41043642
-0.6272857 -0.41154814
-0.6262857 -0.41265571
-0.6252857 -0.41375933
-0.6242857 -0.41485918000000005
-0.6232857 -0.41595553
-0.6222857 -0.41704843999999996
-0.6212857 -0.41813807999999997
-0.6202857 -0.41922429000000005
-0.6192857 -0.42030671999999997
-0.6182857 -0.42138482
-0.6172857 -0.42245802000000005
-0.6162857 -0.42352611
-0.6152857 -0.42458908
-0.6142857 -0.42564711
-0.6132857 -0.42670071000000004
-0.6122857 -0.42775036000000005
-0.6112857 -0.42879633
-0.6102857 -0.42983861999999995
-0.6092857 -0.43087708999999996
-0.6082857 -0.43191126999999996
-0.6072857 -0.43294066999999997
-0.6062857 -0.43396488999999994
-0.6052857 -0.4349838
-0.6042857 -0.43599750000000004
-0.6032857 -0.43700584
-0.6022857 -0.43800873999999995
-0.6012857 -0.43900623
-0.6002857 -0.43999800000000006
-0.5992857 -0.44098399000000005
-0.5982857 -0.44196397000000004
-0.5972857 -0.44293776
-0.5962857 -0.44390545000000003
-0.5952857 -0.44486769000000004
-0.5942857 -0.44582481
-0.5932857 -0.44677700000000004
-0.5922857 -0.44772448000000004
-0.5912857 -0.44866754
-0.5902857 -0.44960603
-0.5892857 -0.45053958999999993
-0.5882857 -0.45146747
-0.5872857 -0.45238901
-0.5862857 -0.4533038
-0.5852857 -0.45421174999999997
-0.5842857 -0.4551128
-0.5832857 -0.4560071
-0.5822857 -0.45689493
-0.5812857 -0.45777643
-0.5802857 -0.45865178
-0.5792857 -0.45952084
-0.5782857 -0.46038353000000004
-0.5772857 -0.46123969000000004
-0.5762857 -0.46208910999999997
-0.5752857 -0.46293181
-0.5742857 -0.463768
-0.5732857 -0.46459795000000004
-0.5722857 -0.46542184
-0.5712857 -0.46623955000000006
-0.5702857 -0.46705049
-0.5692857 -0.46785409
-0.5682857 -0.4686499
-0.5672857 -0.46943752
-0.5662857 -0.47021685
-0.5652857 -0.47098827
-0.5642857 -0.47175231999999995
-0.5632857 -0.47250981000000003
-0.5622857 -0.47326139
-0.5612857 -0.47400701
-0.5602857 -0.47474615000000003
-0.5592857 -0.47547836
-0.5582857 -0.47620279
-0.5572857 -0.47691916
-0.5562857 -0.47762752999999997
-0.5552857 -0.47832783
-0.5542857 -0.47902032
-0.5532857 -0.47970531000000005
-0.5522857 -0.4803827
-0.5512857 -0.48105209000000004
-0.5502857 -0.48171324000000004
-0.5492857 -0.48236605
-0.5482857 -0.48300996
-0.5472857 -0.48364508
-0.5462857 -0.48427172
-0.5452857 -0.4848903
-0.5442857 -0.48550121
-0.5432857 -0.48610442000000004
-0.5422857 -0.48669958
-0.5412857 -0.48728646000000003
-0.5402857 -0.487865
-0.5392857 -0.48843445
-0.5382857 -0.48899464000000004
-0.5372857 -0.48954585
-0.5362857 -0.49008856999999995
-0.5352857 -0.49062315
-0.5342857 -0.49114996
-0.5332857 -0.49166898000000003
-0.5322857 -0.49217999999999995
-0.5312857 -0.49268235
-0.5302857 -0.49317544
-0.5292857 -0.49365865999999997
-0.5282857 -0.49413186000000003
-0.5272857 -0.49459528999999997
-0.5262857 -0.49504908000000003
-0.5252857 -0.49549369
-0.5242857 -0.49592908
-0.5232857 -0.49635512000000004
-0.5222857 -0.4967717
-0.5212857 -0.49717883
-0.5202857 -0.49757659
-0.5192857 -0.49796500000000005
-0.5182857 -0.49834466
-0.5172857 -0.49871569000000004
-0.5162857 -0.49907803
-0.5152857 -0.49943150999999997
-0.5142857 -0.49977577
-0.5132857 -0.50011012
-0.5122857 -0.50043394
-0.5112857 -0.50074672
-0.5102857 -0.50104852
-0.5092857 -0.50133942
-0.5082857 -0.5016197499999999
-0.5072857 -0.50188978
-0.5062857 -0.50214985
-0.5052857 -0.50240066
-0.5042857 -0.5026422
-0.5032857 -0.50287452
-0.5022857 -0.50309761
-0.5012857 -0.50331173
-0.5002857 -0.50351666
-0.4992857 -0.50371196
-0.4982857 -0.5038974300000001
-0.4972857 -0.50407271
-0.4962857 -0.50423732
-0.4952857 -0.5043908500000001
-0.4942857 -0.50453297
-0.4932857 -0.50466321
-0.4922857 -0.50478177
-0.4912857 -0.5048887799999999
-0.4902857 -0.50498447
-0.4892857 -0.50506936
-0.4882857 -0.50514382
-0.4872857 -0.5052083199999999
-0.4862857 -0.50526299
-0.4852857 -0.50530815
-0.4842857 -0.50534373
-0.4832857 -0.50536916
-0.4822857 -0.5053841
-0.4812857 -0.50538834
-0.4802857 -0.50538178
-0.4792857 -0.5053643099999999
-0.4782857 -0.50533586
-0.4772857 -0.5052960900000001
-0.4762857 -0.5052447800000001
-0.4752857 -0.50518191
-0.4742857 -0.50510764
-0.4732857 -0.50502205
-0.4722857 -0.50492538
-0.4712857 -0.50481781
-0.4702857 -0.50469968
-0.4692857 -0.5045712499999999
-0.4682857 -0.50443243
-0.4672857 -0.50428319
-0.4662857 -0.50412309
-0.4652857 -0.50395168
-0.4642857 -0.50376845
-0.4632857 -0.50357333
-0.4622857 -0.5033664400000001
-0.4612857 -0.50314781
-0.4602857 -0.50291759
-0.4592857 -0.50267563
-0.4582857 -0.5024218500000001
-0.4572857 -0.50215642
-0.4562857 -0.5018794
-0.4552857 -0.5015913399999999
-0.4542857 -0.5012929
-0.4532857 -0.50098449
-0.4522857 -0.5006663
-0.4512857 -0.5003382
-0.4502857 -0.49999952000000003
-0.4492857 -0.49964995
-0.4482857 -0.49928888000000005
-0.4472857 -0.49891574000000005
-0.4462857 -0.49853027000000005
-0.4452857 -0.49813263999999996
-0.4442857 -0.49772267000000003
-0.4432857 -0.49730074
-0.4422857 -0.49686710999999995
-0.4412857 -0.49642189000000003
-0.4402857 -0.49596531
-0.4392857 -0.49549728
-0.4382857 -0.49501765000000003
-0.4372857 -0.49452623
-0.4362857 -0.49402346
-0.4352857 -0.49350969
-0.4342857 -0.49298522
-0.4332857 -0.49245026999999997
-0.4322857 -0.49190479
-0.4312857 -0.49134833
-0.4302857 -0.49078040999999994
-0.4292857 -0.49020061
-0.4282857 -0.48960871
-0.4272857 -0.48900489
-0.4262857 -0.48838961000000003
-0.4252857 -0.48776334000000005
-0.4242857 -0.48712640999999995
-0.4232857 -0.48647886
-0.4222857 -0.48582051
-0.4212857 -0.48515106999999996
-0.4202857 -0.48446986
-0.4192857 -0.48377663
-0.4182857 -0.48307133999999996
-0.4172857 -0.48235427
-0.4162857 -0.48162587999999995
-0.4152857 -0.48088664000000003
-0.4142857 -0.48013721000000004
-0.4132857 -0.47937776
-0.4122857 -0.47860793
-0.4112857 -0.47782705999999997
-0.4102857 -0.47703464999999995
-0.4092857 -0.47623087
-0.4082857 -0.47541582
-0.4072857 -0.47458983
-0.4062857 -0.47375313
-0.4052857 -0.47290567000000006
-0.4042857 -0.47204737
-0.4032857 -0.47117784
-0.4022857 -0.47029662000000005
-0.4012857 -0.46940306000000004
-0.4002857 -0.46849721000000005
-0.3992857 -0.46757963
-0.3982857 -0.46665105
-0.3972857 -0.46571232
-0.3962857 -0.4647641
-0.3952857 -0.46380674
-0.3942857 -0.46284031000000003
-0.3932857 -0.46186415000000003
-0.3922857 -0.46087774
-0.3912857 -0.45988066
-0.3902857 -0.45887259999999996
-0.3892857 -0.45785345
-0.3882857 -0.45682318
-0.3872857 -0.45578191
-0.3862857 -0.45472984
-0.3852857 -0.45366744000000003
-0.3842857 -0.45259474
-0.3832857 -0.45151161
-0.3822857 -0.45041819
-0.3812857 -0.44931457
-0.3802857 -0.44820093999999994
-0.3792857 -0.44707786
-0.3782857 -0.44594579
-0.3772857 -0.44480496999999997
-0.3762857 -0.44365558000000005
-0.3752857 -0.44249729
-0.3742857 -0.44132937
-0.3732857 -0.44015078
-0.3722857 -0.43896101
-0.3712857 -0.43775979000000004
-0.3702857 -0.43654726
-0.3692857 -0.43532359000000004
-0.3682857 -0.43408930999999995
-0.3672857 -0.43284502
-0.3662857 -0.43159123000000005
-0.3652857 -0.4303284
-0.3642857 -0.42905686
-0.3632857 -0.42777689999999996
-0.3622857 -0.42648888
-0.3612857 -0.42519309
-0.3602857 -0.42388970000000004
-0.3592857 -0.42257863
-0.3582857 -0.42125979
-0.3572857 -0.4199326
-0.3562857 -0.4185962
-0.3552857 -0.41724998
-0.3542857 -0.41589360000000003
-0.3532857 -0.41452688
-0.3522857 -0.41315039
-0.3512857 -0.41176481000000004
-0.3502857 -0.41037109
-0.3492857 -0.40896982000000004
-0.3482857 -0.40756133
-0.3472857 -0.40614554
-0.3462857 -0.4047222
-0.3452857 -0.40329099
-0.3442857 -0.40185177
-0.3432857 -0.40040435
-0.3422857 -0.39894846
-0.3412857 -0.39748414
-0.3402857 -0.39601172
-0.3392857 -0.39453148000000005
-0.3382857 -0.39304322999999997
-0.3372857 -0.39154673
-0.3362857 -0.3900419
-0.3352857 -0.38852838
-0.3342857 -0.38700642
-0.3332857 -0.38547651
-0.3322857 -0.38393963999999997
-0.3312857 -0.38239709
-0.3302857 -0.38085002
-0.3292857 -0.37929883999999997
-0.3282857 -0.37774334
-0.3272857 -0.37618252
-0.3262857 -0.37461519
-0.3252857 -0.37304007
-0.3242857 -0.37145636
-0.3232857 -0.369864
-0.3222857 -0.36826385
-0.3212857 -0.36665695
-0.3202857 -0.36504429
-0.3192857 -0.3634264
-0.3182857 -0.36180329
-0.3172857 -0.36017445000000003
-0.3162857 -0.35853914
-0.3152857 -0.35689710999999996
-0.3142857 -0.35524855
-0.3132857 -0.35359412
-0.3122857 -0.351935
-0.3112857 -0.3502721
-0.3102857 -0.3486058
-0.3092857 -0.34693554
-0.3082857 -0.34526049000000003
-0.3072857 -0.34357943
-0.3062857 -0.34189145
-0.3052857 -0.34019651
-0.3042857 -0.33849524
-0.3032857 -0.33678904
-0.3022857 -0.3350798
-0.3012857 -0.33336892
-0.3002857 -0.33165698
-0.2992857 -0.32994354
-0.2982857 -0.32822704
-0.2972857 -0.32650588999999997
-0.2962857 -0.32477868000000004
-0.2952857 -0.32304486
-0.2942857 -0.32130489
-0.2932857 -0.31956017
-0.2922857 -0.31781222
-0.2912857 -0.31606228999999997
-0.2902857 -0.31431088999999995
-0.2892857 -0.31255772000000004
-0.2882857 -0.31080162
-0.2872857 -0.30904179000000004
-0.2862857 -0.30727814999999997
-0.2852857 -0.30551122000000003
-0.2842857 -0.30374215
-0.2832857 -0.30197229000000003
-0.2822857 -0.30020268
-0.2812857 -0.29843345
-0.2802857 -0.29666347
-0.2792857 -0.29489081
-0.2782857 -0.29311352
-0.2772857 -0.29133046
-0.2762857 -0.28954162
-0.2752857 -0.28774831
-0.2742857 -0.28595272
-0.2732857 -0.28415713
-0.2722857 -0.28236336
-0.2712857 -0.28057225999999996
-0.2702857 -0.27878352
-0.2692857 -0.27699575000000004
-0.2682857 -0.27520705
-0.2672857 -0.2734161
-0.2662857 -0.27162246
-0.2652857 -0.26982655
-0.2642857 -0.2680297
-0.2632857 -0.26623344
-0.2622857 -0.2644385
-0.2612857 -0.26264486000000004
-0.2602857 -0.26085156
-0.2592857 -0.25905715
-0.2582857 -0.25726063
-0.2572857 -0.25546206
-0.2562857 -0.25366258
-0.2552857 -0.25186433999999996
-0.2542857 -0.25006956
-0.2532857 -0.24827975
-0.2522857 -0.24649526
-0.2512857 -0.24471504
-0.2502857 -0.2429367
-0.2492857 -0.24115767000000002
-0.2482857 -0.239376
-0.2472857 -0.23759114999999997
-0.2462857 -0.23580403000000003
-0.2452857 -0.23401695999999997
-0.2442857 -0.23223266
-0.2432857 -0.23045360999999998
-0.2422857 -0.2286809
-0.2412857 -0.22691444
-0.2402857 -0.22515290999999998
-0.2392857 -0.22339467
-0.2382857 -0.22163835999999998
-0.2372857 -0.21988361
-0.2362857 -0.21813097
-0.2352857 -0.21638162
-0.2342857 -0.21463664999999998
-0.2332857 -0.21289636
-0.2322857 -0.21115995
-0.2312857 -0.20942597000000002
-0.2302857 -0.20769266
-0.2292857 -0.20595889
-0.2282857 -0.20422474000000002
-0.2272857 -0.20249186
-0.2262857 -0.20076297
-0.2252857 -0.19904124
-0.2242857 -0.19732905
-0.2232857 -0.19562754000000002
-0.2222857 -0.19393595
-0.2212857 -0.19225214999999998
-0.2202857 -0.19057342
-0.2192857 -0.18889730999999998
-0.2182857 -0.18722254
-0.2172857 -0.18554928999999998
-0.2162857 -0.18387893
-0.2152857 -0.18221345
-0.2142857 -0.18055456
-0.2132857 -0.17890316
-0.2122857 -0.17725893
-0.2112857 -0.17562088
-0.2102857 -0.17398801
-0.2092857 -0.17235985
-0.2082857 -0.17073697000000002
-0.2072857 -0.16912086
-0.2062857 -0.16751336
-0.2052857 -0.16591608000000002
-0.2042857 -0.16432955999999999
-0.2032857 -0.16275299000000001
-0.2022857 -0.16118444
-0.2012857 -0.15962156
-0.2002857 -0.15806244
-0.1992857 -0.1565063
-0.1982857 -0.1549539
-0.1972857 -0.1534073
-0.1962857 -0.15186912
-0.1952857 -0.15034161999999998
-0.1942857 -0.14882603
-0.1932857 -0.14732211
-0.1922857 -0.14582841
-0.1912857 -0.14434295
-0.1902857 -0.14286408
-0.1892857 -0.14139105999999999
-0.1882857 -0.13992443999999998
-0.1872857 -0.1384657
-0.1862857 -0.13701663
-0.1852857 -0.13557866000000002
-0.1842857 -0.13415229
-0.1832857 -0.13273705
-0.1822857 -0.13133177000000001
-0.1812857 -0.12993523
-0.1802857 -0.12854678
-0.1792857 -0.12716671
-0.1782857 -0.12579616
-0.1772857 -0.12443668000000001
-0.1762857 -0.12308953
-0.1752857 -0.12175516
-0.1742857 -0.12043294
-0.1732857 -0.11912128
-0.1722857 -0.11781827
-0.1712857 -0.11652241999999999
-0.1702857 -0.11523333000000001
-0.1692857 -0.11395181
-0.1682857 -0.11267983
-0.1672857 -0.11141981999999999
-0.1662857 -0.11017400999999999
-0.1652857 -0.10894367
-0.1642857 -0.10772889999999999
-0.1632857 -0.10652872
-0.1622857 -0.10534144000000001
-0.1612857 -0.10416544000000001
-0.1602857 -0.10299963
-0.1592857 -0.10184385
-0.1582857 -0.10069860000000001
-0.1572857 -0.099564658
-0.1562857 -0.09844278699999999
-0.1552857 -0.097333285
-0.1542857 -0.096235942
-0.1532857 -0.09515021800000001
-0.1522857 -0.094075804
-0.1512857 -0.093012926
-0.1502857 -0.091962423
-0.1492857 -0.090925692
-0.1482857 -0.08990427599999999
-0.1472857 -0.088899268
-0.1462857 -0.087911001
-0.1452857 -0.086938799
-0.1442857 -0.08598112599999999
-0.1432857 -0.085035944
-0.1422857 -0.084101449
-0.1412857 -0.083176512
-0.1402857 -0.082261011
-0.1392857 -0.081355881
-0.1382857 -0.08046265
-0.1372857 -0.079583132
-0.1362857 -0.078718853
-0.1352857 -0.077870837
-0.1342857 -0.077039545
-0.1332857 -0.076224952
-0.1322857 -0.075426826
-0.1312857 -0.074644975
-0.1302857 -0.07387923
-0.1292857 -0.07312964899999999
-0.1282857 -0.072396063
-0.1272857 -0.071678165
-0.1262857 -0.070975051
-0.1252857 -0.070285675
-0.1242857 -0.06960897
-0.1232857 -0.068944151
-0.1222857 -0.06829106700000001
-0.1212857 -0.067650166
-0.1202857 -0.067022612
-0.1192857 -0.06640992899999999
-0.1182857 -0.06581361499999999
-0.1172857 -0.065234746
-0.1162857 -0.064674043
-0.1152857 -0.064131431
-0.1142857 -0.06360652
-0.1132857 -0.06309856500000001
-0.1122857 -0.062606734
-0.1112857 -0.06213035100000001
-0.1102857 -0.061668863
-0.1092857 -0.061222131
-0.1082857 -0.06079008500000001
-0.1072857 -0.060372957
-0.1062857 -0.059971014999999996
-0.1052857 -0.05958465599999999
-0.1042857 -0.059214246000000005
-0.1032857 -0.05886017500000001
-0.1022857 -0.058522931
-0.1012857 -0.058202894
-0.1002857 -0.057900307
-9.9285714E-02 -0.057615084
-9.8285712E-02 -0.057347129999999996
-9.7285718E-02 -0.057096296000000005
-9.6285716E-02 -0.056862301000000004
-9.5285714E-02 -0.056644744
-9.4285712E-02 -0.056443398000000006
-9.3285717E-02 -0.056258129
-9.2285715E-02 -0.056088681
-9.1285713E-02 -0.055934844
-9.0285711E-02 -0.055796525
-8.9285716E-02 -0.055673892999999995
-8.8285714E-02 -0.055567385
-8.7285712E-02 -0.055477860999999996
-8.6285718E-02 -0.055406067999999996
-8.5285716E-02 -0.055352208
-8.4285714E-02 -0.055316498
-8.3285712E-02 -0.05529882
-8.2285717E-02 -0.055298721
-8.1285715E-02 -0.055315276000000003
-8.0285713E-02 -0.05534782
-7.9285711E-02 -0.05539557899999999
-7.8285716E-02 -0.055458733999999996
-7.7285714E-02 -0.055537873
-7.6285712E-02 -0.055634143000000004
-7.5285718E-02 -0.055748381
-7.4285716E-02 -0.055881246
-7.3285714E-02 -0.056032662
-7.2285712E-02 -0.056202249999999995
-7.1285717E-02 -0.056389294
-7.0285715E-02 -0.056593196000000005
-6.9285713E-02 -0.05681365100000001
-6.8285711E-02 -0.057050894
-6.7285717E-02 -0.057305442
-6.6285715E-02 -0.057577895
-6.5285712E-02 -0.057868275
-6.4285718E-02 -0.058176304
-6.3285716E-02 -0.058501406
-6.2285714E-02 -0.058842293
-6.1285716E-02 -0.059197970999999995
-6.0285714E-02 -0.059567887
-5.9285715E-02 -0.05995236
-5.8285713E-02 -0.060352264
-5.7285715E-02 -0.060769235
-5.6285713E-02 -0.061205059
-5.5285715E-02 -0.061660941000000004
-5.4285713E-02 -0.062136987
-5.3285714E-02 -0.062632596
-5.2285716E-02 -0.063146272
-5.1285714E-02 -0.06367634600000001
-5.0285716E-02 -0.06422125199999999
-4.9285714E-02 -0.064780191
-4.8285715E-02 -0.06535358299999999
-4.7285713E-02 -0.065942842
-4.6285715E-02 -0.066549046
-4.5285713E-02 -0.067173364
-4.4285715E-02 -0.06781595900000001
-4.3285713E-02 -0.068476272
-4.2285714E-02 -0.069153163
-4.1285716E-02 -0.06984552000000001
-4.0285714E-02 -0.070552714
-3.9285716E-02 -0.071275135
-3.8285714E-02 -0.072013849
-3.7285715E-02 -0.072770438
-3.6285713E-02 -0.07354604899999999
-3.5285715E-02 -0.07434097399999999
-3.4285713E-02 -0.075154647
-3.3285715E-02 -0.075985159
-3.2285713E-02 -0.076830282
-3.1285714E-02 -0.07768838
-3.0285714E-02 -0.078558351
-2.9285714E-02 -0.07944032000000001
-2.8285714E-02 -0.080335815
-2.7285714E-02 -0.081246847
-2.6285714E-02 -0.082175719
-2.5285713E-02 -0.08312381699999999
-2.4285715E-02 -0.08409135000000001
-2.3285715E-02 -0.085077458
-2.2285715E-02 -0.086080452
-2.1285715E-02 -0.08709887599999999
-2.0285714E-02 -0.088131736
-1.9285714E-02 -0.089179078
-1.8285714E-02 -0.09024138599999999
-1.7285714E-02 -0.091319584
-1.6285714E-02 -0.09241433
-1.5285715E-02 -0.093525602
-1.4285714E-02 -0.094651885
-1.3285714E-02 -0.09579102
-1.2285714E-02 -0.09694141299999999
-1.1285714E-02 -0.098102097
-1.0285715E-02 -0.09927340999999999
-9.2857145E-03 -0.10045671
-8.2857143E-03 -0.10165418
-7.2857141E-03 -0.10286873
-6.2857145E-03 -0.10410215
-5.2857143E-03 -0.10535544000000001
-4.2857141E-03 -0.10662717
-3.2857142E-03 -0.10791493
-2.2857143E-03 -0.10921636
-1.2857143E-03 -0.11052953
-2.8571428E-04 -0.1118537
7.1428571E-04 -0.11318929999999999
1.7142857E-03 -0.11453831
2.7142856E-03 -0.11590178999999999
3.7142858E-03 -0.11728037000000001
4.7142855E-03 -0.11867337
5.7142857E-03 -0.12007889000000001
6.7142858E-03 -0.12149534999999999
7.7142855E-03 -0.12292117000000001
8.7142857E-03 -0.12435606999999999
9.7142858E-03 -0.12580174
1.0714286E-02 -0.12726082
1.1714286E-02 -0.12873542
1.2714285E-02 -0.1302267
1.3714286E-02 -0.13173457
1.4714286E-02 -0.13325721
1.5714286E-02 -0.13479172
1.6714286E-02 -0.13633539
1.7714286E-02 -0.13788628
1.8714286E-02 -0.13944436
1.9714287E-02 -0.14101163
2.0714285E-02 -0.14259096
2.1714285E-02 -0.14418481
2.2714285E-02 -0.14579463
2.3714285E-02 -0.1474195
2.4714286E-02 -0.14905706000000002
2.5714286E-02 -0.15070440999999998
2.6714286E-02 -0.15235863
2.7714286E-02 -0.15401943
2.8714286E-02 -0.15568786
2.9714286E-02 -0.15736627
3.0714286E-02 -0.15905715
3.1714287E-02 -0.16076195
3.2714285E-02 -0.16248038
3.3714287E-02 -0.16421042
3.4714285E-02 -0.16594914
3.5714287E-02 -0.16769434
3.6714286E-02 -0.16944468
3.7714284E-02 -0.17120057
3.8714286E-02 -0.17296410999999998
3.9714284E-02 -0.17473823
4.0714286E-02 -0.17652514
4.1714285E-02 -0.17832515
4.2714287E-02 -0.18013652
4.3714285E-02 -0.18195591
4.4714287E-02 -0.18377980000000002
4.5714285E-02 -0.18560606999999998
4.6714287E-02 -0.1874345
4.7714286E-02 -0.18926663
4.8714284E-02 -0.19110549
4.9714286E-02 -0.19295451
5.0714284E-02 -0.19481584999999998
5.1714286E-02 -0.19668983
5.2714285E-02 -0.19857455
5.3714287E-02 -0.20046697
5.4714285E-02 -0.20236438
5.5714287E-02 -0.20426507
5.6714285E-02 -0.20616854999999998
5.7714287E-02 -0.20807607
5.8714285E-02 -0.20998983999999998
5.9714288E-02 -0.21191165
6.0714286E-02 -0.21384177
6.1714284E-02 -0.21577859
6.2714286E-02 -0.21771954
6.3714288E-02 -0.21966176999999998
6.4714283E-02 -0.22160397
6.5714285E-02 -0.22354606000000002
6.6714287E-02 -0.22548956
6.7714289E-02 -0.22743796000000002
6.8714283E-02 -0.22939444
6.9714285E-02 -0.23136120000000002
7.0714287E-02 -0.23333794000000002
7.1714282E-02 -0.23532223
7.2714284E-02 -0.23731058000000002
7.3714286E-02 -0.23929949
7.4714288E-02 -0.24128655999999998
7.5714283E-02 -0.24327096
7.6714285E-02 -0.2452537
7.7714287E-02 -0.24723718
7.8714289E-02 -0.24922403999999998
7.9714283E-02 -0.25121579
8.0714285E-02 -0.25321222
8.1714287E-02 -0.25521215999999997
8.2714289E-02 -0.25721337
8.3714284E-02 -0.2592141
8.4714286E-02 -0.2612137
8.5714288E-02 -0.26321306
8.6714283E-02 -0.26521357
8.7714285E-02 -0.26721668
8.8714287E-02 -0.26922286
8.9714289E-02 -0.27123131
9.0714283E-02 -0.27323994
9.1714285E-02 -0.27524580000000004
9.2714287E-02 -0.27724649
9.3714289E-02 -0.27924035999999997
9.4714284E-02 -0.28122871
9.5714286E-02 -0.28321377
9.6714288E-02 -0.28519914
9.7714283E-02 -0.28718796
9.8714285E-02 -0.28918171000000004
9.9714287E-02 -0.29117966
0.1007143 -0.29317962000000003
0.1017143 -0.29517848
0.1027143 -0.29717304
0.1037143 -0.29916121
0.1047143 -0.30114264
0.1057143 -0.30311794999999997
0.1067143 -0.3050888
0.1077143 -0.30705614
0.1087143 -0.30901975
0.1097143 -0.31097843000000003
0.1107143 -0.31293081
0.1117143 -0.31487594999999996
0.1127143 -0.31681382
0.1137143 -0.31874557
0.1147143 -0.32067362
0.1157143 -0.32260024
0.1167143 -0.32452759
0.1177143 -0.32645522
0.1187143 -0.32838078
0.1197143 -0.3303007
0.1207143 -0.3322108
0.1217143 -0.33410789999999996
0.1227143 -0.33599112999999997
0.1237143 -0.33786143
0.1247143 -0.33972135
0.1257143 -0.34157389
0.1267143 -0.34342164000000003
0.1277143 -0.34526584
0.1287143 -0.34710632
0.1297143 -0.34894135
0.1307143 -0.35076875
0.1317143 -0.35258711
0.1327143 -0.35439627
0.1337143 -0.35619708
0.1347143 -0.35799027
0.1357143 -0.35977608
0.1367143 -0.36155358
0.1377143 -0.36332106999999997
0.1387143 -0.36507607000000003
0.1397143 -0.36681567
0.1407143 -0.36853792
0.1417143 -0.3702427
0.1427143 -0.37193189
0.1437143 -0.37360934
0.1447143 -0.3752792
0.1457143 -0.37694459
0.1467143 -0.37860591
0.1477143 -0.38026164
0.1487143 -0.38190829
0.1497143 -0.38354129000000003
0.1507143 -0.38515676
0.1517143 -0.38675324
0.1527143 -0.38833139
0.1537143 -0.38989352
0.1547143 -0.39144289
0.1557143 -0.39298153
0.1567143 -0.39451006
0.1577143 -0.39602676000000003
0.1587143 -0.39752917000000004
0.1597143 -0.39901431000000004
0.1607143 -0.40048012
0.1617143 -0.40192716
0.1627143 -0.40335762
0.1637143 -0.40477491000000004
0.1647143 -0.40618139
0.1657143 -0.40757749
0.1667143 -0.40896073999999993
0.1677143 -0.41032713
0.1687143 -0.41167210000000004
0.1697143 -0.41299234
0.1707143 -0.41428762
0.1717143 -0.41556051
0.1727143 -0.41681542000000005
0.1737143 -0.41805734
0.1747143 -0.41928953
0.1757143 -0.42051254
0.1767143 -0.42172438
0.1777143 -0.42292117
0.1787143 -0.42409785
0.1797143 -0.42525027
0.1807143 -0.42637684000000003
0.1817143 -0.42747902
0.1827143 -0.42855991
0.1837143 -0.4296226
0.1847143 -0.4306681
0.1857143 -0.43169580999999996
0.1867143 -0.43270374
0.1877143 -0.43368922000000004
0.1887143 -0.43465062
0.1897143 -0.43558758
0.1907143 -0.43650186
0.1917143 -0.43739653
0.1927143 -0.43827514
0.1937143 -0.43913904000000004
0.1947143 -0.43998761000000003
0.1957143 -0.44081775
0.1967143 -0.44162474
0.1977143 -0.44240365
0.1987143 -0.44315140999999997
0.1997143 -0.44386755
0.2007143 -0.44455500000000003
0.2017143 -0.44521741000000004
0.2027143 -0.44585959999999997
0.2037143 -0.44648456
0.2047143 -0.44709239
0.2057143 -0.44768164
0.2067143 -0.44824909
0.2077143 -0.4487915
0.2087143 -0.4493068
0.2097143 -0.44979481000000004
0.2107143 -0.45025717000000004
0.2117143 -0.45069591000000003
0.2127143 -0.45111231
0.2137143 -0.45150598000000003
0.2147143 -0.4518752
0.2157143 -0.45221695
0.2167143 -0.45252908
0.2177143 -0.45281053
0.2187143 -0.45306166
0.2197143 -0.45328536
0.2207143 -0.45348457
0.2217143 -0.45366236000000004
0.2227143 -0.45381965999999996
0.2237143 -0.45395521
0.2247143 -0.45406572
0.2257143 -0.45414716000000005
0.2267143 -0.45419582
0.2277143 -0.45420951
0.2287143 -0.45418897999999996
0.2297143 -0.45413664
0.2307143 -0.45405589
0.2317143 -0.45394991
0.2327143 -0.45382073000000006
0.2337143 -0.45366840999999997
0.2347143 -0.45349188
0.2357143 -0.45328876000000007
0.2367143 -0.45305686
0.2377143 -0.45279507
0.2387143 -0.45250313999999997
0.2397143 -0.45218165000000005
0.2407143 -0.45183133
0.2417143 -0.45145233
0.2427143 -0.45104367
0.2437143 -0.45060380000000005
0.2447143 -0.45013077999999995
0.2457143 -0.44962331
0.2467143 -0.44908114
0.2477143 -0.44850549000000006
0.2487143 -0.44789896
0.2497143 -0.44726469
0.2507143 -0.44660531
0.2517143 -0.44592236999999996
0.2527143 -0.44521494
0.2537143 -0.44448073
0.2547143 -0.44371611
0.2557143 -0.44291764
0.2567143 -0.44208271
0.2577143 -0.44121007
0.2587143 -0.44029993
0.2597143 -0.43935375
0.2607143 -0.43837326
0.2617143 -0.43736068
0.2627143 -0.43631718
0.2637143 -0.43524387
0.2647143 -0.43414114
0.2657143 -0.43300912
0.2667143 -0.43184775999999997
0.2677143 -0.43065734000000006
0.2687143 -0.42943773
0.2697143 -0.42818803
0.2707143 -0.42690751000000005
0.2717143 -0.42559407000000005
0.2727143 -0.42424550999999994
0.2737143 -0.42285933
0.2747143 -0.42143444999999996
0.2757143 -0.41997065
0.2767143 -0.41846925999999995
0.2777143 -0.41693216000000005
0.2787143 -0.41536242
0.2797143 -0.41376230999999997
0.2807143 -0.41213380000000005
0.2817143 -0.41047758
0.2827143 -0.40879305
0.2837143 -0.40707872
0.2847143 -0.40533259
0.2857143 -0.40355204
0.2867143 -0.4017347
0.2877143 -0.39987894999999996
0.2887143 -0.39798398999999995
0.2897143 -0.39604981
0.2907143 -0.39407666999999996
0.2917143 -0.39206594
0.2927143 -0.39001922
0.2937143 -0.3879383
0.2947143 -0.38582499000000003
0.2957143 -0.38368076
0.2967143 -0.38150702999999997
0.2977143 -0.37930466
0.2987143 -0.37707377
0.2997143 -0.37481315000000004
0.3007143 -0.37252093
0.3017143 -0.37019481
0.3027143 -0.36783232
0.3037143 -0.36543126
0.3047143 -0.36299035
0.3057143 -0.36050905
0.3067143 -0.35798759
0.3077143 -0.35542785
0.3087143 -0.35283195
0.3097143 -0.35020176
0.3107143 -0.34753936
0.3117143 -0.34484598
0.3127143 -0.34212212
0.3137143 -0.33936761
0.3147143 -0.33658149
0.3157143 -0.33376248999999997
0.3167143 -0.33090885000000003
0.3177143 -0.32801908
0.3187143 -0.32509177
0.3197143 -0.32212604
0.3207143 -0.31912162
0.3217143 -0.31607875
0.3227143 -0.31299836
0.3237143 -0.30988199
0.3247143 -0.30673149
0.3257143 -0.30354866999999996
0.3267143 -0.30033498000000003
0.3277143 -0.29709111
0.3287143 -0.29381732
0.3297143 -0.29051256999999997
0.3307143 -0.28717506
0.3317143 -0.28380251
0.3327143 -0.28039257
0.3337143 -0.27694367
0.3347143 -0.27345545
0.3357143 -0.26992857
0.3367143 -0.26636398
0.3377143 -0.26276321
0.3387143 -0.25912777000000004
0.3397143 -0.25545894
0.3407143 -0.25175812000000003
0.3417143 -0.24802638000000002
0.3427143 -0.24426482
0.3437143 -0.24047401
0.3447143 -0.23665371999999998
0.3457143 -0.23280272999999999
0.3467143 -0.2289189
0.3477143 -0.22500003999999998
0.3487143 -0.22104387
0.3497143 -0.21704889
0.3507143 -0.21301457000000001
0.3517143 -0.20894154
0.3527143 -0.20483138999999997
0.3537143 -0.20068645999999998
0.3547143 -0.19650911
0.3557143 -0.19230136
0.3567143 -0.18806454
0.3577143 -0.18379899
0.3587143 -0.17950438999999999
0.3597143 -0.17517981
0.3607143 -0.17082386
0.3617143 -0.16643511
0.3627143 -0.16201286
0.3637143 -0.15755635
0.3647143 -0.15306529
0.3657143 -0.14853938
0.3667143 -0.14397823
0.3677143 -0.13938209
0.3687143 -0.13475155
0.3697143 -0.13008782
0.3707143 -0.12539250999999998
0.3717143 -0.12066766000000001
0.3727143 -0.11591491
0.3737143 -0.11113503
0.3747143 -0.10632789000000001
0.3757143 -0.10149231
0.3767143 -0.096626353
0.3777143 -0.091727526
0.3787143 -0.08679392000000001
0.3797143 -0.081824668
0.3807143 -0.076819817
0.3817143 -0.07178077399999999
0.3827143 -0.06670978
0.3837143 -0.061609154000000006
0.3847143 -0.056481024000000005
0.3857143 -0.051326583999999995
0.3867143 -0.046145992000000004
0.3877143 -0.040938769
0.3887143 -0.035704268
0.3897143 -0.030441667
0.3907143 -0.025150267
0.3917143 -0.019829818
0.3927143 -0.014479778
0.3937143 -0.0090994821
0.3947143 -0.0036881680000000003
0.3957143 0.0017550213999999998
0.3967143 0.007230565800000001
0.3977143 0.012738522
0.3987143 0.018277545
0.3997143 0.023845617
0.4007143 0.029439769999999997
0.4017143 0.035057063
0.4027143 0.040695359
0.4037143 0.046354031999999996
0.4047143 0.052034255
0.4057143 0.057738362
0.4067143 0.06346964499999999
0.4077143 0.06923094
0.4087143 0.075024331
0.4097143 0.080850255
0.4107143 0.086707802
0.4117143 0.092595292
0.4127143 0.09851078499999999
0.4137143 0.10445230999999999
0.4147143 0.11041814
0.4157143 0.11640679000000001
0.4167143 0.12241724000000001
0.4177143 0.12844844
0.4187143 0.13449964
0.4197143 0.14057012
0.4207143 0.1466598
0.4217143 0.15276925
0.4227143 0.15889994999999998
0.4237143 0.16505418
0.4247143 0.17123485
0.4257143 0.17744474999999998
0.4267143 0.18368552
0.4277143 0.18995736000000002
0.4287143 0.19625850999999997
0.4297143 0.2025858
0.4307143 0.20893525999999998
0.4317143 0.21530306
0.4327143 0.22168646
0.4337143 0.22808407
0.4347143 0.23449628999999997
0.4357143 0.24092474
0.4367143 0.24737171
0.4377143 0.2538393
0.4387143 0.26032918
0.4397143 0.26684203
0.4407143 0.27337809999999996
0.4417143 0.27993713
0.4427143 0.28651909
0.4437143 0.29312370000000004
0.4447143 0.29975050000000003
0.4457143 0.30639847
0.4467143 0.31306585
0.4477143 0.31975026
0.4487143 0.32644896
0.4497143 0.3331596
0.4507143 0.33988060999999997
0.4517143 0.34661186
0.4527143 0.35335475
0.4537143 0.36011201
0.4547143 0.36688701
0.4557143 0.37368285
0.4567143 0.38050157
0.4577143 0.38734369
0.4587143 0.39420812
0.4597143 0.40109259999999997
0.4607143 0.40799434999999995
0.4617143 0.41491072999999995
0.4627143 0.42183962999999997
0.4637143 0.42877966
0.4647143 0.43573012
0.4657143 0.44269091
0.4667143 0.44966219
0.4677143 0.45664418
0.4687143 0.46363719999999997
0.4697143 0.47064172000000004
0.4707143 0.47765854
0.4717143 0.48468858
0.4727143 0.49173287
0.4737143 0.49879225000000005
0.4747143 0.5058670399999999
0.4757143 0.51295678
0.4767143 0.52006012
0.4777143 0.5271749099999999
0.4787143 0.53429874
0.4797143 0.5414295
0.4807143 0.54856567
0.4817143 0.55570686
0.4827143 0.56285355
0.4837143 0.57000713
0.4847143 0.57716928
0.4857143 0.58434154
0.4867143 0.59152488
0.4877143 0.59871967
0.4887143 0.60592536
0.4897143 0.61314097
0.4907143 0.6203651
0.4917143 0.62759626
0.4927143 0.6348330999999999
0.4937143 0.6420745999999999
0.4947143 0.64932005
0.4957143 0.6565691
0.4967143 0.66382177
0.4977143 0.6710783100000001
0.4987143 0.67833909
0.4997143 0.68560457
0.5007143 0.69287531
0.5017143 0.7001515899999999
0.5027143 0.70743356
0.5037143 0.71472102
0.5047143 0.72201346
0.5057143 0.72931
0.5067143 0.73660952
0.5077143 0.74391072
0.5087143 0.75121229
0.5097143 0.75851302
0.5107143 0.76581207
0.5117143 0.77310912
0.5127143 0.78040445
0.5137143 0.78769885
0.5147143 0.7949937100000001
0.5157143 0.80229063
0.5167143 0.8095908
0.5177143 0.8168949700000001
0.5187143 0.82420297
0.5197143 0.83151357
0.5207143 0.83882483
0.5217143 0.8461342199999999
0.5227143 0.85343933
0.5237143 0.86073847
0.5247143 0.86803082
0.5257143 0.87531647
0.5267143 0.88259634
0.5277143 0.88987174
0.5287143 0.8971437800000001
0.5297143 0.9044131299999999
0.5307143 0.91167986
0.5317143 0.91894381
0.5327143 0.92620449
0.5337143 0.9334615399999999
0.5347143 0.94071478
0.5357143 0.9479638199999999
0.5367143 0.9552083899999999
0.5377143 0.96244738
0.5387143 0.9696791899999999
0.5397143 0.9769015900000001
0.5407143 0.9841126400000001
0.5417143 0.99131074
0.5427143 0.99849561
0.5437143 1.0056684999999999
0.5447143 1.0128318
0.5457143 1.0199888000000001
0.5467143 1.0271420999999998
0.5477143 1.0342933
0.5487143 1.0414421999999999
0.5497143 1.048587
0.5507143 1.0557242999999998
0.5517143 1.0628507
0.5527143 1.0699632000000001
0.5537143 1.0770601
0.5547143 1.0841412
0.5557143 1.0912069
0.5567143 1.0982586
0.5577143 1.105297
0.5587143 1.1123222
0.5597143 1.1193338000000002
0.5607143 1.126331
0.5617143 1.1333137
0.5627143 1.1402825
0.5637143 1.1472389
0.5647143 1.154185
0.5657143 1.1611224
0.5667143 1.1680515
0.5677143 1.1749709000000002
0.5687143 1.1818771000000001
0.5697143 1.188766
0.5707143 1.1956335
0.5717143 1.202477
0.5727143 1.2092962
0.5737143 1.2160927
0.5747143 1.2228700000000001
0.5757143 1.2296318
0.5767143 1.2363809
0.5777143 1.2431184
0.5787143 1.2498431
0.5797143 1.2565526
0.5807143 1.263244
0.5817143 1.2699149
0.5827143 1.2765642000000001
0.5837143 1.2831924
0.5847143 1.2898008
0.5857143 1.2963905
0.5867143 1.3029614999999999
0.5877143 1.3095126000000001
0.5887143 1.3160416
0.5897143 1.3225456
0.5907143 1.3290229
0.5917143 1.3354737
0.5927143 1.3419001
0.5937143 1.3483056
0.5947143 1.3546938
0.5957143 1.361067
0.5967143 1.3674253
0.5977143 1.3737658
0.5987143 1.380084
0.5997143 1.386375
0.6007143 1.3926348
0.6017143 1.3988622
0.6027143 1.4050584
0.6037143 1.411227
0.6047143 1.4173718
0.6057143 1.4234957
0.6067143 1.4295996
0.6077143 1.4356822
0.6087143 1.4417406000000001
0.6097143 1.4477719
0.6107143 1.4537738
0.6117143 1.4597461
0.6127143 1.46569
0.6137143 1.4716081
0.6147143 1.4775021
0.6157143 1.4833723
0.6167143 1.4892168000000001
0.6177143 1.4950321
0.6187143 1.5008139999999999
0.6197143 1.5065599
0.6207143 1.5122692
0.6217143 1.5179443000000001
0.6227143 1.5235897999999999
0.6237143 1.5292105999999999
0.6247143 1.5348106000000001
0.6257143 1.5403907
0.6267143 1.5459489
0.6277143 1.5514806
0.6287143 1.5569800999999999
0.6297143 1.5624427
0.6307143 1.5678663
0.6317143 1.5732512
0.6327143 1.5786001
0.6337143 1.5839169
0.6347143 1.589204
0.6357143 1.5944622
0.6367143 1.5996898
0.6377143 1.6048837
0.6387143 1.6100414
0.6397143 1.6151612999999998
0.6407143 1.6202442000000001
0.6417143 1.6252936999999998
0.6427143 1.6303131
0.6437143 1.6353058
0.6447143 1.6402720999999998
0.6457143 1.6452102
0.6467143 1.6501153000000002
0.6477143 1.6549821999999998
0.6487143 1.6598066000000002
0.6497143 1.6645867
0.6507143 1.6693240000000003
0.6517143 1.6740227
0.6527143 1.6786874999999999
0.6537143 1.6833227
0.6547143 1.6879298
0.6557143 1.6925071999999999
0.6567143 1.6970512
0.6577143 1.7015569000000001
0.6587143 1.7060207
0.6597143 1.7104412999999998
0.6607143 1.7148199
0.6617143 1.7191594000000001
0.6627143 1.7234636
0.6637143 1.7277343
0.6647143 1.7319713
0.6657143 1.7361721
0.6667143 1.7403331000000002
0.6677143 1.7444503999999998
0.6687143 1.7485229000000002
0.6697143 1.7525516
0.6707143 1.7565397999999999
0.6717143 1.7604913999999998
0.6727143 1.76441
0.6737143 1.7682966000000002
0.6747143 1.7721493000000001
0.6757143 1.7759642
0.6767143 1.7797362
0.6777143 1.7834617000000001
0.6787143 1.7871389000000002
0.6797143 1.7907698
0.6807143 1.7943578000000002
0.6817143 1.7979074000000002
0.6827143 1.8014221000000001
0.6837143 1.8049028000000003
0.6847143 1.8083483
0.6857143 1.8117550999999998
0.6867143 1.8151190000000001
0.6877143 1.8184371000000001
0.6887143 1.8217082999999998
0.6897143 1.8249338
0.6907143 1.8281166000000002
0.6917143 1.831259
0.6927143 1.8343629
0.6937143 1.8374281
0.6947143 1.8404521
0.6957143 1.8434318
0.6967143 1.8463647
0.6977143 1.8492501000000001
0.6987143 1.852089
0.6997143 1.8548843
0.7007143 1.8576397000000002
0.7017143 1.8603577999999998
0.7027143 1.8630395000000002
0.7037143 1.8656828
0.7047143 1.8682836
0.7057143 1.8708374
0.7067143 1.8733408
0.7077143 1.8757922999999999
0.7087143 1.8781927999999999
0.7097143 1.8805457
0.7107143 1.8828547000000002
0.7117143 1.885123
0.7127143 1.8873524
0.7137143 1.8895423000000002
0.7147143 1.8916911
0.7157143 1.8937962
0.7167143 1.8958563000000002
0.7177143 1.8978707000000001
0.7187143 1.8998407
0.7197143 1.9017673999999998
0.7207143 1.9036517
0.7217143 1.9054931000000002
0.7227143 1.90729
0.7237143 1.9090394
0.7247143 1.9107385000000001
0.7257143 1.9123856000000001
0.7267143 1.9139808
0.7277143 1.915526
0.7287143 1.9170251
0.7297143 1.9184817
0.7307143 1.9198988
0.7317143 1.9212772999999999
0.7327143 1.9226164000000001
0.7337143 1.9239135
0.7347143 1.9251654
0.7357143 1.9263694000000002
0.7367143 1.9275240999999999
0.7377143 1.9286290000000001
0.7387143 1.9296845
0.7397143 1.9306918999999998
0.7407143 1.9316516999999997
0.7417143 1.9325640000000002
0.7427143 1.9334285999999998
0.7437143 1.9342453999999998
0.7447143 1.9350149
0.7457143 1.9357381
0.7467143 1.9364174
0.7477143 1.9370545
0.7487143 1.9376509
0.7497143 1.9382073
0.7507143 1.9387225000000001
0.7517143 1.9391941
0.7527143 1.9396191
0.7537143 1.9399944999999998
0.7547143 1.9403184
0.7557143 1.94059
0.7567143 1.9408099
0.7577143 1.9409797999999998
0.7587143 1.9411014
0.7597143 1.9411763
0.7607143 1.9412057
0.7617143 1.9411903000000001
0.7627143 1.9411305
0.7637143 1.9410266999999999
0.7647143 1.9408794
0.7657143 1.9406887000000002
0.7667143 1.9404545
0.7677143 1.9401761
0.7687143 1.9398522000000002
0.7697143 1.9394811
0.7707143 1.9390610999999998
0.7717143 1.9385908
0.7727143 1.9380700000000002
0.7737143 1.9374995
0.7747143 1.9368809
0.7757143 1.9362163000000001
0.7767143 1.9355074
0.7777143 1.9347552000000001
0.7787143 1.9339601000000002
0.7797143 1.9331213
0.7807143 1.9322384000000001
0.7817143 1.9313104
0.7827143 1.9303371999999999
0.7837143 1.9293187
0.7847143 1.9282549999999998
0.7857143 1.9271459000000002
0.7867143 1.9259909
0.7877143 1.924789
0.7887143 1.9235387
0.7897143 1.9222401
0.7907143 1.9208934
0.7917143 1.9194998
0.7927143 1.9180611
0.7937143 1.9165792000000001
0.7947143 1.9150553000000001
0.7957143 1.91349
0.7967143 1.9118823
0.7977143 1.9102303
0.7987143 1.908532
0.7997143 1.9067856
0.8007143 1.9049904999999998
0.8017143 1.903148
0.8027143 1.9012597999999998
0.8037143 1.8993281
0.8047143 1.8973543999999998
0.8057143 1.8953396
0.8067143 1.8932831
0.8077143 1.8911835
0.8087143 1.8890391999999998
0.8097143 1.8868494999999998
0.8107143 1.8846147
0.8117143 1.8823361
0.8127143 1.8800154
0.8137143 1.8776536
0.8147143 1.8752505999999998
0.8157143 1.8728049
0.8167143 1.8703142
0.8177143 1.8677764
0.8187143 1.8651903
0.8197143 1.8625563
0.8207143 1.8598771
0.8217143 1.8571561
0.8227143 1.8543965999999998
0.8237143 1.851601
0.8247143 1.8487692
0.8257143 1.8458992
0.8267143 1.8429877000000001
0.8277143 1.8400315
0.8287143 1.8370284000000001
0.8297143 1.8339781
0.8307143 1.8308826
0.8317143 1.8277450000000002
0.8327143 1.824568
0.8337143 1.8213534999999998
0.8347143 1.8181013
0.8357143 1.81481
0.8367143 1.8114772000000001
0.8377143 1.8081009
0.8387143 1.8046809000000001
0.8397143 1.8012190000000001
0.8407143 1.7977178
0.8417143 1.7941801
0.8427143 1.7906075000000001
0.8437143 1.7869996
0.8447143 1.7833536
0.8457143 1.7796662
0.8467143 1.7759334000000002
0.8477143 1.7721538
0.8487143 1.7683281
0.8497143 1.7644599
0.8507143 1.7605540999999998
0.8517143 1.7566156
0.8527143 1.7526468
0.8537143 1.7486481000000003
0.8547143 1.7446165999999999
0.8557143 1.7405482
0.8567143 1.736439
0.8577143 1.7322868000000002
0.8587143 1.7280916
0.8597143 1.7238555
0.8607143 1.7195821
0.8617143 1.715274
0.8627143 1.7109321
0.8637143 1.7065556999999998
0.8647143 1.7021420999999999
0.8657143 1.6976889
0.8667143 1.6931953
0.8677143 1.6886624
0.8687143 1.6840932999999998
0.8697143 1.6794924
0.8707143 1.6748631
0.8717143 1.6702073000000002
0.8727143 1.6655232999999998
0.8737143 1.6608072000000003
0.8747143 1.6560538
0.8757143 1.6512582000000002
0.8767143 1.6464181000000002
0.8777143 1.6415346000000002
0.8787143 1.6366115
0.8797143 1.6316541
0.8807143 1.6266676
0.8817143 1.6216554
0.8827143 1.6166178999999998
0.8837143 1.6115529
0.8847143 1.6064571
0.8857143 1.6013274000000002
0.8867143 1.5961623
0.8877143 1.5909625
0.8887143 1.5857307
0.8897143 1.5804693
0.8907143 1.5751800999999999
0.8917143 1.5698629
0.8927143 1.5645148000000002
0.8937143 1.5591321999999999
0.8947143 1.5537122
0.8957143 1.548254
0.8967143 1.5427596
0.8977143 1.5372335000000001
0.8987143 1.5316813
0.8997143 1.5261079
0.9007143 1.5205155
0.9017143 1.5149031
0.9027143 1.5092667
0.9037143 1.503601
0.9047143 1.497901
0.9057143 1.4921640999999999
0.9067143 1.4863906
0.9077143 1.4805838
0.9087143 1.4747478
0.9097143 1.4688866999999999
0.9107143 1.4630028
0.9117143 1.4570962
0.9127143 1.4511651
0.9137143 1.4452074000000001
0.9147143 1.4392217
0.9157143 1.4332084999999999
0.9167143 1.4271702000000002
0.9177143 1.42111
0.9187143 1.4150307
0.9197143 1.408933
0.9207143 1.4028152
0.9217143 1.396673
0.9227143 1.3905018
0.9237143 1.3842976
0.9247143 1.3780592
0.9257143 1.3717886000000001
0.9267143 1.3654904
0.9277143 1.3591708
0.9287143 1.3528347
0.9297143 1.346485
0.9307143 1.3401214
0.9317143 1.3337406
0.9327143 1.3273385
0.9337143 1.3209116
0.9347143 1.3144579
0.9357143 1.3079779999999999
0.9367143 1.3014744
0.9377143 1.2949502
0.9387143 1.2884076
0.9397143 1.2818469000000001
0.9407143 1.2752665
0.9417143 1.2686644
0.9427143 1.2620386000000001
0.9437143 1.2553888
0.9447143 1.2487173
0.9457143 1.2420281
0.9467143 1.2353257
0.9477143 1.2286134
0.9487143 1.2218921
0.9497143 1.2151598
0.9507143 1.208412
0.9517143 1.2016436
0.9527143 1.1948505
0.9537143 1.1880312
0.9547143 1.1811871999999999
0.9557143 1.1743225
0.9567143 1.1674423999999999
0.9577143 1.1605509999999999
0.9587143 1.1536503
0.9597143 1.1467401
0.9607143 1.1398179
0.9617143 1.1328807
0.9627143 1.1259263
0.9637143 1.1189546
0.9647143 1.1119667999999998
0.9657143 1.1049655999999999
0.9667143 1.0979532
0.9677143 1.0909304
0.9687143 1.083896
0.9697143 1.0768474000000001
0.9707143 1.0697816
0.9717143 1.0626968
0.9727143 1.0555937
0.9737143 1.0484755000000001
0.9747143 1.0413471
0.9757143 1.0342133999999998
0.9767143 1.027078
0.9777143 1.0199414
0.9787143 1.0128012
0.9797143 1.0056528
0.9807143 0.99849133
0.9817143 0.99131307
0.9827143 0.9841167399999999
0.9837143 0.9769040200000001
0.9847143 0.96967854
0.9857143 0.9624444899999999
0.9867143 0.9552049499999999
0.9877143 0.94796112
0.9887143 0.94071217
0.9897143 0.93345633
0.9907143 0.92619192
0.9917143 0.91891857
0.9927143 0.9116377700000001
0.9937143 0.90435203
0.9947143 0.89706415
0.9957143 0.8897755300000001
0.9967143 0.88248542
0.9977143 0.87519074
0.9987143 0.86788731
0.9997143 0.8605712999999999
1.000714 0.85324096
1.001714 0.84589738
1.002714 0.8385445
1.003714 0.83118789
1.004714 0.8238329600000001
1.005714 0.81648305
1.006714 0.80913873
1.007714 0.80179768
1.008714 0.79445587
1.009714 0.78710923
1.010714 0.77975504
1.011714 0.77239289
1.012714 0.7650244500000001
1.013714 0.75765266
1.014714 0.7502801299999999
1.015714 0.74290801
1.016714 0.7355358000000001
1.017714 0.7281617300000001
1.018714 0.72078411
1.019714 0.71340255
1.020714 0.70601879
1.021714 0.69863633
1.022714 0.69125956
1.023714 0.68389191
1.024714 0.67653442
1.025714 0.66918517
1.026714 0.66183954
1.027714 0.65449192
1.028714 0.6471374999999999
1.029714 0.63977404
1.030714 0.63240253
1.031714 0.62502697
1.032714 0.61765285
1.033714 0.61028539
1.034714 0.6029277599999999
1.035714 0.59558051
1.036714 0.58824192
1.037714 0.58090915
1.038714 0.57357978
1.039714 0.56625302
1.040714 0.55892989
1.041714 0.5516125799999999
1.042714 0.54430328
1.043714 0.5370026
1.044714 0.52970913
1.045714 0.52241972
1.046714 0.51513067
1.047714 0.50783954
1.048714 0.5005463
1.049714 0.49325413999999995
1.050714 0.4859684
1.051714 0.47869515
1.052714 0.47143897999999995
1.053714 0.46420172
1.054714 0.45698169
1.055714 0.44977450999999996
1.056714 0.44257469000000005
1.057714 0.43537760999999997
1.058714 0.42818128
1.059714 0.42098654
1.060714 0.41379659
1.061714 0.40661544
1.062714 0.39944630000000003
1.063714 0.39229030000000004
1.064714 0.38514624000000003
1.065714 0.37801161
1.066714 0.37088414999999997
1.067714 0.363763
1.068714 0.3566497
1.069714 0.34954776
1.070714 0.34246142
1.071714 0.33539394
1.072714 0.32834609000000003
1.073714 0.32131565
1.074714 0.31429831999999996
1.075714 0.30728922999999997
1.076714 0.30028496
1.077714 0.29328484
1.078714 0.28629128
1.079714 0.27930909000000004
1.080714 0.27234361
1.081714 0.26539874
1.082714 0.25847564
1.083714 0.25157228
1.084714 0.24468449
1.085714 0.23780774999999998
1.086714 0.23093901000000003
1.087714 0.22407791000000002
1.088714 0.21722689
1.089714 0.2103901
1.090714 0.20357171999999998
1.091714 0.19677419000000002
1.092714 0.18999749999999999
1.093714 0.18323929
1.094714 0.17649614
1.095714 0.1697652
1.096714 0.16304572
1.097714 0.15633934000000002
1.098714 0.14964966999999998
1.099714 0.14298081999999998
1.100714 0.13633549
1.101714 0.12971377
1.102714 0.12311290000000001
1.103714 0.11652823
1.104714 0.10995513999999999
1.105714 0.10339085
1.106714 0.096835784
1.107714 0.090293621
1.108714 0.08377012
1.109714 0.077271153
1.110714 0.070800673
1.111714 0.064359466
1.112714 0.057945022
1.113714 0.051552667999999996
1.114714 0.045177503
1.115714 0.038816142
1.116714 0.032467864
1.117714 0.026134471
1.118714 0.019819278
1.119714 0.013525413000000002
1.120714 0.0072544266
1.121714 0.0010056660000000001
1.122714 -0.0052232161
1.123714 -0.011434974
1.124714 -0.017631130999999998
1.125714 -0.023810838
1.126714 -0.029970717
1.127714 -0.036105745999999994
1.128714 -0.042211116
1.129714 -0.048283988
1.130714 -0.054324814
1.131714 -0.06033738599999999
1.132714 -0.066327531
1.133714 -0.07230128999999999
1.134714 -0.078262709
1.135714 -0.084212527
1.136714 -0.09014804400000001
1.137714 -0.09606427
1.138714 -0.10195572
1.139714 -0.10781835999999999
1.140714 -0.1136507
1.141714 -0.11945381000000001
1.142714 -0.12523041
1.143714 -0.13098332999999998
1.144714 -0.13671406
1.145714 -0.14242224
1.146714 -0.14810573999999999
1.147714 -0.15376201
1.148714 -0.15938937
1.149714 -0.16498818
1.150714 -0.17056094
1.151714 -0.17611174999999998
1.152714 -0.18164455000000002
1.153714 -0.18716163000000002
1.154714 -0.19266243
1.155714 -0.19814349
1.156714 -0.20359950000000002
1.157714 -0.20902499
1.158714 -0.21441625
1.159714 -0.21977243
1.160714 -0.22509563999999999
1.161714 -0.23039015999999998
1.162714 -0.23566068
1.163714 -0.24091061
1.164714 -0.24614108
1.165714 -0.25135062
1.166714 -0.25653613000000003
1.167714 -0.26169433000000003
1.168714 -0.26682302999999996
1.169714 -0.27192183999999997
1.170714 -0.27699212
1.171714 -0.28203605
1.172714 -0.28705543
1.173714 -0.29205065
1.174714 -0.29702024
1.175714 -0.30196132
1.176714 -0.30687093
1.177714 -0.31174715
1.178714 -0.31659014
1.179714 -0.32140230999999997
1.180714 -0.32618751
1.181714 -0.33094974
1.182714 -0.33569163999999996
1.183714 -0.34041358
1.184714 -0.34511336000000004
1.185714 -0.34978711
1.186714 -0.35443059
1.187714 -0.35904068
1.188714 -0.36361632
1.189714 -0.36815871
1.190714 -0.37267054
1.191714 -0.37715488999999996
1.192714 -0.38161399
1.193714 -0.38604839
1.194714 -0.39045697
1.195714 -0.3948376
1.196714 -0.39918828
1.197714 -0.4035078
1.198714 -0.40779645
1.199714 -0.41205557000000004
1.200714 -0.41628699
1.201714 -0.42049210000000004
1.202714 -0.42467103000000006
1.203714 -0.42882244999999997
1.204714 -0.43294402
1.205714 -0.43703322
1.206714 -0.44108847999999995
1.207714 -0.44510984
1.208714 -0.44909902
1.209714 -0.45305882000000003
1.210714 -0.45699216000000004
1.211714 -0.46090106000000003
1.212714 -0.4647858
1.213714 -0.46864497000000005
1.214714 -0.47247596
1.215714 -0.47627579999999997
1.216714 -0.48004234999999995
1.217714 -0.48377476999999997
1.218714 -0.48747365
1.219714 -0.49114060000000004
1.220714 -0.49477741
1.221714 -0.49838558999999993
1.222714 -0.50196573
1.223714 -0.5055176100000001
1.224714 -0.5090406199999999
1.225714 -0.51253419
1.226714 -0.51599834
1.227714 -0.51943362
1.228714 -0.522841
1.229714 -0.5262213299999999
1.230714 -0.52957479
1.231714 -0.53290059
1.232714 -0.5361971
1.233714 -0.53946213
1.234714 -0.54269363
1.235714 -0.5458903
1.236714 -0.549052
1.237714 -0.55217985
1.238714 -0.55527566
1.239714 -0.55834167
1.240714 -0.56137959
1.241714 -0.56439056
1.242714 -0.56737484
1.243714 -0.57033184
1.244714 -0.57326071
1.245714 -0.57616048
1.246714 -0.57903039
1.247714 -0.5818699
1.248714 -0.58467868
1.249714 -0.58745635
1.250714 -0.5902024
1.251714 -0.5929164100000001
1.252714 -0.5955981100000001
1.253714 -0.59824754
1.254714 -0.6008653
1.255714 -0.60345242
1.256714 -0.60601025
1.257714 -0.60854023
1.258714 -0.61104335
1.259714 -0.6135201100000001
1.260714 -0.61597032
1.261714 -0.61839335
1.262714 -0.62078824
1.263714 -0.6231539
1.264714 -0.62548942
1.265714 -0.6277940200000001
1.266714 -0.6300671
1.267714 -0.63230824
1.268714 -0.63451719
1.269714 -0.63669411
1.270714 -0.63883942
1.271714 -0.64095384
1.272714 -0.64303842
1.273714 -0.64509441
1.274714 -0.6471228800000001
1.275714 -0.64912452
1.276714 -0.6510993500000001
1.277714 -0.65304684
1.278714 -0.65496601
1.279714 -0.65685585
1.280714 -0.65871552
1.281714 -0.66054463
1.282714 -0.6623433
1.283714 -0.66411202
1.284714 -0.6658515
1.285714 -0.66756224
1.286714 -0.6692443
1.287714 -0.6708975899999999
1.288714 -0.67252181
1.289714 -0.67411698
1.290714 -0.67568352
1.291714 -0.67722229
1.292714 -0.67873434
1.293714 -0.6802205
1.294714 -0.6816810000000001
1.295714 -0.68311524
1.296714 -0.68452191
1.297714 -0.68589929
1.298714 -0.68724598
1.299714 -0.68856128
1.300714 -0.68984553
1.301714 -0.6911000199999999
1.302714 -0.69232653
1.303714 -0.69352677
1.304714 -0.69470173
1.305714 -0.69585135
1.306714 -0.69697471
1.307714 -0.6980704600000001
1.308714 -0.69913738
1.309714 -0.70017502
1.310714 -0.70118383
1.311714 -0.70216497
1.312714 -0.70311991
1.313714 -0.7040496900000001
1.314714 -0.70495456
1.315714 -0.70583383
1.316714 -0.70668617
1.317714 -0.70751016
1.318714 -0.7083050399999999
1.319714 -0.70907115
1.320714 -0.70980983
1.321714 -0.71052299
1.322714 -0.71121249
1.323714 -0.7118792700000001
1.324714 -0.712523
1.325714 -0.71314219
1.326714 -0.71373475
1.327714 -0.71429866
1.328714 -0.7148329600000001
1.329714 -0.71533797
1.330714 -0.7158153700000001
1.331714 -0.71626753
1.332714 -0.71669663
1.333714 -0.7171039899999999
1.334714 -0.71748956
1.335714 -0.7178520300000001
1.336714 -0.71818945
1.337714 -0.71850014
1.338714 -0.71878326
1.339714 -0.71903928
1.340714 -0.71926974
1.341714 -0.7194765399999999
1.342714 -0.71966117
1.343714 -0.71982411
1.344714 -0.7199646
1.345714 -0.7200809699999999
1.346714 -0.7201714
1.347714 -0.72023487
1.348714 -0.7202716100000001
1.349714 -0.72028325
1.350714 -0.72027226
1.351714 -0.72024115
1.352714 -0.7201914700000001
1.353714 -0.7201230599999999
1.354714 -0.72003421
1.355714 -0.71992218
1.356714 -0.7197841100000001
1.357714 -0.71961824
1.358714 -0.71942443
1.359714 -0.7192042200000001
1.360714 -0.71896026
1.361714 -0.71869534
1.362714 -0.71841143
1.363714 -0.71810922
1.364714 -0.71778796
1.365714 -0.71744593
1.366714 -0.7170814999999999
1.367714 -0.71669379
1.368714 -0.71628322
1.369714 -0.71585113
1.370714 -0.71539939
1.371714 -0.71492922
1.372714 -0.71444069
1.373714 -0.71393261
1.374714 -0.71340264
1.375714 -0.71284845
1.376714 -0.7122684699999999
1.377714 -0.7116628300000001
1.378714 -0.7110334
1.379714 -0.71038329
1.380714 -0.70971604
1.381714 -0.70903432
1.382714 -0.70833904
1.383714 -0.70762923
1.384714 -0.70690247
1.385714 -0.7061557399999999
1.386714 -0.70538661
1.387714 -0.7045940500000001
1.388714 -0.7037787200000001
1.389714 -0.7029423499999999
1.390714 -0.70208721
1.391714 -0.7012150699999999
1.392714 -0.70032654
1.393714 -0.69942106
1.394714 -0.6984972899999999
1.395714 -0.69755395
1.396714 -0.6965905
1.397714 -0.6956077199999999
1.398714 -0.6946074299999999
1.399714 -0.69359178
1.400714 -0.69256248
1.401714 -0.69151991
1.402714 -0.69046295
1.403714 -0.68938918
1.404714 -0.68829572
1.405714 -0.68718037
1.406714 -0.68604243
1.407714 -0.68488307
1.408714 -0.68370514
1.409714 -0.68251216
1.410714 -0.68130726
1.411714 -0.68009226
1.412714 -0.6788671
1.413714 -0.67763026
1.414714 -0.6763791699999999
1.415714 -0.6751113599999999
1.416714 -0.67382529
1.417714 -0.6725207000000001
1.418714 -0.67119845
1.419714 -0.6698600499999999
1.420714 -0.66850688
1.421714 -0.66713952
1.422714 -0.66575762
1.423714 -0.6643604
1.424714 -0.66294707
1.425714 -0.66151768
1.426714 -0.6600733400000001
1.427714 -0.65861624
1.428714 -0.6571489899999999
1.429714 -0.65567368
1.430714 -0.6541911499999999
1.431714 -0.65270048
1.432714 -0.65119904
1.433714 -0.6496834100000001
1.434714 -0.64815022
1.435714 -0.6465973300000001
1.436714 -0.64502447
1.437714 -0.64343316
1.438714 -0.6418264
1.439714 -0.64020748
1.440714 -0.63857934
1.441714 -0.63694362
1.442714 -0.63530058
1.443714 -0.63364953
1.444714 -0.6319893099999999
1.445714 -0.63031903
1.446714 -0.62863845
1.447714 -0.62694782
1.448714 -0.62524769
1.449714 -0.62353821
1.450714 -0.6218187
1.451714 -0.62008775
1.452714 -0.61834338
1.453714 -0.61658383
1.454714 -0.6148083599999999
1.455714 -0.61301771
1.456714 -0.61121415
1.457714 -0.60940105
1.458714 -0.607582
1.459714 -0.60575977
1.460714 -0.60393559
1.461714 -0.60210889
1.462714 -0.60027759
1.463714 -0.59843883
1.464714 -0.59658992
1.465714 -0.59472914
1.466714 -0.59285602
1.467714 -0.59097135
1.468714 -0.58907648
1.469714 -0.5871727600000001
1.470714 -0.58526094
1.471714 -0.58334116
1.472714 -0.58141295
1.473714 -0.57947598
1.474714 -0.5775304
1.475714 -0.5755771
1.476714 -0.57361773
1.477714 -0.57165422
1.478714 -0.56968802
1.479714 -0.5677195700000001
1.480714 -0.5657481
1.481714 -0.5637717
1.482714 -0.56178807
1.483714 -0.55979518
1.484714 -0.5577920000000001
1.485714 -0.55577895
1.486714 -0.55375774
1.487714 -0.55173067
1.488714 -0.5497000200000001
1.489714 -0.54766722
1.490714 -0.54563261
1.491714 -0.54359534
1.492714 -0.54155402
1.493714 -0.5395073
1.494714 -0.53745443
1.495714 -0.5353956
1.496714 -0.53333188
1.497714 -0.53126467
1.498714 -0.52919514
1.499714 -0.52712364
1.500714 -0.52504963
1.501714 -0.5229718999999999
1.502714 -0.5208891400000001
1.503714 -0.5188005
1.504714 -0.51670605
1.505714 -0.51460676
1.506714 -0.51250421
1.507714 -0.5103999300000001
1.508714 -0.508295
1.509714 -0.50618947
1.510714 -0.50408253
1.511714 -0.5019728600000001
1.512714 -0.49985931000000006
1.513714 -0.49774144
1.514714 -0.49561993000000004
1.515714 -0.49349638
1.516714 -0.49137278
1.517714 -0.4892509
1.518714 -0.48713157999999995
1.519714 -0.48501436
1.520714 -0.48289783
1.521714 -0.48077991000000003
1.522714 -0.47865883000000004
1.523714 -0.4765335
1.524714 -0.47440408
1.525714 -0.47227168
1.526714 -0.47013792000000004
1.527714 -0.46800445
1.528714 -0.46587214000000005
1.529714 -0.46374118000000003
1.530714 -0.46161101
1.531714 -0.45948103
1.532714 -0.45735081999999994
1.533714 -0.4552207
1.534714 -0.45309160000000004
1.535714 -0.45096469
1.536714 -0.44884086
1.537714 -0.44672024
1.538714 -0.4446019
1.539714 -0.44248420999999993
1.540714 -0.44036526000000004
1.541714 -0.43824362
1.542714 -0.43611893999999995
1.543714 -0.43399236
1.544714 -0.43186606000000005
1.545714 -0.42974278
1.546714 -0.42762486
1.547714 -0.42551374000000003
1.548714 -0.42340951
1.549714 -0.42131095999999996
1.550714 -0.41921628000000005
1.551714 -0.4171236
1.552714 -0.41503175000000003
1.553714 -0.41294042
1.554714 -0.41085007
1.555714 -0.40876139
1.556714 -0.40667495000000004
1.557714 -0.40459079000000003
1.558714 -0.40250849
1.559714 -0.4004275
1.560714 -0.39834757
1.561714 -0.39626933000000003
1.562714 -0.39419438999999995
1.563714 -0.39212499
1.564714 -0.39006339
1.565714 -0.38801113
1.566714 -0.38596834
1.567714 -0.38393368
1.568714 -0.38190458
1.569714 -0.37987812
1.570714 -0.37785184
1.571714 -0.37582465
1.572714 -0.37379703
1.573714 -0.37177077000000003
1.574714 -0.36974833
1.575714 -0.36773202
1.576714 -0.36572325
1.577714 -0.36372234999999997
1.578714 -0.36172876
1.579714 -0.35974158
1.580714 -0.35776016
1.581714 -0.35578456999999997
1.582714 -0.35381552
1.583714 -0.35185402000000005
1.584714 -0.34990069
1.585714 -0.34795519999999996
1.586714 -0.34601621
1.587714 -0.34408163999999997
1.588714 -0.34214943
1.589714 -0.34021833
1.590714 -0.33828863
1.591714 -0.33636219
1.592714 -0.33444203
1.593714 -0.33253145
1.594714 -0.33063293
1.595714 -0.32874732
1.596714 -0.32687366
1.597714 -0.32500955
1.598714 -0.32315208
1.599714 -0.32129886
1.600714 -0.31944881
1.601714 -0.31760236999999997
1.602714 -0.31576115
1.603714 -0.31392707
1.604714 -0.31210161
1.605714 -0.31028518
1.606714 -0.30847713
1.607714 -0.30667628
1.608714 -0.30488167
1.609714 -0.30309326999999997
1.610714 -0.30131230999999997
1.611714 -0.29954086
1.612714 -0.29778119999999997
1.613714 -0.29603469
1.614714 -0.29430115
1.615714 -0.29257871
1.616714 -0.29086426
1.617714 -0.28915459
1.618714 -0.28744743
1.619714 -0.28574246000000003
1.620714 -0.28404135
1.621714 -0.28234729999999997
1.622714 -0.28066388
1.623714 -0.27899386
1.624714 -0.27733825
1.625714 -0.27569619
1.626714 -0.27406535000000004
1.627714 -0.27244308
1.628714 -0.27082744
1.629714 -0.269218
1.630714 -0.26761582
1.631714 -0.26602296
1.632714 -0.26444138
1.633714 -0.26287211
1.634714 -0.26131461
1.635714 -0.25976711999999996
1.636714 -0.25822741
1.637714 -0.25669381
1.638714 -0.25516613
1.639714 -0.25364594
1.640714 -0.25213610000000003
1.641714 -0.25063977
1.642714 -0.2491591
1.643714 -0.24769437
1.644714 -0.24624367
1.645714 -0.24480366
1.646714 -0.24337063
1.647714 -0.24194200999999999
1.648714 -0.24051722000000003
1.649714 -0.239098
1.650714 -0.2376877
1.651714 -0.23629002
1.652714 -0.23490775
1.653714 -0.23354173
1.654714 -0.23219078
1.655714 -0.23085228000000002
1.656714 -0.22952335
1.657714 -0.22820204000000002
1.658714 -0.22688811
1.659714 -0.22558299999999998
1.660714 -0.22428906999999998
1.661714 -0.22300847000000001
1.662714 -0.22174215
1.663714 -0.22048932
1.664714 -0.21924779
1.665714 -0.21801493
1.666714 -0.21678891
1.667714 -0.21556967000000002
1.668714 -0.21435916
1.669714 -0.21316083000000002
1.670714 -0.21197831
1.671714 -0.21081406
1.672714 -0.20966832999999999
1.673714 -0.20853891
1.674714 -0.20742185999999999
1.675714 -0.20631282
1.676714 -0.20520852
1.677714 -0.20410796
1.678714 -0.20301249000000002
1.679714 -0.20192538000000002
1.680714 -0.20085045
1.681714 -0.19979074
1.682714 -0.19874757
1.683714 -0.19772032
1.684714 -0.19670706
1.685714 -0.19570566000000003
1.686714 -0.19471481999999998
1.687714 -0.19373478
1.688714 -0.19276713
1.689714 -0.191814
1.690714 -0.19087695
1.691714 -0.18995597
1.692714 -0.18904923
1.693714 -0.18815345
1.694714 -0.1872651
1.695714 -0.18638176
1.696714 -0.18550304
1.697714 -0.18463103
1.698714 -0.18376961
1.699714 -0.18292314
1.700714 -0.18209503000000002
1.701714 -0.18128658
1.702714 -0.18049667
1.703714 -0.17972222000000002
1.704714 -0.17895947
1.705714 -0.1782053
1.706714 -0.17745829
1.707714 -0.17671892
1.708714 -0.17598922
1.709714 -0.17527167000000002
1.710714 -0.17456815
1.711714 -0.17387919000000002
1.712714 -0.17320396000000002
1.713714 -0.17254086000000002
1.714714 -0.17188848
1.715714 -0.17124648
1.716714 -0.17061598
1.717714 -0.16999923
1.718714 -0.16939878
1.719714 -0.16881631
1.720714 -0.16825181
1.721714 -0.16770324
1.722714 -0.16716714
1.723714 -0.16663965
1.724714 -0.16611782
1.725714 -0.16560062
1.726714 -0.16508927
1.727714 -0.16458677000000002
1.728714 -0.16409690999999998
1.729714 -0.16362299
1.730714 -0.16316684
1.731714 -0.1627285
1.732714 -0.16230649
1.733714 -0.16189863999999998
1.734714 -0.16150306
1.735714 -0.16111878000000002
1.736714 -0.16074596000000002
1.737714 -0.16038546
1.738714 -0.16003813
1.739714 -0.15970418
1.740714 -0.15938279
1.741714 -0.15907228
1.742714 -0.15877085
1.743714 -0.15847728
1.744714 -0.15819172
1.745714 -0.15791573
1.746714 -0.15765202
1.747714 -0.15740352
1.748714 -0.15717244
1.749714 -0.15695955
1.750714 -0.15676389
1.751714 -0.15658318
1.752714 -0.15641458
1.753714 -0.15625563
1.754714 -0.15610496999999998
1.755714 -0.15596263
1.756714 -0.15582973
1.757714 -0.15570791
1.758714 -0.1555986
1.759714 -0.15550255
1.760714 -0.1554197
1.761714 -0.15534947
1.762714 -0.15529121999999998
1.763714 -0.15524469999999999
1.764714 -0.15521026000000002
1.765714 -0.15518875000000001
1.766714 -0.155181
1.767714 -0.15518741
1.768714 -0.15520762
1.769714 -0.15524042999999998
1.770714 -0.15528417
1.771714 -0.15533729
1.772714 -0.15539885
1.773714 -0.15546896
1.774714 -0.15554869
1.775714 -0.15563975
1.776714 -0.15574388
1.777714 -0.15586229000000001
1.778714 -0.15599541
1.779714 -0.15614277000000001
1.780714 -0.15630336
1.781714 -0.15647602
1.782714 -0.1566599
1.783714 -0.15685457
1.784714 -0.15706006
1.785714 -0.15727655000000001
1.786714 -0.15750414000000001
1.787714 -0.15774269
1.788714 -0.15799183
1.789714 -0.15825117
1.790714 -0.1585206
1.791714 -0.15880046
1.792714 -0.15909154
1.793714 -0.15939483000000002
1.794714 -0.15971118
1.795714 -0.16004089000000002
1.796714 -0.16038356
1.797714 -0.16073816999999999
1.798714 -0.16110339999999998
1.799714 -0.16147812
1.800714 -0.16186176
1.801714 -0.16225446000000002
1.802714 -0.16265701
1.803714 -0.16307046
1.804714 -0.16349569
1.805714 -0.16393311
1.806714 -0.16438254
1.807714 -0.16484342
1.808714 -0.16531511000000002
1.809714 -0.16579727
1.810714 -0.16629001
1.811714 -0.16679381
1.812714 -0.16730918
1.813714 -0.16783632
1.814714 -0.16837477
1.815714 -0.16892347
1.816714 -0.16948102
1.817714 -0.17004623
1.818714 -0.17061859999999998
1.819714 -0.17119866
1.820714 -0.17178784
1.821714 -0.17238802
1.822714 -0.17300084
1.823714 -0.17362708000000002
1.824714 -0.17426637
1.825714 -0.1749172
1.826714 -0.17557758
1.827714 -0.17624565
1.828714 -0.17692042
1.829714 -0.17760202
1.830714 -0.17829163
1.831714 -0.17899089
1.832714 -0.17970118999999998
1.833714 -0.18042314
1.834714 -0.18115635
1.835714 -0.18189965
1.836714 -0.18265174
1.837714 -0.18341184
1.838714 -0.18418012
1.839714 -0.18495767999999999
1.840714 -0.18574606
1.841714 -0.18654651
1.842714 -0.18735926
1.843714 -0.18818319
1.844714 -0.18901605000000002
1.845714 -0.18985515
1.846714 -0.19069836
1.847714 -0.19154491999999998
1.848714 -0.19239587
1.849714 -0.1932537
1.850714 -0.19412154
1.851714 -0.19500209999999998
1.852714 -0.19589672
1.853714 -0.1968049
1.854714 -0.19772465
1.855714 -0.19865322000000002
1.856714 -0.1995882
1.857714 -0.20052828
1.858714 -0.20147362000000002
1.859714 -0.20242557000000003
1.860714 -0.20338586
1.861714 -0.20435563999999998
1.862714 -0.2053349
1.863714 -0.20632240999999998
1.864714 -0.2073162
1.865714 -0.20831455
1.866714 -0.20931684
1.867714 -0.21032407
1.868714 -0.21133865
1.869714 -0.21236359999999999
1.870714 -0.21340142
1.871714 -0.21445298999999998
1.872714 -0.21551712
1.873714 -0.21659082
1.874714 -0.21767025
1.875714 -0.21875196
1.876714 -0.21983408
1.877714 -0.22091697999999999
1.878714 -0.22200288
1.879714 -0.22309501999999998
1.880714 -0.22419642
1.881714 -0.22530878999999998
1.882714 -0.22643206
1.883714 -0.2275646
1.884714 -0.22870414000000003
1.885714 -0.2298488
1.886714 -0.23099803000000002
1.887714 -0.23215273
1.888714 -0.23331479000000002
1.889714 -0.23448619
1.890714 -0.2356678
1.891714 -0.23685882
1.892714 -0.23805678
1.893714 -0.23925835
1.894714 -0.24046046000000001
1.895714 -0.24166156000000003
1.896714 -0.24286228999999998
1.897714 -0.2440653
1.898714 -0.24527443999999998
1.899714 -0.24649328999999998
1.900714 -0.24772401
1.901714 -0.24896658000000002
1.902714 -0.2502189
1.903714 -0.2514777
1.904714 -0.25273971
1.905714 -0.25400291
1.906714 -0.25526710999999996
1.907714 -0.25653383
1.908714 -0.25780536
1.909714 -0.25908372
1.910714 -0.26036967
1.911714 -0.2616623
1.912714 -0.26295946000000003
1.913714 -0.26425868
1.914714 -0.2655583
1.915714 -0.26685831
1.916714 -0.26816053
1.917714 -0.26946801000000004
1.918714 -0.27078385
1.919714 -0.27211008
1.920714 -0.27344672000000003
1.921714 -0.27479178000000004
1.922714 -0.27614196
1.923714 -0.27749375
1.924714 -0.27884471
1.925714 -0.28019422
1.926714 -0.28154356
1.927714 -0.28289519
1.928714 -0.28425166
1.929714 -0.28561449
1.930714 -0.28698356
1.931714 -0.28835714
1.932714 -0.28973278
1.933714 -0.29110822
1.934714 -0.29248253
1.935714 -0.29385646
1.936714 -0.29523224
1.937714 -0.29661264
1.938714 -0.29800001
1.939714 -0.29939518000000004
1.940714 -0.30079724
1.941714 -0.30220378999999997
1.942714 -0.30361195
1.943714 -0.30501932000000004
1.944714 -0.30642496
1.945714 -0.30782958
1.946714 -0.30923513999999996
1.947714 -0.31064397
1.948714 -0.31205774
1.949714 -0.31347682
1.950714 -0.31490002
1.951714 -0.31632525
1.952714 -0.31775029
1.953714 -0.31917386000000003
1.954714 -0.32059608
1.955714 -0.32201854
1.956714 -0.32344353
1.957714 -0.32487325
1.958714 -0.32630876999999997
1.959714 -0.3277496
1.960714 -0.32919378
1.961714 -0.33063858
1.962714 -0.33208143
1.963714 -0.33352084
1.964714 -0.33495678
1.965714 -0.33639059
1.966714 -0.33782437000000004
1.967714 -0.33925998
1.968714 -0.34069847
1.969714 -0.34213969
1.970714 -0.34358255000000004
1.971714 -0.34502553999999996
1.972714 -0.34646762
1.973714 -0.34790863
1.974714 -0.34934948
1.975714 -0.35079170000000004
1.976714 -0.35223681
1.977714 -0.35368552999999997
1.978714 -0.35513735
1.979714 -0.35659058
1.980714 -0.35804282000000004
1.981714 -0.35949175
1.982714 -0.3609359
1.983714 -0.36237515
1.984714 -0.36381059
1.985714 -0.36524418000000003
1.986714 -0.36667797
1.987714 -0.36811342
1.988714 -0.36955098999999997
1.989714 -0.37099016
1.990714 -0.37242982
1.991714 -0.37386883
1.992714 -0.37530654
1.993714 -0.37674292000000004
1.994714 -0.37817848
1.995714 -0.37961381
1.996714 -0.38104902
1.997714 -0.38248356
1.998714 -0.38391605
1.999714 -0.38534477
2.000714 -0.38676817999999996
2.001714 -0.38818549
2.002714 -0.38959701
2.003714 -0.39100405
2.004714 -0.39240862000000004
2.005714 -0.39381264000000005
2.006714 -0.39521754
2.007714 -0.39662379
2.008714 -0.39803088000000003
2.009714 -0.39943773
2.010714 -0.4008431
2.011714 -0.40224600000000005
2.012714 -0.40364596
2.013714 -0.40504293999999996
2.014714 -0.40643713000000004
2.015714 -0.40782852999999997
2.016714 -0.40921676
2.017714 -0.41060107999999995
2.018714 -0.41198065
2.019714 -0.41335486
2.020714 -0.41472367
2.021714 -0.41608782
2.022714 -0.41744866999999997
2.023714 -0.41880770999999994
2.024714 -0.42016609
2.025714 -0.42152428000000003
2.026714 -0.42288181999999996
2.027714 -0.42423736
2.028714 -0.42558922
2.029714 -0.42693573
2.030714 -0.42827586000000006
2.031714 -0.42960919
2.032714 -0.43093599000000005
2.033714 -0.43225694000000003
2.034714 -0.43357271
2.035714 -0.43488373
2.036714 -0.43619019000000003
2.037714 -0.43749204
2.038714 -0.43878942
2.039714 -0.44008270000000005
2.040714 -0.44137272
2.041714 -0.44266041
2.042714 -0.44394657
2.043714 -0.44523147
2.044714 -0.44651441000000003
2.045714 -0.44779399999999997
2.046714 -0.44906829
2.047714 -0.45033525999999996
2.048714 -0.45159342999999996
2.049714 -0.45284228
2.050714 -0.45408224999999997
2.051714 -0.45531462
2.052714 -0.45654099000000004
2.053714 -0.45776274
2.054714 -0.45898068000000003
2.055714 -0.46019494000000005
2.056714 -0.4614051
2.057714 -0.46261065
2.058714 -0.46381112
2.059714 -0.46500652000000003
2.060714 -0.46619698
2.061714 -0.46738274
2.062714 -0.46856370999999997
2.063714 -0.46973918
2.064714 -0.47090789
2.065714 -0.47206841
2.066714 -0.47321938999999996
2.067714 -0.47436021
2.068714 -0.47549120999999994
2.069714 -0.47661378000000004
2.070714 -0.47772988000000005
2.071714 -0.47884141
2.072714 -0.47994968
2.073714 -0.48105503
2.074714 -0.48215659
2.075714 -0.48325281
2.076714 -0.48434180000000004
2.077714 -0.48542214
2.078714 -0.48649316
2.079714 -0.487555
2.080714 -0.48860847
2.081714 -0.48965449
2.082714 -0.49069365000000004
2.083714 -0.49172597999999995
2.084714 -0.4927509
2.085714 -0.49376762
2.086714 -0.49477564
2.087714 -0.495775
2.088714 -0.49676648
2.089714 -0.49775136
2.090714 -0.49873091999999997
2.091714 -0.49970588
2.092714 -0.5006759000000001
2.093714 -0.5016396799999999
2.094714 -0.50259517
2.095714 -0.50354023
2.096714 -0.50447332
2.097714 -0.50539398
2.098714 -0.50630299
2.099714 -0.5072020899999999
2.100714 -0.50809328
2.101714 -0.50897817
2.102714 -0.5098573900000001
2.103714 -0.51073041
2.104714 -0.5115959800000001
2.105714 -0.5124524699999999
2.106714 -0.51329872
2.107714 -0.5141343500000001
2.108714 -0.51495987
2.109714 -0.5157765
2.110714 -0.51658545
2.111714 -0.51738741
2.112714 -0.5181822
2.113714 -0.51896879
2.114714 -0.51974575
2.115714 -0.52051172
2.116714 -0.52126613
2.117714 -0.52200947
2.118714 -0.52274303
2.119714 -0.52346848
2.120714 -0.5241871300000001
2.121714 -0.52489946
2.122714 -0.52560456
2.123714 -0.52630054
2.124714 -0.5269852
2.125714 -0.52765664
2.126714 -0.52831406
2.127714 -0.52895797
2.128714 -0.5295901599999999
2.129714 -0.53021288
2.130714 -0.53082821
2.131714 -0.53143715
2.132714 -0.53203944
2.133714 -0.53263367
2.134714 -0.53321784
2.135714 -0.53379028
2.136714 -0.5343500099999999
2.137714 -0.5348973
2.138714 -0.53543323
2.139714 -0.53595928
2.140714 -0.53647659
2.141714 -0.53698532
2.142714 -0.5374846
2.143714 -0.5379729
2.144714 -0.53844857
2.145714 -0.5389106
2.146714 -0.53935917
2.147714 -0.53979564
2.148714 -0.5402219899999999
2.149714 -0.54064021
2.150714 -0.54105143
2.151714 -0.54145539
2.152714 -0.5418505100000001
2.153714 -0.54223435
2.154714 -0.5426045
2.155714 -0.54295943
2.156714 -0.5432990799999999
2.157714 -0.54362486
2.158714 -0.54393923
2.159714 -0.54424461
2.160714 -0.54454268
2.161714 -0.5448337600000001
2.162714 -0.5451167
2.163714 -0.54538934
2.164714 -0.54564946
2.165714 -0.54589547
2.166714 -0.546127
2.167714 -0.54634484
2.168714 -0.54655047
2.169714 -0.5467453
2.170714 -0.5469300300000001
2.171714 -0.54710419
2.172714 -0.54726633
2.173714 -0.54741479
2.174714 -0.54754829
2.175714 -0.54766671
2.176714 -0.5477713900000001
2.177714 -0.54786461
2.178714 -0.54794895
2.179714 -0.54802625
2.180714 -0.54809684
2.181714 -0.5481594200000001
2.182714 -0.5482112499999999
2.183714 -0.54824911
2.184714 -0.54827048
2.185714 -0.54827421
2.186714 -0.54826103
2.187714 -0.5482330900000001
2.188714 -0.5481931800000001
2.189714 -0.54814387
2.190714 -0.54808641
2.191714 -0.54802056
2.192714 -0.54794494
2.193714 -0.54785758
2.194714 -0.54775686
2.195714 -0.54764207
2.196714 -0.54751369
2.197714 -0.54737292
2.198714 -0.54722098
2.199714 -0.54705841
2.200714 -0.54688454
2.201714 -0.54669757
2.202714 -0.5464952000000001
2.203714 -0.54627554
2.204714 -0.5460379599999999
2.205714 -0.54578357
2.206714 -0.54551498
2.207714 -0.54523554
2.208714 -0.54494827
2.209714 -0.54465481
2.210714 -0.54435497
2.211714 -0.54404661
2.212714 -0.54372652
2.213714 -0.54339152
2.214714 -0.54303939
2.215714 -0.54266951
2.216714 -0.54228287
2.217714 -0.54188147
2.218714 -0.54146745
2.219714 -0.5410421599999999
2.220714 -0.54060579
2.221714 -0.54015755
2.222714 -0.53969608
2.223714 -0.5392203600000001
2.224714 -0.5387303
2.225714 -0.5382269599999999
2.226714 -0.53771217
2.227714 -0.5371877500000001
2.228714 -0.5366547
2.229714 -0.53611253
2.230714 -0.53555928
2.231714 -0.53499206
2.232714 -0.5344079300000001
2.233714 -0.53380509
2.234714 -0.53318338
2.235714 -0.5325444500000001
2.236714 -0.53189122
2.237714 -0.5312268600000001
2.238714 -0.5305538000000001
2.239714 -0.5298728100000001
2.240714 -0.52918303
2.241714 -0.52848235
2.242714 -0.5277682100000001
2.243714 -0.52703861
2.244714 -0.5262927199999999
2.245714 -0.52553099
2.246714 -0.52475473
2.247714 -0.5239654300000001
2.248714 -0.52316403
2.249714 -0.52235043
2.250714 -0.52152374
2.251714 -0.52068257
2.252714 -0.51982603
2.253714 -0.51895413
2.254714 -0.51806807
2.255714 -0.51716999
2.256714 -0.51626209
2.257714 -0.5153459
2.258714 -0.51442161
2.259714 -0.51348773
2.260714 -0.5125415999999999
2.261714 -0.51158019
2.262714 -0.51060109
2.263714 -0.50960323
2.264714 -0.5085872
2.265714 -0.50755497
2.266714 -0.5065090999999999
2.267714 -0.50545195
2.268714 -0.50438489
2.269714 -0.50330809
2.270714 -0.50222068
2.271714 -0.50112135
2.272714 -0.50000888
2.273714 -0.49888282
2.274714 -0.49774349
2.275714 -0.49659167
2.276714 -0.49542802999999996
2.277714 -0.49425275
2.278714 -0.49306508000000004
2.279714 -0.49186357999999997
2.280714 -0.49064658
2.281714 -0.48941281
2.282714 -0.48816203999999996
2.283714 -0.4868953
2.284714 -0.48561469
2.285714 -0.48432271
2.286714 -0.48302155999999996
2.287714 -0.4817124
2.288714 -0.48039504
2.289714 -0.47906809
2.290714 -0.4777295
2.291714 -0.47637722000000005
2.292714 -0.47500981
2.293714 -0.4736268
2.294714 -0.4722286
2.295714 -0.4708162
2.296714 -0.46939054
2.297714 -0.46795211000000003
2.298714 -0.46650092000000004
2.299714 -0.46503642
2.300714 -0.46355808
2.301714 -0.46206578
2.302714 -0.46055987
2.303714 -0.45904144999999996
2.304714 -0.4575117
2.305714 -0.45597176
2.306714 -0.45442209
2.307714 -0.45286231000000005
2.308714 -0.45129131
2.309714 -0.44970755
2.310714 -0.44810963
2.311714 -0.44649681
2.312714 -0.44486918
2.313714 -0.44322759
2.314714 -0.44157336999999997
2.315714 -0.43990788999999997
2.316714 -0.43823196999999997
2.317714 -0.43654586
2.318714 -0.43484917999999995
2.319714 -0.43314123000000004
2.320714 -0.43142121
2.321714 -0.42968863
2.322714 -0.42794342
2.323714 -0.42618578
2.324714 -0.42441604000000005
2.325714 -0.42263431999999995
2.326714 -0.42084045999999997
2.327714 -0.41903391999999995
2.328714 -0.41721407
2.329714 -0.41538039
2.330714 -0.41353279000000004
2.331714 -0.41167176999999994
2.332714 -0.40979818
2.333714 -0.40791319
2.334714 -0.40601781
2.335714 -0.40411269
2.336714 -0.40219803000000004
2.337714 -0.4002736
2.338714 -0.39833887
2.339714 -0.39639343000000005
2.340714 -0.3944369
2.341714 -0.39246919999999996
2.342714 -0.39049039999999996
2.343714 -0.38850051
2.344714 -0.3864994
2.345714 -0.3844867
2.346714 -0.38246184
2.347714 -0.38042432000000004
2.348714 -0.37837378
2.349714 -0.37631027
2.350714 -0.37423423
2.351714 -0.37214642
2.352714 -0.37004768
2.353714 -0.36793876999999997
2.354714 -0.36582018
2.355714 -0.36369204
2.356714 -0.36155432000000004
2.357714 -0.35940688
2.358714 -0.35724964
2.359714 -0.35508254
2.360714 -0.3529056
2.361714 -0.35071871000000004
2.362714 -0.34852161000000004
2.363714 -0.3463137
2.364714 -0.34409424
2.365714 -0.34186256
2.366714 -0.33961821
2.367714 -0.33736131
2.368714 -0.33509247000000003
2.369714 -0.33281276
2.370714 -0.33052342
2.371714 -0.3282256
2.372714 -0.32591997
2.373714 -0.32360668
2.374714 -0.32128538
2.375714 -0.31895547
2.376714 -0.31661629
2.377714 -0.31426738000000004
2.378714 -0.31190848
2.379714 -0.30953952
2.380714 -0.30716043
2.381714 -0.30477097999999997
2.382714 -0.30237071
2.383714 -0.29995911999999997
2.384714 -0.29753584
2.385714 -0.29510097
2.386714 -0.29265524
2.387714 -0.2902
2.388714 -0.28773686000000004
2.389714 -0.28526739
2.390714 -0.28279263
2.391714 -0.28031273
2.392714 -0.27782694
2.393714 -0.27533381
2.394714 -0.27283165
2.395714 -0.27031903
2.396714 -0.26779515000000004
2.397714 -0.26525997
2.398714 -0.26271405999999997
2.399714 -0.26015826000000003
2.400714 -0.25759335
2.401714 -0.25501973
2.402714 -0.25243750000000004
2.403714 -0.24984656
2.404714 -0.24724698
2.405714 -0.24463921
2.406714 -0.24202419
2.407714 -0.23940313000000002
2.408714 -0.2367771
2.409714 -0.23414659999999998
2.410714 -0.23151124
2.411714 -0.22886966
2.412714 -0.22621998000000001
2.413714 -0.22356021
2.414714 -0.22088899
2.415714 -0.21820602
2.416714 -0.21551212
2.417714 -0.21280902000000002
2.418714 -0.21009878
2.419714 -0.20738309
2.420714 -0.20466291
2.421714 -0.20193822999999997
2.422714 -0.19920832
2.423714 -0.19647216
2.424714 -0.19372907
2.425714 -0.19097888
2.426714 -0.18822211
2.427714 -0.18545955
2.428714 -0.18269187
2.429714 -0.1799191
2.430714 -0.17714052
2.431714 -0.17435477
2.432714 -0.17156038
2.433714 -0.16875633
2.434714 -0.16594258
2.435714 -0.16312022
2.436714 -0.16029116000000002
2.437714 -0.15745759
2.438714 -0.15462118
2.439714 -0.15178258
2.440714 -0.1489412
2.441714 -0.14609555000000002
2.442714 -0.14324374
2.443714 -0.14038434
2.444714 -0.13751682
2.445714 -0.13464179
2.446714 -0.13176067
2.447714 -0.12887510000000002
2.448714 -0.1259863
2.449714 -0.12309458000000001
2.450714 -0.12019927000000001
2.451714 -0.11729909999999999
2.452714 -0.1143928
2.453714 -0.11147977999999999
2.454714 -0.10856038
2.455714 -0.10563591
2.456714 -0.10270812000000001
2.457714 -0.099778466
2.458714 -0.09684759400000001
2.459714 -0.09391495799999999
2.460714 -0.09097904
2.461714 -0.088037911
2.462714 -0.085090002
2.463714 -0.082134735
2.464714 -0.07917278
2.465714 -0.07620581300000001
2.466714 -0.073235895
2.467714 -0.070264668
2.468714 -0.067292759
2.469714 -0.064319564
2.470714 -0.061343552
2.471714 -0.058362924000000004
2.472714 -0.055376388000000006
2.473714 -0.05238374
2.474714 -0.04938597000000001
2.475714 -0.046384911
2.476714 -0.043382544999999995
2.477714 -0.040380241000000004
2.478714 -0.037378256
2.479714 -0.034375698
2.480714 -0.031370943
2.481714 -0.028362367000000003
2.482714 -0.025349043
2.483714 -0.022331164
2.484714 -0.019309970000000003
2.485714 -0.016287243
2.486714 -0.013264555
2.487714 -0.010242599
2.488714 -0.0072208757
2.489714 -0.0041978765
2.490714 -0.0011716997999999998
2.491714 0.0018591467
2.492714 0.0048950857
2.493714 0.0079352154
2.494714 0.010977575
2.495714 0.01401983
2.496714 0.017060107
2.497714 0.020097652
2.498714 0.023133049
2.499714 0.026167929
2.500714 0.029204277
2.501714 0.03224363
2.502714 0.035286497
2.503714 0.038332207
2.504714 0.041379256
2.505714 0.044425987
2.506714 0.047471313
2.507714 0.050515174999999995
2.508714 0.053558557
2.509714 0.056603020999999996
2.510714 0.059649970999999996
2.511714 0.06269996500000001
2.512714 0.065752357
2.513714 0.068805402
2.514714 0.071856834
2.515714 0.07490468
2.516714 0.077947974
2.517714 0.080987095
2.518714 0.084023579
2.519714 0.087059534
2.520714 0.090096786
2.521714 0.09313621600000001
2.522714 0.096177449
2.523714 0.099219056
2.524714 0.10225916
2.525714 0.10529619999999999
2.526714 0.10832957
2.527714 0.11135972999999999
2.528714 0.11438801
2.529714 0.11741593
2.530714 0.1204445
2.531714 0.1234737
2.532714 0.12650242
2.533714 0.12952887999999999
2.534714 0.13255129999999998
2.535714 0.13556861
2.536714 0.13858088999999998
2.537714 0.14158934
2.538714 0.1445958
2.539714 0.14760201
2.540714 0.15060888
2.541714 0.15361612
2.542714 0.15662231999999998
2.543714 0.15962548
2.544714 0.16262372
2.545714 0.16561602
2.546714 0.16860254
2.547714 0.17158444
2.548714 0.1745634
2.549714 0.17754086
2.550714 0.18051743
2.551714 0.18349257000000002
2.552714 0.18646488
2.553714 0.18943258
2.554714 0.19239429
2.555714 0.1953495
2.556714 0.19829874
2.557714 0.20124335
2.558714 0.20418479
2.559714 0.20712407
2.560714 0.21006123000000002
2.561714 0.21299534
2.562714 0.21592481
2.563714 0.21884809
2.564714 0.22176426999999999
2.565714 0.22467353999999998
2.566714 0.22757705
2.567714 0.23047656
2.568714 0.23337367
2.569714 0.23626918
2.570714 0.23916273
2.571714 0.24205281
2.572714 0.24493735
2.573714 0.24781432
2.574714 0.25068249
2.575714 0.25354171999999997
2.576714 0.25639292
2.577714 0.25923755
2.578714 0.26207706
2.579714 0.26491226
2.580714 0.26774311
2.581714 0.27056879
2.582714 0.27338823
2.583714 0.27620061
2.584714 0.27900578000000004
2.585714 0.28180433000000005
2.586714 0.28459739
2.587714 0.28738605
2.588714 0.29017073
2.589714 0.29295092
2.590714 0.29572507
2.591714 0.29849112
2.592714 0.30124707
2.593714 0.30399172
2.594714 0.30672506
2.595714 0.30944827
2.596714 0.31216335
2.597714 0.31487246
2.598714 0.31757713
2.599714 0.32027795
2.600714 0.32297436
2.601714 0.32566511000000004
2.602714 0.32834869
2.603714 0.33102392
2.604714 0.33369027
2.605714 0.33634787
2.606714 0.3389972
2.607714 0.3416386
2.608714 0.34427193
2.609714 0.34689647
2.610714 0.34951102
2.611714 0.35211439
2.612714 0.35470601
2.613714 0.35728614
2.614714 0.35985608
2.615714 0.36241771
2.616714 0.36497298
2.617714 0.36752322000000004
2.618714 0.37006870999999997
2.619714 0.37260856
2.620714 0.37514099
2.621714 0.3776639
2.622714 0.38017551
2.623714 0.3826749
2.624714 0.38516209
2.625714 0.38763788
2.626714 0.39010334
2.627714 0.3925594
2.628714 0.39500636000000006
2.629714 0.397444
2.630714 0.39987164000000003
2.631714 0.40228865
2.632714 0.40469471999999995
2.633714 0.40709018
2.634714 0.4094759
2.635714 0.41185287
2.636714 0.41422172999999995
2.637714 0.41658249999999997
2.638714 0.41893431999999997
2.639714 0.42127576000000005
2.640714 0.42360513
2.641714 0.4259211
2.642714 0.42822314
2.643714 0.43051167999999995
2.644714 0.43278793000000004
2.645714 0.43505337
2.646714 0.43730931
2.647714 0.43955646
2.648714 0.44179470000000004
2.649714 0.44402322
2.650714 0.44624084
2.651714 0.44844658000000004
2.652714 0.45063993999999996
2.653714 0.45282100000000003
2.654714 0.45499038
2.655714 0.45714872
2.656714 0.4592964
2.657714 0.46143327
2.658714 0.46355863999999997
2.659714 0.46567144000000005
2.660714 0.46777064
2.661714 0.46985568
2.662714 0.47192661999999996
2.663714 0.47398418999999997
2.664714 0.47602946999999995
2.665714 0.47806348
2.666714 0.48008692000000003
2.667714 0.48209978
2.668714 0.48410147000000003
2.669714 0.48609111000000005
2.670714 0.48806779
2.671714 0.49003107
2.672714 0.49198098
2.673714 0.49391799000000003
2.674714 0.49584284
2.675714 0.49775606
2.676714 0.49965762999999996
2.677714 0.5015470999999999
2.678714 0.50342339
2.679714 0.5052853399999999
2.680714 0.5071320100000001
2.681714 0.5089630399999999
2.682714 0.5107787
2.683714 0.51257983
2.684714 0.5143675000000001
2.685714 0.5161427900000001
2.686714 0.51790625
2.687714 0.5196579699999999
2.688714 0.52139759
2.689714 0.52312445
2.690714 0.52483799
2.691714 0.52653784
2.692714 0.52822395
2.693714 0.5298964700000001
2.694714 0.53155557
2.695714 0.53320113
2.696714 0.53483276
2.697714 0.53644981
2.698714 0.53805145
2.699714 0.53963708
2.700714 0.54120645
2.701714 0.54275994
2.702714 0.54429839
2.703714 0.54582288
2.704714 0.54733455
2.705714 0.54883412
2.706714 0.55032172
2.707714 0.55179698
2.708714 0.55325911
2.709714 0.55470713
2.710714 0.55614011
2.711714 0.55755749
2.712714 0.5589589899999999
2.713714 0.56034466
2.714714 0.56171468
2.715714 0.5630692500000001
2.716714 0.56440835
2.717714 0.56573194
2.718714 0.56703989
2.719714 0.5683321499999999
2.720714 0.56960895
2.721714 0.57087066
2.722714 0.57211788
2.723714 0.57335123
2.724714 0.57457103
2.725714 0.57577742
2.726714 0.57697007
2.727714 0.5781483399999999
2.728714 0.57931142
2.729714 0.58045853
2.730714 0.58158911
2.731714 0.5827029699999999
2.732714 0.5838002999999999
2.733714 0.5848814299999999
2.734714 0.58594686
2.735714 0.58699697
2.736714 0.5880319
2.737714 0.58905161
2.738714 0.5900559
2.739714 0.59104459
2.740714 0.59201759
2.741714 0.59297495
2.742714 0.59391684
2.743714 0.5948435999999999
2.744714 0.5957555
2.745714 0.59665269
2.746714 0.5975349799999999
2.747714 0.598402
2.748714 0.59925318
2.749714 0.60008802
2.750714 0.60090609
2.751714 0.6017072099999999
2.752714 0.6024914800000001
2.753714 0.60325912
2.754714 0.60401056
2.755714 0.6047461199999999
2.756714 0.60546598
2.757714 0.6061702
2.758714 0.60685864
2.759714 0.60753105
2.760714 0.60818736
2.761714 0.60882759
2.762714 0.6094519500000001
2.763714 0.61006076
2.764714 0.61065424
2.765714 0.61123245
2.766714 0.61179525
2.767714 0.61234217
2.768714 0.61287265
2.769714 0.61338604
2.770714 0.61388197
2.771714 0.61436044
2.772714 0.61482172
2.773714 0.61526648
2.774714 0.6156953500000001
2.775714 0.616109
2.776714 0.61650774
2.777714 0.6168914999999999
2.778714 0.61725988
2.779714 0.61761229
2.780714 0.61794817
2.781714 0.6182671500000001
2.782714 0.61856913
2.783714 0.61885417
2.784714 0.61912248
2.785714 0.61937417
2.786714 0.6196092799999999
2.787714 0.61982763
2.788714 0.62002894
2.789714 0.62021306
2.790714 0.6203801800000001
2.791714 0.62053073
2.792714 0.6206654899999999
2.793714 0.6207853600000001
2.794714 0.62089097
2.795714 0.62098266
2.796714 0.62106019
2.797714 0.62112277
2.798714 0.62116929
2.799714 0.62119868
2.800714 0.62121004
2.801714 0.62120301
2.802714 0.62117772
2.803714 0.62113474
2.804714 0.6210747600000001
2.805714 0.62099835
2.806714 0.62090587
2.807714 0.6207974199999999
2.808714 0.6206728100000001
2.809714 0.62053199
2.810714 0.62037511
2.811714 0.6202025299999999
2.812714 0.6200148299999999
2.813714 0.6198125
2.814714 0.61959582
2.815714 0.6193645799999999
2.816714 0.61911801
2.817714 0.61885505
2.818714 0.61857463
2.819714 0.61827591
2.820714 0.6179587400000001
2.821714 0.61762356
2.822714 0.61727129
2.823714 0.61690304
2.824714 0.61651976
2.825714 0.6161219
2.826714 0.61570951
2.827714 0.6152820800000001
2.828714 0.6148390499999999
2.829714 0.6143799999999999
2.830714 0.61390484
2.831714 0.61341389
2.832714 0.61290762
2.833714 0.6123865000000001
2.834714 0.61185062
2.835714 0.61129956
2.836714 0.61073257
2.837714 0.61014872
2.838714 0.60954732
2.839714 0.60892813
2.840714 0.60829166
2.841714 0.60763885
2.842714 0.60697086
2.843714 0.60628871
2.844714 0.60559283
2.845714 0.60488298
2.846714 0.6041584099999999
2.847714 0.6034181900000001
2.848714 0.60266159
2.849714 0.60188826
2.850714 0.60109855
2.851714 0.60029319
2.852714 0.59947297
2.853714 0.59863846
2.854714 0.5977896
2.855714 0.5969259
2.856714 0.5960464000000001
2.857714 0.59515038
2.858714 0.5942374
2.859714 0.5933077099999999
2.860714 0.59236223
2.861714 0.59140217
2.862714 0.59042862
2.863714 0.58944225
2.864714 0.5884430399999999
2.865714 0.58743027
2.866714 0.58640302
2.867714 0.5853604099999999
2.868714 0.5843021
2.869714 0.5832283300000001
2.870714 0.5821398
2.871714 0.58103739
2.872714 0.57992162
2.873714 0.57879239
2.874714 0.57764892
2.875714 0.57648993
2.876714 0.57531414
2.877714 0.5741207899999999
2.878714 0.57290997
2.879714 0.57168263
2.880714 0.57044039
2.881714 0.56918492
2.882714 0.56791753
2.883714 0.56663873
2.884714 0.56534819
2.885714 0.56404509
2.886714 0.5627284300000001
2.887714 0.5613976199999999
2.888714 0.5600526
2.889714 0.55869389
2.890714 0.5573221899999999
2.891714 0.55593797
2.892714 0.55454108
2.893714 0.55313064
2.894714 0.5517053
2.895714 0.55026375
2.896714 0.54880525
2.897714 0.54732999
2.898714 0.5458393100000001
2.899714 0.54433518
2.900714 0.5428197800000001
2.901714 0.54129465
2.902714 0.53976029
2.903714 0.53821611
2.904714 0.53666052
2.905714 0.53509176
2.906714 0.53350832
2.907714 0.53190957
2.908714 0.53029582
2.909714 0.52866796
2.910714 0.52702706
2.911714 0.5253738299999999
2.912714 0.5237082
2.913714 0.5220295899999999
2.914714 0.52033719
2.915714 0.51863045
2.916714 0.51690969
2.917714 0.51517603
2.918714 0.51343134
2.919714 0.51167738
2.920714 0.50991531
2.921714 0.5081451
2.922714 0.50636539
2.923714 0.5045738999999999
2.924714 0.5027682099999999
2.925714 0.50094654
2.926714 0.49910839
2.927714 0.49725468
2.928714 0.49538743
2.929714 0.49350895
2.930714 0.49162121000000003
2.931714 0.48972508
2.932714 0.48782029
2.933714 0.48590576999999996
2.934714 0.48398026
2.935714 0.48204293
2.936714 0.48009376000000004
2.937714 0.47813365
2.938714 0.47616377
2.939714 0.47418498
2.940714 0.47219731
2.941714 0.47019958
2.942714 0.46818983
2.943714 0.46616592
2.944714 0.46412651
2.945714 0.46207155
2.946714 0.46000256999999994
2.947714 0.45792228
2.948714 0.45583365000000003
2.949714 0.45373901
2.950714 0.45163934
2.951714 0.44953394999999996
2.952714 0.44742082000000005
2.953714 0.44529759
2.954714 0.44316226
2.955714 0.44101410999999996
2.956714 0.43885382
2.957714 0.43668294999999996
2.958714 0.43450329000000004
2.959714 0.43231598000000004
2.960714 0.43012095
2.961714 0.42791702
2.962714 0.42570233
2.963714 0.42347525999999996
2.964714 0.42123529
2.965714 0.41898331
2.966714 0.4167215
2.967714 0.41445255999999997
2.968714 0.41217869000000007
2.969714 0.40990076999999997
2.970714 0.40761805
2.971714 0.40532830000000003
2.972714 0.40302882
2.973714 0.40071742
2.974714 0.3983933
2.975714 0.39605739999999995
2.976714 0.39371196
2.977714 0.39135962999999996
2.978714 0.3890024
2.979714 0.3866408
2.980714 0.38427373
2.981714 0.38189893
2.982714 0.3795139
2.983714 0.37711707
2.984714 0.37470844000000003
2.985714 0.37228966
2.986714 0.36986346999999997
2.987714 0.36743258
2.988714 0.36499867999999996
2.989714 0.36256174
2.990714 0.36012005999999996
2.991714 0.35767101
2.992714 0.35521209
2.993714 0.35274196
2.994714 0.35026106
2.995714 0.34777138
2.996714 0.34527567000000003
2.997714 0.34277632
2.998714 0.34027437
2.999714 0.33776907
3.000714 0.33525822
3.001714 0.33273918
3.002714 0.33020994
3.003714 0.32767013
3.004714 0.32512126
3.005714 0.32256625
3.006714 0.32000829999999997
3.007714 0.31744968
3.008714 0.31489083
3.009714 0.31233011
3.010714 0.30976444999999997
3.011714 0.30719058
3.012714 0.30460623000000003
3.013714 0.30201103
3.014714 0.29940666
3.015714 0.29679611
3.016714 0.2941825
3.017714 0.29156783000000003
3.018714 0.28895228
3.019714 0.28633417
3.020714 0.2837108
3.021714 0.28107965
3.022714 0.27843951
3.023714 0.27579109
3.024714 0.27313672
3.025714 0.27047957
3.026714 0.2678222
3.027714 0.26516558
3.028714 0.26250868
3.029714 0.25984885
3.030714 0.25718294
3.031714 0.25450857
3.032714 0.25182529000000003
3.033714 0.24913476999999998
3.034714 0.24644024999999997
3.035714 0.2437453
3.036714 0.24105242999999998
3.037714 0.23836208999999997
3.038714 0.23567248
3.039714 0.23298021000000002
3.040714 0.23028173000000002
3.041714 0.22757455999999998
3.042714 0.22485838
3.043714 0.22213503
3.044714 0.21940779
3.045714 0.21668007000000003
3.046714 0.21395406
3.047714 0.21123003999999998
3.048714 0.20850628999999998
3.049714 0.20578010000000002
3.050714 0.20304889999999998
3.051714 0.20031158
3.052714 0.19756891000000001
3.053714 0.19482333000000002
3.054714 0.19207791000000002
3.055714 0.18933497
3.056714 0.18659503
3.057714 0.18385646
3.058714 0.18111605
3.059714 0.17837024
3.060714 0.17561661
3.061714 0.17285491
3.062714 0.17008737
3.063714 0.16731793
3.064714 0.16455092
3.065714 0.16178947
3.066714 0.15903452
3.067714 0.1562845
3.068714 0.15353612
3.069714 0.15078571000000002
3.070714 0.14803061
3.071714 0.14527014
3.072714 0.14250564
3.073714 0.13973973
3.074714 0.136975
3.075714 0.13421285
3.076714 0.13145279
3.077714 0.12869273
3.078714 0.12592991
3.079714 0.12316229000000001
3.080714 0.12038960000000001
3.081714 0.11761376000000001
3.082714 0.11483832000000001
3.083714 0.11206726
3.084714 0.10930342
3.085714 0.10654747
3.086714 0.10379757
3.087714 0.10104999999999999
3.088714 0.098300586
3.089714 0.09554620500000001
3.090714 0.092785934
3.091714 0.090021273
3.092714 0.087255478
3.093714 0.084492244
3.094714 0.08173426
3.095714 0.07898229500000001
3.096714 0.076235092
3.097714 0.073490146
3.098714 0.07074496799999999
3.099714 0.067998323
3.100714 0.065250864
3.101714 0.062504917
3.102714 0.059763499000000005
3.103714 0.057028978999999994
3.104714 0.054301956
3.105714 0.051580818
3.106714 0.048862258000000006
3.107714 0.046142470000000005
3.108714 0.043418622000000004
3.109714 0.040689984
3.110714 0.037958240000000004
3.111714 0.035226886
3.112714 0.032499933
3.113714 0.029780433000000002
3.114714 0.027069441000000003
3.115714 0.024365771
3.116714 0.021666698999999998
3.117714 0.018969225
3.118714 0.016271409
3.119714 0.013573196999999999
3.120714 0.010876414000000001
3.121714 0.008183933800000001
3.122714 0.005498387699999999
3.123714 0.002820963
3.124714 0.00015081758
3.125714 -0.0025146488000000002
3.126714 -0.0051787560000000005
3.127714 -0.0078441553
3.128714 -0.010511692
3.129714 -0.013179958
3.130714 -0.015845761
3.131714 -0.018505305
3.132714 -0.021155602
3.133714 -0.023795551
3.134714 -0.026426252
3.135714 -0.029050448
3.136714 -0.031671298
3.137714 -0.034291059
3.138714 -0.036910175999999996
3.139714 -0.039527178
3.140714 -0.042139407000000004
3.141714 -0.044744246
3.142714 -0.047340339999999995
3.143714 -0.049928267
3.144714 -0.052510364999999996
3.145714 -0.055089779000000005
3.146714 -0.057669118
3.147714 -0.060249295
3.148714 -0.062829
3.149714 -0.065405091
3.150714 -0.067973696
3.151714 -0.070531649
3.152714 -0.073077617
3.153714 -0.075612532
3.154714 -0.078139082
3.155714 -0.080660591
3.156714 -0.083179638
3.157714 -0.085697102
3.158714 -0.088211894
3.159714 -0.090721593
3.160714 -0.093223585
3.161714 -0.095716276
3.162714 -0.098199805
3.163714 -0.10067598
3.164714 -0.10314749
3.165714 -0.10561658
3.166714 -0.10808398
3.167714 -0.11054836
3.168714 -0.11300668999999999
3.169714 -0.11545529
3.170714 -0.1178912
3.171714 -0.12031336000000001
3.172714 -0.122723
3.173714 -0.12512316
3.174714 -0.12751763
3.175714 -0.12990941
3.176714 -0.13229972
3.177714 -0.13468768
3.178714 -0.13707083
3.179714 -0.13944627
3.180714 -0.14181189
3.181714 -0.14416727
3.182714 -0.14651368
3.183714 -0.14885343
3.184714 -0.15118863999999999
3.185714 -0.15352016
3.186714 -0.15584695
3.187714 -0.15816634
3.188714 -0.16047499
3.189714 -0.16277021
3.190714 -0.16505105
3.191714 -0.16731876
3.192714 -0.16957636999999998
3.193714 -0.17182755
3.194714 -0.17407525999999998
3.195714 -0.17632066
3.196714 -0.17856270999999999
3.197714 -0.18079873
3.198714 -0.18302554
3.199714 -0.18524069
3.200714 -0.18744348
3.201714 -0.18963503
3.202714 -0.19181772
3.203714 -0.19399397
3.204714 -0.19616506
3.205714 -0.1983305
3.206714 -0.20048812000000002
3.207714 -0.20263486
3.208714 -0.20476815
3.209714 -0.20688695
3.210714 -0.20899232
3.211714 -0.21108706000000002
3.212714 -0.21317466000000002
3.213714 -0.21525805
3.214714 -0.21733837
3.215714 -0.21941462
3.216714 -0.22148405999999998
3.217714 -0.22354338
3.218714 -0.22558991
3.219714 -0.22762265999999998
3.220714 -0.22964254
3.221714 -0.23165185
3.222714 -0.23365313999999998
3.223714 -0.23564802999999998
3.224714 -0.23763648
3.225714 -0.2396167
3.226714 -0.24158598
3.227714 -0.24354185
3.228714 -0.24548317
3.229714 -0.24741074999999998
3.230714 -0.24932709
3.231714 -0.25123544000000003
3.232714 -0.25313854999999996
3.233714 -0.25503749000000003
3.234714 -0.25693125
3.235714 -0.25881701
3.236714 -0.2606913
3.237714 -0.26255122000000003
3.238714 -0.26439554
3.239714 -0.26622503
3.240714 -0.26804205999999997
3.241714 -0.26984958
3.242714 -0.2716498
3.243714 -0.27344343
3.244714 -0.27522945
3.245714 -0.27700569
3.246714 -0.27876985
3.247714 -0.28052058
3.248714 -0.28225812
3.249714 -0.28398426000000004
3.250714 -0.2857015
3.251714 -0.28741196999999996
3.252714 -0.2891164
3.253714 -0.29081368999999996
3.254714 -0.29250118
3.255714 -0.29417556
3.256714 -0.2958342
3.257714 -0.29747607000000004
3.258714 -0.29910221
3.259714 -0.30071528000000003
3.260714 -0.30231858
3.261714 -0.30391477
3.262714 -0.305505
3.263714 -0.30708852999999997
3.264714 -0.30866319000000003
3.265714 -0.31022632
3.266714 -0.31177592
3.267714 -0.31331133
3.268714 -0.31483339
3.269714 -0.3163439
3.270714 -0.31784473
3.271714 -0.31933681999999997
3.272714 -0.32081974
3.273714 -0.32229178999999997
3.274714 -0.32375071
3.275714 -0.32519472
3.276714 -0.32662337
3.277714 -0.32803784
3.278714 -0.32944065
3.279714 -0.33083470000000004
3.280714 -0.3322222
3.281714 -0.33360384
3.282714 -0.33497848
3.283714 -0.33634356
3.284714 -0.33769615000000003
3.285714 -0.33903383
3.286714 -0.34035563
3.287714 -0.34166216
3.288714 -0.34295525
3.289714 -0.34423701
3.290714 -0.34550899
3.291714 -0.34677156
3.292714 -0.34802388
3.293714 -0.34926438
3.294714 -0.35049158999999996
3.295714 -0.35170489
3.296714 -0.35290489999999997
3.297714 -0.3540932
3.298714 -0.35527172
3.299714 -0.35644188
3.300714 -0.35760391
3.301714 -0.3587567
3.302714 -0.35989813
3.303714 -0.36102587
3.304714 -0.36213822
3.305714 -0.3632348
3.306714 -0.36431665
3.307714 -0.36538576
3.308714 -0.36644433
3.309714 -0.36749386
3.310714 -0.36853468
3.311714 -0.36956593
3.312714 -0.37058596
3.313714 -0.37159317
3.314714 -0.37258659
3.315714 -0.37356638
3.316714 -0.37453366
3.317714 -0.37548994
3.318714 -0.37643646
3.319714 -0.37737360999999997
3.320714 -0.37830069
3.321714 -0.37921623
3.322714 -0.38011859000000003
3.323714 -0.38100663
3.324714 -0.38188015999999997
3.325714 -0.38274007
3.326714 -0.38358783
3.327714 -0.38442491
3.328714 -0.38525211
3.329714 -0.3860693
3.330714 -0.3868754
3.331714 -0.38766896
3.332714 -0.38844873
3.333714 -0.38921429999999996
3.334714 -0.3899663
3.335714 -0.39070616
3.336714 -0.39143553000000003
3.337714 -0.39215557999999995
3.338714 -0.39286665
3.339714 -0.39356792999999995
3.340714 -0.3942579
3.341714 -0.39493497
3.342714 -0.39559798
3.343714 -0.39624674
3.344714 -0.39688199999999996
3.345714 -0.39750504999999997
3.346714 -0.39811721000000005
3.347714 -0.39871922
3.348714 -0.39931103
3.349714 -0.39989185000000005
3.350714 -0.4004607
3.351714 -0.40101684
3.352714 -0.40156035999999995
3.353714 -0.40209195999999997
3.354714 -0.40261294
3.355714 -0.40312437
3.356714 -0.40362668
3.357714 -0.40411921000000006
3.358714 -0.40460047000000005
3.359714 -0.40506856
3.360714 -0.40552182999999997
3.361714 -0.40595960000000003
3.362714 -0.40638237
3.363714 -0.40679174
3.364714 -0.40718973999999997
3.365714 -0.40757824000000004
3.366714 -0.40795831
3.367714 -0.40832981
3.368714 -0.40869187
3.369714 -0.40904311
3.370714 -0.40938244
3.371714 -0.40970952000000005
3.372714 -0.41002473
3.373714 -0.41032884999999997
3.374714 -0.41062258999999995
3.375714 -0.41090613000000004
3.376714 -0.41117868
3.377714 -0.41143894
3.378714 -0.41168537
3.379714 -0.41191713
3.380714 -0.41213445
3.381714 -0.41233874000000004
3.382714 -0.41253230999999996
3.383714 -0.41271751
3.384714 -0.41289595
3.385714 -0.41306796
3.386714 -0.41323239
3.387714 -0.41338699
3.388714 -0.41352934
3.389714 -0.41365758999999996
3.390714 -0.41377096999999996
3.391714 -0.41387011
3.392714 -0.41395649
3.393714 -0.41403174000000004
3.394714 -0.41409698
3.395714 -0.41415244
3.396714 -0.41419752
3.397714 -0.41423118999999997
3.398714 -0.41425279
3.399714 -0.41426248000000004
3.400714 -0.41426136
3.401714 -0.41425121
3.402714 -0.41423364999999995
3.403714 -0.41420948999999996
3.404714 -0.41417818999999995
3.405714 -0.41413787
3.406714 -0.41408581000000005
3.407714 -0.41401954
3.408714 -0.41393758999999997
3.409714 -0.41384012
3.410714 -0.41372892
3.411714 -0.41360669
3.412714 -0.41347616
3.413714 -0.41333921
3.414714 -0.41319610999999995
3.415714 -0.4130458
3.416714 -0.41288631
3.417714 -0.41271568999999997
3.418714 -0.41253278
3.419714 -0.41233766999999993
3.420714 -0.41213147
3.421714 -0.41191563999999997
3.422714 -0.41169133
3.423714 -0.41145868999999996
3.424714 -0.41121668
3.425714 -0.41096364
3.426714 -0.41069794000000004
3.427714 -0.41041886
3.428714 -0.41012708
3.429714 -0.40982463
3.430714 -0.40951413
3.431714 -0.4091979
3.432714 -0.40887705999999996
3.433714 -0.40855105
3.434714 -0.40821768
3.435714 -0.40787397999999997
3.436714 -0.40751733
3.437714 -0.40714624
3.438714 -0.40676105
3.439714 -0.40636355999999996
3.440714 -0.40595639000000006
3.441714 -0.4055419
3.442714 -0.40512140999999996
3.443714 -0.40469482
3.444714 -0.40426068
3.445714 -0.40381723
3.446714 -0.40336298
3.447714 -0.4028976
3.448714 -0.40242188
3.449714 -0.4019374
3.450714 -0.4014458
3.451714 -0.40094792
3.452714 -0.40044324
3.453714 -0.39993017000000003
3.454714 -0.39940658
3.455714 -0.39887074000000006
3.456714 -0.3983221
3.457714 -0.39776177
3.458714 -0.39719213000000003
3.459714 -0.39661601
3.460714 -0.39603570000000005
3.461714 -0.39545209000000003
3.462714 -0.39486424
3.463714 -0.39426977999999996
3.464714 -0.39366586000000003
3.465714 -0.39305002
3.466714 -0.39242124
3.467714 -0.39178002999999995
3.468714 -0.39112833
3.469714 -0.39046851
3.470714 -0.38980253
3.471714 -0.38913118
3.472714 -0.38845409
3.473714 -0.38776995999999997
3.474714 -0.38707741
3.475714 -0.38637572
3.476714 -0.3856652
3.477714 -0.38494708
3.478714 -0.38422297
3.479714 -0.383494
3.480714 -0.38276017
3.481714 -0.38202021
3.482714 -0.38127194000000003
3.483714 -0.38051305
3.484714 -0.37974208
3.485714 -0.37895907
3.486714 -0.3781657
3.487714 -0.37736476
3.488714 -0.37655924
3.489714 -0.37575129
3.490714 -0.37494155
3.491714 -0.374129
3.492714 -0.37331139
3.493714 -0.37248619
3.494714 -0.37165141999999995
3.495714 -0.37080631999999997
3.496714 -0.36995139
3.497714 -0.36908798
3.498714 -0.36821759
3.499714 -0.36734112
3.500714 -0.36645865
3.501714 -0.36556949
3.502714 -0.36467281
3.503714 -0.36376823999999996
3.504714 -0.36285634
3.505714 -0.36193861
3.506714 -0.36101704
3.507714 -0.36009331
3.508714 -0.35916809
3.509714 -0.35824052
3.510714 -0.35730843
3.511714 -0.35636893000000003
3.512714 -0.35541944999999997
3.513714 -0.35445851
3.514714 -0.35348637
3.515714 -0.35250478
3.516714 -0.35151644
3.517714 -0.35052404
3.518714 -0.34952941
3.519714 -0.34853306
3.520714 -0.34753429
3.521714 -0.3465317
3.522714 -0.34552391000000005
3.523714 -0.34451012
3.524714 -0.34349039
3.525714 -0.34246536
3.526714 -0.34143571
3.527714 -0.34040159000000003
3.528714 -0.33936235
3.529714 -0.33831664
3.530714 -0.33726294
3.531714 -0.33620035
3.532714 -0.33512914
3.533714 -0.33405097
3.534714 -0.3329685
3.535714 -0.33188455
3.536714 -0.33080131
3.537714 -0.32971944
3.538714 -0.32863792
3.539714 -0.32755439
3.540714 -0.32646598
3.541714 -0.32537024999999997
3.542714 -0.32426601
3.543714 -0.32315347
3.544714 -0.32203402
3.545714 -0.32090954
3.546714 -0.3197816
3.547714 -0.3186509
3.548714 -0.31751723
3.549714 -0.31637978
3.550714 -0.31523787999999997
3.551714 -0.31409147
3.552714 -0.31294138
3.553714 -0.31178903
3.554714 -0.31063588999999997
3.555714 -0.30948266
3.556714 -0.30832882
3.557714 -0.30717261
3.558714 -0.30601143000000003
3.559714 -0.30484288
3.560714 -0.30366557
3.561714 -0.30247974
3.562714 -0.30128732
3.563714 -0.30009134000000004
3.564714 -0.29889487000000003
3.565714 -0.2977001
3.566714 -0.29650768
3.567714 -0.29531661000000003
3.568714 -0.29412485
3.569714 -0.2929301
3.570714 -0.29173077
3.571714 -0.29052645
3.572714 -0.28931792
3.573714 -0.2881065
3.574714 -0.28689343
3.575714 -0.2856791
3.576714 -0.28446286
3.577714 -0.28324333999999995
3.578714 -0.28201907
3.579714 -0.28078936
3.580714 -0.27955472
3.581714 -0.27831704
3.582714 -0.27707883
3.583714 -0.27584242999999997
3.584714 -0.27460903000000003
3.585714 -0.27337817
3.586714 -0.2721478
3.587714 -0.27091501
3.588714 -0.26967705
3.589714 -0.26843238
3.590714 -0.2671812
3.591714 -0.26592535
3.592714 -0.26466763
3.593714 -0.26341074
3.594714 -0.26215634
3.595714 -0.26090455
3.596714 -0.25965399
3.597714 -0.25840262
3.598714 -0.25714852
3.599714 -0.25589084
3.600714 -0.25463004
3.601714 -0.25336763
3.602714 -0.25210548
3.603714 -0.25084489
3.604714 -0.24958597
3.605714 -0.24832757
3.606714 -0.24706772999999999
3.607714 -0.24580449999999998
3.608714 -0.244537
3.609714 -0.24326574
3.610714 -0.24199269
3.611714 -0.24072059999999998
3.612714 -0.23945187999999998
3.613714 -0.23818773
3.614714 -0.23692755
3.615714 -0.23566915
3.616714 -0.23440949
3.617714 -0.23314583
3.618714 -0.23187674
3.619714 -0.23060263999999997
3.620714 -0.22932563
3.621714 -0.2280487
3.622714 -0.22677465
3.623714 -0.22550515999999998
3.624714 -0.22424029
3.625714 -0.22297862000000002
3.626714 -0.22171803
3.627714 -0.22045659999999997
3.628714 -0.2191934
3.629714 -0.21792881000000003
3.630714 -0.21666416000000002
3.631714 -0.21540105999999998
3.632714 -0.21414050999999998
3.633714 -0.21288233999999998
3.634714 -0.21162516999999997
3.635714 -0.21036696
3.636714 -0.20910594999999998
3.637714 -0.20784149000000002
3.638714 -0.20657456000000002
3.639714 -0.20530764
3.640714 -0.20404398
3.641714 -0.20278646
3.642714 -0.2015366
3.643714 -0.20029397999999998
3.644714 -0.19905637
3.645714 -0.19782044000000001
3.646714 -0.19658292000000002
3.647714 -0.19534163
3.648714 -0.19409613
3.649714 -0.19284771
3.650714 -0.19159875
3.651714 -0.19035178
3.652714 -0.1891086
3.653714 -0.1878698
3.654714 -0.18663483
3.655714 -0.18540254
3.656714 -0.18417194
3.657714 -0.18294282
3.658714 -0.18171597
3.659714 -0.18049276
3.660714 -0.17927454
3.661714 -0.17806183
3.662714 -0.17685381
3.663714 -0.17564842
3.664714 -0.17444283
3.665714 -0.17323452
3.666714 -0.17202214
3.667714 -0.17080612
3.668714 -0.1695887
3.669714 -0.16837327000000002
3.670714 -0.16716341
3.671714 -0.16596175
3.672714 -0.16476926
3.673714 -0.16358513
3.674714 -0.16240719
3.675714 -0.16123273000000002
3.676714 -0.16005946000000001
3.677714 -0.15888615
3.678714 -0.15771276
3.679714 -0.15654016
3.680714 -0.15536945
3.681714 -0.15420141
3.682714 -0.15303608
3.683714 -0.15187286
3.684714 -0.15071096
3.685714 -0.14955003
3.686714 -0.14839061
3.687714 -0.14723424999999998
3.688714 -0.1460832
3.689714 -0.14493964
3.690714 -0.14380494
3.691714 -0.14267901
3.692714 -0.14156024
3.693714 -0.14044581
3.694714 -0.13933256
3.695714 -0.13821797
3.696714 -0.13710085
3.697714 -0.13598171
3.698714 -0.13486249
3.699714 -0.1337459
3.700714 -0.13263454
3.701714 -0.13153021
3.702714 -0.13043352
3.703714 -0.12934402
3.704714 -0.12826063000000001
3.705714 -0.12718225
3.706714 -0.12610822
3.707714 -0.12503852
3.708714 -0.12397355
3.709714 -0.12291372
3.710714 -0.12185898
3.711714 -0.12080859999999999
3.712714 -0.11976121
3.713714 -0.11871525000000001
3.714714 -0.11766954999999998
3.715714 -0.11662389999999999
3.716714 -0.11557932000000001
3.717714 -0.11453788
3.718714 -0.11350219
3.719714 -0.11247462999999999
3.720714 -0.11145662
3.721714 -0.11044825999999999
3.722714 -0.1094483
3.723714 -0.10845461
3.724714 -0.10746488
3.725714 -0.10647731
3.726714 -0.10549111
3.727714 -0.10450658
3.728714 -0.10352484
3.729714 -0.10254727
3.730714 -0.10157498000000001
3.731714 -0.10060848
3.732714 -0.099647627
3.733714 -0.098691846
3.734714 -0.097740605
3.735714 -0.09679378699999999
3.736714 -0.095851871
3.737714 -0.09491579800000001
3.738714 -0.093986624
3.739714 -0.093065016
3.740714 -0.092150911
3.741714 -0.09124339000000001
3.742714 -0.09034091500000001
3.743714 -0.089441828
3.744714 -0.08854493499999999
3.745714 -0.087649951
3.746714 -0.086757663
3.747714 -0.085869676
3.748714 -0.08498792299999999
3.749714 -0.084114028
3.750714 -0.083248771
3.751714 -0.082391896
3.752714 -0.081542268
3.753714 -0.08069831499999999
3.754714 -0.07985862299999999
3.755714 -0.079022429
3.756714 -0.078189833
3.757714 -0.077361672
3.758714 -0.076539128
3.759714 -0.075723225
3.760714 -0.074914435
3.761714 -0.07411252
3.762714 -0.073316705
3.763714 -0.07252605899999999
3.764714 -0.071739947
3.765714 -0.070958334
3.766714 -0.070181838
3.767714 -0.069411471
3.768714 -0.068648212
3.769714 -0.067892548
3.770714 -0.067144237
3.771714 -0.066402333
3.772714 -0.065665547
3.773714 -0.06493275300000001
3.774714 -0.064203487
3.775714 -0.063478213
3.776714 -0.062758231
3.777714 -0.062045245
3.778714 -0.061340805
3.779714 -0.060645717999999994
3.780714 -0.059959746
3.781714 -0.059281679999999996
3.782714 -0.058609736
3.783714 -0.057942164000000004
3.784714 -0.057277823
3.785714 -0.056616520000000004
3.786714 -0.055959006
3.787714 -0.05530662
3.788714 -0.054660799999999996
3.789714 -0.05402258199999999
3.790714 -0.05339233300000001
3.791714 -0.052769802
3.792714 -0.052154413
3.793714 -0.051545689
3.794714 -0.05094354300000001
3.795714 -0.050348369000000004
3.796714 -0.049760833
3.797714 -0.049181446000000004
3.798714 -0.048610142999999995
3.799714 -0.048046064
3.800714 -0.047487626
3.801714 -0.046932953
3.802714 -0.04638051
3.803714 -0.045829682
3.804714 -0.045281107
3.805714 -0.044736607
3.806714 -0.04419871
3.807714 -0.043669945
3.808714 -0.043152118
3.809714 -0.042645851000000005
3.810714 -0.042150507000000004
3.811714 -0.041664531
3.812714 -0.04118603
3.813714 -0.040713372
3.814714 -0.040245586
3.815714 -0.039782433
3.816714 -0.039324179
3.817714 -0.038871183999999996
3.818714 -0.038423564
3.819714 -0.037981072
3.820714 -0.03754326
3.821714 -0.037109858
3.822714 -0.03668117
3.823714 -0.036258297
3.824714 -0.035843014
3.825714 -0.035437319
3.826714 -0.035042776
3.827714 -0.034659912
3.828714 -0.034287901
3.829714 -0.033924687999999995
3.830714 -0.033567529
3.831714 -0.033213795
3.832714 -0.032861732
3.833714 -0.032510943
3.834714 -0.032162404
3.835714 -0.031818054
3.836714 -0.031480094
3.837714 -0.031150322
3.838714 -0.030829673000000002
3.839714 -0.030518186
3.840714 -0.030215297000000002
3.841714 -0.029920320999999996
3.842714 -0.02963288
3.843714 -0.02935307
3.844714 -0.029081298
3.845714 -0.028817888
3.846714 -0.028562636
3.847714 -0.028314577999999996
3.848714 -0.028072090999999997
3.849714 -0.027833364
3.850714 -0.027597058
3.851714 -0.027362897999999997
3.852714 -0.027131941
3.853714 -0.026906371999999998
3.854714 -0.026688879
3.855714 -0.026481802000000002
3.856714 -0.026286366999999998
3.857714 -0.0261023
3.858714 -0.025927948
3.859714 -0.025760868
3.860714 -0.025598679000000003
3.861714 -0.025439795
3.862714 -0.025283860000000002
3.863714 -0.025131652
3.864714 -0.024984623
3.865714 -0.024844205
3.866714 -0.024711259
3.867714 -0.024585827
3.868714 -0.024467328
3.869714 -0.024355026999999998
3.870714 -0.02424859
3.871714 -0.024148413
3.872714 -0.024055570000000002
3.873714 -0.023971377
3.874714 -0.023896738
3.875714 -0.023831576
3.876714 -0.023774609
3.877714 -0.023723624000000002
3.878714 -0.023676167
3.879714 -0.02363043
3.880714 -0.023585969999999998
3.881714 -0.023543975999999998
3.882714 -0.023506954
3.883714 -0.023477932
3.884714 -0.023459451
3.885714 -0.023452747
3.886714 -0.023457388
3.887714 -0.023471502999999998
3.888714 -0.023492517
3.889714 -0.02351805
3.890714 -0.023546670999999998
3.891714 -0.023578206
3.892714 -0.023613527000000002
3.893714 -0.02365394
3.894714 -0.023700493
3.895714 -0.023753481
3.896714 -0.023812416
3.897714 -0.02387642
3.898714 -0.023944881
3.899714 -0.024018041
3.900714 -0.024097214999999998
3.901714 -0.024184505
3.902714 -0.024282065
3.903714 -0.024391204
3.904714 -0.024511694
3.905714 -0.024641593000000003
3.906714 -0.024777696999999998
3.907714 -0.024916502
3.908714 -0.025055328
3.909714 -0.025193198
3.910714 -0.025331145
3.911714 -0.025471818
3.912714 -0.025618565
3.913714 -0.025774323000000002
3.914714 -0.025940724
3.915714 -0.026117745
3.916714 -0.026303998
3.917714 -0.026497465999999997
3.918714 -0.026696397000000004
3.919714 -0.026899937
3.920714 -0.027108268
3.921714 -0.027322225000000002
3.922714 -0.027542598999999997
3.923714 -0.027769455000000002
3.924714 -0.028001834
3.925714 -0.028237976999999997
3.926714 -0.028476025999999998
3.927714 -0.028714909999999996
3.928714 -0.028955039999999998
3.929714 -0.029198467
3.930714 -0.029448391
3.931714 -0.029708169
3.932714 -0.02998017
3.933714 -0.030264898999999998
3.934714 -0.030560758999999996
3.935714 -0.030864545
3.936714 -0.031172487
3.937714 -0.031481473999999995
3.938714 -0.031789989
3.939714 -0.032098452
3.940714 -0.032408827
3.941714 -0.032723742
3.942714 -0.033045425999999996
3.943714 -0.033374954
3.944714 -0.033712038
3.945714 -0.034055414
3.946714 -0.034403629000000005
3.947714 -0.03475585
3.948714 -0.035112308
3.949714 -0.035474208
3.950714 -0.035843113
3.951714 -0.036220091999999995
3.952714 -0.036605011
3.953714 -0.036996315
3.954714 -0.037391449
3.955714 -0.037787741
3.956714 -0.038183475
3.957714 -0.038578652
3.958714 -0.038975169
3.959714 -0.039376263
3.960714 -0.039785457
3.961714 -0.040205344000000004
3.962714 -0.040636695
3.963714 -0.041078223
3.964714 -0.041527068
3.965714 -0.041979815999999996
3.966714 -0.042433658
3.967714 -0.042887239
3.968714 -0.043340903
3.969714 -0.043796288
3.970714 -0.044255473999999996
3.971714 -0.04472007
3.972714 -0.045190621
3.973714 -0.045666561
3.974714 -0.046146711
3.975714 -0.046630055
3.976714 -0.047116433
3.977714 -0.047606812
3.978714 -0.048103003
3.979714 -0.048606904
3.980714 -0.049119588
3.981714 -0.049640652
3.982714 -0.0501681
3.983714 -0.050698873
3.984714 -0.051229825
3.985714 -0.051758828
3.986714 -0.052285544
3.987714 -0.05281156
3.988714 -0.053339858999999996
3.989714 -0.05387378
3.990714 -0.054415903
3.991714 -0.05496724
3.992714 -0.055527029
3.993714 -0.056093186
3.994714 -0.056663173
3.995714 -0.057234953000000005
3.996714 -0.057807629
3.997714 -0.05838155
3.998714 -0.058957894000000004
3.999714 -0.059537933
4.000714 -0.060122344
4.001714 -0.06071087
4.002714 -0.061302457
4.003714 -0.06189585500000001
4.004714 -0.062490319
4.005714 -0.063086167
4.006714 -0.063684862
4.007714 -0.064288575
4.008714 -0.06489937700000001
4.009714 -0.06551836899999999
4.010714 -0.066145119
4.011714 -0.066777662
4.012714 -0.067413045
4.013714 -0.068048283
4.014714 -0.06868132
4.015714 -0.069311686
4.016714 -0.06994057299999999
4.017715 -0.070570328
4.018714 -0.071203616
4.019714 -0.071842491
4.020714 -0.072487822
4.021714 -0.073139183
4.022714 -0.073795259
4.023714 -0.07445449600000001
4.024714 -0.075115782
4.025714 -0.075778778
4.026714 -0.07644388199999999
4.027714 -0.077111792
4.028714 -0.077782961
4.029714 -0.078457186
4.030715 -0.079133519
4.031714 -0.079810608
4.032714 -0.080487289
4.033714 -0.081163179
4.034714 -0.08183899900000001
4.035714 -0.08251649600000001
4.036714 -0.083197898
4.037714 -0.083885167
4.038714 -0.08457927
4.039714 -0.085279782
4.040714 -0.085984985
4.041714 -0.086692412
4.042714 -0.087399635
4.043715 -0.088105007
4.044714 -0.08880809199999999
4.045714 -0.089509675
4.046714 -0.090211345
4.047714 -0.090914866
4.048714 -0.09162158200000001
4.049714 -0.09233211200000001
4.050714 -0.09304633100000001
4.051714 -0.093763694
4.052714 -0.094483641
4.053714 -0.0952059
4.054714 -0.09593053800000001
4.055714 -0.096657785
4.056714 -0.097387657
4.057714 -0.09811964100000001
4.058714 -0.098852615
4.059714 -0.099585031
4.060714 -0.1003154
4.061714 -0.10104284
4.062714 -0.10176749
4.063715 -0.10249062
4.064714 -0.10321434
4.065714 -0.10394102
4.066714 -0.10467266
4.067714 -0.10541029
4.068714 -0.10615373
4.069714 -0.10690174999999999
4.070714 -0.10765247
4.071714 -0.10840396
4.072714 -0.10915463
4.073714 -0.10990358
4.074714 -0.11065056000000001
4.075714 -0.11139571000000001
4.076715 -0.11213938000000001
4.077714 -0.11288186
4.078714 -0.11362347999999999
4.079714 -0.11436463
4.080714 -0.11510596000000001
4.081714 -0.11584847
4.082714 -0.1165934
4.083714 -0.11734193000000001
4.084714 -0.11809481000000001
4.085714 -0.11885198
4.086714 -0.11961243999999999
4.087714 -0.12037439
4.088714 -0.12113559
4.089714 -0.12189395
4.090714 -0.12264806
4.091714 -0.12339744
4.092714 -0.12414267
4.093714 -0.12488511999999999
4.094714 -0.12562651
4.095714 -0.12636848
4.096714 -0.12711230999999998
4.097714 -0.12785873
4.098714 -0.12860799
4.099714 -0.12936002000000002
4.100714 -0.13011456000000002
4.101714 -0.13087119
4.102714 -0.13162933
4.103714 -0.13238809
4.104714 -0.1331463
4.105714 -0.13390258
4.106714 -0.13465554000000002
4.107714 -0.13540416
4.108714 -0.13614808
4.109715 -0.13688778
4.110714 -0.13762454000000002
4.111714 -0.13836015000000002
4.112714 -0.13909644000000002
4.113714 -0.13983489000000002
4.114714 -0.14057626
4.115714 -0.14132045999999998
4.116714 -0.1420667
4.117714 -0.14281382
4.118714 -0.14356054999999998
4.119714 -0.14430584
4.120714 -0.14504896
4.121714 -0.14578952
4.122715 -0.14652726000000002
4.123714 -0.14726208000000002
4.124714 -0.1479939
4.125714 -0.14872279
4.126714 -0.14944905
4.127714 -0.15017333
4.128714 -0.15089657
4.129714 -0.15161984
4.130714 -0.15234405
4.131714 -0.15306968
4.132714 -0.15379655
4.133714 -0.15452381
4.134714 -0.15525013000000001
4.135714 -0.15597407
4.136714 -0.15669443
4.137714 -0.15741055999999998
4.138714 -0.15812248
4.139714 -0.1588308
4.140714 -0.15953641
4.141714 -0.16024017000000002
4.142715 -0.16094274
4.143714 -0.16164440000000002
4.144714 -0.16234516999999998
4.145714 -0.16304496
4.146714 -0.16374368
4.147714 -0.16444139
4.148714 -0.16513817
4.149714 -0.16583403
4.150714 -0.16652872999999999
4.151714 -0.16722168
4.152714 -0.16791208
4.153714 -0.16859907000000002
4.154714 -0.16928205
4.155715 -0.16996088
4.156714 -0.170636
4.157714 -0.17130829
4.158714 -0.17197874999999999
4.159714 -0.17264818
4.160714 -0.17331687
4.161714 -0.17398451
4.162714 -0.17465028000000002
4.163714 -0.17531316
4.164714 -0.17597225
4.165714 -0.17662706
4.166714 -0.17727762
4.167714 -0.17792439999999998
4.168715 -0.17856807
4.169714 -0.17920916
4.170714 -0.17984802
4.171714 -0.18048465
4.172714 -0.18111891
4.173714 -0.18175070000000002
4.174714 -0.18238008
4.175714 -0.18300737
4.176714 -0.18363293
4.177714 -0.18425703000000002
4.178714 -0.1848795
4.179714 -0.1854997
4.180714 -0.18611654
4.181714 -0.1867288
4.182714 -0.18733548
4.183714 -0.18793616999999999
4.184714 -0.1885312
4.185714 -0.1891216
4.186714 -0.18970876
4.187714 -0.19029399
4.188715 -0.19087817
4.189714 -0.19146148000000002
4.190714 -0.19204346
4.191714 -0.1926232
4.192714 -0.1931997
4.193714 -0.19377219
4.194714 -0.19434025
4.195714 -0.19490378
4.196714 -0.19546282
4.197714 -0.19601732
4.198714 -0.19656703999999997
4.199714 -0.19711154
4.200714 -0.19765047
4.201715 -0.19818383999999997
4.202714 -0.19871214999999998
4.203714 -0.19923649
4.204714 -0.19975828
4.205714 -0.20027892
4.206714 -0.20079924999999998
4.207714 -0.20131927
4.208714 -0.20183813999999997
4.209714 -0.20235422999999997
4.210714 -0.20286578
4.211714 -0.20337128
4.212714 -0.20386991000000002
4.213714 -0.20436167
4.214714 -0.20484722
4.215714 -0.20532759
4.216714 -0.20580371
4.217714 -0.20627611999999998
4.218714 -0.20674497
4.219714 -0.20721008000000002
4.220714 -0.20767123999999998
4.221714 -0.20812848
4.222714 -0.20858215
4.223714 -0.20903274
4.224714 -0.20948066
4.225714 -0.20992591
4.226714 -0.2103678
4.227714 -0.21080507
4.228714 -0.21123623000000002
4.229714 -0.21165994
4.230714 -0.21207558
4.231714 -0.2124835
4.232714 -0.2128849
4.233714 -0.21328160000000002
4.234715 -0.21367536
4.235714 -0.21406743
4.236714 -0.21445814000000002
4.237714 -0.21484694000000001
4.238714 -0.21523265000000003
4.239714 -0.21561391000000002
4.240714 -0.21598964999999998
4.241714 -0.21635944000000001
4.242714 -0.21672333
4.243714 -0.21708177
4.244714 -0.21743516
4.245714 -0.21778354
4.246714 -0.21812662
4.247715 -0.21846381
4.248714 -0.21879468
4.249714 -0.21911927
4.250714 -0.21943823
4.251714 -0.21975278
4.252714 -0.22006428
4.253714 -0.22037379
4.254714 -0.22068149
4.255714 -0.22098664
4.256714 -0.22128765
4.257714 -0.22158253
4.258714 -0.22186958
4.259714 -0.22214788000000002
4.260714 -0.22241756999999998
4.261714 -0.22267972
4.262714 -0.22293595
4.263714 -0.22318780000000002
4.264714 -0.22343632000000002
4.265714 -0.22368173
4.266714 -0.22392357
4.267715 -0.22416101
4.268714 -0.22439330000000002
4.269714 -0.22462012999999997
4.270714 -0.2248416
4.271714 -0.22505813
4.272714 -0.22527005
4.273714 -0.22547727
4.274714 -0.22567912999999998
4.275714 -0.22587453000000002
4.276714 -0.2260623
4.277714 -0.22624179
4.278714 -0.22641318
4.279714 -0.22657756
4.280715 -0.22673671999999997
4.281714 -0.2268926
4.282714 -0.22704659
4.283714 -0.22719912000000003
4.284714 -0.22734941
4.285714 -0.22749582000000002
4.286714 -0.22763629
4.287714 -0.22776905
4.288714 -0.22789310000000002
4.289714 -0.22800844
4.290714 -0.22811582000000002
4.291714 -0.22821638
4.292714 -0.22831114000000002
4.293715 -0.22840069000000002
4.294714 -0.22848506999999998
4.295714 -0.228564
4.296714 -0.22863725
4.297714 -0.22870495
4.298714 -0.22876773000000003
4.299714 -0.22882645000000001
4.300714 -0.22888191000000002
4.301714 -0.22893434
4.302714 -0.22898309
4.303714 -0.22902667999999998
4.304714 -0.22906316000000002
4.305714 -0.22909071
4.306714 -0.22910822
4.307714 -0.22911573999999998
4.308714 -0.22911453
4.309714 -0.22910659
4.310714 -0.22909407999999998
4.311714 -0.22907871999999999
4.312714 -0.22906121000000002
4.313715 -0.22904126000000002
4.314714 -0.22901774000000003
4.315714 -0.22898926000000003
4.316714 -0.22895467000000003
4.317714 -0.22891327
4.318714 -0.22886498
4.319714 -0.22881001
4.320714 -0.22874849
4.321714 -0.22868024999999997
4.322714 -0.22860474
4.323714 -0.22852123000000002
4.324714 -0.22842924
4.325714 -0.22832891
4.326715 -0.22822126999999998
4.327714 -0.228108
4.328714 -0.227991
4.329714 -0.22787186
4.330714 -0.22775120999999998
4.331714 -0.22762849
4.332714 -0.22750209999999998
4.333714 -0.2273699
4.334714 -0.22722983
4.335714 -0.22708052
4.336714 -0.22692168
4.337714 -0.226754
4.338714 -0.22657876999999998
4.339714 -0.22639737000000001
4.340714 -0.22621075999999998
4.341714 -0.22601923
4.342714 -0.22582258
4.343714 -0.22562037
4.344714 -0.22541230999999998
4.345714 -0.22519852999999998
4.346714 -0.22497952
4.347714 -0.22475594
4.348714 -0.22452814000000001
4.349714 -0.22429581999999998
4.350714 -0.22405798000000002
4.351714 -0.22381311
4.352714 -0.22355968
4.353714 -0.22329674
4.354714 -0.22302438000000002
4.355714 -0.22274372
4.356714 -0.22245669
4.357714 -0.22216537
4.358714 -0.22187138
4.359715 -0.22157533000000001
4.360714 -0.2212767
4.361714 -0.22097407000000002
4.362714 -0.22066571
4.363714 -0.22035013
4.364714 -0.22002654
4.365714 -0.21969493999999998
4.366714 -0.21935594
4.367714 -0.21901025999999998
4.368714 -0.21865836
4.369714 -0.21830024
4.370714 -0.21793547
4.371714 -0.21756361
4.372715 -0.21718456000000003
4.373714 -0.21679885999999998
4.374714 -0.21640768
4.375714 -0.21601251999999999
4.376714 -0.21561460999999998
4.377714 -0.2152144
4.378714 -0.21481123
4.379714 -0.21440345000000002
4.380714 -0.21398892
4.381714 -0.21356563
4.382714 -0.21313243
4.383714 -0.21268937000000002
4.384714 -0.21223766
4.385714 -0.21177917000000002
4.386714 -0.21131576999999999
4.387714 -0.21084877999999999
4.388714 -0.21037855
4.389714 -0.20990456000000002
4.390714 -0.20942576000000002
4.391714 -0.20894120000000002
4.392715 -0.20845036
4.393714 -0.20795343000000002
4.394714 -0.20745096000000002
4.395714 -0.20694353000000001
4.396714 -0.20643126000000003
4.397714 -0.20591353999999998
4.398714 -0.20538917999999998
4.399714 -0.20485679
4.400714 -0.20431541000000003
4.401714 -0.20376503999999998
4.402714 -0.20320679000000003
4.403714 -0.20264261
4.404714 -0.20207476
4.405715 -0.201505
4.406714 -0.20093399
4.407714 -0.20036104
4.408714 -0.19978438999999998
4.409714 -0.19920187
4.410714 -0.19861162000000002
4.411714 -0.19801271
4.412714 -0.19740534
4.413714 -0.1967906
4.414714 -0.19616988
4.415714 -0.19554424
4.416714 -0.19491401
4.417714 -0.19427871000000002
4.418715 -0.19363740000000002
4.419714 -0.19298926
4.420714 -0.19233408
4.421714 -0.19167254
4.422714 -0.19100601
4.423714 -0.19033598
4.424714 -0.18966348
4.425714 -0.18898852
4.426714 -0.18830997000000002
4.427714 -0.18762595
4.428714 -0.18693449
4.429714 -0.18623426999999998
4.430714 -0.18552522
4.431714 -0.1848085
4.432714 -0.1840861
4.433714 -0.18336014
4.434714 -0.18263197
4.435714 -0.18190178999999998
4.436714 -0.18116856
4.437714 -0.18043045
4.438715 -0.17968566
4.439714 -0.17893307
4.440714 -0.17817270999999998
4.441714 -0.1774056
4.442714 -0.17663336
4.443714 -0.17585739
4.444714 -0.17507835
4.445714 -0.17429584
4.446714 -0.17350869
4.447714 -0.17271552
4.448714 -0.17191541
4.449714 -0.17110840000000002
4.450714 -0.17029558
4.451715 -0.16947857000000002
4.452714 -0.16865891
4.453714 -0.16783728
4.454714 -0.16701316
4.455714 -0.16618486000000002
4.456714 -0.16535017999999999
4.457714 -0.1645072
4.458714 -0.16365512000000002
4.459714 -0.16279456
4.460714 -0.16192743
4.461714 -0.16105627
4.462714 -0.16018332000000002
4.463714 -0.15930976
4.464714 -0.15843535
4.465714 -0.15755862
4.466714 -0.1566775
4.467714 -0.1557902
4.468714 -0.15489577999999998
4.469714 -0.15399446
4.470714 -0.15308730999999998
4.471714 -0.15217566
4.472714 -0.15126035999999998
4.473714 -0.15034137
4.474714 -0.14941775
4.475714 -0.14848819
4.476714 -0.14755164
4.477714 -0.14660803
4.478714 -0.14565851999999999
4.479714 -0.14470522
4.480714 -0.1437505
4.481714 -0.14279609999999998
4.482714 -0.14184238000000002
4.483714 -0.14088809
4.484715 -0.13993072
4.485714 -0.13896729000000002
4.486714 -0.13799541999999998
4.487714 -0.13701405
4.488714 -0.13602377000000002
4.489714 -0.13502649
4.490714 -0.13402466
4.491714 -0.13302044
4.492714 -0.13201494
4.493714 -0.13100805000000001
4.494714 -0.12999881
4.495714 -0.12898600000000002
4.496714 -0.12796886
4.497715 -0.12694750999999999
4.498714 -0.12592287000000002
4.499714 -0.12489611
4.500714 -0.12386795
4.501714 -0.12283809
4.502714 -0.12180501
4.503714 -0.12076637999999999
4.504714 -0.11971982999999999
4.505714 -0.11866387999999999
4.506714 -0.11759864999999999
4.507714 -0.11652591999999999
4.508714 -0.11544871000000001
4.509714 -0.11437031
4.510714 -0.11329325000000001
4.511714 -0.11221848999999999
4.512714 -0.1111453
4.513714 -0.11007161000000001
4.514714 -0.10899486000000001
4.515714 -0.10791295000000001
4.516714 -0.1068249
4.517715 -0.10573093000000001
4.518714 -0.10463214
4.519714 -0.10352971
4.520714 -0.10242426
4.521714 -0.10131551
4.522714 -0.10020236999999999
4.523714 -0.099083572
4.524714 -0.09795844100000001
4.525714 -0.096827431
4.526714 -0.095692271
4.527714 -0.094555505
4.528714 -0.09341965199999999
4.529714 -0.09228626100000001
4.530715 -0.091155292
4.531714 -0.090025022
4.532714 -0.088892586
4.533714 -0.087754958
4.534714 -0.086609961
4.535714 -0.08545696
4.536714 -0.084296957
4.537714 -0.083132088
4.538714 -0.081964728
4.539714 -0.080796564
4.540714 -0.079628057
4.541714 -0.078458409
4.542714 -0.077286101
4.543715 -0.076109706
4.544714 -0.074928638
4.545714 -0.073743478
4.546714 -0.072555768
4.547714 -0.07136735899999999
4.548714 -0.07017955099999999
4.549714 -0.068992475
4.550714 -0.067804934
4.551714 -0.06661481500000001
4.552714 -0.065419904
4.553714 -0.064218813
4.554714 -0.063011545
4.555714 -0.06179958000000001
4.556714 -0.06058531599999999
4.557714 -0.05937114499999999
4.558714 -0.058158528
4.559714 -0.056947448
4.560714 -0.055736402
4.561714 -0.054523046
4.562714 -0.053305132
4.563715 -0.052081421
4.564714 -0.050852163000000006
4.565714 -0.049618998
4.566714 -0.048384283
4.567714 -0.047150155
4.568714 -0.045917704000000004
4.569714 -0.044686583
4.570714 -0.043455209
4.571714 -0.042221477
4.572714 -0.040983644
4.573714 -0.039741045
4.574714 -0.038494315
4.575714 -0.037245065
4.576715 -0.035995123000000004
4.577714 -0.034745692
4.578714 -0.033496786
4.579714 -0.032247184
4.580714 -0.030994957
4.581714 -0.029738323000000004
4.582714 -0.028476492000000003
4.583714 -0.027210134
4.584714 -0.025941271000000002
4.585714 -0.024672592
4.586714 -0.023406472
4.587714 -0.022144074
4.588714 -0.020884893999999998
4.589714 -0.019626931
4.590714 -0.01836742
4.591714 -0.017103847999999998
4.592714 -0.015834844
4.593714 -0.014560607
4.594714 -0.013282729
4.595714 -0.012003491
4.596714 -0.010724942000000001
4.597714 -0.0094481395
4.598714 -0.0081728431
4.599714 -0.006897776600000001
4.600714 -0.005621319400000001
4.601714 -0.0043423108000000005
4.602714 -0.0030606174
4.603714 -0.0017772161
4.604714 -0.00049375139
4.605714 0.00078823932
4.606714 0.0020680973
4.607714 0.003346473
4.608714 0.004625202199999999
4.609715 0.0059066617
4.610714 0.0071928414
4.611714 0.0084845058
4.612714 0.009780783099999999
4.613714 0.011079364
4.614714 0.012377245000000002
4.615714 0.013671738000000001
4.616714 0.014961369999999998
4.617714 0.016246324
4.618714 0.017528288
4.619714 0.018809763
4.620714 0.020093136
4.621714 0.021379872
4.622715 0.02267013
4.623714 0.02396293
4.624714 0.025256744
4.625714 0.026550255000000002
4.626714 0.027842936
4.627714 0.029135216
4.628714 0.030428151
4.629714 0.031722788
4.630714 0.033019495
4.631714 0.034317555
4.632714 0.035615262
4.633714 0.036910482
4.634714 0.038201443
4.635714 0.039487504
4.636714 0.040769504000000005
4.637714 0.042049607
4.638714 0.043330612000000004
4.639714 0.044615034000000005
4.640714 0.045904255000000005
4.641714 0.047198089
4.642715 0.048494895
4.643714 0.049792189
4.644714 0.05108750199999999
4.645714 0.052379176
4.646714 0.053666771
4.647714 0.054951006
4.648714 0.056233268999999995
4.649714 0.057514937
4.650714 0.058796803999999994
4.651714 0.060078833
4.652714 0.061360351
4.653714 0.062640524
4.654714 0.063918903
4.655715 0.065195811
4.656714 0.066472316
4.657714 0.067749841
4.658714 0.06902955399999999
4.659714 0.070311752
4.660714 0.071595586
4.661714 0.07287916400000001
4.662714 0.07416010499999999
4.663714 0.07543629
4.664714 0.076706585
4.665714 0.077971211
4.666714 0.07923165700000001
4.667714 0.0804902
4.668715 0.081749144
4.669714 0.083010126
4.670714 0.084273686
4.671714 0.085539243
4.672714 0.086805463
4.673714 0.088070799
4.674714 0.089334027
4.675714 0.090594555
4.676714 0.091852382
4.677714 0.093107851
4.678714 0.09436126
4.679714 0.095612556
4.680714 0.096861296
4.681714 0.09810683599999999
4.682714 0.099348719
4.683714 0.10058704
4.684714 0.10182264
4.685714 0.103057
4.686714 0.10429185
4.687714 0.10552865
4.688715 0.10676804000000001
4.689714 0.10800958
4.690714 0.10925179
4.691714 0.11049252999999999
4.692714 0.11172955000000001
4.693714 0.11296107000000001
4.694714 0.11418618999999999
4.695714 0.115405
4.696714 0.11661843999999999
4.697714 0.11782788999999999
4.698714 0.11903480999999999
4.699714 0.12024036999999999
4.700714 0.12144536
4.701715 0.12265017
4.702714 0.12385492000000001
4.703714 0.12505967
4.704714 0.12626441000000002
4.705714 0.12746903
4.706714 0.12867323
4.707714 0.12987637
4.708714 0.13107742
4.709714 0.13227509
4.710714 0.13346802
4.711714 0.13465512
4.712714 0.13583585
4.713714 0.13701039
4.714714 0.13817967
4.715714 0.13934513999999998
4.716714 0.14050849999999998
4.717714 0.14167132000000002
4.718714 0.14283474000000002
4.719714 0.14399926
4.720714 0.14516466
4.721714 0.14633016
4.722714 0.14749457000000002
4.723714 0.14865656
4.724714 0.14981488
4.725714 0.15096853999999998
4.726714 0.15211692
4.727714 0.1532598
4.728714 0.15439733
4.729714 0.15552992000000002
4.730714 0.15665813
4.731714 0.15778264
4.732714 0.15890406999999998
4.733714 0.16002295
4.734715 0.16113975
4.735714 0.16225479
4.736714 0.16336829
4.737714 0.16448032999999998
4.738714 0.16559081
4.739714 0.16669937999999998
4.740714 0.16780549
4.741714 0.16890838
4.742714 0.17000719
4.743714 0.17110119000000001
4.744714 0.17218993999999999
4.745714 0.17327344
4.746714 0.17435218000000002
4.747715 0.17542702
4.748714 0.17649896
4.749714 0.17756884
4.750714 0.17863705
4.751714 0.17970342
4.752714 0.1807672
4.753714 0.18182736
4.754714 0.18288289000000002
4.755714 0.18393318
4.756714 0.18497816
4.757714 0.18601835
4.758714 0.18705465
4.759714 0.18808795
4.760714 0.18911883999999998
4.761714 0.19014736999999998
4.762714 0.19117311
4.763714 0.19219529000000002
4.764714 0.19321322000000002
4.765714 0.19422648
4.766714 0.19523519
4.767715 0.19623977
4.768714 0.19724085
4.769714 0.19823876
4.770714 0.19923339
4.771714 0.20022415999999998
4.772714 0.20121014999999998
4.773714 0.20219054999999997
4.774714 0.20316510999999998
4.775714 0.20413431
4.776714 0.20509933000000002
4.777714 0.20606170999999998
4.778714 0.20702281
4.779714 0.20798320999999997
4.780715 0.20894248
4.781714 0.20989911000000003
4.782714 0.21085101
4.783714 0.21179614
4.784714 0.21273317
4.785714 0.21366188000000003
4.786714 0.21458324
4.787714 0.21549898999999997
4.788714 0.21641103
4.789714 0.21732084
4.790714 0.21822907000000002
4.791714 0.21913545
4.792714 0.22003916
4.793715 0.22093926
4.794714 0.22183522
4.795714 0.22272707000000003
4.796714 0.22361525000000002
4.797714 0.22450022
4.798714 0.22538192999999998
4.799714 0.22625953000000001
4.800714 0.22713137
4.801714 0.22799545
4.802714 0.22885014999999997
4.803714 0.2296949
4.804714 0.2305306
4.805714 0.23135957000000001
4.806714 0.23218491
4.807714 0.23300969000000002
4.808714 0.23383591
4.809714 0.23466402000000003
4.810714 0.23549271000000002
4.811714 0.23631949000000002
4.812714 0.23714148
4.813715 0.23795629
4.814714 0.2387627
4.815714 0.23956071
4.816714 0.24035124000000002
4.817714 0.2411355
4.818714 0.24191439000000003
4.819714 0.24268809
4.820714 0.24345619999999998
4.821714 0.24421818
4.822714 0.24497395
4.823714 0.24572427
4.824714 0.24647086
4.825714 0.24721585000000001
4.826715 0.24796102999999997
4.827714 0.24870705999999998
4.828714 0.24945293999999998
4.829714 0.25019606
4.830714 0.25093295
4.831714 0.25166014999999997
4.832714 0.25237538
4.833714 0.25307827
4.834714 0.25377038
4.835714 0.25445467
4.836714 0.25513447
4.837714 0.25581243
4.838714 0.25648985
4.839714 0.25716648
4.840714 0.25784092
4.841714 0.25851142
4.842714 0.25917676
4.843714 0.25983655
4.844714 0.26049139
4.845714 0.26114217
4.846714 0.26178948999999996
4.847714 0.26243303
4.848714 0.26307139
4.849714 0.2637025
4.850714 0.26432441
4.851714 0.2649362
4.852714 0.26553844
4.853714 0.26613337
4.854714 0.26672409999999996
4.855714 0.2673137
4.856714 0.26790400000000003
4.857714 0.26849501
4.858714 0.2690848
4.859715 0.2696702
4.860714 0.27024786
4.861714 0.2708154
4.862714 0.27137215
4.863714 0.27191925
4.864714 0.27245905
4.865714 0.27299412
4.866714 0.27352626999999996
4.867714 0.27405601
4.868714 0.27458244000000004
4.869714 0.27510393
4.870714 0.27561895999999997
4.871714 0.27612688
4.872715 0.27662828
4.873714 0.27712469
4.874714 0.27761783
4.875714 0.27810871
4.876714 0.278597
4.877714 0.27908101
4.878714 0.27955817
4.879714 0.28002607
4.880714 0.28048342
4.881714 0.28093073
4.882714 0.28137028999999997
4.883714 0.28180543
4.884714 0.28223933
4.885714 0.28267389
4.886714 0.283109
4.887714 0.28354261999999997
4.888714 0.28397145
4.889714 0.28439211000000003
4.890714 0.28480235
4.891714 0.28520168
4.892715 0.28559139
4.893714 0.28597389
4.894714 0.28635163
4.895714 0.28672621
4.896714 0.28709783
4.897714 0.28746543
4.898714 0.28782743
4.899714 0.28818261
4.900714 0.28853088
4.901714 0.28887333000000004
4.902714 0.28921186
4.903714 0.2895483
4.904714 0.28988342
4.905715 0.29021625
4.906714 0.29054431000000003
4.907714 0.29086424
4.908714 0.29117308999999997
4.909714 0.29146937
4.910714 0.29175375000000003
4.911714 0.29202898
4.912714 0.29229900999999997
4.913714 0.29256768
4.914714 0.29283741
4.915714 0.29310854000000003
4.916714 0.2933793
4.917714 0.29364659
4.918715 0.29390717
4.919714 0.29415879
4.920714 0.29440082
4.921714 0.29463416000000003
4.922714 0.29486057000000004
4.923714 0.29508169
4.924714 0.29529817
4.925714 0.29550943999999996
4.926714 0.29571408
4.927714 0.29591057
4.928714 0.2960983
4.929714 0.29627818
4.930714 0.29645257
4.931714 0.29662459
4.932714 0.29679688
4.933714 0.29697062
4.934714 0.29714478
4.935714 0.29731628
4.936714 0.29748096
4.937714 0.29763491000000003
4.938715 0.29777577
4.939714 0.29790348
4.940714 0.2980202
4.941714 0.29812949
4.942714 0.29823501
4.943714 0.29833927
4.944714 0.29844295
4.945714 0.2985449
4.946714 0.29864294999999996
4.947714 0.29873489
4.948714 0.29881955
4.949714 0.29889715
4.950714 0.29896905
4.951715 0.29903697
4.952714 0.29910195
4.953714 0.29916367
4.954714 0.29922042
4.955714 0.29926957
4.956714 0.29930872999999997
4.957714 0.29933685
4.958714 0.29935483
4.959714 0.29936538
4.960714 0.2993722
4.961714 0.29937869
4.962714 0.29938673
4.963714 0.29939583
4.964714 0.29940344
4.965714 0.29940573000000004
4.966714 0.29939889999999997
4.967714 0.29938063
4.968714 0.29935066
4.969714 0.2993108
4.970714 0.29926409
4.971714 0.29921357000000004
4.972714 0.29916114
4.973714 0.29910703
4.974714 0.29904991
4.975714 0.29898765
4.976714 0.29891843
4.977714 0.29884158
4.978714 0.2987579
4.979714 0.29866924
4.980714 0.29857757
4.981714 0.29848399999999997
4.982714 0.29838802
4.983714 0.29828760000000004
4.984715 0.29817983
4.985714 0.29806201
4.986714 0.29793295999999997
4.987714 0.29779351000000004
4.988714 0.29764646
4.989714 0.29749568
4.990714 0.29734473
4.991714 0.29719565000000003
4.992714 0.29704818
4.993714 0.29689982000000004
4.994714 0.29674675
4.995714 0.29658519
4.996714 0.29641259000000003
4.997715 0.29622845000000003
4.998714 0.29603424
4.999714 0.29583266
5.000714 0.29562651
5.001714 0.29541759
5.002714 0.29520628
5.003714 0.29499156000000004
5.004714 0.29477188
5.005714 0.29454606
5.006714 0.29431399999999996
5.007714 0.29407695
5.008714 0.29383695
5.009714 0.29359586
5.010714 0.29335439
5.011714 0.2931115
5.012714 0.2928644
5.013714 0.2926094
5.014714 0.29234318
5.015714 0.29206399
5.016714 0.29177234999999996
5.017715 0.29147107
5.018714 0.29116429
5.019714 0.29085621
5.020714 0.29054976
5.021714 0.2902457
5.022714 0.28994258
5.023714 0.28963743
5.024714 0.28932691
5.025714 0.28900851
5.026714 0.28868124
5.027714 0.28834569
5.028714 0.28800343
5.029714 0.28765609000000003
5.030715 0.28730456
5.031714 0.28694856
5.032714 0.28658689
5.033714 0.28621817
5.034714 0.28584178
5.035714 0.28545837999999996
5.036714 0.28507004
5.037714 0.28467965
5.038714 0.28428985
5.039714 0.28390193
5.040714 0.2835152
5.041714 0.28312695
5.042714 0.28273321
5.043715 0.28232997
5.044714 0.28191453
5.045714 0.28148631
5.046714 0.28104701
5.047714 0.28059995000000004
5.048714 0.28014901999999997
5.049714 0.2796974
5.050714 0.2792466
5.051714 0.27879634999999997
5.052714 0.27834503
5.053714 0.2778905
5.054714 0.27743105
5.055714 0.27696602
5.056714 0.27649577
5.057714 0.27602121999999996
5.058714 0.27554305
5.059714 0.27506115999999997
5.060714 0.27457429
5.061714 0.27408046
5.062714 0.27357773
5.063715 0.27306515
5.064714 0.27254338
5.065714 0.27201475999999997
5.066714 0.27148279
5.067714 0.270951
5.068714 0.27042185
5.069714 0.26989586000000004
5.070714 0.26937141
5.071714 0.26884524000000004
5.072714 0.26831350000000004
5.073714 0.26777301000000003
5.074714 0.26722209999999996
5.075714 0.26666098
5.076715 0.26609146
5.077714 0.26551601
5.078714 0.26493694
5.079714 0.26435556
5.080714 0.26377202
5.081714 0.26318557
5.082714 0.26259522
5.083714 0.26200048
5.084714 0.26140176
5.085714 0.26080021999999997
5.086714 0.26019725
5.087714 0.2595938
5.088714 0.25898961
5.089714 0.25838313
5.090714 0.25777179
5.091714 0.25715283
5.092714 0.25652426
5.093714 0.25588563000000003
5.094714 0.25523831
5.095714 0.25458506
5.096714 0.25392922
5.097714 0.25327359
5.098714 0.2526196
5.099714 0.25196688
5.100714 0.25131362
5.101714 0.25065728000000004
5.102714 0.24999543000000002
5.103714 0.24932672
5.104714 0.24865102
5.105714 0.24796933999999998
5.106714 0.24728316000000003
5.107714 0.24659368
5.108714 0.24590136
5.109715 0.24520571000000002
5.110714 0.24450573
5.111714 0.24380041000000002
5.112714 0.24308944
5.113714 0.24237349000000002
5.114714 0.24165411
5.115714 0.24093317
5.116714 0.24021217
5.117714 0.23949149
5.118714 0.23877025
5.119714 0.23804642
5.120714 0.23731758999999997
5.121714 0.23658178
5.122715 0.23583812
5.123714 0.23508721
5.124714 0.23433091
5.125714 0.23357158000000003
5.126714 0.23281133999999998
5.127714 0.23205129000000002
5.128714 0.23129121
5.129714 0.23052978999999998
5.130714 0.22976515
5.131714 0.22899563999999997
5.132714 0.22822039
5.133714 0.2274395
5.134714 0.22665396999999998
5.135714 0.22586504999999998
5.136714 0.22507368
5.137714 0.22428012
5.138714 0.22348384
5.139714 0.22268388
5.140714 0.22187933999999998
5.141714 0.22106989999999999
5.142715 0.22025611
5.143714 0.21943925
5.144714 0.21862083
5.145714 0.21780198
5.146714 0.21698303
5.147714 0.21616316
5.148714 0.21534075000000003
5.149714 0.21451389999999998
5.150714 0.21368111
5.151714 0.21284185000000003
5.152714 0.21199677000000003
5.153714 0.2111475
5.154714 0.21029599000000002
5.155715 0.20944395000000002
5.156714 0.20859221
5.157714 0.20774053
5.158714 0.20688784
5.159714 0.20603258
5.160714 0.20517346
5.161714 0.20430974999999998
5.162714 0.20344147999999998
5.163714 0.2025692
5.164714 0.20169364
5.165714 0.20081534
5.166714 0.19993434999999998
5.167714 0.19905031999999998
5.168715 0.19816272000000001
5.169714 0.19727137
5.170714 0.19637663000000002
5.171714 0.19547943999999998
5.172714 0.19458113999999999
5.173714 0.193683
5.174714 0.19278562
5.175714 0.19188871
5.176714 0.19099099
5.177714 0.19009056
5.178714 0.18918548
5.179714 0.18827433
5.180714 0.18735668
5.181714 0.18643312
5.182714 0.18550508000000002
5.183714 0.18457433
5.184714 0.18364242
5.185714 0.18271034
5.186714 0.18177839
5.187714 0.18084634000000002
5.188715 0.17991369000000001
5.189714 0.17898
5.190714 0.17804506
5.191714 0.17710879000000002
5.192714 0.17617106000000002
5.193714 0.17523149
5.194714 0.17428923999999998
5.195714 0.17334323
5.196714 0.17239235
5.197714 0.17143594
5.198714 0.17047410000000002
5.199714 0.16950786
5.200714 0.16853891000000001
5.201715 0.16756926
5.202714 0.16660061999999998
5.203714 0.16563393
5.204714 0.16466911
5.205714 0.16370518
5.206714 0.16274060999999998
5.207714 0.1617738
5.208714 0.16080356
5.209714 0.15982931
5.210714 0.15885105
5.211714 0.15786915999999998
5.212714 0.15688412999999998
5.213714 0.15589625000000001
5.214714 0.15490567
5.215714 0.15391251
5.216714 0.15291708
5.217714 0.15192006
5.218714 0.15092250000000001
5.219714 0.14992556999999998
5.220714 0.14893017
5.221714 0.14793656
5.222714 0.14694413
5.223714 0.14595144
5.224714 0.14495659
5.225714 0.14395778
5.226714 0.14295385
5.227714 0.14194463000000002
5.228714 0.14093097000000002
5.229714 0.13991437
5.230714 0.13889653
5.231714 0.13787877
5.232714 0.13686174
5.233714 0.13584535
5.234715 0.13482905
5.235714 0.13381217
5.236714 0.13279433
5.237714 0.13177552
5.238714 0.13075604000000002
5.239714 0.12973616
5.240714 0.12871581
5.241714 0.12769439000000002
5.242714 0.12667084
5.243714 0.12564395
5.244714 0.12461293
5.245714 0.12357776
5.246714 0.12253940999999999
5.247715 0.12149955999999999
5.248714 0.12046021
5.249714 0.1194229
5.250714 0.11838828000000001
5.251714 0.11735585000000001
5.252714 0.11632414999999999
5.253714 0.11529128999999999
5.254714 0.11425565
5.255714 0.11321645999999999
5.256714 0.11217392999999999
5.257714 0.11112912
5.258714 0.11008345
5.259714 0.10903801
5.260714 0.10799327
5.261714 0.10694884
5.262714 0.10590382000000001
5.263714 0.10485731
5.264714 0.10380885999999999
5.265714 0.10275880000000001
5.266714 0.10170813999999999
5.267715 0.10065811
5.268714 0.099609571
5.269714 0.098562532
5.270714 0.097516034
5.271714 0.09646838899999999
5.272714 0.09541782800000001
5.273714 0.094363233
5.274714 0.093304657
5.275714 0.092243415
5.276714 0.091181713
5.277714 0.090121885
5.278714 0.089065556
5.279714 0.088013074
5.280715 0.086963386
5.281714 0.08591447299999999
5.282714 0.084864092
5.283714 0.083810597
5.284714 0.082753494
5.285714 0.08169349199999999
5.286714 0.080632098
5.287714 0.079570914
5.288714 0.078510941
5.289714 0.077452214
5.290714 0.076393888
5.291714 0.075334759
5.292714 0.074273953
5.293715 0.073211506
5.294714 0.0721485
5.295714 0.07108672299999999
5.296714 0.070027949
5.297714 0.06897310400000001
5.298714 0.06792174
5.299714 0.06687200500000001
5.300714 0.065821188
5.301714 0.06476665699999999
5.302714 0.063706812
5.303714 0.062641734
5.304714 0.061573187
5.305714 0.060504039999999995
5.306714 0.059437274
5.307714 0.058374996
5.308714 0.057317787999999995
5.309714 0.056264672
5.310714 0.055213650999999996
5.311714 0.054162601
5.312714 0.05311012500000001
5.313715 0.052056008
5.314714 0.051001116
5.315714 0.049946789
5.316714 0.04889403899999999
5.317714 0.047842893
5.318714 0.046792219
5.319714 0.045740136
5.320714 0.044684834
5.321714 0.043625488999999996
5.322714 0.042562847
5.323714 0.041499204
5.324714 0.040437758
5.325714 0.039381525
5.326715 0.038332256
5.327714 0.037289775
5.328714 0.036251996
5.329714 0.035215644
5.330714 0.034177387999999996
5.331714 0.033134987
5.332714 0.032087963000000004
5.333714 0.031037601999999997
5.334714 0.029986291
5.335714 0.028936489
5.336714 0.027889764
5.337714 0.026846284
5.338714 0.025804969
5.339714 0.024764196000000002
5.340714 0.023722740000000003
5.341714 0.022680503
5.342714 0.021638717000000002
5.343714 0.020599495
5.344714 0.019564907
5.345714 0.018535979
5.346714 0.017512044
5.347714 0.016490763
5.348714 0.01546884
5.349714 0.014443185
5.350714 0.013412071999999999
5.351714 0.012375831
5.352714 0.011336786000000001
5.353714 0.01029846
5.354714 0.0092643328
5.355714 0.0082366489
5.356714 0.0072157265
5.357714 0.0062000188
5.358714 0.0051868871999999995
5.359715 0.0041737381
5.360714 0.0031590617999999997
5.361714 0.0021429414
5.362714 0.0011268443
5.363714 0.00011280844
5.364714 -0.00089760752
5.365714 -0.0019041407
5.366714 -0.0029080446
5.367714 -0.0039115996
5.368714 -0.0049171143
5.369714 -0.0059258378
5.370714 -0.006937256
5.371714 -0.0079490907
5.372715 -0.008958041100000001
5.373714 -0.009960986100000001
5.374714 -0.010956173
5.375714 -0.011943917
5.376714 -0.012926516
5.377714 -0.013907404
5.378714 -0.014889875
5.379714 -0.015875886000000002
5.380714 -0.016865398
5.381714 -0.017856514
5.382714 -0.01884634
5.383714 -0.019832197
5.384714 -0.020812689
5.385714 -0.021788185
5.386714 -0.022760537
5.387714 -0.023732157
5.388714 -0.024704871000000003
5.389714 -0.025679043
5.390714 -0.026653325999999998
5.391714 -0.027625183999999997
5.392715 -0.028591961
5.393714 -0.029552020999999998
5.394714 -0.030505512
5.395714 -0.031454404
5.396714 -0.032401769000000004
5.397714 -0.033350577
5.398714 -0.03430252
5.399714 -0.035257335
5.400714 -0.036212891999999997
5.401714 -0.037166051000000005
5.402714 -0.038113905
5.403714 -0.039054936
5.404714 -0.039989586
5.405715 -0.040920023
5.406714 -0.041849219
5.407714 -0.042779677
5.408714 -0.043712390000000004
5.409714 -0.044646405
5.410714 -0.0455792
5.411714 -0.046507717000000004
5.412714 -0.047429596000000004
5.413714 -0.048344134
5.414714 -0.049252552000000005
5.415714 -0.050157477000000006
5.416714 -0.051061867000000004
5.417714 -0.051967799999999995
5.418715 -0.052875659000000005
5.419714 -0.053784053
5.420714 -0.054690446
5.421714 -0.055592274
5.422714 -0.056488066999999996
5.423714 -0.057378068
5.424714 -0.05826411099999999
5.425714 -0.059148803
5.426714 -0.060034333999999995
5.427714 -0.060921447999999996
5.428714 -0.061808974999999995
5.429714 -0.062694179
5.430714 -0.06357378400000001
5.431714 -0.06444524
5.432714 -0.06530777900000001
5.433714 -0.06616279700000001
5.434714 -0.067013374
5.435714 -0.067863188
5.436714 -0.068715186
5.437714 -0.069570553
5.438715 -0.0704284
5.439714 -0.071286212
5.440714 -0.072140916
5.441714 -0.072990061
5.442714 -0.07383265800000001
5.443714 -0.074669346
5.444714 -0.07550185499999999
5.445714 -0.076332007
5.446714 -0.077160745
5.447714 -0.077987579
5.448714 -0.078810769
5.449714 -0.079628103
5.450714 -0.080437999
5.451715 -0.08124040299999999
5.452714 -0.08203715
5.453714 -0.082831481
5.454714 -0.08362701
5.455714 -0.084426388
5.456714 -0.085230294
5.457714 -0.08603708700000001
5.458714 -0.08684330999999999
5.459714 -0.087644794
5.460714 -0.088438031
5.461714 -0.089221215
5.462714 -0.08999465499999999
5.463714 -0.090760365
5.464714 -0.091521122
5.465714 -0.09227932900000001
5.466714 -0.09303621499999999
5.467714 -0.093791628
5.468714 -0.09454448
5.469714 -0.095293589
5.470714 -0.09603853700000001
5.471714 -0.096780091
5.472714 -0.097520003
5.473714 -0.098260271
5.474714 -0.099002116
5.475714 -0.099745183
5.476714 -0.10048731
5.477714 -0.10122497
5.478714 -0.10195441000000001
5.479714 -0.10267283999999999
5.480714 -0.10337947
5.481714 -0.10407578
5.482714 -0.10476505
5.483714 -0.10545133000000001
5.484715 -0.10613812
5.485714 -0.10682736
5.486714 -0.10751901
5.487714 -0.10821143
5.488714 -0.10890215999999998
5.489714 -0.10958899999999999
5.490714 -0.11027071999999999
5.491714 -0.11094728999999999
5.492714 -0.11161946
5.493714 -0.11228806999999999
5.494714 -0.11295329
5.495714 -0.11361428
5.496714 -0.11426931
5.497715 -0.11491654000000001
5.498714 -0.11555486
5.499714 -0.11618455000000001
5.500714 -0.11680755
5.501714 -0.11742696999999999
5.502714 -0.11804614
5.503714 -0.11866748
5.504714 -0.11929168999999999
5.505714 -0.11991742
5.506714 -0.12054179
5.507714 -0.12116125999999999
5.508714 -0.12177284999999999
5.509714 -0.12237495000000001
5.510714 -0.12296771000000001
5.511714 -0.12355271
5.512714 -0.1241322
5.513714 -0.12470818
5.514714 -0.12528172
5.515714 -0.12585282
5.516714 -0.12642066999999999
5.517715 -0.12698434
5.518714 -0.12754339
5.519714 -0.12809826
5.520714 -0.12865009
5.521714 -0.12920026
5.522714 -0.12974957
5.523714 -0.13029773
5.524714 -0.13084322
5.525714 -0.13138360000000002
5.526714 -0.13191628
5.527714 -0.13243947
5.528714 -0.13295278
5.529714 -0.13345741
5.530715 -0.13395576
5.531714 -0.13445063
5.532714 -0.13494428
5.533714 -0.13543773
5.534714 -0.13593057
5.535714 -0.13642124
5.536714 -0.13690771000000002
5.537714 -0.1373883
5.538714 -0.13786217
5.539714 -0.13832953
5.540714 -0.13879132
5.541714 -0.1392487
5.542714 -0.1397024
5.543715 -0.14015245999999998
5.544714 -0.1405982
5.545714 -0.14103861
5.546714 -0.1414729
5.547714 -0.14190094
5.548714 -0.14232339
5.549714 -0.14274149
5.550714 -0.14315658
5.551714 -0.14356945
5.552714 -0.14397999
5.553714 -0.14438712
5.554714 -0.14478908999999998
5.555714 -0.14518413
5.556714 -0.14557109
5.557714 -0.14594981999999998
5.558714 -0.14632132
5.559714 -0.14668737
5.560714 -0.14704986
5.561714 -0.14741026999999998
5.562714 -0.14776915999999998
5.563715 -0.14812606
5.564714 -0.14847976999999998
5.565714 -0.14882878000000002
5.566714 -0.14917183
5.567714 -0.14950824
5.568714 -0.14983793
5.569714 -0.15016129
5.570714 -0.15047888
5.571714 -0.15079104000000002
5.572714 -0.15109788
5.573714 -0.15139924
5.574714 -0.15169499
5.575714 -0.15198523
5.576715 -0.15227054
5.577714 -0.15255180000000002
5.578714 -0.15283001000000002
5.579714 -0.15310585000000002
5.580714 -0.15337937999999998
5.581714 -0.15364985
5.582714 -0.15391585
5.583714 -0.1541756
5.584714 -0.15442747
5.585714 -0.15467046
5.586714 -0.15490439
5.587714 -0.15513003
5.588714 -0.1553488
5.589714 -0.15556238
5.590714 -0.15577235
5.591714 -0.15597982999999999
5.592714 -0.15618537
5.593714 -0.15638899
5.594714 -0.15659025000000001
5.595714 -0.15678846000000002
5.596714 -0.15698276
5.597714 -0.1571722
5.598714 -0.15735575999999998
5.599714 -0.1575324
5.600714 -0.15770117
5.601714 -0.15786134999999998
5.602714 -0.15801268
5.603714 -0.15815545
5.604714 -0.15829061
5.605714 -0.15841956000000001
5.606714 -0.15854398
5.607714 -0.15866543
5.608714 -0.15878506
5.609715 -0.15890336000000002
5.610714 -0.15902012
5.611714 -0.15913441
5.612714 -0.15924491
5.613714 -0.1593501
5.614714 -0.15944850000000002
5.615714 -0.15953896
5.616714 -0.15962069
5.617714 -0.15969345
5.618714 -0.15975751
5.619714 -0.15981365
5.620714 -0.15986309
5.621714 -0.15990733000000001
5.622715 -0.15994795
5.623714 -0.15998631
5.624714 -0.16002328999999998
5.625714 -0.16005905
5.626714 -0.16009297
5.627714 -0.16012372
5.628714 -0.16014959
5.629714 -0.16016876
5.630714 -0.16017973
5.631714 -0.16018156
5.632714 -0.16017401
5.633714 -0.16015752
5.634714 -0.16013299
5.635714 -0.16010164
5.636714 -0.16006471
5.637714 -0.16002343
5.638714 -0.15997883999999998
5.639714 -0.15993179999999999
5.640714 -0.15988289
5.641714 -0.15983233
5.642715 -0.1597798
5.643714 -0.15972435999999998
5.644714 -0.15966451
5.645714 -0.15959834
5.646714 -0.15952389
5.647714 -0.15943960000000001
5.648714 -0.15934471
5.649714 -0.15923949999999998
5.650714 -0.15912532000000001
5.651714 -0.15900423
5.652714 -0.15887852
5.653714 -0.15875017
5.654714 -0.15862041999999998
5.655715 -0.15848951
5.656714 -0.15835684
5.657714 -0.15822122
5.658714 -0.15808126
5.659714 -0.15793574
5.660714 -0.15778377
5.661714 -0.15762479999999998
5.662714 -0.15745845
5.663714 -0.15728446999999998
5.664714 -0.15710257
5.665714 -0.15691257
5.666714 -0.15671459999999998
5.667714 -0.15650932
5.668715 -0.15629795000000002
5.669714 -0.15608222
5.670714 -0.15586395
5.671714 -0.15564453
5.672714 -0.15542447
5.673714 -0.15520314000000002
5.674714 -0.15497882
5.675714 -0.15474914
5.676714 -0.15451171
5.677714 -0.1542648
5.678714 -0.15400774
5.679714 -0.1537411
5.680714 -0.15346637
5.681714 -0.15318545
5.682714 -0.15290002
5.683714 -0.15261115
5.684714 -0.15231911
5.685714 -0.15202358
5.686714 -0.15172394
5.687714 -0.15141972
5.688715 -0.15111078
5.689714 -0.15079726
5.690714 -0.15047938
5.691714 -0.15015707
5.692714 -0.14982976
5.693714 -0.14949633
5.694714 -0.14915547
5.695714 -0.14880609
5.696714 -0.14844791
5.697714 -0.14808164
5.698714 -0.14770899
5.699714 -0.14733217999999998
5.700714 -0.14695327
5.701715 -0.1465735
5.702714 -0.14619285
5.703714 -0.14581002
5.704714 -0.14542286999999998
5.705714 -0.14502906999999998
5.706714 -0.14462689
5.707714 -0.14421565
5.708714 -0.14379586
5.709714 -0.14336886
5.710714 -0.14293629000000002
5.711714 -0.14249948
5.712714 -0.14205901
5.713714 -0.14161471
5.714714 -0.14116592
5.715714 -0.14071191
5.716714 -0.14025238
5.717714 -0.13978762
5.718714 -0.13931831
5.719714 -0.1388452
5.720714 -0.13836859
5.721714 -0.137888
5.722714 -0.13740222
5.723714 -0.1369096
5.724714 -0.1364087
5.725714 -0.1358989
5.726714 -0.13538082
5.727714 -0.13485618
5.728714 -0.13432743
5.729714 -0.13379689
5.730714 -0.13326604
5.731714 -0.13273502
5.732714 -0.1322025
5.733714 -0.13166623
5.734715 -0.1311237
5.735714 -0.13057295
5.736714 -0.13001314
5.737714 -0.12944468
5.738714 -0.1288689
5.739714 -0.12828751
5.740714 -0.12770194
5.741714 -0.12711296
5.742714 -0.12652058
5.743714 -0.12592433
5.744714 -0.12532375
5.745714 -0.1247187
5.746714 -0.12410963
5.747715 -0.12349726
5.748714 -0.12288224
5.749714 -0.12226456000000001
5.750714 -0.12164330000000001
5.751714 -0.12101663
5.752714 -0.1203823
5.753714 -0.11973839000000001
5.754714 -0.11908398
5.755714 -0.11841969000000001
5.756714 -0.11774766
5.757714 -0.11707098
5.758714 -0.11639295
5.759714 -0.11571603000000001
5.760714 -0.11504125
5.761714 -0.114368
5.762714 -0.11369428
5.763714 -0.11301741000000001
5.764714 -0.11233483
5.765714 -0.11164468999999999
5.766714 -0.11094620000000001
5.767715 -0.11023945
5.768714 -0.10952511000000001
5.769714 -0.10880387
5.770714 -0.10807620000000001
5.771714 -0.10734233000000001
5.772714 -0.10660248000000001
5.773714 -0.10585723
5.774714 -0.10510783000000001
5.775714 -0.10435608
5.776714 -0.10360402999999999
5.777714 -0.10285332
5.778714 -0.10210456
5.779714 -0.10135686000000001
5.780715 -0.10060783
5.781714 -0.09985411300000001
5.782714 -0.099092163
5.783714 -0.09831925899999999
5.784714 -0.097534229
5.785714 -0.096737733
5.786714 -0.095932034
5.787714 -0.095120334
5.788714 -0.094305864
5.789714 -0.093491119
5.790714 -0.092677394
5.791714 -0.091864762
5.792714 -0.09105241
5.793715 -0.09023914999999999
5.794714 -0.08942385900000001
5.795714 -0.088605698
5.796714 -0.08778405
5.797714 -0.08695826999999999
5.798714 -0.086127437
5.799714 -0.085290271
5.800714 -0.08444531699999999
5.801714 -0.08359140500000001
5.802714 -0.08272816200000001
5.803714 -0.081856421
5.804714 -0.0809783
5.805714 -0.080096832
5.806714 -0.079215277
5.807714 -0.078336243
5.808714 -0.077460957
5.809714 -0.076588913
5.810714 -0.07571801
5.811714 -0.074845128
5.812714 -0.073967013
5.813715 -0.07308108599999999
5.814714 -0.072186009
5.815714 -0.071281806
5.816714 -0.070369605
5.817714 -0.069451076
5.818714 -0.068527879
5.819714 -0.067601277
5.820714 -0.066672015
5.821714 -0.065740489
5.822714 -0.064807036
5.823714 -0.06387218
5.824714 -0.062936667
5.825714 -0.06200127
5.826715 -0.061066419999999996
5.827714 -0.060131802000000005
5.828714 -0.059196184
5.829714 -0.058257516
5.830714 -0.057313411
5.831714 -0.056361785000000005
5.832714 -0.055401505
5.833714 -0.054432772
5.834714 -0.053457147
5.835714 -0.05247711100000001
5.836714 -0.051495386
5.837714 -0.050514145
5.838714 -0.049534452
5.839714 -0.048556077
5.840714 -0.047577714
5.841714 -0.046597503000000005
5.842714 -0.0456137
5.843714 -0.044625188
5.844714 -0.043631706
5.845714 -0.042633721
5.846714 -0.041632066
5.847714 -0.040627483000000006
5.848714 -0.039620293
5.849714 -0.038610311
5.850714 -0.037597044
5.851714 -0.036580052
5.852714 -0.035559305
5.853714 -0.034535374
5.854714 -0.033509327
5.855714 -0.032482378
5.856714 -0.031455405
5.857714 -0.030428554999999996
5.858714 -0.029401082000000002
5.859715 -0.028371529
5.860714 -0.027338211999999997
5.861714 -0.026299836
5.862714 -0.025256007000000004
5.863714 -0.024207449
5.864714 -0.023155811000000002
5.865714 -0.022103169000000002
5.866714 -0.021051316
5.867714 -0.020001156
5.868714 -0.018952388
5.869714 -0.017903594999999998
5.870714 -0.016852704
5.871714 -0.015797658
5.872715 -0.014737048999999999
5.873714 -0.013670516
5.874714 -0.01259874
5.875714 -0.01152313
5.876714 -0.010445277
5.877714 -0.0093664581
5.878714 -0.0082873376
5.879714 -0.007207974
5.880714 -0.0061280916
5.881714 -0.0050474537
5.882714 -0.0039661671
5.883714 -0.0028847415
5.884714 -0.0018038483
5.885714 -0.00072389844
5.886714 0.00035538019
5.887714 0.0014351873
5.888714 0.0025175326
5.889714 0.0036047459
5.890714 0.004698765
5.891714 0.005800432699999999
5.892715 0.0069090615999999995
5.893714 0.0080224767
5.894714 0.0091375055
5.895714 0.010250823000000001
5.896714 0.011359849
5.897714 0.01246341
5.898714 0.013561972000000002
5.899714 0.014657358
5.900714 0.015752119000000002
5.901714 0.016848745999999998
5.902714 0.017949039
5.903714 0.01905383
5.904714 0.020163062
5.905715 0.021276191
5.906714 0.022392627999999998
5.907714 0.023512049
5.908714 0.024634396
5.909714 0.025759611
5.910714 0.02688723
5.911714 0.028016084
5.912714 0.029144259000000002
5.913714 0.030269485000000002
5.914714 0.0313898
5.915714 0.032504261
5.916714 0.033613486
5.917714 0.03471972
5.918715 0.035826382000000004
5.919714 0.036937182
5.920714 0.038055077
5.921714 0.039181442
5.922714 0.040315691
5.923714 0.041455508
5.924714 0.042597582999999994
5.925714 0.043738581
5.926714 0.04487602
5.927714 0.046008767
5.928714 0.047137024
5.929714 0.048261875
5.930714 0.04938465400000001
5.931714 0.05050638599999999
5.932714 0.051627529
5.933714 0.052748114
5.934714 0.053868169
5.935714 0.054988172
5.936714 0.05610927500000001
5.937714 0.057233166
5.938715 0.058361527
5.939714 0.059495337
5.940714 0.060634234
5.941714 0.06177632599999999
5.942714 0.0629185
5.943714 0.06405725699999999
5.944714 0.065189728
5.945714 0.066314603
5.946714 0.067432545
5.947714 0.068546017
5.948714 0.069658476
5.949714 0.070773321
5.950714 0.07189287
5.951715 0.07301777400000001
5.952714 0.074147031
5.953714 0.075278553
5.954714 0.076410035
5.955714 0.07753977
5.956714 0.078667089
5.957714 0.079792319
5.958714 0.080916286
5.959714 0.082039653
5.960714 0.083162391
5.961714 0.084283663
5.962714 0.085402164
5.963714 0.086516765
5.964714 0.08762719199999999
5.965714 0.08873443
5.966714 0.089840579
5.967714 0.090948225
5.968714 0.092059508
5.969714 0.093175255
5.970714 0.09429451900000001
5.971714 0.095414778
5.972714 0.09653268500000001
5.973714 0.097645179
5.974714 0.098750519
5.975714 0.099848863
5.976714 0.10094219
5.977714 0.10203357
5.978714 0.10312609
5.979714 0.10422185
5.980714 0.10532130999999999
5.981714 0.10642336999999999
5.982714 0.10752589
5.983714 0.10862667000000001
5.984715 0.10972421
5.985714 0.11081818
5.986714 0.11190926999999999
5.987714 0.11299861
5.988714 0.11408703999999999
5.989714 0.11517449
5.990714 0.11625991000000001
5.991714 0.11734167000000001
5.992714 0.11841835
5.993714 0.11948950000000001
5.994714 0.12055614
5.995714 0.12162064
5.996714 0.12268594
5.997715 0.12375459999999999
5.998714 0.12482767
5.999714 0.12590425000000002
6.000714 0.12698157999999998
6.001714 0.12805591
6.002714 0.12912366
6.003714 0.1301826
6.004714 0.13123252000000002
6.005714 0.13227524000000002
6.006714 0.13331386
6.007714 0.13435166
6.008714 0.1353911
6.009714 0.13643305
6.010714 0.13747688
6.011714 0.13852095
6.012714 0.13956352
6.013714 0.14060349
6.014714 0.14164078
6.015714 0.14267606
6.016714 0.14371017
6.017715 0.14474338
6.018714 0.14577481
6.019714 0.14680251
6.020714 0.14782404999999998
6.021714 0.14883741
6.022714 0.14984199
6.023714 0.15083908
6.024714 0.15183166
6.025714 0.15282362
6.026714 0.15381851000000002
6.027714 0.15481830000000002
6.028714 0.1558228
6.029714 0.15682965
6.030715 0.15783507000000002
6.031714 0.15883517
6.032714 0.15982712999999998
6.033714 0.16080996
6.034714 0.16178455
6.035714 0.16275314999999999
6.036714 0.16371828000000002
6.037714 0.16468182
6.038714 0.16564449
6.039714 0.16660581
6.040714 0.16756474999999998
6.041714 0.16852045
6.042714 0.1694729
6.043715 0.17042308
6.044714 0.17137253
6.045714 0.17232256
6.046714 0.17327343
6.047714 0.17422381
6.048714 0.17517095
6.049714 0.17611142000000002
6.050714 0.17704224
6.051714 0.177962
6.052714 0.17887142
6.053714 0.17977336
6.054714 0.1806719
6.055714 0.18157106
6.056714 0.18247355
6.057714 0.18338002
6.058714 0.18428895
6.059714 0.18519731
6.060714 0.18610177
6.061714 0.18699969
6.062714 0.18788992
6.063715 0.1887728
6.064714 0.18964966
6.065714 0.19052194
6.066714 0.19139043
6.067714 0.19225496
6.068714 0.19311457
6.069714 0.19396824000000001
6.070714 0.19481565
6.071714 0.19565772000000003
6.072714 0.19649658000000003
6.073714 0.19733498
6.074714 0.19817521999999999
6.075714 0.19901819
6.076715 0.19986278000000002
6.077714 0.20070607
6.078714 0.20154405
6.079714 0.20237290000000002
6.080714 0.20319028000000003
6.081714 0.20399596999999997
6.082714 0.20479192000000002
6.083714 0.20558154
6.084714 0.20636849
6.085714 0.20715548
6.086714 0.20794359
6.087714 0.20873209
6.088714 0.20951908
6.089714 0.21030242
6.090714 0.21108058000000002
6.091714 0.21185316
6.092714 0.21262076
6.093714 0.21338442
6.094714 0.21414481999999999
6.095714 0.21490166
6.096714 0.21565356
6.097714 0.21639852999999998
6.098714 0.21713478
6.099714 0.21786167999999997
6.100714 0.21858022000000002
6.101714 0.21929295999999998
6.102714 0.22000333000000002
6.103714 0.22071444
6.104714 0.22142799999999999
6.105714 0.22214367000000002
6.106714 0.22285913999999998
6.107714 0.22357080999999998
6.108714 0.22427503000000001
6.109715 0.22496923
6.110714 0.22565264000000002
6.111714 0.22632633
6.112714 0.22699269
6.113714 0.22765433
6.114714 0.22831315
6.115714 0.22896978
6.116714 0.22962365999999998
6.117714 0.23027351
6.118714 0.23091822
6.119714 0.23155748
6.120714 0.23219201
6.121714 0.23282329
6.122715 0.23345277
6.123714 0.23408108
6.124714 0.23470755999999998
6.125714 0.2353301
6.126714 0.23594589
6.127714 0.23655235000000002
6.128714 0.23714807
6.129714 0.23773345
6.130714 0.23831059
6.131714 0.23888266
6.132714 0.23945274000000003
6.133714 0.24002285
6.134714 0.24059326
6.135714 0.24116252999999999
6.136714 0.24172806000000002
6.137714 0.2422872
6.138714 0.24283812
6.139714 0.24338041
6.140714 0.24391504
6.141714 0.24444379000000002
6.142715 0.24496838
6.143714 0.24548976
6.144714 0.24600767
6.145714 0.24652095000000002
6.146714 0.24702807
6.147714 0.24752802999999998
6.148714 0.24802086
6.149714 0.24850775999999997
6.150714 0.2489906
6.151714 0.24947125999999997
6.152714 0.24995068
6.153714 0.2504284
6.154714 0.25090259000000004
6.155715 0.25137065
6.156714 0.25183014
6.157714 0.25227971
6.158714 0.25271962
6.159714 0.25315164
6.160714 0.25357842
6.161714 0.25400256000000004
6.162714 0.25442566
6.163714 0.25484777999999997
6.164714 0.25526755
6.165714 0.25568272
6.166714 0.25609103
6.167714 0.25649106
6.168715 0.25688261
6.169714 0.25726658999999996
6.170714 0.25764454999999997
6.171714 0.25801784
6.172714 0.25838709000000004
6.173714 0.25875191
6.174714 0.25911125999999995
6.175714 0.25946398
6.176714 0.25980948
6.177714 0.26014824000000003
6.178714 0.2604818
6.179714 0.26081211000000004
6.180714 0.26114096000000003
6.181714 0.26146902
6.182714 0.26179557000000003
6.183714 0.26211853
6.184714 0.26243506
6.185714 0.26274258
6.186714 0.26303951
6.187714 0.26332582
6.188715 0.26360301
6.189714 0.26387346
6.190714 0.26413970999999997
6.191714 0.26440353
6.192714 0.26466553
6.193714 0.26492514
6.194714 0.26518105999999997
6.195714 0.26543194000000003
6.196714 0.26567697
6.197714 0.26591611000000004
6.198714 0.26614997
6.199714 0.26637926
6.200714 0.26660434
6.201715 0.26682469
6.202714 0.26703903
6.203714 0.26724564
6.204714 0.26744308
6.205714 0.26763079
6.206714 0.26780949
6.207714 0.26798116
6.208714 0.26814835
6.209714 0.26831352
6.210714 0.26847818
6.211714 0.26864245999999997
6.212714 0.26880509999999996
6.213714 0.26896396
6.214714 0.26911674
6.215714 0.26926175
6.216714 0.26939837
6.217714 0.26952708
6.218714 0.26964901
6.219714 0.26976545
6.220714 0.26987719
6.221714 0.26998426999999997
6.222714 0.27008614999999997
6.223714 0.27018202999999996
6.224714 0.27027139
6.225714 0.2703544
6.226714 0.27043191
6.227714 0.27050525000000003
6.228714 0.27057562999999996
6.229714 0.2706436
6.230714 0.27070867
6.231714 0.27076942000000004
6.232714 0.27082385000000003
6.233714 0.27087012
6.234715 0.27090712
6.235714 0.27093491999999997
6.236714 0.27095474999999997
6.237714 0.27096861
6.238714 0.27097852
6.239714 0.27098597
6.240714 0.27099145
6.241714 0.27099443
6.242714 0.2709937
6.243714 0.27098798
6.244714 0.27097634000000004
6.245714 0.27095852000000004
6.246714 0.27093494
6.247715 0.27090628
6.248714 0.2708731
6.249714 0.27083545
6.250714 0.27079274999999997
6.251714 0.27074397
6.252714 0.27068811
6.253714 0.27062469
6.254714 0.27055396
6.255714 0.27047703
6.256714 0.27039546999999997
6.257714 0.27031079
6.258714 0.27022392
6.259714 0.27013482
6.260714 0.27004255
6.261714 0.26994555000000003
6.262714 0.26984221999999997
6.263714 0.26973151
6.264714 0.26961318
6.265714 0.2694879
6.266714 0.26935684
6.267715 0.26922128
6.268714 0.26908207
6.269714 0.26893939
6.270714 0.2687928
6.271714 0.26864146
6.272714 0.26848465
6.273714 0.26832204000000004
6.274714 0.26815394
6.275714 0.26798104
6.276714 0.26780418
6.277714 0.26762389999999997
6.278714 0.26744013
6.279714 0.26725219
6.280715 0.26705898
6.281714 0.26685947
6.282714 0.26665302
6.283714 0.26643975
6.284714 0.26622047
6.285714 0.26599641
6.286714 0.2657688
6.287714 0.26553834
6.288714 0.26530502
6.289714 0.2650681
6.290714 0.26482644
6.291714 0.26457896000000003
6.292714 0.26432499000000004
6.293715 0.2640646
6.294714 0.26379845
6.295714 0.26352757
6.296714 0.26325299
6.297714 0.26297525
6.298714 0.26269439
6.299714 0.26240989
6.300714 0.26212103999999997
6.301714 0.26182726
6.302714 0.26152835
6.303714 0.26122457
6.304714 0.26091647
6.305714 0.26060455
6.306714 0.26028897
6.307714 0.25996941
6.308714 0.25964505
6.309714 0.25931494
6.310714 0.25897834000000003
6.311714 0.25863503
6.312714 0.25828555
6.313715 0.25793104
6.314714 0.25757297
6.315714 0.25721262
6.316714 0.25685072999999997
6.317714 0.25648728
6.318714 0.25612155000000003
6.319714 0.25575242
6.320714 0.25537875
6.321714 0.25499973000000004
6.322714 0.25461504999999995
6.323714 0.25422485
6.324714 0.25382955
6.325714 0.25342947
6.326715 0.25302477
6.327714 0.25261531000000004
6.328714 0.2522009
6.329714 0.25178140000000004
6.330714 0.25135714000000003
6.331714 0.25092878
6.332714 0.25049737
6.333714 0.25006395
6.334714 0.24962919000000003
6.335714 0.24919307000000002
6.336714 0.24875491
6.337714 0.24831342
6.338714 0.24786708
6.339714 0.24741466999999998
6.340714 0.24695555000000002
6.341714 0.24648985999999998
6.342714 0.24601842999999998
6.343714 0.24554243
6.344714 0.24506303000000002
6.345714 0.24458109
6.346714 0.24409697000000002
6.347714 0.24361061
6.348714 0.24312176
6.349714 0.24263021
6.350714 0.24213591
6.351714 0.24163895
6.352714 0.24113946
6.353714 0.24063727000000001
6.354714 0.24013184
6.355714 0.23962224000000001
6.356714 0.23910736
6.357714 0.23858618999999998
6.358714 0.23805825000000003
6.359715 0.23752383000000002
6.360714 0.23698404
6.361714 0.23644043
6.362714 0.23589472000000003
6.363714 0.23534825999999998
6.364714 0.23480167
6.365714 0.23425475
6.366714 0.23370669
6.367714 0.23315635
6.368714 0.2326027
6.369714 0.23204507000000002
6.370714 0.23148325
6.371714 0.23091736000000002
6.372715 0.23034757
6.373714 0.22977397
6.374714 0.22919636999999998
6.375714 0.22861443
6.376714 0.22802788
6.377714 0.22743682
6.378714 0.22684182
6.379714 0.22624389
6.380714 0.22564427999999997
6.381714 0.22504407
6.382714 0.22444376
6.383714 0.22384307999999997
6.384714 0.22324100000000002
6.385714 0.22263606
6.386714 0.22202686
6.387714 0.22141246999999997
6.388714 0.22079267
6.389714 0.22016808
6.390714 0.21953978999999998
6.391714 0.21890893
6.392715 0.21827635
6.393714 0.21764233
6.394714 0.21700659
6.395714 0.21636851999999998
6.396714 0.21572755999999998
6.397714 0.21508348000000002
6.398714 0.21443651000000002
6.399714 0.21378722
6.400714 0.21313622
6.401714 0.21248385000000003
6.402714 0.21182992000000003
6.403714 0.21117374
6.404714 0.21051439000000002
6.405715 0.20985105
6.406714 0.20918348
6.407714 0.20851211000000003
6.408714 0.20783804
6.409714 0.2071626
6.410714 0.2064869
6.411714 0.20581139
6.412714 0.20513567000000002
6.413714 0.20445860000000002
6.414714 0.20377869
6.415714 0.20309463000000003
6.416714 0.2024058
6.417714 0.20171246
6.418715 0.20101556999999998
6.419714 0.20031657000000003
6.420714 0.19961668
6.421714 0.19891658
6.422714 0.19821625
6.423714 0.19751502999999998
6.424714 0.19681205000000002
6.425714 0.19610656999999998
6.426714 0.19539839
6.427714 0.19468784
6.428714 0.19397555
6.429714 0.19326214
6.430714 0.19254774
6.431714 0.1918319
6.432714 0.19111363
6.433714 0.19039182
6.434714 0.18966575
6.435714 0.18893549999999998
6.436714 0.18820212
6.437714 0.18746735
6.438715 0.18673314
6.439714 0.186001
6.440714 0.18527141
6.441714 0.18454369
6.442714 0.18381615
6.443714 0.18308668
6.444714 0.18235337000000001
6.445714 0.18161511
6.446714 0.18087183
6.447714 0.18012439
6.448714 0.1793741
6.449714 0.17862224
6.450714 0.17786962
6.451715 0.1771164
6.452714 0.17636233
6.453714 0.17560709000000002
6.454714 0.17485069
6.455714 0.17409372
6.456714 0.17333721
6.457714 0.17258222
6.458714 0.17182935
6.459714 0.17107828
6.460714 0.17032761999999999
6.461714 0.16957526
6.462714 0.16881891999999998
6.463714 0.1680569
6.464714 0.16728869000000002
6.465714 0.16651517
6.466714 0.16573836
6.467714 0.16496083
6.468714 0.16418484
6.469714 0.16341176
6.470714 0.1626417
6.471714 0.1618737
6.472714 0.16110621
6.473714 0.16033774
6.474714 0.15956741000000002
6.475714 0.15879511
6.476714 0.15802137
6.477714 0.15724687
6.478714 0.15647199
6.479714 0.15569649
6.480714 0.15491951
6.481714 0.15414002
6.482714 0.1533573
6.483714 0.15257146
6.484715 0.15178365
6.485714 0.15099575
6.486714 0.15020984
6.487714 0.14942747
6.488714 0.14864901
6.489714 0.14787348
6.490714 0.14709875
6.491714 0.14632230000000002
6.492714 0.145542
6.493714 0.14475684
6.494714 0.14396718
6.495714 0.14317459
6.496714 0.14238119999999999
6.497715 0.14158892
6.498714 0.14079888000000002
6.499714 0.14001108
6.500714 0.13922463000000002
6.501714 0.13843832
6.502714 0.13765114
6.503714 0.13686286
6.504714 0.13607399
6.505714 0.13528557
6.506714 0.13449852
6.507714 0.13371317000000002
6.508714 0.13292893
6.509714 0.13214442
6.510714 0.13135798999999998
6.511714 0.13056842999999999
6.512714 0.12977556
6.513714 0.1289804
6.514714 0.12818497
6.515714 0.12739156000000001
6.516714 0.12660198
6.517715 0.12581678
6.518714 0.1250351
6.519714 0.12425489
6.520714 0.12347364999999999
6.521714 0.12268928999999999
6.522714 0.12190084000000001
6.523714 0.12110868999999999
6.524714 0.12031441
6.525714 0.11952008
6.526714 0.11872753000000001
6.527714 0.11793770999999999
6.528714 0.1171505
6.529714 0.11636496999999998
6.530715 0.11558
6.531714 0.11479479
6.532714 0.11400937
6.533714 0.11322454
6.534714 0.11244146
6.535714 0.11166100000000001
6.536714 0.11088322
6.537714 0.11010708000000001
6.538714 0.10933074999999999
6.539714 0.1085522
6.540714 0.10777001
6.541714 0.10698397
6.542714 0.10619535
6.543715 0.10540651
6.544714 0.10462014
6.545714 0.10383841999999999
6.546714 0.10306218
6.547714 0.10229077
6.548714 0.10152222999999999
6.549714 0.10075411000000001
6.550714 0.09998427700000001
6.551714 0.09921164
6.552714 0.098436407
6.553714 0.097659789
6.554714 0.096883415
6.555714 0.096108601
6.556714 0.095335866
6.557714 0.094564829
6.558714 0.093794585
6.559714 0.093024294
6.560714 0.092253758
6.561714 0.091483706
6.562714 0.090715592
6.563715 0.08995104
6.564714 0.089191098
6.565714 0.088435673
6.566714 0.08768335099999999
6.567714 0.08693176799999999
6.568714 0.086178351
6.569714 0.085421238
6.570714 0.08465994
6.571714 0.083895557
6.572714 0.083130394
6.573714 0.082367187
6.574714 0.081608165
6.575714 0.080854376
6.576715 0.080105447
6.577714 0.079359888
6.578714 0.078615802
6.579714 0.077871646
6.580714 0.077126798
6.581714 0.076381635
6.582714 0.07563719399999999
6.583714 0.07489454
6.584714 0.074154144
6.585714 0.073415576
6.586714 0.07267765500000001
6.587714 0.071938965
6.588714 0.071198575
6.589714 0.07045659
6.590714 0.069714291
6.591714 0.068973802
6.592714 0.068237347
6.593714 0.067506422
6.594714 0.06678119
6.595714 0.066060375
6.596714 0.06534168500000001
6.597714 0.064622628
6.598714 0.0639014
6.599714 0.063177501
6.600714 0.062451849000000004
6.601714 0.061726355000000004
6.602714 0.061003136
6.603714 0.060283707
6.604714 0.059568451
6.605714 0.058856600999999995
6.606714 0.058146671
6.607714 0.057437194999999996
6.608714 0.05672738199999999
6.609715 0.056017475000000004
6.610714 0.055308599
6.611714 0.054602226000000004
6.612714 0.053899444
6.613714 0.053200423000000004
6.614714 0.052504235999999996
6.615714 0.051809219000000004
6.616714 0.051113649000000004
6.617714 0.050416507000000006
6.618714 0.04971798
6.619714 0.049019477
6.620714 0.048323147
6.621714 0.047631046999999996
6.622715 0.046944339
6.623714 0.046262809
6.624714 0.045584918999999995
6.625714 0.044908395000000004
6.626714 0.044231084999999996
6.627714 0.043551787
6.628714 0.042870679
6.629714 0.042189209
6.630714 0.041509487000000005
6.631714 0.040833434
6.632714 0.040162058
6.633714 0.039495114
6.634714 0.038831317000000004
6.635714 0.038168964
6.636714 0.037506706
6.637714 0.036844154000000004
6.638714 0.03618201
6.639714 0.035521708
6.640714 0.03486473
6.641714 0.034211860999999996
6.642715 0.033562767
6.643714 0.032916057
6.644714 0.032269838
6.645714 0.031622534
6.646714 0.030973631999999997
6.647714 0.030324009
6.648714 0.029675692000000004
6.649714 0.029031138
6.650714 0.028392277
6.651714 0.02775974
6.652714 0.027132561
6.653714 0.026508496000000003
6.654714 0.025884833
6.655715 0.025259383
6.656714 0.024631253
6.657714 0.024001111000000002
6.658714 0.023370842
6.659714 0.022742747
6.660714 0.022118651
6.661714 0.021499253
6.662714 0.020884002
6.663714 0.020271515
6.664714 0.019660345
6.665714 0.019049735
6.666714 0.018440032999999998
6.667714 0.017832551000000002
6.668715 0.017228946999999998
6.669714 0.016630368
6.670714 0.016036771
6.671714 0.015446707
6.672714 0.01485773
6.673714 0.014267273999999998
6.674714 0.013673677
6.675714 0.013076916
6.676714 0.012478752
6.677714 0.011882192
6.678714 0.011290456
6.679714 0.010705843
6.680714 0.01012894
6.681714 0.009558470599999999
6.682714 0.008991827800000001
6.683714 0.008426085
6.684714 0.0078590572
6.685714 0.007290003099999999
6.686714 0.0067196983
6.687714 0.0061498875
6.688715 0.005582381
6.689714 0.0050181945
6.690714 0.0044571258
6.691714 0.0038979393
6.692714 0.0033390847
6.693714 0.0027796137
6.694714 0.0022198785
6.695714 0.0016616625000000001
6.696714 0.0011076479
6.697714 0.00056040058
6.698714 2.1275152e-05
6.699714 -0.0005102991999999999
6.700714 -0.0010368241
6.701715 -0.0015619922
6.702714 -0.0020894491
6.703714 -0.0026215315
6.704714 -0.0031584594
6.705714 -0.0036983073999999998
6.706714 -0.0042377527
6.707714 -0.0047733069000000005
6.708714 -0.0053025451
6.709714 -0.0058248514999999996
6.710714 -0.0063414147
6.711714 -0.006854509400000001
6.712714 -0.0073664007
6.713714 -0.007878341399999999
6.714714 -0.0083901032
6.715714 -0.008900228599999999
6.716714 -0.009406868799999999
6.717714 -0.0099088393
6.718714 -0.010406394
6.719714 -0.010901358
6.720714 -0.011396508
6.721714 -0.011894437
6.722714 -0.012396378
6.723714 -0.012901469
6.724714 -0.013406824999999999
6.725714 -0.013908430000000001
6.726714 -0.014402528000000001
6.727714 -0.014886995000000002
6.728714 -0.015362131999999999
6.729714 -0.015830590999999998
6.730714 -0.016296409
6.731714 -0.016763566
6.732714 -0.0172346
6.733714 -0.017709828
6.734715 -0.018187446
6.735714 -0.018664448
6.736714 -0.019137935
6.737714 -0.019606295
6.738714 -0.020069731
6.739714 -0.020529969
6.740714 -0.020989262999999998
6.741714 -0.02144919
6.742714 -0.021909736
6.743714 -0.022369133
6.744714 -0.022824525
6.745714 -0.023273204999999998
6.746714 -0.023713919
6.747715 -0.024147636
6.748714 -0.024577463
6.749714 -0.025007650000000003
6.750714 -0.025442074000000002
6.751714 -0.025882767
6.752714 -0.026329106
6.753714 -0.026777985999999997
6.754714 -0.027224922
6.755714 -0.027665661999999997
6.756714 -0.028097696000000002
6.757714 -0.028521044000000002
6.758714 -0.028938061
6.759714 -0.029352348
6.760714 -0.029767231999999998
6.761714 -0.03018445
6.762714 -0.030603568
6.763714 -0.031022363999999997
6.764714 -0.031437961
6.765714 -0.031848249
6.766714 -0.032252926
6.767715 -0.032653741
6.768714 -0.033053788
6.769714 -0.033456154
6.770714 -0.033862496
6.771714 -0.034272159
6.772714 -0.034682237
6.773714 -0.035088600000000005
6.774714 -0.035487464999999996
6.775714 -0.035876938
6.776714 -0.036257828
6.777714 -0.036633434
6.778714 -0.037008343
6.779714 -0.037386717
6.780715 -0.037770736
6.781714 -0.038159839
6.782714 -0.038551021000000005
6.783714 -0.038940090000000004
6.784714 -0.039323358
6.785714 -0.039699065
6.786714 -0.040067974
6.787714 -0.040432918000000005
6.788714 -0.040797491000000005
6.789714 -0.041164458
6.790714 -0.041534565
6.791714 -0.041906229999999996
6.792714 -0.042276247
6.793715 -0.042641233
6.794714 -0.04299914
6.795714 -0.043350240000000005
6.796714 -0.043697123
6.797714 -0.044043682
6.798714 -0.044393512999999996
6.799714 -0.044748382
6.800714 -0.045107395
6.801714 -0.045467270000000004
6.802714 -0.045823568
6.803714 -0.046172438
6.804714 -0.046512167
6.805714 -0.046843887
6.806714 -0.047171148
6.807714 -0.047498554
6.808714 -0.047829968
6.809714 -0.048167031
6.810714 -0.048508597
6.811714 -0.04885127400000001
6.812714 -0.049190869
6.813715 -0.049524079
6.814714 -0.049849803
6.815714 -0.050169491
6.816714 -0.050486426
6.817714 -0.050804246
6.818714 -0.051125354000000005
6.819714 -0.051449896999999994
6.820714 -0.051775697
6.821714 -0.05209925
6.822714 -0.052417268
6.823714 -0.052728178
6.824714 -0.053032918
6.825714 -0.053334638
6.826715 -0.053637469
6.827714 -0.053944823
6.828714 -0.05425791
6.829714 -0.054575142
6.830714 -0.054892658999999996
6.831714 -0.055205764000000004
6.832714 -0.055510743
6.833714 -0.05580631
6.834714 -0.05609408799999999
6.835714 -0.056377985
6.836714 -0.056662661
6.837714 -0.056951761000000004
6.838714 -0.057246588
6.839714 -0.057545776
6.840714 -0.057845993
6.841714 -0.05814344
6.842714 -0.058435444999999996
6.843714 -0.058721512000000003
6.844714 -0.059003365
6.845714 -0.05928405999999999
6.846714 -0.05956649
6.847714 -0.059851981
6.848714 -0.060139614
6.849714 -0.060426524999999995
6.850714 -0.060709111999999996
6.851714 -0.060984632
6.852714 -0.061252521
6.853714 -0.061514846000000005
6.854714 -0.061775673999999996
6.855714 -0.06203961100000001
6.856714 -0.062310026
6.857714 -0.06258775800000001
6.858714 -0.062870735
6.859715 -0.06315472999999999
6.860714 -0.063434924
6.861714 -0.06370765
6.862714 -0.063971657
6.863714 -0.06422839400000001
6.864714 -0.064481224
6.865714 -0.064733997
6.866714 -0.064989482
6.867714 -0.065248419
6.868714 -0.06550945700000001
6.869714 -0.065770024
6.870714 -0.066027697
6.871714 -0.066281453
6.872715 -0.066532235
6.873714 -0.066782575
6.874714 -0.067035464
6.875714 -0.067292905
6.876714 -0.06755481
6.877714 -0.067818759
6.878714 -0.06808071
6.879714 -0.068336469
6.880714 -0.068583299
6.881714 -0.06882102999999999
6.882714 -0.069052231
6.883714 -0.06928134799999999
6.884714 -0.069513131
6.885714 -0.06975102
6.886714 -0.06999601600000001
6.887714 -0.070246554
6.888714 -0.07049931999999999
6.889714 -0.070750673
6.890714 -0.070998032
6.891714 -0.07124071700000001
6.892715 -0.071479916
6.893714 -0.071717799
6.894714 -0.07195631000000001
6.895714 -0.07219609099999999
6.896714 -0.072436099
6.897714 -0.072674057
6.898714 -0.072907557
6.899714 -0.073135307
6.900714 -0.073357992
6.901714 -0.073578308
6.902714 -0.073800131
6.903714 -0.074027124
6.904714 -0.07426131600000001
6.905715 -0.074502267
6.906714 -0.074747147
6.907714 -0.074991694
6.908714 -0.075231731
6.909714 -0.075464597
6.910714 -0.075689983
6.911714 -0.075909845
6.912714 -0.076127477
6.913714 -0.076346163
6.914714 -0.07656796399999999
6.915714 -0.076793111
6.916714 -0.077020231
6.917714 -0.077247241
6.918715 -0.077472493
6.919714 -0.077695638
6.920714 -0.077917811
6.921714 -0.07814106600000001
6.922714 -0.078367343
6.923714 -0.078597368
6.924714 -0.07883009399999999
6.925714 -0.079062866
6.926714 -0.079292333
6.927714 -0.079515745
6.928714 -0.079732103
6.929714 -0.079942663
6.930714 -0.08015059299999999
6.931714 -0.080359861
6.932714 -0.080573844
6.933714 -0.080794148
6.934714 -0.08102012800000001
6.935714 -0.08124928000000001
6.936714 -0.08147828600000001
6.937714 -0.081704324
6.938715 -0.081926072
6.939714 -0.082144001
6.940714 -0.082359952
6.941714 -0.082576124
6.942714 -0.082794006
6.943714 -0.083013735
6.944714 -0.083234109
6.945714 -0.083453266
6.946714 -0.083669723
6.947714 -0.08388325199999999
6.948714 -0.084095215
6.949714 -0.084308168
6.950714 -0.084524852
6.951715 -0.084747025
6.952714 -0.084974593
6.953714 -0.08520546799999999
6.954714 -0.085436215
6.955714 -0.085663272
6.956714 -0.08588425699999999
6.957714 -0.086098834
6.958714 -0.0863088
6.959714 -0.086517393
6.960714 -0.086728029
6.961714 -0.086943089
6.962714 -0.087163143
6.963714 -0.087386946
6.964714 -0.08761218600000001
6.965714 -0.087836571
6.966714 -0.088058843
6.967714 -0.088279229
6.968714 -0.088499178
6.969714 -0.08872052999999999
6.970714 -0.088944478
6.971714 -0.089170848
6.972714 -0.089398009
6.973714 -0.089623511
6.974714 -0.089845172
6.975714 -0.090062164
6.976714 -0.090275594
6.977714 -0.090488314
6.978714 -0.090703956
6.979714 -0.090925622
6.980714 -0.091154675
6.981714 -0.091390172
6.982714 -0.091629178
6.983714 -0.091867807
6.984715 -0.092102616
6.985714 -0.092331803
6.986714 -0.092555722
6.987714 -0.09277653899999999
6.988714 -0.092997216
6.989714 -0.093220262
6.990714 -0.093446812
6.991714 -0.093676342
6.992714 -0.09390718199999999
6.993714 -0.09413753300000001
6.994714 -0.094366522
6.995714 -0.094594777
6.996714 -0.094824284
6.997715 -0.09505751700000001
6.998714 -0.09529623200000001
6.999714 -0.095540477
7.000714 -0.095788238
7.001714 -0.096035958
7.002714 -0.096279767
7.003714 -0.096516928
7.004714 -0.096746965
7.005714 -0.09697192
7.006714 -0.09719572800000001
7.007714 -0.097422831
7.008714 -0.097656646
7.009714 -0.097898429
7.010714 -0.09814700999999999
7.011714 -0.09839945700000001
7.012714 -0.09865234599999999
7.013714 -0.09890314
7.014714 -0.099151058
7.015714 -0.099397136
7.016714 -0.09964346
7.017715 -0.09989196
7.018714 -0.10014331
7.019714 -0.10039649
7.020714 -0.10064913999999998
7.021714 -0.10089864000000001
7.022714 -0.10114347000000001
7.023714 -0.10138417999999999
7.024714 -0.10162353
7.025714 -0.10186569000000001
7.026714 -0.10211477000000001
7.027714 -0.10237327000000002
7.028714 -0.10264107
7.029714 -0.10291531
7.030715 -0.10319141
7.031714 -0.10346464000000001
7.032714 -0.10373178999999999
7.033714 -0.10399221
7.034714 -0.10424785
7.035714 -0.10450229
7.036714 -0.10475921
7.037714 -0.105021
7.038714 -0.10528783
7.039714 -0.10555796
7.040714 -0.10582868999999999
7.041714 -0.10609779999999999
7.042714 -0.10636474
7.043715 -0.10663096000000001
7.044714 -0.10689937999999999
7.045714 -0.10717304
7.046714 -0.10745366
7.047714 -0.10774065000000001
7.048714 -0.10803106999999999
7.049714 -0.10832064000000001
7.050714 -0.10860534
7.051714 -0.10888306
7.052714 -0.10915452
7.053714 -0.10942317
7.054714 -0.10969396000000001
7.055714 -0.10997151000000001
7.056714 -0.11025849000000001
7.057714 -0.1105546
7.058714 -0.11085689
7.059714 -0.11116089999999999
7.060714 -0.11146255
7.061714 -0.11175956999999999
7.062714 -0.11205232000000001
7.063715 -0.11234336
7.064714 -0.11263614
7.065714 -0.11293343
7.066714 -0.11323602
7.067714 -0.11354239
7.068714 -0.11384944
7.069714 -0.11415392999999999
7.070714 -0.11445413000000002
7.071714 -0.11475070999999999
7.072714 -0.11504677
7.073714 -0.11534665999999999
7.074714 -0.11565429999999999
7.075714 -0.11597145
7.076715 -0.11629692000000001
7.077714 -0.11662684
7.078714 -0.11695607000000001
7.079714 -0.11728017
7.080714 -0.11759704
7.081714 -0.11790774999999999
7.082714 -0.11821612
7.083714 -0.11852715000000001
7.084714 -0.11884518
7.085714 -0.11917213
7.086714 -0.11950701
7.087714 -0.11984641
7.088714 -0.12018605999999998
7.089714 -0.12052263999999999
7.090714 -0.12085513
7.091714 -0.12118513
7.092714 -0.12151601999999999
7.093714 -0.12185142
7.094714 -0.12219340000000001
7.095714 -0.12254156000000001
7.096714 -0.12289308000000002
7.097714 -0.12324387
7.098714 -0.12359041999999999
7.099714 -0.12393135000000001
7.100714 -0.12426827
7.101714 -0.12460526999999999
7.102714 -0.12494743999999999
7.103714 -0.12529885
7.104714 -0.12566092
7.105714 -0.12603175
7.106714 -0.12640676
7.107714 -0.12678041
7.108714 -0.12714824
7.109715 -0.1275086
7.110714 -0.12786306
7.111714 -0.12821581
7.112714 -0.12857183
7.113714 -0.12893500000000002
7.114714 -0.12930661999999998
7.115714 -0.12968513
7.116714 -0.13006699
7.117714 -0.13044834
7.118714 -0.13082681000000002
7.119714 -0.1312025
7.120714 -0.13157799
7.121714 -0.13195705
7.122715 -0.13234294
7.123714 -0.13273676
7.124714 -0.13313678
7.125714 -0.13353886
7.126714 -0.13393816
7.127714 -0.13433095
7.128714 -0.13471636
7.129714 -0.13509683
7.130714 -0.13547735
7.131714 -0.13586369
7.132714 -0.1362602
7.133714 -0.13666824
7.134714 -0.13708572
7.135714 -0.13750799
7.136714 -0.13792960999999998
7.137714 -0.13834647
7.138714 -0.1387572
7.139714 -0.13916352999999998
7.140714 -0.13956925
7.141714 -0.13997856
7.142715 -0.14039422000000001
7.143714 -0.14081644999999998
7.144714 -0.14124297
7.145714 -0.14167021
7.146714 -0.14209497
7.147714 -0.14251613
7.148714 -0.14293523
7.149714 -0.14335604999999998
7.150714 -0.14378306
7.151714 -0.1442195
7.152714 -0.14466590000000001
7.153714 -0.14511960000000002
7.154714 -0.14557559
7.155715 -0.14602832
7.156714 -0.14647376
7.157714 -0.14691097
7.158714 -0.14734244
7.159714 -0.14777314
7.160714 -0.14820867000000001
7.161714 -0.14865318
7.162714 -0.1491079
7.163714 -0.14957093
7.164714 -0.15003819
7.165714 -0.15050517
7.166714 -0.15096882
7.167714 -0.15142865
7.168715 -0.15188674
7.169714 -0.15234664
7.170714 -0.15281164
7.171714 -0.15328323
7.172714 -0.15376033
7.173714 -0.15423977
7.174714 -0.15471758000000002
7.175714 -0.15519089
7.176714 -0.15565926000000002
7.177714 -0.15612514
7.178714 -0.156593
7.179714 -0.15706775
7.180714 -0.15755272
7.181714 -0.15804828999999998
7.182714 -0.15855163
7.183714 -0.15905762999999998
7.184714 -0.15956081
7.185714 -0.16005727
7.186714 -0.1605461
7.187714 -0.16102956000000002
7.188715 -0.16151215
7.189714 -0.16199875
7.190714 -0.16249288
7.191714 -0.16299542
7.192714 -0.16350462999999998
7.193714 -0.16401713
7.194714 -0.16452947
7.195714 -0.16503974
7.196714 -0.16554829999999998
7.197714 -0.16605752
7.198714 -0.16657052
7.199714 -0.16708968999999999
7.200714 -0.16761528
7.201715 -0.16814512
7.202714 -0.16867527
7.203714 -0.16920153
7.204714 -0.16972125
7.205714 -0.17023447
7.206714 -0.17074425
7.207714 -0.17125556
7.208714 -0.17177372000000002
7.209714 -0.17230236
7.210714 -0.17284225
7.211714 -0.17339103
7.212714 -0.17394419
7.213714 -0.17449673999999998
7.214714 -0.175045
7.215714 -0.17558774
7.216714 -0.1761263
7.217714 -0.17666374999999998
7.218714 -0.17720341
7.219714 -0.17774736000000002
7.220714 -0.17829571
7.221714 -0.17884674
7.222714 -0.1793979
7.223714 -0.17994719
7.224714 -0.18049435
7.225714 -0.18104119
7.226714 -0.18159101
7.227714 -0.18214732
7.228714 -0.18271231
7.229714 -0.18328575
7.230714 -0.18386486
7.231714 -0.18444507999999998
7.232714 -0.18502169999999998
7.233714 -0.18559145
7.234715 -0.18615368000000002
7.235714 -0.18671055
7.236714 -0.1872662
7.237714 -0.18782521
7.238714 -0.18839103000000001
7.239714 -0.18896487
7.240714 -0.18954558999999999
7.241714 -0.19013038000000002
7.242714 -0.1907161
7.243714 -0.19130058
7.244714 -0.19188341
7.245714 -0.19246577
7.246714 -0.19304978
7.247715 -0.1936372
7.248714 -0.19422847999999998
7.249714 -0.19482232000000002
7.250714 -0.19541618000000002
7.251714 -0.19600727
7.252714 -0.19659381
7.253714 -0.19717600999999998
7.254714 -0.19775613000000003
7.255714 -0.19833789999999998
7.256714 -0.19892524
7.257714 -0.19952075
7.258714 -0.20012492
7.259714 -0.20073582
7.260714 -0.20134987000000001
7.261714 -0.20196312
7.262714 -0.20257256
7.263714 -0.20317707999999998
7.264714 -0.20377758999999998
7.265714 -0.20437646
7.266714 -0.20497638999999998
7.267715 -0.20557935
7.268714 -0.20618583
7.269714 -0.20679487
7.270714 -0.2074047
7.271714 -0.20801371000000002
7.272714 -0.20862129
7.273714 -0.20922817999999999
7.274714 -0.20983629
7.275714 -0.2104478
7.276714 -0.21106420999999997
7.277714 -0.21168564
7.278714 -0.21231058
7.279714 -0.21293643
7.280715 -0.21356039000000002
7.281714 -0.21418056
7.282714 -0.21479661
7.283714 -0.21540995000000002
7.284714 -0.21602316000000002
7.285714 -0.21663899999999997
7.286714 -0.21725944
7.287714 -0.21788499
7.288714 -0.21851447000000002
7.289714 -0.2191457
7.290714 -0.21977627
7.291714 -0.22040447
7.292714 -0.22102986
7.293715 -0.22165321
7.294714 -0.2222762
7.295714 -0.22290046
7.296714 -0.22352703
7.297714 -0.22415586
7.298714 -0.22478599999999999
7.299714 -0.22541608000000002
7.300714 -0.22604505
7.301714 -0.22667262
7.302714 -0.22729945000000001
7.303714 -0.2279269
7.304714 -0.22855643
7.305714 -0.22918889
7.306714 -0.22982417000000002
7.307714 -0.23046108
7.308714 -0.2310978
7.309714 -0.23173257
7.310714 -0.23236431
7.311714 -0.23299306999999997
7.312714 -0.23362001000000002
7.313715 -0.23424702000000003
7.314714 -0.23487597
7.315714 -0.23550812999999998
7.316714 -0.23614374999999999
7.317714 -0.23678203999999997
7.318714 -0.23742150999999997
7.319714 -0.23806051
7.320714 -0.23869781
7.321714 -0.23933284
7.322714 -0.23996572
7.323714 -0.24059704
7.324714 -0.24122749000000002
7.325714 -0.24185751
7.326715 -0.24248718000000002
7.327714 -0.24311633000000002
7.328714 -0.24374481
7.329714 -0.24437278
7.330714 -0.24500077
7.331714 -0.24562972000000002
7.332714 -0.24626056999999998
7.333714 -0.24689396
7.334714 -0.24752985
7.335714 -0.24816744999999998
7.336714 -0.24880534
7.337714 -0.24944183
7.338714 -0.25007541
7.339714 -0.25070512
7.340714 -0.25133085
7.341714 -0.25195321000000004
7.342714 -0.25257335999999997
7.343714 -0.25319264
7.344714 -0.25381227
7.345714 -0.25443314
7.346714 -0.25505568
7.347714 -0.25567997
7.348714 -0.25630579
7.349714 -0.25693277999999997
7.350714 -0.25756035
7.351714 -0.25818781
7.352714 -0.25881431
7.353714 -0.2594389
7.354714 -0.2600607
7.355714 -0.26067903
7.356714 -0.26129365
7.357714 -0.26190486
7.358714 -0.26251348
7.359715 -0.2631207
7.360714 -0.26372781
7.361714 -0.26433589
7.362714 -0.26494566999999997
7.363714 -0.2655573
7.364714 -0.26617041
7.365714 -0.26678427
7.366714 -0.26739792
7.367714 -0.26801033
7.368714 -0.26862058
7.369714 -0.2692278
7.370714 -0.26983137
7.371714 -0.27043086
7.372715 -0.27102618
7.373714 -0.27161771
7.374714 -0.27220628999999996
7.375714 -0.27279316
7.376714 -0.27337982
7.377714 -0.2739677
7.378714 -0.27455774
7.379714 -0.27515022
7.380714 -0.27574461
7.381714 -0.27633964
7.382714 -0.27693366
7.383714 -0.27752498
7.384714 -0.27811234
7.385714 -0.27869504
7.386714 -0.27927309
7.387714 -0.27984697
7.388714 -0.28041746
7.389714 -0.28098528
7.390714 -0.28155104
7.391714 -0.28211516
7.392715 -0.28267803
7.393714 -0.28324008
7.394714 -0.28380186
7.395714 -0.28436389
7.396714 -0.2849265
7.397714 -0.28548958
7.398714 -0.28605238
7.399714 -0.28661357
7.400714 -0.28717145
7.401714 -0.2877245
7.402714 -0.28827168999999997
7.403714 -0.28881298
7.404714 -0.28934926
7.405715 -0.28988218
7.406714 -0.29041367
7.407714 -0.29094529
7.408714 -0.29147789
7.409714 -0.29201133
7.410714 -0.29254465
7.411714 -0.29307648000000003
7.412714 -0.29360552
7.413714 -0.29413088
7.414714 -0.29465233
7.415714 -0.29517012
7.416714 -0.29568467000000004
7.417714 -0.29619634
7.418715 -0.29670504999999997
7.419714 -0.29721041000000004
7.420714 -0.29771190999999997
7.421714 -0.2982093
7.422714 -0.29870283000000003
7.423714 -0.29919338
7.424714 -0.29968221
7.425714 -0.30017055000000004
7.426714 -0.3006591
7.427714 -0.30114767000000003
7.428714 -0.30163508
7.429714 -0.30211948
7.430714 -0.3025989
7.431714 -0.30307192
7.432714 -0.30353811999999997
7.433714 -0.30399825999999996
7.434714 -0.30445403000000004
7.435714 -0.3049074
7.436714 -0.30536002
7.437714 -0.30581269
7.438715 -0.30626515000000004
7.439714 -0.30671625999999996
7.440714 -0.30716448
7.441714 -0.30760847
7.442714 -0.30804747
7.443714 -0.30848151
7.444714 -0.30891118
7.445714 -0.30933719
7.446714 -0.30976001
7.447714 -0.31017954000000003
7.448714 -0.31059524
7.449714 -0.3110063
7.450714 -0.31141224
7.451715 -0.31181327
7.452714 -0.31221036
7.453714 -0.31260503
7.454714 -0.3129988
7.455714 -0.31339261
7.456714 -0.31378632
7.457714 -0.31417855
7.458714 -0.31456702999999997
7.459714 -0.31494924
7.460714 -0.31532321999999996
7.461714 -0.31568810999999997
7.462714 -0.31604455000000004
7.463714 -0.31639433
7.464714 -0.3167399
7.465714 -0.31708351
7.466714 -0.31742661
7.467714 -0.31776951999999997
7.468714 -0.31811148
7.469714 -0.31845116
7.470714 -0.31878714999999996
7.471714 -0.31911856
7.472714 -0.31944509
7.473714 -0.31976695
7.474714 -0.32008449
7.475714 -0.32039767
7.476714 -0.32070596
7.477714 -0.32100830999999996
7.478714 -0.32130356
7.479714 -0.32159104
7.480714 -0.321871
7.481714 -0.32214476
7.482714 -0.32241454
7.483714 -0.32268281000000004
7.484715 -0.32295142
7.485714 -0.32322106
7.486714 -0.32349082
7.487714 -0.32375846
7.488714 -0.324021
7.489714 -0.32427565
7.490714 -0.32452053999999997
7.491714 -0.32475528000000004
7.492714 -0.32498089
7.493714 -0.32519938000000004
7.494714 -0.32541298
7.495714 -0.32562343
7.496714 -0.32583158
7.497715 -0.32603736
7.498714 -0.32624006
7.499714 -0.3264389
7.500714 -0.32663338
7.501714 -0.32682356
7.502714 -0.32700987000000004
7.503714 -0.32719266999999996
7.504714 -0.32737181000000004
7.505714 -0.32754636
7.506714 -0.32771459999999997
7.507714 -0.32787456000000004
7.508714 -0.32802464
7.509714 -0.32816438000000003
7.510714 -0.3282947
7.511714 -0.32841789
7.512714 -0.32853696
7.513714 -0.32865482
7.514714 -0.32877331000000004
7.515714 -0.3288927
7.516714 -0.32901156
7.517715 -0.32912726
7.518714 -0.32923678
7.519714 -0.32933762
7.520714 -0.32942849
7.521714 -0.32950949
7.522714 -0.32958181
7.523714 -0.32964712
7.524714 -0.32970686
7.525714 -0.32976184000000003
7.526714 -0.32981203
7.527714 -0.32985695
7.528714 -0.32989609
7.529714 -0.32992947
7.530715 -0.32995774
7.531714 -0.32998204999999997
7.532714 -0.33000349
7.533714 -0.33002251
7.534714 -0.33003842
7.535714 -0.33004933999999997
7.536714 -0.33005269000000004
7.537714 -0.33004596
7.538714 -0.33002753999999995
7.539714 -0.32999739
7.540714 -0.3299572
7.541714 -0.32990994
7.542714 -0.32985893
7.543715 -0.32980682
7.544714 -0.32975489999999996
7.545714 -0.3297026
7.546714 -0.32964796
7.547714 -0.32958821
7.548714 -0.32952079
7.549714 -0.32944407
7.550714 -0.32935767
7.551714 -0.32926227
7.552714 -0.32915915
7.553714 -0.3290494
7.554714 -0.32893342000000003
7.555714 -0.32881096000000004
7.556714 -0.32868125
7.557714 -0.32854376
7.558714 -0.32839861
7.559714 -0.3282469
7.560714 -0.32809048
7.561714 -0.32793131999999997
7.562714 -0.32777071
7.563715 -0.32760857
7.564714 -0.32744326
7.565714 -0.3272719
7.566714 -0.32709119999999997
7.567714 -0.32689855
7.568714 -0.32669285
7.569714 -0.3264749
7.570714 -0.32624716
7.571714 -0.32601295999999996
7.572714 -0.32577538
7.573714 -0.32553631
7.574714 -0.32529600000000003
7.575714 -0.32505316
7.576715 -0.32480559
7.577714 -0.32455104
7.578714 -0.32428799
7.579714 -0.32401604
7.580714 -0.32373576
7.581714 -0.3234481
7.582714 -0.32315378
7.583714 -0.32285274999999997
7.584714 -0.32254416
7.585714 -0.32222676
7.586714 -0.32189959
7.587714 -0.32156266
7.588714 -0.3212173
7.589714 -0.32086594
7.590714 -0.32051138
7.591714 -0.32015587
7.592714 -0.31980018
7.593714 -0.31944315
7.594714 -0.31908199
7.595714 -0.31871299999999997
7.596714 -0.31833281
7.597714 -0.31793935
7.598714 -0.31753244999999997
7.599714 -0.3171138
7.600714 -0.31668623
7.601714 -0.31625274999999997
7.602714 -0.31581549000000003
7.603714 -0.31537525
7.604714 -0.31493140999999997
7.605714 -0.31448249
7.606714 -0.314027
7.607714 -0.31356406000000003
7.608714 -0.31309372
7.609715 -0.31261679
7.610714 -0.31213418
7.611714 -0.31164626
7.612714 -0.3111524
7.613714 -0.31065093
7.614714 -0.31013973
7.615714 -0.30961703
7.616714 -0.30908226
7.617714 -0.30853653000000003
7.618714 -0.30798246
7.619714 -0.30742348
7.620714 -0.30686273000000003
7.621714 -0.30630203
7.622715 -0.30574123
7.623714 -0.3051783
7.624714 -0.30460986
7.625714 -0.30403247
7.626714 -0.30344351999999997
7.627714 -0.30284206999999996
7.628714 -0.30222884
7.629714 -0.30160572
7.630714 -0.30097489
7.631714 -0.300338
7.632714 -0.29969569
7.633714 -0.29904754
7.634714 -0.29839261
7.635714 -0.29773018
7.636714 -0.29706025999999996
7.637714 -0.29638379
7.638714 -0.29570234
7.639714 -0.29501738
7.640714 -0.29432950999999996
7.641714 -0.29363793
7.642715 -0.29294051
7.643714 -0.29223431
7.644714 -0.29151656000000004
7.645714 -0.29078568
7.646714 -0.29004184
7.647714 -0.28928702
7.648714 -0.28852443
7.649714 -0.28775744000000003
7.650714 -0.28698854
7.651714 -0.28621857
7.652714 -0.28544667
7.653714 -0.28467069
7.654714 -0.28388810000000003
7.655715 -0.28309689
7.656714 -0.28229619
7.657714 -0.28148636
7.658714 -0.28066856
7.659714 -0.27984406
7.660714 -0.27901356
7.661714 -0.27817679
7.662714 -0.27733271
7.663714 -0.27648003
7.664714 -0.27561791
7.665714 -0.27474654
7.666714 -0.2738673
7.667714 -0.27298229
7.668715 -0.27209367
7.669714 -0.27120274
7.670714 -0.27030937
7.671714 -0.26941195
7.672714 -0.26850782
7.673714 -0.26759421
7.674714 -0.2666692
7.675714 -0.26573231
7.676714 -0.26478474
7.677714 -0.26382888000000004
7.678714 -0.26286742999999996
7.679714 -0.26190254999999996
7.680714 -0.26093521000000003
7.681714 -0.25996494
7.682714 -0.25899026
7.683714 -0.25800942
7.684714 -0.257021
7.685714 -0.25602458
7.686714 -0.25502061000000004
7.687714 -0.25401013
7.688715 -0.25299405999999997
7.689714 -0.25197272
7.690714 -0.25094557
7.691714 -0.24991131
7.692714 -0.24886853
7.693714 -0.24781635
7.694714 -0.24675487000000002
7.695714 -0.24568539
7.696714 -0.24460999
7.697714 -0.24353081999999998
7.698714 -0.24244937
7.699714 -0.24136582
7.700714 -0.24027897
7.701715 -0.23918657000000002
7.702714 -0.23808614
7.703714 -0.23697577
7.704714 -0.23585474
7.705714 -0.23472372
7.706714 -0.23358442999999998
7.707714 -0.23243907000000003
7.708714 -0.23128951000000003
7.709714 -0.23013677000000002
7.710714 -0.22898086
7.711714 -0.22782099
7.712714 -0.22665611
7.713714 -0.22548543999999998
7.714714 -0.22430874
7.715714 -0.22312636
7.716714 -0.22193892
7.717714 -0.22074680000000002
7.718714 -0.21954980000000002
7.719714 -0.21834695
7.720714 -0.21713680999999999
7.721714 -0.21591791999999999
7.722714 -0.21468943
7.723714 -0.21345154000000002
7.724714 -0.21220560000000002
7.725714 -0.21095376000000002
7.726714 -0.20969836
7.727714 -0.20844124
7.728714 -0.20718314
7.729714 -0.20592359
7.730714 -0.20466107000000003
7.731714 -0.20339353999999998
7.732714 -0.20211911999999999
7.733714 -0.20083662000000002
7.734715 -0.19954576000000002
7.735714 -0.19824704999999998
7.736714 -0.19694145
7.737714 -0.19562999000000003
7.738714 -0.19431330000000002
7.739714 -0.19299162
7.740714 -0.19166489
7.741714 -0.19033302
7.742714 -0.1889962
7.743714 -0.18765500000000002
7.744714 -0.18631024999999998
7.745714 -0.18496274999999998
7.746714 -0.18361286
7.747715 -0.18226027
7.748714 -0.18090389999999998
7.749714 -0.17954218
7.750714 -0.17817342
7.751714 -0.1767964
7.752714 -0.17541072
7.753714 -0.17401698
7.754714 -0.17261659999999998
7.755714 -0.1712114
7.756714 -0.16980313
7.757714 -0.16839305000000002
7.758714 -0.16698163000000002
7.759714 -0.16556859
7.760714 -0.16415315
7.761714 -0.16273428
7.762714 -0.16131107
7.763714 -0.15988287
7.764714 -0.15844934000000002
7.765714 -0.15701033
7.766714 -0.15556576
7.767715 -0.15411552
7.768714 -0.15265947000000002
7.769714 -0.15119762
7.770714 -0.14973016
7.771714 -0.14825764
7.772714 -0.14678091999999998
7.773714 -0.14530109
7.774714 -0.14381915
7.775714 -0.14233578
7.776714 -0.14085112
7.777714 -0.13936474
7.778714 -0.13787572
7.779714 -0.13638287999999998
7.780715 -0.13488507
7.781714 -0.13338149000000002
7.782714 -0.13187184
7.783714 -0.13035637
7.784714 -0.12883577
7.785714 -0.12731099
7.786714 -0.12578305
7.787714 -0.12425283
7.788714 -0.12272091
7.789714 -0.12118757000000001
7.790714 -0.11965274999999999
7.791714 -0.1181161
7.792714 -0.11657709999999999
7.793715 -0.1150351
7.794714 -0.11348947000000001
7.795714 -0.11193965000000002
7.796714 -0.11038528
7.797714 -0.10882616999999999
7.798714 -0.10726240999999999
7.799714 -0.10569432
7.800714 -0.10412242
7.801714 -0.10254736
7.802714 -0.10096981000000001
7.803714 -0.09939046600000001
7.804714 -0.09780986
7.805714 -0.096228375
7.806714 -0.09464613399999999
7.807714 -0.093062973
7.808714 -0.091478421
7.809714 -0.089891738
7.810714 -0.088302017
7.811714 -0.086708344
7.812714 -0.085110014
7.813715 -0.083506736
7.814714 -0.081898767
7.815714 -0.080286921
7.816714 -0.078672438
7.817714 -0.077056722
7.818714 -0.07544102800000001
7.819714 -0.073826167
7.820714 -0.072212337
7.821714 -0.070599106
7.822714 -0.068985583
7.823714 -0.067370693
7.824714 -0.06575345199999999
7.825714 -0.064133183
7.826715 -0.06250958499999999
7.827714 -0.06088268100000001
7.828714 -0.05925264
7.829714 -0.057619647
7.830714 -0.055983831
7.831714 -0.054345315
7.832714 -0.052704348
7.833714 -0.051061447999999995
7.834714 -0.04941746599999999
7.835714 -0.047773484
7.836714 -0.046130575
7.837714 -0.044489466
7.838714 -0.042850236
7.839714 -0.041212191
7.840714 -0.039573974
7.841714 -0.037933918000000004
7.842714 -0.036290521
7.843714 -0.034642921
7.844714 -0.032991165
7.845714 -0.031336196000000004
7.846714 -0.02967956
7.847714 -0.028022916999999998
7.848714 -0.026367561
7.849714 -0.024714088
7.850714 -0.023062347
7.851714 -0.02141166
7.852714 -0.019761201
7.853714 -0.018110374999999998
7.854714 -0.01645903
7.855714 -0.014807422
7.856714 -0.013155963000000001
7.857714 -0.011504862000000001
7.858714 -0.009853868
7.859715 -0.0082022212
7.860714 -0.0065488814
7.861714 -0.0048929534
7.862714 -0.0032341388000000004
7.863714 -0.0015730202
7.864714 8.8971052e-05
7.865714 0.0017499220000000001
7.866714 0.0034080225000000003
7.867714 0.0050621631
7.868714 0.0067123183
7.869714 0.008359555099999999
7.870714 0.01000565
7.871714 0.01165246
7.872715 0.013301276
7.873714 0.014952387000000001
7.874714 0.016605048
7.875714 0.018257817
7.876714 0.019909139
7.877714 0.021557938999999998
7.878714 0.023203975999999998
7.879714 0.024847823
7.880714 0.026490512999999997
7.881714 0.028132982
7.882714 0.029775579
7.883714 0.03141785
7.884714 0.033058698
7.885714 0.034696859
7.886714 0.036331508
7.887714 0.03796269
7.888714 0.039591445
7.889714 0.041219466999999996
7.890714 0.04284849
7.891714 0.044479576
7.892715 0.046112636
7.893714 0.047746356000000004
7.894714 0.049378606000000005
7.895714 0.05100717
7.896714 0.052630487999999996
7.897714 0.054248224
7.898714 0.055861316
7.899714 0.057471573
7.900714 0.059080945
7.901714 0.060690771000000004
7.902714 0.062301272
7.903714 0.06391152900000001
7.904714 0.065519911
7.905715 0.067124784
7.906714 0.06872519199999999
7.907714 0.070321234
7.908714 0.071913993
7.909714 0.073505024
7.910714 0.075095624
7.911714 0.076686213
7.912714 0.07827606799999999
7.913714 0.079863559
7.914714 0.081446778
7.915714 0.083024311
7.916714 0.084595854
7.917714 0.086162402
7.918715 0.08772587800000001
7.919714 0.08928841
7.920714 0.090851478
7.921714 0.092415279
7.922714 0.09397860799999999
7.923714 0.095539261
7.924714 0.097094855
7.925714 0.09864369600000002
7.926714 0.10018541
7.927714 0.10172102
7.928714 0.10325253
7.929714 0.10478209
7.930714 0.10631112
7.931714 0.10783984
7.932714 0.10936717000000001
7.933714 0.11089124
7.934714 0.11241026000000001
7.935714 0.1139232
7.936714 0.11543023
7.937714 0.11693267
7.938715 0.11843232
7.939714 0.11993066
7.940714 0.12142811
7.941714 0.12292375999999999
7.942714 0.12441564999999999
7.943714 0.12590144
7.944714 0.12737938
7.945714 0.12884901
7.946714 0.1303114
7.947714 0.13176876999999998
7.948714 0.13322367999999998
7.949714 0.13467805
7.950714 0.13613243
7.951715 0.13758584
7.952714 0.13903609
7.953714 0.14048066
7.954714 0.14191767
7.955714 0.14334649
7.956714 0.14476796
7.957714 0.14618385
7.958714 0.14759613
7.959714 0.14900606
7.960714 0.15041367
7.961714 0.15181775
7.962714 0.15321638
7.963714 0.15460784
7.964714 0.15599132999999998
7.965714 0.15736746
7.966714 0.15873804
7.967714 0.16010539
7.968714 0.16147138
7.969714 0.16283665
7.970714 0.16420026000000001
7.971714 0.16555994999999998
7.972714 0.16691291
7.973714 0.16825683
7.974714 0.16959071
7.975714 0.17091514
7.976714 0.17223207999999998
7.977714 0.17354401
7.978714 0.17485297
7.979714 0.17615982
7.980714 0.17746394000000001
7.981714 0.17876364
7.982714 0.1800569
7.983714 0.18134225
7.984715 0.1826194
7.985714 0.18388934
7.986714 0.18515384
7.987714 0.18641468
7.988714 0.18767273
7.989714 0.18892753
7.990714 0.1901773
7.991714 0.19141966
7.992714 0.19265246
7.993714 0.19387469
7.994714 0.19508696
7.995714 0.19629127000000002
7.996714 0.19749034999999998
7.997715 0.19868664
7.998714 0.19988143
7.999714 0.20107443000000003
8.000714 0.20226387
8.001715 0.20344728
8.002714 0.20462242000000003
8.003715 0.20578804
8.004714 0.20694428
8.005714 0.20809239000000002
8.006714 0.20923411999999997
8.007714 0.21037082000000001
8.008715 0.21150283999999997
8.009714 0.2126293
8.010715 0.21374851999999997
8.011714 0.21485876999999998
8.012714 0.21595906
8.013714 0.21704969
8.014714 0.21813222999999998
8.015715 0.21920903
8.016714 0.22028231
8.017715 0.22135330000000003
8.018714 0.22242176
8.019714 0.22348595999999998
8.020715 0.22454333999999998
8.021714 0.22559136
8.022715 0.22662843
8.023714 0.22765442000000002
8.024714 0.22867057
8.025714 0.22967893
8.026714 0.23068155
8.027715 0.23167967
8.028714 0.23267332000000002
8.029715 0.23366143
8.030714 0.23464242
8.031714 0.23561490000000002
8.032714 0.23657832999999998
8.033714 0.23753326000000002
8.034715 0.23848107000000002
8.035714 0.23942327
8.036715 0.24036080999999998
8.037714 0.24129356999999999
8.038714 0.24222026
8.039714 0.24313875
8.040714 0.24404696
8.041715 0.24494354
8.042714 0.24582848000000002
8.043715 0.24670307
8.044714 0.24756947999999998
8.045714 0.24842999
8.046714 0.24928628
8.047714 0.25013876
8.048715 0.25098661
8.049714 0.2518282
8.050714 0.25266176
8.051714 0.25348603
8.052714 0.25430077
8.053715 0.25510665
8.054714 0.25590484
8.055715 0.25669646
8.056714 0.25748194
8.057714 0.25826078
8.058714 0.25903177
8.059714 0.25979343
8.060715 0.26054468
8.061714 0.26128532
8.062715 0.26201615
8.063714 0.26273876
8.064714 0.26345497
8.065714 0.26416611
8.066714 0.26487254
8.067715 0.26557355
8.068714 0.26626762000000004
8.069715 0.266953
8.070714 0.26762832
8.071714 0.26829307999999996
8.072714 0.26894771
8.073714 0.26959330000000004
8.074715 0.27023116
8.075714 0.27086225
8.076715 0.27148679
8.077714 0.27210424
8.078714 0.27271362
8.079714 0.27331398
8.080714 0.27390481
8.081715 0.27448633
8.082714 0.27505938999999996
8.083714 0.27562515
8.084714 0.27618462
8.085714 0.27673817
8.086715 0.27728544
8.087714 0.27782538
8.088715 0.2783566
8.089714 0.27887791
8.090714 0.27938872000000003
8.091714 0.27988914000000004
8.092714 0.28037997
8.093715 0.2808623
8.094714 0.28133714
8.095715 0.28180499
8.096714 0.28226583
8.097714 0.28271913
8.098714 0.28316416
8.099714 0.28360037
8.100715 0.28402763000000003
8.101714 0.28444631
8.102715 0.28485707
8.103714 0.28526064
8.104714 0.28565745
8.105714 0.28604742
8.106714 0.28642996
8.107715 0.28680416000000003
8.108714 0.28716906
8.109715 0.28752398
8.110714 0.28786878
8.111714 0.2882038
8.112714 0.28852976
8.113714 0.28884751000000003
8.114715 0.28915768000000003
8.115714 0.2894606
8.116714 0.28975615
8.117714 0.29004398000000003
8.118714 0.29032357999999997
8.119715 0.29059465
8.120714 0.29085709
8.121715 0.29111111
8.122714 0.29135703
8.123714 0.29159519
8.124714 0.29182571
8.125714 0.29204851
8.126715 0.2922632
8.127714 0.2924693
8.128715 0.29266635
8.129714 0.29285413
8.130714 0.29303269
8.131714 0.29320237
8.132714 0.29336372
8.133715 0.29351730000000004
8.134714 0.29366352
8.135715 0.29380252
8.136714 0.29393414
8.137714 0.29405805
8.138714 0.29417381000000004
8.139714 0.29428101
8.140715 0.29437942
8.141714 0.29446906
8.142715 0.29455011000000003
8.143714 0.29462287000000004
8.144714 0.29468764999999997
8.145715 0.29474459999999997
8.146714 0.29479368
8.147715 0.29483472
8.148714 0.29486745999999997
8.149714 0.29489165
8.150714 0.29490718
8.151714 0.29491412
8.152715 0.29491275
8.153714 0.29490346
8.154715 0.2948866
8.155714 0.29486241
8.156714 0.29483086
8.157714 0.2947917
8.158714 0.29474453
8.159715 0.29468895
8.160714 0.29462473
8.161715 0.29455188
8.162714 0.29447065
8.163714 0.29438143
8.164714 0.29428464
8.165714 0.29418056
8.166715 0.2940692
8.167714 0.29395027
8.168715 0.29382333
8.169714 0.29368794
8.170714 0.29354389000000003
8.171714 0.29339119999999996
8.172714 0.29323027
8.173715 0.29306167
8.174714 0.29288598
8.175714 0.29270353
8.176714 0.29251433
8.177714 0.29231801
8.178715 0.29211401
8.179714 0.29190171
8.180715 0.29168075000000004
8.181714 0.29145111
8.182714 0.29121311
8.183714 0.29096729
8.184714 0.29071418
8.185715 0.29045413000000003
8.186714 0.29018712
8.187715 0.28991285
8.188714 0.28963087
8.189714 0.28934078
8.190714 0.2890425
8.191714 0.28873631
8.192715 0.28842278
8.193714 0.28810257
8.194715 0.28777618
8.195714 0.28744373
8.196714 0.28710484
8.197714 0.28675878
8.198714 0.2864047
8.199715 0.2860419
8.200714 0.28567011000000003
8.201715 0.28528958
8.202714 0.28490096000000004
8.203714 0.28450507999999997
8.204714 0.28410265
8.205714 0.28369407999999996
8.206715 0.28327932
8.207714 0.28285796
8.208714 0.28242955
8.209714 0.28199377
8.210714 0.28155062
8.211715 0.28110046
8.212714 0.28064384000000003
8.213715 0.28018125
8.214714 0.27971286
8.215714 0.27923838
8.216714 0.27875709
8.217714 0.2782681
8.218715 0.27777061000000003
8.219714 0.27726425
8.220715 0.27674920999999997
8.221714 0.27622627
8.222714 0.27569646
8.223714 0.27516086
8.224714 0.27462014
8.225715 0.27407447
8.226714 0.27352357
8.227715 0.2729668
8.228714 0.27240349
8.229714 0.27183325
8.230714 0.27125599
8.231714 0.27067198000000003
8.232715 0.27008157
8.233714 0.26948499
8.234715 0.26888216
8.235714 0.26827268000000004
8.236714 0.26765594
8.237714 0.26703139
8.238714 0.26639889
8.239715 0.26575876
8.240714 0.26511186999999997
8.241714 0.26445936
8.242714 0.26380233
8.243714 0.26314150999999997
8.244715 0.26247697000000003
8.245714 0.26180814
8.246715 0.26113402999999996
8.247714 0.26045346
8.248714 0.25976551999999997
8.249714 0.25906973
8.250714 0.25836616
8.251715 0.25765526
8.252714 0.25693767
8.253715 0.25621399
8.254714 0.25548455000000003
8.255714 0.25474953
8.256714 0.25400891999999997
8.257714 0.25326278999999996
8.258715 0.25251144999999997
8.259714 0.25175537
8.260715 0.25099520999999997
8.261714 0.25023138
8.262714 0.24946397
8.263714 0.24869253000000002
8.264714 0.24791609
8.265715 0.24713335999999997
8.266714 0.24634310999999998
8.267715 0.2455445
8.268714 0.24473736999999998
8.269714 0.24392225
8.270715 0.24310027
8.271714 0.24227283
8.272715 0.24144129999999997
8.273714 0.24060664999999998
8.274714 0.23976931999999998
8.275714 0.23892929000000002
8.276714 0.23808619
8.277715 0.23723948
8.278714 0.23638867000000002
8.279715 0.23553332
8.280714 0.23467303
8.281714 0.23380738999999998
8.282714 0.23293587999999998
8.283714 0.2320579
8.284715 0.23117289000000002
8.285714 0.23028057
8.286715 0.22938107000000002
8.287714 0.22847508000000002
8.288714 0.22756371
8.289714 0.22664841
8.290714 0.22573052
8.291715 0.22481107
8.292714 0.22389044
8.293715 0.22296833000000002
8.294714 0.22204388000000003
8.295714 0.22111586000000003
8.296714 0.22018303000000003
8.297714 0.21924437
8.298715 0.21829924
8.299714 0.21734745
8.300714 0.21638917000000002
8.301714 0.21542483
8.302714 0.21445499999999998
8.303715 0.21348034
8.304714 0.21250156999999997
8.305715 0.21151937999999998
8.306714 0.21053449999999999
8.307714 0.20954760000000003
8.308714 0.20855918999999998
8.309714 0.20756945000000002
8.310715 0.20657815000000002
8.311714 0.20558464
8.312715 0.20458791
8.313714 0.20358685999999998
8.314714 0.2025804
8.315714 0.20156782
8.316714 0.20054886
8.317715 0.19952373
8.318714 0.19849311000000003
8.319715 0.19745794
8.320714 0.19641925999999998
8.321714 0.19537802
8.322714 0.19433493999999998
8.323714 0.19329051
8.324715 0.19224491
8.325714 0.19119807
8.326715 0.19014967
8.327714 0.18909917999999998
8.328714 0.18804594
8.329714 0.18698919
8.330714 0.18592820000000002
8.331715 0.18486242
8.332714 0.18379155
8.333714 0.18271562
8.334714 0.18163503
8.335714 0.18055044
8.336715 0.17946267999999999
8.337714 0.17837255000000002
8.338715 0.17728071
8.339714 0.17618763
8.340714 0.17509352
8.341714 0.17399839
8.342714 0.1729021
8.343715 0.17180439
8.344714 0.17070494
8.345715 0.16960333
8.346714 0.16849905999999998
8.347714 0.16739162
8.348714 0.16628052999999998
8.349714 0.16516547
8.350715 0.16404638
8.351714 0.16292353
8.352715 0.16179747
8.353714 0.16066894
8.354714 0.1595387
8.355714 0.15840731
8.356714 0.15727504
8.357715 0.15614185
8.358714 0.15500746
8.359715 0.15387145
8.360714 0.15273354
8.361714 0.1515936
8.362714 0.1504517
8.363714 0.14930805
8.364715 0.14816277
8.365714 0.14701582
8.366714 0.14586696999999998
8.367714 0.14471581
8.368714 0.14356198
8.369715 0.14240533
8.370714 0.14124609
8.371715 0.14008484000000002
8.372714 0.13892242
8.373714 0.13775969
8.374714 0.13659721
8.375714 0.13543515
8.376715 0.13427321
8.377714 0.13311077
8.378715 0.13194714
8.379714 0.13078183
8.380714 0.12961471
8.381714 0.12844597
8.382714 0.12727601
8.383715 0.12610515
8.384714 0.12493343000000001
8.385715 0.12376053000000001
8.386714 0.12258587
8.387714 0.12140883
8.388714 0.1202291
8.389714 0.11904691
8.390715 0.11786305
8.391714 0.11667870000000001
8.392715 0.11549509
8.393714 0.11431312
8.394714 0.11313301999999999
8.395715 0.11195432000000001
8.396714 0.11077604999999999
8.397715 0.10959704
8.398714 0.10841640000000001
8.399714 0.10723376
8.400714 0.10604936
8.401714 0.10486387
8.402715 0.10367807
8.403714 0.10249245
8.404715 0.10130707
8.405714 0.10012154999999999
8.406714 0.09893534
8.407714 0.097748032
8.408714 0.096559699
8.409715 0.095371
8.410714 0.094183016
8.411715 0.092996878
8.412714 0.091813289
8.413714 0.090632215
8.414714 0.08945278799999999
8.415714 0.088273553
8.416715 0.087092945
8.417714 0.08590981
8.418715 0.084723823
8.419714 0.08353559499999999
8.420714 0.082346436
8.421714 0.081157888
8.422714 0.079971174
8.423715 0.07878684
8.424714 0.077604648
8.425714 0.076423818
8.426714 0.07524346600000001
8.427714 0.074063038
8.428715 0.07288260399999999
8.429714 0.07170282800000001
8.430715 0.070524646
8.431714 0.06934879299999999
8.432714 0.06817540899999999
8.433714 0.067003857
8.434714 0.065832899
8.435715 0.064661144
8.436714 0.063487614
8.437715 0.062312179999999995
8.438714 0.061135686999999994
8.439714 0.05995972299999999
8.440714 0.05878607600000001
8.441714 0.057616101999999995
8.442715 0.056450255
8.443714 0.055287959
8.444715 0.054127851
8.445714 0.052968349
8.446714 0.051808257999999996
8.447714 0.050647225
8.448714 0.049485801999999995
8.449715 0.048325190000000004
8.450714 0.047166686
8.451715 0.04601111
8.452714 0.044858482
8.453714 0.043708019
8.454714 0.042558523
8.455714 0.041408933
8.456715 0.040258854000000004
8.457714 0.039108805
8.458714 0.037960077
8.459714 0.036814268
8.460714 0.035672641000000005
8.461715 0.034535605999999996
8.462714 0.033402527
8.463715 0.032271945
8.464714 0.031142132
8.465714 0.030011759
8.466714 0.028880424
8.467714 0.027748797000000002
8.468715 0.026618375
8.469714 0.025490869
8.470715 0.024367552
8.471714 0.023248767
8.472714 0.022133837
8.473714 0.021021382
8.474714 0.01990993
8.475715 0.018798557
8.476714 0.017687283999999998
8.477715 0.016577091
8.478714 0.015469514
8.479714 0.014366013
8.480714 0.013267361000000002
8.481714 0.012173309
8.482715 0.011082685
8.483714 0.0099938676
8.484715 0.0089054563
8.485714 0.007816865400000001
8.486714 0.006728588800000001
8.487714 0.0056420224
8.488714 0.0045589233
8.489715 0.0034807115000000002
8.490714 0.0024079143
8.491714 0.0013399668
8.492714 0.00027545384
8.493714 -0.0007872966300000001
8.494715 -0.0018495157000000002
8.495714 -0.0029114815
8.496715 -0.0039723938
8.497714 -0.0050306971
8.498714 -0.0060847149000000005
8.499714 -0.007133330699999999
8.500714 -0.008176449
8.501715 -0.009215036
8.502714 -0.010250721
8.503715 -0.011285124
8.504714 -0.012319187
8.505714 -0.013352768999999999
8.506714 -0.014384685999999999
8.507714 -0.015413172999999999
8.508715 -0.016436575
8.509714 -0.017453991
8.510715 -0.018465615
8.511714 -0.019472621
8.512714 -0.020476647
8.513714 -0.0214791
8.514714 -0.022480557
8.515715 -0.023480515
8.516714 -0.024477598999999996
8.517715 -0.025470124
8.518714 -0.026456811
8.519714 -0.027437332999999998
8.520715 -0.028412484000000002
8.521714 -0.02938387
8.522715 -0.030353278
8.523714 -0.031321959
8.524714 -0.032290097000000004
8.525714 -0.03325674
8.526714 -0.034220140999999996
8.527715 -0.035178437
8.528714 -0.036130357
8.529715 -0.037075696
8.530714 -0.038015353
8.531714 -0.038950908
8.532714 -0.039883942
8.533714 -0.040815369
8.534715 -0.041745044
8.535714 -0.042671824
8.536715 -0.04359404
8.537714 -0.044510205000000004
8.538714 -0.045419644
8.539714 -0.046322795
8.540714 -0.047221045999999996
8.541715 -0.048116187000000005
8.542714 -0.049009669000000006
8.543715 -0.049902004
8.544714 -0.050792546
8.545714 -0.051679712
8.546714 -0.052561611
8.547714 -0.053436775000000006
8.548715 -0.054304738
8.549714 -0.055166212000000006
8.550714 -0.05602278399999999
8.551714 -0.056876265
8.552714 -0.057727959999999995
8.553715 -0.058578164
8.554714 -0.05942604
8.555715 -0.060269987000000004
8.556714 -0.061108306
8.557714 -0.061939890000000004
8.558714 -0.062764663
8.559714 -0.063583592
8.560715 -0.064398244
8.561714 -0.065210077
8.562715 -0.066019804
8.563714 -0.066827016
8.564714 -0.067630288
8.565714 -0.068427721
8.566714 -0.069217681
8.567715 -0.069999462
8.568714 -0.07077359500000001
8.569715 -0.07154168
8.570714 -0.072305778
8.571714 -0.07306765800000001
8.572714 -0.07382812899999999
8.573714 -0.07458677899999999
8.574715 -0.075342203
8.575714 -0.07609257
8.576715 -0.076836388
8.577714 -0.077573059
8.578714 -0.078303064
8.579714 -0.07902769700000001
8.580714 -0.079748413
8.581715 -0.08046614199999999
8.582714 -0.081180822
8.583714 -0.081891357
8.584714 -0.082596013
8.585714 -0.083293137
8.586715 -0.08398185000000001
8.587714 -0.08466249
8.588715 -0.085336535
8.589714 -0.086006103
8.590714 -0.08667318
8.591714 -0.08733886099999999
8.592714 -0.088002958
8.593715 -0.088664063
8.594714 -0.089320104
8.595715 -0.089969096
8.596714 -0.090609863
8.597714 -0.0912424
8.598714 -0.091867754
8.599714 -0.092487503
8.600715 -0.09310302
8.601714 -0.093714875
8.602715 -0.094322616
8.603714 -0.094924989
8.604714 -0.095520547
8.605714 -0.096108345
8.606714 -0.09668845499999999
8.607715 -0.097262056
8.608714 -0.09783105900000001
8.609715 -0.09839735
8.610714 -0.098962034
8.611714 -0.09952496
8.612714 -0.10008466
8.613714 -0.10063883000000001
8.614715 -0.10118512
8.615714 -0.10172194999999999
8.616714 -0.10224901
8.617714 -0.10276733
8.618714 -0.10327877999999999
8.619715 -0.10378535
8.620714 -0.10428837999999999
8.621715 -0.10478814
8.622714 -0.10528383000000001
8.623714 -0.10577405
8.624714 -0.10625757000000001
8.625714 -0.10673385
8.626715 -0.10720338
8.627714 -0.10766743
8.628715 -0.10812751000000001
8.629714 -0.10858458
8.630714 -0.10903855999999999
8.631714 -0.10948816
8.632714 -0.1099312
8.633715 -0.11036543
8.634714 -0.11078931
8.635715 -0.11120262
8.636714 -0.11160658999999999
8.637714 -0.11200351
8.638714 -0.11239590999999999
8.639714 -0.11278571999999999
8.640715 -0.11317368
8.641714 -0.11355913
8.642715 -0.11394044
8.643714 -0.11431569000000001
8.644714 -0.11468348
8.645715 -0.11504338
8.646714 -0.11539598000000001
8.647715 -0.11574245
8.648714 -0.11608390999999998
8.649714 -0.11642071000000001
8.650714 -0.1167522
8.651714 -0.11707689
8.652715 -0.11739299999999998
8.653714 -0.11769929000000001
8.654715 -0.11799562000000001
8.655714 -0.11828323
8.656714 -0.11856434
8.657714 -0.11884149999999999
8.658714 -0.11911666
8.659715 -0.11939048000000001
8.660714 -0.11966208999999998
8.661715 -0.11992942
8.662714 -0.12018998
8.663714 -0.12044168999999999
8.664714 -0.12068356000000001
8.665714 -0.12091596
8.666715 -0.12114026000000001
8.667714 -0.12135815
8.668715 -0.12157093000000001
8.669714 -0.12177892
8.670714 -0.12198145
8.671714 -0.12217721
8.672714 -0.12236493999999999
8.673715 -0.12254415
8.674714 -0.1227154
8.675714 -0.12288027
8.676714 -0.12304069
8.677714 -0.1231982
8.678715 -0.12335326
8.679714 -0.12350491000000001
8.680715 -0.12365108
8.681714 -0.12378924
8.682714 -0.12391730999999999
8.683714 -0.12403436999999999
8.684714 -0.12414097
8.685715 -0.12423892
8.686714 -0.12433055000000001
8.687715 -0.12441784
8.688714 -0.12450172
8.689714 -0.12458183
8.690714 -0.12465682
8.691714 -0.12472493000000001
8.692715 -0.12478486999999999
8.693714 -0.12483630999999999
8.694715 -0.12487996999999999
8.695714 -0.12491732
8.696714 -0.12494981
8.697714 -0.12497818
8.698714 -0.12500206
8.699715 -0.12501997
8.700714 -0.12502994
8.701715 -0.12503023
8.702714 -0.1250201
8.703714 -0.12500015
8.704714 -0.12497213
8.705714 -0.12493834000000001
8.706715 -0.12490079
8.707714 -0.12486038
8.708714 -0.12481667
8.709714 -0.12476802
8.710714 -0.1247123
8.711715 -0.12464772
8.712714 -0.12457349
8.713715 -0.12449007
8.714714 -0.12439897000000001
8.715714 -0.12430195999999999
8.716714 -0.12420039999999999
8.717714 -0.12409455
8.718715 -0.12398356
8.719714 -0.12386575
8.720715 -0.12373937
8.721714 -0.12360334
8.722714 -0.12345774000000001
8.723714 -0.1233038
8.724714 -0.12314343000000001
8.725715 -0.12297841999999999
8.726714 -0.12280976
8.727715 -0.12263720000000002
8.728714 -0.12245937
8.729714 -0.12227434
8.730714 -0.12208042999999999
8.731714 -0.12187684
8.732715 -0.12166405
8.733714 -0.12144353
8.734715 -0.12121720000000001
8.735714 -0.12098651999999999
8.736714 -0.12075198000000001
8.737714 -0.1205128
8.738714 -0.12026730000000001
8.739715 -0.12001351
8.740714 -0.11975005
8.741714 -0.11947666000000001
8.742714 -0.11919432
8.743714 -0.11890487999999999
8.744715 -0.1186103
8.745714 -0.11831190000000001
8.746715 -0.11800985
8.747714 -0.11770311000000001
8.748714 -0.11738989999999999
8.749714 -0.11706842
8.750714 -0.11673758000000001
8.751715 -0.11639738000000001
8.752714 -0.11604886
8.753715 -0.11569359000000001
8.754714 -0.11533299999999999
8.755714 -0.11496766000000001
8.756714 -0.11459712
8.757714 -0.11422009
8.758715 -0.11383501
8.759714 -0.11344078999999999
8.760715 -0.11303737999999999
8.761714 -0.11262583999999999
8.762714 -0.11220803
8.763714 -0.11178587000000001
8.764714 -0.11136058
8.765715 -0.11093215999999999
8.766714 -0.11049932
8.767715 -0.11005993
8.768714 -0.10961178
8.769714 -0.10915337
8.770715 -0.1086844
8.771714 -0.10820582
8.772715 -0.10771938
8.773714 -0.10722691999999999
8.774714 -0.10672968
8.775714 -0.10622793000000001
8.776714 -0.10572099
8.777715 -0.10520768999999999
8.778714 -0.10468703
8.779715 -0.10415864999999999
8.780714 -0.10362307
8.781714 -0.10308144000000001
8.782714 -0.10253493999999999
8.783714 -0.10198421
8.784715 -0.10142889
8.785714 -0.10086758
8.786715 -0.10029834
8.787714 -0.09971935100000001
8.788714 -0.099129661
8.789714 -0.098529598
8.790714 -0.097920746
8.791715 -0.09730544399999999
8.792714 -0.096685957
8.793715 -0.096063752
8.794714 -0.095439027
8.795714 -0.094810734
8.796714 -0.094177062
8.797714 -0.093536125
8.798715 -0.092886627
8.799714 -0.092228217
8.800714 -0.091561413
8.801714 -0.090887194
8.802714 -0.090206403
8.803715 -0.08951931399999999
8.804714 -0.088825525
8.805715 -0.088124222
8.806714 -0.087414676
8.807714 -0.086696813
8.808714 -0.08597147000000001
8.809714 -0.085240294
8.810715 -0.084505236
8.811714 -0.083767838
8.812715 -0.08302859500000001
8.813714 -0.082286663
8.814714 -0.081540033
8.815714 -0.080786156
8.816714 -0.080022722
8.817715 -0.079248392
8.818714 -0.07846315899999999
8.819715 -0.077668217
8.820714 -0.076865463
8.821714 -0.076056767
8.822714 -0.075243402
8.823714 -0.074425747
8.824715 -0.073603424
8.825714 -0.072775729
8.826715 -0.071942143
8.827714 -0.071102683
8.828714 -0.070257904
8.829714 -0.069408602
8.830714 -0.068555289
8.831715 -0.067697751
8.832714 -0.066834886
8.833714 -0.065964932
8.834714 -0.065086031
8.835714 -0.064196909
8.836715 -0.06329742
8.837714 -0.062388700000000005
8.838715 -0.061472855
8.839714 -0.060552318
8.840714 -0.059629045
8.841714 -0.058703934
8.842714 -0.057776604
8.843715 -0.056845660000000006
8.844714 -0.055909285
8.845715 -0.054965907
8.846714 -0.054014730000000004
8.847714 -0.053055835
8.848714 -0.05208996
8.849714 -0.051117991
8.850715 -0.050140446
8.851714 -0.049157225
8.852715 -0.048167675
8.853714 -0.047170973000000005
8.854714 -0.046166655
8.855714 -0.045155003
8.856714 -0.044137141000000005
8.857715 -0.043114714
8.858714 -0.042089319
8.859715 -0.041061867
8.860714 -0.040032167
8.861714 -0.038998923
8.862714 -0.037960146
8.863714 -0.03691384
8.864715 -0.035858709999999995
8.865714 -0.034794597999999996
8.866714 -0.033722485999999996
8.867714 -0.032644082
8.868714 -0.031561143
8.869715 -0.030474836
8.870714 -0.029385361000000002
8.871715 -0.028291999
8.872714 -0.027193539000000003
8.873714 -0.026088868999999997
8.874714 -0.024977489
8.875714 -0.023859731
8.876715 -0.022736562999999998
8.877714 -0.021609122999999997
8.878715 -0.020478147999999998
8.879714 -0.019343599
8.880714 -0.018204628
8.881714 -0.017059931
8.882714 -0.015908324
8.883715 -0.014749311
8.884714 -0.013583372
8.885715 -0.012411845000000001
8.886714 -0.01123643
8.887714 -0.010058508
8.888714 -0.0088785549
8.889714 -0.0076959127999999995
8.890715 -0.0065090040000000005
8.891714 -0.0053159289
8.892715 -0.004115206
8.893714 -0.0029063604000000003
8.894714 -0.0016901191
8.895715 -0.00046814130000000004
8.896714 0.00075760599
8.897715 0.0019855761
8.898714 0.0032151744
8.899714 0.0044468947
8.900714 0.0056820158
8.901714 0.0069220099000000005
8.902715 0.0081679151
8.903714 0.0094199488
8.904715 0.010677519
8.905714 0.011939609
8.906714 0.013205357999999999
8.907714 0.014474549
8.908714 0.01574779
8.909715 0.017026276
8.910714 0.018311215999999998
8.911715 0.019603188
8.912714 0.020901691
8.913714 0.022205133999999998
8.914714 0.023511275999999998
8.915714 0.024817996999999998
8.916715 0.026124096
8.917714 0.027429772
8.918715 0.028736636000000003
8.919714 0.030047193
8.920714 0.031364002
8.921714 0.032688837
8.922714 0.034022157
8.923715 0.035363072
8.924714 0.036709799
8.925714 0.038060392
8.926714 0.039413437
8.927714 0.040768427
8.928715 0.042125693
8.929714 0.043485954
8.930715 0.044849713
8.931714 0.046216819
8.932714 0.047586393
8.933714 0.0489572
8.934714 0.050328288000000006
8.935715 0.051699625
8.936714 0.05307243
8.937715 0.054448989
8.938714 0.055831979000000004
8.939714 0.057223566999999996
8.940714 0.058624573
8.941714 0.060034078000000005
8.942715 0.061449624
8.943714 0.062867964
8.944715 0.064286072
8.945714 0.06570206
8.946714 0.06711563899999999
8.947714 0.068528025
8.948714 0.06994128299999999
8.949715 0.071357464
8.950714 0.072777871
8.951715 0.074202748
8.952714 0.075631466
8.953714 0.07706313000000001
8.954714 0.078497251
8.955714 0.07993417700000001
8.956715 0.08137506700000001
8.957714 0.082821364
8.958714 0.084274053
8.959714 0.085732958
8.960714 0.08719647900000001
8.961715 0.088661921
8.962714 0.090126303
8.963715 0.091587391
8.964714 0.093044539
8.965714 0.094498985
8.966714 0.095953472
8.967714 0.097411318
8.968715 0.098875258
8.969714 0.10034658
8.970715 0.10182477999999999
8.971714 0.10330786
8.972714 0.10479327
8.973714 0.10627882
8.974714 0.10776354
8.975715 0.10924782999999999
8.976714 0.11073300999999999
8.977715 0.11222056
8.978714 0.11371127
8.979714 0.11520472000000001
8.980714 0.11669943
8.981714 0.11819352999999999
8.982715 0.11968561000000001
8.983714 0.12117557999999999
8.984715 0.12266486000000001
8.985714 0.12415601999999999
8.986714 0.12565186
8.987714 0.1271543
8.988714 0.12866351
8.989715 0.13017775
8.990714 0.13169397
8.991714 0.13320883
8.992714 0.13471991
8.993714 0.13622661
8.994715 0.13773028
8.995714 0.13923360999999998
8.996715 0.14073950999999998
8.997714 0.14224999
8.998714 0.14376533
8.999714 0.14528412
9.000714 0.14680389
9.001715 0.1483222
9.002714 0.14983768
9.003715 0.15135061
9.004714 0.15286267
9.005714 0.15437622
9.006714 0.15589311
9.007714 0.15741384
9.008715 0.15893723
9.009714 0.16046086
9.010715 0.16198209
9.011714 0.16349923
9.012714 0.16501234
9.013714 0.16652334
9.014714 0.16803532
9.015715 0.16955127
9.016714 0.17107289
9.017715 0.17259976999999999
9.018714 0.17412943
9.019714 0.17565821
9.020715 0.17718258
9.021714 0.17870051
9.022715 0.18021215000000002
9.023714 0.18171974
9.024714 0.18322668
9.025714 0.18473616
9.026714 0.18624991999999999
9.027715 0.18776769999999998
9.028714 0.18928746999999999
9.029715 0.19080634
9.030714 0.19232190999999998
9.031714 0.19383325
9.032714 0.19534128
9.033714 0.19684822999999999
9.034715 0.19835655
9.035714 0.19986769
9.036715 0.20138128
9.037714 0.20289507
9.038714 0.20440577
9.039714 0.20591036999999998
9.040714 0.20740745000000002
9.041715 0.20889791
9.042714 0.21038477
9.043715 0.21187214000000001
9.044714 0.21336367
9.045714 0.21486117000000002
9.046714 0.21636386000000002
9.047714 0.21786868999999998
9.048715 0.21937145
9.049714 0.22086836
9.050714 0.22235740999999998
9.051714 0.22383891
9.052714 0.22531522
9.053715 0.22678962000000003
9.054714 0.22826483
9.055715 0.22974191
9.056714 0.23121992000000002
9.057714 0.23269642000000001
9.058714 0.23416872
9.059714 0.23563518
9.060715 0.23709612
9.061714 0.23855374000000001
9.062715 0.24001123
9.063714 0.24147143000000001
9.064714 0.24293549000000003
9.065714 0.24440209000000002
9.066714 0.24586782999999998
9.067715 0.24732831000000002
9.068714 0.24877978
9.069715 0.25022055
9.070714 0.25165169000000004
9.071714 0.25307662
9.072714 0.25449973
9.073714 0.25592491
9.074715 0.25735397
9.075714 0.25878620999999996
9.076715 0.26021875
9.077714 0.26164791000000004
9.078714 0.26307069
9.079714 0.2644859
9.080714 0.26589460000000004
9.081715 0.26729933
9.082714 0.26870298
9.083714 0.27010723000000003
9.084714 0.27151179999999997
9.085714 0.27291444
9.086715 0.27431177
9.087714 0.2757008
9.088715 0.27708025
9.089714 0.27845122
9.090714 0.27981693999999996
9.091714 0.28118144
9.092714 0.28254809
9.093715 0.28391813
9.094714 0.28529018
9.095715 0.28666065
9.096714 0.28802513
9.097714 0.28937999000000003
9.098714 0.29072377
9.099714 0.29205764
9.100715 0.29338477
9.101714 0.29470909
9.102715 0.29603359
9.103714 0.29735926
9.104714 0.29868477000000004
9.105714 0.30000713
9.106714 0.30132316000000003
9.107715 0.30263078
9.108714 0.30392997
9.109715 0.30522272
9.110714 0.30651204
9.111714 0.30780069000000004
9.112714 0.30908978
9.113714 0.31037815
9.114715 0.31166272
9.115714 0.31293971
9.116714 0.31420609
9.117714 0.31546094
9.118714 0.31670574
9.119715 0.317944
9.120714 0.3191798
9.121715 0.32041622000000003
9.122714 0.32165418
9.123714 0.32289214
9.124714 0.32412668
9.125714 0.32535392999999996
9.126715 0.32657108
9.127714 0.32777737
9.128715 0.32897433
9.129714 0.33016496
9.130714 0.33135237
9.131714 0.3325385
9.132714 0.33372329
9.133715 0.33490466999999996
9.134714 0.33607965
9.135715 0.33724557
9.136714 0.3384013
9.137714 0.33954777999999997
9.138714 0.34068762
9.139714 0.34182402
9.140715 0.34295931
9.141714 0.34409394000000004
9.142715 0.34522619000000004
9.143714 0.34635277
9.144714 0.34747005
9.145715 0.3485756
9.146714 0.34966904
9.147715 0.35075230999999996
9.148714 0.35182878
9.149714 0.35290199
9.150714 0.35397427
9.151714 0.35504585
9.152715 0.35611489
9.153714 0.35717825000000003
9.154715 0.35823286
9.155714 0.35927691
9.156714 0.36031052
9.157714 0.36133550999999997
9.158714 0.36235447
9.159715 0.36336954
9.160714 0.36438147
9.161715 0.36538916
9.162714 0.36639024
9.163714 0.36738201
9.164714 0.36836276
9.165714 0.36933252
9.166715 0.3702932
9.167714 0.37124783
9.168715 0.37219939
9.169714 0.37314948
9.170714 0.37409775
9.171714 0.37504188
9.172714 0.37597849
9.173715 0.37690443
9.174714 0.37781796
9.175714 0.37871937
9.176714 0.37961071
9.177714 0.38049498
9.178715 0.38137485
9.179714 0.3822516
9.180715 0.38312478
9.181714 0.38399247
9.182714 0.38485231
9.183714 0.38570249
9.184714 0.38654264
9.185715 0.38737382
9.186714 0.38819811
9.187715 0.38901744
9.188714 0.38983265
9.189714 0.39064297000000003
9.190714 0.39144619
9.191714 0.39223948999999997
9.192715 0.39302059
9.193714 0.39378879999999994
9.194715 0.39454525999999995
9.195714 0.39529274000000003
9.196714 0.39603462999999994
9.197714 0.39677355
9.198714 0.39751044999999996
9.199715 0.39824443
9.200714 0.39897296000000004
9.201715 0.39969306000000004
9.202714 0.40040235
9.203714 0.40109991
9.204714 0.40178647999999995
9.205714 0.40246392999999997
9.206715 0.4031342
9.207714 0.40379850999999994
9.208714 0.40445663
9.209714 0.40510711000000005
9.210714 0.4057481
9.211715 0.40637818000000003
9.212714 0.40699732
9.213715 0.40760706
9.214714 0.40820991
9.215714 0.40880850999999996
9.216714 0.40940451
9.217714 0.40999762999999995
9.218715 0.41058576
9.219714 0.4111656
9.220715 0.41173375
9.221714 0.41228798
9.222714 0.41282801
9.223714 0.41335546000000006
9.224714 0.41387323
9.225715 0.41438430000000004
9.226714 0.41489066
9.227715 0.41539259
9.228714 0.41588885000000003
9.229714 0.41637742000000005
9.230714 0.41685658999999997
9.231714 0.41732565
9.232715 0.41778539000000003
9.233714 0.41823750000000004
9.234715 0.41868379000000006
9.235714 0.41912514999999995
9.236714 0.41956087
9.237714 0.41998875999999996
9.238714 0.42040586
9.239715 0.42080954000000004
9.240714 0.42119873999999996
9.241714 0.42157443
9.242714 0.42193951
9.243714 0.42229774000000003
9.244715 0.42265243999999996
9.245714 0.42300526999999993
9.246715 0.42335567999999996
9.247714 0.4237012
9.248714 0.42403852999999997
9.249714 0.42436458
9.250714 0.42467788
9.251715 0.42497873999999997
9.252714 0.42526904
9.253715 0.42555109
9.254714 0.42582656999999996
9.255714 0.42609572
9.256714 0.42635724
9.257714 0.42660898
9.258715 0.42684888000000004
9.259714 0.42707627
9.260715 0.42729218999999996
9.261714 0.42749941
9.262714 0.42770118
9.263714 0.42790006999999997
9.264714 0.42809681
9.265715 0.42828987
9.266714 0.42847591000000007
9.267715 0.42865095
9.268714 0.42881188
9.269714 0.42895763000000003
9.270715 0.42908951
9.271714 0.42921063
9.272715 0.42932476
9.273714 0.42943469999999995
9.274714 0.42954142999999995
9.275714 0.42964364
9.276714 0.42973864000000006
9.277715 0.42982339
9.278714 0.42989598999999995
9.279715 0.42995637999999997
9.280714 0.43000629999999995
9.281714 0.43004858
9.282714 0.43008565000000004
9.283714 0.43011857
9.284715 0.43014632999999997
9.285714 0.43016625999999997
9.286715 0.43017506
9.287714 0.43017035000000003
9.288714 0.43015162999999995
9.289714 0.43012076
9.290714 0.43008118
9.291715 0.43003671
9.292714 0.42998995999999995
9.293715 0.42994124999999994
9.294714 0.42988844000000004
9.295714 0.42982771999999997
9.296714 0.42975497999999995
9.297714 0.42966758
9.298715 0.42956518000000005
9.299714 0.42944993
9.300714 0.42932555
9.301714 0.42919586
9.302714 0.42906334
9.303715 0.42892811000000003
9.304714 0.42878817999999996
9.305715 0.42864028000000004
9.306714 0.42848149
9.307714 0.42831027000000005
9.308714 0.42812722000000003
9.309714 0.42793471
9.310715 0.42773574
9.311714 0.42753243
9.312715 0.42732502
9.313714 0.4271117
9.314714 0.42688916
9.315714 0.42665401
9.316714 0.42640432000000006
9.317715 0.42614057
9.318714 0.42586573000000005
9.319715 0.42558429
9.320714 0.42530056
9.321714 0.42501707
9.322714 0.42473357
9.323714 0.42444719000000003
9.324715 0.4241534
9.325714 0.4238476
9.326715 0.4235269
9.327714 0.42319093
9.328714 0.42284172999999997
9.329714 0.42248275
9.330714 0.42211744000000007
9.331715 0.4217478
9.332714 0.42137378
9.333714 0.42099360999999996
9.334714 0.42060483
9.335714 0.42020567
9.336715 0.41979616999999997
9.337714 0.41937819
9.338715 0.41895485
9.339714 0.4185291
9.340714 0.41810231999999997
9.341714 0.41767349000000004
9.342714 0.41723921999999997
9.343715 0.41679478999999997
9.344714 0.41633602
9.345715 0.41586054
9.346714 0.41536893999999996
9.347714 0.41486458
9.348714 0.41435231
9.349714 0.41383691
9.350715 0.41332152
9.351714 0.4128065
9.352715 0.41228984
9.353714 0.41176802
9.354714 0.41123758999999993
9.355714 0.41069635
9.356714 0.41014422000000006
9.357715 0.40958268
9.358714 0.40901395999999995
9.359715 0.40843970999999996
9.360714 0.40786001000000005
9.361714 0.40727322999999993
9.362714 0.40667675999999997
9.363714 0.40606827999999995
9.364715 0.40544691000000005
9.365714 0.40481398
9.366714 0.40417295
9.367714 0.40352818999999995
9.368714 0.40288353000000005
9.369715 0.40224077999999996
9.370714 0.40159901000000003
9.371715 0.40095475999999997
9.372714 0.40030335
9.373714 0.39964034
9.374714 0.39896308
9.375714 0.39827144000000003
9.376715 0.39756764
9.377714 0.39685513000000006
9.378715 0.39613736
9.379714 0.39541638
9.380714 0.39469232
9.381714 0.39396379
9.382714 0.39322879000000005
9.383715 0.39248588
9.384714 0.39173489999999994
9.385715 0.39097718
9.386714 0.39021496
9.387714 0.38945016
9.388714 0.38868338
9.389714 0.38791334
9.390715 0.3871371
9.391714 0.38635109
9.392715 0.38555244
9.393714 0.38474014
9.394714 0.38391554
9.395715 0.38308199
9.396714 0.38224366
9.397715 0.38140414
9.398714 0.38056524999999997
9.399714 0.37972648000000003
9.400714 0.3788854
9.401714 0.37803869
9.402715 0.37718338
9.403714 0.37631802000000003
9.404715 0.37544293
9.405714 0.37455978
9.406714 0.37367076
9.407714 0.37277746
9.408714 0.3718802
9.409715 0.37097800999999997
9.410714 0.37006915
9.411715 0.36915215
9.412714 0.36822662
9.413714 0.36729362
9.414714 0.36635536
9.415714 0.36541435
9.416715 0.36447229999999997
9.417714 0.36352931
9.418715 0.36258365000000004
9.419714 0.36163232
9.420714 0.36067218
9.421714 0.35970097
9.422714 0.35871835
9.423715 0.35772591000000004
9.424714 0.35672667
9.425714 0.35572397
9.426714 0.35472022999999997
9.427714 0.35371631
9.428715 0.35271123
9.429714 0.35170279
9.430715 0.35068857999999997
9.431714 0.3496669
9.432714 0.34863728
9.433714 0.3476005
9.434714 0.34655800999999997
9.435715 0.34551099
9.436714 0.34445983
9.437715 0.34340383
9.438714 0.34234160999999996
9.439714 0.34127187000000003
9.440714 0.34019416
9.441714 0.33910943
9.442715 0.33801984999999996
9.443714 0.33692815000000004
9.444715 0.33583662
9.445714 0.33474611
9.446714 0.3336556
9.447714 0.33256242
9.448714 0.33146308
9.449715 0.33035451000000005
9.450714 0.32923496
9.451715 0.32810462
9.452714 0.32696542
9.453714 0.32582022
9.454714 0.32467181
9.455714 0.323522
9.456715 0.32237119000000003
9.457714 0.32121863
9.458714 0.320063
9.459714 0.31890324000000003
9.460714 0.31773911
9.461715 0.31657114
9.462714 0.31540024
9.463715 0.31422698
9.464714 0.31305098
9.465714 0.31187064
9.466714 0.31068355
9.467714 0.30948736
9.468715 0.30828072
9.469714 0.30706401
9.470715 0.30583956
9.471714 0.30461093
9.472714 0.30338196
9.473714 0.30215543
9.474714 0.30093226
9.475715 0.29971122
9.476714 0.29848949
9.477715 0.29726364
9.478714 0.29603078
9.479714 0.29478937
9.480714 0.29353953
9.481714 0.29228255000000003
9.482715 0.29102012
9.483714 0.28975344999999997
9.484715 0.28848292
9.485714 0.28720801
9.486714 0.28592793
9.487714 0.28464238000000003
9.488714 0.28335215
9.489715 0.28205912
9.490714 0.28076582
9.491714 0.27947433
9.492714 0.27818542
9.493714 0.27689792
9.494715 0.2756088
9.495714 0.27431403
9.496715 0.27300986
9.497714 0.27169399
9.498714 0.27036641
9.499714 0.26902934
9.500714 0.26768649
9.501715 0.26634177000000003
9.502714 0.26499811
9.503715 0.26365654
9.504714 0.26231632
9.505714 0.26097544
9.506714 0.25963176
9.507714 0.25828383
9.508715 0.25693146
9.509714 0.25557549999999996
9.510715 0.25421709000000003
9.511714 0.25285687
9.512714 0.25149423000000004
9.513714 0.25012731
9.514714 0.24875363
9.515715 0.24737113
9.516714 0.24597915
9.517715 0.24457901999999998
9.518714 0.24317389
9.519714 0.24176773000000001
9.520715 0.24036414
9.521714 0.23896491999999997
9.522715 0.23756951999999998
9.523714 0.23617518999999998
9.524714 0.23477792
9.525714 0.23337388
9.526714 0.23196066999999998
9.527715 0.23053808
9.528714 0.22910787
9.529715 0.22767293
9.530714 0.22623603999999997
9.531714 0.22479875000000002
9.532714 0.223361
9.533714 0.22192125000000001
9.534715 0.22047746
9.535714 0.21902818999999998
9.536715 0.21757338999999998
9.537714 0.21611454
9.538714 0.21465407
9.539714 0.21319422
9.540714 0.21173605
9.541715 0.21027869
9.542714 0.20881951999999998
9.543715 0.20735506
9.544714 0.20588226999999998
9.545714 0.20439973999999997
9.546714 0.20290839
9.547714 0.20141109999999998
9.548715 0.19991181
9.549714 0.19841397
9.550714 0.19691929000000002
9.551714 0.19542719
9.552714 0.193935
9.553715 0.1924391
9.554714 0.19093629
9.555715 0.18942498
9.556714 0.18790576
9.557714 0.186381
9.558714 0.18485379
9.559714 0.18332668
9.560715 0.18180059
9.561714 0.18027455
9.562715 0.17874620000000002
9.563714 0.17721292
9.564714 0.175673
9.565714 0.17412645
9.566714 0.17257499
9.567715 0.17102135999999998
9.568714 0.16946804
9.569715 0.16791613
9.570714 0.16636468000000001
9.571714 0.16481098
9.572714 0.16325152
9.573714 0.16168344
9.574715 0.16010570999999998
9.575714 0.15851967
9.576715 0.15692867
9.577714 0.15533686
9.578714 0.15374776
9.579714 0.1521629
9.580714 0.15058133
9.581715 0.14899999
9.582714 0.14741489000000002
9.583714 0.14582257
9.584714 0.14422127
9.585714 0.14261146
9.586715 0.14099533
9.587714 0.1393758
9.588715 0.13775516000000002
9.589714 0.13613418
9.590714 0.13451193
9.591714 0.13288636
9.592714 0.13125538
9.593715 0.12961802
9.594714 0.12797507
9.595715 0.12632891
9.596714 0.12468259000000001
9.597714 0.12303853
9.598714 0.12139736999999999
9.599714 0.11975745
9.600715 0.11811517999999999
9.601714 0.11646625000000001
9.602715 0.11480711000000002
9.603714 0.11313629
9.604714 0.11145490000000001
9.605714 0.10976631
9.606714 0.1080749
9.607715 0.10638459
9.608714 0.10469754
9.609715 0.10301355999999999
9.610714 0.10133049
9.611714 0.099645264
9.612714 0.09795513500000001
9.613714 0.096258748
9.614715 0.09455643
9.615714 0.092849747
9.616714 0.091140484
9.617714 0.08942958100000001
9.618714 0.08771646500000001
9.619715 0.085999124
9.620714 0.084274902
9.621715 0.082541688
9.622714 0.080799009
9.623714 0.079048518
9.624714 0.077293662
9.625714 0.075538596
9.626715 0.073786726
9.627714 0.072039489
9.628715 0.070295797
9.629714 0.06855238500000001
9.630714 0.066804921
9.631714 0.065049477
9.632714 0.063283788
9.633715 0.061507832000000005
9.634714 0.059723546
9.635715 0.057933875
9.636714 0.056141539
9.637714 0.054348022
9.638714 0.052553194000000004
9.639714 0.050755701
9.640715 0.048953865
9.641714 0.047146686
9.642715 0.045334507
9.643714 0.043519001
9.644714 0.041702489
9.645715 0.039886846
9.646714 0.038072513
9.647715 0.036257994
9.648714 0.034440152
9.649714 0.032615158
9.650714 0.03077983
9.651714 0.028932749
9.652715 0.027074813
9.653714 0.025208923
9.654715 0.023338984
9.655714 0.021468583000000003
9.656714 0.019599832
9.657714 0.017732823
9.658714 0.015865854000000002
9.659715 0.013996301
9.660714 0.012121732
9.661715 0.010240816
9.662714 0.008353670300000001
9.663714 0.0064615079999999995
9.664714 0.0045658311
9.665714 0.002667505
9.666715 0.0007661719799999999
9.667714 -0.0011397473
9.668715 -0.0030524294
9.669714 -0.004973674700000001
9.670714 -0.006904000499999999
9.671714 -0.008842197
9.672714 -0.010785564999999999
9.673715 -0.012730778
9.674714 -0.014675035
9.675714 -0.016617066
9.676714 -0.018557602
9.677714 -0.020499107000000003
9.678715 -0.022444905
9.679714 -0.024398025
9.680715 -0.026360221000000003
9.681714 -0.028331530999999997
9.682714 -0.03031051
9.683714 -0.032295004
9.684714 -0.034283119
9.685715 -0.036273981000000004
9.686714 -0.038267978
9.687715 -0.040266404
9.688714 -0.042270709
9.689714 -0.044281667
9.690714 -0.046298888999999996
9.691714 -0.048320857
9.692715 -0.0503455
9.693714 -0.05237108
9.694715 -0.05439698
9.695714 -0.05642409699999999
9.696714 -0.058454600999999995
9.697714 -0.060491199999999995
9.698714 -0.062536157
9.699715 -0.06459046900000001
9.700714 -0.066653511
9.701715 -0.068723335
9.702714 -0.070797437
9.703714 -0.07287371
9.704714 -0.074951211
9.705714 -0.077030406
9.706715 -0.079112872
9.707714 -0.081200543
9.708714 -0.083294854
9.709714 -0.08539617399999999
9.710714 -0.087503676
9.711715 -0.08961577
9.712714 -0.09173085
9.713715 -0.093848055
9.714714 -0.095967681
9.715714 -0.098091096
9.716714 -0.1002202
9.717714 -0.10235666
9.718715 -0.10450113999999999
9.719714 -0.10665313
9.720715 -0.1088111
9.721714 -0.11097316
9.722714 -0.11313787
9.723714 -0.11530481000000001
9.724714 -0.11747477
9.725715 -0.11964937
9.726714 -0.12183036
9.727715 -0.1240188
9.728714 -0.12621463
9.729714 -0.12841654
9.730714 -0.13062257
9.731714 -0.1328308
9.732715 -0.13504021
9.733714 -0.13725106
9.734715 -0.13946481000000002
9.735714 -0.14168365
9.736714 -0.14390963
9.737714 -0.14614393
9.738714 -0.14838653
9.739715 -0.1506363
9.740714 -0.15289157
9.741714 -0.15515083
9.742714 -0.15741332
9.743714 -0.15967920000000002
9.744715 -0.16194935
9.745714 -0.16422472999999999
9.746715 -0.16650583
9.747714 -0.16879224
9.748714 -0.17108278000000002
9.749714 -0.17337592
9.750714 -0.17567055
9.751715 -0.17796657
9.752714 -0.18026520000000001
9.753715 -0.18256872
9.754714 -0.18487977
9.755714 -0.18720041
9.756714 -0.18953147
9.757714 -0.19187215
9.758715 -0.19422031
9.759714 -0.19657321
9.760715 -0.19892831000000002
9.761714 -0.20128412
9.762714 -0.20364046000000002
9.763714 -0.20599823999999997
9.764714 -0.20835898
9.765715 -0.21072399999999997
9.766714 -0.21309401
9.767715 -0.21546888
9.768714 -0.21784807999999997
9.769714 -0.22023122
9.770715 -0.22261851
9.771714 -0.22501098
9.772715 -0.2274103
9.773714 -0.22981807
9.774714 -0.23223506000000002
9.775714 -0.23466069
9.776714 -0.23709291
9.777715 -0.23952872
9.778714 -0.24196499000000002
9.779715 -0.24439953
9.780714 -0.24683181999999998
9.781714 -0.24926316
9.782714 -0.25169619000000004
9.783714 -0.25413410999999997
9.784715 -0.25657958
9.785714 -0.25903403
9.786715 -0.26149735999999996
9.787714 -0.2639683
9.788714 -0.26644513000000003
9.789714 -0.26892639999999995
9.790714 -0.27141147
9.791715 -0.27390053000000003
9.792714 -0.27639411999999997
9.793715 -0.2788926
9.794714 -0.28139551
9.795714 -0.28390146
9.796714 -0.28640854
9.797714 -0.28891501
9.798715 -0.29142012
9.799714 -0.29392473
9.800714 -0.29643122
9.801714 -0.2989429
9.802714 -0.30146299
9.803715 -0.30399351
9.804714 -0.30653456
9.805715 -0.30908424
9.806714 -0.31163935
9.807714 -0.31419636
9.808714 -0.31675261
9.809714 -0.31930706
9.810715 -0.3218604
9.811714 -0.32441455
9.812715 -0.32697173
9.813714 -0.32953355
9.814714 -0.33210046
9.815714 -0.33467177000000004
9.816714 -0.33724624999999997
9.817715 -0.33982291
9.818714 -0.34240172
9.819715 -0.34498372
9.820714 -0.34757075
9.821714 -0.35016455
9.822714 -0.35276588000000003
9.823714 -0.35537386
9.824715 -0.35798608
9.825714 -0.36059921
9.826715 -0.36321017
9.827714 -0.36581724
9.828714 -0.36842073000000003
9.829714 -0.37102301000000004
9.830714 -0.37362769
9.831715 -0.37623837
9.832714 -0.37885738999999996
9.833714 -0.38148507
9.834714 -0.38411974
9.835714 -0.38675837999999996
9.836715 -0.38939787
9.837714 -0.39203609
9.838715 -0.39467253
9.839714 -0.39730826
9.840714 -0.39994525999999997
9.841714 -0.40258532
9.842714 -0.40522921
9.843715 -0.40787621
9.844714 -0.41052457000000003
9.845715 -0.41317232000000004
9.846714 -0.41581835
9.847714 -0.41846307
9.848714 -0.42110845
9.849714 -0.42375745
9.850715 -0.42641279000000004
9.851714 -0.42907576999999997
9.852715 -0.43174559
9.853714 -0.43441937
9.854714 -0.43709311
9.855714 -0.43976293
9.856714 -0.44242665000000003
9.857715 -0.44508432000000003
9.858714 -0.4477384
9.859715 -0.45039267
9.860714 -0.45305095
9.861714 -0.4557156
9.862714 -0.45838687
9.863714 -0.46106302
9.864715 -0.46374104
9.865714 -0.46641794000000003
9.866714 -0.469092
9.867714 -0.47176322000000004
9.868714 -0.47443308999999995
9.869715 -0.47710369999999996
9.870714 -0.47977651000000004
9.871715 -0.4824515
9.872714 -0.48512705
9.873714 -0.48780040999999996
9.874714 -0.49046892999999997
9.875714 -0.49313139000000006
9.876715 -0.49578864
9.877714 -0.49844361
9.878715 -0.50110035
9.879714 -0.50376267
9.880714 -0.50643254
9.881714 -0.50910935
9.882714 -0.51178988
9.883715 -0.51446953
9.884714 -0.51714373
9.885715 -0.5198095500000001
9.886714 -0.52246656
9.887714 -0.52511678
9.888714 -0.52776369
9.889714 -0.53041088
9.890715 -0.5330605399999999
9.891714 -0.5357129
9.892715 -0.53836624
9.893714 -0.54101795
9.894714 -0.54366579
9.895715 -0.54630903
9.896714 -0.5489487200000001
9.897715 -0.5515871999999999
9.898714 -0.55422699
9.899714 -0.55686934
9.900714 -0.55951355
9.901714 -0.5621566899999999
9.902715 -0.56479457
9.903714 -0.56742337
9.904715 -0.57004094
9.905714 -0.57264785
9.906714 -0.57524727
9.907714 -0.57784393
9.908714 -0.58044251
9.909715 -0.58304593
9.910714 -0.58565438
9.911715 -0.58826529
9.912714 -0.59087444
9.913714 -0.59347749
9.914714 -0.5960714500000001
9.915714 -0.59865583
9.916715 -0.60123214
9.917714 -0.60380334
9.918715 -0.60637202
9.919714 -0.60893944
9.920714 -0.61150482
9.921714 -0.61406577
9.922714 -0.61661955
9.923715 -0.6191642500000001
9.924714 -0.6217000500000001
9.925714 -0.62422915
9.926714 -0.62675523
9.927714 -0.6292818099999999
9.928715 -0.63181086
9.929714 -0.63434173
9.930715 -0.63687111
9.931714 -0.63939416
9.932714 -0.64190603
9.933714 -0.64440365
9.934714 -0.64688674
9.935715 -0.64935787
9.936714 -0.65182135
9.937715 -0.65428168
9.938714 -0.6567417600000001
9.939714 -0.6592021800000001
9.940714 -0.6616608700000001
9.941714 -0.66411444
9.942715 -0.66655939
9.943714 -0.66899373
9.944715 -0.67141755
9.945714 -0.6738327900000001
9.946714 -0.67624226
9.947714 -0.67864801
9.948714 -0.6810503499999999
9.949715 -0.68344749
9.950714 -0.6858360499999999
9.951715 -0.68821255
9.952714 -0.6905748500000001
9.953714 -0.6929231299999999
9.954714 -0.69526001
9.955714 -0.6975897600000001
9.956715 -0.69991658
9.957714 -0.7022430199999999
9.958714 -0.70456895
9.959714 -0.70689148
9.960714 -0.7092060499999999
9.961715 -0.71150791
9.962714 -0.7137938899999999
9.963715 -0.71606343
9.964714 -0.71831848
9.965714 -0.72056269
9.966714 -0.7227997300000001
9.967714 -0.72503183
9.968715 -0.72725909
9.969714 -0.72947945
9.970715 -0.7316899
9.971714 -0.7338877300000001
9.972714 -0.7360718199999999
9.973714 -0.73824306
9.974714 -0.74040396
9.975715 -0.74255746
9.976714 -0.74470546
9.977715 -0.74684788
9.978714 -0.74898242
9.979714 -0.7511053200000001
9.980714 -0.75321277
9.981714 -0.75530242
9.982715 -0.75737438
9.983714 -0.75943116
9.984715 -0.76147681
9.985714 -0.76351538
9.986714 -0.76554944
9.987714 -0.76757893
9.988714 -0.7696013899999999
9.989715 -0.77161272
9.990714 -0.77360887
9.991714 -0.7755871400000001
9.992714 -0.77754711
9.993714 -0.77949059
9.994715 -0.78142062
9.995714 -0.7833401699999999
9.996715 -0.78525087
9.997714 -0.78715244
9.998714 -0.78904275
9.999714 -0.79091927
10.00071 -0.79277987
10.00171 -0.7946240699999999
10.00271 -0.79645319
10.00371 -0.7982697299999999
10.00471 -0.80007641
10.00571 -0.8018746999999999
10.00671 -0.80366395
10.00771 -0.8054415699999999
10.00871 -0.80720363
10.00971 -0.8089465100000001
10.01071 -0.8106680600000001
10.01171 -0.8123685599999999
10.01271 -0.8140505299999999
10.01371 -0.81571788
10.01471 -0.8173744199999999
10.01571 -0.81902258
10.01671 -0.82066255
10.01771 -0.8222922699999999
10.01871 -0.8239083899999999
10.01971 -0.82550766
10.02071 -0.82708793
10.02171 -0.8286488200000001
10.02271 -0.83019175
10.02371 -0.83171865
10.02471 -0.8332314000000001
10.02571 -0.8347306400000001
10.02671 -0.83621545
10.02771 -0.8376838600000001
10.02871 -0.83913384
10.02971 -0.84056417
10.03071 -0.8419753999999999
10.03171 -0.8433694
10.03271 -0.8447490599999999
10.03371 -0.8461169
10.03471 -0.84747393
10.03571 -0.84881913
10.03671 -0.8501498
10.03771 -0.85146213
10.03871 -0.85275257
10.03971 -0.85401926
10.04071 -0.85526239
10.04171 -0.8564841
10.04271 -0.85768765
10.04371 -0.8588762
10.04471 -0.86005181
10.04571 -0.86121475
10.04671 -0.86236373
10.04771 -0.8634964
10.04871 -0.8646107300000001
10.04971 -0.8657055
10.05071 -0.8667807099999999
10.05171 -0.86783729
10.05271 -0.86887637
10.05371 -0.86989831
10.05471 -0.87090265
10.05571 -0.87188762
10.05671 -0.8728511600000001
10.05771 -0.8737918000000001
10.05871 -0.8747092399999999
10.05971 -0.8756048000000001
10.06071 -0.87648118
10.06171 -0.87734144
10.06271 -0.87818801
10.06371 -0.8790217300000001
10.06471 -0.8798415800000001
10.06571 -0.88064466
10.06671 -0.8814275300000001
10.06771 -0.8821871099999999
10.06871 -0.8829216500000001
10.06971 -0.88363113
10.07071 -0.88431695
10.07171 -0.8849814500000001
10.07271 -0.8856266700000001
10.07371 -0.88625392
10.07471 -0.88686328
10.07571 -0.88745421
10.07671 -0.88802576
10.07771 -0.8885774799999999
10.07871 -0.8891097299999999
10.07971 -0.8896234399999999
10.08071 -0.89011956
10.08171 -0.8905983500000001
10.08271 -0.89105899
10.08371 -0.89149941
10.08471 -0.8919167299999999
10.08571 -0.89230826
10.08671 -0.89267241
10.08771 -0.89300927
10.08871 -0.8933207000000001
10.08971 -0.89360997
10.09071 -0.8938804300000001
10.09171 -0.89413477
10.09271 -0.89437412
10.09371 -0.89459792
10.09471 -0.89480411
10.09571 -0.8949901899999999
10.09671 -0.89515401
10.09771 -0.89529417
10.09871 -0.8954105
10.09971 -0.8955032599999999
10.10071 -0.89557311
10.10171 -0.89562004
10.10271 -0.8956436999999999
10.10371 -0.8956433300000001
10.10471 -0.89561827
10.10571 -0.8955686399999999
10.10671 -0.8954957100000001
10.10771 -0.8954017400000001
10.10871 -0.89528942
10.10971 -0.8951608099999999
10.11071 -0.8950166400000001
10.11171 -0.8948558900000001
10.11271 -0.8946758699999999
10.11371 -0.89447312
10.11471 -0.89424429
10.11571 -0.8939872499999999
10.11671 -0.89370161
10.11771 -0.8933886
10.11871 -0.89305062
10.11971 -0.8926902000000001
10.12071 -0.89230919
10.12171 -0.8919082599999999
10.12271 -0.8914872100000001
10.12371 -0.8910452
10.12471 -0.8905814999999999
10.12571 -0.8900958999999999
10.12671 -0.88958899
10.12771 -0.8890615799999999
10.12871 -0.8885141500000001
10.12971 -0.88794641
10.13071 -0.88735698
10.13171 -0.8867433299999999
10.13271 -0.88610305
10.13371 -0.88543426
10.13471 -0.88473661
10.13571 -0.8840116699999999
10.13671 -0.88326233
10.13771 -0.8824920300000001
10.13871 -0.88170357
10.13971 -0.8808984400000001
10.14071 -0.8800760799999999
10.14171 -0.87923445
10.14271 -0.87837083
10.14371 -0.8774827199999999
10.14471 -0.8765687200000001
10.14571 -0.87562893
10.14671 -0.8746643599999999
10.14771 -0.87367669
10.14871 -0.8726669499999999
10.14971 -0.8716352300000001
10.15071 -0.8705807799999999
10.15171 -0.86950213
10.15271 -0.86839814
10.15371 -0.86726854
10.15471 -0.86611453
10.15571 -0.86493818
10.15671 -0.8637419000000001
10.15771 -0.8625271699999999
10.15871 -0.86129429
10.15971 -0.86004157
10.16071 -0.85876631
10.16171 -0.85746543
10.16271 -0.85613672
10.16371 -0.85477969
10.16471 -0.8533957400000001
10.16571 -0.85198767
10.16671 -0.8505586500000001
10.16771 -0.8491110099999999
10.16871 -0.84764557
10.16971 -0.8461613200000001
10.17071 -0.8446561199999999
10.17171 -0.84312754
10.17271 -0.8415737200000001
10.17371 -0.83999438
10.17471 -0.8383905500000001
10.17571 -0.8367641800000001
10.17671 -0.83511695
10.17771 -0.8334497
10.17871 -0.83176186
10.17971 -0.83005177
10.18071 -0.82831737
10.18171 -0.82655717
10.18271 -0.82477108
10.18371 -0.82296077
10.18471 -0.82112895
10.18571 -0.8192784200000001
10.18671 -0.8174110199999999
10.18771 -0.81552668
10.18871 -0.8136236099999999
10.18971 -0.81169847
10.19071 -0.8097481
10.19171 -0.80777016
10.19271 -0.80576427
10.19371 -0.80373222
10.19471 -0.80167698
10.19571 -0.7996018
10.19671 -0.7975089399999999
10.19771 -0.79539912
10.19871 -0.79327123
10.19971 -0.79112314
10.20071 -0.7889526900000001
10.20171 -0.7867585899999999
10.20271 -0.78454101
10.20371 -0.7823015600000001
10.20471 -0.78004217
10.20571 -0.77776439
10.20671 -0.7754684000000001
10.20771 -0.77315285
10.20871 -0.77081528
10.20971 -0.76845321
10.21071 -0.76606511
10.21171 -0.76365131
10.21271 -0.76121399
10.21371 -0.75875665
10.21471 -0.7562828300000001
10.21571 -0.7537948
10.21671 -0.75129289
10.21771 -0.74877525
10.21871 -0.74623865
10.21971 -0.74367961
10.22071 -0.74109579
10.22171 -0.7384866
10.22271 -0.73585333
10.22371 -0.73319855
10.22471 -0.7305248599999999
10.22571 -0.72783395
10.22671 -0.7251260300000001
10.22771 -0.72239987
10.22871 -0.7196536299999999
10.22971 -0.71688588
10.23071 -0.71409638
10.23171 -0.71128649
10.23271 -0.7084585299999999
10.23371 -0.70561511
10.23471 -0.70275785
10.23571 -0.69988663
10.23671 -0.69699953
10.23771 -0.69409334
10.23871 -0.6911648
10.23971 -0.6882118500000001
10.24071 -0.6852344100000001
10.24171 -0.68223444
10.24271 -0.67921518
10.24371 -0.6761801900000001
10.24471 -0.67313197
10.24571 -0.67007118
10.24671 -0.66699665
10.24771 -0.66390596
10.24871 -0.6607966
10.24971 -0.6576669900000001
10.25071 -0.65451711
10.25171 -0.65134838
10.25271 -0.64816298
10.25371 -0.64496277
10.25471 -0.64174845
10.25571 -0.6385191800000001
10.25671 -0.6352731
10.25771 -0.63200789
10.25871 -0.62872209
10.25971 -0.62541575
10.26071 -0.62209065
10.26171 -0.6187497200000001
10.26271 -0.61539598
10.26371 -0.6120314800000001
10.26471 -0.6086564600000001
10.26571 -0.60526938
10.26671 -0.60186749
10.26771 -0.59844791
10.26871 -0.5950087700000001
10.26971 -0.59154988
10.27071 -0.58807284
10.27171 -0.58458028
10.27271 -0.58107493
10.27371 -0.57755844
10.27471 -0.57403096
10.27571 -0.5704911
10.27671 -0.56693675
10.27771 -0.56336597
10.27871 -0.559778
10.27971 -0.5561734500000001
10.28071 -0.55255424
10.28171 -0.5489226899999999
10.28271 -0.5452806099999999
10.28371 -0.54162852
10.28471 -0.53796545
10.28571 -0.53428938
10.28671 -0.53059817
10.28771 -0.52689053
10.28871 -0.52316664
10.28971 -0.51942817
10.29071 -0.51567778
10.29171 -0.51191808
10.29271 -0.5081506
10.29371 -0.50437525
10.29471 -0.50059035
10.29571 -0.49679344999999997
10.29671 -0.4929821
10.29771 -0.48915497
10.29871 -0.48531232999999996
10.29971 -0.48145595999999996
10.30071 -0.47758840999999996
10.30171 -0.47371211
10.30271 -0.46982835
10.30371 -0.46593715
10.30471 -0.46203727999999994
10.30571 -0.45812698
10.30671 -0.45420486
10.30771 -0.45027058000000003
10.30871 -0.44632503
10.30971 -0.44236989
10.31071 -0.43840692000000003
10.31171 -0.43443716
10.31271 -0.43046046000000004
10.31371 -0.42647537999999996
10.31471 -0.42247986000000004
10.31571 -0.41847215000000004
10.31671 -0.41445153999999995
10.31771 -0.41041877000000004
10.31871 -0.40637604
10.31971 -0.40232618
10.32071 -0.39827176000000003
10.32171 -0.39421417999999997
10.32271 -0.39015326
10.32371 -0.38608740999999996
10.32471 -0.38201429000000003
10.32571 -0.37793177
10.32671 -0.3738387
10.32771 -0.36973527
10.32871 -0.36562281
10.32971 -0.36150313
10.33071 -0.35737779000000003
10.33171 -0.35324746
10.33271 -0.34911186
10.33371 -0.34496995999999996
10.33471 -0.3408208
10.33571 -0.33666403
10.33671 -0.33250037
10.33771 -0.32833146
10.33871 -0.32415939
10.33971 -0.31998581
10.34071 -0.31581125
10.34171 -0.31163483
10.34271 -0.30745452
10.34371 -0.30326785
10.34471 -0.29907279999999997
10.34571 -0.2948686
10.34671 -0.29065599999999997
10.34771 -0.28643706
10.34871 -0.28221442
10.34971 -0.27799042999999996
10.35071 -0.27376644
10.35171 -0.26954248999999997
10.35271 -0.26531757
10.35371 -0.26109028
10.35471 -0.25685944
10.35571 -0.25262476
10.35671 -0.24838682999999998
10.35771 -0.24414675
10.35871 -0.2399056
10.35971 -0.23566377000000002
10.36071 -0.23142076000000003
10.36171 -0.22717528
10.36271 -0.22292582
10.36371 -0.21867140000000002
10.36471 -0.21441218
10.36571 -0.21014959
10.36671 -0.20588597
10.36771 -0.20162391
10.36871 -0.19736539
10.36971 -0.19311107
10.37071 -0.18886018
10.37171 -0.18461081
10.37271 -0.1803607
10.37371 -0.17610805999999998
10.37471 -0.17185219000000002
10.37571 -0.16759367
10.37671 -0.163334
10.37771 -0.15907497
10.37871 -0.15481798
10.37971 -0.15056353
10.38071 -0.1463113
10.38171 -0.14206043
10.38271 -0.1378102
10.38371 -0.13356054
10.38471 -0.12931225
10.38571 -0.12506679999999998
10.38671 -0.12082573
10.38771 -0.11659005
10.38871 -0.11235969
10.38971 -0.10813344999999999
10.39071 -0.10390938000000001
10.39171 -0.09968553200000001
10.39271 -0.095460692
10.39371 -0.091234932
10.39471 -0.087009656
10.39571 -0.08278715
10.39671 -0.078569824
10.39771 -0.074359431
10.39871 -0.070156541
10.39971 -0.065960531
10.40071 -0.061769976
10.40171 -0.057583343
10.40271 -0.053399667000000005
10.40371 -0.049218937000000004
10.40471 -0.045042022
10.40571 -0.040870244
10.40671 -0.03670475
10.40771 -0.032545996
10.40871 -0.028393578
10.40971 -0.024246445999999998
10.41071 -0.020103483
10.41171 -0.015964101
10.41271 -0.011828681
10.41371 -0.0076985692
10.41471 -0.0035756831
10.41571 0.00053816066
10.41671 0.0046419311
10.41771 0.0087357716
10.41871 0.012820937
10.41971 0.016899301999999998
10.42071 0.020972617
10.42171 0.025041835
10.42271 0.029106717999999997
10.42371 0.033165942
10.42471 0.037217603
10.42571 0.041259907
10.42671 0.045291812
10.42771 0.049313297
10.42871 0.053325230999999994
10.42971 0.057328877
10.43071 0.061325252
10.43171 0.065314624
10.43271 0.069296366
10.43371 0.07326922500000001
10.43471 0.07723184
10.43571 0.08118331300000001
10.43671 0.085123588
10.43771 0.089053449
10.43871 0.09297412499999999
10.43971 0.096886692
10.44071 0.10079155000000001
10.44171 0.10468813
10.44271 0.10857504000000001
10.44371 0.11245058000000001
10.44471 0.11631333999999999
10.44571 0.12016281
10.44671 0.1239995
10.44771 0.12782475999999998
10.44871 0.13164021
10.44971 0.13544710000000001
10.45071 0.13924574
10.45171 0.14303538
10.45271 0.14681447
10.45371 0.15058116
10.45471 0.154334
10.45571 0.15807238
10.45671 0.16179659999999998
10.45771 0.16550764
10.45871 0.16920666
10.45971 0.17289445
10.46071 0.17657116
10.46171 0.18023626
10.46271 0.18388892
10.46371 0.18752841
10.46471 0.19115451
10.46571 0.19476758
10.46671 0.19836847000000002
10.46771 0.20195791000000002
10.46871 0.20553619
10.46971 0.20910271000000002
10.47071 0.21265607999999997
10.47171 0.21619443
10.47271 0.21971603999999997
10.47371 0.22321986000000002
10.47471 0.22670592
10.47571 0.23017535
10.47671 0.23362995000000003
10.47771 0.23707161000000002
10.47871 0.24050169000000002
10.47971 0.24392072
10.48071 0.24732826
10.48171 0.25072326
10.48271 0.25410438
10.48371 0.25747058
10.48471 0.26082117
10.48571 0.26415591
10.48671 0.26747475
10.48771 0.2707775
10.48871 0.27406365
10.48971 0.27733245
10.49071 0.28058320999999997
10.49171 0.2838156
10.49271 0.28703001
10.49371 0.29022766
10.49471 0.29341031
10.49571 0.29657984
10.49671 0.29973753000000003
10.49771 0.30288375
10.49871 0.30601765000000003
10.49971 0.30913742
10.50071 0.31224077
10.50171 0.31532557
10.50271 0.31839032
10.50371 0.32143444000000004
10.50471 0.32445816
10.50571 0.32746231
10.50671 0.33044777999999997
10.50771 0.33341537
10.50871 0.33636561
10.50971 0.3392989
10.51071 0.34221574
10.51171 0.34511678
10.51271 0.34800295000000003
10.51371 0.3508751
10.51471 0.35373368
10.51571 0.35657834
10.51671 0.35940777
10.51771 0.36221985
10.51871 0.36501216
10.51971 0.36778254
10.52071 0.37052974
10.52171 0.37325369
10.52271 0.37595555
10.52371 0.37863723000000005
10.52471 0.38130084999999997
10.52571 0.38394816
10.52671 0.38658015
10.52771 0.38919693
10.52871 0.39179805
10.52971 0.39438279000000004
10.53071 0.39695054
10.53171 0.39950096999999996
10.53271 0.40203378999999995
10.53371 0.40454873999999996
10.53471 0.40704501000000004
10.53571 0.40952135
10.53671 0.41197627
10.53771 0.41440836999999997
10.53871 0.41681691
10.53971 0.41920220999999996
10.54071 0.42156568
10.54171 0.42390958
10.54271 0.42623635
10.54371 0.4285479
10.54471 0.43084500000000003
10.54571 0.43312715999999996
10.54671 0.43539284
10.54771 0.43763998
10.54871 0.43986677
10.54971 0.44207214
10.55071 0.44425591
10.55171 0.44641858
10.55271 0.44856095
10.55371 0.45068352
10.55471 0.45278626
10.55571 0.45486861
10.55671 0.45692976999999996
10.55771 0.45896927
10.55871 0.46098735
10.55971 0.46298512999999997
10.56071 0.46496419
10.56171 0.46692616000000003
10.56271 0.46887198
10.56371 0.47080144
10.56471 0.47271326
10.56571 0.47460528999999996
10.56671 0.47647539
10.56771 0.47832211
10.56871 0.48014522000000004
10.56971 0.48194570000000003
10.57071 0.48372540999999997
10.57171 0.48548626
10.57271 0.48722946
10.57371 0.48895505999999994
10.57471 0.49066208
10.57571 0.49234885
10.57671 0.49401376999999996
10.57771 0.49565607
10.57871 0.49727605999999996
10.57971 0.49887504000000005
10.58071 0.5004547500000001
10.58171 0.50201667
10.58271 0.50356127
10.58371 0.5050879
10.58471 0.50659501
10.58571 0.50808089
10.58671 0.5095443199999999
10.58771 0.5109851200000001
10.58871 0.51240427
10.58971 0.51380349
10.59071 0.5151843700000001
10.59171 0.51654782
10.59271 0.5178934
10.59371 0.51921951
10.59471 0.5205239199999999
10.59571 0.5218046700000001
10.59671 0.52306098
10.59771 0.52429363
10.59871 0.5255047199999999
10.59971 0.526697
10.60071 0.5278729799999999
10.60171 0.5290339199999999
10.60271 0.5301794000000001
10.60371 0.53130756
10.60471 0.5324157
10.60571 0.53350138
10.60671 0.5345632300000001
10.60771 0.53560133
10.60871 0.53661698
10.60971 0.53761196
10.61071 0.5385878000000001
10.61171 0.53954497
10.61271 0.5404829499999999
10.61371 0.54140044
10.61471 0.54229624
10.61571 0.54317
10.61671 0.54402263
10.61771 0.54485616
10.61871 0.54567317
10.61971 0.5464756399999999
10.62071 0.5472641
10.62171 0.54803728
10.62271 0.54879221
10.62371 0.54952526
10.62471 0.55023325
10.62571 0.55091446
10.62671 0.55156932
10.62771 0.55220011
10.62871 0.55281017
10.62971 0.55340277
10.63071 0.5539801
10.63171 0.55454271
10.63271 0.55508967
10.63371 0.55561927
10.63471 0.55612987
10.63571 0.5566206300000001
10.63671 0.55709193
10.63771 0.55754473
10.63871 0.55798013
10.63971 0.55839834
10.64071 0.55879839
10.64171 0.55917813
10.64271 0.55953502
10.64371 0.5598670800000001
10.64471 0.56017386
10.64571 0.56045689
10.64671 0.56071943
10.64771 0.56096558
10.64871 0.5611989199999999
10.64971 0.56142146
10.65071 0.56163296
10.65171 0.56183119
10.65271 0.56201261
10.65371 0.5621737299999999
10.65471 0.56231213
10.65571 0.56242705
10.65671 0.5625193900000001
10.65771 0.56259106
10.65871 0.562644
10.65971 0.56267935
10.66071 0.56269714
10.66171 0.56269653
10.66271 0.56267655
10.66371 0.56263683
10.66471 0.56257816
10.66571 0.56250254
10.66671 0.56241248
10.66771 0.56231003
10.66871 0.56219595
10.66971 0.56206915
10.67071 0.56192684
10.67171 0.56176544
10.67271 0.56158169
10.67371 0.56137382
10.67471 0.56114211
10.67571 0.56088879
10.67671 0.56061731
10.67771 0.56033107
10.67871 0.5600324400000001
10.67971 0.55972203
10.68071 0.55939876
10.68171 0.5590606
10.68271 0.55870535
10.68371 0.5583317
10.68471 0.5579395699999999
10.68571 0.55753002
10.68671 0.5571045
10.68771 0.55666412
10.68871 0.55620894
10.68971 0.55573797
10.69071 0.5552494
10.69171 0.55474159
10.69271 0.55421386
10.69371 0.55366699
10.69471 0.55310312
10.69571 0.55252519
10.69671 0.55193594
10.69771 0.5513367699999999
10.69871 0.55072741
10.69971 0.55010589
10.70071 0.54946924
10.70171 0.54881461
10.70271 0.54814019
10.70371 0.5474458
10.70471 0.54673296
10.70571 0.5460042
10.70671 0.54526199
10.70771 0.54450794
10.70871 0.54374239
10.70971 0.54296437
10.71071 0.54217218
10.71171 0.54136431
10.71271 0.54053999
10.71371 0.53969971
10.71471 0.53884475
10.71571 0.5379767599999999
10.71671 0.53709685
10.71771 0.53620515
10.71871 0.5353007
10.71971 0.53438186
10.72071 0.53344709
10.72171 0.5324957
10.72271 0.53152819
10.72371 0.5305463899999999
10.72471 0.52955262
10.72571 0.52854912
10.72671 0.52753706
10.72771 0.52651605
10.72871 0.52548433
10.72971 0.52443929
10.73071 0.5233785599999999
10.73171 0.5223006
10.73271 0.52120541
10.73371 0.5200943
10.73471 0.51896959
10.73571 0.51783356
10.73671 0.5166879400000001
10.73771 0.51553333
10.73871 0.51436927
10.73971 0.51319473
10.74071 0.51200865
10.74171 0.51081046
10.74271 0.5096002900000001
10.74371 0.50837887
10.74471 0.50714691
10.74571 0.50590476
10.74671 0.5046519
10.74771 0.50338716
10.74871 0.50210906
10.74971 0.5008164300000001
10.75071 0.49950904
10.75171 0.49818787000000003
10.75271 0.49685501
10.75371 0.49551305999999995
10.75471 0.49416445999999997
10.75571 0.49281063999999997
10.75671 0.49145161000000004
10.75771 0.49008615
10.75871 0.48871202999999996
10.75971 0.48732697
10.76071 0.4859291
10.76171 0.48451759
10.76271 0.48309262000000003
10.76371 0.48165526000000003
10.76471 0.48020682
10.76571 0.47874846
10.76671 0.47728093
10.76771 0.47580451
10.76871 0.47431933000000004
10.76971 0.47282558
10.77071 0.47132382
10.77171 0.46981489
10.77271 0.46829972
10.77371 0.46677886999999996
10.77471 0.46525230000000006
10.77571 0.46371911
10.77671 0.46217768
10.77771 0.46062604999999995
10.77871 0.45906268
10.77971 0.45748674
10.78071 0.45589861
10.78171 0.45429970999999997
10.78271 0.45269215
10.78371 0.45107812999999997
10.78471 0.44945935
10.78571 0.4478367
10.78671 0.4462102
10.78771 0.44457897999999996
10.78871 0.44294191
10.78971 0.44129784
10.79071 0.439646
10.79171 0.43798601
10.79271 0.43631792
10.79371 0.43464177
10.79471 0.43295771
10.79571 0.43126572999999996
10.79671 0.42956588
10.79771 0.42785829999999997
10.79871 0.4261435
10.79971 0.42442241999999997
10.80071 0.42269626
10.80171 0.42096618999999996
10.80271 0.41923298999999997
10.80371 0.41749700999999995
10.80471 0.41575772
10.80571 0.41401399999999994
10.80671 0.41226442
10.80771 0.41050770999999997
10.80871 0.40874303999999995
10.80971 0.40697022
10.81071 0.40518981000000004
10.81171 0.40340293000000005
10.81271 0.40161088
10.81371 0.39981487
10.81471 0.39801574
10.81571 0.39621391000000006
10.81671 0.39440938000000003
10.81771 0.39260192000000005
10.81871 0.3907911
10.81971 0.38897656
10.82071 0.3871579
10.82171 0.38533476
10.82271 0.38350681000000003
10.82371 0.38167369
10.82471 0.37983513999999996
10.82571 0.37799114
10.82671 0.37614200000000003
10.82771 0.37428839
10.82871 0.37243128999999997
10.82971 0.37057181
10.83071 0.36871093
10.83171 0.36684933999999997
10.83271 0.36498718
10.83371 0.36312409
10.83471 0.3612593
10.83571 0.35939184
10.83671 0.35752074
10.83771 0.35564532
10.83871 0.35376521
10.83971 0.35188044
10.84071 0.34999144
10.84171 0.34809886
10.84271 0.3462035
10.84371 0.34430621
10.84471 0.3424078
10.84571 0.340509
10.84671 0.33861031
10.84771 0.33671198999999996
10.84871 0.33481391
10.84971 0.33291564
10.85071 0.3310164
10.85171 0.32911527
10.85271 0.32721139
10.85371 0.32530418
10.85471 0.3233935
10.85571 0.32147968
10.85671 0.3195635
10.85771 0.31764603
10.85871 0.31572832
10.85971 0.31381133
10.86071 0.31189572
10.86171 0.30998173
10.86271 0.30806931
10.86371 0.30615814
10.86471 0.30424776
10.86571 0.30233765
10.86671 0.30042715
10.86771 0.29851565999999996
10.86871 0.29660256
10.86971 0.29468739
10.87071 0.29276996
10.87171 0.29085043
10.87271 0.28892944
10.87371 0.28700804999999996
10.87471 0.28508754999999997
10.87571 0.28316926
10.87671 0.28125417999999996
10.87771 0.27934276
10.87871 0.2774348
10.87971 0.27552954999999996
10.88071 0.27362593
10.88171 0.27172279
10.88271 0.26981928
10.88371 0.26791498999999996
10.88471 0.26601001
10.88571 0.26410483
10.88671 0.26220011
10.88771 0.26029651
10.88871 0.25839454
10.88971 0.25649462
10.89071 0.25459705
10.89171 0.25270218
10.89271 0.25081038
10.89371 0.24892208000000002
10.89471 0.24703747999999998
10.89571 0.24515647000000002
10.89671 0.24327852
10.89771 0.2414027
10.89871 0.23952783
10.89971 0.23765287
10.90071 0.23577722999999998
10.90171 0.23390101
10.90271 0.23202505
10.90371 0.23015076
10.90471 0.22827974
10.90571 0.22641334
10.90671 0.22455237
10.90771 0.22269692000000002
10.90871 0.22084642999999998
10.90971 0.21900001000000002
10.91071 0.21715675999999998
10.91171 0.21531603
10.91271 0.21347757
10.91371 0.21164149999999998
10.91471 0.20980805000000002
10.91571 0.20797738999999998
10.91671 0.20614953
10.91771 0.20432428
10.91871 0.20250143
10.91971 0.20068102
10.92071 0.19886354
10.92171 0.19704986
10.92271 0.19524111
10.92371 0.19343831
10.92471 0.19164196
10.92571 0.18985186
10.92671 0.18806705
10.92771 0.18628609999999998
10.92871 0.18450749
10.92971 0.18273018
10.93071 0.18095387999999998
10.93171 0.17917918000000002
10.93271 0.1774073
10.93371 0.17563972
10.93471 0.17387772
10.93571 0.17212196999999999
10.93671 0.17037257
10.93771 0.16862901
10.93871 0.16689068
10.93971 0.16515708
10.94071 0.16342809
10.94171 0.16170394
10.94271 0.15998504
10.94371 0.15827159000000002
10.94471 0.15656342
10.94571 0.15485988
10.94671 0.15316005000000002
10.94771 0.15146312
10.94871 0.14976874
10.94971 0.14807731
10.95071 0.14638999
10.95171 0.14470835
10.95271 0.14303395
10.95371 0.14136775000000001
10.95471 0.13970982999999998
10.95571 0.13805937000000001
10.95671 0.13641493
10.95771 0.13477491
10.95871 0.13313818
10.95971 0.13150435000000002
10.96071 0.12987386
10.96171 0.12824772
10.96271 0.12662704
10.96371 0.12501266
10.96471 0.12340484000000002
10.96571 0.12180328
10.96671 0.12020741
10.96771 0.11861681
10.96871 0.11703143999999999
10.96971 0.11545183
10.97071 0.11387886
10.97171 0.11231335
10.97271 0.11075563999999999
10.97371 0.10920537
10.97471 0.10766146
10.97571 0.10612245000000001
10.97671 0.10458701
10.97771 0.10305449000000001
10.97871 0.10152519000000002
10.97971 0.10000033000000001
10.98071 0.098481704
10.98171 0.096971029
10.98271 0.095469417
10.98371 0.093977031
10.98471 0.092493091
10.98571 0.091016234
10.98671 0.08954506500000001
10.98771 0.088078651
10.98871 0.086616783
10.98971 0.085159944
10.99071 0.083708955
10.99171 0.082264532
10.99271 0.080826908
10.99371 0.079395727
10.99471 0.07797024400000001
10.99571 0.076549745
10.99671 0.075133977
10.99771 0.073723443
10.99871 0.072319346
10.99971 0.070923212
11.00071 0.069536333
11.00171 0.06815924400000001
11.00271 0.066791434
11.00371 0.06543145900000001
11.00471 0.064077409
11.00571 0.062727538
11.00671 0.061380875
11.00771 0.060037524
11.00871 0.058698584000000005
11.00971 0.057365705
11.01071 0.056040473
11.01171 0.054723863
11.01271 0.053415977
11.01371 0.052116154000000005
11.01471 0.050823373
11.01571 0.04953678599999999
11.01671 0.048256107
11.01771 0.046981729
11.01871 0.045714484
11.01971 0.044455181
11.02071 0.043204123999999997
11.02171 0.041960829
11.02271 0.040724099
11.02371 0.039492428
11.02471 0.038264598999999996
11.02571 0.03704023
11.02671 0.035820022
11.02771 0.034605598
11.02871 0.033398968
11.02971 0.032201846
11.03071 0.031015032
11.03171 0.029838164
11.03271 0.028669855
11.03371 0.027508242000000002
11.03471 0.026351667000000002
11.03571 0.025199248999999996
11.03671 0.024051114000000002
11.03771 0.022908235000000002
11.03871 0.021771922
11.03971 0.020643235
11.04071 0.019522535
11.04171 0.018409381
11.04271 0.017302802000000003
11.04371 0.016201823
11.04471 0.015105997
11.04571 0.014015708
11.04671 0.012932088
11.04771 0.011856583
11.04871 0.010790324
11.04971 0.0097335869
11.05071 0.008685558
11.05171 0.007644547399999999
11.05271 0.006608565299999999
11.05371 0.005576056
11.05471 0.004546492
11.05571 0.0035205929
11.05671 0.0025000762
11.05771 0.0014870295000000001
11.05871 0.00048314732
11.05971 -0.00051086427
11.06071 -0.0014954919
11.06171 -0.0024721623
11.06271 -0.0034426415
11.06371 -0.0044083401
11.06471 -0.0053698084
11.06571 -0.0063266176
11.06671 -0.0072776616
11.06771 -0.0082217412
11.06871 -0.0091581584
11.06971 -0.010087062
11.07071 -0.011009391
11.07171 -0.011926434999999999
11.07271 -0.012839196
11.07371 -0.013747842
11.07471 -0.014651493000000002
11.07571 -0.015548453999999998
11.07671 -0.016436839
11.07771 -0.017315327000000002
11.07871 -0.018183746
11.07971 -0.019043255000000002
11.08071 -0.019896007
11.08171 -0.020744436
11.08271 -0.021590405
11.08371 -0.02243457
11.08471 -0.023276189
11.08571 -0.024113442
11.08671 -0.024944142
11.08771 -0.025766541
11.08871 -0.026579910999999998
11.08971 -0.027384699000000002
11.09071 -0.028182202
11.09171 -0.028973920000000004
11.09271 -0.029760883999999998
11.09371 -0.030543235999999998
11.09471 -0.031320241
11.09571 -0.032090732999999996
11.09671 -0.032853766
11.09771 -0.033609197
11.09871 -0.034357922
11.09971 -0.035101640999999996
11.10071 -0.035842216999999996
11.10171 -0.036580907
11.10271 -0.037317752
11.10371 -0.038051418999999996
11.10471 -0.038779579
11.10571 -0.03949969
11.10671 -0.040209896
11.10771 -0.040909721
11.10871 -0.041600227000000004
11.10971 -0.042283651000000005
11.11071 -0.042962600000000004
11.11171 -0.043639133
11.11271 -0.044314106
11.11371 -0.044986993
11.11471 -0.045656247
11.11571 -0.046320033000000004
11.11671 -0.046977002000000004
11.11771 -0.047626827000000004
11.11871 -0.048270228000000005
11.11971 -0.048908556000000006
11.12071 -0.049543072
11.12171 -0.050174288
11.12271 -0.050801666999999995
11.12371 -0.05142378500000001
11.12471 -0.052038929000000005
11.12571 -0.052645925
11.12671 -0.053244736
11.12771 -0.053836679
11.12871 -0.054424051999999994
11.12971 -0.055009342
11.13071 -0.055594306
11.13171 -0.056179275
11.13271 -0.056762982000000003
11.13371 -0.057342974000000005
11.13471 -0.057916512
11.13571 -0.058481509999999993
11.13671 -0.059037301
11.13771 -0.059584796
11.13871 -0.060126075
11.13971 -0.060663564
11.14071 -0.061199121
11.14171 -0.061733392
11.14271 -0.06226570100000001
11.14371 -0.062794489
11.14471 -0.063318078
11.14571 -0.063835474
11.14671 -0.0643468
11.14771 -0.064853247
11.14871 -0.06535651599999999
11.14971 -0.06585801
11.15071 -0.066358136
11.15171 -0.066856033
11.15271 -0.067349855
11.15371 -0.067837501
11.15471 -0.06831751100000001
11.15571 -0.068789779
11.15671 -0.069255725
11.15771 -0.069717882
11.15871 -0.070178992
11.15971 -0.070640992
11.16071 -0.07110429
11.16171 -0.071567565
11.16271 -0.07202824299999999
11.16371 -0.072483433
11.16471 -0.072930974
11.16571 -0.073370169
11.16671 -0.073801976
11.16771 -0.074228551
11.16871 -0.074652379
11.16971 -0.07507533300000001
11.17071 -0.075498055
11.17171 -0.07591988000000001
11.17271 -0.076339301
11.17371 -0.076754793
11.17471 -0.07716557
11.17571 -0.077571999
11.17671 -0.077975448
11.17771 -0.078377652
11.17871 -0.078779849
11.17971 -0.079182087
11.18071 -0.079583004
11.18171 -0.079980231
11.18271 -0.080371235
11.18371 -0.080754323
11.18471 -0.081129419
11.18571 -0.081498211
11.18671 -0.081863697
11.18771 -0.082229183
11.18871 -0.082597166
11.18971 -0.082968519
11.19071 -0.083342247
11.19171 -0.08371594
11.19271 -0.08408671100000001
11.19371 -0.084452232
11.19471 -0.084811519
11.19571 -0.085165096
11.19671 -0.085514603
11.19771 -0.085861963
11.19871 -0.086208526
11.19971 -0.08655451800000001
11.20071 -0.086899067
11.20171 -0.087240734
11.20271 -0.087578333
11.20371 -0.087911653
11.20471 -0.088241784
11.20571 -0.08857082
11.20671 -0.088901102
11.20771 -0.089234259
11.20871 -0.089570449
11.20971 -0.089908141
11.21071 -0.090244535
11.21171 -0.09057652799999999
11.21271 -0.09090179200000001
11.21371 -0.091219624
11.21471 -0.09153119200000001
11.21571 -0.091839116
11.21671 -0.09214652799999999
11.21771 -0.092455966
11.21871 -0.092768559
11.21971 -0.09308377600000001
11.22071 -0.093399815
11.22171 -0.093714439
11.22271 -0.094025937
11.22371 -0.094333763
11.22471 -0.094638672
11.22571 -0.094942254
11.22671 -0.095246139
11.22771 -0.09555118700000001
11.22871 -0.095857069
11.22971 -0.09616235000000001
11.23071 -0.096465135
11.23171 -0.096763938
11.23271 -0.097058417
11.23371 -0.097349688
11.23471 -0.097640004
11.23571 -0.09793195599999999
11.23671 -0.0982275
11.23771 -0.098527153
11.23871 -0.098829763
11.23971 -0.09913285000000001
11.24071 -0.09943356299999999
11.24171 -0.099729665
11.24271 -0.10002039
11.24371 -0.10030664999999998
11.24471 -0.10059074
11.24571 -0.10087539
11.24671 -0.10116278000000001
11.24771 -0.10145385999999999
11.24871 -0.10174802
11.24971 -0.10204356999999999
11.25071 -0.10233846
11.25171 -0.10263118
11.25271 -0.10292131
11.25371 -0.1032096
11.25471 -0.10349756
11.25571 -0.10378667999999999
11.25671 -0.10407768
11.25771 -0.10437020000000001
11.25871 -0.10466286
11.25971 -0.10495392
11.26071 -0.10524209
11.26171 -0.10552721999999999
11.26271 -0.10581051
11.26371 -0.10609428000000001
11.26471 -0.10638109
11.26571 -0.10667286000000001
11.26671 -0.1069701
11.26771 -0.10727167
11.26871 -0.10757509
11.26971 -0.10787745
11.27071 -0.10817631999999999
11.27171 -0.10847062
11.27271 -0.10876083
11.27371 -0.10904878000000001
11.27471 -0.1093369
11.27571 -0.10962731
11.27671 -0.10992116999999998
11.27771 -0.11021845
11.27871 -0.11051816
11.27971 -0.110819
11.28071 -0.11112003
11.28171 -0.11142108999999999
11.28271 -0.1117229
11.28371 -0.11202657999999999
11.28471 -0.11233304
11.28571 -0.11264239
11.28671 -0.11295368
11.28771 -0.11326508
11.28871 -0.11357452999999999
11.28971 -0.11388055000000001
11.29071 -0.11418288
11.29171 -0.11448273
11.29271 -0.11478255000000001
11.29371 -0.11508523000000001
11.29471 -0.11539325
11.29571 -0.11570789000000001
11.29671 -0.11602882
11.29771 -0.11635435999999999
11.29871 -0.11668206
11.29971 -0.11700959
11.30071 -0.11733538
11.30171 -0.11765904
11.30271 -0.11798125999999999
11.30371 -0.11830326000000001
11.30471 -0.11862624999999999
11.30571 -0.11895085000000001
11.30671 -0.119277
11.30771 -0.11960411
11.30871 -0.1199316
11.30971 -0.12025936000000001
11.31071 -0.12058806999999999
11.31171 -0.12091913
11.31271 -0.12125418
11.31371 -0.12159452
11.31471 -0.12194049
11.31571 -0.12229115000000002
11.31671 -0.12264452999999999
11.31771 -0.12299812
11.31871 -0.12334964999999999
11.31971 -0.12369785000000001
11.32071 -0.12404277999999999
11.32171 -0.12438584999999999
11.32271 -0.12472925
11.32371 -0.12507529
11.32471 -0.12542567000000002
11.32571 -0.12578106
11.32671 -0.12614109
11.32771 -0.12650466999999999
11.32871 -0.12687057
11.32971 -0.12723794
11.33071 -0.12760655
11.33171 -0.12797674
11.33271 -0.12834914
11.33371 -0.12872414999999998
11.33471 -0.12910162
11.33571 -0.1294808
11.33671 -0.12986051
11.33771 -0.13023965
11.33871 -0.13061771
11.33971 -0.13099506
11.34071 -0.13137299
11.34171 -0.13175338
11.34271 -0.13213806
11.34371 -0.13252823
11.34471 -0.13292403
11.34571 -0.13332448
11.34671 -0.13372785
11.34771 -0.13413216
11.34871 -0.13453587
11.34971 -0.13493832
11.35071 -0.13533984999999998
11.35171 -0.13574163
11.35271 -0.13614505
11.35371 -0.13655133
11.35471 -0.13696102999999998
11.35571 -0.13737398
11.35671 -0.13778950999999998
11.35771 -0.13820685
11.35871 -0.13862549000000002
11.35971 -0.13904549
11.36071 -0.13946748
11.36171 -0.13989231000000002
11.36271 -0.14032068
11.36371 -0.14075278
11.36471 -0.14118805
11.36571 -0.14162535
11.36671 -0.14206335
11.36771 -0.14250104
11.36871 -0.14293809999999998
11.36971 -0.1433751
11.37071 -0.14381334
11.37171 -0.14425445
11.37271 -0.14469976
11.37371 -0.14514989
11.37471 -0.1456045
11.37571 -0.14606238
11.37671 -0.14652193
11.37771 -0.14698168
11.37871 -0.14744077
11.37971 -0.14789923
11.38071 -0.14835787
11.38171 -0.14881793
11.38271 -0.14928062
11.38371 -0.14974663
11.38471 -0.150216
11.38571 -0.15068813
11.38671 -0.1511622
11.38771 -0.15163752
11.38871 -0.15211391
11.38971 -0.15259173
11.39071 -0.15307183
11.39171 -0.15355502
11.39271 -0.15404173
11.39371 -0.1545317
11.39471 -0.15502396999999998
11.39571 -0.15551718
11.39671 -0.15601005
11.39771 -0.15650189
11.39871 -0.15699294
11.39971 -0.15748433
11.40071 -0.15797776
11.40171 -0.15847489
11.40271 -0.15897679
11.40371 -0.15948357
11.40471 -0.15999428000000002
11.40571 -0.1605073
11.40671 -0.16102084
11.40771 -0.16153357000000002
11.40871 -0.16204501999999998
11.40971 -0.16255562999999998
11.41071 -0.1630665
11.41171 -0.16357895
11.41271 -0.16409393
11.41371 -0.16461173
11.41471 -0.16513198
11.41571 -0.1656539
11.41671 -0.16617680999999998
11.41771 -0.16670045
11.41871 -0.16722528
11.41971 -0.16775222
11.42071 -0.16828232
11.42171 -0.1688162
11.42271 -0.16935364
11.42371 -0.16989347000000002
11.42471 -0.17043386000000002
11.42571 -0.17097287
11.42671 -0.1715092
11.42771 -0.17204259
11.42871 -0.17257408
11.42971 -0.17310567
11.43071 -0.17363967000000002
11.43171 -0.17417796
11.43271 -0.17472142000000002
11.43371 -0.17526966
11.43471 -0.17582123
11.43571 -0.17637428
11.43671 -0.17692711
11.43771 -0.17747884
11.43871 -0.17802949
11.43971 -0.17857983
11.44071 -0.17913088
11.44171 -0.17968325
11.44271 -0.18023694
11.44371 -0.18079118
11.44471 -0.18134487999999999
11.44571 -0.18189718
11.44671 -0.18244798
11.44771 -0.18299819
11.44871 -0.18354955
11.44971 -0.18410400999999998
11.45071 -0.18466304
11.45171 -0.18522694
11.45271 -0.18579462
11.45371 -0.18636383
11.45471 -0.18693188
11.45571 -0.18749651
11.45671 -0.18805666
11.45771 -0.18861276
11.45871 -0.18916657
11.45971 -0.18972047
11.46071 -0.19027659
11.46171 -0.19083614000000002
11.46271 -0.19139902
11.46371 -0.19196406
11.46471 -0.1925296
11.46571 -0.19309429
11.46671 -0.19365759999999999
11.46771 -0.19422
11.46871 -0.19478264
11.46971 -0.19534665999999998
11.47071 -0.19591255000000002
11.47171 -0.19647977000000003
11.47271 -0.19704674000000003
11.47371 -0.19761145
11.47471 -0.19817228999999997
11.47571 -0.19872878000000002
11.47671 -0.19928189
11.47771 -0.19983383999999998
11.47871 -0.20038735
11.47971 -0.20094462999999999
11.48071 -0.20150658999999999
11.48171 -0.20207239000000002
11.48271 -0.20263973000000002
11.48371 -0.2032056
11.48471 -0.20376737
11.48571 -0.20432365000000002
11.48671 -0.20487469
11.48771 -0.20542219
11.48871 -0.20596851
11.48971 -0.20651568
11.49071 -0.20706472
11.49171 -0.20761527000000002
11.49271 -0.20816599
11.49371 -0.20871514
11.49471 -0.20926164
11.49571 -0.20980549
11.49671 -0.21034782
11.49771 -0.21089045
11.49871 -0.2114349
11.49971 -0.21198167999999998
11.50071 -0.21252974000000002
11.50171 -0.21307678
11.50271 -0.2136199
11.50371 -0.21415681
11.50471 -0.21468662
11.50571 -0.21521031999999998
11.50671 -0.21573049
11.50771 -0.2162504
11.50871 -0.21677278000000003
11.50971 -0.21729891
11.51071 -0.21782806000000002
11.51171 -0.21835791000000002
11.51271 -0.21888539
11.51371 -0.21940784
11.51471 -0.21992396000000003
11.51571 -0.22043413
11.51671 -0.22094015
11.51771 -0.22144427
11.51871 -0.22194825999999998
11.51971 -0.22245259
11.52071 -0.22295632
11.52171 -0.22345759999999998
11.52271 -0.22395459999999998
11.52371 -0.22444640999999999
11.52471 -0.22493360999999998
11.52571 -0.22541811
11.52671 -0.2259024
11.52771 -0.22638845
11.52871 -0.22687676999999998
11.52971 -0.22736592
11.53071 -0.22785293
11.53171 -0.22833426
11.53271 -0.2288071
11.53371 -0.22927038
11.53471 -0.22972526
11.53571 -0.23017465
11.53671 -0.2306222
11.53771 -0.23107092999999998
11.53871 -0.23152221
11.53971 -0.23197534
11.54071 -0.23242794
11.54171 -0.23287694999999997
11.54271 -0.23331989000000003
11.54371 -0.2337557
11.54471 -0.23418504
11.54571 -0.23460968000000001
11.54671 -0.23503164
11.54771 -0.23545208
11.54871 -0.23587067
11.54971 -0.23628570999999998
11.55071 -0.23669486
11.55171 -0.23709626
11.55271 -0.23748951000000001
11.55371 -0.23787606
11.55471 -0.23825886
11.55571 -0.23864127999999998
11.55671 -0.23902582000000003
11.55771 -0.239413
11.55871 -0.23980103
11.55971 -0.24018631999999998
11.56071 -0.2405646
11.56171 -0.2409325
11.56271 -0.24128859
11.56371 -0.24163383000000002
11.56471 -0.24197106000000002
11.56571 -0.24230381999999998
11.56671 -0.24263507
11.56771 -0.24296605999999998
11.56871 -0.24329617000000003
11.56971 -0.24362332
11.57071 -0.24394514
11.57171 -0.24426004
11.57271 -0.24456792000000002
11.57371 -0.24487018
11.57471 -0.24516892
11.57571 -0.24546584999999999
11.57671 -0.24576126999999998
11.57771 -0.24605356
11.57871 -0.24633973
11.57971 -0.24661636
11.58071 -0.24688102
11.58171 -0.24713329
11.58271 -0.24737511
11.58371 -0.24761022
11.58471 -0.2478428
11.58571 -0.24807604
11.58671 -0.24831099
11.58771 -0.24854615000000002
11.58871 -0.24877812000000002
11.58971 -0.24900287
11.59071 -0.24921724
11.59171 -0.24941992
11.59271 -0.2496118
11.59371 -0.24979529000000003
11.59471 -0.2499732
11.59571 -0.25014745
11.59671 -0.25031824999999996
11.59771 -0.25048419
11.59871 -0.25064293
11.59971 -0.25079241
11.60071 -0.25093192
11.60171 -0.25106259000000003
11.60271 -0.25118699
11.60371 -0.25130811
11.60471 -0.25142804
11.60571 -0.25154685
11.60671 -0.25166243
11.60771 -0.25177097000000004
11.60871 -0.25186839
11.60971 -0.25195181
11.61071 -0.25202059
11.61171 -0.25207662999999997
11.61271 -0.25212364000000004
11.61371 -0.25216574
11.61471 -0.25220597
11.61571 -0.2522452
11.61671 -0.25228197
11.61771 -0.25231314000000005
11.61871 -0.25233529
11.61971 -0.25234604
11.62071 -0.2523449
11.62171 -0.25233333
11.62271 -0.25231384
11.62371 -0.25228881000000003
11.62471 -0.25225931
11.62571 -0.25222457
11.62671 -0.25218225
11.62771 -0.25212946
11.62871 -0.25206413
11.62971 -0.25198597
11.63071 -0.2518968
11.63171 -0.25179991
11.63271 -0.2516988
11.63371 -0.25159570000000003
11.63471 -0.25149062
11.63571 -0.25138117000000004
11.63671 -0.25126330999999996
11.63771 -0.25113288
11.63871 -0.25098709999999996
11.63971 -0.25082554
11.64071 -0.25065024
11.64171 -0.25046489
11.64271 -0.25027329
11.64371 -0.25007801999999996
11.64471 -0.24987943
11.64571 -0.24967573
11.64671 -0.24946381
11.64771 -0.24924062
11.64871 -0.24900446
11.64971 -0.24875556
11.65071 -0.24849589
11.65171 -0.24822810999999997
11.65271 -0.24795434
11.65371 -0.24767503999999999
11.65471 -0.24738872999999997
11.65571 -0.24709250000000002
11.65671 -0.24678328
11.65771 -0.24645918000000003
11.65871 -0.24612036
11.65971 -0.24576925000000002
11.66071 -0.24540958000000002
11.66171 -0.24504499
11.66271 -0.24467765
11.66371 -0.24430722000000002
11.66471 -0.24393093999999999
11.66571 -0.24354457999999998
11.66671 -0.24314397
11.66771 -0.2427265
11.66871 -0.24229202
11.66971 -0.24184273
11.67071 -0.24138226000000002
11.67171 -0.24091424
11.67271 -0.24044088
11.67371 -0.23996222000000003
11.67471 -0.2394764
11.67571 -0.23898054000000002
11.67671 -0.23847213
11.67771 -0.23795012000000001
11.67871 -0.23741529
11.67971 -0.23686984
11.68071 -0.23631623
11.68171 -0.23575601999999998
11.68271 -0.23518885
11.68371 -0.23461242999999998
11.68471 -0.23402334
11.68571 -0.23341837999999998
11.68671 -0.23279591000000002
11.68771 -0.23215669
11.68871 -0.23150373999999999
11.68971 -0.23084136
11.69071 -0.23017358
11.69171 -0.22950263
11.69271 -0.22882822
11.69371 -0.22814753
11.69471 -0.22745638
11.69571 -0.22675064
11.69671 -0.22602777
11.69771 -0.22528747
11.69871 -0.22453158
11.69971 -0.22376319000000003
11.70071 -0.22298519
11.70171 -0.22219911
11.70271 -0.22140467000000003
11.70371 -0.2206001
11.70471 -0.21978309
11.70571 -0.21895209999999998
11.70671 -0.21810709
11.70771 -0.21724978
11.70871 -0.21638288
11.70971 -0.21550893
11.71071 -0.21462904
11.71171 -0.21374219
11.71271 -0.21284531999999998
11.71371 -0.2119344
11.71471 -0.21100573
11.71571 -0.21005745999999997
11.71671 -0.20909025
11.71771 -0.20810713
11.71871 -0.20711238
11.71971 -0.20611009
11.72071 -0.20510279999999997
11.72171 -0.20409059
11.72271 -0.20307139
11.72371 -0.20204186000000002
11.72471 -0.20099868999999998
11.72571 -0.19993987000000002
11.72671 -0.19886522
11.72771 -0.1977762
11.72871 -0.19667496
11.72971 -0.19556319
11.73071 -0.19444132
11.73171 -0.19330825
11.73271 -0.19216186
11.73371 -0.19100007
11.73471 -0.18982191
11.73571 -0.1886282
11.73671 -0.18742143
11.73771 -0.18620496
11.73871 -0.18498176
11.73971 -0.18375319
11.74071 -0.1825184
11.74171 -0.18127443999999998
11.74271 -0.18001733
11.74371 -0.17874332
11.74471 -0.17745022
11.74571 -0.17613809
11.74671 -0.17480905
11.74771 -0.17346641
11.74871 -0.17211342000000002
11.74971 -0.17075213
11.75071 -0.16938279
11.75171 -0.16800404
11.75271 -0.16661368
11.75371 -0.16520973
11.75471 -0.16379132
11.75571 -0.16235892
11.75671 -0.1609141
11.75771 -0.15945862
11.75871 -0.15799352
11.75971 -0.1565185
11.76071 -0.15503188
11.76171 -0.1535312
11.76271 -0.15201424
11.76371 -0.15047994
11.76471 -0.14892897
11.76571 -0.14736361
11.76671 -0.14578695
11.76771 -0.14420181
11.76871 -0.14260969
11.76971 -0.14101026
11.77071 -0.13940143
11.77171 -0.13778019
11.77271 -0.13614363000000002
11.77371 -0.13449
11.77471 -0.13281916
11.77571 -0.13113255000000001
11.77671 -0.12943245
11.77771 -0.12772111
11.77871 -0.12599991
11.77971 -0.12426894000000001
11.78071 -0.12252719999999999
11.78171 -0.12077318
11.78271 -0.11900564
11.78371 -0.1172242
11.78471 -0.11542946999999999
11.78571 -0.11362275000000001
11.78671 -0.11180537
11.78771 -0.10997801000000001
11.78871 -0.10814024000000001
11.78971 -0.10629062
11.79071 -0.10442717000000001
11.79171 -0.10254814999999999
11.79271 -0.10065276999999999
11.79371 -0.09874157800000001
11.79471 -0.096816372
11.79571 -0.094879599
11.79671 -0.09293357099999999
11.79771 -0.090979668
11.79871 -0.08901789
11.79971 -0.08704692
11.80071 -0.085064617
11.80171 -0.083068764
11.80271 -0.081057771
11.80371 -0.07903109700000001
11.80471 -0.076989277
11.80571 -0.07493353900000001
11.80671 -0.072865264
11.80771 -0.070785463
11.80871 -0.068694539
11.80971 -0.06659230000000001
11.81071 -0.064478285
11.81171 -0.062352163
11.81271 -0.060214044
11.81371 -0.05806454
11.81471 -0.05590454699999999
11.81571 -0.05373483899999999
11.81671 -0.051555636999999994
11.81771 -0.049366389
11.81871 -0.047165784
11.81971 -0.044952096999999996
11.82071 -0.042723727999999996
11.82171 -0.040479706000000004
11.82271 -0.038220029
11.82371 -0.035945702
11.82471 -0.033658466
11.82571 -0.03136032
11.82671 -0.029052977
11.82771 -0.026737438999999998
11.82871 -0.024413861999999998
11.82971 -0.02208162
11.83071 -0.019739606
11.83171 -0.017386621
11.83271 -0.015021682
11.83371 -0.012644219
11.83471 -0.010254059000000001
11.83571 -0.0078512967
11.83671 -0.0054361237
11.83771 -0.0030086752
11.83871 -0.00056899603
11.83971 0.0018829087
11.84071 0.0043469343
11.84171 0.0068227433
11.84271 0.0093096816
11.84371 0.011806874
11.84471 0.014313382
11.84571 0.016828466
11.84671 0.019351814000000002
11.84771 0.021883693
11.84871 0.024424927
11.84971 0.026976733
11.85071 0.029540405
11.85171 0.032116993999999996
11.85271 0.034707005
11.85371 0.037310272
11.85471 0.039925994
11.85571 0.042552938
11.85671 0.045189794000000005
11.85771 0.047835495
11.85871 0.050489436
11.85971 0.053151540000000004
11.86071 0.055822206
11.86171 0.058502081000000004
11.86271 0.061191799
11.86371 0.063891779
11.86471 0.066602119
11.86571 0.069322658
11.86671 0.072053116
11.86771 0.07479328199999999
11.86871 0.07754319200000001
11.86971 0.08030309699999999
11.87071 0.083073374
11.87171 0.08585427999999999
11.87271 0.08864578
11.87371 0.091447408
11.87471 0.09425832499999999
11.87571 0.097077555
11.87671 0.09990426499999999
11.87771 0.10273808999999999
11.87871 0.1055793
11.87971 0.10842874999999999
11.88071 0.11128761999999999
11.88171 0.11415698999999999
11.88271 0.11703746000000001
11.88371 0.1199289
11.88471 0.12283048
11.88571 0.12574089000000002
11.88671 0.12865876
11.88771 0.13158312
11.88871 0.13451371
11.88971 0.13745096999999998
11.89071 0.14039582
11.89171 0.14334933
11.89271 0.1463122
11.89371 0.14928454
11.89471 0.15226586
11.89571 0.15525531
11.89671 0.15825201
11.89771 0.16125545
11.89871 0.16426570000000001
11.89971 0.1672833
11.90071 0.17030897
11.90171 0.17334316
11.90271 0.17638578
11.90371 0.17943606
11.90471 0.18249274
11.90571 0.18555456
11.90671 0.18862078000000002
11.90771 0.19169152
11.90871 0.19476782
11.90971 0.19785133
11.91071 0.20094381
11.91171 0.20404644000000002
11.91271 0.20715936999999998
11.91371 0.21028167000000003
11.91471 0.21341157
11.91571 0.21654700000000002
11.91671 0.21968631
11.91771 0.22282866
11.91871 0.2259742
11.91971 0.22912377
11.92071 0.23227853
11.92171 0.23543931999999998
11.92271 0.23860642999999998
11.92371 0.24177944
11.92471 0.24495762999999998
11.92571 0.24814038
11.92671 0.25132764
11.92771 0.25452009999999997
11.92871 0.25771896
11.92971 0.26092541
11.93071 0.26414013
11.93171 0.26736273
11.93271 0.27059177
11.93371 0.27382502
11.93471 0.27706011
11.93571 0.28029529
11.93671 0.28353003
11.93771 0.28676512000000004
11.93871 0.29000244
11.93971 0.29324421
11.94071 0.29649236
11.94171 0.29974782
11.94271 0.30301041
11.94371 0.30627903
11.94471 0.30955216
11.94571 0.31282855
11.94671 0.3161076
11.94771 0.31938942000000003
11.94871 0.32267454
11.94971 0.32596347999999997
11.95071 0.32925615
11.95171 0.33255165999999997
11.95271 0.33584852
11.95371 0.33914514
11.95471 0.34244047
11.95571 0.34573451
11.95671 0.34902848
11.95771 0.35232443
11.95871 0.35562462
11.95971 0.35893077
11.96071 0.36224341
11.96171 0.36556169
11.96271 0.36888365
11.96371 0.37220689
11.96471 0.37552936
11.96571 0.37884999
11.96671 0.38216887
11.96771 0.38548708
11.96871 0.38880596
11.96971 0.39212662
11.97071 0.39544925000000003
11.97171 0.39877333
11.97271 0.40209768
11.97371 0.40542128999999993
11.97471 0.40874369
11.97571 0.41206535
11.97671 0.41538747
11.97771 0.4187115
11.97871 0.42203841999999997
11.97971 0.42536817000000005
11.98071 0.42869961
11.98171 0.43203062000000003
11.98271 0.43535889
11.98371 0.43868269
11.98471 0.44200150000000005
11.98571 0.44531613000000003
11.98671 0.44862833
11.98771 0.45194016000000004
11.98871 0.45525319999999997
11.98971 0.45856796
11.99071 0.46188375000000004
11.99171 0.46519893
11.99271 0.46851169000000004
11.99371 0.47182078
11.99471 0.47512585
11.99571 0.47842761999999994
11.99671 0.48172735
11.99771 0.48502623
11.99871 0.48832464999999997
11.99971 0.49162204
12.00071 0.49491696999999996
12.00171 0.49820775
12.00271 0.5014930400000001
12.00371 0.50477255
12.00471 0.5080470800000001
12.00571 0.51131817
12.00671 0.51458757
12.00771 0.51785633
12.00871 0.52112439
12.00971 0.5243903999999999
12.01071 0.5276523099999999
12.01171 0.53090793
12.01271 0.53415592
12.01371 0.53739618
12.01471 0.54062982
12.01571 0.54385876
12.01671 0.54708496
12.01771 0.55030952
12.01871 0.55353232
12.01971 0.55675209
12.02071 0.55996687
12.02171 0.5631748599999999
12.02271 0.56637502
12.02371 0.56956746
12.02471 0.57275309
12.02571 0.57593333
12.02671 0.57910918
12.02771 0.5822807600000001
12.02871 0.5854470700000001
12.02971 0.58860653
12.03071 0.59175747
12.03171 0.59489901
12.03271 0.59803138
12.03371 0.60115601
12.03471 0.60427492
12.03571 0.60738991
12.03671 0.61050183
12.03771 0.61361007
12.03871 0.61671273
12.03971 0.6198071900000001
12.04071 0.62289103
12.04171 0.62596281
12.04271 0.6290226200000001
12.04371 0.63207177
12.04471 0.63511236
12.04571 0.6381462299999999
12.04671 0.64117443
12.04771 0.64419671
12.04871 0.6472118699999999
12.04971 0.65021822
12.05071 0.65321447
12.05171 0.6562002499999999
12.05271 0.6591761500000001
12.05371 0.66214353
12.05471 0.6651036
12.05571 0.66805677
12.05671 0.67100227
12.05771 0.67393808
12.05871 0.67686178
12.05971 0.67977132
12.06071 0.68266587
12.06171 0.68554613
12.06271 0.68841423
12.06371 0.69127297
12.06471 0.69412473
12.06571 0.69697062
12.06671 0.69981012
12.06771 0.70264125
12.06871 0.7054613900000001
12.06971 0.70826812
12.07071 0.7110601799999999
12.07171 0.71383771
12.07271 0.71660196
12.07371 0.7193545800000001
12.07471 0.72209667
12.07571 0.7248283799999999
12.07671 0.72754873
12.07771 0.73025608
12.07871 0.7329489100000001
12.07971 0.7356266
12.08071 0.73828986
12.08171 0.7409405
12.08271 0.74358075
12.08371 0.74621234
12.08471 0.7488356899999999
12.08571 0.7514494
12.08671 0.75405082
12.08771 0.75663668
12.08871 0.75920438
12.08971 0.76175281
12.09071 0.76428265
12.09171 0.76679606
12.09271 0.76929573
12.09371 0.77178399
12.09471 0.77426182
12.09571 0.77672871
12.09671 0.7791829299999999
12.09771 0.7816223400000001
12.09871 0.78404546
12.09971 0.7864517200000001
12.10071 0.78884196
12.10171 0.7912176700000001
12.10271 0.79358025
12.10371 0.7959301599999999
12.10471 0.79826657
12.10571 0.80058742
12.10671 0.8028904
12.10771 0.8051735299999999
12.10871 0.80743646
12.10971 0.8096802999999999
12.11071 0.81190746
12.11171 0.8141208400000001
12.11271 0.81632258
12.11371 0.8185132399999999
12.11471 0.8206916999999999
12.11571 0.82285516
12.11671 0.82500065
12.11771 0.8271256499999999
12.11871 0.8292292200000001
12.11971 0.8313120300000001
12.12071 0.8333760299999999
12.12171 0.8354233600000001
12.12271 0.83745569
12.12371 0.8394733999999999
12.12471 0.84147546
12.12571 0.84346002
12.12671 0.8454252000000001
12.12771 0.84737027
12.12871 0.84929559
12.12971 0.85120266
12.13071 0.85309353
12.13171 0.85496968
12.13271 0.8568312
12.13371 0.85867681
12.13471 0.86050387
12.13571 0.8623097099999999
12.13671 0.86409235
12.13771 0.86585134
12.13871 0.8675880699999999
12.13971 0.86930515
12.14071 0.87100528
12.14171 0.87269042
12.14271 0.8743610199999999
12.14371 0.8760158
12.14471 0.87765232
12.14571 0.87926788
12.14671 0.88086063
12.14771 0.88243
12.14871 0.8839771200000001
12.14971 0.88550374
12.15071 0.8870118300000001
12.15171 0.88850232
12.15271 0.88997493
12.15371 0.89142825
12.15471 0.89286044
12.15571 0.89426991
12.15671 0.89565627
12.15771 0.8970205700000001
12.15871 0.89836465
12.15971 0.8996906699999999
12.16071 0.9009998300000001
12.16171 0.9022918499999999
12.16271 0.90356506
12.16371 0.9048166700000001
12.16471 0.90604406
12.16571 0.9072455599999999
12.16671 0.9084211700000001
12.16771 0.90957247
12.16871 0.9107019799999999
12.16971 0.91181248
12.17071 0.9129055800000001
12.17171 0.9139814399999999
12.17271 0.91503868
12.17371 0.91607515
12.17471 0.91708852
12.17571 0.9180773999999999
12.17671 0.9190416
12.17771 0.91998214
12.17871 0.92090052
12.17971 0.9217980299999999
12.18071 0.92267497
12.18171 0.9235305699999999
12.18271 0.9243633600000001
12.18371 0.92517184
12.18471 0.92595518
12.18571 0.9267137400000001
12.18671 0.9274492000000001
12.18771 0.9281639899999999
12.18871 0.92886006
12.18971 0.9295383500000001
12.19071 0.93019828
12.19171 0.93083773
12.19271 0.9314536999999999
12.19371 0.93204333
12.19471 0.9326048199999999
12.19571 0.93313809
12.19671 0.93364464
12.19771 0.93412669
12.19871 0.9345866700000001
12.19971 0.9350260699999999
12.20071 0.9354452600000001
12.20171 0.93584349
12.20271 0.93621928
12.20371 0.9365715099999999
12.20471 0.93689971
12.20571 0.93720434
12.20671 0.93748635
12.20771 0.93774674
12.20871 0.9379858200000001
12.20971 0.93820281
12.21071 0.93839578
12.21171 0.93856258
12.21271 0.9387014399999999
12.21371 0.93881171
12.21471 0.9388942299999999
12.21571 0.9389513199999999
12.21671 0.93898587
12.21771 0.9390004900000001
12.21871 0.9389965800000001
12.21971 0.9389739500000001
12.22071 0.9389309199999999
12.22171 0.93886508
12.22271 0.9387739
12.22371 0.93865581
12.22471 0.93851043
12.22571 0.93833841
12.22671 0.93814097
12.22771 0.93791923
12.22871 0.93767373
12.22971 0.9374040199999999
12.23071 0.9371092500000001
12.23171 0.93678879
12.23271 0.93644261
12.23371 0.93607148
12.23471 0.9356772500000001
12.23571 0.9352617900000001
12.23671 0.9348264900000001
12.23771 0.93437172
12.23871 0.9338962799999999
12.23971 0.9333979299999999
12.24071 0.93287379
12.24171 0.9323215100000001
12.24271 0.9317398100000001
12.24371 0.93112905
12.24471 0.9304909
12.24571 0.92982771
12.24671 0.9291417
12.24771 0.9284341700000001
12.24871 0.9277053199999999
12.24971 0.92695439
12.25071 0.92618009
12.25171 0.92538139
12.25271 0.92455791
12.25371 0.92371013
12.25471 0.92283888
12.25571 0.9219449
12.25671 0.9210283899999999
12.25771 0.9200885900000001
12.25871 0.91912402
12.25971 0.918133
12.26071 0.91711422
12.26171 0.91606751
12.26271 0.91499388
12.26371 0.91389539
12.26471 0.9127743500000001
12.26571 0.91163265
12.26671 0.9104711
12.26771 0.9092892499999999
12.26871 0.90808552
12.26971 0.9068577600000001
12.27071 0.9056041000000001
12.27171 0.90432372
12.27271 0.90301679
12.27371 0.9016845399999999
12.27471 0.90032844
12.27571 0.89894971
12.27671 0.89754872
12.27771 0.8961251
12.27871 0.89467783
12.27971 0.8932057800000001
12.28071 0.89170858
12.28171 0.89018652
12.28271 0.88864062
12.28371 0.88707227
12.28471 0.8854826899999999
12.28571 0.88387216
12.28671 0.8822399200000001
12.28771 0.8805846799999999
12.28871 0.87890467
12.28971 0.87719858
12.29071 0.8754662200000001
12.29171 0.8737083499999999
12.29271 0.87192673
12.29371 0.87012332
12.29471 0.8682996000000001
12.29571 0.8664560499999999
12.29671 0.8645921000000001
12.29771 0.86270617
12.29871 0.8607965900000001
12.29971 0.85886195
12.30071 0.8569017099999999
12.30171 0.8549164
12.30271 0.85290726
12.30371 0.8508757699999999
12.30471 0.84882313
12.30571 0.84674982
12.30671 0.8446555600000001
12.30771 0.8425395
12.30871 0.8404009
12.30971 0.83823949
12.31071 0.83605554
12.31171 0.83384989
12.31271 0.8316235599999999
12.31371 0.82937712
12.31471 0.82711047
12.31571 0.82482267
12.31671 0.82251225
12.31771 0.82017761
12.31871 0.81781773
12.31971 0.81543261
12.32071 0.8130233699999999
12.32171 0.8105920600000001
12.32271 0.8081409100000001
12.32371 0.80567179
12.32471 0.8031857200000001
12.32571 0.8006826
12.32671 0.7981612299999999
12.32771 0.79561993
12.32871 0.79305721
12.32971 0.7904719600000001
12.33071 0.78786369
12.33171 0.7852327100000001
12.33271 0.78257946
12.33371 0.77990466
12.33471 0.77720862
12.33571 0.77449139
12.33671 0.77175298
12.33771 0.7689935600000001
12.33871 0.7662138
12.33971 0.7634148000000001
12.34071 0.76059802
12.34171 0.75776484
12.34271 0.75491611
12.34371 0.7520517800000001
12.34471 0.74917073
12.34571 0.74627106
12.34671 0.7433505699999999
12.34771 0.74040741
12.34871 0.73744045
12.34971 0.7344497400000001
12.35071 0.7314364400000001
12.35171 0.7284024299999999
12.35271 0.72534988
12.35371 0.72228075
12.35471 0.7191963
12.35571 0.716097
12.35671 0.71298266
12.35771 0.70985262
12.35871 0.70670606
12.35971 0.70354231
12.36071 0.70036082
12.36171 0.6971611600000001
12.36271 0.69394289
12.36371 0.69070542
12.36471 0.68744821
12.36571 0.6841707
12.36671 0.68087275
12.36771 0.67755487
12.36871 0.6742181300000001
12.36971 0.67086439
12.37071 0.6674956999999999
12.37171 0.6641140200000001
12.37271 0.66072065
12.37371 0.65731597
12.37471 0.65389918
12.37571 0.65046861
12.37671 0.64702206
12.37771 0.64355745
12.37871 0.6400732299999999
12.37971 0.6365687600000001
12.38071 0.6330444000000001
12.38171 0.62950142
12.38271 0.62594144
12.38371 0.62236623
12.38471 0.61877724
12.38571 0.61517535
12.38671 0.61156107
12.38771 0.60793445
12.38871 0.6042954500000001
12.38971 0.60064397
12.39071 0.5969799100000001
12.39171 0.5933031
12.39271 0.58961296
12.39371 0.58590868
12.39471 0.58218916
12.39571 0.5784532099999999
12.39671 0.57469993
12.39771 0.57092905
12.39871 0.56714131
12.39971 0.56333831
12.40071 0.5595222599999999
12.40171 0.5556955899999999
12.40271 0.5518602699999999
12.40371 0.54801721
12.40471 0.54416624
12.40571 0.5403060000000001
12.40671 0.53643454
12.40771 0.53254985
12.40871 0.52865036
12.40971 0.52473545
12.41071 0.5208054999999999
12.41171 0.51686154
12.41271 0.5129049099999999
12.41371 0.50893687
12.41471 0.50495821
12.41571 0.50096926
12.41671 0.49697007000000004
12.41771 0.49296068
12.41871 0.48894137000000004
12.41971 0.48491280000000003
12.42071 0.48087575
12.42171 0.47683083000000004
12.42271 0.47277808000000004
12.42371 0.46871682000000003
12.42471 0.46464559
12.42571 0.46056262
12.42671 0.45646639
12.42771 0.45235627
12.42871 0.4482328
12.42971 0.44409772
12.43071 0.43995357
12.43171 0.43580295
12.43271 0.43164776000000005
12.43371 0.42748865999999996
12.43471 0.42332499000000007
12.43571 0.41915514
12.43671 0.41497703999999996
12.43771 0.41078907000000003
12.43871 0.40659038000000003
12.43971 0.40238126999999996
12.44071 0.39816284999999996
12.44171 0.3939365
12.44271 0.38970346
12.44371 0.38546415
12.44471 0.38121839
12.44571 0.37696555
12.44671 0.3727051
12.44771 0.3684371
12.44871 0.36416238
12.44971 0.35988227
12.45071 0.35559828
12.45171 0.35131134
12.45271 0.34702131999999997
12.45371 0.34272703000000004
12.45471 0.33842651
12.45571 0.33411775
12.45671 0.32979944
12.45771 0.32547158
12.45871 0.32113567
12.45971 0.31679424
12.46071 0.31245013
12.46171 0.30810554
12.46271 0.30376138
12.46371 0.29941704
12.46471 0.29507068
12.46571 0.29072
12.46671 0.28636304
12.46771 0.28199889
12.46871 0.27762784
12.46971 0.27325123
12.47071 0.26887073
12.47171 0.26448774
12.47271 0.26010291
12.47371 0.2557161
12.47471 0.25132666
12.47571 0.24693407999999997
12.47671 0.24253845
12.47771 0.23814069999999998
12.47871 0.23374240999999998
12.47971 0.22934522000000002
12.48071 0.22495004999999998
12.48171 0.22055665000000002
12.48271 0.21616338999999998
12.48371 0.21176769
12.48471 0.20736689000000003
12.48571 0.20295909999999998
12.48671 0.19854407
12.48771 0.19412332
12.48871 0.18969972
12.48971 0.18527679
12.49071 0.18085753999999998
12.49171 0.17644373000000002
12.49271 0.17203548999999999
12.49371 0.16763145999999998
12.49471 0.16322954
12.49571 0.15882766
12.49671 0.1544244
12.49771 0.15001938
12.49871 0.14561301
12.49971 0.14120599
12.50071 0.13679884
12.50171 0.13239154
12.50271 0.12798359
12.50371 0.12357443000000001
12.50471 0.11916402
12.50571 0.11475325000000001
12.50671 0.11034415000000002
12.50771 0.10593943
12.50871 0.10154176
12.50971 0.09715287
12.51071 0.092772907
12.51171 0.08840026000000001
12.51271 0.084031938
12.51371 0.079664408
12.51471 0.075294654
12.51571 0.07092106399999999
12.51671 0.06654379499999999
12.51771 0.062164658
12.51871 0.05778643
12.51971 0.053412007
12.52071 0.049043645
12.52171 0.044682543
12.52271 0.040328869
12.52371 0.035982168999999994
12.52471 0.031641862
12.52571 0.027307653
12.52671 0.022979615
12.52771 0.018657972
12.52871 0.014342689000000002
12.52971 0.010033081
12.53071 0.0057277201
12.53171 0.0014246833
12.53271 -0.0028778541
12.53371 -0.0071809045
12.53471 -0.011484115
12.53571 -0.015785592
12.53671 -0.020082261
12.53771 -0.024370648
12.53871 -0.028647832
12.53971 -0.032912166
12.54071 -0.037163703
12.54171 -0.041404067
12.54271 -0.045635796
12.54371 -0.04986155
12.54471 -0.05408337999999999
12.54571 -0.05830227699999999
12.54671 -0.062518113
12.54771 -0.06673000200000001
12.54871 -0.070936786
12.54971 -0.07513748099999999
12.55071 -0.079331431
12.55171 -0.083518279
12.55271 -0.087697653
12.55371 -0.091868907
12.55471 -0.09603097000000001
12.55571 -0.10018251
12.55671 -0.10432232999999999
12.55771 -0.10844984
12.55871 -0.11256543
12.55971 -0.11667054
12.56071 -0.12076735
12.56171 -0.12485818
12.56271 -0.12894485
12.56371 -0.13302804000000001
12.56471 -0.13710711
12.56571 -0.14118023999999998
12.56671 -0.14524491
12.56771 -0.14929865
12.56871 -0.15333956999999998
12.56971 -0.15736679
12.57071 -0.16138038999999998
12.57171 -0.16538124999999998
12.57271 -0.16937057
12.57371 -0.17334949
12.57471 -0.17731883999999998
12.57571 -0.18127906000000002
12.57671 -0.1852304
12.57771 -0.18917299
12.57871 -0.19310699
12.57971 -0.19703258
12.58071 -0.2009498
12.58171 -0.20485830000000002
12.58271 -0.20875726
12.58371 -0.21264534000000002
12.58471 -0.21652093
12.58571 -0.22038247
12.58671 -0.22422899000000002
12.58771 -0.22806032
12.58871 -0.2318772
12.58971 -0.23568114
12.59071 -0.239474
12.59171 -0.24325745000000001
12.59271 -0.24703261
12.59371 -0.25079979
12.59471 -0.2545584
12.59571 -0.25830725
12.59671 -0.26204486
12.59771 -0.26576974999999997
12.59871 -0.26948077
12.59971 -0.27317716999999997
12.60071 -0.27685855
12.60171 -0.28052491
12.60271 -0.28417648
12.60371 -0.28781367
12.60471 -0.29143707
12.60571 -0.29504744
12.60671 -0.2986456
12.60771 -0.30223241
12.60871 -0.30580855
12.60971 -0.30937439
12.61071 -0.31292983
12.61171 -0.31647424
12.61271 -0.32000642
12.61371 -0.32352493
12.61471 -0.32702831
12.61571 -0.33051538999999996
12.61671 -0.33398552000000004
12.61771 -0.33743859
12.61871 -0.34087512
12.61971 -0.34429606
12.62071 -0.34770258000000004
12.62171 -0.35109587
12.62271 -0.35447697
12.62371 -0.35784654
12.62471 -0.36120482000000004
12.62571 -0.36455162
12.62671 -0.36788627
12.62771 -0.37120776
12.62871 -0.37451487
12.62971 -0.37780637
12.63071 -0.38108119999999995
12.63171 -0.38433871
12.63271 -0.38757869
12.63371 -0.39080143999999994
12.63471 -0.39400766
12.63571 -0.39719832
12.63671 -0.40037446000000004
12.63771 -0.4035369
12.63871 -0.40668626
12.63971 -0.40982272000000003
12.64071 -0.41294614999999996
12.64171 -0.41605621
12.64271 -0.41915225
12.64371 -0.42223348
12.64471 -0.42529912000000003
12.64571 -0.42834822
12.64671 -0.43138
12.64771 -0.43439381
12.64871 -0.43738936000000006
12.64971 -0.44036680000000006
12.65071 -0.44332677
12.65171 -0.44627030999999995
12.65271 -0.44919876
12.65371 -0.45211334000000003
12.65471 -0.45501487
12.65571 -0.45790359999999997
12.65671 -0.46077914999999997
12.65771 -0.46364049999999996
12.65871 -0.46648635
12.65971 -0.46931542
12.66071 -0.47212671
12.66171 -0.47491979999999995
12.66271 -0.47769477
12.66371 -0.48045203999999997
12.66471 -0.48319227
12.66571 -0.48591601999999995
12.66671 -0.48862365
12.66771 -0.49131536000000003
12.66871 -0.49399128
12.66971 -0.49665156
12.67071 -0.49929642
12.67171 -0.5019261500000001
12.67271 -0.50454088
12.67371 -0.50714053
12.67471 -0.50972449
12.67571 -0.51229182
12.67671 -0.51484131
12.67771 -0.51737186
12.67871 -0.51988284
12.67971 -0.5223744100000001
12.68071 -0.5248474000000001
12.68171 -0.5273032000000001
12.68271 -0.5297434999999999
12.68371 -0.5321695900000001
12.68471 -0.53458209
12.68571 -0.53698085
12.68671 -0.53936495
12.68771 -0.54173311
12.68871 -0.54408405
12.68971 -0.54641697
12.69071 -0.5487314400000001
12.69171 -0.55102771
12.69271 -0.55330615
12.69371 -0.55556712
12.69471 -0.55781077
12.69571 -0.56003705
12.69671 -0.56224568
12.69771 -0.5644367100000001
12.69871 -0.56661041
12.69971 -0.56876759
12.70071 -0.57090926
12.70171 -0.57303631
12.70271 -0.5751492
12.70371 -0.57724761
12.70471 -0.57933042
12.70571 -0.58139595
12.70671 -0.58344249
12.70771 -0.58546886
12.70871 -0.58747469
12.70971 -0.5894607399999999
12.71071 -0.5914284399999999
12.71171 -0.59337951
12.71271 -0.5953155499999999
12.71371 -0.5972372800000001
12.71471 -0.59914473
12.71571 -0.60103717
12.71671 -0.60291351
12.71771 -0.60477289
12.71871 -0.60661477
12.71971 -0.60843914
12.72071 -0.6102463699999999
12.72171 -0.61203679
12.72271 -0.6138103500000001
12.72371 -0.61556669
12.72471 -0.617305
12.72571 -0.6190246
12.72671 -0.62072519
12.72771 -0.6224072500000001
12.72871 -0.62407209
12.72971 -0.6257213699999999
12.73071 -0.6273566700000001
12.73171 -0.62897899
12.73271 -0.6305882199999999
12.73371 -0.63218316
12.73471 -0.6337618899999999
12.73571 -0.63532232
12.73671 -0.63686292
12.73771 -0.63838311
12.73871 -0.6398834299999999
12.73971 -0.64136516
12.74071 -0.64282995
12.74171 -0.64427913
12.74271 -0.64571346
12.74371 -0.64713289
12.74471 -0.64853686
12.74571 -0.6499248099999999
12.74671 -0.65129646
12.74771 -0.652652
12.74871 -0.65399203
12.74971 -0.65531721
12.75071 -0.6566276799999999
12.75171 -0.65792291
12.75271 -0.65920167
12.75371 -0.66046235
12.75471 -0.66170357
12.75571 -0.6629247199999999
12.75671 -0.66412631
12.75771 -0.66531003
12.75871 -0.66647804
12.75971 -0.6676326
12.76071 -0.66877515
12.76171 -0.6699059599999999
12.76271 -0.67102406
12.76371 -0.67212763
12.76471 -0.67321472
12.76571 -0.67428378
12.76671 -0.67533422
12.76771 -0.6763664100000001
12.76871 -0.6773813200000001
12.76971 -0.6783799699999999
12.77071 -0.67936308
12.77171 -0.6803307700000001
12.77271 -0.68128258
12.77371 -0.68221805
12.77471 -0.68313703
12.77571 -0.68404009
12.77671 -0.68492838
12.77771 -0.68580341
12.77871 -0.68666637
12.77971 -0.68751764
12.78071 -0.6883563500000001
12.78171 -0.68918061
12.78271 -0.6899880199999999
12.78371 -0.69077639
12.78471 -0.6915446399999999
12.78571 -0.6922929999999999
12.78671 -0.69302307
12.78771 -0.6937371999999999
12.78871 -0.69443793
12.78971 -0.69512692
12.79071 -0.69580474
12.79171 -0.69647087
12.79271 -0.697124
12.79371 -0.69776285
12.79471 -0.69838651
12.79571 -0.69899489
12.79671 -0.69958852
12.79771 -0.70016803
12.79871 -0.70073376
12.79971 -0.70128529
12.80071 -0.7018215
12.80171 -0.70234109
12.80271 -0.70284298
12.80371 -0.70332708
12.80471 -0.70379451
12.80571 -0.70424736
12.80671 -0.70468816
12.80771 -0.70511899
12.80871 -0.70554074
12.80971 -0.7059528500000001
12.81071 -0.7063533599999999
12.81171 -0.70673977
12.81271 -0.70710965
12.81371 -0.70746159
12.81471 -0.70779561
12.81571 -0.70811282
12.81671 -0.70841517
12.81771 -0.70870444
12.81871 -0.70898174
12.81971 -0.70924726
12.82071 -0.70950049
12.82171 -0.70974063
12.82271 -0.70996722
12.82371 -0.71018054
12.82471 -0.71038157
12.82571 -0.71057156
12.82671 -0.71075144
12.82771 -0.71092127
12.82871 -0.71107992
12.82971 -0.7112253
12.83071 -0.71135513
12.83171 -0.71146758
12.83271 -0.71156225
12.83371 -0.71164016
12.83471 -0.71170363
12.83571 -0.71175545
12.83671 -0.71179806
12.83771 -0.71183271
12.83871 -0.7118592
12.83971 -0.71187606
12.84071 -0.71188118
12.84171 -0.71187271
12.84271 -0.7118496999999999
12.84371 -0.71181227
12.84471 -0.71176146
12.84571 -0.71169855
12.84671 -0.71162446
12.84771 -0.7115392899999999
12.84871 -0.7114423
12.84971 -0.7113324
12.85071 -0.71120881
12.85171 -0.7110714899999999
12.85271 -0.71092159
12.85371 -0.71076103
12.85471 -0.71059191
12.85571 -0.7104156500000001
12.85671 -0.71023256
12.85771 -0.71004131
12.85871 -0.70983958
12.85971 -0.70962468
12.86071 -0.70939455
12.86171 -0.7091485
12.86271 -0.7088873499999999
12.86371 -0.70861317
12.86471 -0.70832856
12.86571 -0.70803557
12.86671 -0.70773517
12.86771 -0.70742709
12.86871 -0.70711002
12.86971 -0.70678252
12.87071 -0.7064434700000001
12.87171 -0.70609269
12.87271 -0.70573096
12.87371 -0.70535946
12.87471 -0.70497924
12.87571 -0.70459056
12.87671 -0.7041925600000001
12.87771 -0.7037837100000001
12.87871 -0.70336233
12.87971 -0.7029274
12.88071 -0.7024791100000001
12.88171 -0.70201904
12.88271 -0.7015496
12.88371 -0.7010734599999999
12.88471 -0.70059234
12.88571 -0.70010661
12.88671 -0.69961506
12.88771 -0.69911536
12.88871 -0.69860499
12.88971 -0.69808201
12.89071 -0.69754585
12.89171 -0.6969973
12.89271 -0.69643813
12.89371 -0.69587035
12.89471 -0.6952954
12.89571 -0.6947136500000001
12.89671 -0.69412449
12.89771 -0.69352677
12.89871 -0.69291936
12.89971 -0.69230194
12.90071 -0.69167516
12.90171 -0.6910403300000001
12.90271 -0.69039892
12.90371 -0.68975189
12.90471 -0.68909889
12.90571 -0.68843854
12.90671 -0.68776873
12.90771 -0.68708742
12.90871 -0.68639354
12.90971 -0.68568746
12.91071 -0.68497094
12.91171 -0.68424675
12.91271 -0.68351757
12.91371 -0.68278522
12.91471 -0.68205004
12.91571 -0.6813107500000001
12.91671 -0.68056523
12.91771 -0.6798111800000001
12.91871 -0.67904699
12.91971 -0.67827222
12.92071 -0.67748767
12.92171 -0.67669475
12.92271 -0.67589488
12.92371 -0.67508882
12.92471 -0.67427638
12.92571 -0.67345672
12.92671 -0.67262887
12.92771 -0.67179236
12.92871 -0.67094769
12.92971 -0.67009637
12.93071 -0.6692403
12.93171 -0.6683812
12.93271 -0.66751973
12.93371 -0.66665509
12.93471 -0.66578523
12.93571 -0.66490741
12.93671 -0.66401921
12.93771 -0.66311932
12.93871 -0.66220802
12.93971 -0.66128713
12.94071 -0.66035935
12.94171 -0.65942733
12.94271 -0.65849293
12.94371 -0.65755663
12.94471 -0.65661762
12.94571 -0.65567438
12.94671 -0.65472531
12.94771 -0.65376954
12.94871 -0.65280702
12.94971 -0.6518384
12.95071 -0.65086451
12.95171 -0.64988579
12.95271 -0.6489018
12.95371 -0.64791143
12.95471 -0.64691324
12.95571 -0.6459062
12.95671 -0.6448902200000001
12.95771 -0.64386665
12.95871 -0.64283782
12.95971 -0.6418065199999999
12.96071 -0.64077498
12.96171 -0.6397442
12.96271 -0.63871345
12.96371 -0.6376806199999999
12.96471 -0.6366428000000001
12.96571 -0.6355973
12.96671 -0.63454257
12.96771 -0.63347844
12.96871 -0.63240612
12.96971 -0.63132751
12.97071 -0.6302445200000001
12.97171 -0.62915836
12.97271 -0.6280693700000001
12.97371 -0.62697711
12.97471 -0.62588095
12.97571 -0.6247804499999999
12.97671 -0.62367599
12.97771 -0.62256851
12.97871 -0.62145912
12.97971 -0.62034857
12.98071 -0.61923661
12.98171 -0.61812196
12.98271 -0.61700237
12.98371 -0.61587556
12.98471 -0.6147399100000001
12.98571 -0.6135951700000001
12.98671 -0.61244271
12.98771 -0.61128507
12.98871 -0.6101253
12.98971 -0.60896594
12.99071 -0.60780835
12.99171 -0.6066523
12.99271 -0.6054962500000001
12.99371 -0.60433806
12.99471 -0.60317563
12.99571 -0.6020076600000001
12.99671 -0.60083391
12.99771 -0.5996549
12.99871 -0.59847152
12.99971 -0.59728436
13.00071 -0.5960935700000001
13.00171 -0.5948987299999999
13.00271 -0.59369924
13.00371 -0.59249485
13.00471 -0.59128618
13.00571 -0.59007471
13.00671 -0.58886246
13.00771 -0.58765137
13.00871 -0.58644256
13.00971 -0.5852357499999999
13.01071 -0.58402927
13.01171 -0.58282041
13.01271 -0.58160638
13.01371 -0.58038505
13.01471 -0.57915561
13.01571 -0.5779187699999999
13.01671 -0.5766765699999999
13.01771 -0.57543148
13.01871 -0.57418579
13.01971 -0.57294085
13.02071 -0.57169693
13.02171 -0.57045342
13.02271 -0.5692094099999999
13.02371 -0.5679641400000001
13.02471 -0.56671728
13.02571 -0.56546908
13.02671 -0.56421985
13.02771 -0.56296964
13.02871 -0.5617179
13.02971 -0.56046336
13.03071 -0.5592044
13.03171 -0.55793971
13.03271 -0.55666878
13.03371 -0.55539231
13.03471 -0.55411225
13.03571 -0.5528312599999999
13.03671 -0.5515519099999999
13.03771 -0.55027595
13.03871 -0.54900381
13.03971 -0.54773442
13.04071 -0.5464657199999999
13.04171 -0.5451952999999999
13.04271 -0.54392121
13.04371 -0.5426424099999999
13.04471 -0.541359
13.04571 -0.54007182
13.04671 -0.53878203
13.04771 -0.53749061
13.04871 -0.53619803
13.04971 -0.53490419
13.05071 -0.53360891
13.05171 -0.53231218
13.05271 -0.53101447
13.05371 -0.52971677
13.05471 -0.5284202800000001
13.05571 -0.52712592
13.05671 -0.52583399
13.05771 -0.52454364
13.05871 -0.52325316
13.05971 -0.5219603899999999
13.06071 -0.5206634299999999
13.06171 -0.51936125
13.06271 -0.5180540499999999
13.06371 -0.51674321
13.06471 -0.51543084
13.06571 -0.51411907
13.06671 -0.51280954
13.06771 -0.5115027999999999
13.06871 -0.51019839
13.06971 -0.50889519
13.07071 -0.5075919
13.07171 -0.50628758
13.07271 -0.50498182
13.07371 -0.5036748
13.07471 -0.5023669
13.07571 -0.50105839
13.07671 -0.49974923
13.07771 -0.49843886000000004
13.07871 -0.49712667
13.07971 -0.49581215999999995
13.08071 -0.49449545
13.08171 -0.49317744999999996
13.08271 -0.49185957999999996
13.08371 -0.49054348
13.08471 -0.48923036
13.08571 -0.4879206
13.08671 -0.48661353
13.08771 -0.48530763
13.08871 -0.48400103
13.08971 -0.48269196000000003
13.09071 -0.48137954
13.09171 -0.48006382000000003
13.09271 -0.47874576
13.09371 -0.47742682999999997
13.09471 -0.47610849000000005
13.09571 -0.47479182999999997
13.09671 -0.47347713
13.09771 -0.4721642
13.09871 -0.47085243
13.09971 -0.46954136
13.10071 -0.46823076
13.10171 -0.46692076
13.10271 -0.46561155000000004
13.10371 -0.46430333
13.10471 -0.46299575000000004
13.10571 -0.46168802999999997
13.10671 -0.46037911
13.10771 -0.45906799000000004
13.10871 -0.45775416999999996
13.10971 -0.45643797999999997
13.11071 -0.45512058000000005
13.11171 -0.45380369000000004
13.11271 -0.45248913
13.11371 -0.45117824
13.11471 -0.44987150000000004
13.11571 -0.44856840000000003
13.11671 -0.44726762000000003
13.11771 -0.44596754
13.11871 -0.44466667
13.11971 -0.44336407
13.12071 -0.44205957
13.12171 -0.44075353
13.12271 -0.43944665000000005
13.12371 -0.43813958999999997
13.12471 -0.4368328
13.12571 -0.43552639
13.12671 -0.43422044
13.12771 -0.4329151
13.12871 -0.43161088000000003
13.12971 -0.43030851999999997
13.13071 -0.42900885
13.13171 -0.42771255
13.13271 -0.42641964
13.13371 -0.42512943
13.13471 -0.42384062
13.13571 -0.42255148
13.13671 -0.42126044
13.13771 -0.4199666
13.13871 -0.41866987
13.13971 -0.41737114000000003
13.14071 -0.41607184999999997
13.14171 -0.41477364
13.14271 -0.41347784
13.14371 -0.41218521
13.14471 -0.41089574999999995
13.14571 -0.40960903
13.14671 -0.40832432
13.14771 -0.40704104999999996
13.14871 -0.40575884999999995
13.14971 -0.40447763
13.15071 -0.40319739000000004
13.15171 -0.40191797999999995
13.15271 -0.400639
13.15371 -0.39935987
13.15471 -0.39807996
13.15571 -0.39679887999999996
13.15671 -0.39551682000000005
13.15771 -0.39423448
13.15871 -0.39295316999999996
13.15971 -0.39167422999999996
13.16071 -0.39039878
13.16171 -0.38912729
13.16271 -0.38785948
13.16371 -0.38659431
13.16471 -0.38533038000000003
13.16571 -0.38406637
13.16671 -0.38280135
13.16771 -0.38153511
13.16871 -0.38026802000000004
13.16971 -0.37900091
13.17071 -0.37773466
13.17171 -0.37646994
13.17271 -0.37520709
13.17371 -0.37394607999999996
13.17471 -0.3726867
13.17571 -0.37142877
13.17671 -0.37017232
13.17771 -0.36891752
13.17871 -0.36766466000000003
13.17971 -0.36641383
13.18071 -0.36516477999999997
13.18171 -0.36391695
13.18271 -0.36266947
13.18371 -0.36142154000000004
13.18471 -0.36017271
13.18571 -0.35892305999999996
13.18671 -0.35767334
13.18771 -0.35642474
13.18871 -0.35517854000000004
13.18971 -0.35393578000000003
13.19071 -0.35269691000000003
13.19171 -0.35146165
13.19271 -0.35022912
13.19371 -0.34899807
13.19471 -0.34776733
13.19571 -0.34653607000000003
13.19671 -0.345304
13.19771 -0.34407128000000003
13.19871 -0.34283844
13.19971 -0.34160614
13.20071 -0.34037492999999996
13.20171 -0.33914519
13.20271 -0.33791719000000003
13.20371 -0.33669113
13.20471 -0.33546726
13.20571 -0.3342459
13.20671 -0.33302738000000004
13.20771 -0.33181182000000004
13.20871 -0.33059902
13.20971 -0.32938833
13.21071 -0.3281787
13.21171 -0.32696892
13.21271 -0.32575789
13.21371 -0.32454499
13.21471 -0.32333024
13.21571 -0.32211437
13.21671 -0.32089874
13.21771 -0.31968495
13.21871 -0.31847446
13.21971 -0.31726833
13.22071 -0.31606694999999996
13.22171 -0.31487006
13.22271 -0.31367687
13.22371 -0.31248624
13.22471 -0.31129704
13.22571 -0.31010818
13.22671 -0.30891888
13.22771 -0.30772865
13.22871 -0.30653721
13.22971 -0.30534458
13.23071 -0.30415102
13.23171 -0.30295702
13.23271 -0.30176338999999996
13.23371 -0.30057114
13.23471 -0.29938139
13.23571 -0.29819524000000003
13.23671 -0.29701348
13.23771 -0.29583641
13.23871 -0.29466370999999997
13.23971 -0.29349448
13.24071 -0.29232732
13.24171 -0.29116061000000004
13.24271 -0.28999285
13.24371 -0.28882297
13.24471 -0.28765050000000003
13.24571 -0.28647573
13.24671 -0.28529961
13.24771 -0.28412354
13.24871 -0.28294912
13.24971 -0.28177781
13.25071 -0.28061073000000003
13.25171 -0.27944841
13.25271 -0.27829087
13.25371 -0.27713757
13.25471 -0.2759876
13.25571 -0.27483981
13.25671 -0.27369303
13.25771 -0.2725462
13.25871 -0.27139843
13.25971 -0.27024918
13.26071 -0.26909823
13.26171 -0.26794574
13.26271 -0.26679225
13.26371 -0.26563865
13.26471 -0.26448611
13.26571 -0.26333593
13.26671 -0.26218935
13.26771 -0.26104731999999997
13.26871 -0.25991024
13.26971 -0.2587779
13.27071 -0.25764937
13.27171 -0.25652319
13.27271 -0.25539764
13.27371 -0.25427109
13.27471 -0.25314237
13.27571 -0.25201102
13.27671 -0.25087742
13.27771 -0.24974264999999998
13.27871 -0.2486082
13.27971 -0.24747564
13.28071 -0.24634627999999997
13.28171 -0.24522084000000002
13.28271 -0.24409954999999997
13.28371 -0.24298208
13.28471 -0.24186784999999997
13.28571 -0.24075611
13.28671 -0.23964618000000001
13.28771 -0.23853746000000003
13.28871 -0.23742939999999998
13.28971 -0.23632143
13.29071 -0.23521297
13.29171 -0.23410355000000002
13.29271 -0.23299288
13.29371 -0.23188114
13.29471 -0.23076904
13.29571 -0.22965781000000002
13.29671 -0.22854898
13.29771 -0.22744401
13.29871 -0.22634389
13.29971 -0.22524874999999997
13.30071 -0.22415777
13.30171 -0.22306941000000002
13.30271 -0.22198164
13.30371 -0.22089272
13.30471 -0.21980146
13.30571 -0.21870765000000003
13.30671 -0.21761197000000002
13.30771 -0.21651585
13.30871 -0.21542085
13.30971 -0.21432829
13.31071 -0.21323902
13.31171 -0.21215319000000002
13.31271 -0.21107052
13.31371 -0.20999061
13.31471 -0.20891307
13.31571 -0.20783775999999998
13.31671 -0.20676461999999998
13.31771 -0.20569352999999999
13.31871 -0.204624
13.31971 -0.20355515000000002
13.32071 -0.20248572999999997
13.32171 -0.20141452999999998
13.32271 -0.20034083
13.32371 -0.19926472999999997
13.32471 -0.19818738000000002
13.32571 -0.19711077
13.32671 -0.19603721000000002
13.32771 -0.19496874
13.32871 -0.19390644
13.32971 -0.19285012
13.33071 -0.1917984
13.33171 -0.19074908000000002
13.33271 -0.18969983
13.33371 -0.18864884
13.33471 -0.18759528
13.33571 -0.18653936
13.33671 -0.18548208
13.33771 -0.18442472999999998
13.33871 -0.18336844
13.33971 -0.18231381
13.34071 -0.18126094
13.34171 -0.1802097
13.34271 -0.17916003
13.34371 -0.17811226
13.34471 -0.17706717
13.34571 -0.17602567
13.34671 -0.17498842
13.34771 -0.17395536
13.34871 -0.17292544999999998
13.34971 -0.17189678
13.35071 -0.17086706000000002
13.35171 -0.16983433
13.35271 -0.16879759
13.35371 -0.16775725
13.35471 -0.16671504
13.35571 -0.16567355
13.35671 -0.16463546
13.35771 -0.16360268
13.35871 -0.16257591000000002
13.35971 -0.16155447
13.36071 -0.16053668000000001
13.36171 -0.15952054000000002
13.36271 -0.15850437
13.36371 -0.15748732
13.36471 -0.15646942
13.36571 -0.15545132
13.36671 -0.15443381
13.36771 -0.1534173
13.36871 -0.15240164
13.36971 -0.15138617000000001
13.37071 -0.15037018
13.37171 -0.1493534
13.37271 -0.14833633
13.37371 -0.14732035
13.37471 -0.14630731000000002
13.37571 -0.14529888999999999
13.37671 -0.14429598
13.37771 -0.14329815
13.37871 -0.14230373
13.37971 -0.14131022999999998
13.38071 -0.14031511000000002
13.38171 -0.13931664000000002
13.38271 -0.13831445
13.38371 -0.13730967000000002
13.38471 -0.13630446000000002
13.38571 -0.13530131
13.38671 -0.13430219000000002
13.38771 -0.13330798000000002
13.38871 -0.13231827000000002
13.38971 -0.13133175
13.39071 -0.13034672
13.39171 -0.12936187000000002
13.39271 -0.12837667
13.39371 -0.12739145000000002
13.39471 -0.12640705
13.39571 -0.12542433
13.39671 -0.12444358
13.39771 -0.12346433
13.39871 -0.1224855
13.39971 -0.12150586
13.40071 -0.12052471000000001
13.40171 -0.11954232
13.40271 -0.11855998
13.40371 -0.11757977
13.40471 -0.11660373
13.40571 -0.11563319
13.40671 -0.11466814
13.40771 -0.11370714000000001
13.40871 -0.11274772000000001
13.40971 -0.11178714000000001
13.41071 -0.11082334
13.41171 -0.10985555999999999
13.41271 -0.10888460999999999
13.41371 -0.1079125
13.41471 -0.10694176
13.41571 -0.1059746
13.41671 -0.10501224
13.41771 -0.10405466000000001
13.41871 -0.10310081
13.41971 -0.10214922
13.42071 -0.10119863
13.42171 -0.10024846000000001
13.42271 -0.09929888199999999
13.42371 -0.09835053899999999
13.42471 -0.097403995
13.42571 -0.09645922700000001
13.42671 -0.09551543600000001
13.42771 -0.094571203
13.42871 -0.093625049
13.42971 -0.092676107
13.43071 -0.091724674
13.43171 -0.09077235
13.43271 -0.089821708
13.43371 -0.08887552
13.43471 -0.087935873
13.43571 -0.087003439
13.43671 -0.086077198
13.43771 -0.085154723
13.43871 -0.084232929
13.43971 -0.08330901
13.44071 -0.08238127299999999
13.44171 -0.081449508
13.44271 -0.08051488000000001
13.44371 -0.079579366
13.44471 -0.078644999
13.44571 -0.077713223
13.44671 -0.076784572
13.44771 -0.075858814
13.44871 -0.074935373
13.44971 -0.074013864
13.45071 -0.073094433
13.45171 -0.07217778500000001
13.45271 -0.07126481500000001
13.45371 -0.07035606
13.45471 -0.06945116900000001
13.45571 -0.068548706
13.45671 -0.067646365
13.45771 -0.066741632
13.45871 -0.06583259699999999
13.45971 -0.064918667
13.46071 -0.064000918
13.46171 -0.063081854
13.46271 -0.062164717
13.46371 -0.06125252700000001
13.46471 -0.060347212000000004
13.46571 -0.059449096
13.46671 -0.058556953
13.46771 -0.057668518
13.46871 -0.056781294
13.46971 -0.055893342
13.47071 -0.055003737
13.47171 -0.05411260600000001
13.47271 -0.05322074300000001
13.47371 -0.052329042
13.47471 -0.051437999
13.47571 -0.050547527
13.47671 -0.049657089
13.47771 -0.04876618
13.47871 -0.047874826
13.47971 -0.046983894000000005
13.48071 -0.046095048
13.48171 -0.045210274
13.48271 -0.04433119
13.48371 -0.043458372
13.48471 -0.042590997
13.48571 -0.041726933
13.48671 -0.040863341
13.48771 -0.039997519
13.48871 -0.039127772
13.48971 -0.038253918
13.49071 -0.037377301
13.49171 -0.036500313
13.49271 -0.035625565
13.49371 -0.034755081
13.49471 -0.033889723000000004
13.49571 -0.033029096
13.49671 -0.032171916
13.49771 -0.031316609
13.49871 -0.030461967
13.49971 -0.029607515999999997
13.50071 -0.028753525
13.50171 -0.027900664
13.50271 -0.027049478000000002
13.50371 -0.026199966999999998
13.50471 -0.025351442
13.50571 -0.024502759000000002
13.50671 -0.023652834
13.50771 -0.022801227
13.50871 -0.021948521000000002
13.50971 -0.021096319
13.51071 -0.02024682
13.51171 -0.019402111
13.51271 -0.018563421
13.51371 -0.017730644
13.51471 -0.016902295
13.51571 -0.016075962
13.51671 -0.015249068
13.51771 -0.014419692000000001
13.51871 -0.013587152000000002
13.51971 -0.012752136
13.52071 -0.011916363
13.52171 -0.011081938
13.52271 -0.01025062
13.52371 -0.009423305199999999
13.52471 -0.008599889400000001
13.52571 -0.0077795274
13.52671 -0.0069611415
13.52771 -0.006143948099999999
13.52871 -0.0053277635999999995
13.52971 -0.004512984
13.53071 -0.0037002497000000003
13.53171 -0.002889966
13.53271 -0.0020819141000000003
13.53371 -0.0012751429
13.53471 -0.0004682197
13.53571 0.00034024041999999996
13.53671 0.0011509693999999999
13.53771 0.0019636285
13.53871 0.002776757
13.53971 0.0035881407
13.54071 0.0043954907999999996
13.54171 0.0051971816
13.54271 0.0059927919
13.54371 0.0067832392
13.54471 0.0075704658000000005
13.54571 0.0083567902
13.54671 0.009144166
13.54771 0.0099336146
13.54871 0.010725015000000001
13.54971 0.011517300000000001
13.55071 0.012308959999999999
13.55171 0.013098621000000001
13.55271 0.013885472
13.55371 0.014669413
13.55471 0.015450851
13.55571 0.016230323
13.55671 0.017008101
13.55771 0.017783987
13.55871 0.018557391
13.55971 0.019327664999999997
13.56071 0.02009454
13.56171 0.020858465
13.56271 0.021620662
13.56371 0.022382851
13.56471 0.023146719
13.56571 0.023913314
13.56671 0.024682601000000002
13.56771 0.025453357
13.56871 0.026223480000000004
13.56971 0.026990566
13.57071 0.02775263
13.57171 0.028508657
13.57271 0.029258843
13.57371 0.030004424999999998
13.57471 0.030747231
13.57571 0.031489076000000005
13.57671 0.03223127
13.57771 0.032974357999999995
13.57871 0.033718182
13.57971 0.034462183
13.58071 0.035205763
13.58171 0.035948542
13.58271 0.036690437
13.58371 0.037431493
13.58471 0.038171621
13.58571 0.03891034
13.58671 0.039646719000000004
13.58771 0.040379562
13.58871 0.041107787
13.58971 0.041830863
13.59071 0.042549142
13.59171 0.043263918
13.59271 0.043977174
13.59371 0.044691062
13.59471 0.045407293
13.59571 0.046126655
13.59671 0.046848785
13.59771 0.047572305999999995
13.59871 0.048295246
13.59971 0.049015589
13.60071 0.049731780999999996
13.60171 0.050443044
13.60271 0.051149406
13.60371 0.051851483000000004
13.60471 0.052550166999999995
13.60571 0.053246312999999997
13.60671 0.053940574000000005
13.60771 0.054633402000000005
13.60871 0.055325193999999994
13.60971 0.056016434
13.61071 0.056707743000000005
13.61171 0.057399796999999995
13.61271 0.05809309099999999
13.61371 0.058787671
13.61471 0.059482915
13.61571 0.060177542
13.61671 0.060869812
13.61771 0.061557948
13.61871 0.062240602
13.61971 0.062917237
13.62071 0.063588307
13.62171 0.064255152
13.62271 0.064919639
13.62371 0.065583695
13.62471 0.066248822
13.62571 0.06691581199999999
13.62671 0.067584653
13.62771 0.06825467
13.62871 0.068924809
13.62971 0.069593929
13.63071 0.070261047
13.63171 0.070925424
13.63271 0.071586575
13.63371 0.072244176
13.63471 0.072898023
13.63571 0.073548016
13.63671 0.07419426100000001
13.63771 0.074837159
13.63871 0.075477478
13.63971 0.07611633
13.64071 0.076754997
13.64171 0.077394646
13.64271 0.078036042
13.64371 0.078679278
13.64471 0.079323706
13.64571 0.079968025
13.64671 0.080610579
13.64771 0.081249722
13.64871 0.08188419699999999
13.64971 0.082513399
13.65071 0.083137455
13.65171 0.083757151
13.65271 0.08437367500000001
13.65371 0.084988348
13.65471 0.08560235100000001
13.65571 0.08621653
13.65671 0.08683134199999999
13.65771 0.087446859
13.65871 0.088062836
13.65971 0.088678795
13.66071 0.089294103
13.66171 0.08990801300000001
13.66271 0.090519717
13.66371 0.091128435
13.66471 0.091733492
13.66571 0.092334457
13.66671 0.092931272
13.66771 0.09352431500000001
13.66871 0.094114384
13.66971 0.094702572
13.67071 0.095290091
13.67171 0.095878
13.67271 0.096466974
13.67371 0.097057148
13.67471 0.097648066
13.67571 0.098238769
13.67671 0.098828005
13.67771 0.099414447
13.67871 0.099997013
13.67971 0.10057504
13.68071 0.1011484
13.68171 0.10171753
13.68271 0.10228329000000001
13.68371 0.10284681000000001
13.68471 0.10340925000000001
13.68571 0.10397161
13.68671 0.10453452999999999
13.68771 0.10509829000000001
13.68871 0.10566270000000001
13.68971 0.10622722
13.69071 0.10679103
13.69171 0.10735318
13.69271 0.1079127
13.69371 0.10846872
13.69471 0.10902064
13.69571 0.10956817
13.69671 0.1101114
13.69771 0.11065085
13.69871 0.11118742
13.69971 0.11172230999999999
13.70071 0.11225678
13.70171 0.11279205999999999
13.70271 0.11332898000000001
13.70371 0.11386784000000001
13.70471 0.11440828000000001
13.70571 0.11494925
13.70671 0.11548923
13.70771 0.11602645
13.70871 0.11655929999999999
13.70971 0.11708663999999999
13.71071 0.11760801
13.71171 0.11812374
13.71271 0.11863487
13.71371 0.11914290999999999
13.71471 0.11964949999999999
13.71571 0.12015613
13.71671 0.12066389
13.71771 0.12117333000000001
13.71871 0.12168448
13.71971 0.12219688
13.72071 0.12270975
13.72171 0.12322207
13.72271 0.12373268
13.72371 0.12424038000000001
13.72471 0.12474400000000001
13.72571 0.12524263
13.72671 0.12573571
13.72771 0.12622322
13.72871 0.12670584999999998
13.72971 0.12718496
13.73071 0.12766237
13.73171 0.12814007
13.73271 0.12861978000000002
13.73371 0.12910258
13.73471 0.12958855
13.73571 0.13007681
13.73671 0.13056563
13.73771 0.13105287000000002
13.73871 0.13153647000000002
13.73971 0.13201485000000002
13.74071 0.1324872
13.74171 0.13295359
13.74271 0.13341475
13.74371 0.13387189
13.74471 0.13432634000000002
13.74571 0.13477936
13.74671 0.13523202
13.74771 0.13568513
13.74871 0.13613934
13.74971 0.13659506000000002
13.75071 0.13705240999999999
13.75171 0.13751112
13.75271 0.13797035000000002
13.75371 0.13842875000000002
13.75471 0.13888453
13.75571 0.13933579999999998
13.75671 0.13978102
13.75771 0.14021939
13.75871 0.1406512
13.75971 0.14107779
13.76071 0.14150133
13.76171 0.14192427000000002
13.76271 0.14234876
13.76371 0.14277615
13.76471 0.14320674
13.76571 0.14363973
13.76671 0.14407365
13.76771 0.14450671
13.76871 0.14493734
13.76971 0.14536443999999998
13.77071 0.14578745
13.77171 0.14620631
13.77271 0.14662113
13.77371 0.14703211
13.77471 0.14743946
13.77571 0.14784345
13.77671 0.14824464
13.77771 0.14864395
13.77871 0.14904267
13.77971 0.14944222000000001
13.78071 0.14984375
13.78171 0.15024774
13.78271 0.15065371
13.78371 0.15106013
13.78471 0.15146481
13.78571 0.15186544000000002
13.78671 0.15226022
13.78771 0.15264838
13.78871 0.15303044000000002
13.78971 0.153408
13.79071 0.15378324
13.79171 0.15415829
13.79271 0.15453463
13.79371 0.15491280000000002
13.79471 0.15529238
13.79571 0.15567236
13.79671 0.15605158
13.79771 0.15642914
13.79871 0.15680458
13.79971 0.15717783999999999
13.80071 0.157549
13.80171 0.15791793999999998
13.80271 0.15828422
13.80371 0.15864712
13.80471 0.15900599999999998
13.80571 0.15936064
13.80671 0.15971167
13.80771 0.1600605
13.80871 0.16040913
13.80971 0.16075952
13.81071 0.16111295
13.81171 0.16146946
13.81271 0.16182775
13.81371 0.16218546
13.81471 0.16253983
13.81571 0.16288854
13.81671 0.16323037999999998
13.81771 0.16356559
13.81871 0.16389567
13.81971 0.16422288
13.82071 0.16454945999999998
13.82171 0.16487697
13.82271 0.16520602
13.82371 0.16553627999999998
13.82471 0.16586692
13.82571 0.16619711
13.82671 0.16652638
13.82771 0.16685475
13.82871 0.1671825
13.82971 0.16750969
13.83071 0.16783583
13.83171 0.16815967
13.83271 0.1684795
13.83371 0.16879365000000002
13.83471 0.16910121
13.83571 0.16940258
13.83671 0.16969959
13.83771 0.16999514
13.83871 0.17029236
13.83971 0.17059369
13.84071 0.17090008
13.84171 0.1712107
13.84271 0.17152319000000002
13.84371 0.17183443
13.84471 0.17214146
13.84571 0.1724424
13.84671 0.17273679
13.84771 0.17302555
13.84871 0.17331039
13.84971 0.17359302
13.85071 0.17387463
13.85171 0.17415555
13.85271 0.17443551
13.85371 0.17471409
13.85471 0.17499130999999998
13.85571 0.17526788
13.85671 0.1755451
13.85771 0.17582435
13.85871 0.17610637
13.85971 0.17639066
13.86071 0.1766753
13.86171 0.17695734
13.86271 0.17723362
13.86371 0.17750182
13.86471 0.17776128000000002
13.86571 0.17801335000000001
13.86671 0.178261
13.86771 0.17850795
13.86871 0.17875755
13.86971 0.17901176
13.87071 0.17927068000000002
13.87171 0.17953274
13.87271 0.17979544
13.87371 0.18005631
13.87471 0.18031369
13.87571 0.18056714
13.87671 0.18081724
13.87771 0.18106501
13.87871 0.18131115
13.87971 0.18155557
13.88071 0.18179737
13.88171 0.18203525
13.88271 0.18226834
13.88371 0.18249681
13.88471 0.18272221
13.88571 0.18294711
13.88671 0.18317442
13.88771 0.18340624
13.88871 0.18364302999999998
13.88971 0.18388329
13.89071 0.18412388999999998
13.89171 0.18436107999999998
13.89271 0.18459162
13.89371 0.18481388999999998
13.89471 0.18502832
13.89571 0.18523718
13.89671 0.18544368
13.89771 0.18565083000000002
13.89871 0.18586052
13.89971 0.18607300999999998
13.90071 0.18628716
13.90171 0.18650113000000001
13.90271 0.1867133
13.90371 0.18692296
13.90471 0.18713053999999998
13.90571 0.1873372
13.90671 0.18754408
13.90771 0.18775155
13.90871 0.18795872
13.90971 0.18816364
13.91071 0.18836396
13.91171 0.18855791
13.91271 0.18874516
13.91371 0.1889272
13.91471 0.18910699
13.91571 0.18928807
13.91671 0.18947331
13.91771 0.18966391999999999
13.91871 0.18985902
13.91971 0.19005589
13.92071 0.19025092
13.92171 0.19044087
13.92271 0.19062388
13.92371 0.19080003
13.92471 0.19097105
13.92571 0.19113955
13.92671 0.19130796
13.92771 0.19147766
13.92871 0.19164863
13.92971 0.19181971
13.93071 0.19198941
13.93171 0.19215669999999999
13.93271 0.19232162
13.93371 0.19248528
13.93471 0.19264941
13.93571 0.19281536
13.93671 0.19298338
13.93771 0.19315223
13.93871 0.19331936
13.93971 0.19348183
13.94071 0.19363733
13.94171 0.19378515
13.94271 0.19392661
13.94371 0.19406468
13.94471 0.19420309
13.94571 0.19434504
13.94671 0.1944922
13.94771 0.19464419
13.94871 0.19479883
13.94971 0.19495294999999999
13.95071 0.19510358
13.95171 0.19524887999999999
13.95271 0.19538859
13.95371 0.19552382
13.95471 0.19565633999999998
13.95571 0.19578778
13.95671 0.19591879
13.95771 0.19604904
13.95871 0.19617749
13.95971 0.19630312000000003
13.96071 0.19642571
13.96171 0.19654615
13.96271 0.19666640999999999
13.96371 0.19678869000000002
13.96471 0.19691465
13.96571 0.19704449999999998
13.96671 0.19717668
13.96771 0.19730825
13.96871 0.19743571
13.96971 0.19755620000000002
13.97071 0.1976684
13.97171 0.19777298
13.97271 0.19787243
13.97371 0.19797009999999998
13.97471 0.19806913999999998
13.97571 0.19817159
13.97671 0.19827784999999998
13.97771 0.19838687
13.97871 0.19849672
13.97971 0.19860552
13.98071 0.19871206
13.98171 0.19881614
13.98271 0.19891826
13.98371 0.19901907
13.98471 0.19911882
13.98571 0.19921690999999997
13.98671 0.19931205999999999
13.98771 0.19940280000000002
13.98871 0.19948813
13.98971 0.19956828999999998
13.99071 0.1996449
13.99171 0.19972059
13.99271 0.19979831
13.99371 0.19988031
13.99471 0.19996740999999998
13.99571 0.20005861
13.99671 0.20015142
13.99771 0.20024264
13.99871 0.20032935
13.99971 0.20040971999999999
14.00071 0.20048351
14.00171 0.20055179
14.00271 0.20061649999999998
14.00371 0.20067956999999997
14.00471 0.20074240999999998
14.00571 0.20080558
14.00671 0.20086891
14.00771 0.20093201
14.00871 0.20099464
14.00971 0.20105711
14.01071 0.20112012999999998
14.01171 0.20118449
14.01271 0.20125045000000003
14.01371 0.20131738999999998
14.01471 0.20138374999999997
14.01571 0.20144731000000002
14.01671 0.20150585999999998
14.01771 0.20155796999999998
14.01871 0.20160347
14.01971 0.20164361
14.02071 0.20168077
14.02171 0.20171769
14.02271 0.20175667
14.02371 0.20179898
14.02471 0.20184456
14.02571 0.20189227
14.02671 0.20194037
14.02771 0.20198715
14.02871 0.20203141000000002
14.02971 0.20207266999999998
14.03071 0.20211097
14.03171 0.20214664000000002
14.03271 0.20217982
14.03371 0.20221040999999998
14.03471 0.20223809
14.03571 0.20226263
14.03671 0.20228424
14.03771 0.20230378
14.03871 0.20232266000000002
14.03971 0.20234252000000003
14.04071 0.20236465999999997
14.04171 0.20238962
14.04271 0.20241680999999997
14.04371 0.20244473000000002
14.04471 0.20247125
14.04571 0.20249437000000003
14.04671 0.20251274
14.04771 0.20252604
14.04871 0.20253495
14.04971 0.20254081999999998
14.05071 0.20254514999999998
14.05171 0.20254913
14.05271 0.20255337
14.05371 0.20255785999999998
14.05471 0.20256224
14.05571 0.20256612999999998
14.05671 0.20256937
14.05771 0.20257202
14.05871 0.20257428
14.05971 0.20257612000000003
14.06071 0.20257712
14.06171 0.20257641999999998
14.06271 0.20257287999999998
14.06371 0.20256557000000003
14.06471 0.20255412
14.06571 0.20253898
14.06671 0.20252152
14.06771 0.2025035
14.06871 0.20248664
14.06971 0.20247199999999999
14.07071 0.20245961
14.07171 0.2024485
14.07271 0.202437
14.07371 0.20242331
14.07471 0.2024061
14.07571 0.20238482
14.07671 0.20235977
14.07771 0.20233183000000002
14.07871 0.20230203
14.07971 0.20227111
14.08071 0.20223937000000003
14.08171 0.20220675999999999
14.08271 0.20217309
14.08371 0.20213841999999999
14.08471 0.20210324
14.08571 0.20206833999999999
14.08671 0.20203450999999997
14.08771 0.2020021
14.08871 0.20197059
14.08971 0.20193858
14.09071 0.20190396
14.09171 0.20186466
14.09271 0.2018193
14.09371 0.20176771
14.09471 0.20171110999999997
14.09571 0.20165185
14.09671 0.20159266
14.09771 0.20153585
14.09871 0.20148263
14.09971 0.20143285
14.10071 0.20138517
14.10171 0.20133764
14.10271 0.20128845
14.10371 0.20123635999999998
14.10471 0.20118102
14.10571 0.2011227
14.10671 0.20106185999999998
14.10771 0.20099871
14.10871 0.20093299
14.10971 0.200864
14.11071 0.20079117000000002
14.11171 0.20071452
14.11271 0.20063508
14.11371 0.20055489
14.11471 0.20047647
14.11571 0.20040211
14.11671 0.20033288999999999
14.11771 0.20026823000000002
14.11871 0.20020581
14.11971 0.20014218
14.12071 0.2000737
14.12171 0.1999977
14.12271 0.19991319
14.12371 0.19982106
14.12471 0.19972373
14.12571 0.19962428999999998
14.12671 0.19952541000000001
14.12771 0.19942871
14.12871 0.19933453
14.12971 0.19924219
14.13071 0.19915064
14.13171 0.19905912
14.13271 0.19896750000000002
14.13371 0.19887623
14.13471 0.19878582
14.13571 0.19869620000000002
14.13671 0.19860629000000002
14.13771 0.19851386999999998
14.13871 0.19841631999999998
14.13971 0.19831131
14.14071 0.1981979
14.14171 0.19807706
14.14271 0.19795171
14.14371 0.19782591
14.14471 0.19770374000000002
14.14571 0.19758801999999998
14.14671 0.19747945
14.14771 0.19737643
14.14871 0.19727566000000002
14.14971 0.19717326000000002
14.15071 0.19706595000000002
14.15171 0.19695200000000002
14.15271 0.19683143999999997
14.15371 0.19670569
14.15471 0.19657670000000002
14.15571 0.19644604000000002
14.15671 0.19631437
14.15771 0.19618138000000002
14.15871 0.19604636000000003
14.15971 0.19590889999999997
14.16071 0.19576955
14.16171 0.19562999000000003
14.16271 0.19549255
14.16371 0.19535932
14.16471 0.19523120000000002
14.16571 0.19510717
14.16671 0.19498434
14.16771 0.19485867
14.16871 0.19472617
14.16971 0.19458428
14.17071 0.19443269
14.17171 0.19427355000000002
14.17271 0.19411074
14.17371 0.19394859
14.17471 0.19379051
14.17571 0.19363801
14.17671 0.19349038
14.17771 0.19334528
14.17871 0.19319972
14.17971 0.1930513
14.18071 0.19289884999999998
14.18171 0.19274275
14.18271 0.19258426
14.18371 0.19242471
14.18471 0.19226467
14.18571 0.19210347
14.18671 0.19193954000000002
14.18771 0.19177112
14.18871 0.19159726
14.18971 0.19141852
14.19071 0.19123718
14.19171 0.19105658
14.19271 0.19087996000000002
14.19371 0.19070933
14.19471 0.19054448999999998
14.19571 0.19038296999999998
14.19671 0.19022076
14.19771 0.19005358
14.19871 0.18987829
14.19971 0.18969398
14.20071 0.18950213000000002
14.20171 0.18930603999999998
14.20271 0.18910960999999998
14.20371 0.18891597999999998
14.20471 0.18872657
14.20571 0.18854082
14.20671 0.18835668
14.20771 0.18817167
14.20871 0.18798388
14.20971 0.18779272
14.21071 0.18759894
14.21171 0.18740398
14.21271 0.18720912
14.21371 0.1870146
14.21471 0.18681933
14.21571 0.1866212
14.21671 0.18641801
14.21771 0.18620852
14.21871 0.18599326
14.21971 0.18577459999999998
14.22071 0.18555622
14.22171 0.18534181
14.22271 0.18513377
14.22371 0.18493228
14.22471 0.18473506
14.22571 0.18453811
14.22671 0.18433696
14.22771 0.1841281
14.22871 0.18391010000000002
14.22971 0.18368392
14.23071 0.18345243
14.23171 0.18321925
14.23271 0.18298753
14.23371 0.18275899
14.23471 0.18253363
14.23571 0.18231011
14.23671 0.18208665999999998
14.23771 0.18186199
14.23871 0.18163584
14.23971 0.18140892
14.24071 0.18118238
14.24171 0.18095686
14.24271 0.18073184
14.24371 0.18050543
14.24471 0.18027484
14.24571 0.18003738
14.24671 0.17979157
14.24771 0.17953797999999999
14.24871 0.17927937
14.24971 0.17902
14.25071 0.1787644
14.25171 0.17851592
14.25271 0.17827569000000001
14.25371 0.17804223
14.25471 0.17781197999999998
14.25571 0.17758048
14.25671 0.17734368
14.25771 0.17709914000000002
14.25871 0.17684645999999998
14.25971 0.17658704
14.26071 0.17632326
14.26171 0.17605746
14.26271 0.17579118999999999
14.26371 0.17552491
14.26471 0.17525837
14.26571 0.17499118000000002
14.26671 0.17472357
14.26771 0.17445659000000002
14.26871 0.17419196
14.26971 0.17393127
14.27071 0.17367516
14.27171 0.17342264999999998
14.27271 0.17317095000000002
14.27371 0.17291612
14.27471 0.17265417
14.27571 0.17238227
14.27671 0.17209981000000002
14.27771 0.17180868
14.27871 0.17151276000000001
14.27971 0.17121685
14.28071 0.1709252
14.28171 0.17064047
14.28271 0.17036303
14.28371 0.17009121
14.28471 0.16982208
14.28571 0.16955248
14.28671 0.16927999
14.28771 0.16900337
14.28871 0.16872252
14.28971 0.16843788999999998
14.29071 0.16814992
14.29171 0.16785852999999998
14.29271 0.16756316
14.29371 0.16726318
14.29471 0.16695855
14.29571 0.1666503
14.29671 0.16634077
14.29771 0.16603309000000002
14.29871 0.1657304
14.29971 0.16543473
14.30071 0.16514621000000002
14.30171 0.1648628
14.30271 0.16458076
14.30371 0.16429562
14.30471 0.16400341000000002
14.30571 0.16370189
14.30671 0.16339093999999998
14.30771 0.16307256
14.30871 0.16275001
14.30971 0.16242679000000002
14.31071 0.16210563
14.31171 0.16178794
14.31271 0.16147372000000002
14.31371 0.16116207
14.31471 0.1608518
14.31571 0.16054205
14.31671 0.16023248
14.31771 0.15992313000000002
14.31871 0.15961393
14.31971 0.15930427
14.32071 0.15899278
14.32171 0.15867746
14.32271 0.15835636
14.32371 0.15802832
14.32471 0.15769359000000002
14.32571 0.15735409
14.32671 0.15701300999999998
14.32771 0.15667405
14.32871 0.15634027
14.32971 0.15601326000000001
14.33071 0.15569259
14.33171 0.15537601
14.33271 0.15506013999999999
14.33371 0.15474154
14.33471 0.15441759
14.33571 0.15408716
14.33671 0.15375064
14.33771 0.15340952
14.33871 0.15306565
14.33971 0.15272063
14.34071 0.15237535
14.34171 0.15203004
14.34271 0.15168459
14.34371 0.15133898
14.34471 0.15099364
14.34571 0.15064945000000002
14.34671 0.15030741
14.34771 0.14996813
14.34871 0.14963131
14.34971 0.14929557000000002
14.35071 0.14895861
14.35171 0.14861785
14.35271 0.14827123
14.35371 0.14791795
14.35471 0.14755875
14.35571 0.14719584
14.35671 0.1468322
14.35771 0.14647073000000002
14.35871 0.14611335
14.35971 0.14576053
14.36071 0.14541127
14.36171 0.14506354999999999
14.36271 0.14471504000000002
14.36371 0.14436385000000002
14.36471 0.14400902000000002
14.36571 0.14365058
14.36671 0.14328925
14.36771 0.14292595
14.36871 0.14256138999999998
14.36971 0.14219574999999998
14.37071 0.14182888
14.37171 0.14146052
14.37271 0.14109076
14.37371 0.14072029
14.37471 0.14035031
14.37571 0.13998217999999998
14.37671 0.13961691999999998
14.37771 0.13925463
14.37871 0.13889433
14.37971 0.13853404
14.38071 0.13817133
14.38171 0.13780409999999998
14.38271 0.13743118999999998
14.38371 0.13705281
14.38471 0.13667054
14.38571 0.13628674
14.38671 0.13590393
14.38771 0.135524
14.38871 0.1351477
14.38971 0.1347746
14.39071 0.13440335
14.39171 0.13403225000000002
14.39271 0.13365982
14.39371 0.13328515000000002
14.39471 0.13290802999999998
14.39571 0.13252875
14.39671 0.13214771
14.39771 0.13176511
14.39871 0.13138084
14.39971 0.13099458
14.40071 0.13060616
14.40171 0.13021586999999998
14.40271 0.12982462
14.40371 0.12943391
14.40471 0.12904537
14.40571 0.12866026
14.40671 0.12827893
14.40771 0.12790055
14.40871 0.12752325
14.40971 0.12714453
14.41071 0.12676199000000002
14.41171 0.12637404000000002
14.41271 0.12598030999999998
14.41371 0.12558178
14.41471 0.12518039
14.41571 0.12477848999999999
14.41671 0.12437812999999999
14.41771 0.12398062
14.41871 0.12358627999999999
14.41971 0.12319466
14.42071 0.12280481
14.42171 0.12241576
14.42271 0.12202676999999999
14.42371 0.1216374
14.42471 0.12124737
14.42571 0.12085634999999999
14.42671 0.12046369999999999
14.42771 0.12006855999999999
14.42871 0.11967005
14.42971 0.11926759999999999
14.43071 0.11886141
14.43171 0.11845254
14.43271 0.11804291
14.43371 0.11763481
14.43471 0.11723028999999999
14.43571 0.11683055
14.43671 0.11643558
14.43771 0.11604406
14.43871 0.11565373999999999
14.43971 0.11526207000000001
14.44071 0.11486686
14.44171 0.11446687
14.44271 0.11406197000000001
14.44371 0.11365308
14.44471 0.11324171
14.44571 0.11282950000000001
14.44671 0.11241772
14.44771 0.11200718999999999
14.44871 0.1115982
14.44971 0.11119079
14.45071 0.11078499
14.45171 0.11038092
14.45271 0.10997875
14.45371 0.10957848999999999
14.45471 0.10917971000000001
14.45571 0.10878139
14.45671 0.10838197
14.45771 0.10797968
14.45871 0.10757304999999999
14.45971 0.1071614
14.46071 0.10674516
14.46171 0.10632588999999999
14.46271 0.10590595
14.46371 0.10548787
14.46471 0.10507365
14.46571 0.10466427
14.46671 0.10425942
14.46771 0.10385773000000001
14.46871 0.10345715999999999
14.46971 0.10305566
14.47071 0.10265168
14.47171 0.10224443000000001
14.47271 0.10183395
14.47371 0.10142078000000002
14.47471 0.10100571
14.47571 0.1005894
14.47671 0.10017237
14.47771 0.099754962
14.47871 0.09933761299999999
14.47971 0.098920998
14.48071 0.09850604699999999
14.48171 0.09809378499999999
14.48271 0.09768498099999999
14.48371 0.097279722
14.48471 0.096877216
14.48571 0.096475764
14.48671 0.096073118
14.48771 0.095667044
14.48871 0.095255952
14.48971 0.094839407
14.49071 0.094418274
14.49171 0.093994534
14.49271 0.09357073
14.49371 0.09314928900000001
14.49471 0.092731917
14.49571 0.092319248
14.49671 0.091910834
14.49771 0.091505435
14.49871 0.091101485
14.49971 0.090697542
14.50071 0.09029253300000001
14.50171 0.089885836
14.50271 0.089477113
14.50371 0.08906613199999999
14.50471 0.088652631
14.50571 0.088236359
14.50671 0.087817287
14.50771 0.087395875
14.50871 0.086973252
14.50971 0.086551195
14.51071 0.086131808
14.51171 0.085717021
14.51271 0.085308007
14.51371 0.084904733
14.51471 0.084505853
14.51571 0.084108952
14.51671 0.083711121
14.51771 0.083309709
14.51871 0.082902954
14.51971 0.082490384
14.52071 0.082072808
14.52171 0.08165198400000001
14.52271 0.081230071
14.52371 0.080809067
14.52471 0.080390432
14.52571 0.079974969
14.52671 0.079562911
14.52771 0.07915417699999999
14.52871 0.078748574
14.52971 0.07834585799999999
14.53071 0.077945658
14.53171 0.077547273
14.53271 0.077149546
14.53371 0.076750846
14.53471 0.076349342
14.53571 0.075943425
14.53671 0.07553224
14.53771 0.075116043
14.53871 0.07469632
14.53971 0.074275525
14.54071 0.073856505
14.54171 0.073441811
14.54271 0.073033024
14.54371 0.07263043100000001
14.54471 0.07223302399999999
14.54571 0.07183887600000001
14.54671 0.071445719
14.54771 0.071051525
14.54871 0.070654938
14.54971 0.070255395
14.55071 0.06985298200000001
14.55171 0.069448171
14.55271 0.069041515
14.55371 0.06863349099999999
14.55471 0.06822453
14.55571 0.06781514999999999
14.55671 0.067406154
14.55771 0.066998659
14.55871 0.066593965
14.55971 0.066193211
14.56071 0.065796991
14.56171 0.06540502100000001
14.56271 0.06501606
14.56371 0.064628117
14.56471 0.064238935
14.56571 0.063846604
14.56671 0.063450087
14.56771 0.063049496
14.56871 0.06264602400000001
14.56971 0.062241551
14.57071 0.061838073
14.57171 0.061437173
14.57271 0.06103965
14.57371 0.060645456
14.57471 0.060253916000000005
14.57571 0.059864087999999996
14.57671 0.059475133
14.57771 0.059086521
14.57871 0.058698078
14.57971 0.058309792
14.58071 0.057921611
14.58171 0.057533284000000004
14.58271 0.057144352
14.58371 0.056754338
14.58471 0.056363002
14.58571 0.055970595
14.58671 0.05557793799999999
14.58771 0.055186269999999996
14.58871 0.054796912999999996
14.58971 0.054410822
14.59071 0.054028246
14.59171 0.053648563
14.59271 0.053270441
14.59371 0.052892225
14.59471 0.052512448999999996
14.59571 0.052130281
14.59671 0.051745767
14.59771 0.05135978
14.59871 0.050973706
14.59971 0.050588994
14.60071 0.05020672700000001
14.60171 0.049827358
14.60271 0.049450697
14.60371 0.04907609
14.60471 0.048702743
14.60571 0.048329972
14.60671 0.047957367
14.60771 0.047584769
14.60871 0.047212126
14.60971 0.046839332000000004
14.61071 0.046466134
14.61171 0.046092184
14.61271 0.045717228
14.61371 0.045341344
14.61471 0.044965111999999995
14.61571 0.044589629000000006
14.61671 0.044216288
14.61771 0.043846414
14.61871 0.043480829
14.61971 0.043119544999999995
14.62071 0.042761664
14.62171 0.042405553
14.62271 0.042049246
14.62371 0.041690965999999996
14.62471 0.041329567000000005
14.62571 0.040964788
14.62671 0.040597268
14.62771 0.040228292
14.62871 0.039859425
14.62971 0.039492131
14.63071 0.039127507
14.63171 0.038766183
14.63271 0.038408369000000005
14.63371 0.038053977
14.63471 0.037702735
14.63571 0.037354222
14.63671 0.037007846
14.63771 0.036662761999999995
14.63871 0.036317852
14.63971 0.035971818999999995
14.64071 0.035623417
14.64171 0.035271765000000004
14.64271 0.034916657
14.64371 0.034558755999999996
14.64471 0.034199559000000004
14.64571 0.033841134
14.64671 0.033485674
14.64771 0.033134976
14.64871 0.032790037
14.64971 0.032450829
14.65071 0.032116353
14.65171 0.031784922
14.65271 0.031454581999999995
14.65371 0.031123537000000003
14.65471 0.030790464
14.65571 0.030454670000000003
14.65671 0.030116068000000003
14.65771 0.029775046
14.65871 0.029432322000000004
14.65971 0.029088798000000003
14.66071 0.028745501
14.66171 0.028403546
14.66271 0.028064083999999996
14.66371 0.027728206
14.66471 0.027396748
14.66571 0.027070084
14.66671 0.026747933999999998
14.66771 0.026429293
14.66871 0.026112536
14.66971 0.025795703
14.67071 0.025476926
14.67171 0.025154851
14.67271 0.024828973
14.67371 0.024499753
14.67471 0.024168508999999998
14.67571 0.023837095000000003
14.67671 0.023507469
14.67771 0.023181278
14.67871 0.022859556
14.67971 0.022542608999999998
14.68071 0.022230076
14.68171 0.021921111
14.68271 0.021614612
14.68371 0.021309424
14.68471 0.021004479
14.68571 0.020698854
14.68671 0.020391819000000002
14.68771 0.020082874
14.68871 0.019771831
14.68971 0.019458895
14.69071 0.019144738
14.69171 0.018830484
14.69271 0.018517573
14.69371 0.018207516
14.69471 0.017901578
14.69571 0.017600466
14.69671 0.017304119
14.69771 0.017011692000000002
14.69871 0.016721718
14.69971 0.01643244
14.70071 0.016142211
14.70171 0.015849856000000002
14.70271 0.015554897000000002
14.70371 0.0152576
14.70471 0.014958838
14.70571 0.014659838000000001
14.70671 0.014361895000000001
14.70771 0.014066127
14.70871 0.013773322000000001
14.70971 0.013483892
14.71071 0.013197896
14.71171 0.012915109000000001
14.71271 0.012635077
14.71371 0.012357159
14.71471 0.012080551
14.71571 0.011804341999999999
14.71671 0.011527611
14.71771 0.011249577
14.71871 0.010969782
14.71971 0.010688249
14.72071 0.010405556
14.72171 0.010122782
14.72271 0.0098413264
14.72371 0.0095626085
14.72471 0.0092877468
14.72571 0.0090172936
14.72671 0.0087510998
14.72771 0.008488351199999999
14.72871 0.0082277627
14.72971 0.007967878599999999
14.73071 0.0077073906
14.73171 0.007445392100000001
14.73271 0.0071815171
14.73371 0.0069159454
14.73471 0.006649289599999999
14.73571 0.006382427100000001
14.73671 0.006116319100000001
14.73771 0.0058518675
14.73871 0.0055898217
14.73971 0.0053307253
14.74071 0.0050748880000000005
14.74171 0.004822361
14.74271 0.0045729106
14.74371 0.0043260065
14.74471 0.0040808449
14.74571 0.0038364353
14.74671 0.0035917459
14.74771 0.0033459033000000004
14.74871 0.0030983945
14.74971 0.0028492146
14.75071 0.0025989159
14.75171 0.002348526
14.75271 0.0020993497
14.75371 0.0018526908999999998
14.75471 0.0016095666
14.75571 0.0013704863999999999
14.75671 0.0011353505
14.75771 0.0009034887599999999
14.75871 0.0006738242499999999
14.75971 0.00044511721
14.76071 0.00021622402
14.76171 -1.3693644000000001e-05
14.76271 -0.0002450425
14.76371 -0.00047777753
14.76471 -0.0007114663699999999
14.76571 -0.0009454054600000001
14.76671 -0.00117876
14.76771 -0.0014106872
14.76871 -0.0016404350000000002
14.76971 -0.0018674158
14.77071 -0.0020912577000000003
14.77171 -0.0023118471
14.77271 -0.0025293639
14.77371 -0.0027442892999999997
14.77471 -0.0029573817
14.77571 -0.0031695944999999997
14.77671 -0.0033819371
14.77771 -0.0035952950999999997
14.77871 -0.0038102346000000002
14.77971 -0.0040268485
14.78071 -0.0042446893
14.78171 -0.0044628118999999996
14.78271 -0.0046799451
14.78371 -0.0048947470000000005
14.78471 -0.005106095
14.78571 -0.005313336399999999
14.78671 -0.0055164335
14.78771 -0.0057159668
14.78871 -0.0059129903
14.78971 -0.0061087856000000005
14.79071 -0.006304575099999999
14.79171 -0.0065012777
14.79271 -0.006699357600000001
14.79371 -0.0068987923
14.79471 -0.0070991518
14.79571 -0.0072997493
14.79671 -0.007499803199999999
14.79771 -0.0076985714000000005
14.79871 -0.0078954232
14.79971 -0.0080898688
14.80071 -0.0082815626
14.80171 -0.0084703148
14.80271 -0.0086561304
14.80371 -0.0088392706
14.80471 -0.0090203022
14.80571 -0.009200089699999999
14.80671 -0.0093796982
14.80771 -0.009560194999999999
14.80871 -0.009742393700000001
14.80971 -0.0099265962
14.81071 -0.010112434
14.81171 -0.01029887
14.81271 -0.01048438
14.81371 -0.0106673
14.81471 -0.010846226
14.81571 -0.01102037
14.81671 -0.011189761000000001
14.81771 -0.01135522
14.81871 -0.011518137999999999
14.81971 -0.011680111
14.82071 -0.011842557
14.82171 -0.012006437
14.82271 -0.01217212
14.82371 -0.012339449
14.82471 -0.012507911
14.82571 -0.012676844000000001
14.82671 -0.012845601
14.82771 -0.013013594000000002
14.82871 -0.013180253000000001
14.82971 -0.013344943
14.83071 -0.013506942000000001
14.83171 -0.013665515999999999
14.83271 -0.013820113
14.83371 -0.01397061
14.83471 -0.014117527000000001
14.83571 -0.014262074999999999
14.83671 -0.014405978000000002
14.83771 -0.014551110999999999
14.83871 -0.014698991000000002
14.83971 -0.014850344
14.84071 -0.015004838000000001
14.84171 -0.015161125000000001
14.84271 -0.015317179
14.84371 -0.015470828999999998
14.84471 -0.015620328
14.84571 -0.015764775
14.84671 -0.015904258
14.84771 -0.016039702
14.84871 -0.016172497
14.84971 -0.016304049
14.85071 -0.016435435
14.85171 -0.016567251
14.85271 -0.016699685
14.85371 -0.016832731
14.85471 -0.016966414
14.85571 -0.017100891
14.85671 -0.017236376999999997
14.85771 -0.017372907
14.85871 -0.017510069
14.85971 -0.017646844
14.86071 -0.017781682
14.86171 -0.017912842
14.86271 -0.018038899
14.86371 -0.018159259
14.86471 -0.018274477
14.86571 -0.018386227999999998
14.86671 -0.018496926
14.86771 -0.018609068
14.86871 -0.018724534
14.86971 -0.018844074
14.87071 -0.018967138
14.87171 -0.019092126
14.87271 -0.019216929
14.87371 -0.019339586
14.87471 -0.019458808
14.87571 -0.019574204999999997
14.87671 -0.019686161
14.87771 -0.019795471000000002
14.87871 -0.019902889
14.87971 -0.020008818
14.88071 -0.020113257
14.88171 -0.020216008
14.88271 -0.020317036
14.88371 -0.020416774
14.88471 -0.020516211
14.88571 -0.020616688
14.88671 -0.020719427
14.88771 -0.020825
14.88871 -0.020932939
14.88971 -0.021041693
14.89071 -0.021148979
14.89171 -0.021252445999999998
14.89271 -0.021350414
14.89371 -0.021442446
14.89471 -0.021529512
14.89571 -0.021613693
14.89671 -0.021697521
14.89771 -0.021783185
14.89871 -0.021871895
14.89971 -0.021963604
14.90071 -0.022057191
14.90171 -0.022150982
14.90271 -0.02224341
14.90371 -0.022333528999999998
14.90471 -0.022421211
14.90571 -0.022506979
14.90671 -0.022591557
14.90771 -0.022675389
14.90871 -0.022758337
14.90971 -0.022839702
14.91071 -0.022918583000000003
14.91171 -0.022994382
14.91271 -0.023067265
14.91371 -0.023138318
14.91471 -0.023209315
14.91571 -0.023282151
14.91671 -0.023358133
14.91771 -0.023437425
14.91871 -0.023518854999999998
14.91971 -0.023600208999999997
14.92071 -0.023678921999999998
14.92171 -0.023752908
14.92271 -0.023821249000000003
14.92371 -0.023884489
14.92471 -0.023944413
14.92571 -0.024003415
14.92671 -0.024063696
14.92771 -0.024126572
14.92871 -0.024192155
14.92971 -0.024259489
14.93071 -0.024327061
14.93171 -0.024393445
14.93271 -0.024457832
14.93371 -0.02452021
14.93471 -0.024581185
14.93571 -0.0246415
14.93671 -0.024701532999999998
14.93771 -0.02476098
14.93871 -0.024818905999999998
14.93971 -0.02487413
14.94071 -0.024925830000000003
14.94171 -0.024974055000000002
14.94271 -0.025019943000000003
14.94371 -0.025065499
14.94471 -0.025112991
14.94571 -0.025164158
14.94671 -0.025219543
14.94771 -0.025278205
14.94871 -0.025337934000000003
14.94971 -0.025395912
14.95071 -0.025449590999999997
14.95171 -0.025497482000000002
14.95271 -0.02553956
14.95371 -0.02557718
14.95471 -0.025612535000000002
14.95571 -0.025647896
14.95671 -0.025684907
14.95771 -0.025724198
14.95871 -0.025765412
14.95971 -0.025807603
14.96071 -0.025849804
14.96171 -0.025891469
14.96271 -0.025932656999999998
14.96371 -0.025973836
14.96471 -0.026015453999999997
14.96571 -0.02605746
14.96671 -0.026099031999999998
14.96771 -0.026138671
14.96871 -0.026174661
14.96971 -0.026205726
14.97071 -0.026231631999999998
14.97171 -0.026253468000000002
14.97271 -0.026273494999999997
14.97371 -0.026294525
14.97471 -0.026319088999999997
14.97571 -0.026348641
14.97671 -0.026383104999999997
14.97771 -0.026420914
14.97871 -0.026459523000000002
14.97971 -0.026496206
14.98071 -0.026528865999999998
14.98171 -0.026556558
14.98271 -0.026579582
14.98371 -0.026599161
14.98471 -0.02661685
14.98571 -0.026633963
14.98671 -0.026651198
14.98771 -0.026668630999999998
14.98871 -0.026686001
14.98971 -0.026703125
14.99071 -0.026720253000000003
14.99171 -0.026738129
14.99271 -0.026757744
14.99371 -0.026779863
14.99471 -0.026804520000000002
14.99571 -0.026830725
14.99671 -0.026856549
14.99771 -0.026879591
14.99871 -0.026897690000000002
14.99971 -0.026909652
15.00071 -0.026915693999999997
15.00171 -0.026917458000000002
15.00271 -0.026917562
15.00371 -0.026918842999999998
15.00471 -0.026923543
15.00571 -0.02693272
15.00671 -0.02694607
15.00771 -0.026962181
15.00871 -0.026979114
15.00971 -0.026995056999999996
15.01071 -0.027008817
15.01171 -0.027020008
15.01271 -0.027028882
15.01371 -0.027035942
15.01471 -0.027041545000000004
15.01571 -0.027045663
15.01671 -0.027047939000000003
15.01771 -0.027047974
15.01871 -0.027045729999999997
15.01971 -0.027041833
15.02071 -0.027037604000000003
15.02171 -0.027034769
15.02271 -0.027034924
15.02371 -0.027038946
15.02471 -0.027046591000000002
15.02571 -0.027056428
15.02671 -0.027066184
15.02771 -0.027073386999999997
15.02871 -0.027076094
15.02971 -0.02707346
15.03071 -0.027065941999999996
15.03171 -0.027055093000000002
15.03271 -0.027043017000000003
15.03371 -0.027031722
15.03471 -0.027022549
15.03571 -0.02701591
15.03671 -0.027011376
15.03771 -0.027008031999999998
15.03871 -0.027004941
15.03971 -0.027001492000000002
15.04071 -0.02699754
15.04171 -0.026993259
15.04271 -0.026988837999999998
15.04371 -0.026984175
15.04471 -0.026978718
15.04571 -0.026971569999999997
15.04671 -0.026961815
15.04771 -0.026948933
15.04871 -0.026933152999999998
15.04971 -0.026915543
15.05071 -0.026897789000000002
15.05171 -0.026881709
15.05271 -0.026868680000000002
15.05371 -0.026859156999999998
15.05471 -0.026852501
15.05571 -0.026847149
15.05671 -0.026841092000000004
15.05771 -0.026832492000000003
15.05871 -0.026820221999999998
15.05971 -0.026804132999999997
15.06071 -0.026785011999999997
15.06171 -0.026764217
15.06271 -0.026743198
15.06371 -0.026723044
15.06471 -0.026704228
15.06571 -0.026686635
15.06671 -0.026669796
15.06771 -0.026653214999999997
15.06871 -0.026636632
15.06971 -0.026620098000000002
15.07071 -0.026603857999999998
15.07171 -0.026588087000000003
15.07271 -0.026572629999999996
15.07371 -0.026556884
15.07471 -0.026539891000000003
15.07571 -0.026520638
15.07671 -0.026498461
15.07771 -0.026473373999999997
15.07871 -0.026446191
15.07971 -0.026418379000000002
15.08071 -0.026391656
15.08171 -0.026367462
15.08271 -0.026346504
15.08371 -0.02632853
15.08471 -0.026312389
15.08571 -0.026296392999999998
15.08671 -0.026278821
15.08771 -0.02625841
15.08871 -0.026234663999999998
15.08971 -0.026207903
15.09071 -0.026179038
15.09171 -0.026149224000000002
15.09271 -0.026119486
15.09371 -0.026090481000000002
15.09471 -0.02606246
15.09571 -0.026035387
15.09671 -0.02600915
15.09771 -0.025983722
15.09871 -0.025959208
15.09971 -0.025935733000000002
15.10071 -0.025913238999999998
15.10171 -0.025891289
15.10271 -0.025869009999999998
15.10371 -0.025845211
15.10471 -0.025818705999999997
15.10571 -0.025788699999999998
15.10671 -0.025755138
15.10771 -0.025718843
15.10871 -0.0256814
15.10971 -0.025644785
15.11071 -0.025610831999999997
15.11171 -0.025580754
15.11271 -0.025554802
15.11371 -0.025532232000000002
15.11471 -0.025511533000000003
15.11571 -0.025490857999999998
15.11671 -0.025468491000000003
15.11771 -0.025443226
15.11871 -0.025414533
15.11971 -0.025382516
15.12071 -0.025347719
15.12171 -0.025310882000000003
15.12271 -0.025272762000000004
15.12371 -0.025234059999999996
15.12471 -0.025195468
15.12571 -0.025157750000000003
15.12671 -0.025121775000000002
15.12771 -0.025088419
15.12871 -0.025058360000000002
15.12971 -0.025031800000000003
15.13071 -0.025008232000000002
15.13171 -0.024986369
15.13271 -0.024964307999999998
15.13371 -0.024939928
15.13471 -0.024911391999999997
15.13571 -0.024877642999999998
15.13671 -0.024838719
15.13771 -0.024795771
15.13871 -0.024750782
15.13971 -0.024706084999999996
15.14071 -0.024663788000000002
15.14171 -0.024625327
15.14271 -0.024591232
15.14371 -0.024561145
15.14471 -0.024534071999999997
15.14571 -0.024508723
15.14671 -0.024483816
15.14771 -0.024458271
15.14871 -0.024431251
15.14971 -0.024402095999999998
15.15071 -0.024370254
15.15171 -0.024335271
15.15271 -0.024296904
15.15371 -0.024255301
15.15471 -0.024211184
15.15571 -0.024165901
15.15671 -0.024121282
15.15771 -0.024079293999999998
15.15871 -0.024041557
15.15971 -0.024008885
15.16071 -0.023980999
15.16171 -0.023956524
15.16271 -0.023933301
15.16371 -0.02390892
15.16471 -0.023881330000000003
15.16571 -0.023849316000000002
15.16671 -0.023812732
15.16771 -0.023772406
15.16871 -0.023729797
15.16971 -0.023686532
15.17071 -0.023643993
15.17171 -0.02360307
15.17271 -0.023564149
15.17371 -0.023527267
15.17471 -0.02349233
15.17571 -0.023459269
15.17671 -0.023428055
15.17771 -0.023398563
15.17871 -0.023370373
15.17971 -0.023342632999999998
15.18071 -0.023314089
15.18171 -0.023283326
15.18271 -0.023249164
15.18371 -0.023211083
15.18471 -0.023169501000000002
15.18571 -0.023125777
15.18671 -0.023081907
15.18771 -0.023039988
15.18871 -0.023001611
15.18971 -0.022967407
15.19071 -0.022936884
15.19171 -0.022908626
15.19271 -0.022880769
15.19371 -0.022851596999999998
15.19471 -0.022820031
15.19571 -0.022785862
15.19671 -0.022749658
15.19771 -0.022712424000000002
15.19871 -0.022675152
15.19971 -0.022638465
15.20071 -0.022602484
15.20171 -0.022566945999999997
15.20271 -0.022531502
15.20371 -0.022496031
15.20471 -0.022460811
15.20571 -0.022426451
15.20671 -0.0223936
15.20771 -0.022362571
15.20871 -0.022333033999999998
15.20971 -0.022303958
15.21071 -0.022273864
15.21171 -0.022241319
15.21271 -0.022205491
15.21371 -0.022166563
15.21471 -0.022125809
15.21571 -0.022085280000000002
15.21671 -0.022047191
15.21771 -0.022013203
15.21871 -0.021983881
15.21971 -0.021958489
15.22071 -0.021935235
15.22171 -0.02191184
15.22271 -0.021886248
15.22371 -0.021857205
15.22471 -0.021824529
15.22571 -0.021788978
15.22671 -0.021751832000000002
15.22771 -0.021714354999999998
15.22871 -0.021677393
15.22971 -0.021641237
15.23071 -0.021605792999999998
15.23171 -0.021570946
15.23271 -0.021536907
15.23371 -0.021504369
15.23471 -0.021474337
15.23571 -0.021447701
15.23671 -0.021424702
15.23771 -0.021404546
15.23871 -0.021385367
15.23971 -0.021364605
15.24071 -0.021339726
15.24171 -0.02130903
15.24271 -0.021272276
15.24371 -0.021230859999999997
15.24471 -0.021187484
15.24571 -0.021145395
15.24671 -0.021107466
15.24771 -0.021075415
15.24871 -0.021049440000000003
15.24971 -0.021028341
15.25071 -0.021010076000000003
15.25171 -0.020992482
15.25271 -0.020973908
15.25371 -0.020953514
15.25471 -0.020931175
15.25571 -0.020907105999999998
15.25671 -0.020881405999999998
15.25771 -0.020853784
15.25871 -0.020823607
15.25971 -0.020790285000000002
15.26071 -0.020753789
15.26171 -0.020715079
15.26271 -0.020676194000000002
15.26371 -0.020639873
15.26471 -0.020608825
15.26571 -0.020584845
15.26671 -0.02056813
15.26771 -0.020557061
15.26871 -0.020548564000000002
15.26971 -0.020538948999999997
15.27071 -0.020524955
15.27171 -0.020504656
15.27271 -0.020477890000000002
15.27371 -0.020446136
15.27471 -0.020411870000000002
15.27571 -0.02037769
15.27671 -0.020345549
15.27771 -0.020316339
15.27871 -0.020289968000000002
15.27971 -0.020265811
15.28071 -0.020243289
15.28171 -0.020222299
15.28271 -0.020203288
15.28371 -0.020186919999999997
15.28471 -0.020173519
15.28571 -0.020162549000000002
15.28671 -0.020152403
15.28771 -0.020140673
15.28871 -0.020124826
[truncated: 825,909 more chars]
