# Supplementary material for: 2D Synthetic dataset of numerical simulations of long-period seismicity in a volcanic edifice and related sensitivity kernels
Source: Data Brief. 2021 Jan 25;34:106673. doi: 10.1016/j.dib.2020.106673 (PMC7841316; doi:10.1016/j.dib.2020.106673)
Supplement: Supplementary Data S1 — Supplementary Raw Research Data. This is open data under the CC BY license http://creativecommons.org/licenses/by/4.0/ [file mmc1.zip › Dataset/OUTPUT_SEISMOGRAMS/9000_3000/disp_Z_hetero_10000_3210_ISO7e-1Hz.semd]

-1.714286 0.0
-1.713286 0.0
-1.712286 0.0
-1.711286 -1.5423668e-17
-1.710286 -1.0374513e-16
-1.709286 -3.9461218e-16
-1.708286 -1.1140943e-15
-1.707286 -2.5943342e-15
-1.706286 -5.2628768e-15
-1.705286 -9.6108282e-15
-1.704286 -1.6144856e-14
-1.703286 -2.5333726e-14
-1.702286 -3.7564257000000003e-14
-1.701286 -5.3123191e-14
-1.700286 -7.221967e-14
-1.699286 -9.5057616e-14
-1.698286 -1.2195852e-13
-1.697286 -1.5352428e-13
-1.696286 -1.9081766e-13
-1.695286 -2.3552734e-13
-1.694286 -2.9007664e-13
-1.693286 -3.5763141e-13
-1.692286 -4.4196556999999996e-13
-1.691286 -5.4715177e-13
-1.690286 -6.7705961e-13
-1.689286 -8.346644e-13
-1.688286 -1.0211932e-12
-1.687286 -1.2351592e-12
-1.686286 -1.4713588999999999e-12
-1.685286 -1.7199239e-12
-1.684286 -1.9655323e-12
-1.683286 -2.1868869e-12
-1.682286 -2.3565625e-12
-1.681286 -2.4413073e-12
-1.680286 -2.4028631e-12
-1.679286 -2.1993332e-12
-1.678286 -1.7870993000000001e-12
-1.677286 -1.1232394999999999e-12
-1.676286 -1.6837698e-13
-1.675286 1.1101558e-12
-1.674286 2.7349784e-12
-1.673286 4.7153084e-12
-1.672286 7.0437722e-12
-1.671286 9.693558899999999e-12
-1.670286 1.2616104e-11
-1.669286 1.5739466e-11
-1.668286 1.8967553e-11
-1.667286 2.218033e-11
-1.666286 2.5235098e-11
-1.665286 2.7968914e-11
-1.664286 3.0202154e-11
-1.663286 3.1743230999999996e-11
-1.662286 3.2394351e-11
-1.661286 3.1958231e-11
-1.660286 3.0245571e-11
-1.659286 2.7083107e-11
-1.658286 2.2321973e-11
-1.657286 1.5846086e-11
-1.656286 7.5802781e-12
-1.655286 -2.5021609e-12
-1.654286 -1.4372806e-11
-1.653286 -2.7942594999999998e-11
-1.652286 -4.3057742e-11
-1.651286 -5.9497248e-11
-1.650286 -7.6972212e-11
-1.649286 -9.512699899999999e-11
-1.648286 -1.1354229000000001e-10
-1.647286 -1.3174004e-10
-1.646286 -1.4919018e-10
-1.645286 -1.6531905e-10
-1.644286 -1.7951937e-10
-1.643286 -1.9116144999999999e-10
-1.642286 -1.9960576e-10
-1.641286 -2.0421631e-10
-1.640286 -2.0437503999999998e-10
-1.639286 -1.9949669000000002e-10
-1.638286 -1.8904436999999998e-10
-1.637286 -1.7254531e-10
-1.636286 -1.4960692999999999e-10
-1.635286 -1.1993292e-10
-1.634286 -8.3339059e-11
-1.633286 -3.9768739000000004e-11
-1.632286 1.0692419e-11
-1.631286 6.7802871e-11
-1.630286 1.3115301e-10
-1.629286 2.0015508000000001e-10
-1.628286 2.740354e-10
-1.627286 3.5182976e-10
-1.626286 4.3238239e-10
-1.625286 5.1434898e-10
-1.624286 5.962045500000001e-10
-1.623286 6.7625606e-10
-1.622286 7.5266078e-10
-1.621286 8.2345025e-10
-1.620286 8.865594e-10
-1.619286 9.398619e-10
-1.618286 9.812100800000001e-10
-1.617286 1.0084796e-09
-1.616286 1.0196177e-09
-1.615286 1.0126948e-09
-1.614286 9.8595646e-10
-1.613286 9.3787643e-10
-1.612286 8.672079499999999e-10
-1.611286 7.730319899999999e-10
-1.610286 6.5480082e-10
-1.609286 5.1237556e-10
-1.608286 3.4605578e-10
-1.607286 1.5660043e-10
-1.606286 -5.4761690999999994e-11
-1.605286 -2.8633177e-10
-1.604286 -5.3595223e-10
-1.603286 -8.010292899999999e-10
-1.602286 -1.0785659999999999e-09
-1.601286 -1.3652053999999999e-09
-1.600286 -1.6572833000000001e-09
-1.599286 -1.9508873999999997e-09
-1.598286 -2.2419226e-09
-1.597286 -2.526181e-09
-1.596286 -2.7994128e-09
-1.595286 -3.057397e-09
-1.594286 -3.2960107e-09
-1.593286 -3.5112944000000003e-09
-1.592286 -3.6995111999999997e-09
-1.591286 -3.8572e-09
-1.590286 -3.9812202e-09
-1.589286 -4.0687897e-09
-1.588286 -4.1175133e-09
-1.587286 -4.1254028e-09
-1.586286 -4.0908901000000006e-09
-1.585286 -4.0128338e-09
-1.584286 -3.8905187999999995e-09
-1.583286 -3.7236523e-09
-1.582286 -3.5123559999999996e-09
-1.581286 -3.2571574e-09
-1.580286 -2.9589792000000002e-09
-1.579286 -2.6191301e-09
-1.578286 -2.2392964e-09
-1.577286 -1.8215363000000002e-09
-1.576286 -1.3682772e-09
-1.575286 -8.8231436e-10
-1.574286 -3.6681374e-10
-1.573286 1.7468364e-10
-1.572286 7.3825642e-10
-1.571286 1.3195963e-09
-1.570286 1.9140024999999998e-09
-1.569286 2.5163786000000003e-09
-1.568286 3.1212314e-09
-1.567286 3.722676e-09
-1.566286 4.3144457e-09
-1.565286 4.8899083e-09
-1.564286 5.442093e-09
-1.563286 5.9637233e-09
-1.562286 6.4472622e-09
-1.561286 6.8849655e-09
-1.560286 7.2689472e-09
-1.559286 7.591254e-09
-1.558286 7.8439512e-09
-1.557286 8.0192186e-09
-1.556286 8.1094562e-09
-1.555286 8.1073981e-09
-1.554286 8.0062366e-09
-1.553286 7.7997518e-09
-1.552286 7.4824466e-09
-1.551286 7.04969e-09
-1.550286 6.497858499999999e-09
-1.549286 5.824481199999999e-09
-1.548286 5.0283833e-09
-1.547286 4.109822600000001e-09
-1.546286 3.0706207999999997e-09
-1.545286 1.9142835e-09
-1.544286 6.4610344e-10
-1.543286 -7.2675269e-10
-1.542286 -2.1951822e-09
-1.541286 -3.7481108000000005e-09
-1.540286 -5.3724868000000006e-09
-1.539286 -7.0533121e-09
-1.538286 -8.7737068e-09
-1.537286 -1.0515018e-08
-1.536286 -1.2256966000000001e-08
-1.535286 -1.3977831e-08
-1.534286 -1.5654686e-08
-1.533286 -1.7263659e-08
-1.532286 -1.8780234e-08
-1.531286 -2.0179589e-08
-1.530286 -2.1436937e-08
-1.529286 -2.2527905999999998e-08
-1.528286 -2.3428909e-08
-1.527286 -2.4117521999999998e-08
-1.526286 -2.4572841e-08
-1.525286 -2.4775829e-08
-1.524286 -2.470962e-08
-1.523286 -2.4359792e-08
-1.522286 -2.3714578000000002e-08
-1.521286 -2.2765036e-08
-1.520286 -2.1505148999999998e-08
-1.519286 -1.993186e-08
-1.518286 -1.8045047000000002e-08
-1.517286 -1.5847426e-08
-1.516286 -1.3344395e-08
-1.515286 -1.0543822000000001e-08
-1.514286 -7.4557846e-09
-1.513286 -4.092268200000001e-09
-1.512286 -4.668370299999999e-10
-1.511286 3.4057115e-09
-1.510286 7.5096963e-09
-1.509286 1.1828892000000002e-08
-1.508286 1.6346842e-08
-1.507286 2.1047146e-08
-1.506286 2.5913690999999997e-08
-1.505286 3.0930833e-08
-1.504286 3.6083514e-08
-1.503286 4.1357312e-08
-1.502286 4.6738419e-08
-1.501286 5.2213545000000004e-08
-1.500286 5.7769767e-08
-1.499286 6.3394301e-08
-1.498286 6.9074213e-08
-1.497286 7.4796103e-08
-1.496286 8.0545737e-08
-1.495286 8.6307667e-08
-1.494286 9.206483399999999e-08
-1.493286 9.7798181e-08
-1.492286 1.0348627999999999e-07
-1.491286 1.0910499e-07
-1.490286 1.1462721e-07
-1.489286 1.2002259e-07
-1.488286 1.2525742e-07
-1.487286 1.3029453e-07
-1.486286 1.3509333e-07
-1.485286 1.3960989000000002e-07
-1.484286 1.4379717e-07
-1.483286 1.4760532999999998e-07
-1.482286 1.5098209e-07
-1.481286 1.5387331e-07
-1.480286 1.5622352000000002e-07
-1.479286 1.5797662e-07
-1.478286 1.5907665e-07
-1.477286 1.594686e-07
-1.476286 1.5909925999999998e-07
-1.475286 1.5791813e-07
-1.474286 1.5587839999999998e-07
-1.473286 1.529378e-07
-1.472286 1.4905955e-07
-1.471286 1.442133e-07
-1.470286 1.3837583e-07
-1.469286 1.3153196e-07
-1.468286 1.2367509e-07
-1.467286 1.1480783e-07
-1.466286 1.0494239000000001e-07
-1.465286 9.4100894e-08
-1.464286 8.231549300000001e-08
-1.463286 6.9628336e-08
-1.462286 5.6091337e-08
-1.461286 4.1765805e-08
-1.460286 2.6721853e-08
-1.459286 1.1037661999999999e-08
-1.458286 -5.2014427e-09
-1.457286 -2.1904056e-08
-1.456286 -3.8973905e-08
-1.455286 -5.6311160999999996e-08
-1.454286 -7.3813866e-08
-1.453286 -9.1379376e-08
-1.452286 -1.089059e-07
-1.451286 -1.2629393e-07
-1.450286 -1.4344776e-07
-1.449286 -1.6027684e-07
-1.448286 -1.7669699999999998e-07
-1.447286 -1.9263164000000002e-07
-1.446286 -2.0801265e-07
-1.445286 -2.2278115e-07
-1.444286 -2.3688803999999998e-07
-1.443286 -2.5029432e-07
-1.442286 -2.6297113e-07
-1.441286 -2.7489957000000003e-07
-1.440286 -2.8607026e-07
-1.439286 -2.9648266000000003e-07
-1.438286 -3.0614427e-07
-1.437286 -3.1506946e-07
-1.436286 -3.2327829e-07
-1.435286 -3.3079517e-07
-1.434286 -3.3764735e-07
-1.433286 -3.4386345e-07
-1.432286 -3.4947192e-07
-1.431286 -3.5449959e-07
-1.430286 -3.5897019e-07
-1.429286 -3.6290311e-07
-1.428286 -3.663122e-07
-1.427286 -3.6920484000000003e-07
-1.426286 -3.7158117e-07
-1.425286 -3.7343351e-07
-1.424286 -3.7474615e-07
-1.423286 -3.7549523e-07
-1.422286 -3.7564916000000003e-07
-1.421286 -3.7516887e-07
-1.420286 -3.7400874e-07
-1.419286 -3.7211749000000003e-07
-1.418286 -3.6943939e-07
-1.417286 -3.6591559e-07
-1.416286 -3.6148565999999997e-07
-1.415286 -3.5608919999999996e-07
-1.414286 -3.4966754e-07
-1.413286 -3.4216547e-07
-1.412286 -3.3353296000000004e-07
-1.411286 -3.2372678e-07
-1.410286 -3.1271219e-07
-1.409286 -3.0046429999999996e-07
-1.408286 -2.8696934e-07
-1.407286 -2.7222578000000004e-07
-1.406286 -2.5624516e-07
-1.405286 -2.3905262e-07
-1.404286 -2.2068734e-07
-1.403286 -2.0120239e-07
-1.402286 -1.8066464e-07
-1.401286 -1.5915409e-07
-1.400286 -1.3676305e-07
-1.399286 -1.1359503000000001e-07
-1.398286 -8.976338599999999e-08
-1.397286 -6.5389705e-08
-1.396286 -4.0602063000000005e-08
-1.395286 -1.5533076e-08
-1.394286 9.6821239e-09
-1.393286 3.4907982000000005e-08
-1.392286 6.001063e-08
-1.391286 8.4859947e-08
-1.390286 1.0933154000000001e-07
-1.389286 1.3330861e-07
-1.388286 1.5668357e-07
-1.387286 1.7935951e-07
-1.386286 2.0125137e-07
-1.385286 2.2228681e-07
-1.384286 2.4240683e-07
-1.383286 2.6156592e-07
-1.382286 2.7973208e-07
-1.381286 2.9688632e-07
-1.380286 3.1302194000000003e-07
-1.379286 3.2814356e-07
-1.378286 3.4226575e-07
-1.377286 3.5541154e-07
-1.376286 3.6761072e-07
-1.375286 3.7889798e-07
-1.374286 3.8931098e-07
-1.373286 3.9888848e-07
-1.372286 4.0766834e-07
-1.371286 4.1568571000000004e-07
-1.370286 4.2297143999999996e-07
-1.369286 4.295504e-07
-1.368286 4.3544044000000005e-07
-1.367286 4.4065116e-07
-1.366286 4.451834e-07
-1.365286 4.4902867999999997e-07
-1.364286 4.5216924e-07
-1.363286 4.5457819999999997e-07
-1.362286 4.5622013000000004e-07
-1.361286 4.5705195e-07
-1.360286 4.5702397e-07
-1.359286 4.5608131000000003e-07
-1.358286 4.5416533e-07
-1.357286 4.5121541999999994e-07
-1.356286 4.4717088e-07
-1.355286 4.4197259000000006e-07
-1.354286 4.3556504999999997e-07
-1.353286 4.2789815999999996e-07
-1.352286 4.1892898e-07
-1.351286 4.0862336000000003e-07
-1.350286 3.9695752999999996e-07
-1.349286 3.8391925e-07
-1.348286 3.6950889e-07
-1.347286 3.5374037e-07
-1.346286 3.3664165000000003e-07
-1.345286 3.18255e-07
-1.344286 2.9863711999999996e-07
-1.343286 2.7785879999999996e-07
-1.342286 2.5600448e-07
-1.341286 2.3317144000000003e-07
-1.340286 2.0946878e-07
-1.339286 1.850162e-07
-1.338286 1.5994255e-07
-1.337286 1.3438415e-07
-1.336286 1.0848303999999999e-07
-1.335286 8.2385088e-08
-1.334286 5.6237875e-08
-1.333286 3.0188693e-08
-1.332286 4.3823972e-09
-1.331286 -2.1040704999999998e-08
-1.330286 -4.5946927e-08
-1.329286 -7.0211181e-08
-1.328286 -9.3718844e-08
-1.327286 -1.1636748e-07
-1.326286 -1.3806832e-07
-1.325286 -1.5874755e-07
-1.324286 -1.7834727999999999e-07
-1.323286 -1.9682629e-07
-1.322286 -2.1416032999999999e-07
-1.321286 -2.3034219e-07
-1.320286 -2.4538132e-07
-1.319286 -2.5930305e-07
-1.318286 -2.7214762e-07
-1.317286 -2.8396863e-07
-1.316286 -2.9483127e-07
-1.315286 -3.0481024e-07
-1.314286 -3.1398737e-07
-1.313286 -3.2244907e-07
-1.312286 -3.302836e-07
-1.311286 -3.3757825e-07
-1.310286 -3.4441652e-07
-1.309286 -3.5087528e-07
-1.308286 -3.5702226e-07
-1.307286 -3.629135e-07
-1.306286 -3.6859128999999996e-07
-1.305286 -3.7408232e-07
-1.304286 -3.7939628999999996e-07
-1.303286 -3.8452503000000004e-07
-1.302286 -3.8944199e-07
-1.301286 -3.9410235e-07
-1.300286 -3.9844362999999995e-07
-1.299286 -4.0238675e-07
-1.298286 -4.0583762999999997e-07
-1.297286 -4.0868934999999996e-07
-1.296286 -4.1082440000000005e-07
-1.295286 -4.1211767000000003e-07
-1.294286 -4.1243946e-07
-1.293286 -4.1165866000000003e-07
-1.292286 -4.0964614e-07
-1.291286 -4.0627808000000003e-07
-1.290286 -4.0143933000000003e-07
-1.289286 -3.9502646e-07
-1.288286 -3.8695059999999996e-07
-1.287286 -3.771401e-07
-1.286286 -3.6554249e-07
-1.285286 -3.5212642e-07
-1.284286 -3.3688289999999997e-07
-1.283286 -3.1982599e-07
-1.282286 -3.0099319e-07
-1.281286 -2.8044518e-07
-1.280286 -2.5826514e-07
-1.279286 -2.3455762e-07
-1.278286 -2.0944703999999997e-07
-1.277286 -1.8307571e-07
-1.276286 -1.5560170000000002e-07
-1.275286 -1.2719631e-07
-1.274286 -9.804148600000001e-08
-1.273286 -6.8327016e-08
-1.272286 -3.8247713e-08
-1.271286 -8.0005738e-09
-1.270286 2.2218001999999998e-08
-1.269286 5.2214894e-08
-1.268286 8.1802798e-08
-1.267286 1.1080256e-07
-1.266286 1.3904530000000001e-07
-1.265286 1.6637427e-07
-1.264286 1.9264647999999998e-07
-1.263286 2.177339e-07
-1.262286 2.4152458e-07
-1.261286 2.6392319e-07
-1.260286 2.8485145e-07
-1.259286 3.0424807e-07
-1.258286 3.2206853000000004e-07
-1.257286 3.3828438e-07
-1.256286 3.5288241e-07
-1.255286 3.6586338e-07
-1.254286 3.7724059000000003e-07
-1.253286 3.8703813e-07
-1.252286 3.9528908999999997e-07
-1.251286 4.0203342999999996e-07
-1.250286 4.0731583000000004e-07
-1.249286 4.1118349e-07
-1.248286 4.1368393e-07
-1.247286 4.1486277e-07
-1.246286 4.1476165000000005e-07
-1.245286 4.1341658999999997e-07
-1.244286 4.1085609999999995e-07
-1.243286 4.0710018e-07
-1.242286 4.0215924000000004e-07
-1.241286 3.9603361e-07
-1.240286 3.8871359e-07
-1.239286 3.8017992999999996e-07
-1.238286 3.7040464e-07
-1.237286 3.5935252999999996e-07
-1.236286 3.4698311e-07
-1.235286 3.3325294e-07
-1.234286 3.1811831e-07
-1.233286 3.0153831e-07
-1.232286 2.83478e-07
-1.231286 2.6391184999999997e-07
-1.230286 2.4282703e-07
-1.229286 2.2022675000000002e-07
-1.228286 1.9613322000000003e-07
-1.227286 1.7059042e-07
-1.226286 1.4366631e-07
-1.225286 1.1545457e-07
-1.224286 8.607568e-08
-1.223286 5.5677324e-08
-1.222286 2.4434019000000002e-08
-1.221286 -7.4539874e-09
-1.220286 -3.9762602e-08
-1.219286 -7.224651400000001e-08
-1.218286 -1.0464252e-07
-1.217286 -1.3667345000000001e-07
-1.216286 -1.6805269e-07
-1.215286 -1.9848907e-07
-1.214286 -2.2769204e-07
-1.213286 -2.5537712e-07
-1.212286 -2.8127125e-07
-1.211286 -3.0511818e-07
-1.210286 -3.2668344e-07
-1.209286 -3.4575912999999996e-07
-1.208286 -3.6216814e-07
-1.207286 -3.7576764e-07
-1.206286 -3.864522e-07
-1.205286 -3.9415586e-07
-1.204286 -3.9885357000000003e-07
-1.203286 -4.0056184999999997e-07
-1.202286 -3.9933847e-07
-1.201286 -3.9528145000000005e-07
-1.200286 -3.8852720999999994e-07
-1.199286 -3.7924806e-07
-1.198286 -3.6764893e-07
-1.197286 -3.5396359e-07
-1.196286 -3.3845027e-07
-1.195286 -3.2138685e-07
-1.194286 -3.0306579e-07
-1.193286 -2.8378868e-07
-1.192286 -2.6386076e-07
-1.191286 -2.435852e-07
-1.190286 -2.2325761000000001e-07
-1.189286 -2.0316042e-07
-1.188286 -1.8355764e-07
-1.187286 -1.6468972e-07
-1.186286 -1.467689e-07
-1.185286 -1.2997484e-07
-1.184286 -1.1445085e-07
-1.183286 -1.0030057e-07
-1.182286 -8.758536700000001e-08
-1.181286 -7.6322337e-08
-1.180286 -6.648310800000001e-08
-1.179286 -5.799336599999999e-08
-1.178286 -5.0733278999999995e-08
-1.177286 -4.4538728e-08
-1.176286 -3.9203438e-08
-1.175286 -3.4481984e-08
-1.174286 -3.009368e-08
-1.173286 -2.5727281e-08
-1.172286 -2.1046494e-08
-1.171286 -1.5696183e-08
-1.170286 -9.3092173e-09
-1.169286 -1.5137964e-09
-1.168286 8.0588189e-09
-1.167286 1.9766375e-08
-1.166286 3.3947614000000003e-08
-1.165286 5.0914373000000005e-08
-1.164286 7.0943973e-08
-1.163286 9.4272068e-08
-1.162286 1.2108611e-07
-1.161286 1.5151963e-07
-1.160286 1.8564744e-07
-1.159286 2.2348188e-07
-1.158286 2.6497027e-07
-1.157286 3.099935e-07
-1.156286 3.5836594e-07
-1.155286 4.0983660999999995e-07
-1.154286 4.6409161e-07
-1.153286 5.207575299999999e-07
-1.152286 5.7940621e-07
-1.151286 6.395601800000001e-07
-1.150286 7.006992300000001e-07
-1.149286 7.622671399999999e-07
-1.148286 8.236795200000001e-07
-1.147286 8.8433119e-07
-1.146286 9.4360448e-07
-1.145286 1.000877e-06
-1.144286 1.055529e-06
-1.143286 1.1069512000000002e-06
-1.142286 1.1545512e-06
-1.141286 1.1977604e-06
-1.140286 1.2360391e-06
-1.139286 1.2688822e-06
-1.138286 1.2958234e-06
-1.137286 1.3164392000000001e-06
-1.136286 1.3303522e-06
-1.135286 1.3372338e-06
-1.134286 1.3368067e-06
-1.133286 1.3288466e-06
-1.132286 1.3131843e-06
-1.131286 1.2897065e-06
-1.130286 1.2583572e-06
-1.129286 1.2191389e-06
-1.128286 1.1721137000000001e-06
-1.127286 1.1174033e-06
-1.126286 1.0551907e-06
-1.125286 9.8571986e-07
-1.124286 9.0929655e-07
-1.123286 8.262880200000001e-07
-1.122286 7.3712285e-07
-1.121286 6.422900899999999e-07
-1.120286 5.4233769e-07
-1.119286 4.3787072e-07
-1.118286 3.2954854e-07
-1.117286 2.1808132999999999e-07
-1.116286 1.0422574e-07
-1.115286 -1.1220202e-08
-1.114286 -1.2742308e-07
-1.113286 -2.4352089e-07
-1.112286 -3.5863046e-07
-1.111286 -4.7185553e-07
-1.110286 -5.822953700000001e-07
-1.109286 -6.8905375e-07
-1.108286 -7.912479600000001e-07
-1.107286 -8.8801801e-07
-1.106286 -9.7853565e-07
-1.105286 -1.0620126000000001e-06
-1.104286 -1.1377089e-06
-1.103286 -1.2049403e-06
-1.102286 -1.2630843e-06
-1.101286 -1.311586e-06
-1.100286 -1.3499622e-06
-1.099286 -1.3778051e-06
-1.098286 -1.3947839e-06
-1.097286 -1.4006464e-06
-1.096286 -1.3952183e-06
-1.095286 -1.3784019999999999e-06
-1.094286 -1.3501753e-06
-1.093286 -1.3105875e-06
-1.092286 -1.2597565e-06
-1.091286 -1.1978644e-06
-1.090286 -1.1251533e-06
-1.089286 -1.0419205e-06
-1.088286 -9.485138e-07
-1.087286 -8.453269199999999e-07
-1.086286 -7.3279516e-07
-1.085286 -6.113912899999999e-07
-1.084286 -4.8162176e-07
-1.083286 -3.4402341e-07
-1.082286 -1.9916067e-07
-1.081286 -4.7623e-08
-1.080286 1.0997706e-07
-1.079286 2.7300566e-07
-1.078286 4.4080908e-07
-1.077286 6.127149e-07
-1.076286 7.8803319e-07
-1.075286 9.6605781e-07
-1.074286 1.1460675e-06
-1.073286 1.3273276999999999e-06
-1.072286 1.5090916999999998e-06
-1.071286 1.6906037e-06
-1.070286 1.8711010000000002e-06
-1.069286 2.0498165e-06
-1.068286 2.2259833e-06
-1.067286 2.3988385e-06
-1.066286 2.5676274e-06
-1.065286 2.7316091000000002e-06
-1.064286 2.8900615e-06
-1.063286 3.0422874999999996e-06
-1.062286 3.1876212e-06
-1.061286 3.3254334e-06
-1.060286 3.4551390999999997e-06
-1.059286 3.5762032000000003e-06
-1.058286 3.6881463e-06
-1.057286 3.7905518999999998e-06
-1.056286 3.883070599999999e-06
-1.055286 3.965426399999999e-06
-1.054286 4.0374207e-06
-1.053286 4.0989366999999996e-06
-1.052286 4.1499422999999996e-06
-1.051286 4.1904929e-06
-1.050286 4.2207322e-06
-1.049286 4.2408942000000005e-06
-1.048286 4.2513012e-06
-1.047286 4.2523638e-06
-1.046286 4.2445777e-06
-1.045286 4.2285201e-06
-1.044286 4.2048452e-06
-1.043286 4.1742787e-06
-1.042286 4.1376101e-06
-1.041286 4.0956856e-06
-1.040286 4.0493987e-06
-1.039286 3.9996813e-06
-1.038286 3.9474923e-06
-1.037286 3.8938062e-06
-1.036286 3.8396013000000005e-06
-1.035286 3.7858484000000005e-06
-1.034286 3.7334964e-06
-1.033286 3.683461e-06
-1.032286 3.6366116999999997e-06
-1.031286 3.5937592000000004e-06
-1.030286 3.555644e-06
-1.029286 3.5229251999999997e-06
-1.028286 3.4961705000000002e-06
-1.027286 3.4758475e-06
-1.026286 3.4623159e-06
-1.025286 3.4558216e-06
-1.024286 3.4564930000000003e-06
-1.023286 3.4643389e-06
-1.022286 3.4792471e-06
-1.021286 3.5009871999999998e-06
-1.020286 3.5292146000000005e-06
-1.019286 3.5634763000000003e-06
-1.018286 3.6032186999999997e-06
-1.017286 3.6477985e-06
-1.016286 3.6964945e-06
-1.015286 3.7485204e-06
-1.014286 3.8030406999999997e-06
-1.013286 3.8591864e-06
-1.012286 3.9160717e-06
-1.011286 3.9728121e-06
-1.010286 4.0285407e-06
-1.009286 4.0824268e-06
-1.008286 4.1336918e-06
-1.007286 4.1816236e-06
-1.006286 4.2255923e-06
-1.005286 4.2650618999999995e-06
-1.004286 4.2995993e-06
-1.003286 4.3288836e-06
-1.002286 4.3527105e-06
-1.001286 4.3709942e-06
-1.000286 4.3837677e-06
-0.9992857 4.3911783e-06
-0.9982857 4.3934826e-06
-0.9972857 4.3910354000000005e-06
-0.9962857 4.3842806999999995e-06
-0.9952857 4.3737355e-06
-0.9942857 4.359975499999999e-06
-0.9932857 4.343617e-06
-0.9922857 4.3252989e-06
-0.9912857 4.3056637e-06
-0.9902857 4.2853394e-06
-0.9892857 4.2649197999999994e-06
-0.9882857 4.2449479e-06
-0.9872857 4.2259003e-06
-0.9862857 4.2081737e-06
-0.9852857 4.1920732e-06
-0.9842857 4.1778041e-06
-0.9832857 4.1654676e-06
-0.9822857 4.1550582e-06
-0.9812857 4.1464652e-06
-0.9802857 4.1394792e-06
-0.9792857 4.133799100000001e-06
-0.9782857 4.1290441e-06
-0.9772857 4.1247688e-06
-0.9762857 4.1204789e-06
-0.9752857 4.1156508e-06
-0.9742857 4.1097507999999994e-06
-0.9732857 4.1022563e-06
-0.9722857 4.0926767999999995e-06
-0.9712857 4.080573e-06
-0.9702857 4.065577e-06
-0.9692857 4.0474092e-06
-0.9682857 4.0258918e-06
-0.9672857 4.0009617e-06
-0.9662857 3.972678899999999e-06
-0.9652857 3.9412306e-06
-0.9642857 3.9069324000000005e-06
-0.9632857 3.8702254e-06
-0.9622857 3.8316692e-06
-0.9612857 3.7919313999999996e-06
-0.9602857 3.7517736e-06
-0.9592857 3.7120344e-06
-0.9582857 3.6736097e-06
-0.9572857 3.6374317e-06
-0.9562857 3.6044447e-06
-0.9552857 3.5755836e-06
-0.9542857 3.5517477000000005e-06
-0.9532857 3.5337806e-06
-0.9522857 3.5224467e-06
-0.9512857 3.5184126e-06
-0.9502857 3.5222293e-06
-0.9492857 3.5343195e-06
-0.9482857 3.5549654e-06
-0.9472857 3.5843026e-06
-0.9462857 3.6223167000000005e-06
-0.9452857 3.6688437e-06
-0.9442857 3.723575e-06
-0.9432857 3.7860648e-06
-0.9422857 3.8557424e-06
-0.9412857 3.9319261e-06
-0.9402857 4.0138406e-06
-0.9392857 4.1006373e-06
-0.9382857 4.1914137999999995e-06
-0.9372857 4.2852367e-06
-0.9362857 4.3811646e-06
-0.9352857 4.4782702e-06
-0.9342857 4.5756631999999996e-06
-0.9332857 4.6725102e-06
-0.9322857 4.7680555e-06
-0.9312857 4.8616371e-06
-0.9302857 4.9527035e-06
-0.9292857 5.0408257000000006e-06
-0.9282857 5.1257075000000004e-06
-0.9272857 5.2071921999999995e-06
-0.9262857 5.2852659e-06
-0.9252857 5.3600598000000004e-06
-0.9242857 5.4318466e-06
-0.9232857 5.5010357e-06
-0.9222857 5.5681653e-06
-0.9212857 5.6338909e-06
-0.9202857 5.698973e-06
-0.9192857 5.7642616e-06
-0.9182857 5.8306778e-06
-0.9172857 5.8991965e-06
-0.9162857 5.970825599999999e-06
-0.9152857 6.046585799999999e-06
-0.9142857 6.127488200000001e-06
-0.9132857 6.2145148e-06
-0.9122857 6.3085963e-06
-0.9112857 6.4105933e-06
-0.9102857 6.521277400000001e-06
-0.9092857 6.6413143e-06
-0.9082857 6.7712492e-06
-0.9072857 6.911494e-06
-0.9062857 7.062318e-06
-0.9052857 7.2238414e-06
-0.9042857 7.3960315e-06
-0.9032857 7.5787028e-06
-0.9022857 7.7715207e-06
-0.9012857 7.974007599999999e-06
-0.9002857 8.1855532e-06
-0.8992857 8.4054278e-06
-0.8982857 8.6327979e-06
-0.8972857 8.8667441e-06
-0.8962857 9.106283e-06
-0.8952857 9.3503878e-06
-0.8942857 9.5980106e-06
-0.8932857 9.848106e-06
-0.8922857 1.0099654e-05
-0.8912857 1.0351683000000001e-05
-0.8902857 1.0603285000000001e-05
-0.8892857 1.085364e-05
-0.8882857 1.1102028e-05
-0.8872857 1.134784e-05
-0.8862857 1.1590589e-05
-0.8852857 1.1829914e-05
-0.8842857 1.2065581e-05
-0.8832857 1.2297482000000001e-05
-0.8822857 1.2525626e-05
-0.8812857 1.2750129e-05
-0.8802857 1.2971205e-05
-0.8792857 1.3189144999999999e-05
-0.8782857 1.3404305e-05
-0.8772857 1.3617083e-05
-0.8762857 1.3827899e-05
-0.8752857 1.403718e-05
-0.8742857 1.4245333e-05
-0.8732857 1.4452736e-05
-0.8722857 1.4659717000000001e-05
-0.8712857 1.4866542e-05
-0.8702857 1.5073404e-05
-0.8692857 1.5280416e-05
-0.8682857 1.548761e-05
-0.8672857 1.5694935e-05
-0.8662857 1.5902260000000002e-05
-0.8652857 1.6109384e-05
-0.8642857 1.6316039e-05
-0.8632857 1.6521912e-05
-0.8622857 1.6726652e-05
-0.8612857 1.6929889999999998e-05
-0.8602857 1.7131254e-05
-0.8592857 1.7330385e-05
-0.8582857 1.7526958e-05
-0.8572857 1.7720693e-05
-0.8562857 1.7911371e-05
-0.8552857 1.8098845e-05
-0.8542857 1.8283048e-05
-0.8532857 1.8464003e-05
-0.8522857 1.8641822e-05
-0.8512857 1.8816708e-05
-0.8502857 1.8988951e-05
-0.8492857 1.9158924e-05
-0.8482857 1.9327071e-05
-0.8472857 1.9493899e-05
-0.8462857 1.9659964e-05
-0.8452857 1.9825857999999998e-05
-0.8442857 1.9992189999999997e-05
-0.8432857 2.0159575e-05
-0.8422857 2.0328616e-05
-0.8412857 2.0499894e-05
-0.8402857 2.0673949000000003e-05
-0.8392857 2.0851272e-05
-0.8382857 2.1032295e-05
-0.8372857 2.1217387000000002e-05
-0.8362857 2.1406842e-05
-0.8352857 2.1600883999999998e-05
-0.8342857 2.1799664000000002e-05
-0.8332857 2.2003263e-05
-0.8322857 2.2211697e-05
-0.8312857 2.2424923e-05
-0.8302857 2.2642853e-05
-0.8292857 2.2865352000000002e-05
-0.8282857 2.3092259e-05
-0.8272857 2.3323396e-05
-0.8262857 2.3558576e-05
-0.8252857 2.3797612e-05
-0.8242857 2.4040332e-05
-0.8232857 2.4286587e-05
-0.8222857 2.4536249e-05
-0.8212857 2.4789227e-05
-0.8202857 2.5045468999999998e-05
-0.8192857 2.5304956e-05
-0.8182857 2.5567712000000002e-05
-0.8172857 2.5833791000000002e-05
-0.8162857 2.610328e-05
-0.8152857 2.6376293e-05
-0.8142857 2.6652961e-05
-0.8132857 2.6933424e-05
-0.8122857 2.7217819999999997e-05
-0.8112857 2.7506277e-05
-0.8102857 2.7798905000000003e-05
-0.8092857 2.8095780999999998e-05
-0.8082857 2.8396946e-05
-0.8072857 2.8702390999999997e-05
-0.8062857 2.9012057000000002e-05
-0.8052857 2.9325818e-05
-0.8042857 2.9643493e-05
-0.8032857 2.9964838000000002e-05
-0.8022857 3.0289542e-05
-0.8012857 3.0617241e-05
-0.8002857 3.0947518e-05
-0.7992857 3.1279916e-05
-0.7982857 3.1613942e-05
-0.7972857 3.1949094e-05
-0.7962857 3.2284859e-05
-0.7952857 3.2620744e-05
-0.7942857 3.2956282e-05
-0.7932857 3.3291062e-05
-0.7922857 3.362473e-05
-0.7912857 3.3957022e-05
-0.7902857 3.4287774e-05
-0.7892857 3.4616929e-05
-0.7882857 3.494456e-05
-0.7872857 3.527087e-05
-0.7862857 3.5596199e-05
-0.7852857 3.5921028e-05
-0.7842857 3.6245973e-05
-0.7832857 3.6571782e-05
-0.7822857 3.6899319999999996e-05
-0.7812857 3.7229555000000004e-05
-0.7802857 3.7563544e-05
-0.7792857 3.7902404e-05
-0.7782857 3.8247296e-05
-0.7772857 3.8599387e-05
-0.7762857 3.8959826e-05
-0.7752857 3.932972e-05
-0.7742857 3.9710096e-05
-0.7732857 4.0101878e-05
-0.7722857 4.0505859e-05
-0.7712857 4.0922671e-05
-0.7702857 4.135278e-05
-0.7692857 4.1796454e-05
-0.7682857 4.225376e-05
-0.7672857 4.2724548e-05
-0.7662857 4.3208468000000004e-05
-0.7652857 4.3704955e-05
-0.7642857 4.4213257e-05
-0.7632857 4.4732437e-05
-0.7622857 4.5261402e-05
-0.7612857 4.5798927e-05
-0.7602857 4.6343686e-05
-0.7592857 4.6894283e-05
-0.7582857 4.7449285000000006e-05
-0.7572857 4.8007269e-05
-0.7562857 4.8566841e-05
-0.7552857 4.9126692e-05
-0.7542857 4.9685615999999994e-05
-0.7532857 5.0242556e-05
-0.7522857 5.0796621e-05
-0.7512857 5.1347114999999996e-05
-0.7502857 5.1893551e-05
-0.7492857 5.2435678e-05
-0.7482857 5.2973472999999996e-05
-0.7472857 5.3507159e-05
-0.7462857 5.4037183999999994e-05
-0.7452857 5.4564236999999996e-05
-0.7442857 5.5089202999999996e-05
-0.7432857 5.5613162e-05
-0.7422857 5.6137361e-05
-0.7412857 5.6663185e-05
-0.7402857 5.7192125e-05
-0.7392857 5.7725748e-05
-0.7382857 5.8265653000000005e-05
-0.7372857 5.881343600000001e-05
-0.7362857 5.9370654999999994e-05
-0.7352857 5.9938803999999994e-05
-0.7342857 6.0519261e-05
-0.7332857 6.111326899999999e-05
-0.7322857 6.1721897e-05
-0.7312857 6.2346021e-05
-0.7302857 6.29863e-05
-0.7292857 6.3643159e-05
-0.7282857 6.4316782e-05
-0.7272857 6.5007094e-05
-0.7262857 6.571376000000001e-05
-0.7252857 6.6436189e-05
-0.7242857 6.7173551e-05
-0.7232857 6.7924776e-05
-0.7222857 6.868857599999999e-05
-0.7212857 6.9463471e-05
-0.7202857 7.0247813e-05
-0.7192857 7.1039813e-05
-0.7182857 7.183757e-05
-0.7172857 7.2639114e-05
-0.7162857 7.344243e-05
-0.7152857 7.424552e-05
-0.7142857 7.504641e-05
-0.7132857 7.5843201e-05
-0.7122857 7.6634109e-05
-0.7112857 7.7417485e-05
-0.7102857 7.819185200000001e-05
-0.7092857 7.8955935e-05
-0.7082857 7.9708673e-05
-0.7072857 8.044924e-05
-0.7062857 8.1177052e-05
-0.7052857 8.1891773e-05
-0.7042857 8.259331700000001e-05
-0.7032857 8.3281839e-05
-0.7022857 8.3957713e-05
-0.7012857 8.4621524e-05
-0.7002857 8.5274041e-05
-0.6992857 8.5916196e-05
-0.6982857 8.6549028e-05
-0.6972857 8.7173675e-05
-0.6962857 8.779132399999999e-05
-0.6952857 8.8403181e-05
-0.6942857 8.9010433e-05
-0.6932857 8.9614207e-05
-0.6922857 9.0215548e-05
-0.6912857 9.0815388e-05
-0.6902857 9.141451799999999e-05
-0.6892857 9.2013579e-05
-0.6882857 9.2613044e-05
-0.6872857 9.321321399999999e-05
-0.6862857 9.3814219e-05
-0.6852857 9.4416026e-05
-0.6842857 9.501844700000001e-05
-0.6832857 9.562115799999999e-05
-0.6822857 9.6223744e-05
-0.6812857 9.682569299999999e-05
-0.6802857 9.742644800000001e-05
-0.6792857 9.8025441e-05
-0.6782857 9.862210400000001e-05
-0.6772857 9.921593599999999e-05
-0.6762857 9.980649300000001e-05
-0.6752857 0.00010039346
-0.6742857 0.00010097664
-0.6732857 0.00010155597
-0.6722857 0.00010213161
-0.6712857 0.00010270383000000001
-0.6702857 0.0001032731
-0.6692857 0.00010384008
-0.6682857 0.00010440558
-0.6672857 0.00010497054999999999
-0.6662857 0.00010553605999999999
-0.6652857 0.00010610329999999999
-0.6642857 0.00010667352000000001
-0.6632857 0.00010724799
-0.6622857 0.00010782802000000001
-0.6612857 0.00010841486
-0.6602857 0.00010900972
-0.6592857 0.00010961366999999999
-0.6582857 0.00011022769000000001
-0.6572857 0.00011085258
-0.6562857 0.00011148896000000001
-0.6552857 0.00011213726
-0.6542857 0.00011279767999999999
-0.6532857 0.00011347018000000001
-0.6522857 0.00011415450999999999
-0.6512857 0.00011485018000000001
-0.6502857 0.00011555647000000001
-0.6492857 0.00011627245999999999
-0.6482857 0.00011699700999999999
-0.6472857 0.00011772883000000001
-0.6462857 0.00011846644
-0.6452857 0.00011920825999999999
-0.6442857 0.0001199526
-0.6432857 0.00012069770000000001
-0.6422857 0.00012144177999999999
-0.6412857 0.00012218304
-0.6402857 0.00012291973
-0.6392857 0.00012365017
-0.6382857 0.00012437275000000002
-0.6372857 0.00012508604
-0.6362857 0.00012578871
-0.6352857 0.00012647967
-0.6342857 0.00012715801
-0.6332857 0.00012782308
-0.6322857 0.00012847446
-0.6312857 0.000129112
-0.6302857 0.00012973586
-0.6292857 0.00013034644
-0.6282857 0.00013094443000000002
-0.6272857 0.00013153083
-0.6262857 0.00013210688
-0.6252857 0.00013267409000000002
-0.6242857 0.0001332342
-0.6232857 0.00013378918
-0.6222857 0.00013434119
-0.6212857 0.00013489250999999998
-0.6202857 0.00013544559000000002
-0.6192857 0.00013600291999999999
-0.6182857 0.00013656703
-0.6172857 0.00013714047
-0.6162857 0.00013772570999999998
-0.6152857 0.00013832516
-0.6142857 0.00013894108
-0.6132857 0.00013957557000000002
-0.6122857 0.00014023049
-0.6112857 0.00014090748000000002
-0.6102857 0.00014160793
-0.6092857 0.0001423329
-0.6082857 0.00014308318
-0.6072857 0.00014385924
-0.6062857 0.00014466124
-0.6052857 0.000145489
-0.6042857 0.00014634210999999998
-0.6032857 0.00014721985
-0.6022857 0.00014812127
-0.6012857 0.00014904521
-0.6002857 0.00014999032
-0.5992857 0.00015095515
-0.5982857 0.00015193812
-0.5972857 0.00015293764
-0.5962857 0.00015395209
-0.5952857 0.00015497991000000002
-0.5942857 0.00015601961
-0.5932857 0.00015706980999999999
-0.5922857 0.00015812931
-0.5912857 0.00015919703
-0.5902857 0.00016027212
-0.5892857 0.00016135394
-0.5882857 0.00016244205000000002
-0.5872857 0.00016353622
-0.5862857 0.00016463642
-0.5852857 0.00016574285
-0.5842857 0.00016685584000000002
-0.5832857 0.00016797588
-0.5822857 0.0001691036
-0.5812857 0.0001702397
-0.5802857 0.00017138491
-0.5792857 0.00017254
-0.5782857 0.00017370571
-0.5772857 0.00017488272
-0.5762857 0.00017607161
-0.5752857 0.00017727284
-0.5742857 0.0001784867
-0.5732857 0.00017971329999999999
-0.5722857 0.00018095254999999998
-0.5712857 0.00018220414
-0.5702857 0.00018346753
-0.5692857 0.00018474194
-0.5682857 0.00018602636000000002
-0.5672857 0.00018731953999999998
-0.5662857 0.00018862002
-0.5652857 0.00018992613
-0.5642857 0.00019123604
-0.5632857 0.00019254774000000002
-0.5622857 0.00019385911
-0.5612857 0.00019516791999999998
-0.5602857 0.00019647189
-0.5592857 0.00019776867000000003
-0.5582857 0.00019905596999999998
-0.5572857 0.00020033151
-0.5562857 0.00020159312000000003
-0.5552857 0.00020283868999999998
-0.5542857 0.00020406626
-0.5532857 0.00020527407000000002
-0.5522857 0.00020646048
-0.5512857 0.00020762413
-0.5502857 0.00020876386999999999
-0.5492857 0.00020987875000000002
-0.5482857 0.00021096807
-0.5472857 0.00021203139
-0.5462857 0.00021306850999999998
-0.5452857 0.00021407941
-0.5442857 0.00021506431999999997
-0.5432857 0.00021602368000000002
-0.5422857 0.00021695806999999997
-0.5412857 0.00021786821
-0.5402857 0.00021875494
-0.5392857 0.00021961921
-0.5382857 0.00022046198999999998
-0.5372857 0.00022128430999999999
-0.5362857 0.00022208719
-0.5352857 0.00022287159
-0.5342857 0.00022363845
-0.5332857 0.00022438862000000002
-0.5322857 0.00022512286000000002
-0.5312857 0.00022584179
-0.5302857 0.00022654594
-0.5292857 0.00022723573
-0.5282857 0.00022791144
-0.5272857 0.00022857321
-0.5262857 0.00022922111
-0.5252857 0.0002298551
-0.5242857 0.00023047503
-0.5232857 0.00023108073000000003
-0.5222857 0.00023167197
-0.5212857 0.00023224848
-0.5202857 0.00023280998
-0.5192857 0.0002333562
-0.5182857 0.00023388689
-0.5172857 0.00023440182
-0.5162857 0.00023490084
-0.5152857 0.0002353838
-0.5142857 0.00023585062
-0.5132857 0.00023630125000000002
-0.5122857 0.00023673569999999998
-0.5112857 0.00023715397
-0.5102857 0.00023755608
-0.5092857 0.00023794207
-0.5082857 0.00023831194000000001
-0.5072857 0.00023866561999999998
-0.5062857 0.00023900304
-0.5052857 0.00023932405000000003
-0.5042857 0.00023962837
-0.5032857 0.00023991565
-0.5022857 0.00024018548000000003
-0.5012857 0.00024043726999999998
-0.5002857 0.00024067035000000002
-0.4992857 0.00024088399
-0.4982857 0.00024107733
-0.4972857 0.00024124945
-0.4962857 0.00024139938
-0.4952857 0.00024152611999999997
-0.4942857 0.00024162866000000002
-0.4932857 0.00024170599
-0.4922857 0.0002417572
-0.4912857 0.00024178137
-0.4902857 0.00024177775
-0.4892857 0.00024174567000000003
-0.4882857 0.0002416846
-0.4872857 0.00024159417
-0.4862857 0.00024147418999999999
-0.4852857 0.0002413246
-0.4842857 0.00024114554000000002
-0.4832857 0.00024093729000000002
-0.4822857 0.0002407003
-0.4812857 0.00024043511
-0.4802857 0.00024014244
-0.4792857 0.00023982302
-0.4782857 0.00023947771
-0.4772857 0.00023910735999999998
-0.4762857 0.00023871285
-0.4752857 0.00023829500000000002
-0.4742857 0.00023785456
-0.4732857 0.00023739221
-0.4722857 0.0002369085
-0.4712857 0.00023640381999999997
-0.4702857 0.00023587843
-0.4692857 0.00023533235
-0.4682857 0.00023476546
-0.4672857 0.00023417742000000002
-0.4662857 0.00023356768
-0.4652857 0.00023293546
-0.4642857 0.00023227985000000002
-0.4632857 0.00023159971
-0.4622857 0.00023089376
-0.4612857 0.00023016055
-0.4602857 0.00022939851
-0.4592857 0.00022860597
-0.4582857 0.00022778117
-0.4572857 0.00022692234
-0.4562857 0.00022602765000000001
-0.4552857 0.0002250953
-0.4542857 0.00022412353
-0.4532857 0.00022311062
-0.4522857 0.00022205495
-0.4512857 0.00022095503000000002
-0.4502857 0.0002198095
-0.4492857 0.00021861713
-0.4482857 0.0002173769
-0.4472857 0.00021608796
-0.4462857 0.00021474964
-0.4452857 0.00021336144999999998
-0.4442857 0.00021192316
-0.4432857 0.00021043467999999998
-0.4422857 0.00020889613
-0.4412857 0.00020730777
-0.4402857 0.00020567006000000003
-0.4392857 0.00020398356
-0.4382857 0.00020224898
-0.4372857 0.00020046705
-0.4362857 0.00019863860000000002
-0.4352857 0.00019676445
-0.4342857 0.00019484543999999997
-0.4332857 0.00019288231999999998
-0.4322857 0.00019087574
-0.4312857 0.00018882631
-0.4302857 0.00018673441999999998
-0.4292857 0.0001846003
-0.4282857 0.00018242400000000001
-0.4272857 0.00018020537
-0.4262857 0.00017794403
-0.4252857 0.00017563937000000002
-0.4242857 0.00017329057000000002
-0.4232857 0.00017089662000000001
-0.4222857 0.00016845631
-0.4212857 0.00016596827
-0.4202857 0.00016343099
-0.4192857 0.0001608429
-0.4182857 0.00015820234999999998
-0.4172857 0.00015550769999999998
-0.4162857 0.00015275732999999998
-0.4152857 0.00014994972
-0.4142857 0.00014708345999999998
-0.4132857 0.0001441573
-0.4122857 0.0001411702
-0.4112857 0.00013812132999999998
-0.4102857 0.00013501013
-0.4092857 0.00013183628
-0.4082857 0.00012859972000000002
-0.4072857 0.00012530064
-0.4062857 0.00012193947999999999
-0.4052857 0.00011851690000000001
-0.4042857 0.00011503373999999999
-0.4032857 0.00011149098
-0.4022857 0.00010788968
-0.4012857 0.00010423099000000001
-0.4002857 0.00010051602
-0.3992857 9.6745828e-05
-0.3982857 9.2921346e-05
-0.3972857 8.9043357e-05
-0.3962857 8.5112418e-05
-0.3952857 8.1128832e-05
-0.3942857 7.7092608e-05
-0.3932857 7.3003451e-05
-0.3922857 6.8860737e-05
-0.3912857 6.4663499e-05
-0.3902857 6.0410446000000006e-05
-0.3892857 5.6099980999999996e-05
-0.3882857 5.1730217e-05
-0.3872857 4.7299005e-05
-0.3862857 4.2803993e-05
-0.3852857 3.8242666e-05
-0.3842857 3.3612403e-05
-0.3832857 2.8910525999999998e-05
-0.3822857 2.4134368000000003e-05
-0.3812857 1.9281323e-05
-0.3802857 1.4348902e-05
-0.3792857 9.334785e-06
-0.3782857 4.2368714999999996e-06
-0.3772857 -9.4668806e-07
-0.3762857 -6.2174514e-06
-0.3752857 -1.157667e-05
-0.3742857 -1.7025269e-05
-0.3732857 -2.2563849e-05
-0.3722857 -2.8192684e-05
-0.3712857 -3.3911738e-05
-0.3702857 -3.972068e-05
-0.3692857 -4.5618924000000004e-05
-0.3682857 -5.1605662e-05
-0.3672857 -5.7679898000000004e-05
-0.3662857 -6.384050300000001e-05
-0.3652857 -7.008626400000001e-05
-0.3642857 -7.6415932e-05
-0.3632857 -8.2828274e-05
-0.3622857 -8.9322111e-05
-0.3612857 -9.589639399999999e-05
-0.3602857 -0.00010255021999999999
-0.3592857 -0.00010928292
-0.3582857 -0.00011609403
-0.3572857 -0.00012298339999999999
-0.3562857 -0.00012995116
-0.3552857 -0.00013699778
-0.3542857 -0.00014412407
-0.3532857 -0.0001513312
-0.3522857 -0.00015862068000000002
-0.3512857 -0.00016599439999999998
-0.3502857 -0.00017345457
-0.3492857 -0.00018100374
-0.3482857 -0.00018864475
-0.3472857 -0.00019638076
-0.3462857 -0.00020421509999999998
-0.3452857 -0.00021215137
-0.3442857 -0.00022019331
-0.3432857 -0.00022834477
-0.3422857 -0.00023660971000000002
-0.3412857 -0.00024499207
-0.3402857 -0.00025349575
-0.3392857 -0.00026212463
-0.3382857 -0.00027088236
-0.3372857 -0.00027977248
-0.3362857 -0.00028879826
-0.3352857 -0.00029796272
-0.3342857 -0.00030726851
-0.3332857 -0.00031671798
-0.3322857 -0.00032631306000000004
-0.3312857 -0.00033605529
-0.3302857 -0.00034594582
-0.3292857 -0.00035598534
-0.3282857 -0.00036617416
-0.3272857 -0.00037651216000000003
-0.3262857 -0.00038699886000000003
-0.3252857 -0.0003976334
-0.3242857 -0.00040841464
-0.3232857 -0.00041934113
-0.3222857 -0.00043041117999999994
-0.3212857 -0.00044162298
-0.3202857 -0.00045297451999999996
-0.3192857 -0.00046446385
-0.3182857 -0.00047608892
-0.3172857 -0.00048784773000000003
-0.3162857 -0.00049973846
-0.3152857 -0.00051175944
-0.3142857 -0.00052390915
-0.3132857 -0.00053618642
-0.3122857 -0.00054859024
-0.3112857 -0.00056112003
-0.3102857 -0.00057377547
-0.3092857 -0.0005865566
-0.3082857 -0.00059946383
-0.3072857 -0.00061249789
-0.3062857 -0.00062565982
-0.3052857 -0.000638951
-0.3042857 -0.00065237309
-0.3032857 -0.00066592797
-0.3022857 -0.00067961782
-0.3012857 -0.00069344496
-0.3002857 -0.00070741185
-0.2992857 -0.00072152102
-0.2982857 -0.00073577512
-0.2972857 -0.00075017683
-0.2962857 -0.00076472879
-0.2952857 -0.00077943369
-0.2942857 -0.00079429401
-0.2932857 -0.00080931213
-0.2922857 -0.00082449051
-0.2912857 -0.00083983123
-0.2902857 -0.00085533638
-0.2892857 -0.0008710078
-0.2882857 -0.0008868471000000001
-0.2872857 -0.00090285594
-0.2862857 -0.00091903566
-0.2852857 -0.00093538747
-0.2842857 -0.00095191244
-0.2832857 -0.0009686114
-0.2822857 -0.00098548526
-0.2812857 -0.0010025346
-0.2802857 -0.0010197601999999998
-0.2792857 -0.0010371625
-0.2782857 -0.0010547419
-0.2772857 -0.0010724989
-0.2762857 -0.0010904339
-0.2752857 -0.0011085476
-0.2742857 -0.0011268403
-0.2732857 -0.0011453126
-0.2722857 -0.0011639651000000001
-0.2712857 -0.0011827988
-0.2702857 -0.0012018143
-0.2692857 -0.0012210127
-0.2682857 -0.0012403952
-0.2672857 -0.0012599628
-0.2662857 -0.0012797173
-0.2652857 -0.0012996599000000002
-0.2642857 -0.0013197925
-0.2632857 -0.0013401169
-0.2622857 -0.0013606351
-0.2612857 -0.001381349
-0.2602857 -0.0014022608999999999
-0.2592857 -0.0014233729
-0.2582857 -0.0014446872000000001
-0.2572857 -0.001466206
-0.2562857 -0.0014879315
-0.2552857 -0.0015098657
-0.2542857 -0.0015320105
-0.2532857 -0.0015543679000000002
-0.2522857 -0.0015769396
-0.2512857 -0.0015997268
-0.2502857 -0.0016227312
-0.2492857 -0.0016459537
-0.2482857 -0.001669395
-0.2472857 -0.001693056
-0.2462857 -0.001716937
-0.2452857 -0.0017410382
-0.2442857 -0.0017653596
-0.2432857 -0.0017899009
-0.2422857 -0.0018146618
-0.2412857 -0.001839642
-0.2402857 -0.0018648406999999998
-0.2392857 -0.0018902572
-0.2382857 -0.001915891
-0.2372857 -0.0019417414
-0.2362857 -0.0019678075
-0.2352857 -0.001994089
-0.2342857 -0.0020205855
-0.2332857 -0.0020472964
-0.2322857 -0.0020742216
-0.2312857 -0.0021013611
-0.2302857 -0.0021287151000000002
-0.2292857 -0.0021562837
-0.2282857 -0.0021840675
-0.2272857 -0.0022120670000000003
-0.2262857 -0.002240283
-0.2252857 -0.0022687163
-0.2242857 -0.0022973682000000002
-0.2232857 -0.0023262395
-0.2222857 -0.0023553315
-0.2212857 -0.0023846456
-0.2202857 -0.0024141833
-0.2192857 -0.002443946
-0.2182857 -0.0024739349
-0.2172857 -0.0025041518
-0.2162857 -0.002534598
-0.2152857 -0.0025652753
-0.2142857 -0.002596185
-0.2132857 -0.0026273288
-0.2122857 -0.0026587084
-0.2112857 -0.0026903253
-0.2102857 -0.0027221813
-0.2092857 -0.0027542778999999997
-0.2082857 -0.002786617
-0.2072857 -0.0028192004
-0.2062857 -0.0028520298999999997
-0.2052857 -0.0028851075
-0.2042857 -0.002918435
-0.2032857 -0.0029520146
-0.2022857 -0.0029858484
-0.2012857 -0.0030199382000000003
-0.2002857 -0.0030542866
-0.1992857 -0.003088895
-0.1982857 -0.0031237661
-0.1972857 -0.0031589017
-0.1962857 -0.0031943036
-0.1952857 -0.003229974
-0.1942857 -0.0032659147
-0.1932857 -0.0033021272
-0.1922857 -0.0033386132000000003
-0.1912857 -0.0033753739
-0.1902857 -0.0034124107
-0.1892857 -0.0034497250000000003
-0.1882857 -0.0034873174
-0.1872857 -0.0035251886999999997
-0.1862857 -0.0035633399
-0.1852857 -0.0036017711
-0.1842857 -0.0036404825
-0.1832857 -0.0036794746999999997
-0.1822857 -0.0037187474
-0.1812857 -0.0037583010000000003
-0.1802857 -0.003798135
-0.1792857 -0.0038382498999999996
-0.1782857 -0.0038786449
-0.1772857 -0.0039193201
-0.1762857 -0.0039602754
-0.1752857 -0.0040015104
-0.1742857 -0.0040430252
-0.1732857 -0.0040848194
-0.1722857 -0.004126892599999999
-0.1712857 -0.0041692449
-0.1702857 -0.0042118761
-0.1692857 -0.0042547865
-0.1682857 -0.0042979758
-0.1672857 -0.0043414442
-0.1662857 -0.0043851916
-0.1652857 -0.0044292181
-0.1642857 -0.0044735239
-0.1632857 -0.0045181092
-0.1622857 -0.0045629746
-0.1612857 -0.0046081201
-0.1602857 -0.0046535461
-0.1592857 -0.0046992529
-0.1582857 -0.004745240899999999
-0.1572857 -0.0047915109
-0.1562857 -0.0048380636
-0.1552857 -0.0048848993
-0.1542857 -0.0049320184
-0.1532857 -0.004979422
-0.1522857 -0.0050271108
-0.1512857 -0.0050750852
-0.1502857 -0.0051233463000000005
-0.1492857 -0.0051718947
-0.1482857 -0.0052207317
-0.1472857 -0.0052698575
-0.1462857 -0.005319272900000001
-0.1452857 -0.005368979
-0.1442857 -0.0054189761
-0.1432857 -0.0054692649
-0.1422857 -0.005519846300000001
-0.1412857 -0.0055707205
-0.1402857 -0.005621887999999999
-0.1392857 -0.0056733493999999995
-0.1382857 -0.0057251047
-0.1372857 -0.0057771544
-0.1362857 -0.0058294987000000005
-0.1352857 -0.005882137700000001
-0.1342857 -0.0059350714
-0.1332857 -0.0059883005
-0.1322857 -0.0060418246000000005
-0.1312857 -0.0060956440999999995
-0.1302857 -0.0061497594
-0.1292857 -0.0062041705
-0.1282857 -0.0062588777
-0.1272857 -0.006313881700000001
-0.1262857 -0.0063691834
-0.1252857 -0.006424782600000001
-0.1242857 -0.0064806802
-0.1232857 -0.0065368760000000005
-0.1222857 -0.0065933717000000005
-0.1212857 -0.0066501671
-0.1202857 -0.0067072637000000004
-0.1192857 -0.0067646615000000005
-0.1182857 -0.0068223613
-0.1172857 -0.0068803638
-0.1162857 -0.006938669
-0.1152857 -0.006997277499999999
-0.1142857 -0.007056189500000001
-0.1132857 -0.0071154042
-0.1122857 -0.0071749222
-0.1112857 -0.007234743000000001
-0.1102857 -0.0072948656
-0.1092857 -0.0073552903
-0.1082857 -0.0074160154
-0.1072857 -0.0074770403000000004
-0.1062857 -0.0075383643
-0.1052857 -0.0075999858
-0.1042857 -0.0076619042
-0.1032857 -0.007724118
-0.1022857 -0.0077866265
-0.1012857 -0.0078494282
-0.1002857 -0.0079125224
-9.9285714E-02 -0.0079759084
-9.8285712E-02 -0.0080395854
-9.7285718E-02 -0.008103553400000001
-9.6285716E-02 -0.0081678118
-9.5285714E-02 -0.0082323604
-9.4285712E-02 -0.0082971994
-9.3285717E-02 -0.0083623294
-9.2285715E-02 -0.0084277504
-9.1285713E-02 -0.0084934632
-9.0285711E-02 -0.0085594678
-8.9285716E-02 -0.0086257656
-8.8285714E-02 -0.0086923566
-8.7285712E-02 -0.008759242300000001
-8.6285718E-02 -0.0088264234
-8.5285716E-02 -0.0088938999
-8.4285714E-02 -0.0089616726
-8.3285712E-02 -0.0090297413
-8.2285717E-02 -0.009098107000000001
-8.1285715E-02 -0.0091667695
-8.0285713E-02 -0.0092357281
-7.9285711E-02 -0.0093049828
-7.8285716E-02 -0.0093745322
-7.7285714E-02 -0.0094443763
-7.6285712E-02 -0.009514513700000001
-7.5285718E-02 -0.0095849427
-7.4285716E-02 -0.0096556621
-7.3285714E-02 -0.0097266704
-7.2285712E-02 -0.009797966
-7.1285717E-02 -0.0098695476
-7.0285715E-02 -0.009941413
-6.9285713E-02 -0.010013560000000001
-6.8285711E-02 -0.010085987
-6.7285717E-02 -0.010158693
-6.6285715E-02 -0.010231676
-6.5285712E-02 -0.010304934
-6.4285718E-02 -0.010378467
-6.3285716E-02 -0.010452272
-6.2285714E-02 -0.010526348000000001
-6.1285716E-02 -0.010600696
-6.0285714E-02 -0.010675312
-5.9285715E-02 -0.010750197
-5.8285713E-02 -0.010825349
-5.7285715E-02 -0.010900769000000001
-5.6285713E-02 -0.010976456
-5.5285715E-02 -0.011052408000000001
-5.4285713E-02 -0.011128625999999999
-5.3285714E-02 -0.011205109
-5.2285716E-02 -0.011281855
-5.1285714E-02 -0.011358866
-5.0285716E-02 -0.011436138
-4.9285714E-02 -0.011513674
-4.8285715E-02 -0.011591470999999999
-4.7285713E-02 -0.011669528
-4.6285715E-02 -0.011747846
-4.5285713E-02 -0.011826422000000001
-4.4285715E-02 -0.011905255
-4.3285713E-02 -0.011984345
-4.2285714E-02 -0.012063691
-4.1285716E-02 -0.01214329
-4.0285714E-02 -0.012223142
-3.9285716E-02 -0.012303242999999998
-3.8285714E-02 -0.012383593
-3.7285715E-02 -0.012464188
-3.6285713E-02 -0.012545026999999999
-3.5285715E-02 -0.012626107000000001
-3.4285713E-02 -0.012707425
-3.3285715E-02 -0.012788978000000001
-3.2285713E-02 -0.012870762999999999
-3.1285714E-02 -0.012952778
-3.0285714E-02 -0.013035016
-2.9285714E-02 -0.013117477999999998
-2.8285714E-02 -0.013200156000000001
-2.7285714E-02 -0.013283047999999999
-2.6285714E-02 -0.013366149999999999
-2.5285713E-02 -0.013449455999999999
-2.4285715E-02 -0.013532965000000001
-2.3285715E-02 -0.013616670999999999
-2.2285715E-02 -0.013700569
-2.1285715E-02 -0.013784655
-2.0285714E-02 -0.013868927
-1.9285714E-02 -0.013953379
-1.8285714E-02 -0.014038009
-1.7285714E-02 -0.014122813
-1.6285714E-02 -0.014207787
-1.5285715E-02 -0.014292929000000001
-1.4285714E-02 -0.014378235
-1.3285714E-02 -0.014463704
-1.2285714E-02 -0.014549334
-1.1285714E-02 -0.014635120000000001
-1.0285715E-02 -0.014721064
-9.2857145E-03 -0.014807163
-8.2857143E-03 -0.014893415
-7.2857141E-03 -0.014979821999999999
-6.2857145E-03 -0.015066379000000001
-5.2857143E-03 -0.015153087999999999
-4.2857141E-03 -0.015239949
-3.2857142E-03 -0.015326959000000001
-2.2857143E-03 -0.015414119
-1.2857143E-03 -0.015501429
-2.8571428E-04 -0.015588888
7.1428571E-04 -0.015676495
1.7142857E-03 -0.01576425
2.7142856E-03 -0.015852151000000002
3.7142858E-03 -0.015940197
4.7142855E-03 -0.016028389
5.7142857E-03 -0.016116723000000003
6.7142858E-03 -0.016205199
7.7142855E-03 -0.016293813
8.7142857E-03 -0.016382564
9.7142858E-03 -0.016471448
1.0714286E-02 -0.016560465
1.1714286E-02 -0.016649610000000002
1.2714285E-02 -0.016738878999999998
1.3714286E-02 -0.016828268
1.4714286E-02 -0.016917776000000002
1.5714286E-02 -0.017007394999999998
1.6714286E-02 -0.017097122
1.7714286E-02 -0.017186951
1.8714286E-02 -0.017276879
1.9714287E-02 -0.017366899
2.0714285E-02 -0.017457004
2.1714285E-02 -0.017547191
2.2714285E-02 -0.017637452
2.3714285E-02 -0.017727782
2.4714286E-02 -0.017818174
2.5714286E-02 -0.017908623
2.6714286E-02 -0.017999123000000002
2.7714286E-02 -0.018089665999999997
2.8714286E-02 -0.018180249
2.9714286E-02 -0.018270865
3.0714286E-02 -0.018361509
3.1714287E-02 -0.018452175
3.2714285E-02 -0.018542858
3.3714287E-02 -0.018633553
3.4714285E-02 -0.018724255999999998
3.5714287E-02 -0.018814964
3.6714286E-02 -0.018905672
3.7714284E-02 -0.018996376
3.8714286E-02 -0.019087073
3.9714284E-02 -0.019177760999999998
4.0714286E-02 -0.019268435
4.1714285E-02 -0.019359095
4.2714287E-02 -0.019449736
4.3714285E-02 -0.019540357
4.4714287E-02 -0.019630954
4.5714285E-02 -0.019721525
4.6714287E-02 -0.019812067000000003
4.7714286E-02 -0.019902579
4.8714284E-02 -0.019993055
4.9714286E-02 -0.020083493
5.0714284E-02 -0.020173889
5.1714286E-02 -0.020264239
5.2714285E-02 -0.020354539
5.3714287E-02 -0.020444786
5.4714285E-02 -0.020534973
5.5714287E-02 -0.020625096000000002
5.6714285E-02 -0.020715149999999998
5.7714287E-02 -0.020805131
5.8714285E-02 -0.020895030999999998
5.9714288E-02 -0.020984845
6.0714286E-02 -0.021074568
6.1714284E-02 -0.021164195
6.2714286E-02 -0.021253717999999998
6.3714288E-02 -0.021343134
6.4714283E-02 -0.021432436
6.5714285E-02 -0.021521619000000002
6.6714287E-02 -0.021610677
6.7714289E-02 -0.021699604
6.8714283E-02 -0.021788395000000002
6.9714285E-02 -0.021877045
7.0714287E-02 -0.02196555
7.1714282E-02 -0.022053905
7.2714284E-02 -0.022142104
7.3714286E-02 -0.022230145
7.4714288E-02 -0.022318021
7.5714283E-02 -0.022405726
7.6714285E-02 -0.022493259
7.7714287E-02 -0.022580613
7.8714289E-02 -0.022667782
7.9714283E-02 -0.022754763
8.0714285E-02 -0.022841551
8.1714287E-02 -0.022928139
8.2714289E-02 -0.023014523
8.3714284E-02 -0.023100698
8.4714286E-02 -0.023186658
8.5714288E-02 -0.023272395999999997
8.6714283E-02 -0.023357909
8.7714285E-02 -0.023443189
8.8714287E-02 -0.023528231
8.9714289E-02 -0.023613028
9.0714283E-02 -0.023697574
9.1714285E-02 -0.023781865
9.2714287E-02 -0.023865892
9.3714289E-02 -0.02394965
9.4714284E-02 -0.024033132999999998
9.5714286E-02 -0.024116333
9.6714288E-02 -0.024199247
9.7714283E-02 -0.024281866
9.8714285E-02 -0.024364184
9.9714287E-02 -0.024446195999999996
0.1007143 -0.024527893000000002
0.1017143 -0.024609271
0.1027143 -0.024690322
0.1037143 -0.024771040999999997
0.1047143 -0.02485142
0.1057143 -0.024931453
0.1067143 -0.02501113
0.1077143 -0.025090447000000002
0.1087143 -0.025169397000000003
0.1097143 -0.025247972
0.1107143 -0.025326162
0.1117143 -0.025403958999999997
0.1127143 -0.025481358000000003
0.1137143 -0.025558348999999998
0.1147143 -0.025634925
0.1157143 -0.025711078
0.1167143 -0.025786796999999997
0.1177143 -0.025862077
0.1187143 -0.025936908999999998
0.1197143 -0.026011281
0.1207143 -0.026085187
0.1217143 -0.026158619
0.1227143 -0.026231568
0.1237143 -0.026304025
0.1247143 -0.026375981
0.1257143 -0.026447428000000002
0.1267143 -0.026518357
0.1277143 -0.026588759
0.1287143 -0.026658626
0.1297143 -0.026727948
0.1307143 -0.026796717
0.1317143 -0.026864928
0.1327143 -0.026932568
0.1337143 -0.026999628999999997
0.1347143 -0.027066105000000003
0.1357143 -0.027131988000000003
0.1367143 -0.027197267999999997
0.1377143 -0.027261936
0.1387143 -0.027325985
0.1397143 -0.027389408
0.1407143 -0.027452200000000003
0.1417143 -0.027514348
0.1427143 -0.02757585
0.1437143 -0.027636697999999998
0.1447143 -0.027696884
0.1457143 -0.027756401999999996
0.1467143 -0.027815247
0.1477143 -0.027873410999999997
0.1487143 -0.027930887999999997
0.1497143 -0.027987672
0.1507143 -0.028043758
0.1517143 -0.028099139999999998
0.1527143 -0.028153809
0.1537143 -0.028207760999999998
0.1547143 -0.028260992
0.1557143 -0.028313493000000002
0.1567143 -0.028365257
0.1577143 -0.028416279000000003
0.1587143 -0.028466549999999997
0.1597143 -0.028516064
0.1607143 -0.028564816
0.1617143 -0.028612796000000003
0.1627143 -0.028659997
0.1637143 -0.028706412
0.1647143 -0.028752035
0.1657143 -0.028796855000000003
0.1667143 -0.028840866
0.1677143 -0.028884058999999997
0.1687143 -0.028926427999999997
0.1697143 -0.028967965
0.1707143 -0.029008661
0.1717143 -0.029048506999999998
0.1727143 -0.029087497000000004
0.1737143 -0.029125623
0.1747143 -0.029162879
0.1757143 -0.029199256000000003
0.1767143 -0.029234744999999996
0.1777143 -0.029269341
0.1787143 -0.029303035
0.1797143 -0.029335817
0.1807143 -0.02936768
0.1817143 -0.029398617000000002
0.1827143 -0.029428617999999997
0.1837143 -0.029457675
0.1847143 -0.029485777
0.1857143 -0.02951292
0.1867143 -0.02953909
0.1877143 -0.029564275999999997
0.1887143 -0.029588470000000002
0.1897143 -0.029611663
0.1907143 -0.029633843
0.1917143 -0.029654999
0.1927143 -0.029675121000000002
0.1937143 -0.029694199
0.1947143 -0.029712223
0.1957143 -0.029729182
0.1967143 -0.029745063999999998
0.1977143 -0.02975986
0.1987143 -0.029773562
0.1997143 -0.029786158000000004
0.2007143 -0.02979764
0.2017143 -0.029808001
0.2027143 -0.029817229
0.2037143 -0.029825320000000002
0.2047143 -0.029832261000000002
0.2057143 -0.02983805
0.2067143 -0.029842675
0.2077143 -0.029846129
0.2087143 -0.029848404999999998
0.2097143 -0.029849497
0.2107143 -0.029849394999999997
0.2117143 -0.029848091
0.2127143 -0.029845577
0.2137143 -0.029841845
0.2147143 -0.029836886
0.2157143 -0.029830693
0.2167143 -0.029823254
0.2177143 -0.029814561
0.2187143 -0.029804604
0.2197143 -0.029793373
0.2207143 -0.029780858
0.2217143 -0.029767048999999997
0.2227143 -0.029751932000000002
0.2237143 -0.029735497000000003
0.2247143 -0.029717735
0.2257143 -0.029698634
0.2267143 -0.029678186000000002
0.2277143 -0.029656377999999997
0.2287143 -0.029633200000000002
0.2297143 -0.029608641999999998
0.2307143 -0.029582696000000002
0.2317143 -0.029555353
0.2327143 -0.029526601
0.2337143 -0.029496435
0.2347143 -0.029464846
0.2357143 -0.029431825
0.2367143 -0.029397366
0.2377143 -0.029361460000000002
0.2387143 -0.029324103
0.2397143 -0.029285287
0.2407143 -0.029245007000000003
0.2417143 -0.029203261
0.2427143 -0.029160039
0.2437143 -0.029115335
0.2447143 -0.029069144999999998
0.2457143 -0.029021461000000002
0.2467143 -0.028972281
0.2477143 -0.028921596999999997
0.2487143 -0.028869405
0.2497143 -0.028815697
0.2507143 -0.028760466000000002
0.2517143 -0.028703707999999998
0.2527143 -0.028645412999999998
0.2537143 -0.028585576
0.2547143 -0.02852419
0.2557143 -0.028461247000000002
0.2567143 -0.028396737999999998
0.2577143 -0.028330655
0.2587143 -0.028262989
0.2597143 -0.02819373
0.2607143 -0.028122871
0.2617143 -0.0280504
0.2627143 -0.027976307
0.2637143 -0.027900585
0.2647143 -0.027823218
0.2657143 -0.027744201
0.2667143 -0.027663520000000004
0.2677143 -0.027581165
0.2687143 -0.027497121000000003
0.2697143 -0.027411382
0.2707143 -0.027323936
0.2717143 -0.027234774
0.2727143 -0.027143882
0.2737143 -0.027051251000000002
0.2747143 -0.026956873
0.2757143 -0.026860737000000003
0.2767143 -0.026762831999999997
0.2777143 -0.026663151
0.2787143 -0.026561686999999997
0.2797143 -0.026458432000000004
0.2807143 -0.026353378999999996
0.2817143 -0.026246518
0.2827143 -0.026137845
0.2837143 -0.026027355000000002
0.2847143 -0.02591504
0.2857143 -0.025800895
0.2867143 -0.025684913
0.2877143 -0.025567092
0.2887143 -0.025447426000000002
0.2897143 -0.025325909
0.2907143 -0.025202535
0.2917143 -0.025077298
0.2927143 -0.024950196
0.2937143 -0.024821219
0.2947143 -0.024690366
0.2957143 -0.024557628999999997
0.2967143 -0.024423
0.2977143 -0.024286477
0.2987143 -0.024148051
0.2997143 -0.024007713
0.3007143 -0.023865459999999998
0.3017143 -0.023721282
0.3027143 -0.023575172
0.3037143 -0.023427124
0.3047143 -0.023277129
0.3057143 -0.023125179000000003
0.3067143 -0.022971268
0.3077143 -0.022815386
0.3087143 -0.022657527
0.3097143 -0.022497681000000002
0.3107143 -0.022335844
0.3117143 -0.022172004
0.3127143 -0.022006156
0.3137143 -0.021838292
0.3147143 -0.021668404
0.3157143 -0.021496485
0.3167143 -0.021322526
0.3177143 -0.02114652
0.3187143 -0.02096846
0.3197143 -0.020788339
0.3207143 -0.020606149
0.3217143 -0.020421883000000002
0.3227143 -0.020235532
0.3237143 -0.020047092
0.3247143 -0.019856554000000002
0.3257143 -0.019663912999999998
0.3267143 -0.019469161999999998
0.3277143 -0.019272293000000003
0.3287143 -0.019073303
0.3297143 -0.018872185
0.3307143 -0.018668936
0.3317143 -0.018463550000000002
0.3327143 -0.018256024
0.3337143 -0.018046354
0.3347143 -0.017834536
0.3357143 -0.017620569
0.3367143 -0.017404452
0.3377143 -0.017186181999999998
0.3387143 -0.016965757999999997
0.3397143 -0.016743179
0.3407143 -0.016518445
0.3417143 -0.016291556000000002
0.3427143 -0.016062512
0.3437143 -0.015831311
0.3447143 -0.015597954999999998
0.3457143 -0.015362444
0.3467143 -0.015124776
0.3477143 -0.014884952
0.3487143 -0.014642971000000001
0.3497143 -0.014398832
0.3507143 -0.014152534000000001
0.3517143 -0.013904073999999999
0.3527143 -0.013653451999999998
0.3537143 -0.013400664000000001
0.3547143 -0.013145707
0.3557143 -0.012888577000000002
0.3567143 -0.012629273
0.3577143 -0.012367789
0.3587143 -0.012104122
0.3597143 -0.011838266
0.3607143 -0.011570218
0.3617143 -0.011299973
0.3627143 -0.011027526
0.3637143 -0.010752873
0.3647143 -0.010476009
0.3657143 -0.01019693
0.3667143 -0.0099156321
0.3677143 -0.0096321106
0.3687143 -0.0093463619
0.3697143 -0.0090583824
0.3707143 -0.0087681692
0.3717143 -0.008475718600000001
0.3727143 -0.0081810285
0.3737143 -0.007884096699999999
0.3747143 -0.007584921
0.3757143 -0.0072834999
0.3767143 -0.0069798312
0.3777143 -0.006673915
0.3787143 -0.0063657499
0.3797143 -0.0060553357
0.3807143 -0.0057426721
0.3817143 -0.0054277596
0.3827143 -0.0051105984
0.3837143 -0.0047911897
0.3847143 -0.0044695342
0.3857143 -0.0041456329
0.3867143 -0.0038194878
0.3877143 -0.0034911004999999998
0.3887143 -0.003160473
0.3897143 -0.0028276072
0.3907143 -0.0024925055
0.3917143 -0.0021551703
0.3927143 -0.0018156043
0.3937143 -0.0014738098999999998
0.3947143 -0.0011297898
0.3957143 -0.0007835466899999999
0.3967143 -0.00043508325999999995
0.3977143 -8.4402149e-05
0.3987143 0.00026849402
0.3997143 0.00062360268
0.4007143 0.00098092132
0.4017143 0.0013404476
0.4027143 0.0017021789999999998
0.4037143 0.0020661135000000002
0.4047143 0.0024322486000000003
0.4057143 0.0028005823
0.4067143 0.0031711123
0.4077143 0.0035438363
0.4087143 0.0039187526
0.4097143 0.004295858499999999
0.4107143 0.004675152
0.4117143 0.0050566305
0.4127143 0.0054402917
0.4137143 0.0058261328
0.4147143 0.0062141509
0.4157143 0.006604343800000001
0.4167143 0.0069967071
0.4177143 0.0073912386
0.4187143 0.007787934
0.4197143 0.008186789600000001
0.4207143 0.0085878011
0.4217143 0.0089909649
0.4227143 0.0093962764
0.4237143 0.0098037308
0.4247143 0.010213323
0.4257143 0.010625047
0.4267143 0.011038899
0.4277143 0.011454872
0.4287143 0.01187296
0.4297143 0.012293157
0.4307143 0.012715456
0.4317143 0.013139851000000001
0.4327143 0.013566334
0.4337143 0.013994898
0.4347143 0.014425536000000001
0.4357143 0.014858239
0.4367143 0.015292998000000002
0.4377143 0.015729804
0.4387143 0.016168649
0.4397143 0.016609523
0.4407143 0.017052414000000002
0.4417143 0.017497315
0.4427143 0.017944213
0.4437143 0.018393097
0.4447143 0.018843958
0.4457143 0.019296782999999998
0.4467143 0.019751562
0.4477143 0.020208284
0.4487143 0.020666937
0.4497143 0.021127510999999998
0.4507143 0.021589994
0.4517143 0.022054378
0.4527143 0.02252065
0.4537143 0.022988801
0.4547143 0.023458822
0.4557143 0.023930705
0.4567143 0.024404438
0.4577143 0.024880012
0.4587143 0.025357422
0.4597143 0.025836658000000002
0.4607143 0.026317712000000004
0.4617143 0.026800577
0.4627143 0.027285242999999997
0.4637143 0.027771702
0.4647143 0.028259947
0.4657143 0.028749972
0.4667143 0.029241765
0.4677143 0.02973532
0.4687143 0.030230629
0.4697143 0.030727678999999997
0.4707143 0.031226463
0.4717143 0.03172697
0.4727143 0.032229189
0.4737143 0.032733107
0.4747143 0.033238716
0.4757143 0.033746002000000004
0.4767143 0.034254952000000005
0.4777143 0.034765553
0.4787143 0.035277791999999995
0.4797143 0.035791658000000004
0.4807143 0.036307133
0.4817143 0.036824206
0.4827143 0.037342863000000004
0.4837143 0.037863087999999996
0.4847143 0.03838487
0.4857143 0.038908192
0.4867143 0.039433041999999995
0.4877143 0.039959402
0.4887143 0.040487261000000004
0.4897143 0.041016605000000005
0.4907143 0.041547418
0.4917143 0.042079683
0.4927143 0.042613389
0.4937143 0.043148518
0.4947143 0.043685056
0.4957143 0.044222985
0.4967143 0.044762291
0.4977143 0.045302956
0.4987143 0.045844962
0.4997143 0.046388293000000004
0.5007143 0.046932927
0.5017143 0.047478848
0.5027143 0.048026038
0.5037143 0.048574473
0.5047143 0.04912413399999999
0.5057143 0.049675000000000004
0.5067143 0.050227053
0.5077143 0.05078027
0.5087143 0.051334622999999996
0.5097143 0.051890097999999996
0.5107143 0.052446668
0.5117143 0.053004309
0.5127143 0.053563004
0.5137143 0.054122728999999994
0.5147143 0.054683455000000006
0.5157143 0.055245165000000006
0.5167143 0.05580783499999999
0.5177143 0.056371448000000005
0.5187143 0.056935975
0.5197143 0.057501397999999995
0.5207143 0.058067695
0.5217143 0.058634841
0.5227143 0.05920282
0.5237143 0.059771608
0.5247143 0.060341181
0.5257143 0.060911522999999995
0.5267143 0.06148261
0.5277143 0.062054424999999996
0.5287143 0.06262693800000001
0.5297143 0.063200138
0.5307143 0.063773995
0.5317143 0.064348493
0.5327143 0.064923603
0.5337143 0.065499305
0.5347143 0.06607557900000001
0.5357143 0.066652405
0.5367143 0.06722975499999999
0.5377143 0.06780760599999999
0.5387143 0.06838593400000001
0.5397143 0.06896471
0.5407143 0.069543911
0.5417143 0.070123514
0.5427143 0.070703495
0.5437143 0.071283826
0.5447143 0.07186447600000001
0.5457143 0.07244542400000001
0.5467143 0.073026639
0.5477143 0.073608092
0.5487143 0.07418976199999999
0.5497143 0.074771617
0.5507143 0.07535362999999999
0.5517143 0.075935776
0.5527143 0.07651802199999999
0.5537143 0.077100343
0.5547143 0.07768271
0.5557143 0.07826509499999999
0.5567143 0.078847475
0.5577143 0.079429819
0.5587143 0.080012099
0.5597143 0.080594292
0.5607143 0.081176375
0.5617143 0.081758312
0.5627143 0.08234008599999999
0.5637143 0.08292166699999999
0.5647143 0.083503034
0.5657143 0.084084156
0.5667143 0.08466501
0.5677143 0.085245568
0.5687143 0.085825811
0.5697143 0.086405704
0.5707143 0.086985232
0.5717143 0.087564363
0.5727143 0.08814306899999999
0.5737143 0.088721327
0.5747143 0.089299108
0.5757143 0.08987638299999999
0.5767143 0.090453122
0.5777143 0.09102930199999999
0.5787143 0.091604888
0.5797143 0.092179852
0.5807143 0.092754158
0.5817143 0.093327777
0.5827143 0.093900674
0.5837143 0.094472821
0.5847143 0.095044181
0.5857143 0.095614721
0.5867143 0.096184405
0.5877143 0.096753199
0.5887143 0.097321067
0.5897143 0.097887975
0.5907143 0.098453893
0.5917143 0.099018787
0.5927143 0.09958262100000001
0.5937143 0.10014536
0.5947143 0.10070697
0.5957143 0.10126742
0.5967143 0.10182667
0.5977143 0.10238469
0.5987143 0.10294144999999999
0.5997143 0.10349691
0.6007143 0.10405105999999999
0.6017143 0.10460385
0.6027143 0.10515524
0.6037143 0.10570521
0.6047143 0.10625372
0.6057143 0.10680076
0.6067143 0.10734627000000001
0.6077143 0.10789022999999999
0.6087143 0.1084326
0.6097143 0.10897334
0.6107143 0.10951244
0.6117143 0.11004985
0.6127143 0.11058553000000002
0.6137143 0.11111946
0.6147143 0.11165159999999999
0.6157143 0.11218189
0.6167143 0.11271032
0.6177143 0.11323685000000001
0.6187143 0.11376144
0.6197143 0.11428405
0.6207143 0.11480465
0.6217143 0.11532319
0.6227143 0.11583965999999998
0.6237143 0.11635399
0.6247143 0.11686616000000001
0.6257143 0.11737613000000001
0.6267143 0.11788387
0.6277143 0.11838931999999999
0.6287143 0.11889245
0.6297143 0.11939323999999998
0.6307143 0.11989163
0.6317143 0.12038761
0.6327143 0.12088112000000001
0.6337143 0.12137213
0.6347143 0.12186061
0.6357143 0.12234652
0.6367143 0.12282981000000001
0.6377143 0.12331045
0.6387143 0.1237884
0.6397143 0.12426365
0.6407143 0.12473613000000001
0.6417143 0.12520581
0.6427143 0.12567266000000002
0.6437143 0.12613664
0.6447143 0.12659772
0.6457143 0.12705586
0.6467143 0.12751102
0.6477143 0.12796316
0.6487143 0.12841224999999998
0.6497143 0.12885825
0.6507143 0.12930112
0.6517143 0.12974084
0.6527143 0.13017736
0.6537143 0.13061065
0.6547143 0.13104066
0.6557143 0.13146737
0.6567143 0.13189074
0.6577143 0.13231073
0.6587143 0.13272731
0.6597143 0.13314042999999998
0.6607143 0.13355007
0.6617143 0.13395619
0.6627143 0.13435874
0.6637143 0.1347577
0.6647143 0.13515301999999998
0.6657143 0.13554468
0.6667143 0.13593262
0.6677143 0.13631680999999998
0.6687143 0.13669722
0.6697143 0.13707381000000002
0.6707143 0.13744654
0.6717143 0.13781537
0.6727143 0.13818025
0.6737143 0.13854115
0.6747143 0.13889803
0.6757143 0.13925084999999998
0.6767143 0.13959957
0.6777143 0.13994415
0.6787143 0.14028455
0.6797143 0.14062073
0.6807143 0.14095265999999998
0.6817143 0.14128026999999999
0.6827143 0.14160355
0.6837143 0.14192243000000002
0.6847143 0.14223688999999998
0.6857143 0.14254688999999998
0.6867143 0.14285239
0.6877143 0.14315334999999998
0.6887143 0.14344972
0.6897143 0.14374146999999998
0.6907143 0.14402855
0.6917143 0.14431092
0.6927143 0.14458856
0.6937143 0.14486143
0.6947143 0.14512948
0.6957143 0.14539268
0.6967143 0.14565099
0.6977143 0.14590438
0.6987143 0.14615281
0.6997143 0.14639624
0.7007143 0.14663463
0.7017143 0.14686796000000002
0.7027143 0.14709619999999998
0.7037143 0.14731929
0.7047143 0.14753721
0.7057143 0.14774993
0.7067143 0.1479574
0.7077143 0.1481596
0.7087143 0.14835651
0.7097143 0.14854807
0.7107143 0.14873424999999998
0.7117143 0.14891501999999998
0.7127143 0.14909036
0.7137143 0.14926021
0.7147143 0.14942454
0.7157143 0.14958332000000002
0.7167143 0.14973651999999998
0.7177143 0.14988410000000002
0.7187143 0.15002602
0.7197143 0.15016224
0.7207143 0.15029272999999999
0.7217143 0.15041746
0.7227143 0.15053638
0.7237143 0.15064947
0.7247143 0.15075669
0.7257143 0.15085799
0.7267143 0.15095335
0.7277143 0.15104273000000001
0.7287143 0.1511261
0.7297143 0.15120342
0.7307143 0.15127467
0.7317143 0.15133979
0.7327143 0.15139877999999998
0.7337143 0.15145158
0.7347143 0.15149817
0.7357143 0.15153852
0.7367143 0.15157261
0.7377143 0.15160039
0.7387143 0.15162184
0.7397143 0.15163693
0.7407143 0.15164562999999998
0.7417143 0.15164791
0.7427143 0.15164374
0.7437143 0.15163310000000002
0.7447143 0.15161595
0.7457143 0.15159226
0.7467143 0.15156202
0.7477143 0.15152518
0.7487143 0.15148172
0.7497143 0.15143162
0.7507143 0.15137483
0.7517143 0.15131134000000002
0.7527143 0.15124112
0.7537143 0.15116413
0.7547143 0.15108036
0.7557143 0.15098976
0.7567143 0.15089232
0.7577143 0.150788
0.7587143 0.15067678
0.7597143 0.15055863
0.7607143 0.15043353
0.7617143 0.15030145
0.7627143 0.15016234
0.7637143 0.15001621
0.7647143 0.149863
0.7657143 0.14970271
0.7667143 0.14953531
0.7677143 0.14936076
0.7687143 0.14917905
0.7697143 0.14899014
0.7707143 0.14879402
0.7717143 0.14859065
0.7727143 0.14838001
0.7737143 0.14816208
0.7747143 0.14793683000000002
0.7757143 0.14770424
0.7767143 0.14746429
0.7777143 0.14721694999999999
0.7787143 0.14696220000000002
0.7797143 0.14670001
0.7807143 0.14643037
0.7817143 0.14615324999999998
0.7827143 0.14586864
0.7837143 0.14557651
0.7847143 0.14527683
0.7857143 0.1449696
0.7867143 0.14465479
0.7877143 0.14433238
0.7887143 0.14400235
0.7897143 0.1436647
0.7907143 0.1433194
0.7917143 0.14296643
0.7927143 0.14260579
0.7937143 0.14223745000000002
0.7947143 0.14186139
0.7957143 0.14147761
0.7967143 0.14108608
0.7977143 0.1406868
0.7987143 0.14027975
0.7997143 0.13986492
0.8007143 0.13944228
0.8017143 0.13901185
0.8027143 0.13857359
0.8037143 0.1381275
0.8047143 0.13767356
0.8057143 0.13721177
0.8067143 0.1367421
0.8077143 0.13626454999999998
0.8087143 0.13577910999999998
0.8097143 0.13528578
0.8107143 0.13478452999999999
0.8117143 0.13427535999999998
0.8127143 0.13375826999999998
0.8137143 0.13323324
0.8147143 0.13270027
0.8157143 0.13215934
0.8167143 0.13161047
0.8177143 0.13105363
0.8187143 0.13048882
0.8197143 0.12991603000000002
0.8207143 0.12933527
0.8217143 0.12874652
0.8227143 0.12814979
0.8237143 0.12754507
0.8247143 0.12693236
0.8257143 0.12631166000000002
0.8267143 0.12568296
0.8277143 0.12504626
0.8287143 0.12440156
0.8297143 0.12374885999999999
0.8307143 0.12308815000000001
0.8317143 0.12241944
0.8327143 0.12174273
0.8337143 0.12105801
0.8347143 0.12036529
0.8357143 0.11966456999999998
0.8367143 0.11895584
0.8377143 0.11823911999999999
0.8387143 0.11751439999999999
0.8397143 0.11678169
0.8407143 0.11604099
0.8417143 0.11529229999999999
0.8427143 0.11453563
0.8437143 0.11377098000000001
0.8447143 0.11299837
0.8457143 0.11221778
0.8467143 0.11142922999999999
0.8477143 0.11063273
0.8487143 0.10982828
0.8497143 0.10901588
0.8507143 0.10819556000000001
0.8517143 0.10736731000000001
0.8527143 0.10653114
0.8537143 0.10568706000000001
0.8547143 0.10483507
0.8557143 0.10397519000000001
0.8567143 0.10310744
0.8577143 0.10223180999999999
0.8587143 0.10134833
0.8597143 0.10045699
0.8607143 0.09955783600000001
0.8617143 0.09865085600000001
0.8627143 0.09773606400000001
0.8637143 0.096813485
0.8647143 0.095883128
0.8657143 0.094945007
0.8667143 0.093999144
0.8677143 0.093045551
0.8687143 0.092084246
0.8697143 0.091115251
0.8707143 0.090138585
0.8717143 0.089154264
0.8727143 0.08816230700000001
0.8737143 0.08716273000000001
0.8747143 0.086155557
0.8757143 0.085140811
0.8767143 0.08411851
0.8777143 0.083088677
0.8787143 0.08205132899999999
0.8797143 0.08100649
0.8807143 0.079954183
0.8817143 0.07889442499999999
0.8827143 0.07782724
0.8837143 0.076752657
0.8847143 0.075670693
0.8857143 0.074581371
0.8867143 0.073484721
0.8877143 0.072380767
0.8887143 0.07126953600000001
0.8897143 0.07015104600000001
0.8907143 0.069025334
0.8917143 0.06789242599999999
0.8927143 0.066752348
0.8937143 0.06560513300000001
0.8947143 0.064450817
0.8957143 0.063289423
0.8967143 0.062120991
0.8977143 0.060945557
0.8987143 0.05976315
0.8997143 0.05857381
0.9007143 0.057377573
0.9017143 0.056174479
0.9027143 0.054964562999999994
0.9037143 0.053747866000000005
0.9047143 0.052524433999999995
0.9057143 0.051294302
0.9067143 0.050057512
0.9077143 0.048814109
0.9087143 0.047564137
0.9097143 0.046307634
0.9107143 0.045044647
0.9117143 0.04377522
0.9127143 0.042499394999999995
0.9137143 0.04121722
0.9147143 0.039928735
0.9157143 0.038633987
0.9167143 0.03733302
0.9177143 0.03602588
0.9187143 0.034712612999999996
0.9197143 0.033393264
0.9207143 0.032067878
0.9217143 0.030736503000000002
0.9227143 0.029399184999999998
0.9237143 0.028055966999999998
0.9247143 0.0267069
0.9257143 0.025352029
0.9267143 0.023991405
0.9277143 0.022625073000000002
0.9287143 0.021253082
0.9297143 0.019875482
0.9307143 0.018492322
0.9317143 0.017103652
0.9327143 0.015709523
0.9337143 0.014309987000000001
0.9347143 0.012905094999999998
0.9357143 0.011494903
0.9367143 0.010079462
0.9377143 0.0086588283
0.9387143 0.0072330564
0.9397143 0.0058022025999999996
0.9407143 0.0043663244
0.9417143 0.0029254797
0.9427143 0.0014797278
0.9437143 2.9128336000000002e-05
0.9447143 -0.0014262579
0.9457143 -0.0028863693
0.9467143 -0.0043511434
0.9477143 -0.0058205173
0.9487143 -0.0072944268999999996
0.9497143 -0.0087728076
0.9507143 -0.010255594
0.9517143 -0.01174272
0.9527143 -0.013234120999999998
0.9537143 -0.014729728999999999
0.9547143 -0.016229477
0.9557143 -0.017733298999999998
0.9567143 -0.019241124
0.9577143 -0.020752888
0.9587143 -0.022268522
0.9597143 -0.023787957999999998
0.9607143 -0.025311127
0.9617143 -0.026837963
0.9627143 -0.028368397
0.9637143 -0.029902358
0.9647143 -0.031439782
0.9657143 -0.032980597
0.9667143 -0.034524739
0.9677143 -0.036072137
0.9687143 -0.037622722000000004
0.9697143 -0.039176428
0.9707143 -0.040733183
0.9717143 -0.042292918
0.9727143 -0.043855567
0.9737143 -0.045421056
0.9747143 -0.046989319
0.9757143 -0.048560281999999996
0.9767143 -0.050133874
0.9777143 -0.051710027000000006
0.9787143 -0.053288665
0.9797143 -0.054869713
0.9807143 -0.056453102
0.9817143 -0.058038754000000005
0.9827143 -0.059626595000000004
0.9837143 -0.061216555
0.9847143 -0.062808552
0.9857143 -0.06440251000000001
0.9867143 -0.06599834900000001
0.9877143 -0.067595992
0.9887143 -0.069195358
0.9897143 -0.070796371
0.9907143 -0.072398945
0.9917143 -0.074003002
0.9927143 -0.075608463
0.9937143 -0.07721523899999999
0.9947143 -0.078823249
0.9957143 -0.08043241100000001
0.9967143 -0.082042639
0.9977143 -0.083653844
0.9987143 -0.085265946
0.9997143 -0.086878857
1.000714 -0.08849249000000001
1.001714 -0.09010676299999999
1.002714 -0.091721583
1.003714 -0.093336869
1.004714 -0.09495253299999999
1.005714 -0.096568483
1.006714 -0.098184636
1.007714 -0.0998009
1.008714 -0.1014172
1.009714 -0.10303343000000001
1.010714 -0.10464949999999999
1.011714 -0.10626535
1.012714 -0.10788086999999999
1.013714 -0.10949598
1.014714 -0.11111058000000001
1.015714 -0.1127246
1.016714 -0.11433793
1.017714 -0.11595049
1.018714 -0.11756219000000001
1.019714 -0.11917294
1.020714 -0.12078264999999999
1.021714 -0.12239123
1.022714 -0.12399858999999999
1.023714 -0.12560464999999998
1.024714 -0.12720929
1.025714 -0.12881244
1.026714 -0.130414
1.027714 -0.13201388
1.028714 -0.13361198
1.029714 -0.13520822
1.030714 -0.13680251
1.031714 -0.13839473
1.032714 -0.13998481000000002
1.033714 -0.14157265
1.034714 -0.14315814000000002
1.035714 -0.14474122
1.036714 -0.14632177
1.037714 -0.14789969
1.038714 -0.14947491
1.039714 -0.15104732
1.040714 -0.15261682999999998
1.041714 -0.15418335
1.042714 -0.15574679
1.043714 -0.15730703999999998
1.044714 -0.15886403
1.045714 -0.16041766
1.046714 -0.16196782999999998
1.047714 -0.16351446
1.048714 -0.16505744
1.049714 -0.16659669
1.050714 -0.16813212
1.051714 -0.16966362999999998
1.052714 -0.17119113
1.053714 -0.17271452999999998
1.054714 -0.17423374
1.055714 -0.17574866
1.056714 -0.17725921
1.057714 -0.17876528
1.058714 -0.18026679999999998
1.059714 -0.18176367000000002
1.060714 -0.18325577999999998
1.061714 -0.18474306
1.062714 -0.1862254
1.063714 -0.18770271
1.064714 -0.1891749
1.065714 -0.19064186
1.066714 -0.19210351
1.067714 -0.19355975
1.068714 -0.19501048
1.069714 -0.19645561
1.070714 -0.19789502999999997
1.071714 -0.19932867
1.072714 -0.20075637999999998
1.073714 -0.20217812
1.074714 -0.20359375
1.075714 -0.20500319000000003
1.076714 -0.20640632
1.077714 -0.20780307
1.078714 -0.20919332999999998
1.079714 -0.21057699
1.080714 -0.21195395
1.081714 -0.21332414
1.082714 -0.21468743
1.083714 -0.21604374
1.084714 -0.21739297
1.085714 -0.21873500999999998
1.086714 -0.22006974999999998
1.087714 -0.22139712
1.088714 -0.22271702000000002
1.089714 -0.22402934000000002
1.090714 -0.22533401
1.091714 -0.22663091999999999
1.092714 -0.22791999
1.093714 -0.22920112
1.094714 -0.23047420999999998
1.095714 -0.23173918000000002
1.096714 -0.23299593000000002
1.097714 -0.23424436999999998
1.098714 -0.2354844
1.099714 -0.23671593999999999
1.100714 -0.2379389
1.101714 -0.23915321
1.102714 -0.24035876000000003
1.103714 -0.24155548000000002
1.104714 -0.24274327
1.105714 -0.24392207
1.106714 -0.24509176000000002
1.107714 -0.24625228
1.108714 -0.24740354
1.109714 -0.24854542999999998
1.110714 -0.24967787
1.111714 -0.25080082
1.112714 -0.25191414
1.113714 -0.25301778
1.114714 -0.25411164
1.115714 -0.25519566
1.116714 -0.25626973000000003
1.117714 -0.25733376
1.118714 -0.2583877
1.119714 -0.25943143
1.120714 -0.26046489
1.121714 -0.261488
1.122714 -0.26250067
1.123714 -0.26350281999999997
1.124714 -0.26449435
1.125714 -0.26547519999999997
1.126714 -0.26644527
1.127714 -0.26740448
1.128714 -0.26835278
1.129714 -0.26929004
1.130714 -0.27021621
1.131714 -0.27113121
1.132714 -0.27203495
1.133714 -0.27292734
1.134714 -0.27380832
1.135714 -0.27467781
1.136714 -0.27553572
1.137714 -0.27638196
1.138714 -0.27721648
1.139714 -0.27803918
1.140714 -0.27885002
1.141714 -0.27964888
1.142714 -0.28043573
1.143714 -0.28121048
1.144714 -0.28197304
1.145714 -0.28272336
1.146714 -0.28346137
1.147714 -0.28418696
1.148714 -0.2849001
1.149714 -0.28560071
1.150714 -0.28628872
1.151714 -0.28696407
1.152714 -0.28762671
1.153714 -0.28827653999999997
1.154714 -0.28891352000000003
1.155714 -0.28953757
1.156714 -0.29014866
1.157714 -0.29074668
1.158714 -0.2913316
1.159714 -0.29190333999999996
1.160714 -0.29246185
1.161714 -0.29300707000000004
1.162714 -0.29353893000000003
1.163714 -0.29405737
1.164714 -0.29456235999999997
1.165714 -0.29505382
1.166714 -0.29553168
1.167714 -0.2959959
1.168714 -0.29644642
1.169714 -0.29688319
1.170714 -0.29730615
1.171714 -0.29771524
1.172714 -0.29811042
1.173714 -0.29849163
1.174714 -0.29885881
1.175714 -0.29921192
1.176714 -0.29955092
1.177714 -0.29987574
1.178714 -0.30018634
1.179714 -0.30048268
1.180714 -0.30076471
1.181714 -0.3010324
1.182714 -0.30128567
1.183714 -0.30152451
1.184714 -0.30174886
1.185714 -0.30195869000000003
1.186714 -0.30215394
1.187714 -0.30233457
1.188714 -0.30250056000000003
1.189714 -0.30265185
1.190714 -0.30278843
1.191714 -0.30291025
1.192714 -0.30301725
1.193714 -0.30310943
1.194714 -0.30318672999999996
1.195714 -0.30324913000000003
1.196714 -0.30329658000000004
1.197714 -0.30332904
1.198714 -0.3033465
1.199714 -0.30334892
1.200714 -0.30333626
1.201714 -0.3033085
1.202714 -0.30326562
1.203714 -0.30320755
1.204714 -0.3031343
1.205714 -0.30304585
1.206714 -0.30294214
1.207714 -0.30282319
1.208714 -0.30268894
1.209714 -0.30253938999999996
1.210714 -0.3023745
1.211714 -0.30219427
1.212714 -0.30199866999999997
1.213714 -0.3017877
1.214714 -0.30156134
1.215714 -0.30131957
1.216714 -0.30106239
1.217714 -0.30078979
1.218714 -0.30050175
1.219714 -0.30019826
1.220714 -0.29987933
1.221714 -0.29954494
1.222714 -0.29919506
1.223714 -0.29882973
1.224714 -0.29844891
1.225714 -0.29805263
1.226714 -0.29764087
1.227714 -0.29721363
1.228714 -0.2967709
1.229714 -0.29631269
1.230714 -0.29583898999999997
1.231714 -0.29534984
1.232714 -0.2948452
1.233714 -0.29432508
1.234714 -0.2937895
1.235714 -0.29323846
1.236714 -0.29267196
1.237714 -0.29209
1.238714 -0.2914926
1.239714 -0.29087977
1.240714 -0.2902515
1.241714 -0.28960782
1.242714 -0.28894872
1.243714 -0.28827422999999996
1.244714 -0.28758436
1.245714 -0.28687911
1.246714 -0.2861585
1.247714 -0.28542255
1.248714 -0.28467127000000003
1.249714 -0.28390467999999996
1.250714 -0.28312277999999996
1.251714 -0.28232562
1.252714 -0.2815132
1.253714 -0.28068556
1.254714 -0.27984271
1.255714 -0.27898469000000004
1.256714 -0.27811149999999996
1.257714 -0.27722317999999996
1.258714 -0.27631975
1.259714 -0.27540126
1.260714 -0.2744677
1.261714 -0.27351915
1.262714 -0.2725556
1.263714 -0.27157711
1.264714 -0.27058371
1.265714 -0.26957544
1.266714 -0.26855234
1.267714 -0.26751442000000003
1.268714 -0.26646175
1.269714 -0.26539436
1.270714 -0.2643123
1.271714 -0.2632156
1.272714 -0.2621043
1.273714 -0.26097845000000003
1.274714 -0.25983811
1.275714 -0.25868332
1.276714 -0.25751411
1.277714 -0.25633054
1.278714 -0.25513265
1.279714 -0.25392049
1.280714 -0.25269412
1.281714 -0.2514536
1.282714 -0.25019896999999997
1.283714 -0.24893028
1.284714 -0.24764759
1.285714 -0.24635096
1.286714 -0.24504041999999998
1.287714 -0.24371606
1.288714 -0.24237791
1.289714 -0.24102605000000002
1.290714 -0.23966052000000002
1.291714 -0.2382814
1.292714 -0.23688874000000001
1.293714 -0.23548263
1.294714 -0.23406311000000002
1.295714 -0.23263024999999998
1.296714 -0.23118411
1.297714 -0.2297248
1.298714 -0.22825236000000002
1.299714 -0.22676685000000002
1.300714 -0.22526834999999998
1.301714 -0.22375693000000002
1.302714 -0.22223268
1.303714 -0.22069565000000002
1.304714 -0.21914593
1.305714 -0.21758361
1.306714 -0.21600875
1.307714 -0.21442144999999999
1.308714 -0.21282176000000003
1.309714 -0.21120980000000003
1.310714 -0.20958562000000003
1.311714 -0.20794934
1.312714 -0.20630101
1.313714 -0.20464074
1.314714 -0.20296860000000003
1.315714 -0.20128468
1.316714 -0.19958905999999998
1.317714 -0.19788186
1.318714 -0.19616314999999998
1.319714 -0.19443303
1.320714 -0.19269160000000002
1.321714 -0.19093893
1.322714 -0.18917513
1.323714 -0.1874003
1.324714 -0.18561452
1.325714 -0.18381789999999998
1.326714 -0.18201051000000001
1.327714 -0.18019248
1.328714 -0.17836388
1.329714 -0.17652484
1.330714 -0.17467544000000002
1.331714 -0.17281579
1.332714 -0.17094597
1.333714 -0.16906611
1.334714 -0.16717628999999998
1.335714 -0.16527663
1.336714 -0.16336721999999998
1.337714 -0.16144817
1.338714 -0.15951957
1.339714 -0.15758155
1.340714 -0.1556342
1.341714 -0.15367763
1.342714 -0.15171195
1.343714 -0.14973726
1.344714 -0.14775369000000002
1.345714 -0.14576132
1.346714 -0.14376027
1.347714 -0.14175065
1.348714 -0.13973258000000002
1.349714 -0.13770616
1.350714 -0.13567151
1.351714 -0.13362875
1.352714 -0.13157799
1.353714 -0.12951933999999998
1.354714 -0.12745293
1.355714 -0.12537886
1.356714 -0.12329725999999999
1.357714 -0.12120826
1.358714 -0.11911197000000001
1.359714 -0.1170085
1.360714 -0.11489798999999999
1.361714 -0.11278055999999999
1.362714 -0.11065631
1.363714 -0.1085254
1.364714 -0.10638793
1.365714 -0.10424404000000001
1.366714 -0.10209385
1.367714 -0.09993749
1.368714 -0.09777507499999999
1.369714 -0.095606741
1.370714 -0.093432615
1.371714 -0.091252825
1.372714 -0.0890675
1.373714 -0.08687676700000001
1.374714 -0.084680755
1.375714 -0.082479592
1.376714 -0.08027340499999999
1.377714 -0.078062329
1.378714 -0.075846491
1.379714 -0.07362602
1.380714 -0.07140105000000001
1.381714 -0.069171708
1.382714 -0.066938129
1.383714 -0.06470044
1.384714 -0.062458776
1.385714 -0.060213270000000006
1.386714 -0.057964056
1.387714 -0.055711262000000004
1.388714 -0.053455029
1.389714 -0.051195489000000004
1.390714 -0.048932782
1.391714 -0.04666704
1.392714 -0.044398400000000005
1.393714 -0.042127
1.394714 -0.039852978
1.395714 -0.037576474
1.396714 -0.035297623
1.397714 -0.03301657
1.398714 -0.030733452999999997
1.399714 -0.028448412
1.400714 -0.026161590000000002
1.401714 -0.023873127
1.402714 -0.021583164999999998
1.403714 -0.019291845000000002
1.404714 -0.016999312
1.405714 -0.014705706
1.406714 -0.012411170000000001
1.407714 -0.010115848
1.408714 -0.0078198813
1.409714 -0.0055234144
1.410714 -0.0032265893
1.411714 -0.00092954815
1.412714 0.0013675663
1.413714 0.0036646121
1.414714 0.0059614475000000005
1.415714 0.008257931
1.416714 0.010553920999999999
1.417714 0.012849275999999998
1.418714 0.015143855
1.419714 0.017437519
1.420714 0.019730127
1.421714 0.022021538
1.422714 0.024311614
1.423714 0.026600213999999997
1.424714 0.028887199000000002
1.425714 0.031172429
1.426714 0.033455764
1.427714 0.035737062
1.428714 0.038016186
1.429714 0.040292996000000005
1.430714 0.042567353
1.431714 0.044839116
1.432714 0.047108147
1.433714 0.049374298999999996
1.434714 0.05163744199999999
1.435714 0.05389743
1.436714 0.056154117999999996
1.437714 0.05840737100000001
1.438714 0.060657045
1.439714 0.062903005
1.440714 0.06514510600000001
1.441714 0.067383208
1.442714 0.069617166
1.443714 0.071846845
1.444714 0.074072107
1.445714 0.076292804
1.446714 0.078508805
1.447714 0.080719969
1.448714 0.082926161
1.449714 0.085127237
1.450714 0.08732306299999999
1.451714 0.08951350500000001
1.452714 0.091698422
1.453714 0.093877688
1.454714 0.096051156
1.455714 0.098218699
1.456714 0.10038018
1.457714 0.10253547
1.458714 0.10468444
1.459714 0.10682694999999999
1.460714 0.10896287
1.461714 0.11109207
1.462714 0.11321440999999999
1.463714 0.11532977
1.464714 0.11743801999999999
1.465714 0.11953902
1.466714 0.12163266
1.467714 0.12371879
1.468714 0.12579728
1.469714 0.12786801
1.470714 0.12993084
1.471714 0.13198565
1.472714 0.1340323
1.473714 0.13607068
1.474714 0.13810063
1.475714 0.14012204
1.476714 0.14213478
1.477714 0.14413872
1.478714 0.14613372
1.479714 0.14811966
1.480714 0.15009642
1.481714 0.15206386
1.482714 0.15402186
1.483714 0.15597028999999998
1.484714 0.15790904
1.485714 0.15983797
1.486714 0.16175695999999998
1.487714 0.16366588999999998
1.488714 0.16556464999999998
1.489714 0.1674531
1.490714 0.16933114
1.491714 0.17119863999999999
1.492714 0.17305548999999998
1.493714 0.17490156
1.494714 0.17673676
1.495714 0.17856095
1.496714 0.18037404
1.497714 0.1821759
1.498714 0.18396643000000001
1.499714 0.18574551
1.500714 0.18751305
1.501714 0.18926890999999998
1.502714 0.19101300999999998
1.503714 0.19274524
1.504714 0.19446549
1.505714 0.19617365
1.506714 0.19786960999999997
1.507714 0.19955327999999997
1.508714 0.20122453999999998
1.509714 0.20288329
1.510714 0.20452945000000003
1.511714 0.2061629
1.512714 0.20778354
1.513714 0.20939128
1.514714 0.21098603
1.515714 0.21256767000000001
1.516714 0.21413611000000002
1.517714 0.21569126000000002
1.518714 0.21723302000000003
1.519714 0.21876129
1.520714 0.22027599999999997
1.521714 0.22177703
1.522714 0.22326431
1.523714 0.22473775
1.524714 0.22619728
1.525714 0.22764276
1.526714 0.22907415
1.527714 0.23049135
1.528714 0.23189429
1.529714 0.23328287
1.530714 0.23465701
1.531714 0.23601665
1.532714 0.23736171000000003
1.533714 0.23869211
1.534714 0.24000776
1.535714 0.24130861
1.536714 0.24259458
1.537714 0.24386558
1.538714 0.24512154000000003
1.539714 0.24636240999999998
1.540714 0.2475881
1.541714 0.24879854
1.542714 0.24999368000000002
1.543714 0.25117343999999997
1.544714 0.25233775
1.545714 0.25348656
1.546714 0.2546198
1.547714 0.25573738
1.548714 0.25683924999999996
1.549714 0.25792536
1.550714 0.25899564
1.551714 0.26005004
1.552714 0.26108847999999996
1.553714 0.26211094
1.554714 0.26311732000000004
1.555714 0.2641076
1.556714 0.26508169000000004
1.557714 0.26603956
1.558714 0.26698117
1.559714 0.26790646
1.560714 0.26881539
1.561714 0.26970787
1.562714 0.27058392
1.563714 0.27144346
1.564714 0.27228645
1.565714 0.27311283999999997
1.566714 0.2739226
1.567714 0.27471569
1.568714 0.27549209
1.569714 0.27625174
1.570714 0.27699461000000003
1.571714 0.27772067
1.572714 0.27842986999999997
1.573714 0.2791222
1.574714 0.27979761
1.575714 0.28045608
1.576714 0.28109758
1.577714 0.28172208
1.578714 0.28232953
1.579714 0.28291994
1.580714 0.28349325999999997
1.581714 0.28404947
1.582714 0.28458855
1.583714 0.28511048
1.584714 0.28561524
1.585714 0.28610281
1.586714 0.28657315
1.587714 0.28702626
1.588714 0.28746214000000003
1.589714 0.28788074999999996
1.590714 0.28828208
1.591714 0.28866613
1.592714 0.28903289
1.593714 0.28938234
1.594714 0.2897145
1.595714 0.29002933000000003
1.596714 0.29032684
1.597714 0.29060706
1.598714 0.29086994
1.599714 0.29111551
1.600714 0.29134378
1.601714 0.29155472000000004
1.602714 0.29174837
1.603714 0.29192474
1.604714 0.29208381
1.605714 0.29222561999999996
1.606714 0.29235017
1.607714 0.29245748
1.608714 0.29254756
1.609714 0.29262044
1.610714 0.29267611
1.611714 0.29271459
1.612714 0.29273592000000004
1.613714 0.29274011
1.614714 0.29272718999999997
1.615714 0.29269718
1.616714 0.2926501
1.617714 0.29258598
1.618714 0.29250483
1.619714 0.29240669999999996
1.620714 0.29229159000000005
1.621714 0.29215952
1.622714 0.29201056
1.623714 0.29184471
1.624714 0.29166201
1.625714 0.29146248
1.626714 0.29124615
1.627714 0.29101309
1.628714 0.29076331
1.629714 0.29049686
1.630714 0.29021376
1.631714 0.28991406
1.632714 0.2895978
1.633714 0.28926504
1.634714 0.28891582
1.635714 0.28855016
1.636714 0.28816813
1.637714 0.28776978000000003
1.638714 0.28735516
1.639714 0.28692433
1.640714 0.28647733999999997
1.641714 0.28601424000000003
1.642714 0.28553507
1.643714 0.28503991
1.644714 0.2845288
1.645714 0.28400181
1.646714 0.28345899
1.647714 0.28290041
1.648714 0.28232611
1.649714 0.28173614
1.650714 0.28113059
1.651714 0.28050952
1.652714 0.27987296
1.653714 0.27922101
1.654714 0.27855372
1.655714 0.27787112999999997
1.656714 0.27717333
1.657714 0.27646038
1.658714 0.27573237
1.659714 0.27498933
1.660714 0.27423135
1.661714 0.2734585
1.662714 0.27267085
1.663714 0.27186847000000003
1.664714 0.27105144999999997
1.665714 0.27021985
1.666714 0.26937374000000003
1.667714 0.26851322
1.668714 0.26763835999999996
1.669714 0.26674923
1.670714 0.26584594
1.671714 0.26492854
1.672714 0.26399714
1.673714 0.26305183000000004
1.674714 0.26209267999999997
1.675714 0.2611198
1.676714 0.26013326999999997
1.677714 0.25913316999999997
1.678714 0.25811961
1.679714 0.25709267
1.680714 0.25605245
1.681714 0.25499905
1.682714 0.25393255
1.683714 0.25285304999999997
1.684714 0.25176066
1.685714 0.25065546
1.686714 0.24953757
1.687714 0.24840705999999999
1.688714 0.24726405
1.689714 0.24610863
1.690714 0.24494091
1.691714 0.24376099
1.692714 0.24256897000000002
1.693714 0.24136493
1.694714 0.240149
1.695714 0.23892126000000002
1.696714 0.23768182999999998
1.697714 0.23643081
1.698714 0.23516831
1.699714 0.23389442
1.700714 0.23260926999999998
1.701714 0.23131295999999998
1.702714 0.23000558999999998
1.703714 0.22868731
1.704714 0.22735817
1.705714 0.22601832
1.706714 0.22466788000000001
1.707714 0.22330694
1.708714 0.22193564000000002
1.709714 0.22055407
1.710714 0.21916233999999998
1.711714 0.21776061
1.712714 0.21634896
1.713714 0.21492753
1.714714 0.21349641
1.715714 0.21205575000000002
1.716714 0.21060565
1.717714 0.20914624999999998
1.718714 0.20767765
1.719714 0.20619996
1.720714 0.20471334000000002
1.721714 0.20321788999999998
1.722714 0.20171374
1.723714 0.20020099000000002
1.724714 0.19867979000000002
1.725714 0.19715023
1.726714 0.19561247999999998
1.727714 0.19406662
1.728714 0.19251279000000002
1.729714 0.19095112
1.730714 0.18938172
1.731714 0.18780471999999998
1.732714 0.18622025
1.733714 0.18462843
1.734714 0.18302938
1.735714 0.18142323
1.736714 0.17981011
1.737714 0.17819013
1.738714 0.17656344
1.739714 0.17493013999999998
1.740714 0.17329038000000002
1.741714 0.17164427999999998
1.742714 0.16999196
1.743714 0.16833355
1.744714 0.1666692
1.745714 0.16499901
1.746714 0.16332313
1.747714 0.16164167999999998
1.748714 0.15995479999999998
1.749714 0.15826261
1.750714 0.15656526
1.751714 0.15486286
1.752714 0.15315553999999998
1.753714 0.15144345
1.754714 0.1497267
1.755714 0.14800544999999998
1.756714 0.1462798
1.757714 0.1445499
1.758714 0.14281588
1.759714 0.14107786
1.760714 0.13933599
1.761714 0.13759037
1.762714 0.13584115000000002
1.763714 0.13408846000000002
1.764714 0.13233242
1.765714 0.13057316
1.766714 0.12881081
1.767714 0.1270455
1.768714 0.12527734999999998
1.769714 0.12350649
1.770714 0.12173307
1.771714 0.11995719
1.772714 0.11817899
1.773714 0.1163986
1.774714 0.11461615000000001
1.775714 0.11283176
1.776714 0.11104554999999999
1.777714 0.10925767
1.778714 0.10746823000000001
1.779714 0.10567737
1.780714 0.10388521
1.781714 0.10209188000000001
1.782714 0.1002975
1.783714 0.098502217
1.784714 0.096706138
1.785714 0.094909401
1.786714 0.093112135
1.787714 0.091314461
1.788714 0.089516508
1.789714 0.087718409
1.790714 0.08592028800000001
1.791714 0.08412227
1.792714 0.082324486
1.793714 0.08052706300000001
1.794714 0.078730128
1.795714 0.076933805
1.796714 0.075138226
1.797714 0.073343515
1.798714 0.0715498
1.799714 0.069757208
1.800714 0.067965861
1.801714 0.066175888
1.802714 0.064387417
1.803714 0.06260057000000001
1.804714 0.060815469000000004
1.805714 0.059032242
1.806714 0.057251012
1.807714 0.055471901000000004
1.808714 0.053695031
1.809714 0.05192052900000001
1.810714 0.050148507999999994
1.811714 0.048379094
1.812714 0.046612404
1.813714 0.044848557
1.814714 0.043087671
1.815714 0.041329860999999996
1.816714 0.039575245999999994
1.817714 0.037823941
1.818714 0.03607606
1.819714 0.03433172
1.820714 0.032591028
1.821714 0.030854103
1.822714 0.029121053999999997
1.823714 0.027391996
1.824714 0.025667034999999998
1.825714 0.023946282
1.826714 0.022229849
1.827714 0.020517844
1.828714 0.018810375
1.829714 0.017107547
1.830714 0.015409469999999998
1.831714 0.013716248
1.832714 0.012027987
1.833714 0.010344790999999999
1.834714 0.0086667635
1.835714 0.0069940084000000005
1.836714 0.0053266278
1.837714 0.0036647227
1.838714 0.0020083935
1.839714 0.0003577401
1.840714 -0.0012871383999999999
1.841714 -0.0029261435
1.842714 -0.004559178
1.843714 -0.006186145
1.844714 -0.0078069483
1.845714 -0.009421492699999999
1.846714 -0.011029684
1.847714 -0.012631428
1.848714 -0.014226629999999999
1.849714 -0.0158152
1.850714 -0.017397045
1.851714 -0.018972073
1.852714 -0.020540194
1.853714 -0.022101318000000002
1.854714 -0.023655355
1.855714 -0.025202215
1.856714 -0.026741809999999998
1.857714 -0.028274053999999996
1.858714 -0.029798858999999997
1.859714 -0.031316138
1.860714 -0.032825806
1.861714 -0.034327779
1.862714 -0.035821975
1.863714 -0.037308308000000005
1.864714 -0.038786698
1.865714 -0.040257061
1.866714 -0.041719319
1.867714 -0.043173393
1.868714 -0.044619205
1.869714 -0.046056678000000004
1.870714 -0.047485737
1.871714 -0.048906304000000005
1.872714 -0.050318311000000004
1.873714 -0.05172168
1.874714 -0.053116342000000004
1.875714 -0.054502219000000005
1.876714 -0.05587925
1.877714 -0.057247362999999996
1.878714 -0.058606488000000005
1.879714 -0.059956557
1.880714 -0.061297504
1.881714 -0.06262925999999999
1.882714 -0.063951768
1.883714 -0.065264956
1.884714 -0.066568761
1.885714 -0.067863119
1.886714 -0.06914796499999999
1.887714 -0.070423237
1.888714 -0.071688875
1.889714 -0.072944816
1.890714 -0.07419100099999999
1.891714 -0.07542737299999999
1.892714 -0.076653867
1.893714 -0.07787042999999999
1.894714 -0.079077005
1.895714 -0.08027353300000001
1.896714 -0.081459963
1.897714 -0.08263624
1.898714 -0.083802314
1.899714 -0.084958132
1.900714 -0.086103642
1.901714 -0.08723879600000001
1.902714 -0.088363548
1.903714 -0.089477858
1.904714 -0.090581673
1.905714 -0.091674959
1.906714 -0.092757668
1.907714 -0.09382976
1.908714 -0.0948912
1.909714 -0.095941947
1.910714 -0.096981967
1.911714 -0.098011224
1.912714 -0.099029695
1.913714 -0.10003734
1.914714 -0.10103411999999999
1.915714 -0.10202002
1.916714 -0.10299501
1.917714 -0.10395905999999999
1.918714 -0.10491214
1.919714 -0.10585423000000001
1.920714 -0.10678531
1.921714 -0.10770535
1.922714 -0.10861433000000001
1.923714 -0.10951222999999999
1.924714 -0.11039903999999999
1.925714 -0.11127470999999999
1.926714 -0.11213925999999999
1.927714 -0.11299264
1.928714 -0.11383486
1.929714 -0.11466588000000001
1.930714 -0.11548569
1.931714 -0.11629426999999999
1.932714 -0.11709162
1.933714 -0.11787772
1.934714 -0.11865254
1.935714 -0.11941609
1.936714 -0.12016834
1.937714 -0.12090928
1.938714 -0.1216389
1.939714 -0.12235718
1.940714 -0.12306413000000001
1.941714 -0.12375972
1.942714 -0.12444395
1.943714 -0.12511681
1.944714 -0.12577829
1.945714 -0.12642839
1.946714 -0.1270671
1.947714 -0.12769442
1.948714 -0.12831035
1.949714 -0.12891488
1.950714 -0.12950802
1.951714 -0.13008977000000002
1.952714 -0.13066013
1.953714 -0.13121911
1.954714 -0.13176672
1.955714 -0.13230295
1.956714 -0.13282782
1.957714 -0.13334134
1.958714 -0.13384351
1.959714 -0.13433435
1.960714 -0.13481387
1.961714 -0.13528208
1.962714 -0.13573897999999998
1.963714 -0.13618460999999998
1.964714 -0.13661897
1.965714 -0.13704207000000002
1.966714 -0.13745393
1.967714 -0.13785459
1.968714 -0.13824404
1.969714 -0.13862231
1.970714 -0.13898943
1.971714 -0.13934539999999998
1.972714 -0.13969026
1.973714 -0.14002402
1.974714 -0.14034671
1.975714 -0.14065836999999998
1.976714 -0.14095901
1.977714 -0.14124867
1.978714 -0.14152735
1.979714 -0.14179511
1.980714 -0.14205195
1.981714 -0.14229793999999998
1.982714 -0.14253308
1.983714 -0.14275741
1.984714 -0.14297095999999998
1.985714 -0.14317377
1.986714 -0.14336585999999998
1.987714 -0.14354729
1.988714 -0.14371807
1.989714 -0.14387824
1.990714 -0.14402785
1.991714 -0.14416692
1.992714 -0.14429549
1.993714 -0.14441358999999998
1.994714 -0.14452125999999998
1.995714 -0.14461854
1.996714 -0.14470547
1.997714 -0.14478207999999998
1.998714 -0.14484840999999998
1.999714 -0.1449045
2.000714 -0.14495039
2.001714 -0.14498612
2.002714 -0.14501173
2.003714 -0.14502727
2.004714 -0.14503278
2.005714 -0.14502831
2.006714 -0.1450139
2.007714 -0.14498959
2.008714 -0.14495544999999999
2.009714 -0.1449115
2.010714 -0.14485781
2.011714 -0.14479443
2.012714 -0.1447214
2.013714 -0.1446388
2.014714 -0.14454665
2.015714 -0.14444502
2.016714 -0.14433397
2.017714 -0.14421355
2.018714 -0.14408382
2.019714 -0.14394483
2.020714 -0.14379665
2.021714 -0.14363932000000001
2.022714 -0.14347292
2.023714 -0.14329747999999998
2.024714 -0.14311308
2.025714 -0.14291977
2.026714 -0.14271762
2.027714 -0.14250667
2.028714 -0.142287
2.029714 -0.14205864
2.030714 -0.14182166999999998
2.031714 -0.14157614999999998
2.032714 -0.14132214
2.033714 -0.14105968
2.034714 -0.14078885000000002
2.035714 -0.14050970999999998
2.036714 -0.1402223
2.037714 -0.13992670000000001
2.038714 -0.13962296999999999
2.039714 -0.13931118
2.040714 -0.13899137
2.041714 -0.13866362
2.042714 -0.13832798
2.043714 -0.13798452
2.044714 -0.13763331
2.045714 -0.1372744
2.046714 -0.13690786
2.047714 -0.13653378
2.048714 -0.13615219
2.049714 -0.13576318
2.050714 -0.13536679999999998
2.051714 -0.13496315
2.052714 -0.13455227
2.053714 -0.13413423
2.054714 -0.13370912
2.055714 -0.13327699
2.056714 -0.1328379
2.057714 -0.13239195
2.058714 -0.13193918999999998
2.059714 -0.13147968999999998
2.060714 -0.13101351
2.061714 -0.13054074999999998
2.062714 -0.13006146000000002
2.063714 -0.12957570000000002
2.064714 -0.12908355999999999
2.065714 -0.12858508999999999
2.066714 -0.12808038
2.067714 -0.12756949
2.068714 -0.12705248
2.069714 -0.12652943
2.070714 -0.12600039999999998
2.071714 -0.12546547
2.072714 -0.1249247
2.073714 -0.12437816
2.074714 -0.12382594
2.075714 -0.12326807
2.076714 -0.12270465
2.077714 -0.12213574
2.078714 -0.1215614
2.079714 -0.12098172
2.080714 -0.12039677
2.081714 -0.11980662
2.082714 -0.11921132999999999
2.083714 -0.11861097000000001
2.084714 -0.11800564
2.085714 -0.11739539
2.086714 -0.1167803
2.087714 -0.11616043
2.088714 -0.11553589
2.089714 -0.11490672
2.090714 -0.11427301000000001
2.091714 -0.11363483
2.092714 -0.11299227
2.093714 -0.11234538
2.094714 -0.11169426
2.095714 -0.11103897
2.096714 -0.11037957999999999
2.097714 -0.10971618
2.098714 -0.10904882
2.099714 -0.10837758
2.100714 -0.10770254
2.101714 -0.10702376999999999
2.102714 -0.10634135
2.103714 -0.10565533
2.104714 -0.10496581
2.105714 -0.10427283
2.106714 -0.10357648
2.107714 -0.10287684
2.108714 -0.10217396000000001
2.109714 -0.10146791999999999
2.110714 -0.1007588
2.111714 -0.10004668
2.112714 -0.09933161800000001
2.113714 -0.098613696
2.114714 -0.09789298099999999
2.115714 -0.09716954700000001
2.116714 -0.09644347
2.117714 -0.095714821
2.118714 -0.094983674
2.119714 -0.094250106
2.120714 -0.093514187
2.121714 -0.092775992
2.122714 -0.09203559
2.123714 -0.091293058
2.124714 -0.090548466
2.125714 -0.089801883
2.126714 -0.089053379
2.127714 -0.08830303
2.128714 -0.087550894
2.129714 -0.086797046
2.130714 -0.086041552
2.131714 -0.085284474
2.132714 -0.084525876
2.133714 -0.083765824
2.134714 -0.083004381
2.135714 -0.08224161
2.136714 -0.08147757
2.137714 -0.080712326
2.138714 -0.079945935
2.139714 -0.07917846099999999
2.140714 -0.078409963
2.141714 -0.07764049799999999
2.142714 -0.076870125
2.143714 -0.076098903
2.144714 -0.075326889
2.145714 -0.074554147
2.146714 -0.073780736
2.147714 -0.073006714
2.148714 -0.072232145
2.149714 -0.071457081
2.150714 -0.070681592
2.151714 -0.06990573
2.152714 -0.06912955999999999
2.153714 -0.068353146
2.154714 -0.067576545
2.155714 -0.06679982200000001
2.156714 -0.06602303500000001
2.157714 -0.06524624799999999
2.158714 -0.064469525
2.159714 -0.063692924
2.160714 -0.062916509
2.161714 -0.062140339
2.162714 -0.061364478
2.163714 -0.060588983
2.164714 -0.059813919
2.165714 -0.059039344
2.166714 -0.058265316000000004
2.167714 -0.057491892999999995
2.168714 -0.056719134000000004
2.169714 -0.055947091
2.170714 -0.05517582199999999
2.171714 -0.054405385
2.172714 -0.053635827000000004
2.173714 -0.052867207000000006
2.174714 -0.052099570000000005
2.175714 -0.051332969000000006
2.176714 -0.050567457
2.177714 -0.04980307999999999
2.178714 -0.049039884
2.179714 -0.048277917
2.180714 -0.047517227
2.181714 -0.046757859
2.182714 -0.045999858
2.183714 -0.045243269
2.184714 -0.044488139
2.185714 -0.043734506
2.186714 -0.04298242
2.187714 -0.042231922
2.188714 -0.04148306
2.189714 -0.040735875
2.190714 -0.039990409
2.191714 -0.039246707
2.192714 -0.038504816
2.193714 -0.037764775
2.194714 -0.037026629
2.195714 -0.036290421999999996
2.196714 -0.035556196000000005
2.197714 -0.034823995999999996
2.198714 -0.034093863
2.199714 -0.033365842
2.200714 -0.032639972
2.201714 -0.031916299
2.202714 -0.031194862
2.203714 -0.030475701
2.204714 -0.029758855999999997
2.205714 -0.029044367999999997
2.206714 -0.028332276000000003
2.207714 -0.027622619999999997
2.208714 -0.026915434999999998
2.209714 -0.026210758
2.210714 -0.025508626
2.211714 -0.024809071
2.212714 -0.024112134
2.213714 -0.023417846000000003
2.214714 -0.022726239999999998
2.215714 -0.022037351
2.216714 -0.021351211999999998
2.217714 -0.020667855
2.218714 -0.019987313
2.219714 -0.019309616
2.220714 -0.018634797
2.221714 -0.017962885999999997
2.222714 -0.017293914
2.223714 -0.01662791
2.224714 -0.015964908
2.225714 -0.015304933
2.226714 -0.014648018
2.227714 -0.013994189999999998
2.228714 -0.013343478
2.229714 -0.012695909
2.230714 -0.012051512
2.231714 -0.011410313
2.232714 -0.010772339
2.233714 -0.010137614
2.234714 -0.0095061638
2.235714 -0.0088780114
2.236714 -0.0082531806
2.237714 -0.007631693
2.238714 -0.0070135706
2.239714 -0.0063988336
2.240714 -0.0057875026
2.241714 -0.005179596
2.242714 -0.0045751327
2.243714 -0.003974130199999999
2.244714 -0.0033766056999999998
2.245714 -0.0027825750000000002
2.246714 -0.0021920543
2.247714 -0.0016050586000000001
2.248714 -0.0010216029
2.249714 -0.00044170187999999997
2.250714 0.00013463051999999999
2.251714 0.00070738042
2.252714 0.0012765341
2.253714 0.0018420781999999999
2.254714 0.0024039995
2.255714 0.0029622846
2.256714 0.0035169203
2.257714 0.0040678937
2.258714 0.0046151912
2.259714 0.005158799800000001
2.260714 0.0056987061
2.261714 0.0062348969
2.262714 0.0067673587
2.263714 0.0072960785
2.264714 0.0078210433
2.265714 0.008342239
2.266714 0.0088596527
2.267714 0.0093732706
2.268714 0.0098830802
2.269714 0.010389068
2.270714 0.010891222
2.271714 0.011389529
2.272714 0.011883978
2.273714 0.012374557
2.274714 0.012861255
2.275714 0.013344060999999999
2.276714 0.013822966
2.277714 0.014297959999999998
2.278714 0.014769033999999999
2.279714 0.015236182999999999
2.280714 0.015699398
2.281714 0.016158675
2.282714 0.016614009
2.283714 0.017065396
2.284714 0.017512834
2.285714 0.01795632
2.286714 0.018395853
2.287714 0.018831433
2.288714 0.01926306
2.289714 0.019690735
2.290714 0.02011446
2.291714 0.020534238
2.292714 0.020950069
2.293714 0.021361958
2.294714 0.021769907
2.295714 0.022173917
2.296714 0.022573993
2.297714 0.022970137
2.298714 0.02336235
2.299714 0.023750636000000002
2.300714 0.024134996000000002
2.301714 0.024515430999999997
2.302714 0.024891942
2.303714 0.025264532
2.304714 0.025633199
2.305714 0.025997945
2.306714 0.026358772000000003
2.307714 0.026715677999999996
2.308714 0.027068664
2.309714 0.027417731999999997
2.310714 0.027762879999999997
2.311714 0.028104110999999998
2.312714 0.028441427
2.313714 0.028774832
2.314714 0.029104324999999997
2.315714 0.02942991
2.316714 0.029751592
2.317714 0.030069376
2.318714 0.03038327
2.319714 0.030693275
2.320714 0.030999400999999996
2.321714 0.031301656
2.322714 0.031600049
2.323714 0.031894588
2.324714 0.032185286
2.325714 0.032472151
2.326714 0.032755190999999996
2.327714 0.033034422
2.328714 0.033309855
2.329714 0.033581498
2.330714 0.033849367000000005
2.331714 0.034113473
2.332714 0.034373827
2.333714 0.034630444
2.334714 0.034883336
2.335714 0.035132514000000004
2.336714 0.035377991000000004
2.337714 0.035619776
2.338714 0.035857884
2.339714 0.036092324
2.340714 0.036323108
2.341714 0.036550252
2.342714 0.036773764
2.343714 0.036993655
2.344714 0.037209937
2.345714 0.037422622
2.346714 0.037631718
2.347714 0.037837241
2.348714 0.038039197999999996
2.349714 0.038237605
2.350714 0.038432473
2.351714 0.038623813
2.352714 0.038811637
2.353714 0.038995958000000004
2.354714 0.039176788000000004
2.355714 0.039354144
2.356714 0.039528037
2.357714 0.03969848
2.358714 0.039865487000000005
2.359714 0.040029074
2.360714 0.040189255
2.361714 0.040346046
2.362714 0.040499464
2.363714 0.040649521
2.364714 0.040796236
2.365714 0.040939622
2.366714 0.041079696
2.367714 0.041216472000000004
2.368714 0.041349969
2.369714 0.041480199
2.370714 0.041607179
2.371714 0.041730922999999996
2.372714 0.041851448
2.373714 0.041968765000000005
2.374714 0.042082893
2.375714 0.042193842999999995
2.376714 0.042301629
2.377714 0.042406266000000005
2.378714 0.042507768
2.379714 0.042606151
2.380714 0.042701425
2.381714 0.042793606
2.382714 0.042882707
2.383714 0.042968741
2.384714 0.043051722
2.385714 0.043131664
2.386714 0.043208586
2.387714 0.043282497999999996
2.388714 0.043353418
2.389714 0.043421364000000004
2.390714 0.04348635
2.391714 0.043548395999999996
2.392714 0.043607518
2.393714 0.043663734999999995
2.394714 0.043717065
2.395714 0.043767528
2.396714 0.043815144
2.397714 0.043859934999999996
2.398714 0.04390192
2.399714 0.043941117
2.400714 0.04397755
2.401714 0.04401124
2.402714 0.044042207
2.403714 0.044070469
2.404714 0.044096049
2.405714 0.044118964999999996
2.406714 0.044139236
2.407714 0.044156882
2.408714 0.044171919999999996
2.409714 0.044184367
2.410714 0.044194242
2.411714 0.044201562
2.412714 0.044206344
2.413714 0.044208599
2.414714 0.044208346
2.415714 0.044205599
2.416714 0.044200374
2.417714 0.044192685
2.418714 0.044182545000000004
2.419714 0.04416997
2.420714 0.044154972
2.421714 0.044137567999999995
2.422714 0.044117775
2.423714 0.044095604
2.424714 0.044071075
2.425714 0.044044203000000004
2.426714 0.044015006
2.427714 0.043983497999999996
2.428714 0.0439497
2.429714 0.043913632
2.430714 0.043875308
2.431714 0.043834749
2.432714 0.043791975
2.433714 0.043747004
2.434714 0.043699854999999996
2.435714 0.043650550999999996
2.436714 0.043599107
2.437714 0.043545541
2.438714 0.043489874
2.439714 0.043432122999999996
2.440714 0.043372306
2.441714 0.04331044
2.442714 0.04324654
2.443714 0.043180623
2.444714 0.043112703
2.445714 0.043042796
2.446714 0.042970915
2.447714 0.042897073
2.448714 0.042821284
2.449714 0.042743559
2.450714 0.04266391
2.451714 0.04258235
2.452714 0.042498892
2.453714 0.042413545000000004
2.454714 0.042326323
2.455714 0.042237237
2.456714 0.042146299
2.457714 0.042053519
2.458714 0.041958911
2.459714 0.041862487
2.460714 0.041764261999999996
2.461714 0.041664249
2.462714 0.041562461
2.463714 0.041458913
2.464714 0.041353621
2.465714 0.0412466
2.466714 0.041137866
2.467714 0.041027434
2.468714 0.040915322999999997
2.469714 0.040801550000000006
2.470714 0.040686131
2.471714 0.040569084
2.472714 0.040450427
2.473714 0.040330179
2.474714 0.040208356
2.475714 0.040084976
2.476714 0.039960057
2.477714 0.039833615
2.478714 0.039705669
2.479714 0.039576236
2.480714 0.039445329
2.481714 0.039312965
2.482714 0.03917916
2.483714 0.039043927000000006
2.484714 0.038907278
2.485714 0.03876923
2.486714 0.038629794
2.487714 0.03848898
2.488714 0.038346802
2.489714 0.038203268000000005
2.490714 0.038058389
2.491714 0.037912178
2.492714 0.037764641
2.493714 0.037615789999999996
2.494714 0.037465632
2.495714 0.037314177999999996
2.496714 0.037161438
2.497714 0.037007424
2.498714 0.036852143
2.499714 0.036695608
2.500714 0.036537828
2.501714 0.036378816
2.502714 0.036218582
2.503714 0.03605714
2.504714 0.035894501999999995
2.505714 0.03573068
2.506714 0.035565690000000004
2.507714 0.035399542
2.508714 0.035232253000000005
2.509714 0.035063835
2.510714 0.034894305
2.511714 0.034723675
2.512714 0.034551963
2.513714 0.034379179
2.514714 0.034205339
2.515714 0.034030457
2.516714 0.033854548000000005
2.517714 0.033677624999999996
2.518714 0.033499702
2.519714 0.033320788999999996
2.520714 0.033140904
2.521714 0.032960055999999995
2.522714 0.032778259000000004
2.523714 0.032595525
2.524714 0.032411865
2.525714 0.032227291000000005
2.526714 0.032041816
2.527714 0.031855449
2.528714 0.031668204
2.529714 0.031480088
2.530714 0.031291117
2.531714 0.031101299
2.532714 0.030910646000000003
2.533714 0.030719169
2.534714 0.03052688
2.535714 0.030333786999999997
2.536714 0.030139906
2.537714 0.029945248
2.538714 0.029749822
2.539714 0.029553639
2.540714 0.029356711
2.541714 0.029159049
2.542714 0.028960666
2.543714 0.028761572000000003
2.544714 0.028561777
2.545714 0.028361296
2.546714 0.028160133
2.547714 0.027958304000000003
2.548714 0.027755817
2.549714 0.027552681000000002
2.550714 0.027348904000000004
2.551714 0.027144499000000002
2.552714 0.026939472
2.553714 0.026733833
2.554714 0.026527587999999998
2.555714 0.02632075
2.556714 0.026113325
2.557714 0.025905317
2.558714 0.025696735
2.559714 0.025487589
2.560714 0.025277885
2.561714 0.025067627
2.562714 0.024856825
2.563714 0.024645487
2.564714 0.024433620000000003
2.565714 0.024221229
2.566714 0.024008322999999998
2.567714 0.023794909
2.568714 0.023580994
2.569714 0.023366587999999997
2.570714 0.023151697
2.571714 0.022936329000000002
2.572714 0.022720492000000002
2.573714 0.022504194999999998
2.574714 0.022287448999999997
2.575714 0.022070259999999998
2.576714 0.021852639
2.577714 0.021634594
2.578714 0.021416135
2.579714 0.021197273
2.580714 0.020978016
2.581714 0.020758376999999998
2.582714 0.020538365000000003
2.583714 0.020317991
2.584714 0.020097264
2.585714 0.019876198
2.586714 0.019654802
2.587714 0.019433087
2.588714 0.019211066
2.589714 0.018988749
2.590714 0.018766148
2.591714 0.018543274
2.592714 0.018320138
2.593714 0.018096752
2.594714 0.017873125
2.595714 0.01764927
2.596714 0.017425197
2.597714 0.017200915
2.598714 0.016976436
2.599714 0.016751769
2.600714 0.016526924
2.601714 0.016301911
2.602714 0.016076739
2.603714 0.015851417
2.604714 0.015625956
2.605714 0.015400362
2.606714 0.015174647000000001
2.607714 0.014948819
2.608714 0.014722887
2.609714 0.01449686
2.610714 0.014270746999999999
2.611714 0.01404456
2.612714 0.013818305
2.613714 0.013591994000000001
2.614714 0.013365636
2.615714 0.013139241
2.616714 0.012912821
2.617714 0.012686384000000002
2.618714 0.012459940999999999
2.619714 0.012233500999999999
2.620714 0.012007076
2.621714 0.011780676
2.622714 0.01155431
2.623714 0.011327988
2.624714 0.011101719
2.625714 0.010875514
2.626714 0.01064938
2.627714 0.010423327
2.628714 0.010197364
2.629714 0.0099714969
2.630714 0.0097457349
2.631714 0.0095200849
2.632714 0.0092945549
2.633714 0.0090691508
2.634714 0.0088438799
2.635714 0.0086187494
2.636714 0.0083937652
2.637714 0.0081689337
2.638714 0.007944261599999999
2.639714 0.007719755399999999
2.640714 0.007495420900000001
2.641714 0.0072712652999999995
2.642714 0.007047296099999999
2.643714 0.0068235197
2.644714 0.006599944000000001
2.645714 0.0063765758
2.646714 0.0061534229
2.647714 0.0059304937
2.648714 0.0057077963
2.649714 0.005485339400000001
2.650714 0.0052631316
2.651714 0.0050411818
2.652714 0.0048194994
2.653714 0.0045980938
2.654714 0.0043769749
2.655714 0.0041561529
2.656714 0.0039356375
2.657714 0.0037154397000000003
2.658714 0.0034955698000000003
2.659714 0.0032760385
2.660714 0.0030568568000000004
2.661714 0.0028380355
2.662714 0.0026195858999999997
2.663714 0.0024015193
2.664714 0.002183847
2.665714 0.0019665802
2.666714 0.0017497301
2.667714 0.0015333082000000002
2.668714 0.0013173255
2.669714 0.0011017931999999999
2.670714 0.0008867221399999999
2.671714 0.00067212331
2.672714 0.00045800743
2.673714 0.00024438502000000004
2.674714 3.1266438e-05
2.675714 -0.00018133813
2.676714 -0.00039341870999999996
2.677714 -0.0006049655
2.678714 -0.0008159689100000001
2.679714 -0.0010264194
2.680714 -0.0012363077
2.681714 -0.0014456246
2.682714 -0.001654361
2.683714 -0.0018625077999999998
2.684714 -0.002070056
2.685714 -0.0022769966
2.686714 -0.0024833207
2.687714 -0.0026890194999999997
2.688714 -0.0028940838
2.689714 -0.0030985044000000003
2.690714 -0.0033022723000000003
2.691714 -0.0035053784999999997
2.692714 -0.0037078137999999997
2.693714 -0.0039095688
2.694714 -0.0041106341
2.695714 -0.0043110005
2.696714 -0.004510659
2.697714 -0.0047095999999999996
2.698714 -0.0049078146
2.699714 -0.0051052935
2.700714 -0.0053020274
2.701714 -0.0054980075
2.702714 -0.0056932251
2.703714 -0.005887671400000001
2.704714 -0.0060813374
2.705714 -0.0062742147
2.706714 -0.0064662949
2.707714 -0.0066575696000000005
2.708714 -0.0068480302
2.709714 -0.0070376685
2.710714 -0.007226476
2.711714 -0.0074144438
2.712714 -0.0076015633
2.713714 -0.007787825599999999
2.714714 -0.0079732221
2.715714 -0.0081577426
2.716714 -0.0083413775
2.717714 -0.008524117599999999
2.718714 -0.0087059518
2.719714 -0.0088868699
2.720714 -0.0090668611
2.721714 -0.0092459137
2.722714 -0.0094240168
2.723714 -0.0096011579
2.724714 -0.0097773256
2.725714 -0.0099525081
2.726714 -0.010126692999999999
2.727714 -0.010299869
2.728714 -0.010472024
2.729714 -0.010643146000000001
2.730714 -0.010813226
2.731714 -0.010982252
2.732714 -0.011150214
2.733714 -0.011317102
2.734714 -0.011482909
2.735714 -0.011647626000000001
2.736714 -0.011811245
2.737714 -0.011973761
2.738714 -0.012135167
2.739714 -0.012295458999999998
2.740714 -0.012454632
2.741714 -0.012612682
2.742714 -0.012769605
2.743714 -0.012925401
2.744714 -0.013080065000000002
2.745714 -0.013233594999999999
2.746714 -0.013385989999999999
2.747714 -0.013537248000000002
2.748714 -0.013687366
2.749714 -0.013836341
2.750714 -0.013984172
2.751714 -0.014130855999999999
2.752714 -0.014276385999999999
2.753714 -0.014420762
2.754714 -0.014563976000000001
2.755714 -0.014706022999999999
2.756714 -0.014846897
2.757714 -0.014986591
2.758714 -0.015125098
2.759714 -0.01526241
2.760714 -0.015398517
2.761714 -0.015533410000000001
2.762714 -0.015667079
2.763714 -0.015799515
2.764714 -0.015930705
2.765714 -0.016060639999999998
2.766714 -0.016189310000000002
2.767714 -0.016316702000000002
2.768714 -0.016442806
2.769714 -0.016567612
2.770714 -0.016691109
2.771714 -0.016813287
2.772714 -0.016934137000000002
2.773714 -0.017053648
2.774714 -0.017171814
2.775714 -0.017288625999999998
2.776714 -0.017404074999999998
2.777714 -0.017518154
2.778714 -0.017630859
2.779714 -0.017742181
2.780714 -0.017852115
2.781714 -0.017960656
2.782714 -0.018067800999999998
2.783714 -0.018173544
2.784714 -0.018277881
2.785714 -0.018380809
2.786714 -0.018482326
2.787714 -0.018582428
2.788714 -0.018681111
2.789714 -0.018778375
2.790714 -0.018874214
2.791714 -0.018968627000000002
2.792714 -0.019061609
2.793714 -0.019153158
2.794714 -0.019243271000000003
2.795714 -0.019331943
2.796714 -0.019419171
2.797714 -0.019504952
2.798714 -0.01958928
2.799714 -0.019672152
2.800714 -0.019753561
2.801714 -0.019833504999999998
2.802714 -0.019911978
2.803714 -0.019988974
2.804714 -0.020064489
2.805714 -0.020138519
2.806714 -0.020211059
2.807714 -0.020282106
2.808714 -0.020351654
2.809714 -0.020419701
2.810714 -0.020486244
2.811714 -0.020551281
2.812714 -0.020614811
2.813714 -0.020676831
2.814714 -0.020737341
2.815714 -0.020796341
2.816714 -0.020853832
2.817714 -0.020909814
2.818714 -0.020964289
2.819714 -0.021017258
2.820714 -0.021068723
2.821714 -0.021118684999999998
2.822714 -0.021167149
2.823714 -0.021214114000000003
2.824714 -0.021259583999999998
2.825714 -0.02130356
2.826714 -0.021346044
2.827714 -0.021387037
2.828714 -0.021426541
2.829714 -0.021464555
2.830714 -0.02150108
2.831714 -0.021536117
2.832714 -0.021569664
2.833714 -0.02160172
2.834714 -0.021632285
2.835714 -0.021661358000000002
2.836714 -0.021688937
2.837714 -0.02171502
2.838714 -0.021739605000000002
2.839714 -0.021762692
2.840714 -0.021784278
2.841714 -0.021804363
2.842714 -0.021822944
2.843714 -0.021840022
2.844714 -0.021855596
2.845714 -0.021869666
2.846714 -0.021882231999999998
2.847714 -0.021893292
2.848714 -0.02190285
2.849714 -0.021910906
2.850714 -0.02191746
2.851714 -0.021922516
2.852714 -0.021926072
2.853714 -0.021928133
2.854714 -0.021928699
2.855714 -0.021927772
2.856714 -0.021925353
2.857714 -0.021921446
2.858714 -0.021916052
2.859714 -0.021909170999999998
2.860714 -0.021900806999999998
2.861714 -0.02189096
2.862714 -0.021879633
2.863714 -0.021866825
2.864714 -0.021852541
2.865714 -0.021836783000000002
2.866714 -0.021819552
2.867714 -0.02180085
2.868714 -0.02178068
2.869714 -0.021759044
2.870714 -0.021735947
2.871714 -0.021711391
2.872714 -0.02168538
2.873714 -0.021657921
2.874714 -0.021629017
2.875714 -0.021598673
2.876714 -0.021566896000000002
2.877714 -0.021533691
2.878714 -0.021499066
2.879714 -0.021463029999999998
2.880714 -0.021425588000000002
2.881714 -0.021386749
2.882714 -0.02134652
2.883714 -0.021304912
2.884714 -0.021261931
2.885714 -0.021217589
2.886714 -0.021171893
2.887714 -0.021124851
2.888714 -0.021076473
2.889714 -0.021026768
2.890714 -0.020975745
2.891714 -0.02092341
2.892714 -0.020869773
2.893714 -0.020814841
2.894714 -0.020758623
2.895714 -0.020701123999999998
2.896714 -0.02064235
2.897714 -0.02058231
2.898714 -0.020521009
2.899714 -0.020458452
2.900714 -0.020394645
2.901714 -0.020329592
2.902714 -0.020263299000000002
2.903714 -0.020195770999999998
2.904714 -0.020127012
2.905714 -0.020057026999999998
2.906714 -0.01998582
2.907714 -0.019913398000000002
2.908714 -0.019839765000000002
2.909714 -0.019764926000000002
2.910714 -0.019688887999999998
2.911714 -0.019611657
2.912714 -0.019533237999999998
2.913714 -0.019453641
2.914714 -0.019372872
2.915714 -0.01929094
2.916714 -0.019207854
2.917714 -0.019123624999999998
2.918714 -0.019038262
2.919714 -0.018951777
2.920714 -0.018864182
2.921714 -0.018775489000000003
2.922714 -0.018685711
2.923714 -0.018594861
2.924714 -0.018502952
2.925714 -0.018409999
2.926714 -0.018316015
2.927714 -0.018221015
2.928714 -0.018125011
2.929714 -0.01802802
2.930714 -0.017930054
2.931714 -0.017831125
2.932714 -0.017731248
2.933714 -0.017630437
2.934714 -0.017528702
2.935714 -0.017426055
2.936714 -0.01732251
2.937714 -0.017218075
2.938714 -0.017112763
2.939714 -0.017006583
2.940714 -0.016899545000000002
2.941714 -0.016791659
2.942714 -0.016682934
2.943714 -0.016573379
2.944714 -0.016463002
2.945714 -0.016351814000000003
2.946714 -0.016239822
2.947714 -0.016127038
2.948714 -0.016013467
2.949714 -0.015899121000000002
2.950714 -0.01578401
2.951714 -0.015668142
2.952714 -0.015551527
2.953714 -0.015434176
2.954714 -0.0153161
2.955714 -0.01519731
2.956714 -0.015077815999999999
2.957714 -0.01495763
2.958714 -0.014836763
2.959714 -0.014715227
2.960714 -0.014593034999999999
2.961714 -0.014470196
2.962714 -0.014346722999999999
2.963714 -0.014222627
2.964714 -0.01409792
2.965714 -0.013972611999999999
2.966714 -0.013846714999999999
2.967714 -0.01372024
2.968714 -0.013593197
2.969714 -0.013465599
2.970714 -0.013337455000000002
2.971714 -0.013208775
2.972714 -0.01307957
2.973714 -0.012949851
2.974714 -0.012819628999999999
2.975714 -0.012688913999999999
2.976714 -0.012557717999999999
2.977714 -0.012426051999999998
2.978714 -0.012293929
2.979714 -0.012161361
2.980714 -0.012028359
2.981714 -0.011894938
2.982714 -0.01176111
2.983714 -0.011626892
2.984714 -0.011492295
2.985714 -0.011357336
2.986714 -0.011222030000000001
2.987714 -0.011086393
2.988714 -0.010950441
2.989714 -0.010814189
2.990714 -0.010677654
2.991714 -0.010540852
2.992714 -0.0104038
2.993714 -0.010266514000000001
2.994714 -0.010129011
2.995714 -0.0099913064
2.996714 -0.0098534161
2.997714 -0.0097153556
2.998714 -0.00957714
2.999714 -0.009438783999999999
3.000714 -0.009300302199999999
3.001714 -0.0091617083
3.002714 -0.0090230154
3.003714 -0.0088842367
3.004714 -0.0087453845
3.005714 -0.0086064712
3.006714 -0.0084675085
3.007714 -0.0083285064
3.008714 -0.0081894766
3.009714 -0.0080504287
3.010714 -0.0079113728
3.011714 -0.0077723183
3.012714 -0.007633274099999999
3.013714 -0.0074942502
3.014714 -0.0073552546000000005
3.015714 -0.0072162968999999995
3.016714 -0.0070773858
3.017714 -0.006938529999999999
3.018714 -0.0067997382
3.019714 -0.0066610199000000005
3.020714 -0.0065223845
3.021714 -0.0063838415
3.022714 -0.006245400400000001
3.023714 -0.0061070721
3.024714 -0.0059688671
3.025714 -0.0058307964
3.026714 -0.0056928715
3.027714 -0.0055551041
3.028714 -0.005417507100000001
3.029714 -0.0052800922
3.030714 -0.0051428731000000005
3.031714 -0.0050058624999999995
3.032714 -0.0048690737
3.033714 -0.0047325208
3.034714 -0.0045962170000000005
3.035714 -0.0044601758000000005
3.036714 -0.004324410799999999
3.037714 -0.0041889354
3.038714 -0.0040537627
3.039714 -0.0039189053
3.040714 -0.0037843758
3.041714 -0.0036501864
3.042714 -0.0035163487999999997
3.043714 -0.0033828743000000002
3.044714 -0.0032497737
3.045714 -0.0031170573
3.046714 -0.0029847351
3.047714 -0.0028528166
3.048714 -0.0027213110999999997
3.049714 -0.0025902275
3.050714 -0.0024595744
3.051714 -0.0023293602
3.052714 -0.0021995933000000002
3.053714 -0.0020702817
3.054714 -0.0019414336
3.055714 -0.0018130571
3.056714 -0.0016851604000000001
3.057714 -0.0015577516000000002
3.058714 -0.0014308394
3.059714 -0.0013044324
3.060714 -0.0011785393
3.061714 -0.0010531692
3.062714 -0.0009283314299999999
3.063714 -0.00080403534
3.064714 -0.0006802907099999999
3.065714 -0.00055710748
3.066714 -0.00043449581
3.067714 -0.00031246605000000003
3.068714 -0.00019102863
3.069714 -7.019421e-05
3.070714 5.0026517e-05
3.071714 0.00016962275
3.072714 0.00028858367
3.073714 0.00040689847
3.074714 0.0005245563
3.075714 0.00064154647
3.076714 0.00075785833
3.077714 0.0008734814399999999
3.078714 0.00098840537
3.079714 0.00110262
3.080714 0.0012161154
3.081714 0.0013288819
3.082714 0.0014409101
3.083714 0.0015521909999999999
3.084714 0.0016627155
3.085714 0.0017724751
3.086714 0.0018814617
3.087714 0.0019896674000000002
3.088714 0.0020970847
3.089714 0.0022037064000000003
3.090714 0.0023095256
3.091714 0.0024145356
3.092714 0.0025187304
3.093714 0.002622104
3.094714 0.0027246506
3.095714 0.002826365
3.096714 0.0029272423
3.097714 0.0030272775000000003
3.098714 0.0031264659
3.099714 0.0032248034
3.100714 0.0033222856
3.101714 0.0034189085
3.102714 0.0035146676999999998
3.103714 0.0036095596000000002
3.104714 0.0037035803
3.105714 0.0037967260000000003
3.106714 0.0038889924
3.107714 0.0039803759
3.108714 0.0040708721
3.109714 0.004160477
3.110714 0.004249185799999999
3.111714 0.0043369946
3.112714 0.0044238983
3.113714 0.0045098917
3.114714 0.0045949701999999995
3.115714 0.0046791283
3.116714 0.0047623605
3.117714 0.0048446615
3.118714 0.004926025200000001
3.119714 0.0050064459999999995
3.120714 0.005085918
3.121714 0.0051644353999999995
3.122714 0.005241992
3.123714 0.0053185824
3.124714 0.0053942003
3.125714 0.005468840799999999
3.126714 0.0055424982
3.127714 0.0056151675
3.128714 0.0056868440999999995
3.129714 0.0057575235
3.130714 0.0058272013
3.131714 0.0058958736000000005
3.132714 0.0059635371
3.133714 0.006030188499999999
3.134714 0.0060958253
3.135714 0.0061604449
3.136714 0.0062240455
3.137714 0.0062866245999999995
3.138714 0.0063481813
3.139714 0.0064087151
3.140714 0.0064682245
3.141714 0.006526709300000001
3.142714 0.006584169
3.143714 0.0066406035
3.144714 0.006696013599999999
3.145714 0.0067503992
3.146714 0.0068037603
3.147714 0.0068560985
3.148714 0.006907414400000001
3.149714 0.0069577094
3.150714 0.0070069837
3.151714 0.0070552393
3.152714 0.007102477
3.153714 0.0071486982
3.154714 0.0071939045
3.155714 0.0072380972
3.156714 0.0072812778
3.157714 0.0073234471
3.158714 0.007364606399999999
3.159714 0.0074047566
3.160714 0.007443898400000001
3.161714 0.0074820330999999995
3.162714 0.0075191601
3.163714 0.0075552809
3.164714 0.007590394700000001
3.165714 0.0076245014
3.166714 0.0076576005
3.167714 0.0076896918
3.168714 0.0077207740000000006
3.169714 0.007750847
3.170714 0.0077799086
3.171714 0.0078079589
3.172714 0.0078349964
3.173714 0.0078610195
3.174714 0.007886027700000001
3.175714 0.0079100195
3.176714 0.0079329948
3.177714 0.0079549529
3.178714 0.0079758938
3.179714 0.0079958176
3.180714 0.0080147242
3.181714 0.008032615
3.182714 0.0080494916
3.183714 0.0080653546
3.184714 0.008080206999999999
3.185714 0.008094051
3.186714 0.0081068894
3.187714 0.0081187252
3.188714 0.008129562
3.189714 0.0081394042
3.190714 0.008148256199999999
3.191714 0.0081561229
3.192714 0.0081630089
3.193714 0.0081689192
3.194714 0.008173858800000001
3.195714 0.0081778344
3.196714 0.008180851
3.197714 0.0081829152
3.198714 0.008184032800000001
3.199714 0.0081842103
3.200714 0.0081834543
3.201714 0.0081817707
3.202714 0.0081791666
3.203714 0.0081756487
3.204714 0.0081712235
3.205714 0.0081658975
3.206714 0.008159678
3.207714 0.0081525715
3.208714 0.008144584699999999
3.209714 0.0081357241
3.210714 0.0081259968
3.211714 0.0081154089
3.212714 0.0081039674
3.213714 0.0080916783
3.214714 0.0080785481
3.215714 0.0080645827
3.216714 0.0080497877
3.217714 0.008034169899999999
3.218714 0.0080177349
3.219714 0.008000488699999999
3.220714 0.0079824371
3.221714 0.0079635851
3.222714 0.0079439385
3.223714 0.0079235026
3.224714 0.007902283
3.225714 0.0078802848
3.226714 0.007857513299999999
3.227714 0.007833973400000001
3.228714 0.0078096709
3.229714 0.0077846111
3.230714 0.007758798900000001
3.231714 0.0077322395
3.232714 0.0077049386
3.233714 0.007676901399999999
3.234714 0.007648133800000001
3.235714 0.0076186407
3.236714 0.0075884273
3.237714 0.007557499299999999
3.238714 0.007525862
3.239714 0.0074935211
3.240714 0.007460482400000001
3.241714 0.0074267518
3.242714 0.0073923344
3.243714 0.007357235899999999
3.244714 0.0073214629
3.245714 0.0072850205
3.246714 0.007247915299999999
3.247714 0.0072101531
3.248714 0.0071717404
3.249714 0.0071326838
3.250714 0.0070929898
3.251714 0.007052665
3.252714 0.0070117167
3.253714 0.0069701513
3.254714 0.0069279777
3.255714 0.0068852023
3.256714 0.006841834000000001
3.257714 0.006797880599999999
3.258714 0.006753351
3.259714 0.006708253899999999
3.260714 0.006662598
3.261714 0.0066163928
3.262714 0.0065696476999999994
3.263714 0.006522372899999999
3.264714 0.0064745778
3.265714 0.006426272
3.266714 0.0063774656
3.267714 0.0063281694999999995
3.268714 0.0062783933
3.269714 0.0062281462000000004
3.270714 0.006177439400000001
3.271714 0.0061262814
3.272714 0.0060746825
3.273714 0.0060226517
3.274714 0.0059701979
3.275714 0.0059173301
3.276714 0.0058640561999999995
3.277714 0.0058103848
3.278714 0.0057563233
3.279714 0.005701879500000001
3.280714 0.0056470606
3.281714 0.0055918736
3.282714 0.0055363249
3.283714 0.0054804215
3.284714 0.005424169600000001
3.285714 0.0053675758
3.286714 0.0053106462
3.287714 0.0052533873000000005
3.288714 0.0051958061
3.289714 0.0051379087
3.290714 0.0050797022
3.291714 0.0050211935999999995
3.292714 0.0049623908
3.293714 0.0049033009
3.294714 0.0048439324
3.295714 0.0047842936
3.296714 0.0047243935
3.297714 0.004664241
3.298714 0.0046038458
3.299714 0.0045432174
3.300714 0.0044823664
3.301714 0.0044213029
3.302714 0.0043600376
3.303714 0.0042985816
3.304714 0.0042369454999999995
3.305714 0.0041751402
3.306714 0.0041131771
3.307714 0.0040510673
3.308714 0.0039888217999999994
3.309714 0.0039264512
3.310714 0.0038639668
3.311714 0.0038013786
3.312714 0.0037386972999999997
3.313714 0.0036759330999999998
3.314714 0.0036130954
3.315714 0.0035501940000000004
3.316714 0.0034872384
3.317714 0.0034242374
3.318714 0.0033611992
3.319714 0.0032981322999999997
3.320714 0.0032350449999999998
3.321714 0.0031719446
3.322714 0.0031088388
3.323714 0.0030457346
3.324714 0.0029826391
3.325714 0.0029195593
3.326714 0.0028565017000000002
3.327714 0.0027934728
3.328714 0.0027304794
3.329714 0.002667528
3.330714 0.0026046253
3.331714 0.0025417778999999997
3.332714 0.0024789928
3.333714 0.0024162768
3.334714 0.0023536371
3.335714 0.0022910814
3.336714 0.0022286169
3.337714 0.0021662518
3.338714 0.0021039941
3.339714 0.002041852
3.340714 0.0019798341
3.341714 0.0019179487999999999
3.342714 0.0018562049999999999
3.343714 0.0017946115
3.344714 0.0017331769
3.345714 0.0016719102999999999
3.346714 0.0016108199
3.347714 0.0015499141000000001
3.348714 0.0014892012
3.349714 0.0014286887999999998
3.350714 0.0013683846
3.351714 0.0013082955
3.352714 0.0012484279
3.353714 0.0011887881
3.354714 0.0011293814
3.355714 0.0010702131
3.356714 0.0010112877999999999
3.357714 0.00095260948
3.358714 0.0008941819
3.359714 0.00083600844
3.360714 0.00077809218
3.361714 0.00072043599
3.362714 0.00066304256
3.363714 0.00060591451
3.364714 0.00054905454
3.365714 0.00049246537
3.366714 0.00043614987
3.367714 0.00038011121
3.368714 0.00032435285
3.369714 0.00026887856
3.370714 0.00021369253000000002
3.371714 0.00015879942999999998
3.372714 0.0001042043
3.373714 4.9912636999999995e-05
3.374714 -4.0695998e-06
3.375714 -5.7736037e-05
3.376714 -0.00011107987999999999
3.377714 -0.00016409399
3.378714 -0.00021677088
3.379714 -0.00026910279
3.380714 -0.00032108178
3.381714 -0.00037269972
3.382714 -0.00042394831
3.383714 -0.00047481926
3.384714 -0.00052530413
3.385714 -0.0005753946
3.386714 -0.00062508238
3.387714 -0.0006743592600000001
3.388714 -0.00072321714
3.389714 -0.00077164805
3.390714 -0.00081964426
3.391714 -0.0008671982
3.392714 -0.00091430238
3.393714 -0.00096094964
3.394714 -0.0010071329
3.395714 -0.0010528454
3.396714 -0.0010980806
3.397714 -0.001142832
3.398714 -0.0011870936
3.399714 -0.0012308593
3.400714 -0.0012741234
3.401714 -0.0013168804
3.402714 -0.0013591249999999999
3.403714 -0.0014008521
3.404714 -0.0014420570999999999
3.405714 -0.0014827351
3.406714 -0.0015228818999999999
3.407714 -0.0015624934999999998
3.408714 -0.001601566
3.409714 -0.0016400953999999998
3.410714 -0.0016780788
3.411714 -0.0017155129
3.412714 -0.0017523946999999998
3.413714 -0.0017887216
3.414714 -0.0018244913
3.415714 -0.0018597015
3.416714 -0.0018943500999999998
3.417714 -0.0019284356
3.418714 -0.0019619563
3.419714 -0.001994911
3.420714 -0.0020272984
3.421714 -0.0020591178
3.422714 -0.0020903684
3.423714 -0.0021210497
3.424714 -0.0021511612
3.425714 -0.0021807029
3.426714 -0.0022096749
3.427714 -0.0022380771000000002
3.428714 -0.0022659098
3.429714 -0.0022931734
3.430714 -0.0023198681
3.431714 -0.0023459945
3.432714 -0.0023715528999999997
3.433714 -0.002396544
3.434714 -0.0024209679
3.435714 -0.0024448253
3.436714 -0.0024681160000000002
3.437714 -0.0024908402
3.438714 -0.0025129979
3.439714 -0.0025345884
3.440714 -0.0025556114
3.441714 -0.0025760659
3.442714 -0.0025959511
3.443714 -0.0026152655
3.444714 -0.0026340076
3.445714 -0.0026521755000000003
3.446714 -0.0026697673
3.447714 -0.0026867807
3.448714 -0.0027032134
3.449714 -0.0027190632
3.450714 -0.0027343272
3.451714 -0.0027490034
3.452714 -0.0027630889
3.453714 -0.0027765816
3.454714 -0.0027894792
3.455714 -0.0028017797
3.456714 -0.0028134812999999997
3.457714 -0.0028245824
3.458714 -0.002835082
3.459714 -0.0028449789
3.460714 -0.0028542729
3.461714 -0.0028629634
3.462714 -0.0028710509
3.463714 -0.0028785355
3.464714 -0.0028854180000000003
3.465714 -0.0028916995
3.466714 -0.0028973811
3.467714 -0.0029024643
3.468714 -0.0029069506
3.469714 -0.0029108418
3.470714 -0.0029141393999999998
3.471714 -0.0029168454
3.472714 -0.0029189612
3.473714 -0.0029204886
3.474714 -0.0029214292
3.475714 -0.0029217845
3.476714 -0.0029215556000000004
3.477714 -0.002920744
3.478714 -0.0029193507
3.479714 -0.0029173765
3.480714 -0.0029148225000000002
3.481714 -0.0029116893
3.482714 -0.0029079778
3.483714 -0.0029036888
3.484714 -0.002898823
3.485714 -0.0028933814999999997
3.486714 -0.0028873652
3.487714 -0.0028807755
3.488714 -0.002873614
3.489714 -0.0028658824
3.490714 -0.0028575827
3.491714 -0.0028487175
3.492714 -0.0028392897
3.493714 -0.0028293023000000002
3.494714 -0.0028187589
3.495714 -0.0028076633
3.496714 -0.0027960195
3.497714 -0.0027838323
3.498714 -0.0027711060999999998
3.499714 -0.0027578457
3.500714 -0.0027440559
3.501714 -0.0027297419
3.502714 -0.0027149084
3.503714 -0.0026995604
3.504714 -0.0026837023999999998
3.505714 -0.0026673391
3.506714 -0.0026504746999999997
3.507714 -0.0026331130000000003
3.508714 -0.0026152575
3.509714 -0.0025969113
3.510714 -0.0025780773
3.511714 -0.0025587578
3.512714 -0.0025389549
3.513714 -0.00251867
3.514714 -0.0024979045999999998
3.515714 -0.0024766598
3.516714 -0.0024549361
3.517714 -0.0024327344
3.518714 -0.0024100551
3.519714 -0.0023868988
3.520714 -0.0023632661
3.521714 -0.0023391578
3.522714 -0.0023145747
3.523714 -0.0022895181
3.524714 -0.0022639899
3.525714 -0.0022379918
3.526714 -0.0022115266
3.527714 -0.0021845972
3.528714 -0.0021572073999999997
3.529714 -0.0021293614
3.530714 -0.0021010641
3.531714 -0.002072321
3.532714 -0.0020431382
3.533714 -0.0020135223
3.534714 -0.0019834806000000003
3.535714 -0.0019530207
3.536714 -0.0019221508000000001
3.537714 -0.0018908796999999998
3.538714 -0.001859216
3.539714 -0.0018271689
3.540714 -0.0017947475
3.541714 -0.0017619615
3.542714 -0.0017288201
3.543714 -0.0016953322999999998
3.544714 -0.0016615071
3.545714 -0.0016273530000000002
3.546714 -0.0015928785000000002
3.547714 -0.001558091
3.548714 -0.001522998
3.549714 -0.0014876061
3.550714 -0.0014519213
3.551714 -0.0014159489
3.552714 -0.0013796938
3.553714 -0.0013431601
3.554714 -0.0013063511
3.555714 -0.0012692698
3.556714 -0.0012319186
3.557714 -0.0011942994
3.558714 -0.001156414
3.559714 -0.0011182635
3.560714 -0.0010798491
3.561714 -0.0010411719
3.562714 -0.0010022331
3.563714 -0.0009630340199999999
3.564714 -0.00092357614
3.565714 -0.00088386123
3.566714 -0.00084389158
3.567714 -0.0008036698999999999
3.568714 -0.00076319948
3.569714 -0.0007224839900000001
3.570714 -0.00068152772
3.571714 -0.00064033552
3.572714 -0.00059891272
3.573714 -0.00055726518
3.574714 -0.0005153991
3.575714 -0.0004733211
3.576714 -0.00043103805000000003
3.577714 -0.00038855705
3.578714 -0.00034588534
3.579714 -0.00030303013
3.580714 -0.00025999866
3.581714 -0.000216798
3.582714 -0.00017343508
3.583714 -0.00012991653
3.584714 -8.624873e-05
3.585714 -4.2437728000000005e-05
3.586714 1.5107723e-06
3.587714 4.5591409e-05
3.588714 8.9799164e-05
3.589714 0.00013412933
3.590714 0.00017857751
3.591714 0.00022313952
3.592714 0.00026781142
3.593714 0.00031258937
3.594714 0.00035746964
3.595714 0.0004024485
3.596714 0.00044752219
3.597714 0.0004926868799999999
3.598714 0.00053793851
3.599714 0.00058327282
3.600714 0.00062868535
3.601714 0.00067417127
3.602714 0.0007197254
3.603714 0.00076534225
3.604714 0.00081101598
3.605714 0.0008567401899999999
3.606714 0.00090250833
3.607714 0.0009483133900000001
3.608714 0.00099414801
3.609714 0.0010400046
3.610714 0.0010858750999999999
3.611714 0.0011317515
3.612714 0.0011776254
3.613714 0.0012234884
3.614714 0.001269332
3.615714 0.0013151477999999999
3.616714 0.0013609274
3.617714 0.0014066626
3.618714 0.0014523454
3.619714 0.0014979679
3.620714 0.0015435227
3.621714 0.0015890029
3.622714 0.0016344016
3.623714 0.0016797128
3.624714 0.0017249308999999998
3.625714 0.0017700504
3.626714 0.0018150668000000002
3.627714 0.0018599756
3.628714 0.0019047730999999998
3.629714 0.0019494561
3.630714 0.0019940215
3.631714 0.0020384667000000003
3.632714 0.0020827893
3.633714 0.0021269872
3.634714 0.0021710588
3.635714 0.002215002
3.636714 0.002258815
3.637714 0.0023024964
3.638714 0.0023460441
3.639714 0.0023894559000000003
3.640714 0.0024327299
3.641714 0.0024758634
3.642714 0.0025188539
3.643714 0.0025616984
3.644714 0.0026043936
3.645714 0.0026469357
3.646714 0.0026893210999999998
3.647714 0.0027315453000000003
3.648714 0.0027736038
3.649714 0.0028154919999999997
3.650714 0.0028572049
3.651714 0.0028987371000000002
3.652714 0.0029400837
3.653714 0.0029812389
3.654714 0.0030221974
3.655714 0.0030629537000000004
3.656714 0.0031035022
3.657714 0.003143838
3.658714 0.0031839551
3.659714 0.0032238488
3.660714 0.0032635136
3.661714 0.0033029450000000003
3.662714 0.0033421376
3.663714 0.0033810872999999997
3.664714 0.0034197896
3.665714 0.0034582401
3.666714 0.0034964349
3.667714 0.0035343699
3.668714 0.0035720415
3.669714 0.0036094460999999997
3.670714 0.0036465803999999997
3.671714 0.0036834408000000003
3.672714 0.0037200236
3.673714 0.0037563254999999998
3.674714 0.0037923433
3.675714 0.0038280741
3.676714 0.0038635142000000003
3.677714 0.0038986604
3.678714 0.0039335093000000005
3.679714 0.003968057400000001
3.680714 0.0040023016
3.681714 0.0040362385
3.682714 0.0040698651
3.683714 0.0041031777
3.684714 0.0041361734
3.685714 0.004168849
3.686714 0.0042012016
3.687714 0.0042332278
3.688714 0.0042649248
3.689714 0.00429629
3.690714 0.0043273209
3.691714 0.0043580152
3.692714 0.0043883705000000005
3.693714 0.0044183846
3.694714 0.0044480551999999994
3.695714 0.0044773809
3.696714 0.0045063596
3.697714 0.0045349894
3.698714 0.0045632688999999995
3.699714 0.0045911958000000004
3.700714 0.0046187684
3.701714 0.0046459852
3.702714 0.0046728437
3.703714 0.0046993417
3.704714 0.0047254769
3.705714 0.0047512469
3.706714 0.0047766483
3.707714 0.0048016787
3.708714 0.0048263344
3.709714 0.0048506117
3.710714 0.004874507399999999
3.711714 0.0048980175
3.712714 0.0049211376
3.713714 0.0049438636999999995
3.714714 0.0049661918
3.715714 0.0049881179
3.716714 0.0050096376
3.717714 0.0050307469999999995
3.718714 0.005051442
3.719714 0.005071719000000001
3.720714 0.0050915751
3.721714 0.0051110066
3.722714 0.0051300113999999996
3.723714 0.0051485866
3.724714 0.0051667303
3.725714 0.005184441000000001
3.726714 0.0052017178
3.727714 0.0052185595
3.728714 0.0052349653
3.729714 0.0052509356
3.730714 0.005266470499999999
3.731714 0.0052815703
3.732714 0.0052962358
3.733714 0.0053104675
3.734714 0.0053242667
3.735714 0.0053376345000000006
3.736714 0.0053505722
3.737714 0.0053630807
3.738714 0.005375161000000001
3.739714 0.0053868145
3.740714 0.0053980417
3.741714 0.0054088432
3.742714 0.0054192198
3.743714 0.0054291715
3.744714 0.0054386986
3.745714 0.0054478009
3.746714 0.0054564774
3.747714 0.005464728
3.748714 0.0054725515
3.749714 0.005479947099999999
3.750714 0.0054869135
3.751714 0.0054934495
3.752714 0.0054995533000000004
3.753714 0.0055052237999999995
3.754714 0.005510459600000001
3.755714 0.0055152594999999995
3.756714 0.0055196222
3.757714 0.0055235469
3.758714 0.0055270324
3.759714 0.0055300785000000005
3.760714 0.0055326847
3.761714 0.0055348515
3.762714 0.0055365792
3.763714 0.005537868499999999
3.764714 0.0055387209
3.765714 0.0055391378
3.766714 0.005539121399999999
3.767714 0.0055386743
3.768714 0.0055377989999999995
3.769714 0.0055364984
3.770714 0.0055347758
3.771714 0.0055326345
3.772714 0.0055300780999999995
3.773714 0.0055271098999999995
3.774714 0.0055237335
3.775714 0.0055199522
3.776714 0.0055157695999999996
3.777714 0.0055111883
3.778714 0.0055062112000000005
3.779714 0.0055008408
3.780714 0.0054950793000000005
3.781714 0.0054889282
3.782714 0.0054823886
3.783714 0.0054754611000000005
3.784714 0.0054681463
3.785714 0.0054604436
3.786714 0.0054523527
3.787714 0.0054438726
3.788714 0.0054350017
3.789714 0.0054257383
3.790714 0.005416080199999999
3.791714 0.005406025199999999
3.792714 0.0053955708
3.793714 0.0053847139
3.794714 0.0053734526
3.795714 0.0053617841
3.796714 0.0053497057
3.797714 0.0053372153999999995
3.798714 0.0053243115
3.799714 0.0053109921
3.800714 0.005297256199999999
3.801714 0.005283103
3.802714 0.0052685322
3.803714 0.0052535444
3.804714 0.0052381405
3.805714 0.0052223219
3.806714 0.0052060903000000006
3.807714 0.0051894487
3.808714 0.005172400099999999
3.809714 0.0051549479
3.810714 0.005137096
3.811714 0.005118849
3.812714 0.0051002116000000005
3.813714 0.005081188600000001
3.814714 0.0050617851000000005
3.815714 0.0050420062
3.816714 0.0050218565
3.817714 0.0050013411999999995
3.818714 0.004980465
3.819714 0.004959232
3.820714 0.0049376464
3.821714 0.0049157119
3.822714 0.0048934315
3.823714 0.0048708083000000004
3.824714 0.0048478443
3.825714 0.0048245412
3.826714 0.0048009001999999995
3.827714 0.0047769223
3.828714 0.004752607900000001
3.829714 0.0047279569
3.830714 0.0047029695
3.831714 0.0046776448
3.832714 0.0046519825
3.833714 0.004625981800000001
3.834714 0.0045996425
3.835714 0.0045729637
3.836714 0.0045459452
3.837714 0.0045185872
3.838714 0.0044908898
3.839714 0.0044628537999999995
3.840714 0.0044344801
3.841714 0.0044057702
3.842714 0.0043767268
3.843714 0.0043473519
3.844714 0.0043176489
3.845714 0.0042876214
3.846714 0.0042572738
3.847714 0.0042266103
3.848714 0.0041956362
3.849714 0.0041643565
3.850714 0.004132777
3.851714 0.0041009036
3.852714 0.0040687423999999995
3.853714 0.0040362997
3.854714 0.004003581500000001
3.855714 0.0039705941000000005
3.856714 0.0039373433999999995
3.857714 0.003903835
3.858714 0.0038700749
3.859714 0.0038360686
3.860714 0.0038018206
3.861714 0.0037673355000000003
3.862714 0.0037326176000000003
3.863714 0.0036976704
3.864714 0.0036624973000000003
3.865714 0.0036271008999999997
3.866714 0.0035914833
3.867714 0.0035556465999999998
3.868714 0.0035195924
3.869714 0.0034833214000000003
3.870714 0.0034468343000000003
3.871714 0.0034101318
3.872714 0.003373214
3.873714 0.0033360803999999997
3.874714 0.0032987310999999997
3.875714 0.0032611657
3.876714 0.0032233841999999998
3.877714 0.0031853861999999998
3.878714 0.0031471718
3.879714 0.0031087409000000003
3.880714 0.0030700939999999998
3.881714 0.0030312316000000003
3.882714 0.0029921547999999997
3.883714 0.0029528646
3.884714 0.0029133627
3.885714 0.0028736510999999997
3.886714 0.0028337319
3.887714 0.0027936079
3.888714 0.002753282
3.889714 0.0027127573
3.890714 0.0026720374
3.891714 0.002631126
3.892714 0.0025900268
3.893714 0.0025487439
3.894714 0.0025072814
3.895714 0.002465643
3.896714 0.0024238332
3.897714 0.0023818558000000003
3.898714 0.002339715
3.899714 0.0022974144
3.900714 0.0022549577
3.901714 0.0022123484
3.902714 0.0021695902
3.903714 0.002126686
3.904714 0.0020836393
3.905714 0.002040453
3.906714 0.0019971299
3.907714 0.001953673
3.908714 0.0019100849
3.909714 0.0018663684
3.910714 0.0018225262
3.911714 0.0017785611000000002
3.912714 0.0017344759000000002
3.913714 0.0016902732
3.914714 0.001645956
3.915714 0.0016015274
3.916714 0.0015569904
3.917714 0.001512348
3.918714 0.0014676036
3.919714 0.0014227603
3.920714 0.0013778215000000002
3.921714 0.0013327905
3.922714 0.0012876707000000001
3.923714 0.0012424654
3.924714 0.0011971779
3.925714 0.0011518114000000001
3.926714 0.001106369
3.927714 0.0010608539
3.928714 0.0010152688
3.929714 0.0009696165799999999
3.930714 0.00092389964
3.931714 0.0008781204100000001
3.932714 0.00083228097
3.933714 0.0007863834100000001
3.934714 0.00074042941
3.935714 0.00069442058
3.936714 0.00064835826
3.937714 0.00060224374
3.938714 0.00055607807
3.939714 0.00050986214
3.940714 0.00046359678
3.941714 0.00041728272
3.942714 0.00037092065999999997
3.943714 0.00032451128
3.944714 0.00027805521999999997
3.945714 0.00023155321
3.946714 0.00018500604
3.947714 0.00013841457
3.948714 9.1779827e-05
3.949714 4.5102993e-05
3.950714 -1.614584e-06
3.951714 -4.8371355999999995e-05
3.952714 -9.516556400000001e-05
3.953714 -0.00014199522
3.954714 -0.00018885814
3.955714 -0.0002357519
3.956714 -0.00028267386
3.957714 -0.00032962121
3.958714 -0.00037659092
3.959714 -0.00042357988
3.960714 -0.00047058478999999995
3.961714 -0.0005176022999999999
3.962714 -0.000564629
3.963714 -0.00061166143
3.964714 -0.0006586962199999999
3.965714 -0.00070573005
3.966714 -0.00075275966
3.967714 -0.00079978199
3.968714 -0.00084679405
3.969714 -0.00089379319
3.970714 -0.0009407767699999999
3.971714 -0.0009877426200000001
3.972714 -0.0010346886
3.973714 -0.0010816127999999999
3.974714 -0.0011285135
3.975714 -0.0011753894
3.976714 -0.0012222392
3.977714 -0.0012690617
3.978714 -0.0013158559
3.979714 -0.001362621
3.980714 -0.001409356
3.981714 -0.0014560600000000001
3.982714 -0.0015027323
3.983714 -0.0015493717
3.984714 -0.0015959775000000001
3.985714 -0.0016425483
3.986714 -0.001689083
3.987714 -0.0017355801999999999
3.988714 -0.0017820383
3.989714 -0.0018284556
3.990714 -0.0018748304
3.991714 -0.0019211606
3.992714 -0.0019674442
3.993714 -0.0020136791
3.994714 -0.0020598629
3.995714 -0.0021059934
3.996714 -0.0021520683999999997
3.997714 -0.0021980855
3.998714 -0.0022440427999999998
3.999714 -0.0022899381
4.000714 -0.0023357696
4.001714 -0.0023815353000000003
4.002714 -0.0024272336
4.003714 -0.0024728632
4.004714 -0.0025184225
4.005714 -0.0025639105
4.006714 -0.0026093263
4.007714 -0.0026546691999999998
4.008714 -0.0026999382
4.009714 -0.0027451330000000003
4.010714 -0.0027902530000000004
4.011714 -0.0028352981
4.012714 -0.0028802677
4.013714 -0.0029251612
4.014714 -0.0029699784
4.015714 -0.0030147188
4.016714 -0.0030593816
4.017715 -0.0031039661
4.018714 -0.0031484713000000004
4.019714 -0.0031928957
4.020714 -0.0032372383
4.021714 -0.0032814973
4.022714 -0.0033256711
4.023714 -0.0033697575
4.024714 -0.0034137545
4.025714 -0.0034576598
4.026714 -0.0035014709
4.027714 -0.0035451852000000002
4.028714 -0.0035888006000000003
4.029714 -0.0036323145
4.030715 -0.0036757247000000002
4.031714 -0.0037190286
4.032714 -0.0037622244999999995
4.033714 -0.0038053109
4.034714 -0.0038482860000000002
4.035714 -0.0038911483
4.036714 -0.0039338971
4.037714 -0.003976532
4.038714 -0.0040190527
4.039714 -0.0040614595000000005
4.040714 -0.0041037525
4.041714 -0.0041459326999999995
4.042714 -0.0041880008
4.043715 -0.004229958000000001
4.044714 -0.0042718053
4.045714 -0.0043135442
4.046714 -0.0043551761
4.047714 -0.0043967022
4.048714 -0.004438123499999999
4.049714 -0.0044794411
4.050714 -0.0045206551
4.051714 -0.004561766
4.052714 -0.0046027737
4.053714 -0.0046436776999999995
4.054714 -0.0046844769
4.055714 -0.004725169899999999
4.056714 -0.004765754400000001
4.057714 -0.0048062284
4.058714 -0.0048465889000000005
4.059714 -0.0048868325
4.060714 -0.0049269558
4.061714 -0.004966955
4.062714 -0.0050068258
4.063715 -0.0050465638
4.064714 -0.0050861642999999995
4.065714 -0.0051256233
4.066714 -0.005164936
4.067714 -0.0052040985
4.068714 -0.005243106700000001
4.069714 -0.0052819571
4.070714 -0.0053206462
4.071714 -0.005359170999999999
4.072714 -0.0053975291
4.073714 -0.0054357188
4.074714 -0.0054737386
4.075714 -0.0055115877
4.076715 -0.005549266299999999
4.077714 -0.0055867749
4.078714 -0.0056241144
4.079714 -0.0056612866
4.080714 -0.0056982932
4.081714 -0.0057351372
4.082714 -0.0057718211
4.083714 -0.0058083486
4.084714 -0.0058447225
4.085714 -0.005880947
4.086714 -0.0059170248
4.087714 -0.0059529597
4.088714 -0.0059887549
4.089714 -0.0060244129
4.090714 -0.0060599359000000005
4.091714 -0.0060953262
4.092714 -0.0061305844
4.093714 -0.006165712
4.094714 -0.0062007086
4.095714 -0.0062355728
4.096714 -0.0062703039
4.097714 -0.0063048989000000005
4.098714 -0.0063393556
4.099714 -0.006373669699999999
4.100714 -0.006407836899999999
4.101714 -0.0064418527
4.102714 -0.006475712099999999
4.103714 -0.00650941
4.104714 -0.0065429398
4.105714 -0.0065762957
4.106714 -0.0066094718999999994
4.107714 -0.0066424625
4.108714 -0.0066752611
4.109715 -0.006707863200000001
4.110714 -0.0067402631
4.111714 -0.0067724563
4.112714 -0.006804438499999999
4.113714 -0.006836206
4.114714 -0.006867756000000001
4.115714 -0.006899086299999999
4.116714 -0.006930193899999999
4.117714 -0.0069610782
4.118714 -0.006991737600000001
4.119714 -0.0070221715
4.120714 -0.0070523805
4.121714 -0.007082364
4.122715 -0.0071121234
4.123714 -0.007141659399999999
4.124714 -0.0071709728000000006
4.125714 -0.007200065
4.126714 -0.0072289375
4.127714 -0.0072575909
4.128714 -0.0072860268
4.129714 -0.0073142458999999995
4.130714 -0.0073422496
4.131714 -0.0073700387000000004
4.132714 -0.0073976131
4.133714 -0.0074249729
4.134714 -0.007452118
4.135714 -0.007479048499999999
4.136714 -0.007505763600000001
4.137714 -0.0075322626999999994
4.138714 -0.0075585442
4.139714 -0.0075846066
4.140714 -0.0076104486999999995
4.141714 -0.007636068
4.142715 -0.0076614633
4.143714 -0.0076866316
4.144714 -0.0077115714000000005
4.145714 -0.007736279800000001
4.146714 -0.0077607553999999995
4.147714 -0.007784995300000001
4.148714 -0.0078089972
4.149714 -0.007832759
4.150714 -0.0078562793
4.151714 -0.0078795558
4.152714 -0.0079025871
4.153714 -0.0079253718
4.154714 -0.007947909
4.155715 -0.007970198199999999
4.156714 -0.007992237800000001
4.157714 -0.0080140278
4.158714 -0.0080355676
4.159714 -0.008056857
4.160714 -0.0080778955
4.161714 -0.0080986836
4.162714 -0.0081192207
4.163714 -0.0081395076
4.164714 -0.0081595434
4.165714 -0.0081793281
4.166714 -0.0081988619
4.167714 -0.0082181439
4.168715 -0.0082371735
4.169714 -0.008255949799999999
4.170714 -0.008274472199999999
4.171714 -0.008292738499999999
4.172714 -0.0083107479
4.173714 -0.0083284984
4.174714 -0.0083459876
4.175714 -0.0083632134
4.176714 -0.0083801737
4.177714 -0.0083968662
4.178714 -0.0084132887
4.179714 -0.008429438499999999
4.180714 -0.0084453124
4.181714 -0.0084609084
4.182714 -0.0084762236
4.183714 -0.008491255
4.184714 -0.0085060012
4.185714 -0.0085204585
4.186714 -0.0085346255
4.187714 -0.0085484993
4.188715 -0.0085620777
4.189714 -0.008575357799999999
4.190714 -0.0085883381
4.191714 -0.008601015
4.192714 -0.008613387
4.193714 -0.0086254513
4.194714 -0.0086372049
4.195714 -0.0086486449
4.196714 -0.0086597684
4.197714 -0.0086705724
4.198714 -0.008681054200000001
4.199714 -0.0086912092
4.200714 -0.008701035400000001
4.201715 -0.0087105283
4.202714 -0.0087196844
4.203714 -0.0087285
4.204714 -0.0087369714
4.205714 -0.008745095
4.206714 -0.008752867099999999
4.207714 -0.0087602843
4.208714 -0.0087673434
4.209714 -0.0087740409
4.210714 -0.008780373900000001
4.211714 -0.0087863402
4.212714 -0.0087919369
4.213714 -0.0087971617
4.214714 -0.0088020133
4.215714 -0.008806490200000001
4.216714 -0.008810591
4.217714 -0.0088143148
4.218714 -0.0088176617
4.219714 -0.008820631800000001
4.220714 -0.0088232249
4.221714 -0.0088254412
4.222714 -0.008827282
4.223714 -0.0088287481
4.224714 -0.0088298402
4.225714 -0.0088305591
4.226714 -0.008830906900000001
4.227714 -0.0088308836
4.228714 -0.008830490699999999
4.229714 -0.0088297289
4.230714 -0.0088285989
4.231714 -0.0088271016
4.232714 -0.0088252367
4.233714 -0.0088230052
4.234715 -0.008820406199999999
4.235714 -0.0088174391
4.236714 -0.0088141031
4.237714 -0.008810397400000001
4.238714 -0.0088063207
4.239714 -0.0088018707
4.240714 -0.008797046000000001
4.241714 -0.0087918444
4.242714 -0.008786263800000001
4.243714 -0.0087803011
4.244714 -0.0087739543
4.245714 -0.0087672197
4.246714 -0.0087600951
4.247715 -0.0087525768
4.248714 -0.0087446628
4.249714 -0.008736349300000001
4.250714 -0.0087276327
4.251714 -0.0087185108
4.252714 -0.00870898
4.253714 -0.0086990374
4.254714 -0.008688680800000001
4.255714 -0.0086779066
4.256714 -0.0086667125
4.257714 -0.0086550957
4.258714 -0.0086430533
4.259714 -0.0086305838
4.260714 -0.008617684200000001
4.261714 -0.008604353200000001
4.262714 -0.0085905885
4.263714 -0.0085763888
4.264714 -0.0085617517
4.265714 -0.008546676
4.266714 -0.0085311607
4.267715 -0.0085152045
4.268714 -0.008498806
4.269714 -0.008481964299999999
4.270714 -0.0084646788
4.271714 -0.0084469488
4.272714 -0.0084287727
4.273714 -0.0084101506
4.274714 -0.0083910811
4.275714 -0.008371563299999999
4.276714 -0.0083515966
4.277714 -0.008331180300000001
4.278714 -0.0083103128
4.279714 -0.0082889928
4.280715 -0.0082672195
4.281714 -0.0082449915
4.282714 -0.008222307199999999
4.283714 -0.0081991653
4.284714 -0.0081755643
4.285714 -0.0081515027
4.286714 -0.008126979099999999
4.287714 -0.0081019913
4.288714 -0.0080765378
4.289714 -0.0080506179
4.290714 -0.008024229499999999
4.291714 -0.0079973717
4.292714 -0.007970043199999999
4.293715 -0.007942243199999999
4.294714 -0.0079139711
4.295714 -0.0078852267
4.296714 -0.0078560086
4.297714 -0.007826317599999999
4.298714 -0.0077961529
4.299714 -0.0077655146000000005
4.300714 -0.0077344026
4.301714 -0.0077028177000000005
4.302714 -0.0076707591000000006
4.303714 -0.0076382275
4.304714 -0.0076052223
4.305714 -0.0075717435
4.306714 -0.007537791
4.307714 -0.0075033648
4.308714 -0.007468463400000001
4.309714 -0.007433087
4.310714 -0.0073972347
4.311714 -0.0073609051000000005
4.312714 -0.0073240975000000005
4.313715 -0.0072868104
4.314714 -0.007249042400000001
4.315714 -0.0072107927
4.316714 -0.007172059799999999
4.317714 -0.0071328432
4.318714 -0.0070931404
4.319714 -0.0070529517
4.320714 -0.0070122762
4.321714 -0.0069711132
4.322714 -0.006929462700000001
4.323714 -0.006887324700000001
4.324714 -0.0068447000000000004
4.325714 -0.0068015885000000005
4.326715 -0.0067579917
4.327714 -0.006713911
4.328714 -0.006669347900000001
4.329714 -0.0066243039000000005
4.330714 -0.0065787819
4.331714 -0.006532784
4.332714 -0.006486312499999999
4.333714 -0.006439370200000001
4.334714 -0.006391960800000001
4.335714 -0.006344086400000001
4.336714 -0.0062957508
4.337714 -0.006246956
4.338714 -0.006197705800000001
4.339714 -0.006148003
4.340714 -0.0060978506
4.341714 -0.006047251
4.342714 -0.0059962069
4.343714 -0.0059447204
4.344714 -0.0058927933
4.345714 -0.0058404279
4.346714 -0.0057876256
4.347714 -0.0057343874
4.348714 -0.0056807145
4.349714 -0.0056266075
4.350714 -0.0055720668999999995
4.351714 -0.0055170927
4.352714 -0.0054616849
4.353714 -0.0054058426
4.354714 -0.0053495656
4.355714 -0.0052928528
4.356714 -0.0052357031
4.357714 -0.0051781150000000005
4.358714 -0.0051200874
4.359715 -0.0050616189
4.360714 -0.005002708
4.361714 -0.0049433533
4.362714 -0.0048835536
4.363714 -0.0048233076
4.364714 -0.0047626145
4.365714 -0.0047014732
4.366714 -0.0046398836
4.367714 -0.0045778455
4.368714 -0.0045153589
4.369714 -0.0044524244
4.370714 -0.0043890432000000005
4.371714 -0.0043252167000000005
4.372715 -0.0042609467000000005
4.373714 -0.0041962349999999995
4.374714 -0.0041310845999999995
4.375714 -0.0040654980999999995
4.376714 -0.003999478900000001
4.377714 -0.0039330305
4.378714 -0.0038661561000000004
4.379714 -0.0037988597
4.380714 -0.0037311453
4.381714 -0.0036630168
4.382714 -0.003594478
4.383714 -0.0035255329
4.384714 -0.003456185
4.385714 -0.0033864376999999998
4.386714 -0.0033162944999999997
4.387714 -0.0032457585
4.388714 -0.0031748328
4.389714 -0.0031035197
4.390714 -0.0030318219
4.391714 -0.0029597415
4.392715 -0.0028872808
4.393714 -0.0028144414999999997
4.394714 -0.0027412256
4.395714 -0.0026676349
4.396714 -0.0025936713
4.397714 -0.0025193367000000003
4.398714 -0.0024446334
4.399714 -0.0023695633
4.400714 -0.0022941291
4.401714 -0.0022183336
4.402714 -0.0021421798
4.403714 -0.0020656711
4.404714 -0.0019888112999999997
4.405715 -0.0019116047
4.406714 -0.0018340557
4.407714 -0.0017561691
4.408714 -0.0016779502
4.409714 -0.0015994045
4.410714 -0.0015205374000000001
4.411714 -0.0014413550999999999
4.412714 -0.0013618635
4.413714 -0.0012820688
4.414714 -0.0012019772
4.415714 -0.0011215947
4.416714 -0.0010409274
4.417714 -0.0009599812999999999
4.418715 -0.0008787620599999999
4.419714 -0.00079727524
4.420714 -0.00071552604
4.421714 -0.00063351936
4.422714 -0.0005512598800000001
4.423714 -0.00046875189
4.424714 -0.00038599937
4.425714 -0.00030300600000000003
4.426714 -0.0002197751
4.427714 -0.0001363097
4.428714 -5.2612574999999997e-05
4.429714 3.1313763e-05
4.430714 0.000115467
4.431714 0.00019984502
4.432714 0.00028444583
4.433714 0.00036926756
4.434714 0.00045430838000000006
4.435714 0.00053956646
4.436714 0.00062504005
4.437714 0.00071072727
4.438715 0.00079662623
4.439714 0.00088273482
4.440714 0.0009690508699999999
4.441714 0.0010555719999999998
4.442714 0.0011422958
4.443714 0.0012292193999999998
4.444714 0.0013163399
4.445714 0.001403654
4.446714 0.0014911584
4.447714 0.0015788493000000001
4.448714 0.0016667229000000001
4.449714 0.0017547748999999998
4.450714 0.0018430008
4.451715 0.0019313959
4.452714 0.0020199552
4.453714 0.0021086737
4.454714 0.0021975458
4.455714 0.0022865659000000003
4.456714 0.0023757282
4.457714 0.0024650267999999998
4.458714 0.0025544554
4.459714 0.0026440077
4.460714 0.0027336773
4.461714 0.0028234579
4.462714 0.0029133427
4.463714 0.003003325
4.464714 0.0030933981
4.465714 0.0031835555999999996
4.466714 0.0032737906
4.467714 0.0033640961
4.468714 0.0034544656999999997
4.469714 0.0035448928000000003
4.470714 0.0036353704000000003
4.471714 0.0037258917000000005
4.472714 0.0038164504
4.473714 0.0039070401
4.474714 0.003997653800000001
4.475714 0.0040882853
4.476714 0.0041789281
4.477714 0.0042695756
4.478714 0.004360221599999999
4.479714 0.0044508597
4.480714 0.0045414839
4.481714 0.0046320882
4.482714 0.0047226662
4.483714 0.0048132122
4.484715 0.0049037208
4.485714 0.0049941863999999996
4.486714 0.0050846039999999995
4.487714 0.0051749685
4.488714 0.0052652755
4.489714 0.0053555203
4.490714 0.0054456992
4.491714 0.0055358083
4.492714 0.0056258443
4.493714 0.0057158042
4.494714 0.0058056852
4.495714 0.0058954851
4.496714 0.0059852012999999996
4.497715 0.0060748316
4.498714 0.0061643739
4.499714 0.0062538266999999995
4.500714 0.0063431871
4.501714 0.0064324537
4.502714 0.006521623399999999
4.503714 0.0066106935
4.504714 0.006699660999999999
4.505714 0.0067885223
4.506714 0.006877273
4.507714 0.006965908
4.508714 0.007054421400000001
4.509714 0.0071428076
4.510714 0.0072310599
4.511714 0.007319171000000001
4.512714 0.0074071322
4.513714 0.007494934799999999
4.514714 0.007582570100000001
4.515714 0.0076700278
4.516714 0.0077572979
4.517715 0.0078443707
4.518714 0.0079312355
4.519714 0.0080178819
4.520714 0.0081042992
4.521714 0.0081904778
4.522714 0.0082764069
4.523714 0.0083620776
4.524714 0.0084474814
4.525714 0.0085326086
4.526714 0.0086174514
4.527714 0.0087020031
4.528714 0.0087862558
4.529714 0.0088702036
4.530715 0.0089538407
4.531714 0.009037162100000001
4.532714 0.0091201626
4.533714 0.0092028378
4.534714 0.009285184200000001
4.535714 0.0093671981
4.536714 0.0094488758
4.537714 0.0095302137
4.538714 0.009611208999999999
4.539714 0.0096918578
4.540714 0.0097721575
4.541714 0.009852105
4.542714 0.0099316967
4.543715 0.010010929
4.544714 0.010089797999999999
4.545714 0.0101683
4.546714 0.010246431
4.547714 0.010324186
4.548714 0.010401561
4.549714 0.010478552
4.550714 0.010555153000000001
4.551714 0.01063136
4.552714 0.010707168
4.553714 0.010782573
4.554714 0.010857568
4.555714 0.01093215
4.556714 0.011006313
4.557714 0.011080052
4.558714 0.011153363999999999
4.559714 0.011226243
4.560714 0.011298685
4.561714 0.011370687
4.562714 0.011442243
4.563715 0.01151335
4.564714 0.011584005000000001
4.565714 0.011654203
4.566714 0.011723942999999999
4.567714 0.011793218999999999
4.568714 0.01186203
4.569714 0.011930372
4.570714 0.011998242999999999
4.571714 0.01206564
4.572714 0.012132559999999999
4.573714 0.012199
4.574714 0.012264957000000002
4.575714 0.012330425999999998
4.576715 0.012395406
4.577714 0.012459891
4.578714 0.012523879
4.579714 0.012587364
4.580714 0.012650342
4.581714 0.012712808
4.582714 0.012774754999999999
4.583714 0.012836179
4.584714 0.012897072999999998
4.585714 0.012957429999999999
4.586714 0.013017243
4.587714 0.013076502
4.588714 0.013135202999999998
4.589714 0.013193337
4.590714 0.013250894
4.591714 0.013307868
4.592714 0.013364249
4.593714 0.013420028999999998
4.594714 0.013475202
4.595714 0.013529756999999998
4.596714 0.013583688
4.597714 0.013636987
4.598714 0.013689649
4.599714 0.013741666000000001
4.600714 0.013793033000000001
4.601714 0.013843743
4.602714 0.013893793
4.603714 0.013943178
4.604714 0.013991894999999999
4.605714 0.01403994
4.606714 0.01408731
4.607714 0.014134006000000001
4.608714 0.014180024
4.609715 0.014225362
4.610714 0.014270020000000001
4.611714 0.014313997
4.612714 0.014357294
4.613714 0.014399909
4.614714 0.014441842
4.615714 0.014483089999999999
4.616714 0.014523657
4.617714 0.014563538
4.618714 0.014602733
4.619714 0.014641242
4.620714 0.014679063
4.621714 0.014716193
4.622715 0.014752630999999999
4.623714 0.014788375000000001
4.624714 0.014823422000000001
4.625714 0.014857767000000001
4.626714 0.014891409999999999
4.627714 0.014924345000000002
4.628714 0.014956571
4.629714 0.014988083000000001
4.630714 0.015018877
4.631714 0.015048953
4.632714 0.015078305999999998
4.633714 0.015106933
4.634714 0.015134831
4.635714 0.015161999999999998
4.636714 0.015188435
4.637714 0.015214134999999998
4.638714 0.015239097
4.639714 0.015263322
4.640714 0.015286807000000001
4.641714 0.015309551000000001
4.642715 0.015331551999999998
4.643714 0.015352808999999999
4.644714 0.015373321
4.645714 0.015393087
4.646714 0.015412107
4.647714 0.015430376999999999
4.648714 0.015447896000000001
4.649714 0.015464661000000001
4.650714 0.015480671
4.651714 0.015495923
4.652714 0.015510415000000001
4.653714 0.015524142999999999
4.654714 0.015537103
4.655715 0.015549292000000001
4.656714 0.015560705999999999
4.657714 0.015571340999999999
4.658714 0.015581193
4.659714 0.015590257
4.660714 0.01559853
4.661714 0.015606006
4.662714 0.015612682999999999
4.663714 0.015618555000000001
4.664714 0.015623619
4.665714 0.015627870999999998
4.666714 0.015631308
4.667714 0.015633927
4.668715 0.015635726
4.669714 0.015636702
4.670714 0.015636854
4.671714 0.015636177
4.672714 0.015634672
4.673714 0.015632338
4.674714 0.015629173
4.675714 0.015625179
4.676714 0.015620353
4.677714 0.015614698
4.678714 0.015608215000000002
4.679714 0.015600905
4.680714 0.015592769
4.681714 0.015583808999999999
4.682714 0.015574027
4.683714 0.015563426
4.684714 0.015552008999999999
4.685714 0.015539777999999999
4.686714 0.015526736
4.687714 0.015512887
4.688715 0.015498234000000001
4.689714 0.015482777999999999
4.690714 0.015466523000000001
4.691714 0.015449473000000002
4.692714 0.015431628000000001
4.693714 0.015412991
4.694714 0.015393564999999998
4.695714 0.015373349
4.696714 0.015352345
4.697714 0.015330553
4.698714 0.015307973
4.699714 0.015284606
4.700714 0.015260449
4.701715 0.015235503000000001
4.702714 0.015209765
4.703714 0.015183236
4.704714 0.015155911
4.705714 0.015127791
4.706714 0.015098872000000001
4.707714 0.015069153
4.708714 0.015038633000000001
4.709714 0.015007310000000001
4.710714 0.014975182
4.711714 0.014942249
4.712714 0.01490851
4.713714 0.014873965000000001
4.714714 0.014838614
4.715714 0.014802458000000001
4.716714 0.014765498
4.717714 0.014727734
4.718714 0.014689170000000001
4.719714 0.014649806999999999
4.720714 0.014609648
4.721714 0.014568695000000001
4.722714 0.014526951
4.723714 0.014484421
4.724714 0.014441105
4.725714 0.01439701
4.726714 0.014352138
4.727714 0.014306491000000001
4.728714 0.014260077000000001
4.729714 0.014212895
4.730714 0.014164951
4.731714 0.014116248
4.732714 0.014066791
4.733714 0.014016581
4.734715 0.013965623
4.735714 0.01391392
4.736714 0.013861475
4.737714 0.013808292
4.738714 0.013754374
4.739714 0.013699725000000001
4.740714 0.013644347
4.741714 0.013588245
4.742714 0.013531420999999998
4.743714 0.013473879000000001
4.744714 0.013415622
4.745714 0.013356653
4.746714 0.013296977
4.747715 0.013236595
4.748714 0.013175514000000001
4.749714 0.013113733
4.750714 0.013051259
4.751714 0.012988094
4.752714 0.012924241
4.753714 0.012859704
4.754714 0.012794485
4.755714 0.012728589
4.756714 0.012662019
4.757714 0.012594777
4.758714 0.012526867999999998
4.759714 0.012458293
4.760714 0.012389057
4.761714 0.012319161
4.762714 0.01224861
4.763714 0.012177406
4.764714 0.012105550999999999
4.765714 0.012033048
4.766714 0.0119599
4.767715 0.011886108000000001
4.768714 0.011811677000000001
4.769714 0.011736608
4.770714 0.011660904
4.771714 0.011584567
4.772714 0.011507598999999999
4.773714 0.011430002
4.774714 0.01135178
4.775714 0.011272934
4.776714 0.011193467
4.777714 0.011113382
4.778714 0.011032682
4.779714 0.010951368
4.780715 0.010869445
4.781714 0.010786916
4.782714 0.010703783
4.783714 0.010620051
4.784714 0.010535724
4.785714 0.010450806
4.786714 0.010365302
4.787714 0.010279217
4.788714 0.010192556
4.789714 0.010105324
4.790714 0.010017527
4.791714 0.0099291712
4.792714 0.0098402634
4.793715 0.0097508091
4.794714 0.0096608157
4.795714 0.0095702897
4.796714 0.009479237599999999
4.797714 0.009387666099999999
4.798714 0.0092955815
4.799714 0.0092029899
4.800714 0.0091098984
4.801714 0.0090163121
4.802714 0.008922237599999999
4.803714 0.00882768
4.804714 0.0087326451
4.805714 0.008637137199999999
4.806714 0.0085411608
4.807714 0.0084447202
4.808714 0.0083478197
4.809714 0.008250463
4.810714 0.0081526545
4.811714 0.008054397000000001
4.812714 0.0079556943
4.813715 0.0078565499
4.814714 0.0077569675
4.815714 0.007656951499999999
4.816714 0.0075565054
4.817714 0.0074556345
4.818714 0.007354343
4.819714 0.0072526367000000005
4.820714 0.0071505208
4.821714 0.0070480019
4.822714 0.0069450864
4.823714 0.0068417816
4.824714 0.0067380948
4.825714 0.006634033300000001
4.826715 0.0065296052
4.827714 0.006424819
4.828714 0.0063196829
4.829714 0.0062142048
4.830714 0.0061083927
4.831714 0.0060022543
4.832714 0.0058957971999999996
4.833714 0.0057890287000000006
4.834714 0.0056819557000000005
4.835714 0.0055745844
4.836714 0.005466920300000001
4.837714 0.005358968699999999
4.838714 0.0052507340999999996
4.839714 0.0051422208
4.840714 0.0050334322
4.841714 0.0049243709999999994
4.842714 0.0048150403
4.843714 0.0047054422
4.844714 0.0045955785
4.845714 0.0044854514
4.846714 0.0043750624
4.847714 0.0042644132999999996
4.848714 0.0041535062
4.849714 0.0040423434000000005
4.850714 0.0039309271
4.851714 0.0038192604000000002
4.852714 0.0037073463000000004
4.853714 0.0035951889
4.854714 0.0034827921
4.855714 0.0033701614
4.856714 0.0032573017999999996
4.857714 0.0031442196
4.858714 0.0030309213
4.859715 0.0029174142
4.860714 0.0028037059
4.861714 0.0026898046000000003
4.862714 0.0025757187999999997
4.863714 0.0024614574
4.864714 0.0023470292999999997
4.865714 0.0022324439
4.866714 0.0021177108
4.867714 0.0020028392000000002
4.868714 0.0018878385000000001
4.869714 0.0017727181
4.870714 0.0016574871999999999
4.871714 0.0015421545000000002
4.872715 0.0014267285
4.873714 0.0013112176000000001
4.874714 0.0011956295
4.875714 0.0010799715
4.876714 0.00096425047
4.877714 0.0008484729699999999
4.878714 0.00073264482
4.879714 0.00061677147
4.880714 0.00050085791
4.881714 0.00038490862
4.882714 0.00026892769
4.883714 0.00015291884999999998
4.884714 3.6885504e-05
4.885714 -7.9169189e-05
4.886714 -0.00019524227
4.887714 -0.00031133088
4.888714 -0.00042743222
4.889714 -0.00054354341
4.890714 -0.00065966146
4.891714 -0.0007757832499999999
4.892715 -0.0008919052600000001
4.893714 -0.0010080237999999999
4.894714 -0.0011241346
4.895714 -0.0012402333
4.896714 -0.0013563145000000001
4.897714 -0.001472373
4.898714 -0.0015884026999999998
4.899714 -0.0017043969
4.900714 -0.0018203489
4.901714 -0.0019362512999999998
4.902714 -0.0020520962000000003
4.903714 -0.0021678756
4.904714 -0.0022835811
4.905715 -0.0023992045
4.906714 -0.0025147367
4.907714 -0.0026301694
4.908714 -0.0027454937
4.909714 -0.0028607012
4.910714 -0.0029757834
4.911714 -0.0030907322
4.912714 -0.0032055394999999996
4.913714 -0.0033201981
4.914714 -0.0034347002000000002
4.915714 -0.003549039
4.916714 -0.0036632075
4.917714 -0.0037771992000000002
4.918715 -0.0038910079
4.919714 -0.0040046273999999995
4.920714 -0.0041180516
4.921714 -0.0042312749
4.922714 -0.0043442917
4.923714 -0.0044570959
4.924714 -0.0045696819
4.925714 -0.0046820442
4.926714 -0.0047941765
4.927714 -0.004906072700000001
4.928714 -0.0050177270000000005
4.929714 -0.0051291328
4.930714 -0.0052402844
4.931714 -0.0053511747
4.932714 -0.0054617973
4.933714 -0.0055721459
4.934714 -0.0056822144
4.935714 -0.0057919962
4.936714 -0.0059014852
4.937714 -0.0060106759
4.938715 -0.006119562
4.939714 -0.006228139
4.940714 -0.0063364016
4.941714 -0.0064443455
4.942714 -0.0065519663999999995
4.943714 -0.0066592613
4.944714 -0.0067662265999999995
4.945714 -0.0068728593999999995
4.946714 -0.0069791575
4.947714 -0.0070851194
4.948714 -0.0071907423000000005
4.949714 -0.0072960253999999995
4.950714 -0.007400967299999999
4.951715 -0.007505566500000001
4.952714 -0.0076098215
4.953714 -0.0077137309
4.954714 -0.0078172932
4.955714 -0.0079205063
4.956714 -0.0080233687
4.957714 -0.0081258768
4.958714 -0.0082280283
4.959714 -0.0083298197
4.960714 -0.0084312465
4.961714 -0.0085323045
4.962714 -0.0086329877
4.963714 -0.0087332919
4.964714 -0.0088332104
4.965714 -0.0089327361
4.966714 -0.009031863
4.967714 -0.0091305832
4.968714 -0.0092288894
4.969714 -0.0093267743
4.970714 -0.0094242292
4.971714 -0.0095212461
4.972714 -0.0096178177
4.973714 -0.0097139353
4.974714 -0.0098095916
4.975714 -0.0099047786
4.976714 -0.009999489
4.977714 -0.010093715999999999
4.978714 -0.010187453
4.979714 -0.010280693
4.980714 -0.01037343
4.981714 -0.01046566
4.982714 -0.010557374999999999
4.983714 -0.010648573
4.984715 -0.010739248
4.985714 -0.010829396
4.986714 -0.010919014
4.987714 -0.011008099
4.988714 -0.011096647
4.989714 -0.011184654
4.990714 -0.011272118999999999
4.991714 -0.011359039
4.992714 -0.011445410000000001
4.993714 -0.011531232
4.994714 -0.0116165
4.995714 -0.011701212
4.996714 -0.011785366
4.997715 -0.011868959
4.998714 -0.011951988
4.999714 -0.012034449000000001
5.000714 -0.01211634
5.001714 -0.012197658
5.002714 -0.012278398
5.003714 -0.012358557000000001
5.004714 -0.012438132000000001
5.005714 -0.012517117000000001
5.006714 -0.012595509
5.007714 -0.012673305000000001
5.008714 -0.012750500000000001
5.009714 -0.01282709
5.010714 -0.012903069999999999
5.011714 -0.012978436
5.012714 -0.013053184
5.013714 -0.013127312
5.014714 -0.013200814000000002
5.015714 -0.013273687
5.016714 -0.013345927999999998
5.017715 -0.013417533999999998
5.018714 -0.013488501
5.019714 -0.013558824
5.020714 -0.013628503
5.021714 -0.013697534
5.022714 -0.013765916999999999
5.023714 -0.013833646
5.024714 -0.01390072
5.025714 -0.013967138
5.026714 -0.014032896
5.027714 -0.014097993
5.028714 -0.014162423999999998
5.029714 -0.014226190000000001
5.030715 -0.014289287000000001
5.031714 -0.014351711000000001
5.032714 -0.014413461
5.033714 -0.014474533000000001
5.034714 -0.014534923
5.035714 -0.014594629
5.036714 -0.014653649
5.037714 -0.014711978
5.038714 -0.01476961
5.039714 -0.014826545
5.040714 -0.014882778000000001
5.041714 -0.014938304999999999
5.042714 -0.014993122
5.043715 -0.015047226
5.044714 -0.015100616
5.045714 -0.015153285999999998
5.046714 -0.015205235
5.047714 -0.015256461
5.048714 -0.01530696
5.049714 -0.015356732000000001
5.050714 -0.015405776999999999
5.051714 -0.01545409
5.052714 -0.015501675
5.053714 -0.015548529
5.054714 -0.015594653000000002
5.055714 -0.015640046
5.056714 -0.015684708999999998
5.057714 -0.015728641
5.058714 -0.015771844
5.059714 -0.015814319
5.060714 -0.015856064
5.061714 -0.01589708
5.062714 -0.015937367
5.063715 -0.015976925000000003
5.064714 -0.016015752
5.065714 -0.016053849
5.066714 -0.016091214
5.067714 -0.016127845
5.068714 -0.016163742000000002
5.069714 -0.016198902
5.070714 -0.016233324
5.071714 -0.016267003999999998
5.072714 -0.016299941000000002
5.073714 -0.016332131
5.074714 -0.016363572
5.075714 -0.01639426
5.076715 -0.016424195
5.077714 -0.016453373
5.078714 -0.016481792
5.079714 -0.016509449000000002
5.080714 -0.016536342
5.081714 -0.01656247
5.082714 -0.016587829999999998
5.083714 -0.016612420000000003
5.084714 -0.016636238
5.085714 -0.016659284
5.086714 -0.016681557
5.087714 -0.016703055999999997
5.088714 -0.01672378
5.089714 -0.016743728
5.090714 -0.0167629
5.091714 -0.016781295
5.092714 -0.016798913999999998
5.093714 -0.016815757
5.094714 -0.016831823000000003
5.095714 -0.016847115
5.096714 -0.016861632
5.097714 -0.016875374
5.098714 -0.016888343
5.099714 -0.016900541
5.100714 -0.016911965
5.101714 -0.01692262
5.102714 -0.016932505
5.103714 -0.016941622
5.104714 -0.01694997
5.105714 -0.016957552
5.106714 -0.016964368
5.107714 -0.016970419
5.108714 -0.016975704
5.109715 -0.016980224999999998
5.110714 -0.016983981
5.111714 -0.016986973
5.112714 -0.0169892
5.113714 -0.016990661
5.114714 -0.016991355
5.115714 -0.016991282
5.116714 -0.016990441000000002
5.117714 -0.01698883
5.118714 -0.016986449
5.119714 -0.016983296000000002
5.120714 -0.01697937
5.121714 -0.016974669
5.122715 -0.016969195
5.123714 -0.016962945
5.124714 -0.016955918
5.125714 -0.016948114
5.126714 -0.016939534
5.127714 -0.016930178
5.128714 -0.016920047
5.129714 -0.016909143999999997
5.130714 -0.016897469
5.131714 -0.016885024
5.132714 -0.016871812
5.133714 -0.016857838
5.134714 -0.016843104
5.135714 -0.016827614
5.136714 -0.016811372
5.137714 -0.016794383
5.138714 -0.016776651
5.139714 -0.016758182
5.140714 -0.016738979
5.141714 -0.016719049
5.142715 -0.016698394999999998
5.143714 -0.016677023
5.144714 -0.016654936
5.145714 -0.016632139
5.146714 -0.016608636
5.147714 -0.016584431
5.148714 -0.016559525
5.149714 -0.016533922
5.150714 -0.016507626
5.151714 -0.016480636
5.152714 -0.016452955999999998
5.153714 -0.016424584
5.154714 -0.016395521
5.155715 -0.016365768
5.156714 -0.016335325
5.157714 -0.01630419
5.158714 -0.016272363
5.159714 -0.016239843
5.160714 -0.016206628
5.161714 -0.016172716
5.162714 -0.016138106
5.163714 -0.016102796
5.164714 -0.016066784
5.165714 -0.01603007
5.166714 -0.015992651
5.167714 -0.015954528
5.168715 -0.015915699000000002
5.169714 -0.015876164
5.170714 -0.015835924
5.171714 -0.015794978
5.172714 -0.015753326999999998
5.173714 -0.015710972
5.174714 -0.015667916
5.175714 -0.015624161
5.176714 -0.01557971
5.177714 -0.015534564999999998
5.178714 -0.015488730999999999
5.179714 -0.015442211999999999
5.180714 -0.015395012000000001
5.181714 -0.015347137
5.182714 -0.015298591
5.183714 -0.015249381000000001
5.184714 -0.015199513000000001
5.185714 -0.015148992
5.186714 -0.015097824999999999
5.187714 -0.015046015
5.188715 -0.014993571999999998
5.189714 -0.014940499000000001
5.190714 -0.014886804
5.191714 -0.014832492000000001
5.192714 -0.014777569
5.193714 -0.014722039000000001
5.194714 -0.014665906
5.195714 -0.014609176
5.196714 -0.014551851
5.197714 -0.014493935999999999
5.198714 -0.014435433999999999
5.199714 -0.014376347999999999
5.200714 -0.014316681000000001
5.201715 -0.014256434
5.202714 -0.01419561
5.203714 -0.014134210999999999
5.204714 -0.01407224
5.205714 -0.014009698
5.206714 -0.013946586
5.207714 -0.013882908
5.208714 -0.013818665
5.209714 -0.013753859
5.210714 -0.013688493000000001
5.211714 -0.01362257
5.212714 -0.013556093
5.213714 -0.013489064
5.214714 -0.013421487999999999
5.215714 -0.013353365999999998
5.216714 -0.013284704000000001
5.217714 -0.013215505
5.218714 -0.013145772
5.219714 -0.013075510000000002
5.220714 -0.013004722000000002
5.221714 -0.012933413
5.222714 -0.012861585
5.223714 -0.012789242999999999
5.224714 -0.012716389000000002
5.225714 -0.012643027
5.226714 -0.01256916
5.227714 -0.012494789999999999
5.228714 -0.012419920000000001
5.229714 -0.012344554
5.230714 -0.012268694
5.231714 -0.012192341
5.232714 -0.0121155
5.233714 -0.012038172
5.234715 -0.011960362
5.235714 -0.011882072
5.236714 -0.011803306
5.237714 -0.011724068
5.238714 -0.011644361
5.239714 -0.011564191
5.240714 -0.011483562
5.241714 -0.011402480999999999
5.242714 -0.011320951000000001
5.243714 -0.011238978
5.244714 -0.01115657
5.245714 -0.011073732000000001
5.246714 -0.010990471
5.247715 -0.010906794000000001
5.248714 -0.010822705
5.249714 -0.010738212
5.250714 -0.010653321
5.251714 -0.010568038
5.252714 -0.010482369
5.253714 -0.010396318
5.254714 -0.010309892000000001
5.255714 -0.010223092999999999
5.256714 -0.010135927
5.257714 -0.010048398
5.258714 -0.0099605088
5.259714 -0.0098722623
5.260714 -0.0097836622
5.261714 -0.009694710799999999
5.262714 -0.00960541
5.263714 -0.0095157622
5.264714 -0.0094257695
5.265714 -0.009335434200000001
5.266714 -0.009244758300000001
5.267715 -0.009153743300000001
5.268714 -0.009062391500000001
5.269714 -0.0089707057
5.270714 -0.0088786888
5.271714 -0.0087863431
5.272714 -0.0086936721
5.273714 -0.0086006796
5.274714 -0.008507369099999999
5.275714 -0.0084137449
5.276714 -0.0083198123
5.277714 -0.0082255756
5.278714 -0.0081310398
5.279714 -0.0080362115
5.280715 -0.007941095799999999
5.281714 -0.0078456993
5.282714 -0.0077500285
5.283714 -0.007654089899999999
5.284714 -0.007557890100000001
5.285714 -0.0074614363
5.286714 -0.0073647345
5.287714 -0.0072677918
5.288714 -0.0071706148
5.289714 -0.0070732101
5.290714 -0.0069755827999999995
5.291714 -0.006877739399999999
5.292714 -0.006779685599999999
5.293715 -0.006681426000000001
5.294714 -0.0065829663000000005
5.295714 -0.0064843101000000005
5.296714 -0.006385461899999999
5.297714 -0.006286424499999999
5.298714 -0.0061872015
5.299714 -0.0060877966000000006
5.300714 -0.0059882121
5.301714 -0.0058884503000000005
5.302714 -0.005788514
5.303714 -0.0056884051
5.304714 -0.0055881261
5.305714 -0.005487679299999999
5.306714 -0.0053870674
5.307714 -0.0052862928
5.308714 -0.0051853589
5.309714 -0.0050842686000000005
5.310714 -0.004983025800000001
5.311714 -0.0048816346
5.312714 -0.0047800993
5.313715 -0.0046784250999999995
5.314714 -0.004576617
5.315714 -0.0044746808
5.316714 -0.0043726232
5.317714 -0.0042704498
5.318714 -0.004168168
5.319714 -0.0040657844
5.320714 -0.0039633058
5.321714 -0.0038607392
5.322714 -0.0037580918
5.323714 -0.0036553702
5.324714 -0.0035525813
5.325714 -0.0034497312
5.326715 -0.0033468263
5.327714 -0.0032438721999999997
5.328714 -0.0031408741
5.329714 -0.0030378373
5.330714 -0.0029347661
5.331714 -0.0028316648
5.332714 -0.0027285374
5.333714 -0.0026253874
5.334714 -0.0025222182
5.335714 -0.0024190327
5.336714 -0.0023158342
5.337714 -0.0022126253
5.338714 -0.0021094091
5.339714 -0.0020061885
5.340714 -0.0019029669
5.341714 -0.0017997476
5.342714 -0.0016965341
5.343714 -0.0015933305
5.344714 -0.0014901409000000001
5.345714 -0.0013869697
5.346714 -0.0012838219
5.347714 -0.0011807025
5.348714 -0.0010776169
5.349714 -0.0009745705
5.350714 -0.0008715690499999999
5.351714 -0.00076861816
5.352714 -0.0006657235599999999
5.353714 -0.00056289077
5.354714 -0.00046012519
5.355714 -0.00035743192
5.356714 -0.00025481575
5.357714 -0.00015228105
5.358714 -4.9831806e-05
5.359715 5.252853699999999e-05
5.360714 0.00015479701
5.361714 0.00025697116
5.362714 0.00035904902000000004
5.363714 0.00046102909
5.364714 0.00056291028
5.365714 0.00066469183
5.366714 0.0007663733399999999
5.367714 0.0008679544400000001
5.368714 0.00096943504
5.369714 0.001070815
5.370714 0.0011720939
5.371714 0.0012732715
5.372715 0.0013743468
5.373714 0.0014753186
5.374714 0.0015761854
5.375714 0.0016769447000000001
5.376714 0.0017775938000000001
5.377714 0.0018781291000000001
5.378714 0.0019785464
5.379714 0.002078841
5.380714 0.0021790071
5.381714 0.0022790384
5.382714 0.0023789284
5.383714 0.0024786694000000003
5.384714 0.0025782536
5.385714 0.0026776725999999996
5.386714 0.0027769178
5.387714 0.0028759803
5.388714 0.0029748509
5.389714 0.0030735206
5.390714 0.0031719803
5.391714 0.0032702206
5.392715 0.0033682332
5.393714 0.0034660097
5.394714 0.0035635417999999998
5.395714 0.0036608217
5.396714 0.0037578422
5.397714 0.0038545968
5.398714 0.0039510793
5.399714 0.0040472842
5.400714 0.0041432068
5.401714 0.0042388427
5.402714 0.0043341883
5.403714 0.0044292403
5.404714 0.004523996200000001
5.405715 0.0046184537
5.406714 0.0047126112
5.407714 0.0048064678
5.408714 0.004900022
5.409714 0.0049932736000000005
5.410714 0.0050862217999999996
5.411714 0.0051788662
5.412714 0.0052712061
5.413714 0.0053632415
5.414714 0.0054549717
5.415714 0.0055463959
5.416714 0.0056375131
5.417714 0.0057283218
5.418715 0.0058188205
5.419714 0.0059090075
5.420714 0.0059988801
5.421714 0.0060884358
5.422714 0.006177671500000001
5.423714 0.0062665837
5.424714 0.0063551692
5.425714 0.0064434236
5.426714 0.0065313427000000005
5.427714 0.006618921900000001
5.428714 0.006706157
5.429714 0.0067930436
5.430714 0.006879577299999999
5.431714 0.0069657537
5.432714 0.007051569299999999
5.433714 0.007137019600000001
5.434714 0.0072221017
5.435714 0.0073068112999999995
5.436714 0.0073911462
5.437714 0.0074751035
5.438715 0.0075586802
5.439714 0.007641874999999999
5.440714 0.0077246848
5.441714 0.0078071083
5.442714 0.007889144
5.443714 0.0079707897
5.444714 0.008052044
5.445714 0.0081329046
5.446714 0.0082133694
5.447714 0.0082934363
5.448714 0.0083731029
5.449714 0.008452365699999999
5.450714 0.008531221799999999
5.451715 0.0086096668
5.452714 0.0086876964
5.453714 0.0087653061
5.454714 0.0088424917
5.455714 0.0089192472
5.456714 0.0089955669
5.457714 0.0090714457
5.458714 0.009146877
5.459714 0.009221855000000001
5.460714 0.0092963739
5.461714 0.0093704279
5.462714 0.0094440111
5.463714 0.0095171192
5.464714 0.0095897463
5.465714 0.0096618882
5.466714 0.0097335404
5.467714 0.0098046992
5.468714 0.0098753611
5.469714 0.0099455232
5.470714 0.010015183
5.471714 0.010084339
5.472714 0.010152989000000001
5.473714 0.010221131999999999
5.474714 0.010288766
5.475714 0.010355890999999999
5.476714 0.010422504
5.477714 0.010488606000000001
5.478714 0.010554196
5.479714 0.010619271999999999
5.480714 0.010683833
5.481714 0.010747878
5.482714 0.010811406
5.483714 0.010874415
5.484715 0.010936904
5.485714 0.01099887
5.486714 0.011060312999999999
5.487714 0.011121228
5.488714 0.011181616
5.489714 0.011241471999999999
5.490714 0.011300796
5.491714 0.011359584
5.492714 0.011417836
5.493714 0.011475547000000001
5.494714 0.011532717
5.495714 0.011589344
5.496714 0.011645426
5.497715 0.011700961000000001
5.498714 0.011755948
5.499714 0.011810385999999999
5.500714 0.011864275
5.501714 0.011917612999999999
5.502714 0.011970399
5.503714 0.012022633999999999
5.504714 0.012074316
5.505714 0.012125446000000002
5.506714 0.012176023000000001
5.507714 0.012226045999999999
5.508714 0.012275517
5.509714 0.012324433000000001
5.510714 0.012372794999999999
5.511714 0.012420602
5.512714 0.012467855
5.513714 0.012514553000000001
5.514714 0.012560692000000002
5.515714 0.012606273000000001
5.516714 0.012651294
5.517715 0.012695754
5.518714 0.01273965
5.519714 0.012782981999999998
5.520714 0.012825744
5.521714 0.012867936
5.522714 0.012909552999999999
5.523714 0.012950592
5.524714 0.012991051
5.525714 0.013030924
5.526714 0.013070209000000001
5.527714 0.013108898999999999
5.528714 0.013146992000000001
5.529714 0.013184481999999999
5.530715 0.013221367000000001
5.531714 0.01325764
5.532714 0.013293298
5.533714 0.013328336
5.534714 0.013362752
5.535714 0.01339654
5.536714 0.013429697999999999
5.537714 0.013462222999999999
5.538714 0.013494112
5.539714 0.013525363
5.540714 0.013555978
5.541714 0.013585952000000002
5.542714 0.013615287
5.543715 0.013643982999999998
5.544714 0.013672041
5.545714 0.013699463000000002
5.546714 0.013726248
5.547714 0.013752402
5.548714 0.013777928
5.549714 0.013802825999999999
5.550714 0.013827102999999999
5.551714 0.013850761999999999
5.552714 0.013873805
5.553714 0.013896236
5.554714 0.013918061
5.555714 0.013939283999999998
5.556714 0.013959907
5.557714 0.013979935
5.558714 0.01399937
5.559714 0.014018216
5.560714 0.014036475000000001
5.561714 0.014054148
5.562714 0.014071238
5.563715 0.014087744000000001
5.564714 0.014103668
5.565714 0.01411901
5.566714 0.01413377
5.567714 0.014147945
5.568714 0.014161535
5.569714 0.014174539
5.570714 0.014186953
5.571714 0.014198775
5.572714 0.014210002000000001
5.573714 0.014220631000000001
5.574714 0.014230657999999998
5.575714 0.014240082
5.576715 0.014248898000000001
5.577714 0.014257101
5.578714 0.014264688
5.579714 0.014271657
5.580714 0.014278003000000001
5.581714 0.014283722999999998
5.582714 0.014288813999999999
5.583714 0.014293272
5.584714 0.014297097
5.585714 0.014300283999999998
5.586714 0.01430283
5.587714 0.014304734999999999
5.588714 0.014305996999999999
5.589714 0.014306614
5.590714 0.014306586000000001
5.591714 0.014305911999999999
5.592714 0.014304592
5.593714 0.014302626
5.594714 0.014300014
5.595714 0.014296758
5.596714 0.014292858
5.597714 0.014288315000000001
5.598714 0.014283131000000001
5.599714 0.014277309
5.600714 0.014270849
5.601714 0.014263755000000001
5.602714 0.014256030000000001
5.603714 0.014247675000000001
5.604714 0.014238694999999999
5.605714 0.014229094000000001
5.606714 0.014218873
5.607714 0.014208035999999999
5.608714 0.014196587
5.609715 0.014184527
5.610714 0.014171861
5.611714 0.014158593
5.612714 0.014144725
5.613714 0.01413026
5.614714 0.014115202
5.615714 0.014099553
5.616714 0.014083316
5.617714 0.014066495
5.618714 0.014049093
5.619714 0.014031111
5.620714 0.014012553999999998
5.621714 0.013993423999999999
5.622715 0.013973724000000002
5.623714 0.013953456000000001
5.624714 0.013932624
5.625714 0.013911231
5.626714 0.013889279000000001
5.627714 0.013866772
5.628714 0.013843711000000002
5.629714 0.013820099
5.630714 0.013795939000000002
5.631714 0.013771232999999999
5.632714 0.013745981999999999
5.633714 0.01372019
5.634714 0.013693857
5.635714 0.013666984
5.636714 0.013639572999999999
5.637714 0.013611624
5.638714 0.013583137
5.639714 0.013554111999999998
5.640714 0.01352455
5.641714 0.013494448
5.642715 0.013463807000000001
5.643714 0.013432626000000001
5.644714 0.013400902000000001
5.645714 0.013368636
5.646714 0.013335826
5.647714 0.013302472000000001
5.648714 0.013268572000000001
5.649714 0.013234124
5.650714 0.013199131000000001
5.651714 0.013163591
5.652714 0.013127504000000002
5.653714 0.013090871
5.654714 0.013053694000000001
5.655715 0.013015974
5.656714 0.012977714000000001
5.657714 0.012938914999999999
5.658714 0.012899582
5.659714 0.012859715
5.660714 0.012819321
5.661714 0.012778401
5.662714 0.012736959999999999
5.663714 0.012695001000000001
5.664714 0.012652529000000001
5.665714 0.012609549
5.666714 0.012566062999999999
5.667714 0.012522077000000001
5.668715 0.012477595000000001
5.669714 0.012432621
5.670714 0.012387157999999999
5.671714 0.012341209
5.672714 0.012294779
5.673714 0.012247871
5.674714 0.012200488
5.675714 0.012152633
5.676714 0.01210431
5.677714 0.012055521
5.678714 0.012006269
5.679714 0.011956559
5.680714 0.011906391
5.681714 0.01185577
5.682714 0.011804699
5.683714 0.011753182
5.684714 0.011701221
5.685714 0.011648821
5.686714 0.011595985999999999
5.687714 0.011542720000000001
5.688715 0.011489027
5.689714 0.011434912
5.690714 0.011380381
5.691714 0.011325436
5.692714 0.011270084999999999
5.693714 0.011214331999999999
5.694714 0.011158183
5.695714 0.011101643
5.696714 0.011044717999999999
5.697714 0.010987413
5.698714 0.010929735000000001
5.699714 0.010871687
5.700714 0.010813276
5.701715 0.010754508000000001
5.702714 0.010695386
5.703714 0.010635916
5.704714 0.010576103
5.705714 0.01051595
5.706714 0.01045546
5.707714 0.010394638
5.708714 0.010333487
5.709714 0.010272008
5.710714 0.010210203999999999
5.711714 0.010148075999999999
5.712714 0.010085628000000001
5.713714 0.010022859
5.714714 0.009959771
5.715714 0.0098963646
5.716714 0.009832641100000001
5.717714 0.009768601
5.718714 0.0097042452
5.719714 0.0096395735
5.720714 0.0095745876
5.721714 0.009509288800000001
5.722714 0.0094436786
5.723714 0.0093777591
5.724714 0.0093115326
5.725714 0.0092450013
5.726714 0.0091781694
5.727714 0.00911104
5.728714 0.009043618
5.729714 0.008975908
5.730714 0.0089079156
5.731714 0.0088396468
5.732714 0.008771108000000001
5.733714 0.008702305799999999
5.734715 0.0086332475
5.735714 0.0085639411
5.736714 0.0084943946
5.737714 0.008424615199999999
5.738714 0.008354611100000001
5.739714 0.0082843908
5.740714 0.0082139617
5.741714 0.008143331799999999
5.742714 0.0080725076
5.743714 0.0080014972
5.744714 0.007930307
5.745714 0.007858943
5.746714 0.0077874109000000006
5.747715 0.0077157158
5.748714 0.0076438628
5.749714 0.0075718563
5.750714 0.0074996991
5.751714 0.007427395
5.752714 0.0073549461
5.753714 0.007282354600000001
5.754714 0.0072096226999999995
5.755714 0.0071367525
5.756714 0.0070637449
5.757714 0.0069906018
5.758714 0.006917324200000001
5.759714 0.0068439126999999995
5.760714 0.0067703695
5.761714 0.006696696100000001
5.762714 0.0066228939
5.763714 0.0065489658
5.764714 0.0064749132
5.765714 0.006400739200000001
5.766714 0.0063264466000000005
5.767715 0.0062520383
5.768714 0.0061775179
5.769714 0.0061028888
5.770714 0.0060281553
5.771714 0.0059533209
5.772714 0.0058783902
5.773714 0.0058033675
5.774714 0.0057282567
5.775714 0.0056530621999999996
5.776714 0.005577788
5.777714 0.0055024382
5.778714 0.0054270167
5.779714 0.0053515276
5.780715 0.005275974
5.781714 0.0052003601
5.782714 0.0051246894
5.783714 0.0050489652
5.784714 0.0049731916
5.785714 0.0048973718
5.786714 0.0048215097
5.787714 0.0047456095
5.788714 0.0046696754
5.789714 0.0045937119
5.790714 0.0045177236
5.791714 0.004441716
5.792714 0.004365695
5.793715 0.0042896663
5.794714 0.0042136366
5.795714 0.004137613
5.796714 0.0040616025
5.797714 0.003985613099999999
5.798714 0.0039096525
5.799714 0.003833729
5.800714 0.0037578513
5.801714 0.0036820278
5.802714 0.0036062668999999998
5.803714 0.0035305773
5.804714 0.0034549674
5.805714 0.0033794455
5.806714 0.0033040196
5.807714 0.0032286971
5.808714 0.0031534855
5.809714 0.0030783911
5.810714 0.0030034205000000003
5.811714 0.0029285795
5.812714 0.002853873
5.813715 0.0027793059
5.814714 0.002704882
5.815714 0.0026306046
5.816714 0.0025564768
5.817714 0.0024825007
5.818714 0.0024086783
5.819714 0.0023350107
5.820714 0.0022614989999999997
5.821714 0.0021881434999999998
5.822714 0.0021149442999999998
5.823714 0.0020419014999999998
5.824714 0.0019690146
5.825714 0.0018962832000000002
5.826715 0.0018237068
5.827714 0.0017512845999999999
5.828714 0.0016790162999999999
5.829714 0.0016069014
5.830714 0.0015349394999999999
5.831714 0.0014631306
5.832714 0.0013914749
5.833714 0.0013199728999999999
5.834714 0.0012486254
5.835714 0.0011774338000000001
5.836714 0.0011063996
5.837714 0.0010355248
5.838714 0.0009648120799999999
5.839714 0.00089426412
5.840714 0.00082388442
5.841714 0.00075367657
5.842714 0.00068364475
5.843714 0.00061379337
5.844714 0.00054412717
5.845714 0.00047465119
5.846714 0.00040537069999999997
5.847714 0.0003362911
5.848714 0.00026741795
5.849714 0.0001987569
5.850714 0.00013031369000000002
5.851714 6.209404e-05
5.852714 -5.8963273e-06
5.853714 -7.365174500000001e-05
5.854714 -0.00014116661
5.855714 -0.00020843539999999998
5.856714 -0.0002754527
5.857714 -0.00034221321000000004
5.858714 -0.00040871168
5.859715 -0.00047494303999999997
5.860714 -0.00054090228
5.861714 -0.0006065844900000001
5.862714 -0.0006719848399999999
5.863714 -0.00073709853
5.864714 -0.0008019208499999999
5.865714 -0.00086644714
5.866714 -0.0009306727400000001
5.867714 -0.00099459312
5.868714 -0.0010582037
5.869714 -0.0011215001
5.870714 -0.0011844778
5.871714 -0.0012471325000000001
5.872715 -0.0013094601
5.873714 -0.0013714564
5.874714 -0.0014331175
5.875714 -0.0014944398999999998
5.876714 -0.0015554197999999998
5.877714 -0.0016160542
5.878714 -0.0016763401
5.879714 -0.0017362749999999998
5.880714 -0.0017958566000000002
5.881714 -0.0018550831
5.882714 -0.0019139530000000001
5.883714 -0.0019724653999999998
5.884714 -0.0020306193999999997
5.885714 -0.0020884147
5.886714 -0.0021458512
5.887714 -0.0022029297
5.888714 -0.0022596505
5.889714 -0.0023160144
5.890714 -0.0023720228
5.891714 -0.0024276766000000003
5.892715 -0.0024829771
5.893714 -0.0025379255
5.894714 -0.0025925232000000003
5.895714 -0.0026467711
5.896714 -0.0027006701
5.897714 -0.002754221
5.898714 -0.0028074241
5.899714 -0.0028602795
5.900714 -0.002912787
5.901714 -0.002964946
5.902714 -0.0030167554
5.903714 -0.0030682138
5.904714 -0.0031193198
5.905715 -0.0031700713999999997
5.906714 -0.0032204662000000005
5.907714 -0.0032705018
5.908714 -0.0033201752
5.909714 -0.0033694836
5.910714 -0.0034184238999999997
5.911714 -0.0034669926999999997
5.912714 -0.0035151872
5.913714 -0.0035630041000000003
5.914714 -0.00361044
5.915714 -0.0036574922
5.916714 -0.003704158
5.917714 -0.0037504345999999997
5.918715 -0.0037963197
5.919714 -0.0038418108
5.920714 -0.0038869060999999995
5.921714 -0.0039316034
5.922714 -0.0039759016
5.923714 -0.0040197989
5.924714 -0.0040632945
5.925714 -0.0041063875
5.926714 -0.0041490766
5.927714 -0.0041913616
5.928714 -0.004233242
5.929714 -0.0042747175000000005
5.930714 -0.0043157881
5.931714 -0.0043564538
5.932714 -0.0043967142
5.933714 -0.0044365697
5.934714 -0.0044760207
5.935714 -0.0045150675
5.936714 -0.0045537100999999995
5.937714 -0.0045919489
5.938715 -0.0046297842
5.939714 -0.0046672165
5.940714 -0.0047042457
5.941714 -0.004740872100000001
5.942714 -0.004777096200000001
5.943714 -0.004812917900000001
5.944714 -0.0048483373
5.945714 -0.0048833539
5.946714 -0.0049179678
5.947714 -0.004952178999999999
5.948714 -0.0049859867
5.949714 -0.0050193907
5.950714 -0.00505239
5.951715 -0.0050849845
5.952714 -0.005117173
5.953714 -0.0051489551
5.954714 -0.0051803305
5.955714 -0.0052112984
5.956714 -0.0052418581999999995
5.957714 -0.0052720097
5.958714 -0.005301753100000001
5.959714 -0.0053310887
5.960714 -0.0053600164
5.961714 -0.0053885375
5.962714 -0.0054166525
5.963714 -0.0054443632999999995
5.964714 -0.0054716711000000005
5.965714 -0.0054985783
5.966714 -0.0055250868000000005
5.967714 -0.0055511991
5.968714 -0.0055769182
5.969714 -0.005602246900000001
5.970714 -0.0056271881000000004
5.971714 -0.0056517449
5.972714 -0.0056759203
5.973714 -0.0056997171
5.974714 -0.005723138
5.975714 -0.0057461857
5.976714 -0.0057688620000000005
5.977714 -0.0057911690000000005
5.978714 -0.0058131081
5.979714 -0.0058346803
5.980714 -0.005855886
5.981714 -0.0058767258000000005
5.982714 -0.0058971993
5.983714 -0.005917306
5.984715 -0.005937045
5.985714 -0.0059564147
5.986714 -0.005975414
5.987714 -0.0059940411999999995
5.988714 -0.0060122944
5.989714 -0.0060301718
5.990714 -0.0060476719
5.991714 -0.0060647933
5.992714 -0.0060815346
5.993714 -0.0060978946
5.994714 -0.006113872199999999
5.995714 -0.0061294675
5.996714 -0.006144680800000001
5.997715 -0.0061595128
5.998714 -0.0061739636
5.999714 -0.006188035299999999
6.000714 -0.0062017301
6.001714 -0.006215050200000001
6.002714 -0.006227999299999999
6.003714 -0.0062405800999999995
6.004714 -0.006252796400000001
6.005714 -0.006264651899999999
6.006714 -0.0062761515
6.007714 -0.0062872998
6.008714 -0.0062981017
6.009714 -0.0063085623
6.010714 -0.0063186868
6.011714 -0.006328480200000001
6.012714 -0.0063379484
6.013714 -0.006347095799999999
6.014714 -0.0063559281
6.015714 -0.006364449699999999
6.016714 -0.006372665699999999
6.017715 -0.006380579700000001
6.018714 -0.0063881968999999995
6.019714 -0.0063955209
6.020714 -0.0064025552999999995
6.021714 -0.006409303
6.022714 -0.006415767699999999
6.023714 -0.0064219508
6.024714 -0.006427855299999999
6.025714 -0.0064334818
6.026714 -0.006438831799999999
6.027714 -0.0064439067999999995
6.028714 -0.0064487067
6.029714 -0.0064532316
6.030715 -0.006457482200000001
6.031714 -0.0064614584999999995
6.032714 -0.0064651598
6.033714 -0.0064685853
6.034714 -0.0064717358000000004
6.035714 -0.006474610600000001
6.036714 -0.0064772103
6.037714 -0.006479534899999999
6.038714 -0.0064815853
6.039714 -0.006483362800000001
6.040714 -0.006484868899999999
6.041714 -0.0064861058
6.042714 -0.006487075700000001
6.043715 -0.0064877815
6.044714 -0.006488226800000001
6.045714 -0.0064884159999999995
6.046714 -0.0064883527
6.047714 -0.006488042
6.048714 -0.006487489
6.049714 -0.006486698799999999
6.050714 -0.0064856766
6.051714 -0.0064844273
6.052714 -0.006482956800000001
6.053714 -0.0064812695
6.054714 -0.0064793705000000005
6.055714 -0.0064772640999999995
6.056714 -0.0064749547
6.057714 -0.006472446000000001
6.058714 -0.0064697408
6.059714 -0.0064668428
6.060714 -0.006463754100000001
6.061714 -0.006460477000000001
6.062714 -0.0064570129
6.063715 -0.006453363300000001
6.064714 -0.006449528899999999
6.065714 -0.0064455111
6.066714 -0.0064413107
6.067714 -0.0064369291
6.068714 -0.0064323664
6.069714 -0.0064276239
6.070714 -0.0064227032
6.071714 -0.0064176056
6.072714 -0.0064123335
6.073714 -0.0064068881
6.074714 -0.0064012725
6.075714 -0.0063954903
6.076715 -0.0063895444
6.077714 -0.006383438399999999
6.078714 -0.006377175999999999
6.079714 -0.0063707623
6.080714 -0.0063642015000000005
6.081714 -0.0063574989
6.082714 -0.0063506595
6.083714 -0.0063436877
6.084714 -0.0063365886
6.085714 -0.006329367200000001
6.086714 -0.006322027900000001
6.087714 -0.006314575899999999
6.088714 -0.0063070147
6.089714 -0.0062993488
6.090714 -0.0062915809
6.091714 -0.0062837156
6.092714 -0.006275754999999999
6.093714 -0.006267702
6.094714 -0.006259558700000001
6.095714 -0.0062513274
6.096714 -0.006243010300000001
6.097714 -0.0062346087
6.098714 -0.0062261235
6.099714 -0.0062175568
6.100714 -0.006208910099999999
6.101714 -0.0062001847
6.102714 -0.006191382300000001
6.103714 -0.0061825041
6.104714 -0.006173552499999999
6.105714 -0.0061645289
6.106714 -0.0061554361
6.107714 -0.0061462764
6.108714 -0.006137052699999999
6.109715 -0.0061277686
6.110714 -0.006118426999999999
6.111714 -0.0061090323
6.112714 -0.0060995877
6.113714 -0.0060900977
6.114714 -0.0060805665
6.115714 -0.006070999
6.116714 -0.0060613991
6.117714 -0.0060517719
6.118714 -0.0060421215
6.119714 -0.0060324524
6.120714 -0.0060227692
6.121714 -0.0060130758
6.122715 -0.0060033763
6.123714 -0.0059936741
6.124714 -0.0059839727
6.125714 -0.0059742753
6.126714 -0.0059645845
6.127714 -0.0059549027000000004
6.128714 -0.0059452323000000005
6.129714 -0.0059355745000000005
6.130714 -0.0059259313
6.131714 -0.0059163038
6.132714 -0.0059066926
6.133714 -0.0058970989
6.134714 -0.0058875226
6.135714 -0.0058779646000000005
6.136714 -0.0058684251000000005
6.137714 -0.0058589038
6.138714 -0.0058494014
6.139714 -0.0058399179
6.140714 -0.0058304537
6.141714 -0.0058210091
6.142715 -0.0058115846
6.143714 -0.0058021807
6.144714 -0.0057927988
6.145714 -0.0057834393
6.146714 -0.0057741043
6.147714 -0.0057647951
6.148714 -0.0057555131
6.149714 -0.0057462606
6.150714 -0.0057370398000000005
6.151714 -0.0057278532
6.152714 -0.005718703
6.153714 -0.0057095916
6.154714 -0.0057005217999999995
6.155715 -0.005691496
6.156714 -0.0056825167
6.157714 -0.0056735862000000005
6.158714 -0.0056647066000000005
6.159714 -0.0056558798
6.160714 -0.0056471072
6.161714 -0.0056383902
6.162714 -0.0056297304
6.163714 -0.005621128
6.164714 -0.0056125838
6.165714 -0.0056040979
6.166714 -0.0055956702
6.167714 -0.0055873006
6.168715 -0.0055789889
6.169714 -0.0055707344
6.170714 -0.0055625369
6.171714 -0.0055543958000000004
6.172714 -0.0055463110999999995
6.173714 -0.0055382832
6.174714 -0.0055303124
6.175714 -0.0055223994
6.176714 -0.0055145454
6.177714 -0.0055067521
6.178714 -0.0054990218
6.179714 -0.0054913569
6.180714 -0.005483761199999999
6.181714 -0.0054762379
6.182714 -0.0054687909
6.183714 -0.0054614251
6.184714 -0.0054541448
6.185714 -0.005446955
6.186714 -0.0054398606
6.187714 -0.005432866200000001
6.188715 -0.0054259766
6.189714 -0.0054191965
6.190714 -0.0054125299
6.191714 -0.0054059805
6.192714 -0.0053995514
6.193714 -0.0053932454
6.194714 -0.0053870641
6.195714 -0.005381009
6.196714 -0.0053750809
6.197714 -0.0053692795
6.198714 -0.0053636042
6.199714 -0.0053580541
6.200714 -0.0053526277
6.201715 -0.0053473228
6.202714 -0.0053421369
6.203714 -0.0053370673
6.204714 -0.0053321117
6.205714 -0.005327267
6.206714 -0.0053225303
6.207714 -0.0053178996
6.208714 -0.0053133721
6.209714 -0.0053089458
6.210714 -0.0053046188
6.211714 -0.00530039
6.212714 -0.0052962583
6.213714 -0.0052922231
6.214714 -0.0052882842
6.215714 -0.0052844418
6.216714 -0.0052806965
6.217714 -0.0052770494
6.218714 -0.0052735012999999996
6.219714 -0.005270054
6.220714 -0.0052667088
6.221714 -0.0052634674
6.222714 -0.0052603315
6.223714 -0.0052573025
6.224714 -0.0052543819000000005
6.225714 -0.0052515716
6.226714 -0.0052488722
6.227714 -0.0052462849
6.228714 -0.0052438102999999995
6.229714 -0.0052414489
6.230714 -0.0052392006
6.231714 -0.0052370651
6.232714 -0.0052350417
6.233714 -0.0052331287999999995
6.234715 -0.0052313255
6.235714 -0.0052296295
6.236714 -0.0052280389
6.237714 -0.0052265514
6.238714 -0.0052251638
6.239714 -0.005223873800000001
6.240714 -0.0052226784
6.241714 -0.0052215742
6.242714 -0.005220558199999999
6.243714 -0.005219627199999999
6.244714 -0.005218778800000001
6.245714 -0.0052180098
6.246714 -0.005217317799999999
6.247715 -0.0052167004000000005
6.248714 -0.0052161562000000005
6.249714 -0.0052156833
6.250714 -0.0052152805
6.251714 -0.0052149473
6.252714 -0.0052146832
6.253714 -0.0052144882
6.254714 -0.0052143630000000005
6.255714 -0.0052143088
6.256714 -0.0052143267
6.257714 -0.005214418
6.258714 -0.0052145842
6.259714 -0.005214827599999999
6.260714 -0.0052151499
6.261714 -0.005215553
6.262714 -0.0052160391
6.263714 -0.0052166095
6.264714 -0.0052172658
6.265714 -0.0052180094
6.266714 -0.0052188407000000004
6.267715 -0.0052197607
6.268714 -0.0052207692
6.269714 -0.0052218656
6.270714 -0.0052230491
6.271714 -0.0052243184
6.272714 -0.0052256713
6.273714 -0.0052271058
6.274714 -0.0052286188
6.275714 -0.0052302072
6.276714 -0.0052318672
6.277714 -0.0052335949
6.278714 -0.0052353858
6.279714 -0.0052372361
6.280715 -0.005239141
6.281714 -0.005241096
6.282714 -0.0052430965
6.283714 -0.0052451382
6.284714 -0.0052472162
6.285714 -0.0052493266000000005
6.286714 -0.005251464999999999
6.287714 -0.0052536278
6.288714 -0.0052558108999999995
6.289714 -0.0052580112
6.290714 -0.005260224900000001
6.291714 -0.0052624491
6.292714 -0.005264681
6.293715 -0.005266918
6.294714 -0.0052691572
6.295714 -0.0052713963999999995
6.296714 -0.005273633
6.297714 -0.0052758649
6.298714 -0.0052780899
6.299714 -0.0052803058
6.300714 -0.0052825104
6.301714 -0.0052847015
6.302714 -0.0052868771
6.303714 -0.0052890346999999996
6.304714 -0.0052911721
6.305714 -0.0052932872
6.306714 -0.005295377600000001
6.307714 -0.005297441
6.308714 -0.0052994756999999995
6.309714 -0.0053014795
6.310714 -0.005303451000000001
6.311714 -0.0053053882
6.312714 -0.0053072894
6.313715 -0.0053091535
6.314714 -0.0053109794000000005
6.315714 -0.005312766
6.316714 -0.005314513
6.317714 -0.005316219499999999
6.318714 -0.0053178854
6.319714 -0.0053195101
6.320714 -0.0053210932999999995
6.321714 -0.0053226351000000005
6.322714 -0.0053241351
6.323714 -0.0053255928
6.324714 -0.005327008
6.325714 -0.0053283798
6.326715 -0.0053297077
6.327714 -0.0053309900999999995
6.328714 -0.0053322251999999995
6.329714 -0.0053334108
6.330714 -0.0053345447999999995
6.331714 -0.0053356238
6.332714 -0.0053366446
6.333714 -0.0053376032
6.334714 -0.0053384956
6.335714 -0.0053393167
6.336714 -0.0053400614
6.337714 -0.0053407246
6.338714 -0.0053413005
6.339714 -0.0053417833
6.340714 -0.0053421667
6.341714 -0.0053424446
6.342714 -0.0053426109
6.343714 -0.0053426593
6.344714 -0.005342584
6.345714 -0.0053423792
6.346714 -0.0053420386000000005
6.347714 -0.0053415573
6.348714 -0.0053409298
6.349714 -0.0053401513
6.350714 -0.005339216999999999
6.351714 -0.0053381227
6.352714 -0.0053368647
6.353714 -0.005335439
6.354714 -0.0053338426
6.355714 -0.0053320723999999995
6.356714 -0.0053301261
6.357714 -0.0053280015
6.358714 -0.0053256965
6.359715 -0.0053232096
6.360714 -0.0053205396
6.361714 -0.0053176856
6.362714 -0.0053146472
6.363714 -0.0053114236
6.364714 -0.0053080148
6.365714 -0.0053044205
6.366714 -0.005300641
6.367714 -0.0052966767
6.368714 -0.0052925279
6.369714 -0.0052881947
6.370714 -0.0052836778
6.371714 -0.0052789776
6.372715 -0.0052740939
6.373714 -0.0052690273
6.374714 -0.0052637777000000005
6.375714 -0.0052583444
6.376714 -0.005252727400000001
6.377714 -0.0052469255
6.378714 -0.0052409378
6.379714 -0.0052347626
6.380714 -0.0052283984
6.381714 -0.0052218431
6.382714 -0.0052150943
6.383714 -0.005208149
6.384714 -0.005201004800000001
6.385714 -0.005193657900000001
6.386714 -0.005186105
6.387714 -0.0051783427
6.388714 -0.0051703671
6.389714 -0.0051621741
6.390714 -0.0051537598
6.391714 -0.0051451203
6.392715 -0.005136251299999999
6.393714 -0.0051271487000000004
6.394714 -0.0051178089
6.395714 -0.0051082276
6.396714 -0.005098401
6.397714 -0.0050883253
6.398714 -0.0050779967
6.399714 -0.0050674116
6.400714 -0.0050565663999999995
6.401714 -0.0050454575
6.402714 -0.0050340816
6.403714 -0.0050224346
6.404714 -0.0050105136000000005
6.405715 -0.0049983148
6.406714 -0.0049858346999999996
6.407714 -0.0049730701
6.408714 -0.0049600174
6.409714 -0.0049466729
6.410714 -0.0049330331
6.411714 -0.0049190941
6.412714 -0.0049048529
6.413714 -0.0048903057
6.414714 -0.0048754493
6.415714 -0.00486028
6.416714 -0.004844795
6.417714 -0.0048289909
6.418715 -0.0048128644
6.419714 -0.0047964131
6.420714 -0.0047796348
6.421714 -0.0047625268
6.422714 -0.0047450871
6.423714 -0.004727314099999999
6.424714 -0.0047092064
6.425714 -0.0046907633
6.426714 -0.0046719837
6.427714 -0.0046528672
6.428714 -0.0046334138
6.429714 -0.004613624
6.430714 -0.0045934979
6.431714 -0.0045730369
6.432714 -0.0045522418
6.433714 -0.0045311139
6.434714 -0.0045096549
6.435714 -0.0044878667
6.436714 -0.0044657507
6.437714 -0.0044433091
6.438715 -0.0044205432999999995
6.439714 -0.0043974556
6.440714 -0.0043740478
6.441714 -0.0043503216
6.442714 -0.0043262786
6.443714 -0.0043019201
6.444714 -0.0042772474
6.445714 -0.0042522613999999995
6.446714 -0.0042269625000000005
6.447714 -0.0042013510999999995
6.448714 -0.0041754272
6.449714 -0.0041491905
6.450714 -0.0041226402
6.451715 -0.0040957748
6.452714 -0.0040685929
6.453714 -0.004041092699999999
6.454714 -0.004013272
6.455714 -0.0039851278
6.456714 -0.0039566576999999995
6.457714 -0.0039278584
6.458714 -0.0038987262
6.459714 -0.0038692575000000002
6.460714 -0.0038394486000000003
6.461714 -0.003809296
6.462714 -0.0037787955000000003
6.463714 -0.0037479436
6.464714 -0.0037167367000000002
6.465714 -0.0036851714000000002
6.466714 -0.0036532445
6.467714 -0.0036209534
6.468714 -0.0035882953
6.469714 -0.0035552683000000004
6.470714 -0.0035218705000000005
6.471714 -0.003488101
6.472714 -0.0034539592999999996
6.473714 -0.0034194450999999997
6.474714 -0.0033845587
6.475714 -0.0033493012
6.476714 -0.0033136737
6.477714 -0.0032776778
6.478714 -0.0032413158
6.479714 -0.0032045897
6.480714 -0.0031675023
6.481714 -0.0031300562
6.482714 -0.0030922539999999996
6.483714 -0.0030540981
6.484715 -0.0030155914
6.485714 -0.002976736
6.486714 -0.002937534
6.487714 -0.0028979872
6.488714 -0.0028580967
6.489714 -0.0028178636
6.490714 -0.0027772883
6.491714 -0.0027363709
6.492714 -0.0026951107
6.493714 -0.0026535072
6.494714 -0.0026115589000000002
6.495714 -0.0025692644999999997
6.496714 -0.0025266222999999997
6.497715 -0.0024836301
6.498714 -0.0024402863
6.499714 -0.0023965888
6.500714 -0.0023525356
6.501714 -0.0023081251000000003
6.502714 -0.0022633561
6.503714 -0.0022182277
6.504714 -0.0021727394
6.505714 -0.002126891
6.506714 -0.0020806834
6.507714 -0.0020341176
6.508714 -0.0019871955
6.509714 -0.0019399196000000002
6.510714 -0.0018922929000000002
6.511714 -0.0018443186000000002
6.512714 -0.0017960012
6.513714 -0.0017473446999999999
6.514714 -0.0016983541999999999
6.515714 -0.0016490347
6.516714 -0.0015993912
6.517715 -0.0015494290000000002
6.518714 -0.0014991534
6.519714 -0.0014485693
6.520714 -0.0013976816
6.521714 -0.0013464948
6.522714 -0.001295013
6.523714 -0.0012432397
6.524714 -0.0011911781
6.525714 -0.0011388309
6.526714 -0.0010862
6.527714 -0.0010332868
6.528714 -0.0009800925
6.529714 -0.0009266173
6.530715 -0.0008728612600000001
6.531714 -0.00081882399
6.532714 -0.0007645046900000001
6.533714 -0.00070990241
6.534714 -0.00065501595
6.535714 -0.00059984409
6.536714 -0.0005443856
6.537714 -0.0004886393999999999
6.538714 -0.00043260457
6.539714 -0.00037628049000000004
6.540714 -0.00031966692
6.541714 -0.00026276402
6.542714 -0.00020557247
6.543715 -0.00014809349000000001
6.544714 -9.0328882e-05
6.545714 -3.2281062e-05
6.546714 2.6046951000000002e-05
6.547714 8.465152099999999e-05
6.548714 0.00014352843000000002
6.549714 0.00020267291
6.550714 0.0002620797
6.551714 0.00032174305
6.552714 0.00038165681
6.553714 0.00044181456000000005
6.554714 0.0005022097
6.555714 0.00056283534
6.556714 0.0006236846699999999
6.557714 0.00068475092
6.558714 0.0007460274
6.559714 0.0008075075999999999
6.560714 0.00086918535
6.561714 0.0009310549100000001
6.562714 0.0009931108300000001
6.563715 0.0010553483
6.564714 0.0011177627999999998
6.565714 0.0011803504
6.566714 0.0012431078
6.567714 0.0013060320000000002
6.568714 0.0013691207
6.569714 0.0014323718
6.570714 0.0014957835999999999
6.571714 0.001559355
6.572714 0.0016230847999999997
6.573714 0.0016869716999999998
6.574714 0.001751015
6.575714 0.0018152137
6.576715 0.0018795665000000002
6.577714 0.001944072
6.578714 0.0020087286
6.579714 0.0020735341
6.580714 0.0021384859999999998
6.581714 0.0022035814
6.582714 0.0022688168999999998
6.583714 0.0023341885
6.584714 0.0023996919
6.585714 0.0024653225
6.586714 0.0025310752
6.587714 0.0025969444
6.588714 0.0026629245
6.589714 0.0027290098
6.590714 0.0027951943
6.591714 0.0028614722
6.592714 0.0029278381
6.593714 0.0029942861
6.594714 0.0030608109
6.595714 0.0031274078
6.596714 0.0031940723
6.597714 0.0032607997000000002
6.598714 0.0033275865
6.599714 0.0033944291999999997
6.600714 0.0034613247
6.601714 0.0035282701000000005
6.602714 0.0035952630999999996
6.603714 0.0036623012
6.604714 0.0037293823000000004
6.605714 0.0037965041
6.606714 0.0038636648
6.607714 0.0039308616
6.608714 0.0039980918
6.609715 0.0040653529
6.610714 0.0041326413
6.611714 0.0041999534
6.612714 0.0042672846999999995
6.613714 0.0043346306
6.614714 0.004401986
6.615714 0.004469345
6.616714 0.0045367011
6.617714 0.0046040477
6.618714 0.0046713772
6.619714 0.004738682399999999
6.620714 0.0048059555
6.621714 0.0048731883
6.622715 0.0049403723
6.623714 0.0050074999
6.624714 0.0050745624000000005
6.625714 0.005141552200000001
6.626714 0.0052084612
6.627714 0.0052752821
6.628714 0.0053420081
6.629714 0.0054086326
6.630714 0.0054751489999999995
6.631714 0.0055415523000000005
6.632714 0.005607837
6.633714 0.0056739987
6.634714 0.0057400335
6.635714 0.0058059376999999995
6.636714 0.0058717083
6.637714 0.0059373426
6.638714 0.0060028382
6.639714 0.006068193
6.640714 0.006133405299999999
6.641714 0.006198472700000001
6.642715 0.0062633939
6.643714 0.0063281666
6.644714 0.0063927888
6.645714 0.0064572574
6.646714 0.0065215703000000005
6.647714 0.0065857246
6.648714 0.0066497158999999995
6.649714 0.006713540600000001
6.650714 0.0067771936
6.651714 0.0068406698
6.652714 0.0069039641
6.653714 0.0069670692
6.654714 0.0070299786
6.655715 0.007092685
6.656714 0.007155180400000001
6.657714 0.0072174567
6.658714 0.007279506099999999
6.659714 0.0073413197
6.660714 0.0074028881
6.661714 0.007464203399999999
6.662714 0.0075252559000000005
6.663714 0.007586037800000001
6.664714 0.0076465403
6.665714 0.007706755399999999
6.666714 0.007766675800000001
6.667714 0.0078262936
6.668715 0.0078856021
6.669714 0.0079445956
6.670714 0.0080032682
6.671714 0.0080616141
6.672714 0.0081196289
6.673714 0.0081773083
6.674714 0.008234648700000001
6.675714 0.0082916464
6.676714 0.008348298399999999
6.677714 0.008404602
6.678714 0.0084605548
6.679714 0.008516154
6.680714 0.008571397500000001
6.681714 0.0086262822
6.682714 0.0086808061
6.683714 0.008734966799999999
6.684714 0.0087887609
6.685714 0.008842184599999999
6.686714 0.008895235100000001
6.687714 0.0089479072
6.688715 0.0090001973
6.689714 0.009052100399999999
6.690714 0.0091036112
6.691714 0.009154724099999999
6.692714 0.0092054332
6.693714 0.0092557319
6.694714 0.0093056136
6.695714 0.009355071999999999
6.696714 0.0094041003
6.697714 0.0094526913
6.698714 0.0095008385
6.699714 0.0095485353
6.700714 0.0095957752
6.701715 0.0096425523
6.702714 0.0096888602
6.703714 0.0097346936
6.704714 0.0097800468
6.705714 0.0098249155
6.706714 0.0098692952
6.707714 0.0099131823
6.708714 0.0099565725
6.709714 0.009999462800000001
6.710714 0.01004185
6.711714 0.010083731
6.712714 0.010125103
6.713714 0.010165963
6.714714 0.010206309
6.715714 0.010246137
6.716714 0.010285444000000001
6.717714 0.010324227
6.718714 0.010362481
6.719714 0.010400202
6.720714 0.010437387000000001
6.721714 0.010474028
6.722714 0.010510122
6.723714 0.01054566
6.724714 0.010580639
6.725714 0.010615049
6.726714 0.010648884
6.727714 0.010682138
6.728714 0.010714801
6.729714 0.010746867
6.730714 0.010778329
6.731714 0.010809178999999999
6.732714 0.010839409
6.733714 0.010869013
6.734715 0.010897985
6.735714 0.010926319
6.736714 0.01095401
6.737714 0.010981053000000001
6.738714 0.011007443
6.739714 0.011033177
6.740714 0.011058252000000001
6.741714 0.011082666
6.742714 0.011106416000000001
6.743714 0.011129502
6.744714 0.011151922
6.745714 0.011173676
6.746714 0.011194763
6.747715 0.011215184
6.748714 0.01123494
6.749714 0.01125403
6.750714 0.011272455
6.751714 0.011290215
6.752714 0.01130731
6.753714 0.01132374
6.754714 0.011339506
6.755714 0.011354606
6.756714 0.01136904
6.757714 0.011382806
6.758714 0.011395902
6.759714 0.011408327000000001
6.760714 0.011420076
6.761714 0.011431147000000001
6.762714 0.011441536
6.763714 0.011451238
6.764714 0.011460249
6.765714 0.011468562
6.766714 0.011476174
6.767715 0.011483076
6.768714 0.011489264
6.769714 0.01149473
6.770714 0.011499468
6.771714 0.011503471000000001
6.772714 0.011506733
6.773714 0.011509249
6.774714 0.011511009999999999
6.775714 0.011512014000000001
6.776714 0.011512253
6.777714 0.011511724000000001
6.778714 0.011510422000000001
6.779714 0.011508345
6.780715 0.011505488999999999
6.781714 0.011501853
6.782714 0.011497436
6.783714 0.011492236999999999
6.784714 0.011486254999999999
6.785714 0.011479491999999999
6.786714 0.011471949
6.787714 0.011463626
6.788714 0.011454527
6.789714 0.011444653
6.790714 0.011434006
6.791714 0.011422588000000001
6.792714 0.011410403000000001
6.793715 0.011397451
6.794714 0.011383734
6.795714 0.011369255
6.796714 0.011354015
6.797714 0.011338013
6.798714 0.011321252
6.799714 0.01130373
6.800714 0.011285447
6.801714 0.011266402
6.802714 0.011246594
6.803714 0.01122602
6.804714 0.011204678000000001
6.805714 0.011182566
6.806714 0.01115968
6.807714 0.011136019
6.808714 0.011111578
6.809714 0.011086353
6.810714 0.011060343
6.811714 0.011033544
6.812714 0.011005952
6.813715 0.010977565
6.814714 0.010948379
6.815714 0.010918394
6.816714 0.010887605
6.817714 0.010856013
6.818714 0.010823613999999999
6.819714 0.010790408999999999
6.820714 0.010756397000000001
6.821714 0.010721577999999999
6.822714 0.010685952
6.823714 0.010649519
6.824714 0.010612282
6.825714 0.010574241
6.826715 0.010535398000000001
6.827714 0.010495757
6.828714 0.010455318
6.829714 0.010414085
6.830714 0.010372061
6.831714 0.010329248999999999
6.832714 0.010285653
6.833714 0.010241275999999999
6.834714 0.01019612
6.835714 0.010150191
6.836714 0.010103491000000001
6.837714 0.010056024
6.838714 0.010007793
6.839714 0.0099588018
6.840714 0.0099090532
6.841714 0.00985855
6.842714 0.009807295300000001
6.843714 0.0097552918
6.844714 0.0097025419
6.845714 0.0096490476
6.846714 0.0095948111
6.847714 0.009539834700000001
6.848714 0.009484119800000001
6.849714 0.0094276686
6.850714 0.009370481699999999
6.851714 0.0093125615
6.852714 0.0092539085
6.853714 0.009194524300000001
6.854714 0.009134410400000001
6.855714 0.0090735681
6.856714 0.0090119982
6.857714 0.0089497029
6.858714 0.0088866836
6.859715 0.0088229412
6.860714 0.0087584784
6.861714 0.008693296
6.862714 0.008627396899999999
6.863714 0.0085607826
6.864714 0.008493456
6.865714 0.008425419200000001
6.866714 0.0083566745
6.867714 0.0082872248
6.868714 0.0082170722
6.869714 0.0081462204
6.870714 0.0080746715
6.871714 0.008002429200000001
6.872715 0.0079294965
6.873714 0.007855876199999999
6.874714 0.0077815719
6.875714 0.007706586600000001
6.876714 0.007630923899999999
6.877714 0.0075545874999999995
6.878714 0.0074775817
6.879714 0.0073999094
6.880714 0.0073215749999999994
6.881714 0.007242582799999999
6.882714 0.0071629373
6.883714 0.007082642700000001
6.884714 0.0070017042
6.885714 0.0069201269
6.886714 0.006837915900000001
6.887714 0.0067550776
6.888714 0.0066716173
6.889714 0.006587542199999999
6.890714 0.006502858
6.891714 0.0064175720999999995
6.892715 0.006331691099999999
6.893714 0.0062452229
6.894714 0.0061581741
6.895714 0.006070553
6.896714 0.0059823666000000005
6.897714 0.0058936223999999995
6.898714 0.0058043274999999995
6.899714 0.0057144891
6.900714 0.0056241144
6.901714 0.0055332097
6.902714 0.0054417811
6.903714 0.0053498345
6.904714 0.0052573756
6.905715 0.0051644088999999995
6.906714 0.0050709394
6.907714 0.004976971100000001
6.908714 0.0048825073
6.909714 0.0047875517
6.910714 0.0046921075
6.911714 0.0045961773
6.912714 0.0044997632
6.913714 0.0044028682
6.914714 0.0043054944
6.915714 0.0042076445
6.916714 0.0041093204
6.917714 0.0040105253000000006
6.918715 0.0039112623
6.919714 0.0038115348000000004
6.920714 0.0037113463
6.921714 0.0036107009000000004
6.922714 0.0035096036000000002
6.923714 0.0034080596000000004
6.924714 0.0033060747000000002
6.925714 0.0032036554
6.926714 0.0031008087000000003
6.927714 0.0029975419
6.928714 0.0028938633
6.929714 0.0027897815
6.930714 0.0026853053
6.931714 0.0025804442
6.932714 0.0024752078
6.933714 0.0023696066
6.934714 0.0022636506
6.935714 0.0021573507
6.936714 0.0020507176
6.937714 0.0019437619
6.938715 0.0018364946
6.939714 0.0017289265000000002
6.940714 0.0016210683000000001
6.941714 0.0015129304
6.942714 0.0014045235
6.943714 0.0012958575
6.944714 0.0011869425
6.945714 0.0010777881000000001
6.946714 0.0009684034899999999
6.947714 0.00085879774
6.948714 0.00074897939
6.949714 0.00063895673
6.950714 0.00052873766
6.951715 0.00041832973
6.952714 0.00030774021999999997
6.953714 0.00019697604000000002
6.954714 8.6043866e-05
6.955714 -2.5049849e-05
6.956714 -0.00013629884
6.957714 -0.00024769696999999997
6.958714 -0.0003592382
6.959714 -0.00047091653
6.960714 -0.0005827259
6.961714 -0.00069466028
6.962714 -0.00080671343
6.963714 -0.00091887896
6.964714 -0.0010311504000000001
6.965714 -0.0011435211
6.966714 -0.0012559841
6.967714 -0.001368532
6.968714 -0.0014811576
6.969714 -0.0015938533
6.970714 -0.0017066110999999998
6.971714 -0.0018194232
6.972714 -0.0019322813
6.973714 -0.0020451775
6.974714 -0.0021581031000000002
6.975714 -0.0022710501
6.976714 -0.0023840101
6.977714 -0.002496975
6.978714 -0.0026099366
6.979714 -0.0027228871
6.980714 -0.0028358185
6.981714 -0.0029487232
6.982714 -0.0030615935
6.983714 -0.0031744220999999997
6.984715 -0.003287202
6.985714 -0.0033999255
6.986714 -0.0035125856999999997
6.987714 -0.0036251753
6.988714 -0.0037376871
6.989714 -0.0038501137
6.990714 -0.0039624476
6.991714 -0.0040746807
6.992714 -0.004186805
6.993714 -0.0042988122
6.994714 -0.0044106935
6.995714 -0.0045224395
6.996714 -0.0046340407
6.997715 -0.0047454869
6.998714 -0.0048567676
6.999714 -0.0049678718
7.000714 -0.0050787887
7.001714 -0.005189506599999999
7.002714 -0.0053000134
7.003714 -0.0054102976999999995
7.004714 -0.0055203473
7.005714 -0.0056301502000000005
7.006714 -0.005739694500000001
7.007714 -0.0058489681
7.008714 -0.0059579597
7.009714 -0.0060666585
7.010714 -0.0061750536
7.011714 -0.0062831350000000005
7.012714 -0.006390892699999999
7.013714 -0.0064983178
7.014714 -0.006605401
7.015714 -0.006712135700000001
7.016714 -0.0068185131000000005
7.017715 -0.0069245274
7.018714 -0.0070301721
7.019714 -0.0071354413999999994
7.020714 -0.007240330200000001
7.021714 -0.0073448333
7.022714 -0.0074489457
7.023714 -0.007552662999999999
7.024714 -0.0076559809000000005
7.025714 -0.0077588949
7.026714 -0.0078614008
7.027714 -0.0079634934
7.028714 -0.0080651684
7.029714 -0.0081664199
7.030715 -0.0082672428
7.031714 -0.008367631399999999
7.032714 -0.008467579
7.033714 -0.0085670785
7.034714 -0.0086661232
7.035714 -0.0087647044
7.036714 -0.0088628149
7.037714 -0.0089604451
7.038714 -0.0090575864
7.039714 -0.0091542286
7.040714 -0.0092503629
7.041714 -0.0093459785
7.042714 -0.009441065
7.043715 -0.0095356125
7.044714 -0.0096296106
7.045714 -0.0097230484
7.046714 -0.009815916599999999
7.047714 -0.0099082041
7.048714 -0.0099999008
7.049714 -0.010090997
7.050714 -0.010181485
7.051714 -0.010271353
7.052714 -0.010360594
7.053714 -0.0104492
7.054714 -0.010537162999999999
7.055714 -0.010624475000000001
7.056714 -0.010711130000000001
7.057714 -0.010797121
7.058714 -0.010882442
7.059714 -0.010967088
7.060714 -0.011051053
7.061714 -0.01113433
7.062714 -0.011216917
7.063715 -0.011298807000000001
7.064714 -0.011379996
7.065714 -0.011460479
7.066714 -0.011540251
7.067714 -0.011619306999999999
7.068714 -0.011697641
7.069714 -0.011775249
7.070714 -0.011852123
7.071714 -0.011928258
7.072714 -0.012003647000000001
7.073714 -0.012078283
7.074714 -0.012152159000000001
7.075714 -0.012225266000000002
7.076715 -0.012297596999999999
7.077714 -0.012369142
7.078714 -0.012439894
7.079714 -0.012509844
7.080714 -0.012578981
7.081714 -0.012647298
7.082714 -0.012714785
7.083714 -0.012781433
7.084714 -0.012847233000000001
7.085714 -0.012912175000000001
7.086714 -0.012976253
7.087714 -0.013039458
7.088714 -0.013101782000000001
7.089714 -0.013163218999999999
7.090714 -0.01322376
7.091714 -0.013283401
7.092714 -0.013342137
7.093714 -0.013399962000000001
7.094714 -0.013456872
7.095714 -0.013512862
7.096714 -0.013567931
7.097714 -0.013622074
7.098714 -0.01367529
7.099714 -0.013727577
7.100714 -0.013778932
7.101714 -0.013829354
7.102714 -0.013878841
7.103714 -0.013927391999999999
7.104714 -0.013975006000000002
7.105714 -0.01402168
7.106714 -0.014067414
7.107714 -0.014112204000000001
7.108714 -0.014156051
7.109715 -0.01419895
7.110714 -0.014240899999999999
7.111714 -0.014281898999999999
7.112714 -0.014321941
7.113714 -0.014361026
7.114714 -0.014399149
7.115714 -0.014436306000000001
7.116714 -0.014472494
7.117714 -0.014507708
7.118714 -0.014541944
7.119714 -0.014575197000000002
7.120714 -0.014607463
7.121714 -0.014638736
7.122715 -0.014669012999999998
7.123714 -0.014698289
7.124714 -0.014726557
7.125714 -0.014753813000000001
7.126714 -0.014780051
7.127714 -0.014805268
7.128714 -0.014829457
7.129714 -0.014852613
7.130714 -0.014874731
7.131714 -0.014895806000000001
7.132714 -0.014915832
7.133714 -0.014934805
7.134714 -0.014952719
7.135714 -0.014969568
7.136714 -0.014985350000000001
7.137714 -0.015000057
7.138714 -0.015013687000000001
7.139714 -0.015026231999999999
7.140714 -0.015037690000000001
7.141714 -0.015048058
7.142715 -0.015057330999999998
7.143714 -0.015065506000000001
7.144714 -0.015072581000000002
7.145714 -0.015078553000000001
7.146714 -0.015083421
7.147714 -0.015087183
7.148714 -0.015089836999999998
7.149714 -0.015091384
7.150714 -0.015091825
7.151714 -0.015091160000000001
7.152714 -0.015089389
7.153714 -0.015086515
7.154714 -0.015082539
7.155715 -0.015077465000000002
7.156714 -0.015071293
7.157714 -0.015064028
7.158714 -0.015055671
7.159714 -0.015046225
7.160714 -0.015035695
7.161714 -0.015024082999999999
7.162714 -0.015011390000000001
7.163714 -0.014997623
7.164714 -0.014982780999999999
7.165714 -0.014966869
7.166714 -0.014949888
7.167714 -0.014931841
7.168715 -0.014912729
7.169714 -0.014892552000000002
7.170714 -0.014871315
7.171714 -0.014849017
7.172714 -0.01482566
7.173714 -0.014801243
7.174714 -0.014775766999999999
7.175714 -0.014749232000000001
7.176714 -0.014721637
7.177714 -0.014692983
7.178714 -0.014663268
7.179714 -0.014632491999999999
7.180714 -0.014600654
7.181714 -0.014567752
7.182714 -0.014533786
7.183714 -0.014498756
7.184714 -0.014462658000000001
7.185714 -0.014425493
7.186714 -0.014387259
7.187714 -0.014347957000000001
7.188715 -0.014307586
7.189714 -0.014266145
7.190714 -0.014223634
7.191714 -0.014180055999999998
7.192714 -0.014135409
7.193714 -0.014089695
7.194714 -0.014042916999999999
7.195714 -0.013995076000000002
7.196714 -0.013946176000000001
7.197714 -0.013896219
7.198714 -0.013845209
7.199714 -0.013793148
7.200714 -0.013740042000000001
7.201715 -0.013685896
7.202714 -0.013630712
7.203714 -0.013574497000000001
7.204714 -0.013517254999999999
7.205714 -0.013458991
7.206714 -0.013399709000000001
7.207714 -0.013339415
7.208714 -0.013278113
7.209714 -0.013215809
7.210714 -0.013152506
7.211714 -0.013088208
7.212714 -0.013022918999999999
7.213714 -0.012956643
7.214714 -0.012889383999999999
7.215714 -0.012821144000000001
7.216714 -0.012751926
7.217714 -0.012681735
7.218714 -0.012610573000000002
7.219714 -0.012538444000000001
7.220714 -0.01246535
7.221714 -0.012391293
7.222714 -0.012316278000000002
7.223714 -0.012240309000000001
7.224714 -0.012163389
7.225714 -0.012085522
7.226714 -0.012006713
7.227714 -0.011926968000000001
7.228714 -0.011846291
7.229714 -0.011764688
7.230714 -0.011682165
7.231714 -0.011598731
7.232714 -0.01151439
7.233714 -0.011429151
7.234715 -0.011343021
7.235714 -0.011256008
7.236714 -0.011168121
7.237714 -0.011079368000000001
7.238714 -0.010989757999999999
7.239714 -0.0108993
7.240714 -0.010808001
7.241714 -0.010715872
7.242714 -0.010622919
7.243714 -0.010529152
7.244714 -0.010434577
7.245714 -0.010339204000000001
7.246714 -0.010243038999999999
7.247715 -0.01014609
7.248714 -0.010048364
7.249714 -0.009949866199999999
7.250714 -0.0098506032
7.251714 -0.0097505814
7.252714 -0.0096498057
7.253714 -0.0095482814
7.254714 -0.0094460134
7.255714 -0.009343007
7.256714 -0.0092392671
7.257714 -0.0091347974
7.258714 -0.0090296031
7.259714 -0.008923688400000001
7.260714 -0.0088170578
7.261714 -0.0087097163
7.262714 -0.0086016691
7.263714 -0.008492920499999999
7.264714 -0.0083834762
7.265714 -0.0082733415
7.266714 -0.0081625221
7.267715 -0.008051024600000001
7.268714 -0.0079388548
7.269714 -0.0078260193
7.270714 -0.007712525299999999
7.271714 -0.007598379999999999
7.272714 -0.0074835909
7.273714 -0.0073681651
7.274714 -0.0072521114
7.275714 -0.0071354378
7.276714 -0.0070181522
7.277714 -0.0069002643
7.278714 -0.006781782599999999
7.279714 -0.0066627158999999995
7.280715 -0.0065430737
7.281714 -0.0064228647
7.282714 -0.0063020983000000004
7.283714 -0.0061807841
7.284714 -0.0060589311000000005
7.285714 -0.0059365488
7.286714 -0.0058136466
7.287714 -0.0056902336
7.288714 -0.0055663186
7.289714 -0.0054419106
7.290714 -0.0053170184
7.291714 -0.0051916508
7.292714 -0.005065816
7.293715 -0.0049395225
7.294714 -0.0048127782
7.295714 -0.0046855916
7.296714 -0.0045579702
7.297714 -0.0044299224
7.298714 -0.0043014559
7.299714 -0.0041725791000000005
7.300714 -0.0040432999
7.301714 -0.0039136263
7.302714 -0.0037835671000000003
7.303714 -0.003653131
7.304714 -0.0035223274999999997
7.305714 -0.0033911656
7.306714 -0.0032596552000000003
7.307714 -0.0031278065
7.308714 -0.0029956302
7.309714 -0.0028631372
7.310714 -0.0027303389
7.311714 -0.0025972471
7.312714 -0.0024638737
7.313715 -0.0023302309
7.314714 -0.0021963311
7.315714 -0.0020621868
7.316714 -0.0019278103999999998
7.317714 -0.0017932141
7.318714 -0.0016584103
7.319714 -0.001523411
7.320714 -0.0013882277
7.321714 -0.0012528718
7.322714 -0.0011173541
7.323714 -0.00098168503
7.324714 -0.00084587455
7.325714 -0.0007099321
7.326715 -0.00057386665
7.327714 -0.00043768672999999997
7.328714 -0.00030140041
7.329714 -0.00016501538
7.330714 -2.8539023e-05
7.331714 0.00010802154
7.332714 0.00024465939999999996
7.333714 0.00038136779
7.334714 0.00051814004
7.335714 0.00065496943
7.336714 0.0007918491100000001
7.337714 0.00092877217
7.338714 0.0010657315
7.339714 0.0012027197000000001
7.340714 0.0013397291999999999
7.341714 0.0014767519
7.342714 0.0016137795999999999
7.343714 0.0017508035000000002
7.344714 0.0018878147
7.345714 0.0020248037
7.346714 0.0021617607000000002
7.347714 0.0022986753
7.348714 0.0024355371000000002
7.349714 0.0025723353
7.350714 0.0027090586
7.351714 0.0028456954
7.352714 0.002982234
7.353714 0.0031186624000000005
7.354714 0.0032549684
7.355714 0.0033911393999999997
7.356714 0.0035271626999999997
7.357714 0.0036630259
7.358714 0.0037987164000000003
7.359715 0.0039342209
7.360714 0.0040695270999999995
7.361714 0.0042046227
7.362714 0.004339495
7.363714 0.0044741315
7.364714 0.0046085206
7.365714 0.004742649999999999
7.366714 0.0048765087000000006
7.367714 0.0050100851
7.368714 0.0051433686
7.369714 0.0052763487
7.370714 0.005409015299999999
7.371714 0.0055413588
7.372715 0.0056733697
7.373714 0.0058050395
7.374714 0.0059363592
7.375714 0.0060673210000000005
7.376714 0.006197916800000001
7.377714 0.006328139700000001
7.378714 0.006457981400000001
7.379714 0.0065874359
7.380714 0.0067164954
7.381714 0.006845153299999999
7.382714 0.0069734029
7.383714 0.0071012386
7.384714 0.0072286521999999995
7.385714 0.007355638099999999
7.386714 0.0074821895
7.387714 0.007608300100000001
7.388714 0.0077339624
7.389714 0.00785917
7.390714 0.007983916300000001
7.391714 0.0081081933
7.392715 0.008231994400000001
7.393714 0.0083553125
7.394714 0.0084781401
7.395714 0.008600469999999999
7.396714 0.008722294299999999
7.397714 0.0088436056
7.398714 0.008964396
7.399714 0.0090846574
7.400714 0.0092043818
7.401714 0.009323560500000001
7.402714 0.0094421863
7.403714 0.0095602503
7.404714 0.0096777439
7.405715 0.0097946591
7.406714 0.0099109864
7.407714 0.010026717000000001
7.408714 0.010141842
7.409714 0.010256353
7.410714 0.010370239
7.411714 0.010483491000000001
7.412714 0.010596099
7.413714 0.010708054
7.414714 0.010819344
7.415714 0.01092996
7.416714 0.011039892
7.417714 0.01114913
7.418715 0.011257661
7.419714 0.011365478
7.420714 0.011472569
7.421714 0.011578925
7.422714 0.011684535
7.423714 0.011789391
7.424714 0.011893482
7.425714 0.0119968
7.426714 0.012099336
7.427714 0.012201082
7.428714 0.012302032
7.429714 0.012402177
7.430714 0.01250151
7.431714 0.012600025
7.432714 0.012697717
7.433714 0.012794581000000001
7.434714 0.012890612000000001
7.435714 0.012985802999999999
7.436714 0.013080152000000001
7.437714 0.013173654000000002
7.438715 0.013266304
7.439714 0.013358099
7.440714 0.013449036
7.441714 0.013539108000000001
7.442714 0.013628311
7.443714 0.013716641
7.444714 0.013804092
7.445714 0.013890659999999999
7.446714 0.013976339
7.447714 0.014061122999999998
7.448714 0.014145006
7.449714 0.014227981
7.450714 0.014310042000000002
7.451715 0.014391181
7.452714 0.014471392
7.453714 0.014550668
7.454714 0.014629003
7.455714 0.014706387999999999
7.456714 0.014782818000000001
7.457714 0.014858285
7.458714 0.014932785
7.459714 0.015006312
7.460714 0.015078859
7.461714 0.015150422
7.462714 0.015220998000000001
7.463714 0.015290581
7.464714 0.015359168000000001
7.465714 0.015426757000000001
7.466714 0.015493346000000002
7.467714 0.01555893
7.468714 0.015623508
7.469714 0.015687080000000003
7.470714 0.015749642999999997
7.471714 0.015811196
7.472714 0.015871736
7.473714 0.015931264
7.474714 0.015989777
7.475714 0.016047273
7.476714 0.01610375
7.477714 0.016159206000000002
7.478714 0.016213639
7.479714 0.016267045
7.480714 0.01631942
7.481714 0.016370762
7.482714 0.016421065000000002
7.483714 0.016470326
7.484715 0.01651854
7.485714 0.016565699
7.486714 0.0166118
7.487714 0.016656835000000002
7.488714 0.016700798
7.489714 0.016743684
7.490714 0.016785484
7.491714 0.016826193
7.492714 0.016865804999999998
7.493714 0.016904312
7.494714 0.016941709
7.495714 0.016977990000000002
7.496714 0.017013149
7.497715 0.017047182
7.498714 0.017080083
7.499714 0.01711185
7.500714 0.017142478
7.501714 0.017171963999999998
7.502714 0.017200309
7.503714 0.017227509
7.504714 0.017253564
7.505714 0.017278475999999997
7.506714 0.017302246
7.507714 0.017324876
7.508714 0.017346368
7.509714 0.017366726
7.510714 0.017385953
7.511714 0.017404054
7.512714 0.017421033000000002
7.513714 0.017436896
7.514714 0.017451646
7.515714 0.017465289
7.516714 0.017477828
7.517715 0.017489269
7.518714 0.017499614
7.519714 0.017508867
7.520714 0.017517032
7.521714 0.01752411
7.522714 0.017530104
7.523714 0.017535013999999998
7.524714 0.017538838
7.525714 0.017541578999999998
7.526714 0.017543233000000002
7.527714 0.017543799
7.528714 0.017543275
7.529714 0.017541657
7.530715 0.017538942999999998
7.531714 0.017535129
7.532714 0.017530212
7.533714 0.017524186
7.534714 0.01751705
7.535714 0.017508799
7.536714 0.01749943
7.537714 0.01748894
7.538714 0.017477325999999998
7.539714 0.017464587
7.540714 0.017450721
7.541714 0.017435725
7.542714 0.017419601
7.543715 0.017402349
7.544714 0.017383968
7.545714 0.017364461
7.546714 0.01734383
7.547714 0.017322075
7.548714 0.017299199
7.549714 0.017275206
7.550714 0.017250098999999998
7.551714 0.017223883
7.552714 0.01719656
7.553714 0.017168136
7.554714 0.017138613
7.555714 0.017107997
7.556714 0.017076293
7.557714 0.017043502999999998
7.558714 0.017009633
7.559714 0.016974688
7.560714 0.016938672
7.561714 0.016901589999999998
7.562714 0.016863446
7.563715 0.016824246
7.564714 0.016783993
7.565714 0.016742693
7.566714 0.01670035
7.567714 0.016656969
7.568714 0.016612555
7.569714 0.016567114
7.570714 0.01652065
7.571714 0.016473168
7.572714 0.016424675
7.573714 0.016375176
7.574714 0.016324675
7.575714 0.016273177
7.576715 0.01622069
7.577714 0.016167216999999998
7.578714 0.016112767
7.579714 0.016057342999999998
7.580714 0.016000951
7.581714 0.015943596
7.582714 0.015885285000000002
7.583714 0.015826022999999998
7.584714 0.015765814
7.585714 0.015704664
7.586714 0.015642578
7.587714 0.015579563
7.588714 0.015515622
7.589714 0.015450759
7.590714 0.015384981999999998
7.591714 0.015318293
7.592714 0.015250698
7.593714 0.015182201000000001
7.594714 0.015112807
7.595714 0.01504252
7.596714 0.014971344
7.597714 0.014899283
7.598714 0.014826341
7.599714 0.014752522
7.600714 0.014677831
7.601714 0.014602272
7.602714 0.014525848000000001
7.603714 0.014448563
7.604714 0.014370421000000001
7.605714 0.014291426
7.606714 0.014211582
7.607714 0.014130895000000001
7.608714 0.014049368
7.609715 0.013967005000000001
7.610714 0.013883811999999999
7.611714 0.013799794
7.612714 0.013714955000000001
7.613714 0.013629301
7.614714 0.013542837
7.615714 0.013455572
7.616714 0.013367509999999999
7.617714 0.013278658
7.618714 0.013189022
7.619714 0.013098611
7.620714 0.013007432000000001
7.621714 0.012915491
7.622715 0.012822796999999999
7.623714 0.012729358
7.624714 0.012635182
7.625714 0.012540277
7.626714 0.012444651999999999
7.627714 0.012348316000000002
7.628714 0.012251276
7.629714 0.012153544
7.630714 0.012055125
7.631714 0.011956030999999999
7.632714 0.01185627
7.633714 0.01175585
7.634714 0.011654781
7.635714 0.011553073
7.636714 0.011450733000000001
7.637714 0.011347771999999999
7.638714 0.011244199
7.639714 0.011140022
7.640714 0.011035252
7.641714 0.010929898
7.642715 0.01082397
7.643714 0.010717476
7.644714 0.010610427
7.645714 0.010502832
7.646714 0.0103947
7.647714 0.010286042
7.648714 0.010176866
7.649714 0.010067182000000001
7.650714 0.0099570003
7.651714 0.0098463286
7.652714 0.009735176699999999
7.653714 0.0096235533
7.654714 0.0095114665
7.655715 0.009398924900000001
7.656714 0.009285936500000001
7.657714 0.009172509499999999
7.658714 0.0090586502
7.659714 0.0089443667
7.660714 0.0088296649
7.661714 0.008714552
7.662714 0.0085990338
7.663714 0.0084831154
7.664714 0.0083668034
7.665714 0.008250102799999999
7.666714 0.0081330189
7.667714 0.0080155573
7.668715 0.0078977231
7.669714 0.007779521500000001
7.670714 0.007660958399999999
7.671714 0.0075420394000000005
7.672714 0.0074227697
7.673714 0.0073031559
7.674714 0.0071832052
7.675714 0.007062923400000001
7.676714 0.0069423186000000005
7.677714 0.006821398700000001
7.678714 0.0067001718
7.679714 0.0065786457999999996
7.680714 0.006456830300000001
7.681714 0.0063347346
7.682714 0.006212369
7.683714 0.006089743
7.684714 0.0059668673
7.685714 0.0058437523
7.686714 0.0057204084
7.687714 0.005596847
7.688715 0.0054730786
7.689714 0.0053491141
7.690714 0.0052249645
7.691714 0.0051006402
7.692714 0.0049761518
7.693714 0.0048515099
7.694714 0.0047267244
7.695714 0.0046018056
7.696714 0.0044767632
7.697714 0.0043516065
7.698714 0.004226344799999999
7.699714 0.0041009873
7.700714 0.0039755425
7.701715 0.0038500191
7.702714 0.0037244255999999997
7.703714 0.0035987698
7.704714 0.0034730597999999995
7.705714 0.0033473032
7.706714 0.0032215080999999997
7.707714 0.0030956817
7.708714 0.0029698314
7.709714 0.002843965
7.710714 0.0027180897
7.711714 0.0025922129
7.712714 0.0024663421
7.713714 0.0023404848
7.714714 0.0022146489
7.715714 0.0020888421
7.716714 0.0019630728
7.717714 0.0018373492000000001
7.718714 0.0017116798
7.719714 0.0015860736000000001
7.720714 0.0014605399
7.721714 0.0013350881
7.722714 0.001209728
7.723714 0.0010844697
7.724714 0.0009593234599999999
7.725714 0.00083429995
7.726714 0.00070940991
7.727714 0.00058466417
7.728714 0.00046007367000000006
7.729714 0.00033564934000000004
7.730714 0.00021140204
7.731714 8.7342465e-05
7.732714 -3.6518878e-05
7.733714 -0.00016017178
7.734715 -0.00028360643999999997
7.735714 -0.00040681338999999997
7.736714 -0.00052978367
7.737714 -0.00065250879
7.738714 -0.0007749808
7.739714 -0.0008971923300000001
7.740714 -0.0010191364
7.741714 -0.0011408067
7.742714 -0.0012621970999999999
7.743714 -0.0013833022
7.744714 -0.0015041168999999999
7.745714 -0.001624636
7.746714 -0.0017448549000000002
7.747715 -0.0018647688000000002
7.748714 -0.0019843734
7.749714 -0.0021036635999999997
7.750714 -0.0022226346
7.751714 -0.0023412811
7.752714 -0.0024595976
7.753714 -0.0025775781999999997
7.754714 -0.0026952162
7.755714 -0.0028125049
7.756714 -0.0029294364
7.757714 -0.0030460029
7.758714 -0.0031621956000000002
7.759714 -0.0032780051999999997
7.760714 -0.0033934221999999997
7.761714 -0.0035084362000000003
7.762714 -0.0036230365000000002
7.763714 -0.0037372127
7.764714 -0.0038509530000000003
7.765714 -0.0039642466
7.766714 -0.0040770818
7.767715 -0.0041894476
7.768714 -0.004301333
7.769714 -0.0044127268
7.770714 -0.0045236189
7.771714 -0.0046339988
7.772714 -0.0047438574
7.773714 -0.0048531856000000005
7.774714 -0.0049619754000000005
7.775714 -0.0050702187
7.776714 -0.005177909
7.777714 -0.0052850399
7.778714 -0.0053916057
7.779714 -0.0054976019
7.780715 -0.005603024
7.781714 -0.0057078683
7.782714 -0.005812131700000001
7.783714 -0.0059158116
7.784714 -0.006018905
7.785714 -0.0061214101
7.786714 -0.006223324499999999
7.787714 -0.0063246464999999995
7.788714 -0.0064253734
7.789714 -0.006525503
7.790714 -0.006625032299999999
7.791714 -0.0067239590999999994
7.792714 -0.006822279099999999
7.793715 -0.006919989400000001
7.794714 -0.0070170849
7.795714 -0.0071135612
7.796714 -0.007209412399999999
7.797714 -0.007304632900000001
7.798714 -0.007399216
7.799714 -0.0074931551
7.800714 -0.0075864431000000005
7.801714 -0.0076790719
7.802714 -0.0077710334
7.803714 -0.007862319
7.804714 -0.007952920700000001
7.805714 -0.008042830400000001
7.806714 -0.0081320388
7.807714 -0.0082205384
7.808714 -0.0083083207
7.809714 -0.008395377499999999
7.810714 -0.0084817017
7.811714 -0.008567285800000001
7.812714 -0.008652123500000001
7.813715 -0.0087362081
7.814714 -0.0088195353
7.815714 -0.008902099200000001
7.816714 -0.0089838955
7.817714 -0.0090649206
7.818714 -0.009145172200000001
7.819714 -0.0092246468
7.820714 -0.0093033435
7.821714 -0.009381260300000001
7.822714 -0.0094583964
7.823714 -0.009534751000000001
7.824714 -0.009610324200000001
7.825714 -0.0096851159
7.826715 -0.009759127
7.827714 -0.0098323566
7.828714 -0.0099048055
7.829714 -0.0099764729
7.830714 -0.010047359
7.831714 -0.010117463
7.832714 -0.010186783999999999
7.833714 -0.01025532
7.834714 -0.01032307
7.835714 -0.010390032
7.836714 -0.010456202
7.837714 -0.010521576
7.838714 -0.010586151
7.839714 -0.010649922
7.840714 -0.010712884
7.841714 -0.010775031
7.842714 -0.010836359
7.843714 -0.010896862
7.844714 -0.010956534
7.845714 -0.011015368
7.846714 -0.011073359
7.847714 -0.011130501999999999
7.848714 -0.01118679
7.849714 -0.01124222
7.850714 -0.011296785
7.851714 -0.011350482
7.852714 -0.011403308000000001
7.853714 -0.011455258
7.854714 -0.01150633
7.855714 -0.011556521
7.856714 -0.01160583
7.857714 -0.011654253
7.858714 -0.011701791
7.859715 -0.011748441
7.860714 -0.011794204
7.861714 -0.011839078999999999
7.862714 -0.011883064
7.863714 -0.01192616
7.864714 -0.011968367
7.865714 -0.012009683
7.866714 -0.012050109
7.867714 -0.012089645
7.868714 -0.01212829
7.869714 -0.012166044
7.870714 -0.012202906999999999
7.871714 -0.012238879999999999
7.872715 -0.01227396
7.873714 -0.012308148
7.874714 -0.012341446
7.875714 -0.012373852999999999
7.876714 -0.012405369000000001
7.877714 -0.012435994999999998
7.878714 -0.012465734
7.879714 -0.012494583
7.880714 -0.012522546
7.881714 -0.012549623999999999
7.882714 -0.01257582
7.883714 -0.012601136
7.884714 -0.012625573
7.885714 -0.012649134
7.886714 -0.012671821
7.887714 -0.012693637
7.888714 -0.012714584999999999
7.889714 -0.012734665999999999
7.890714 -0.012753885
7.891714 -0.012772242000000001
7.892715 -0.012789740999999999
7.893714 -0.012806383999999999
7.894714 -0.012822171000000002
7.895714 -0.012837107
7.896714 -0.012851192
7.897714 -0.012864427
7.898714 -0.012876814
7.899714 -0.012888352999999998
7.900714 -0.012899046
7.901714 -0.012908893
7.902714 -0.012917894
7.903714 -0.012926049000000002
7.904714 -0.012933357999999999
7.905715 -0.012939822000000002
7.906714 -0.012945441
7.907714 -0.012950214
7.908714 -0.012954140999999999
7.909714 -0.012957223
7.910714 -0.01295946
7.911714 -0.012960850999999999
7.912714 -0.012961397
7.913714 -0.012961097999999999
7.914714 -0.012959956
7.915714 -0.012957973000000001
7.916714 -0.012955148
7.917714 -0.012951485
7.918715 -0.012946987
7.919714 -0.012941656
7.920714 -0.012935493999999999
7.921714 -0.012928506000000001
7.922714 -0.012920695999999999
7.923714 -0.012912070000000001
7.924714 -0.012902629999999998
7.925714 -0.012892382999999999
7.926714 -0.012881331999999999
7.927714 -0.012869484
7.928714 -0.012856844
7.929714 -0.012843417
7.930714 -0.012829209999999999
7.931714 -0.012814227000000001
7.932714 -0.012798473
7.933714 -0.012781954
7.934714 -0.012764675
7.935714 -0.012746641
7.936714 -0.012727854
7.937714 -0.012708319999999999
7.938715 -0.012688042
7.939714 -0.012667023000000001
7.940714 -0.012645267
7.941714 -0.012622774
7.942714 -0.012599549
7.943714 -0.012575593
7.944714 -0.012550908999999999
7.945714 -0.012525498000000001
7.946714 -0.012499363000000001
7.947714 -0.012472505
7.948714 -0.012444927000000001
7.949714 -0.012416631
7.950714 -0.012387621000000001
7.951715 -0.012357897999999999
7.952714 -0.012327467
7.953714 -0.012296331999999998
7.954714 -0.012264497
7.955714 -0.012231966
7.956714 -0.012198747
7.957714 -0.012164844000000001
7.958714 -0.012130264
7.959714 -0.012095014999999999
7.960714 -0.012059104
7.961714 -0.012022538
7.962714 -0.011985326
7.963714 -0.011947475
7.964714 -0.011908995
7.965714 -0.011869893000000001
7.966714 -0.011830179
7.967714 -0.011789860000000001
7.968714 -0.011748944
7.969714 -0.011707439
7.970714 -0.011665351000000001
7.971714 -0.011622689
7.972714 -0.011579457
7.973714 -0.011535662
7.974714 -0.011491307999999999
7.975714 -0.011446401
7.976714 -0.011400945000000001
7.977714 -0.011354942
7.978714 -0.011308398
7.979714 -0.011261315
7.980714 -0.011213694
7.981714 -0.01116554
7.982714 -0.011116853
7.983714 -0.011067638
7.984715 -0.011017896
7.985714 -0.01096763
7.986714 -0.010916842999999999
7.987714 -0.010865539
7.988714 -0.01081372
7.989714 -0.010761392
7.990714 -0.010708559
7.991714 -0.010655224999999999
7.992714 -0.010601397
7.993714 -0.01054708
7.994714 -0.010492282
7.995714 -0.010437008
7.996714 -0.010381266
7.997715 -0.010325064
7.998714 -0.01026841
7.999714 -0.010211312
8.000714 -0.010153778
8.001715 -0.010095816
8.002714 -0.010037436
8.003715 -0.0099786455
8.004714 -0.0099194527
8.005714 -0.0098598663
8.006714 -0.0097998942
8.007714 -0.0097395452
8.008715 -0.0096788266
8.009714 -0.0096177457
8.010715 -0.0095563097
8.011714 -0.0094945266
8.012714 -0.009432403
8.013714 -0.009369945499999999
8.014714 -0.0093071605
8.015715 -0.0092440539
8.016714 -0.0091806323
8.017715 -0.0091169022
8.018714 -0.009052868700000001
8.019714 -0.0089885383
8.020715 -0.0089239169
8.021714 -0.0088590095
8.022715 -0.0087938228
8.023714 -0.0087283632
8.024714 -0.0086626358
8.025714 -0.008596648
8.026714 -0.008530405500000001
8.027715 -0.0084639156
8.028714 -0.0083971849
8.029715 -0.0083302213
8.030714 -0.0082630322
8.031714 -0.0081956256
8.032714 -0.0081280101
8.033714 -0.0080601938
8.034715 -0.0079921854
8.035714 -0.0079239944
8.036715 -0.007855629499999999
8.037714 -0.007787100200000001
8.038714 -0.0077184166
8.039714 -0.007649587500000001
8.040714 -0.0075806216
8.041715 -0.007511529100000001
8.042714 -0.007442318
8.043715 -0.0073729977999999995
8.044714 -0.0073035757
8.045714 -0.0072340597
8.046714 -0.0071644572
8.047714 -0.0070947739
8.048715 -0.0070250163999999995
8.049714 -0.0069551897
8.050714 -0.0068852991
8.051714 -0.006815348000000001
8.052714 -0.0067453395
8.053715 -0.0066752771
8.054714 -0.006605163099999999
8.055715 -0.0065349988
8.056714 -0.006464785800000001
8.057714 -0.006394526300000001
8.058714 -0.006324220899999999
8.059714 -0.0062538711
8.060715 -0.0061834777
8.061714 -0.0061130428
8.062715 -0.0060425678
8.063714 -0.0059720554
8.064714 -0.0059015081
8.065714 -0.0058309295
8.066714 -0.005760324
8.067715 -0.0056896959000000006
8.068714 -0.0056190511
8.069715 -0.0055483957
8.070714 -0.0054777371
8.071714 -0.0054070828
8.072714 -0.0053364412
8.073714 -0.0052658215
8.074715 -0.0051952335
8.075714 -0.0051246865
8.076715 -0.005054191600000001
8.077714 -0.0049837588
8.078714 -0.0049133992
8.079714 -0.0048431237
8.080714 -0.0047729426999999994
8.081715 -0.0047028669
8.082714 -0.0046329063000000005
8.083714 -0.0045630713
8.084714 -0.0044933713
8.085714 -0.0044238153
8.086715 -0.0043544122
8.087714 -0.0042851694
8.088715 -0.0042160947
8.089714 -0.0041471947
8.090714 -0.0040784758
8.091714 -0.0040099432
8.092714 -0.003941602
8.093715 -0.0038734568
8.094714 -0.0038055114
8.095715 -0.0037377693
8.096714 -0.0036702335
8.097714 -0.0036029068999999998
8.098714 -0.003535792
8.099714 -0.0034688906000000003
8.100715 -0.0034022054000000003
8.101714 -0.0033357377
8.102715 -0.0032694901
8.103714 -0.0032034641
8.104714 -0.0031376621
8.105714 -0.0030720861
8.106714 -0.0030067386000000003
8.107715 -0.002941622
8.108714 -0.0028767392
8.109715 -0.0028120934
8.110714 -0.0027476879
8.111714 -0.0026835263
8.112714 -0.0026196126999999997
8.113714 -0.002555951
8.114715 -0.0024925457
8.115714 -0.0024294015
8.116714 -0.0023665232
8.117714 -0.0023039158
8.118714 -0.0022415844999999998
8.119715 -0.0021795344
8.120714 -0.0021177706
8.121715 -0.0020562986
8.122714 -0.0019951232
8.123714 -0.0019342498000000001
8.124714 -0.0018736833
8.125714 -0.0018134286
8.126715 -0.0017534905
8.127714 -0.0016938735
8.128715 -0.0016345821
8.129714 -0.0015756206
8.130714 -0.0015169934
8.131714 -0.0014587046
8.132714 -0.0014007582999999999
8.133715 -0.0013431584
8.134714 -0.0012859092
8.135715 -0.0012290146999999999
8.136714 -0.001172479
8.137714 -0.0011163066
8.138714 -0.0010605019
8.139714 -0.0010050696
8.140715 -0.00095001442
8.141714 -0.00089534142
8.142715 -0.0008410556799999999
8.143714 -0.0007871625700000001
8.144714 -0.00073366755
8.145715 -0.00068057611
8.146714 -0.0006278938600000001
8.147715 -0.00057562629
8.148714 -0.00052377891
8.149714 -0.00047235707999999997
8.150714 -0.00042136594
8.151714 -0.00037081033
8.152715 -0.00032069481
8.153714 -0.00027102349
8.154715 -0.00022180004
8.155714 -0.00017302768000000002
8.156714 -0.00012470905
8.157714 -7.6846254e-05
8.158714 -2.9440858e-05
8.159715 1.7506123e-05
8.160714 6.3994202e-05
8.161715 0.00011002336
8.162714 0.00015559403000000002
8.163714 0.00020070702
8.164714 0.00024536344
8.165714 0.00028956464999999997
8.166715 0.00033331214
8.167714 0.00037660745
8.168715 0.00041945214
8.169714 0.00046184759
8.170714 0.0005037950400000001
8.171714 0.00054529537
8.172714 0.00058634919
8.173715 0.00062695672
8.174714 0.00066711768
8.175714 0.00070683136
8.176714 0.00074609652
8.177714 0.00078491148
8.178715 0.0008232740600000001
8.179714 0.00086118152
8.180715 0.00089863079
8.181714 0.00093561848
8.182714 0.00097214088
8.183714 0.0010081941
8.184714 0.0010437739
8.185715 0.0010788761000000001
8.186714 0.0011134966
8.187715 0.0011476315
8.188714 0.0011812768
8.189714 0.001214429
8.190714 0.0012470846999999999
8.191714 0.001279241
8.192715 0.0013108957
8.193714 0.0013420467
8.194715 0.0013726926
8.195714 0.0014028324
8.196714 0.0014324656
8.197714 0.0014615924
8.198714 0.0014902132
8.199715 0.0015183289
8.200714 0.0015459409
8.201715 0.0015730509
8.202714 0.0015996608
8.203714 0.0016257725
8.204714 0.0016513884
8.205714 0.0016765109
8.206715 0.0017011419999999999
8.207714 0.001725284
8.208714 0.0017489390000000001
8.209714 0.0017721091
8.210714 0.0017947959
8.211715 0.0018170009
8.212714 0.0018387253000000001
8.213715 0.0018599697999999998
8.214714 0.0018807354
8.215714 0.0019010224
8.216714 0.001920831
8.217714 0.0019401612
8.218715 0.0019590127000000002
8.219714 0.001977385
8.220715 0.0019952779
8.221714 0.0020126905
8.222714 0.0020296226
8.223714 0.0020460735
8.224714 0.0020620428
8.225715 0.0020775304
8.226714 0.0020925359
8.227715 0.0021070598
8.228714 0.0021211026
8.229714 0.0021346648
8.230714 0.0021477475
8.231714 0.0021603524
8.232715 0.0021724809
8.233714 0.0021841353
8.234715 0.0021953179000000003
8.235714 0.0022060316
8.236714 0.0022162791
8.237714 0.0022260637999999998
8.238714 0.0022353888
8.239715 0.0022442578
8.240714 0.0022526745
8.241714 0.0022606422000000003
8.242714 0.0022681646
8.243714 0.0022752451
8.244715 0.0022818866
8.245714 0.0022880922
8.246715 0.0022938648
8.247714 0.0022992066
8.248714 0.0023041197
8.249714 0.0023086057000000003
8.250714 0.002312666
8.251715 0.0023163017
8.252714 0.0023195131
8.253715 0.0023223009
8.254714 0.0023246653999999998
8.255714 0.0023266066
8.256714 0.0023281244
8.257714 0.0023292188
8.258715 0.0023298902
8.259714 0.0023301389
8.260715 0.0023299654
8.261714 0.0023293705
8.262714 0.0023283557
8.263714 0.0023269227
8.264714 0.0023250739000000003
8.265715 0.002322812
8.266714 0.0023201403999999998
8.267715 0.0023170631
8.268714 0.0023135843
8.269714 0.0023097087
8.270715 0.0023054417
8.271714 0.0023007889
8.272715 0.002295756
8.273714 0.0022903487
8.274714 0.002284573
8.275714 0.002278435
8.276714 0.0022719405
8.277715 0.0022650951
8.278714 0.0022579041000000003
8.279715 0.0022503722
8.280714 0.0022425043
8.281714 0.0022343043
8.282714 0.002225776
8.283714 0.0022169224
8.284715 0.0022077462
8.285714 0.0021982496
8.286715 0.0021884345
8.287714 0.0021783026
8.288714 0.0021678548
8.289714 0.0021570922000000003
8.290714 0.0021460159
8.291715 0.0021346264000000003
8.292714 0.0021229247
8.293715 0.0021109113999999997
8.294714 0.0020985877
8.295714 0.0020859548
8.296714 0.0020730142000000003
8.297714 0.0020597678
8.298715 0.0020462176
8.299714 0.0020323661
8.300714 0.0020182166
8.301714 0.002003772
8.302714 0.0019890364
8.303715 0.0019740137
8.304714 0.0019587083
8.305715 0.0019431254
8.306714 0.0019272698
8.307714 0.001911147
8.308714 0.0018947624999999999
8.309714 0.001878122
8.310715 0.0018612314
8.311714 0.0018440966
8.312715 0.001826723
8.313714 0.0018091168
8.314714 0.0017912836
8.315714 0.0017732289
8.316714 0.0017549581
8.317715 0.001736476
8.318714 0.0017177879
8.319715 0.0016988983
8.320714 0.0016798112
8.321714 0.0016605312
8.322714 0.0016410619
8.323714 0.0016214066000000001
8.324715 0.0016015689
8.325714 0.0015815518
8.326715 0.0015613583
8.327714 0.0015409913
8.328714 0.0015204531
8.329714 0.0014997468
8.330714 0.0014788747
8.331715 0.0014578395
8.332714 0.001436644
8.333714 0.001415291
8.334714 0.0013937834000000001
8.335714 0.0013721242
8.336715 0.0013503168000000001
8.337714 0.0013283646999999999
8.338715 0.0013062716
8.339714 0.0012840414
8.340714 0.0012616784000000002
8.341714 0.0012391868
8.342714 0.0012165712000000001
8.343715 0.0011938362999999999
8.344714 0.001170987
8.345715 0.0011480282999999998
8.346714 0.0011249653999999998
8.347714 0.0011018034
8.348714 0.0010785475
8.349714 0.0010552029
8.350715 0.0010317749
8.351714 0.0010082685999999999
8.352715 0.000984689
8.353714 0.0009610411300000001
8.354714 0.0009373297000000001
8.355714 0.0009135594199999999
8.356714 0.00088973475
8.357715 0.0008658599700000001
8.358714 0.00084193907
8.359715 0.0008179760699999999
8.360714 0.0007939745
8.361714 0.0007699379200000001
8.362714 0.0007458695600000001
8.363714 0.00072177254
8.364715 0.00069764988
8.365714 0.00067350434
8.366714 0.0006493387
8.367714 0.0006251556000000001
8.368714 0.00060095767
8.369715 0.00057674752
8.370714 0.00055252781
8.371715 0.0005283012300000001
8.372714 0.00050407057
8.373714 0.00047983876000000006
8.374714 0.00045560882
8.375714 0.00043138397999999996
8.376715 0.00040716764000000004
8.377714 0.0003829633
8.378715 0.00035877465
8.379714 0.00033460562
8.380714 0.00031046025
8.381714 0.00028634267
8.382714 0.00026225721000000003
8.383715 0.00023820820999999998
8.384714 0.00021420013999999999
8.385715 0.00019023746
8.386714 0.00016632461
8.387714 0.00014246601
8.388714 0.00011866606
8.389714 9.4929067e-05
8.390715 7.1259245e-05
8.391714 4.7660714e-05
8.392715 2.4137483e-05
8.393714 6.9346213e-07
8.394714 -2.2667544e-05
8.395715 -4.5941826e-05
8.396714 -6.9125764e-05
8.397715 -9.2215782e-05
8.398714 -0.00011520836999999998
8.399714 -0.00013810000999999998
8.400714 -0.00016088723
8.401714 -0.00018356653
8.402715 -0.00020613445
8.403714 -0.00022858744
8.404715 -0.00025092195000000003
8.405714 -0.00027313441999999997
8.406714 -0.00029522132
8.407714 -0.00031717905
8.408714 -0.00033900408
8.409715 -0.00036069287
8.410714 -0.00038224198
8.411715 -0.00040364797999999997
8.412714 -0.00042490765000000003
8.413714 -0.00044601779
8.414714 -0.00046697533
8.415714 -0.00048777738
8.416715 -0.00050842123
8.417714 -0.00052890427
8.418715 -0.0005492241100000001
8.419714 -0.00056937843
8.420714 -0.00058936507
8.421714 -0.0006091820100000001
8.422714 -0.00062882732
8.423715 -0.0006482991900000001
8.424714 -0.0006675959
8.425714 -0.00068671566
8.426714 -0.00070565679
8.427714 -0.00072441758
8.428715 -0.00074299637
8.429714 -0.0007613914
8.430715 -0.00077960094
8.431714 -0.0007976232200000001
8.432714 -0.0008154563100000001
8.433714 -0.00083309842
8.434714 -0.0008505476199999999
8.435715 -0.0008678019200000001
8.436714 -0.00088485931
8.437715 -0.0009017177900000001
8.438714 -0.00091837519
8.439714 -0.0009348294999999999
8.440714 -0.0009510784399999999
8.441714 -0.0009671198299999999
8.442715 -0.00098295131
8.443714 -0.00099857061
8.444715 -0.0010139754
8.445714 -0.0010291629
8.446714 -0.0010441307000000001
8.447714 -0.0010588760999999999
8.448714 -0.0010733962
8.449715 -0.0010876879999999998
8.450714 -0.0011017484
8.451715 -0.0011155743
8.452714 -0.0011291623
8.453714 -0.0011425092
8.454714 -0.0011556112
8.455714 -0.001168465
8.456715 -0.0011810670999999999
8.457714 -0.0011934139
8.458714 -0.0012055022
8.459714 -0.0012173286
8.460714 -0.0012288898
8.461715 -0.0012401832
8.462714 -0.0012512059
8.463715 -0.0012619557
8.464714 -0.0012724307
8.465714 -0.0012826293
8.466714 -0.00129255
8.467714 -0.0013021924000000001
8.468715 -0.001311556
8.469714 -0.001320641
8.470715 -0.0013294479
8.471714 -0.0013379777
8.472714 -0.0013462317
8.473714 -0.0013542117
8.474714 -0.0013619197
8.475715 -0.0013693581
8.476714 -0.0013765294
8.477715 -0.0013834364000000002
8.478714 -0.0013900819
8.479714 -0.0013964688000000002
8.480714 -0.0014026001
8.481714 -0.0014084785999999999
8.482715 -0.0014141071
8.483714 -0.0014194881
8.484715 -0.0014246241
8.485714 -0.0014295172
8.486714 -0.0014341693
8.487714 -0.001438582
8.488714 -0.0014427565
8.489715 -0.0014466937
8.490714 -0.0014503941
8.491714 -0.0014538581
8.492714 -0.0014570855
8.493714 -0.0014600759
8.494715 -0.0014628285000000002
8.495714 -0.0014653423
8.496715 -0.0014676160000000001
8.497714 -0.0014696482
8.498714 -0.0014714371
8.499714 -0.0014729809000000001
8.500714 -0.0014742775000000001
8.501715 -0.0014753248
8.502714 -0.0014761209
8.503715 -0.0014766635
8.504714 -0.0014769505
8.505714 -0.0014769798
8.506714 -0.0014767494
8.507714 -0.0014762572
8.508715 -0.0014755015
8.509714 -0.0014744807
8.510715 -0.0014731931999999999
8.511714 -0.0014716376
8.512714 -0.0014698127
8.513714 -0.0014677178
8.514714 -0.0014653519
8.515715 -0.0014627147
8.516714 -0.0014598058
8.517715 -0.0014566251
8.518714 -0.0014531728999999998
8.519714 -0.0014494496
8.520715 -0.0014454559
8.521714 -0.0014411927
8.522715 -0.0014366609999999999
8.523714 -0.0014318623
8.524714 -0.0014267983
8.525714 -0.0014214706
8.526714 -0.0014158814
8.527715 -0.0014100328
8.528714 -0.0014039272
8.529715 -0.0013975671
8.530714 -0.0013909553
8.531714 -0.0013840946
8.532714 -0.0013769879
8.533714 -0.0013696383
8.534715 -0.0013620488
8.535714 -0.0013542228
8.536715 -0.0013461634
8.537714 -0.001337874
8.538714 -0.0013293578
8.539714 -0.0013206182999999999
8.540714 -0.0013116587999999999
8.541715 -0.0013024826
8.542714 -0.0012930931
8.543715 -0.0012834936
8.544714 -0.0012736871000000002
8.545714 -0.001263677
8.546714 -0.0012534662999999998
8.547714 -0.001243058
8.548715 -0.0012324548
8.549714 -0.0012216595000000001
8.550714 -0.0012106745
8.551714 -0.0011995021000000001
8.552714 -0.0011881443
8.553715 -0.0011766029
8.554714 -0.0011648793999999999
8.555715 -0.0011529751000000001
8.556714 -0.0011408906
8.557714 -0.0011286266
8.558714 -0.0011161835
8.559714 -0.001103561
8.560715 -0.0010907587
8.561714 -0.0010777762
8.562715 -0.0010646127
8.563714 -0.001051267
8.564714 -0.0010377382000000001
8.565714 -0.0010240251
8.566714 -0.0010101266
8.567715 -0.00099604167
8.568714 -0.0009817697
8.569715 -0.00096731001
8.570714 -0.00095266241
8.571714 -0.00093782719
8.572714 -0.0009228049700000001
8.573714 -0.0009075968599999999
8.574715 -0.00089220466
8.575714 -0.0008766306600000001
8.576715 -0.00086087775
8.577714 -0.0008449492300000001
8.578714 -0.0008288490799999999
8.579714 -0.00081258167
8.580714 -0.0007961517399999999
8.581715 -0.00077956447
8.582714 -0.0007628252700000001
8.583714 -0.00074593968
8.584714 -0.0007289133
8.585714 -0.00071175173
8.586715 -0.0006944604099999999
8.587714 -0.0006770445899999999
8.588715 -0.0006595091699999999
8.589714 -0.00064185874
8.590714 -0.0006240974
8.591714 -0.00060622879
8.592714 -0.00058825603
8.593715 -0.00057018178
8.594714 -0.00055200817
8.595715 -0.00053373683
8.596714 -0.00051536895
8.597714 -0.00049690543
8.598714 -0.00047834678
8.599714 -0.00045969326999999996
8.600715 -0.00044094509
8.601714 -0.00042210236
8.602715 -0.00040316518
8.603714 -0.00038413386
8.604714 -0.00036500884999999996
8.605714 -0.00034579091
8.606714 -0.00032648108999999996
8.607715 -0.00030708086
8.608714 -0.00028759209
8.609715 -0.00026801713
8.610714 -0.00024835870000000003
8.611714 -0.00022861998
8.612714 -0.00020880457
8.613714 -0.00018891642
8.614715 -0.00016895981
8.615714 -0.00014893925
8.616714 -0.00012885946
8.617714 -0.00010872527
8.618714 -8.8541555e-05
8.619715 -6.8313147e-05
8.620714 -4.804477400000001e-05
8.621715 -2.7740987e-05
8.622714 -7.406102e-06
8.623714 1.2955877e-05
8.624714 3.3341297e-05
8.625714 5.3746868000000005e-05
8.626715 7.4169719e-05
8.627714 9.4607407e-05
8.628715 0.00011505794
8.629714 0.00013551971
8.630714 0.00015599154
8.631714 0.00017647263
8.632714 0.00019696251
8.633715 0.00021746104999999997
8.634714 0.00023796831
8.635715 0.00025848458
8.636714 0.00027901028
8.637714 0.00029954592000000003
8.638714 0.00032009204
8.639714 0.00034064913
8.640715 0.00036121755
8.641714 0.00038179755000000004
8.642715 0.0004023892
8.643714 0.00042299225
8.644714 0.00044360621999999997
8.645715 0.00046423023999999995
8.646714 0.00048486322
8.647715 0.00050550361
8.648714 0.0005261496
8.649714 0.0005467988600000001
8.650714 0.00056744884
8.651714 0.00058809665
8.652715 0.00060873899
8.653714 0.00062937238
8.654715 0.00064999308
8.655714 0.0006705972299999999
8.656714 0.00069118073
8.657714 0.0007117394
8.658714 0.0007322691500000001
8.659715 0.0007527658
8.660714 0.00077322529
8.661715 0.0007936436300000001
8.662714 0.0008140171299999999
8.663714 0.0008343421499999999
8.664714 0.0008546153400000001
8.665714 0.0008748335900000001
8.666715 0.00089499408
8.667714 0.0009150941
8.668715 0.00093513136
8.669714 0.00095510368
8.670714 0.0009750090600000001
8.671714 0.0009948455999999998
8.672714 0.0010146115999999999
8.673715 0.0010343054
8.674714 0.0010539251
8.675714 0.0010734690999999999
8.676714 0.0010929356
8.677714 0.0011123224
8.678715 0.0011316274
8.679714 0.0011508483
8.680715 0.0011699824
8.681714 0.0011890270999999999
8.682714 0.0012079791
8.683714 0.0012268354
8.684714 0.0012455926
8.685715 0.001264247
8.686714 0.0012827952999999999
8.687715 0.0013012339
8.688714 0.0013195592
8.689714 0.001337768
8.690714 0.0013558571
8.691714 0.0013738239
8.692715 0.0013916656
8.693714 0.0014093803000000001
8.694715 0.0014269664
8.695714 0.0014444227000000001
8.696714 0.0014617488
8.697714 0.0014789445
8.698714 0.0014960105
8.699715 0.0015129475
8.700714 0.0015297572000000001
8.701715 0.0015464415000000001
8.702714 0.0015630025
8.703714 0.0015794428999999998
8.704714 0.0015957654
8.705714 0.0016119729
8.706715 0.0016280685
8.707714 0.0016440545999999998
8.708714 0.0016599341
8.709714 0.0016757092000000001
8.710714 0.001691382
8.711715 0.0017069542000000002
8.712714 0.0017224268999999999
8.713715 0.0017378004
8.714714 0.0017530750000000002
8.715714 0.0017682499999999999
8.716714 0.0017833239000000002
8.717714 0.0017982952999999998
8.718715 0.0018131614
8.719714 0.0018279194
8.720715 0.0018425657
8.721714 0.0018570963
8.722714 0.0018715071000000002
8.723714 0.0018857931999999998
8.724714 0.0018999501
8.725715 0.0019139727
8.726714 0.0019278561
8.727715 0.0019415953
8.728714 0.0019551854999999996
8.729714 0.0019686224
8.730714 0.0019819016
8.731714 0.0019950190000000002
8.732715 0.0020079715
8.733714 0.0020207559000000003
8.734715 0.0020333699
8.735714 0.0020458112
8.736714 0.0020580786
8.737714 0.0020701711
8.738714 0.0020820882
8.739715 0.0020938298
8.740714 0.0021053964
8.741714 0.0021167889
8.742714 0.0021280082
8.743714 0.0021390559
8.744715 0.0021499336
8.745714 0.0021606429
8.746715 0.0021711858
8.747714 0.002181564
8.748714 0.0021917794999999998
8.749714 0.0022018337
8.750714 0.0022117287
8.751715 0.0022214655
8.752714 0.0022310458
8.753715 0.0022404705
8.754714 0.0022497406
8.755714 0.0022588569
8.756714 0.0022678196
8.757714 0.0022766291
8.758715 0.0022852859
8.759714 0.0022937897000000003
8.760715 0.0023021403
8.761714 0.0023103377000000002
8.762714 0.0023183817
8.763714 0.0023262717
8.764714 0.0023340077
8.765715 0.0023415892
8.766714 0.0023490162
8.767715 0.0023562881
8.768714 0.0023634053
8.769714 0.0023703676999999998
8.770715 0.0023771752
8.771714 0.0023838284000000003
8.772715 0.0023903274
8.773714 0.002396673
8.774714 0.0024028655
8.775714 0.0024089057
8.776714 0.0024147943
8.777715 0.0024205321
8.778714 0.00242612
8.779715 0.0024315587999999997
8.780714 0.0024368493999999997
8.781714 0.0024419923999999997
8.782714 0.0024469886
8.783714 0.0024518386000000002
8.784715 0.0024565428
8.785714 0.0024611018
8.786715 0.0024655155
8.787714 0.0024697842
8.788714 0.0024739076
8.789714 0.0024778856
8.790714 0.0024817176000000002
8.791715 0.0024854031
8.792714 0.0024889416
8.793715 0.0024923322
8.794714 0.002495574
8.795714 0.0024986664000000002
8.796714 0.0025016088
8.797714 0.0025044004
8.798715 0.0025070406999999997
8.799714 0.0025095294
8.800714 0.0025118667
8.801714 0.0025140527
8.802714 0.002516088
8.803715 0.0025179736
8.804714 0.0025197109
8.805715 0.0025213014
8.806714 0.0025227475
8.807714 0.0025240513
8.808714 0.002525216
8.809714 0.0025262445
8.810715 0.0025271404
8.811714 0.0025279071
8.812715 0.0025285484
8.813714 0.0025290685
8.814714 0.002529471
8.815714 0.0025297601
8.816714 0.0025299396
8.817715 0.0025300131
8.818714 0.0025299842
8.819715 0.0025298561
8.820714 0.0025296318
8.821714 0.002529314
8.822714 0.0025289051
8.823714 0.0025284069
8.824715 0.002527821
8.825714 0.0025271485
8.826715 0.0025263906
8.827714 0.0025255476
8.828714 0.0025246201
8.829714 0.0025236080999999997
8.830714 0.0025225112
8.831715 0.0025213291999999997
8.832714 0.0025200618
8.833714 0.0025187081999999998
8.834714 0.002517268
8.835714 0.0025157406
8.836715 0.0025141255
8.837714 0.0025124224
8.838715 0.0025106308
8.839714 0.0025087509
8.840714 0.0025067825999999997
8.841714 0.0025047264000000002
8.842714 0.0025025827
8.843715 0.0025003526
8.844714 0.0024980372
8.845715 0.0024956382
8.846714 0.0024931571000000002
8.847714 0.0024905961
8.848714 0.0024879579
8.849714 0.0024852448
8.850715 0.0024824600999999997
8.851714 0.0024796069
8.852715 0.0024766885
8.853714 0.0024737086
8.854714 0.0024706707
8.855714 0.0024675788
8.856714 0.0024644365
8.857715 0.0024612476
8.858714 0.002458016
8.859715 0.0024547449
8.860714 0.0024514378
8.861714 0.0024480978
8.862714 0.0024447277999999997
8.863714 0.0024413303
8.864715 0.0024379075999999998
8.865714 0.0024344617
8.866714 0.0024309944
8.867714 0.0024275068
8.868714 0.0024240002
8.869715 0.0024204754
8.870714 0.0024169329
8.871715 0.0024133731
8.872714 0.0024097966
8.873714 0.0024062034
8.874714 0.0024025938
8.875714 0.002398968
8.876715 0.0023953264000000003
8.877714 0.0023916693
8.878715 0.0023879977
8.879714 0.0023843122
8.880714 0.0023806142
8.881714 0.0023769051
8.882714 0.0023731867
8.883715 0.0023694611
8.884714 0.0023657305
8.885715 0.0023619979
8.886714 0.0023582663
8.887714 0.0023545388
8.888714 0.002350819
8.889714 0.0023471106
8.890715 0.0023434175
8.891714 0.0023397437
8.892715 0.0023360932
8.893714 0.0023324699
8.894714 0.0023288781
8.895715 0.0023253217
8.896714 0.0023218041
8.897715 0.0023183293
8.898714 0.0023149004999999997
8.899714 0.002311521
8.900714 0.0023081935
8.901714 0.0023049206
8.902715 0.0023017043
8.903714 0.0022985465
8.904715 0.0022954488999999997
8.905714 0.0022924127
8.906714 0.0022894386
8.907714 0.0022865272999999997
8.908714 0.0022836794
8.909715 0.0022808947
8.910714 0.0022781735000000003
8.911715 0.0022755157
8.912714 0.0022729215
8.913714 0.0022703905000000003
8.914714 0.0022679231
8.915714 0.0022655191
8.916715 0.0022631793
8.917714 0.0022609043
8.918715 0.002258695
8.919714 0.0022565526
8.920714 0.0022544787
8.921714 0.0022524753
8.922714 0.0022505446
8.923715 0.0022486895
8.924714 0.0022469123
8.925714 0.0022452165
8.926714 0.0022436051999999997
8.927714 0.0022420817999999998
8.928715 0.0022406499
8.929714 0.0022393129
8.930715 0.0022380744
8.931714 0.0022369375
8.932714 0.0022359054
8.933714 0.002234981
8.934714 0.002234167
8.935715 0.0022334656000000002
8.936714 0.0022328788
8.937715 0.0022324082
8.938714 0.0022320552
8.939714 0.0022318205
8.940714 0.002231705
8.941714 0.002231709
8.942715 0.0022318327
8.943714 0.0022320759
8.944715 0.0022324384
8.945714 0.0022329201
8.946714 0.0022335207
8.947714 0.0022342398999999997
8.948714 0.0022350778
8.949715 0.0022360344
8.950714 0.0022371099
8.951715 0.0022383052
8.952714 0.0022396208999999998
8.953714 0.0022410582
8.954714 0.0022426188
8.955714 0.0022443044
8.956715 0.0022461172000000002
8.957714 0.0022480597
8.958714 0.0022501346
8.959714 0.0022523453
8.960714 0.0022546947
8.961715 0.0022571862999999997
8.962714 0.0022598237
8.963715 0.0022626104
8.964714 0.00226555
8.965714 0.0022686462999999997
8.966714 0.0022719025
8.967714 0.0022753218
8.968715 0.0022789074
8.969714 0.002282662
8.970715 0.0022865877000000003
8.971714 0.0022906866
8.972714 0.0022949603999999997
8.973714 0.0022994102
8.974714 0.0023040366
8.975715 0.0023088402
8.976714 0.0023138209
8.977715 0.0023189783
8.978714 0.0023243116
8.979714 0.0023298196999999997
8.980714 0.0023355014
8.981714 0.0023413555
8.982715 0.0023473804999999998
8.983714 0.0023535749
8.984715 0.0023599374
8.985714 0.0023664667
8.986714 0.0023731618
8.987714 0.0023800219000000003
8.988714 0.0023870469
8.989715 0.0023942366
8.990714 0.0024015915
8.991714 0.0024091125
8.992714 0.0024168008
8.993714 0.0024246582999999998
8.994715 0.0024326873
8.995714 0.0024408902000000003
8.996715 0.0024492701
8.997714 0.0024578303
8.998714 0.002466574
8.999714 0.0024755049
9.000714 0.0024846266
9.001715 0.0024939425
9.002714 0.0025034562
9.003715 0.0025131709
9.004714 0.0025230893
9.005714 0.002533214
9.006714 0.0025435468999999997
9.007714 0.0025540898
9.008715 0.0025648435
9.009714 0.0025758085
9.010715 0.0025869847
9.011714 0.0025983712
9.012714 0.0026099669
9.013714 0.0026217697999999998
9.014714 0.0026337777
9.015715 0.0026459877
9.016714 0.0026583965999999997
9.017715 0.0026710011
9.018714 0.0026837977
9.019714 0.0026967826
9.020715 0.0027099519
9.021714 0.002723302
9.022715 0.0027368296
9.023714 0.0027505313
9.024714 0.0027644044
9.025714 0.0027784461
9.026714 0.0027926546
9.027715 0.0028070281999999997
9.028714 0.0028215659999999997
9.029715 0.0028362672
9.030714 0.002851132
9.031714 0.0028661609000000003
9.032714 0.0028813549
9.033714 0.0028967153
9.034715 0.0029122441
9.035714 0.0029279428
9.036715 0.0029438143
9.037714 0.0029598603
9.038714 0.0029760835
9.039714 0.002992486
9.040714 0.0030090701
9.041715 0.0030258375999999997
9.042714 0.0030427898
9.043715 0.0030599280000000004
9.044714 0.0030772531000000003
9.045714 0.0030947653
9.046714 0.003112464
9.047714 0.0031303487
9.048715 0.0031484182
9.049714 0.0031666706
9.050714 0.0031851038999999998
9.051714 0.0032037157999999996
9.052714 0.0032225033999999995
9.053715 0.0032414635
9.054714 0.0032605930999999996
9.055715 0.0032798888999999998
9.056714 0.0032993477
9.057714 0.0033189666
9.058714 0.0033387427
9.059714 0.0033586733
9.060715 0.0033787561
9.061714 0.0033989891
9.062715 0.0034193705
9.063714 0.0034398992
9.064714 0.0034605742
9.065714 0.0034813954999999997
9.066714 0.0035023626
9.067715 0.0035234756000000005
9.068714 0.0035447352
9.069715 0.0035661421999999996
9.070714 0.0035876972
9.071714 0.0036094014
9.072714 0.0036312555
9.073714 0.0036532601
9.074715 0.0036754164999999997
9.075714 0.003697725
9.076715 0.0037201859000000003
9.077714 0.0037427988
9.078714 0.0037655635
9.079714 0.0037884791000000004
9.080714 0.0038115446
9.081715 0.0038347582000000002
9.082714 0.0038581175999999997
9.083714 0.0038816204
9.084714 0.0039052637
9.085714 0.0039290444
9.086715 0.0039529587
9.087714 0.0039770024
9.088715 0.0040011721
9.089714 0.0040254628
9.090714 0.0040498708
9.091714 0.0040743911
9.092714 0.0040990199000000005
9.093715 0.0041237527
9.094714 0.0041485854999999995
9.095715 0.0041735148
9.096714 0.0041985364
9.097714 0.0042236476
9.098714 0.0042488457
9.099714 0.004274127799999999
9.100715 0.0042994921
9.101714 0.0043249369000000005
9.102715 0.0043504609
9.103714 0.0043760632
9.104714 0.004401743
9.105714 0.0044274999
9.106714 0.0044533339
9.107715 0.004479245
9.108714 0.0045052337
9.109715 0.0045312998
9.110714 0.004557443400000001
9.111714 0.0045836648
9.112714 0.0046099638
9.113714 0.0046363399000000005
9.114715 0.004662792000000001
9.115714 0.0046893194
9.116714 0.0047159207
9.117714 0.0047425936
9.118714 0.004769336
9.119715 0.0047961454
9.120714 0.004823018
9.121715 0.004849950699999999
9.122714 0.0048769393999999995
9.123714 0.0049039794
9.124714 0.0049310667
9.125714 0.0049581962
9.126715 0.0049853628
9.127714 0.0050125615
9.128715 0.0050397869999999996
9.129714 0.0050670347
9.130714 0.0050942996
9.131714 0.0051215767999999995
9.132714 0.0051488616
9.133715 0.0051761501
9.134714 0.005203437799999999
9.135715 0.0052307216
9.136714 0.0052579977
9.137714 0.0052852633
9.138714 0.0053125157
9.139714 0.0053397522
9.140715 0.0053669708
9.141714 0.0053941694
9.142715 0.0054213457999999996
9.143714 0.0054484986
9.144714 0.0054756263000000005
9.145715 0.0055027271
9.146714 0.0055297991
9.147715 0.0055568409
9.148714 0.005583850400000001
9.149714 0.0056108256
9.150714 0.0056377645
9.151714 0.0056646644
9.152715 0.0056915229
9.153714 0.0057183366
9.154715 0.005745103
9.155714 0.0057718184999999995
9.156714 0.0057984795
9.157714 0.0058250822
9.158714 0.0058516231
9.159715 0.0058780977
9.160714 0.0059045022
9.161715 0.005930832
9.162714 0.005957083
9.163714 0.005983251
9.164714 0.0060093316
9.165714 0.0060353206
9.166715 0.0060612139
9.167714 0.0060870075999999995
9.168715 0.0061126979
9.169714 0.0061382801999999995
9.170714 0.0061637518
9.171714 0.0061891093000000005
9.172714 0.006214348800000001
9.173715 0.0062394676
9.174714 0.006264463400000001
9.175714 0.0062893334
9.176714 0.0063140746
9.177714 0.006338684800000001
9.178715 0.006363161799999999
9.179714 0.006387503500000001
9.180715 0.006411708499999999
9.181714 0.0064357737
9.182714 0.0064596984999999996
9.183714 0.0064834807
9.184714 0.0065071181
9.185715 0.0065306085
9.186714 0.0065539505
9.187715 0.0065771419
9.188714 0.0066001805
9.189714 0.006623064099999999
9.190714 0.0066457897999999994
9.191714 0.006668354
9.192715 0.006690754500000001
9.193714 0.006712987700000001
9.194715 0.0067350491
9.195714 0.0067569359
9.196714 0.006778642999999999
9.197714 0.006800165999999999
9.198714 0.0068215006
9.199715 0.0068426416
9.200714 0.006863584
9.201715 0.006884322599999999
9.202714 0.006904852499999999
9.203714 0.0069251684
9.204714 0.0069452653000000005
9.205714 0.006965138200000001
9.206715 0.006984782499999999
9.207714 0.0070041933
9.208714 0.0070233655
9.209714 0.0070422953
9.210714 0.007060979300000001
9.211715 0.0070794136
9.212714 0.0070975955
9.213715 0.007115521299999999
9.214714 0.0071331895
9.215714 0.007150597200000001
9.216714 0.0071677423
9.217714 0.007184623199999999
9.218715 0.007201238600000001
9.219714 0.0072175877
9.220715 0.0072336683
9.221714 0.0072494797
9.222714 0.0072650211000000004
9.223714 0.0072802912000000004
9.224714 0.007295287699999999
9.225715 0.0073100106
9.226714 0.007324457
9.227715 0.0073386262
9.228714 0.007352516
9.229714 0.007366123499999999
9.230714 0.0073794472
9.231714 0.007392483500000001
9.232715 0.007405230299999999
9.233714 0.0074176845000000005
9.234715 0.0074298434
9.235714 0.007441702499999999
9.236714 0.0074532589
9.237714 0.007464509700000001
9.238714 0.0074754504999999995
9.239715 0.007486077800000001
9.240714 0.0074963871
9.241714 0.007506375599999999
9.242714 0.0075160395
9.243714 0.0075253753000000005
9.244715 0.0075343793000000004
9.245714 0.0075430478
9.246715 0.007551377299999999
9.247714 0.007559364900000001
9.248714 0.007567007599999999
9.249714 0.007574301699999999
9.250714 0.0075812444
9.251715 0.0075878327999999995
9.252714 0.0075940647
9.253715 0.0075999371
9.254714 0.0076054472
9.255714 0.0076105927
9.256714 0.0076153709
9.257714 0.0076197794
9.258715 0.0076238153
9.259714 0.0076274765999999996
9.260715 0.007630761
9.261714 0.007633665499999999
9.262714 0.0076361881
9.263714 0.0076383258
9.264714 0.0076400756
9.265715 0.007641434799999999
9.266714 0.0076424003
9.267715 0.007642969300000001
9.268714 0.0076431380999999994
9.269714 0.0076429038
9.270715 0.0076422635000000004
9.271714 0.0076412136
9.272715 0.0076397504
9.273714 0.007637871
9.274714 0.0076355718
9.275714 0.007632849200000001
9.276714 0.0076297001
9.277715 0.007626121800000001
9.278714 0.0076221113
9.279715 0.0076176657
9.280714 0.0076127828
9.281714 0.0076074604
9.282714 0.0076016971
9.283714 0.0075954915
9.284715 0.007588842
9.285714 0.0075817487
9.286715 0.0075742108
9.287714 0.0075662283
9.288714 0.007557802000000001
9.289714 0.0075489326
9.290714 0.0075396216
9.291715 0.007529869599999999
9.292714 0.007519678899999999
9.293715 0.0075090509
9.294714 0.007497987100000001
9.295714 0.0074864896
9.296714 0.0074745592
9.297714 0.0074621981
9.298715 0.007449407
9.299714 0.0074361873
9.300714 0.0074225391
9.301714 0.007408463
9.302714 0.007393958399999999
9.303715 0.0073790237
9.304714 0.0073636584
9.305715 0.0073478601
9.306714 0.007331626000000001
9.307714 0.0073149531
9.308714 0.0072978379
9.309714 0.0072802759
9.310715 0.0072622628
9.311714 0.0072437942000000005
9.312715 0.0072248651
9.313714 0.007205469599999999
9.314714 0.0071856033
9.315714 0.0071652612
9.316714 0.0071444381
9.317715 0.0071231298
9.318714 0.0071013324
9.319715 0.0070790418
9.320714 0.007056255700000001
9.321714 0.0070329712
9.322714 0.0070091861
9.323714 0.0069848997
9.324715 0.0069601119
9.325714 0.006934822899999999
9.326715 0.0069090333
9.327714 0.006882745200000001
9.328714 0.0068559601999999996
9.329714 0.0068286805
9.330714 0.0068009096
9.331715 0.0067726505
9.332714 0.0067439061000000005
9.333714 0.006714680099999999
9.334714 0.0066849752
9.335714 0.0066547952999999995
9.336715 0.0066241424000000005
9.337714 0.006593020200000001
9.338715 0.0065614302
9.339714 0.006529374500000001
9.340714 0.006496855300000001
9.341714 0.0064638727
9.342714 0.0064304273
9.343715 0.0063965199000000006
9.344714 0.0063621497
9.345715 0.006327315399999999
9.346714 0.0062920167999999995
9.347714 0.0062562518
9.348714 0.006220019700000001
9.349714 0.0061833176
9.350715 0.0061461447
9.351714 0.0061084982000000005
9.352715 0.0060703769000000005
9.353714 0.006031779
9.354714 0.0059927028
9.355714 0.0059531467
9.356714 0.00591311
9.357715 0.0058725923999999995
9.358714 0.0058315931
9.359715 0.0057901125
9.360714 0.0057481509
9.361714 0.0057057096
9.362714 0.0056627898
9.363714 0.0056193934
9.364715 0.0055755227
9.365714 0.0055311804
9.366714 0.0054863693
9.367714 0.0054410928
9.368714 0.0053953543
9.369715 0.0053491573999999995
9.370714 0.0053025058
9.371715 0.0052554027
9.372714 0.0052078522
9.373714 0.0051598574
9.374714 0.0051114221
9.375714 0.005062548700000001
9.376715 0.0050132403
9.377714 0.0049634986
9.378715 0.0049133258
9.379714 0.0048627233
9.380714 0.0048116923
9.381714 0.0047602331000000005
9.382714 0.004708346
9.383715 0.0046560308
9.384714 0.004603287
9.385715 0.004550114
9.386714 0.0044965109
9.387714 0.0044424767
9.388714 0.0043880103
9.389714 0.0043331111
9.390715 0.0042777778
9.391714 0.0042220101000000005
9.392715 0.0041658081000000005
9.393714 0.0041091716
9.394714 0.0040521012
9.395715 0.003994597900000001
9.396714 0.0039366631000000004
9.397715 0.0038782986
9.398714 0.003819507
9.399714 0.0037602908999999998
9.400714 0.0037006535
9.401714 0.0036405985000000003
9.402715 0.0035801291
9.403714 0.0035192494000000005
9.404715 0.0034579631999999997
9.405714 0.0033962747999999997
9.406714 0.0033341883
9.407714 0.0032717074999999997
9.408714 0.0032088363
9.409715 0.0031455784
9.410714 0.0030819370000000003
9.411715 0.0030179155
9.412714 0.0029535169
9.413714 0.002888744
9.414714 0.0028235993999999997
9.415714 0.0027580854
9.416715 0.0026922044000000003
9.417714 0.0026259584
9.418715 0.0025593497
9.419714 0.0024923804
9.420714 0.0024250524999999998
9.421714 0.0023573684
9.422714 0.0022893308
9.423715 0.002220942
9.424714 0.0021522053
9.425714 0.0020831238
9.426714 0.0020137008999999997
9.427714 0.0019439407000000001
9.428715 0.0018738473999999998
9.429714 0.0018034252
9.430715 0.0017326792999999999
9.431714 0.0016616143999999998
9.432714 0.0015902359999999999
9.433714 0.0015185497000000001
9.434714 0.0014465610999999999
9.435715 0.0013742761
9.436714 0.0013017005
9.437715 0.0012288398999999999
9.438714 0.0011557005
9.439714 0.0010822876000000001
9.440714 0.0010086068
9.441714 0.00093466324
9.442715 0.00086046193
9.443714 0.0007860075099999999
9.444715 0.00071130421
9.445714 0.00063635603
9.446714 0.00056116646
9.447714 0.00048573869999999996
9.448714 0.00041007551999999996
9.449715 0.00033417939
9.450714 0.00025805239
9.451715 0.00018169635
9.452714 0.00010511284000000001
9.453714 2.8303253e-05
9.454714 -4.8731141e-05
9.455714 -0.00012598915
9.456715 -0.00020346959000000001
9.457714 -0.00028117117
9.458714 -0.00035909252
9.459714 -0.00043723203
9.460714 -0.0005155878199999999
9.461715 -0.00059415775
9.462714 -0.0006729393100000001
9.463715 -0.00075192961
9.464714 -0.00083112536
9.465714 -0.0009105227900000001
9.466714 -0.00099011777
9.467714 -0.0010699056
9.468715 -0.0011498812
9.469714 -0.0012300393
9.470715 -0.001310374
9.471714 -0.0013908791
9.472714 -0.0014715481
9.473714 -0.0015523747
9.474714 -0.0016333515
9.475715 -0.0017144719
9.476714 -0.0017957289000000002
9.477715 -0.0018771152
9.478714 -0.0019586239
9.479714 -0.0020402479999999997
9.480714 -0.0021219805
9.481714 -0.0022038148
9.482715 -0.0022857443
9.483714 -0.0023677625
9.484715 -0.0024498634999999998
9.485714 -0.0025320413
9.486714 -0.0026142903
9.487714 -0.002696605
9.488714 -0.0027789802
9.489715 -0.0028614108
9.490714 -0.0029438919
9.491714 -0.0030264189
9.492714 -0.0031089871999999998
9.493714 -0.0031915926000000002
9.494715 -0.0032742303999999996
9.495714 -0.0033568965999999996
9.496715 -0.0034395864000000003
9.497714 -0.0035222958
9.498714 -0.0036050205
9.499714 -0.0036877561999999996
9.500714 -0.0037704979999999997
9.501715 -0.0038532416999999997
9.502714 -0.003935981999999999
9.503715 -0.0040187144
9.504714 -0.004101434
9.505714 -0.0041841355
9.506714 -0.0042668136
9.507714 -0.0043494634
9.508715 -0.0044320797
9.509714 -0.0045146568
9.510715 -0.0045971898
9.511714 -0.0046796733
9.512714 -0.0047621019
9.513714 -0.0048444708
9.514714 -0.0049267749999999996
9.515715 -0.0050090101
9.516714 -0.0050911709
9.517715 -0.005173253500000001
9.518714 -0.0052552536
9.519714 -0.0053371674
9.520715 -0.0054189906
9.521714 -0.00550072
9.522715 -0.0055823519
9.523714 -0.0056638826000000005
9.524714 -0.005745309
9.525714 -0.0058266268999999996
9.526714 -0.0059078331
9.527715 -0.0059889237
9.528714 -0.0060698945
9.529715 -0.006150741700000001
9.530714 -0.0062314604
9.531714 -0.006312046
9.532714 -0.0063924934
9.533714 -0.006472797400000001
9.534715 -0.0065529523
9.535714 -0.0066329514
9.536715 -0.0067127883000000005
9.537714 -0.006792456400000001
9.538714 -0.0068719492000000005
9.539714 -0.0069512593
9.540714 -0.0070303795
9.541715 -0.0071093025
9.542714 -0.007188021099999999
9.543715 -0.007266528
9.544714 -0.0073448158
9.545714 -0.007422877400000001
9.546714 -0.0075007061
9.547714 -0.0075782955
9.548715 -0.007655638899999999
9.549714 -0.0077327305999999995
9.550714 -0.0078095654
9.551714 -0.0078861376
9.552714 -0.0079624413
9.553715 -0.0080384729
9.554714 -0.0081142272
9.555715 -0.008189700000000001
9.556714 -0.008264886899999999
9.557714 -0.0083397841
9.558714 -0.0084143874
9.559714 -0.0084886931
9.560715 -0.0085626976
9.561714 -0.0086363965
9.562715 -0.0087097862
9.563714 -0.008782862300000001
9.564714 -0.0088556204
9.565714 -0.0089280569
9.566714 -0.009000166799999999
9.567715 -0.0090719455
9.568714 -0.0091433882
9.569715 -0.0092144895
9.570714 -0.0092852446
9.571714 -0.0093556475
9.572714 -0.0094256931
9.573714 -0.0094953757
9.574715 -0.0095646894
9.575714 -0.0096336284
9.576715 -0.0097021875
9.577714 -0.0097703603
9.578714 -0.009838141
9.579714 -0.0099055243
9.580714 -0.0099725054
9.581715 -0.010039078
9.582714 -0.010105237999999999
9.583714 -0.01017098
9.584714 -0.010236298999999999
9.585714 -0.010301191
9.586715 -0.010365652
9.587714 -0.010429679
9.588715 -0.010493267
9.589714 -0.010556413
9.590714 -0.010619115
9.591714 -0.010681368
9.592714 -0.010743172
9.593715 -0.010804523
9.594714 -0.010865418
9.595715 -0.010925856
9.596714 -0.010985834
9.597714 -0.011045349
9.598714 -0.011104399000000001
9.599714 -0.011162982
9.600715 -0.011221095
9.601714 -0.011278735
9.602715 -0.0113359
9.603714 -0.011392587
9.604714 -0.011448791
9.605714 -0.011504511
9.606714 -0.011559742
9.607715 -0.01161448
9.608714 -0.011668722000000001
9.609715 -0.011722464
9.610714 -0.011775702
9.611714 -0.011828430000000001
9.612714 -0.011880645
9.613714 -0.011932343
9.614715 -0.011983518
9.615714 -0.012034168
9.616714 -0.012084286
9.617714 -0.012133869
9.618714 -0.012182913
9.619715 -0.012231412999999998
9.620714 -0.012279364
9.621715 -0.012326763
9.622714 -0.012373606
9.623714 -0.012419888
9.624714 -0.012465607
9.625714 -0.012510759000000002
9.626715 -0.012555340000000002
9.627714 -0.012599348
9.628715 -0.012642778
9.629714 -0.012685629000000002
9.630714 -0.012727897000000002
9.631714 -0.012769579
9.632714 -0.012810674000000001
9.633715 -0.012851178
9.634714 -0.012891089000000001
9.635715 -0.012930406000000002
9.636714 -0.012969125000000001
9.637714 -0.013007245
9.638714 -0.013044765000000002
9.639714 -0.013081681000000001
9.640715 -0.013117993000000001
9.641714 -0.013153699
9.642715 -0.013188796999999999
9.643714 -0.013223286
9.644714 -0.013257163999999998
9.645715 -0.01329043
9.646714 -0.013323083
9.647715 -0.013355121000000001
9.648714 -0.013386541
9.649714 -0.013417343
9.650714 -0.013447525
9.651714 -0.013477087
9.652715 -0.013506027
9.653714 -0.013534342000000001
9.654715 -0.013562030999999999
9.655714 -0.013589094000000001
9.656714 -0.013615527
9.657714 -0.013641329
9.658714 -0.013666500000000002
9.659715 -0.013691037
9.660714 -0.013714938999999999
9.661715 -0.013738203000000001
9.662714 -0.013760828
9.663714 -0.013782813
9.664714 -0.013804155000000002
9.665714 -0.013824852
9.666715 -0.013844903
9.667714 -0.013864305
9.668715 -0.013883055
9.669714 -0.013901152000000002
9.670714 -0.013918594
9.671714 -0.013935378
9.672714 -0.013951502
9.673715 -0.013966963
9.674714 -0.01398176
9.675714 -0.013995889
9.676714 -0.01400935
9.677714 -0.014022138
9.678715 -0.014034251
9.679714 -0.014045689
9.680715 -0.014056447
9.681714 -0.014066526
9.682714 -0.014075922
9.683714 -0.014084634
9.684714 -0.014092661
9.685715 -0.014100001
9.686714 -0.014106654
9.687715 -0.014112619
9.688714 -0.014117896000000001
9.689714 -0.014122481999999999
9.690714 -0.014126381
9.691714 -0.014129590999999999
9.692715 -0.014132113
9.693714 -0.014133947999999999
9.694715 -0.014135097
9.695714 -0.014135562
9.696714 -0.014135341999999999
9.697714 -0.014134441
9.698714 -0.014132859
9.699715 -0.014130598999999999
9.700714 -0.014127664000000002
9.701715 -0.014124055
9.702714 -0.014119774
9.703714 -0.014114824
9.704714 -0.014109204999999998
9.705714 -0.014102923000000002
9.706715 -0.014095977999999999
9.707714 -0.014088370999999999
9.708714 -0.014080106999999998
9.709714 -0.014071187
9.710714 -0.014061613
9.711715 -0.014051388
9.712714 -0.014040510999999999
9.713715 -0.014028988
9.714714 -0.014016817
9.715714 -0.014004001
9.716714 -0.013990540000000001
9.717714 -0.013976436000000002
9.718715 -0.013961691000000002
9.719714 -0.013946304
9.720715 -0.013930276
9.721714 -0.013913607000000001
9.722714 -0.013896298
9.723714 -0.013878347999999999
9.724714 -0.013859756
9.725715 -0.013840524
9.726714 -0.013820651
9.727715 -0.013800134
9.728714 -0.013778976
9.729714 -0.013757174
9.730714 -0.013734729
9.731714 -0.013711641
9.732715 -0.01368791
9.733714 -0.013663535000000001
9.734715 -0.013638518
9.735714 -0.013612858
9.736714 -0.013586556999999999
9.737714 -0.013559614
9.738714 -0.013532033
9.739715 -0.013503814000000001
9.740714 -0.013474959000000002
9.741714 -0.013445471
9.742714 -0.013415350999999999
9.743714 -0.013384604
9.744715 -0.013353232999999999
9.745714 -0.013321241
9.746715 -0.013288631
9.747714 -0.013255408000000002
9.748714 -0.013221575
9.749714 -0.013187138000000001
9.750714 -0.0131521
9.751715 -0.013116464999999999
9.752714 -0.013080239
9.753715 -0.013043426
9.754714 -0.01300603
9.755714 -0.012968057
9.756714 -0.012929508999999999
9.757714 -0.012890391999999999
9.758715 -0.01285071
9.759714 -0.012810467
9.760715 -0.012769668
9.761714 -0.012728316
9.762714 -0.012686414
9.763714 -0.012643967
9.764714 -0.012600978
9.765715 -0.01255745
9.766714 -0.012513387
9.767715 -0.012468793
9.768714 -0.012423668999999998
9.769714 -0.012378018
9.770715 -0.012331842999999999
9.771714 -0.012285146
9.772715 -0.012237929
9.773714 -0.012190196
9.774714 -0.012141947
9.775714 -0.012093184
9.776714 -0.012043909
9.777715 -0.011994124
9.778714 -0.011943829
9.779715 -0.011893027
9.780714 -0.011841718
9.781714 -0.011789903999999999
9.782714 -0.011737586
9.783714 -0.011684765
9.784715 -0.011631444
9.785714 -0.011577623
9.786715 -0.011523305000000001
9.787714 -0.011468492
9.788714 -0.011413185
9.789714 -0.011357387
9.790714 -0.011301101999999999
9.791715 -0.011244332000000001
9.792714 -0.01118708
9.793715 -0.011129351000000001
9.794714 -0.011071147
9.795714 -0.011012474
9.796714 -0.010953336
9.797714 -0.010893737
9.798715 -0.010833683
9.799714 -0.01077318
9.800714 -0.010712233
9.801714 -0.010650848
9.802714 -0.010589031
9.803715 -0.010526787
9.804714 -0.010464124
9.805715 -0.010401048
9.806714 -0.010337566
9.807714 -0.010273683
9.808714 -0.010209405000000001
9.809714 -0.010144740999999999
9.810715 -0.010079696
9.811714 -0.010014277
9.812715 -0.0099484882
9.813714 -0.0098823373
9.814714 -0.00981583
9.815714 -0.0097489712
9.816714 -0.009681766100000001
9.817715 -0.009614219700000001
9.818714 -0.009546336499999999
9.819715 -0.009478121499999999
9.820714 -0.0094095783
9.821714 -0.009340710700000001
9.822714 -0.0092715214
9.823714 -0.0092020142
9.824715 -0.0091321919
9.825714 -0.009062056800000001
9.826715 -0.0089916117
9.827714 -0.0089208581
9.828714 -0.0088497982
9.829714 -0.0087784349
9.830714 -0.008706769599999999
9.831715 -0.008634804500000001
9.832714 -0.0085625412
9.833714 -0.0084899832
9.834714 -0.0084171326
9.835714 -0.0083439918
9.836715 -0.008270565
9.837714 -0.0081968552
9.838715 -0.0081228667
9.839714 -0.0080486046
9.840714 -0.0079740734
9.841714 -0.0078992787
9.842714 -0.0078242258
9.843715 -0.0077489218
9.844714 -0.0076733732999999995
9.845715 -0.007597586999999999
9.846714 -0.0075215707
9.847714 -0.007445331699999999
9.848714 -0.0073688781
9.849714 -0.007292217199999999
9.850715 -0.0072153576
9.851714 -0.0071383066999999994
9.852715 -0.0070610724
9.853714 -0.0069836613
9.854714 -0.006906081400000001
9.855714 -0.0068283385
9.856714 -0.006750438500000001
9.857715 -0.0066723871
9.858714 -0.0065941895
9.859715 -0.006515849999999999
9.860714 -0.0064373722
9.861714 -0.0063587591
9.862714 -0.006280013599999999
9.863714 -0.006201137099999999
9.864715 -0.0061221319
9.865714 -0.0060429989
9.866714 -0.005963739
9.867714 -0.0058843529
9.868714 -0.0058048412
9.869715 -0.0057252048
9.870714 -0.0056454443
9.871715 -0.0055655608
9.872714 -0.0054855554
9.873714 -0.0054054304
9.874714 -0.0053251879
9.875714 -0.0052448311
9.876715 -0.005164363
9.877714 -0.005083788299999999
9.878715 -0.0050031118
9.879714 -0.0049223388
9.880714 -0.0048414757
9.881714 -0.004760528799999999
9.882714 -0.0046795056
9.883715 -0.0045984139
9.884714 -0.0045172616
9.885715 -0.0044360571
9.886714 -0.0043548091
9.887714 -0.004273526099999999
9.888714 -0.0041922165
9.889714 -0.0041108888
9.890715 -0.0040295515999999995
9.891714 -0.0039482125
9.892715 -0.0038668793
9.893714 -0.0037855589
9.894714 -0.0037042584
9.895715 -0.0036229838
9.896714 -0.0035417408
9.897715 -0.0034605345999999997
9.898714 -0.0033793698000000004
9.899714 -0.0032982504999999997
9.900714 -0.0032171802999999997
9.901714 -0.0031361626
9.902715 -0.0030551993000000003
9.903714 -0.0029742934
9.904715 -0.0028934468000000003
9.905714 -0.0028126609
9.906714 -0.0027319375
9.907714 -0.0026512776
9.908714 -0.0025706826
9.909715 -0.0024901537
9.910714 -0.0024096922
9.911715 -0.0023292994
9.912714 -0.0022489769
9.913714 -0.0021687261
9.914714 -0.0020885493
9.915714 -0.0020084485999999997
9.916715 -0.0019284264999999997
9.917714 -0.0018484861
9.918715 -0.0017686305000000002
9.919714 -0.0016888633
9.920714 -0.0016091884
9.921714 -0.0015296102
9.922714 -0.0014501331
9.923715 -0.0013707619
9.924714 -0.0012915018
9.925714 -0.0012123578000000001
9.926714 -0.0011333354
9.927714 -0.0010544397000000001
9.928715 -0.0009756761800000001
9.929714 -0.0008970500899999999
9.930715 -0.0008185666
9.931714 -0.00074023064
9.932714 -0.00066204702
9.933714 -0.00058402024
9.934714 -0.0005061546300000001
9.935715 -0.00042845427
9.936714 -0.00035092289
9.937715 -0.00027356411
9.938714 -0.00019638128
9.939714 -0.00011937763
9.940714 -4.2556238e-05
9.941714 3.4079827e-05
9.942715 0.00011052753
9.943714 0.00018678377
9.944715 0.00026284533
9.945714 0.00033870886
9.946714 0.00041437074000000003
9.947714 0.00048982724
9.948714 0.00056507424
9.949715 0.00064010742
9.950714 0.00071492218
9.951715 0.0007895136200000001
9.952714 0.00086387672
9.953714 0.0009380062700000001
9.954714 0.0010118968999999998
9.955714 0.0010855430999999998
9.956715 0.0011589394999999998
9.957714 0.0012320807
9.958714 0.0013049616
9.959714 0.0013775769
9.960714 0.0014499221
9.961715 0.0015219927
9.962714 0.0015937847
9.963715 0.0016652944000000002
9.964714 0.001736519
9.965714 0.0018074553999999998
9.966714 0.0018781015
9.967714 0.0019484556
9.968715 0.0020185164
9.969714 0.0020882827999999997
9.970715 0.0021577542
9.971714 0.0022269305
9.972714 0.0022958116
9.973714 0.0023643977
9.974714 0.0024326891
9.975715 0.0025006862
9.976714 0.0025683892
9.977715 0.0026357984
9.978714 0.0027029137999999998
9.979714 0.0027697355
9.980714 0.002836263
9.981714 0.0029024957
9.982715 0.0029684326000000002
9.983714 0.0030340725000000002
9.984715 0.0030994135
9.985714 0.0031644537
9.986714 0.0032291907999999997
9.987714 0.0032936216000000003
9.988714 0.0033577431
9.989715 0.0034215521999999996
9.990714 0.0034850444
9.991714 0.0035482160000000003
9.992714 0.0036110625
9.993714 0.0036735797
9.994715 0.0037357626
9.995714 0.0037976064
9.996715 0.0038591064
9.997714 0.0039202583
9.998714 0.0039810569
9.999714 0.0040414976
10.00071 0.0041015763
10.00171 0.0041612882
10.00271 0.0042206299
10.00371 0.0042795971
10.00471 0.0043381864
10.00571 0.0043963948
10.00671 0.004454219
10.00771 0.0045116569
10.00871 0.0045687058
10.00971 0.0046253637
10.01071 0.0046816291
10.01171 0.0047375004
10.01271 0.0047929767
10.01371 0.004848056799999999
10.01471 0.00490274
10.01571 0.0049570255
10.01671 0.0050109134
10.01771 0.005064403
10.01871 0.0051174939
10.01971 0.0051701863
10.02071 0.005222480099999999
10.02171 0.0052743751
10.02271 0.0053258715
10.02371 0.0053769694
10.02471 0.0054276687
10.02571 0.0054779695
10.02671 0.0055278724
10.02771 0.005577377299999999
10.02871 0.0056264842
10.02971 0.0056751935
10.03071 0.0057235055
10.03171 0.0057714209
10.03271 0.0058189398
10.03371 0.0058660629
10.03471 0.0059127909
10.03571 0.0059591242
10.03671 0.0060050639
10.03771 0.0060506107
10.03871 0.0060957653
10.03971 0.0061405291
10.04071 0.0061849023
10.04171 0.006228886899999999
10.04271 0.006272483
10.04371 0.006315692
10.04471 0.0063585138999999995
10.04571 0.0064009502
10.04671 0.0064430009
10.04771 0.0064846659000000004
10.04871 0.006525945399999999
10.04971 0.0065668391
10.05071 0.0066073459
10.05171 0.0066474648
10.05271 0.0066871944
10.05371 0.0067265319
10.05471 0.0067654757
10.05571 0.006804022999999999
10.05671 0.0068421701
10.05771 0.0068799134
10.05871 0.0069172493
10.05971 0.0069541733
10.06071 0.0069906811
10.06171 0.0070267684
10.06271 0.0070624308
10.06371 0.0070976632
10.06471 0.0071324619
10.06571 0.0071668233
10.06671 0.0072007431
10.06771 0.007234218400000001
10.06871 0.0072672468
10.06971 0.0072998264
10.07071 0.007331956299999999
10.07171 0.007363635100000001
10.07271 0.0073948635
10.07371 0.0074256423
10.07471 0.007455973500000001
10.07571 0.0074858595
10.07671 0.0075153024
10.07771 0.0075443066
10.07871 0.007572875600000001
10.07971 0.0076010139
10.08071 0.0076287259
10.08171 0.0076560165000000005
10.08271 0.007682891
10.08371 0.0077093544
10.08471 0.0077354111
10.08571 0.0077610661
10.08671 0.007786323099999999
10.08771 0.0078111865
10.08871 0.0078356592
10.08971 0.007859744100000001
10.09071 0.0078834441
10.09171 0.0079067606
10.09271 0.0079296951
10.09371 0.0079522484
10.09471 0.0079744197
10.09571 0.007996209800000001
10.09671 0.008017617099999999
10.09771 0.0080386402
10.09871 0.0080592785
10.09971 0.0080795297
10.10071 0.0080993916
10.10171 0.0081188613
10.10271 0.0081379374
10.10371 0.008156617
10.10471 0.0081748978
10.10571 0.008192777
10.10671 0.0082102531
10.10771 0.008227324000000001
10.10871 0.0082439881
10.10971 0.008260244100000001
10.11071 0.0082760904
10.11171 0.008291527
10.11271 0.0083065534
10.11371 0.0083211693
10.11471 0.0083353756
10.11571 0.0083491737
10.11671 0.0083625644
10.11771 0.0083755498
10.11871 0.0083881321
10.11971 0.008400313500000001
10.12071 0.0084120969
10.12171 0.0084234853
10.12271 0.0084344822
10.12371 0.0084450905
10.12471 0.0084553139
10.12571 0.0084651554
10.12671 0.0084746185
10.12771 0.0084837069
10.12871 0.0084924228
10.12971 0.008500769
10.13071 0.0085087471
10.13171 0.0085163592
10.13271 0.0085236068
10.13371 0.0085304906
10.13471 0.0085370113
10.13571 0.008543169
10.13671 0.0085489628
10.13771 0.008554392099999999
10.13871 0.0085594555
10.13971 0.0085641514
10.14071 0.0085684784
10.14171 0.008572435
10.14271 0.0085760192
10.14371 0.0085792286
10.14471 0.008582062599999999
10.14571 0.008584518900000001
10.14671 0.0085865977
10.14771 0.0085882974
10.14871 0.008589617899999999
10.14971 0.0085905602
10.15071 0.008591124799999999
10.15171 0.0085913132
10.15271 0.0085911277
10.15371 0.0085905711
10.15471 0.008589647
10.15571 0.0085883592
10.15671 0.0085867126
10.15771 0.008584711
10.15871 0.0085823602
10.15971 0.0085796652
10.16071 0.0085766318
10.16171 0.0085732652
10.16271 0.0085695712
10.16371 0.0085655549
10.16471 0.008561220599999999
10.16571 0.0085565734
10.16671 0.008551617099999999
10.16771 0.0085463551
10.16871 0.0085407904
10.16971 0.008534925300000001
10.17071 0.008528761099999999
10.17171 0.0085222993
10.17271 0.0085155392
10.17371 0.008508480799999999
10.17471 0.008501123400000001
10.17571 0.0084934647
10.17671 0.0084855026
10.17771 0.008477235
10.17871 0.0084686581
10.17971 0.008459768999999999
10.18071 0.0084505649
10.18171 0.0084410422
10.18271 0.0084311971
10.18371 0.0084210267
10.18471 0.0084105282
10.18571 0.0083996987
10.18671 0.0083885359
10.18771 0.0083770385
10.18871 0.0083652048
10.18971 0.0083530351
10.19071 0.0083405284
10.19171 0.0083276856
10.19271 0.0083145089
10.19371 0.0083009996
10.19471 0.00828716
10.19571 0.008272993
10.19671 0.0082585029
10.19771 0.0082436934
10.19871 0.0082285682
10.19971 0.0082131322
10.20071 0.008197390700000001
10.20171 0.0081813487
10.20271 0.0081650105
10.20371 0.0081483813
10.20471 0.008131465400000001
10.20571 0.008114268
10.20671 0.0080967926
10.20771 0.0080790436
10.20871 0.008061024
10.20971 0.0080427373
10.21071 0.0080241858
10.21171 0.0080053716
10.21271 0.007986296300000001
10.21371 0.0079669611
10.21471 0.007947367
10.21571 0.0079275145
10.21671 0.0079074038
10.21771 0.007887034000000001
10.21871 0.007866405199999999
10.21971 0.0078455174
10.22071 0.007824369800000001
10.22171 0.007802961800000001
10.22271 0.007781294
10.22371 0.0077593657000000005
10.22471 0.007737176900000001
10.22571 0.0077147284
10.22671 0.007692020899999999
10.22771 0.0076690558
10.22871 0.007645835300000001
10.22971 0.0076223609
10.23071 0.0075986353999999996
10.23171 0.0075746611
10.23271 0.0075504417
10.23371 0.0075259799
10.23471 0.0075012795
10.23571 0.007476344
10.23671 0.0074511772
10.23771 0.0074257827
10.23871 0.0074001633
10.23971 0.007374322700000001
10.24071 0.007348263199999999
10.24171 0.007321987500000001
10.24271 0.0072954979
10.24371 0.0072687959
10.24471 0.007241882099999999
10.24571 0.0072147566
10.24671 0.0071874201
10.24771 0.0071598712
10.24871 0.007132108999999999
10.24971 0.0071041322
10.25071 0.0070759394
10.25171 0.0070475275
10.25271 0.0070188944
10.25371 0.006990037199999999
10.25471 0.006960953799999999
10.25571 0.006931641799999999
10.25671 0.0069020984999999995
10.25771 0.0068723217
10.25871 0.006842309099999999
10.25971 0.006812059299999999
10.26071 0.0067815723
10.26171 0.006750846699999999
10.26271 0.0067198831
10.26371 0.0066886816
10.26471 0.0066572444
10.26571 0.0066255721
10.26671 0.0065936678
10.26771 0.0065615342
10.26871 0.006529174400000001
10.26971 0.0064965912
10.27071 0.0064637898000000004
10.27171 0.006430772899999999
10.27271 0.0063975457999999995
10.27371 0.0063641121
10.27471 0.006330476
10.27571 0.0062966421
10.27671 0.006262614600000001
10.27771 0.0062283965
10.27871 0.006193992200000001
10.27971 0.0061594043999999995
10.28071 0.0061246363
10.28171 0.0060896906
10.28271 0.0060545695
10.28371 0.0060192753
10.28471 0.005983809400000001
10.28571 0.0059481736
10.28671 0.0059123689
10.28771 0.0058763966
10.28871 0.0058402573
10.28971 0.005803952100000001
10.29071 0.0057674816999999995
10.29171 0.005730846899999999
10.29271 0.0056940487
10.29371 0.0056570876
10.29471 0.0056199642
10.29571 0.0055826797
10.29671 0.0055452347
10.29771 0.0055076307
10.29871 0.0054698685
10.29971 0.0054319487
10.30071 0.0053938729
10.30171 0.0053556420999999995
10.30271 0.0053172571
10.30371 0.0052787189
10.30471 0.0052400279
10.30571 0.0052011848
10.30671 0.0051621901
10.30771 0.005123044
10.30871 0.0050837461000000006
10.30971 0.0050442965999999995
10.31071 0.0050046946999999994
10.31171 0.0049649392
10.31271 0.0049250295
10.31371 0.0048849641
10.31471 0.0048447411
10.31571 0.0048043596
10.31671 0.0047638172
10.31771 0.0047231122
10.31871 0.0046822428
10.31971 0.0046412071
10.32071 0.0046000034
10.32171 0.0045586301
10.32271 0.0045170858
10.32371 0.004475369900000001
10.32471 0.0044334814
10.32571 0.004391420599999999
10.32671 0.0043491877
10.32771 0.0043067834
10.32871 0.0042642096
10.32971 0.004221468
10.33071 0.004178561700000001
10.33171 0.0041354935
10.33271 0.0040922678
10.33371 0.0040488892
10.33471 0.0040053626
10.33571 0.003961693400000001
10.33671 0.0039178877999999995
10.33771 0.0038739516000000002
10.33871 0.0038298915999999995
10.33971 0.0037857142
10.34071 0.0037414258
10.34171 0.003697033
10.34271 0.0036525416
10.34371 0.0036079575
10.34471 0.003563286
10.34571 0.0035185316
10.34671 0.0034736982
10.34771 0.0034287896000000004
10.34871 0.0033838078
10.34971 0.0033387543000000003
10.35071 0.0032936303
10.35171 0.003248436
10.35271 0.0032031705
10.35371 0.0031578322000000002
10.35471 0.0031124189
10.35571 0.0030669282
10.35671 0.0030213569
10.35771 0.0029757017
10.35871 0.0029299592000000003
10.35971 0.0028841258
10.36071 0.0028381979
10.36171 0.0027921725999999997
10.36271 0.002746047
10.36371 0.0026998188
10.36471 0.0026534863
10.36571 0.0026070484
10.36671 0.0025605045999999997
10.36771 0.0025138554000000003
10.36871 0.0024671015
10.36971 0.0024202451
10.37071 0.0023732884
10.37171 0.0023262348
10.37271 0.0022790876999999998
10.37371 0.0022318512
10.37471 0.0021845300999999997
10.37571 0.0021371286
10.37671 0.0020896519
10.37771 0.0020421048
10.37871 0.0019944919
10.37971 0.0019468175999999998
10.38071 0.0018990861000000002
10.38171 0.0018513008
10.38271 0.0018034652
10.38371 0.001755582
10.38471 0.0017076529000000001
10.38571 0.0016596794
10.38671 0.0016116623000000001
10.38771 0.0015636018
10.38871 0.0015154977
10.38971 0.0014673489
10.39071 0.0014191543
10.39171 0.0013709123999999999
10.39271 0.0013226212999999998
10.39371 0.0012742793
10.39471 0.0012258844000000001
10.39571 0.0011774348
10.39671 0.0011289292
10.39771 0.0010803662
10.39871 0.0010317451
10.39971 0.00098306555
10.40071 0.00093432791
10.40171 0.0008855331499999999
10.40271 0.0008366828300000001
10.40371 0.0007877792100000001
10.40471 0.00073882525
10.40571 0.00068982449
10.40671 0.0006407811700000001
10.40771 0.00059170002
10.40871 0.00054258621
10.40971 0.00049344544
10.41071 0.00044428357
10.41171 0.00039510678
10.41271 0.00034592124
10.41371 0.00029673315
10.41471 0.00024754858999999997
10.41571 0.00019837337
10.41671 0.00014921304
10.41771 0.00010007274000000001
10.41871 5.0957073e-05
10.41971 1.8701599999999999e-06
10.42071 -4.7184491e-05
10.42171 -9.6203985e-05
10.42271 -0.00014518606
10.42371 -0.0001941291
10.42471 -0.00024303210000000002
10.42571 -0.00029189464
10.42671 -0.00034071686
10.42771 -0.00038949943
10.42871 -0.00043824343
10.42971 -0.00048695033000000003
10.43071 -0.00053562189
10.43171 -0.00058426012
10.43271 -0.0006328671600000001
10.43371 -0.00068144523
10.43471 -0.00072999655
10.43571 -0.00077852319
10.43671 -0.00082702709
10.43771 -0.00087550998
10.43871 -0.0009239733099999999
10.43971 -0.00097241809
10.44071 -0.001020845
10.44171 -0.0010692541
10.44271 -0.0011176453000000001
10.44371 -0.0011660178
10.44471 -0.0012143702
10.44571 -0.0012627008
10.44671 -0.0013110072
10.44771 -0.0013592867
10.44871 -0.0014075358
10.44971 -0.001455751
10.45071 -0.001503928
10.45171 -0.0015520623000000002
10.45271 -0.0016001493
10.45371 -0.0016481838999999998
10.45471 -0.0016961612
10.45571 -0.0017440758
10.45671 -0.0017919225000000002
10.45771 -0.0018396961
10.45871 -0.0018873914000000001
10.45971 -0.0019350036
10.46071 -0.001982528
10.46171 -0.0020299602
10.46271 -0.0020772959
10.46371 -0.0021245314
10.46471 -0.0021716633
10.46571 -0.0022186881
10.46671 -0.0022656033000000003
10.46771 -0.0023124063
10.46871 -0.0023590947
10.46971 -0.0024056666
10.47071 -0.0024521201
10.47171 -0.0024984537999999997
10.47271 -0.0025446659
10.47371 -0.0025907553000000002
10.47471 -0.0026367205
10.47571 -0.0026825603
10.47671 -0.0027282733
10.47771 -0.0027738583
10.47871 -0.0028193137
10.47971 -0.0028646384
10.48071 -0.0029098308000000002
10.48171 -0.0029548894
10.48271 -0.0029998124
10.48371 -0.0030445983
10.48471 -0.0030892453999999997
10.48571 -0.0031337519999999996
10.48671 -0.0031781167999999998
10.48771 -0.0032223379000000003
10.48871 -0.0032664138000000004
10.48971 -0.0033103423999999997
10.49071 -0.0033541226
10.49171 -0.0033977525
10.49271 -0.0034412304
10.49371 -0.0034845546999999998
10.49471 -0.0035277237
10.49571 -0.0035707355
10.49671 -0.0036135887
10.49771 -0.0036562808
10.49871 -0.0036988098000000002
10.49971 -0.0037411737000000002
10.50071 -0.0037833699
10.50171 -0.0038253962
10.50271 -0.0038672497
10.50371 -0.003908927499999999
10.50471 -0.0039504266
10.50571 -0.0039917439
10.50671 -0.0040328763
10.50771 -0.004073820299999999
10.50871 -0.0041145726
10.50971 -0.0041551302
10.51071 -0.0041954896
10.51171 -0.0042356471
10.51271 -0.0042755997
10.51371 -0.004315344299999999
10.51471 -0.0043548777999999995
10.51571 -0.0043941971
10.51671 -0.0044332995
10.51771 -0.0044721819
10.51871 -0.004510842
10.51971 -0.0045492769
10.52071 -0.004587484
10.52171 -0.0046254612
10.52271 -0.0046632056
10.52371 -0.004700715
10.52471 -0.0047379872
10.52571 -0.0047750195999999995
10.52671 -0.0048118098
10.52771 -0.0048483551
10.52871 -0.004884653
10.52971 -0.0049207009999999995
10.53071 -0.0049564962
10.53171 -0.004992036
10.53271 -0.0050273178
10.53371 -0.0050623385
10.53471 -0.0050970953
10.53571 -0.0051315856
10.53671 -0.0051658062
10.53771 -0.0051997547
10.53871 -0.0052334279000000004
10.53971 -0.0052668231
10.54071 -0.0052999378
10.54171 -0.0053327693999999995
10.54271 -0.0053653152
10.54371 -0.0053975727
10.54471 -0.00542954
10.54571 -0.0054612145
10.54671 -0.0054925942
10.54771 -0.0055236771
10.54871 -0.0055544613
10.54971 -0.005584945
10.55071 -0.0056151268
10.55171 -0.0056450044
10.55271 -0.0056745768
10.55371 -0.0057038422
10.55471 -0.0057327994
10.55571 -0.0057614467
10.55671 -0.0057897829
10.55771 -0.0058178062
10.55871 -0.0058455153000000004
10.55971 -0.0058729089
10.56071 -0.0058999853000000005
10.56171 -0.005926743
10.56271 -0.0059531802
10.56371 -0.005979295
10.56471 -0.0060050857
10.56571 -0.0060305505
10.56671 -0.006055687099999999
10.56771 -0.0060804933999999995
10.56871 -0.0061049672
10.56971 -0.0061291059
10.57071 -0.006152907700000001
10.57171 -0.006176369100000001
10.57271 -0.0061994877
10.57371 -0.0062222614
10.57471 -0.0062446867
10.57571 -0.006266760499999999
10.57671 -0.0062884798999999995
10.57771 -0.006309841399999999
10.57871 -0.006330842
10.57971 -0.0063514788
10.58071 -0.0063717482
10.58171 -0.0063916465000000006
10.58271 -0.0064111708
10.58371 -0.0064303174
10.58471 -0.0064490836
10.58571 -0.006467464799999999
10.58671 -0.0064854583
10.58771 -0.006503060999999999
10.58871 -0.0065202687
10.58971 -0.0065370783
10.59071 -0.006553487
10.59171 -0.006569492
10.59271 -0.006585089399999999
10.59371 -0.0066002765
10.59471 -0.0066150511
10.59571 -0.0066294102
10.59671 -0.0066433517
10.59771 -0.0066568733
10.59871 -0.0066699729
10.59971 -0.0066826491
10.60071 -0.0066948996
10.60171 -0.0067067245
10.60271 -0.0067181216
10.60371 -0.0067290908
10.60471 -0.006739632200000001
10.60571 -0.0067497443999999995
10.60671 -0.0067594279
10.60771 -0.0067686829
10.60871 -0.006777509399999999
10.60971 -0.006785907999999999
10.61071 -0.0067938796
10.61171 -0.006801424
10.61271 -0.0068085420999999995
10.61371 -0.0068152338
10.61471 -0.0068215006
10.61571 -0.0068273417000000005
10.61671 -0.0068327579
10.61771 -0.006837749999999999
10.61871 -0.0068423171
10.61971 -0.006846459300000001
10.62071 -0.0068501759
10.62171 -0.006853466
10.62271 -0.0068563291
10.62371 -0.0068587637
10.62471 -0.0068607682
10.62571 -0.0068623413
10.62671 -0.0068634807
10.62771 -0.006864183500000001
10.62871 -0.0068644484000000006
10.62971 -0.006864271599999999
10.63071 -0.0068636502
10.63171 -0.0068625814
10.63271 -0.006861062099999999
10.63371 -0.006859089600000001
10.63471 -0.0068566595
10.63571 -0.0068537694
10.63671 -0.006850416000000001
10.63771 -0.0068465960999999995
10.63871 -0.0068423069
10.63971 -0.006837546200000001
10.64071 -0.0068323119000000005
10.64171 -0.006826602499999999
10.64271 -0.006820416500000001
10.64371 -0.006813753099999999
10.64471 -0.0068066118
10.64571 -0.006798993099999999
10.64671 -0.006790897200000001
10.64771 -0.006782325400000001
10.64871 -0.006773278400000001
10.64971 -0.006763758600000001
10.65071 -0.006753767999999999
10.65171 -0.0067433095
10.65271 -0.0067323854
10.65371 -0.0067209978
10.65471 -0.0067091495999999995
10.65571 -0.006696843
10.65671 -0.006684081000000001
10.65771 -0.006670865000000001
10.65871 -0.006657196399999999
10.65971 -0.006643076600000001
10.66071 -0.0066285058
10.66171 -0.0066134845999999995
10.66271 -0.006598011500000001
10.66371 -0.0065820866
10.66471 -0.0065657077
10.66571 -0.006548872600000001
10.66671 -0.0065315791000000005
10.66771 -0.0065138243
10.66871 -0.0064956046
10.66971 -0.0064769163
10.67071 -0.006457756499999999
10.67171 -0.0064381209
10.67271 -0.006418006499999999
10.67371 -0.0063974105
10.67471 -0.0063763291
10.67571 -0.0063547603
10.67671 -0.0063327017
10.67771 -0.0063101528
10.67871 -0.006287111999999999
10.67971 -0.0062635794
10.68071 -0.0062395557
10.68171 -0.0062150415
10.68271 -0.006190039099999999
10.68371 -0.0061645507
10.68471 -0.0061385792
10.68571 -0.0061121282
10.68671 -0.0060852006
10.68771 -0.006057801099999999
10.68871 -0.0060299339
10.68971 -0.006001602700000001
10.69071 -0.005972812500000001
10.69171 -0.0059435668
10.69271 -0.00591387
10.69371 -0.0058837253
10.69471 -0.0058531365
10.69571 -0.0058221060000000005
10.69671 -0.005790636
10.69771 -0.0057587283999999996
10.69871 -0.0057263842
10.69971 -0.0056936038000000005
10.70071 -0.0056603876000000004
10.70171 -0.0056267352
10.70271 -0.0055926455
10.70371 -0.0055581171
10.70471 -0.0055231485
10.70571 -0.0054877375
10.70671 -0.0054518816
10.70771 -0.0054155789
10.70871 -0.005378827
10.70971 -0.0053416235
10.71071 -0.0053039665
10.71171 -0.0052658543
10.71271 -0.0052272850999999995
10.71371 -0.0051882587
10.71471 -0.005148774300000001
10.71571 -0.0051088318
10.71671 -0.0050684324
10.71771 -0.0050275772
10.71871 -0.0049862683
10.71971 -0.004944507999999999
10.72071 -0.0049022998
10.72171 -0.004859647
10.72271 -0.0048165544
10.72371 -0.0047730264
10.72471 -0.0047290676
10.72571 -0.0046846835
10.72671 -0.004639879600000001
10.72771 -0.0045946614
10.72871 -0.0045490342000000005
10.72971 -0.0045030035999999996
10.73071 -0.0044565742
10.73171 -0.0044097516
10.73271 -0.0043625398
10.73371 -0.0043149434
10.73471 -0.0042669657
10.73571 -0.00421861
10.73671 -0.0041698797
10.73771 -0.0041207764
10.73871 -0.0040713025
10.73971 -0.0040214596
10.74071 -0.0039712485999999995
10.74171 -0.0039206705
10.74271 -0.0038697261
10.74371 -0.003818416
10.74471 -0.0037667406999999996
10.74571 -0.0037147009
10.74671 -0.0036622972
10.74771 -0.0036095305
10.74871 -0.0035564022000000002
10.74971 -0.0035029134
10.75071 -0.0034490662000000003
10.75171 -0.0033948632
10.75271 -0.003340307
10.75371 -0.0032854012
10.75471 -0.0032301490000000003
10.75571 -0.0031745549
10.75671 -0.0031186235
10.75771 -0.0030623596
10.75871 -0.0030057683
10.75971 -0.0029488550000000002
10.76071 -0.0028916253
10.76171 -0.0028340846
10.76271 -0.0027762388
10.76371 -0.0027180929
10.76471 -0.0026596526
10.76571 -0.0026009226
10.76671 -0.0025419076
10.76771 -0.0024826122
10.76871 -0.0024230403
10.76971 -0.0023631956
10.77071 -0.0023030811
10.77171 -0.0022426995
10.77271 -0.0021820533
10.77371 -0.0021211446
10.77471 -0.0020599753
10.77571 -0.0019985469
10.77671 -0.001936861
10.77771 -0.0018749188
10.77871 -0.0018127219
10.77971 -0.0017502716
10.78071 -0.0016875698
10.78171 -0.0016246182
10.78271 -0.0015614192
10.78371 -0.0014979753999999998
10.78471 -0.0014342898
10.78571 -0.0013703658
10.78671 -0.0013062074000000001
10.78771 -0.0012418189
10.78871 -0.0011772052
10.78971 -0.0011123716
10.79071 -0.0010473238
10.79171 -0.00098206774
10.79271 -0.0009166098599999999
10.79371 -0.00085095662
10.79471 -0.00078511466
10.79571 -0.00071909085
10.79671 -0.00065289191
10.79771 -0.00058652454
10.79871 -0.00051999532
10.79971 -0.00045331053
10.80071 -0.00038647622
10.80171 -0.00031949819
10.80271 -0.00025238181999999996
10.80371 -0.00018513216
10.80471 -0.00011775385
10.80571 -5.0251184999999997e-05
10.80671 1.7371897e-05
10.80771 8.511177600000001e-05
10.80871 0.00015296511
10.80971 0.00022092877
10.81071 0.00028899976
10.81171 0.00035717524
10.81271 0.0004254523
10.81371 0.00049382802
10.81471 0.00056229937
10.81571 0.00063086309
10.81671 0.0006995156599999999
10.81771 0.00076825327
10.81871 0.0008370717300000001
10.81971 0.0009059665
10.82071 0.00097493257
10.82171 0.0010439646
10.82271 0.0011130568000000001
10.82371 0.0011822031
10.82471 0.001251397
10.82571 0.0013206318000000001
10.82671 0.0013899004
10.82771 0.0014591959
10.82871 0.0015285110000000002
10.82971 0.0015978385000000002
10.83071 0.0016671713
10.83171 0.0017365022
10.83271 0.0018058246
10.83371 0.0018751320999999999
10.83471 0.0019444184
10.83571 0.0020136775
10.83671 0.0020829042
10.83771 0.0021520935
10.83871 0.0022212405
10.83971 0.0022903414
10.84071 0.0023593920999999997
10.84171 0.0024283891
10.84271 0.0024973289
10.84371 0.0025662087999999998
10.84471 0.0026350257
10.84571 0.0027037768
10.84671 0.0027724591
10.84771 0.0028410697
10.84871 0.0029096054
10.84971 0.0029780629
10.85071 0.0030464384
10.85171 0.0031147276
10.85271 0.0031829262
10.85371 0.0032510292
10.85471 0.0033190313999999998
10.85571 0.0033869263000000003
10.85671 0.003454708
10.85771 0.0035223697
10.85871 0.0035899036
10.85971 0.0036573026999999997
10.86071 0.0037245590999999997
10.86171 0.0037916645
10.86271 0.0038586108999999996
10.86371 0.00392539
10.86471 0.0039919938
10.86571 0.0040584138
10.86671 0.0041246425
10.86771 0.0041906726000000005
10.86871 0.0042564967
10.86971 0.0043221084
10.87071 0.0043875014
10.87171 0.0044526707
10.87271 0.0045176112000000004
10.87371 0.0045823184
10.87471 0.0046467892
10.87571 0.0047110203
10.87671 0.0047750091
10.87771 0.0048387541
10.87871 0.0049022536
10.87971 0.004965506000000001
10.88071 0.005028510700000001
10.88171 0.0050912669
10.88271 0.005153774
10.88371 0.0052160307
10.88471 0.005278036
10.88571 0.005339788900000001
10.88671 0.0054012871
10.88771 0.0054625285
10.88871 0.0055235101
10.88971 0.0055842283
10.89071 0.0056446788
10.89171 0.0057048564000000005
10.89271 0.0057647554
10.89371 0.0058243691
10.89471 0.0058836904
10.89571 0.0059427111
10.89671 0.0060014230000000005
10.89771 0.0060598166
10.89871 0.0061178827000000005
10.89971 0.0061756115999999995
10.90071 0.0062329935
10.90171 0.006290018800000001
10.90271 0.0063466767000000006
10.90371 0.0064029584
10.90471 0.0064588536999999994
10.90571 0.0065143548
10.90671 0.0065694518999999995
10.90771 0.006624138000000001
10.90871 0.006678405000000001
10.90971 0.006732247100000001
10.91071 0.006785657800000001
10.91171 0.0068386325
10.91271 0.006891166399999999
10.91371 0.0069432564
10.91471 0.006994899000000001
10.91571 0.007046092699999999
10.91671 0.0070968352
10.91771 0.007147125900000001
10.91871 0.0071969633
10.91971 0.0072463481
10.92071 0.007295279600000001
10.92171 0.0073437586
10.92271 0.007391785
10.92371 0.0074393589
10.92471 0.0074864809
10.92571 0.007533150299999999
10.92671 0.007579367199999999
10.92771 0.0076251315
10.92871 0.0076704418
10.92971 0.0077152967
10.93071 0.0077596938
10.93171 0.007803631199999999
10.93271 0.0078471065
10.93371 0.0078901161
10.93471 0.0079326564
10.93571 0.007974723100000001
10.93671 0.008016311
10.93771 0.0080574158
10.93871 0.0080980324
10.93971 0.008138155
10.94071 0.0081777784
10.94171 0.0082168961
10.94271 0.0082555031
10.94371 0.0082935941
10.94471 0.0083311628
10.94571 0.008368204700000001
10.94671 0.008404714
10.94771 0.0084406856
10.94871 0.0084761159
10.94971 0.0085109998
10.95071 0.0085453335
10.95171 0.0085791136
10.95271 0.0086123364
10.95371 0.0086449989
10.95471 0.008677099
10.95571 0.0087086337
10.95671 0.0087396002
10.95771 0.0087699969
10.95871 0.0087998218
10.95971 0.008829071899999999
10.96071 0.008857745700000001
10.96171 0.0088858404
10.96271 0.0089133537
10.96371 0.0089402834
10.96471 0.0089666268
10.96571 0.0089923808
10.96671 0.009017542500000001
10.96771 0.0090421083
10.96871 0.0090660746
10.96971 0.0090894377
10.97071 0.0091121939
10.97171 0.009134339100000001
10.97271 0.0091558679
10.97371 0.0091767768
10.97471 0.0091970614
10.97571 0.0092167167
10.97671 0.009235738299999999
10.97771 0.0092541217
10.97871 0.009271862700000001
10.97971 0.009288956800000001
10.98071 0.009305399700000001
10.98171 0.0093211886
10.98271 0.0093363196
10.98371 0.009350789299999999
10.98471 0.009364596199999999
10.98571 0.0093777373
10.98671 0.0093902112
10.98771 0.009402016400000001
10.98871 0.0094131523
10.98971 0.0094236188
10.99071 0.0094334166
10.99171 0.009442545699999999
10.99271 0.0094510076
10.99371 0.009458803799999999
10.99471 0.0094659365
10.99571 0.0094724077
10.99671 0.0094782197
10.99771 0.0094833747
10.99871 0.009487875599999999
10.99971 0.0094917254
11.00071 0.0094949261
11.00171 0.0094974799
11.00271 0.0094993891
11.00371 0.0095006559
11.00471 0.0095012816
11.00571 0.009501267800000001
11.00671 0.0095006144
11.00771 0.0094993222
11.00871 0.0094973911
11.00971 0.0094948206
11.01071 0.0094916089
11.01171 0.0094877556
11.01271 0.0094832583
11.01371 0.009478114999999999
11.01471 0.0094723233
11.01571 0.0094658812
11.01671 0.0094587856
11.01771 0.009451033800000001
11.01871 0.0094426236
11.01971 0.0094335519
11.02071 0.0094238159
11.02171 0.0094134135
11.02271 0.0094023417
11.02371 0.009390599000000001
11.02471 0.009378184000000001
11.02571 0.0093650946
11.02671 0.0093513299
11.02771 0.0093368893
11.02871 0.0093217721
11.02971 0.0093059782
11.03071 0.009289506900000001
11.03171 0.009272358900000001
11.03271 0.009254535
11.03371 0.0092360366
11.03471 0.0092168644
11.03571 0.00919702
11.03671 0.0091765054
11.03771 0.0091553222
11.03871 0.0091334732
11.03971 0.0091109599
11.04071 0.0090877853
11.04171 0.0090639522
11.04271 0.0090394627
11.04371 0.0090143199
11.04471 0.0089885274
11.04571 0.0089620873
11.04671 0.0089350033
11.04771 0.0089072782
11.04871 0.0088789158
11.04971 0.008849919
11.05071 0.0088202905
11.05171 0.0087900335
11.05271 0.0087591514
11.05371 0.008727647199999999
11.05471 0.0086955246
11.05571 0.0086627864
11.05671 0.0086294363
11.05771 0.0085954773
11.05871 0.0085609128
11.05971 0.0085257467
11.06071 0.0084899824
11.06171 0.0084536237
11.06271 0.008416675
11.06371 0.008379139800000001
11.06471 0.0083410225
11.06571 0.0083023275
11.06671 0.0082630584
11.06771 0.0082232204
11.06871 0.008182817700000001
11.06971 0.0081418548
11.07071 0.008100336
11.07171 0.0080582657
11.07271 0.0080156482
11.07371 0.0079724879
11.07471 0.0079287885
11.07571 0.0078845536
11.07671 0.0078397868
11.07771 0.0077944911
11.07871 0.0077486686
11.07971 0.0077023229
11.08071 0.0076554556
11.08171 0.0076080687
11.08271 0.007560164499999999
11.08371 0.007511743800000001
11.08471 0.0074628086
11.08571 0.0074133590000000004
11.08671 0.0073633972
11.08771 0.007312923799999999
11.08871 0.0072619398
11.08971 0.0072104463
11.09071 0.0071584451
11.09171 0.0071059374
11.09271 0.0070529254999999996
11.09371 0.006999411600000001
11.09471 0.006945397799999999
11.09571 0.006890887700000001
11.09671 0.0068358844
11.09771 0.0067803913999999995
11.09871 0.0067244131
11.09971 0.006667953900000001
11.10071 0.0066110188
11.10171 0.0065536129
11.10271 0.006495742100000001
11.10371 0.0064374122
11.10471 0.0063786298000000005
11.10571 0.0063194005999999995
11.10671 0.0062597319
11.10771 0.0061996296
11.10871 0.0061391009
11.10971 0.006078152
11.11071 0.0060167898
11.11171 0.0059550206
11.11271 0.0058928508
11.11371 0.005830286699999999
11.11471 0.0057673344
11.11571 0.0057039997
11.11671 0.0056402889
11.11771 0.005576207
11.11871 0.0055117602
11.11971 0.0054469536
11.12071 0.0053817927
11.12171 0.005316282800000001
11.12271 0.0052504299999999995
11.12371 0.0051842391
11.12471 0.0051177161
11.12571 0.0050508665
11.12671 0.004983696300000001
11.12771 0.0049162114
11.12871 0.004848418
11.12971 0.0047803227
11.13071 0.0047119323
11.13171 0.004643253500000001
11.13271 0.0045742931
11.13371 0.0045050583
11.13471 0.0044355565
11.13571 0.004365795
11.13671 0.0042957814
11.13771 0.0042255226
11.13871 0.0041550258
11.13971 0.0040842984
11.14071 0.0040133469
11.14171 0.0039421779
11.14271 0.0038707978000000003
11.14371 0.0037992128999999996
11.14471 0.0037274282999999997
11.14571 0.0036554497999999997
11.14671 0.0035832822
11.14771 0.0035109296999999997
11.14871 0.0034383966999999996
11.14971 0.0033656874
11.15071 0.0032928047999999997
11.15171 0.0032197528
11.15271 0.0031465341
11.15371 0.0030731519999999996
11.15471 0.0029996098
11.15571 0.0029259101
11.15671 0.0028520562
11.15771 0.0027780516
11.15871 0.0027038996
11.15971 0.002629604
11.16071 0.0025551692
11.16171 0.0024805997000000002
11.16271 0.0024059007
11.16371 0.0023310778000000002
11.16471 0.0022561373
11.16571 0.0021810856
11.16671 0.0021059304
11.16771 0.0020306794
11.16871 0.0019553409999999998
11.16971 0.0018799243
11.17071 0.0018044386000000002
11.17171 0.0017288938
11.17271 0.0016533
11.17371 0.0015776677
11.17471 0.0015020076
11.17571 0.0014263305
11.17671 0.0013506473
11.17771 0.0012749686
11.17871 0.0011993051
11.17971 0.0011236670999999999
11.18071 0.0010480644
11.18171 0.00097250677
11.18271 0.00089700316
11.18371 0.00082156203
11.18471 0.00074619124
11.18571 0.00067089804
11.18671 0.00059568902
11.18771 0.00052057012
11.18871 0.00044554668
11.18971 0.00037062339
11.19071 0.00029580451
11.19171 0.00022109377
11.19271 0.00014649454
11.19371 7.200990200000001e-05
11.19471 -2.3572346e-06
11.19571 -7.6604044e-05
11.19671 -0.00015072768000000002
11.19771 -0.00022472518
11.19871 -0.00029859334
11.19971 -0.00037232865
11.20071 -0.00044592720999999996
11.20171 -0.00051938468
11.20271 -0.00059269623
11.20371 -0.00066585653
11.20471 -0.0007388597599999999
11.20571 -0.00081169946
11.20671 -0.00088436882
11.20771 -0.00095686055
11.20871 -0.0010291669
11.20971 -0.0011012798
11.21071 -0.0011731911000000001
11.21171 -0.0012448923
11.21271 -0.001316375
11.21371 -0.0013876306
11.21471 -0.0014586508
11.21571 -0.0015294272
11.21671 -0.001599952
11.21771 -0.0016702174
11.21871 -0.0017402161000000002
11.21971 -0.0018099409999999998
11.22071 -0.0018793855
11.22171 -0.0019485435
11.22271 -0.0020174088000000003
11.22371 -0.0020859759
11.22471 -0.0021542397
11.22571 -0.0022221951
11.22671 -0.0022898374
11.22771 -0.0023571616
11.22871 -0.0024241634
11.22971 -0.0024908381
11.23071 -0.0025571811
11.23171 -0.0026231876999999997
11.23271 -0.0026888532
11.23371 -0.0027541724
11.23471 -0.00281914
11.23571 -0.0028837505
11.23671 -0.0029479981
11.23771 -0.0030118768
11.23871 -0.0030753802999999996
11.23971 -0.0031385018
11.24071 -0.0032012340000000003
11.24171 -0.0032635704
11.24271 -0.0033255033
11.24371 -0.0033870256
11.24471 -0.0034481291
11.24571 -0.0035088065
11.24671 -0.00356905
11.24771 -0.0036288518
11.24871 -0.0036882043999999998
11.24971 -0.0037471
11.25071 -0.0038055314
11.25171 -0.0038634917
11.25271 -0.0039209739
11.25371 -0.0039779712
11.25471 -0.0040344778
11.25571 -0.0040904873
11.25671 -0.0041459945
11.25771 -0.0042009942000000005
11.25871 -0.0042554817
11.25971 -0.0043094526
11.26071 -0.0043629028
11.26171 -0.0044158289
11.26271 -0.0044682274
11.26371 -0.0045200955
11.26471 -0.0045714307
11.26571 -0.0046222306999999995
11.26671 -0.004672493
11.26771 -0.0047222158
11.26871 -0.0047713969
11.26971 -0.0048200345000000006
11.27071 -0.0048681268
11.27171 -0.0049156715
11.27271 -0.0049626665999999995
11.27371 -0.0050091097
11.27471 -0.0050549985
11.27571 -0.0051003302
11.27671 -0.0051451017
11.27771 -0.005189309400000001
11.27871 -0.0052329498
11.27971 -0.0052760190999999994
11.28071 -0.0053185129
11.28171 -0.0053604264
11.28271 -0.0054017553
11.28371 -0.0054424945
11.28471 -0.0054826385
11.28571 -0.0055221823
11.28671 -0.0055611203
11.28771 -0.0055994471
11.28871 -0.0056371573
11.28971 -0.0056742454
11.29071 -0.0057107067
11.29171 -0.0057465357
11.29271 -0.0057817277
11.29371 -0.0058162779
11.29471 -0.0058501824
11.29571 -0.0058834368
11.29671 -0.0059160370999999995
11.29771 -0.00594798
11.29871 -0.0059792619
11.29971 -0.0060098799
11.30071 -0.006039831
11.30171 -0.0060691124
11.30271 -0.0060977214000000005
11.30371 -0.0061256556
11.30471 -0.0061529128
11.30571 -0.0061794912
11.30671 -0.0062053878
11.30771 -0.0062306003999999995
11.30871 -0.0062551269
11.30971 -0.006278965199999999
11.31071 -0.0063021129
11.31171 -0.0063245679
11.31271 -0.0063463289
11.31371 -0.006367392800000001
11.31471 -0.006387757500000001
11.31571 -0.0064074215000000006
11.31671 -0.0064263826
11.31771 -0.0064446393999999995
11.31871 -0.0064621905
11.31971 -0.0064790351
11.32071 -0.006495171
11.32171 -0.0065105982
11.32271 -0.0065253167
11.32371 -0.0065393258
11.32471 -0.0065526256000000005
11.32571 -0.0065652159
11.32671 -0.006577098199999999
11.32771 -0.0065882734
11.32871 -0.006598742
11.32971 -0.006608504899999999
11.33071 -0.0066175642
11.33171 -0.0066259207
11.33271 -0.0066335764000000005
11.33371 -0.0066405322
11.33471 -0.0066467895999999995
11.33571 -0.0066523498
11.33671 -0.0066572145000000004
11.33771 -0.0066613843999999995
11.33871 -0.0066648601
11.33971 -0.0066676417
11.34071 -0.0066697299
11.34171 -0.0066711246999999994
11.34271 -0.006671825399999999
11.34371 -0.0066718319
11.34471 -0.0066711429
11.34571 -0.0066697576
11.34671 -0.0066676752
11.34771 -0.0066648936
11.34871 -0.0066614113
11.34971 -0.0066572268999999995
11.35071 -0.006652338200000001
11.35171 -0.0066467437
11.35271 -0.006640442
11.35371 -0.0066334302
11.35471 -0.0066257074999999995
11.35571 -0.0066172717
11.35671 -0.0066081215
11.35771 -0.006598256
11.35871 -0.0065876739
11.35971 -0.006576375
11.36071 -0.006564357999999999
11.36171 -0.0065516237
11.36271 -0.006538171099999999
11.36371 -0.0065240019
11.36471 -0.0065091161
11.36571 -0.0064935157
11.36671 -0.006477201500000001
11.36771 -0.0064601758
11.36871 -0.006442439899999999
11.36971 -0.0064239975
11.37071 -0.006404850900000001
11.37171 -0.0063850028
11.37271 -0.006364456900000001
11.37371 -0.006343217
11.37471 -0.0063212865
11.37571 -0.0062986692
11.37671 -0.0062753694
11.37771 -0.006251391500000001
11.37871 -0.0062267391
11.37971 -0.0062014173
11.38071 -0.0061754296999999994
11.38171 -0.0061487808
11.38271 -0.0061214756000000006
11.38371 -0.0060935174
11.38471 -0.0060649105
11.38571 -0.006035659
11.38671 -0.0060057667999999995
11.38771 -0.0059752372
11.38871 -0.0059440743
11.38971 -0.0059122813
11.39071 -0.0058798614
11.39171 -0.0058468184
11.39271 -0.0058131547
11.39371 -0.005778874
11.39471 -0.0057439789
11.39571 -0.005708472599999999
11.39671 -0.005672358
11.39771 -0.005635638100000001
11.39871 -0.0055983164
11.39971 -0.0055603959
11.40071 -0.005521879899999999
11.40171 -0.0054827719999999995
11.40271 -0.0054430762
11.40371 -0.0054027962
11.40471 -0.0053619362
11.40571 -0.005320500299999999
11.40671 -0.0052784933
11.40771 -0.0052359199
11.40871 -0.0051927844
11.40971 -0.0051490919
11.41071 -0.005104847500000001
11.41171 -0.005060056
11.41271 -0.0050147224
11.41371 -0.0049688514999999996
11.41471 -0.0049224483999999995
11.41571 -0.0048755177
11.41671 -0.0048280639
11.41771 -0.0047800913
11.41871 -0.0047316043
11.41971 -0.0046826066
11.42071 -0.0046331024
11.42171 -0.0045830951
11.42271 -0.0045325884
11.42371 -0.004481585299999999
11.42471 -0.0044300894
11.42571 -0.0043781034
11.42671 -0.004325631
11.42771 -0.0042726755
11.42871 -0.0042192405
11.42971 -0.004165329299999999
11.43071 -0.004110945899999999
11.43171 -0.0040560946
11.43271 -0.004000779899999999
11.43371 -0.0039450068
11.43471 -0.0038887802999999998
11.43571 -0.0038321064
11.43671 -0.0037749916
11.43771 -0.0037174425000000002
11.43871 -0.0036594662
11.43971 -0.0036010704
11.44071 -0.0035422632000000004
11.44171 -0.0034830533000000004
11.44271 -0.003423449
11.44371 -0.0033634598
11.44471 -0.0033030949
11.44571 -0.0032423635
11.44671 -0.0031812753
11.44771 -0.0031198400000000005
11.44871 -0.0030580675
11.44971 -0.002995967
11.45071 -0.0029335482000000003
11.45171 -0.0028708204
11.45271 -0.0028077925999999997
11.45371 -0.0027444737
11.45471 -0.0026808721
11.45571 -0.0026169959
11.45671 -0.0025528527
11.45771 -0.0024884499
11.45871 -0.0024237943
11.45971 -0.0023588922
11.46071 -0.0022937496
11.46171 -0.0022283723000000003
11.46271 -0.0021627650999999997
11.46371 -0.002096933
11.46471 -0.0020308802
11.46571 -0.0019646108
11.46671 -0.0018981289
11.46771 -0.0018314380000000001
11.46871 -0.001764542
11.46971 -0.0016974442999999999
11.47071 -0.0016301488
11.47171 -0.0015626592
11.47271 -0.0014949795
11.47371 -0.0014271140000000002
11.47471 -0.0013590673
11.47571 -0.0012908446000000002
11.47671 -0.0012224516
11.47771 -0.0011538939000000001
11.47871 -0.0010851784
11.47971 -0.0010163122
11.48071 -0.0009473027600000001
11.48171 -0.0008781583300000001
11.48271 -0.00080888749
11.48371 -0.00073949927
11.48471 -0.00067000315
11.48571 -0.00060040884
11.48671 -0.00053072636
11.48771 -0.00046096584
11.48871 -0.00039113752000000004
11.48971 -0.00032125163
11.49071 -0.00025131835
11.49171 -0.00018134767
11.49271 -0.00011134938
11.49371 -4.1332987e-05
11.49471 2.8692324e-05
11.49571 9.8717726e-05
11.49671 0.00016873479000000002
11.49771 0.00023873545
11.49871 0.00030871205999999997
11.49971 0.00037865732
11.50071 0.00044856429
11.50171 0.0005184263
11.50271 0.00058823698
11.50371 0.00065799009
11.50471 0.00072767957
11.50571 0.00079729944
11.50671 0.00086684367
11.50771 0.00093630615
11.50871 0.0010056808
11.50971 0.0010749612
11.51071 0.0011441407
11.51171 0.0012132125000000001
11.51271 0.0012821693
11.51371 0.0013510038
11.51471 0.0014197081
11.51571 0.0014882741
11.51671 0.0015566933
11.51771 0.0016249570999999998
11.51871 0.0016930563999999998
11.51971 0.0017609822
11.52071 0.001828725
11.52171 0.0018962757
11.52271 0.0019636249
11.52371 0.0020307631999999997
11.52471 0.0020976819
11.52571 0.0021643717000000002
11.52671 0.0022308240999999998
11.52771 0.0022970309
11.52871 0.0023629842
11.52971 0.0024286766
11.53071 0.0024941011
11.53171 0.0025592512
11.53271 0.0026241207
11.53371 0.0026887039
11.53471 0.0027529959
11.53571 0.0028169918
11.53671 0.0028806870000000003
11.53771 0.0029440773
11.53871 0.0030071586
11.53971 0.0030699269999999996
11.54071 0.0031323786999999997
11.54171 0.0031945092
11.54271 0.0032563148
11.54371 0.0033177908
11.54471 0.0033789328999999997
11.54571 0.0034397355
11.54671 0.0035001932999999996
11.54771 0.0035603003
11.54871 0.0036200501
11.54971 0.0036794361
11.55071 0.0037384507
11.55171 0.0037970862000000004
11.55271 0.0038553342
11.55371 0.0039131860999999995
11.55471 0.0039706334000000005
11.55571 0.004027666700000001
11.55671 0.004084277
11.55771 0.0041404546
11.55871 0.0041961902999999995
11.55971 0.0042514748
11.56071 0.0043062987999999995
11.56171 0.0043606531
11.56271 0.0044145289999999995
11.56371 0.0044679177999999995
11.56471 0.0045208115
11.56571 0.004573202
11.56671 0.0046250821
11.56771 0.004676444199999999
11.56871 0.0047272817
11.56971 0.004777588
11.57071 0.004827357
11.57171 0.0048765833
11.57271 0.0049252609
11.57371 0.0049733848
11.57471 0.0050209499
11.57571 0.0050679511
11.57671 0.0051143841
11.57771 0.0051602441
11.57871 0.0052055268000000005
11.57971 0.0052502273
11.58071 0.0052943418
11.58171 0.0053378652
11.58271 0.0053807933
11.58371 0.0054231212
11.58471 0.0054648444
11.58571 0.005505958
11.58671 0.005546457
11.58771 0.0055863366
11.58871 0.0056255911000000006
11.58971 0.0056642159
11.59071 0.0057022051
11.59171 0.0057395536999999995
11.59271 0.0057762565
11.59371 0.0058123077999999995
11.59471 0.0058477024
11.59571 0.0058824353
11.59671 0.0059165017
11.59771 0.005949896499999999
11.59871 0.0059826154
11.59971 0.006014654
11.60071 0.0060460083
11.60171 0.006076675
11.60271 0.0061066501
11.60371 0.0061359315
11.60471 0.0061645158
11.60571 0.0061924016
11.60671 0.0062195861
11.60771 0.0062460676
11.60871 0.0062718449
11.60971 0.0062969157
11.61071 0.0063212792
11.61171 0.006344933400000001
11.61271 0.0063678766
11.61371 0.0063901069
11.61471 0.0064116226
11.61571 0.006432420899999999
11.61671 0.0064524989
11.61771 0.006471853
11.61871 0.0064904794
11.61971 0.0065083746
11.62071 0.0065255335
11.62171 0.006541951
11.62271 0.0065576212000000005
11.62371 0.0065725383999999994
11.62471 0.006586696699999999
11.62571 0.006600088799999999
11.62671 0.0066127090000000005
11.62771 0.0066245506
11.62871 0.0066356071
11.62971 0.0066458721
11.63071 0.0066553395
11.63171 0.0066640037
11.63271 0.0066718596
11.63371 0.0066789027
11.63471 0.0066851295
11.63571 0.006690537
11.63671 0.006695122300000001
11.63771 0.006698884
11.63871 0.006701821300000001
11.63971 0.006703933499999999
11.64071 0.006705221999999999
11.64171 0.0067056877
11.64271 0.0067053319
11.64371 0.0067041568000000005
11.64471 0.0067021654
11.64571 0.006699360499999999
11.64671 0.0066957451
11.64771 0.0066913228
11.64871 0.0066860965
11.64971 0.0066800698
11.65071 0.006673244900000001
11.65171 0.0066656248000000005
11.65271 0.0066572116
11.65371 0.0066480068
11.65471 0.0066380118
11.65571 0.0066272273999999996
11.65671 0.0066156535
11.65771 0.0066032902
11.65871 0.006590136
11.65971 0.0065761902
11.66071 0.0065614513
11.66171 0.006545916400000001
11.66271 0.0065295833
11.66371 0.006512449899999999
11.66471 0.0064945132
11.66571 0.0064757696
11.66671 0.0064562169
11.66771 0.006435852299999999
11.66871 0.0064146734
11.66971 0.006392678200000001
11.67071 0.006369863700000001
11.67171 0.006346229199999999
11.67271 0.0063217733
11.67371 0.0062964957999999994
11.67471 0.0062703963
11.67571 0.006243475199999999
11.67671 0.0062157334
11.67771 0.006187173099999999
11.67871 0.0061577957
11.67971 0.0061276034
11.68071 0.0060965991
11.68171 0.0060647857
11.68271 0.0060321669
11.68371 0.0059987466
11.68471 0.0059645285
11.68571 0.005929516199999999
11.68671 0.0058937141
11.68771 0.0058571262
11.68871 0.0058197566
11.68971 0.0057816091
11.69071 0.0057426874
11.69171 0.0057029949
11.69271 0.005662534699999999
11.69371 0.0056213103
11.69471 0.005579324
11.69571 0.0055365788
11.69671 0.0054930766
11.69771 0.0054488194999999994
11.69871 0.0054038093
11.69971 0.0053580476
11.70071 0.0053115356
11.70171 0.005264275
11.70271 0.0052162668
11.70371 0.0051675121000000004
11.70471 0.0051180119
11.70571 0.0050677681
11.70671 0.0050167819
11.70771 0.0049650549
11.70871 0.0049125894
11.70971 0.0048593876
11.71071 0.0048054524
11.71171 0.004750786999999999
11.71271 0.0046953952
11.71371 0.0046392808
11.71471 0.0045824487
11.71571 0.0045249039
11.71671 0.0044666518
11.71771 0.0044076987000000005
11.71871 0.0043480515
11.71971 0.0042877167
11.72071 0.004226702000000001
11.72171 0.0041650146
11.72271 0.0041026626
11.72371 0.0040396539
11.72471 0.0039759965000000005
11.72571 0.0039116985
11.72671 0.0038467679
11.72771 0.0037812121999999996
11.72871 0.0037150396
11.72971 0.0036482572
11.73071 0.003580872
11.73171 0.0035128913
11.73271 0.0034443212000000003
11.73371 0.0033751682999999997
11.73471 0.0033054384
11.73571 0.003235137
11.73671 0.0031642699
11.73771 0.0030928422000000002
11.73871 0.0030208592
11.73971 0.0029483256999999997
11.74071 0.0028752467
11.74171 0.0028016273
11.74271 0.0027274726
11.74371 0.0026527874
11.74471 0.0025775770999999998
11.74571 0.0025018471
11.74671 0.0024256031
11.74771 0.0023488505
11.74871 0.0022715954
11.74971 0.0021938438
11.75071 0.002115602
11.75171 0.0020368763
11.75271 0.0019576732999999997
11.75371 0.0018779994
11.75471 0.0017978611
11.75571 0.0017172650999999998
11.75671 0.0016362179
11.75771 0.0015547256999999999
11.75871 0.0014727950999999999
11.75971 0.0013904322
11.76071 0.0013076432
11.76171 0.0012244341
11.76271 0.0011408106
11.76371 0.0010567785
11.76471 0.00097234351
11.76571 0.00088751094
11.76671 0.00080228638
11.76771 0.00071667523
11.76871 0.00063068296
11.76971 0.00054431507
11.77071 0.00045757711
11.77171 0.00037047485
11.77271 0.00028301416999999997
11.77371 0.00019520121
11.77471 0.00010704232
11.77571 1.8544182999999998e-05
11.77671 -7.0286222e-05
11.77771 -0.00015944157
11.77871 -0.00024891417
11.77971 -0.00033869594
11.78071 -0.00042877841000000004
11.78171 -0.00051915276
11.78271 -0.0006098096900000001
11.78371 -0.00070073957
11.78471 -0.00079193233
11.78571 -0.0008833776500000001
11.78671 -0.0009750648100000001
11.78771 -0.0010669827
11.78871 -0.0011591200999999998
11.78971 -0.0012514653
11.79071 -0.0013440067999999999
11.79171 -0.0014367325
11.79271 -0.0015296306000000001
11.79371 -0.001622689
11.79471 -0.0017158955999999998
11.79571 -0.0018092389
11.79671 -0.0019027069000000002
11.79771 -0.0019962883
11.79871 -0.0020899716999999997
11.79971 -0.0021837463
11.80071 -0.0022776016
11.80171 -0.0023715273999999997
11.80271 -0.0024655143000000003
11.80371 -0.0025595531
11.80471 -0.0026536352
11.80571 -0.0027477527
11.80671 -0.0028418977
11.80771 -0.0029360635
11.80871 -0.0030302435
11.80971 -0.0031244315
11.81071 -0.0032186213999999998
11.81171 -0.0033128079
11.81271 -0.0034069861
11.81371 -0.0035011507999999996
11.81471 -0.0035952965999999998
11.81571 -0.0036894191
11.81671 -0.0037835129
11.81771 -0.0038775728
11.81871 -0.0039715938
11.81971 -0.0040655697000000005
11.82071 -0.0041594946999999995
11.82171 -0.0042533622
11.82271 -0.0043471653
11.82371 -0.0044408966999999995
11.82471 -0.0045345485
11.82571 -0.0046281122
11.82671 -0.004721579500000001
11.82771 -0.004814941
11.82871 -0.0049081871
11.82971 -0.0050013081
11.83071 -0.0050942936999999995
11.83171 -0.0051871339
11.83271 -0.0052798179
11.83371 -0.0053723354
11.83471 -0.005464676
11.83571 -0.0055568289
11.83671 -0.0056487836
11.83771 -0.0057405297
11.83871 -0.0058320572999999995
11.83971 -0.0059233564
11.84071 -0.0060144168
11.84171 -0.0061052298
11.84271 -0.0061957856999999995
11.84371 -0.0062860751999999995
11.84471 -0.006376089
11.84571 -0.006465819
11.84671 -0.0065552566
11.84771 -0.006644392900000001
11.84871 -0.0067332199
11.84971 -0.0068217289999999995
11.85071 -0.0069099122
11.85171 -0.0069977606
11.85271 -0.007085265699999999
11.85371 -0.0071724193
11.85471 -0.007259212700000001
11.85571 -0.0073456373
11.85671 -0.007431684199999999
11.85771 -0.007517344800000001
11.85871 -0.0076026103
11.85971 -0.007687472000000001
11.86071 -0.007771921100000001
11.86171 -0.0078559482
11.86271 -0.0079395446
11.86371 -0.008022702199999999
11.86471 -0.008105411699999999
11.86571 -0.008187664899999999
11.86671 -0.008269454
11.86771 -0.0083507708
11.86871 -0.008431607399999999
11.86971 -0.0085119565
11.87071 -0.0085918109
11.87171 -0.008671163999999999
11.87271 -0.0087500084
11.87371 -0.0088283385
11.87471 -0.0089061483
11.87571 -0.0089834313
11.87671 -0.0090601832
11.87771 -0.0091363974
11.87871 -0.009212069600000001
11.87971 -0.0092871953
11.88071 -0.0093617688
11.88171 -0.0094357856
11.88271 -0.0095092408
11.88371 -0.009582129100000001
11.88471 -0.0096544463
11.88571 -0.009726186500000001
11.88671 -0.009797345399999999
11.88771 -0.009867916400000001
11.88871 -0.009937893599999999
11.88971 -0.010007271
11.89071 -0.010076043
11.89171 -0.010144202
11.89271 -0.010211741
11.89371 -0.010278653
11.89471 -0.01034493
11.89571 -0.010410563
11.89671 -0.010475545
11.89771 -0.010539868
11.89871 -0.010603522
11.89971 -0.010666499999999999
11.90071 -0.010728792000000001
11.90171 -0.010790391
11.90271 -0.010851287
11.90371 -0.010911472
11.90471 -0.010970939
11.90571 -0.011029679
11.90671 -0.011087686000000001
11.90771 -0.011144952000000001
11.90871 -0.011201472
11.90971 -0.011257239
11.91071 -0.011312246
11.91171 -0.011366491
11.91271 -0.011419967
11.91371 -0.011472671
11.91471 -0.011524599
11.91571 -0.011575747
11.91671 -0.011626112
11.91771 -0.011675691
11.91871 -0.011724482
11.91971 -0.011772483
11.92071 -0.011819689
11.92171 -0.011866099
11.92271 -0.011911709
11.92371 -0.011956517
11.92471 -0.012000519
11.92571 -0.012043711
11.92671 -0.01208609
11.92771 -0.012127651
11.92871 -0.012168389
11.92971 -0.012208299
11.93071 -0.012247375
11.93171 -0.012285612
11.93271 -0.012323001000000002
11.93371 -0.012359538
11.93471 -0.012395215000000001
11.93571 -0.012430024999999999
11.93671 -0.01246396
11.93771 -0.012497014999999998
11.93871 -0.012529182
11.93971 -0.012560454
11.94071 -0.012590823
11.94171 -0.012620287
11.94271 -0.012648836000000002
11.94371 -0.012676467
11.94471 -0.012703177000000001
11.94571 -0.012728960000000001
11.94671 -0.012753813999999999
11.94771 -0.012777736000000001
11.94871 -0.012800725
11.94971 -0.012822778
11.95071 -0.012843897
11.95171 -0.012864081999999999
11.95271 -0.012883333
11.95371 -0.012901651
11.95471 -0.012919038
11.95571 -0.012935496
11.95671 -0.012951028
11.95771 -0.012965637
11.95871 -0.012979323000000001
11.95971 -0.012992091
11.96071 -0.013003942000000001
11.96171 -0.013014877999999999
11.96271 -0.013024900999999998
11.96371 -0.013034014000000002
11.96471 -0.013042216999999998
11.96571 -0.013049511
11.96671 -0.013055896999999999
11.96771 -0.013061373999999999
11.96871 -0.013065943
11.96971 -0.013069602
11.97071 -0.013072349
11.97171 -0.013074184
11.97271 -0.013075105000000002
11.97371 -0.013075108
11.97471 -0.013074193
11.97571 -0.013072355
11.97671 -0.013069592
11.97771 -0.013065901
11.97871 -0.01306128
11.97971 -0.013055725
11.98071 -0.013049234
11.98171 -0.013041803
11.98271 -0.013033432000000001
11.98371 -0.013024116999999998
11.98471 -0.013013856
11.98571 -0.013002648
11.98671 -0.012990492000000001
11.98771 -0.012977386
11.98871 -0.012963331
11.98971 -0.012948326
11.99071 -0.012932371
11.99171 -0.012915467000000002
11.99271 -0.012897614
11.99371 -0.012878815000000002
11.99471 -0.012859068999999999
11.99571 -0.012838378999999999
11.99671 -0.012816746
11.99771 -0.012794172999999999
11.99871 -0.012770663
11.99971 -0.012746218
12.00071 -0.012720839000000001
12.00171 -0.012694531
12.00271 -0.012667293999999999
12.00371 -0.012639133000000002
12.00471 -0.012610051
12.00571 -0.012580049
12.00671 -0.012549132000000001
12.00771 -0.012517301
12.00871 -0.012484561
12.00971 -0.012450916000000001
12.01071 -0.012416365999999998
12.01171 -0.012380918
12.01271 -0.012344573999999999
12.01371 -0.012307339
12.01471 -0.012269216
12.01571 -0.012230211
12.01671 -0.012190328
12.01771 -0.012149571999999999
12.01871 -0.012107947
12.01971 -0.012065461
12.02071 -0.012022118
12.02171 -0.011977924
12.02271 -0.011932886
12.02371 -0.01188701
12.02471 -0.0118403
12.02571 -0.011792764
12.02671 -0.011744408
12.02771 -0.011695236
12.02871 -0.011645255
12.02971 -0.011594469999999999
12.03071 -0.011542885
12.03171 -0.011490504
12.03271 -0.011437333
12.03371 -0.011383374
12.03471 -0.011328630000000001
12.03571 -0.011273105
12.03671 -0.011216802
12.03771 -0.011159721
12.03871 -0.011101866
12.03971 -0.011043238
12.04071 -0.010983839
12.04171 -0.010923669
12.04271 -0.010862732
12.04371 -0.010801027
12.04471 -0.010738557000000001
12.04571 -0.010675325000000001
12.04671 -0.010611332
12.04771 -0.010546581
12.04871 -0.010481074
12.04971 -0.010414817
12.05071 -0.010347812
12.05171 -0.010280064
12.05271 -0.01021158
12.05371 -0.010142363
12.05471 -0.010072419999999999
12.05571 -0.010001759
12.05671 -0.0099303863
12.05771 -0.0098583099
12.05871 -0.009785538
12.05971 -0.0097120792
12.06071 -0.0096379423
12.06171 -0.0095631367
12.06271 -0.009487671900000001
12.06371 -0.0094115581
12.06471 -0.0093348048
12.06571 -0.0092574213
12.06671 -0.009179418
12.06771 -0.0091008049
12.06871 -0.009021590800000001
12.06971 -0.0089417852
12.07071 -0.0088613975
12.07171 -0.008780436499999999
12.07271 -0.0086989101
12.07371 -0.0086168264
12.07471 -0.008534192599999999
12.07571 -0.008451016799999999
12.07671 -0.0083673054
12.07771 -0.0082830644
12.07871 -0.0081983002
12.07971 -0.008113018
12.08071 -0.0080272235
12.08171 -0.0079409219
12.08271 -0.0078541183
12.08371 -0.0077668170000000005
12.08471 -0.0076790238
12.08571 -0.0075907432
12.08671 -0.007501979400000001
12.08771 -0.007412738300000001
12.08871 -0.0073230258
12.08971 -0.0072328468000000005
12.09071 -0.0071422073
12.09171 -0.0070511145
12.09271 -0.0069595742000000006
12.09371 -0.006867593799999999
12.09471 -0.0067751804
12.09571 -0.0066823421000000004
12.09671 -0.006589087600000001
12.09771 -0.0064954242
12.09871 -0.0064013613
12.09971 -0.0063069085
12.10071 -0.006212074400000001
12.10171 -0.0061168685
12.10271 -0.0060213006
12.10371 -0.0059253802
12.10471 -0.0058291166999999994
12.10571 -0.0057325196
12.10671 -0.0056355988
12.10771 -0.0055383636
12.10871 -0.005440823599999999
12.10971 -0.0053429878
12.11071 -0.0052448653
12.11171 -0.0051464653
12.11271 -0.0050477967
12.11371 -0.0049488681
12.11471 -0.004849688
12.11571 -0.004750265
12.11671 -0.0046506077
12.11771 -0.004550724
12.11871 -0.0044506225
12.11971 -0.0043503114
12.12071 -0.0042497988
12.12171 -0.004149092599999999
12.12271 -0.0040482017
12.12371 -0.0039471339
12.12471 -0.0038458977000000003
12.12571 -0.003744501
12.12671 -0.0036429530000000004
12.12771 -0.0035412617
12.12871 -0.0034394360999999997
12.12971 -0.0033374846999999997
12.13071 -0.0032354161
12.13171 -0.0031332394
12.13271 -0.0030309635
12.13371 -0.0029285973
12.13471 -0.0028261498000000003
12.13571 -0.00272363
12.13671 -0.0026210464000000003
12.13771 -0.0025184083
12.13871 -0.0024157243000000003
12.13971 -0.0023130033
12.14071 -0.0022102537
12.14171 -0.0021074839
12.14271 -0.0020047021999999998
12.14371 -0.0019019169000000001
12.14471 -0.0017991359
12.14571 -0.0016963668
12.14671 -0.0015936173000000002
12.14771 -0.0014908951
12.14871 -0.0013882073
12.14971 -0.0012855613
12.15071 -0.001182964
12.15171 -0.0010804227
12.15271 -0.00097794427
12.15371 -0.0008755359000000001
12.15471 -0.0007732045599999999
12.15571 -0.00067095748
12.15671 -0.0005688018999999999
12.15771 -0.00046674522
12.15871 -0.00036479496
12.15971 -0.00026295884
12.16071 -0.00016124475
12.16171 -5.9660766e-05
12.16271 4.1784829999999995e-05
12.16371 0.00014308358
12.16471 0.00024422684
12.16571 0.00034520583
12.16671 0.00044601165
12.16771 0.0005466352799999999
12.16871 0.00064706765
12.16971 0.0007472996
12.17071 0.0008473221
12.17171 0.0009471259499999999
12.17271 0.0010467023
12.17371 0.0011460422
12.17471 0.0012451370000000001
12.17571 0.0013439780999999998
12.17671 0.0014425574999999999
12.17771 0.0015408670000000002
12.17871 0.0016388988999999998
12.17971 0.0017366457999999998
12.18071 0.0018341005
12.18171 0.0019312563
12.18271 0.0020281068
12.18371 0.0021246455000000003
12.18471 0.0022208666
12.18571 0.0023167642
12.18671 0.002412333
12.18771 0.0025075677000000003
12.18871 0.0026024629
12.18971 0.0026970134
12.19071 0.0027912141
12.19171 0.00288506
12.19271 0.0029785455
12.19371 0.0030716652
12.19471 0.0031644133
12.19571 0.0032567837
12.19671 0.0033487708000000003
12.19771 0.0034403674
12.19871 0.0035315665
12.19971 0.0036223609999999997
12.20071 0.0037127429
12.20171 0.0038027047000000003
12.20271 0.0038922374999999995
12.20371 0.003981332299999999
12.20471 0.0040699808
12.20571 0.0041581734
12.20671 0.0042459007
12.20771 0.0043331536
12.20871 0.0044199227
12.20971 0.0045061988
12.21071 0.0045919729
12.21171 0.0046772366
12.21271 0.0047619815
12.21371 0.0048461996
12.21471 0.004929884
12.21571 0.0050130278
12.21671 0.0050956249
12.21771 0.0051776693
12.21871 0.0052591567999999995
12.21971 0.0053400825
12.22071 0.0054204433
12.22171 0.0055002358
12.22271 0.0055794575
12.22371 0.0056581062000000005
12.22471 0.0057361802000000005
12.22571 0.0058136782
12.22671 0.0058905985
12.22771 0.0059669404
12.22871 0.0060427024
12.22971 0.0061178835
12.23071 0.0061924824
12.23171 0.0062664978000000005
12.23271 0.006339927500000001
12.23371 0.0064127693
12.23471 0.0064850210000000005
12.23571 0.0065566797
12.23671 0.006627742599999999
12.23771 0.0066982051
12.23871 0.0067680638
12.23971 0.0068373133999999995
12.24071 0.006905949
12.24171 0.0069739654000000005
12.24271 0.0070413567
12.24371 0.0071081173
12.24471 0.0071742412
12.24571 0.0072397219
12.24671 0.0073045529000000005
12.24771 0.0073687275
12.24871 0.007432240099999999
12.24971 0.007495084
12.25071 0.007557253399999999
12.25171 0.0076187425
12.25271 0.0076795463
12.25371 0.0077396595
12.25471 0.0077990779
12.25571 0.007857797
12.25671 0.0079158133
12.25771 0.0079731239
12.25871 0.0080297257
12.25971 0.008085616
12.26071 0.0081407939
12.26171 0.0081952574
12.26271 0.0082490056
12.26371 0.008302037200000001
12.26471 0.0083543528
12.26571 0.008405951699999999
12.26671 0.0084568332
12.26771 0.008506998
12.26871 0.0085564461
12.26971 0.0086051776
12.27071 0.0086531916
12.27171 0.008700489
12.27271 0.0087470689
12.27371 0.0087929315
12.27471 0.008838075899999999
12.27571 0.0088825007
12.27671 0.008926205199999999
12.27771 0.0089691886
12.27871 0.0090114489
12.27971 0.0090529844
12.28071 0.0090937945
12.28171 0.009133877
12.28271 0.0091732298
12.28371 0.009211852
12.28471 0.0092497416
12.28571 0.009286897700000001
12.28671 0.009323319
12.28771 0.0093590039
12.28871 0.0093939525
12.28971 0.009428164000000001
12.29071 0.009461639300000001
12.29171 0.009494378199999999
12.29271 0.0095263807
12.29371 0.0095576484
12.29471 0.009588182
12.29571 0.0096179836
12.29671 0.009647054
12.29771 0.009675396
12.29871 0.0097030112
12.29971 0.0097299009
12.30071 0.0097560682
12.30171 0.0097815144
12.30271 0.0098062417
12.30371 0.0098302517
12.30471 0.0098535456
12.30571 0.009876125099999999
12.30671 0.009897990800000001
12.30771 0.0099191442
12.30871 0.0099395853
12.30971 0.009959314
12.31071 0.0099783305
12.31171 0.0099966339
12.31271 0.010014223999999999
12.31371 0.010031099
12.31471 0.010047259
12.31571 0.010062702
12.31671 0.010077428
12.31771 0.010091435
12.31871 0.010104721
12.31971 0.010117287
12.32071 0.010129133
12.32171 0.010140256
12.32271 0.010150659
12.32371 0.010160341
12.32471 0.010169303000000001
12.32571 0.010177548
12.32671 0.010185076999999999
12.32771 0.010191893
12.32871 0.010197999
12.32971 0.010203399
12.33071 0.010208098
12.33171 0.0102121
12.33271 0.010215411
12.33371 0.010218036
12.33471 0.010219982
12.33571 0.010221254
12.33671 0.010221858
12.33771 0.010221801
12.33871 0.010221089999999999
12.33971 0.01021973
12.34071 0.010217728
12.34171 0.010215087999999999
12.34271 0.010211817
12.34371 0.010207919
12.34471 0.010203398
12.34571 0.010198259
12.34671 0.010192506
12.34771 0.01018614
12.34871 0.010179164000000001
12.34971 0.010171581
12.35071 0.010163392
12.35171 0.010154599
12.35271 0.010145201000000001
12.35371 0.0101352
12.35471 0.010124596999999999
12.35571 0.010113391000000001
12.35671 0.010101584
12.35771 0.010089175
12.35871 0.010076166
12.35971 0.010062557
12.36071 0.01004835
12.36171 0.010033545999999999
12.36271 0.010018148000000001
12.36371 0.010002157999999999
12.36471 0.009985578799999999
12.36571 0.0099684141
12.36671 0.0099506673
12.36771 0.0099323435
12.36871 0.0099134471
12.36971 0.009893983200000001
12.37071 0.009873957599999999
12.37171 0.0098533761
12.37271 0.0098322445
12.37371 0.0098105695
12.37471 0.009788356699999999
12.37571 0.0097656135
12.37671 0.0097423457
12.37771 0.0097185599
12.37871 0.0096942626
12.37971 0.0096694603
12.38071 0.0096441589
12.38171 0.0096183649
12.38271 0.0095920841
12.38371 0.0095653224
12.38471 0.009538084899999999
12.38571 0.009510377300000001
12.38671 0.0094822055
12.38771 0.0094535746
12.38871 0.009424490399999999
12.38971 0.009394957300000001
12.39071 0.0093649811
12.39171 0.0093345669
12.39271 0.0093037204
12.39371 0.0092724462
12.39471 0.009240750700000001
12.39571 0.0092086389
12.39671 0.0091761161
12.39771 0.0091431888
12.39871 0.0091098627
12.39971 0.009076144500000001
12.40071 0.0090420392
12.40171 0.009007554000000001
12.40271 0.0089726942
12.40371 0.0089374669
12.40471 0.008901878
12.40571 0.0088659341
12.40671 0.0088296409
12.40771 0.008793005
12.40871 0.0087560322
12.40971 0.0087187276
12.41071 0.0086810978
12.41171 0.0086431472
12.41271 0.0086048814
12.41371 0.0085663058
12.41471 0.0085274238
12.41571 0.008488240599999999
12.41671 0.0084487598
12.41771 0.0084089857
12.41871 0.0083689214
12.41971 0.0083285697
12.42071 0.008287934200000001
12.42171 0.008247017799999999
12.42271 0.0082058235
12.42371 0.008164353499999999
12.42471 0.008122611299999999
12.42571 0.0080805992
12.42671 0.0080383208
12.42771 0.007995779
12.42871 0.0079529782
12.42971 0.007909921299999999
12.43071 0.0078666126
12.43171 0.0078230572
12.43271 0.0077792595999999995
12.43371 0.0077352255
12.43471 0.0076909608
12.43571 0.0076464727
12.43671 0.007601767
12.43771 0.007556851799999999
12.43871 0.0075117343000000005
12.43971 0.0074664233
12.44071 0.0074209259999999996
12.44171 0.007375251899999999
12.44271 0.007329409
12.44371 0.007283406000000001
12.44471 0.007237251
12.44571 0.007190952600000001
12.44671 0.0071445195999999996
12.44771 0.0070979593
12.44871 0.0070512797
12.44971 0.007004487300000001
12.45071 0.006957588599999999
12.45171 0.006910590299999999
12.45271 0.006863497400000001
12.45371 0.006816315
12.45471 0.0067690482
12.45571 0.006721700599999999
12.45671 0.0066742767000000005
12.45771 0.0066267792
12.45871 0.0065792105
12.45971 0.006531574
12.46071 0.0064838714
12.46171 0.0064361055
12.46271 0.006388277699999999
12.46371 0.006340391
12.46471 0.006292447499999999
12.46571 0.0062444495
12.46671 0.0061963998
12.46771 0.0061483006
12.46871 0.006100156
12.46971 0.0060519690999999995
12.47071 0.0060037441
12.47171 0.0059554852
12.47271 0.0059071968
12.47371 0.0058588841000000004
12.47471 0.005810552500000001
12.47571 0.005762207
12.47671 0.0057138539
12.47771 0.005665499
12.47871 0.005617148099999999
12.47971 0.0055688073
12.48071 0.005520483
12.48171 0.0054721807999999995
12.48271 0.0054239066
12.48371 0.0053756659
12.48471 0.0053274642
12.48571 0.0052793064
12.48671 0.0052311974
12.48771 0.0051831415
12.48871 0.005135142400000001
12.48971 0.0050872037
12.49071 0.0050393282
12.49171 0.004991519
12.49271 0.0049437785
12.49371 0.004896109
12.49471 0.0048485123
12.49571 0.0048009897
12.49671 0.0047535432
12.49771 0.0047061741
12.49871 0.0046588843999999996
12.49971 0.0046116751
12.50071 0.0045645484
12.50171 0.004517506
12.50271 0.0044705503
12.50371 0.0044236836000000005
12.50471 0.0043769094
12.50571 0.0043302305
12.50671 0.0042836509
12.50771 0.0042371747000000005
12.50871 0.0041908064
12.50971 0.0041445512999999995
12.51071 0.0040984152
12.51171 0.0040524039
12.51271 0.0040065235
12.51371 0.003960781
12.51471 0.003915183
12.51571 0.0038697366
12.51671 0.0038244492000000002
12.51771 0.0037793281
12.51871 0.0037343805
12.51971 0.0036896137000000002
12.52071 0.0036450343000000002
12.52171 0.0036006490999999996
12.52271 0.0035564644
12.52371 0.0035124856
12.52471 0.0034687185999999997
12.52571 0.0034251675999999996
12.52671 0.0033818371
12.52771 0.0033387303
12.52871 0.0032958498000000003
12.52971 0.0032531978
12.53071 0.0032107753000000004
12.53171 0.0031685831
12.53271 0.0031266209
12.53371 0.0030848882
12.53471 0.0030433834
12.53571 0.003002105
12.53671 0.0029610508
12.53771 0.0029202183
12.53871 0.0028796048000000003
12.53971 0.0028392074
12.54071 0.0027990234
12.54171 0.0027590499
12.54271 0.002719284
12.54371 0.0026797237
12.54471 0.0026403667999999997
12.54571 0.0026012114
12.54671 0.0025622563
12.54771 0.0025235007
12.54871 0.0024849442000000003
12.54971 0.0024465866
12.55071 0.0024084286
12.55171 0.0023704710000000003
12.55271 0.0023327149
12.55371 0.0022951621
12.55471 0.002257814
12.55571 0.0022206726
12.55671 0.0021837401
12.55771 0.0021470183
12.55871 0.0021105092
12.55971 0.0020742149
12.56071 0.0020381371
12.56171 0.0020022771000000003
12.56271 0.0019666368
12.56371 0.0019312169
12.56471 0.0018960185000000001
12.56571 0.0018610424
12.56671 0.001826289
12.56771 0.0017917588
12.56871 0.0017574517
12.56971 0.0017233679999999999
12.57071 0.0016895079
12.57171 0.0016558712
12.57271 0.0016224579999999998
12.57371 0.0015892685
12.57471 0.0015563029999999998
12.57571 0.0015235618
12.57671 0.0014910454999999998
12.57771 0.0014587549
12.57871 0.0014266909
12.57971 0.0013948546
12.58071 0.0013632473
12.58171 0.0013318708
12.58271 0.0013007264999999998
12.58371 0.0012698164
12.58471 0.0012391422999999998
12.58571 0.0012087064
12.58671 0.0011785106
12.58771 0.0011485571
12.58871 0.0011188479000000002
12.58971 0.001089385
12.59071 0.0010601703000000001
12.59171 0.0010312056
12.59271 0.0010024923000000001
12.59371 0.00097403172
12.59471 0.00094582492
12.59571 0.00091787269
12.59671 0.0008901753999999999
12.59771 0.0008627331199999999
12.59871 0.0008355454200000001
12.59971 0.00080861155
12.60071 0.00078193025
12.60171 0.00075549974
12.60271 0.00072931794
12.60371 0.00070338215
12.60471 0.00067768929
12.60571 0.00065223585
12.60671 0.00062701788
12.60771 0.0006020311
12.60871 0.00057727093
12.60971 0.00055273244
12.61071 0.00052841056
12.61171 0.0005043000299999999
12.61271 0.00048039565
12.61371 0.00045669212000000003
12.61471 0.00043318432
12.61571 0.00040986724000000003
12.61671 0.0003867362
12.61771 0.00036378683
12.61871 0.00034101507999999997
12.61971 0.00031841741
12.62071 0.00029599071
12.62171 0.00027373235
12.62271 0.00025164027
12.62371 0.0002297129
12.62471 0.00020794917000000002
12.62571 0.00018634845
12.62671 0.00016491058
12.62771 0.00014363577
12.62871 0.00012252455
12.62971 0.00010157770000000002
12.63071 8.079619e-05
12.63171 6.0181093999999996e-05
12.63271 3.9733524e-05
12.63371 1.9454554e-05
12.63471 -6.5485404e-07
12.63571 -2.0593893e-05
12.63671 -4.0361982e-05
12.63771 -5.9958796e-05
12.63871 -7.9384336e-05
12.63971 -9.863891799999999e-05
12.64071 -0.00011772319
12.64171 -0.00013663814999999999
12.64271 -0.00015538516
12.64371 -0.00017396586
12.64471 -0.00019238220999999998
12.64571 -0.00021063642999999998
12.64671 -0.00022873098
12.64771 -0.00024666851000000004
12.64871 -0.00026445186
12.64971 -0.00028208394
12.65071 -0.00029956777
12.65171 -0.00031690643
12.65271 -0.00033410297
12.65371 -0.0003511605
12.65471 -0.00036808203
12.65571 -0.00038487055
12.65671 -0.00040152904000000003
12.65771 -0.00041806043
12.65871 -0.00043446756999999996
12.65971 -0.00045075335
12.66071 -0.00046692057
12.66171 -0.00048297215
12.66271 -0.000498911
12.66371 -0.00051474012
12.66471 -0.0005304626
12.66571 -0.00054608167
12.66671 -0.00056160075
12.66771 -0.00057702341
12.66871 -0.00059235335
12.66971 -0.00060759457
12.67071 -0.00062275117
12.67171 -0.00063782745
12.67271 -0.00065282784
12.67371 -0.00066775697
12.67471 -0.00068261957
12.67571 -0.0006974203199999999
12.67671 -0.000712164
12.67771 -0.0007268553399999999
12.67871 -0.00074149889
12.67971 -0.0007560990999999999
12.68071 -0.0007706601500000001
12.68171 -0.0007851860600000001
12.68271 -0.0007996804
12.68371 -0.00081414637
12.68471 -0.0008285867800000001
12.68571 -0.000843004
12.68671 -0.0008574000299999999
12.68771 -0.00087177623
12.68871 -0.0008861336
12.68971 -0.00090047279
12.69071 -0.0009147939600000001
12.69171 -0.0009290968600000001
12.69271 -0.00094338102
12.69371 -0.00095764563
12.69471 -0.00097188977
12.69571 -0.00098611235
12.69671 -0.0010003124
12.69771 -0.0010144888
12.69871 -0.0010286405
12.69971 -0.001042767
12.70071 -0.0010568677
12.70171 -0.0010709426
12.70271 -0.0010849918
12.70371 -0.0010990161
12.70471 -0.0011130168
12.70571 -0.0011269954
12.70671 -0.0011409541
12.70771 -0.0011548957
12.70871 -0.0011688236
12.70971 -0.0011827412
12.71071 -0.0011966528
12.71171 -0.0012105631
12.71271 -0.0012244769
12.71371 -0.0012383996
12.71471 -0.0012523366
12.71571 -0.0012662937
12.71671 -0.0012802764
12.71771 -0.0012942905
12.71871 -0.0013083418
12.71971 -0.0013224355
12.72071 -0.001336577
12.72171 -0.0013507712
12.72271 -0.0013650225
12.72371 -0.001379335
12.72471 -0.0013937124
12.72571 -0.0014081576
12.72671 -0.001422673
12.72771 -0.0014372607
12.72871 -0.0014519221
12.72971 -0.0014666579
12.73071 -0.0014814685
12.73171 -0.0014963537
12.73271 -0.0015113133
12.73371 -0.0015263461999999999
12.73471 -0.0015414516
12.73571 -0.0015566285999999998
12.73671 -0.0015718756999999997
12.73771 -0.0015871921
12.73871 -0.0016025768000000001
12.73971 -0.0016180291
12.74071 -0.0016335487
12.74171 -0.0016491358000000002
12.74271 -0.0016647907999999998
12.74371 -0.0016805147000000002
12.74471 -0.0016963088000000002
12.74571 -0.0017121753000000001
12.74671 -0.0017281167
12.74771 -0.0017441358
12.74871 -0.001760236
12.74971 -0.0017764209999999998
12.75071 -0.0017926945999999998
12.75171 -0.0018090606
12.75271 -0.0018255234
12.75371 -0.0018420867000000002
12.75471 -0.0018587542999999999
12.75571 -0.00187553
12.75671 -0.0018924164999999998
12.75771 -0.0019094169999999998
12.75871 -0.0019265335
12.75971 -0.0019437675
12.76071 -0.0019611201
12.76171 -0.0019785917
12.76271 -0.0019961821
12.76371 -0.0020138903
12.76471 -0.0020317149
12.76571 -0.0020496542
12.76671 -0.0020677054999999997
12.76771 -0.0020858663
12.76871 -0.0021041335
12.76971 -0.002122504
12.77071 -0.0021409745
12.77171 -0.0021595422
12.77271 -0.0021782042
12.77371 -0.0021969576
12.77471 -0.0022158001
12.77571 -0.0022347302
12.77671 -0.0022537461999999997
12.77771 -0.0022728478
12.77871 -0.0022920345000000003
12.77971 -0.0023113069
12.78071 -0.002330666
12.78171 -0.0023501138000000003
12.78271 -0.0023696522
12.78371 -0.0023892842000000003
12.78471 -0.002409013
12.78571 -0.0024288422999999997
12.78671 -0.0024487760999999998
12.78771 -0.0024688185
12.78871 -0.0024889736
12.78971 -0.002509246
12.79071 -0.0025296398
12.79171 -0.0025501589
12.79271 -0.0025708071999999997
12.79371 -0.0025915879
12.79471 -0.0026125039000000003
12.79571 -0.0026335576
12.79671 -0.0026547508000000003
12.79771 -0.0026760847000000003
12.79871 -0.0026975595999999998
12.79971 -0.0027191754
12.80071 -0.0027409313
12.80171 -0.0027628257
12.80271 -0.0027848564
12.80371 -0.0028070207999999998
12.80471 -0.0028293156
12.80571 -0.0028517374
12.80671 -0.0028742819
12.80771 -0.0028969449
12.80871 -0.0029197219
12.80971 -0.0029426084
12.81071 -0.0029655997
12.81171 -0.0029886914
12.81271 -0.0030118794
12.81371 -0.0030351594999999997
12.81471 -0.0030585281
12.81571 -0.0030819818000000004
12.81671 -0.0031055176999999997
12.81771 -0.0031291333
12.81871 -0.0031528267
12.81971 -0.0031765965
12.82071 -0.0032004412999999997
12.82171 -0.0032243606
12.82271 -0.0032483542000000002
12.82371 -0.0032724216
12.82471 -0.0032965636
12.82571 -0.0033207802000000002
12.82671 -0.0033450717
12.82771 -0.0033694388999999996
12.82871 -0.0033938824
12.82971 -0.0034184024
12.83071 -0.0034429988000000003
12.83171 -0.0034676716000000005
12.83271 -0.0034924203999999997
12.83371 -0.0035172445
12.83471 -0.0035421428
12.83571 -0.0035671135
12.83671 -0.0035921552
12.83771 -0.0036172649
12.83871 -0.0036424404
12.83971 -0.0036676788999999996
12.84071 -0.0036929767000000004
12.84171 -0.0037183308
12.84271 -0.0037437373999999997
12.84371 -0.0037691931
12.84471 -0.0037946938
12.84571 -0.0038202361
12.84671 -0.0038458165000000003
12.84771 -0.0038714314999999996
12.84871 -0.0038970785999999998
12.84971 -0.0039227543
12.85071 -0.0039484563
12.85171 -0.0039741826
12.85271 -0.0039999311
12.85371 -0.0040257004
12.85471 -0.0040514893
12.85571 -0.0040772971
12.85671 -0.0041031231
12.85771 -0.0041289666
12.85871 -0.0041548275
12.85971 -0.0041807056
12.86071 -0.0042066007
12.86171 -0.0042325122
12.86271 -0.0042584401
12.86371 -0.0042843836
12.86471 -0.004310342
12.86571 -0.0043363143000000005
12.86671 -0.0043622986
12.86771 -0.004388293000000001
12.86871 -0.0044142951
12.86971 -0.0044403023
12.87071 -0.0044663109
12.87171 -0.0044923174
12.87271 -0.0045183173
12.87371 -0.004544306299999999
12.87471 -0.0045702793
12.87571 -0.0045962312
12.87671 -0.0046221565
12.87771 -0.0046480498
12.87871 -0.0046739049
12.87971 -0.0046997164
12.88071 -0.0047254784
12.88171 -0.0047511854
12.88271 -0.0047768320999999996
12.88371 -0.0048024132
12.88471 -0.0048279238
12.88571 -0.0048533591
12.88671 -0.0048787151
12.88771 -0.0049039878
12.88871 -0.0049291735
12.88971 -0.0049542694
12.89071 -0.0049792721
12.89171 -0.0050041795
12.89271 -0.005028989100000001
12.89371 -0.005053699
12.89471 -0.005078307000000001
12.89571 -0.0051028113
12.89671 -0.0051272105
12.89771 -0.0051515028
12.89871 -0.005175686200000001
12.89971 -0.0051997587
12.90071 -0.0052237188
12.90171 -0.005247564
12.90271 -0.005271292
12.90371 -0.0052949003
12.90471 -0.0053183863
12.90571 -0.0053417469
12.90671 -0.005364979000000001
12.90771 -0.0053880794
12.90871 -0.0054110445
12.90971 -0.005433871
12.91071 -0.005456555300000001
12.91171 -0.0054790937
12.91271 -0.0055014829
12.91371 -0.0055237193
12.91471 -0.005545799299999999
12.91571 -0.0055677199
12.91671 -0.005589478
12.91771 -0.0056110701
12.91871 -0.0056324941
12.91971 -0.0056537472
12.92071 -0.0056748271
12.92171 -0.0056957312999999996
12.92271 -0.005716458
12.92371 -0.0057370049
12.92471 -0.0057573703
12.92571 -0.005777552
12.92671 -0.0057975481
12.92771 -0.0058173566
12.92871 -0.0058369751
12.92971 -0.005856401200000001
12.93071 -0.0058756319
12.93171 -0.0058946644
12.93271 -0.0059134953
12.93371 -0.0059321206
12.93471 -0.0059505361
12.93571 -0.0059687372
12.93671 -0.0059867194
12.93771 -0.0060044767
12.93871 -0.0060220034
12.93971 -0.0060392933
12.94071 -0.0060563401
12.94171 -0.0060731367000000005
12.94271 -0.006089676
12.94371 -0.0061059509
12.94471 -0.0061219536
12.94571 -0.006137677
12.94671 -0.0061531129
12.94771 -0.0061682549
12.94871 -0.006183095699999999
12.94971 -0.006197627999999999
12.95071 -0.0062118452
12.95171 -0.0062257415000000005
12.95271 -0.006239310499999999
12.95371 -0.0062525476
12.95471 -0.006265447899999999
12.95571 -0.0062780069
12.95671 -0.0062902218
12.95771 -0.0063020889
12.95871 -0.0063136067
12.95971 -0.0063247739
12.96071 -0.0063355888
12.96171 -0.0063460524
12.96271 -0.006356163799999999
12.96371 -0.006365923800000001
12.96471 -0.006375333800000001
12.96571 -0.006384395199999999
12.96671 -0.0063931097
12.96771 -0.006401479199999999
12.96871 -0.006409505299999999
12.96971 -0.0064171893999999995
12.97071 -0.0064245338
12.97171 -0.0064315398
12.97271 -0.006438208200000001
12.97371 -0.0064445398
12.97471 -0.0064505344
12.97571 -0.0064561915
12.97671 -0.0064615109
12.97771 -0.0064664906
12.97871 -0.0064711283
12.97971 -0.006475421099999999
12.98071 -0.0064793654
12.98171 -0.006482957500000001
12.98271 -0.0064861932
12.98371 -0.0064890671999999995
12.98471 -0.006491573699999999
12.98571 -0.006493707800000001
12.98671 -0.0064954627
12.98771 -0.006496833499999999
12.98871 -0.0064978136
12.98971 -0.006498397099999999
12.99071 -0.0064985783
12.99171 -0.006498351299999999
12.99271 -0.006497711000000001
12.99371 -0.0064966523
12.99471 -0.006495171
12.99571 -0.0064932625
12.99671 -0.006490924
12.99771 -0.0064881518
12.99871 -0.0064849432
12.99971 -0.0064812957000000004
13.00071 -0.0064772080999999995
13.00171 -0.0064726788
13.00271 -0.006467707100000001
13.00371 -0.0064622931
13.00471 -0.0064564359
13.00571 -0.006450134999999999
13.00671 -0.0064433909
13.00771 -0.0064362037
13.00871 -0.006428574100000001
13.00971 -0.0064205014
13.01071 -0.006411985700000001
13.01171 -0.006403027499999999
13.01271 -0.006393625500000001
13.01371 -0.006383779700000001
13.01471 -0.006373489300000001
13.01571 -0.006362752900000001
13.01671 -0.006351569799999999
13.01771 -0.0063399377
13.01871 -0.0063278552
13.01971 -0.0063153202
13.02071 -0.0063023297
13.02171 -0.0062888823000000005
13.02271 -0.006274975
13.02371 -0.006260604999999999
13.02471 -0.006245770100000001
13.02571 -0.0062304673
13.02671 -0.006214693699999999
13.02771 -0.0061984480000000005
13.02871 -0.006181727799999999
13.02971 -0.0061645304
13.03071 -0.0061468549
13.03171 -0.0061286992000000005
13.03271 -0.0061100625
13.03371 -0.0060909442
13.03471 -0.0060713435000000005
13.03571 -0.0060512601
13.03671 -0.0060306942
13.03771 -0.0060096459
13.03871 -0.0059881157
13.03971 -0.0059661044
13.04071 -0.005943613
13.04171 -0.0059206424
13.04271 -0.0058971938000000005
13.04371 -0.0058732687
13.04471 -0.005848868
13.04571 -0.0058239933
13.04671 -0.0057986457
13.04771 -0.0057728263
13.04871 -0.0057465357
13.04971 -0.0057197754
13.05071 -0.0056925455
13.05171 -0.005664847000000001
13.05271 -0.0056366796
13.05371 -0.005608043599999999
13.05471 -0.0055789387
13.05571 -0.0055493645
13.05671 -0.0055193203
13.05771 -0.0054888049
13.05871 -0.0054578173
13.05971 -0.0054263561
13.06071 -0.0053944197
13.06171 -0.0053620064
13.06271 -0.0053291147
13.06371 -0.0052957428
13.06471 -0.0052618889
13.06571 -0.0052275514000000006
13.06671 -0.0051927291000000006
13.06771 -0.005157419900000001
13.06871 -0.0051216233
13.06971 -0.005085338500000001
13.07071 -0.0050485651
13.07171 -0.0050113030999999995
13.07271 -0.0049735529
13.07371 -0.0049353152
13.07471 -0.004896591400000001
13.07571 -0.0048573830999999994
13.07671 -0.0048176927999999996
13.07771 -0.0047775229
13.07871 -0.0047368769
13.07971 -0.0046957575
13.08071 -0.0046541689
13.08171 -0.0046121146
13.08271 -0.0045695986
13.08371 -0.0045266253
13.08471 -0.0044831988
13.08571 -0.0044393226
13.08671 -0.0043950011
13.08771 -0.0043502376
13.08871 -0.0043050357
13.08971 -0.0042593983
13.09071 -0.0042133284
13.09171 -0.0041668285
13.09271 -0.0041199004
13.09371 -0.0040725456000000005
13.09471 -0.0040247658
13.09571 -0.0039765619
13.09671 -0.0039279348
13.09771 -0.0038788853999999996
13.09871 -0.0038294136
13.09971 -0.0037795202
13.10071 -0.0037292055
13.10171 -0.0036784698999999996
13.10271 -0.0036273137
13.10371 -0.0035757377
13.10471 -0.0035237429999999998
13.10571 -0.0034713303
13.10671 -0.003418501
13.10771 -0.0033652566
13.10871 -0.0033115989999999997
13.10971 -0.0032575303000000003
13.11071 -0.003203053
13.11171 -0.0031481701000000005
13.11271 -0.0030928844000000003
13.11371 -0.003037199
13.11471 -0.0029811172
13.11571 -0.0029246425
13.11671 -0.0028677785000000003
13.11771 -0.0028105291
13.11871 -0.0027528977
13.11971 -0.0026948881
13.12071 -0.002636504
13.12171 -0.0025777490000000003
13.12271 -0.0025186266
13.12371 -0.00245914
13.12471 -0.0023992925
13.12571 -0.0023390872
13.12671 -0.0022785272
13.12771 -0.0022176151
13.12871 -0.0021563535
13.12971 -0.0020947449
13.13071 -0.0020327916
13.13171 -0.0019704958
13.13271 -0.0019078596
13.13371 -0.0018448851000000001
13.13471 -0.0017815742
13.13571 -0.0017179289
13.13671 -0.0016539512
13.13771 -0.0015896433999999999
13.13871 -0.0015250078
13.13971 -0.0014600469
13.14071 -0.0013947633000000001
13.14171 -0.0013291603
13.14271 -0.001263241
13.14371 -0.0011970093999999999
13.14471 -0.0011304695
13.14571 -0.001063626
13.14671 -0.00099648378
13.14771 -0.00092904838
13.14871 -0.00086132559
13.14971 -0.0007933216700000001
13.15071 -0.00072504331
13.15171 -0.0006564973799999999
13.15271 -0.0005876910100000001
13.15371 -0.00051863158
13.15471 -0.00044932653999999996
13.15571 -0.00037978336000000004
13.15671 -0.00031000945
13.15771 -0.00024001205999999998
13.15871 -0.00016979822
13.15971 -9.937462e-05
13.16071 -2.8747604e-05
13.16171 4.2076948e-05
13.16271 0.00011309363
13.16371 0.00018429758
13.16471 0.00025568452
13.16571 0.00032725064999999996
13.16671 0.00039899277999999995
13.16771 0.00047090825
13.16871 0.00054299485
13.16971 0.00061525079
13.17071 0.0006876746300000001
13.17171 0.00076026527
13.17271 0.00083302175
13.17371 0.00090594331
13.17471 0.0009790290299999998
13.17571 0.0010522781
13.17671 0.0011256894
13.17771 0.0011992616999999999
13.17871 0.0012729934
13.17971 0.0013468823
13.18071 0.0014209261
13.18171 0.0014951218
13.18271 0.0015694658999999998
13.18371 0.0016439544000000001
13.18471 0.0017185828
13.18571 0.0017933462
13.18671 0.0018682388999999998
13.18771 0.0019432549
13.18871 0.0020183881
13.18971 0.0020936319
13.19071 0.0021689793000000002
13.19171 0.0022444234
13.19271 0.0023199567
13.19371 0.0023955725
13.19471 0.0024712634
13.19571 0.0025470225
13.19671 0.002622843
13.19771 0.0026987183000000002
13.19871 0.0027746421
13.19971 0.0028506080999999997
13.20071 0.0029266108
13.20171 0.0030026446
13.20271 0.0030787043
13.20371 0.003154785
13.20471 0.0032308817
13.20571 0.00330699
13.20671 0.0033831056
13.20771 0.0034592238000000003
13.20871 0.0035353401
13.20971 0.0036114499
13.21071 0.0036875487999999995
13.21171 0.0037636316999999997
13.21271 0.0038396935
13.21371 0.0039157287
13.21471 0.0039917319
13.21571 0.0040676969
13.21671 0.0041436175
13.21771 0.0042194872
13.21871 0.004295299
13.21971 0.0043710461
13.22071 0.0044467210999999994
13.22171 0.0045223169
13.22271 0.0045978257000000005
13.22371 0.0046732403
13.22471 0.0047485533000000005
13.22571 0.004823758
13.22671 0.004898847
13.22771 0.0049738136999999995
13.22871 0.0050486517
13.22971 0.005123355
13.23071 0.0051979183
13.23171 0.0052723364
13.23271 0.005346605
13.23371 0.0054207198
13.23471 0.005494677
13.23571 0.0055684734
13.23671 0.005642106
13.23771 0.0057155725
13.23871 0.0057888701
13.23971 0.0058619970999999995
13.24071 0.0059349517
13.24171 0.006007732
13.24271 0.0060803362
13.24371 0.0061527622
13.24471 0.006225008099999999
13.24571 0.0062970714
13.24671 0.006368949099999999
13.24771 0.0064406391
13.24871 0.006512137
13.24971 0.0065834392
13.25071 0.006654541400000001
13.25171 0.006725438300000001
13.25271 0.006796124200000001
13.25371 0.0068665933
13.25471 0.0069368391
13.25571 0.0070068541
13.25671 0.007076630600000001
13.25771 0.0071461604
13.25871 0.0072154346999999995
13.25971 0.007284445
13.26071 0.0073531817
13.26171 0.0074216361
13.26271 0.0074897987
13.26371 0.0075576600999999995
13.26471 0.0076252116
13.26571 0.0076924443
13.26671 0.007759349
13.26771 0.0078259181
13.26871 0.007892144600000001
13.26971 0.0079580212
13.27071 0.0080235419
13.27171 0.008088701
13.27271 0.0081534934
13.27371 0.0082179155
13.27471 0.008281963500000001
13.27571 0.0083456354
13.27671 0.0084089283
13.27771 0.0084718406
13.27871 0.0085343716
13.27971 0.0085965199
13.28071 0.0086582855
13.28171 0.008719666899999999
13.28271 0.0087806642
13.28371 0.0088412766
13.28471 0.0089015033
13.28571 0.0089613422
13.28671 0.0090207919
13.28771 0.0090798494
13.28871 0.0091385125
13.28971 0.009196777
13.29071 0.009254639
13.29171 0.0093120929
13.29271 0.0093691335
13.29371 0.009425755
13.29471 0.0094819501
13.29571 0.0095377123
13.29671 0.0095930336
13.29771 0.0096479067
13.29871 0.0097023236
13.29971 0.009756277
13.30071 0.0098097589
13.30171 0.0098627621
13.30271 0.0099152792
13.30371 0.0099673038
13.30471 0.010018830000000001
13.30571 0.010069852
13.30671 0.010120364
13.30771 0.010170364
13.30871 0.010219846000000001
13.30971 0.010268809
13.31071 0.010317248
13.31171 0.010365162
13.31271 0.010412549
13.31371 0.01045941
13.31471 0.010505740999999999
13.31571 0.010551543
13.31671 0.010596814999999999
13.31771 0.010641555
13.31871 0.010685765
13.31971 0.010729441
13.32071 0.010772584
13.32171 0.010815191
13.32271 0.010857261
13.32371 0.01089879
13.32471 0.010939776
13.32571 0.010980215
13.32671 0.011020102
13.32771 0.011059434
13.32871 0.011098206000000001
13.32971 0.011136410999999999
13.33071 0.011174044
13.33171 0.011211099
13.33271 0.011247569
13.33371 0.011283448
13.33471 0.01131873
13.33571 0.011353408
13.33671 0.011387476
13.33771 0.011420928
13.33871 0.011453758
13.33971 0.011485961
13.34071 0.011517531000000001
13.34171 0.011548464999999999
13.34271 0.011578758
13.34371 0.011608408
13.34471 0.011637412
13.34571 0.011665767
13.34671 0.011693471
13.34771 0.011720524
13.34871 0.011746924
13.34971 0.01177267
13.35071 0.011797764
13.35171 0.011822204
13.35271 0.011845989999999999
13.35371 0.011869122999999999
13.35471 0.011891603
13.35571 0.01191343
13.35671 0.011934604
13.35771 0.011955124
13.35871 0.011974989
13.35971 0.011994198
13.36071 0.012012749
13.36171 0.012030642
13.36271 0.012047872000000001
13.36371 0.012064438
13.36471 0.012080336
13.36571 0.012095563
13.36671 0.012110115
13.36771 0.012123988
13.36871 0.012137177
13.36971 0.012149679
13.37071 0.012161488
13.37171 0.012172602
13.37271 0.012183015
13.37371 0.012192725
13.37471 0.012201726
13.37571 0.012210017000000002
13.37671 0.012217594000000002
13.37771 0.012224455999999998
13.37871 0.012230600999999999
13.37971 0.012236027
13.38071 0.012240735
13.38171 0.012244723999999998
13.38271 0.012247995
13.38371 0.012250549
13.38471 0.012252388000000001
13.38571 0.012253513999999998
13.38671 0.012253929
13.38771 0.012253637000000001
13.38871 0.012252638
13.38971 0.012250936999999998
13.39071 0.012248536
13.39171 0.012245438
13.39271 0.012241644000000001
13.39371 0.012237158000000001
13.39471 0.012231981000000001
13.39571 0.012226112
13.39671 0.012219553
13.39771 0.012212306
13.39871 0.012204369
13.39971 0.01219574
13.40071 0.012186418
13.40171 0.012176399999999999
13.40271 0.012165684000000001
13.40371 0.012154266
13.40471 0.012142142
13.40571 0.012129309
13.40671 0.012115761999999999
13.40771 0.012101496
13.40871 0.012086507
13.40971 0.012070792
13.41071 0.012054345000000001
13.41171 0.012037164
13.41271 0.012019245
13.41371 0.012000585000000001
13.41471 0.011981181
13.41571 0.011961033
13.41671 0.01194014
13.41771 0.011918502000000001
13.41871 0.011896119
13.41971 0.011872993
13.42071 0.011849124
13.42171 0.011824516
13.42271 0.011799172
13.42371 0.011773094999999999
13.42471 0.011746289
13.42571 0.011718757
13.42671 0.011690503999999999
13.42771 0.011661535
13.42871 0.011631852
13.42971 0.011601460000000001
13.43071 0.011570362
13.43171 0.011538563
13.43271 0.011506064
13.43371 0.011472869
13.43471 0.011438979
13.43571 0.011404396
13.43671 0.01136912
13.43771 0.011333151999999999
13.43871 0.011296490999999999
13.43971 0.011259138
13.44071 0.011221092
13.44171 0.011182352
13.44271 0.011142915
13.44371 0.011102782
13.44471 0.01106195
13.44571 0.011020419
13.44671 0.010978187
13.44771 0.010935254
13.44871 0.010891619
13.44971 0.010847281
13.45071 0.010802240000000001
13.45171 0.010756499000000001
13.45271 0.010710056
13.45371 0.010662915
13.45471 0.010615078
13.45571 0.010566547
13.45671 0.010517325999999999
13.45771 0.010467418
13.45871 0.010416827
13.45971 0.010365558
13.46071 0.010313615
13.46171 0.010261003
13.46271 0.010207728
13.46371 0.010153794
13.46471 0.010099206
13.46571 0.01004397
13.46671 0.0099880905
13.46771 0.0099315723
13.46871 0.0098744196
13.46971 0.009816637599999999
13.47071 0.0097582291
13.47171 0.0096991978
13.47271 0.0096395466
13.47371 0.009579277700000001
13.47471 0.0095183939
13.47571 0.0094568968
13.47671 0.009394788500000001
13.47771 0.0093320697
13.47871 0.009268741300000001
13.47971 0.0092048038
13.48071 0.009140258
13.48171 0.009075104799999999
13.48271 0.0090093439
13.48371 0.008942977
13.48471 0.0088760047
13.48571 0.008808427800000001
13.48671 0.0087402477
13.48771 0.0086714666
13.48871 0.008602086699999999
13.48971 0.0085321102
13.49071 0.00846154
13.49171 0.0083903804
13.49271 0.008318635100000001
13.49371 0.008246308400000001
13.49471 0.0081734055
13.49571 0.0080999314
13.49671 0.008025892
13.49771 0.0079512924
13.49871 0.007876139
13.49971 0.0078004377
13.50071 0.0077241943999999995
13.50171 0.0076474149
13.50271 0.0075701041999999994
13.50371 0.0074922682
13.50471 0.007413912
13.50571 0.0073350398
13.50671 0.007255657
13.50771 0.007175766199999999
13.50871 0.007095371299999999
13.50971 0.007014474999999999
13.51071 0.006933081000000001
13.51171 0.0068511908
13.51271 0.0067688066
13.51371 0.0066859306
13.51471 0.0066025641000000005
13.51571 0.0065187094
13.51671 0.006434367999999999
13.51771 0.006349541899999999
13.51871 0.006264233500000001
13.51971 0.0061784449
13.52071 0.0060921793
13.52171 0.0060054401
13.52271 0.0059182311999999996
13.52371 0.0058305566
13.52471 0.0057424219
13.52571 0.005653832
13.52671 0.0055647932
13.52771 0.0054753116
13.52871 0.0053853943000000005
13.52971 0.0052950483
13.53071 0.0052042815
13.53171 0.0051131014
13.53271 0.005021515999999999
13.53371 0.004929533
13.53471 0.0048371603
13.53571 0.0047444057
13.53671 0.0046512767
13.53771 0.0045577803
13.53871 0.0044639233
13.53971 0.0043697117
13.54071 0.0042751515
13.54171 0.0041802483
13.54271 0.0040850064
13.54371 0.0039894301
13.54471 0.0038935228000000002
13.54571 0.0037972881
13.54671 0.0037007285
13.54771 0.0036038462
13.54871 0.0035066434
13.54971 0.0034091219
13.55071 0.0033112832
13.55171 0.0032131291
13.55271 0.003114661
13.55371 0.0030158807999999997
13.55471 0.0029167906
13.55571 0.0028173927
13.55671 0.0027176899
13.55771 0.0026176853000000003
13.55871 0.0025173827
13.55971 0.0024167866
13.56071 0.0023159018
13.56171 0.0022147338000000003
13.56271 0.0021132886000000003
13.56371 0.0020115731
13.56471 0.0019095944000000003
13.56571 0.0018073602000000001
13.56671 0.0017048788999999998
13.56771 0.001602159
13.56871 0.0014992092
13.56971 0.0013960385
13.57071 0.0012926563
13.57171 0.0011890715
13.57271 0.0010852932999999999
13.57371 0.0009813306900000002
13.57471 0.00087719227
13.57571 0.00077288641
13.57671 0.00066842108
13.57771 0.00056380386
13.57871 0.00045904176
13.57971 0.00035414125
13.58071 0.00024910837
13.58171 0.00014394852
13.58271 3.8666607e-05
13.58371 -6.6732986e-05
13.58471 -0.00017224636
13.58571 -0.00027787005
13.58671 -0.00038360095000000005
13.58771 -0.0004894363
13.58871 -0.00059537356
13.58971 -0.0007014102700000001
13.59071 -0.0008075441700000001
13.59171 -0.00091377287
13.59271 -0.001020094
13.59371 -0.0011265049
13.59471 -0.0012330026
13.59571 -0.001339584
13.59671 -0.0014462454
13.59771 -0.0015529825999999998
13.59871 -0.0016597911
13.59971 -0.0017666658
13.60071 -0.0018736008999999999
13.60171 -0.0019805902
13.60271 -0.002087627
13.60371 -0.002194704
13.60471 -0.0023018136
13.60571 -0.0024089477
13.60671 -0.002516098
13.60771 -0.0026232558
13.60871 -0.0027304124
13.60971 -0.0028375589
13.61071 -0.0029446866
13.61171 -0.0030517869
13.61271 -0.0031588515
13.61371 -0.0032658725
13.61471 -0.0033728418000000004
13.61571 -0.0034797526
13.61671 -0.0035865974
13.61771 -0.0036933707000000003
13.61871 -0.0038000663999999997
13.61971 -0.0039066792
13.62071 -0.0040132039
13.62171 -0.0041196367
13.62271 -0.004225973
13.62371 -0.0043322092
13.62471 -0.004438341399999999
13.62571 -0.0045443663
13.62671 -0.0046502799
13.62771 -0.004756078899999999
13.62871 -0.004861759199999999
13.62971 -0.0049673166
13.63071 -0.0050727467
13.63171 -0.0051780446999999995
13.63271 -0.0052832048999999996
13.63371 -0.005388221699999999
13.63471 -0.0054930886
13.63571 -0.0055977987
13.63671 -0.0057023452
13.63771 -0.0058067199
13.63871 -0.0059109148
13.63971 -0.0060149217
13.64071 -0.0061187318
13.64171 -0.0062223364
13.64271 -0.0063257263
13.64371 -0.0064288928
13.64471 -0.0065318272
13.64571 -0.006634521599999999
13.64671 -0.0067369663
13.64771 -0.006839154200000001
13.64871 -0.0069410766
13.64971 -0.0070427261
13.65071 -0.0071440962
13.65171 -0.0072451796
13.65271 -0.0073459705
13.65371 -0.007446462399999999
13.65471 -0.0075466494
13.65571 -0.0076465265000000004
13.65671 -0.0077460885
13.65771 -0.0078453304
13.65871 -0.0079442478
13.65971 -0.0080428363
13.66071 -0.0081410915
13.66171 -0.0082390085
13.66271 -0.0083365834
13.66371 -0.008433812
13.66471 -0.008530689999999999
13.66571 -0.008627212799999999
13.66671 -0.0087233762
13.66771 -0.0088191759
13.66871 -0.0089146066
13.66971 -0.0090096633
13.67071 -0.0091043417
13.67171 -0.009198636
13.67271 -0.0092925409
13.67371 -0.009386051500000001
13.67471 -0.009479162
13.67571 -0.0095718664
13.67671 -0.009664159
13.67771 -0.009756034700000001
13.67871 -0.0098474869
13.67971 -0.009938510599999999
13.68071 -0.010029099
13.68171 -0.010119247
13.68271 -0.010208949
13.68371 -0.010298198
13.68471 -0.01038699
13.68571 -0.01047532
13.68671 -0.010563181
13.68771 -0.010650569
13.68871 -0.010737478
13.68971 -0.010823906
13.69071 -0.010909845999999999
13.69171 -0.010995295
13.69271 -0.011080248
13.69371 -0.011164702
13.69471 -0.011248652
13.69571 -0.011332096
13.69671 -0.011415028
13.69771 -0.011497446000000001
13.69871 -0.011579345
13.69971 -0.011660723000000001
13.70071 -0.011741574
13.70171 -0.011821897
13.70271 -0.011901685
13.70371 -0.011980935
13.70471 -0.012059644
13.70571 -0.012137805
13.70671 -0.012215414999999999
13.70771 -0.012292467999999999
13.70871 -0.012368961
13.70971 -0.012444887
13.71071 -0.012520238999999999
13.71171 -0.012595014000000002
13.71271 -0.012669206999999998
13.71371 -0.012742811000000001
13.71471 -0.012815818999999999
13.71571 -0.012888227
13.71671 -0.012960029000000001
13.71771 -0.013031218
13.71871 -0.013101789
13.71971 -0.013171737000000001
13.72071 -0.013241056999999999
13.72171 -0.013309742
13.72271 -0.013377787
13.72371 -0.013445188
13.72471 -0.013511941
13.72571 -0.013578040000000001
13.72671 -0.013643480999999999
13.72771 -0.013708261
13.72871 -0.013772375
13.72971 -0.01383582
13.73071 -0.013898594
13.73171 -0.013960693
13.73271 -0.014022113
13.73371 -0.014082855000000002
13.73471 -0.014142912
13.73571 -0.014202284
13.73671 -0.014260969000000002
13.73771 -0.014318964
13.73871 -0.014376265999999999
13.73971 -0.014432875
13.74071 -0.014488785999999998
13.74171 -0.014543999
13.74271 -0.014598510000000002
13.74371 -0.014652318999999999
13.74471 -0.014705422
13.74571 -0.014757816
13.74671 -0.014809499
13.74771 -0.014860466999999999
13.74871 -0.014910716999999999
13.74971 -0.014960249
13.75071 -0.015009058
13.75171 -0.01505714
13.75271 -0.015104494000000001
13.75371 -0.015151113999999999
13.75471 -0.015196997
13.75571 -0.015242142
13.75671 -0.015286544
13.75771 -0.015330199999999999
13.75871 -0.015373106
13.75971 -0.01541526
13.76071 -0.015456657
13.76171 -0.015497292999999999
13.76271 -0.015537167
13.76371 -0.015576273
13.76471 -0.015614608
13.76571 -0.01565217
13.76671 -0.015688953999999998
13.76771 -0.015724957
13.76871 -0.015760175
13.76971 -0.015794607
13.77071 -0.015828246
13.77171 -0.015861091
13.77271 -0.015893141
13.77371 -0.015924388999999997
13.77471 -0.015954836
13.77571 -0.015984477
13.77671 -0.01601331
13.77771 -0.016041334
13.77871 -0.016068548
13.77971 -0.016094948
13.78071 -0.016120535
13.78171 -0.016145305999999998
13.78271 -0.016169263
13.78371 -0.016192404
13.78471 -0.016214728
13.78571 -0.016236235
13.78671 -0.016256925
13.78771 -0.016276798999999998
13.78871 -0.016295857
13.78971 -0.0163141
13.79071 -0.016331527000000002
13.79171 -0.01634814
13.79271 -0.016363939
13.79371 -0.016378924
13.79471 -0.016393096
13.79571 -0.016406456
13.79671 -0.016419003
13.79771 -0.016430738
13.79871 -0.01644166
13.79971 -0.016451771
13.80071 -0.01646107
13.80171 -0.016469556
13.80271 -0.016477231
13.80371 -0.016484092000000002
13.80471 -0.01649014
13.80571 -0.016495374
13.80671 -0.016499795
13.80771 -0.016503401
13.80871 -0.016506192
13.80971 -0.016508167
13.81071 -0.016509324
13.81171 -0.016509663
13.81271 -0.016509184
13.81371 -0.016507885
13.81471 -0.016505765000000002
13.81571 -0.016502822
13.81671 -0.016499055999999998
13.81771 -0.016494465
13.81871 -0.016489049
13.81971 -0.016482804
13.82071 -0.016475732
13.82171 -0.016467831000000002
13.82271 -0.016459098999999998
13.82371 -0.016449537
13.82471 -0.016439143
13.82571 -0.016427915999999997
13.82671 -0.016415857
13.82771 -0.016402965
13.82871 -0.016389242000000002
13.82971 -0.016374685
13.83071 -0.016359297000000002
13.83171 -0.016343078
13.83271 -0.016326030999999998
13.83371 -0.016308155
13.83471 -0.016289453000000002
13.83571 -0.016269926
13.83671 -0.016249577
13.83771 -0.016228408
13.83871 -0.016206421000000002
13.83971 -0.01618362
13.84071 -0.016160007
13.84171 -0.016135583999999998
13.84271 -0.016110356
13.84371 -0.016084321999999998
13.84471 -0.016057487
13.84571 -0.016029853
13.84671 -0.016001423
13.84771 -0.015972198
13.84871 -0.01594218
13.84971 -0.015911373
13.85071 -0.015879775999999998
13.85171 -0.015847392
13.85271 -0.015814223000000002
13.85371 -0.015780269
13.85471 -0.015745532
13.85571 -0.015710012
13.85671 -0.015673711
13.85771 -0.015636628
13.85871 -0.015598764
13.85971 -0.015560119999999998
13.86071 -0.015520696
13.86171 -0.015480493
13.86271 -0.015439511999999999
13.86371 -0.015397754
13.86471 -0.015355219
13.86571 -0.015311909
13.86671 -0.015267826
13.86771 -0.01522297
13.86871 -0.015177343
13.86971 -0.01513095
13.87071 -0.015083794000000001
13.87171 -0.015035874000000001
13.87271 -0.014987196
13.87371 -0.014937764999999999
13.87471 -0.014887584
13.87571 -0.014836657999999999
13.87671 -0.014784992
13.87771 -0.01473259
13.87871 -0.014679458
13.87971 -0.014625602
13.88071 -0.014571028
13.88171 -0.014515740999999999
13.88271 -0.014459746
13.88371 -0.014403051000000002
13.88471 -0.014345659
13.88571 -0.014287577999999999
13.88671 -0.014228812
13.88771 -0.014169366
13.88871 -0.014109245
13.88971 -0.014048452
13.89071 -0.013986993999999999
13.89171 -0.013924872
13.89271 -0.01386209
13.89371 -0.013798653000000001
13.89471 -0.01373456
13.89571 -0.013669816
13.89671 -0.013604420999999998
13.89771 -0.013538377
13.89871 -0.013471686
13.89971 -0.013404348000000002
13.90071 -0.013336365000000001
13.90171 -0.013267735
13.90271 -0.013198461
13.90371 -0.013128543
13.90471 -0.013057982
13.90571 -0.012986780000000002
13.90671 -0.012914937
13.90771 -0.012842455
13.90871 -0.012769336000000001
13.90971 -0.012695583000000002
13.91071 -0.012621198
13.91171 -0.012546184
13.91271 -0.012470545999999999
13.91371 -0.012394287
13.91471 -0.012317413000000001
13.91571 -0.01223993
13.91671 -0.012161842
13.91771 -0.012083156999999999
13.91871 -0.012003881
13.91971 -0.011924021
13.92071 -0.011843584
13.92171 -0.011762579
13.92271 -0.011681012
13.92371 -0.011598892
13.92471 -0.011516227
13.92571 -0.011433024
13.92671 -0.011349291
13.92771 -0.011265035999999999
13.92871 -0.011180264
13.92971 -0.011094984
13.93071 -0.011009202000000001
13.93171 -0.010922924
13.93271 -0.010836156
13.93371 -0.010748903
13.93471 -0.010661170999999999
13.93571 -0.010572963999999999
13.93671 -0.010484287
13.93771 -0.010395142999999999
13.93871 -0.010305538
13.93971 -0.010215473999999999
13.94071 -0.010124956000000001
13.94171 -0.010033987999999999
13.94271 -0.0099425721
13.94371 -0.0098507131
13.94471 -0.0097584147
13.94571 -0.0096656811
13.94671 -0.009572516100000001
13.94771 -0.009478924000000001
13.94871 -0.0093849099
13.94971 -0.009290478199999999
13.95071 -0.0091956339
13.95171 -0.0091003822
13.95271 -0.0090047281
13.95371 -0.0089086774
13.95471 -0.0088122346
13.95571 -0.0087154061
13.95671 -0.0086181972
13.95771 -0.0085206128
13.95871 -0.008422658
13.95971 -0.0083243387
13.96071 -0.0082256593
13.96171 -0.0081266255
13.96271 -0.008027241
13.96371 -0.0079275116
13.96471 -0.007827441000000001
13.96571 -0.0077270335
13.96671 -0.0076262935
13.96771 -0.0075252254
13.96871 -0.0074238334
13.96971 -0.007322121399999999
13.97071 -0.0072200943
13.97171 -0.007117756500000001
13.97271 -0.007015112400000001
13.97371 -0.006912167699999999
13.97471 -0.006808926999999999
13.97571 -0.0067053966999999996
13.97671 -0.0066015818
13.97771 -0.0064974891
13.97871 -0.0063931249
13.97971 -0.006288495900000001
13.98071 -0.0061836094
13.98171 -0.0060784729000000004
13.98271 -0.0059730941
13.98371 -0.0058674806
13.98471 -0.0057616406
13.98571 -0.0056555818
13.98671 -0.0055493121
13.98771 -0.0054428390000000005
13.98871 -0.0053361706
13.98971 -0.0052293137
13.99071 -0.0051222756
13.99171 -0.0050150637
13.99271 -0.0049076836000000006
13.99371 -0.0048001421
13.99471 -0.0046924444
13.99571 -0.0045845962
13.99671 -0.0044766024
13.99771 -0.0043684675
13.99871 -0.0042601958
13.99971 -0.0041517917
14.00071 -0.0040432584
14.00171 -0.0039345996
14.00271 -0.0038258189000000002
14.00371 -0.0037169192999999996
14.00471 -0.0036079044
14.00571 -0.0034987774
14.00671 -0.0033895415999999996
14.00771 -0.0032802011
14.00871 -0.0031707593999999997
14.00971 -0.0030612206
14.01071 -0.0029515893000000002
14.01171 -0.0028418703
14.01271 -0.0027320684
14.01371 -0.0026221893
14.01471 -0.0025122388
14.01571 -0.0024022233
14.01671 -0.0022921491
14.01771 -0.0021820235
14.01871 -0.0020718537
14.01971 -0.0019616471
14.02071 -0.0018514114000000002
14.02171 -0.0017411545000000001
14.02271 -0.0016308843
14.02371 -0.0015206087
14.02471 -0.0014103358
14.02571 -0.0013000733
14.02671 -0.0011898288
14.02771 -0.0010796096
14.02871 -0.00096942285
14.02971 -0.00085927522
14.03071 -0.00074917302
14.03171 -0.00063912212
14.03271 -0.00052912806
14.03371 -0.00041919589000000005
14.03471 -0.00030933022
14.03571 -0.00019953534
14.03671 -8.981512e-05
14.03771 1.9826848e-05
14.03871 0.00012938721000000001
14.03971 0.00023886278
14.04071 0.0003482505
14.04171 0.00045754728
14.04271 0.00056675003
14.04371 0.00067585547
14.04471 0.00078486009
14.04571 0.0008937601699999999
14.04671 0.0010025515
14.04771 0.0011112295
14.04871 0.0012197894000000001
14.04971 0.0013282255
14.05071 0.001436532
14.05171 0.0015447024
14.05271 0.00165273
14.05371 0.0017606073
14.05471 0.0018683268999999999
14.05571 0.0019758811
14.05671 0.0020832613
14.05771 0.0021904596
14.05871 0.0022974677
14.05971 0.0024042773
14.06071 0.0025108802
14.06171 0.0026172686999999997
14.06271 0.0027234353
14.06371 0.0028293729
14.06471 0.0029350747
14.06571 0.0030405346
14.06671 0.0031457472
14.06771 0.0032507072000000003
14.06871 0.0033554104
14.06971 0.0034598528
14.07071 0.0035640314
14.07171 0.0036679430000000003
14.07271 0.0037715853999999997
14.07371 0.0038749567000000004
14.07471 0.0039780551999999995
14.07571 0.0040808798
14.07671 0.0041834286000000005
14.07771 0.0042857006
14.07871 0.0043876942
14.07971 0.0044894081
14.08071 0.0045908404
14.08171 0.0046919889
14.08271 0.0047928512
14.08371 0.0048934242
14.08471 0.0049937044
14.08571 0.005093688
14.08671 0.0051933705
14.08771 0.005292746599999999
14.08871 0.0053918109
14.08971 0.0054905579999999995
14.09071 0.0055889814
14.09171 0.0056870743999999996
14.09271 0.0057848305
14.09371 0.0058822428
14.09471 0.0059793048
14.09571 0.0060760096
14.09671 0.006172350500000001
14.09771 0.0062683219
14.09871 0.0063639171
14.09971 0.0064591302000000005
14.10071 0.006553956299999999
14.10171 0.006648391
14.10271 0.0067424298
14.10371 0.0068360692
14.10471 0.0069293055
14.10571 0.0070221358
14.10671 0.007114558
14.10771 0.0072065697
14.10871 0.0072981689
14.10971 0.0073893540999999995
14.11071 0.0074801239
14.11171 0.0075704767
14.11271 0.0076604105
14.11371 0.007749923
14.11471 0.0078390127
14.11571 0.0079276768
14.11671 0.008015913
14.11771 0.0081037178
14.11871 0.0081910875
14.11971 0.0082780185
14.12071 0.008364505599999999
14.12171 0.0084505438
14.12271 0.008536128
14.12371 0.0086212523
14.12471 0.0087059103
14.12571 0.0087900953
14.12671 0.0088738008
14.12771 0.0089570196
14.12871 0.0090397451
14.12971 0.009121969899999999
14.13071 0.009203686899999999
14.13171 0.0092848903
14.13271 0.0093655726
14.13371 0.0094457282
14.13471 0.009525351900000001
14.13571 0.009604437899999999
14.13671 0.0096829819
14.13771 0.009760979400000001
14.13871 0.0098384276
14.13971 0.009915322899999999
14.14071 0.009991663
14.14171 0.010067445999999999
14.14271 0.01014267
14.14371 0.010217336
14.14471 0.010291443
14.14571 0.010364991
14.14671 0.01043798
14.14771 0.01051041
14.14871 0.010582283999999999
14.14971 0.0106536
14.15071 0.010724361
14.15171 0.010794566
14.15271 0.010864215
14.15371 0.010933309
14.15471 0.011001846999999999
14.15571 0.011069828
14.15671 0.011137250999999999
14.15771 0.011204113
14.15871 0.011270413
14.15971 0.011336147
14.16071 0.011401312
14.16171 0.011465904
14.16271 0.011529918
14.16371 0.011593351
14.16471 0.011656195999999999
14.16571 0.01171845
14.16671 0.011780107
14.16771 0.011841163
14.16871 0.011901613
14.16971 0.011961452000000001
14.17071 0.012020676000000001
14.17171 0.012079280999999999
14.17271 0.012137264
14.17371 0.012194621000000001
14.17471 0.012251352
14.17571 0.012307453999999999
14.17671 0.012362924
14.17771 0.012417763
14.17871 0.012471971
14.17971 0.012525546000000002
14.18071 0.012578489000000002
14.18171 0.0126308
14.18271 0.01268248
14.18371 0.01273353
14.18471 0.012783949
14.18571 0.012833739
14.18671 0.012882898
14.18771 0.012931429000000001
14.18871 0.012979329
14.18971 0.013026598999999998
14.19071 0.013073238
14.19171 0.013119246000000001
14.19271 0.01316462
14.19371 0.01320936
14.19471 0.013253462
14.19571 0.013296926
14.19671 0.013339749
14.19771 0.01338193
14.19871 0.013423464
14.19971 0.01346435
14.20071 0.013504586
14.20171 0.013544168999999998
14.20271 0.013583097
14.20371 0.013621368000000002
14.20471 0.013658980999999999
14.20571 0.013695932
14.20671 0.013732222
14.20771 0.013767849000000002
14.20871 0.013802812999999999
14.20971 0.013837111999999999
14.21071 0.013870746
14.21171 0.013903715
14.21271 0.013936019
14.21371 0.013967656
14.21471 0.013998628
14.21571 0.014028935
14.21671 0.014058579
14.21771 0.014087559
14.21871 0.014115874
14.21971 0.014143527000000001
14.22071 0.014170517
14.22171 0.014196843
14.22271 0.014222506000000001
14.22371 0.014247508
14.22471 0.014271846
14.22571 0.014295521
14.22671 0.014318531999999998
14.22771 0.014340878999999999
14.22871 0.014362561000000001
14.22971 0.014383577
14.23071 0.014403927
14.23171 0.014423608000000001
14.23271 0.01444262
14.23371 0.014460961
14.23471 0.014478631999999998
14.23571 0.01449563
14.23671 0.014511953999999999
14.23771 0.014527603
14.23871 0.014542577000000001
14.23971 0.014556875
14.24071 0.014570495
14.24171 0.014583439
14.24271 0.014595708
14.24371 0.0146073
14.24471 0.014618217
14.24571 0.014628460000000001
14.24671 0.014638029
14.24771 0.014646928
14.24871 0.014655155
14.24971 0.014662716
14.25071 0.014669611
14.25171 0.014675842000000001
14.25271 0.014681412999999999
14.25371 0.014686325000000002
14.25471 0.014690581999999999
14.25571 0.014694186
14.25671 0.014697139000000001
14.25771 0.014699443
14.25871 0.0147011
14.25971 0.014702111
14.26071 0.01470248
14.26171 0.014702204
14.26271 0.014701288
14.26371 0.014699731
14.26471 0.014697532999999999
14.26571 0.014694694
14.26671 0.014691214999999999
14.26771 0.014687094
14.26871 0.014682331000000002
14.26971 0.014676926000000002
14.27071 0.014670876999999999
14.27171 0.014664182999999999
14.27271 0.014656844999999998
14.27371 0.01464886
14.27471 0.014640228
14.27571 0.014630948
14.27671 0.014621021
14.27771 0.014610446
14.27871 0.014599224
14.27971 0.014587355
14.28071 0.014574842
14.28171 0.014561685
14.28271 0.014547887
14.28371 0.014533450000000002
14.28471 0.014518376999999999
14.28571 0.014502672999999999
14.28671 0.014486340000000002
14.28771 0.014469381
14.28871 0.014451802
14.28971 0.014433607
14.29071 0.0144148
14.29171 0.014395384999999998
14.29271 0.014375366
14.29371 0.014354748
14.29471 0.014333536
14.29571 0.014311732
14.29671 0.014289338999999998
14.29771 0.01426636
14.29871 0.014242799
14.29971 0.014218657
14.30071 0.014193935000000001
14.30171 0.014168635
14.30271 0.014142758
14.30371 0.014116304000000001
14.30471 0.014089271999999998
14.30571 0.014061662999999999
14.30671 0.014033476
14.30771 0.014004708999999999
14.30871 0.013975363000000001
14.30971 0.013945434000000001
14.31071 0.013914921
14.31171 0.013883824999999999
14.31271 0.013852143999999999
14.31371 0.013819877999999999
14.31471 0.013787025999999999
14.31571 0.013753587000000001
14.31671 0.013719562
14.31771 0.013684951
14.31871 0.013649756
14.31971 0.013613979
14.32071 0.013577621
14.32171 0.013540684999999998
14.32271 0.013503176
14.32371 0.013465096999999999
14.32471 0.013426451
14.32571 0.013387244
14.32671 0.013347481000000001
14.32771 0.013307168000000001
14.32871 0.01326631
14.32971 0.013224914
14.33071 0.013182987
14.33171 0.013140535
14.33271 0.013097565
14.33371 0.013054082000000002
14.33471 0.013010095
14.33571 0.012965609000000001
14.33671 0.012920630999999998
14.33771 0.012875165999999999
14.33871 0.01282922
14.33971 0.012782797
14.34071 0.012735902000000002
14.34171 0.012688538000000001
14.34271 0.01264071
14.34371 0.012592420000000002
14.34471 0.012543668999999999
14.34571 0.012494462000000001
14.34671 0.012444798000000002
14.34771 0.012394677000000002
14.34871 0.012344100000000002
14.34971 0.012293068
14.35071 0.012241581999999999
14.35171 0.01218964
14.35271 0.012137241
14.35371 0.012084386
14.35471 0.012031075
14.35571 0.011977307999999999
14.35671 0.011923085
14.35771 0.011868407
14.35871 0.011813274
14.35971 0.011757687999999999
14.36071 0.011701652
14.36171 0.011645167000000001
14.36271 0.011588234999999999
14.36371 0.011530861
14.36471 0.011473046
14.36571 0.011414797
14.36671 0.011356116000000001
14.36771 0.011297008
14.36871 0.011237479
14.36971 0.011177532
14.37071 0.011117173999999999
14.37171 0.011056408
14.37271 0.01099524
14.37371 0.010933675
14.37471 0.010871717999999999
14.37571 0.010809372000000001
14.37671 0.010746643
14.37771 0.010683535
14.37871 0.010620052
14.37971 0.010556197
14.38071 0.010491975
14.38171 0.010427387
14.38271 0.010362438
14.38371 0.010297131
14.38471 0.010231468
14.38571 0.010165450999999999
14.38671 0.010099084
14.38771 0.01003237
14.38871 0.0099653116
14.38971 0.0098979101
14.39071 0.0098301694
14.39171 0.0097620927
14.39271 0.0096936834
14.39371 0.0096249452
14.39471 0.0095558811
14.39571 0.0094864954
14.39671 0.0094167917
14.39771 0.009346775199999999
14.39871 0.0092764501
14.39971 0.009205821000000001
14.40071 0.0091348928
14.40171 0.0090636713
14.40271 0.008992161
14.40371 0.008920367
14.40471 0.008848294999999999
14.40571 0.0087759494
14.40671 0.0087033361
14.40771 0.008630459299999999
14.40871 0.0085573236
14.40971 0.0084839339
14.41071 0.008410294
14.41171 0.008336407300000001
14.41271 0.008262277699999999
14.41371 0.008187908
14.41471 0.0081133003
14.41571 0.0080384576
14.41671 0.0079633814
14.41771 0.0078880737
14.41871 0.007812536200000001
14.41971 0.007736769499999999
14.42071 0.007660775000000001
14.42171 0.0075845535000000006
14.42271 0.0075081057999999996
14.42371 0.007431433899999999
14.42471 0.0073545387
14.42571 0.0072774215
14.42671 0.0072000847000000005
14.42771 0.007122530199999999
14.42871 0.007044761200000001
14.42971 0.0069667811
14.43071 0.0068885936
14.43171 0.0068102032
14.43271 0.0067316156
14.43371 0.006652835100000001
14.43471 0.0065738692
14.43571 0.0064947235
14.43671 0.0064154054
14.43771 0.0063359228
14.43871 0.0062562831
14.43971 0.0061764935000000005
14.44071 0.0060965627
14.44171 0.0060164984000000005
14.44271 0.0059363083
14.44371 0.0058559999
14.44471 0.0057755809
14.44571 0.0056950576
14.44671 0.0056144363
[truncated: 189,824 more chars]
