# Supplementary material for: 2D Synthetic dataset of numerical simulations of long-period seismicity in a volcanic edifice and related sensitivity kernels
Source: Data Brief. 2021 Jan 25;34:106673. doi: 10.1016/j.dib.2020.106673 (PMC7841316; doi:10.1016/j.dib.2020.106673)
Supplement: Supplementary Data S1 — Supplementary Raw Research Data. This is open data under the CC BY license http://creativecommons.org/licenses/by/4.0/ [file mmc1.zip › Dataset/OUTPUT_SEISMOGRAMS/9000_3000/disp_Z_hetero_10000_3210_SVF1e0Hz.semd]

-1.200000 0.0
-1.199000 0.0
-1.198000 0.0
-1.197000 0.0
-1.196000 0.0
-1.195000 0.0
-1.194000 0.0
-1.193000 0.0
-1.192000 0.0
-1.191000 0.0
-1.190000 0.0
-1.189000 1.2065457e-36
-1.188000 2.7092104e-35
-1.187000 3.0582354000000004e-34
-1.186000 2.3794482e-33
-1.185000 1.4341900000000002e-32
-1.184000 7.129598200000001e-32
-1.183000 3.0390606e-31
-1.182000 1.1403009e-30
-1.181000 3.8370289999999996e-30
-1.180000 1.1738103e-29
-1.179000 3.2979465e-29
-1.178000 8.574401899999999e-29
-1.177000 2.0740253e-28
-1.176000 4.6833741e-28
-1.175000 9.8863792e-28
-1.174000 1.948787e-27
-1.173000 3.5700404e-27
-1.172000 6.0107948999999994e-27
-1.171000 9.074722500000001e-27
-1.170000 1.1547423e-26
-1.169000 9.8658837e-27
-1.168000 -4.3182133e-27
-1.167000 -4.8276771e-26
-1.166000 -1.5476759e-25
-1.165000 -3.8176118e-25
-1.164000 -8.2585602e-25
-1.163000 -1.6392762000000001e-24
-1.162000 -3.0490777e-24
-1.161000 -5.375044900000001e-24
-1.160000 -9.0395127e-24
-1.159000 -1.4557939e-23
-1.158000 -2.2493582e-23
-1.157000 -3.3353697e-23
-1.156000 -4.7399352999999996e-23
-1.155000 -6.4338036e-23
-1.154000 -8.287034099999999e-23
-1.153000 -1.0007253e-22
-1.152000 -1.1061929e-22
-1.151000 -1.0588964e-22
-1.150000 -7.305590600000001e-23
-1.149000 5.6670516e-24
-1.148000 1.5334193e-22
-1.147000 3.9782464e-22
-1.146000 7.7000412999999995e-22
-1.145000 1.3002228e-21
-1.144000 2.0123184e-21
-1.143000 2.9148006999999997e-21
-1.142000 3.9888786e-21
-1.141000 5.1734186e-21
-1.140000 6.347468300000001e-21
-1.139000 7.3117327e-21
-1.138000 7.7713149e-21
-1.137000 7.323077799999999e-21
-1.136000 5.4520366999999995e-21
-1.135000 1.5420969e-21
-1.134000 -5.0929822e-21
-1.133000 -1.5152541e-20
-1.132000 -2.9260911e-20
-1.131000 -4.7845169e-20
-1.130000 -7.0978917e-20
-1.129000 -9.8196719e-20
-1.128000 -1.2828958e-19
-1.127000 -1.5909869e-19
-1.126000 -1.8733163e-19
-1.125000 -2.0843245000000002e-19
-1.124000 -2.1654232999999998e-19
-1.123000 -2.0459111e-19
-1.122000 -1.645594e-19
-1.121000 -8.794619199999999e-20
-1.120000 3.3534507e-20
-1.119000 2.0702067e-19
-1.118000 4.373496999999999e-19
-1.117000 7.257312699999999e-19
-1.116000 1.068324e-18
-1.115000 1.454827e-18
-1.114000 1.8672329e-18
-1.113000 2.2789112e-18
-1.112000 2.6542110999999998e-18
-1.111000 2.9487755e-18
-1.110000 3.1107373999999997e-18
-1.109000 3.0829399e-18
-1.108000 2.8062555e-18
-1.107000 2.2240009e-18
-1.106000 1.2873463e-18
-1.105000 -3.8507363e-20
-1.104000 -1.7677216e-18
-1.103000 -3.8872502999999996e-18
-1.102000 -6.350874300000001e-18
-1.101000 -9.0744931e-18
-1.100000 -1.1933369e-17
-1.099000 -1.4762004999999998e-17
-1.098000 -1.7357284e-17
-1.097000 -1.9485361000000002e-17
-1.096000 -2.0892607e-17
-1.095000 -2.1320637e-17
-1.094000 -2.0525152e-17
-1.093000 -1.8297957999999998e-17
-1.092000 -1.4491139e-17
-1.091000 -9.041995299999999e-18
-1.090000 -1.9969744e-18
-1.089000 6.467446e-18
-1.088000 1.60292e-17
-1.087000 2.6212764000000002e-17
-1.086000 3.6391271e-17
-1.085000 4.5800685e-17
-1.084000 5.356770500000001e-17
-1.083000 5.875239499999999e-17
-1.082000 6.040577899999999e-17
-1.081000 5.764156399999999e-17
-1.080000 4.9720043e-17
-1.079000 3.6140901e-17
-1.078000 1.6740362e-17
-1.077000 -8.2132249e-18
-1.076000 -3.7932377999999995e-17
-1.075000 -7.1040086e-17
-1.074000 -1.0552464e-16
-1.073000 -1.3872846e-16
-1.072000 -1.673793e-16
-1.071000 -1.8767132e-16
-1.070000 -1.9540148e-16
-1.069000 -1.8616488e-16
-1.068000 -1.5560868000000002e-16
-1.067000 -9.9741645e-17
-1.066000 -1.5290841e-17
-1.065000 9.9906419e-17
-1.064000 2.4649254e-16
-1.063000 4.2318312e-16
-1.062000 6.2638905e-16
-1.061000 8.498959000000001e-16
-1.060000 1.084631e-15
-1.059000 1.3185492e-15
-1.058000 1.5366672999999999e-15
-1.057000 1.7212726999999998e-15
-1.056000 1.8523295e-15
-1.055000 1.9080949e-15
-1.054000 1.865951e-15
-1.053000 1.7034483e-15
-1.052000 1.3995408000000001e-15
-1.051000 9.3598514e-16
-1.050000 2.9885663e-16
-1.049000 -5.198725099999999e-16
-1.048000 -1.5207605000000002e-15
-1.047000 -2.6954098999999998e-15
-1.046000 -4.0251522e-15
-1.045000 -5.4799951e-15
-1.044000 -7.0179234e-15
-1.043000 -8.5846399e-15
-1.042000 -1.011383e-14
-1.041000 -1.1528011e-14
-1.040000 -1.2740020999999999e-14
-1.039000 -1.365517e-14
-1.038000 -1.4174064e-14
-1.037000 -1.4196059000000002e-14
-1.036000 -1.362331e-14
-1.035000 -1.2365304999999998e-14
-1.034000 -1.0343774e-14
-1.033000 -7.4978271e-15
-1.032000 -3.7891265e-15
-1.031000 7.9308216e-16
-1.030000 6.2273161e-15
-1.029000 1.2455788e-14
-1.028000 1.9381154000000002e-14
-1.027000 2.6864306e-14
-1.026000 3.4723382e-14
-1.025000 4.2734202e-14
-1.024000 5.0632251999999993e-14
-1.023000 5.8116323e-14
-1.022000 6.4853861e-14
-1.021000 7.0488012e-14
-1.020000 7.4646372e-14
-1.019000 7.6951233e-14
-1.018000 7.7031283e-14
-1.017000 7.4534437e-14
-1.016000 6.9141627e-14
-1.015000 6.0581189e-14
-1.014000 4.8643556e-14
-1.013000 3.3195843000000004e-14
-1.012000 1.4195972e-14
-1.011000 -8.2940857e-15
-1.010000 -3.4096369e-14
-1.009000 -6.2906707e-14
-1.008000 -9.428664699999999e-14
-1.007000 -1.2765794e-13
-1.006000 -1.6230013e-13
-1.005000 -1.9735146e-13
-1.004000 -2.3181367e-13
-1.003000 -2.6456115e-13
-1.002000 -2.9435471000000003e-13
-1.001000 -3.1986033e-13
-1.000000 -3.3967334e-13
-0.9990000 -3.5234820999999996e-13
-0.9980000 -3.5643405e-13
-0.9970000 -3.5051593e-13
-0.9960000 -3.3326192e-13
-0.9950000 -3.0347528000000003e-13
-0.9940000 -2.6015152000000004e-13
-0.9930000 -2.0253896e-13
-0.9920000 -1.3020204e-13
-0.9910000 -4.3085271e-14
-0.9900000 5.8423902e-14
-0.9890000 1.7343591e-13
-0.9880000 3.0050637e-13
-0.9870000 4.3759289000000003e-13
-0.9860000 5.8202501e-13
-0.9850000 7.3049062e-13
-0.9840000 8.7904249e-13
-0.9830000 1.0231284e-12
-0.9820000 1.1576476e-12
-0.9810000 1.2770368e-12
-0.9800000 1.3753859000000001e-12
-0.9790000 1.4465864000000001e-12
-0.9780000 1.4845094000000002e-12
-0.9770000 1.483213e-12
-0.9760000 1.4371744000000001e-12
-0.9750000 1.3415426e-12
-0.9740000 1.1924038e-12
-0.9730000 9.8705037e-13
-0.9720000 7.242457e-13
-0.9710000 4.0447085e-13
-0.9700000 3.0142771000000004e-14
-0.9690000 -3.9420959999999996e-13
-0.9680000 -8.6182341e-13
-0.9670000 -1.3636463e-12
-0.9660000 -1.8883578e-12
-0.9650000 -2.422477e-12
-0.9640000 -2.9505613e-12
-0.9630000 -3.4555024e-12
-0.9620000 -3.9189148e-12
-0.9610000 -4.3216166e-12
-0.9600000 -4.6441929e-12
-0.9590000 -4.8676263e-12
-0.9580000 -4.9739821e-12
-0.9570000 -4.9471234e-12
-0.9560000 -4.7734352e-12
-0.9550000 -4.4425306e-12
-0.9540000 -3.9479084e-12
-0.9530000 -3.2875385e-12
-0.9520000 -2.4643426000000003e-12
-0.9510000 -1.4865482e-12
-0.9500000 -3.6789123e-13
-0.9490000 8.7235127e-13
-0.9480000 2.2095103e-12
-0.9470000 3.6138644000000002e-12
-0.9460000 5.0511675e-12
-0.9450000 6.483361600000001e-12
-0.9440000 7.8694572e-12
-0.9430000 9.1665621e-12
-0.9420000 1.0331033e-11
-0.9410000 1.1319713999999999e-11
-0.9400000 1.2091227e-11
-0.9390000 1.2607279e-11
-0.9380000 1.2833937e-11
-0.9370000 1.2742835e-11
-0.9360000 1.2312284000000001e-11
-0.9350000 1.152822e-11
-0.9340000 1.0384999e-11
-0.9330000 8.8859814e-12
-0.9320000 7.0439076999999995e-12
-0.9310000 4.8810375e-12
-0.9300000 2.4290626e-12
-0.9290000 -2.7121686e-13
-0.9280000 -3.1704361999999998e-12
-0.9270000 -6.211422e-12
-0.9260000 -9.3301391e-12
-0.9250000 -1.2456809e-11
-0.9240000 -1.5517181e-11
-0.9230000 -1.8433927e-11
-0.9220000 -2.1128134e-11
-0.9210000 -2.3520893e-11
-0.9200000 -2.5534934e-11
-0.9190000 -2.7096313000000003e-11
-0.9180000 -2.8136120000000002e-11
-0.9170000 -2.8592203e-11
-0.9160000 -2.8410877999999998e-11
-0.9150000 -2.7548623e-11
-0.9140000 -2.5973718999999997e-11
-0.9130000 -2.3667833e-11
-0.9120000 -2.0627483e-11
-0.9110000 -1.6865396e-11
-0.9100000 -1.2411664999999999e-11
-0.9090000 -7.3146872e-12
-0.9080000 -1.6418245000000001e-12
-0.9070000 4.5202882e-12
-0.9060000 1.1065838e-11
-0.9050000 1.7870406e-11
-0.9040000 2.4792065999999996e-11
-0.9030000 3.1673077e-11
-0.9020000 3.83422e-11
-0.9010000 4.4617676e-11
-0.9000000 5.0310862000000005e-11
-0.8990000 5.5230504999999994e-11
-0.8980000 5.9187616e-11
-0.8970000 6.2000855e-11
-0.8960000 6.3502328e-11
-0.8950000 6.3543642e-11
-0.8940000 6.2002047e-11
-0.8930000 5.8786483e-11
-0.8920000 5.3843263e-11
-0.8910000 4.7161233e-11
-0.8900000 3.8776081e-11
-0.8890000 2.8773614e-11
-0.8880000 1.7291747e-11
-0.8870000 4.5209966999999995e-12
-0.8860000 -9.2966596e-12
-0.8850000 -2.3870716999999998e-11
-0.8840000 -3.8866897e-11
-0.8830000 -5.3913764000000006e-11
-0.8820000 -6.861109400000001e-11
-0.8810000 -8.2539861e-11
-0.8800000 -9.527364800000001e-11
-0.8790000 -1.0639113e-10
-0.8780000 -1.1548932e-10
-0.8770000 -1.2219715e-10
-0.8760000 -1.2618885e-10
-0.8750000 -1.2719674e-10
-0.8740000 -1.2502283999999998e-10
-0.8730000 -1.1954883e-10
-0.8720000 -1.1074386e-10
-0.8710000 -9.8669911e-11
-0.8700000 -8.348418e-11
-0.8690000 -6.543838800000001e-11
-0.8680000 -4.4874835e-11
-0.8670000 -2.2219196e-11
-0.8660000 2.0298065000000002e-12
-0.8650000 2.7313586999999997e-11
-0.8640000 5.3029326e-11
-0.8630000 7.8547509e-11
-0.8620000 1.0323073e-10
-0.8610000 1.2645303e-10
-0.8600000 1.4761894999999998e-10
-0.8590000 1.6618155e-10
-0.8580000 1.8165853e-10
-0.8570000 1.9364564e-10
-0.8560000 2.0182701e-10
-0.8550000 2.0598152e-10
-0.8540000 2.0598510000000002e-10
-0.8530000 2.018089e-10
-0.8520000 1.9351322e-10
-0.8510000 1.8123774e-10
-0.8500000 1.6518853999999998e-10
-0.8490000 1.4562286e-10
-0.8480000 1.2283244000000002e-10
-0.8470000 9.7126886e-11
-0.8460000 6.8818085e-11
-0.8450000 3.8207282e-11
-0.8440000 5.5758627e-12
-0.8430000 -2.8818847e-11
-0.8420000 -6.4741913e-11
-0.8410000 -1.0197257999999999e-10
-0.8400000 -1.4028935000000001e-10
-0.8390000 -1.7944857e-10
-0.8380000 -2.1915722000000002e-10
-0.8370000 -2.5904137999999996e-10
-0.8360000 -2.9861201999999997e-10
-0.8350000 -3.3723061e-10
-0.8340000 -3.7407737e-10
-0.8330000 -4.0812510000000006e-10
-0.8320000 -4.3812224e-10
-0.8310000 -4.6258839e-10
-0.8300000 -4.7982534e-10
-0.8290000 -4.8794662e-10
-0.8280000 -4.8492772e-10
-0.8270000 -4.6867809e-10
-0.8260000 -4.3713521999999996e-10
-0.8250000 -3.8837987e-10
-0.8240000 -3.2076965e-10
-0.8230000 -2.3308723e-10
-0.8220000 -1.2469716e-10
-0.8210000 4.2953336e-12
-0.8200000 1.5289243e-10
-0.8190000 3.1906799e-10
-0.8180000 4.9965834e-10
-0.8170000 6.902904499999999e-10
-0.8160000 8.853575899999999e-10
-0.8150000 1.0780526e-09
-0.8140000 1.2604660999999999e-09
-0.8130000 1.4237577e-09
-0.8120000 1.558401e-09
-0.8110000 1.654505e-09
-0.8100000 1.7022068e-09
-0.8090000 1.6921282e-09
-0.8080000 1.6158842e-09
-0.8070000 1.4666254e-09
-0.8060000 1.2395947000000001e-09
-0.8050000 9.326726899999998e-10
-0.8040000 5.4688311e-10
-0.8030000 8.6829263e-11
-0.8020000 -4.3897113e-10
-0.8010000 -1.0178831e-09
-0.8000000 -1.6331126e-09
-0.7990000 -2.2638513e-09
-0.7980000 -2.8856278000000002e-09
-0.7970000 -3.4708794999999997e-09
-0.7960000 -3.989746e-09
-0.7950000 -4.4110837e-09
-0.7940000 -4.7036791000000006e-09
-0.7930000 -4.8376365e-09
-0.7920000 -4.7858967e-09
-0.7910000 -4.5258356e-09
-0.7900000 -4.040879799999999e-09
-0.7890000 -3.322068e-09
-0.7880000 -2.3694761e-09
-0.7870000 -1.1934283e-09
-0.7860000 1.8459429000000001e-10
-0.7850000 1.7314246000000002e-09
-0.7840000 3.4021352e-09
-0.7830000 5.140479e-09
-0.7820000 6.8798932e-09
-0.7810000 8.5450882e-09
-0.7800000 1.0054232e-08
-0.7790000 1.1321701000000001e-08
-0.7780000 1.2261341e-08
-0.7770000 1.2790173999999998e-08
-0.7760000 1.283243e-08
-0.7750000 1.2323750000000001e-08
-0.7740000 1.121544e-08
-0.7730000 9.478550599999999e-09
-0.7720000 7.1076062e-09
-0.7710000 4.1237826000000004e-09
-0.7700000 5.773152399999999e-10
-0.7690000 -3.4510495e-09
-0.7680000 -7.849732e-09
-0.7670000 -1.2477282999999999e-08
-0.7660000 -1.7164728e-08
-0.7650000 -2.1719373999999998e-08
-0.7640000 -2.5930064e-08
-0.7630000 -2.9573854e-08
-0.7620000 -3.2423966e-08
-0.7610000 -3.4258854e-08
-0.7600000 -3.4872122e-08
-0.7590000 -3.4083e-08
-0.7580000 -3.1746983000000004e-08
-0.7570000 -2.7766239e-08
-0.7560000 -2.2099328e-08
-0.7550000 -1.4769778e-08
-0.7540000 -5.8730298e-09
-0.7530000 4.4187008e-09
-0.7520000 1.5854054e-08
-0.7510000 2.8103020000000003e-08
-0.7500000 4.0760595000000003e-08
-0.7490000 5.3353777e-08
-0.7480000 6.5352013e-08
-0.7470000 7.6181039e-08
-0.7460000 8.5239982e-08
-0.7450000 9.192137099999999e-08
-0.7440000 9.5633668e-08
-0.7430000 9.582569200000001e-08
-0.7420000 9.201226999999999e-08
-0.7410000 8.3800261e-08
-0.7400000 7.0914119e-08
-0.7390000 5.3219945e-08
-0.7380000 3.0747094e-08
-0.7370000 3.7062786999999997e-09
-0.7360000 -2.7496782999999998e-08
-0.7350000 -6.225307499999999e-08
-0.7340000 -9.9748154e-08
-0.7330000 -1.3896686e-07
-0.7320000 -1.7870534e-07
-0.7310000 -2.1759061000000002e-07
-0.7300000 -2.5410781999999997e-07
-0.7290000 -2.86635e-07
-0.7280000 -3.1348468e-07
-0.7270000 -3.3295187e-07
-0.7260000 -3.4336729e-07
-0.7250000 -3.4315474999999997e-07
-0.7240000 -3.3089107000000004e-07
-0.7230000 -3.0536709e-07
-0.7220000 -2.656477e-07
-0.7210000 -2.1112944999999998e-07
-0.7200000 -1.4159315e-07
-0.7190000 -5.725021e-08
-0.7180000 4.1219789e-08
-0.7170000 1.5264172e-07
-0.7160000 2.7532942999999996e-07
-0.7150000 4.0708352000000003e-07
-0.7140000 5.4520348e-07
-0.7130000 6.865148e-07
-0.7120000 8.2741147e-07
-0.7110000 9.6391402e-07
-0.7100000 1.091742e-06
-0.7090000 1.2064007e-06
-0.7080000 1.3032804000000001e-06
-0.7070000 1.3777663e-06
-0.7060000 1.425357e-06
-0.7050000 1.441789e-06
-0.7040000 1.4231649e-06
-0.7030000 1.3660814e-06
-0.7020000 1.2677547e-06
-0.7010000 1.1261398e-06
-0.7000000 9.400403099999999e-07
-0.6990000 7.0920589e-07
-0.6980000 4.3441459e-07
-0.6970000 1.1753697e-07
-0.6960000 -2.3841981999999997e-07
-0.6950000 -6.2928973e-07
-0.6940000 -1.049749e-06
-0.6930000 -1.4933413e-06
-0.6920000 -1.9525261e-06
-0.6910000 -2.4187527e-06
-0.6900000 -2.8825541e-06
-0.6890000 -3.3336633000000002e-06
-0.6880000 -3.7611482e-06
-0.6870000 -4.1535611e-06
-0.6860000 -4.4991005e-06
-0.6850000 -4.7857835e-06
-0.6840000 -5.001620800000001e-06
-0.6830000 -5.1347939e-06
-0.6820000 -5.1738283e-06
-0.6810000 -5.1077595000000005e-06
-0.6800000 -4.9262876000000005e-06
-0.6790000 -4.6199165e-06
-0.6780000 -4.1800764e-06
-0.6770000 -3.5992237e-06
-0.6760000 -2.8709191e-06
-0.6750000 -1.9898815e-06
-0.6740000 -9.520162400000001e-07
-0.6730000 2.4558131e-07
-0.6720000 1.6046471000000002e-06
-0.6710000 3.1257915e-06
-0.6700000 4.8085649e-06
-0.6690000 6.651541199999999e-06
-0.6680000 8.6524146e-06
-0.6670000 1.0808112e-05
-0.6660000 1.3114906000000002e-05
-0.6650000 1.5568546e-05
-0.6640000 1.8164364e-05
-0.6630000 2.0897409000000002e-05
-0.6620000 2.3762543000000003e-05
-0.6610000 2.6754546e-05
-0.6600000 2.9868204e-05
-0.6590000 3.3098365e-05
-0.6580000 3.6440011e-05
-0.6570000 3.9888272e-05
-0.6560000 4.3438453000000006e-05
-0.6550000 4.708603e-05
-0.6540000 5.0826628e-05
-0.6530000 5.4655999000000004e-05
-0.6520000 5.8569958e-05
-0.6510000 6.2564357e-05
-0.6500000 6.663501e-05
-0.6490000 7.077763399999999e-05
-0.6480000 7.498780399999999e-05
-0.6470000 7.9260877e-05
-0.6460000 8.3591982e-05
-0.6450000 8.7975968e-05
-0.6440000 9.240738400000001e-05
-0.6430000 9.688048999999999e-05
-0.6420000 0.00010138928000000001
-0.6410000 0.00010592748
-0.6400000 0.00011048868
-0.6390000 0.00011506628999999999
-0.6380000 0.00011965375
-0.6370000 0.00012424451000000002
-0.6360000 0.00012883224
-0.6350000 0.00013341088
-0.6340000 0.00013797478000000002
-0.6330000 0.00014251881999999998
-0.6320000 0.00014703852
-0.6310000 0.00015153014
-0.6300000 0.00015599078
-0.6290000 0.00016041845
-0.6280000 0.00016481214
-0.6270000 0.00016917182
-0.6260000 0.00017349853
-0.6250000 0.00017779428
-0.6240000 0.00018206209999999999
-0.6230000 0.00018630597
-0.6220000 0.00019053069000000001
-0.6210000 0.00019474192
-0.6200000 0.00019894590000000002
-0.6190000 0.00020314950999999998
-0.6180000 0.00020736004000000002
-0.6170000 0.00021158507
-0.6160000 0.00021583239000000002
-0.6150000 0.00022010980999999998
-0.6140000 0.00022442509
-0.6130000 0.0002287858
-0.6120000 0.00023319922
-0.6110000 0.00023767225
-0.6100000 0.00024221138000000002
-0.6090000 0.00024682258
-0.6080000 0.00025151131999999997
-0.6070000 0.00025628253000000003
-0.6060000 0.00026114058
-0.6050000 0.00026608932000000003
-0.6040000 0.0002711321
-0.6030000 0.00027627184000000003
-0.6020000 0.00028151101000000004
-0.6010000 0.00028685171999999996
-0.6000000 0.00029229584
-0.5990000 0.00029784496000000003
-0.5980000 0.00030350052
-0.5970000 0.00030926378
-0.5960000 0.00031513600000000004
-0.5950000 0.00032111838999999997
-0.5940000 0.00032721211
-0.5930000 0.00033341846
-0.5920000 0.00033973874
-0.5910000 0.00034617433
-0.5900000 0.00035272669
-0.5890000 0.00035939738
-0.5880000 0.00036618803000000003
-0.5870000 0.00037310034999999997
-0.5860000 0.00038013611
-0.5850000 0.00038729712999999996
-0.5840000 0.00039458532000000005
-0.5830000 0.00040200261999999995
-0.5820000 0.00040955101
-0.5810000 0.00041723251
-0.5800000 0.00042504921
-0.5790000 0.00043300323999999996
-0.5780000 0.00044109678999999997
-0.5770000 0.00044933217
-0.5760000 0.00045771179999999997
-0.5750000 0.00046623818
-0.5740000 0.00047491393999999997
-0.5730000 0.00048374191
-0.5720000 0.00049272498
-0.5710000 0.00050186627
-0.5700000 0.00051116904
-0.5690000 0.0005206367
-0.5680000 0.0005302727
-0.5670000 0.00054008069
-0.5660000 0.00055006431
-0.5650000 0.00056022714
-0.5640000 0.00057057282
-0.5630000 0.0005811048100000001
-0.5620000 0.00059182639
-0.5610000 0.00060274056
-0.5600000 0.0006138500300000001
-0.5590000 0.00062515705
-0.5580000 0.0006366633899999999
-0.5570000 0.00064837031
-0.5560000 0.00066027842
-0.5550000 0.0006723877
-0.5540000 0.00068469749
-0.5530000 0.00069720636
-0.5520000 0.00070991223
-0.5510000 0.0007228123600000001
-0.5500000 0.00073590336
-0.5490000 0.0007491813400000001
-0.5480000 0.00076264187
-0.5470000 0.00077628019
-0.5460000 0.00079009124
-0.5450000 0.0008040699
-0.5440000 0.0008182111700000001
-0.5430000 0.0008325102499999999
-0.5420000 0.00084696267
-0.5410000 0.0008615645100000001
-0.5400000 0.0008763127900000001
-0.5390000 0.0008912054
-0.5380000 0.00090624135
-0.5370000 0.00092142091
-0.5360000 0.0009367458
-0.5350000 0.0009522194
-0.5340000 0.0009678466099999999
-0.5330000 0.00098363407
-0.5320000 0.0009995901599999999
-0.5310000 0.0010157251
-0.5300000 0.001032051
-0.5290000 0.0010485814
-0.5280000 0.0010653313
-0.5270000 0.0010823176
-0.5260000 0.0010995581
-0.5250000 0.0011170718000000001
-0.5240000 0.0011348786
-0.5230000 0.001152999
-0.5220000 0.0011714539
-0.5210000 0.0011902644
-0.5200000 0.0012094510999999999
-0.5190000 0.0012290344
-0.5180000 0.001249034
-0.5170000 0.0012694686000000001
-0.5160000 0.0012903557
-0.5150000 0.0013117114999999999
-0.5140000 0.0013335505
-0.5130000 0.0013558858
-0.5120000 0.0013787285
-0.5110000 0.0014020879
-0.5100000 0.0014259716
-0.5090000 0.0014503856
-0.5080000 0.0014753338
-0.5070000 0.001500819
-0.5060000 0.0015268422000000001
-0.5050000 0.0015534039000000002
-0.5040000 0.0015805028
-0.5030000 0.0016081376
-0.5020000 0.0016363061
-0.5010000 0.0016650060999999997
-0.5000000 0.0016942357000000001
-0.4990000 0.0017239927000000002
-0.4980000 0.0017542759
-0.4970000 0.0017850849
-0.4960000 0.0018164197
-0.4950000 0.0018482819
-0.4940000 0.0018806736999999998
-0.4930000 0.0019135986999999999
-0.4920000 0.0019470615
-0.4910000 0.0019810677000000002
-0.4900000 0.002015624
-0.4890000 0.0020507376
-0.4880000 0.0020864165
-0.4870000 0.0021226691
-0.4860000 0.002159504
-0.4850000 0.0021969297
-0.4840000 0.0022349544
-0.4830000 0.002273586
-0.4820000 0.0023128312
-0.4810000 0.0023526965
-0.4800000 0.0023931871
-0.4790000 0.0024343069999999997
-0.4780000 0.0024760595000000002
-0.4770000 0.0025184465
-0.4760000 0.0025614692
-0.4750000 0.0026051281
-0.4740000 0.0026494228
-0.4730000 0.0026943531
-0.4720000 0.0027399184999999998
-0.4710000 0.002786119
-0.4700000 0.0028329554
-0.4690000 0.0028804298999999998
-0.4680000 0.0029285466
-0.4670000 0.0029773109
-0.4660000 0.0030267318
-0.4650000 0.0030768202
-0.4640000 0.0031275908
-0.4630000 0.0031790615999999997
-0.4620000 0.0032312542000000003
-0.4610000 0.0032841941
-0.4600000 0.0033379103
-0.4590000 0.0033924356000000003
-0.4580000 0.0034478064
-0.4570000 0.0035040626000000003
-0.4560000 0.0035612466
-0.4550000 0.0036194028999999997
-0.4540000 0.0036785790000000004
-0.4530000 0.0037388225
-0.4520000 0.0038001820999999996
-0.4510000 0.0038627066000000002
-0.4500000 0.0039264436
-0.4490000 0.0039914394
-0.4480000 0.0040577378999999995
-0.4470000 0.0041253803
-0.4460000 0.0041944044
-0.4450000 0.0042648429
-0.4440000 0.0043367254
-0.4430000 0.0044100751
-0.4420000 0.0044849105
-0.4410000 0.0045612447
-0.4400000 0.0046390855
-0.4390000 0.0047184352
-0.4380000 0.0047992908
-0.4370000 0.0048816448
-0.4360000 0.0049654849
-0.4350000 0.0050507959
-0.4340000 0.0051375584
-0.4330000 0.0052257517
-0.4320000 0.005315353
-0.4310000 0.0054063388
-0.4300000 0.005498686
-0.4290000 0.0055923723
-0.4280000 0.0056873771
-0.4270000 0.0057836824
-0.4260000 0.0058812737
-0.4250000 0.0059801405
-0.4240000 0.0060802762
-0.4230000 0.0061816798
-0.4220000 0.006284355199999999
-0.4210000 0.0063883104000000005
-0.4200000 0.0064935608
-0.4190000 0.0066001252
-0.4180000 0.0067080284000000006
-0.4170000 0.0068172987
-0.4160000 0.006927969700000001
-0.4150000 0.007040076899999999
-0.4140000 0.0071536597
-0.4130000 0.007268759499999999
-0.4120000 0.007385417799999999
-0.4110000 0.0075036776
-0.4100000 0.007623580999999999
-0.4090000 0.0077451696
-0.4080000 0.007868482500000001
-0.4070000 0.0079935562
-0.4060000 0.0081204249
-0.4050000 0.0082491184
-0.4040000 0.0083796636
-0.4030000 0.0085120831
-0.4020000 0.008646395900000001
-0.4010000 0.0087826164
-0.4000000 0.0089207555
-0.3990000 0.0090608206
-0.3980000 0.0092028167
-0.3970000 0.0093467468
-0.3960000 0.0094926116
-0.3950000 0.009640411
-0.3940000 0.0097901459
-0.3930000 0.0099418161
-0.3920000 0.010095425
-0.3910000 0.010250976
-0.3900000 0.010408478
-0.3890000 0.010567941
-0.3880000 0.010729381999999999
-0.3870000 0.010892819
-0.3860000 0.011058277
-0.3850000 0.011225785
-0.3840000 0.011395379
-0.3830000 0.011567097
-0.3820000 0.011740983
-0.3810000 0.011917084
-0.3800000 0.012095452
-0.3790000 0.012276141
-0.3780000 0.012459206
-0.3770000 0.012644703
-0.3760000 0.012832691999999998
-0.3750000 0.013023228
-0.3740000 0.013216367000000001
-0.3730000 0.013412160999999999
-0.3720000 0.013610661
-0.3710000 0.013811912999999999
-0.3700000 0.014015956999999999
-0.3690000 0.014222832
-0.3680000 0.014432571
-0.3670000 0.014645199
-0.3660000 0.014860739
-0.3650000 0.015079208
-0.3640000 0.015300619
-0.3630000 0.015524979999999999
-0.3620000 0.015752295
-0.3610000 0.015982569000000002
-0.3600000 0.016215802
-0.3590000 0.016451991000000003
-0.3580000 0.016691138
-0.3570000 0.016933244
-0.3560000 0.017178310000000002
-0.3550000 0.017426342
-0.3540000 0.017677348
-0.3530000 0.017931341
-0.3520000 0.018188341
-0.3510000 0.018448370999999998
-0.3500000 0.018711458
-0.3490000 0.018977639
-0.3480000 0.019246954
-0.3470000 0.01951945
-0.3460000 0.01979518
-0.3450000 0.0200742
-0.3440000 0.020356568999999998
-0.3430000 0.020642353000000002
-0.3420000 0.020931617
-0.3410000 0.021224431000000002
-0.3400000 0.021520862
-0.3390000 0.021820978
-0.3380000 0.022124845
-0.3370000 0.022432528
-0.3360000 0.022744086
-0.3350000 0.023059573
-0.3340000 0.02337904
-0.3330000 0.023702531000000002
-0.3320000 0.024030083
-0.3310000 0.024361728
-0.3300000 0.02469749
-0.3290000 0.025037387999999997
-0.3280000 0.02538143
-0.3270000 0.025729625
-0.3260000 0.026081971000000002
-0.3250000 0.026438466999999997
-0.3240000 0.026799101
-0.3230000 0.027163867999999997
-0.3220000 0.027532753
-0.3210000 0.027905748
-0.3200000 0.028282841
-0.3190000 0.028664022
-0.3180000 0.029049293000000004
-0.3170000 0.029438653
-0.3160000 0.029832106999999997
-0.3150000 0.030229671
-0.3140000 0.030631362000000002
-0.3130000 0.031037212
-0.3120000 0.031447253
-0.3110000 0.031861532
-0.3100000 0.032280097
-0.3090000 0.032703008000000006
-0.3080000 0.033130331
-0.3070000 0.033562136
-0.3060000 0.033998497999999995
-0.3050000 0.034439494
-0.3040000 0.034885205
-0.3030000 0.035335711
-0.3020000 0.035791095999999994
-0.3010000 0.036251434
-0.3000000 0.036716799
-0.2990000 0.037187259
-0.2980000 0.037662877000000004
-0.2970000 0.038143707
-0.2960000 0.038629796
-0.2950000 0.03912118
-0.2940000 0.039617886
-0.2930000 0.040119933
-0.2920000 0.040627329
-0.2910000 0.041140075
-0.2900000 0.041658164
-0.2890000 0.042181578
-0.2880000 0.042710302
-0.2870000 0.043244311
-0.2860000 0.043783578
-0.2850000 0.044328076
-0.2840000 0.044877778
-0.2830000 0.045432657
-0.2820000 0.045992696
-0.2810000 0.046557878
-0.2800000 0.047128196
-0.2790000 0.047703655
-0.2780000 0.048284262
-0.2770000 0.048870040000000003
-0.2760000 0.049461017
-0.2750000 0.050057238000000004
-0.2740000 0.05065875
-0.2730000 0.051265617
-0.2720000 0.051877903999999996
-0.2710000 0.052495691
-0.2700000 0.053119059999999996
-0.2690000 0.053748093
-0.2680000 0.054382882
-0.2670000 0.055023515999999995
-0.2660000 0.05567008
-0.2650000 0.056322658
-0.2640000 0.056981324
-0.2630000 0.057646149
-0.2620000 0.058317202
-0.2610000 0.058994524000000007
-0.2600000 0.05967816099999999
-0.2590000 0.060368137
-0.2580000 0.06106447
-0.2570000 0.061767164
-0.2560000 0.062476209000000005
-0.2550000 0.06319158700000001
-0.2540000 0.063913269
-0.2530000 0.06464121399999999
-0.2520000 0.065375376
-0.2510000 0.066115701
-0.2500000 0.066862139
-0.2490000 0.06761463
-0.2480000 0.068373117
-0.2470000 0.06913754600000001
-0.2460000 0.069907866
-0.2450000 0.070684036
-0.2440000 0.071466021
-0.2430000 0.072253798
-0.2420000 0.073047349
-0.2410000 0.073846668
-0.2400000 0.07465176200000001
-0.2390000 0.075462653
-0.2380000 0.076279364
-0.2370000 0.07710194299999999
-0.2360000 0.07793043599999999
-0.2350000 0.078764901
-0.2340000 0.07960539700000001
-0.2330000 0.080451998
-0.2320000 0.081304769
-0.2310000 0.082163786
-0.2300000 0.083029119
-0.2290000 0.08390083699999999
-0.2280000 0.084778992
-0.2270000 0.085663644
-0.2260000 0.086554838
-0.2250000 0.087452604
-0.2240000 0.088356965
-0.2230000 0.089267927
-0.2220000 0.09018548900000001
-0.2210000 0.091109634
-0.2200000 0.092040328
-0.2190000 0.09297753
-0.2180000 0.093921181
-0.2170000 0.094871223
-0.2160000 0.095827575
-0.2150000 0.096790155
-0.2140000 0.09775888199999999
-0.2130000 0.098733651
-0.2120000 0.09971438
-0.2110000 0.10070098
-0.2100000 0.10169335
-0.2090000 0.1026914
-0.2080000 0.10369506
-0.2070000 0.10470425
-0.2060000 0.10571892
-0.2050000 0.10673899
-0.2040000 0.10776442
-0.2030000 0.10879517
-0.2020000 0.10983122000000001
-0.2010000 0.11087256000000001
-0.2000000 0.11191916
-0.1990000 0.11297103
-0.1980000 0.11402819
-0.1970000 0.11509063
-0.1960000 0.11615837
-0.1950000 0.11723143
-0.1940000 0.11830982
-0.1930000 0.11939355000000001
-0.1920000 0.12048263000000001
-0.1910000 0.12157705999999999
-0.1900000 0.12267685
-0.1890000 0.12378197
-0.1880000 0.12489238999999999
-0.1870000 0.12600809999999998
-0.1860000 0.12712901000000001
-0.1850000 0.1282551
-0.1840000 0.12938627
-0.1830000 0.13052244
-0.1820000 0.13166352
-0.1810000 0.13280939
-0.1800000 0.13395994
-0.1790000 0.13511503
-0.1780000 0.13627455
-0.1770000 0.13743835000000001
-0.1760000 0.13860628
-0.1750000 0.1397782
-0.1740000 0.14095397
-0.1730000 0.14213345
-0.1720000 0.14331648
-0.1710000 0.14450295
-0.1700000 0.14569272
-0.1690000 0.14688566
-0.1680000 0.14808165
-0.1670000 0.14928059
-0.1660000 0.15048237
-0.1650000 0.15168687
-0.1640000 0.15289402
-0.1630000 0.15410371
-0.1620000 0.15531586
-0.1610000 0.15653038
-0.1600000 0.15774716
-0.1590000 0.15896612000000002
-0.1580000 0.16018717
-0.1570000 0.16141019
-0.1560000 0.16263508
-0.1550000 0.16386171
-0.1540000 0.16508995999999998
-0.1530000 0.16631967
-0.1520000 0.16755069
-0.1510000 0.16878285999999998
-0.1500000 0.17001597
-0.1490000 0.17124986
-0.1480000 0.17248428999999998
-0.1470000 0.17371906
-0.1460000 0.17495395
-0.1450000 0.17618871
-0.1440000 0.1774231
-0.1430000 0.17865687
-0.1420000 0.17988976
-0.1410000 0.18112153
-0.1400000 0.18235192
-0.1390000 0.18358069
-0.1380000 0.18480758
-0.1370000 0.18603235
-0.1360000 0.18725478
-0.1350000 0.18847461999999998
-0.1340000 0.18969168
-0.1330000 0.19090573
-0.1320000 0.19211657000000001
-0.1310000 0.19332401
-0.1300000 0.19452785
-0.1290000 0.19572792000000003
-0.1280000 0.19692404
-0.1270000 0.19811601
-0.1260000 0.19930367999999998
-0.1250000 0.20048686000000002
-0.1240000 0.20166538
-0.1230000 0.20283902999999998
-0.1220000 0.20400763000000002
-0.1210000 0.20517096999999998
-0.1200000 0.20632881
-0.1190000 0.20748095
-0.1180000 0.20862713
-0.1170000 0.20976709000000002
-0.1160000 0.21090052999999997
-0.1150000 0.2120272
-0.1140000 0.21314676999999999
-0.1130000 0.21425887999999998
-0.1120000 0.21536325
-0.1110000 0.21645948
-0.1100000 0.21754721999999999
-0.1090000 0.21862609
-0.1080000 0.21969569000000003
-0.1070000 0.22075562999999998
-0.1060000 0.22180551
-0.1050000 0.22284493
-0.1040000 0.22387348999999998
-0.1030000 0.22489074999999997
-0.1020000 0.22589632
-0.1010000 0.22688981000000003
-0.1000000 0.22787082
-9.8999999E-02 0.22883893000000002
-9.7999997E-02 0.22979376
-9.7000003E-02 0.23073494
-9.6000001E-02 0.23166209
-9.4999999E-02 0.23257483
-9.3999997E-02 0.23347278999999999
-9.3000002E-02 0.23435561000000002
-9.2000000E-02 0.23522293
-9.0999998E-02 0.23607439000000002
-9.0000004E-02 0.23690965
-8.9000002E-02 0.23772833000000002
-8.8000000E-02 0.23853006000000002
-8.6999997E-02 0.23931449000000002
-8.6000003E-02 0.24008122
-8.5000001E-02 0.24082989
-8.3999999E-02 0.24156008999999998
-8.2999997E-02 0.24227144
-8.2000002E-02 0.2429635
-8.1000000E-02 0.24363586999999998
-7.9999998E-02 0.2442881
-7.9000004E-02 0.24491971999999998
-7.8000002E-02 0.24553027000000002
-7.7000000E-02 0.24611929
-7.5999998E-02 0.24668626
-7.5000003E-02 0.24723067999999998
-7.4000001E-02 0.24775206000000002
-7.2999999E-02 0.24824985
-7.1999997E-02 0.24872352
-7.1000002E-02 0.24917250999999999
-7.0000000E-02 0.24959629
-6.8999998E-02 0.24999429
-6.8000004E-02 0.25036596
-6.7000002E-02 0.25071071
-6.6000000E-02 0.25102799000000003
-6.4999998E-02 0.25131723
-6.4000003E-02 0.25157789
-6.3000001E-02 0.25180937000000003
-6.1999999E-02 0.25201109
-6.1000001E-02 0.25218250000000003
-5.9999999E-02 0.25232304
-5.9000000E-02 0.25243214
-5.7999998E-02 0.25250923000000003
-5.7000000E-02 0.25255375
-5.6000002E-02 0.25256514
-5.5000000E-02 0.25254283
-5.4000001E-02 0.25248624999999997
-5.2999999E-02 0.25239481999999996
-5.2000001E-02 0.25226797
-5.0999999E-02 0.25210516
-5.0000001E-02 0.25190576000000003
-4.8999999E-02 0.25166918
-4.8000000E-02 0.25139484
-4.6999998E-02 0.25108212
-4.6000000E-02 0.25073041
-4.5000002E-02 0.25033909000000004
-4.4000000E-02 0.24990754
-4.3000001E-02 0.24943510000000002
-4.1999999E-02 0.24892113
-4.1000001E-02 0.24836496
-3.9999999E-02 0.24776594
-3.9000001E-02 0.24712340000000002
-3.7999999E-02 0.24643664
-3.7000000E-02 0.24570497
-3.5999998E-02 0.24492771000000002
-3.5000000E-02 0.24410413999999997
-3.4000002E-02 0.24323359000000003
-3.3000000E-02 0.24231533
-3.2000002E-02 0.24134864
-3.0999999E-02 0.24033284
-2.9999999E-02 0.2392672
-2.8999999E-02 0.23815101
-2.8000001E-02 0.23698355
-2.7000001E-02 0.23576411999999997
-2.6000001E-02 0.23449198
-2.5000000E-02 0.23316642999999998
-2.4000000E-02 0.23178675
-2.3000000E-02 0.23035221
-2.2000000E-02 0.22886209000000002
-2.1000000E-02 0.22731564999999998
-2.0000000E-02 0.22571215
-1.8999999E-02 0.22405086000000002
-1.7999999E-02 0.22233101
-1.7000001E-02 0.22055185
-1.6000001E-02 0.21871261000000003
-1.5000000E-02 0.2168125
-1.4000000E-02 0.21485075999999997
-1.3000000E-02 0.21282656
-1.2000000E-02 0.21073909000000002
-1.1000000E-02 0.20858754999999998
-9.9999998E-03 0.20637109
-8.9999996E-03 0.20408886
-8.0000004E-03 0.20174002
-7.0000002E-03 0.19932371000000002
-6.0000001E-03 0.19683903
-4.9999999E-03 0.19428513
-4.0000002E-03 0.19166112
-3.0000000E-03 0.1889661
-2.0000001E-03 0.18619917
-1.0000000E-03 0.18335946
0.0000000E+00 0.18044607
1.0000000E-03 0.17745809999999998
2.0000001E-03 0.17439468
3.0000000E-03 0.17125491
4.0000002E-03 0.16803793
4.9999999E-03 0.16474285
6.0000001E-03 0.16136883
7.0000002E-03 0.157915
8.0000004E-03 0.15438051
8.9999996E-03 0.15076452
9.9999998E-03 0.1470662
1.1000000E-02 0.1432847
1.2000000E-02 0.13941921000000002
1.3000000E-02 0.13546891
1.4000000E-02 0.13143298
1.5000000E-02 0.1273106
1.6000001E-02 0.12310095000000001
1.7000001E-02 0.11880320999999999
1.7999999E-02 0.11441654999999999
1.8999999E-02 0.10994015
2.0000000E-02 0.10537317
2.1000000E-02 0.10071475
2.2000000E-02 0.09596403099999999
2.3000000E-02 0.091120158
2.4000000E-02 0.086182245
2.5000000E-02 0.081149401
2.6000001E-02 0.07602073000000001
2.7000001E-02 0.070795312
2.8000001E-02 0.065472221
2.8999999E-02 0.060050521
2.9999999E-02 0.054529263
3.0999999E-02 0.048907496999999994
3.2000002E-02 0.043184255000000005
3.3000000E-02 0.037358573
3.4000002E-02 0.031429477000000004
3.5000000E-02 0.025395993999999998
3.5999998E-02 0.019257148999999998
3.7000000E-02 0.013011968
3.7999999E-02 0.0066594765999999994
3.9000001E-02 0.00019870906000000002
3.9999999E-02 -0.0063712985
4.1000001E-02 -0.013051504
4.1999999E-02 -0.019842855
4.3000001E-02 -0.026746295
4.4000000E-02 -0.033762757000000004
4.5000002E-02 -0.040893169
4.6000000E-02 -0.048138449
4.6999998E-02 -0.055499509
4.8000000E-02 -0.062977249
4.8999999E-02 -0.070572569
5.0000001E-02 -0.078286364
5.0999999E-02 -0.08611952099999999
5.2000001E-02 -0.094072928
5.2999999E-02 -0.10214747
5.4000001E-02 -0.11034403999999999
5.5000000E-02 -0.11866351
5.6000002E-02 -0.12710679
5.7000000E-02 -0.13567476
5.7999998E-02 -0.14436832
5.9000000E-02 -0.15318838
5.9999999E-02 -0.16213586
6.1000001E-02 -0.17121165
6.1999999E-02 -0.18041671
6.3000001E-02 -0.18975192999999999
6.4000003E-02 -0.19921828000000003
6.4999998E-02 -0.20881670000000002
6.6000000E-02 -0.21854811
6.7000002E-02 -0.22841350000000002
6.8000004E-02 -0.23841378
6.8999998E-02 -0.24854993
7.0000000E-02 -0.25882286
7.1000002E-02 -0.26923355
7.1999997E-02 -0.27978292
7.2999999E-02 -0.29047192
7.4000001E-02 -0.30130145999999997
7.5000003E-02 -0.31227246000000003
7.5999998E-02 -0.32338584000000004
7.7000000E-02 -0.33464245
7.8000002E-02 -0.34604319
7.9000004E-02 -0.35758892000000003
7.9999998E-02 -0.36928046
8.1000000E-02 -0.38111864
8.2000002E-02 -0.39310427
8.2999997E-02 -0.40523814999999996
8.3999999E-02 -0.41752103999999995
8.5000001E-02 -0.42995368
8.6000003E-02 -0.44253683000000005
8.6999997E-02 -0.45527122
8.8000000E-02 -0.46815756
8.9000002E-02 -0.48119654
9.0000004E-02 -0.49438881999999995
9.0999998E-02 -0.50773514
9.2000000E-02 -0.52123615
9.3000002E-02 -0.53489255
9.3999997E-02 -0.54870499
9.4999999E-02 -0.56267413
9.6000001E-02 -0.57680067
9.7000003E-02 -0.59108525
9.7999997E-02 -0.60552852
9.8999999E-02 -0.62013119
0.1000000 -0.6348939100000001
0.1010000 -0.64981733
0.1020000 -0.6649021500000001
0.1030000 -0.68014902
0.1040000 -0.69555864
0.1050000 -0.7111317
0.1060000 -0.72686886
0.1070000 -0.74277078
0.1080000 -0.75883809
0.1090000 -0.77507151
0.1100000 -0.79147173
0.1110000 -0.80803931
0.1120000 -0.82477499
0.1130000 -0.84167933
0.1140000 -0.8587529
0.1150000 -0.87599633
0.1160000 -0.8934103000000001
0.1170000 -0.91099534
0.1180000 -0.9287519399999999
0.1190000 -0.9466807400000001
0.1200000 -0.9647822
0.1210000 -0.9830568
0.1220000 -1.0015051000000001
0.1230000 -1.0201274999999999
0.1240000 -1.0389245999999999
0.1250000 -1.0578967
0.1260000 -1.0770442999999998
0.1270000 -1.0963677
0.1280000 -1.1158675
0.1290000 -1.1355439
0.1300000 -1.1553974999999999
0.1310000 -1.1754285
0.1320000 -1.1956371000000001
0.1330000 -1.2160239
0.1340000 -1.2365891
0.1350000 -1.257333
0.1360000 -1.2782559
0.1370000 -1.299358
0.1380000 -1.3206396
0.1390000 -1.342101
0.1400000 -1.3637424
0.1410000 -1.3855641
0.1420000 -1.4075661
0.1430000 -1.4297486
0.1440000 -1.4521119
0.1450000 -1.4746561
0.1460000 -1.4973812
0.1470000 -1.5202871999999998
0.1480000 -1.5433745
0.1490000 -1.5666429
0.1500000 -1.5900925
0.1510000 -1.6137233000000002
0.1520000 -1.6375354000000002
0.1530000 -1.6615286
0.1540000 -1.685703
0.1550000 -1.7100583999999999
0.1560000 -1.7345948
0.1570000 -1.7593121
0.1580000 -1.7842103000000002
0.1590000 -1.8092891
0.1600000 -1.8345485000000001
0.1610000 -1.8599883000000001
0.1620000 -1.8856082
0.1630000 -1.9114083
0.1640000 -1.9373881
0.1650000 -1.9635474
0.1660000 -1.9898863999999998
0.1670000 -2.0164043
0.1680000 -2.0431011999999997
0.1690000 -2.0699767000000002
0.1700000 -2.0970305000000002
0.1710000 -2.1242624
0.1720000 -2.1516718
0.1730000 -2.1792585
0.1740000 -2.2070222
0.1750000 -2.2349622
0.1760000 -2.2630783
0.1770000 -2.2913699999999997
0.1780000 -2.3198368
0.1790000 -2.348478
0.1800000 -2.3772931
0.1810000 -2.4062813999999997
0.1820000 -2.4354424
0.1830000 -2.4647754
0.1840000 -2.4942797
0.1850000 -2.5239544
0.1860000 -2.5537988
0.1870000 -2.5838122
0.1880000 -2.6139935
0.1890000 -2.6443422
0.1900000 -2.6748572000000004
0.1910000 -2.7055377
0.1920000 -2.7363827
0.1930000 -2.7673913000000003
0.1940000 -2.7985626999999997
0.1950000 -2.8298957
0.1960000 -2.8613893
0.1970000 -2.8930428
0.1980000 -2.9248548999999997
0.1990000 -2.9568247
0.2000000 -2.9889513
0.2010000 -3.0212335
0.2020000 -3.0536704
0.2030000 -3.0862609
0.2040000 -3.119004
0.2050000 -3.1518984999999997
0.2060000 -3.1849433000000005
0.2070000 -3.2181374999999997
0.2080000 -3.2514798999999996
0.2090000 -3.2849692
0.2100000 -3.3186044999999997
0.2110000 -3.3523842999999998
0.2120000 -3.3863071000000002
0.2130000 -3.4203723
0.2140000 -3.4545779
0.2150000 -3.4889229
0.2160000 -3.5234056
0.2170000 -3.5580251
0.2180000 -3.5927795
0.2190000 -3.6276672000000003
0.2200000 -3.6626868
0.2210000 -3.6978367999999997
0.2220000 -3.7331152999999997
0.2230000 -3.7685204
0.2240000 -3.8040508
0.2250000 -3.8397048000000003
0.2260000 -3.8754801999999997
0.2270000 -3.9113753
0.2280000 -3.9473884
0.2290000 -3.9835174
0.2300000 -4.0197607
0.2310000 -4.0561162
0.2320000 -4.0925819
0.2330000 -4.129156099999999
0.2340000 -4.1658368
0.2350000 -4.2026222
0.2360000 -4.23951
0.2370000 -4.2764983999999995
0.2380000 -4.3135852
0.2390000 -4.3507684
0.2400000 -4.3880463
0.2410000 -4.4254165
0.2420000 -4.4628773
0.2430000 -4.5004264
0.2440000 -4.5380617999999995
0.2450000 -4.5757815
0.2460000 -4.6135835
0.2470000 -4.6514653
0.2480000 -4.6894249
0.2490000 -4.7274601
0.2500000 -4.7655683
0.2510000 -4.803747700000001
0.2520000 -4.8419956
0.2530000 -4.8803102
0.2540000 -4.9186885
0.2550000 -4.9571283
0.2560000 -4.995627300000001
0.2570000 -5.0341826
0.2580000 -5.0727919
0.2590000 -5.1114526
0.2600000 -5.150162099999999
0.2610000 -5.1889177
0.2620000 -5.2277166
0.2630000 -5.2665565
0.2640000 -5.305434
0.2650000 -5.3443465
0.2660000 -5.3832915
0.2670000 -5.4222658
0.2680000 -5.4612666
0.2690000 -5.5002913
0.2700000 -5.5393364
0.2710000 -5.5783994
0.2720000 -5.617477399999999
0.2730000 -5.6565676
0.2740000 -5.6956667
0.2750000 -5.7347719
0.2760000 -5.77388
0.2770000 -5.8129884
0.2780000 -5.8520939
0.2790000 -5.8911934
0.2800000 -5.9302836999999995
0.2810000 -5.969362
0.2820000 -6.008425
0.2830000 -6.0474698
0.2840000 -6.0864933
0.2850000 -6.1254922
0.2860000 -6.1644632
0.2870000 -6.2034037
0.2880000 -6.2423099
0.2890000 -6.2811792
0.2900000 -6.3200079
0.2910000 -6.3587926
0.2920000 -6.3975304
0.2930000 -6.436217599999999
0.2940000 -6.4748510999999995
0.2950000 -6.5134279
0.2960000 -6.5519437
0.2970000 -6.5903962
0.2980000 -6.6287808
0.2990000 -6.6670947
0.3000000 -6.705334000000001
0.3010000 -6.7434959
0.3020000 -6.7815766
0.3030000 -6.8195723
0.3040000 -6.857479399999999
0.3050000 -6.895294000000001
0.3060000 -6.9330133
0.3070000 -6.970633599999999
0.3080000 -7.008151
0.3090000 -7.0455618
0.3100000 -7.082862400000001
0.3110000 -7.1200497
0.3120000 -7.157119400000001
0.3130000 -7.1940683000000005
0.3140000 -7.230892
0.3150000 -7.2675876
0.3160000 -7.3041514
0.3170000 -7.3405795
0.3180000 -7.3768675
0.3190000 -7.413012500000001
0.3200000 -7.4490108
0.3210000 -7.4848577
0.3220000 -7.520550500000001
0.3230000 -7.5560845
0.3240000 -7.5914562000000005
0.3250000 -7.6266617
0.3260000 -7.6616973
0.3270000 -7.6965593
0.3280000 -7.731243999999999
0.3290000 -7.765746900000001
0.3300000 -7.8000642
0.3310000 -7.834192399999999
0.3320000 -7.8681275
0.3330000 -7.9018652
0.3340000 -7.9354018
0.3350000 -7.9687335
0.3360000 -8.0018558
0.3370000 -8.0347657
0.3380000 -8.0674589
0.3390000 -8.0999307
0.3400000 -8.1321783
0.3410000 -8.164197199999998
0.3420000 -8.1959829
0.3430000 -8.2275324
0.3440000 -8.258841199999999
0.3450000 -8.289905599999999
0.3460000 -8.3207212
0.3470000 -8.3512843
0.3480000 -8.381591
0.3490000 -8.4116377
0.3500000 -8.4414199
0.3510000 -8.470933899999999
0.3520000 -8.5001752
0.3530000 -8.529140100000001
0.3540000 -8.557824
0.3550000 -8.5862242
0.3560000 -8.614335200000001
0.3570000 -8.6421534
0.3580000 -8.669675100000001
0.3590000 -8.6968958
0.3600000 -8.7238118
0.3610000 -8.750419299999999
0.3620000 -8.776713899999999
0.3630000 -8.8026911
0.3640000 -8.8283472
0.3650000 -8.8536784
0.3660000 -8.8786803
0.3670000 -8.903349200000001
0.3680000 -8.9276806
0.3690000 -8.9516707
0.3700000 -8.9753158
0.3710000 -8.9986123
0.3720000 -9.021555600000001
0.3730000 -9.0441421
0.3740000 -9.0663679
0.3750000 -9.0882286
0.3760000 -9.1097213
0.3770000 -9.1308415
0.3780000 -9.151586100000001
0.3790000 -9.171950800000001
0.3800000 -9.1919318
0.3810000 -9.2115261
0.3820000 -9.2307292
0.3830000 -9.2495382
0.3840000 -9.2679486
0.3850000 -9.285957400000001
0.3860000 -9.3035609
0.3870000 -9.3207553
0.3880000 -9.337537
0.3890000 -9.3539022
0.3900000 -9.3698472
0.3910000 -9.385369
0.3920000 -9.4004631
0.3930000 -9.415126599999999
0.3940000 -9.4293557
0.3950000 -9.4431467
0.3960000 -9.4564959
0.3970000 -9.4694003
0.3980000 -9.4818555
0.3990000 -9.4938584
0.4000000 -9.5054053
0.4010000 -9.5164925
0.4020000 -9.527116300000001
0.4030000 -9.5372736
0.4040000 -9.5469609
0.4050000 -9.5561743
0.4060000 -9.5649101
0.4070000 -9.5731653
0.4080000 -9.5809363
0.4090000 -9.588219200000001
0.4100000 -9.5950112
0.4110000 -9.6013084
0.4120000 -9.6071079
0.4130000 -9.612406799999999
0.4140000 -9.6172012
0.4150000 -9.6214876
0.4160000 -9.6252635
0.4170000 -9.628525400000001
0.4180000 -9.6312702
0.4190000 -9.6334957
0.4200000 -9.6351981
0.4210000 -9.6363746
0.4220000 -9.637022
0.4230000 -9.6371375
0.4240000 -9.6367188
0.4250000 -9.6357629
0.4260000 -9.6342668
0.4270000 -9.6322283
0.4280000 -9.6296445
0.4290000 -9.626513000000001
0.4300000 -9.6228309
0.4310000 -9.618596
0.4320000 -9.6138053
0.4330000 -9.6084572
0.4340000 -9.6025482
0.4350000 -9.5960766
0.4360000 -9.5890395
0.4370000 -9.581434699999999
0.4380000 -9.5732599
0.4390000 -9.564513
0.4400000 -9.5551915
0.4410000 -9.545292700000001
0.4420000 -9.534815
0.4430000 -9.5237553
0.4440000 -9.5121123
0.4450000 -9.499882900000001
0.4460000 -9.4870649
0.4470000 -9.4736569
0.4480000 -9.459655699999999
0.4490000 -9.44506
0.4500000 -9.4298676
0.4510000 -9.4140768
0.4520000 -9.3976848
0.4530000 -9.38069
0.4540000 -9.363090999999999
0.4550000 -9.3448855
0.4560000 -9.326072
0.4570000 -9.3066484
0.4580000 -9.2866138
0.4590000 -9.265966
0.4600000 -9.2447035
0.4610000 -9.222824899999999
0.4620000 -9.2003286
0.4630000 -9.1772132
0.4640000 -9.1534771
0.4650000 -9.1291197
0.4660000 -9.1041394
0.4670000 -9.0785347
0.4680000 -9.0523049
0.4690000 -9.0254493
0.4700000 -8.9979663
0.4710000 -8.9698553
0.4720000 -8.9411147
0.4730000 -8.911744500000001
0.4740000 -8.8817433
0.4750000 -8.851110199999999
0.4760000 -8.8198446
0.4770000 -8.787946400000001
0.4780000 -8.7554142
0.4790000 -8.722247900000001
0.4800000 -8.6884476
0.4810000 -8.6540118
0.4820000 -8.6189412
0.4830000 -8.5832343
0.4840000 -8.546891800000001
0.4850000 -8.509913099999999
0.4860000 -8.4722981
0.4870000 -8.4340468
0.4880000 -8.3951592
0.4890000 -8.3556354
0.4900000 -8.3154753
0.4910000 -8.2746789
0.4920000 -8.2332462
0.4930000 -8.191177199999998
0.4940000 -8.1484728
0.4950000 -8.1051327
0.4960000 -8.0611579
0.4970000 -8.0165483
0.4980000 -7.9713039
0.4990000 -7.925425499999999
0.5000000 -7.878913699999999
0.5010000 -7.8317687
0.5020000 -7.7839911
0.5030000 -7.735581699999999
0.5040000 -7.6865412
0.5050000 -7.6368697
0.5060000 -7.5865686000000006
0.5070000 -7.5356379
0.5080000 -7.4840792
0.5090000 -7.431893100000001
0.5100000 -7.3790811
0.5110000 -7.325643299999999
0.5120000 -7.2715819
0.5130000 -7.216897599999999
0.5140000 -7.1615912
0.5150000 -7.1056642000000005
0.5160000 -7.049118699999999
0.5170000 -6.991955599999999
0.5180000 -6.9341764
0.5190000 -6.875783200000001
0.5200000 -6.8167776
0.5210000 -6.757161
0.5220000 -6.696935699999999
0.5230000 -6.6361032
0.5240000 -6.574666499999999
0.5250000 -6.512627
0.5260000 -6.449987
0.5270000 -6.3867487
0.5280000 -6.3229144
0.5290000 -6.258487
0.5300000 -6.193468
0.5310000 -6.1278604
0.5320000 -6.0616668
0.5330000 -5.9948899
0.5340000 -5.9275322
0.5350000 -5.8595963
0.5360000 -5.7910848
0.5370000 -5.7220004
0.5380000 -5.6523457
0.5390000 -5.5821236
0.5400000 -5.5113371
0.5410000 -5.4399889
0.5420000 -5.3680819
0.5430000 -5.295619
0.5440000 -5.222603299999999
0.5450000 -5.1490374
0.5460000 -5.074925
0.5470000 -5.0002686999999995
0.5480000 -4.9250717999999996
0.5490000 -4.8493378
0.5500000 -4.7730699
0.5510000 -4.6962716
0.5520000 -4.6189465
0.5530000 -4.541098
0.5540000 -4.4627298
0.5550000 -4.3838453
0.5560000 -4.3044485
0.5570000 -4.2245436
0.5580000 -4.1441343999999996
0.5590000 -4.0632248
0.5600000 -3.9818186
0.5610000 -3.8999207
0.5620000 -3.8175348
0.5630000 -3.7346657
0.5640000 -3.6513176
0.5650000 -3.5674948
0.5660000 -3.4832023
0.5670000 -3.3984445
0.5680000 -3.3132259
0.5690000 -3.2275513
0.5700000 -3.1414251999999996
0.5710000 -3.0548526
0.5720000 -2.9678382
0.5730000 -2.8803868
0.5740000 -2.7925033
0.5750000 -2.7041927
0.5760000 -2.6154598
0.5770000 -2.5263097
0.5780000 -2.4367472
0.5790000 -2.3467775
0.5800000 -2.2564059000000003
0.5810000 -2.1656374
0.5820000 -2.0744769
0.5830000 -1.9829299000000002
0.5840000 -1.8910017000000001
0.5850000 -1.7986976
0.5860000 -1.7060229999999998
0.5870000 -1.6129833
0.5880000 -1.5195840999999999
0.5890000 -1.4258309
0.5900000 -1.3317294
0.5910000 -1.2372853
0.5920000 -1.1425043
0.5930000 -1.0473923
0.5940000 -0.95195509
0.5950000 -0.8561986500000001
0.5960000 -0.76012895
0.5970000 -0.66375206
0.5980000 -0.56707412
0.5990000 -0.47010123
0.6000000 -0.3728396
0.6010000 -0.27529555
0.6020000 -0.17747538000000002
0.6030000 -0.07938545300000001
0.6040000 0.018967807
0.6050000 0.11757793999999999
0.6060000 0.21643843999999998
0.6070000 0.31554273
0.6080000 0.41488418
0.6090000 0.5144561599999999
0.6100000 0.61425199
0.6110000 0.71426486
0.6120000 0.81448797
0.6130000 0.91491444
0.6140000 1.0155374
0.6150000 1.1163498
0.6160000 1.2173448
0.6170000 1.3185151000000002
0.6180000 1.4198537
0.6190000 1.5213534000000002
0.6200000 1.6230071
0.6210000 1.7248073999999998
0.6220000 1.8267469
0.6230000 1.9288185999999998
0.6240000 2.0310148999999997
0.6250000 2.1333283
0.6260000 2.2357516
0.6270000 2.3382772
0.6280000 2.4408974
0.6290000 2.5436049
0.6300000 2.6463919999999996
0.6310000 2.7492512000000002
0.6320000 2.8521748
0.6330000 2.9551554
0.6340000 3.0581852
0.6350000 3.1612568
0.6360000 3.2643619999999998
0.6370000 3.3674937000000003
0.6380000 3.4706439999999996
0.6390000 3.5738051
0.6400000 3.6769695999999996
0.6410000 3.7801296
0.6420000 3.8832773
0.6430000 3.9864051999999996
0.6440000 4.0895052000000005
0.6450000 4.1925695
0.6460000 4.2955905
0.6470000 4.3985601999999995
0.6480000 4.5014706
0.6490000 4.6043135
0.6500000 4.707081199999999
0.6510000 4.8097655
0.6520000 4.9123581
0.6530000 5.0148513
0.6540000 5.1172365
0.6550000 5.2195054
0.6560000 5.3216498
0.6570000 5.4236613
0.6580000 5.5255312
0.6590000 5.6272514000000005
0.6600000 5.7288133
0.6610000 5.8302081999999995
0.6620000 5.9314276999999995
0.6630000 6.0324632000000005
0.6640000 6.133306
0.6650000 6.2339474
0.6660000 6.334379299999999
0.6670000 6.4345926
0.6680000 6.5345787
0.6690000 6.6343285000000005
0.6700000 6.733834
0.6710000 6.8330869000000005
0.6720000 6.9320783
0.6730000 7.0307992
0.6740000 7.1292415
0.6750000 7.227397000000001
0.6760000 7.325255899999999
0.6770000 7.4228108
0.6780000 7.5200528
0.6790000 7.6169737
0.6800000 7.7135645
0.6810000 7.809817
0.6820000 7.905722399999999
0.6830000 8.0012724
0.6840000 8.0964588
0.6850000 8.191272600000001
0.6860000 8.2857057
0.6870000 8.379749200000001
0.6880000 8.473394800000001
0.6890000 8.5666344
0.6900000 8.6594589
0.6910000 8.7518595
0.6920000 8.843828
0.6930000 8.9353554
0.6940000 9.0264335
0.6950000 9.1170534
0.6960000 9.207207
0.6970000 9.2968851
0.6980000 9.386079
0.6990000 9.4747804
0.7000000 9.5629804
0.7010000 9.6506707
0.7020000 9.737842500000001
0.7030000 9.8244868
0.7040000 9.9105954
0.7050000 9.996160099999999
0.7060000 10.08117
0.7070000 10.16562
0.7080000 10.249500000000001
0.7090000 10.3328
0.7100000 10.41552
0.7110000 10.49764
0.7120000 10.57916
0.7130000 10.66006
0.7140000 10.74035
0.7150000 10.82001
0.7160000 10.89903
0.7170000 10.97741
0.7180000 11.05513
0.7190000 11.132200000000001
0.7200000 11.208590000000001
0.7210000 11.28431
0.7220000 11.35935
0.7230000 11.4337
0.7240000 11.507340000000001
0.7250000 11.580269999999999
0.7260000 11.65249
0.7270000 11.723989999999999
0.7280000 11.79475
0.7290000 11.86478
0.7300000 11.93406
0.7310000 12.00258
0.7320000 12.07033
0.7330000 12.13732
0.7340000 12.20353
0.7350000 12.26895
0.7360000 12.33358
0.7370000 12.39741
0.7380000 12.46043
0.7390000 12.522630000000001
0.7400000 12.584000000000001
0.7410000 12.644549999999999
0.7420000 12.704260000000001
0.7430000 12.76312
0.7440000 12.82113
0.7450000 12.87827
0.7460000 12.934560000000001
0.7470000 12.98996
0.7480000 13.04449
0.7490000 13.09812
0.7500000 13.150870000000001
0.7510000 13.202710000000002
0.7520000 13.25364
0.7530000 13.30366
0.7540000 13.352749999999999
0.7550000 13.40092
0.7560000 13.44815
0.7570000 13.494439999999999
0.7580000 13.53978
0.7590000 13.58417
0.7600000 13.627590000000001
0.7610000 13.67005
0.7620000 13.71154
0.7630000 13.752049999999999
0.7640000 13.79157
0.7650000 13.830110000000001
0.7660000 13.86764
0.7670000 13.904169999999999
0.7680000 13.939699999999998
0.7690000 13.9742
0.7700000 14.00769
0.7710000 14.040159999999998
0.7720000 14.07159
0.7730000 14.10199
0.7740000 14.13134
0.7750000 14.15965
0.7760000 14.18691
0.7770000 14.21311
0.7780000 14.238249999999999
0.7790000 14.26233
0.7800000 14.285329999999998
0.7810000 14.30726
0.7820000 14.32812
0.7830000 14.34789
0.7840000 14.366570000000001
0.7850000 14.384159999999998
0.7860000 14.40065
0.7870000 14.41605
0.7880000 14.43034
0.7890000 14.443520000000001
0.7900000 14.455599999999999
0.7910000 14.466560000000001
0.7920000 14.4764
0.7930000 14.485120000000002
0.7940000 14.49272
0.7950000 14.49919
0.7960000 14.504520000000001
0.7970000 14.50873
0.7980000 14.51179
0.7990000 14.51371
0.8000000 14.5145
0.8010000 14.51413
0.8020000 14.51261
0.8030000 14.50995
0.8040000 14.50613
0.8050000 14.501149999999999
0.8060000 14.49501
0.8070000 14.487720000000001
0.8080000 14.47926
0.8090000 14.46963
0.8100000 14.45884
0.8110000 14.44688
0.8120000 14.43375
0.8130000 14.419450000000001
0.8140000 14.403979999999999
0.8150000 14.38733
0.8160000 14.36951
0.8170000 14.35051
0.8180000 14.33034
0.8190000 14.30899
0.8200000 14.286460000000002
0.8210000 14.26276
0.8220000 14.23788
0.8230000 14.21182
0.8240000 14.184579999999999
0.8250000 14.156170000000001
0.8260000 14.12657
0.8270000 14.09581
0.8280000 14.06386
0.8290000 14.03074
0.8300000 13.99644
0.8310000 13.96097
0.8320000 13.924320000000002
0.8330000 13.886499999999998
0.8340000 13.84751
0.8350000 13.80735
0.8360000 13.766020000000001
0.8370000 13.72353
0.8380000 13.67987
0.8390000 13.635040000000002
0.8400000 13.58906
0.8410000 13.541909999999998
0.8420000 13.49361
0.8430000 13.444149999999999
0.8440000 13.393540000000002
0.8450000 13.34178
0.8460000 13.28888
0.8470000 13.23483
0.8480000 13.179640000000001
0.8490000 13.12331
0.8500000 13.065850000000001
0.8510000 13.00725
0.8520000 12.947529999999999
0.8530000 12.886690000000002
0.8540000 12.824720000000001
0.8550000 12.76164
0.8560000 12.697439999999999
0.8570000 12.63214
0.8580000 12.56573
0.8590000 12.49822
0.8600000 12.42961
0.8610000 12.35992
0.8620000 12.28914
0.8630000 12.21728
0.8640000 12.144340000000001
0.8650000 12.07033
0.8660000 11.99526
0.8670000 11.91912
0.8680000 11.84194
0.8690000 11.7637
0.8700000 11.684429999999999
0.8710000 11.60412
0.8720000 11.522780000000001
0.8730000 11.44042
0.8740000 11.357050000000001
0.8750000 11.27266
0.8760000 11.18728
0.8770000 11.1009
0.8780000 11.013530000000001
0.8790000 10.92519
0.8800000 10.83587
0.8810000 10.74559
0.8820000 10.654349999999999
0.8830000 10.56216
0.8840000 10.46903
0.8850000 10.37496
0.8860000 10.279969999999999
0.8870000 10.18407
0.8880000 10.087250000000001
0.8890000 9.9895373
0.8900000 9.8909304
0.8910000 9.7914405
0.8920000 9.6910767
0.8930000 9.589847899999999
0.8940000 9.487763000000001
0.8950000 9.3848318
0.8960000 9.2810638
0.8970000 9.1764681
0.8980000 9.0710543
0.8990000 8.9648329
0.9000000 8.8578135
0.9010000 8.7500066
0.9020000 8.6414218
0.9030000 8.5320704
0.9040000 8.4219627
0.9050000 8.31111
0.9060000 8.1995226
0.9070000 8.0872118
0.9080000 7.974188799999999
0.9090000 7.8604652999999995
0.9100000 7.746052000000001
0.9110000 7.6309606
0.9120000 7.515203199999999
0.9130000 7.398790900000001
0.9140000 7.2817355
0.9150000 7.1640491
0.9160000 7.045744399999999
0.9170000 6.926832300000001
0.9180000 6.807326499999999
0.9190000 6.6872388
0.9200000 6.5665811000000005
0.9210000 6.445366900000001
0.9220000 6.3236088
0.9230000 6.201319000000001
0.9240000 6.0785111
0.9250000 5.9551977
0.9260000 5.8313920999999995
0.9270000 5.7071075
0.9280000 5.582357200000001
0.9290000 5.4571547
0.9300000 5.3315136999999995
0.9310000 5.2054476
0.9320000 5.0789703
0.9330000 4.9520954
0.9340000 4.8248377
0.9350000 4.6972107
0.9360000 4.5692287
0.9370000 4.4409063
0.9380000 4.3122575
0.9390000 4.1832969
0.9400000 4.054039
0.9410000 3.9244982999999998
0.9420000 3.7946898
0.9430000 3.6646284000000002
0.9440000 3.5343286000000003
0.9450000 3.4038055999999997
0.9460000 3.2730740000000003
0.9470000 3.1421494
0.9480000 3.0110465
0.9490000 2.8797809
0.9500000 2.7483679
0.9510000 2.6168229000000003
0.9520000 2.4851615000000002
0.9530000 2.3533991
0.9540000 2.2215514
0.9550000 2.0896342
0.9560000 1.9576632999999999
0.9570000 1.8256550999999999
0.9580000 1.6936251999999998
0.9590000 1.5615898
0.9600000 1.4295652
0.9610000 1.2975675
0.9620000 1.1656132
0.9630000 1.0337186
0.9640000 0.90190032
0.9650000 0.77017481
0.9660000 0.63855872
0.9670000 0.50706863
0.9680000 0.37572132
0.9690000 0.24453361999999998
0.9700000 0.11352232
0.9710000 -0.017295685
0.9720000 -0.14790348
0.9730000 -0.27828403
0.9740000 -0.40842043
0.9750000 -0.53829565
0.9760000 -0.66789272
0.9770000 -0.79719452
0.9780000 -0.9261841
0.9790000 -1.0548442999999998
0.9800000 -1.183158
0.9810000 -1.3111083000000001
0.9820000 -1.4386781
0.9830000 -1.5658505
0.9840000 -1.6926081999999998
0.9850000 -1.8189343
0.9860000 -1.9448118
0.9870000 -2.0702236999999997
0.9880000 -2.195153
0.9890000 -2.3195826999999998
0.9900000 -2.4434958
0.9910000 -2.5668751
0.9920000 -2.6897037
0.9930000 -2.8119646
0.9940000 -2.9336408
0.9950000 -3.0547151
0.9960000 -3.1751707
0.9970000 -3.2949902000000004
0.9980000 -3.4141567
0.9990000 -3.5326529000000004
1.000000 -3.6504619000000003
1.001000 -3.7675668000000004
1.002000 -3.88395
1.003000 -3.9995945999999996
1.004000 -4.1144829000000005
1.005000 -4.2285983
1.006000 -4.341923100000001
1.007000 -4.4544406
1.008000 -4.5661334
1.009000 -4.6769846
1.010000 -4.786977500000001
1.011000 -4.8960947
1.012000 -5.0043195
1.013000 -5.1116351
1.014000 -5.2180249
1.015000 -5.3234719
1.016000 -5.4279596
1.017000 -5.5314716
1.018000 -5.6339912
1.019000 -5.735502
1.020000 -5.835988
1.021000 -5.9354328
1.022000 -6.0338199
1.023000 -6.1311338
1.024000 -6.2273581
1.025000 -6.322477
1.026000 -6.4164743
1.027000 -6.5093346
1.028000 -6.6010416
1.029000 -6.6915803
1.030000 -6.780935100000001
1.031000 -6.8690903
1.032000 -6.9560304
1.033000 -7.041739700000001
1.034000 -7.1262032
1.035000 -7.209406
1.036000 -7.2913326000000005
1.037000 -7.371968
1.038000 -7.4512966
1.039000 -7.5293042
1.040000 -7.605975900000001
1.041000 -7.681296799999999
1.042000 -7.7552527
1.043000 -7.8278288
1.044000 -7.899010200000001
1.045000 -7.9687833999999995
1.046000 -8.0371335
1.047000 -8.104046400000001
1.048000 -8.1695087
1.049000 -8.2335062
1.050000 -8.296025499999999
1.051000 -8.3570525
1.052000 -8.4165737
1.053000 -8.4745765
1.054000 -8.5310474
1.055000 -8.5859731
1.056000 -8.6393416
1.057000 -8.6911395
1.058000 -8.7413549
1.059000 -8.7899752
1.060000 -8.8369884
1.061000 -8.8823825
1.062000 -8.926145
1.063000 -8.9682654
1.064000 -9.0087309
1.065000 -9.0475313
1.066000 -9.0846546
1.067000 -9.1200903
1.068000 -9.1538273
1.069000 -9.1858543
1.070000 -9.2161611
1.071000 -9.2447378
1.072000 -9.2715733
1.073000 -9.2966579
1.074000 -9.3199812
1.075000 -9.3415335
1.076000 -9.3613058
1.077000 -9.3792878
1.078000 -9.3954712
1.079000 -9.409846400000001
1.080000 -9.4224043
1.081000 -9.4331361
1.082000 -9.442033599999998
1.083000 -9.4490886
1.084000 -9.4542928
1.085000 -9.4576389
1.086000 -9.459118499999999
1.087000 -9.4587244
1.088000 -9.4564497
1.089000 -9.4522871
1.090000 -9.4462298
1.091000 -9.4382711
1.092000 -9.4284043
1.093000 -9.4166234
1.094000 -9.4029218
1.095000 -9.3872942
1.096000 -9.3697354
1.097000 -9.3502387
1.098000 -9.3287997
1.099000 -9.305413099999999
1.100000 -9.2800744
1.101000 -9.2527784
1.102000 -9.2235208
1.103000 -9.1922976
1.104000 -9.1591038
1.105000 -9.1239363
1.106000 -9.0867914
1.107000 -9.0476654
1.108000 -9.0065554
1.109000 -8.9634582
1.110000 -8.9183711
1.111000 -8.871290799999999
1.112000 -8.822216099999999
1.113000 -8.7711446
1.114000 -8.7180749
1.115000 -8.6630054
1.116000 -8.605934699999999
1.117000 -8.546861999999999
1.118000 -8.4857866
1.119000 -8.422708499999999
1.120000 -8.3576269
1.121000 -8.2905427
1.122000 -8.2214557
1.123000 -8.1503674
1.124000 -8.077278699999999
1.125000 -8.0021903
1.126000 -7.925104299999999
1.127000 -7.8460217
1.128000 -7.7649452
1.129000 -7.6818764
1.130000 -7.596818399999999
1.131000 -7.509773999999999
1.132000 -7.420745500000001
1.133000 -7.329735900000001
1.134000 -7.236748899999999
1.135000 -7.1417883
1.136000 -7.0448577
1.137000 -6.9459610000000005
1.138000 -6.845102499999999
1.139000 -6.742286699999999
1.140000 -6.637517399999999
1.141000 -6.530799700000001
1.142000 -6.4221390000000005
1.143000 -6.3115403
1.144000 -6.1990097
1.145000 -6.0845524
1.146000 -5.9681743
1.147000 -5.8498818
1.148000 -5.7296816
1.149000 -5.6075804
1.150000 -5.4835849
1.151000 -5.3577028
1.152000 -5.2299421
1.153000 -5.1003106
1.154000 -4.9688164
1.155000 -4.8354685
1.156000 -4.7002755
1.157000 -4.5632467000000005
1.158000 -4.4243917
1.159000 -4.2837203
1.160000 -4.1412424
1.161000 -3.9969685999999998
1.162000 -3.8509093
1.163000 -3.7030753
1.164000 -3.553478
1.165000 -3.4021288
1.166000 -3.2490391
1.167000 -3.0942207
1.168000 -2.9376859
1.169000 -2.7794469
1.170000 -2.6195163
1.171000 -2.4579069
1.172000 -2.2946315
1.173000 -2.1297032000000002
1.174000 -1.9631356
1.175000 -1.7949421
1.176000 -1.6251363
1.177000 -1.4537323
1.178000 -1.2807443
1.179000 -1.1061866
1.180000 -0.93007386
1.181000 -0.752421
1.182000 -0.57324306
1.183000 -0.39255545000000003
1.184000 -0.21037371000000002
1.185000 -0.026713641
1.186000 0.15840874
1.187000 0.34497718
1.188000 0.53297514
1.189000 0.7223859
1.190000 0.9131923300000001
1.191000 1.1053773
1.192000 1.2989231
1.193000 1.4938122
1.194000 1.6900264000000003
1.195000 1.8875473999999999
1.196000 2.0863568
1.197000 2.286436
1.198000 2.4877658
1.199000 2.690327
1.200000 2.8941000000000003
1.201000 3.0990651000000002
1.202000 3.3052023999999998
1.203000 3.5124919999999995
1.204000 3.7209134999999995
1.205000 3.9304458
1.206000 4.1410685
1.207000 4.3527603
1.208000 4.5655005
1.209000 4.7792673
1.210000 4.9940396
1.211000 5.209795
1.212000 5.4265119
1.213000 5.6441683
1.214000 5.8627415
1.215000 6.0822092
1.216000 6.3025481999999995
1.217000 6.5237366
1.218000 6.7457505
1.219000 6.9685668000000005
1.220000 7.1921624
1.221000 7.416513600000001
1.222000 7.641596300000001
1.223000 7.8673877
1.224000 8.093862999999999
1.225000 8.3209984
1.226000 8.548769400000001
1.227000 8.7771513
1.228000 9.006120300000001
1.229000 9.235651
1.230000 9.465719
1.231000 9.6962996
1.232000 9.9273667
1.233000 10.1589
1.234000 10.39086
1.235000 10.623240000000001
1.236000 10.856
1.237000 11.08912
1.238000 11.32257
1.239000 11.556329999999999
1.240000 11.79037
1.241000 12.02467
1.242000 12.25919
1.243000 12.49391
1.244000 12.72881
1.245000 12.963849999999999
1.246000 13.19901
1.247000 13.43426
1.248000 13.66958
1.249000 13.904929999999998
1.250000 14.1403
1.251000 14.37564
1.252000 14.61093
1.253000 14.84616
1.254000 15.08127
1.255000 15.316260000000002
1.256000 15.55108
1.257000 15.78571
1.258000 16.020129999999998
1.259000 16.25431
1.260000 16.4882
1.261000 16.7218
1.262000 16.95506
1.263000 17.18797
1.264000 17.420479999999998
1.265000 17.65258
1.266000 17.884230000000002
1.267000 18.11541
1.268000 18.34608
1.269000 18.57622
1.270000 18.805790000000002
1.271000 19.03478
1.272000 19.26314
1.273000 19.490859999999998
1.274000 19.71789
1.275000 19.944219999999998
1.276000 20.16981
1.277000 20.39464
1.278000 20.61866
1.279000 20.84187
1.280000 21.06422
1.281000 21.285680000000003
1.282000 21.50624
1.283000 21.725849999999998
1.284000 21.94449
1.285000 22.16214
1.286000 22.37875
1.287000 22.59431
1.288000 22.808780000000002
1.289000 23.02213
1.290000 23.23434
1.291000 23.445369999999997
1.292000 23.65521
1.293000 23.86381
1.294000 24.07114
1.295000 24.27719
1.296000 24.48192
1.297000 24.685299999999998
1.298000 24.887310000000003
1.299000 25.08791
1.300000 25.28707
1.301000 25.48478
1.302000 25.680989999999998
1.303000 25.875680000000003
1.304000 26.06882
1.305000 26.26038
1.306000 26.45034
1.307000 26.638659999999998
1.308000 26.82531
1.309000 27.010279999999998
1.310000 27.19353
1.311000 27.37503
1.312000 27.55475
1.313000 27.73267
1.314000 27.90876
1.315000 28.082990000000002
1.316000 28.25534
1.317000 28.42577
1.318000 28.59426
1.319000 28.760790000000004
1.320000 28.92532
1.321000 29.08784
1.322000 29.2483
1.323000 29.40669
1.324000 29.56298
1.325000 29.717149999999997
1.326000 29.86917
1.327000 30.019000000000002
1.328000 30.16664
1.329000 30.312050000000003
1.330000 30.455199999999998
1.331000 30.596079999999997
1.332000 30.73466
1.333000 30.870900000000002
1.334000 31.0048
1.335000 31.13632
1.336000 31.265439999999998
1.337000 31.39213
1.338000 31.516379999999998
1.339000 31.63815
1.340000 31.75743
1.341000 31.874190000000002
1.342000 31.988410000000002
1.343000 32.10006
1.344000 32.20912
1.345000 32.31557
1.346000 32.41939
1.347000 32.52055
1.348000 32.61903
1.349000 32.71481
1.350000 32.80787
1.351000 32.89819
1.352000 32.98574
1.353000 33.07051
1.354000 33.15247
1.355000 33.23161
1.356000 33.307900000000004
1.357000 33.38133
1.358000 33.451859999999996
1.359000 33.5195
1.360000 33.58421
1.361000 33.645979999999994
1.362000 33.7048
1.363000 33.760630000000006
1.364000 33.81348
1.365000 33.86331
1.366000 33.910109999999996
1.367000 33.953860000000006
1.368000 33.99456
1.369000 34.03217
1.370000 34.0667
1.371000 34.09811
1.372000 34.126400000000004
1.373000 34.15155
1.374000 34.173550000000006
1.375000 34.19237
1.376000 34.20801
1.377000 34.22046
1.378000 34.2297
1.379000 34.235710000000005
1.380000 34.238479999999996
1.381000 34.238
1.382000 34.23426
1.383000 34.22725
1.384000 34.216950000000004
1.385000 34.20335
1.386000 34.186440000000005
1.387000 34.16621
1.388000 34.14265
1.389000 34.11574
1.390000 34.085480000000004
1.391000 34.05187
1.392000 34.01487
1.393000 33.9745
1.394000 33.930749999999996
1.395000 33.883590000000005
1.396000 33.83304
1.397000 33.77907
1.398000 33.72168
1.399000 33.660869999999996
1.400000 33.59662
1.401000 33.52894
1.402000 33.45782
1.403000 33.38325
1.404000 33.305220000000006
1.405000 33.22374
1.406000 33.1388
1.407000 33.05039
1.408000 32.958510000000004
1.409000 32.863170000000004
1.410000 32.76435
1.411000 32.66205
1.412000 32.55628
1.413000 32.44704
1.414000 32.33431
1.415000 32.2181
1.416000 32.09842
1.417000 31.97526
1.418000 31.84862
1.419000 31.7185
1.420000 31.584899999999998
1.421000 31.44784
1.422000 31.307299999999998
1.423000 31.16329
1.424000 31.01581
1.425000 30.86487
1.426000 30.71047
1.427000 30.55261
1.428000 30.39131
1.429000 30.226550000000003
1.430000 30.05836
1.431000 29.88673
1.432000 29.711660000000002
1.433000 29.533179999999998
1.434000 29.351280000000003
1.435000 29.16597
1.436000 28.977259999999998
1.437000 28.785149999999998
1.438000 28.58966
1.439000 28.39079
1.440000 28.18855
1.441000 27.982950000000002
1.442000 27.773999999999997
1.443000 27.56172
1.444000 27.346110000000003
1.445000 27.12718
1.446000 26.90495
1.447000 26.679419999999997
1.448000 26.45061
1.449000 26.21854
1.450000 25.98321
1.451000 25.74464
1.452000 25.50285
1.453000 25.257839999999998
1.454000 25.00964
1.455000 24.75825
1.456000 24.503700000000002
1.457000 24.246000000000002
1.458000 23.98517
1.459000 23.721220000000002
1.460000 23.45418
1.461000 23.18405
1.462000 22.91086
1.463000 22.634619999999998
1.464000 22.355359999999997
1.465000 22.0731
1.466000 21.78784
1.467000 21.49962
1.468000 21.208460000000002
1.469000 20.914369999999998
1.470000 20.617369999999998
1.471000 20.31749
1.472000 20.01475
1.473000 19.70918
1.474000 19.40078
1.475000 19.08959
1.476000 18.77564
1.477000 18.45894
1.478000 18.13951
1.479000 17.81739
1.480000 17.4926
1.481000 17.16516
1.482000 16.8351
1.483000 16.50245
1.484000 16.16722
1.485000 15.829460000000001
1.486000 15.48918
1.487000 15.14641
1.488000 14.80119
1.489000 14.45353
1.490000 14.103470000000002
1.491000 13.75104
1.492000 13.396259999999998
1.493000 13.039159999999999
1.494000 12.679789999999999
1.495000 12.31815
1.496000 11.954289999999999
1.497000 11.588239999999999
1.498000 11.22003
1.499000 10.849680000000001
1.500000 10.47723
1.501000 10.10272
1.502000 9.7261757
1.503000 9.3476273
1.504000 8.9671113
1.505000 8.5846603
1.506000 8.2003079
1.507000 7.814089200000001
1.508000 7.4260383999999995
1.509000 7.0361905
1.510000 6.6445805
1.511000 6.2512442
1.512000 5.8562171
1.513000 5.459535499999999
1.514000 5.061236
1.515000 4.6613555
1.516000 4.259930600000001
1.517000 3.8569987
1.518000 3.4525972
1.519000 3.0467639
1.520000 2.6395366
1.521000 2.2309533999999998
1.522000 1.8210528
1.523000 1.4098731
1.524000 0.9974529
1.525000 0.58383113
1.526000 0.16904669
1.527000 -0.24686118
1.528000 -0.6638532
1.529000 -1.0818899
1.530000 -1.5009314
1.531000 -1.9209378999999998
1.532000 -2.3418693
1.533000 -2.7636852
1.534000 -3.1863451
1.535000 -3.6098085
1.536000 -4.0340342
1.537000 -4.4589806
1.538000 -4.8846066
1.539000 -5.3108703
1.540000 -5.7377297
1.541000 -6.1651427000000005
1.542000 -6.5930665
1.543000 -7.021458399999999
1.544000 -7.4502759
1.545000 -7.8794748
1.546000 -8.3090119
1.547000 -8.7388441
1.548000 -9.1689274
1.549000 -9.5992178
1.550000 -10.02967
1.551000 -10.46024
1.552000 -10.89089
1.553000 -11.32156
1.554000 -11.75222
1.555000 -12.18282
1.556000 -12.61332
1.557000 -13.043669999999999
1.558000 -13.47382
1.559000 -13.90373
1.560000 -14.33336
1.561000 -14.76266
1.562000 -15.19159
1.563000 -15.6201
1.564000 -16.04815
1.565000 -16.47569
1.566000 -16.90267
1.567000 -17.329069999999998
1.568000 -17.75482
1.569000 -18.17988
1.570000 -18.604219999999998
1.571000 -19.02778
1.572000 -19.450519999999997
1.573000 -19.87239
1.574000 -20.29336
1.575000 -20.71337
1.576000 -21.13238
1.577000 -21.550349999999998
1.578000 -21.96722
1.579000 -22.38296
1.580000 -22.79753
1.581000 -23.21086
1.582000 -23.62293
1.583000 -24.033669999999997
1.584000 -24.44306
1.585000 -24.851039999999998
1.586000 -25.25756
1.587000 -25.66259
1.588000 -26.066070000000003
1.589000 -26.46796
1.590000 -26.868219999999997
1.591000 -27.266810000000003
1.592000 -27.66366
1.593000 -28.05875
1.594000 -28.45203
1.595000 -28.843439999999998
1.596000 -29.232960000000002
1.597000 -29.620530000000002
1.598000 -30.006110000000003
1.599000 -30.389660000000003
1.600000 -30.771130000000003
1.601000 -31.15048
1.602000 -31.52766
1.603000 -31.902639999999998
1.604000 -32.275369999999995
1.605000 -32.6458
1.606000 -33.01391
1.607000 -33.37964
1.608000 -33.74295
1.609000 -34.1038
1.610000 -34.462140000000005
1.611000 -34.817949999999996
1.612000 -35.171170000000004
1.613000 -35.52176
1.614000 -35.869679999999995
1.615000 -36.2149
1.616000 -36.55737
1.617000 -36.89704
1.618000 -37.233889999999995
1.619000 -37.567859999999996
1.620000 -37.898920000000004
1.621000 -38.22704
1.622000 -38.55216
1.623000 -38.874249999999996
1.624000 -39.193270000000005
1.625000 -39.50919
1.626000 -39.82195
1.627000 -40.13154
1.628000 -40.4379
1.629000 -40.741
1.630000 -41.0408
1.631000 -41.33728
1.632000 -41.63038
1.633000 -41.92008
1.634000 -42.20634
1.635000 -42.48912
1.636000 -42.768390000000004
1.637000 -43.04412
1.638000 -43.31627
1.639000 -43.584810000000004
1.640000 -43.849700000000006
1.641000 -44.11091
1.642000 -44.368410000000004
1.643000 -44.62217
1.644000 -44.87215
1.645000 -45.11832
1.646000 -45.36066
1.647000 -45.59912
1.648000 -45.83368
1.649000 -46.064310000000006
1.650000 -46.29098
1.651000 -46.51366
1.652000 -46.73231
1.653000 -46.94692
1.654000 -47.15744
1.655000 -47.36385
1.656000 -47.56613
1.657000 -47.76424
1.658000 -47.95817
1.659000 -48.14787
1.660000 -48.333330000000004
1.661000 -48.51452
1.662000 -48.69142
1.663000 -48.86399
1.664000 -49.032219999999995
1.665000 -49.19609
1.666000 -49.35556
1.667000 -49.51063
1.668000 -49.66125
1.669000 -49.80742
1.670000 -49.94912
1.671000 -50.08631
1.672000 -50.21899
1.673000 -50.34714
1.674000 -50.470729999999996
1.675000 -50.58975
1.676000 -50.704170000000005
1.677000 -50.81398
1.678000 -50.91918
1.679000 -51.01972
1.680000 -51.115610000000004
1.681000 -51.20682
1.682000 -51.29334
1.683000 -51.375159999999994
1.684000 -51.45225
1.685000 -51.52461
1.686000 -51.59222
1.687000 -51.65507
1.688000 -51.71314
1.689000 -51.766420000000004
1.690000 -51.814899999999994
1.691000 -51.85857
1.692000 -51.897420000000004
1.693000 -51.93145
1.694000 -51.960629999999995
1.695000 -51.98496
1.696000 -52.004439999999995
1.697000 -52.01905
1.698000 -52.02879
1.699000 -52.033649999999994
1.700000 -52.033629999999995
1.701000 -52.02873
1.702000 -52.01893
1.703000 -52.00424
1.704000 -51.984640000000006
1.705000 -51.960150000000006
1.706000 -51.93076
1.707000 -51.89646
1.708000 -51.85727
1.709000 -51.81317
1.710000 -51.76417
1.711000 -51.71026
1.712000 -51.65145
1.713000 -51.58775
1.714000 -51.51913999999999
1.715000 -51.44565
1.716000 -51.36726
1.717000 -51.28399
1.718000 -51.19583
1.719000 -51.1028
1.720000 -51.00489
1.721000 -50.90212
1.722000 -50.79449
1.723000 -50.68201
1.724000 -50.564679999999996
1.725000 -50.44251
1.726000 -50.31552
1.727000 -50.183699999999995
1.728000 -50.04708
1.729000 -49.90565
1.730000 -49.75944
1.731000 -49.60846
1.732000 -49.452709999999996
1.733000 -49.29221
1.734000 -49.12697
1.735000 -48.957010000000004
1.736000 -48.78235
1.737000 -48.60299
1.738000 -48.41896
1.739000 -48.23026
1.740000 -48.03693
1.741000 -47.838969999999996
1.742000 -47.63641
1.743000 -47.42927
1.744000 -47.21755
1.745000 -47.0013
1.746000 -46.78051
1.747000 -46.555220000000006
1.748000 -46.325450000000004
1.749000 -46.09123
1.750000 -45.85256
1.751000 -45.609480000000005
1.752000 -45.362010000000005
1.753000 -45.11018
1.754000 -44.854
1.755000 -44.593500000000006
1.756000 -44.32872
1.757000 -44.05966
1.758000 -43.786370000000005
1.759000 -43.50887
1.760000 -43.22719
1.761000 -42.94134
1.762000 -42.65137
1.763000 -42.357299999999995
1.764000 -42.05917
1.765000 -41.75699
1.766000 -41.45081
1.767000 -41.14065
1.768000 -40.82654
1.769000 -40.50852
1.770000 -40.18663
1.771000 -39.86088
1.772000 -39.53133
1.773000 -39.198
1.774000 -38.860929999999996
1.775000 -38.52015
1.776000 -38.1757
1.777000 -37.82762
1.778000 -37.47594
1.779000 -37.12071
1.780000 -36.76195
1.781000 -36.39971
1.782000 -36.03403
1.783000 -35.66494
1.784000 -35.29249
1.785000 -34.91671
1.786000 -34.537639999999996
1.787000 -34.15533
1.788000 -33.76982
1.789000 -33.381139999999995
1.790000 -32.98934
1.791000 -32.59447
1.792000 -32.19655
1.793000 -31.79564
1.794000 -31.391780000000004
1.795000 -30.985010000000003
1.796000 -30.575370000000003
1.797000 -30.16292
1.798000 -29.74769
1.799000 -29.329729999999998
1.800000 -28.90908
1.801000 -28.4858
1.802000 -28.05993
1.803000 -27.63151
1.804000 -27.200590000000002
1.805000 -26.767220000000002
1.806000 -26.33145
1.807000 -25.89333
1.808000 -25.4529
1.809000 -25.01021
1.810000 -24.56532
1.811000 -24.11827
1.812000 -23.66911
1.813000 -23.21789
1.814000 -22.76466
1.815000 -22.30948
1.816000 -21.85239
1.817000 -21.39345
1.818000 -20.9327
1.819000 -20.47019
1.820000 -20.00599
1.821000 -19.54013
1.822000 -19.07267
1.823000 -18.603659999999998
1.824000 -18.13316
1.825000 -17.66121
1.826000 -17.18786
1.827000 -16.71318
1.828000 -16.237209999999997
1.829000 -15.76
1.830000 -15.281600000000001
1.831000 -14.80208
1.832000 -14.321480000000001
1.833000 -13.839860000000002
1.834000 -13.35727
1.835000 -12.87376
1.836000 -12.3894
1.837000 -11.90422
1.838000 -11.41829
1.839000 -10.93167
1.840000 -10.44441
1.841000 -9.9565558
1.842000 -9.468174
1.843000 -8.979316800000001
1.844000 -8.4900394
1.845000 -8.0003984
1.846000 -7.5104489999999995
1.847000 -7.0202477
1.848000 -6.5298498
1.849000 -6.0393106
1.850000 -5.5486865000000005
1.851000 -5.058033
1.852000 -4.5674052
1.853000 -4.076859
1.854000 -3.5864495000000005
1.855000 -3.0962318
1.856000 -2.606261
1.857000 -2.1165919
1.858000 -1.6272793
1.859000 -1.1383777
1.860000 -0.6499418499999999
1.861000 -0.16202598000000001
1.862000 0.32531556
1.863000 0.81202853
1.864000 1.2980588
1.865000 1.7833522000000002
1.866000 2.2678547
1.867000 2.7515123
1.868000 3.2342709999999997
1.869000 3.7160765
1.870000 4.1968752
1.871000 4.6766128
1.872000 5.1552352
1.873000 5.6326889
1.874000 6.1089195
1.875000 6.583873199999999
1.876000 7.0574969
1.877000 7.529736300000001
1.878000 8.0005378
1.879000 8.4698483
1.880000 8.937614400000001
1.881000 9.4037831
1.882000 9.8683015
1.883000 10.33112
1.884000 10.79218
1.885000 11.25143
1.886000 11.708820000000001
1.887000 12.1643
1.888000 12.617819999999998
1.889000 13.06933
1.890000 13.51877
1.891000 13.9661
1.892000 14.41126
1.893000 14.854220000000002
1.894000 15.2949
1.895000 15.733279999999999
1.896000 16.16929
1.897000 16.6029
1.898000 17.03405
1.899000 17.4627
1.900000 17.88879
1.901000 18.31229
1.902000 18.733140000000002
1.903000 19.151290000000003
1.904000 19.56671
1.905000 19.97935
1.906000 20.38916
1.907000 20.79609
1.908000 21.2001
1.909000 21.60115
1.910000 21.99919
1.911000 22.39418
1.912000 22.78607
1.913000 23.17482
1.914000 23.56039
1.915000 23.94273
1.916000 24.32181
1.917000 24.69758
1.918000 25.070009999999996
1.919000 25.439040000000002
1.920000 25.80464
1.921000 26.16678
1.922000 26.525399999999998
1.923000 26.880480000000002
1.924000 27.23198
1.925000 27.57985
1.926000 27.92407
1.927000 28.264590000000002
1.928000 28.60138
1.929000 28.9344
1.930000 29.263620000000003
1.931000 29.58901
1.932000 29.91052
1.933000 30.228129999999997
1.934000 30.541800000000002
1.935000 30.851499999999998
1.936000 31.157200000000003
1.937000 31.45886
1.938000 31.75645
1.939000 32.04995
1.940000 32.33933
1.941000 32.62454
1.942000 32.90557
1.943000 33.18238
1.944000 33.45495
1.945000 33.72325
1.946000 33.98724
1.947000 34.24691
1.948000 34.50222
1.949000 34.75316
1.950000 34.99969
1.951000 35.24179
1.952000 35.479440000000004
1.953000 35.71261
1.954000 35.94128
1.955000 36.16543
1.956000 36.38503
1.957000 36.60007
1.958000 36.81053
1.959000 37.01639
1.960000 37.217620000000004
1.961000 37.41422
1.962000 37.60615
1.963000 37.79342
1.964000 37.975989999999996
1.965000 38.15385
1.966000 38.327
1.967000 38.49541
1.968000 38.65907
1.969000 38.81797
1.970000 38.9721
1.971000 39.12144
1.972000 39.26598
1.973000 39.40571
1.974000 39.54062
1.975000 39.6707
1.976000 39.79594
1.977000 39.91633
1.978000 40.03186
1.979000 40.14253
1.980000 40.248329999999996
1.981000 40.349239999999995
1.982000 40.44527
1.983000 40.536410000000004
1.984000 40.62265
1.985000 40.704
1.986000 40.78044
1.987000 40.85197
1.988000 40.9186
1.989000 40.980309999999996
1.990000 41.03712
1.991000 41.089009999999995
1.992000 41.136
1.993000 41.17807
1.994000 41.215239999999994
1.995000 41.247499999999995
1.996000 41.27487
1.997000 41.29734
1.998000 41.31491
1.999000 41.32761
2.000000 41.33542
2.001000 41.33836
2.002000 41.33644
2.003000 41.329660000000004
2.004000 41.31802
2.005000 41.30155
2.006000 41.28024
2.007000 41.25412
2.008000 41.22318
2.009000 41.18745
2.010000 41.14693
2.011000 41.10163
2.012000 41.051559999999995
2.013000 40.99675
2.014000 40.937200000000004
2.015000 40.872930000000004
2.016000 40.803960000000004
2.017000 40.730290000000004
2.018000 40.65195
2.019000 40.56895
2.020000 40.48131
2.021000 40.38905
2.022000 40.29218
2.023000 40.19072
2.024000 40.0847
2.025000 39.97413
2.026000 39.85904
2.027000 39.73945
2.028000 39.61537
2.029000 39.48684
2.030000 39.353880000000004
2.031000 39.21651
2.032000 39.07475
2.033000 38.92862
2.034000 38.77817
2.035000 38.62341
2.036000 38.46436
2.037000 38.301069999999996
2.038000 38.133539999999996
2.039000 37.96182
2.040000 37.78592
2.041000 37.605889999999995
2.042000 37.42174
2.043000 37.233509999999995
2.044000 37.041230000000006
2.045000 36.844919999999995
2.046000 36.64463
2.047000 36.44038
2.048000 36.2322
2.049000 36.02013
2.050000 35.8042
2.051000 35.584450000000004
2.052000 35.3609
2.053000 35.13359
2.054000 34.90256
2.055000 34.66785
2.056000 34.42948
2.057000 34.1875
2.058000 33.94195
2.059000 33.69285
2.060000 33.44025
2.061000 33.18419
2.062000 32.924710000000005
2.063000 32.66184
2.064000 32.39563
2.065000 32.126110000000004
2.066000 31.853330000000003
2.067000 31.577319999999997
2.068000 31.298140000000004
2.069000 31.01581
2.070000 30.730390000000003
2.071000 30.4419
2.072000 30.15041
2.073000 29.855939999999997
2.074000 29.55854
2.075000 29.258250000000004
2.076000 28.95512
2.077000 28.64919
2.078000 28.340510000000002
2.079000 28.029110000000003
2.080000 27.715040000000002
2.081000 27.39835
2.082000 27.07909
2.083000 26.75729
2.084000 26.433
2.085000 26.10627
2.086000 25.77715
2.087000 25.44568
2.088000 25.1119
2.089000 24.77587
2.090000 24.43764
2.091000 24.09724
2.092000 23.75473
2.093000 23.410149999999998
2.094000 23.06356
2.095000 22.71501
2.096000 22.36453
2.097000 22.01219
2.098000 21.65802
2.099000 21.30208
2.100000 20.94443
2.101000 20.5851
2.102000 20.224149999999998
2.103000 19.861629999999998
2.104000 19.49758
2.105000 19.13206
2.106000 18.76512
2.107000 18.39681
2.108000 18.02717
2.109000 17.65627
2.110000 17.28414
2.111000 16.910829999999997
2.112000 16.53641
2.113000 16.16091
2.114000 15.784400000000002
2.115000 15.406909999999998
2.116000 15.02849
2.117000 14.649209999999998
2.118000 14.26911
2.119000 13.88824
2.120000 13.50664
2.121000 13.124379999999999
2.122000 12.7415
2.123000 12.35805
2.124000 11.97409
2.125000 11.58966
2.126000 11.20481
2.127000 10.8196
2.128000 10.43408
2.129000 10.04829
2.130000 9.6622951
2.131000 9.2761368
2.132000 8.8898674
2.133000 8.5035384
2.134000 8.1172004
2.135000 7.7309041999999994
2.136000 7.3446997
2.137000 6.958637400000001
2.138000 6.5727673
2.139000 6.187139500000001
2.140000 5.8018032
2.141000 5.4168083
2.142000 5.0322040999999995
2.143000 4.6480395
2.144000 4.2643636
2.145000 3.8812254
2.146000 3.4986727
2.147000 3.1167544
2.148000 2.7355187
2.149000 2.355013
2.150000 1.9752855999999999
2.151000 1.5963838000000001
2.152000 1.2183549999999999
2.153000 0.84124645
2.154000 0.46510505
2.155000 0.08997762899999999
2.156000 -0.28408922
2.157000 -0.6570491
2.158000 -1.0288557999999999
2.159000 -1.3994632
2.160000 -1.7688258
2.161000 -2.1368979
2.162000 -2.5036342
2.163000 -2.8689899000000003
2.164000 -3.2329202
2.165000 -3.5953804999999996
2.166000 -3.9563268
2.167000 -4.3157157
2.168000 -4.6735033
2.169000 -5.0296467
2.170000 -5.3841028
2.171000 -5.7368296999999995
2.172000 -6.0877852
2.173000 -6.436927600000001
2.174000 -6.7842156000000005
2.175000 -7.1296081
2.176000 -7.473064999999999
2.177000 -7.8145459
2.178000 -8.1540115
2.179000 -8.4914222
2.180000 -8.8267386
2.181000 -9.159921899999999
2.182000 -9.490934
2.183000 -9.819737100000001
2.184000 -10.146289999999999
2.185000 -10.47057
2.186000 -10.79252
2.187000 -11.11211
2.188000 -11.42931
2.189000 -11.74408
2.190000 -12.05638
2.191000 -12.36618
2.192000 -12.67345
2.193000 -12.97815
2.194000 -13.28024
2.195000 -13.57969
2.196000 -13.876479999999999
2.197000 -14.170559999999998
2.198000 -14.46191
2.199000 -14.75049
2.200000 -15.036269999999998
2.201000 -15.31922
2.202000 -15.59931
2.203000 -15.87651
2.204000 -16.1508
2.205000 -16.42213
2.206000 -16.6905
2.207000 -16.95586
2.208000 -17.21819
2.209000 -17.47746
2.210000 -17.73365
2.211000 -17.98674
2.212000 -18.23669
2.213000 -18.48349
2.214000 -18.72711
2.215000 -18.96752
2.216000 -19.2047
2.217000 -19.43864
2.218000 -19.6693
2.219000 -19.89668
2.220000 -20.12074
2.221000 -20.34146
2.222000 -20.55883
2.223000 -20.77283
2.224000 -20.98344
2.225000 -21.19063
2.226000 -21.394389999999998
2.227000 -21.59471
2.228000 -21.791559999999997
2.229000 -21.98493
2.230000 -22.1748
2.231000 -22.361159999999998
2.232000 -22.54399
2.233000 -22.723280000000003
2.234000 -22.899
2.235000 -23.07116
2.236000 -23.23973
2.237000 -23.40471
2.238000 -23.56608
2.239000 -23.72383
2.240000 -23.877950000000002
2.241000 -24.02843
2.242000 -24.175269999999998
2.243000 -24.31844
2.244000 -24.45795
2.245000 -24.59379
2.246000 -24.72595
2.247000 -24.854419999999998
2.248000 -24.9792
2.249000 -25.10028
2.250000 -25.21767
2.251000 -25.33134
2.252000 -25.44131
2.253000 -25.547560000000004
2.254000 -25.6501
2.255000 -25.748910000000002
2.256000 -25.84401
2.257000 -25.93539
2.258000 -26.023049999999998
2.259000 -26.10698
2.260000 -26.187189999999998
2.261000 -26.26368
2.262000 -26.33646
2.263000 -26.40551
2.264000 -26.470850000000002
2.265000 -26.532470000000004
2.266000 -26.590390000000003
2.267000 -26.6446
2.268000 -26.69511
2.269000 -26.741920000000004
2.270000 -26.78504
2.271000 -26.82447
2.272000 -26.86023
2.273000 -26.892319999999998
2.274000 -26.92074
2.275000 -26.9455
2.276000 -26.966620000000002
2.277000 -26.984099999999998
2.278000 -26.99796
2.279000 -27.00819
2.280000 -27.01482
2.281000 -27.01786
2.282000 -27.01732
2.283000 -27.013199999999998
2.284000 -27.00553
2.285000 -26.99431
2.286000 -26.979570000000002
2.287000 -26.96131
2.288000 -26.93955
2.289000 -26.9143
2.290000 -26.885579999999997
2.291000 -26.85341
2.292000 -26.817800000000002
2.293000 -26.77877
2.294000 -26.736330000000002
2.295000 -26.69051
2.296000 -26.64132
2.297000 -26.58879
2.298000 -26.532919999999997
2.299000 -26.47373
2.300000 -26.41126
2.301000 -26.34552
2.302000 -26.276519999999998
2.303000 -26.204290000000004
2.304000 -26.12886
2.305000 -26.050240000000002
2.306000 -25.968449999999997
2.307000 -25.88353
2.308000 -25.795479999999998
2.309000 -25.70434
2.310000 -25.610139999999998
2.311000 -25.51289
2.312000 -25.412620000000004
2.313000 -25.309350000000002
2.314000 -25.203120000000002
2.315000 -25.09395
2.316000 -24.98186
2.317000 -24.86689
2.318000 -24.74905
2.319000 -24.62839
2.320000 -24.50491
2.321000 -24.37867
2.322000 -24.249670000000002
2.323000 -24.11796
2.324000 -23.98355
2.325000 -23.84649
2.326000 -23.7068
2.327000 -23.5645
2.328000 -23.419629999999998
2.329000 -23.27223
2.330000 -23.12231
2.331000 -22.96991
2.332000 -22.815070000000002
2.333000 -22.6578
2.334000 -22.49816
2.335000 -22.33616
2.336000 -22.17183
2.337000 -22.00522
2.338000 -21.83635
2.339000 -21.66526
2.340000 -21.491979999999998
2.341000 -21.31654
2.342000 -21.13897
2.343000 -20.95932
2.344000 -20.77762
2.345000 -20.593890000000002
2.346000 -20.40818
2.347000 -20.22052
2.348000 -20.03094
2.349000 -19.83949
2.350000 -19.64619
2.351000 -19.451089999999997
2.352000 -19.25422
2.353000 -19.05561
2.354000 -18.85531
2.355000 -18.65334
2.356000 -18.44975
2.357000 -18.24458
2.358000 -18.03785
2.359000 -17.829610000000002
2.360000 -17.6199
2.361000 -17.40874
2.362000 -17.19618
2.363000 -16.98226
2.364000 -16.767000000000003
2.365000 -16.55046
2.366000 -16.332659999999997
2.367000 -16.11364
2.368000 -15.89344
2.369000 -15.6721
2.370000 -15.449660000000002
2.371000 -15.22614
2.372000 -15.00159
2.373000 -14.77605
2.374000 -14.54954
2.375000 -14.32212
2.376000 -14.093820000000001
2.377000 -13.86467
2.378000 -13.63471
2.379000 -13.403989999999999
2.380000 -13.172529999999998
2.381000 -12.940380000000001
2.382000 -12.70757
2.383000 -12.47415
2.384000 -12.24014
2.385000 -12.0056
2.386000 -11.77054
2.387000 -11.53502
2.388000 -11.29908
2.389000 -11.06274
2.390000 -10.82605
2.391000 -10.589039999999999
2.392000 -10.35175
2.393000 -10.11422
2.394000 -9.876489600000001
2.395000 -9.6385904
2.396000 -9.4005607
2.397000 -9.1624379
2.398000 -8.9242578
2.399000 -8.6860575
2.400000 -8.4478728
2.401000 -8.2097396
2.402000 -7.9716936
2.403000 -7.7337705
2.404000 -7.4960059999999995
2.405000 -7.2584361
2.406000 -7.0210949
2.407000 -6.7840181
2.408000 -6.547240899999999
2.409000 -6.3107975
2.410000 -6.0747229
2.411000 -5.8390512999999995
2.412000 -5.6038175
2.413000 -5.3690553
2.414000 -5.134799
2.415000 -4.9010824
2.416000 -4.6679392
2.417000 -4.435402900000001
2.418000 -4.2035069
2.419000 -3.9722848999999996
2.420000 -3.7417691000000004
2.421000 -3.5119928000000002
2.422000 -3.2829884
2.423000 -3.0547880999999997
2.424000 -2.8274242000000003
2.425000 -2.6009282000000002
2.426000 -2.3753319
2.427000 -2.1506662999999997
2.428000 -1.9269625
2.429000 -1.704251
2.430000 -1.4825621
2.431000 -1.2619257
2.432000 -1.0423714
2.433000 -0.8239286
2.434000 -0.60662618
2.435000 -0.3904928
2.436000 -0.17555667
2.437000 0.038154243
2.438000 0.25061228999999996
2.439000 0.46179020000000004
2.440000 0.67166095
2.441000 0.8801979
2.442000 1.0873746
2.443000 1.2931651
2.444000 1.4975433999999999
2.445000 1.7004844000000001
2.446000 1.9019626
2.447000 2.1019531000000002
2.448000 2.3004316
2.449000 2.4973735
2.450000 2.6927548999999997
2.451000 2.886552
2.452000 3.0787416000000003
2.453000 3.2693002
2.454000 3.4582056
2.455000 3.6454350000000004
2.456000 3.8309667
2.457000 4.0147789000000005
2.458000 4.1968502
2.459000 4.3771595
2.460000 4.5556866000000005
2.461000 4.7324114
2.462000 4.9073141
2.463000 5.0803754
2.464000 5.2515768
2.465000 5.420899400000001
2.466000 5.5883255
2.467000 5.7538375
2.468000 5.9174184
2.469000 6.0790516000000006
2.470000 6.2387206
2.471000 6.3964099
2.472000 6.5521032
2.473000 6.7057863
2.474000 6.8574443
2.475000 7.0070624
2.476000 7.1546279
2.477000 7.3001266
2.478000 7.443545
2.479000 7.5848706
2.480000 7.724091399999999
2.481000 7.8611955
2.482000 7.996171
2.483000 8.1290059
2.484000 8.2596898
2.485000 8.388212300000001
2.486000 8.514563
2.487000 8.6387321
2.488000 8.7607093
2.489000 8.8804863
2.490000 8.9980535
2.491000 9.1134027
2.492000 9.2265256
2.493000 9.3374141
2.494000 9.4460614
2.495000 9.5524602
2.496000 9.6566044
2.497000 9.7584873
2.498000 9.8581038
2.499000 9.9554479
2.500000 10.05052
2.501000 10.1433
2.502000 10.23381
2.503000 10.32202
2.504000 10.40794
2.505000 10.49158
2.506000 10.57291
2.507000 10.651950000000001
2.508000 10.7287
2.509000 10.803139999999999
2.510000 10.87529
2.511000 10.94514
2.512000 11.01269
2.513000 11.07795
2.514000 11.14092
2.515000 11.20159
2.516000 11.25998
2.517000 11.316080000000001
2.518000 11.3699
2.519000 11.42143
2.520000 11.47069
2.521000 11.51768
2.522000 11.5624
2.523000 11.604849999999999
2.524000 11.64505
2.525000 11.68299
2.526000 11.718679999999999
2.527000 11.75213
2.528000 11.783349999999999
2.529000 11.81233
2.530000 11.8391
2.531000 11.86364
2.532000 11.88598
2.533000 11.906120000000001
2.534000 11.92407
2.535000 11.93983
2.536000 11.95342
2.537000 11.96484
2.538000 11.97411
2.539000 11.98124
2.540000 11.98623
2.541000 11.98909
2.542000 11.98985
2.543000 11.9885
2.544000 11.98507
2.545000 11.97956
2.546000 11.97199
2.547000 11.96237
2.548000 11.95071
2.549000 11.93703
2.550000 11.921339999999999
2.551000 11.90366
2.552000 11.88399
2.553000 11.862359999999999
2.554000 11.83878
2.555000 11.81327
2.556000 11.78584
2.557000 11.7565
2.558000 11.72527
2.559000 11.69217
2.560000 11.65722
2.561000 11.620429999999999
2.562000 11.581809999999999
2.563000 11.54139
2.564000 11.49918
2.565000 11.45519
2.566000 11.409460000000001
2.567000 11.361989999999999
2.568000 11.312800000000001
2.569000 11.26191
2.570000 11.20934
2.571000 11.15511
2.572000 11.09924
2.573000 11.04174
2.574000 10.98264
2.575000 10.92196
2.576000 10.859720000000001
2.577000 10.79593
2.578000 10.73062
2.579000 10.66381
2.580000 10.59552
2.581000 10.52577
2.582000 10.45458
2.583000 10.38198
2.584000 10.30798
2.585000 10.23262
2.586000 10.155899999999999
2.587000 10.07785
2.588000 9.9985033
2.589000 9.9178702
2.590000 9.8359764
2.591000 9.752845
2.592000 9.6684977
2.593000 9.5829576
2.594000 9.496246999999999
2.595000 9.408388299999999
2.596000 9.319404500000001
2.597000 9.2293188
2.598000 9.138154199999999
2.599000 9.0459332
2.600000 8.9526787
2.601000 8.8584147
2.602000 8.7631643
2.603000 8.666950499999999
2.604000 8.5697971
2.605000 8.471727399999999
2.606000 8.372765
2.607000 8.272934699999999
2.608000 8.1722595
2.609000 8.0707639
2.610000 7.9684719
2.611000 7.8654081
2.612000 7.761596099999999
2.613000 7.6570608
2.614000 7.5518265
2.615000 7.445918
2.616000 7.3393598
2.617000 7.2321765
2.618000 7.1243919
2.619000 7.0160314
2.620000 6.9071189
2.621000 6.7976788
2.622000 6.6877358
2.623000 6.5773136999999995
2.624000 6.4664364
2.625000 6.355127700000001
2.626000 6.2434118
2.627000 6.1313126
2.628000 6.018853200000001
2.629000 5.9060574
2.630000 5.7929486
2.631000 5.6795496
2.632000 5.5658840000000005
2.633000 5.4519746
2.634000 5.3378444
2.635000 5.2235164
2.636000 5.109013200000001
2.637000 4.9943577
2.638000 4.8795725999999995
2.639000 4.7646806
2.640000 4.6497039
2.641000 4.5346655
2.642000 4.4195879
2.643000 4.304494
2.644000 4.189406
2.645000 4.0743466
2.646000 3.9593384
2.647000 3.8444038
2.648000 3.7295654
2.649000 3.6148455000000004
2.650000 3.500266
2.651000 3.3858497
2.652000 3.2716180999999995
2.653000 3.1575933000000003
2.654000 3.0437972
2.655000 2.9302511
2.656000 2.8169766
2.657000 2.7039945
2.658000 2.5913259
2.659000 2.4789913
2.660000 2.3670109000000004
2.661000 2.2554049
2.662000 2.1441931000000003
2.663000 2.0333948
2.664000 1.9230291
2.665000 1.8131152000000001
2.666000 1.7036716
2.667000 1.5947167000000002
2.668000 1.4862686
2.669000 1.3783452999999999
2.670000 1.2709644
2.671000 1.1641432999999999
2.672000 1.0578996
2.673000 0.95225004
2.674000 0.8472118500000001
2.675000 0.7428017
2.676000 0.6390363
2.677000 0.53593218
2.678000 0.43350578999999995
2.679000 0.3317734
2.680000 0.23075116
2.681000 0.13045510999999999
2.682000 0.030901123
2.683000 -0.06789508000000001
2.684000 -0.16591793000000002
2.685000 -0.26315205999999997
2.686000 -0.35958227
2.687000 -0.45519363999999995
2.688000 -0.54997136
2.689000 -0.64390101
2.690000 -0.73696836
2.691000 -0.82915947
2.692000 -0.92046065
2.693000 -1.0108586
2.694000 -1.1003403999999999
2.695000 -1.1888931999999999
2.696000 -1.2765047999999999
2.697000 -1.3631631
2.698000 -1.4488564000000002
2.699000 -1.5335735
2.700000 -1.6173032999999999
2.701000 -1.7000353
2.702000 -1.781759
2.703000 -1.8624647
2.704000 -1.9421424999999999
2.705000 -2.0207829999999998
2.706000 -2.0983769999999997
2.707000 -2.1749159000000002
2.708000 -2.2503911000000003
2.709000 -2.3247940000000002
2.710000 -2.3981169
2.711000 -2.4703516
2.712000 -2.5414905
2.713000 -2.6115261
2.714000 -2.6804514
2.715000 -2.7482593
2.716000 -2.814943
2.717000 -2.8804956
2.718000 -2.9449111
2.719000 -3.0081833
2.720000 -3.070306
2.721000 -3.1312740999999997
2.722000 -3.1910818
2.723000 -3.2497242
2.724000 -3.3071965000000003
2.725000 -3.3634942
2.726000 -3.4186129000000003
2.727000 -3.4725490999999997
2.728000 -3.5252991999999996
2.729000 -3.5768598
2.730000 -3.6272284000000004
2.731000 -3.6764022
2.732000 -3.7243795000000004
2.733000 -3.7711583
2.734000 -3.8167372
2.735000 -3.8611151
2.736000 -3.9042909
2.737000 -3.9462641
2.738000 -3.9870348
2.739000 -4.0266026
2.740000 -4.0649679
2.741000 -4.102131
2.742000 -4.1380931
2.743000 -4.1728545
2.744000 -4.2064167999999995
2.745000 -4.2387813
2.746000 -4.2699492999999995
2.747000 -4.2999227
2.748000 -4.328703099999999
2.749000 -4.356293
2.750000 -4.3826944999999995
2.751000 -4.4079099
2.752000 -4.4319421
2.753000 -4.4547938
2.754000 -4.4764683
2.755000 -4.4969689
2.756000 -4.5162991
2.757000 -4.5344628
2.758000 -4.5514643
2.759000 -4.567308
2.760000 -4.5819983
2.761000 -4.595540499999999
2.762000 -4.6079397
2.763000 -4.619202
2.764000 -4.6293329000000005
2.765000 -4.6383388
2.766000 -4.646226400000001
2.767000 -4.6530027
2.768000 -4.6586748
2.769000 -4.6632502
2.770000 -4.6667363
2.771000 -4.6691418
2.772000 -4.6704743
2.773000 -4.6707429000000005
2.774000 -4.6699557
2.775000 -4.6681222
2.776000 -4.6652511
2.777000 -4.6613514
2.778000 -4.6564329
2.779000 -4.6505045
2.780000 -4.6435762
2.781000 -4.6356573999999995
2.782000 -4.6267572999999995
2.783000 -4.616886
2.784000 -4.6060536
2.785000 -4.5942694
2.786000 -4.5815438
2.787000 -4.5678865
2.788000 -4.5533076
2.789000 -4.5378175
2.790000 -4.5214262
2.791000 -4.5041446
2.792000 -4.485983
2.793000 -4.4669528
2.794000 -4.447064500000001
2.795000 -4.4263292000000005
2.796000 -4.4047587
2.797000 -4.3823645
2.798000 -4.3591585
2.799000 -4.335153099999999
2.800000 -4.3103606
2.801000 -4.284793499999999
2.802000 -4.258465
2.803000 -4.2313885
2.804000 -4.203577
2.805000 -4.1750442
2.806000 -4.145804
2.807000 -4.1158706
2.808000 -4.0852576
2.809000 -4.0539797
2.810000 -4.022051
2.811000 -3.989486
2.812000 -3.9562993
2.813000 -3.9225049
2.814000 -3.8881179
2.815000 -3.8531527000000003
2.816000 -3.8176239
2.817000 -3.7815455
2.818000 -3.7449323
2.819000 -3.7077982
2.820000 -3.6701579
2.821000 -3.6320254000000003
2.822000 -3.593415
2.823000 -3.5543408
2.824000 -3.514817
2.825000 -3.4748577000000003
2.826000 -3.4344766
2.827000 -3.3936881000000003
2.828000 -3.3525061000000003
2.829000 -3.3109445
2.830000 -3.2690175000000004
2.831000 -3.2267392
2.832000 -3.1841241
2.833000 -3.1411863999999996
2.834000 -3.0979403999999997
2.835000 -3.0544007
2.836000 -3.0105817999999998
2.837000 -2.9664984
2.838000 -2.9221652000000002
2.839000 -2.877597
2.840000 -2.8328085
2.841000 -2.787815
2.842000 -2.7426314
2.843000 -2.6972724
2.844000 -2.6517532999999998
2.845000 -2.606089
2.846000 -2.5602946
2.847000 -2.5143850999999997
2.848000 -2.4683753
2.849000 -2.4222801
2.850000 -2.3761142
2.851000 -2.3298923
2.852000 -2.283629
2.853000 -2.2373389
2.854000 -2.1910364
2.855000 -2.1447355000000003
2.856000 -2.0984504
2.857000 -2.0521952
2.858000 -2.0059837000000003
2.859000 -1.9598298
2.860000 -1.9137472
2.861000 -1.8677494
2.862000 -1.8218499
2.863000 -1.7760621
2.864000 -1.7303996
2.865000 -1.6848754000000001
2.866000 -1.6395031
2.867000 -1.5942955
2.868000 -1.549266
2.869000 -1.5044275
2.870000 -1.4597930000000001
2.871000 -1.4153755000000001
2.872000 -1.3711879999999999
2.873000 -1.3272431
2.874000 -1.2835535
2.875000 -1.2401319
2.876000 -1.1969908
2.877000 -1.1541424999999998
2.878000 -1.1115992
2.879000 -1.0693731
2.880000 -1.0274759
2.881000 -0.98591931
2.882000 -0.94471499
2.883000 -0.90387417
2.884000 -0.86340792
2.885000 -0.82332715
2.886000 -0.78364257
2.887000 -0.74436455
2.888000 -0.70550335
2.889000 -0.66706897
2.890000 -0.6290712399999999
2.891000 -0.59151975
2.892000 -0.5544239200000001
2.893000 -0.517793
2.894000 -0.48163607999999997
2.895000 -0.44596209
2.896000 -0.41077984
2.897000 -0.37609802000000003
2.898000 -0.34192514
2.899000 -0.30826966
2.900000 -0.27513991
2.901000 -0.24254413
2.902000 -0.21049043
2.903000 -0.17898686
2.904000 -0.14804134
2.905000 -0.11766169
2.906000 -0.087855617
2.907000 -0.058630708000000004
2.908000 -0.029994411000000002
2.909000 -0.0019540164
2.910000 0.025483343000000002
2.911000 0.052310713
2.912000 0.078521308
2.913000 0.10410857
2.914000 0.12906613
2.915000 0.15338786
2.916000 0.1770679
2.917000 0.20010062
2.918000 0.22248065
2.919000 0.24420293
2.920000 0.26526265
2.921000 0.28565525999999997
2.922000 0.30537653
2.923000 0.32442249
2.924000 0.34278948000000004
2.925000 0.36047408000000003
2.926000 0.37747314
2.927000 0.39378377000000003
2.928000 0.40940335
2.929000 0.42432947
2.930000 0.43855999
2.931000 0.4520929
2.932000 0.46492643
2.933000 0.477059
2.934000 0.48848917000000003
2.935000 0.49921567999999994
2.936000 0.5092374000000001
2.937000 0.5185533800000001
2.938000 0.5271627600000001
2.939000 0.5350648
2.940000 0.5422589400000001
2.941000 0.5487446699999999
2.942000 0.55452166
2.943000 0.55958973
2.944000 0.56394879
2.945000 0.56759892
2.946000 0.57054036
2.947000 0.57277353
2.948000 0.5742989900000001
2.949000 0.57511753
2.950000 0.57523013
2.951000 0.574638
2.952000 0.57334257
2.953000 0.57134549
2.954000 0.56864866
2.955000 0.56525422
2.956000 0.56116455
2.957000 0.5563823
2.958000 0.5509103599999999
2.959000 0.54475185
2.960000 0.53791022
2.961000 0.53038904
2.962000 0.52219224
2.963000 0.5133238600000001
2.964000 0.50378824
2.965000 0.49358993
2.966000 0.48273363999999996
2.967000 0.47122436
2.968000 0.45906719999999995
2.969000 0.44626743
2.970000 0.43283054000000004
2.971000 0.41876220999999997
2.972000 0.40406827
2.973000 0.38875462
2.974000 0.37282740000000003
2.975000 0.35629289
2.976000 0.33915745999999997
2.977000 0.32142766
2.978000 0.30311015
2.979000 0.28421176000000004
2.980000 0.26473941
2.981000 0.24470019
2.982000 0.22410131
2.983000 0.20295011
2.984000 0.18125407000000002
2.985000 0.15902081999999998
2.986000 0.13625809
2.987000 0.11297382
2.988000 0.089176022
2.989000 0.064872904
2.990000 0.040072799
2.991000 0.014784189
2.992000 -0.010984299
2.993000 -0.037223881
2.994000 -0.063925632
2.995000 -0.09108049
2.996000 -0.11867924
2.997000 -0.14671253
2.998000 -0.17517087
2.999000 -0.20404465000000002
3.000000 -0.23332413
3.001000 -0.26299944
3.002000 -0.2930606
3.003000 -0.32349753
3.004000 -0.35430004
3.005000 -0.38545786000000004
3.006000 -0.41696060999999995
3.007000 -0.44879782999999995
3.008000 -0.48095896
3.009000 -0.51343334
3.010000 -0.54621031
3.011000 -0.57927906
3.012000 -0.61262869
3.013000 -0.64624832
3.014000 -0.68012686
3.015000 -0.71425326
3.016000 -0.74861636
3.017000 -0.7832049400000001
3.018000 -0.81800763
3.019000 -0.85301315
3.020000 -0.88820998
3.021000 -0.9235866400000001
3.022000 -0.95913149
3.023000 -0.994833
3.024000 -1.0306794
3.025000 -1.066659
3.026000 -1.1027601
3.027000 -1.1389707
3.028000 -1.1752791
3.029000 -1.2116734
3.030000 -1.2481417
3.031000 -1.284672
3.032000 -1.3212526
3.033000 -1.3578714
3.034000 -1.3945163999999999
3.035000 -1.4311758
3.036000 -1.4678376
3.037000 -1.5044898
3.038000 -1.5411205000000001
3.039000 -1.5777177999999998
3.040000 -1.6142696
3.041000 -1.6507640000000001
3.042000 -1.687189
3.043000 -1.7235328
3.044000 -1.7597832
3.045000 -1.7959282
3.046000 -1.831956
3.047000 -1.8678546
3.048000 -1.903612
3.049000 -1.9392163
3.050000 -1.9746555
3.051000 -2.0099176
3.052000 -2.0449908
3.053000 -2.0798633
3.054000 -2.1145232
3.055000 -2.1489589
3.056000 -2.1831583
3.057000 -2.2171100999999998
3.058000 -2.2508025000000003
3.059000 -2.284224
3.060000 -2.3173630000000003
3.061000 -2.3502082
3.062000 -2.3827480000000003
3.063000 -2.4149713999999998
3.064000 -2.4468672000000002
3.065000 -2.4784243
3.066000 -2.5096316
3.067000 -2.5404783
3.068000 -2.5709534
3.069000 -2.6010463
3.070000 -2.6307464
3.071000 -2.660043
3.072000 -2.6889255
3.073000 -2.7173838
3.074000 -2.7454073
3.075000 -2.7729858
3.076000 -2.8001092
3.077000 -2.8267675999999997
3.078000 -2.8529508
3.079000 -2.8786490000000002
3.080000 -2.9038524
3.081000 -2.9285515
3.082000 -2.9527365999999997
3.083000 -2.9763982
3.084000 -2.999527
3.085000 -3.022114
3.086000 -3.04415
3.087000 -3.0656261000000002
3.088000 -3.0865336
3.089000 -3.1068636
3.090000 -3.1266078000000004
3.091000 -3.1457580999999997
3.092000 -3.1643063
3.093000 -3.1822443
3.094000 -3.1995642999999996
3.095000 -3.2162588
3.096000 -3.2323204000000003
3.097000 -3.2477416000000003
3.098000 -3.2625154000000003
3.099000 -3.2766349999999997
3.100000 -3.2900933
3.101000 -3.3028841000000004
3.102000 -3.3150006000000003
3.103000 -3.3264365
3.104000 -3.3371858
3.105000 -3.3472423
3.106000 -3.3566002
3.107000 -3.3652533
3.108000 -3.3731962999999996
3.109000 -3.3804234
3.110000 -3.3869293000000003
3.111000 -3.3927083
3.112000 -3.3977553
3.113000 -3.4020650999999997
3.114000 -3.4056328
3.115000 -3.4084535999999996
3.116000 -3.4105226
3.117000 -3.4118353999999997
3.118000 -3.4123879
3.119000 -3.4121756000000003
3.120000 -3.4111947
3.121000 -3.4094416
3.122000 -3.4069125
3.123000 -3.4036039999999996
3.124000 -3.3995132999999997
3.125000 -3.3946376000000003
3.126000 -3.3889744
3.127000 -3.3825214999999997
3.128000 -3.3752766
3.129000 -3.3672381000000002
3.130000 -3.3584043
3.131000 -3.3487744999999998
3.132000 -3.3383469999999997
3.133000 -3.3271216
3.134000 -3.3150975
3.135000 -3.3022743
3.136000 -3.2886515999999997
3.137000 -3.2742299000000004
3.138000 -3.2590088
3.139000 -3.2429889000000003
3.140000 -3.2261707
3.141000 -3.2085545
3.142000 -3.1901412
3.143000 -3.1709313000000003
3.144000 -3.1509262000000002
3.145000 -3.1301264000000004
3.146000 -3.1085335
3.147000 -3.0861484000000003
3.148000 -3.0629724
3.149000 -3.0390069
3.150000 -3.0142536
3.151000 -2.9887142
3.152000 -2.9623904999999997
3.153000 -2.9352847
3.154000 -2.9073989
3.155000 -2.8787356
3.156000 -2.8492974
3.157000 -2.8190872
3.158000 -2.788108
3.159000 -2.7563633
3.160000 -2.7238568
3.161000 -2.6905921999999998
3.162000 -2.6565735999999998
3.163000 -2.6218055000000002
3.164000 -2.5862925
3.165000 -2.5500393999999997
3.166000 -2.5130516
3.167000 -2.4753344999999998
3.168000 -2.4368936
3.169000 -2.3977348999999997
3.170000 -2.3578644
3.171000 -2.3172885
3.172000 -2.2760138
3.173000 -2.2340467
3.174000 -2.191394
3.175000 -2.1480626999999997
3.176000 -2.10406
3.177000 -2.059393
3.178000 -2.0140689
3.179000 -1.9680950999999998
3.180000 -1.9214792
3.181000 -1.8742288
3.182000 -1.8263511
3.183000 -1.7778544
3.184000 -1.7287461
3.185000 -1.6790345000000002
3.186000 -1.6287275
3.187000 -1.5778330999999999
3.188000 -1.5263597
3.189000 -1.4743159000000001
3.190000 -1.42171
3.191000 -1.3685509
3.192000 -1.3148474
3.193000 -1.2606086
3.194000 -1.2058438
3.195000 -1.1505624
3.196000 -1.0947742
3.197000 -1.0384887
3.198000 -0.9817162500000001
3.199000 -0.92446692
3.200000 -0.86675109
3.201000 -0.80857929
3.202000 -0.74996222
3.203000 -0.6909106899999999
3.204000 -0.63143568
3.205000 -0.57154829
3.206000 -0.51125963
3.207000 -0.45058094
3.208000 -0.38952352
3.209000 -0.32809873
3.210000 -0.26631795
3.211000 -0.20419261
3.212000 -0.14173416
3.213000 -0.078954065
3.214000 -0.015863783
3.215000 0.047525186999999997
3.216000 0.11120134
3.217000 0.17515313000000002
3.218000 0.23936899
3.219000 0.30383733
3.220000 0.36854648
3.221000 0.43348474000000004
3.222000 0.49864030000000004
3.223000 0.56400131
3.224000 0.62955585
3.225000 0.6952918100000001
3.226000 0.76119704
3.227000 0.8272592000000001
3.228000 0.8934659899999999
3.229000 0.95980475
3.230000 1.0262628
3.231000 1.0928274999999998
3.232000 1.1594858
3.233000 1.2262248
3.234000 1.2930312
3.235000 1.359892
3.236000 1.4267938
3.237000 1.4937234000000001
3.238000 1.5606673999999998
3.239000 1.6276125
3.240000 1.6945451
3.241000 1.7614521
3.242000 1.8283201
3.243000 1.895136
3.244000 1.9618864999999999
3.245000 2.0285584
3.246000 2.095139
3.247000 2.1616153
3.248000 2.2279745
3.249000 2.2942038
3.250000 2.3602908
3.251000 2.4262231
3.252000 2.4919881
3.253000 2.5575737000000003
3.254000 2.6229674000000003
3.255000 2.6881572
3.256000 2.7531309
3.257000 2.8178763
3.258000 2.8823809999999996
3.259000 2.9466330999999997
3.260000 3.0106202
3.261000 3.0743299000000004
3.262000 3.1377502
3.263000 3.2008685000000003
3.264000 3.2636721
3.265000 3.3261488999999997
3.266000 3.388286
3.267000 3.4500711
3.268000 3.5114913999999997
3.269000 3.5725344
3.270000 3.6331873
3.271000 3.6934375999999998
3.272000 3.7532724
3.273000 3.8126795999999996
3.274000 3.8716469000000004
3.275000 3.9301619000000003
3.276000 3.9882127000000005
3.277000 4.045787499999999
3.278000 4.1028742
3.279000 4.1594617
3.280000 4.2155385
3.281000 4.2710938
3.282000 4.3261163
3.283000 4.3805957
3.284000 4.4345215
3.285000 4.487883699999999
3.286000 4.5406725
3.287000 4.592878000000001
3.288000 4.6444904000000005
3.289000 4.6955004
3.290000 4.7458988
3.291000 4.7956765
3.292000 4.8448246
3.293000 4.8933342
3.294000 4.9411964
3.295000 4.988402499999999
3.296000 5.034944
3.297000 5.0808121
3.298000 5.125998
3.299000 5.1704928
3.300000 5.2142885
3.301000 5.257376300000001
3.302000 5.2997477
3.303000 5.3413942
3.304000 5.3823072
3.305000 5.4224784999999995
3.306000 5.461899900000001
3.307000 5.5005629
3.308000 5.5384595
3.309000 5.575582
3.310000 5.6119226
3.311000 5.647473799999999
3.312000 5.682228100000001
3.313000 5.7161789
3.314000 5.7493187
3.315000 5.7816416
3.316000 5.8131408
3.317000 5.8438104
3.318000 5.8736447
3.319000 5.902637899999999
3.320000 5.9307851000000005
3.321000 5.9580814
3.322000 5.9845217
3.323000 6.0101017
3.324000 6.0348172
3.325000 6.0586639
3.326000 6.0816377
3.327000 6.103735400000001
3.328000 6.1249528
3.329000 6.1452869
3.330000 6.1647341
3.331000 6.183291199999999
3.332000 6.2009554
3.333000 6.217723299999999
3.334000 6.2335923
3.335000 6.2485593999999995
3.336000 6.2626219999999995
3.337000 6.2757775
3.338000 6.288023299999999
3.339000 6.2993578999999995
3.340000 6.3097782
3.341000 6.319282900000001
3.342000 6.327869699999999
3.343000 6.3355379
3.344000 6.3422859
3.345000 6.3481122
3.346000 6.3530162
3.347000 6.356997000000001
3.348000 6.3600548
3.349000 6.3621894
3.350000 6.3634016
3.351000 6.3636914
3.352000 6.3630596
3.353000 6.3615076
3.354000 6.359036999999999
3.355000 6.3556492
3.356000 6.3513458
3.357000 6.3461289
3.358000 6.3400015000000005
3.359000 6.3329652
3.360000 6.3250229000000004
3.361000 6.3161775
3.362000 6.306432200000001
3.363000 6.2957898
3.364000 6.2842533000000005
3.365000 6.2718264999999995
3.366000 6.2585123000000005
3.367000 6.2443141
3.368000 6.2292356
3.369000 6.2132806
3.370000 6.1964527
3.371000 6.1787557
3.372000 6.1601932999999995
3.373000 6.1407696
3.374000 6.1204892
3.375000 6.0993563
3.376000 6.0773756
3.377000 6.0545515000000005
3.378000 6.030889200000001
3.379000 6.006394
3.380000 5.9810713
3.381000 5.9549265
3.382000 5.9279658
3.383000 5.9001956
3.384000 5.871622299999999
3.385000 5.8422524000000005
3.386000 5.8120932
3.387000 5.7811521
3.388000 5.7494365
3.389000 5.7169542
3.390000 5.683713
3.391000 5.6497212
3.392000 5.6149874
3.393000 5.5795196
3.394000 5.543327
3.395000 5.5064179
3.396000 5.4688014
3.397000 5.4304864
3.398000 5.3914819000000005
3.399000 5.3517971
3.400000 5.311441
3.401000 5.270423
3.402000 5.2287519
3.403000 5.1864374
3.404000 5.1434885999999995
3.405000 5.0999146
3.406000 5.0557248
3.407000 5.010929
3.408000 4.9655359
3.409000 4.9195558
3.410000 4.8729979
3.411000 4.8258722
3.412000 4.778188500000001
3.413000 4.7299568
3.414000 4.6811871
3.415000 4.6318896
3.416000 4.582075
3.417000 4.5317538
3.418000 4.4809371
3.419000 4.4296358
3.420000 4.3778609
3.421000 4.3256242
3.422000 4.2729367
3.423000 4.2198107
3.424000 4.1662577999999995
3.425000 4.1122898
3.426000 4.0579192
3.427000 4.0031582000000006
3.428000 3.9480191
3.429000 3.8925145000000003
3.430000 3.8366567
3.431000 3.7804585
3.432000 3.7239321
3.433000 3.6670901
3.434000 3.6099452999999997
3.435000 3.5525097999999997
3.436000 3.4947961999999997
3.437000 3.4368168999999997
3.438000 3.3785842
3.439000 3.320111
3.440000 3.261409
3.441000 3.2024909
3.442000 3.1433687000000003
3.443000 3.084055
3.444000 3.0245617
3.445000 2.9649012
3.446000 2.9050859
3.447000 2.8451279
3.448000 2.7850395
3.449000 2.7248332
3.450000 2.6645215
3.451000 2.6041168999999997
3.452000 2.5436318
3.453000 2.4830787
3.454000 2.4224704
3.455000 2.3618197
3.456000 2.3011391999999997
3.457000 2.2404417
3.458000 2.1797404
3.459000 2.1190477999999997
3.460000 2.0583769
3.461000 1.9977407999999999
3.462000 1.9371520999999998
3.463000 1.8766239
3.464000 1.8161690000000001
3.465000 1.7558003
3.466000 1.6955303000000002
3.467000 1.6353719
3.468000 1.5753375
3.469000 1.5154399
3.470000 1.4556913
3.471000 1.396104
3.472000 1.3366904000000002
3.473000 1.2774625
3.474000 1.2184323000000001
3.475000 1.1596117
3.476000 1.1010126
3.477000 1.0426466
3.478000 0.9845254899999999
3.479000 0.92666065
3.480000 0.8690635699999999
3.481000 0.81174569
3.482000 0.75471834
3.483000 0.69799279
3.484000 0.6415802100000001
3.485000 0.58549177
3.486000 0.52973861
3.487000 0.47433171
3.488000 0.41928212000000004
3.489000 0.3646007
3.490000 0.31029831
3.491000 0.25638572000000004
3.492000 0.20287358
3.493000 0.14977248
3.494000 0.097092881
3.495000 0.044845129000000004
3.496000 -0.0069605572
3.497000 -0.058314098999999994
3.498000 -0.10920557
3.499000 -0.1596252
3.500000 -0.20956337000000003
3.501000 -0.25901066
3.502000 -0.3079578
3.503000 -0.35639573
3.504000 -0.40431549
3.505000 -0.45170835
3.506000 -0.49856575
3.507000 -0.54487931
3.508000 -0.5906407300000001
3.509000 -0.63584191
3.510000 -0.68047484
3.511000 -0.72453176
3.512000 -0.76800487
3.513000 -0.81088664
3.514000 -0.85316952
3.515000 -0.8948461200000001
3.516000 -0.93590915
3.517000 -0.9763514600000001
3.518000 -1.0161659
3.519000 -1.0553455
3.520000 -1.0938833000000001
3.521000 -1.1317726000000001
3.522000 -1.1690066000000001
3.523000 -1.2055788
3.524000 -1.2414827
3.525000 -1.276712
3.526000 -1.3112606
3.527000 -1.3451225
3.528000 -1.3782918
3.529000 -1.410763
3.530000 -1.4425305
3.531000 -1.4735890999999999
3.532000 -1.503934
3.533000 -1.5335602
3.534000 -1.5624631
3.535000 -1.5906386000000001
3.536000 -1.6180824
3.537000 -1.6447907000000002
3.538000 -1.6707597
3.539000 -1.6959861
3.540000 -1.7204667999999999
3.541000 -1.7441988
3.542000 -1.7671792
3.543000 -1.7894055999999998
3.544000 -1.8108757
3.545000 -1.8315872
3.546000 -1.8515384
3.547000 -1.8707272000000001
3.548000 -1.8891521000000002
3.549000 -1.9068116
3.550000 -1.9237045000000002
3.551000 -1.9398294
3.552000 -1.9551855
3.553000 -1.9697716
3.554000 -1.9835874
3.555000 -1.9966320999999998
3.556000 -2.0089051
3.557000 -2.0204062
3.558000 -2.0311352
3.559000 -2.0410920999999997
3.560000 -2.050277
3.561000 -2.0586902
3.562000 -2.0663323
3.563000 -2.073204
3.564000 -2.079306
3.565000 -2.0846393
3.566000 -2.0892052000000003
3.567000 -2.0930052
3.568000 -2.0960407
3.569000 -2.0983137
3.570000 -2.0998264
3.571000 -2.1005809
3.572000 -2.1005796
3.573000 -2.0998254000000003
3.574000 -2.098321
3.575000 -2.0960696
3.576000 -2.0930745
3.577000 -2.0893389
3.578000 -2.0848669
3.579000 -2.0796619
3.580000 -2.0737283
3.581000 -2.0670699
3.582000 -2.0596912
3.583000 -2.0515965
3.584000 -2.0427907
3.585000 -2.0332783
3.586000 -2.0230643
3.587000 -2.0121537
3.588000 -2.0005519
3.589000 -1.9882638000000001
3.590000 -1.9752951
3.591000 -1.9616514
3.592000 -1.9473384999999999
3.593000 -1.9323621
3.594000 -1.9167284
3.595000 -1.9004432000000002
3.596000 -1.8835133
3.597000 -1.8659447999999998
3.598000 -1.8477445
3.599000 -1.8289194000000002
3.600000 -1.8094761000000001
3.601000 -1.7894219999999998
3.602000 -1.7687641
3.603000 -1.7475100000000001
3.604000 -1.7256673
3.605000 -1.7032437
3.606000 -1.6802469
3.607000 -1.6566850000000002
3.608000 -1.632566
3.609000 -1.6078983000000002
3.610000 -1.5826900000000002
3.611000 -1.5569496
3.612000 -1.5306856
3.613000 -1.5039068
3.614000 -1.4766214999999998
3.615000 -1.4488387999999999
3.616000 -1.4205674
3.617000 -1.3918161
3.618000 -1.3625941000000001
3.619000 -1.3329104
3.620000 -1.3027739999999999
3.621000 -1.2721941
3.622000 -1.24118
3.623000 -1.2097411
3.624000 -1.1778868
3.625000 -1.1456265
3.626000 -1.1129701
3.627000 -1.079927
3.628000 -1.0465072
3.629000 -1.0127207
3.630000 -0.9785775099999999
3.631000 -0.94408775
3.632000 -0.9092617799999999
3.633000 -0.8741099400000001
3.634000 -0.83864275
3.635000 -0.8028709300000001
3.636000 -0.76680514
3.637000 -0.73045623
3.638000 -0.6938351300000001
3.639000 -0.65695285
3.640000 -0.6198205099999999
3.641000 -0.58244923
3.642000 -0.54485025
3.643000 -0.50703483
3.644000 -0.46901423000000003
3.645000 -0.43079979
3.646000 -0.39240276
3.647000 -0.35383444999999997
3.648000 -0.31510612000000005
3.649000 -0.27622904
3.650000 -0.23721438
3.651000 -0.19807331000000003
3.652000 -0.15881694000000002
3.653000 -0.1194563
3.654000 -0.080002408
3.655000 -0.040466205
3.656000 -0.00085857528
3.657000 0.038809638
3.658000 0.078527635
3.659000 0.11828466
3.660000 0.15806998
3.661000 0.19787288999999997
3.662000 0.23768267
3.663000 0.27748863
3.664000 0.31728004
3.665000 0.35704619
3.666000 0.39677634
3.667000 0.43645971
3.668000 0.47608553000000003
3.669000 0.5156429
3.670000 0.5551210099999999
3.671000 0.59450897
3.672000 0.63379584
3.673000 0.67297067
3.674000 0.71202256
3.675000 0.7509405299999999
3.676000 0.7897136699999999
3.677000 0.82833106
3.678000 0.86678192
3.679000 0.90505537
3.680000 0.94314069
3.681000 0.98102717
3.682000 1.0187043
3.683000 1.0561615
3.684000 1.0933885
3.685000 1.1303751000000002
3.686000 1.167111
3.687000 1.2035863
3.688000 1.2397911
3.689000 1.2757156
3.690000 1.3113500999999999
3.691000 1.3466850000000001
3.692000 1.3817110000000001
3.693000 1.4164187
3.694000 1.4507989000000001
3.695000 1.4848427000000002
3.696000 1.5185408
3.697000 1.5518846
3.698000 1.5848652
3.699000 1.6174735999999998
3.700000 1.6497014
3.701000 1.6815402
3.702000 1.7129812000000002
3.703000 1.7440163000000002
3.704000 1.774637
3.705000 1.8048352
3.706000 1.8346027
3.707000 1.8639315
3.708000 1.8928137
3.709000 1.9212414
3.710000 1.9492069
3.711000 1.9767028999999998
3.712000 2.0037217
3.713000 2.030256
3.714000 2.0562986
3.715000 2.0818425
3.716000 2.1068808000000003
3.717000 2.1314067999999997
3.718000 2.1554139
3.719000 2.1788955
3.720000 2.2018455
3.721000 2.2242577999999997
3.722000 2.2461265
3.723000 2.2674458
3.724000 2.28821
3.725000 2.3084138
3.726000 2.3280518
3.727000 2.3471189999999997
3.728000 2.3656102
3.729000 2.3835205000000004
3.730000 2.4008451
3.731000 2.4175795
3.732000 2.4337191000000002
3.733000 2.4492594999999997
3.734000 2.4641963
3.735000 2.4785254
3.736000 2.4922427000000003
3.737000 2.5053441999999997
3.738000 2.5178261
3.739000 2.5296849999999997
3.740000 2.5409171
3.741000 2.5515191
3.742000 2.5614878
3.743000 2.5708202
3.744000 2.5795136
3.745000 2.5875652
3.746000 2.5949725999999997
3.747000 2.6017335999999998
3.748000 2.6078464
3.749000 2.6133092
3.750000 2.6181202
3.751000 2.6222784
3.752000 2.6257826
3.753000 2.6286321
3.754000 2.6308261
3.755000 2.6323640999999998
3.756000 2.6332458
3.757000 2.6334714
3.758000 2.6330408
3.759000 2.6319540999999997
3.760000 2.6302119999999998
3.761000 2.6278147
3.762000 2.6247632
3.763000 2.6210582
3.764000 2.6167005
3.765000 2.6116911
3.766000 2.6060311
3.767000 2.5997216
3.768000 2.5927639
3.769000 2.5851592
3.770000 2.5769092000000002
3.771000 2.5680153
3.772000 2.5584793
3.773000 2.5483029
3.774000 2.5374878
3.775000 2.5260363
3.776000 2.5139505
3.777000 2.5012327
3.778000 2.4878853999999997
3.779000 2.4739111
3.780000 2.4593127999999997
3.781000 2.4440937
3.782000 2.4282567
3.783000 2.4118055
3.784000 2.3947436
3.785000 2.3770751
3.786000 2.3588039000000003
3.787000 2.3399343999999997
3.788000 2.320471
3.789000 2.3004185
3.790000 2.2797819
3.791000 2.2585661999999997
3.792000 2.2367768
3.793000 2.2144189
3.794000 2.1914983
3.795000 2.1680206
3.796000 2.1439917
3.797000 2.1194177
3.798000 2.0943044
3.799000 2.068658
3.800000 2.0424848
3.801000 2.0157911
3.802000 1.9885831
3.803000 1.9608673
3.804000 1.9326501
3.805000 1.9039378999999998
3.806000 1.8747374
3.807000 1.8450553
3.808000 1.8148981000000002
3.809000 1.7842729000000002
3.810000 1.7531861999999998
3.811000 1.7216453
3.812000 1.689657
3.813000 1.6572285
3.814000 1.6243672
3.815000 1.5910804
3.816000 1.5573758
3.817000 1.5232609
3.818000 1.4887435
3.819000 1.4538317
3.820000 1.4185335000000001
3.821000 1.3828572000000001
3.822000 1.3468111
3.823000 1.3104036
3.824000 1.2736435000000002
3.825000 1.2365394
3.826000 1.1991003
3.827000 1.1613348000000001
3.828000 1.1232522
3.829000 1.0848615000000001
3.830000 1.0461718
3.831000 1.0071922
3.832000 0.9679321200000001
3.833000 0.9284007400000001
3.834000 0.88860737
3.835000 0.8485613399999999
3.836000 0.80827195
3.837000 0.76774862
3.838000 0.72700069
3.839000 0.6860375400000001
3.840000 0.64486861
3.841000 0.6035033599999999
3.842000 0.5619511899999999
3.843000 0.52022161
3.844000 0.47832415000000006
3.845000 0.43626833
3.846000 0.39406377000000004
3.847000 0.35172014
3.848000 0.3092471
3.849000 0.26665444
3.850000 0.22395197
3.851000 0.18114955
3.852000 0.13825712
3.853000 0.095284655
3.854000 0.052242185
3.855000 0.009139788
3.856000 -0.034012436
3.857000 -0.07720436
3.858000 -0.12042584
3.859000 -0.16366672999999998
3.860000 -0.20691690000000001
3.861000 -0.25016624
3.862000 -0.29340466
3.863000 -0.33662214
3.864000 -0.37980874
3.865000 -0.42295451
3.866000 -0.46604970000000007
3.867000 -0.50908453
3.868000 -0.55204937
3.869000 -0.5949346799999999
3.870000 -0.63773096
3.871000 -0.68042888
3.872000 -0.72301915
3.873000 -0.76549253
3.874000 -0.80783991
3.875000 -0.8500522
3.876000 -0.8921205099999999
3.877000 -0.9340357
3.878000 -0.97578894
3.879000 -1.0173713
3.880000 -1.0587738
3.881000 -1.0999876
3.882000 -1.1410038
3.883000 -1.1818134
3.884000 -1.2224074
3.885000 -1.262777
3.886000 -1.302913
3.887000 -1.3428064
3.888000 -1.3824482
3.889000 -1.4218294
3.890000 -1.4609409
3.891000 -1.4997737
3.892000 -1.5383187
3.893000 -1.5765670999999999
3.894000 -1.6145099
3.895000 -1.6521385
3.896000 -1.6894441
3.897000 -1.7264182
3.898000 -1.7630522999999998
3.899000 -1.7993383
3.900000 -1.835268
3.901000 -1.8708333000000001
3.902000 -1.9060267
3.903000 -1.9408405
3.904000 -1.9752674000000001
3.905000 -2.0093003
3.906000 -2.0429322
3.907000 -2.0761564
3.908000 -2.1089662
3.909000 -2.1413552
3.910000 -2.1733169
3.911000 -2.2048453
3.912000 -2.2359341
3.913000 -2.2665775999999997
3.914000 -2.29677
3.915000 -2.3265053
3.916000 -2.3557777
3.917000 -2.3845815999999997
3.918000 -2.4129115
3.919000 -2.4407617999999998
3.920000 -2.4681266
3.921000 -2.4950007
3.922000 -2.5213785
3.923000 -2.5472546
3.924000 -2.5726235
3.925000 -2.5974797
3.926000 -2.6218181
3.927000 -2.6456334000000004
3.928000 -2.6689203000000004
3.929000 -2.6916740000000003
3.930000 -2.7138896
3.931000 -2.7355623
3.932000 -2.7566874
3.933000 -2.7772604999999997
3.934000 -2.7972775
3.935000 -2.8167340999999997
3.936000 -2.8356265
3.937000 -2.8539512
3.938000 -2.8717047
3.939000 -2.8888835000000004
3.940000 -2.9054848
3.941000 -2.9215058
3.942000 -2.936944
3.943000 -2.9517969
3.944000 -2.9660624
3.945000 -2.9797381
3.946000 -2.9928224
3.947000 -3.0053137
3.948000 -3.0172104
3.949000 -3.0285111
3.950000 -3.0392144
3.951000 -3.0493192
3.952000 -3.0588245
3.953000 -3.0677292
3.954000 -3.0760327
3.955000 -3.083734
3.956000 -3.0908324
3.957000 -3.0973273999999997
3.958000 -3.1032184000000003
3.959000 -3.108505
3.960000 -3.1131869
3.961000 -3.1172638999999998
3.962000 -3.1207357
3.963000 -3.1236025
3.964000 -3.1258643000000004
3.965000 -3.1275213
3.966000 -3.128574
3.967000 -3.1290233
3.968000 -3.1288695
3.969000 -3.1281136000000003
3.970000 -3.1267568000000003
3.971000 -3.1248005
3.972000 -3.1222459000000002
3.973000 -3.1190945
3.974000 -3.1153481
3.975000 -3.1110089
3.976000 -3.1060789
3.977000 -3.1005604
3.978000 -3.0944558
3.979000 -3.0877678
3.980000 -3.080499
3.981000 -3.0726522
3.982000 -3.0642306
3.983000 -3.0552372
3.984000 -3.0456753
3.985000 -3.0355481
3.986000 -3.0248592000000003
3.987000 -3.0136119999999997
3.988000 -3.0018100999999997
3.989000 -2.9894572
3.990000 -2.9765569
3.991000 -2.9631132
3.992000 -2.9491300000000003
3.993000 -2.9346112
3.994000 -2.919561
3.995000 -2.9039836
3.996000 -2.887883
3.997000 -2.871264
3.998000 -2.854131
3.999000 -2.8364886
4.000000 -2.8183416
4.001000 -2.7996948
4.002000 -2.7805533000000002
4.003000 -2.7609225
4.004000 -2.7408076
4.005000 -2.7202142
4.006000 -2.6991479
4.007000 -2.6776146
4.008000 -2.6556203
4.009000 -2.633171
4.010000 -2.6102729
4.011000 -2.5869327
4.012000 -2.5631564
4.013000 -2.5389509
4.014000 -2.5143227
4.015000 -2.4892785
4.016000 -2.4638252
4.017000 -2.4379697
4.018000 -2.4117187
4.019000 -2.3850792999999997
4.020000 -2.3580582999999997
4.021000 -2.3306627
4.022000 -2.3028994000000003
4.023000 -2.2747755
4.024000 -2.2462979
4.025000 -2.2174736
4.026000 -2.1883098
4.027000 -2.1588133999999997
4.028000 -2.1289913
4.029000 -2.0988507
4.030000 -2.0683989
4.031000 -2.0376429000000003
4.032000 -2.0065902
4.033000 -1.9752478
4.034000 -1.9436233
4.035000 -1.9117241999999999
4.036000 -1.8795579999999998
4.037000 -1.8471323000000002
4.038000 -1.814455
4.039000 -1.7815338
4.040000 -1.7483771
4.041000 -1.7149925
4.042000 -1.6813884000000001
4.043000 -1.6475730000000002
4.044000 -1.6135545000000002
4.045000 -1.5793417
4.046000 -1.5449427999999998
4.047000 -1.5103663999999999
4.048000 -1.4756211
4.049000 -1.4407155
4.050000 -1.4056583
4.051000 -1.3704581
4.052000 -1.3351236
4.053000 -1.2996634
4.054000 -1.2640860999999999
4.055000 -1.2284002
4.056000 -1.1926143
4.057000 -1.1567368999999998
4.058000 -1.1207763000000002
4.059000 -1.0847409000000001
4.060000 -1.048639
4.061000 -1.0124787
4.062000 -0.9762682
4.063000 -0.94001563
4.064000 -0.9037289800000001
4.065000 -0.86741624
4.066000 -0.83108535
4.067000 -0.7947442100000001
4.068000 -0.75840065
4.069000 -0.72206254
4.070000 -0.68573775
4.071000 -0.64943405
4.072000 -0.6131592699999999
4.073000 -0.57692118
4.074000 -0.54072766
4.075000 -0.50458652
4.076000 -0.46850559
4.077000 -0.4324927
4.078000 -0.39655571
4.079000 -0.36070247
4.080000 -0.32494082
4.081000 -0.28927862
4.082000 -0.25372372
4.083000 -0.21828393999999998
4.084000 -0.18296709
4.085000 -0.14778093
4.086000 -0.11273321
4.087000 -0.077831658
4.088000 -0.043083928
4.089000 -0.0084976498
4.090000 0.025919609000000003
4.091000 0.060160336
4.092000 0.094217079
4.093000 0.12808245000000001
4.094000 0.16174914999999998
4.095000 0.19520993
4.096000 0.22845764000000002
4.097000 0.2614852
4.098000 0.29428561999999997
4.099000 0.32685199
4.100000 0.35917752
4.101000 0.39125551000000003
4.102000 0.42307936
4.103000 0.45464258
4.104000 0.48593878999999995
4.105000 0.5169617
4.106000 0.54770513
4.107000 0.57816305
4.108000 0.60832947
4.109000 0.63819862
4.110000 0.6677647600000001
4.111000 0.69702226
4.112000 0.7259655700000001
4.113000 0.75458935
4.114000 0.78288829
4.115000 0.81085712
4.116000 0.83849076
4.117000 0.86578419
4.118000 0.89273248
4.119000 0.91933077
4.120000 0.9455742300000001
4.121000 0.97145829
4.122000 0.99697821
4.123000 1.0221296
4.124000 1.046908
4.125000 1.071309
4.126000 1.0953284
4.127000 1.118962
4.128000 1.1422056999999999
4.129000 1.1650555
4.130000 1.1875073999999999
4.131000 1.2095577
4.132000 1.2312026
4.133000 1.2524383000000001
4.134000 1.2732614999999998
4.135000 1.2936684999999999
4.136000 1.3136561
4.137000 1.333221
4.138000 1.3523598
4.139000 1.3710697
4.140000 1.3893476999999999
4.141000 1.4071909
4.142000 1.4245966
4.143000 1.4415622
4.144000 1.4580851000000001
4.145000 1.4741631
4.146000 1.489794
4.147000 1.5049755999999999
4.148000 1.5197059000000002
4.149000 1.5339832
4.150000 1.5478058
4.151000 1.561172
4.152000 1.5740806
4.153000 1.5865302000000001
4.154000 1.5985196
4.155000 1.6100481
4.156000 1.6211145
4.157000 1.6317181
4.158000 1.6418584
4.159000 1.6515346
4.160000 1.6607463
4.161000 1.6694935000000002
4.162000 1.6777758
4.163000 1.6855928999999998
4.164000 1.6929451000000002
4.165000 1.6998325
4.166000 1.7062552000000002
4.167000 1.7122136
4.168000 1.7177083
4.169000 1.7227394999999999
4.170000 1.7273081
4.171000 1.7314149
4.172000 1.7350607
4.173000 1.7382465
4.174000 1.7409735999999998
4.175000 1.7432431000000002
4.176000 1.7450563999999997
4.177000 1.746415
4.178000 1.7473202
4.179000 1.747774
4.180000 1.7477781000000001
4.181000 1.7473341999999998
4.182000 1.7464444
4.183000 1.7451108
4.184000 1.7433355000000001
4.185000 1.7411206
4.186000 1.7384686
4.187000 1.7353818
4.188000 1.7318627
4.189000 1.7279137
4.190000 1.7235376
4.191000 1.718737
4.192000 1.7135147
4.193000 1.7078735
4.194000 1.7018163999999998
4.195000 1.6953462999999998
4.196000 1.6884662000000001
4.197000 1.6811796
4.198000 1.6734894
4.199000 1.6653993999999999
4.200000 1.6569128
4.201000 1.6480333999999999
4.202000 1.6387647
4.203000 1.6291106
4.204000 1.6190749
4.205000 1.6086617
4.206000 1.5978754000000002
4.207000 1.5867200000000001
4.208000 1.5751998999999999
4.209000 1.5633198000000001
4.210000 1.551084
4.211000 1.5384977
4.212000 1.5255654
4.213000 1.5122922
4.214000 1.4986831
4.215000 1.4847432
4.216000 1.4704778
4.217000 1.455892
4.218000 1.4409911
4.219000 1.4257804
4.220000 1.4102654
4.221000 1.3944512
4.222000 1.3783433
4.223000 1.3619470999999999
4.224000 1.3452679
4.225000 1.3283108
4.226000 1.3110814
4.227000 1.2935847
4.228000 1.2758262
4.229000 1.2578109
4.230000 1.2395443000000002
4.231000 1.2210315
4.232000 1.2022777
4.233000 1.1832884
4.234000 1.1640687
4.235000 1.144624
4.236000 1.1249599000000001
4.237000 1.1050818
4.238000 1.0849952
4.239000 1.0647059
4.240000 1.0442198
4.241000 1.0235427
4.242000 1.0026806
4.243000 0.9816396999999999
4.244000 0.96042622
4.245000 0.9390465000000001
4.246000 0.91750696
4.247000 0.89581413
4.248000 0.87397452
4.249000 0.8519948499999999
4.250000 0.8298819000000001
4.251000 0.80764228
4.252000 0.78528281
4.253000 0.7628101899999999
4.254000 0.74023115
4.255000 0.71755238
4.256000 0.69478052
4.257000 0.6719221400000001
4.258000 0.64898375
4.259000 0.6259718
4.260000 0.60289255
4.261000 0.5797522599999999
4.262000 0.55655711
4.263000 0.53331312
4.264000 0.51002624
4.265000 0.48670238
4.266000 0.46334732
4.267000 0.4399668
4.268000 0.41656647999999996
4.269000 0.39315205
4.270000 0.36972917
4.271000 0.34630342999999997
4.272000 0.32288043
4.273000 0.29946582
4.274000 0.27606527
4.275000 0.25268449000000004
4.276000 0.22932924
4.277000 0.20600532000000002
4.278000 0.18271859
4.279000 0.15947495
4.280000 0.1362804
4.281000 0.11314094
4.282000 0.09006262999999999
4.283000 0.067051547
4.284000 0.044113796
4.285000 0.021255483
4.286000 -0.0015172998999999998
4.287000 -0.024198488
4.288000 -0.046782056
4.289000 -0.069262041
4.290000 -0.091632555
4.291000 -0.11388778
4.292000 -0.13602201
4.293000 -0.15802964
4.294000 -0.17990518
4.295000 -0.20164324
4.296000 -0.22323856
4.297000 -0.24468601
4.298000 -0.26598056000000003
4.299000 -0.28711729999999996
4.300000 -0.30809143
4.301000 -0.32889824
4.302000 -0.34953312000000003
4.303000 -0.3699915
4.304000 -0.39026891
4.305000 -0.41036089
4.306000 -0.43026311
4.307000 -0.44997116000000004
4.308000 -0.46948069
4.309000 -0.48878742
4.310000 -0.50788703
4.311000 -0.5267751900000001
4.312000 -0.5454476500000001
4.313000 -0.56390008
4.314000 -0.5821282
4.315000 -0.60012778
4.316000 -0.61789458
4.317000 -0.63542435
4.318000 -0.652713
4.319000 -0.66975649
4.320000 -0.68655075
4.321000 -0.7030918700000001
4.322000 -0.71937614
4.323000 -0.73539983
4.324000 -0.75115939
4.325000 -0.76665147
4.326000 -0.7818728699999999
4.327000 -0.7968205
4.328000 -0.8114915300000001
4.329000 -0.82588326
4.330000 -0.83999317
4.331000 -0.8538187500000001
4.332000 -0.8673579400000001
4.333000 -0.8806085199999999
4.334000 -0.8935686199999999
4.335000 -0.9062362799999999
4.336000 -0.91860984
4.337000 -0.9306876000000001
4.338000 -0.9424679
4.339000 -0.95394906
4.340000 -0.9651295799999999
4.341000 -0.9760078
4.342000 -0.9865820399999999
4.343000 -0.9968507999999999
4.344000 -1.0068123
4.345000 -1.0164648
4.346000 -1.0258066
4.347000 -1.0348359999999999
4.348000 -1.0435510000000001
4.349000 -1.05195
4.350000 -1.0600311
4.351000 -1.0677924
4.352000 -1.0752323
4.353000 -1.082349
4.354000 -1.0891411
4.355000 -1.0956069000000002
4.356000 -1.1017451
4.357000 -1.1075546
4.358000 -1.1130344
4.359000 -1.1181837
4.360000 -1.1230018
4.361000 -1.1274884
4.362000 -1.1316434
4.363000 -1.1354668
4.364000 -1.1389589
4.365000 -1.1421202
4.366000 -1.1449515000000001
4.367000 -1.1474537
4.368000 -1.1496278
4.369000 -1.1514752
4.370000 -1.1529972
4.371000 -1.1541952
4.372000 -1.155071
4.373000 -1.1556259
4.374000 -1.1558617
4.375000 -1.1557802000000001
4.376000 -1.1553826999999999
4.377000 -1.154671
4.378000 -1.1536465
4.379000 -1.1523107
4.380000 -1.1506650999999999
4.381000 -1.1487108
4.382000 -1.1464491
4.383000 -1.1438812
4.384000 -1.1410082
4.385000 -1.1378312
4.386000 -1.1343512
4.387000 -1.1305692
4.388000 -1.1264863
4.389000 -1.1221037999999999
4.390000 -1.1174227
4.391000 -1.1124444
4.392000 -1.1071704
4.393000 -1.1016022
4.394000 -1.0957417
4.395000 -1.0895907999999999
4.396000 -1.0831515999999999
4.397000 -1.0764266
4.398000 -1.0694184
4.399000 -1.0621297
4.400000 -1.0545636
4.401000 -1.0467232
4.402000 -1.038612
4.403000 -1.0302334
4.404000 -1.0215911
4.405000 -1.012689
4.406000 -1.0035307
4.407000 -0.9941203500000001
4.408000 -0.98446179
4.409000 -0.97455904
4.410000 -0.964416
4.411000 -0.9540366
4.412000 -0.94342474
4.413000 -0.93258414
4.414000 -0.92151864
4.415000 -0.91023184
4.416000 -0.8987274
4.417000 -0.88700876
4.418000 -0.8750794500000001
4.419000 -0.8629428200000001
4.420000 -0.8506022400000001
4.421000 -0.83806105
4.422000 -0.8253226100000001
4.423000 -0.81239026
4.424000 -0.7992674599999999
4.425000 -0.78595765
4.426000 -0.77246437
4.427000 -0.75879125
4.428000 -0.74494202
4.429000 -0.73092058
4.430000 -0.71673091
4.431000 -0.70237713
4.432000 -0.68786349
4.433000 -0.6731944200000001
4.434000 -0.65837437
4.435000 -0.64340807
4.436000 -0.6283002
4.437000 -0.61305566
4.438000 -0.59767929
4.439000 -0.58217607
4.440000 -0.56655104
4.441000 -0.55080913
4.442000 -0.53495541
4.443000 -0.51899478
4.444000 -0.50293221
4.445000 -0.48677251000000005
4.446000 -0.47052051
4.447000 -0.45418087
4.448000 -0.43775826
4.449000 -0.42125718
4.450000 -0.40468205999999995
4.451000 -0.38803723
4.452000 -0.37132695
4.453000 -0.35455546
4.454000 -0.3377269
4.455000 -0.32084537999999996
4.456000 -0.30391503000000003
4.457000 -0.28693995
4.458000 -0.26992426999999997
4.459000 -0.25287215
4.460000 -0.23578783
4.461000 -0.21867559000000003
4.462000 -0.20153980999999999
4.463000 -0.18438499
4.464000 -0.16721566999999998
4.465000 -0.15003654
4.466000 -0.13285236
4.467000 -0.11566799
4.468000 -0.09848839799999999
4.469000 -0.081318582
4.470000 -0.064163632
4.471000 -0.04702867
4.472000 -0.029918834
4.473000 -0.012839255
4.474000 0.0042049574
4.475000 0.021208743000000002
4.476000 0.038167110000000004
4.477000 0.055075157000000007
4.478000 0.071928086
4.479000 0.088721223
4.480000 0.10545003
4.481000 0.12211013999999999
4.482000 0.13869728
4.483000 0.15520739
4.484000 0.1716365
4.485000 0.18798081
4.486000 0.20423667
4.487000 0.22040049
4.488000 0.23646886
4.489000 0.25243836000000003
4.490000 0.2683057
4.491000 0.28406759
4.492000 0.29972076999999997
4.493000 0.31526198
4.494000 0.33068792
4.495000 0.34599525
4.496000 0.36118061
4.497000 0.37624049
4.498000 0.39117136
4.499000 0.40596955999999995
4.500000 0.42063142000000003
4.501000 0.43515311999999995
4.502000 0.44953073
4.503000 0.46376036
4.504000 0.477838
4.505000 0.49175959999999996
4.506000 0.5055211000000001
4.507000 0.51911846
4.508000 0.53254766
4.509000 0.54580471
4.510000 0.5588857899999999
4.511000 0.5717870300000001
4.512000 0.58450485
4.513000 0.59703565
4.514000 0.60937605
4.515000 0.6215228700000001
4.516000 0.63347304
4.517000 0.64522373
4.518000 0.65677217
4.519000 0.66811591
4.520000 0.67925258
4.521000 0.69018002
4.522000 0.70089614
4.523000 0.7113989900000001
4.524000 0.7216868000000001
4.525000 0.73175784
4.526000 0.7416104
4.527000 0.7512428800000001
4.528000 0.7606537099999999
4.529000 0.7698413000000001
4.530000 0.7788040199999999
4.531000 0.7875402499999999
4.532000 0.7960483399999999
4.533000 0.8043266800000001
4.534000 0.8123734
4.535000 0.8201867300000001
4.536000 0.82776481
4.537000 0.83510578
4.538000 0.84220767
4.539000 0.84906854
4.540000 0.8556864200000001
4.541000 0.86205946
4.542000 0.8681856099999999
4.543000 0.87406309
4.544000 0.8796901399999999
4.545000 0.88506499
4.546000 0.89018606
4.547000 0.8950519400000001
4.548000 0.8996612399999999
4.549000 0.90401284
4.550000 0.9081056299999999
4.551000 0.91193877
4.552000 0.9155116
4.553000 0.91882357
4.554000 0.92187431
4.555000 0.92466362
4.556000 0.92719132
4.557000 0.9294574099999999
4.558000 0.9314620900000001
4.559000 0.93320552
4.560000 0.9346879100000001
4.561000 0.93590962
4.562000 0.93687102
4.563000 0.9375724
4.564000 0.93801413
4.565000 0.93819657
4.566000 0.9381201100000001
4.567000 0.93778502
4.568000 0.93719158
4.569000 0.93634007
4.570000 0.9352307799999999
4.571000 0.93386387
4.572000 0.93223965
4.573000 0.9303583799999999
4.574000 0.92822034
4.575000 0.9258258199999999
4.576000 0.92317527
4.577000 0.92026908
4.578000 0.9171077999999999
4.579000 0.91369217
4.580000 0.9100228499999999
4.581000 0.90610068
4.582000 0.90192677
4.583000 0.89750215
4.584000 0.8928280300000001
4.585000 0.88790581
4.586000 0.8827369700000001
4.587000 0.87732309
4.588000 0.87166596
4.589000 0.86576724
4.590000 0.8596289
4.591000 0.85325278
4.592000 0.8466409500000001
4.593000 0.8397954500000001
4.594000 0.83271824
4.595000 0.8254114499999999
4.596000 0.81787705
4.597000 0.81011709
4.598000 0.8021336
4.599000 0.79392856
4.600000 0.7855040000000001
4.601000 0.77686175
4.602000 0.7680037500000001
4.603000 0.75893188
4.604000 0.74964799
4.605000 0.7401539
4.606000 0.73045148
4.607000 0.72054258
4.608000 0.71042911
4.609000 0.70011299
4.610000 0.68959622
4.611000 0.6788808900000001
4.612000 0.66796909
4.613000 0.65686312
4.614000 0.64556533
4.615000 0.63407822
4.616000 0.62240441
4.617000 0.61054663
4.618000 0.59850775
4.619000 0.5862907500000001
4.620000 0.57389881
4.621000 0.56133512
4.622000 0.54860301
4.623000 0.53570597
4.624000 0.52264743
4.625000 0.50943093
4.626000 0.49606008
4.627000 0.48253848
4.628000 0.46886969
4.629000 0.45505729999999994
4.630000 0.44110483000000006
4.631000 0.42701573
4.632000 0.41279335999999994
4.633000 0.39844108
4.634000 0.38396206
4.635000 0.36935946
4.636000 0.35463632
4.637000 0.33979562999999996
4.638000 0.32484024
4.639000 0.30977295000000005
4.640000 0.29459656
4.641000 0.27931377
4.642000 0.26392727
4.643000 0.24843977
4.644000 0.23285397
4.645000 0.21717260000000002
4.646000 0.20139844
4.647000 0.18553433
4.648000 0.16958321
4.649000 0.15354808
4.650000 0.13743205
4.651000 0.12123832999999999
4.652000 0.10497022999999998
4.653000 0.088631187
4.654000 0.072224723
4.655000 0.05575447
4.656000 0.039224132
4.657000 0.022637504
4.658000 0.0059984402
4.659000 -0.010689155
4.660000 -0.02742135
4.661000 -0.044194196000000005
4.662000 -0.061003742
4.663000 -0.07784606399999999
4.664000 -0.09471727
4.665000 -0.11161352
4.666000 -0.12853103
4.667000 -0.14546610000000001
4.668000 -0.16241512
4.669000 -0.17937457
4.670000 -0.19634101
4.671000 -0.21331108
4.672000 -0.23028153999999998
4.673000 -0.24724926
4.674000 -0.26421114
4.675000 -0.28116414
4.676000 -0.29810534
4.677000 -0.31503183
4.678000 -0.33194073
4.679000 -0.3488292
4.680000 -0.36569436
4.681000 -0.38253337
4.682000 -0.39934334000000005
4.683000 -0.41612135
4.684000 -0.43286448
4.685000 -0.44956976
4.686000 -0.46623410000000004
4.687000 -0.48285439
4.688000 -0.49942755
4.689000 -0.5159503799999999
4.690000 -0.53241965
4.691000 -0.54883217
4.692000 -0.56518461
4.693000 -0.58147376
4.694000 -0.59769638
4.695000 -0.61384924
4.696000 -0.62992913
4.697000 -0.6459329300000001
4.698000 -0.66185752
4.699000 -0.67769992
4.700000 -0.6934572
4.701000 -0.70912652
4.702000 -0.72470512
4.703000 -0.74019027
4.704000 -0.75557944
4.705000 -0.77087008
4.706000 -0.7860598200000001
4.707000 -0.8011462199999999
4.708000 -0.81612701
4.709000 -0.83099995
4.710000 -0.84576281
4.711000 -0.86041335
4.712000 -0.87494943
4.713000 -0.88936891
4.714000 -0.90366956
4.715000 -0.9178492200000001
4.716000 -0.93190568
4.717000 -0.94583677
4.718000 -0.95964018
4.719000 -0.97331367
4.720000 -0.98685492
4.721000 -1.0002616
4.722000 -1.0135313
4.723000 -1.026662
4.724000 -1.0396509999999999
4.725000 -1.0524963
4.726000 -1.0651954
4.727000 -1.0777462999999998
4.728000 -1.0901467999999999
4.729000 -1.1023946999999998
4.730000 -1.114488
4.731000 -1.1264249
4.732000 -1.1382033999999999
4.733000 -1.149822
4.734000 -1.1612791
4.735000 -1.172573
4.736000 -1.1837026000000002
4.737000 -1.1946665
4.738000 -1.2054636
4.739000 -1.2160928999999998
4.740000 -1.2265534
4.741000 -1.2368442
4.742000 -1.2469645999999999
4.743000 -1.2569136
4.744000 -1.2666907
4.745000 -1.2762951
4.746000 -1.2857260000000001
4.747000 -1.2949828
4.748000 -1.3040647
4.749000 -1.3129708
4.750000 -1.3217005
4.751000 -1.3302528
4.752000 -1.3386269
4.753000 -1.3468218
4.754000 -1.3548365999999998
4.755000 -1.3626703
4.756000 -1.3703219
4.757000 -1.3777902
4.758000 -1.3850745
4.759000 -1.3921735
4.760000 -1.3990864
4.761000 -1.4058122
4.762000 -1.4123501
4.763000 -1.4186993
4.764000 -1.4248591
4.765000 -1.4308288
4.766000 -1.4366079
4.767000 -1.442196
4.768000 -1.447593
4.769000 -1.4527985
4.770000 -1.4578125000000002
4.771000 -1.4626351
4.772000 -1.4672665
4.773000 -1.4717069
4.774000 -1.4759568
4.775000 -1.4800164
4.776000 -1.4838864999999999
4.777000 -1.4875676
4.778000 -1.4910602
4.779000 -1.4943652
4.780000 -1.4974832
4.781000 -1.5004148
4.782000 -1.5031608
4.783000 -1.5057219
4.784000 -1.5080988
4.785000 -1.5102921999999999
4.786000 -1.5123026
4.787000 -1.5141306
4.788000 -1.5157767
4.789000 -1.5172414
4.790000 -1.5185254000000001
4.791000 -1.5196289
4.792000 -1.5205524
4.793000 -1.5212963
4.794000 -1.5218612
4.795000 -1.5222474
4.796000 -1.5224555
4.797000 -1.5224858000000001
4.798000 -1.5223391
4.799000 -1.522016
4.800000 -1.5215171
4.801000 -1.5208431999999998
4.802000 -1.5199951999999999
4.803000 -1.518974
4.804000 -1.5177806999999999
4.805000 -1.5164164
4.806000 -1.5148823
4.807000 -1.5131798
4.808000 -1.5113101
4.809000 -1.5092748
4.810000 -1.5070753
4.811000 -1.5047131
4.812000 -1.5021898
4.813000 -1.4995068
4.814000 -1.4966659
4.815000 -1.4936686
4.816000 -1.4905165999999999
4.817000 -1.4872112
4.818000 -1.4837542000000001
4.819000 -1.480147
4.820000 -1.4763910999999998
4.821000 -1.4724881
4.822000 -1.4684394
4.823000 -1.4642465
4.824000 -1.4599107999999998
4.825000 -1.4554338
4.826000 -1.4508168
4.827000 -1.4460614999999999
4.828000 -1.4411692999999999
4.829000 -1.4361416999999999
4.830000 -1.4309802
4.831000 -1.4256865
4.832000 -1.4202622
4.833000 -1.4147089
4.834000 -1.4090284
4.835000 -1.4032224
4.836000 -1.3972929
4.837000 -1.3912416
4.838000 -1.3850704999999999
4.839000 -1.3787815
4.840000 -1.3723767
4.841000 -1.3658580999999999
4.842000 -1.3592279
4.843000 -1.3524879
4.844000 -1.3456404
4.845000 -1.3386875
4.846000 -1.3316313
4.847000 -1.3244738
4.848000 -1.3172171
4.849000 -1.3098632000000001
4.850000 -1.3024141
4.851000 -1.2948718
4.852000 -1.2872382
4.853000 -1.2795152
4.854000 -1.2717047000000001
4.855000 -1.2638083
4.856000 -1.2558279
4.857000 -1.247765
4.858000 -1.2396215
4.859000 -1.2313991
4.860000 -1.2230993000000001
4.861000 -1.2147238
4.862000 -1.2062743
4.863000 -1.1977525
4.864000 -1.1891602
4.865000 -1.1804989
4.866000 -1.1717705
4.867000 -1.162977
4.868000 -1.1541202
4.869000 -1.1452021
4.870000 -1.1362247
4.871000 -1.1271901
4.872000 -1.1181005000000002
4.873000 -1.1089579
4.874000 -1.0997645999999999
4.875000 -1.0905229
4.876000 -1.0812347999999998
4.877000 -1.0719026
4.878000 -1.0625287
4.879000 -1.0531152
4.880000 -1.0436641
4.881000 -1.0341777
4.882000 -1.0246579
4.883000 -1.0151067999999999
4.884000 -1.0055263
4.885000 -0.99591827
4.886000 -0.9862844799999999
4.887000 -0.97662667
4.888000 -0.9669465
4.889000 -0.95724557
4.890000 -0.94752545
4.891000 -0.9377876300000001
4.892000 -0.92803352
4.893000 -0.9182644999999999
4.894000 -0.90848189
4.895000 -0.89868717
4.896000 -0.8888815499999999
4.897000 -0.87906644
4.898000 -0.86924313
4.899000 -0.85941302
4.900000 -0.8495774100000001
4.901000 -0.8397377100000001
4.902000 -0.8298953099999999
4.903000 -0.82005169
4.904000 -0.8102082599999999
4.905000 -0.8003666099999999
4.906000 -0.79052811
4.907000 -0.78069447
4.908000 -0.77086724
4.909000 -0.7610480799999999
4.910000 -0.75123855
4.911000 -0.74144038
4.912000 -0.73165521
4.913000 -0.72188471
4.914000 -0.71213054
4.915000 -0.70239436
4.916000 -0.69267773
4.917000 -0.6829822400000001
4.918000 -0.67330948
4.919000 -0.6636608399999999
4.920000 -0.6540378099999999
4.921000 -0.64444174
4.922000 -0.63487389
4.923000 -0.6253355199999999
4.924000 -0.61582779
4.925000 -0.60635176
4.926000 -0.59690848
4.927000 -0.58749896
4.928000 -0.57812408
4.929000 -0.56878468
4.930000 -0.5594816100000001
4.931000 -0.55021564
4.932000 -0.54098759
4.933000 -0.53179814
4.934000 -0.52264803
4.935000 -0.51353793
4.936000 -0.50446857
4.937000 -0.49544065000000004
4.938000 -0.48645483
4.939000 -0.47751184999999996
4.940000 -0.46861237
4.941000 -0.45975712
4.942000 -0.45094676
4.943000 -0.44218199
4.944000 -0.43346351000000005
4.945000 -0.42479197
4.946000 -0.41616806
4.947000 -0.40759239
4.948000 -0.39906561999999995
4.949000 -0.39058835
4.950000 -0.38216116
4.951000 -0.37378464
4.952000 -0.36545929
4.953000 -0.35718563000000003
4.954000 -0.34896412
4.955000 -0.34079521
4.956000 -0.3326793
4.957000 -0.32461677
4.958000 -0.316608
4.959000 -0.30865329
4.960000 -0.30075294999999996
4.961000 -0.29290724
4.962000 -0.28511642
4.963000 -0.27738072
4.964000 -0.26970035000000003
4.965000 -0.26207552
4.966000 -0.25450638
4.967000 -0.24699313
4.968000 -0.23953591000000002
4.969000 -0.23213488
4.970000 -0.22479019
4.971000 -0.21750194
4.972000 -0.21027026
4.973000 -0.20309526
4.974000 -0.19597702
4.975000 -0.18891559000000002
4.976000 -0.18191104
4.977000 -0.17496337
4.978000 -0.16807258
4.979000 -0.16123862
4.980000 -0.15446141
4.981000 -0.14774081
4.982000 -0.14107665
4.983000 -0.13446872
4.984000 -0.12791674
4.985000 -0.12142038
4.986000 -0.11497927
4.987000 -0.10859299000000001
4.988000 -0.10226107
4.989000 -0.095982978
4.990000 -0.089758163
4.991000 -0.083586026
4.992000 -0.077465945
4.993000 -0.071397267
4.994000 -0.065379334
4.995000 -0.059411470999999993
4.996000 -0.053492991999999996
4.997000 -0.047623224
4.998000 -0.041801491
4.999000 -0.036027137
5.000000 -0.030299521
5.001000 -0.024618013
5.002000 -0.018982008999999998
5.003000 -0.013390917
5.004000 -0.0078441721
5.005000 -0.0023412253000000003
5.006000 0.0031184579999999997
5.007000 0.0085353946
5.008000 0.01391009
5.009000 0.019243042000000002
5.010000 0.024534744
5.011000 0.029785694999999997
5.012000 0.034996387000000004
5.013000 0.040167326
5.014000 0.045299027
5.015000 0.050392019
5.016000 0.055446854000000004
5.017000 0.060464098
5.018000 0.065444352
5.019000 0.070388225
5.020000 0.075296371
5.021000 0.080169464
5.022000 0.085008214
5.023000 0.089813367
5.024000 0.09458569700000001
5.025000 0.09932600700000001
5.026000 0.10403515
5.027000 0.10871398
5.028000 0.11336341
5.029000 0.11798437
5.030000 0.12257779
5.031000 0.12714467000000002
5.032000 0.131686
5.033000 0.13620278
5.034000 0.14069604
5.035000 0.14516681
5.036000 0.14961612
5.037000 0.15404500000000002
5.038000 0.15845449
5.039000 0.16284561
5.040000 0.16721938
5.041000 0.17157679
5.042000 0.17591886
5.043000 0.18024655
5.044000 0.18456083
5.045000 0.18886265
5.046000 0.19315294000000002
5.047000 0.19743260999999998
5.048000 0.20170258
5.049000 0.20596373
5.050000 0.21021692000000003
5.051000 0.21446303
5.052000 0.21870292000000002
5.053000 0.22293741
5.054000 0.22716735999999998
5.055000 0.23139357
5.056000 0.23561683000000003
5.057000 0.23983797999999998
5.058000 0.24405781000000001
5.059000 0.24827708999999998
5.060000 0.25249666
5.061000 0.25671727
5.062000 0.26093975
5.063000 0.26516491
5.064000 0.26939353
5.065000 0.27362646
5.066000 0.27786454
5.067000 0.2821086
5.068000 0.28635953000000003
5.069000 0.29061821
5.070000 0.29488553
5.071000 0.29916244000000003
5.072000 0.30344988
5.073000 0.30774879
5.074000 0.31206016
5.075000 0.31638495
5.076000 0.32072417
5.077000 0.32507877
5.078000 0.32944975
5.079000 0.33383807
5.080000 0.33824467
5.081000 0.3426705
5.082000 0.34711643000000003
5.083000 0.35158332999999997
5.084000 0.35607205000000003
5.085000 0.36058337
5.086000 0.36511803
5.087000 0.36967674
5.088000 0.37426017
5.089000 0.37886894000000004
5.090000 0.38350364000000003
5.091000 0.38816482
5.092000 0.39285300000000006
5.093000 0.39756866
5.094000 0.40231226
5.095000 0.40708426000000003
5.096000 0.41188505
5.097000 0.41671507
5.098000 0.42157476
5.099000 0.42646452999999995
5.100000 0.4313848
5.101000 0.43633598999999995
5.102000 0.44131852
5.103000 0.4463328
5.104000 0.45137932000000003
5.105000 0.45645852000000003
5.106000 0.46157087
5.107000 0.46671689
5.108000 0.47189709999999996
5.109000 0.47711194
5.110000 0.48236199999999996
5.111000 0.48764776
5.112000 0.49296976
5.113000 0.49832849999999995
5.114000 0.50372449
5.115000 0.50915824
5.116000 0.51463027
5.117000 0.520141
5.118000 0.52569089
5.119000 0.5312803199999999
5.120000 0.53690965
5.121000 0.5425792700000001
5.122000 0.5482894399999999
5.123000 0.55404045
5.124000 0.55983244
5.125000 0.56566563
5.126000 0.57154014
5.127000 0.57745604
5.128000 0.58341338
5.129000 0.58941217
5.130000 0.5954524
5.131000 0.6015340800000001
5.132000 0.60765711
5.133000 0.6138214399999999
5.134000 0.62002698
5.135000 0.62627364
5.136000 0.63256137
5.137000 0.6388901300000001
5.138000 0.64525981
5.139000 0.65167034
5.140000 0.65812171
5.141000 0.66461382
5.142000 0.67114667
5.143000 0.67772022
5.144000 0.68433438
5.145000 0.69098915
5.146000 0.69768443
5.147000 0.70442008
5.148000 0.71119606
5.149000 0.71801217
5.150000 0.72486824
5.151000 0.7317640799999999
5.152000 0.73869936
5.153000 0.7456738
5.154000 0.75268708
5.155000 0.75973873
5.156000 0.7668283300000001
5.157000 0.77395537
5.158000 0.78111934
5.159000 0.7883195799999999
5.160000 0.79555558
5.161000 0.8028267
5.162000 0.81013218
5.163000 0.81747146
5.164000 0.82484381
5.165000 0.83224857
5.166000 0.83968509
5.167000 0.84715271
5.168000 0.85465079
5.169000 0.86217877
5.170000 0.86973608
5.171000 0.8773220700000001
5.172000 0.88493638
5.173000 0.89257834
5.174000 0.9002476
5.175000 0.90794377
5.176000 0.91566639
5.177000 0.92341499
5.178000 0.9311893
5.179000 0.9389888500000001
5.180000 0.94681326
5.181000 0.9546620800000001
5.182000 0.96253483
5.183000 0.9704310400000001
5.184000 0.97835017
5.185000 0.9862916500000001
5.186000 0.9942548299999999
5.187000 1.0022389
5.188000 1.0102431
5.189000 1.0182666999999999
5.190000 1.0263085
5.191000 1.0343678
5.192000 1.0424434
5.193000 1.0505342
5.194000 1.0586389999999999
5.195000 1.0667567
5.196000 1.074886
5.197000 1.0830258000000001
5.198000 1.0911746999999998
5.199000 1.0993316
5.200000 1.1074952
5.201000 1.1156644
5.202000 1.123838
5.203000 1.132015
5.204000 1.1401942999999999
5.205000 1.1483748999999999
5.206000 1.1565560000000001
5.207000 1.1647365
5.208000 1.1729158
5.209000 1.1810931
5.210000 1.1892676
5.211000 1.1974387
5.212000 1.2056054999999999
5.213000 1.2137676
5.214000 1.2219242
5.215000 1.2300746
5.216000 1.2382181
5.217000 1.2463541
5.218000 1.2544816
5.219000 1.2625999
5.220000 1.2707080000000002
5.221000 1.278805
5.222000 1.2868898
5.223000 1.2949613
5.224000 1.3030183000000002
5.225000 1.3110594
5.226000 1.3190834
5.227000 1.3270888
5.228000 1.3350742
5.229000 1.343038
5.230000 1.3509788
5.231000 1.3588948
5.232000 1.3667846000000001
5.233000 1.3746466000000002
5.234000 1.3824793
5.235000 1.3902809999999999
5.236000 1.3980504
5.237000 1.4057861
5.238000 1.4134866
5.239000 1.4211508
5.240000 1.4287773
5.241000 1.4363650000000001
5.242000 1.443913
5.243000 1.4514202999999999
5.244000 1.4588860000000001
5.245000 1.4663092
5.246000 1.4736891
5.247000 1.4810249
5.248000 1.4883161
5.249000 1.4955616999999999
5.250000 1.5027612
5.251000 1.5099139
5.252000 1.5170189
5.253000 1.5240755
5.254000 1.5310829
5.255000 1.5380401
5.256000 1.5449463
5.257000 1.5518005
5.258000 1.5586015
5.259000 1.5653482
5.260000 1.5720395000000003
5.261000 1.5786741
5.262000 1.5852506999999998
5.263000 1.5917679
5.264000 1.5982245999999998
5.265000 1.6046192000000001
5.266000 1.6109504000000001
5.267000 1.6172167000000002
5.268000 1.6234171
5.269000 1.62955
5.270000 1.6356142
5.271000 1.6416086
5.272000 1.6475317999999999
5.273000 1.6533829
5.274000 1.6591607000000002
5.275000 1.6648643
5.276000 1.6704925999999998
5.277000 1.676045
5.278000 1.6815204000000001
5.279000 1.6869182
5.280000 1.6922375
5.281000 1.6974777
5.282000 1.702638
5.283000 1.7077176
5.284000 1.7127158
5.285000 1.7176319
5.286000 1.7224651
5.287000 1.7272144999999999
5.288000 1.7318793
5.289000 1.7364586000000002
5.290000 1.7409515
5.291000 1.7453568
5.292000 1.7496734999999999
5.293000 1.7539006
5.294000 1.7580368
5.295000 1.7620809000000002
5.296000 1.766032
5.297000 1.7698886
5.298000 1.7736496000000002
5.299000 1.777314
5.300000 1.7808806
5.301000 1.7843483
5.302000 1.7877161999999998
5.303000 1.7909832
5.304000 1.7941487999999999
5.305000 1.7972119000000002
5.306000 1.8001719999999999
5.307000 1.8030287999999999
5.308000 1.8057816
5.309000 1.8084301
5.310000 1.8109739
5.311000 1.8134129999999997
5.312000 1.8157474999999998
5.313000 1.8179769
5.314000 1.8201014000000002
5.315000 1.8221211000000002
5.316000 1.8240356999999998
5.317000 1.8258454
5.318000 1.8275499000000002
5.319000 1.8291494
5.320000 1.8306432000000001
5.321000 1.8320315
5.322000 1.8333135
5.323000 1.8344889999999998
5.324000 1.8355574
5.325000 1.8365179999999999
5.326000 1.83737
5.327000 1.8381126
5.328000 1.8387449999999999
5.329000 1.8392662
5.330000 1.8396751999999998
5.331000 1.839971
5.332000 1.8401526000000001
5.333000 1.8402190999999999
5.334000 1.8401694
5.335000 1.8400026
5.336000 1.839718
5.337000 1.8393148000000001
5.338000 1.8387921
5.339000 1.8381497
5.340000 1.8373869
5.341000 1.8365034999999998
5.342000 1.8354993
5.343000 1.8343743
5.344000 1.8331283999999999
5.345000 1.8317619
5.346000 1.8302749999999999
5.347000 1.8286680999999998
5.348000 1.8269416
5.349000 1.8250959
5.350000 1.8231316000000002
5.351000 1.8210491
5.352000 1.8188491
5.353000 1.8165319999999998
5.354000 1.8140983
5.355000 1.8115481
5.356000 1.8088821000000002
5.357000 1.8061005
5.358000 1.8032031
5.359000 1.8001903
5.360000 1.797062
5.361000 1.7938180000000001
5.362000 1.7904581999999998
5.363000 1.7869823
5.364000 1.78339
5.365000 1.7796809
5.366000 1.7758546
5.367000 1.7719109
5.368000 1.7678490000000002
5.369000 1.7636688
5.370000 1.75937
5.371000 1.7549524
5.372000 1.7504157
5.373000 1.7457599000000001
5.374000 1.740985
5.375000 1.7360910999999999
5.376000 1.7310783
5.377000 1.7259471
5.378000 1.720698
5.379000 1.7153313
5.380000 1.7098477
5.381000 1.7042479
5.382000 1.6985325
5.383000 1.6927022
5.384000 1.686758
5.385000 1.6807005
5.386000 1.6745307
5.387000 1.6682491000000002
5.388000 1.6618567
5.389000 1.6553539999999998
5.390000 1.6487416000000001
5.391000 1.64202
5.392000 1.6351898999999999
5.393000 1.6282516
5.394000 1.6212054
5.395000 1.6140515000000002
5.396000 1.6067903000000001
5.397000 1.5994219
5.398000 1.5919466
5.399000 1.5843643
5.400000 1.5766753000000002
5.401000 1.5688796
5.402000 1.5609774
5.403000 1.5529688
5.404000 1.5448543000000001
5.405000 1.5366339999999998
5.406000 1.5283084
5.407000 1.5198778
5.408000 1.511343
5.409000 1.5027044999999999
5.410000 1.4939631
5.411000 1.4851197999999999
5.412000 1.4761752
5.413000 1.4671305000000001
5.414000 1.4579868
5.415000 1.4487451
5.416000 1.4394065
5.417000 1.4299722000000001
5.418000 1.4204434
5.419000 1.4108211000000002
5.420000 1.4011064
5.421000 1.3913004
5.422000 1.3814039999999999
5.423000 1.371418
5.424000 1.3613434
5.425000 1.3511807
5.426000 1.3409305999999999
5.427000 1.3305937
5.428000 1.3201702
5.429000 1.3096606
5.430000 1.2990652999999999
5.431000 1.2883843000000001
5.432000 1.2776179
5.433000 1.2667664
5.434000 1.25583
5.435000 1.2448089
5.436000 1.2337034
5.437000 1.2225138
5.438000 1.2112407
5.439000 1.1998845
5.440000 1.1884459
5.441000 1.1769257
5.442000 1.1653248999999999
5.443000 1.1536444
5.444000 1.1418853
5.445000 1.130049
5.446000 1.1181368
5.447000 1.1061503
5.448000 1.0940908
5.449000 1.0819602
5.450000 1.0697599
5.451000 1.0574915
5.452000 1.0451568
5.453000 1.0327574000000002
5.454000 1.0202947
5.455000 1.0077702
5.456000 0.9951853199999999
5.457000 0.98254131
5.458000 0.96983938
5.459000 0.95708054
5.460000 0.94426563
5.461000 0.9313955
5.462000 0.91847079
5.463000 0.90549197
5.464000 0.89245951
5.465000 0.87937377
5.466000 0.8662350500000001
5.467000 0.85304352
5.468000 0.83979946
5.469000 0.8265030600000001
5.470000 0.8131545
5.471000 0.79975398
5.472000 0.78630196
5.473000 0.7727987599999999
5.474000 0.7592449
5.475000 0.74564102
5.476000 0.73198783
5.477000 0.71828621
5.478000 0.70453715
5.479000 0.69074174
5.480000 0.67690122
5.481000 0.66301688
5.482000 0.64909016
5.483000 0.63512255
5.484000 0.62111565
5.485000 0.60707103
5.486000 0.5929902699999999
5.487000 0.57887495
5.488000 0.56472667
5.489000 0.5505469199999999
5.490000 0.53633712
5.491000 0.52209869
5.492000 0.50783283
5.493000 0.49354075
5.494000 0.47922344000000006
5.495000 0.46488186
5.496000 0.45051681999999993
5.497000 0.43612900000000004
5.498000 0.42171902
5.499000 0.40728739
5.500000 0.39283456
5.501000 0.3783609
5.502000 0.3638668
5.503000 0.34935258
5.504000 0.33481857
5.505000 0.32026516
5.506000 0.30569276
5.507000 0.29110184
5.508000 0.27649296
5.509000 0.26186674
5.510000 0.24722391
5.511000 0.23256531
5.512000 0.21789188
5.513000 0.20320466999999998
5.514000 0.18850482
5.515000 0.17379355999999999
5.516000 0.15907219
5.517000 0.14434209
5.518000 0.12960467
5.519000 0.11486136
5.520000 0.10011364
5.521000 0.08536292000000001
5.522000 0.070610619
5.523000 0.055858085
5.524000 0.041106602
5.525000 0.026357375
5.526000 0.011611504
5.527000 -0.0031300100000000003
5.528000 -0.017866273
5.529000 -0.032596503
5.530000 -0.047320026
5.531000 -0.06203627
5.532000 -0.07674475800000001
5.533000 -0.091445085
5.534000 -0.10613692
5.535000 -0.12081997000000001
5.536000 -0.13549395
5.537000 -0.15015863
5.538000 -0.16481373
5.539000 -0.17945896
5.540000 -0.19409395
5.541000 -0.20871828000000003
5.542000 -0.22333148
5.543000 -0.23793294
5.544000 -0.25252199
5.545000 -0.26709784000000003
5.546000 -0.28165963
5.547000 -0.29620638
5.548000 -0.31073701
5.549000 -0.32525039
5.550000 -0.33974533
5.551000 -0.3542206
5.552000 -0.36867489
5.553000 -0.38310695
5.554000 -0.39751548000000003
5.555000 -0.41189925
5.556000 -0.42625703
5.557000 -0.44058771
5.558000 -0.45489021999999996
5.559000 -0.46916357000000003
5.560000 -0.48340694
5.561000 -0.49761953
5.562000 -0.5118007299999999
5.563000 -0.5259499400000001
5.564000 -0.54006679
5.565000 -0.5541509
5.566000 -0.56820204
5.567000 -0.58222003
5.568000 -0.5962047699999999
5.569000 -0.61015617
5.570000 -0.6240741799999999
5.571000 -0.6379587600000001
5.572000 -0.65180976
5.573000 -0.66562709
5.574000 -0.6794105699999999
5.575000 -0.69315997
5.576000 -0.7068749099999999
5.577000 -0.72055487
5.578000 -0.73419935
5.579000 -0.7478076499999999
5.580000 -0.76137898
5.581000 -0.7749124
5.582000 -0.78840693
5.583000 -0.80186138
5.584000 -0.81527466
5.585000 -0.8286454699999999
5.586000 -0.8419725100000001
5.587000 -0.85525448
5.588000 -0.86849006
5.589000 -0.88167805
5.590000 -0.89481724
5.591000 -0.90790642
5.592000 -0.9209445700000001
5.593000 -0.93393074
5.594000 -0.9468642100000001
5.595000 -0.9597442100000001
5.596000 -0.9725701999999999
5.597000 -0.9853417999999999
5.598000 -0.9980588199999999
5.599000 -1.010721
5.600000 -1.0233284
5.601000 -1.035881
5.602000 -1.0483791
5.603000 -1.0608228000000002
5.604000 -1.0732123999999998
5.605000 -1.0855481
5.606000 -1.0978302
5.607000 -1.1100588999999998
5.608000 -1.1222344
5.609000 -1.1343568
5.610000 -1.146426
5.611000 -1.1584419000000001
5.612000 -1.1704043000000002
5.613000 -1.1823131
5.614000 -1.1941676
5.615000 -1.2059673
5.616000 -1.2177115
5.617000 -1.2293995
5.618000 -1.2410305
5.619000 -1.2526035
5.620000 -1.2641176
5.621000 -1.2755716000000001
5.622000 -1.2869647
5.623000 -1.2982957
5.624000 -1.3095637
5.625000 -1.3207677
5.626000 -1.3319068
5.627000 -1.3429801
5.628000 -1.3539869
5.629000 -1.3649266
5.630000 -1.3757986
5.631000 -1.3866024
5.632000 -1.3973378
5.633000 -1.4080044
5.634000 -1.4186023
5.635000 -1.4291312999999999
5.636000 -1.4395916
5.637000 -1.4499832000000001
5.638000 -1.4603063
5.639000 -1.4705611
5.640000 -1.4807479000000001
5.641000 -1.4908668
5.642000 -1.500918
5.643000 -1.5109016
5.644000 -1.5208177
5.645000 -1.5306663999999999
5.646000 -1.5404474
5.647000 -1.5501605999999999
5.648000 -1.5598058
5.649000 -1.5693825000000001
5.650000 -1.5788902
5.651000 -1.5883281999999999
5.652000 -1.5976959999999998
5.653000 -1.6069925999999999
5.654000 -1.6162174
5.655000 -1.6253695
5.656000 -1.6344480000000001
5.657000 -1.6434520000000001
5.658000 -1.6523808
5.659000 -1.6612335999999999
5.660000 -1.6700096000000002
5.661000 -1.6787081999999998
5.662000 -1.6873287000000001
5.663000 -1.6958706000000001
5.664000 -1.7043336999999998
5.665000 -1.7127177
5.666000 -1.7210223
5.667000 -1.7292473
5.668000 -1.7373930999999998
5.669000 -1.7454594
5.670000 -1.7534465999999997
5.671000 -1.7613547
5.672000 -1.7691839
5.673000 -1.7769348
5.674000 -1.7846072000000002
5.675000 -1.7922014
5.676000 -1.7997177
5.677000 -1.8071561999999999
5.678000 -1.8145168
5.679000 -1.8217996
5.680000 -1.8290042999999998
5.681000 -1.8361308
5.682000 -1.8431788
5.683000 -1.8501482999999999
5.684000 -1.8570386
5.685000 -1.8638492
5.686000 -1.8705795
5.687000 -1.8772291
5.688000 -1.8837973000000001
5.689000 -1.8902835
5.690000 -1.8966869000000002
5.691000 -1.903007
5.692000 -1.9092431
5.693000 -1.9153949
5.694000 -1.9214615000000002
5.695000 -1.9274428
5.696000 -1.9333383
5.697000 -1.9391474999999998
5.698000 -1.9448705
5.699000 -1.9505069
5.700000 -1.9560568
5.701000 -1.9615201
5.702000 -1.9668970000000001
5.703000 -1.9721876999999999
5.704000 -1.9773923
5.705000 -1.9825111999999998
5.706000 -1.9875446
5.707000 -1.9924929
5.708000 -1.9973562999999999
5.709000 -2.0021351
5.710000 -2.0068295
5.711000 -2.0114397999999998
5.712000 -2.0159658
5.713000 -2.0204078
5.714000 -2.0247656999999997
5.715000 -2.0290393
5.716000 -2.0332284
5.717000 -2.0373328
5.718000 -2.0413517999999997
5.719000 -2.0452853
5.720000 -2.0491326
5.721000 -2.0528933
5.722000 -2.0565666
5.723000 -2.0601522
5.724000 -2.0636493
5.725000 -2.0670574
5.726000 -2.0703758999999997
5.727000 -2.0736044
5.728000 -2.0767425999999998
5.729000 -2.0797901
5.730000 -2.0827467
5.731000 -2.0856122
5.732000 -2.0883866
5.733000 -2.0910697
5.734000 -2.0936619
5.735000 -2.0961635
5.736000 -2.0985743
5.737000 -2.100895
5.738000 -2.1031259
5.739000 -2.1052672
5.740000 -2.1073194
5.741000 -2.109283
5.742000 -2.1111581
5.743000 -2.1129454
5.744000 -2.114645
5.745000 -2.1162571000000003
5.746000 -2.1177821
5.747000 -2.1192200000000003
5.748000 -2.120571
5.749000 -2.121835
5.750000 -2.1230118
5.751000 -2.1241014999999996
5.752000 -2.1251036
5.753000 -2.126018
5.754000 -2.1268442
5.755000 -2.1275820000000003
5.756000 -2.128231
5.757000 -2.1287906999999997
5.758000 -2.1292606
5.759000 -2.1296404
5.760000 -2.1299295
5.761000 -2.1301277
5.762000 -2.1302344
5.763000 -2.1302495
5.764000 -2.1301726
5.765000 -2.1300035
5.766000 -2.1297419
5.767000 -2.129388
5.768000 -2.1289418
5.769000 -2.1284031
5.770000 -2.127772
5.771000 -2.1270489
5.772000 -2.1262338
5.773000 -2.1253269
5.774000 -2.1243285
5.775000 -2.1232391
5.776000 -2.1220585
5.777000 -2.1207873
5.778000 -2.1194254999999997
5.779000 -2.1179734
5.780000 -2.1164311000000002
5.781000 -2.1147989
5.782000 -2.1130765
5.783000 -2.1112641
5.784000 -2.1093618000000003
5.785000 -2.1073695
5.786000 -2.1052871
5.787000 -2.1031145
5.788000 -2.1008516
5.789000 -2.0984981
5.790000 -2.096054
5.791000 -2.0935191
5.792000 -2.0908933000000003
5.793000 -2.0881766
5.794000 -2.0853691
5.795000 -2.0824704
5.796000 -2.0794811
5.797000 -2.0764008
5.798000 -2.0732299999999997
5.799000 -2.0699689
5.800000 -2.0666176000000003
5.801000 -2.0631766
5.802000 -2.0596461
5.803000 -2.0560266
5.804000 -2.0523185
5.805000 -2.0485219999999997
5.806000 -2.0446377
5.807000 -2.0406658
5.808000 -2.0366069
5.809000 -2.0324611999999997
5.810000 -2.0282289
5.811000 -2.0239104
5.812000 -2.0195057999999997
5.813000 -2.0150153
5.814000 -2.0104392
5.815000 -2.0057771
5.816000 -2.0010294
5.817000 -1.9961959
5.818000 -1.9912763999999998
5.819000 -1.986271
5.820000 -1.9811792000000001
5.821000 -1.9760011000000002
5.822000 -1.9707365000000001
5.823000 -1.9653851
5.824000 -1.9599469
5.825000 -1.954422
5.826000 -1.9488100000000002
5.827000 -1.943111
5.828000 -1.9373251
5.829000 -1.9314525999999999
5.830000 -1.9254934000000001
5.831000 -1.919448
5.832000 -1.9133167
5.833000 -1.9071
5.834000 -1.9007983
5.835000 -1.8944124
5.836000 -1.8879427
5.837000 -1.8813898999999998
5.838000 -1.8747547999999998
5.839000 -1.8680381
5.840000 -1.8612403
5.841000 -1.8543622
5.842000 -1.8474042
5.843000 -1.8403672
5.844000 -1.8332515
5.845000 -1.8260576
5.846000 -1.8187858000000001
5.847000 -1.8114366
5.848000 -1.80401
5.849000 -1.7965063
5.850000 -1.7889256
5.851000 -1.7812679000000002
5.852000 -1.773533
5.853000 -1.7657211
5.854000 -1.7578318999999998
5.855000 -1.7498653
5.856000 -1.7418211
5.857000 -1.7336994000000001
5.858000 -1.7255000999999999
5.859000 -1.717223
5.860000 -1.7088683
5.861000 -1.700436
5.862000 -1.6919263
5.863000 -1.6833392999999999
5.864000 -1.6746754
5.865000 -1.6659351
5.866000 -1.6571186000000002
5.867000 -1.6482268000000002
5.868000 -1.63926
5.869000 -1.6302189000000002
5.870000 -1.6211041999999998
5.871000 -1.6119169
5.872000 -1.6026575
5.873000 -1.593327
5.874000 -1.5839257999999998
5.875000 -1.574455
5.876000 -1.5649155000000001
5.877000 -1.5553077
5.878000 -1.5456324000000001
5.879000 -1.5358902
5.880000 -1.5260817
5.881000 -1.5162073
5.882000 -1.5062676000000002
5.883000 -1.4962628
5.884000 -1.4861935
5.885000 -1.4760598
5.886000 -1.4658619
5.887000 -1.4556
5.888000 -1.4452743000000001
5.889000 -1.434885
5.890000 -1.4244322
5.891000 -1.413916
5.892000 -1.4033366
5.893000 -1.3926943
5.894000 -1.3819892
5.895000 -1.3712217
5.896000 -1.360392
5.897000 -1.3495006
5.898000 -1.3385478
5.899000 -1.3275343
5.900000 -1.3164604
5.901000 -1.3053268
5.902000 -1.2941342
5.903000 -1.2828831
5.904000 -1.2715742
5.905000 -1.2602082000000001
5.906000 -1.2487857999999998
5.907000 -1.2373076
5.908000 -1.2257742999999999
5.909000 -1.2141865
5.910000 -1.2025447999999999
5.911000 -1.1908498
5.912000 -1.1791019999999999
5.913000 -1.1673019
5.914000 -1.15545
5.915000 -1.1435467
5.916000 -1.1315923
5.917000 -1.1195873
5.918000 -1.1075321
5.919000 -1.0954268
5.920000 -1.083272
5.921000 -1.0710681
5.922000 -1.0588153
5.923000 -1.0465141
5.924000 -1.034165
5.925000 -1.0217683
5.926000 -1.0093248000000001
5.927000 -0.99683497
5.928000 -0.98429946
5.929000 -0.97171897
5.930000 -0.95909433
5.931000 -0.9464263
5.932000 -0.9337157
5.933000 -0.92096357
5.934000 -0.90817073
5.935000 -0.8953381300000001
5.936000 -0.88246679
5.937000 -0.86955773
5.938000 -0.85661188
5.939000 -0.84363027
5.940000 -0.83061373
5.941000 -0.81756329
5.942000 -0.8044796999999999
5.943000 -0.7913638799999999
5.944000 -0.7782165
5.945000 -0.76503824
5.946000 -0.75182971
5.947000 -0.73859142
5.948000 -0.72532385
5.949000 -0.7120274
5.950000 -0.69870246
5.951000 -0.68534925
5.952000 -0.67196805
5.953000 -0.6585591
5.954000 -0.6451226299999999
5.955000 -0.63165878
5.956000 -0.61816783
5.957000 -0.6046500100000001
5.958000 -0.5911056
5.959000 -0.57753492
5.960000 -0.5639384
5.961000 -0.5503165099999999
5.962000 -0.53666974
5.963000 -0.52299877
5.964000 -0.50930423
5.965000 -0.49558696
5.966000 -0.48184776999999995
5.967000 -0.46808757
5.968000 -0.45430729999999997
5.969000 -0.44050799
5.970000 -0.42669064999999995
5.971000 -0.41285637
5.972000 -0.39900616
5.973000 -0.38514112
5.974000 -0.37126224
5.975000 -0.35737054
5.976000 -0.34346697
5.977000 -0.32955238000000003
5.978000 -0.31562764
5.979000 -0.30169347
5.980000 -0.2877506
5.981000 -0.27379962
5.982000 -0.25984107
5.983000 -0.24587544999999997
5.984000 -0.23190315999999997
5.985000 -0.21792457
5.986000 -0.20394002
5.987000 -0.18994979
5.988000 -0.17595417
5.989000 -0.16195341
5.990000 -0.14794779
5.991000 -0.13393757
5.992000 -0.11992309
5.993000 -0.10590469
5.994000 -0.091882789
5.995000 -0.077857828
5.996000 -0.063830346
5.997000 -0.049800932
5.998000 -0.035770249
5.999000 -0.021739035
6.000000 -0.0077080913
6.001000 0.0063217143
6.002000 0.020349457999999997
6.003000 0.034374167
6.004000 0.048394836000000004
6.005000 0.062410429
6.006000 0.076419895
6.007000 0.09042219
6.008000 0.10441628
6.009000 0.11840115
6.010000 0.13237583
6.011000 0.14633938999999999
6.012000 0.16029098
6.013000 0.17422979
6.014000 0.18815509
6.015000 0.20206622
6.016000 0.21596258
6.017000 0.22984361
6.018000 0.24370888999999998
6.019000 0.25755798
6.020000 0.27139052
6.021000 0.28520615
6.022000 0.29900458
6.023000 0.31278548
6.024000 0.32654854
6.025000 0.34029342
6.026000 0.35401973999999997
6.027000 0.36772708
6.028000 0.38141501
6.029000 0.39508301
6.030000 0.40873052000000004
6.031000 0.42235688
6.032000 0.43596141
6.033000 0.44954335
6.034000 0.46310192
6.035000 0.47663627000000003
6.036000 0.49014552
6.037000 0.5036287500000001
6.038000 0.51708505
6.039000 0.53051352
6.040000 0.54391325
6.041000 0.55728336
6.042000 0.57062297
6.043000 0.5839312400000001
6.044000 0.59720743
6.045000 0.6104508399999999
6.046000 0.62366081
6.047000 0.6368367899999999
6.048000 0.64997822
6.049000 0.66308463
6.050000 0.67615565
6.051000 0.68919091
6.052000 0.70219007
6.053000 0.7151528699999999
6.054000 0.72807907
6.055000 0.74096839
6.056000 0.75382059
6.057000 0.76663545
6.058000 0.77941264
6.059000 0.7921518799999999
6.060000 0.80485279
6.061000 0.81751505
6.062000 0.8301381
6.063000 0.8427214800000001
6.064000 0.85526463
6.065000 0.86776689
6.066000 0.8802275199999999
6.067000 0.8926457699999999
6.068000 0.90502081
6.069000 0.9173518
6.070000 0.92963791
6.071000 0.94187818
6.072000 0.95407171
6.073000 0.9662176499999999
6.074000 0.97831497
6.075000 0.99036293
6.076000 1.0023607
6.077000 1.0143075
6.078000 1.0262026
6.079000 1.0380454000000001
6.080000 1.0498353999999999
6.081000 1.061572
6.082000 1.0732549
6.083000 1.0848838
6.084000 1.0964583
6.085000 1.1079782999999999
6.086000 1.1194437
6.087000 1.1308543
6.088000 1.1422102
6.089000 1.1535114000000002
6.090000 1.1647576
6.091000 1.1759492
6.092000 1.1870857000000001
6.093000 1.1981674
6.094000 1.2091939
6.095000 1.2201653
6.096000 1.2310812
6.097000 1.2419414
6.098000 1.2527455
6.099000 1.263493
6.100000 1.2741836
6.101000 1.2848167000000001
6.102000 1.2953915999999999
6.103000 1.3059075999999998
6.104000 1.3163641
6.105000 1.3267604
6.106000 1.3370955
6.107000 1.3473689
6.108000 1.3575795
6.109000 1.3677267
6.110000 1.3778097
6.111000 1.3878278000000002
6.112000 1.3977802
6.113000 1.4076663999999999
6.114000 1.4174858000000001
6.115000 1.4272379
6.116000 1.4369220999999999
6.117000 1.4465382
6.118000 1.4560859000000002
6.119000 1.4655649
6.120000 1.4749750000000001
6.121000 1.484316
6.122000 1.4935881
6.123000 1.502791
6.124000 1.5119249
6.125000 1.5209896
6.126000 1.5299854
6.127000 1.5389119999999998
6.128000 1.5477696
6.129000 1.5565579
6.130000 1.565277
6.131000 1.5739268000000002
6.132000 1.582507
6.133000 1.5910177
6.134000 1.5994582
6.135000 1.6078284000000003
6.136000 1.6161278000000001
6.137000 1.6243558000000002
6.138000 1.6325122
6.139000 1.6405964
6.140000 1.6486079
6.141000 1.6565461
6.142000 1.6644105
6.143000 1.6722007
6.144000 1.6799161
6.145000 1.6875561000000001
6.146000 1.6951205
6.147000 1.7026086999999999
6.148000 1.7100206
6.149000 1.7173555
6.150000 1.7246135
6.151000 1.7317941
6.152000 1.7388975000000002
6.153000 1.7459234000000001
6.154000 1.7528717999999999
6.155000 1.7597426
6.156000 1.7665358
6.157000 1.7732514000000001
6.158000 1.7798895
6.159000 1.7864501000000002
6.160000 1.7929332
6.161000 1.7993389
6.162000 1.8056670000000001
6.163000 1.8119177
6.164000 1.8180907
6.165000 1.8241859999999999
6.166000 1.8302035
6.167000 1.8361428999999998
6.168000 1.8420042
6.169000 1.8477872
6.170000 1.8534916
6.171000 1.8591169
6.172000 1.8646631
6.173000 1.8701298000000002
6.174000 1.8755168
6.175000 1.8808235999999998
6.176000 1.8860499999999998
6.177000 1.8911956
6.178000 1.8962601
6.179000 1.9012434000000002
6.180000 1.9061453999999998
6.181000 1.9109654999999999
6.182000 1.9157039
6.183000 1.9203603
6.184000 1.9249349999999998
6.185000 1.9294276999999997
6.186000 1.9338384
6.187000 1.9381671999999999
6.188000 1.9424141999999998
6.189000 1.9465797
6.190000 1.9506635
6.191000 1.954666
6.192000 1.9585869999999999
6.193000 1.9624269
6.194000 1.9661857
6.195000 1.9698633
6.196000 1.9734599
6.197000 1.9769754000000002
6.198000 1.9804097999999999
6.199000 1.9837627
6.200000 1.9870343
6.201000 1.9902242
6.202000 1.9933324
6.203000 1.9963585
6.204000 1.9993021999999998
6.205000 2.0021632
6.206000 2.0049414000000003
6.207000 2.0076362
6.208000 2.0102477
6.209000 2.0127753000000004
6.210000 2.0152191
6.211000 2.0175787
6.212000 2.0198541
6.213000 2.0220453
6.214000 2.0241523
6.215000 2.0261751
6.216000 2.028114
6.217000 2.0299688
6.218000 2.03174
6.219000 2.0334277000000003
6.220000 2.0350322
6.221000 2.0365538
6.222000 2.0379929000000003
6.223000 2.0393498
6.224000 2.040625
6.225000 2.0418188
6.226000 2.0429313000000002
6.227000 2.0439632
6.228000 2.0449147
6.229000 2.0457858
6.230000 2.0465771
6.231000 2.0472884000000002
6.232000 2.0479201999999996
6.233000 2.0484725
6.234000 2.0489452
6.235000 2.0493384
6.236000 2.0496521
6.237000 2.0498862
6.238000 2.0500404999999997
6.239000 2.050115
6.240000 2.0501094
6.241000 2.0500235
6.242000 2.0498572
6.243000 2.0496102
6.244000 2.0492824
6.245000 2.0488735
6.246000 2.0483835
6.247000 2.0478122
6.248000 2.0471593
6.249000 2.0464251
6.250000 2.0456092
6.251000 2.0447118
6.252000 2.043733
6.253000 2.0426728
6.254000 2.0415314
6.255000 2.0403089
6.256000 2.0390056
6.257000 2.0376217
6.258000 2.0361573
6.259000 2.0346127
6.260000 2.0329885
6.261000 2.0312845999999998
6.262000 2.0295015
6.263000 2.0276392
6.264000 2.0256981
6.265000 2.0236785999999998
6.266000 2.0215807
6.267000 2.0194047999999998
6.268000 2.017151
6.269000 2.0148192999999996
6.270000 2.0124102
6.271000 2.0099236
6.272000 2.0073596
6.273000 2.0047186000000004
6.274000 2.0020004
6.275000 1.9992054
6.276000 1.9963335
6.277000 1.9933850999999998
6.278000 1.9903602
6.279000 1.9872591
6.280000 1.984082
6.281000 1.9808289
6.282000 1.9775001
6.283000 1.9740959999999999
6.284000 1.9706167
6.285000 1.9670626
6.286000 1.9634338000000002
6.287000 1.9597309
6.288000 1.955954
6.289000 1.9521033
6.290000 1.9481795
6.291000 1.9441826
6.292000 1.9401129
6.293000 1.9359709999999999
6.294000 1.9317568999999999
6.295000 1.9274710000000002
6.296000 1.9231135
6.297000 1.9186849
6.298000 1.9141851
6.299000 1.9096144999999998
6.300000 1.9049733999999998
6.301000 1.9002618
6.302000 1.89548
6.303000 1.8906282
6.304000 1.8857065999999998
6.305000 1.8807150000000001
6.306000 1.875654
6.307000 1.8705236
6.308000 1.8653237999999999
6.309000 1.860055
6.310000 1.8547172
6.311000 1.8493108
6.312000 1.843836
6.313000 1.8382929
6.314000 1.8326821
6.315000 1.8270036
6.316000 1.8212579
6.317000 1.8154453000000002
6.318000 1.8095663000000002
6.319000 1.8036211
6.320000 1.7976101000000002
6.321000 1.7915337999999998
6.322000 1.7853926999999998
6.323000 1.7791871000000001
6.324000 1.7729174
6.325000 1.7665841000000002
6.326000 1.7601874
6.327000 1.7537277
6.328000 1.7472055
6.329000 1.7406209999999998
6.330000 1.7339746
6.331000 1.7272664
6.332000 1.7204968
6.333000 1.7136658999999999
6.334000 1.7067740000000002
6.335000 1.6998210999999999
6.336000 1.6928073
6.337000 1.6857328
6.338000 1.6785977
6.339000 1.6714022
6.340000 1.6641460000000001
6.341000 1.6568296
6.342000 1.6494529
6.343000 1.6420161
6.344000 1.6345194
6.345000 1.6269628
6.346000 1.6193464000000002
6.347000 1.6116707000000001
6.348000 1.6039358
6.349000 1.5961421999999998
6.350000 1.5882899999999998
6.351000 1.5803794999999998
6.352000 1.5724115
6.353000 1.5643861
6.354000 1.556304
6.355000 1.5481656
6.356000 1.5399716
6.357000 1.5317224
6.358000 1.5234187
6.359000 1.5150611
6.360000 1.5066503
6.361000 1.4981867
6.362000 1.489671
6.363000 1.4811039
6.364000 1.4724858
6.365000 1.4638173
6.366000 1.455099
6.367000 1.4463314
6.368000 1.4375147
6.369000 1.4286497
6.370000 1.4197364000000001
6.371000 1.4107755
6.372000 1.4017673
6.373000 1.3927121
6.374000 1.3836101
6.375000 1.3744617000000001
6.376000 1.3652672
6.377000 1.3560269
6.378000 1.3467411
6.379000 1.33741
6.380000 1.328034
6.381000 1.3186134999999999
6.382000 1.3091487000000002
6.383000 1.29964
6.384000 1.2900877
6.385000 1.2804923
6.386000 1.2708540000000002
6.387000 1.2611733999999999
6.388000 1.2514506
6.389000 1.2416863999999999
6.390000 1.2318809
6.391000 1.2220345000000001
6.392000 1.2121479
6.393000 1.2022213
6.394000 1.1922551
6.395000 1.1822496999999998
6.396000 1.1722056
6.397000 1.162123
6.398000 1.1520024
6.399000 1.1418442
6.400000 1.1316487
6.401000 1.1214162
6.402000 1.1111472
6.403000 1.1008419999999999
6.404000 1.0905011
6.405000 1.0801246
6.406000 1.0697132
6.407000 1.0592671999999999
6.408000 1.0487869
6.409000 1.038273
6.410000 1.0277256000000001
6.411000 1.0171454
6.412000 1.0065329
6.413000 0.99588856
6.414000 0.9852130000000001
6.415000 0.9745067
6.416000 0.9637702300000001
6.417000 0.9530042299999999
6.418000 0.9422092700000001
6.419000 0.931386
6.420000 0.92053507
6.421000 0.9096570300000001
6.422000 0.8987526399999999
6.423000 0.88782245
6.424000 0.87686712
6.425000 0.86588729
6.426000 0.85488353
6.427000 0.8438563
6.428000 0.8328062500000001
6.429000 0.8217338500000001
6.430000 0.81063947
6.431000 0.7995235700000001
6.432000 0.78838663
6.433000 0.77722892
6.434000 0.76605077
6.435000 0.75485245
6.436000 0.74363425
6.437000 0.7323964
6.438000 0.72113913
6.439000 0.70986268
6.440000 0.69856727
6.441000 0.6872532
6.442000 0.6759206799999999
6.443000 0.66457
6.444000 0.65320148
6.445000 0.64181546
6.446000 0.6304123
6.447000 0.61899247
6.448000 0.60755643
6.449000 0.5961046600000001
6.450000 0.5846377500000001
6.451000 0.57315626
6.452000 0.56166081
6.453000 0.5501520400000001
6.454000 0.5386306000000001
6.455000 0.52709719
6.456000 0.5155524699999999
6.457000 0.50399718
6.458000 0.49243197
6.459000 0.48085758
6.460000 0.46927467999999994
6.461000 0.45768390000000003
6.462000 0.44608591
6.463000 0.43448135
6.464000 0.42287079
6.465000 0.41125481999999997
6.466000 0.39963396
6.467000 0.38800873
6.468000 0.37637962999999997
6.469000 0.36474711
6.470000 0.35311163
6.471000 0.34147361
6.472000 0.32983345000000003
6.473000 0.31819155
6.474000 0.30654829
6.475000 0.29490404000000003
6.476000 0.28325918
6.477000 0.27161408
6.478000 0.25996913
6.479000 0.24832471
6.480000 0.23668122
6.481000 0.22503911000000001
6.482000 0.21339877999999998
6.483000 0.2017607
6.484000 0.19012534
6.485000 0.1784932
6.486000 0.1668648
6.487000 0.15524067
6.488000 0.14362137
6.489000 0.13200747999999998
6.490000 0.12039958
6.491000 0.10879826
6.492000 0.09720411
6.493000 0.085617736
6.494000 0.074039726
6.495000 0.06247066800000001
6.496000 0.050911133
6.497000 0.039361679
6.498000 0.027822854
6.499000 0.016295179
6.500000 0.00477916
6.501000 -0.0067247157999999994
6.502000 -0.018215977999999997
6.503000 -0.029694173
6.504000 -0.041158858
6.505000 -0.052609608999999995
6.506000 -0.064046006
6.507000 -0.075467641
6.508000 -0.086874096
6.509000 -0.09826496200000001
6.510000 -0.10963982
6.511000 -0.12099823999999999
6.512000 -0.13233981
6.513000 -0.14366406
6.514000 -0.15497054999999998
6.515000 -0.16625881
6.516000 -0.17752837
6.517000 -0.18877874
6.518000 -0.20000942
6.519000 -0.21121993
6.520000 -0.22240977
6.521000 -0.23357843
6.522000 -0.24472538000000002
6.523000 -0.25585017
6.524000 -0.26695228
6.525000 -0.27803122
6.526000 -0.28908650999999996
6.527000 -0.30011768
6.528000 -0.31112428
6.529000 -0.32210583
6.530000 -0.33306191
6.531000 -0.34399205
6.532000 -0.35489581000000003
6.533000 -0.36577277
6.534000 -0.37662251999999996
6.535000 -0.38744460000000003
6.536000 -0.39823861
6.537000 -0.40900405
6.538000 -0.41974051999999995
6.539000 -0.43044761000000004
6.540000 -0.44112485
6.541000 -0.45177178
6.542000 -0.46238797
6.543000 -0.47297290999999997
6.544000 -0.48352610000000007
6.545000 -0.49404710999999996
6.546000 -0.5045353899999999
6.547000 -0.5149904200000001
6.548000 -0.5254116799999999
6.549000 -0.53579872
6.550000 -0.54615093
6.551000 -0.55646785
6.552000 -0.5667489
6.553000 -0.5769935900000001
6.554000 -0.5872014
6.555000 -0.59737181
6.556000 -0.60750437
6.557000 -0.6175986
6.558000 -0.6276539999999999
6.559000 -0.63767019
6.560000 -0.64764675
6.561000 -0.65758331
6.562000 -0.6674794900000001
6.563000 -0.67733503
6.564000 -0.68714959
6.565000 -0.69692289
6.566000 -0.70665469
6.567000 -0.71634478
6.568000 -0.72599291
6.569000 -0.7355989
6.570000 -0.74516255
6.571000 -0.7546837
6.572000 -0.76416209
6.573000 -0.7735976
6.574000 -0.7829899899999999
6.575000 -0.79233898
6.576000 -0.80164438
6.577000 -0.81090592
6.578000 -0.82012331
6.579000 -0.82929628
6.580000 -0.8384244500000001
6.581000 -0.84750745
6.582000 -0.85654501
6.583000 -0.8655365599999999
6.584000 -0.8744818200000001
6.585000 -0.8833802300000001
6.586000 -0.8922314299999999
6.587000 -0.90103494
6.588000 -0.9097902999999999
6.589000 -0.91849705
6.590000 -0.9271546300000001
6.591000 -0.93576256
6.592000 -0.94432048
6.593000 -0.95282784
6.594000 -0.96128425
6.595000 -0.9696892500000001
6.596000 -0.9780424600000001
6.597000 -0.9863435300000001
6.598000 -0.9945920699999999
6.599000 -1.0027876999999998
6.600000 -1.0109301
6.601000 -1.0190189
6.602000 -1.027054
6.603000 -1.0350349
6.604000 -1.0429616
6.605000 -1.0508336999999999
6.606000 -1.058651
6.607000 -1.0664134
6.608000 -1.0741207
6.609000 -1.0817725
6.610000 -1.0893688000000001
6.611000 -1.0969091
6.612000 -1.1043934
6.613000 -1.1118214
6.614000 -1.1191927000000002
6.615000 -1.1265071999999998
6.616000 -1.1337646
6.617000 -1.1409646
6.618000 -1.1481068
6.619000 -1.1551909
6.620000 -1.1622166999999999
6.621000 -1.1691837999999999
6.622000 -1.1760917
6.623000 -1.1829404
6.624000 -1.1897293999999998
6.625000 -1.1964584
6.626000 -1.2031271
6.627000 -1.2097354
6.628000 -1.2162829
6.629000 -1.2227695
6.630000 -1.2291948000000001
6.631000 -1.2355588000000002
6.632000 -1.2418614
6.633000 -1.2481024
6.634000 -1.2542816
6.635000 -1.2603991
6.636000 -1.2664546
6.637000 -1.2724482000000001
6.638000 -1.2783798000000002
6.639000 -1.2842494
6.640000 -1.2900569000000002
6.641000 -1.2958021
6.642000 -1.301485
6.643000 -1.3071055999999999
6.644000 -1.3126639
6.645000 -1.3181596
6.646000 -1.3235928
6.647000 -1.3289634
6.648000 -1.3342711999999999
6.649000 -1.339516
6.650000 -1.3446979
6.651000 -1.3498167
6.652000 -1.3548721
6.653000 -1.359864
6.654000 -1.3647925
6.655000 -1.3696573
6.656000 -1.3744581
6.657000 -1.3791951
6.658000 -1.383868
6.659000 -1.3884766
6.660000 -1.3930209
6.661000 -1.3975008
6.662000 -1.4019162
6.663000 -1.4062671
6.664000 -1.4105534
6.665000 -1.4147751
6.666000 -1.4189322
6.667000 -1.4230246
6.668000 -1.4270524
6.669000 -1.4310158
6.670000 -1.4349147
6.671000 -1.4387491000000001
6.672000 -1.4425192
6.673000 -1.4462249
6.674000 -1.4498663999999999
6.675000 -1.4534437
6.676000 -1.4569568
6.677000 -1.4604056
6.678000 -1.4637902
6.679000 -1.4671105
6.680000 -1.4703664
6.681000 -1.4735578
6.682000 -1.4766845000000002
6.683000 -1.4797464
6.684000 -1.4827432
6.685000 -1.4856747
6.686000 -1.4885408
6.687000 -1.4913410999999999
6.688000 -1.4940755000000001
6.689000 -1.4967436
6.690000 -1.4993453
6.691000 -1.5018805
6.692000 -1.5043489
6.693000 -1.5067504
6.694000 -1.5090848000000001
6.695000 -1.5113522000000001
6.696000 -1.5135526
6.697000 -1.5156859
6.698000 -1.5177521
6.699000 -1.5197515
6.700000 -1.5216841
6.701000 -1.5235502
6.702000 -1.52535
6.703000 -1.5270838
6.704000 -1.5287518
6.705000 -1.5303541999999999
6.706000 -1.5318914
6.707000 -1.5333638
6.708000 -1.5347715
6.709000 -1.5361150000000001
6.710000 -1.5373944000000002
6.711000 -1.5386102000000001
6.712000 -1.5397624
6.713000 -1.5408513000000001
6.714000 -1.5418772
6.715000 -1.5428401
6.716000 -1.5437402
6.717000 -1.5445776
6.718000 -1.5453524
6.719000 -1.5460646
6.720000 -1.5467141
6.721000 -1.5473009
6.722000 -1.5478251
6.723000 -1.5482863
6.724000 -1.5486848
6.725000 -1.5490201000000001
6.726000 -1.5492924
6.727000 -1.5495013
6.728000 -1.549647
6.729000 -1.5497292
6.730000 -1.549748
6.731000 -1.5497032000000002
6.732000 -1.5495948000000002
6.733000 -1.549423
6.734000 -1.5491878000000001
6.735000 -1.5488892
6.736000 -1.5485275
6.737000 -1.5481028000000001
6.738000 -1.5476153
6.739000 -1.5470654000000001
6.740000 -1.5464532
6.741000 -1.5457792
6.742000 -1.5450437
6.743000 -1.5442469
6.744000 -1.5433893
6.745000 -1.5424712
6.746000 -1.5414929000000002
6.747000 -1.5404549
6.748000 -1.5393576
6.749000 -1.5382011
6.750000 -1.5369860000000002
6.751000 -1.5357123000000001
6.752000 -1.5343804
6.753000 -1.5329906
6.754000 -1.5315431
6.755000 -1.5300382
6.756000 -1.528476
6.757000 -1.5268567
6.758000 -1.5251805
6.759000 -1.5234476000000001
6.760000 -1.5216581
6.761000 -1.5198121
6.762000 -1.5179098
6.763000 -1.5159513
6.764000 -1.5139367000000001
6.765000 -1.5118662999999999
6.766000 -1.5097401
6.767000 -1.5075583
6.768000 -1.505321
6.769000 -1.5030283
6.770000 -1.5006804
6.771000 -1.4982775
6.772000 -1.4958197
6.773000 -1.4933073
6.774000 -1.4907404000000002
6.775000 -1.4881191999999999
6.776000 -1.485444
6.777000 -1.4827149
6.778000 -1.4799323
6.779000 -1.4770963
6.780000 -1.4742073
6.781000 -1.4712653
6.782000 -1.4682707
6.783000 -1.4652238
6.784000 -1.4621248
6.785000 -1.4589739
6.786000 -1.4557714
6.787000 -1.4525175
6.788000 -1.4492125
6.789000 -1.4458567
6.790000 -1.4424502000000001
6.791000 -1.4389933000000001
6.792000 -1.4354863
6.793000 -1.4319294999999999
6.794000 -1.4283231
6.795000 -1.4246675
6.796000 -1.4209629
6.797000 -1.4172096
6.798000 -1.4134079000000002
6.799000 -1.4095583
6.800000 -1.405661
6.801000 -1.4017164
6.802000 -1.3977249
6.803000 -1.3936868999999998
6.804000 -1.3896027
6.805000 -1.3854727
6.806000 -1.3812974
6.807000 -1.3770769999999999
6.808000 -1.372812
6.809000 -1.3685028
6.810000 -1.3641497
6.811000 -1.359753
6.812000 -1.3553131
6.813000 -1.3508303
6.814000 -1.3463049
6.815000 -1.3417372
6.816000 -1.3371274
6.817000 -1.3324758
6.818000 -1.3277826
6.819000 -1.323048
6.820000 -1.3182723
6.821000 -1.3134556
6.822000 -1.3085981
6.823000 -1.3037
6.824000 -1.2987615
6.825000 -1.2937826
6.826000 -1.2887635
6.827000 -1.2837045
6.828000 -1.2786054999999998
6.829000 -1.2734667
6.830000 -1.2682884
6.831000 -1.2630706999999999
6.832000 -1.2578136
6.833000 -1.2525175
6.834000 -1.2471825
6.835000 -1.2418089
6.836000 -1.2363967999999999
6.837000 -1.2309466
6.838000 -1.2254587000000001
6.839000 -1.2199334
6.840000 -1.2143709
6.841000 -1.2087718
6.842000 -1.2031364
6.843000 -1.1974653
6.844000 -1.1917589
6.845000 -1.1860178000000001
6.846000 -1.1802425
6.847000 -1.1744334
6.848000 -1.1685912999999999
6.849000 -1.1627167
6.850000 -1.15681
6.851000 -1.1508719
6.852000 -1.1449029
6.853000 -1.1389035
6.854000 -1.1328743000000001
6.855000 -1.1268158000000001
6.856000 -1.1207283000000001
6.857000 -1.1146124
6.858000 -1.1084685
6.859000 -1.1022968
6.860000 -1.0960978
6.861000 -1.0898717
6.862000 -1.0836188
6.863000 -1.0773392
6.864000 -1.0710333
6.865000 -1.0647012
6.866000 -1.058343
6.867000 -1.0519587000000001
6.868000 -1.0455486
6.869000 -1.0391126000000002
6.870000 -1.0326508
6.871000 -1.0261633
6.872000 -1.0196500000000002
6.873000 -1.013111
6.874000 -1.0065462
6.875000 -0.9999560200000001
6.876000 -0.99334028
6.877000 -0.9866992
6.878000 -0.98003289
6.879000 -0.97334161
6.880000 -0.9666255699999999
6.881000 -0.9598850299999999
6.882000 -0.9531203699999999
6.883000 -0.9463320500000001
6.884000 -0.9395204500000001
6.885000 -0.9326860299999999
6.886000 -0.9258293500000001
6.887000 -0.9189509800000001
6.888000 -0.91205155
6.889000 -0.90513173
6.890000 -0.89819208
6.891000 -0.89123324
6.892000 -0.88425595
6.893000 -0.87726079
6.894000 -0.8702483000000001
6.895000 -0.86321915
6.896000 -0.8561738799999999
6.897000 -0.8491129599999999
6.898000 -0.84203696
6.899000 -0.83494615
6.900000 -0.827841
6.901000 -0.82072178
6.902000 -0.81358878
6.903000 -0.8064422800000001
6.904000 -0.7992823600000001
6.905000 -0.7921092200000001
6.906000 -0.7849229500000001
6.907000 -0.77772369
6.908000 -0.77051148
6.909000 -0.76328637
6.910000 -0.75604846
6.911000 -0.74879783
6.912000 -0.7415345400000001
6.913000 -0.73425872
6.914000 -0.72697052
6.915000 -0.71967007
6.916000 -0.7123576
6.917000 -0.70503335
6.918000 -0.69769761
6.919000 -0.69035068
6.920000 -0.68299295
6.921000 -0.67562484
6.922000 -0.66824676
6.923000 -0.66085919
6.924000 -0.65346258
6.925000 -0.64605749
6.926000 -0.63864444
6.927000 -0.63122394
6.928000 -0.62379655
6.929000 -0.61636278
6.930000 -0.6089231500000001
6.931000 -0.60147815
6.932000 -0.59402823
6.933000 -0.5865738300000001
6.934000 -0.57911528
6.935000 -0.57165301
6.936000 -0.56418725
6.937000 -0.55671833
6.938000 -0.54924646
6.939000 -0.54177186
6.940000 -0.5342946900000001
6.941000 -0.52681509
6.942000 -0.51933322
6.943000 -0.51184916
6.944000 -0.50436305
6.945000 -0.49687503
6.946000 -0.48938529
6.947000 -0.48189395999999995
6.948000 -0.47440124
6.949000 -0.46690735
6.950000 -0.45941258
6.951000 -0.4519172
6.952000 -0.44442164
6.953000 -0.43692621
6.954000 -0.42943139999999996
6.955000 -0.42193765
6.956000 -0.41444544
6.957000 -0.40695528
6.958000 -0.39946772
6.959000 -0.39198329
6.960000 -0.38450249000000003
6.961000 -0.37702579999999997
6.962000 -0.36955378
6.963000 -0.36208682999999997
6.964000 -0.3546254
6.965000 -0.34716986
6.966000 -0.33972056
6.967000 -0.33227778
6.968000 -0.32484177999999997
6.969000 -0.31741274999999997
6.970000 -0.30999086
6.971000 -0.3025762
6.972000 -0.29516887999999997
6.973000 -0.28776897
6.974000 -0.28037648
6.975000 -0.27299146
6.976000 -0.26561394000000005
6.977000 -0.25824399
6.978000 -0.25088164999999996
6.979000 -0.243527
6.980000 -0.23618019
6.981000 -0.22884138999999998
6.982000 -0.22151081
6.983000 -0.21418876
6.984000 -0.20687551999999998
6.985000 -0.19957153
6.986000 -0.19227723
6.987000 -0.18499312
6.988000 -0.17771975
6.989000 -0.17045770999999998
6.990000 -0.16320766
6.991000 -0.15597022
6.992000 -0.14874608
6.993000 -0.14153591
6.994000 -0.13434036
6.995000 -0.12716008
6.996000 -0.11999568
6.997000 -0.11284769000000001
6.998000 -0.10571665
6.999000 -0.098602986
7.000000 -0.09150707
7.001000 -0.08442921099999999
7.002000 -0.077369629
7.003000 -0.070328475
7.004000 -0.06330582
7.005000 -0.056301674
7.006000 -0.049315980999999995
7.007000 -0.042348632000000004
7.008000 -0.035399469
7.009000 -0.028468313000000002
7.010000 -0.021554969
7.011000 -0.014659233999999998
7.012000 -0.0077809236000000006
7.013000 -0.00091987786
7.014000 0.0059240199
7.015000 0.012750836
7.016000 0.019560577
7.017000 0.026353169000000003
7.018000 0.033128465
7.019000 0.039886229
7.020000 0.046626144
7.021000 0.053347799
7.022000 0.060050702000000004
7.023000 0.06673427999999999
7.024000 0.073397899
7.025000 0.080040854
7.026000 0.086662394
7.027000 0.093261752
7.028000 0.099838129
7.029000 0.10639072000000001
7.030000 0.11291873999999999
7.031000 0.11942143
7.032000 0.12589808000000002
7.033000 0.13234804
7.034000 0.13877072000000001
7.035000 0.14516562
7.036000 0.15153232
7.037000 0.15787049
7.038000 0.1641799
7.039000 0.17046041
7.040000 0.17671196
7.041000 0.18293458
7.042000 0.18912837
7.043000 0.19529349000000001
7.044000 0.20143017
7.045000 0.20753861999999998
7.046000 0.21361914
7.047000 0.21967196
7.048000 0.22569734
7.049000 0.2316955
7.050000 0.23766663
7.051000 0.24361084
7.052000 0.24952816
7.053000 0.25541859
7.054000 0.26128201
7.055000 0.26711824
7.056000 0.27292699000000004
7.057000 0.2787079
7.058000 0.28446049
7.059000 0.29018427999999996
7.060000 0.29587871
7.061000 0.30154313
7.062000 0.30717687
7.063000 0.31277922
7.064000 0.3183495
7.065000 0.32388703
7.066000 0.32939112000000004
7.067000 0.33486115
7.068000 0.34029654000000004
7.069000 0.34569672
7.070000 0.35106125
7.071000 0.35638977
7.072000 0.36168194
7.073000 0.36693758000000004
7.074000 0.37215652
7.075000 0.37733873
7.076000 0.38248419
7.077000 0.38759303
7.078000 0.39266539
7.079000 0.39770142
7.080000 0.40270141000000004
7.081000 0.40766555
7.082000 0.41259410999999996
7.083000 0.41748736999999997
7.084000 0.42234552000000003
7.085000 0.42716875000000004
7.086000 0.43195724
7.087000 0.43671103
7.088000 0.44143013999999997
7.089000 0.44611449999999997
7.090000 0.45076399
7.091000 0.45537842
7.092000 0.45995745
7.093000 0.46450077
7.094000 0.4690079
7.095000 0.47347839
7.096000 0.47791166999999996
7.097000 0.48230723
7.098000 0.48666443000000004
7.099000 0.49098274000000003
7.100000 0.49526151
7.101000 0.49950029
7.102000 0.5036984999999999
7.103000 0.50785569
7.104000 0.51197144
7.105000 0.51604547
7.106000 0.52007749
7.107000 0.52406732
7.108000 0.52801487
7.109000 0.5319200900000001
7.110000 0.5357830299999999
7.111000 0.53960383
7.112000 0.54338262
7.113000 0.5471196
7.114000 0.5508149999999999
7.115000 0.55446904
7.116000 0.5580819699999999
7.117000 0.56165396
7.118000 0.56518521
7.119000 0.56867586
7.120000 0.57212599
7.121000 0.5755355999999999
7.122000 0.5789046600000001
7.123000 0.58223302
7.124000 0.58552045
7.125000 0.58876672
7.126000 0.59197149
7.127000 0.59513436
7.128000 0.59825485
7.129000 0.60133245
7.130000 0.6043667
7.131000 0.60735703
7.132000 0.6103029
7.133000 0.61320383
7.134000 0.61605931
7.135000 0.61886893
7.136000 0.62163225
7.137000 0.62434901
7.138000 0.62701898
7.139000 0.6296419999999999
7.140000 0.63221804
7.141000 0.63474709
7.142000 0.6372293
7.143000 0.63966489
7.144000 0.64205416
7.145000 0.64439746
7.146000 0.64669522
7.147000 0.6489479
7.148000 0.65115602
7.149000 0.65332009
7.150000 0.65544061
7.151000 0.65751807
7.152000 0.6595529600000001
7.153000 0.66154567
7.154000 0.6634965500000001
7.155000 0.66540586
7.156000 0.66727377
7.157000 0.66910028
7.158000 0.67088539
7.159000 0.67262896
7.160000 0.6743307199999999
7.161000 0.67599029
7.162000 0.67760726
7.163000 0.6791810500000001
7.164000 0.68071112
7.165000 0.68219681
7.166000 0.68363743
7.167000 0.68503232
7.168000 0.68638083
7.169000 0.6876823
7.170000 0.68893614
7.171000 0.69014188
7.172000 0.6912990499999999
7.173000 0.69240732
7.174000 0.69346651
7.175000 0.69447649
7.176000 0.69543724
7.177000 0.69634886
7.178000 0.69721164
7.179000 0.6980259
7.180000 0.69879205
7.181000 0.6995106099999999
7.182000 0.70018214
7.183000 0.70080725
7.184000 0.70138662
7.185000 0.7019208699999999
7.186000 0.7024106999999999
7.187000 0.7028567099999999
7.188000 0.70325946
7.189000 0.70361947
7.190000 0.70393714
7.191000 0.70421286
7.192000 0.7044469
7.193000 0.70463936
7.194000 0.70479037
7.195000 0.70489985
7.196000 0.7049677
7.197000 0.70499363
7.198000 0.70497743
7.199000 0.70491866
7.200000 0.70481696
7.201000 0.7046718599999999
7.202000 0.7044829
7.203000 0.7042495999999999
7.204000 0.70397151
7.205000 0.7036482000000001
7.206000 0.7032792999999999
7.207000 0.7028644900000001
7.208000 0.70240349
7.209000 0.7018961899999999
7.210000 0.70134248
7.211000 0.70074233
7.212000 0.7000959
7.213000 0.69940337
7.214000 0.69866502
7.215000 0.69788122
7.216000 0.69705234
7.217000 0.6961789399999999
7.218000 0.6952615
7.219000 0.69430061
7.220000 0.69329687
7.221000 0.69225086
7.222000 0.69116312
7.223000 0.69003426
7.224000 0.68886476
7.225000 0.68765506
7.226000 0.6864056000000001
7.227000 0.6851167
7.228000 0.68378863
7.229000 0.68242163
7.230000 0.68101585
7.231000 0.67957132
7.232000 0.67808805
7.233000 0.67656604
7.234000 0.67500519
7.235000 0.67340541
7.236000 0.67176656
7.237000 0.67008846
7.238000 0.6683709999999999
7.239000 0.66661406
7.240000 0.66481754
7.241000 0.66298139
7.242000 0.66110557
7.243000 0.65919012
7.244000 0.65723509
7.245000 0.65524061
7.246000 0.6532069300000001
7.247000 0.65113422
7.248000 0.6490228699999999
7.249000 0.6468731400000001
7.250000 0.64468547
7.251000 0.64246021
7.252000 0.64019784
7.253000 0.63789878
7.254000 0.63556349
7.255000 0.6331923899999999
7.256000 0.6307859
7.257000 0.6283443900000001
7.258000 0.62586823
7.259000 0.62335776
7.260000 0.6208132
7.261000 0.61823479
7.262000 0.61562266
7.263000 0.61297701
7.264000 0.61029783
7.265000 0.60758521
7.266000 0.60483911
7.267000 0.60205953
7.268000 0.59924643
7.269000 0.59639974
7.270000 0.59351949
7.271000 0.59060557
7.272000 0.5876580299999999
7.273000 0.58467686
7.274000 0.58166222
7.275000 0.57861418
7.276000 0.5755330000000001
7.277000 0.57241889
7.278000 0.56927223
7.279000 0.56609339
7.280000 0.5628828
7.281000 0.5596409999999999
7.282000 0.5563685700000001
7.283000 0.5530661
7.284000 0.5497342399999999
7.285000 0.54637371
7.286000 0.5429851400000001
7.287000 0.53956918
7.288000 0.53612655
7.289000 0.53265784
7.290000 0.5291637
7.291000 0.52564465
7.292000 0.5221011999999999
7.293000 0.51853382
7.294000 0.51494287
7.295000 0.51132864
7.296000 0.50769136
7.297000 0.50403122
7.298000 0.5003483000000001
7.299000 0.49664265999999996
7.300000 0.4929143
7.301000 0.48916311999999995
7.302000 0.48538903
7.303000 0.48159188999999997
7.304000 0.4777716
7.305000 0.47392803
7.306000 0.47006104000000004
7.307000 0.46617053
7.308000 0.46225647
7.309000 0.45831883
7.310000 0.45435769000000004
7.311000 0.45037316
7.312000 0.4463654
7.313000 0.44233468000000004
7.314000 0.43828138000000005
7.315000 0.43420587
7.316000 0.43010865
7.317000 0.4259903
7.318000 0.42185141
7.319000 0.41769268000000004
7.320000 0.41351481000000007
7.321000 0.40931850999999997
7.322000 0.40510455
7.323000 0.40087365
7.324000 0.39662658000000006
7.325000 0.39236406
7.326000 0.3880868
7.327000 0.3837954
7.328000 0.37949046000000003
7.329000 0.3751725
7.330000 0.37084199
7.331000 0.36649932
7.332000 0.36214483
7.333000 0.35777877
7.334000 0.35340134
7.335000 0.34901272
7.336000 0.34461298
7.337000 0.34020222
7.338000 0.33578044
7.339000 0.33134769
7.340000 0.326904
7.341000 0.32244939
7.342000 0.31798391
7.343000 0.31350763000000004
7.344000 0.30902061
7.345000 0.30452302
7.346000 0.30001504
7.347000 0.29549689
7.348000 0.29096885
7.349000 0.28643121
7.350000 0.28188438
7.351000 0.27732872000000003
7.352000 0.27276471
7.353000 0.2681928
7.354000 0.26361351
7.355000 0.25902735
7.356000 0.25443484
7.357000 0.24983651999999998
7.358000 0.24523293000000002
7.359000 0.24062457999999998
7.360000 0.23601199999999997
7.361000 0.23139569000000001
7.362000 0.22677612000000003
7.363000 0.22215373000000002
7.364000 0.21752894
7.365000 0.21290215999999998
7.366000 0.20827374
7.367000 0.20364404000000003
7.368000 0.19901337
7.369000 0.194382
7.370000 0.18975023
7.371000 0.18511832
7.372000 0.18048651999999998
7.373000 0.17585508
7.374000 0.17122423
7.375000 0.16659424
7.376000 0.16196534999999998
7.377000 0.15733785
7.378000 0.15271199
7.379000 0.14808809
7.380000 0.14346647
7.381000 0.13884746
7.382000 0.13423141
7.383000 0.12961868000000001
7.384000 0.12500967000000002
7.385000 0.12040477
7.386000 0.11580436999999999
7.387000 0.11120888000000001
7.388000 0.10661869000000002
7.389000 0.1020342
7.390000 0.097455777
7.391000 0.092883786
7.392000 0.088318571
7.393000 0.083760452
7.394000 0.079209724
7.395000 0.074666657
7.396000 0.0701315
7.397000 0.065604475
7.398000 0.061085785
7.399000 0.056575623
7.400000 0.052074163
7.401000 0.047581579000000006
7.402000 0.043098044
7.403000 0.038623740000000004
7.404000 0.03415886
7.405000 0.02970362
7.406000 0.025258259999999998
7.407000 0.020823050000000003
7.408000 0.016398297
7.409000 0.011984346
7.410000 0.0075815798
7.411000 0.0031904218999999996
7.412000 -0.0011886626
7.413000 -0.0055551747
7.414000 -0.0099085839
7.415000 -0.014248331999999999
7.416000 -0.018573836
7.417000 -0.022884503
7.418000 -0.02717973
7.419000 -0.031458917999999995
7.420000 -0.03572148
7.421000 -0.03996685
7.422000 -0.044194489999999996
7.423000 -0.048403899
7.424000 -0.052594621
7.425000 -0.056766247
7.426000 -0.060918427000000004
7.427000 -0.065050862
7.428000 -0.069163321
7.429000 -0.07325562199999999
7.430000 -0.077327649
7.431000 -0.08137934499999999
7.432000 -0.085410691
7.433000 -0.089421717
7.434000 -0.093412492
7.435000 -0.097383116
7.436000 -0.10133371000000001
7.437000 -0.10526438999999999
7.438000 -0.10917526999999999
7.439000 -0.11306646
7.440000 -0.11693805
7.441000 -0.12079008999999999
7.442000 -0.12462259
7.443000 -0.12843551
7.444000 -0.13222875
7.445000 -0.13600216
7.446000 -0.13975555
7.447000 -0.14348861000000002
7.448000 -0.14720105
7.449000 -0.15089246
7.450000 -0.15456242
7.451000 -0.15821045
7.452000 -0.16183604000000001
7.453000 -0.16543868
7.454000 -0.16901779
7.455000 -0.17257284
7.456000 -0.17610327
7.457000 -0.17960856
7.458000 -0.18308819
7.459000 -0.18654169
7.460000 -0.18996861
7.461000 -0.19336854
7.462000 -0.19674114999999998
7.463000 -0.20008611
7.464000 -0.20340318
7.465000 -0.20669214
7.466000 -0.20995281999999998
7.467000 -0.21318507
7.468000 -0.21638880000000002
7.469000 -0.21956391
7.470000 -0.22271036
7.471000 -0.22582808
7.472000 -0.22891704
7.473000 -0.23197717999999998
7.474000 -0.23500843000000002
7.475000 -0.23801071
7.476000 -0.24098393
7.477000 -0.24392796
7.478000 -0.24684262
7.479000 -0.24972775000000003
7.480000 -0.25258311
7.481000 -0.25540849000000004
7.482000 -0.2582036
7.483000 -0.26096813
7.484000 -0.2637018
7.485000 -0.26640426
7.486000 -0.26907519999999996
7.487000 -0.27171428999999997
7.488000 -0.2743212
7.489000 -0.27689564
7.490000 -0.27943731
7.491000 -0.28194599000000004
7.492000 -0.28442144
7.493000 -0.28686351
7.494000 -0.28927205
7.495000 -0.29164694999999996
7.496000 -0.29398818
7.497000 -0.29629571
7.498000 -0.29856958
7.499000 -0.30080986
7.500000 -0.30301663
7.501000 -0.30519000999999996
7.502000 -0.30733009
7.503000 -0.30943702
7.504000 -0.31151092
7.505000 -0.31355186
7.506000 -0.31555996000000003
7.507000 -0.31753522
7.508000 -0.31947766
7.509000 -0.32138724
7.510000 -0.32326386
7.511000 -0.32510736
7.512000 -0.32691758
7.513000 -0.32869421000000004
7.514000 -0.33043702
7.515000 -0.33214565
7.516000 -0.33381977
7.517000 -0.33545899
7.518000 -0.33706292
7.519000 -0.33863117000000004
7.520000 -0.34016341
7.521000 -0.34165926999999996
7.522000 -0.34311847
7.523000 -0.34454076
7.524000 -0.34592594
7.525000 -0.34727387000000004
7.526000 -0.34858447
7.527000 -0.34985773000000003
7.528000 -0.35109371
7.529000 -0.35229253000000005
7.530000 -0.35345436
7.531000 -0.35457939
7.532000 -0.35566790000000004
7.533000 -0.35672018
7.534000 -0.35773653
7.535000 -0.35871726
7.536000 -0.35966267
7.537000 -0.36057306
7.538000 -0.36144866999999997
7.539000 -0.36228972
7.540000 -0.36309639
7.541000 -0.36386878
7.542000 -0.36460694000000005
7.543000 -0.36531086
7.544000 -0.36598046
7.545000 -0.3666156
7.546000 -0.36721604
7.547000 -0.36778154
7.548000 -0.36831179
7.549000 -0.36880642
7.550000 -0.369265
7.551000 -0.36968715
7.552000 -0.37007240999999996
7.553000 -0.37042038
7.554000 -0.37073062
7.555000 -0.37100276
7.556000 -0.37123642
7.557000 -0.37143133
7.558000 -0.37158725
7.559000 -0.37170402
7.560000 -0.37178155
7.561000 -0.37181985
7.562000 -0.37181899
7.563000 -0.37177915
7.564000 -0.37170057
7.565000 -0.37158357000000003
7.566000 -0.37142858
7.567000 -0.37123605
7.568000 -0.37100649999999996
7.569000 -0.37074047
7.570000 -0.37043851
7.571000 -0.37010121
7.572000 -0.36972910000000003
7.573000 -0.36932272
7.574000 -0.36888253
7.575000 -0.36840898
7.576000 -0.36790241
7.577000 -0.36736312000000004
7.578000 -0.36679129
7.579000 -0.36618705
7.580000 -0.3655504
7.581000 -0.36488126000000004
7.582000 -0.36417951
7.583000 -0.36344493
7.584000 -0.36267722
7.585000 -0.36187607
7.586000 -0.36104112
7.587000 -0.36017196
7.588000 -0.35926822999999997
7.589000 -0.35832955
7.590000 -0.35735555
7.591000 -0.35634593
7.592000 -0.35530042
7.593000 -0.35421886
7.594000 -0.35310108
7.595000 -0.35194703
7.596000 -0.35075676
7.597000 -0.34953034
7.598000 -0.34826798000000003
7.599000 -0.34696993
7.600000 -0.34563648999999996
7.601000 -0.34426805000000005
7.602000 -0.34286503
7.603000 -0.34142788
7.604000 -0.33995712
7.605000 -0.33845322
7.606000 -0.3369167
7.607000 -0.33534801999999997
7.608000 -0.33374769
7.609000 -0.3321161
7.610000 -0.33045369
7.611000 -0.32876078
7.612000 -0.32703769
7.613000 -0.32528464
7.614000 -0.32350181
7.615000 -0.32168934
7.616000 -0.3198473
7.617000 -0.31797572
7.618000 -0.31607458
7.619000 -0.31414384
7.620000 -0.3121834
7.621000 -0.31019321
7.622000 -0.30817317
7.623000 -0.30612322000000003
7.624000 -0.30404327
7.625000 -0.30193334
7.626000 -0.29979346
7.627000 -0.29762369
7.628000 -0.29542418000000004
7.629000 -0.29319515
7.630000 -0.29093688
7.631000 -0.28864969
7.632000 -0.28633400999999997
7.633000 -0.28399026
7.634000 -0.281619
7.635000 -0.27922074999999996
7.636000 -0.27679608
7.637000 -0.2743456
7.638000 -0.27186992
7.639000 -0.26936959
7.640000 -0.2668452
7.641000 -0.26429724
7.642000 -0.26172618
7.643000 -0.25913245
7.644000 -0.25651639
7.645000 -0.25387825
7.646000 -0.25121826
7.647000 -0.24853651
7.648000 -0.24583307000000001
7.649000 -0.24310793000000003
7.650000 -0.24036102
7.651000 -0.23759222
7.652000 -0.23480138999999997
7.653000 -0.23198835999999998
7.654000 -0.22915294000000003
7.655000 -0.22629499
7.656000 -0.22341434000000002
7.657000 -0.22051088000000002
7.658000 -0.21758454000000002
7.659000 -0.21463532
7.660000 -0.21166329
7.661000 -0.20866856999999997
7.662000 -0.20565139000000002
7.663000 -0.20261204
7.664000 -0.1995509
7.665000 -0.19646841
7.666000 -0.19336512
7.667000 -0.19024160999999998
7.668000 -0.18709855
7.669000 -0.18393663
7.670000 -0.18075659
7.671000 -0.17755919
7.672000 -0.17434518000000002
7.673000 -0.17111533
7.674000 -0.16787036
7.675000 -0.16461097
7.676000 -0.16133781
7.677000 -0.15805144
7.678000 -0.15475238
7.679000 -0.15144105
7.680000 -0.14811779
7.681000 -0.14478285999999999
7.682000 -0.14143642
7.683000 -0.13807856000000002
7.684000 -0.13470927
7.685000 -0.13132849
7.686000 -0.12793607
7.687000 -0.12453187
7.688000 -0.12111567
7.689000 -0.11768726
7.690000 -0.11424642
7.691000 -0.11079296000000001
7.692000 -0.10732672
7.693000 -0.1038476
7.694000 -0.10035556
7.695000 -0.09685065
7.696000 -0.093332998
7.697000 -0.089802826
7.698000 -0.086260453
7.699000 -0.082706305
7.700000 -0.079140894
7.701000 -0.075564819
7.702000 -0.071978761
7.703000 -0.068383466
7.704000 -0.064779737
7.705000 -0.061168411000000006
7.706000 -0.057550356999999996
7.707000 -0.053926441
7.708000 -0.050297524999999996
7.709000 -0.04666443
7.710000 -0.043027947000000004
7.711000 -0.039388809999999996
7.712000 -0.035747685
7.713000 -0.03210516
7.714000 -0.028461741999999998
7.715000 -0.024817849
7.716000 -0.021173820000000003
7.717000 -0.017529899
7.718000 -0.013886257
7.719000 -0.010242985999999999
7.720000 -0.0066001172
7.721000 -0.0029576235
7.722000 0.0006845632
7.723000 0.0043265387
7.724000 0.007968413399999999
7.725000 0.011610299
7.726000 0.015252293000000002
7.727000 0.018894464
7.728000 0.022536841000000002
7.729000 0.026179402
7.730000 0.029822060999999997
7.731000 0.03346467
7.732000 0.037106997
7.733000 0.040748742
7.734000 0.04438952
7.735000 0.048028879
7.736000 0.05166629
7.737000 0.055301166000000006
7.738000 0.058932864
7.739000 0.062560703
7.740000 0.06618397300000001
7.741000 0.069801946
7.742000 0.0734139
7.743000 0.07701912500000001
7.744000 0.080616947
7.745000 0.084206724
7.746000 0.08778786899999999
7.747000 0.091359863
7.748000 0.094922254
7.749000 0.098474661
7.750000 0.10201677
7.751000 0.10554836000000001
7.752000 0.10906926
7.753000 0.11257935999999999
7.754000 0.11607859
7.755000 0.11956694000000001
7.756000 0.12304442000000002
7.757000 0.12651102
7.758000 0.12996676
7.759000 0.13341163
7.760000 0.13684558
7.761000 0.14026852
7.762000 0.14368029
7.763000 0.1470807
7.764000 0.15046946
7.765000 0.15384621
7.766000 0.15721055
7.767000 0.16056198
7.768000 0.16389997
7.769000 0.1672239
7.770000 0.17053317
7.771000 0.1738271
7.772000 0.17710499000000002
7.773000 0.18036618000000001
7.774000 0.18361
7.775000 0.1868358
7.776000 0.19004297
7.777000 0.19323097
7.778000 0.19639928
7.779000 0.1995475
7.780000 0.20267526
7.781000 0.20578227000000002
7.782000 0.20886832
7.783000 0.21193330000000002
7.784000 0.21497717000000002
7.785000 0.21799991000000002
7.786000 0.22100164
7.787000 0.22398243
7.788000 0.2269425
7.789000 0.22988201
7.790000 0.23280119
7.791000 0.23570023
7.792000 0.23857937
7.793000 0.24143877
7.794000 0.24427855
7.795000 0.24709883
7.796000 0.24989964
7.797000 0.25268094999999996
7.798000 0.25544264
7.799000 0.25818455
7.800000 0.26090639
7.801000 0.2636078
7.802000 0.26628838
7.803000 0.26894764
7.804000 0.27158498000000003
7.805000 0.27419978
7.806000 0.27679142
7.807000 0.27935917
7.808000 0.28190233
7.809000 0.28442021
7.810000 0.2869121
7.811000 0.28937734
7.812000 0.29181531
7.813000 0.29422545
7.814000 0.29660726
7.815000 0.29896034
7.816000 0.30128432
7.817000 0.30357896
7.818000 0.30584408
7.819000 0.30807955
7.820000 0.31028539
7.821000 0.31246161
7.822000 0.31460833
7.823000 0.31672567
7.824000 0.31881381000000003
7.825000 0.32087297
7.826000 0.32290332
7.827000 0.32490506
7.828000 0.32687837000000003
7.829000 0.32882337
7.830000 0.33074019
7.831000 0.33262889
7.832000 0.33448946
7.833000 0.33632186000000003
7.834000 0.33812597
7.835000 0.33990163
7.836000 0.34164863
7.837000 0.34336667
7.838000 0.34505546
7.839000 0.34671463
7.840000 0.34834379
7.841000 0.34994257
7.842000 0.35151052000000005
7.843000 0.35304725
7.844000 0.35455234
7.845000 0.35602543999999997
7.846000 0.35746614
7.847000 0.35887419000000004
7.848000 0.36024926
7.849000 0.36159118
7.850000 0.36289976
7.851000 0.36417488
7.852000 0.36541652
7.853000 0.3666247
7.854000 0.36779947
7.855000 0.36894099
7.856000 0.37004943
7.857000 0.37112503999999996
7.858000 0.37216807
7.859000 0.37317880999999997
7.860000 0.37415759
7.861000 0.3751047
7.862000 0.37602047
7.863000 0.3769052
7.864000 0.37775915
7.865000 0.37858258
7.866000 0.37937569
7.867000 0.38013861
7.868000 0.38087144
7.869000 0.38157422
7.870000 0.38224694
7.871000 0.3828895
7.872000 0.38350178
7.873000 0.38408362
7.874000 0.38463477999999995
7.875000 0.38515502
7.876000 0.38564408
7.877000 0.38610166
7.878000 0.38652748
7.879000 0.38692127000000004
7.880000 0.38728276
7.881000 0.38761175
7.882000 0.38790803
7.883000 0.38817148
7.884000 0.38840198000000004
7.885000 0.38859951000000004
7.886000 0.38876408
7.887000 0.38889577
7.888000 0.38899469999999997
7.889000 0.38906104999999996
7.890000 0.38909507
7.891000 0.389097
7.892000 0.38906713000000004
7.893000 0.38900578
7.894000 0.3889133
7.895000 0.38879002
7.896000 0.38863628
7.897000 0.38845240999999997
7.898000 0.38823872
7.899000 0.3879955
7.900000 0.38772300000000004
7.901000 0.38742144
7.902000 0.38709103
7.903000 0.38673191
7.904000 0.38634418
7.905000 0.38592792
7.906000 0.38548319
7.907000 0.38500998999999997
7.908000 0.38450831
7.909000 0.38397813000000003
7.910000 0.38341943
7.911000 0.38283214
7.912000 0.3822162
7.913000 0.38157164
7.914000 0.38089838
7.915000 0.38019649
7.916000 0.37946596
7.917000 0.37870689
7.918000 0.37791939
7.919000 0.37710359
7.920000 0.37625972
7.921000 0.37538798
7.922000 0.37448867
7.923000 0.37356208
7.924000 0.37260854000000004
7.925000 0.37162842
7.926000 0.3706221
7.927000 0.36958999000000003
7.928000 0.36853249
7.929000 0.36744999
7.930000 0.36634291
7.931000 0.36521161
7.932000 0.36405646
7.933000 0.36287783
7.934000 0.36167598
7.935000 0.36045121999999996
7.936000 0.35920378000000003
7.937000 0.35793389999999997
7.938000 0.35664174
7.939000 0.35532743
7.940000 0.35399112
7.941000 0.35263293
7.942000 0.35125292
7.943000 0.34985116
7.944000 0.34842771
7.945000 0.34698264
7.946000 0.345516
7.947000 0.34402786
7.948000 0.34251832
7.949000 0.34098749
7.950000 0.33943548
7.951000 0.33786246
7.952000 0.33626861
7.953000 0.33465417
7.954000 0.33301935
7.955000 0.33136445999999997
7.956000 0.3296898
7.957000 0.32799575000000003
7.958000 0.32628265
7.959000 0.32455095
7.960000 0.32280104
7.961000 0.32103339
7.962000 0.31924843999999997
7.963000 0.31744665
7.964000 0.31562853
7.965000 0.31379452
7.966000 0.31194508
7.967000 0.31008066
7.968000 0.30820169
7.969000 0.3063086
7.970000 0.30440174000000003
7.971000 0.30248149
7.972000 0.3005482
7.973000 0.29860218
7.974000 0.29664368
7.975000 0.29467298000000003
7.976000 0.29269033
7.977000 0.29069593
7.978000 0.28869
7.979000 0.28667275000000003
7.980000 0.28464438
7.981000 0.28260509
7.982000 0.28055507999999996
7.983000 0.2784946
7.984000 0.27642386999999996
7.985000 0.27434314
7.986000 0.27225269
7.987000 0.27015279
7.988000 0.26804379
7.989000 0.26592598
7.990000 0.26379975
7.991000 0.26166546
7.992000 0.25952348999999997
7.993000 0.25737423
7.994000 0.25521808
7.995000 0.25305543
7.996000 0.25088673
7.997000 0.24871235
7.998000 0.2465327
7.999000 0.24434819
8.000000 0.24215920999999999
8.001000 0.23996616
8.002000 0.23776940000000002
8.003000 0.23556930999999998
8.004000 0.23336625
8.005000 0.23116055000000002
8.006000 0.22895257
8.007000 0.22674266
8.008000 0.22453114
8.009000 0.22231833999999998
8.010000 0.22010459
8.011000 0.21789019999999998
8.012000 0.21567547
8.013000 0.21346072
8.014000 0.21124624
8.015000 0.20903233
8.016000 0.20681925
8.017000 0.20460731
8.018000 0.20239679000000002
8.019000 0.20018795
8.020000 0.19798109000000003
8.021000 0.19577646
8.022000 0.19357436
8.023000 0.19137505
8.024000 0.18917882
8.025000 0.18698594999999998
8.026000 0.18479673
8.027000 0.18261143999999999
8.028000 0.18043038
8.029000 0.17825387
8.030000 0.17608221000000002
8.031000 0.17391571
8.032000 0.17175468
8.033000 0.16959943
8.034000 0.16745027
8.035000 0.16530752
8.036000 0.16317149
8.037000 0.16104246
8.038000 0.15892076
8.039000 0.15680665000000002
8.040000 0.15470046
8.041000 0.15260245
8.042000 0.15051293
8.043000 0.14843217
8.044000 0.14636046
8.045000 0.14429810999999998
8.046000 0.14224538
8.047000 0.14020259
8.048000 0.13817005
8.049000 0.13614806
8.050000 0.13413693999999998
8.051000 0.13213701
8.052000 0.1301486
8.053000 0.12817204
8.054000 0.12620763000000002
8.055000 0.12425572000000001
8.056000 0.12231660999999999
8.057000 0.1203906
8.058000 0.11847798
8.059000 0.11657901
8.060000 0.11469396
8.061000 0.11282306
8.062000 0.11096653000000001
8.063000 0.10912456
8.064000 0.10729731999999999
8.065000 0.10548499
8.066000 0.10368772
8.067000 0.10190563000000001
8.068000 0.10013886
8.069000 0.098387559
8.070000 0.09665183
8.071000 0.094931811
8.072000 0.093227637
8.073000 0.091539457
8.074000 0.089867431
8.075000 0.088211719
8.076000 0.08657250999999999
8.077000 0.084949995
8.078000 0.083344377
8.079000 0.081755879
8.080000 0.080184714
8.081000 0.078631111
8.082000 0.077095296
8.083000 0.075577508
8.084000 0.074077968
8.085000 0.072596909
8.086000 0.07113454599999999
8.087000 0.06969109500000001
8.088000 0.06826676
8.089000 0.06686173699999999
8.090000 0.06547622
8.091000 0.064110383
8.092000 0.062764407
8.093000 0.061438453999999997
8.094000 0.060132687
8.095000 0.058847258
8.096000 0.057582312999999996
8.097000 0.056338002
8.098000 0.05511446500000001
8.099000 0.05391184200000001
8.100000 0.052730268
8.101000 0.051569875
8.102000 0.050430797
8.103000 0.049313164
8.104000 0.048217105
8.105000 0.047142745
8.106000 0.046090216999999996
8.107000 0.04505965
8.108000 0.044051174
8.109000 0.043064923000000005
8.110000 0.042101033999999996
8.111000 0.04115965
8.112000 0.040240915
8.113000 0.039344976999999996
8.114000 0.038471981
8.115000 0.037622076000000004
8.116000 0.036795408
8.117000 0.035992119
8.118000 0.03521234
8.119000 0.034456194
8.120000 0.03372379
8.121000 0.033015219
8.122000 0.032330557999999995
8.123000 0.031669857
8.124000 0.031033141
8.125000 0.030420414999999996
8.126000 0.029831647
8.127000 0.029266786000000003
8.128000 0.028725746000000003
8.129000 0.028208425000000002
8.130000 0.027714699
8.131000 0.027244427
8.132000 0.026797454
8.133000 0.026373615
8.134000 0.025972744
8.135000 0.025594688
8.136000 0.025239293000000003
8.137000 0.024906423999999996
8.138000 0.024595959
8.139000 0.024307804000000002
8.140000 0.024041886999999998
8.141000 0.023798166
8.142000 0.023576626
8.143000 0.023377278
8.144000 0.023200158999999998
8.145000 0.02304533
8.146000 0.022912868000000003
8.147000 0.02280287
8.148000 0.022715445
8.149000 0.022650705
8.150000 0.022608764
8.151000 0.02258973
8.152000 0.022593702
8.153000 0.022620767
8.154000 0.02267099
8.155000 0.022744411
8.156000 0.022841041
8.157000 0.022960865
8.158000 0.023103831
8.159000 0.023269857
8.160000 0.023458826999999998
8.161000 0.023670589
8.162000 0.023904962000000002
8.163000 0.024161731
8.164000 0.024440655
8.165000 0.024741472
8.166000 0.025063899
8.167000 0.025407635
8.168000 0.025772373
8.169000 0.026157801
8.170000 0.026563613
8.171000 0.026989507000000003
8.172000 0.027435197
8.173000 0.027900422
8.174000 0.028384937000000002
8.175000 0.028888529
8.176000 0.029411017999999997
8.177000 0.029952257
8.178000 0.030512127
8.179000 0.031090551
8.180000 0.031687474
8.181000 0.03230288
8.182000 0.032936773
8.183000 0.033589185
8.184000 0.034260165
8.185000 0.034949771
8.186000 0.035658063
8.187000 0.036385102
8.188000 0.037130943
8.189000 0.037895623
8.190000 0.038679165
8.191000 0.039481561000000005
8.192000 0.040302780999999996
8.193000 0.041142754999999996
8.194000 0.042001385
8.195000 0.042878537
8.196000 0.043774038
8.197000 0.044687683
8.198000 0.045619230000000004
8.199000 0.046568401999999995
8.200000 0.047534902
8.201000 0.048518402
8.202000 0.049518548999999995
8.203000 0.050534989
8.204000 0.051567337
8.205000 0.052615208999999996
8.206000 0.053678220000000006
8.207000 0.054755981999999995
8.208000 0.055848114
8.209000 0.056954252000000004
8.210000 0.058074034
8.211000 0.059207121
8.212000 0.060353201
8.213000 0.061511970000000006
8.214000 0.062683149
8.215000 0.063866499
8.216000 0.065061793
8.217000 0.066268822
8.218000 0.067487411
8.219000 0.068717398
8.220000 0.069958641
8.221000 0.071211014
8.222000 0.072474394
8.223000 0.07374867
8.224000 0.075033732
8.225000 0.076329458
8.226000 0.07763572499999999
8.227000 0.0789524
8.228000 0.080279325
8.229000 0.081616332
8.230000 0.08296322199999999
8.231000 0.084319775
8.232000 0.08568575099999999
8.233000 0.087060884
8.234000 0.088444893
8.235000 0.089837471
8.236000 0.091238291
8.237000 0.09264702699999999
8.238000 0.09406333
8.239000 0.09548685600000001
8.240000 0.096917263
8.241000 0.098354218
8.242000 0.099797396
8.243000 0.10124649
8.244000 0.1027012
8.245000 0.10416127
8.246000 0.10562644
8.247000 0.10709649999999998
8.248000 0.10857123
8.249000 0.11005047
8.250000 0.11153402999999999
8.251000 0.11302178
8.252000 0.11451358
8.253000 0.11600931999999999
8.254000 0.11750888
8.255000 0.11901214
8.256000 0.12051899
8.257000 0.12202928
8.258000 0.12354286
8.259000 0.12505959
8.260000 0.12657928
8.261000 0.12810172
8.262000 0.12962669
8.263000 0.13115393
8.264000 0.13268316000000002
8.265000 0.13421407
8.266000 0.13574631
8.267000 0.1372795
8.268000 0.13881325
8.269000 0.14034713
8.270000 0.14188071
8.271000 0.1434135
8.272000 0.14494502
8.273000 0.14647475999999998
8.274000 0.14800223
8.275000 0.14952692
8.276000 0.15104834
8.277000 0.15256599
8.278000 0.1540794
8.279000 0.15558813
8.280000 0.15709177
8.281000 0.15858993000000002
8.282000 0.16008229000000002
8.283000 0.16156854999999998
8.284000 0.16304849000000002
8.285000 0.1645219
8.286000 0.16598865999999998
8.287000 0.16744866
8.288000 0.16890183
8.289000 0.17034819
8.290000 0.17178773
8.291000 0.1732205
8.292000 0.17464656
8.293000 0.17606595
8.294000 0.17747874
8.295000 0.17888498
8.296000 0.18028469
8.297000 0.18167787
8.298000 0.18306447
8.299000 0.1844444
8.300000 0.18581754
8.301000 0.18718372
8.302000 0.1885427
8.303000 0.18989422
8.304000 0.19123794
8.305000 0.19257352
8.306000 0.19390054999999998
8.307000 0.19521860000000002
8.308000 0.19652722000000003
8.309000 0.19782595000000003
8.310000 0.19911432
8.311000 0.20039186
8.312000 0.20165808999999998
8.313000 0.20291258
8.314000 0.20415490000000003
8.315000 0.20538464
8.316000 0.20660142999999997
8.317000 0.20780496
8.318000 0.20899493
8.319000 0.21017112000000002
8.320000 0.21133332
8.321000 0.21248139
8.322000 0.2136152
8.323000 0.21473472
8.324000 0.21583992000000002
8.325000 0.21693083000000002
8.326000 0.21800748
8.327000 0.21906996
8.328000 0.22011837
8.329000 0.22115284000000002
8.330000 0.22217347
8.331000 0.2231804
8.332000 0.2241737
8.333000 0.22515347000000002
8.334000 0.22611979
8.335000 0.22707267
8.336000 0.2280121
8.337000 0.22893802000000002
8.338000 0.22985032
8.339000 0.23074884
8.340000 0.23163336
8.341000 0.23250363000000002
8.342000 0.23335936
8.343000 0.23420018
8.344000 0.2350257
8.345000 0.23583553000000002
8.346000 0.23662925
8.347000 0.23740639
8.348000 0.23816656
8.349000 0.23890932
8.350000 0.23963426
8.351000 0.24034102
8.352000 0.24102924000000003
8.353000 0.24169867
8.354000 0.24234906
8.355000 0.24298024000000001
8.356000 0.24359205
8.357000 0.24418441999999999
8.358000 0.24475731999999997
8.359000 0.24531078999999997
8.360000 0.24584485
8.361000 0.24635961999999997
8.362000 0.24685520000000002
8.363000 0.24733173000000003
8.364000 0.24778938
8.365000 0.24822832
8.366000 0.24864867
8.367000 0.2490506
8.368000 0.24943423999999997
8.369000 0.24979969
8.370000 0.25014703
8.371000 0.2504763
8.372000 0.2507875
8.373000 0.25108063
8.374000 0.25135565
8.375000 0.25161244
8.376000 0.25185088
8.377000 0.25207084
8.378000 0.25227214
8.379000 0.25245459
8.380000 0.25261794
8.381000 0.25276199
8.382000 0.25288648999999996
8.383000 0.25299119
8.384000 0.25307587
8.385000 0.25314032
8.386000 0.25318430000000003
8.387000 0.25320763
8.388000 0.25321014999999997
8.389000 0.25319173
8.390000 0.25315224000000003
8.391000 0.25309160999999997
8.392000 0.25300982
8.393000 0.25290686
8.394000 0.25278279000000003
8.395000 0.25263766
8.396000 0.25247156
8.397000 0.25228465
8.398000 0.25207703
8.399000 0.2518489
8.400000 0.25160043000000004
8.401000 0.25133179
8.402000 0.25104317
8.403000 0.25073471
8.404000 0.25040656
8.405000 0.25005883
8.406000 0.24969163000000003
8.407000 0.24930502000000002
8.408000 0.24889901
8.409000 0.2484736
8.410000 0.24802876000000001
8.411000 0.24756442
8.412000 0.24708048
8.413000 0.24657685
8.414000 0.24605338
8.415000 0.2455099
8.416000 0.24494630999999997
8.417000 0.24436247
8.418000 0.24375824999999998
8.419000 0.24313353999999998
8.420000 0.24248827
8.421000 0.24182242
8.422000 0.24113596999999998
8.423000 0.24042896000000002
8.424000 0.23970148000000002
8.425000 0.23895365
8.426000 0.23818566000000002
8.427000 0.23739772999999997
8.428000 0.23659011000000002
8.429000 0.23576312
8.430000 0.23491706
8.431000 0.23405228
8.432000 0.23316913
8.433000 0.23226801000000002
8.434000 0.23134928000000002
8.435000 0.23041333
8.436000 0.22946049
8.437000 0.22849112000000002
8.438000 0.22750552999999998
8.439000 0.22650398000000002
8.440000 0.22548671999999997
8.441000 0.22445393
8.442000 0.22340575
8.443000 0.2223423
8.444000 0.22126359
8.445000 0.22016964
8.446000 0.21906035999999998
8.447000 0.21793568000000002
8.448000 0.21679541000000002
8.449000 0.21563940999999998
8.450000 0.21446743000000001
8.451000 0.21327924999999998
8.452000 0.21207463
8.453000 0.21085332
8.454000 0.20961508
8.455000 0.2083597
8.456000 0.20708698000000003
8.457000 0.20579677000000002
8.458000 0.20448894
8.459000 0.20316346
8.460000 0.2018203
8.461000 0.20045955
8.462000 0.19908132999999997
8.463000 0.19768584
8.464000 0.19627332
8.465000 0.1948441
8.466000 0.19339855
8.467000 0.19193707999999998
8.468000 0.19046016
8.469000 0.18896826
8.470000 0.1874619
8.471000 0.1859416
8.472000 0.18440785
8.473000 0.18286117
8.474000 0.18130203
8.475000 0.17973087000000001
8.476000 0.17814807
8.477000 0.17655400999999998
8.478000 0.17494896999999998
8.479000 0.17333318
8.480000 0.17170684
8.481000 0.17007004
8.482000 0.16842284
8.483000 0.16676525
8.484000 0.16509722
8.485000 0.16341864
8.486000 0.16172939
8.487000 0.16002932
8.488000 0.15831825
8.489000 0.15659599999999999
8.490000 0.15486239999999998
8.491000 0.15311729
8.492000 0.15136054000000002
8.493000 0.14959203999999998
8.494000 0.14781174
8.495000 0.14601966
8.496000 0.14421583999999998
8.497000 0.14240039
8.498000 0.14057349
8.499000 0.13873539999999998
8.500000 0.13688641000000001
8.501000 0.13502688
8.502000 0.13315724
8.503000 0.13127793
8.504000 0.12938945000000002
8.505000 0.12749232
8.506000 0.12558707000000002
8.507000 0.12367422
8.508000 0.12175431
8.509000 0.11982784
8.510000 0.11789527000000001
8.511000 0.11595704000000001
8.512000 0.11401351000000001
8.513000 0.112065
8.514000 0.11011176
8.515000 0.10815398
8.516000 0.10619179
8.517000 0.10422522999999999
8.518000 0.10225432
8.519000 0.10027898999999998
8.520000 0.09829915399999999
8.521000 0.096314657
8.522000 0.09432534000000001
8.523000 0.09233102300000001
8.524000 0.090331526
8.525000 0.08832667400000001
8.526000 0.086316309
8.527000 0.08430031
8.528000 0.08227859500000001
8.529000 0.080251123
8.530000 0.078217918
8.531000 0.076179049
8.532000 0.074134656
8.533000 0.072084932
8.534000 0.070030137
8.535000 0.067970587
8.536000 0.065906649
8.537000 0.063838728
8.538000 0.06176726900000001
8.539000 0.059692742
8.540000 0.057615631
8.541000 0.05553642400000001
8.542000 0.053455604999999996
8.543000 0.051373632999999995
8.544000 0.049290946
8.545000 0.047207932
8.546000 0.045124942
8.547000 0.043042272
8.548000 0.040960158
8.549000 0.038878776999999996
8.550000 0.036798237
8.551000 0.034718594
8.552000 0.032639838
8.553000 0.030561908999999998
8.554000 0.028484705
8.555000 0.026408079
8.556000 0.024331867
8.557000 0.022255885
8.558000 0.02017995
8.559000 0.018103885
8.560000 0.016027539
8.561000 0.013950791999999998
8.562000 0.011873566
8.563000 0.0097958407
8.564000 0.0077176526
8.565000 0.0056391043
8.566000 0.0035603665
8.567000 0.0014816787
8.568000 -0.00059665326
8.569000 -0.0026742611
8.570000 -0.0047507208
8.571000 -0.006825562
8.572000 -0.0088982779
8.573000 -0.010968336
8.574000 -0.013035192
8.575000 -0.015098303
8.576000 -0.017157142
8.577000 -0.019211207
8.578000 -0.021260037
8.579000 -0.023303222999999998
8.580000 -0.025340414000000002
8.581000 -0.027371329
8.582000 -0.029395756000000002
8.583000 -0.031413566000000004
8.584000 -0.033424699
8.585000 -0.035429175
8.586000 -0.037427086
8.587000 -0.039418586
8.588000 -0.041403892
8.589000 -0.043383261
8.590000 -0.045356993
8.591000 -0.047325407
8.592000 -0.049288833000000004
8.593000 -0.051247602
8.594000 -0.053202017
8.595000 -0.05515237
8.596000 -0.057098892000000005
8.597000 -0.059041777000000004
8.598000 -0.060981151
8.599000 -0.062917074
8.600000 -0.064849528
8.601000 -0.066778419
8.602000 -0.068703585
8.603000 -0.070624781
8.604000 -0.07254169299999999
8.605000 -0.074453949
8.606000 -0.07636111699999999
8.607000 -0.078262726
8.608000 -0.080158276
8.609000 -0.082047249
8.610000 -0.08392912599999999
8.611000 -0.085803395
8.612000 -0.087669579
8.613000 -0.089527236
8.614000 -0.091375981
8.615000 -0.093215494
8.616000 -0.095045532
8.617000 -0.09686593
8.618000 -0.098676607
8.619000 -0.10047756000000001
8.620000 -0.1022689
8.621000 -0.10405079
8.622000 -0.10582348
8.623000 -0.10758728999999999
8.624000 -0.10934257000000001
8.625000 -0.11108972999999998
8.626000 -0.11282921
8.627000 -0.11456142999999999
8.628000 -0.11628685
8.629000 -0.11800586
8.630000 -0.11971883999999999
8.631000 -0.12142612
8.632000 -0.12312796000000001
8.633000 -0.12482455
8.634000 -0.126516
8.635000 -0.12820235
8.636000 -0.12988353
8.637000 -0.1315594
8.638000 -0.13322971
8.639000 -0.13489417
8.640000 -0.13655239
8.641000 -0.13820394
8.642000 -0.13984832
8.643000 -0.14148502
8.644000 -0.14311351
8.645000 -0.14473323000000002
8.646000 -0.14634366000000001
8.647000 -0.14794429
8.648000 -0.14953467
8.649000 -0.15111438
8.650000 -0.15268307
8.651000 -0.15424048
8.652000 -0.15578641
8.653000 -0.15732077
8.654000 -0.15884354
8.655000 -0.16035478
8.656000 -0.16185467
8.657000 -0.16334342999999998
8.658000 -0.16482137
8.659000 -0.16628887
8.660000 -0.16774633
8.661000 -0.16919420999999998
8.662000 -0.17063298
8.663000 -0.1720631
8.664000 -0.17348507
8.665000 -0.17489932
8.666000 -0.17630626
8.667000 -0.17770624
8.668000 -0.17909957999999998
8.669000 -0.18048651
8.670000 -0.18186718000000002
8.671000 -0.1832417
8.672000 -0.18461007000000001
8.673000 -0.18597223
8.674000 -0.18732805
8.675000 -0.18867735
8.676000 -0.1900199
8.677000 -0.19135542
8.678000 -0.19268359999999998
8.679000 -0.19400413
8.680000 -0.19531669
8.681000 -0.19662100999999998
8.682000 -0.19791678
8.683000 -0.19920378000000002
8.684000 -0.20048183
8.685000 -0.20175078
8.686000 -0.20301058000000002
8.687000 -0.20426123000000002
8.688000 -0.20550278
8.689000 -0.20673538
8.690000 -0.20795921
8.691000 -0.20917450999999998
8.692000 -0.2103816
8.693000 -0.21158079999999999
8.694000 -0.21277244999999997
8.695000 -0.21395693000000002
8.696000 -0.21513461000000003
8.697000 -0.21630584
8.698000 -0.21747097
8.699000 -0.21863028
8.700000 -0.21978405
8.701000 -0.22093248999999998
8.702000 -0.22207570999999998
8.703000 -0.22321383
8.704000 -0.22434685
8.705000 -0.22547473
8.706000 -0.22659734999999998
8.707000 -0.22771454000000002
8.708000 -0.22882607000000002
8.709000 -0.22993172
8.710000 -0.23103117
8.711000 -0.23212412
8.712000 -0.23321025
8.713000 -0.23428925999999997
8.714000 -0.23536084
8.715000 -0.23642476
8.716000 -0.23748081
8.717000 -0.23852885
8.718000 -0.23956879
8.719000 -0.2406006
8.720000 -0.24162438
8.721000 -0.24264026
8.722000 -0.24364849
8.723000 -0.24464938
8.724000 -0.24564331
8.725000 -0.24663073000000002
8.726000 -0.24761213
8.727000 -0.24858806
8.728000 -0.24955911000000003
8.729000 -0.25052582
8.730000 -0.25148881
8.731000 -0.25244859999999997
8.732000 -0.25340575
8.733000 -0.2543607
8.734000 -0.25531389
8.735000 -0.25626563
8.736000 -0.25721618
8.737000 -0.25816574
8.738000 -0.25911434
8.739000 -0.26006198
8.740000 -0.26100858
8.741000 -0.26195391999999995
8.742000 -0.26289776
8.743000 -0.26383977000000003
8.744000 -0.26477959
8.745000 -0.26571681
8.746000 -0.26665099
8.747000 -0.26758173
8.748000 -0.26850861000000004
8.749000 -0.26943125
8.750000 -0.2703493
8.751000 -0.27126246
8.752000 -0.27217052
8.753000 -0.27307332
8.754000 -0.27397082
8.755000 -0.27486301999999996
8.756000 -0.27575004000000003
8.757000 -0.27663207
8.758000 -0.27750938
8.759000 -0.27838231
8.760000 -0.27925128
8.761000 -0.28011678
8.762000 -0.2809793
8.763000 -0.28183938000000003
8.764000 -0.28269759
8.765000 -0.28355448
8.766000 -0.28441057
8.767000 -0.28526641
8.768000 -0.28612246
8.769000 -0.28697914
8.770000 -0.28783681
8.771000 -0.28869577
8.772000 -0.28955624
8.773000 -0.29041837000000004
8.774000 -0.29128219
8.775000 -0.29214772
8.776000 -0.29301483
8.777000 -0.2938834
8.778000 -0.29475321
8.779000 -0.29562402
8.780000 -0.29649553
8.781000 -0.29736746000000003
8.782000 -0.29823948
8.783000 -0.29911131
8.784000 -0.29998268
8.785000 -0.30085337
8.786000 -0.30172321
8.787000 -0.30259206
8.788000 -0.30345989
8.789000 -0.30432674
8.790000 -0.30519271
8.791000 -0.30605795
8.792000 -0.30692273
8.793000 -0.30778737
8.794000 -0.30865222
8.795000 -0.30951772
8.796000 -0.31038434
8.797000 -0.31125253999999997
8.798000 -0.31212284
8.799000 -0.3129957
8.800000 -0.31387156
8.801000 -0.31475089
8.802000 -0.31563404
8.803000 -0.31652136
8.804000 -0.31741313
8.805000 -0.31830953
8.806000 -0.31921067
8.807000 -0.32011663999999995
8.808000 -0.3210274
8.809000 -0.32194289000000004
8.810000 -0.32286295
8.811000 -0.3237874
8.812000 -0.324716
8.813000 -0.32564846
8.814000 -0.32658451
8.815000 -0.32752387
8.816000 -0.32846622999999997
8.817000 -0.32941129
8.818000 -0.33035881
8.819000 -0.33130858
8.820000 -0.33226041
8.821000 -0.33321418
8.822000 -0.33416979
8.823000 -0.33512723
8.824000 -0.33608656
8.825000 -0.33704786999999997
8.826000 -0.3380113
8.827000 -0.33897704
8.828000 -0.33994534
8.829000 -0.34091646999999997
8.830000 -0.34189073000000003
8.831000 -0.34286845
8.832000 -0.34384992999999997
8.833000 -0.3448355
8.834000 -0.34582546999999997
8.835000 -0.3468201
8.836000 -0.34781964
8.837000 -0.34882430999999997
8.838000 -0.34983423999999996
8.839000 -0.35084954
8.840000 -0.35187027
8.841000 -0.35289642
8.842000 -0.35392796
8.843000 -0.35496475
8.844000 -0.35600669
8.845000 -0.35705359
8.846000 -0.35810526000000004
8.847000 -0.35916148000000003
8.848000 -0.36022202
8.849000 -0.36128671
8.850000 -0.36235533
8.851000 -0.36342777
8.852000 -0.36450389
8.853000 -0.36558365000000004
8.854000 -0.36666703
8.855000 -0.36775409
8.856000 -0.36884497
8.857000 -0.36993984
8.858000 -0.37103891
8.859000 -0.37214251
8.860000 -0.37325092
8.861000 -0.37436455
8.862000 -0.37548379
8.863000 -0.37660901
8.864000 -0.37774064
8.865000 -0.37887907
8.866000 -0.38002462
8.867000 -0.38117764
8.868000 -0.38233839
8.869000 -0.38350706
8.870000 -0.38468381
8.871000 -0.38586871
8.872000 -0.38706176
8.873000 -0.38826288999999997
8.874000 -0.38947193
8.875000 -0.39068866
8.876000 -0.39191283
8.877000 -0.39314409000000006
8.878000 -0.39438205000000004
8.879000 -0.3956263
8.880000 -0.39687641
8.881000 -0.39813197000000006
8.882000 -0.39939252
8.883000 -0.40065767
8.884000 -0.40192707
8.885000 -0.40320032
8.886000 -0.40447717
8.887000 -0.40575732000000003
8.888000 -0.40704068
8.889000 -0.40832711
8.890000 -0.40961662
8.891000 -0.41090921
8.892000 -0.41220500000000004
8.893000 -0.41350414999999996
8.894000 -0.41480688
8.895000 -0.41611348
8.896000 -0.41742427
8.897000 -0.41873958
8.898000 -0.42005973
8.899000 -0.42138508999999996
8.900000 -0.422716
8.901000 -0.42405282000000005
8.902000 -0.42539583999999997
8.903000 -0.42674528
8.904000 -0.42810133
8.905000 -0.42946413
8.906000 -0.43083378
8.907000 -0.43221028
8.908000 -0.43359357
8.909000 -0.43498352
8.910000 -0.43637998999999994
8.911000 -0.43778269999999997
8.912000 -0.43919142000000005
8.913000 -0.44060578
8.914000 -0.44202544000000005
8.915000 -0.44345008
8.916000 -0.44487929
8.917000 -0.44631273000000005
8.918000 -0.44775008999999993
8.919000 -0.44919099000000007
8.920000 -0.45063519
8.921000 -0.45208245999999996
8.922000 -0.45353263
8.923000 -0.45498554
8.924000 -0.4564411
8.925000 -0.45789927
8.926000 -0.45936005
8.927000 -0.46082353000000004
8.928000 -0.46228980999999997
8.929000 -0.46375901
8.930000 -0.46523125000000004
8.931000 -0.46670673999999995
8.932000 -0.46818559000000004
8.933000 -0.46966802
8.934000 -0.47115413
8.935000 -0.47264406000000003
8.936000 -0.47413791
8.937000 -0.47563574999999997
8.938000 -0.4771376
8.939000 -0.47864346
8.940000 -0.48015326999999997
8.941000 -0.48166695
8.942000 -0.48318435000000004
8.943000 -0.48470534
8.944000 -0.48622969000000005
8.945000 -0.48775718999999995
8.946000 -0.48928764
8.947000 -0.49082077999999996
8.948000 -0.49235635000000005
8.949000 -0.49389414
8.950000 -0.49543390000000004
8.951000 -0.49697543000000005
8.952000 -0.49851853
8.953000 -0.5000630899999999
8.954000 -0.50160899
8.955000 -0.50315615
8.956000 -0.50470452
8.957000 -0.5062541
8.958000 -0.5078049400000001
8.959000 -0.50935713
8.960000 -0.51091076
8.961000 -0.51246593
8.962000 -0.51402277
8.963000 -0.51558143
8.964000 -0.51714201
8.965000 -0.51870467
8.966000 -0.5202694800000001
8.967000 -0.5218364799999999
8.968000 -0.52340571
8.969000 -0.52497713
8.970000 -0.52655069
8.971000 -0.5281262099999999
8.972000 -0.5297035400000001
8.973000 -0.53128242
8.974000 -0.53286254
8.975000 -0.5344436
8.976000 -0.53602518
8.977000 -0.53760679
8.978000 -0.53918804
8.979000 -0.54076845
8.980000 -0.54234755
8.981000 -0.54392489
8.982000 -0.5454999399999999
8.983000 -0.54707234
8.984000 -0.54864171
8.985000 -0.55020768
8.986000 -0.55177002
8.987000 -0.55332845
8.988000 -0.55488283
8.989000 -0.55643311
8.990000 -0.5579792
8.991000 -0.55952119
8.992000 -0.5610591300000001
8.993000 -0.5625931500000001
8.994000 -0.5641235
8.995000 -0.56565036
8.996000 -0.567174
8.997000 -0.56869462
8.998000 -0.57021254
8.999000 -0.5717279900000001
9.000000 -0.5732411500000001
9.001000 -0.5747522199999999
9.002000 -0.57626138
9.003000 -0.57776873
9.004000 -0.57927426
9.005000 -0.58077797
9.006000 -0.5822797799999999
9.007000 -0.58377953
9.008000 -0.58527701
9.009000 -0.58677192
9.010000 -0.58826394
9.011000 -0.58975266
9.012000 -0.5912377
9.013000 -0.5927185500000001
9.014000 -0.59419475
9.015000 -0.5956657700000001
9.016000 -0.59713111
9.017000 -0.5985903100000001
9.018000 -0.60004294
9.019000 -0.6014885400000001
9.020000 -0.60292669
9.021000 -0.6043571
9.022000 -0.60577947
9.023000 -0.6071936299999999
9.024000 -0.60859942
9.025000 -0.60999673
9.026000 -0.61138556
9.027000 -0.61276597
9.028000 -0.61413804
9.029000 -0.61550192
9.030000 -0.6168577399999999
9.031000 -0.61820573
9.032000 -0.6195461400000001
9.033000 -0.62087914
9.034000 -0.62220492
9.035000 -0.62352372
9.036000 -0.62483563
9.037000 -0.62614074
9.038000 -0.6274391
9.039000 -0.6287307
9.040000 -0.63001551
9.041000 -0.63129333
9.042000 -0.63256402
9.043000 -0.63382732
9.044000 -0.6350828799999999
9.045000 -0.63633034
9.046000 -0.63756937
9.047000 -0.63879951
9.048000 -0.64002033
9.049000 -0.64123143
9.050000 -0.64243237
9.051000 -0.64362274
9.052000 -0.64480216
9.053000 -0.64597032
9.054000 -0.64712688
9.055000 -0.64827162
9.056000 -0.64940434
9.057000 -0.65052495
9.058000 -0.65163332
9.059000 -0.65272944
9.060000 -0.65381336
9.061000 -0.65488513
9.062000 -0.6559448800000001
9.063000 -0.65699271
9.064000 -0.65802881
9.065000 -0.65905331
9.066000 -0.66006635
9.067000 -0.6610680800000001
9.068000 -0.6620586399999999
9.069000 -0.66303806
9.070000 -0.66400645
9.071000 -0.66496376
9.072000 -0.66590994
9.073000 -0.66684489
9.074000 -0.66776839
9.075000 -0.66868025
9.076000 -0.66958014
9.077000 -0.67046774
9.078000 -0.67134262
9.079000 -0.67220437
9.080000 -0.67305253
9.081000 -0.67388662
9.082000 -0.67470614
9.083000 -0.6755106599999999
9.084000 -0.67629968
9.085000 -0.67707277
9.086000 -0.67782956
9.087000 -0.6785696800000001
9.088000 -0.6792929
9.089000 -0.6799989799999999
9.090000 -0.68068779
9.091000 -0.68135923
9.092000 -0.68201334
9.093000 -0.68265018
9.094000 -0.68326984
9.095000 -0.6838724899999999
9.096000 -0.68445844
9.097000 -0.68502785
9.098000 -0.68558101
9.099000 -0.68611819
9.100000 -0.68663969
9.101000 -0.68714567
9.102000 -0.68763634
9.103000 -0.68811183
9.104000 -0.68857223
9.105000 -0.68901749
9.106000 -0.68944758
9.107000 -0.6898623
9.108000 -0.69026146
9.109000 -0.69064475
9.110000 -0.69101173
9.111000 -0.6913620500000001
9.112000 -0.69169514
9.113000 -0.69201053
9.114000 -0.69230762
9.115000 -0.6925859000000001
9.116000 -0.6928447600000001
9.117000 -0.69308369
9.118000 -0.69330218
9.119000 -0.69349981
9.120000 -0.69367616
9.121000 -0.69383085
9.122000 -0.6939637000000001
9.123000 -0.69407453
9.124000 -0.69416324
9.125000 -0.69422983
9.126000 -0.69427439
9.127000 -0.6942971099999999
9.128000 -0.69429819
9.129000 -0.69427798
9.130000 -0.69423676
9.131000 -0.6941749700000001
9.132000 -0.69409297
9.133000 -0.69399122
9.134000 -0.6938700600000001
9.135000 -0.69372989
9.136000 -0.69357106
9.137000 -0.6933938199999999
9.138000 -0.69319843
9.139000 -0.69298502
9.140000 -0.69275363
9.141000 -0.69250427
9.142000 -0.6922368
9.143000 -0.6919509699999999
9.144000 -0.69164652
9.145000 -0.69132308
9.146000 -0.6909801600000001
9.147000 -0.6906172700000001
9.148000 -0.6902338499999999
9.149000 -0.68982923
9.150000 -0.68940287
9.151000 -0.68895412
9.152000 -0.6884823600000001
9.153000 -0.68798703
9.154000 -0.68746759
9.155000 -0.68692355
9.156000 -0.68635456
9.157000 -0.68576024
9.158000 -0.6851404
9.159000 -0.68449485
9.160000 -0.6838235500000001
9.161000 -0.68312655
9.162000 -0.6824039900000001
9.163000 -0.68165604
9.164000 -0.680883
9.165000 -0.6800851800000001
9.166000 -0.67926301
9.167000 -0.6784169
9.168000 -0.67754728
9.169000 -0.67665456
9.170000 -0.67573916
9.171000 -0.67480155
9.172000 -0.67384201
9.173000 -0.67286086
9.174000 -0.67185839
9.175000 -0.67083468
9.176000 -0.66978987
9.177000 -0.6687239700000001
9.178000 -0.66763689
9.179000 -0.66652847
9.180000 -0.66539855
9.181000 -0.66424678
9.182000 -0.66307285
9.183000 -0.66187633
9.184000 -0.66065686
9.185000 -0.65941396
9.186000 -0.6581472199999999
9.187000 -0.65685618
9.188000 -0.6555404499999999
9.189000 -0.65419967
9.190000 -0.65283347
9.191000 -0.65144161
9.192000 -0.6500239
9.193000 -0.64858017
9.194000 -0.6471104
9.195000 -0.6456145600000001
9.196000 -0.64409277
9.197000 -0.64254515
9.198000 -0.64097191
9.199000 -0.6393733
9.200000 -0.6377495799999999
9.201000 -0.6361011
9.202000 -0.63442821
9.203000 -0.6327311999999999
9.204000 -0.63101039
9.205000 -0.62926603
9.206000 -0.62749842
9.207000 -0.62570772
9.208000 -0.62389406
9.209000 -0.62205754
9.210000 -0.6201981599999999
9.211000 -0.61831581
9.212000 -0.61641037
9.213000 -0.61448161
9.214000 -0.61252927
9.215000 -0.61055305
9.216000 -0.60855262
9.217000 -0.6065275099999999
9.218000 -0.60447734
9.219000 -0.6024016999999999
9.220000 -0.60030022
9.221000 -0.59817247
9.222000 -0.59601809
9.223000 -0.59383684
9.224000 -0.59162844
9.225000 -0.58939275
9.226000 -0.5871296899999999
9.227000 -0.58483924
9.228000 -0.5825214599999999
9.229000 -0.58017652
9.230000 -0.57780468
9.231000 -0.5754062
9.232000 -0.57298145
9.233000 -0.57053082
9.234000 -0.56805476
9.235000 -0.56555378
9.236000 -0.56302832
9.237000 -0.56047887
9.238000 -0.5579059
9.239000 -0.55530979
9.240000 -0.5526909600000001
9.241000 -0.55004973
9.242000 -0.54738629
9.243000 -0.54470086
9.244000 -0.5419935100000001
9.245000 -0.53926427
9.246000 -0.5365130499999999
9.247000 -0.53373971
9.248000 -0.5309440200000001
9.249000 -0.5281257
9.250000 -0.52528442
9.251000 -0.5224198099999999
9.252000 -0.5195315
9.253000 -0.51661911
9.254000 -0.5136822400000001
9.255000 -0.51072054
9.256000 -0.50773369
9.257000 -0.50472142
9.258000 -0.50168359
9.259000 -0.49862005000000004
9.260000 -0.49553080000000005
9.261000 -0.4924159
9.262000 -0.48927553
9.263000 -0.48610996
9.264000 -0.48291953000000004
9.265000 -0.47970465
9.266000 -0.47646584
9.267000 -0.4732036
9.268000 -0.46991855000000005
9.269000 -0.46661128
9.270000 -0.46328246
9.271000 -0.45993262999999995
9.272000 -0.45656241000000003
9.273000 -0.45317233999999995
9.274000 -0.44976287
9.275000 -0.44633434
9.276000 -0.4428871
9.277000 -0.43942137
9.278000 -0.43593724000000006
9.279000 -0.43243468
9.280000 -0.42891363000000005
9.281000 -0.42537386
9.282000 -0.42181513000000004
9.283000 -0.41823708
9.284000 -0.41463929000000005
9.285000 -0.41102129
9.286000 -0.40738257000000005
9.287000 -0.40372266
9.288000 -0.40004104
9.289000 -0.39633727
9.290000 -0.39261091000000004
9.291000 -0.38886161
9.292000 -0.3850891
9.293000 -0.38129317
9.294000 -0.37747372
9.295000 -0.37363076
9.296000 -0.36976438
9.297000 -0.3658748
9.298000 -0.36196234
9.299000 -0.35802738
9.300000 -0.35407045000000004
9.301000 -0.3500921
9.302000 -0.34609292999999997
9.303000 -0.34207361999999997
9.304000 -0.33803484
9.305000 -0.3339773
9.306000 -0.32990167
9.307000 -0.32580857999999996
9.308000 -0.32169863
9.309000 -0.31757238
9.310000 -0.3134303
9.311000 -0.30927278999999996
9.312000 -0.30510012999999997
9.313000 -0.30091256
9.314000 -0.29671020000000004
9.315000 -0.2924931
9.316000 -0.28826122000000004
9.317000 -0.28401443
9.318000 -0.27975258000000003
9.319000 -0.27547544
9.320000 -0.27118272
9.321000 -0.26687415999999997
9.322000 -0.2625495
9.323000 -0.25820844
9.324000 -0.25385072999999997
9.325000 -0.24947621999999997
9.326000 -0.24508473
9.327000 -0.24067619999999998
9.328000 -0.23625062
9.329000 -0.23180807
9.330000 -0.22734874
9.331000 -0.22287284999999998
9.332000 -0.21838073
9.333000 -0.21387277999999998
9.334000 -0.20934949
9.335000 -0.20481136
9.336000 -0.20025896
9.337000 -0.1956929
9.338000 -0.19111377000000002
9.339000 -0.1865222
9.340000 -0.18191876999999998
9.341000 -0.17730403
9.342000 -0.17267849
9.343000 -0.16804260000000001
9.344000 -0.16339673999999998
9.345000 -0.15874122
9.346000 -0.15407626
9.347000 -0.14940201
9.348000 -0.14471852
9.349000 -0.14002577
9.350000 -0.13532367
9.351000 -0.13061209
9.352000 -0.12589081
9.353000 -0.12115960999999999
9.354000 -0.11641822
9.355000 -0.11166640000000001
9.356000 -0.10690390999999999
9.357000 -0.10213052
9.358000 -0.097346056
9.359000 -0.09255039600000001
9.360000 -0.08774348500000001
9.361000 -0.082925358
9.362000 -0.078096119
9.363000 -0.073255965
9.364000 -0.06840518300000001
9.365000 -0.063544145
9.366000 -0.058673299000000005
9.367000 -0.053793169
9.368000 -0.048904342
9.369000 -0.044007457
9.370000 -0.039103182
9.371000 -0.034192204
9.372000 -0.029275219999999998
9.373000 -0.024352908
9.374000 -0.019425918
9.375000 -0.014494852999999999
9.376000 -0.009560262
9.377000 -0.0046226218
9.378000 0.00031766924
9.379000 0.0052602991
9.380000 0.010205046
9.381000 0.015151777
9.382000 0.020100451000000002
9.383000 0.02505111
9.384000 0.030003872
9.385000 0.034958919
9.386000 0.039916488
9.387000 0.044876858
9.388000 0.049840327000000004
9.389000 0.054807198
9.390000 0.059777766
9.391000 0.064752303
9.392000 0.069731026
9.393000 0.07471409600000001
9.394000 0.079701614
9.395000 0.084693579
9.396000 0.089689915
9.397000 0.094690442
9.398000 0.09969488
9.399000 0.10470286
9.400000 0.10971391
9.401000 0.11472747
9.402000 0.11974291000000001
9.403000 0.12475955
9.404000 0.12977663
9.405000 0.13479339
9.406000 0.13980903
9.407000 0.14482276
9.408000 0.14983382
9.409000 0.15484148
9.410000 0.15984507
9.411000 0.16484398
9.412000 0.16983767
9.413000 0.17482572000000002
9.414000 0.17980778
9.415000 0.18478361999999998
9.416000 0.18975306
9.417000 0.19471607000000002
9.418000 0.19967265
9.419000 0.20462293
9.420000 0.20956706999999997
9.421000 0.21450529000000002
9.422000 0.21943783
9.423000 0.22436497000000002
9.424000 0.22928696
9.425000 0.23420407
9.426000 0.23911649000000001
9.427000 0.24402439999999997
9.428000 0.24892788
9.429000 0.25382696
9.430000 0.2587216
9.431000 0.26361162
9.432000 0.26849678
9.433000 0.27337677
9.434000 0.27825115
9.435000 0.28311941
9.436000 0.28798096
9.437000 0.29283518
9.438000 0.29768136
9.439000 0.30251879
9.440000 0.30734674
9.441000 0.31216445
9.442000 0.31697118999999996
9.443000 0.32176629
9.444000 0.32654905
9.445000 0.33131890999999997
9.446000 0.33607531999999996
9.447000 0.34081782
9.448000 0.34554605000000005
9.449000 0.35025971
9.450000 0.35495857999999997
9.451000 0.35964258
9.452000 0.36431164000000005
9.453000 0.36896581
9.454000 0.3736052
9.455000 0.37822993
9.456000 0.38284024
9.457000 0.38743631
9.458000 0.3920184
9.459000 0.39658677000000003
9.460000 0.40114159
9.461000 0.40568308999999997
9.462000 0.41021141
9.463000 0.41472665
9.464000 0.4192289
9.465000 0.4237181
9.466000 0.42819412999999995
9.467000 0.43265689
9.468000 0.4371061
9.469000 0.44154143
9.470000 0.44596256
9.471000 0.45036902
9.472000 0.45476034
9.473000 0.45913598
9.474000 0.4634954
9.475000 0.46783807
9.476000 0.47216341
9.477000 0.47647087
9.478000 0.48075994
9.479000 0.48503014
9.480000 0.48928102
9.481000 0.49351220999999995
9.482000 0.49772332
9.483000 0.50191409
9.484000 0.50608432
9.485000 0.51023387
9.486000 0.5143626099999999
9.487000 0.5184705399999999
9.488000 0.5225576
9.489000 0.52662389
9.490000 0.53066942
9.491000 0.53469427
9.492000 0.53869854
9.493000 0.54268222
9.494000 0.54664542
9.495000 0.5505881699999999
9.496000 0.55451039
9.497000 0.5584120300000001
9.498000 0.56229299
9.499000 0.56615309
9.500000 0.56999214
9.501000 0.5738098199999999
9.502000 0.57760584
9.503000 0.58137979
9.504000 0.5851313
9.505000 0.58885994
9.506000 0.59256526
9.507000 0.5962468200000001
9.508000 0.59990413
9.509000 0.6035367
9.510000 0.60714413
9.511000 0.610726
9.512000 0.6142819300000001
9.513000 0.6178116
9.514000 0.62131472
9.515000 0.62479102
9.516000 0.6282403599999999
9.517000 0.6316626
9.518000 0.63505764
9.519000 0.6384254899999999
9.520000 0.64176614
9.521000 0.64507965
9.522000 0.6483661
9.523000 0.65162564
9.524000 0.65485835
9.525000 0.65806438
9.526000 0.66124387
9.527000 0.66439691
9.528000 0.6675235899999999
9.529000 0.67062401
9.530000 0.67369817
9.531000 0.67674601
9.532000 0.6797675000000001
9.533000 0.68276245
9.534000 0.68573072
9.535000 0.68867207
9.536000 0.69158622
9.537000 0.69447281
9.538000 0.69733146
9.539000 0.70016179
9.540000 0.70296335
9.541000 0.70573571
9.542000 0.70847841
9.543000 0.71119098
9.544000 0.713873
9.545000 0.71652406
9.546000 0.71914382
9.547000 0.72173197
9.548000 0.72428822
9.549000 0.72681233
9.550000 0.7293041800000001
9.551000 0.73176371
9.552000 0.73419083
9.553000 0.73658563
9.554000 0.73894816
9.555000 0.74127857
9.556000 0.7435770199999999
9.557000 0.74584377
9.558000 0.74807899
9.559000 0.75028292
9.560000 0.75245583
9.561000 0.7545979199999999
9.562000 0.7567094600000001
9.563000 0.7587906400000001
9.564000 0.7608416
9.565000 0.76286243
9.566000 0.76485327
9.567000 0.76681413
9.568000 0.76874499
9.569000 0.77064582
9.570000 0.77251648
9.571000 0.7743568200000001
9.572000 0.77616661
9.573000 0.77794562
9.574000 0.7796935700000001
9.575000 0.78141019
9.576000 0.78309504
9.577000 0.7847478600000001
9.578000 0.7863682699999999
9.579000 0.7879559899999999
9.580000 0.7895105499999999
9.581000 0.7910316800000001
9.582000 0.7925191
9.583000 0.79397243
9.584000 0.79539139
9.585000 0.7967758
9.586000 0.7981254700000001
9.587000 0.79944022
9.588000 0.80071995
9.589000 0.80196448
9.590000 0.80317389
9.591000 0.8043482
9.592000 0.80548739
9.593000 0.80659157
9.594000 0.80766082
9.595000 0.8086953299999999
9.596000 0.80969529
9.597000 0.81066089
9.598000 0.8115923
9.599000 0.8124897299999999
9.600000 0.81335334
9.601000 0.8141834299999999
9.602000 0.81498018
9.603000 0.8157437700000001
9.604000 0.8164743
9.605000 0.8171720400000001
9.606000 0.8178371
9.607000 0.81846956
9.608000 0.81906961
9.609000 0.81963725
9.610000 0.82017258
9.611000 0.8206756799999999
9.612000 0.8211465600000001
9.613000 0.8215853000000001
9.614000 0.82199192
9.615000 0.8223664900000001
9.616000 0.82270894
9.617000 0.82301935
9.618000 0.82329782
9.619000 0.82354434
9.620000 0.82375892
9.621000 0.8239416399999999
9.622000 0.82409251
9.623000 0.82421154
9.624000 0.8242988
9.625000 0.82435431
9.626000 0.82437815
9.627000 0.82437033
9.628000 0.82433075
9.629000 0.8242595
9.630000 0.82415659
9.631000 0.8240220100000001
9.632000 0.82385568
9.633000 0.8236575899999999
9.634000 0.82342774
9.635000 0.82316604
9.636000 0.82287239
9.637000 0.82254671
9.638000 0.82218898
9.639000 0.8217991299999999
9.640000 0.82137715
9.641000 0.82092294
9.642000 0.8204364199999999
9.643000 0.81991758
9.644000 0.8193663299999999
9.645000 0.8187827700000001
9.646000 0.8181668799999999
9.647000 0.8175186799999999
9.648000 0.8168382599999999
9.649000 0.8161257
9.650000 0.81538111
9.651000 0.8146046699999999
9.652000 0.81379646
9.653000 0.8129567799999999
9.654000 0.8120858999999999
9.655000 0.81118401
9.656000 0.81025148
9.657000 0.8092885799999999
9.658000 0.8082957
9.659000 0.8072731099999999
9.660000 0.80622118
9.661000 0.8051402900000001
9.662000 0.8040307999999999
9.663000 0.80289301
9.664000 0.80172727
9.665000 0.8005339699999999
9.666000 0.79931328
9.667000 0.79806549
9.668000 0.79679089
9.669000 0.79548955
9.670000 0.79416176
9.671000 0.79280753
9.672000 0.79142703
9.673000 0.7900202599999999
9.674000 0.78858724
9.675000 0.78712795
9.676000 0.7856424000000001
9.677000 0.78413058
9.678000 0.7825924099999999
9.679000 0.78102793
9.680000 0.77943704
9.681000 0.77781975
9.682000 0.77617601
9.683000 0.7745058699999999
9.684000 0.77280938
9.685000 0.77108657
9.686000 0.76933759
9.687000 0.76756258
9.688000 0.7657616899999999
9.689000 0.7639351299999999
9.690000 0.7620831
9.691000 0.76020593
9.692000 0.75830389
9.693000 0.75637731
9.694000 0.75442656
9.695000 0.75245202
9.696000 0.75045405
9.697000 0.74843308
9.698000 0.74638953
9.699000 0.74432376
9.700000 0.7422362499999999
9.701000 0.74012736
9.702000 0.7379975599999999
9.703000 0.73584719
9.704000 0.73367665
9.705000 0.73148627
9.706000 0.72927643
9.707000 0.7270474
9.708000 0.72479947
9.709000 0.7225329100000001
9.710000 0.72024791
9.711000 0.7179447
9.712000 0.7156234699999999
9.713000 0.71328431
9.714000 0.71092742
9.715000 0.70855287
9.716000 0.70616077
9.717000 0.7037512
9.718000 0.70132427
9.719000 0.69888006
9.720000 0.69641862
9.721000 0.69394009
9.722000 0.69144452
9.723000 0.68893209
9.724000 0.6864028999999999
9.725000 0.68385713
9.726000 0.68129497
9.727000 0.6787166499999999
9.728000 0.67612235
9.729000 0.67351237
9.730000 0.67088697
9.731000 0.66824644
9.732000 0.6655911
9.733000 0.6629212800000001
9.734000 0.66023734
9.735000 0.65753963
9.736000 0.65482855
9.737000 0.65210443
9.738000 0.64936765
9.739000 0.64661861
9.740000 0.6438577099999999
9.741000 0.6410853
9.742000 0.6383017599999999
9.743000 0.6355074700000001
9.744000 0.6327027500000001
9.745000 0.6298879599999999
9.746000 0.62706349
9.747000 0.6242296199999999
9.748000 0.62138662
9.749000 0.61853481
9.750000 0.6156744900000001
9.751000 0.61280588
9.752000 0.60992925
9.753000 0.60704481
9.754000 0.60415282
9.755000 0.60125347
9.756000 0.5983469499999999
9.757000 0.5954335
9.758000 0.5925132900000001
9.759000 0.58958656
9.760000 0.58665345
9.761000 0.58371425
9.762000 0.58076913
9.763000 0.57781832
9.764000 0.57486212
9.765000 0.57190075
9.766000 0.56893444
9.767000 0.5659635199999999
9.768000 0.56298827
9.769000 0.5600089699999999
9.770000 0.55702599
9.771000 0.55403961
9.772000 0.5510501600000001
9.773000 0.5480579600000001
9.774000 0.54506338
9.775000 0.5420667100000001
9.776000 0.53906832
9.777000 0.5360684800000001
9.778000 0.53306753
9.779000 0.5300658300000001
9.780000 0.5270636599999999
9.781000 0.52406131
9.782000 0.52105915
9.783000 0.51805745
9.784000 0.51505654
9.785000 0.5120567500000001
9.786000 0.50905845
9.787000 0.5060619199999999
9.788000 0.5030675800000001
9.789000 0.5000757100000001
9.790000 0.49708672000000004
9.791000 0.49410104
9.792000 0.49111899
9.793000 0.48814098999999994
9.794000 0.48516747
9.795000 0.48219878
9.796000 0.47923530999999997
9.797000 0.47627753
9.798000 0.47332575
9.799000 0.47038039000000004
9.800000 0.46744179
9.801000 0.46451031
9.802000 0.46158629
9.803000 0.45866999
9.804000 0.4557617
9.805000 0.45286170000000003
9.806000 0.44997022
9.807000 0.44708746
9.808000 0.44421358
9.809000 0.44134879
9.810000 0.43849316
9.811000 0.4356469
9.812000 0.43281009000000004
9.813000 0.42998279
9.814000 0.42716511999999995
9.815000 0.42435718
9.816000 0.42155902
9.817000 0.41877078
9.818000 0.4159925
9.819000 0.41322433000000003
9.820000 0.41046640999999995
9.821000 0.40771886999999996
9.822000 0.40498189999999995
9.823000 0.40225573000000003
9.824000 0.39954055
9.825000 0.39683669
9.826000 0.39414447
9.827000 0.39146417
9.828000 0.38879623
9.829000 0.38614103
9.830000 0.38349899
9.831000 0.38087056
9.832000 0.37825620000000004
9.833000 0.37565639
9.834000 0.37307157
9.835000 0.37050222
9.836000 0.36794876000000004
9.837000 0.36541163
9.838000 0.36289120999999996
9.839000 0.36038787
9.840000 0.35790193
9.841000 0.35543367000000003
9.842000 0.35298335999999997
9.843000 0.35055119
9.844000 0.34813734
9.845000 0.34574193
9.846000 0.34336508
9.847000 0.34100685999999997
9.848000 0.33866733
9.849000 0.33634654
9.850000 0.33404452
9.851000 0.33176129
9.852000 0.3294969
9.853000 0.32725140999999996
9.854000 0.32502487
9.855000 0.32281738
9.856000 0.32062903000000004
9.857000 0.31845998
9.858000 0.31631037
9.859000 0.31418039000000003
9.860000 0.31207025
9.861000 0.30998017
9.862000 0.30791042
9.863000 0.30586128
9.864000 0.30383305
9.865000 0.301826
9.866000 0.29984044
9.867000 0.29787668
9.868000 0.29593501
9.869000 0.29401573999999997
9.870000 0.29211915
9.871000 0.29024547
9.872000 0.28839495
9.873000 0.28656782000000003
9.874000 0.28476426
9.875000 0.28298444
9.876000 0.28122847
9.877000 0.27949649
9.878000 0.27778856
9.879000 0.27610476
9.880000 0.27444509
9.881000 0.27280960000000004
9.882000 0.27119825000000003
9.883000 0.26961104
9.884000 0.26804798
9.885000 0.26650901000000005
9.886000 0.26499415
9.887000 0.26350336
9.888000 0.26203666000000003
9.889000 0.26059407
9.890000 0.25917564
9.891000 0.25778145
9.892000 0.25641158999999997
9.893000 0.25506618
9.894000 0.25374538
9.895000 0.25244934999999996
9.896000 0.25117828
9.897000 0.24993238
9.898000 0.24871186
9.899000 0.24751694999999999
9.900000 0.24634786
9.901000 0.24520478
9.902000 0.24408794
9.903000 0.24299747
9.904000 0.24193355
9.905000 0.24089629
9.906000 0.23988578000000002
9.907000 0.23890205
9.908000 0.23794511999999998
9.909000 0.23701496
9.910000 0.23611147999999998
9.911000 0.23523462
9.912000 0.23438423000000003
9.913000 0.2335602
9.914000 0.23276233000000002
9.915000 0.23199047
9.916000 0.23124446
9.917000 0.23052413
9.918000 0.22982932
9.919000 0.22915988
9.920000 0.22851573
9.921000 0.22789678000000002
9.922000 0.22730296
9.923000 0.22673429999999997
9.924000 0.2261908
9.925000 0.22567252
9.926000 0.22517955
9.927000 0.22471203
9.928000 0.22427011000000002
9.929000 0.22385399999999997
9.930000 0.22346389
9.931000 0.2231
9.932000 0.22276256000000003
9.933000 0.22245178
9.934000 0.22216788
9.935000 0.22191107000000002
9.936000 0.22168152000000002
9.937000 0.22147938
9.938000 0.22130476
9.939000 0.2211577
9.940000 0.22103824
9.941000 0.22094632
9.942000 0.22088184000000002
9.943000 0.22084466
9.944000 0.22083455999999999
9.945000 0.22085127
9.946000 0.22089451
9.947000 0.22096387
9.948000 0.22105896
9.949000 0.22117936
9.950000 0.22132457000000003
9.951000 0.22149417
9.952000 0.22168763000000002
9.953000 0.22190450999999997
9.954000 0.22214435000000002
9.955000 0.22240672000000003
9.956000 0.22269126
9.957000 0.22299761999999998
9.958000 0.22332554000000002
9.959000 0.22367480999999997
9.960000 0.22404527
9.961000 0.22443682
9.962000 0.22484947
9.963000 0.22528325
9.964000 0.2257383
9.965000 0.22621476000000001
9.966000 0.22671282999999998
9.967000 0.22723274
9.968000 0.22777477
9.969000 0.22833918
9.970000 0.22892621
9.971000 0.22953611000000002
9.972000 0.23016909000000002
9.973000 0.23082532000000003
9.974000 0.23150493
9.975000 0.23220798
9.976000 0.23293445999999998
9.977000 0.23368429
9.978000 0.23445731
9.979000 0.23525329
9.980000 0.23607195
9.981000 0.23691289000000001
9.982000 0.23777566000000003
9.983000 0.23865979
9.984000 0.23956473
9.985000 0.24048990999999997
9.986000 0.24143471
9.987000 0.24239852
9.988000 0.24338071
9.989000 0.24438067
9.990000 0.24539782
9.991000 0.24643159000000003
9.992000 0.24748146999999998
9.993000 0.24854699
9.994000 0.24962777
9.995000 0.25072342000000003
9.996000 0.2518337
9.997000 0.25295839
9.998000 0.25409735
9.999000 0.25525049
10.00000 0.25641778
10.00100 0.25759926
10.00200 0.25879501
10.00300 0.26000512
10.00400 0.26122974
10.00500 0.26246903
10.00600 0.26372313
10.00700 0.26499217
10.00800 0.26627629999999997
10.00900 0.26757563
10.01000 0.26889019999999997
10.01100 0.27022003
10.01200 0.27156509
10.01300 0.27292529
10.01400 0.27430046
10.01500 0.27569039
10.01600 0.27709482
10.01700 0.27851341
10.01800 0.27994578999999997
10.01900 0.28139155
10.02000 0.28285021
10.02100 0.2843213
10.02200 0.28580429
10.02300 0.2872987
10.02400 0.28880399
10.02500 0.29031967000000003
10.02600 0.29184527
10.02700 0.29338032
10.02800 0.29492439000000004
10.02900 0.29647707
10.03000 0.29803803
10.03100 0.29960696
10.03200 0.30118356999999996
10.03300 0.30276764
10.03400 0.30435893999999997
10.03500 0.3059573
10.03600 0.3075626
10.03700 0.30917467
10.03800 0.31079343
10.03900 0.31241872000000004
10.04000 0.31405042
10.04100 0.31568841000000003
10.04200 0.31733249999999996
10.04300 0.31898252
10.04400 0.32063827
10.04500 0.32229947000000003
10.04600 0.32396587
10.04700 0.32563712
10.04800 0.32731288
10.04900 0.32899273
10.05000 0.33067625
10.05100 0.332363
10.05200 0.33405249
10.05300 0.33574423000000003
10.05400 0.33743775000000004
10.05500 0.33913255
10.05600 0.34082814
10.05700 0.34252405
10.05800 0.34421985
10.05900 0.34591511
10.06000 0.34760947000000003
10.06100 0.34930257000000003
10.06200 0.35099413
10.06300 0.35268392
10.06400 0.35437173
10.06500 0.35605745
10.06600 0.35774095
10.06700 0.35942218000000004
10.06800 0.36110112
10.06900 0.36277776
10.07000 0.36445213
10.07100 0.36612429999999996
10.07200 0.36779428
10.07300 0.36946211
10.07400 0.37112781
10.07500 0.37279136
10.07600 0.37445275
10.07700 0.37611187
10.07800 0.37776863
10.07900 0.37942282
10.08000 0.38107421999999996
10.08100 0.38272254
10.08200 0.38436744
10.08300 0.38600855
10.08400 0.38764540000000003
10.08500 0.38927749
10.08600 0.3909043
10.08700 0.39252527000000004
10.08800 0.39413986
10.08900 0.39574741
10.09000 0.39734732999999994
10.09100 0.39893906
10.09200 0.40052198
10.09300 0.40209554
10.09400 0.40365927999999995
10.09500 0.40521268
10.09600 0.40675536999999995
10.09700 0.40828697
10.09800 0.40980717
10.09900 0.41131576999999997
10.10000 0.41281264
10.10100 0.41429763999999997
10.10200 0.41577076
10.10300 0.41723200000000005
10.10400 0.41868147000000006
10.10500 0.42011924000000006
10.10600 0.42154556
10.10700 0.42296052
10.10800 0.42436440000000003
10.10900 0.42575733000000004
10.11000 0.4271395
10.11100 0.42851111
10.11200 0.42987228
10.11300 0.43122307
10.11400 0.43256353000000003
10.11500 0.43389359000000005
10.11600 0.43521319
10.11700 0.43652216
10.11800 0.43782023999999997
10.11900 0.43910719
10.12000 0.44038258
10.12100 0.44164602
10.12200 0.44289697000000006
10.12300 0.44413498
10.12400 0.44535942999999995
10.12500 0.44656983
10.12600 0.4477655
10.12700 0.44894591
10.12800 0.45011048
10.12900 0.45125870999999995
10.13000 0.45239002999999994
10.13100 0.45350399
10.13200 0.4546002
10.13300 0.4556783
10.13400 0.45673800999999997
10.13500 0.45777913
10.13600 0.45880149000000003
10.13700 0.45980498999999997
10.13800 0.46078963
10.13900 0.46175545999999995
10.14000 0.46270257
10.14100 0.46363109999999996
10.14200 0.46454123
10.14300 0.46543315999999996
10.14400 0.46630711
10.14500 0.46716332
10.14600 0.46800202999999996
10.14700 0.46882341
10.14800 0.4696277
10.14900 0.47041504
10.15000 0.47118561
10.15100 0.47193946999999997
10.15200 0.47267665999999997
10.15300 0.47339712999999994
10.15400 0.47410089000000005
10.15500 0.47478777999999994
10.15600 0.47545764
10.15700 0.47611026
10.15800 0.47674538
10.15900 0.47736266
10.16000 0.47796182000000004
10.16100 0.47854250000000004
10.16200 0.47910432000000003
10.16300 0.47964695999999996
10.16400 0.48017004
10.16500 0.48067318000000003
10.16600 0.48115611999999996
10.16700 0.48161852
10.16800 0.48206020000000005
10.16900 0.48248093
10.17000 0.48288055999999996
10.17100 0.48325894999999996
10.17200 0.48361612000000004
10.17300 0.483952
10.17400 0.48426668999999994
10.17500 0.48456029
10.17600 0.48483288999999996
10.17700 0.48508461999999997
10.17800 0.48531568999999997
10.17900 0.48552626
10.18000 0.48571657
10.18100 0.48588677
10.18200 0.486037
10.18300 0.48616743000000007
10.18400 0.48627816
10.18500 0.48636929
10.18600 0.48644086
10.18700 0.48649292
10.18800 0.48652538
10.18900 0.48653823
10.19000 0.48653134
10.19100 0.48650456999999997
10.19200 0.48645772000000004
10.19300 0.48639067
10.19400 0.48630326
10.19500 0.48619523
10.19600 0.48606643000000005
10.19700 0.48591666999999994
10.19800 0.48574582000000005
10.19900 0.48555372999999996
10.20000 0.48534032
10.20100 0.48510549000000003
10.20200 0.48484923
10.20300 0.48457155999999996
10.20400 0.48427256
10.20500 0.48395236999999997
10.20600 0.48361109
10.20700 0.48324893999999996
10.20800 0.48286617000000004
10.20900 0.48246304999999995
10.21000 0.48203980999999996
10.21100 0.48159678
10.21200 0.48113428
10.21300 0.48065260000000004
10.21400 0.48015206000000005
10.21500 0.47963290000000003
10.21600 0.47909543
10.21700 0.47853985000000004
10.21800 0.47796634
10.21900 0.477375
10.22000 0.47676596
10.22100 0.47613927000000006
10.22200 0.47549489
10.22300 0.47483277
10.22400 0.47415281
10.22500 0.47345483000000005
10.22600 0.47273869
10.22700 0.47200411
10.22800 0.47125085000000005
10.22900 0.47047864999999994
10.23000 0.46968721
10.23100 0.46887630999999996
10.23200 0.46804571000000006
10.23300 0.46719518
10.23400 0.46632458
10.23500 0.46543377
10.23600 0.46452265000000004
10.23700 0.46359124
10.23800 0.46263961000000003
10.23900 0.46166782
10.24000 0.46067614999999995
10.24100 0.45966478
10.24200 0.45863409000000005
10.24300 0.45758439
10.24400 0.45651616999999994
10.24500 0.45542986999999996
10.24600 0.45432596999999997
10.24700 0.45320503
10.24800 0.45206756000000003
10.24900 0.45091412000000003
10.25000 0.44974517
10.25100 0.44856123
10.25200 0.44736275
10.25300 0.44615013000000003
10.25400 0.44492371
10.25500 0.4436838
10.25600 0.44243061
10.25700 0.44116434
10.25800 0.43988507
10.25900 0.43859286000000003
10.26000 0.43728765999999997
10.26100 0.43596937
10.26200 0.43463786
10.26300 0.43329298000000005
10.26400 0.43193451
10.26500 0.43056225
10.26600 0.42917598
10.26700 0.42777546
10.26800 0.42636044999999995
10.26900 0.42493078
10.27000 0.42348630000000004
10.27100 0.42202687
10.27200 0.42055245
10.27300 0.41906303000000006
10.27400 0.41755862000000005
10.27500 0.41603935
10.27600 0.41450541
10.27700 0.412957
10.27800 0.41139438000000006
10.27900 0.40981793
10.28000 0.40822797
10.28100 0.40662494000000005
10.28200 0.40500928
10.28300 0.40338142000000005
10.28400 0.40174187
10.28500 0.40009106
10.28600 0.39842944
10.28700 0.39675743
10.28800 0.39507546
10.28900 0.39338386
10.29000 0.39168298
10.29100 0.38997312
10.29200 0.3882545
10.29300 0.38652729999999996
10.29400 0.38479166
10.29500 0.38304771000000004
10.29600 0.38129548
10.29700 0.37953497
10.29800 0.37776621
10.29900 0.37598913
10.30000 0.37420366
10.30100 0.37240975000000004
10.30200 0.37060734
10.30300 0.36879634
10.30400 0.36697669
10.30500 0.36514837
10.30600 0.36331133
10.30700 0.36146562
10.30800 0.35961126
10.30900 0.35774836
10.31000 0.35587703
10.31100 0.35399746000000004
10.31200 0.35210983
10.31300 0.35021438
10.31400 0.34831138
10.31500 0.34640112
10.31600 0.34448395
10.31700 0.34256021
10.31800 0.34063023
10.31900 0.33869438
10.32000 0.33675302
10.32100 0.33480647999999996
10.32200 0.33285513
10.32300 0.33089924
10.32400 0.32893908
10.32500 0.32697492
10.32600 0.32500699
10.32700 0.32303543
10.32800 0.3210604
10.32900 0.31908201
10.33000 0.31710034
10.33100 0.31511541
10.33200 0.31312726999999996
10.33300 0.31113594
10.33400 0.30914139999999996
10.33500 0.30714364
10.33600 0.30514267
10.33700 0.30313849000000004
10.33800 0.30113109
10.33900 0.29912055
10.34000 0.29710694
10.34100 0.29509033
10.34200 0.29307087
10.34300 0.29104871
10.34400 0.28902404
10.34500 0.28699706
10.34600 0.28496806
10.34700 0.28293729
10.34800 0.28090503
10.34900 0.27887158
10.35000 0.27683727
10.35100 0.2748024
10.35200 0.27276727
10.35300 0.27073219
10.35400 0.26869744
10.35500 0.26666326
10.35600 0.26462993
10.35700 0.26259762
10.35800 0.26056652
10.35900 0.25853678
10.36000 0.25650847
10.36100 0.2544817
10.36200 0.2524565
10.36300 0.25043287
10.36400 0.24841081
10.36500 0.24639028
10.36600 0.24437122
10.36700 0.24235356
10.36800 0.24033722000000002
10.36900 0.23832212
10.37000 0.23630816000000002
10.37100 0.23429529
10.37200 0.23228345
10.37300 0.23027260000000002
10.37400 0.22826274
10.37500 0.22625388
10.37600 0.22424606000000002
10.37700 0.22223938999999998
10.37800 0.22023397
10.37900 0.21822995
10.38000 0.21622754
10.38100 0.21422694
10.38200 0.21222840999999998
10.38300 0.21023224
10.38400 0.20823875
10.38500 0.20624823
10.38600 0.20426102
10.38700 0.20227747
10.38800 0.20029792
10.38900 0.19832267
10.39000 0.19635207000000002
10.39100 0.19438637
10.39200 0.19242585
10.39300 0.19047075
10.39400 0.18852126
10.39500 0.18657754
10.39600 0.18463973
10.39700 0.18270791
10.39800 0.18078212999999999
10.39900 0.17886242
10.40000 0.17694875000000002
10.40100 0.17504109
10.40200 0.17313937
10.40300 0.17124354
10.40400 0.16935348
10.40500 0.16746911
10.40600 0.16559034
10.40700 0.1637171
10.40800 0.16184931
10.40900 0.15998691
10.41000 0.15812988
10.41100 0.1562782
10.41200 0.15443189999999998
10.41300 0.15259101
10.41400 0.15075559
10.41500 0.14892576
10.41600 0.1471016
10.41700 0.14528325
10.41800 0.14347087
10.41900 0.14166462
10.42000 0.13986466
10.42100 0.13807118000000002
10.42200 0.13628434
10.42300 0.13450433
10.42400 0.13273131
10.42500 0.13096546
10.42600 0.1292069
10.42700 0.12745577
10.42800 0.12571216999999998
10.42900 0.12397621
10.43000 0.12224794
10.43100 0.1205274
10.43200 0.11881462
10.43300 0.11710958999999999
10.43400 0.11541228
10.43500 0.11372262
10.43600 0.11204054000000001
10.43700 0.11036593
10.43800 0.10869866
10.43900 0.10703858999999999
10.44000 0.10538556
10.44100 0.10373940000000001
10.44200 0.10209994
10.44300 0.10046696999999999
10.44400 0.098840334
10.44500 0.097219838
10.44600 0.095605326
10.44700 0.093996653
10.44800 0.092393684
10.44900 0.09079632
10.45000 0.089204486
10.45100 0.087618135
10.45200 0.086037256
10.45300 0.084461871
10.45400 0.082892034
10.45500 0.081327825
10.45600 0.07976936200000001
10.45700 0.078216783
10.45800 0.076670252
10.45900 0.075129949
10.46000 0.073596067
10.46100 0.072068803
10.46200 0.07054836
10.46300 0.069034944
10.46400 0.067528745
10.46500 0.06602993800000001
10.46600 0.06453869300000001
10.46700 0.063055154
10.46800 0.061579439
10.46900 0.060111645
10.47000 0.058651838
10.47100 0.057200051
10.47200 0.05575630299999999
10.47300 0.054320577
10.47400 0.05289283
10.47500 0.051472988
10.47600 0.050060952000000006
10.47700 0.048656602
10.47800 0.047259792
10.47900 0.045870364000000004
10.48000 0.044488136000000005
10.48100 0.043112910000000004
10.48200 0.04174448
10.48300 0.040382627
10.48400 0.039027131
10.48500 0.037677769
10.48600 0.036334319000000004
10.48700 0.034996565
10.48800 0.033664299
10.48900 0.032337327
10.49000 0.031015472
10.49100 0.029698575999999997
10.49200 0.028386500000000002
10.49300 0.027079126
10.49400 0.025776366000000002
10.49500 0.024478154999999998
10.49600 0.02318445
10.49700 0.021895235
10.49800 0.020610512
10.49900 0.019330306000000002
10.50000 0.018054656
10.50100 0.016783617
10.50200 0.015517251
10.50300 0.014255626999999998
10.50400 0.012998811
10.50500 0.01174687
10.50600 0.010499862
10.50700 0.0092578361
10.50800 0.0080208272
10.50900 0.0067888526
10.51000 0.0055619143999999995
10.51100 0.0043399948
10.51200 0.0031230564
10.51300 0.0019110457
10.51400 0.0007038907400000001
10.51500 -0.00049849623
10.51600 -0.0016962171
10.51700 -0.0028893874
10.51800 -0.004078132
10.51900 -0.0052625859
10.52000 -0.006442887400000001
10.52100 -0.0076191813
10.52200 -0.0087916123
10.52300 -0.009960325400000001
10.52400 -0.011125467
10.52500 -0.012287179
10.52600 -0.013445602999999999
10.52700 -0.014600877
10.52800 -0.015753137
10.52900 -0.016902511
10.53000 -0.018049129
10.53100 -0.019193113
10.53200 -0.020334589
10.53300 -0.021473675
10.53400 -0.022610491
10.53500 -0.023745156
10.53600 -0.024877793999999998
10.53700 -0.026008530000000002
10.53800 -0.027137493999999998
10.53900 -0.028264817
10.54000 -0.02939064
10.54100 -0.030515113
10.54200 -0.031638393
10.54300 -0.032760645000000005
10.54400 -0.033882048000000005
10.54500 -0.035002790000000006
10.54600 -0.036123069
10.54700 -0.037243095
10.54800 -0.038363086000000005
10.54900 -0.039483272
10.55000 -0.040603889000000004
10.55100 -0.041725181
10.55200 -0.042847395999999996
10.55300 -0.043970774
10.55400 -0.045095562000000006
10.55500 -0.046222002
10.55600 -0.047350323
10.55700 -0.048480749999999996
10.55800 -0.049613486
10.55900 -0.050748728
10.56000 -0.051886641
10.56100 -0.053027377
10.56200 -0.054171069999999995
10.56300 -0.055317824999999994
10.56400 -0.056467729
10.56500 -0.05762083999999999
10.56600 -0.058777205
10.56700 -0.059936848
10.56800 -0.061099778
10.56900 -0.062265998
10.57000 -0.06343549999999999
10.57100 -0.06460827400000001
10.57200 -0.065784308
10.57300 -0.066963595
10.57400 -0.06814613600000001
10.57500 -0.069331948
10.57600 -0.070521072
10.57700 -0.07171356699999999
10.57800 -0.07290951300000001
10.57900 -0.074109028
10.58000 -0.075312244
10.58100 -0.07651933699999999
10.58200 -0.077730499
10.58300 -0.078945962
10.58400 -0.080165977
10.58500 -0.081390829
10.58600 -0.08262081
10.58700 -0.083856232
10.58800 -0.08509742299999999
10.58900 -0.086344715
10.59000 -0.087598432
10.59100 -0.088858901
10.59200 -0.09012643099999999
10.59300 -0.091401319
10.59400 -0.09268383699999999
10.59500 -0.093974225
10.59600 -0.095272704
10.59700 -0.096579449
10.59800 -0.09789461
10.59900 -0.09921829900000001
10.60000 -0.10055059
10.60100 -0.10189152000000001
10.60200 -0.10324112
10.60300 -0.10459937999999999
10.60400 -0.10596624
10.60500 -0.10734169
10.60600 -0.10872566
10.60700 -0.11011810999999999
10.60800 -0.11151900000000001
10.60900 -0.11292829
10.61000 -0.11434596000000001
10.61100 -0.11577203
10.61200 -0.11720654
10.61300 -0.11864956
10.61400 -0.12010122000000001
10.61500 -0.12156164
10.61600 -0.12303101
10.61700 -0.12450955000000001
10.61800 -0.12599753
10.61900 -0.12749521
10.62000 -0.12900293
10.62100 -0.13052101
10.62200 -0.13204981000000002
10.62300 -0.1335897
10.62400 -0.13514105
10.62500 -0.13670424
10.62600 -0.13827963000000001
10.62700 -0.13986758000000002
10.62800 -0.14146842999999998
10.62900 -0.1430825
10.63000 -0.14471007
10.63100 -0.14635139
10.63200 -0.14800673
10.63300 -0.14967624999999998
10.63400 -0.15136014
10.63500 -0.15305852
10.63600 -0.15477149
10.63700 -0.15649913000000001
10.63800 -0.15824147000000002
10.63900 -0.15999855
10.64000 -0.16177036
10.64100 -0.16355689
10.64200 -0.16535813
10.64300 -0.16717404
10.64400 -0.16900463000000002
10.64500 -0.17084988
10.64600 -0.17270981000000002
10.64700 -0.17458445
10.64800 -0.17647385000000002
10.64900 -0.17837809000000002
10.65000 -0.1802973
10.65100 -0.18223162
10.65200 -0.18418123
10.65300 -0.18614634
10.65400 -0.18812721000000002
10.65500 -0.19012409000000002
10.65600 -0.1921373
10.65700 -0.19416714
10.65800 -0.19621393
10.65900 -0.19827802
10.66000 -0.20035970999999997
10.66100 -0.20245935
10.66200 -0.20457727000000003
10.66300 -0.20671372999999998
10.66400 -0.20886902
10.66500 -0.21104338
10.66600 -0.21323704
10.66700 -0.21545015999999997
10.66800 -0.21768291
10.66900 -0.21993543
10.67000 -0.22220779000000002
10.67100 -0.22450005999999997
10.67200 -0.22681225000000002
10.67300 -0.22914440000000003
10.67400 -0.23149652
10.67500 -0.2338686
10.67600 -0.23626062999999997
10.67700 -0.2386726
10.67800 -0.24110449
10.67900 -0.24355631
10.68000 -0.24602807
10.68100 -0.24851977
10.68200 -0.2510315
10.68300 -0.25356333
10.68400 -0.25611531
10.68500 -0.25868758000000003
10.68600 -0.26128028999999997
10.68700 -0.26389356
10.68800 -0.26652757
10.68900 -0.26918252000000004
10.69000 -0.2718586
10.69100 -0.27455604
10.69200 -0.27727503000000003
10.69300 -0.2800158
10.69400 -0.28277857
10.69500 -0.28556355
10.69600 -0.28837095
10.69700 -0.29120096
10.69800 -0.29405374
10.69900 -0.29692943
10.70000 -0.2998282
10.70100 -0.30275011
10.70200 -0.30569525000000003
10.70300 -0.30866370000000004
10.70400 -0.31165546
10.70500 -0.31467052
10.70600 -0.31770889
10.70700 -0.32077052
10.70800 -0.32385534
10.70900 -0.32696326
10.71000 -0.33009422
10.71100 -0.33324813000000003
10.71200 -0.33642489000000003
10.71300 -0.33962444999999997
10.71400 -0.34284673
10.71500 -0.34609169
10.71600 -0.34935932999999997
10.71700 -0.35264962
10.71800 -0.35596259
10.71900 -0.35929829
10.72000 -0.36265682
10.72100 -0.36603829
10.72200 -0.36944284
10.72300 -0.37287064000000003
10.72400 -0.37632186
10.72500 -0.37979670000000004
10.72600 -0.38329536999999997
10.72700 -0.38681808
10.72800 -0.39036502
10.72900 -0.39393641
10.73000 -0.39753243000000005
10.73100 -0.40115328
10.73200 -0.40479903
10.73300 -0.40846984
10.73400 -0.41216579
10.73500 -0.41588694
10.73600 -0.41963332000000003
10.73700 -0.42340490000000003
10.73800 -0.42720157999999997
10.73900 -0.43102334999999997
10.74000 -0.43487009000000004
10.74100 -0.43874164
10.74200 -0.44263788000000004
10.74300 -0.44655865000000006
10.74400 -0.45050383
10.74500 -0.45447322
10.74600 -0.45846663
10.74700 -0.46248399
10.74800 -0.46652509
10.74900 -0.47058989
10.75000 -0.47467826
10.75100 -0.47879018999999995
10.75200 -0.48292559
10.75300 -0.48708450000000003
10.75400 -0.49126693000000005
10.75500 -0.49547292
10.75600 -0.49970252
10.75700 -0.50395587
10.75800 -0.50823311
10.75900 -0.5125343299999999
10.76000 -0.51685967
10.76100 -0.52120928
10.76200 -0.52558328
10.76300 -0.5299818199999999
10.76400 -0.534405
10.76500 -0.53885295
10.76600 -0.54332572
10.76700 -0.5478234000000001
10.76800 -0.55234595
10.76900 -0.55689341
10.77000 -0.5614657000000001
10.77100 -0.5660627500000001
10.77200 -0.57068439
10.77300 -0.57533053
10.77400 -0.58000092
10.77500 -0.5846954
10.77600 -0.58941371
10.77700 -0.59415558
10.77800 -0.59892074
10.77900 -0.60370895
10.78000 -0.60851988
10.78100 -0.6133533099999999
10.78200 -0.61820894
10.78300 -0.62308656
10.78400 -0.62798597
10.78500 -0.63290694
10.78600 -0.63784928
10.78700 -0.6428129
10.78800 -0.64779767
10.78900 -0.65280348
10.79000 -0.65783029
10.79100 -0.66287811
10.79200 -0.66794688
10.79300 -0.67303665
10.79400 -0.6781474200000001
10.79500 -0.68327924
10.79600 -0.68843211
10.79700 -0.69360607
10.79800 -0.69880113
10.79900 -0.7040172299999999
10.80000 -0.70925443
10.80100 -0.71451264
10.80200 -0.71979174
10.80300 -0.7250916700000001
10.80400 -0.7304122700000001
10.80500 -0.7357533599999999
10.80600 -0.7411147
10.80700 -0.7464961099999999
10.80800 -0.7518972700000001
10.80900 -0.7573179400000001
10.81000 -0.7627578
10.81100 -0.7682164699999999
10.81200 -0.77369367
10.81300 -0.77918898
10.81400 -0.78470213
10.81500 -0.7902327
10.81600 -0.7957804
10.81700 -0.80134487
10.81800 -0.80692573
10.81900 -0.8125226899999999
10.82000 -0.8181355899999999
10.82100 -0.8237640399999999
10.82200 -0.82940785
10.82300 -0.83506685
10.82400 -0.84074084
10.82500 -0.84642963
10.82600 -0.85213315
10.82700 -0.85785119
10.82800 -0.86358367
10.82900 -0.8693304799999999
10.83000 -0.8750915499999999
10.83100 -0.88086678
10.83200 -0.88665606
10.83300 -0.8924593200000001
10.83400 -0.8982763600000001
10.83500 -0.90410709
10.83600 -0.9099513300000001
10.83700 -0.91580879
10.83800 -0.9216792899999999
10.83900 -0.9275625500000001
10.84000 -0.93345828
10.84100 -0.93936613
10.84200 -0.94528571
10.84300 -0.95121665
10.84400 -0.9571584899999999
10.84500 -0.96311076
10.84600 -0.96907308
10.84700 -0.975045
10.84800 -0.98102596
10.84900 -0.98701548
10.85000 -0.9930131999999999
10.85100 -0.99901864
10.85200 -1.0050314
10.85300 -1.0110509
10.85400 -1.0170769
10.85500 -1.0231090999999999
10.85600 -1.029147
10.85700 -1.0351905
10.85800 -1.0412391
10.85900 -1.0472928
10.86000 -1.0533514000000002
10.86100 -1.0594144
10.86200 -1.065482
10.86300 -1.0715539
10.86400 -1.0776298
10.86500 -1.0837098
10.86600 -1.0897934999999999
10.86700 -1.0958809
10.86800 -1.1019718
10.86900 -1.1080659
10.87000 -1.114163
10.87100 -1.1202628
10.87200 -1.126365
10.87300 -1.1324693000000001
10.87400 -1.1385754
10.87500 -1.1446828
10.87600 -1.1507912
10.87700 -1.1568999
10.87800 -1.1630086
10.87900 -1.1691168
10.88000 -1.1752238
10.88100 -1.1813293
10.88200 -1.1874327
10.88300 -1.1935333
10.88400 -1.1996307
10.88500 -1.2057244
10.88600 -1.2118138
10.88700 -1.2178985
10.88800 -1.223978
10.88900 -1.2300518999999999
10.89000 -1.2361198
10.89100 -1.2421812
10.89200 -1.2482359
10.89300 -1.2542835
10.89400 -1.2603237999999999
10.89500 -1.2663564999999999
10.89600 -1.2723811999999999
10.89700 -1.2783977
10.89800 -1.2844058999999999
10.89900 -1.2904053
10.90000 -1.2963957
10.90100 -1.3023770000000001
10.90200 -1.3083488
10.90300 -1.3143106999999998
10.90400 -1.3202624
10.90500 -1.3262036
10.90600 -1.3321337
10.90700 -1.3380524
10.90800 -1.3439591000000002
10.90900 -1.3498534
10.91000 -1.3557346
10.91100 -1.3616022
10.91200 -1.3674555
10.91300 -1.3732941
10.91400 -1.3791172
10.91500 -1.3849243
10.91600 -1.3907146000000001
10.91700 -1.3964876
10.91800 -1.4022426
10.91900 -1.4079791
10.92000 -1.4136964
10.92100 -1.419394
10.92200 -1.4250714
10.92300 -1.4307282
10.92400 -1.4363637
10.92500 -1.4419776
10.92600 -1.4475696
10.92700 -1.4531392
10.92800 -1.458686
10.92900 -1.4642098
10.93000 -1.4697102
10.93100 -1.4751868
10.93200 -1.4806395
10.93300 -1.4860678999999999
10.93400 -1.4914718
10.93500 -1.4968506
10.93600 -1.5022041
10.93700 -1.5075319999999999
10.93800 -1.5128339
10.93900 -1.5181092999999999
10.94000 -1.5233577
10.94100 -1.5285788999999999
10.94200 -1.5337722
10.94300 -1.5389372000000001
10.94400 -1.5440730999999999
10.94500 -1.5491796
10.94600 -1.5542559
10.94700 -1.5593016
10.94800 -1.5643159
10.94900 -1.5692983
10.95000 -1.5742483000000003
10.95100 -1.5791651
10.95200 -1.5840482
10.95300 -1.5888972000000001
10.95400 -1.5937114
10.95500 -1.5984904000000002
10.95600 -1.6032336
10.95700 -1.6079407000000001
10.95800 -1.6126113000000002
10.95900 -1.617245
10.96000 -1.6218415
10.96100 -1.6264002999999998
10.96200 -1.6309211000000001
10.96300 -1.6354037
10.96400 -1.6398478
10.96500 -1.6442531999999999
10.96600 -1.6486193999999998
10.96700 -1.6529463000000002
10.96800 -1.6572336
10.96900 -1.6614807999999999
10.97000 -1.6656876
10.97100 -1.6698537
10.97200 -1.6739787999999998
10.97300 -1.678062
10.97400 -1.6821032
10.97500 -1.686102
10.97600 -1.6900575
10.97700 -1.6939692
10.97800 -1.6978368000000001
10.97900 -1.7016593
10.98000 -1.7054364
10.98100 -1.7091671
10.98200 -1.712851
10.98300 -1.7164873
10.98400 -1.7200753
10.98500 -1.7236145
10.98600 -1.7271042
10.98700 -1.7305437
10.98800 -1.7339326
10.98900 -1.7372703
10.99000 -1.7405561999999999
10.99100 -1.7437898
10.99200 -1.7469708000000002
10.99300 -1.7500987
10.99400 -1.7531732000000002
10.99500 -1.7561940000000003
10.99600 -1.7591609000000001
10.99700 -1.7620734999999998
10.99800 -1.7649317000000002
10.99900 -1.7677353999999998
11.00000 -1.7704843000000001
11.00100 -1.7731784
11.00200 -1.7758174000000002
11.00300 -1.7784011
11.00400 -1.7809292
11.00500 -1.7834017
11.00600 -1.7858182999999999
11.00700 -1.7881786
11.00800 -1.7904825999999998
11.00900 -1.7927294999999999
11.01000 -1.7949191999999998
11.01100 -1.7970512
11.01200 -1.799125
11.01300 -1.8011401999999999
11.01400 -1.8030959999999998
11.01500 -1.8049920000000002
11.01600 -1.8068276
11.01700 -1.8086022
11.01800 -1.8103151000000002
11.01900 -1.8119657
11.02000 -1.8135536
11.02100 -1.8150782
11.02200 -1.8165387000000002
11.02300 -1.8179348000000002
11.02400 -1.8192658000000002
11.02500 -1.8205315
11.02600 -1.8217313999999998
11.02700 -1.8228652
11.02800 -1.8239325000000002
11.02900 -1.8249331
11.03000 -1.8258667
11.03100 -1.826733
11.03200 -1.8275321
11.03300 -1.8282637000000002
11.03400 -1.8289277
11.03500 -1.8295240000000002
11.03600 -1.8300523999999998
11.03700 -1.8305129999999998
11.03800 -1.8309057
11.03900 -1.8312301
11.04000 -1.8314864
11.04100 -1.8316742000000001
11.04200 -1.8317934
11.04300 -1.8318437
11.04400 -1.8318246999999999
11.04500 -1.8317363999999998
11.04600 -1.8315782999999999
11.04700 -1.8313499
11.04800 -1.8310509999999998
11.04900 -1.830681
11.05000 -1.8302398000000002
11.05100 -1.8297267999999998
11.05200 -1.8291416
11.05300 -1.8284835
11.05400 -1.8277524
11.05500 -1.8269476999999998
11.05600 -1.8260691
11.05700 -1.8251164
11.05800 -1.8240889999999998
11.05900 -1.8229866000000001
11.06000 -1.8218093000000002
11.06100 -1.8205564
11.06200 -1.8192282
11.06300 -1.8178243
11.06400 -1.8163445999999999
11.06500 -1.8147891
11.06600 -1.8131578
11.06700 -1.8114506999999997
11.06800 -1.8096678000000002
11.06900 -1.8078091
11.07000 -1.8058745
11.07100 -1.8038642
11.07200 -1.801778
11.07300 -1.799616
11.07400 -1.7973782
11.07500 -1.7950645
11.07600 -1.7926747
11.07700 -1.7902088999999999
11.07800 -1.7876670000000001
11.07900 -1.7850487000000002
11.08000 -1.7823538
11.08100 -1.779582
11.08200 -1.7767332
11.08300 -1.7738072
11.08400 -1.7708035
11.08500 -1.7677221
11.08600 -1.7645625000000003
11.08700 -1.7613246999999999
11.08800 -1.7580083
11.08900 -1.754613
11.09000 -1.7511387999999999
11.09100 -1.7475854999999998
11.09200 -1.7439527
11.09300 -1.7402407000000002
11.09400 -1.7364491
11.09500 -1.7325779
11.09600 -1.7286275
11.09700 -1.7245976
11.09800 -1.7204884
11.09900 -1.7163003
11.10000 -1.7120331999999998
11.10100 -1.7076872
11.10200 -1.7032627000000002
11.10300 -1.6987598
11.10400 -1.6941788
11.10500 -1.6895199
11.10600 -1.6847834
11.10700 -1.6799692000000002
11.10800 -1.6750777000000001
11.10900 -1.6701091000000001
11.11000 -1.6650634000000002
11.11100 -1.6599407
11.11200 -1.6547412000000001
11.11300 -1.6494647000000002
11.11400 -1.6441112
11.11500 -1.6386806999999999
11.11600 -1.6331732
11.11700 -1.6275886
11.11800 -1.6219269
11.11900 -1.616188
11.12000 -1.6103717
11.12100 -1.6044778999999998
11.12200 -1.5985064
11.12300 -1.5924575
11.12400 -1.5863308999999999
11.12500 -1.5801266
11.12600 -1.5738447999999998
11.12700 -1.5674853999999998
11.12800 -1.5610485
11.12900 -1.5545343999999999
11.13000 -1.5479431
11.13100 -1.541275
11.13200 -1.5345301
11.13300 -1.5277089000000001
11.13400 -1.5208116
11.13500 -1.5138385
11.13600 -1.5067901
11.13700 -1.4996666
11.13800 -1.4924685
11.13900 -1.4851960000000002
11.14000 -1.4778498
11.14100 -1.4704299
11.14200 -1.462937
11.14300 -1.4553712
11.14400 -1.4477328
11.14500 -1.4400223
11.14600 -1.4322399
11.14700 -1.4243858
11.14800 -1.4164602
11.14900 -1.4084634
11.15000 -1.4003957
11.15100 -1.392257
11.15200 -1.3840477
11.15300 -1.3757679
11.15400 -1.3674176
11.15500 -1.3589972000000001
11.15600 -1.3505066
11.15700 -1.3419461000000001
11.15800 -1.3333158
11.15900 -1.3246159
11.16000 -1.3158467
11.16100 -1.3070083
11.16200 -1.2981011
11.16300 -1.2891253
11.16400 -1.2800812
11.16500 -1.2709692
11.16600 -1.2617897
11.16700 -1.2525431999999999
11.16800 -1.24323
11.16900 -1.2338504000000001
11.17000 -1.2244051
11.17100 -1.2148946
11.17200 -1.2053193
11.17300 -1.1956796
11.17400 -1.1859762
11.17500 -1.1762095000000001
11.17600 -1.1663799000000001
11.17700 -1.1564881
11.17800 -1.1465344
11.17900 -1.1365193
11.18000 -1.1264433
11.18100 -1.1163068
11.18200 -1.1061102
11.18300 -1.0958539999999999
11.18400 -1.0855386
11.18500 -1.0751644
11.18600 -1.0647318
11.18700 -1.0542413000000002
11.18800 -1.0436933000000002
11.18900 -1.033088
11.19000 -1.0224261000000001
11.19100 -1.011708
11.19200 -1.0009341999999999
11.19300 -0.9901051399999999
11.19400 -0.97922133
11.19500 -0.96828332
11.19600 -0.9572917599999999
11.19700 -0.94624711
11.19800 -0.93514994
11.19900 -0.9240008900000001
11.20000 -0.9128006200000001
11.20100 -0.90154968
11.20200 -0.8902487299999999
11.20300 -0.87889852
11.20400 -0.8674995
11.20500 -0.8560524300000001
11.20600 -0.8445579599999999
11.20700 -0.83301663
11.20800 -0.82142903
11.20900 -0.80979578
11.21000 -0.7981175599999999
11.21100 -0.78639481
11.21200 -0.77462811
11.21300 -0.76281796
11.21400 -0.7509648800000001
11.21500 -0.73906938
11.21600 -0.72713192
11.21700 -0.71515297
11.21800 -0.70313294
11.21900 -0.69107232
11.22000 -0.6789716
11.22100 -0.6668312
11.22200 -0.65465155
11.22300 -0.6424331999999999
11.22400 -0.63017663
11.22500 -0.6178823299999999
11.22600 -0.60555083
11.22700 -0.5931827199999999
11.22800 -0.5807785799999999
11.22900 -0.56833904
11.23000 -0.55586472
11.23100 -0.5433563100000001
11.23200 -0.5308145200000001
11.23300 -0.51824008
11.23400 -0.5056337
11.23500 -0.49299616
11.23600 -0.48032822
11.23700 -0.46763066000000003
11.23800 -0.45490428
11.23900 -0.44214985999999995
11.24000 -0.42936816
11.24100 -0.41656001
11.24200 -0.40372610000000003
11.24300 -0.39086724000000006
11.24400 -0.37798411
11.24500 -0.36507747
11.24600 -0.35214801
11.24700 -0.33919639
11.24800 -0.3262233
11.24900 -0.31322937
11.25000 -0.30021525
11.25100 -0.28718156
11.25200 -0.27412889
11.25300 -0.26105786999999997
11.25400 -0.24796906
11.25500 -0.23486309
11.25600 -0.22174055
11.25700 -0.20860201
11.25800 -0.19544808
11.25900 -0.18227936
11.26000 -0.16909647
11.26100 -0.15590003
11.26200 -0.14269069
11.26300 -0.12946908999999998
11.26400 -0.11623589
11.26500 -0.10299177
11.26600 -0.089737418
11.26700 -0.076473528
11.26800 -0.06320081899999999
11.26900 -0.049920018999999996
11.27000 -0.036631859
11.27100 -0.023337084
11.27200 -0.010036442000000001
11.27300 0.003269314
11.27400 0.016579426
11.27500 0.029893138
11.27600 0.043209689
11.27700 0.056528323000000005
11.27800 0.06984829099999999
11.27900 0.083168846
11.28000 0.096489245
11.28100 0.10980875999999999
11.28200 0.12312668
11.28300 0.13644226
11.28400 0.14975482
11.28500 0.16306365
11.28600 0.17636807
11.28700 0.18966739000000002
11.28800 0.20296092
11.28900 0.21624798
11.29000 0.22952792
11.29100 0.24280003
11.29200 0.25606367
11.29300 0.26931814
11.29400 0.28256276
11.29500 0.29579683
11.29600 0.30901968
11.29700 0.3222306
11.29800 0.33542890999999997
11.29900 0.34861388
11.30000 0.36178483
11.30100 0.37494102
11.30200 0.38808174
11.30300 0.40120631
11.30400 0.41431397999999997
11.30500 0.42740405000000004
11.30600 0.44047586
11.30700 0.45352867
11.30800 0.46656178
11.30900 0.47957458999999997
11.31000 0.49256636
11.31100 0.50553642
11.31200 0.5184841800000001
11.31300 0.53140894
11.31400 0.5443100799999999
11.31500 0.55718697
11.31600 0.57003899
11.31700 0.58286549
11.31800 0.59566586
11.31900 0.60843946
11.32000 0.62118564
11.32100 0.63390378
11.32200 0.64659328
11.32300 0.65925345
11.32400 0.67188367
11.32500 0.6844833
11.32600 0.69705169
11.32700 0.70958813
11.32800 0.72209202
11.32900 0.73456266
11.33000 0.7469994
11.33100 0.75940154
11.33200 0.77176848
11.33300 0.7840994699999999
11.33400 0.7963939600000001
11.33500 0.80865119
11.33600 0.82087051
11.33700 0.8330512800000001
11.33800 0.84519284
11.33900 0.85729454
11.34000 0.86935572
11.34100 0.8813757400000001
11.34200 0.8933540400000001
11.34300 0.90528997
11.34400 0.9171828599999999
11.34500 0.9290321699999999
11.34600 0.94083734
11.34700 0.9525977999999999
11.34800 0.96431291
11.34900 0.9759821
11.35000 0.9876048199999999
11.35100 0.9991805100000001
11.35200 1.0107085999999998
11.35300 1.0221886
11.35400 1.03362
11.35500 1.0450021
11.35600 1.0563346
11.35700 1.0676167
11.35800 1.0788481
11.35900 1.090028
11.36000 1.1011560999999999
11.36100 1.1122317
11.36200 1.1232542
11.36300 1.134223
11.36400 1.1451377
11.36500 1.1559975
11.36600 1.166802
11.36700 1.1775505
11.36800 1.1882424
11.36900 1.1988773
11.37000 1.2094545
11.37100 1.2199735
11.37200 1.2304339
11.37300 1.2408350000000001
11.37400 1.2511764
11.37500 1.2614576
11.37600 1.2716782
11.37700 1.2818378
11.37800 1.2919361
11.37900 1.3019725
11.38000 1.3119468
11.38100 1.3218585999999999
11.38200 1.3317077
11.38300 1.3414937
11.38400 1.3512163000000001
11.38500 1.3608753
11.38600 1.3704702
11.38700 1.3800009
11.38800 1.389467
11.38900 1.3988680999999998
11.39000 1.408204
11.39100 1.4174743
11.39200 1.4266785
11.39300 1.4358165
11.39400 1.4448876
11.39500 1.4538918
11.39600 1.4628283
11.39700 1.4716968000000001
11.39800 1.4804969
11.39900 1.4892281
11.40000 1.49789
11.40100 1.5064821000000002
11.40200 1.5150039
11.40300 1.5234549
11.40400 1.5318346999999999
11.40500 1.5401429
11.40600 1.5483789
11.40700 1.5565423999999999
11.40800 1.5646329
11.40900 1.5726501
11.41000 1.5805935
11.41100 1.5884629000000001
11.41200 1.5962576
11.41300 1.6039778
11.41400 1.6116228
11.41500 1.6191924
11.41600 1.6266863999999999
11.41700 1.6341044
11.41800 1.6414462
11.41900 1.6487116
11.42000 1.6559005000000002
11.42100 1.6630125999999998
11.42200 1.6700478
11.42300 1.6770057
11.42400 1.6838863
11.42500 1.6906895000000002
11.42600 1.6974149
11.42700 1.7040625
11.42800 1.7106321
11.42900 1.7171234
11.43000 1.7235363
11.43100 1.7298706000000001
11.43200 1.7361261
11.43300 1.7423026000000001
11.43400 1.7483998
11.43500 1.7544175
11.43600 1.7603556
11.43700 1.7662138
11.43800 1.7719919000000002
11.43900 1.7776897
11.44000 1.7833070999999998
11.44100 1.7888438
11.44200 1.7942999000000002
11.44300 1.7996750999999998
11.44400 1.8049690999999999
11.44500 1.8101821
11.44600 1.8153138
11.44700 1.8203642
11.44800 1.8253332
11.44900 1.8302208
11.45000 1.8350267999999998
11.45100 1.8397512
11.45200 1.8443939999999999
11.45300 1.8489551
11.45400 1.8534346
11.45500 1.8578320999999998
11.45600 1.8621478
11.45700 1.8663816
11.45800 1.8705333000000002
11.45900 1.8746028000000001
11.46000 1.8785901
11.46100 1.8824952
11.46200 1.8863176999999998
11.46300 1.8900576999999998
11.46400 1.893715
11.46500 1.8972896
11.46600 1.9007812999999998
11.46700 1.9041901
11.46800 1.9075159000000002
11.46900 1.9107587999999998
11.47000 1.9139184
11.47100 1.9169949
11.47200 1.9199884
11.47300 1.9228987
11.47400 1.9257259999999998
11.47500 1.9284703
11.47600 1.9311315999999998
11.47700 1.9337100999999999
11.47800 1.9362058000000002
11.47900 1.9386189000000003
11.48000 1.9409494
11.48100 1.9431975000000001
11.48200 1.9453634000000002
11.48300 1.9474471
11.48400 1.9494489
11.48500 1.9513686999999997
11.48600 1.9532068
11.48700 1.9549632000000001
11.48800 1.9566383
11.48900 1.958232
11.49000 1.9597445000000002
11.49100 1.9611757
11.49200 1.9625259999999998
11.49300 1.9637952
11.49400 1.9649832999999999
11.49500 1.9660905
11.49600 1.9671167999999999
11.49700 1.9680620999999998
11.49800 1.9689266
11.49900 1.9697099999999998
11.50000 1.9704126
11.50100 1.9710341
11.50200 1.9715749
11.50300 1.9720347999999999
11.50400 1.9724137999999998
11.50500 1.972712
11.50600 1.9729294000000002
11.50700 1.9730661
11.50800 1.9731223999999998
11.50900 1.9730981
11.51000 1.9729936
11.51100 1.9728090999999999
11.51200 1.9725446
11.51300 1.9722003
11.51400 1.9717768
11.51500 1.9712740999999998
11.51600 1.9706925
11.51700 1.9700324000000002
11.51800 1.9692943
11.51900 1.9684782
11.52000 1.9675847
11.52100 1.9666141000000001
11.52200 1.9655667
11.52300 1.9644427999999998
11.52400 1.9632429
11.52500 1.9619672000000001
11.52600 1.9606160000000001
11.52700 1.9591898
11.52800 1.9576889
11.52900 1.9561134
11.53000 1.9544637
11.53100 1.95274
11.53200 1.9509425
11.53300 1.9490714999999998
11.53400 1.9471273
11.53500 1.9451098999999998
11.53600 1.9430196
11.53700 1.9408565
11.53800 1.9386210000000001
11.53900 1.936313
11.54000 1.9339328999999998
11.54100 1.9314807
11.54200 1.9289568
11.54300 1.9263613999999998
11.54400 1.9236946000000001
11.54500 1.9209569
11.54600 1.9181483999999998
11.54700 1.9152695000000002
11.54800 1.9123204
11.54900 1.9093014
11.55000 1.9062128
11.55100 1.9030549
11.55200 1.8998279999999999
11.55300 1.8965326
11.55400 1.8931689
11.55500 1.8897371
11.55600 1.886238
11.55700 1.8826716000000001
11.55800 1.8790380999999998
11.55900 1.8753381
11.56000 1.8715721
11.56100 1.86774
11.56200 1.8638425
11.56300 1.8598797
11.56400 1.8558521000000001
11.56500 1.8517599999999999
11.56600 1.8476039
11.56700 1.8433841
11.56800 1.8391009
11.56900 1.8347548000000002
11.57000 1.830346
11.57100 1.8258749
11.57200 1.8213419000000002
11.57300 1.8167475
11.57400 1.8120919999999998
11.57500 1.807376
11.57600 1.8025996
11.57700 1.7977634
11.57800 1.7928678999999998
11.57900 1.7879134
11.58000 1.7829002999999999
11.58100 1.7778289999999999
11.58200 1.7727003000000001
11.58300 1.7675143
11.58400 1.7622715
11.58500 1.7569723999999998
11.58600 1.7516177000000002
11.58700 1.7462075000000001
11.58800 1.7407423000000002
11.58900 1.7352227000000002
11.59000 1.7296489000000002
11.59100 1.7240214999999999
11.59200 1.7183408
11.59300 1.712607
11.59400 1.7068206999999997
11.59500 1.7009821
11.59600 1.6950915
11.59700 1.6891493
11.59800 1.6831556
11.59900 1.6771109999999998
11.60000 1.6710155
11.60100 1.6648695000000002
11.60200 1.6586732
11.60300 1.6524268000000002
11.60400 1.6461307
11.60500 1.6397852000000002
11.60600 1.6333905999999998
11.60700 1.6269472999999999
11.60800 1.6204555999999999
11.60900 1.6139161
11.61000 1.607329
11.61100 1.600695
11.61200 1.5940147000000002
11.61300 1.5872884999999999
11.61400 1.580517
11.61500 1.5737008000000001
11.61600 1.5668407
11.61700 1.5599373
11.61800 1.5529912
11.61900 1.5460032000000001
11.62000 1.538974
11.62100 1.5319041
11.62200 1.5247943
11.62300 1.5176452
11.62400 1.5104575
11.62500 1.5032318
11.62600 1.4959687
11.62700 1.4886688000000001
11.62800 1.4813323999999999
11.62900 1.4739604
11.63000 1.4665529
11.63100 1.4591105
11.63200 1.4516337000000001
11.63300 1.4441228000000002
11.63400 1.436578
11.63500 1.4289998
11.63600 1.4213886
11.63700 1.4137445
11.63800 1.4060679
11.63900 1.3983591
11.64000 1.3906182
11.64100 1.3828456
11.64200 1.3750415999999999
11.64300 1.3672065
11.64400 1.3593404999999998
11.64500 1.3514441
11.64600 1.3435176
11.64700 1.3355612
11.64800 1.3275755
11.64900 1.3195607999999999
11.65000 1.3115176
11.65100 1.3034464000000001
11.65200 1.2953477
11.65300 1.287222
11.65400 1.2790699
11.65500 1.2708918
11.65600 1.2626884999999999
11.65700 1.2544602999999999
11.65800 1.246208
11.65900 1.2379319999999998
11.66000 1.2296331
11.66100 1.2213117
11.66200 1.2129685
11.66300 1.2046039
11.66400 1.1962185
11.66500 1.1878127
11.66600 1.1793872
11.66700 1.1709424
11.66800 1.1624786
11.66900 1.1539964
11.67000 1.1454962000000002
11.67100 1.1369784
11.67200 1.1284433999999999
11.67300 1.1198915999999999
11.67400 1.1113232000000002
11.67500 1.1027387
11.67600 1.0941386000000002
11.67700 1.0855231
11.67800 1.0768928
11.67900 1.0682478
11.68000 1.0595887
11.68100 1.0509157999999998
11.68200 1.0422297
11.68300 1.0335307999999999
11.68400 1.0248194
11.68500 1.0160962
11.68600 1.0073615
11.68700 0.99861594
11.68800 0.98986002
11.68900 0.98109422
11.69000 0.97231911
11.69100 0.96353516
11.69200 0.9547430100000001
11.69300 0.94594313
11.69400 0.93713608
11.69500 0.9283224099999999
11.69600 0.9195026000000001
11.69700 0.91067711
11.69800 0.9018464900000001
11.69900 0.89301122
11.70000 0.88417167
11.70100 0.8753283900000001
11.70200 0.8664817499999999
11.70300 0.85763214
11.70400 0.84877992
11.70500 0.8399255600000001
11.70600 0.83106942
11.70700 0.8222118
11.70800 0.81335315
11.70900 0.8044938600000001
11.71000 0.7956341800000001
11.71100 0.7867746099999999
11.71200 0.7779155400000001
11.71300 0.76905736
11.71400 0.76020053
11.71500 0.75134551
11.71600 0.74249273
11.71700 0.73364275
11.71800 0.7247960200000001
11.71900 0.71595307
11.72000 0.70711444
11.72100 0.69828066
11.72200 0.68945228
11.72300 0.6806298199999999
11.72400 0.67181378
11.72500 0.66300472
11.72600 0.65420312
11.72700 0.64540948
11.72800 0.63662427
11.72900 0.62784785
11.73000 0.61908071
11.73100 0.61032316
11.73200 0.6015755700000001
11.73300 0.59283823
11.73400 0.58411146
11.73500 0.57539549
11.73600 0.56669051
11.73700 0.5579967499999999
11.73800 0.5493144
11.73900 0.5406436
11.74000 0.5319845400000001
11.74100 0.52333735
11.74200 0.51470222
11.74300 0.50607924
11.74400 0.49746864999999996
11.74500 0.48887059
11.74600 0.48028529
11.74700 0.47171302
11.74800 0.46315397999999997
11.74900 0.45460849
11.75000 0.44607687999999995
11.75100 0.43755951
11.75200 0.42905682
11.75300 0.42056916000000005
11.75400 0.41209701000000004
11.75500 0.40364088000000004
11.75600 0.39520123999999995
11.75700 0.38677864
11.75800 0.37837359000000004
11.75900 0.36998664000000003
11.76000 0.36161828
11.76100 0.35326907
11.76200 0.34493951
11.76300 0.33663005999999995
11.76400 0.32834122
11.76500 0.32007339999999995
11.76600 0.31182700999999996
11.76700 0.3036024
11.76800 0.2953999
11.76900 0.28721980999999996
11.77000 0.27906238
11.77100 0.27092784
11.77200 0.26281639
11.77300 0.2547282
11.77400 0.24666343999999998
11.77500 0.23862224
11.77600 0.23060474
11.77700 0.22261108000000002
11.77800 0.21464138
11.77900 0.20669578000000002
11.78000 0.19877444000000002
11.78100 0.19087751
11.78200 0.18300518999999998
11.78300 0.17515769
11.78400 0.16733524
11.78500 0.15953810999999998
11.78600 0.15176655
11.78700 0.14402086
11.78800 0.13630138
11.78900 0.12860842
11.79000 0.12094232999999999
11.79100 0.11330347
11.79200 0.10569220000000001
11.79300 0.098108896
11.79400 0.090553914
11.79500 0.083027623
11.79600 0.075530377
11.79700 0.068062521
11.79800 0.060624384999999996
11.79900 0.053216278
11.80000 0.045838498
11.80100 0.038491309
11.80200 0.031174952
11.80300 0.023889644999999998
11.80400 0.016635576
11.80500 0.0094129049
11.80600 0.0022217659
11.80700 -0.0049377344
11.80800 -0.012065514
11.80900 -0.019161512
11.81000 -0.026225686
11.81100 -0.033258009
11.81200 -0.040258467000000006
11.81300 -0.047227048
11.81400 -0.054163742
11.81500 -0.061068538000000006
11.81600 -0.067941414
11.81700 -0.07478233899999999
11.81800 -0.081591256
11.81900 -0.0883681
11.82000 -0.095112779
11.82100 -0.10182518
11.82200 -0.10850515000000001
11.82300 -0.11515251000000001
11.82400 -0.12176709
11.82500 -0.12834866
11.82600 -0.134897
11.82700 -0.14141186
11.82800 -0.14789296999999998
11.82900 -0.15434007
11.83000 -0.16075289
11.83100 -0.16713116
11.83200 -0.17347462
11.83300 -0.17978302
11.83400 -0.18605613000000001
11.83500 -0.19229373
11.83600 -0.19849562
11.83700 -0.20466162999999998
11.83800 -0.21079159
11.83900 -0.21688538
11.84000 -0.22294286000000002
11.84100 -0.22896396000000002
11.84200 -0.23494859
11.84300 -0.24089669000000002
11.84400 -0.24680824
11.84500 -0.25268318
11.84600 -0.25852153
11.84700 -0.26432325
11.84800 -0.27008832
11.84900 -0.27581677
11.85000 -0.28150859
11.85100 -0.28716379000000003
11.85200 -0.29278239
11.85300 -0.29836437
11.85400 -0.30390974
11.85500 -0.30941849
11.85600 -0.31489062
11.85700 -0.32032609
11.85800 -0.3257249
11.85900 -0.33108701
11.86000 -0.33641241
11.86100 -0.34170101999999997
11.86200 -0.34695282
11.86300 -0.35216773
11.86400 -0.35734575
11.86500 -0.36248676
11.86600 -0.36759076
11.86700 -0.37265769
11.86800 -0.37768748999999996
11.86900 -0.38268012
11.87000 -0.38763559000000003
11.87100 -0.39255386000000003
11.87200 -0.39743497
11.87300 -0.40227892
11.87400 -0.40708575
11.87500 -0.41185552000000003
11.87600 -0.41658827
11.87700 -0.42128408999999994
11.87800 -0.42594308000000003
11.87900 -0.43056528000000005
11.88000 -0.43515083
11.88100 -0.43969988000000004
11.88200 -0.44421246
11.88300 -0.44868868
11.88400 -0.45312857
11.88500 -0.45753224
11.88600 -0.46189971999999996
11.88700 -0.46623107
11.88800 -0.47052624
11.88900 -0.47478522000000006
11.89000 -0.47900798000000006
11.89100 -0.48319446
11.89200 -0.48734457000000003
11.89300 -0.49145827
11.89400 -0.49553541
11.89500 -0.49957591
11.89600 -0.50357962
11.89700 -0.5075465
11.89800 -0.5114763999999999
11.89900 -0.51536923
11.90000 -0.51922495
11.90100 -0.52304356
11.90200 -0.52682497
11.90300 -0.53056921
11.90400 -0.53427629
11.90500 -0.5379463099999999
11.90600 -0.54157935
11.90700 -0.54517551
11.90800 -0.54873494
11.90900 -0.5522578
11.91000 -0.5557442499999999
11.91100 -0.55919457
11.91200 -0.5626089400000001
11.91300 -0.56598759
11.91400 -0.56933076
11.91500 -0.5726386800000001
11.91600 -0.57591163
11.91700 -0.57914983
11.91800 -0.58235349
11.91900 -0.58552288
11.92000 -0.58865813
11.92100 -0.59175948
11.92200 -0.59482702
11.92300 -0.59786094
11.92400 -0.6008613399999999
11.92500 -0.6038283
11.92600 -0.60676187
11.92700 -0.6096621
11.92800 -0.6125289899999999
11.92900 -0.61536254
11.93000 -0.6181627000000001
11.93100 -0.62092948
11.93200 -0.6236628200000001
11.93300 -0.62636267
11.93400 -0.6290289600000001
11.93500 -0.6316616700000001
11.93600 -0.63426076
11.93700 -0.63682618
11.93800 -0.63935793
11.93900 -0.6418560200000001
11.94000 -0.6443204800000001
11.94100 -0.64675133
11.94200 -0.64914869
11.94300 -0.65151262
11.94400 -0.6538432599999999
11.94500 -0.65614074
11.94600 -0.6584052
11.94700 -0.6606368300000001
11.94800 -0.66283587
11.94900 -0.6650025
11.95000 -0.66713695
11.95100 -0.6692394100000001
11.95200 -0.67131016
11.95300 -0.67334943
11.95400 -0.6753574600000001
11.95500 -0.67733452
11.95600 -0.6792808
11.95700 -0.68119648
11.95800 -0.68308185
11.95900 -0.68493709
11.96000 -0.68676234
11.96100 -0.68855784
11.96200 -0.69032372
11.96300 -0.6920601200000001
11.96400 -0.69376719
11.96500 -0.6954450600000001
11.96600 -0.69709383
11.96700 -0.69871359
11.96800 -0.70030442
11.96900 -0.7018663900000001
11.97000 -0.70339958
11.97100 -0.70490404
11.97200 -0.70637986
11.97300 -0.70782709
11.97400 -0.70924577
11.97500 -0.71063596
11.97600 -0.71199769
11.97700 -0.71333102
11.97800 -0.71463604
11.97900 -0.7159128300000001
11.98000 -0.71716146
11.98100 -0.718382
11.98200 -0.71957456
11.98300 -0.7207392699999999
11.98400 -0.72187623
11.98500 -0.72298553
11.98600 -0.72406731
11.98700 -0.72512175
11.98800 -0.72614895
11.98900 -0.72714905
11.99000 -0.7281222399999999
11.99100 -0.72906865
11.99200 -0.72998838
11.99300 -0.7308816499999999
11.99400 -0.73174858
11.99500 -0.73258928
11.99600 -0.73340391
11.99700 -0.73419265
11.99800 -0.73495554
11.99900 -0.73569277
12.00000 -0.73640444
12.00100 -0.73709064
12.00200 -0.7377515099999999
12.00300 -0.73838709
12.00400 -0.73899748
12.00500 -0.7395828099999999
12.00600 -0.74014314
12.00700 -0.74067852
12.00800 -0.74118902
12.00900 -0.74167475
12.01000 -0.74213576
12.01100 -0.74257213
12.01200 -0.74298391
12.01300 -0.74337116
12.01400 -0.74373395
12.01500 -0.7440723899999999
12.01600 -0.74438658
12.01700 -0.74467654
12.01800 -0.74494244
12.01900 -0.7451843
12.02000 -0.74540228
12.02100 -0.74559646
12.02200 -0.7457669800000001
12.02300 -0.74591399
12.02400 -0.74603758
12.02500 -0.7461379300000001
12.02600 -0.74621513
12.02700 -0.74626934
12.02800 -0.7463006799999999
12.02900 -0.74630929
12.03000 -0.74629528
12.03100 -0.7462588099999999
12.03200 -0.7461999500000001
12.03300 -0.74611884
12.03400 -0.74601555
12.03500 -0.7458902
12.03600 -0.74574286
12.03700 -0.74557364
12.03800 -0.74538253
12.03900 -0.74516963
12.04000 -0.74493499
12.04100 -0.74467869
12.04200 -0.7444007300000001
12.04300 -0.74410117
12.04400 -0.7437800999999999
12.04500 -0.74343756
12.04600 -0.7430736
12.04700 -0.74268831
12.04800 -0.74228174
12.04900 -0.74185403
12.05000 -0.7414052299999999
12.05100 -0.7409354699999999
12.05200 -0.74044489
12.05300 -0.7399336000000001
12.05400 -0.73940172
12.05500 -0.7388494
12.05600 -0.73827682
12.05700 -0.7376840800000001
12.05800 -0.7370713600000001
12.05900 -0.7364388599999999
12.06000 -0.7357867
12.06100 -0.73511503
12.06200 -0.7344239899999999
12.06300 -0.73371371
12.06400 -0.73298435
12.06500 -0.7322360299999999
12.06600 -0.73146881
12.06700 -0.73068282
12.06800 -0.72987815
12.06900 -0.72905482
12.07000 -0.72821286
12.07100 -0.72735231
12.07200 -0.72647315
12.07300 -0.72557535
12.07400 -0.72465888
12.07500 -0.72372369
12.07600 -0.72276969
12.07700 -0.72179683
12.07800 -0.7208049799999999
12.07900 -0.71979407
12.08000 -0.7187639800000001
12.08100 -0.71771462
12.08200 -0.71664588
12.08300 -0.71555772
12.08400 -0.71445
12.08500 -0.71332273
12.08600 -0.71217581
12.08700 -0.7110092299999999
12.08800 -0.70982305
12.08900 -0.70861727
12.09000 -0.70739193
12.09100 -0.70614712
12.09200 -0.70488295
12.09300 -0.70359949
12.09400 -0.7022969
12.09500 -0.70097535
12.09600 -0.69963499
12.09700 -0.698276
12.09800 -0.6968985799999999
12.09900 -0.69550285
12.10000 -0.69408901
12.10100 -0.69265724
12.10200 -0.69120768
12.10300 -0.68974048
12.10400 -0.68825572
12.10500 -0.68675354
12.10600 -0.68523404
12.10700 -0.68369727
12.10800 -0.68214326
12.10900 -0.68057207
12.11000 -0.6789837
12.11100 -0.67737815
12.11200 -0.67575537
12.11300 -0.67411531
12.11400 -0.67245793
12.11500 -0.67078318
12.11600 -0.66909096
12.11700 -0.66738124
12.11800 -0.66565396
12.11900 -0.6639090400000001
12.12000 -0.66214642
12.12100 -0.6603660499999999
12.12200 -0.65856795
12.12300 -0.65675206
12.12400 -0.65491842
12.12500 -0.6530670399999999
12.12600 -0.65119793
12.12700 -0.64931121
12.12800 -0.64740693
12.12900 -0.64548519
12.13000 -0.6435461299999999
12.13100 -0.64158984
12.13200 -0.63961651
12.13300 -0.6376262300000001
12.13400 -0.63561914
12.13500 -0.6335954199999999
12.13600 -0.63155512
12.13700 -0.62949844
12.13800 -0.6274254100000001
12.13900 -0.6253361199999999
12.14000 -0.6232306400000001
12.14100 -0.62110899
12.14200 -0.61897114
12.14300 -0.61681708
12.14400 -0.61464673
12.14500 -0.6124600299999999
12.14600 -0.6102568899999999
12.14700 -0.60803718
12.14800 -0.60580079
12.14900 -0.60354755
12.15000 -0.60127736
12.15100 -0.59899008
12.15200 -0.59668561
12.15300 -0.59436378
12.15400 -0.59202453
12.15500 -0.58966782
12.15600 -0.5872935499999999
12.15700 -0.58490168
12.15800 -0.58249226
12.15900 -0.58006532
12.16000 -0.57762088
12.16100 -0.57515907
12.16200 -0.57267998
12.16300 -0.5701837599999999
12.16400 -0.56767059
12.16500 -0.5651406
12.16600 -0.56259399
12.16700 -0.56003099
12.16800 -0.55745179
12.16900 -0.55485656
12.17000 -0.55224556
12.17100 -0.54961899
12.17200 -0.54697706
12.17300 -0.54431991
12.17400 -0.5416477599999999
12.17500 -0.5389607000000001
12.17600 -0.5362589400000001
12.17700 -0.5335425
12.17800 -0.5308114899999999
12.17900 -0.528066
12.18000 -0.52530603
12.18100 -0.5225315700000001
12.18200 -0.51974258
12.18300 -0.5169390700000001
12.18400 -0.51412089
12.18500 -0.51128799
12.18600 -0.50844029
12.18700 -0.50557763
12.18800 -0.50269994
12.18900 -0.49980711
12.19000 -0.49689901
12.19100 -0.49397554
12.19200 -0.49103666
12.19300 -0.48808232
12.19400 -0.48511251999999994
12.19500 -0.48212721000000003
12.19600 -0.47912644
12.19700 -0.47611031
12.19800 -0.47307885000000005
12.19900 -0.47003226
12.20000 -0.46697062999999994
12.20100 -0.46389415
12.20200 -0.46080304
12.20300 -0.45769745
12.20400 -0.45457761999999996
12.20500 -0.45144372
12.20600 -0.44829594
12.20700 -0.44513452
12.20800 -0.44195959
12.20900 -0.4387713
12.21000 -0.43556984
12.21100 -0.43235524
12.21200 -0.4291276
12.21300 -0.42588701
12.21400 -0.42263349
12.21500 -0.41936701
12.21600 -0.41608759000000006
12.21700 -0.41279518
12.21800 -0.40948978
12.21900 -0.40617129
12.22000 -0.40283962
12.22100 -0.39949473
12.22200 -0.39613657
12.22300 -0.39276509000000004
12.22400 -0.38938024000000004
12.22500 -0.38598198
12.22600 -0.38257031999999996
12.22700 -0.37914526
12.22800 -0.37570684
12.22900 -0.37225513
12.23000 -0.36879021
12.23100 -0.36531219
12.23200 -0.36182122
12.23300 -0.35831746999999997
12.23400 -0.35480111999999997
12.23500 -0.35127238
12.23600 -0.34773152
12.23700 -0.34417876000000003
12.23800 -0.34061437
12.23900 -0.33703865
12.24000 -0.33345188000000003
12.24100 -0.32985432000000003
12.24200 -0.32624622999999997
12.24300 -0.32262788
12.24400 -0.3189995
12.24500 -0.31536131
12.24600 -0.31171348
12.24700 -0.30805618
12.24800 -0.30438951000000003
12.24900 -0.30071356
12.25000 -0.29702839000000003
12.25100 -0.29333397
12.25200 -0.28963031
12.25300 -0.28591731
12.25400 -0.28219490999999997
12.25500 -0.27846301
12.25600 -0.27472146000000003
12.25700 -0.27097013999999997
12.25800 -0.26720893
12.25900 -0.2634377
12.26000 -0.25965636999999997
12.26100 -0.25586485999999997
12.26200 -0.25206312999999997
12.26300 -0.24825118000000002
12.26400 -0.24442903000000002
12.26500 -0.24059678
12.26600 -0.23675456000000003
12.26700 -0.23290254
12.26800 -0.22904098
12.26900 -0.22517012
12.27000 -0.2212903
12.27100 -0.21740183999999999
12.27200 -0.21350512
12.27300 -0.20960055
12.27400 -0.20568853
12.27500 -0.20176947999999997
12.27600 -0.19784380999999998
12.27700 -0.19391194
12.27800 -0.18997425
12.27900 -0.18603111
12.28000 -0.18208286
12.28100 -0.17812981
12.28200 -0.17417222000000002
12.28300 -0.17021032
12.28400 -0.16624429
12.28500 -0.16227429000000002
12.28600 -0.15830039
12.28700 -0.15432267
12.28800 -0.15034113
12.28900 -0.14635576
12.29000 -0.1423665
12.29100 -0.13837325
12.29200 -0.13437592
12.29300 -0.13037438
12.29400 -0.12636849
12.29500 -0.12235814
12.29600 -0.11834317
12.29700 -0.11432349
12.29800 -0.11029899
12.29900 -0.10626961
12.30000 -0.10223533
12.30100 -0.09819616099999999
12.30200 -0.094152155
12.30300 -0.090103422
12.30400 -0.08605012000000001
12.30500 -0.081992464
12.30600 -0.077930716
12.30700 -0.073865178
12.30800 -0.069796207
12.30900 -0.065724191
12.31000 -0.061649538
12.31100 -0.057572690999999995
12.31200 -0.053494085999999996
12.31300 -0.049414177
12.31400 -0.045333395
12.31500 -0.041252162
12.31600 -0.037170871
12.31700 -0.033089878999999996
12.31800 -0.029009502
12.31900 -0.024930012
12.32000 -0.020851634
12.32100 -0.016774541
12.32200 -0.012698857
12.32300 -0.008624661899999999
12.32400 -0.0045519921999999996
12.32500 -0.00048085012
12.32600 0.0035887955000000003
12.32700 0.0076569965999999995
12.32800 0.011723821
12.32900 0.01578934
12.33000 0.019853623
12.33100 0.023916723
12.33200 0.027978676
12.33300 0.032039493
12.33400 0.036099150999999996
12.33500 0.04015759
12.33600 0.044214713999999995
12.33700 0.048270382
12.33800 0.052324415
12.33900 0.056376582
12.34000 0.060426618
12.34100 0.064474228
12.34200 0.068519072
12.34300 0.072560797
12.34400 0.076599012
12.34500 0.08063332100000001
12.34600 0.08466331099999999
12.34700 0.08868857399999999
12.34800 0.092708698
12.34900 0.09672328
12.35000 0.10073193999999999
12.35100 0.10473431999999999
12.35200 0.10873008999999999
12.35300 0.11271895
12.35400 0.11670061
12.35500 0.12067486999999999
12.35600 0.12464151999999999
12.35700 0.12860042
12.35800 0.13255146
12.35900 0.13649457
12.36000 0.14042970000000002
12.36100 0.14435683
12.36200 0.14827597
12.36300 0.15218716999999998
12.36400 0.15609043
12.36500 0.15998582
12.36600 0.16387334
12.36700 0.16775304
12.36800 0.17162487999999998
12.36900 0.17548887
12.37000 0.17934493
12.37100 0.18319295000000002
12.37200 0.18703282
12.37300 0.19086435
12.37400 0.19468733
12.37500 0.19850149
12.37600 0.20230654999999997
12.37700 0.20610217
12.37800 0.209888
12.37900 0.21366368000000002
12.38000 0.21742879999999998
12.38100 0.22118299000000002
12.38200 0.22492585999999998
12.38300 0.22865701
12.38400 0.23237611000000002
12.38500 0.2360828
12.38600 0.2397768
12.38700 0.24345783
12.38800 0.24712565
12.38900 0.25078012
12.39000 0.25442105
12.39100 0.25804839
12.39200 0.26166206
12.39300 0.26526206999999996
12.39400 0.2688484
12.39500 0.27242114
12.39600 0.27598033
12.39700 0.27952604000000003
12.39800 0.28305836
12.39900 0.28657736
12.40000 0.29008312
12.40100 0.29357569
12.40200 0.29705509
12.40300 0.30052131
12.40400 0.30397431
12.40500 0.30741398
12.40600 0.3108402
12.40700 0.31425278
12.40800 0.31765148
12.40900 0.32103602
12.41000 0.32440608
12.41100 0.32776131
12.41200 0.33110129
12.41300 0.3344256
12.41400 0.33773377
12.41500 0.34102537
12.41600 0.3442999
12.41700 0.3475569
12.41800 0.35079592
12.41900 0.3540165
12.42000 0.35721827
12.42100 0.36040084
12.42200 0.36356385999999996
12.42300 0.36670708
12.42400 0.36983024
12.42500 0.37293318000000003
12.42600 0.37601576
12.42700 0.37907793
12.42800 0.38211967
12.42900 0.385141
12.43000 0.38814198
12.43100 0.39112275
12.43200 0.39408337000000004
12.43300 0.39702402
12.43400 0.39994488000000006
12.43500 0.40284609
12.43600 0.40572779
12.43700 0.40859012000000006
12.43800 0.41143312
12.43900 0.41425693999999996
12.44000 0.41706152
12.44100 0.41984692
12.44200 0.42261299999999996
12.44300 0.42535965
12.44400 0.42808671000000004
12.44500 0.43079386999999997
12.44600 0.43348093
12.44700 0.43614748999999997
12.44800 0.43879324
12.44900 0.4414177
12.45000 0.44402052000000003
12.45100 0.44660116999999994
12.45200 0.44915922999999996
12.45300 0.45169423999999997
12.45400 0.45420573999999997
12.45500 0.45669329999999997
12.45600 0.45915656
12.45700 0.46159512999999996
12.45800 0.4640087
12.45900 0.46639702999999993
12.46000 0.46875994
12.46100 0.47109728
12.46200 0.47340896
12.46300 0.47569498
12.46400 0.47795540000000003
12.46500 0.48019029
12.46600 0.48239981
12.46700 0.48458412999999995
12.46800 0.4867435
12.46900 0.48887812999999997
12.47000 0.49098828
12.47100 0.49307416
12.47200 0.49513602
12.47300 0.49717408
12.47400 0.49918848
12.47500 0.50117937
12.47600 0.5031467900000001
12.47700 0.50509083
12.47800 0.5070114
12.47900 0.50890846
12.48000 0.51078186
12.48100 0.51263138
12.48200 0.5144568199999999
12.48300 0.5162578099999999
12.48400 0.51803407
12.48500 0.51978528
12.48600 0.52151103
12.48700 0.5232109199999999
12.48800 0.5248846500000001
12.48900 0.52653179
12.49000 0.5281519600000001
12.49100 0.52974485
12.49200 0.5313101699999999
12.49300 0.53284769
12.49400 0.53435718
12.49500 0.53583845
12.49600 0.53729136
12.49700 0.5387158599999999
12.49800 0.54011196
12.49900 0.54147961
12.50000 0.54281889
12.50100 0.5441298699999999
12.50200 0.54541263
12.50300 0.54666735
12.50400 0.54789414
12.50500 0.54909312
12.50600 0.55026445
12.50700 0.5514082499999999
12.50800 0.5525246699999999
12.50900 0.5536137600000001
12.51000 0.55467556
12.51100 0.55571012
12.51200 0.55671739
12.51300 0.55769733
12.51400 0.55864984
12.51500 0.55957483
12.51600 0.56047207
12.51700 0.56134136
12.51800 0.56218249
12.51900 0.56299521
12.52000 0.56377924
12.52100 0.56453426
12.52200 0.56526004
12.52300 0.56595635
12.52400 0.56662289
12.52500 0.5672595
12.52600 0.5678660200000001
12.52700 0.56844228
12.52800 0.56898827
12.52900 0.56950389
12.53000 0.56998925
12.53100 0.5704444399999999
12.53200 0.5708695899999999
12.53300 0.57126493
12.53400 0.5716306600000001
12.53500 0.5719671
12.53600 0.57227458
12.53700 0.57255342
12.53800 0.57280394
12.53900 0.57302648
12.54000 0.57322136
12.54100 0.57338886
12.54200 0.5735292599999999
12.54300 0.57364278
12.54400 0.57372958
12.54500 0.5737897900000001
12.54600 0.5738234600000001
12.54700 0.57383059
12.54800 0.57381103
12.54900 0.57376474
12.55000 0.57369149
12.55100 0.57359105
12.55200 0.57346313
12.55300 0.57330742
12.55400 0.57312362
12.55500 0.57291137
12.55600 0.5726703399999999
12.55700 0.57240017
12.55800 0.57210056
12.55900 0.5717712500000001
12.56000 0.57141199
12.56100 0.5710225600000001
12.56200 0.57060276
12.56300 0.57015256
12.56400 0.56967186
12.56500 0.5691607
12.56600 0.56861914
12.56700 0.5680472599999999
12.56800 0.5674453
12.56900 0.56681349
12.57000 0.56615211
12.57100 0.56546144
12.57200 0.5647418599999999
12.57300 0.56399372
12.57400 0.5632174200000001
12.57500 0.56241336
12.57600 0.5615819200000001
12.57700 0.56072348
12.57800 0.5598384
12.57900 0.5589270000000001
12.58000 0.55798958
12.58100 0.55702641
12.58200 0.55603767
12.58300 0.5550234599999999
12.58400 0.55398392
12.58500 0.55291904
12.58600 0.55182879
12.58700 0.55071306
12.58800 0.54957177
12.58900 0.54840473
12.59000 0.54721171
12.59100 0.54599252
12.59200 0.54474687
12.59300 0.54347455
12.59400 0.5421752999999999
12.59500 0.54084891
12.59600 0.53949519
12.59700 0.53811395
12.59800 0.53670509
12.59900 0.53526852
12.60000 0.53380425
12.60100 0.53231232
12.60200 0.53079282
12.60300 0.52924594
12.60400 0.52767186
12.60500 0.52607087
12.60600 0.5244432
12.60700 0.5227892700000001
12.60800 0.5211093499999999
12.60900 0.51940386
12.61000 0.51767314
12.61100 0.5159176
12.61200 0.51413761
12.61300 0.5123334900000001
12.61400 0.51050559
12.61500 0.50865421
12.61600 0.5067796
12.61700 0.50488198
12.61800 0.50296155
12.61900 0.50101848
12.62000 0.49905288000000003
12.62100 0.49706483
12.62200 0.49505438999999996
12.62300 0.49302159
12.62400 0.49096639
12.62500 0.4888888
12.62600 0.48678876
12.62700 0.48466626999999995
12.62800 0.48252125
12.62900 0.48035365
12.63000 0.47816344999999993
12.63100 0.47595063
12.63200 0.47371517999999996
12.63300 0.47145714
12.63400 0.46917655999999996
12.63500 0.46687354000000003
12.63600 0.46454817
12.63700 0.46220063
12.63800 0.45983107
12.63900 0.45743976000000003
12.64000 0.45502692999999994
12.64100 0.45259288
12.64200 0.45013791000000003
12.64300 0.44766236000000004
12.64400 0.44516651
12.64500 0.44265077
12.64600 0.44011544
12.64700 0.43756081999999996
12.64800 0.43498729
12.64900 0.43239510000000003
12.65000 0.42978455000000004
12.65100 0.42715590000000003
12.65200 0.42450931
12.65300 0.42184498000000004
12.65400 0.41916305
12.65500 0.41646366
12.65600 0.41374685
12.65700 0.41101267999999996
12.65800 0.40826118
12.65900 0.40549235
12.66000 0.40270616000000004
12.66100 0.3999026
12.66200 0.39708167
12.66300 0.39424333
12.66400 0.39138756999999996
12.66500 0.38851441000000003
12.66600 0.38562389
12.66700 0.38271605000000003
12.66800 0.37979097
12.66900 0.37684881
12.67000 0.37388969
12.67100 0.37091384
12.67200 0.36792145
12.67300 0.36491277
12.67400 0.36188811
12.67500 0.35884775999999996
12.67600 0.35579206999999996
12.67700 0.35272138
12.67800 0.34963606999999997
12.67900 0.34653649000000003
12.68000 0.34342303
12.68100 0.34029605
12.68200 0.33715591
12.68300 0.33400294
12.68400 0.33083749
12.68500 0.32765984
12.68600 0.32447025
12.68700 0.32126897
12.68800 0.31805618
12.68900 0.31483207999999996
12.69000 0.31159681
12.69100 0.30835045
12.69200 0.30509308
12.69300 0.30182477
12.69400 0.29854551
12.69500 0.29525531
12.69600 0.29195414000000003
12.69700 0.28864201
12.69800 0.28531887
12.69900 0.28198470999999997
12.70000 0.27863951000000003
12.70100 0.27528331
12.70200 0.27191611
12.70300 0.26853797
12.70400 0.26514898000000003
12.70500 0.26174926
12.70600 0.25833896
12.70700 0.25491831
12.70800 0.25148750000000003
12.70900 0.24804682
12.71000 0.24459657999999998
12.71100 0.24113711
12.71200 0.23766877
12.71300 0.23419193000000002
12.71400 0.230707
12.71500 0.22721435
12.71600 0.22371444000000001
12.71700 0.22020764
12.71800 0.21669436
12.71900 0.21317498999999998
12.72000 0.20964988999999998
12.72100 0.20611938000000002
12.72200 0.20258379999999998
12.72300 0.1990434
12.72400 0.19549844
12.72500 0.19194909999999998
12.72600 0.18839556000000002
12.72700 0.18483794
12.72800 0.18127633999999998
12.72900 0.17771083
12.73000 0.17414143
12.73100 0.17056817
12.73200 0.16699104
12.73300 0.16341002999999998
12.73400 0.15982513
12.73500 0.1562363
12.73600 0.15264354
12.73700 0.14904683999999999
12.73800 0.14544622
12.73900 0.14184172
12.74000 0.13823343
12.74100 0.13462143
12.74200 0.13100586
12.74300 0.1273869
12.74400 0.12376474000000001
12.74500 0.12013962
12.74600 0.11651182
12.74700 0.11288162
12.74800 0.10924934
12.74900 0.10561533000000001
12.75000 0.10197995
12.75100 0.09834354299999999
12.75200 0.094706472
12.75300 0.091069099
12.75400 0.08743176
12.75500 0.083794788
12.75600 0.080158486
12.75700 0.07652313200000001
12.75800 0.07288898299999999
12.75900 0.069256255
12.76000 0.065625133
12.76100 0.061995775
12.76200 0.058368308
12.76300 0.054742832
12.76400 0.051119411
12.76500 0.047498095000000004
12.76600 0.043878911
12.76700 0.040261875
12.76800 0.036646996
12.76900 0.033034277
12.77000 0.029423725
12.77100 0.025815354000000002
12.77200 0.022209188
12.77300 0.018605273000000002
12.77400 0.015003666
12.77500 0.011404453
12.77600 0.007807739899999999
12.77700 0.0042136584000000005
12.77800 0.00062236254
12.77900 -0.0029659672
12.78000 -0.0065511282
12.78100 -0.010132896
12.78200 -0.013711029999999999
12.78300 -0.017285274
12.78400 -0.020855363
12.78500 -0.024421018
12.78600 -0.027981965
12.78700 -0.031537923
12.78800 -0.035088623
12.78900 -0.038633798
12.79000 -0.042173196999999996
12.79100 -0.045706585
12.79200 -0.049233744999999995
12.79300 -0.052754476
12.79400 -0.056268612
12.79500 -0.059775996
12.79600 -0.063276506
12.79700 -0.06677003699999999
12.79800 -0.070256507
12.79900 -0.073735858
12.80000 -0.077208044
12.80100 -0.080673047
12.80200 -0.08413085599999999
12.80300 -0.087581464
12.80400 -0.091024872
12.80500 -0.094461086
12.80600 -0.09789010499999999
12.80700 -0.10131193999999999
12.80800 -0.10472656
12.80900 -0.10813394999999999
12.81000 -0.11153407000000001
12.81100 -0.11492687
12.81200 -0.11831225
12.81300 -0.12169013
12.81400 -0.12506039
12.81500 -0.12842289
12.81600 -0.13177745
12.81700 -0.13512392
12.81800 -0.13846207
12.81900 -0.14179170000000002
12.82000 -0.14511257
12.82100 -0.14842446
12.82200 -0.1517271
12.82300 -0.15502026000000002
12.82400 -0.15830369
12.82500 -0.16157712000000002
12.82600 -0.16484034
12.82700 -0.1680931
12.82800 -0.17133519
12.82900 -0.17456643
12.83000 -0.17778662
12.83100 -0.1809956
12.83200 -0.18419325
12.83300 -0.18737945
12.83400 -0.19055408
12.83500 -0.1937171
12.83600 -0.19686844000000003
12.83700 -0.20000806999999998
12.83800 -0.20313598000000002
12.83900 -0.20625219000000003
12.84000 -0.20935666
12.84100 -0.21244944
12.84200 -0.21553055999999998
12.84300 -0.21860001
12.84400 -0.22165785
12.84500 -0.22470405999999998
12.84600 -0.22773865999999998
12.84700 -0.23076164
12.84800 -0.23377298
12.84900 -0.23677262999999998
12.85000 -0.23976055
12.85100 -0.24273668
12.85200 -0.24570092000000002
12.85300 -0.24865315999999998
12.85400 -0.2515933
12.85500 -0.25452122
12.85600 -0.25743677
12.85700 -0.26033982
12.85800 -0.26323022
12.85900 -0.26610782
12.86000 -0.26897253
12.86100 -0.27182417
12.86200 -0.27466263
12.86300 -0.27748779
12.86400 -0.28029957
12.86500 -0.28309789
12.86600 -0.28588267
12.86700 -0.28865384
12.86800 -0.29141137
12.86900 -0.29415523
12.87000 -0.29688538
12.87100 -0.29960182
12.87200 -0.30230456
12.87300 -0.30499359
12.87400 -0.30766896
12.87500 -0.31033063
12.87600 -0.31297866
12.87700 -0.31561304
12.87800 -0.31823378999999996
12.87900 -0.32084088
12.88000 -0.32343434
12.88100 -0.32601415
12.88200 -0.32858027
12.88300 -0.33113265000000003
12.88400 -0.33367125000000003
12.88500 -0.33619599
12.88600 -0.33870682
12.88700 -0.3412036
12.88800 -0.34368623
12.88900 -0.34615458
12.89000 -0.34860855
12.89100 -0.35104796
12.89200 -0.35347268
12.89300 -0.35588259
12.89400 -0.35827754
12.89500 -0.36065738999999997
12.89600 -0.36302202
12.89700 -0.3653713
12.89800 -0.36770517
12.89900 -0.37002354000000004
12.90000 -0.37232635
12.90100 -0.37461359
12.90200 -0.37688522
12.90300 -0.37914127999999997
12.90400 -0.38138179
12.90500 -0.38360679000000003
12.90600 -0.38581637
12.90700 -0.38801064
12.90800 -0.39018970000000003
12.90900 -0.39235362999999995
12.91000 -0.39450261000000003
12.91100 -0.39663668999999996
12.91200 -0.398756
12.91300 -0.4008607
12.91400 -0.40295082000000004
12.91500 -0.40502646
12.91600 -0.40708771
12.91700 -0.40913457000000003
12.91800 -0.41116709
12.91900 -0.41318522
12.92000 -0.41518896
12.92100 -0.41717826
12.92200 -0.41915304
12.92300 -0.42111318999999997
12.92400 -0.42305859
12.92500 -0.42498908
12.92600 -0.42690452999999995
12.92700 -0.42880476
12.92800 -0.43068956999999997
12.92900 -0.43255882
12.93000 -0.43441229
12.93100 -0.43624978999999997
12.93200 -0.43807113999999997
12.93300 -0.43987617999999995
12.93400 -0.44166474
12.93500 -0.44343662000000006
12.93600 -0.44519175000000005
12.93700 -0.44692997
12.93800 -0.44865119000000003
12.93900 -0.45035537000000003
12.94000 -0.45204242000000006
12.94100 -0.45371237000000003
12.94200 -0.45536519
12.94300 -0.45700096999999995
12.94400 -0.45861974000000005
12.94500 -0.46022166000000003
12.94600 -0.46180682000000006
12.94700 -0.46337540000000005
12.94800 -0.46492754
12.94900 -0.46646344
12.95000 -0.46798331
12.95100 -0.46948735
12.95200 -0.47097574000000003
12.95300 -0.47244872000000004
12.95400 -0.47390647
12.95500 -0.47534918
12.95600 -0.47677698999999996
12.95700 -0.47819004
12.95800 -0.47958847
12.95900 -0.48097232
12.96000 -0.48234165
12.96100 -0.48369649
12.96200 -0.4850368
12.96300 -0.48636254
12.96400 -0.48767365999999995
12.96500 -0.48897001
12.96600 -0.49025151
12.96700 -0.49151797
12.96800 -0.49276928999999997
12.96900 -0.49400525
12.97000 -0.49522574999999996
12.97100 -0.49643055999999997
12.97200 -0.49761957
12.97300 -0.49879262
12.97400 -0.4999496
12.97500 -0.50109038
12.97600 -0.50221491
12.97700 -0.5033230900000001
12.97800 -0.50441492
12.97900 -0.50549037
12.98000 -0.50654942
12.98100 -0.50759213
12.98200 -0.50861859
12.98300 -0.50962884
12.98400 -0.51062298
12.98500 -0.51160115
12.98600 -0.51256348
12.98700 -0.5135100800000001
12.98800 -0.51444112
12.98900 -0.51535671
12.99000 -0.51625702
12.99100 -0.51714219
12.99200 -0.51801237
12.99300 -0.51886765
12.99400 -0.51970817
12.99500 -0.52053407
12.99600 -0.52134539
12.99700 -0.52214223
12.99800 -0.52292463
12.99900 -0.5236926000000001
13.00000 -0.52444618
13.00100 -0.52518537
13.00200 -0.5259101700000001
13.00300 -0.52662049
13.00400 -0.52731629
13.00500 -0.5279975
13.00600 -0.5286639999999999
13.00700 -0.52931574
13.00800 -0.52995258
13.00900 -0.53057442
13.01000 -0.53118113
13.01100 -0.53177266
13.01200 -0.53234887
13.01300 -0.5329097199999999
13.01400 -0.5334551
13.01500 -0.53398497
13.01600 -0.5344993
13.01700 -0.53499807
13.01800 -0.53548128
13.01900 -0.53594895
13.02000 -0.5364011
13.02100 -0.5368378
13.02200 -0.53725913
13.02300 -0.5376651
13.02400 -0.53805583
13.02500 -0.53843143
13.02600 -0.53879195
13.02700 -0.53913752
13.02800 -0.53946823
13.02900 -0.53978413
13.03000 -0.54008537
13.03100 -0.54037198
13.03200 -0.54064407
13.03300 -0.54090172
13.03400 -0.54114494
13.03500 -0.54137381
13.03600 -0.54158834
13.03700 -0.54178857
13.03800 -0.54197451
13.03900 -0.5421462
13.04000 -0.5423035900000001
13.04100 -0.54244669
13.04200 -0.54257549
13.04300 -0.5426899500000001
13.04400 -0.54279007
13.04500 -0.5428758
13.04600 -0.54294714
13.04700 -0.54300404
13.04800 -0.54304651
13.04900 -0.54307454
13.05000 -0.54308809
13.05100 -0.54308721
13.05200 -0.54307189
13.05300 -0.54304213
13.05400 -0.54299803
13.05500 -0.54293964
13.05600 -0.542867
13.05700 -0.54278024
13.05800 -0.54267943
13.05900 -0.54256469
13.06000 -0.54243607
13.06100 -0.54229377
13.06200 -0.54213782
13.06300 -0.54196836
13.06400 -0.5417855
13.06500 -0.54158927
13.06600 -0.54137977
13.06700 -0.541157
13.06800 -0.540921
13.06900 -0.54067178
13.07000 -0.54040933
13.07100 -0.54013361
13.07200 -0.53984453
13.07300 -0.53954204
13.07400 -0.5392260400000001
13.07500 -0.5388964
13.07600 -0.53855302
13.07700 -0.53819576
13.07800 -0.53782454
13.07900 -0.5374392
13.08000 -0.5370397100000001
13.08100 -0.53662597
13.08200 -0.53619789
13.08300 -0.53575546
13.08400 -0.5352987
13.08500 -0.53482759
13.08600 -0.53434223
13.08700 -0.53384267
13.08800 -0.533329
13.08900 -0.53280136
13.09000 -0.5322598900000001
13.09100 -0.53170482
13.09200 -0.53113629
13.09300 -0.53055454
13.09400 -0.5299597500000001
13.09500 -0.52935216
13.09600 -0.52873194
13.09700 -0.5280993399999999
13.09800 -0.5274545900000001
13.09900 -0.52679782
13.10000 -0.52612917
13.10100 -0.5254487999999999
13.10200 -0.52475678
13.10300 -0.52405316
13.10400 -0.52333795
13.10500 -0.5226111999999999
13.10600 -0.52187284
13.10700 -0.5211228
13.10800 -0.52036098
13.10900 -0.51958724
13.11000 -0.51880144
13.11100 -0.5180034299999999
13.11200 -0.51719304
13.11300 -0.51637003
13.11400 -0.5155342599999999
13.11500 -0.5146856
13.11600 -0.51382384
13.11700 -0.51294891
13.11800 -0.51206071
13.11900 -0.51115914
13.12000 -0.5102441600000001
13.12100 -0.50931578
13.12200 -0.50837407
13.12300 -0.50741909
13.12400 -0.50645093
13.12500 -0.50546979
13.12600 -0.50447579
13.12700 -0.50346912
13.12800 -0.50245002
13.12900 -0.5014186700000001
13.13000 -0.50037531
13.13100 -0.49932012000000003
13.13200 -0.49825338999999996
13.13300 -0.49717524
13.13400 -0.49608587
13.13500 -0.49498542
13.13600 -0.49387407000000005
13.13700 -0.49275188
13.13800 -0.49161891999999996
13.13900 -0.49047526
13.14000 -0.48932089
13.14100 -0.48815580000000003
13.14200 -0.48697996000000005
13.14300 -0.48579331
13.14400 -0.48459573
13.14500 -0.4833871
13.14600 -0.48216735
13.14700 -0.48093633
13.14800 -0.47969385000000003
13.14900 -0.47843978000000004
13.15000 -0.47717397000000006
13.15100 -0.47589629
13.15200 -0.47460659
13.15300 -0.47330474
13.15400 -0.47199060000000004
13.15500 -0.47066406999999993
13.15600 -0.46932505999999996
13.15700 -0.46797352999999997
13.15800 -0.46660937
13.15900 -0.46523264999999997
13.16000 -0.4638433
13.16100 -0.46244143
13.16200 -0.46102707000000004
13.16300 -0.45960033
13.16400 -0.45816134999999997
13.16500 -0.45671020999999995
13.16600 -0.45524709999999996
13.16700 -0.45377220999999995
13.16800 -0.45228572999999994
13.16900 -0.45078783000000006
13.17000 -0.44927871999999996
13.17100 -0.44775861
13.17200 -0.44622771
13.17300 -0.44468618000000004
13.17400 -0.44313418000000004
13.17500 -0.44157184
13.17600 -0.43999935
13.17700 -0.43841675
13.17800 -0.43682419
13.17900 -0.43522166
13.18000 -0.43360926
13.18100 -0.43198699
13.18200 -0.43035484999999996
13.18300 -0.42871283
13.18400 -0.42706089999999997
13.18500 -0.425399
13.18600 -0.42372709000000003
13.18700 -0.42204512
13.18800 -0.4203531
13.18900 -0.41865092
13.19000 -0.41693859
13.19100 -0.41521606000000005
13.19200 -0.41348328999999995
13.19300 -0.41174031999999994
13.19400 -0.4099871
13.19500 -0.40822369000000003
13.19600 -0.40645013
13.19700 -0.40466641
13.19800 -0.40287264
13.19900 -0.40106885
13.20000 -0.39925515
13.20100 -0.39743162000000004
13.20200 -0.39559831
13.20300 -0.39375536
13.20400 -0.39190287
13.20500 -0.39004092
13.20600 -0.38816961
13.20700 -0.38628906
13.20800 -0.38439934000000003
13.20900 -0.38250054
13.21000 -0.38059272
13.21100 -0.37867597000000003
13.21200 -0.37675030000000004
13.21300 -0.37481575
13.21400 -0.37287233999999997
13.21500 -0.37092008
13.21600 -0.36895892
13.21700 -0.36698886999999997
13.21800 -0.36500988
13.21900 -0.36302188
13.22000 -0.36102482
13.22100 -0.35901864
13.22200 -0.35700328000000003
13.22300 -0.35497868
13.22400 -0.35294481
13.22500 -0.35090165
13.22600 -0.34884918
13.22700 -0.34678741
13.22800 -0.34471641
13.22900 -0.34263621
13.23000 -0.34054692
13.23100 -0.33844868
13.23200 -0.33634163
13.23300 -0.33422594
13.23400 -0.33210183
13.23500 -0.3299695
13.23600 -0.32782915999999995
13.23700 -0.32568101000000005
13.23800 -0.32352533
13.23900 -0.32136228
13.24000 -0.31919209
13.24100 -0.31701493999999997
13.24200 -0.31483094
13.24300 -0.31264024
13.24400 -0.31044292
13.24500 -0.30823904
13.24600 -0.30602859
13.24700 -0.30381157999999997
13.24800 -0.30158793
13.24900 -0.29935755
13.25000 -0.29712035000000003
13.25100 -0.29487619000000004
13.25200 -0.29262491
13.25300 -0.29036636
13.25400 -0.28810035
13.25500 -0.28582676
13.25600 -0.28354544
13.25700 -0.28125625
13.25800 -0.27895907
13.25900 -0.27665384
13.26000 -0.27434048
13.26100 -0.272019
13.26200 -0.26968939
13.26300 -0.26735172
13.26400 -0.26500608999999997
13.26500 -0.26265266
13.26600 -0.26029159999999996
13.26700 -0.2579231
13.26800 -0.25554741999999997
13.26900 -0.25316481
13.27000 -0.2507756
13.27100 -0.2483801
13.27200 -0.24597864
13.27300 -0.24357153999999998
13.27400 -0.24115916
13.27500 -0.23874182000000002
13.27600 -0.23631982
13.27700 -0.23389347
13.27800 -0.23146304
13.27900 -0.2290288
13.28000 -0.22659092
13.28100 -0.22414958
13.28200 -0.2217049
13.28300 -0.21925698999999998
13.28400 -0.21680586999999998
13.28500 -0.21435153
13.28600 -0.21189392999999998
13.28700 -0.20943298000000002
13.28800 -0.20696858
13.28900 -0.20450063
13.29000 -0.20202891999999997
13.29100 -0.19955331999999998
13.29200 -0.19707368
13.29300 -0.19458981
13.29400 -0.19210156
13.29500 -0.1896088
13.29600 -0.18711144
13.29700 -0.18460938999999998
13.29800 -0.18210263
13.29900 -0.17959117000000002
13.30000 -0.17707504999999998
13.30100 -0.17455437000000001
13.30200 -0.17202926
13.30300 -0.16949991
13.30400 -0.16696650999999998
13.30500 -0.16442932999999998
13.30600 -0.16188864
13.30700 -0.15934473000000002
13.30800 -0.15679792
13.30900 -0.15424853
13.31000 -0.15169688
13.31100 -0.14914329
13.31200 -0.14658804
13.31300 -0.14403143
13.31400 -0.14147371
13.31500 -0.13891509
13.31600 -0.13635576
13.31700 -0.1337959
13.31800 -0.1312356
13.31900 -0.12867495
13.32000 -0.12611399
13.32100 -0.12355271
13.32200 -0.12099109999999999
13.32300 -0.11842910000000001
13.32400 -0.11586662
13.32500 -0.11330359
13.32600 -0.11073988
13.32700 -0.10817539000000001
13.32800 -0.10561
13.32900 -0.10304361000000001
13.33000 -0.10047613999999999
13.33100 -0.097907532
13.33200 -0.095337734
13.33300 -0.092766742
13.33400 -0.090194587
13.33500 -0.087621337
13.33600 -0.085047097
13.33700 -0.08247201900000001
13.33800 -0.079896284
13.33900 -0.07732011700000001
13.34000 -0.074743776
13.34100 -0.072167546
13.34200 -0.069591735
13.34300 -0.067016669
13.34400 -0.064442679
13.34500 -0.061870103999999995
13.34600 -0.059299276
13.34700 -0.056730512999999996
13.34800 -0.054164109
13.34900 -0.051600341
13.35000 -0.049039441999999996
13.35100 -0.046481608
13.35200 -0.043927002
13.35300 -0.041375743
13.35400 -0.038827903
13.35500 -0.036283518
13.35600 -0.033742582
13.35700 -0.03120506
13.35800 -0.028670885
13.35900 -0.026139969
13.36000 -0.023612213
13.36100 -0.021087509
13.36200 -0.018565754
13.36300 -0.016046857
13.36400 -0.013530747999999999
13.36500 -0.011017379
13.36600 -0.008506739000000001
13.36700 -0.0059988583
13.36800 -0.0034938060999999995
13.36900 -0.0009916992
13.37000 0.0015072978
13.37100 0.0040029776
13.37200 0.0064950873
13.37300 0.0089833324
13.37400 0.011467386
13.37500 0.013946893000000002
13.37600 0.016421478
13.37700 0.018890755999999998
13.37800 0.021354340000000003
13.37900 0.023811849
13.38000 0.026262927000000002
13.38100 0.028707234999999998
13.38200 0.031144478
13.38300 0.033574394
13.38400 0.035996779
13.38500 0.038411474
13.38600 0.040818381
13.38700 0.043217454
13.38800 0.045608703
13.38900 0.047992187
13.39000 0.05036802
13.39100 0.05273635
13.39200 0.055097364
13.39300 0.057451270000000006
13.39400 0.05979828400000001
13.39500 0.062138639999999995
13.39600 0.064472557
13.39700 0.066800235
13.39800 0.069121848
13.39900 0.071437535
13.40000 0.073747389
13.40100 0.076051446
13.40200 0.078349689
13.40300 0.08064204
13.40400 0.08292835600000001
13.40500 0.085208431
13.40600 0.087482011
13.40700 0.089748786
13.40800 0.09200839599999999
13.40900 0.094260444
13.41000 0.096504512
13.41100 0.098740146
13.41200 0.10096688999999999
13.41300 0.10318431
13.41400 0.10539197
13.41500 0.10758943000000001
13.41600 0.10977635000000001
13.41700 0.11195239
13.41800 0.11411724999999999
13.41900 0.11627072000000001
13.42000 0.11841262000000001
13.42100 0.12054285999999999
13.42200 0.1226614
13.42300 0.12476825
13.42400 0.12686348
13.42500 0.12894723
13.42600 0.13101967
13.42700 0.13308101
13.42800 0.13513149
13.42900 0.13717137
13.43000 0.13920091
13.43100 0.14122038
13.43200 0.14323001000000002
13.43300 0.14523003
13.43400 0.14722063000000002
13.43500 0.14920194
13.43600 0.15117404
13.43700 0.15313696000000002
13.43800 0.15509068
13.43900 0.15703507
13.44000 0.15896998
13.44100 0.16089515999999998
13.44200 0.16281032
13.44300 0.16471511
13.44400 0.16660913
13.44500 0.16849193
13.44600 0.17036308
13.44700 0.17222207
13.44800 0.17406843
13.44900 0.17590168
13.45000 0.17772137999999998
13.45100 0.17952713
13.45200 0.18131856
13.45300 0.18309535999999998
13.45400 0.18485731
13.45500 0.18660421000000002
13.45600 0.188336
13.45700 0.19005262
13.45800 0.19175416
13.45900 0.19344073
13.46000 0.19511251
13.46100 0.19676974000000003
13.46200 0.19841271
13.46300 0.20004176
13.46400 0.20165719999999998
13.46500 0.20325941
13.46600 0.20484873
13.46700 0.20642548
13.46800 0.20798998999999999
13.46900 0.20954248
13.47000 0.21108321
13.47100 0.21261233
13.47200 0.2141299
13.47300 0.21563597999999998
13.47400 0.21713052000000002
13.47500 0.21861345
13.47600 0.22008456
13.47700 0.22154364000000001
13.47800 0.22299041
13.47900 0.22442452999999998
13.48000 0.22584563
13.48100 0.22725335
13.48200 0.22864726000000002
13.48300 0.23002693999999999
13.48400 0.23139201
13.48500 0.23274207
13.48600 0.23407677999999998
13.48700 0.23539579000000002
13.48800 0.23669882
13.48900 0.23798565
13.49000 0.23925612000000002
13.49100 0.24051012
13.49200 0.24174758999999998
13.49300 0.24296858
13.49400 0.24417315
13.49500 0.24536147
13.49600 0.24653375
13.49700 0.24769022000000002
13.49800 0.24883117999999999
13.49900 0.24995697
13.50000 0.25106792
13.50100 0.25216441
13.50200 0.25324679
13.50300 0.25431541999999996
13.50400 0.25537063
13.50500 0.25641271
13.50600 0.25744191
13.50700 0.25845845
13.50800 0.25946249
13.50900 0.26045409
13.51000 0.26143331
13.51100 0.26240009
13.51200 0.26335437
13.51300 0.26429596
13.51400 0.26522467
13.51500 0.26614028
13.51600 0.26704252
13.51700 0.26793107
13.51800 0.26880566
13.51900 0.26966594
13.52000 0.27051165
13.52100 0.27134252999999997
13.52200 0.27215837
13.52300 0.27295896
13.52400 0.27374416
13.52500 0.27451389000000004
13.52600 0.27526817000000003
13.52700 0.27600701
13.52800 0.27673051
13.52900 0.27743883
13.53000 0.27813218
13.53100 0.27881078
13.53200 0.27947493
13.53300 0.2801249
13.53400 0.28076102
13.53500 0.28138361
13.53600 0.28199294999999996
13.53700 0.28258932
13.53800 0.28317296000000003
13.53900 0.28374409
13.54000 0.28430289
13.54100 0.28484943
13.54200 0.2853838
13.54300 0.285906
13.54400 0.28641594
13.54500 0.28691357
13.54600 0.2873987
13.54700 0.28787116
13.54800 0.28833069
13.54900 0.28877707999999996
13.55000 0.28921003
13.55100 0.28962926
13.55200 0.29003453
13.55300 0.29042555999999997
13.55400 0.29080214
13.55500 0.29116408
13.55600 0.29151121
13.55700 0.29184342999999996
13.55800 0.29216073000000004
13.55900 0.29246311
13.56000 0.29275066
13.56100 0.29302351
13.56200 0.29328188
13.56300 0.29352603
13.56400 0.29375629999999997
13.56500 0.29397304
13.56600 0.29417668
13.56700 0.29436766999999997
13.56800 0.29454646
13.56900 0.29471351
13.57000 0.2948693
13.57100 0.29501428
13.57200 0.29514886
13.57300 0.29527342
13.57400 0.2953883
13.57500 0.29549375
13.57600 0.29558998
13.57700 0.29567713
13.57800 0.29575524000000003
13.57900 0.29582430000000004
13.58000 0.29588421000000004
13.58100 0.2959348
13.58200 0.29597585
13.58300 0.29600707000000004
13.58400 0.29602814
13.58500 0.29603872000000003
13.58600 0.29603841
13.58700 0.29602684
13.58800 0.29600363
13.58900 0.29596845
13.59000 0.295921
13.59100 0.29586104
13.59200 0.29578838
13.59300 0.2957029
13.59400 0.29560458
13.59500 0.29549347
13.59600 0.29536975
13.59700 0.29523361
13.59800 0.29508537
13.59900 0.29492541
13.60000 0.29475419
13.60100 0.29457223
13.60200 0.29438008000000004
13.60300 0.29417831
13.60400 0.29396752000000004
13.60500 0.29374834
13.60600 0.29352133
13.60700 0.29328703
13.60800 0.29304598000000004
13.60900 0.29279862
13.61000 0.29254532
13.61100 0.29228644
13.61200 0.29202218
13.61300 0.29175272
13.61400 0.29147812
13.61500 0.29119838000000003
13.61600 0.29091339
13.61700 0.290623
13.61800 0.29032701
13.61900 0.2900251
13.62000 0.28971697
13.62100 0.28940226999999996
13.62200 0.28908064
13.62300 0.28875172
13.62400 0.28841511999999997
13.62500 0.28807051
13.62600 0.28771756
13.62700 0.28735602
13.62800 0.28698565
13.62900 0.2866063
13.63000 0.28621787000000004
13.63100 0.28582031
13.63200 0.2854137
13.63300 0.28499814
13.63400 0.28457383
13.63500 0.28414102
13.63600 0.28370002
13.63700 0.28325121000000003
13.63800 0.28279503
13.63900 0.28233191
13.64000 0.28186236
13.64100 0.28138684999999997
13.64200 0.28090591
13.64300 0.28042002
13.64400 0.27992965
13.64500 0.27943524000000003
13.64600 0.27893716
13.64700 0.27843579
13.64800 0.27793138
13.64900 0.27742418
13.65000 0.27691431
13.65100 0.27640185
13.65200 0.2758868
13.65300 0.27536913
13.65400 0.27484871
13.65500 0.27432534999999997
13.65600 0.27379887
13.65700 0.27326904
13.65800 0.27273558000000003
13.65900 0.27219823
13.66000 0.27165674
13.66100 0.27111084
13.66200 0.27056034
13.66300 0.27000506
13.66400 0.26944489000000005
13.66500 0.26887977
13.66600 0.26830968
13.66700 0.26773466
13.66800 0.26715484
13.66900 0.26657039
13.67000 0.26598151
13.67100 0.26538852
13.67200 0.26479168
13.67300 0.26419137
13.67400 0.26358794
13.67500 0.26298177
13.67600 0.26237324
13.67700 0.26176271
13.67800 0.26115051
13.67900 0.26053695
13.68000 0.25992233
13.68100 0.25930684000000004
13.68200 0.25869068
13.68300 0.25807396
13.68400 0.25745675
13.68500 0.25683907
13.68600 0.25622090000000003
13.68700 0.25560216
13.68800 0.25498269
13.68900 0.25436236
13.69000 0.25374098
13.69100 0.25311834
13.69200 0.25249422
13.69300 0.25186839
13.69400 0.25124066
13.69500 0.25061083
13.69600 0.24997874
13.69700 0.24934425
13.69800 0.24870727
13.69900 0.24806778
13.70000 0.24742577
13.70100 0.24678134
13.70200 0.24613461
13.70300 0.24548578
13.70400 0.24483509
13.70500 0.24418284
13.70600 0.24352937
13.70700 0.24287509999999998
13.70800 0.24222038
13.70900 0.24156567999999998
13.71000 0.24091143
13.71100 0.24025803
13.71200 0.23960589999999998
13.71300 0.23895539
13.71400 0.23830687
13.71500 0.23766057999999998
13.71600 0.23701675
13.71700 0.23637551
13.71800 0.23573695
13.71900 0.23510102
13.72000 0.23446765000000003
13.72100 0.23383668
13.72200 0.23320787999999998
13.72300 0.23258096
13.72400 0.23195554999999998
13.72500 0.23133125999999998
13.72600 0.23070767
13.72700 0.23008436000000002
13.72800 0.22946089
13.72900 0.22883680999999997
13.73000 0.22821172999999997
13.73100 0.2275853
13.73200 0.22695723
13.73300 0.22632726
13.73400 0.22569525000000001
13.73500 0.22506109
13.73600 0.22442476000000003
13.73700 0.22378636
13.73800 0.22314603
13.73900 0.222504
13.74000 0.22186057
13.74100 0.22121609999999997
13.74200 0.22057102
13.74300 0.2199258
13.74400 0.21928092000000002
13.74500 0.21863692
13.74600 0.21799428
13.74700 0.21735351
13.74800 0.21671508
13.74900 0.21607948
13.75000 0.21544707000000002
13.75100 0.21481819000000002
13.75200 0.21419311000000002
13.75300 0.21357206
13.75400 0.21295513
13.75500 0.21234239
13.75600 0.21173381
13.75700 0.21112929000000002
13.75800 0.21052863000000002
13.75900 0.20993161
13.76000 0.20933791999999998
13.76100 0.20874717999999998
13.76200 0.20815902
13.76300 0.20757304000000001
13.76400 0.20698877000000002
13.76500 0.20640576
13.76600 0.20582361999999998
13.76700 0.20524190999999997
13.76800 0.20466028
13.76900 0.20407836000000001
13.77000 0.20349589
13.77100 0.20291265000000003
13.77200 0.20232846
13.77300 0.20174324000000002
13.77400 0.20115694
13.77500 0.20056963
13.77600 0.19998141
13.77700 0.19939244
13.77800 0.19880295999999997
13.77900 0.19821321999999997
13.78000 0.19762353
13.78100 0.19703421
13.78200 0.19644562
13.78300 0.19585809
13.78400 0.19527197999999998
13.78500 0.19468758
13.78600 0.19410521
13.78700 0.19352512000000002
13.78800 0.1929475
13.78900 0.19237251
13.79000 0.19180026
13.79100 0.19123078000000002
13.79200 0.19066405
13.79300 0.19009999
13.79400 0.18953846
13.79500 0.18897929
13.79600 0.18842223
13.79700 0.18786703
13.79800 0.18731339
13.79900 0.18676099
13.80000 0.18620952000000002
13.80100 0.18565864
13.80200 0.18510805
13.80300 0.18455742
13.80400 0.18400652
13.80500 0.1834551
13.80600 0.18290295
13.80700 0.18234993
13.80800 0.18179595
13.80900 0.18124093
13.81000 0.18068487
13.81100 0.18012782
13.81200 0.17956987000000002
13.81300 0.17901113999999999
13.81400 0.1784518
13.81500 0.17789204
13.81600 0.17733206999999998
13.81700 0.17677213
13.81800 0.17621242
13.81900 0.17565321
13.82000 0.17509470000000002
13.82100 0.17453708
13.82200 0.17398054
13.82300 0.17342522
13.82400 0.17287121
13.82500 0.17231858
13.82600 0.17176734
13.82700 0.17121746000000002
13.82800 0.17066888000000002
13.82900 0.17012147
13.83000 0.16957507
13.83100 0.16902949
13.83200 0.16848451
13.83300 0.16793987
13.83400 0.16739533
13.83500 0.1668506
13.83600 0.16630541
13.83700 0.1657595
13.83800 0.16521264
13.83900 0.16466459
13.84000 0.16411517
13.84100 0.16356421
13.84200 0.1630116
13.84300 0.16245727
13.84400 0.16190117
13.84500 0.16134334
13.84600 0.16078381
13.84700 0.1602227
13.84800 0.15966012000000002
13.84900 0.15909624
13.85000 0.15853123
13.85100 0.1579653
13.85200 0.15739864
13.85300 0.15683145
13.85400 0.15626393000000002
13.85500 0.15569623999999999
13.85600 0.15512854
13.85700 0.15456094
13.85800 0.15399351
13.85900 0.15342629000000002
13.86000 0.15285925
13.86100 0.15229235
13.86200 0.15172544999999998
13.86300 0.1511584
13.86400 0.15059097999999999
13.86500 0.15002295
13.86600 0.149454
13.86700 0.14888383
13.86800 0.14831207999999999
13.86900 0.1477384
13.87000 0.14716241
13.87100 0.14658376
13.87200 0.14600209
13.87300 0.14541708
13.87400 0.14482843
13.87500 0.14423587
13.87600 0.14363920000000002
13.87700 0.14303823999999998
13.87800 0.14243289
13.87900 0.14182311
13.88000 0.14120889
13.88100 0.1405903
13.88200 0.13996747
13.88300 0.13934055
13.88400 0.13870976000000002
13.88500 0.13807537
13.88600 0.13743765
13.88700 0.1367969
13.88800 0.13615343000000002
13.88900 0.13550757000000002
13.89000 0.13485961
13.89100 0.13420980999999998
13.89200 0.13355843
13.89300 0.13290569
13.89400 0.13225174
13.89500 0.13159669000000002
13.89600 0.13094060999999999
13.89700 0.13028348
13.89800 0.12962525
13.89900 0.12896579
13.90000 0.12830494
13.90100 0.12764245
13.90200 0.12697807
13.90300 0.12631147
13.90400 0.12564234
13.90500 0.12497031
13.90600 0.12429501000000001
13.90700 0.12361606
13.90800 0.12293312
13.90900 0.12224586
13.91000 0.12155392999999999
13.91100 0.12085708
13.91200 0.12015506
13.91300 0.11944767999999999
13.91400 0.11873482
13.91500 0.11801637
13.91600 0.11729233000000001
13.91700 0.11656269
13.91800 0.11582756000000001
13.91900 0.11508706
13.92000 0.11434135
13.92100 0.11359064
13.92200 0.11283518
13.92300 0.11207522
13.92400 0.11131106
13.92500 0.11054297
13.92600 0.10977123999999999
13.92700 0.10899614999999999
13.92800 0.10821794000000001
13.92900 0.10743683
13.93000 0.106653
13.93100 0.10586662000000001
13.93200 0.10507775999999999
13.93300 0.10428649
13.93400 0.10349278
13.93500 0.10269658
13.93600 0.10189777
13.93700 0.10109619
13.93800 0.10029163
13.93900 0.099483831
13.94000 0.098672521
13.94100 0.097857392
13.94200 0.09703812
13.94300 0.096214376
13.94400 0.095385837
13.94500 0.09455218700000001
13.94600 0.093713135
13.94700 0.092868425
13.94800 0.092017831
13.94900 0.091161166
13.95000 0.09029830700000001
13.95100 0.089429173
13.95200 0.08855373600000001
13.95300 0.087672024
13.95400 0.086784118
13.95500 0.085890142
13.95600 0.08499027499999999
13.95700 0.084084721
13.95800 0.083173724
13.95900 0.082257553
13.96000 0.081336487
13.96100 0.08041082199999999
13.96200 0.079480838
13.96300 0.078546815
13.96400 0.077609014
13.96500 0.076667673
13.96600 0.075722998
13.96700 0.07477515
13.96800 0.073824264
13.96900 0.07287042099999999
13.97000 0.071913662
13.97100 0.07095398
13.97200 0.06999133
13.97300 0.069025619
13.97400 0.06805671099999999
13.97500 0.067084451
13.97600 0.066108641
13.97700 0.06512907
13.97800 0.0641455
13.97900 0.063157687
13.98000 0.062165386
13.98100 0.061168363999999996
13.98200 0.060166389
13.98300 0.05915925700000001
13.98400 0.058146782
13.98500 0.057128810999999995
13.98600 0.05610522899999999
13.98700 0.055075955
13.98800 0.054040953
13.98900 0.053000229
13.99000 0.051953823999999996
13.99100 0.050901831
13.99200 0.049844378
13.99300 0.048781626
13.99400 0.047713766
13.99500 0.046641019
13.99600 0.045563624
13.99700 0.044481832
13.99800 0.043395898
13.99900 0.042306078999999996
14.00000 0.041212619
14.00100 0.040115753999999997
14.00200 0.039015693
14.00300 0.037912623
14.00400 0.036806698
14.00500 0.035698037
14.00600 0.034586727
14.00700 0.033472819
14.00800 0.032356323
14.00900 0.03123722
14.01000 0.030115456000000002
14.01100 0.028990954
14.01200 0.027863614000000002
14.01300 0.026733321
14.01400 0.025599948
14.01500 0.024463369999999998
14.01600 0.023323465
14.01700 0.022180119
14.01800 0.021033236
14.01900 0.019882745
14.02000 0.018728597
14.02100 0.017570779999999998
14.02200 0.016409312000000002
14.02300 0.015244244
14.02400 0.014075667
14.02500 0.012903704
14.02600 0.011728510000000001
14.02700 0.010550272000000001
14.02800 0.0093691968
14.02900 0.0081855149
14.03000 0.006999469
14.03100 0.0058113084
14.03200 0.0046212837
14.03300 0.0034296416000000004
14.03400 0.002236615
14.03500 0.0010424209000000002
14.03600 -0.00015274721
14.03700 -0.001348723
14.03800 -0.0025453710000000003
14.03900 -0.0037425896
14.04000 -0.0049403126
14.04100 -0.0061385086
14.04200 -0.007337181199999999
14.04300 -0.0085363659
14.04400 -0.0097361284
14.04500 -0.01093656
14.04600 -0.012137769
14.04700 -0.013339883
14.04800 -0.014543034
14.04900 -0.015747357
14.05000 -0.016952977
14.05100 -0.018160012
14.05200 -0.019368556000000002
14.05300 -0.020578674
14.05400 -0.021790402
14.05500 -0.023003737
14.05600 -0.024218635000000002
14.05700 -0.025435002
14.05800 -0.026652703
14.05900 -0.027871553999999996
14.06000 -0.029091330000000002
14.06100 -0.030311759
14.06200 -0.031532533
14.06300 -0.032753317
14.06400 -0.033973742
14.06500 -0.035193429
14.06600 -0.036411986
14.06700 -0.037629021
14.06800 -0.038844155
14.06900 -0.040057019
14.07000 -0.041267276
14.07100 -0.042474619
14.07200 -0.043678781
14.07300 -0.044879540999999995
14.07400 -0.046076729999999996
14.07500 -0.047270229000000004
14.07600 -0.048459970000000005
14.07700 -0.049645937
14.07800 -0.050828158000000005
14.07900 -0.052006711000000004
14.08000 -0.05318170900000001
14.08100 -0.054353289
14.08200 -0.055521622
14.08300 -0.056686881
14.08400 -0.057849247
14.08500 -0.059008895
14.08600 -0.060165976
14.08700 -0.06132063
14.08800 -0.062472955000000004
14.08900 -0.063623016
14.09000 -0.064770831
14.09100 -0.065916375
14.09200 -0.067059562
14.09300 -0.068200263
14.09400 -0.069338299
14.09500 -0.070473447
14.09600 -0.071605429
14.09700 -0.072733936
14.09800 -0.07385863000000001
14.09900 -0.074979151
14.10000 -0.076095114
14.10100 -0.077206123
14.10200 -0.07831179499999999
14.10300 -0.079411751
14.10400 -0.08050563
14.10500 -0.081593083
14.10600 -0.082673808
14.10700 -0.083747529
14.10800 -0.084814004
14.10900 -0.08587304600000001
14.11000 -0.086924504
14.11100 -0.087968272
14.11200 -0.089004287
14.11300 -0.090032531
14.11400 -0.09105301
14.11500 -0.092065777
14.11600 -0.093070907
14.11700 -0.094068487
14.11800 -0.09505862799999999
14.11900 -0.096041441
14.12000 -0.097017037
14.12100 -0.09798551900000001
14.12200 -0.09894697
14.12300 -0.09990144799999999
14.12400 -0.100849
14.12500 -0.1017896
14.12600 -0.10272323
14.12700 -0.10364979
14.12800 -0.10456915
14.12900 -0.10548116
14.13000 -0.10638558999999999
14.13100 -0.1072822
14.13200 -0.10817068
14.13300 -0.10905071
14.13400 -0.10992194
14.13500 -0.110784
14.13600 -0.1116365
14.13700 -0.11247904
14.13800 -0.11331124000000001
14.13900 -0.11413272
14.14000 -0.11494311
14.14100 -0.11574208
14.14200 -0.11652932
14.14300 -0.11730453
14.14400 -0.11806746
14.14500 -0.11881794000000001
14.14600 -0.11955576000000001
14.14700 -0.12028080999999999
14.14800 -0.12099299000000001
14.14900 -0.12169224
14.15000 -0.12237852
14.15100 -0.12305183
14.15200 -0.12371217999999999
14.15300 -0.12435958
14.15400 -0.12499408000000001
14.15500 -0.12561569
14.15600 -0.12622444
14.15700 -0.12682035
14.15800 -0.1274034
14.15900 -0.12797358
14.16000 -0.12853083999999998
14.16100 -0.1290751
14.16200 -0.12960627
14.16300 -0.13012422
14.16400 -0.13062879
14.16500 -0.13111982
14.16600 -0.13159711
14.16700 -0.13206044
14.16800 -0.13250957
14.16900 -0.13294427
14.17000 -0.13336431
14.17100 -0.13376944000000002
14.17200 -0.1341594
14.17300 -0.13453399
14.17400 -0.13489298
14.17500 -0.13523619
14.17600 -0.13556342
14.17700 -0.13587454000000002
14.17800 -0.13616943
14.17900 -0.13644799
14.18000 -0.13671014
14.18100 -0.13695586
14.18200 -0.13718512
14.18300 -0.13739791
14.18400 -0.13759428
14.18500 -0.13777425999999998
14.18600 -0.13793787999999998
14.18700 -0.13808520999999999
14.18800 -0.13821628
14.18900 -0.13833113
14.19000 -0.1384298
14.19100 -0.13851228
14.19200 -0.13857855
14.19300 -0.13862858
14.19400 -0.13866227
14.19500 -0.13867951
14.19600 -0.13868015
14.19700 -0.13866401
14.19800 -0.13863088
14.19900 -0.13858051
14.20000 -0.13851261
14.20100 -0.13842692
14.20200 -0.13832311
14.20300 -0.13820089
14.20400 -0.13805992
14.20500 -0.13789991
14.20600 -0.13772057000000001
14.20700 -0.13752164
14.20800 -0.13730287
14.20900 -0.13706407
14.21000 -0.13680508
14.21100 -0.13652577999999999
14.21200 -0.13622609
14.21300 -0.13590598
14.21400 -0.13556547
14.21500 -0.1352046
14.21600 -0.13482347
14.21700 -0.13442221
14.21800 -0.13400096
14.21900 -0.13355989
14.22000 -0.13309916000000002
14.22100 -0.13261896
14.22200 -0.13211946
14.22300 -0.1316008
14.22400 -0.13106315
14.22500 -0.1305066
14.22600 -0.12993123
14.22700 -0.1293371
14.22800 -0.12872418
14.22900 -0.12809246999999999
14.23000 -0.12744188
14.23100 -0.12677229999999998
14.23200 -0.12608359
14.23300 -0.12537555
14.23400 -0.12464798
14.23500 -0.12390064999999999
14.23600 -0.12313332
14.23700 -0.12234573
14.23800 -0.12153762000000001
14.23900 -0.12070873
14.24000 -0.11985884
14.24100 -0.11898772
14.24200 -0.11809517
14.24300 -0.11718103
14.24400 -0.11624517
14.24500 -0.11528749
14.24600 -0.11430794999999999
14.24700 -0.11330653
14.24800 -0.11228326
14.24900 -0.11123822
14.25000 -0.11017149000000001
14.25100 -0.10908323
14.25200 -0.10797359
14.25300 -0.10684277
14.25400 -0.10569096
14.25500 -0.10451836999999999
14.25600 -0.10332522
14.25700 -0.10211171000000001
14.25800 -0.10087802
14.25900 -0.099624321
14.26000 -0.098350761
14.26100 -0.097057456
14.26200 -0.095744489
14.26300 -0.094411912
14.26400 -0.09305973099999999
14.26500 -0.091687922
14.26600 -0.090296433
14.26700 -0.088885176
14.26800 -0.087454054
14.26900 -0.08600293099999999
14.27000 -0.084531674
14.27100 -0.083040138
14.27200 -0.081528182
14.27300 -0.079995673
14.27400 -0.078442501
14.27500 -0.07686855999999999
14.27600 -0.075273786
14.27700 -0.073658134
14.27800 -0.07202159600000001
14.27900 -0.070364197
14.28000 -0.068686
14.28100 -0.066987099
14.28200 -0.065267616
14.28300 -0.063527701
14.28400 -0.061767531
14.28500 -0.059987302000000006
14.28600 -0.058187213
14.28700 -0.056367478000000006
14.28800 -0.054528308000000004
14.28900 -0.052669912
14.29000 -0.050792488000000004
14.29100 -0.048896216
14.29200 -0.046981262999999995
14.29300 -0.045047773
14.29400 -0.043095866999999996
14.29500 -0.041125639
14.29600 -0.039137169
14.29700 -0.03713051
14.29800 -0.035105695
14.29900 -0.033062749
14.30000 -0.031001677
14.30100 -0.028922482
14.30200 -0.026825166
14.30300 -0.024709731
14.30400 -0.022576191
14.30500 -0.020424569
14.30600 -0.018254911
14.30700 -0.01606728
14.30800 -0.013861772
14.30900 -0.011638504999999999
14.31000 -0.0093976341
14.31100 -0.0071393413
14.31200 -0.0048638434
14.31300 -0.0025713884
14.31400 -0.0002622523
14.31500 0.002063262
14.31600 0.0044048290999999995
14.31700 0.0067621046999999995
14.31800 0.0091347334
14.31900 0.011522353
14.32000 0.013924601
14.32100 0.016341121
14.32200 0.018771569000000002
14.32300 0.02121562
14.32400 0.023672974
14.32500 0.026143359999999997
14.32600 0.028626542
14.32700 0.031122320999999998
14.32800 0.033630535
14.32900 0.036151061
14.33000 0.038683815999999996
14.33100 0.041228754
14.33200 0.043785857
14.33300 0.046355141
14.33400 0.048936642
14.33500 0.051530404
14.33600 0.054136489
14.33700 0.056754949
14.33800 0.059385831
14.33900 0.062029168
14.34000 0.064684963
14.34100 0.06735319
14.34200 0.070033781
14.34300 0.072726636
14.34400 0.07543159299999999
14.34500 0.07814845899999999
14.34600 0.080876978
14.34700 0.083616853
14.34800 0.086367741
14.34900 0.089129258
14.35000 0.09190097900000001
14.35100 0.094682456
14.35200 0.09747321
14.35300 0.10027274
14.35400 0.10308056
14.35500 0.10589615999999999
14.35600 0.10871905
14.35700 0.11154874
14.35800 0.11438477999999999
14.35900 0.11722674
14.36000 0.12007420999999999
14.36100 0.12292683
14.36200 0.12578428
14.36300 0.12864625999999998
14.36400 0.13151256
14.36500 0.13438296
14.36600 0.13725727000000001
14.36700 0.14013539
14.36800 0.14301719
14.36900 0.14590259
14.37000 0.14879154
14.37100 0.15168397
14.37200 0.15457985000000002
14.37300 0.15747913
14.37400 0.16038173
14.37500 0.16328759999999998
14.37600 0.16619662000000002
14.37700 0.16910867999999998
14.37800 0.17202361
14.37900 0.17494123
14.38000 0.1778613
14.38100 0.18078354
14.38200 0.18370766
14.38300 0.18663331
14.38400 0.18956009
14.38500 0.19248761
14.38600 0.19541543
14.38700 0.19834306999999998
14.38800 0.20127008
14.38900 0.20419599000000002
14.39000 0.2071203
14.39100 0.21004255000000002
14.39200 0.21296231999999998
14.39300 0.21587915
14.39400 0.21879263
14.39500 0.22170241000000002
14.39600 0.22460811
14.39700 0.22750946
14.39800 0.23040618
14.39900 0.233298
14.40000 0.23618471
14.40100 0.23906613000000002
14.40200 0.24194208
14.40300 0.24481239
14.40400 0.24767693
14.40500 0.25053553
14.40600 0.25338803000000004
14.40700 0.25623424
14.40800 0.25907396
14.40900 0.26190698
14.41000 0.26473303
14.41100 0.26755182
14.41200 0.27036304
14.41300 0.27316629
14.41400 0.27596124
14.41500 0.27874741
14.41600 0.28152438
14.41700 0.28429166
14.41800 0.28704877
14.41900 0.28979520000000003
14.42000 0.29253045
14.42100 0.29525401
14.42200 0.29796539
14.42300 0.30066413000000003
14.42400 0.30334975999999997
14.42500 0.30602186000000003
14.42600 0.30868002
14.42700 0.31132391
14.42800 0.31395317
14.42900 0.31656753
14.43000 0.31916676
14.43100 0.32175062
14.43200 0.32431893
14.43300 0.32687155
14.43400 0.32940832999999997
14.43500 0.33192916
14.43600 0.33443396000000003
14.43700 0.33692258999999997
14.43800 0.33939497
14.43900 0.34185097999999997
14.44000 0.34429049
14.44100 0.34671333
14.44200 0.34911931
14.44300 0.35150819
14.44400 0.35387974
14.44500 0.35623361000000003
14.44600 0.35856946
14.44700 0.36088692
14.44800 0.36318554
14.44900 0.36546483
14.45000 0.36772434
14.45100 0.36996349
14.45200 0.37218179
14.45300 0.37437866
14.45400 0.37655358
14.45500 0.37870598
14.45600 0.38083536
14.45700 0.38294121999999997
14.45800 0.38502309
14.45900 0.38708057
14.46000 0.38911325
14.46100 0.39112084
14.46200 0.39310302
14.46300 0.39505959
14.46400 0.39699036
14.46500 0.39889519
14.46600 0.40077398999999997
14.46700 0.40262672
14.46800 0.40445328
14.46900 0.40625365999999996
14.47000 0.40802788
14.47100 0.40977582999999995
14.47200 0.41149752
14.47300 0.41319290000000003
14.47400 0.41486183000000004
14.47500 0.41650422
14.47600 0.41811992000000003
14.47700 0.41970867
14.47800 0.42127022
14.47900 0.42280429
14.48000 0.42431051999999997
14.48100 0.42578848
14.48200 0.42723776
14.48300 0.42865789
14.48400 0.43004834999999997
14.48500 0.43140869
14.48600 0.43273834
14.48700 0.43403674
14.48800 0.43530338
14.48900 0.43653781
14.49000 0.43773948999999995
14.49100 0.43890798
14.49200 0.44004279
14.49300 0.44114357
14.49400 0.44220998
14.49500 0.4432417
14.49600 0.44423849
14.49700 0.44520013
14.49800 0.44612641999999997
14.49900 0.44701723000000004
14.50000 0.44787251
14.50100 0.44869217000000006
14.50200 0.44947616
14.50300 0.45022443000000006
14.50400 0.45093698000000004
14.50500 0.45161387000000003
14.50600 0.45225504000000005
14.50700 0.45286044
14.50800 0.45343008999999995
14.50900 0.45396388
14.51000 0.45446171
14.51100 0.45492351
14.51200 0.45534912
14.51300 0.45573836999999995
14.51400 0.45609101999999996
14.51500 0.45640683
14.51600 0.45668553000000006
14.51700 0.45692683
14.51800 0.45713042
14.51900 0.45729601
14.52000 0.45742322999999996
14.52100 0.45751175
14.52200 0.4575613
14.52300 0.45757159000000003
14.52400 0.45754233999999994
14.52500 0.45747329
14.52600 0.45736423
14.52700 0.45721503
14.52800 0.45702551
14.52900 0.45679556
14.53000 0.45652510999999996
14.53100 0.45621409
14.53200 0.45586252000000005
14.53300 0.45547037999999995
14.53400 0.45503773999999997
14.53500 0.45456458000000005
14.53600 0.45405094999999995
14.53700 0.45349691000000003
14.53800 0.45290249000000005
14.53900 0.4522677
14.54000 0.45159254
14.54100 0.45087696000000005
14.54200 0.45012096
14.54300 0.44932440000000007
14.54400 0.44848722999999996
14.54500 0.44760928000000005
14.54600 0.44669033999999996
14.54700 0.44573029
14.54800 0.44472883
14.54900 0.44368575000000005
14.55000 0.44260076000000004
14.55100 0.44147363000000006
14.55200 0.44030403
14.55300 0.43909168000000004
14.55400 0.43783635000000004
14.55500 0.43653776000000005
14.55600 0.43519563
14.55700 0.43380982
14.55800 0.43238010000000004
14.55900 0.43090638000000003
14.56000 0.42938855
14.56100 0.42782654
14.56200 0.42622034000000003
14.56300 0.42456997999999996
14.56400 0.42287558000000003
14.56500 0.42113727
14.56600 0.41935517999999994
14.56700 0.41752947
14.56800 0.41566039
14.56900 0.41374816000000003
14.57000 0.41179298
14.57100 0.40979506
14.57200 0.40775463
14.57300 0.40567190999999997
14.57400 0.40354705
14.57500 0.40138015
14.57600 0.39917133
14.57700 0.39692065
14.57800 0.39462810000000004
14.57900 0.39229365
14.58000 0.38991722
14.58100 0.38749869
14.58200 0.38503793
14.58300 0.38253474
14.58400 0.37998897000000004
14.58500 0.37740038
14.58600 0.37476878999999996
14.58700 0.37209399
14.58800 0.36937580000000003
14.58900 0.36661408
14.59000 0.36380871
14.59100 0.36095956
14.59200 0.35806661
14.59300 0.35512988
14.59400 0.35214941
14.59500 0.34912531
14.59600 0.34605772
14.59700 0.34294684999999997
14.59800 0.33979295
14.59900 0.3365963
14.60000 0.33335721
14.60100 0.33007599000000004
14.60200 0.32675304
14.60300 0.3233887
14.60400 0.31998337
14.60500 0.31653739999999997
14.60600 0.31305114
14.60700 0.30952492
14.60800 0.30595904999999995
14.60900 0.3023538
14.61000 0.29870942
14.61100 0.29502609
14.61200 0.29130396
14.61300 0.28754317
14.61400 0.28374377
14.61500 0.27990581000000003
14.61600 0.27602927
14.61700 0.27211413
14.61800 0.26816034
14.61900 0.26416781
14.62000 0.26013646
14.62100 0.25606621
14.62200 0.25195698
14.62300 0.24780873
14.62400 0.24362144
14.62500 0.23939509
14.62600 0.23512975000000003
14.62700 0.23082548
14.62800 0.22648245
14.62900 0.22210083
14.63000 0.21768089
14.63100 0.21322292999999998
14.63200 0.20872729
14.63300 0.20419436
14.63400 0.19962457
14.63500 0.19501838999999999
14.63600 0.19037628
14.63700 0.18569871999999998
14.63800 0.18098622
14.63900 0.17623923
14.64000 0.17145822
14.64100 0.16664361
14.64200 0.16179581
14.64300 0.15691515
14.64400 0.15200196
14.64500 0.14705649
14.64600 0.14207894
14.64700 0.13706949999999998
14.64800 0.13202827
14.64900 0.12695536999999998
14.65000 0.12185085000000001
14.65100 0.11671475
14.65200 0.11154711999999999
14.65300 0.10634799
14.65400 0.10111740999999999
14.65500 0.09585542100000001
14.65600 0.090562127
14.65700 0.085237657
14.65800 0.079882174
14.65900 0.074495893
14.66000 0.069079077
14.66100 0.063632044
14.66200 0.058155163
14.66300 0.052648853
14.66400 0.047113568999999994
14.66500 0.041549819
14.66600 0.035958135
14.66700 0.030339078999999998
14.66800 0.024693228999999997
14.66900 0.019021177
14.67000 0.013323505000000001
14.67100 0.007600794199999999
14.67200 0.0018536029999999999
14.67300 -0.0039175357000000004
14.67400 -0.0097121199
14.67500 -0.015529688
14.67600 -0.021369819
14.67700 -0.027232143000000004
14.67800 -0.033116332
14.67900 -0.039022113000000004
14.68000 -0.044949254
14.68100 -0.050897569999999996
14.68200 -0.056866911000000006
14.68300 -0.062857167
14.68400 -0.06886824300000001
14.68500 -0.074900076
14.68600 -0.080952607
14.68700 -0.087025779
14.68800 -0.09311952700000001
14.68900 -0.099233771
14.69000 -0.10536839
14.69100 -0.11152324
14.69200 -0.11769813
14.69300 -0.12389281
14.69400 -0.13010699
14.69500 -0.13634032000000001
14.69600 -0.14259239
14.69700 -0.14886273
14.69800 -0.15515081
14.69900 -0.16145605000000002
14.70000 -0.16777783000000002
14.70100 -0.17411548
14.70200 -0.1804683
14.70300 -0.18683558
14.70400 -0.19321659000000002
14.70500 -0.1996106
14.70600 -0.20601691000000003
14.70700 -0.21243482
14.70800 -0.21886367
14.70900 -0.22530281
14.71000 -0.23175168000000002
14.71100 -0.23820975
14.71200 -0.24467653
14.71300 -0.25115162
14.71400 -0.25763463
14.71500 -0.26412525
14.71600 -0.2706232
14.71700 -0.27712826
14.71800 -0.2836402
14.71900 -0.29015888
14.72000 -0.2966841
14.72100 -0.30321574
14.72200 -0.30975363
14.72300 -0.31629757
14.72400 -0.32284738999999996
14.72500 -0.32940285999999996
14.72600 -0.33596372
14.72700 -0.34252969
14.72800 -0.34910038000000004
14.72900 -0.35567542
14.73000 -0.36225438
14.73100 -0.36883678
14.73200 -0.37542207
14.73300 -0.38200971
14.73400 -0.38859907
14.73500 -0.39518955
14.73600 -0.40178046999999995
14.73700 -0.40837117
14.73800 -0.41496097
14.73900 -0.42154923999999994
14.74000 -0.42813532
14.74100 -0.43471856000000003
14.74200 -0.44129831
14.74300 -0.44787404999999997
14.74400 -0.45444523
14.74500 -0.46101133000000005
14.74600 -0.4675719
14.74700 -0.47412649999999995
14.74800 -0.48067477
14.74900 -0.48721642
14.75000 -0.49375114
14.75100 -0.50027864
14.75200 -0.5067987399999999
14.75300 -0.51331124
14.75400 -0.5198159299999999
14.75500 -0.5263126
14.75600 -0.53280112
14.75700 -0.53928127
14.75800 -0.54575284
14.75900 -0.55221557
14.76000 -0.55866917
14.76100 -0.56511336
14.76200 -0.5715477299999999
14.76300 -0.5779719
14.76400 -0.5843853999999999
14.76500 -0.5907877300000001
14.76600 -0.59717833
14.76700 -0.6035565900000001
14.76800 -0.60992185
14.76900 -0.61627347
14.77000 -0.62261075
14.77100 -0.62893298
14.77200 -0.63523948
14.77300 -0.64152949
14.77400 -0.64780237
14.77500 -0.65405741
14.77600 -0.66029397
14.77700 -0.66651143
14.77800 -0.67270929
14.77900 -0.67888699
14.78000 -0.68504405
14.78100 -0.69118012
14.78200 -0.69729481
14.78300 -0.7033878
14.78400 -0.70945886
14.78500 -0.71550775
14.78600 -0.72153434
14.78700 -0.72753849
14.78800 -0.73352
14.78900 -0.73947883
14.79000 -0.74541485
14.79100 -0.75132791
14.79200 -0.75721792
14.79300 -0.76308469
14.79400 -0.76892809
14.79500 -0.77474783
14.79600 -0.78054368
14.79700 -0.7863153700000001
14.79800 -0.79206247
14.79900 -0.79778461
14.80000 -0.8034814100000001
14.80100 -0.8091522400000001
14.80200 -0.8147967
14.80300 -0.8204141599999999
14.80400 -0.82600396
14.80500 -0.83156554
14.80600 -0.83709834
14.80700 -0.84260162
14.80800 -0.84807472
14.80900 -0.85351709
14.81000 -0.85892817
14.81100 -0.8643072999999999
14.81200 -0.86965393
14.81300 -0.87496759
14.81400 -0.88024782
14.81500 -0.88549415
14.81600 -0.8907062
14.81700 -0.8958836099999999
14.81800 -0.9010261900000001
14.81900 -0.90613356
14.82000 -0.9112055399999999
14.82100 -0.91624195
14.82200 -0.92124259
14.82300 -0.9262072899999999
14.82400 -0.93113584
14.82500 -0.93602808
14.82600 -0.9408839
14.82700 -0.94570303
14.82800 -0.95048528
14.82900 -0.95523046
14.83000 -0.9599382999999999
14.83100 -0.96460851
14.83200 -0.96924072
14.83300 -0.97383466
14.83400 -0.9783898500000001
14.83500 -0.98290592
14.83600 -0.9873824200000001
14.83700 -0.9918187700000001
14.83800 -0.99621462
14.83900 -1.0005694
14.84000 -1.0048826
14.84100 -1.0091538
14.84200 -1.0133823
14.84300 -1.0175678000000001
14.84400 -1.0217097
14.84500 -1.0258076
14.84600 -1.0298611
14.84700 -1.0338697000000001
14.84800 -1.0378330999999998
14.84900 -1.0417509999999999
14.85000 -1.045623
14.85100 -1.0494488
14.85200 -1.0532283999999998
14.85300 -1.0569614
14.85400 -1.0606478000000001
14.85500 -1.0642873000000002
14.85600 -1.0678798999999999
14.85700 -1.0714253
14.85800 -1.0749237
14.85900 -1.0783747
14.86000 -1.0817782999999999
14.86100 -1.0851344
14.86200 -1.0884428
14.86300 -1.0917035
14.86400 -1.0949163
14.86500 -1.0980809
14.86600 -1.1011972
14.86700 -1.1042649999999998
14.86800 -1.1072841
14.86900 -1.1102539999999999
14.87000 -1.1131748000000001
14.87100 -1.1160458
14.87200 -1.118867
14.87300 -1.121638
14.87400 -1.1243585
14.87500 -1.1270281
14.87600 -1.1296466
14.87700 -1.1322136999999999
14.87800 -1.1347291000000002
14.87900 -1.1371925
14.88000 -1.1396038000000002
14.88100 -1.1419626
14.88200 -1.1442687
14.88300 -1.1465220999999999
14.88400 -1.1487224
14.88500 -1.1508697
14.88600 -1.1529637000000001
14.88700 -1.1550042999999999
14.88800 -1.1569914000000001
14.88900 -1.1589251
14.89000 -1.160805
14.89100 -1.1626313
14.89200 -1.1644039
14.89300 -1.1661227
14.89400 -1.1677875
14.89500 -1.1693984
14.89600 -1.1709552
14.89700 -1.1724579000000002
14.89800 -1.1739064000000001
14.89900 -1.1753005
14.90000 -1.1766401
14.90100 -1.1779252
14.90200 -1.1791554
14.90300 -1.1803308000000001
14.90400 -1.181451
14.90500 -1.1825159
14.90600 -1.1835254
14.90700 -1.1844792
14.90800 -1.1853772
14.90900 -1.1862192
14.91000 -1.187005
14.91100 -1.1877344
14.91200 -1.1884072
14.91300 -1.1890233000000001
14.91400 -1.1895824
14.91500 -1.1900845
14.91600 -1.1905294
14.91700 -1.1909169000000002
14.91800 -1.191247
14.91900 -1.1915195
14.92000 -1.1917343
14.92100 -1.1918915
14.92200 -1.1919906
14.92300 -1.1920319000000001
14.92400 -1.1920151
14.92500 -1.1919403
14.92600 -1.1918074
14.92700 -1.1916162
14.92800 -1.1913667
14.92900 -1.1910588
14.93000 -1.1906923999999999
14.93100 -1.1902675
14.93200 -1.1897841
14.93300 -1.1892418999999999
14.93400 -1.1886411
14.93500 -1.1879815999999999
14.93600 -1.1872631999999999
14.93700 -1.1864861
14.93800 -1.18565
14.93900 -1.1847551
14.94000 -1.1838014
14.94100 -1.1827889
14.94200 -1.1817176
14.94300 -1.1805875000000001
14.94400 -1.1793988
14.94500 -1.1781514
14.94600 -1.1768454
14.94700 -1.1754809
14.94800 -1.174058
14.94900 -1.1725767999999999
14.95000 -1.1710375
14.95100 -1.1694401
14.95200 -1.1677846
14.95300 -1.1660712
14.95400 -1.1642998999999998
14.95500 -1.1624709
14.95600 -1.1605841000000001
14.95700 -1.1586398
14.95800 -1.1566378
14.95900 -1.1545784
14.96000 -1.1524615
14.96100 -1.1502871
14.96200 -1.1480554
14.96300 -1.1457663999999999
14.96400 -1.14342
14.96500 -1.1410165
14.96600 -1.1385557
14.96700 -1.1360378
14.96800 -1.1334629
14.96900 -1.1308309
14.97000 -1.128142
14.97100 -1.1253962
14.97200 -1.1225937
14.97300 -1.1197344999999999
14.97400 -1.1168188000000001
14.97500 -1.1138467
14.97600 -1.1108182
14.97700 -1.1077336
14.97800 -1.1045930000000002
14.97900 -1.1013965000000001
14.98000 -1.0981443
14.98100 -1.0948365999999998
14.98200 -1.0914734000000001
14.98300 -1.0880549
14.98400 -1.0845812
14.98500 -1.0810526
14.98600 -1.0774692000000001
14.98700 -1.0738309
14.98800 -1.0701382000000002
14.98900 -1.0663909
14.99000 -1.0625892
14.99100 -1.0587333
14.99200 -1.0548231
14.99300 -1.0508587999999999
14.99400 -1.0468404
14.99500 -1.042768
14.99600 -1.0386417000000001
14.99700 -1.0344615
14.99800 -1.0302276000000001
14.99900 -1.02594
15.00000 -1.0215988
15.00100 -1.0172042
15.00200 -1.0127563
15.00300 -1.0082552
15.00400 -1.0037012
15.00500 -0.9990945500000001
15.00600 -0.99443533
15.00700 -0.98972395
15.00800 -0.98496061
15.00900 -0.9801456700000001
15.01000 -0.97527942
15.01100 -0.9703621299999999
15.01200 -0.9653941699999999
15.01300 -0.9603759300000001
15.01400 -0.95530776
15.01500 -0.95018996
15.01600 -0.9450227999999999
15.01700 -0.93980664
15.01800 -0.9345416900000001
15.01900 -0.9292282199999999
15.02000 -0.9238665
15.02100 -0.9184567299999999
15.02200 -0.9129991800000001
15.02300 -0.9074938499999999
15.02400 -0.90194102
15.02500 -0.89634079
15.02600 -0.8906932500000001
15.02700 -0.8849984999999999
15.02800 -0.87925652
15.02900 -0.87346751
15.03000 -0.8676315699999999
15.03100 -0.86174877
15.03200 -0.8558192299999999
15.03300 -0.84984303
15.03400 -0.84382035
15.03500 -0.83775129
15.03600 -0.83163613
15.03700 -0.8254750599999999
15.03800 -0.8192682600000001
15.03900 -0.81301611
15.04000 -0.80671888
15.04100 -0.8003769399999999
15.04200 -0.7939906800000001
15.04300 -0.78756046
15.04400 -0.78108679
15.04500 -0.77457009
15.04600 -0.76801083
15.04700 -0.76140952
15.04800 -0.75476668
15.04900 -0.74808276
15.05000 -0.74135829
15.05100 -0.73459372
15.05200 -0.72778952
15.05300 -0.72094612
15.05400 -0.71406392
15.05500 -0.70714327
15.05600 -0.70018452
15.05700 -0.69318796
15.05800 -0.68615386
15.05900 -0.67908242
15.06000 -0.67197382
15.06100 -0.66482821
15.06200 -0.65764566
15.06300 -0.65042633
15.06400 -0.6431702499999999
15.06500 -0.63587748
15.06600 -0.62854812
15.06700 -0.62118219
15.06800 -0.61377981
15.06900 -0.6063411000000001
15.07000 -0.59886621
15.07100 -0.59135528
15.07200 -0.5838085
15.07300 -0.5762261799999999
15.07400 -0.56860857
15.07500 -0.56095603
15.07600 -0.5532689399999999
15.07700 -0.5455477200000001
15.07800 -0.53779278
15.07900 -0.53000469
15.08000 -0.5221839100000001
15.08100 -0.51433099
15.08200 -0.5064464599999999
15.08300 -0.49853086999999996
15.08400 -0.49058482999999997
15.08500 -0.4826088
15.08600 -0.47460337999999996
15.08700 -0.46656905
15.08800 -0.45850626
15.08900 -0.45041554
15.09000 -0.44229724
15.09100 -0.4341518
15.09200 -0.42597959
15.09300 -0.41778088
15.09400 -0.40955599000000004
15.09500 -0.40130521999999996
15.09600 -0.39302879
15.09700 -0.38472693
15.09800 -0.37639986
15.09900 -0.36804779
15.10000 -0.35967089
15.10100 -0.35126938
15.10200 -0.3428435
15.10300 -0.33439344
15.10400 -0.3259195
15.10500 -0.31742193
15.10600 -0.30890105
15.10700 -0.30035721
15.10800 -0.29179078999999997
15.10900 -0.2832022
15.11000 -0.27459189
15.11100 -0.26596033
15.11200 -0.25730801000000003
15.11300 -0.24863549
15.11400 -0.23994332
15.11500 -0.23123203000000003
15.11600 -0.22250216
15.11700 -0.21375428999999999
15.11800 -0.20498895999999997
15.11900 -0.19620669000000002
15.12000 -0.18740796
15.12100 -0.17859325
15.12200 -0.16976297
15.12300 -0.16091751
15.12400 -0.15205721
15.12500 -0.14318237
15.12600 -0.13429325
15.12700 -0.12539005
15.12800 -0.11647296
15.12900 -0.10754212
15.13000 -0.098597677
15.13100 -0.089639734
15.13200 -0.080668397
15.13300 -0.071683782
15.13400 -0.062686013
15.13500 -0.053675233999999995
15.13600 -0.044651618
15.13700 -0.035615385
15.13800 -0.026566791000000003
15.13900 -0.017506148
15.14000 -0.008433812
15.14100 0.0006497982699999999
15.14200 0.009744212
15.14300 0.018848907
15.14400 0.027963307
15.14500 0.037086793
15.14600 0.046218708
15.14700 0.055358361
15.14800 0.064505043
15.14900 0.073658029
15.15000 0.08281659699999999
15.15100 0.091980019
15.15200 0.1011476
15.15300 0.11031865999999999
15.15400 0.11949256000000001
15.15500 0.1286687
15.15600 0.13784652
15.15700 0.14702553000000002
15.15800 0.15620530000000002
15.15900 0.16538544000000002
15.16000 0.17456565
15.16100 0.18374566
15.16200 0.19292528
15.16300 0.20210432999999997
15.16400 0.21128273
15.16500 0.22046040000000003
15.16600 0.2296373
15.16700 0.23881341
15.16800 0.24798871
15.16900 0.25716319
15.17000 0.26633681000000003
15.17100 0.27550953
15.17200 0.28468124
15.17300 0.29385183
15.17400 0.30302113999999997
15.17500 0.31218892000000004
15.17600 0.32135488
15.17700 0.33051868
15.17800 0.33967989
15.17900 0.34883807
15.18000 0.35799267
15.18100 0.36714312
15.18200 0.37628878000000004
15.18300 0.38542900999999996
15.18400 0.39456314
15.18500 0.40369043
15.18600 0.41281022
15.18700 0.42192177
15.18800 0.43102441999999996
15.18900 0.44011748
15.19000 0.44920035
15.19100 0.45827245000000005
15.19200 0.46733324
15.19300 0.47638224999999995
15.19400 0.48541902
15.19500 0.49444321
15.19600 0.50345445
15.19700 0.51245252
15.19800 0.52143717
15.19900 0.53040823
15.20000 0.5393654999999999
15.20100 0.5483089
15.20200 0.55723833
15.20300 0.56615365
15.20400 0.57505481
15.20500 0.58394163
15.20600 0.59281401
15.20700 0.60167182
15.20800 0.61051482
15.20900 0.61934283
15.21000 0.6281555200000001
15.21100 0.6369526000000001
15.21200 0.6457337599999999
15.21300 0.65449853
15.21400 0.66324649
15.21500 0.67197718
15.21600 0.68069003
15.21700 0.68938448
15.21800 0.69805998
15.21900 0.70671593
15.22000 0.7153517100000001
15.22100 0.72396677
15.22200 0.73256046
15.22300 0.7411322100000001
15.22400 0.74968152
15.22500 0.75820782
15.22600 0.76671066
15.22700 0.77518956
15.22800 0.78364415
15.22900 0.79207402
15.23000 0.8004789199999999
15.23100 0.80885869
15.23200 0.8172129300000001
15.23300 0.82554156
15.23400 0.83384449
15.23500 0.8421215200000001
15.23600 0.85037258
15.23700 0.85859764
15.23800 0.86679654
15.23900 0.87496927
15.24000 0.88311564
15.24100 0.8912355599999999
15.24200 0.89932885
15.24300 0.9073953100000001
15.24400 0.9154347700000001
15.24500 0.92344694
15.24600 0.93143145
15.24700 0.9393880099999999
15.24800 0.94731618
15.24900 0.9552155600000001
15.25000 0.9630856999999999
15.25100 0.9709260399999999
15.25200 0.9787361099999999
15.25300 0.9865154500000001
15.25400 0.9942635
15.25500 1.0019798
15.25600 1.0096638
15.25700 1.0173151
15.25800 1.0249332
15.25900 1.0325176
15.26000 1.040068
15.26100 1.047584
15.26200 1.0550654
15.26300 1.0625119
15.26400 1.0699233000000001
15.26500 1.0772993
15.26600 1.0846398
15.26700 1.0919447
15.26800 1.0992139
15.26900 1.1064472
15.27000 1.1136446
15.27100 1.120806
15.27200 1.1279314
15.27300 1.1350206
15.27400 1.1420736
15.27500 1.1490903000000001
15.27600 1.1560705
15.27700 1.1630139
15.27800 1.1699205000000001
15.27900 1.17679
15.28000 1.183622
15.28100 1.1904162
15.28200 1.1971723
15.28300 1.20389
15.28400 1.2105686
15.28500 1.2172078
15.28600 1.2238071
15.28700 1.2303662
15.28800 1.2368842999999998
15.28900 1.2433611
15.29000 1.2497961
15.29100 1.2561888
15.29200 1.2625387
15.29300 1.2688454999999998
15.29400 1.2751088000000002
15.29500 1.2813284
15.29600 1.2875038
15.29700 1.2936349
15.29800 1.2997214
15.29900 1.3057632
15.30000 1.3117603
15.30100 1.3177125
15.30200 1.3236199
15.30300 1.3294823
15.30400 1.3353
15.30500 1.341073
15.30600 1.3468014
15.30700 1.3524852
15.30800 1.3581244
15.30900 1.3637192
15.31000 1.3692695
15.31100 1.3747753
15.31200 1.3802366
15.31300 1.3856534
15.31400 1.3910255
15.31500 1.396353
15.31600 1.4016354
15.31700 1.4068726999999999
15.31800 1.4120647
15.31900 1.417211
15.32000 1.4223114000000001
15.32100 1.4273655
15.32200 1.4323729
15.32300 1.4373334
15.32400 1.4422466
15.32500 1.4471121
15.32600 1.4519296
15.32700 1.4566987
15.32800 1.461419
15.32900 1.4660902
15.33000 1.4707121
15.33100 1.4752843
15.33200 1.4798067
15.33300 1.4842788
15.33400 1.4887005
15.33500 1.4930717
15.33600 1.4973922000000002
15.33700 1.5016618000000002
15.33800 1.5058806
15.33900 1.5100484
15.34000 1.5141651
15.34100 1.5182307000000002
15.34200 1.5222452
15.34300 1.5262085
15.34400 1.5301206
15.34500 1.5339814999999999
15.34600 1.5377912
15.34700 1.5415496000000002
15.34800 1.5452567
15.34900 1.5489125
15.35000 1.5525166
15.35100 1.5560691
15.35200 1.5595698999999998
15.35300 1.5630187
15.35400 1.5664155
15.35500 1.5697598
15.35600 1.5730518999999998
15.35700 1.5762912
15.35800 1.5794775
15.35900 1.5826106
15.36000 1.5856905000000001
15.36100 1.5887167
15.36200 1.5916891
15.36300 1.5946076999999999
15.36400 1.5974723
15.36500 1.6002826
15.36600 1.6030388
15.36700 1.6057406
15.36800 1.6083878999999999
15.36900 1.6109809
15.37000 1.6135195000000002
15.37100 1.6160039000000002
15.37200 1.6184338999999999
15.37300 1.6208097000000001
15.37400 1.6231313
15.37500 1.6253987
15.37600 1.6276121000000001
15.37700 1.6297715000000002
15.37800 1.631877
15.37900 1.6339287
15.38000 1.6359266000000001
15.38100 1.6378708
15.38200 1.6397614
15.38300 1.6415982999999998
15.38400 1.6433818
15.38500 1.6451117000000002
15.38600 1.6467880000000001
15.38700 1.648411
15.38800 1.6499802000000001
15.38900 1.6514961000000001
15.39000 1.6529582
15.39100 1.654367
15.39200 1.6557220000000001
15.39300 1.6570233
15.39400 1.6582709000000002
15.39500 1.6594646000000002
15.39600 1.6606045999999999
15.39700 1.6616905000000002
15.39800 1.6627224
15.39900 1.6637003000000001
15.40000 1.6646239999999999
15.40100 1.6654935
15.40200 1.6663088
15.40300 1.6670698000000002
15.40400 1.6677765
15.40500 1.6684290000000002
15.40600 1.6690270999999999
15.40700 1.6695708
15.40800 1.6700601
15.40900 1.6704952
15.41000 1.670876
15.41100 1.6712025
15.41200 1.6714748000000001
15.41300 1.6716928999999998
15.41400 1.6718568
15.41500 1.6719667
15.41600 1.6720226
15.41700 1.6720245000000002
15.41800 1.6719723
15.41900 1.6718663000000002
15.42000 1.6717063
15.42100 1.6714927000000002
15.42200 1.6712252
15.42300 1.6709038999999999
15.42400 1.6705289
15.42500 1.6701002
15.42600 1.6696176999999999
15.42700 1.6690817
15.42800 1.6684919999999999
15.42900 1.6678488000000002
15.43000 1.667152
15.43100 1.6664017
15.43200 1.6655980000000001
15.43300 1.6647408
15.43400 1.6638301000000002
15.43500 1.6628661999999998
15.43600 1.6618488
15.43700 1.6607782000000002
15.43800 1.6596545
15.43900 1.6584775999999999
15.44000 1.6572476999999999
15.44100 1.6559647
15.44200 1.6546288999999998
15.44300 1.6532402000000002
15.44400 1.6517989
15.44500 1.6503048999999999
15.44600 1.6487584
15.44700 1.6471594999999999
15.44800 1.6455083999999998
15.44900 1.6438054
15.45000 1.6420503999999998
15.45100 1.6402438
15.45200 1.6383858
15.45300 1.6364764
15.45400 1.634516
15.45500 1.6325047
15.45600 1.6304428
15.45700 1.6283303
15.45800 1.6261675999999998
15.45900 1.6239548
15.46000 1.6216921
15.46100 1.6193794000000001
15.46200 1.6170172
15.46300 1.6146053
15.46400 1.6121438
15.46500 1.6096329
15.46600 1.6070725000000001
15.46700 1.6044627999999999
15.46800 1.6018036999999998
15.46900 1.599095
15.47000 1.5963370000000001
15.47100 1.5935294
15.47200 1.5906725
15.47300 1.5877659999999998
15.47400 1.58481
15.47500 1.5818043
15.47600 1.5787490000000002
15.47700 1.5756440999999999
15.47800 1.5724897000000002
15.47900 1.5692858
15.48000 1.5660325
15.48100 1.5627299000000001
15.48200 1.5593779
15.48300 1.5559768999999999
15.48400 1.5525271
15.48500 1.5490286
15.48600 1.5454816999999998
15.48700 1.5418866
15.48800 1.5382436
15.48900 1.5345531000000001
15.49000 1.5308153
15.49100 1.5270306
15.49200 1.5231992
15.49300 1.5193217
15.49400 1.5153981
15.49500 1.5114288999999999
15.49600 1.5074144
15.49700 1.5033549
15.49800 1.4992505
15.49900 1.4951016
15.50000 1.4909083
15.50100 1.4866708
15.50200 1.4823891
15.50300 1.4780635
15.50400 1.473694
15.50500 1.4692805999999998
15.50600 1.4648234
15.50700 1.4603223
15.50800 1.4557772
15.50900 1.4511882999999999
15.51000 1.4465554999999999
15.51100 1.4418786
15.51200 1.4371579
15.51300 1.4323931
15.51400 1.4275844
15.51500 1.4227318
15.51600 1.4178353
15.51700 1.4128951
15.51800 1.4079113
15.51900 1.4028842
15.52000 1.3978138
15.52100 1.3927004
15.52200 1.3875444000000001
15.52300 1.3823461000000001
15.52400 1.3771057
15.52500 1.3718237
15.52600 1.3665004
15.52700 1.3611361
15.52800 1.3557314
15.52900 1.3502865
15.53000 1.3448019
15.53100 1.3392777999999999
15.53200 1.3337147
15.53300 1.3281128999999998
15.53400 1.3224727
15.53500 1.3167941
15.53600 1.3110776
15.53700 1.3053232
15.53800 1.2995311
15.53900 1.2937014
15.54000 1.2878341999999998
15.54100 1.2819294
15.54200 1.2759871
15.54300 1.2700072
15.54400 1.2639898999999999
15.54500 1.2579349
15.54600 1.2518422
15.54700 1.2457117
15.54800 1.2395435
15.54900 1.2333374
15.55000 1.2270936
15.55100 1.220812
15.55200 1.2144928
15.55300 1.2081359999999999
15.55400 1.2017419999999999
15.55500 1.1953108000000001
15.55600 1.1888428
15.55700 1.1823382
15.55800 1.1757975
15.55900 1.1692211
15.56000 1.1626093
15.56100 1.1559626
15.56200 1.1492815
15.56300 1.1425665
15.56400 1.135818
15.56500 1.1290365
15.56600 1.1222223999999998
15.56700 1.1153760000000001
15.56800 1.1084979
15.56900 1.1015883
15.57000 1.0946474
15.57100 1.0876755
15.57200 1.0806727999999999
15.57300 1.0736394999999999
15.57400 1.0665756
15.57500 1.059481
15.57600 1.0523559999999998
15.57700 1.0452002999999999
15.57800 1.0380141
15.57900 1.0307972
15.58000 1.0235496
15.58100 1.0162711
15.58200 1.0089618
15.58300 1.0016216
15.58400 0.9942503599999999
15.58500 0.9868483100000001
15.58600 0.97941533
15.58700 0.97195162
15.58800 0.96445726
15.58900 0.95693246
15.59000 0.9493774700000001
15.59100 0.9417925
15.59200 0.93417801
15.59300 0.92653418
15.59400 0.91886148
15.59500 0.91116037
15.59600 0.90343123
15.59700 0.8956745300000001
15.59800 0.8878907199999999
15.59900 0.8800801800000001
15.60000 0.87224338
15.60100 0.8643806900000001
15.60200 0.85649248
15.60300 0.84857913
15.60400 0.84064091
15.60500 0.83267801
15.60600 0.8246907
15.60700 0.81667909
15.60800 0.80864336
15.60900 0.80058351
15.61000 0.79249963
15.61100 0.78439172
15.61200 0.77625974
15.61300 0.76810368
15.61400 0.7599235
15.61500 0.7517192
15.61600 0.74349074
15.61700 0.7352381
15.61800 0.72696139
15.61900 0.71866061
15.62000 0.71033593
15.62100 0.7019875099999999
15.62200 0.69361553
15.62300 0.6852203
15.62400 0.67680213
15.62500 0.66836136
15.62600 0.65989844
15.62700 0.65141381
15.62800 0.64290795
15.62900 0.63438131
15.63000 0.6258344699999999
15.63100 0.61726794
15.63200 0.60868217
15.63300 0.6000777199999999
15.63400 0.59145503
15.63500 0.58281454
15.63600 0.57415664
15.63700 0.5654817000000001
15.63800 0.5567899900000001
15.63900 0.54808175
15.64000 0.53935722
15.64100 0.53061647
15.64200 0.52185967
15.64300 0.51308684
15.64400 0.504298
15.64500 0.49549308999999997
15.64600 0.48667211
15.64700 0.47783493
15.64800 0.46898154999999997
15.64900 0.46011181999999995
15.65000 0.45122569
15.65100 0.44232318
15.65200 0.43340423000000006
15.65300 0.42446884
15.65400 0.41551710999999997
15.65500 0.40654913
15.65600 0.39756508
15.65700 0.38856515
15.65800 0.37954962
15.65900 0.37051879
15.66000 0.36147307
15.66100 0.35241286
15.66200 0.34333861
15.66300 0.33425081
15.66400 0.32514997
15.66500 0.31603663
15.66600 0.30691132
15.66700 0.29777457999999996
15.66800 0.28862695
15.66900 0.27946893
15.67000 0.27030099
15.67100 0.26112357
15.67200 0.25193712
15.67300 0.24274195999999998
15.67400 0.23353845
15.67500 0.22432683000000003
15.67600 0.21510734
15.67700 0.20588017
15.67800 0.19664543
15.67900 0.18740321999999998
15.68000 0.17815359
15.68100 0.16889657
15.68200 0.15963216
15.68300 0.15036036
15.68400 0.14108116999999998
15.68500 0.13179455
15.68600 0.12250050999999999
15.68700 0.11319908000000001
15.68800 0.10389028
15.68900 0.094574189
15.69000 0.085250923
15.69100 0.075920619
15.69200 0.066583464
15.69300 0.057239702
15.69400 0.047889605
15.69500 0.038533498
15.69600 0.029171747
15.69700 0.019804758000000002
15.69800 0.010432974999999999
15.69900 0.0010568644
15.70000 -0.008323082899999999
15.70100 -0.017706363000000003
15.70200 -0.027092464999999996
15.70300 -0.036480874
15.70400 -0.045871089
15.70500 -0.055262615
15.70600 -0.064654986
15.70700 -0.07404775799999999
15.70800 -0.08344051899999999
15.70900 -0.092832895
15.71000 -0.10222454000000002
15.71100 -0.11161515999999999
15.71200 -0.12100448
15.71300 -0.1303923
15.71400 -0.1397784
15.71500 -0.14916263
15.71600 -0.15854484000000002
15.71700 -0.16792493
15.71800 -0.17730279000000002
15.71900 -0.18667832
15.72000 -0.19605143
15.72100 -0.20542201
15.72200 -0.21478992
15.72300 -0.22415506999999998
15.72400 -0.23351726
15.72500 -0.24287633
15.72600 -0.25223205
15.72700 -0.26158416
15.72800 -0.27093238
15.72900 -0.28027638
15.73000 -0.28961583
15.73100 -0.29895033
15.73200 -0.30827948
15.73300 -0.31760288
15.73400 -0.32692009
15.73500 -0.33623063999999997
15.73600 -0.34553411
15.73700 -0.35483006
15.73800 -0.36411807
15.73900 -0.37339772
15.74000 -0.38266861999999996
15.74100 -0.39193043
15.74200 -0.4011828
15.74300 -0.41042543000000004
15.74400 -0.41965800000000003
15.74500 -0.42888033000000003
15.74600 -0.43809217999999994
15.74700 -0.44729341999999994
15.74800 -0.45648384999999997
15.74900 -0.46566329
15.75000 -0.47483165000000005
15.75100 -0.48398883000000004
15.75200 -0.4931347
15.75300 -0.50226911
15.75400 -0.51139188
15.75500 -0.52050292
15.75600 -0.52960198
15.75700 -0.5386889
15.75800 -0.54776338
15.75900 -0.55682519
15.76000 -0.5658739700000001
15.76100 -0.57490934
15.76200 -0.58393087
15.76300 -0.59293816
15.76400 -0.6019306799999999
15.76500 -0.61090793
15.76600 -0.6198694
15.76700 -0.62881452
15.76800 -0.63774274
15.76900 -0.64665345
15.77000 -0.65554613
15.77100 -0.66442019
15.77200 -0.67327516
15.77300 -0.68211048
15.77400 -0.69092568
15.77500 -0.6997203900000001
15.77600 -0.7084941499999999
15.77700 -0.7172466700000001
15.77800 -0.72597764
15.77900 -0.73468676
15.78000 -0.7433739
15.78100 -0.75203883
15.78200 -0.76068146
15.78300 -0.76930164
15.78400 -0.77789933
15.78500 -0.78647453
15.78600 -0.7950270500000001
15.78700 -0.80355695
15.78800 -0.8120642000000001
15.78900 -0.82054865
15.79000 -0.8290102699999999
15.79100 -0.8374489800000001
15.79200 -0.8458646000000001
15.79300 -0.85425694
15.79400 -0.8626258
15.79500 -0.8709709200000001
15.79600 -0.879292
15.79700 -0.88758878
15.79800 -0.8958607900000001
15.79900 -0.90410775
15.80000 -0.9123291800000001
15.80100 -0.9205246300000001
15.80200 -0.9286936399999999
15.80300 -0.93683572
15.80400 -0.94495043
15.80500 -0.95303729
15.80600 -0.9610957499999999
15.80700 -0.9691252399999999
15.80800 -0.9771253900000001
15.80900 -0.9850957400000001
15.81000 -0.9930358300000001
15.81100 -1.0009453
15.81200 -1.0088236
15.81300 -1.0166705
15.81400 -1.0244856
15.81500 -1.0322685
15.81600 -1.0400192000000001
15.81700 -1.0477372
15.81800 -1.0554222
15.81900 -1.0630742
15.82000 -1.0706928
15.82100 -1.0782778
15.82200 -1.0858292999999999
15.82300 -1.0933468
15.82400 -1.1008304
15.82500 -1.1082797
15.82600 -1.1156947000000002
15.82700 -1.1230752
15.82800 -1.1304210000000001
15.82900 -1.1377319000000001
15.83000 -1.1450076
15.83100 -1.1522479
15.83200 -1.1594526
15.83300 -1.1666214
15.83400 -1.1737539
15.83500 -1.18085
15.83600 -1.1879091
15.83700 -1.194931
15.83800 -1.2019154
15.83900 -1.2088617
15.84000 -1.2157698
15.84100 -1.2226392000000001
15.84200 -1.2294695
15.84300 -1.2362603
15.84400 -1.2430114
15.84500 -1.2497223
15.84600 -1.2563927000000001
15.84700 -1.2630222
15.84800 -1.2696107
15.84900 -1.2761577
15.85000 -1.282663
15.85100 -1.2891264
15.85200 -1.2955476000000001
15.85300 -1.3019262999999999
15.85400 -1.3082623
15.85500 -1.3145554
15.85600 -1.3208054
15.85700 -1.3270121
15.85800 -1.3331753
15.85900 -1.3392948999999998
15.86000 -1.3453704
15.86100 -1.351402
15.86200 -1.3573892
15.86300 -1.363332
15.86400 -1.3692302
15.86500 -1.3750834
15.86600 -1.3808917
15.86700 -1.3866547
15.86800 -1.3923723000000001
15.86900 -1.3980443
15.87000 -1.4036704
15.87100 -1.4092505
15.87200 -1.4147843
15.87300 -1.4202717999999999
15.87400 -1.4257125000000002
15.87500 -1.4311063000000002
15.87600 -1.436453
15.87700 -1.4417524
15.87800 -1.4470043
15.87900 -1.4522084
15.88000 -1.4573645
15.88100 -1.4624724
15.88200 -1.467532
15.88300 -1.472543
15.88400 -1.4775052
15.88500 -1.4824185
15.88600 -1.4872827
15.88700 -1.4920976000000001
15.88800 -1.4968632000000002
15.88900 -1.5015792000000001
15.89000 -1.5062455000000001
15.89100 -1.5108621
15.89200 -1.5154287
15.89300 -1.5199453
15.89400 -1.5244116
15.89500 -1.5288277
15.89600 -1.5331932
15.89700 -1.5375082
15.89800 -1.5417725
15.89900 -1.5459858
15.90000 -1.5501481
15.90100 -1.554259
15.90200 -1.5583185
15.90300 -1.5623264
15.90400 -1.5662823
15.90500 -1.5701862
15.90600 -1.5740378
15.90700 -1.5778368
15.90800 -1.5815831999999999
15.90900 -1.5852764
15.91000 -1.5889166
15.91100 -1.5925035
15.91200 -1.5960367
15.91300 -1.5995163
15.91400 -1.6029421
15.91500 -1.6063139
15.91600 -1.6096316
15.91700 -1.612895
15.91800 -1.6161039
15.91900 -1.6192585
15.92000 -1.6223584999999998
15.92100 -1.6254039000000002
15.92200 -1.6283946
15.92300 -1.6313303000000001
15.92400 -1.6342111
15.92500 -1.6370369
15.92600 -1.6398076000000001
15.92700 -1.6425230999999998
15.92800 -1.6451836000000002
15.92900 -1.6477887
15.93000 -1.6503383999999999
15.93100 -1.6528326999999998
15.93200 -1.6552715999999998
15.93300 -1.6576551
15.93400 -1.6599828
15.93500 -1.6622550999999999
15.93600 -1.6644716
15.93700 -1.6666325
15.93800 -1.6687376
15.93900 -1.6707870999999999
15.94000 -1.6727809
15.94100 -1.6747188
15.94200 -1.6766010000000002
15.94300 -1.6784272999999998
15.94400 -1.6801979000000002
15.94500 -1.6819127
15.94600 -1.6835716
15.94700 -1.6851746
15.94800 -1.6867217
15.94900 -1.6882129
15.95000 -1.6896481
15.95100 -1.6910273999999998
15.95200 -1.6923506000000001
15.95300 -1.6936177000000001
15.95400 -1.6948287999999998
15.95500 -1.6959839
15.95600 -1.6970828
15.95700 -1.6981256999999998
15.95800 -1.6991124
15.95900 -1.7000429000000001
15.96000 -1.7009173999999998
15.96100 -1.7017357
15.96200 -1.7024979
15.96300 -1.703204
15.96400 -1.7038539
15.96500 -1.7044476999999998
15.96600 -1.7049854999999998
15.96700 -1.7054671000000001
15.96800 -1.7058929
15.96900 -1.7062627000000001
15.97000 -1.7065765
15.97100 -1.7068347000000001
15.97200 -1.7070370000000001
15.97300 -1.7071836
15.97400 -1.7072745
15.97500 -1.7073099
15.97600 -1.7072897
15.97700 -1.7072140999999998
15.97800 -1.7070832
15.97900 -1.7068971
15.98000 -1.7066557
15.98100 -1.7063591999999999
15.98200 -1.7060077
15.98300 -1.7056012999999999
15.98400 -1.7051398999999998
15.98500 -1.7046236
15.98600 -1.7040525
15.98700 -1.7034266
15.98800 -1.7027462
15.98900 -1.7020110000000002
15.99000 -1.7012212
15.99100 -1.7003771
15.99200 -1.6994786000000002
15.99300 -1.6985256
15.99400 -1.6975183
15.99500 -1.696457
15.99600 -1.6953414
15.99700 -1.6941719000000002
15.99800 -1.6929485000000002
15.99900 -1.6916715
16.00000 -1.6903408000000002
16.00100 -1.6889567
16.00200 -1.6875194
16.00300 -1.6860290999999998
16.00400 -1.6844859
16.00500 -1.68289
16.00600 -1.6812416000000001
16.00700 -1.6795408
16.00800 -1.6777879999999998
16.00900 -1.6759832999999997
16.01000 -1.674127
16.01100 -1.6722193
16.01200 -1.6702603999999999
16.01300 -1.6682502
16.01400 -1.6661892
16.01500 -1.6640773000000002
16.01600 -1.6619148
16.01700 -1.6597018000000001
16.01800 -1.6574383000000001
16.01900 -1.6551244999999999
16.02000 -1.6527604
16.02100 -1.6503461000000001
16.02200 -1.6478816
16.02300 -1.645367
16.02400 -1.6428023999999999
16.02500 -1.6401876
16.02600 -1.6375229000000002
16.02700 -1.6348081
16.02800 -1.6320435000000002
16.02900 -1.6292291
16.03000 -1.6263649000000002
16.03100 -1.6234511999999999
16.03200 -1.6204878999999999
16.03300 -1.6174754
16.03400 -1.6144138
16.03500 -1.6113033999999997
16.03600 -1.6081443000000002
16.03700 -1.6049368000000002
16.03800 -1.6016813
16.03900 -1.5983779
16.04000 -1.5950272
16.04100 -1.5916293000000001
16.04200 -1.5881848
16.04300 -1.5846938000000002
16.04400 -1.5811566
16.04500 -1.5775738000000001
16.04600 -1.5739458000000002
16.04700 -1.5702726
16.04800 -1.5665548
16.04900 -1.5627924000000002
16.05000 -1.558986
16.05100 -1.5551358
16.05200 -1.5512419
16.05300 -1.5473047
16.05400 -1.5433242999999999
16.05500 -1.5393009
16.05600 -1.5352347
16.05700 -1.5311257
16.05800 -1.5269741
16.05900 -1.5227800999999999
16.06000 -1.5185438
16.06100 -1.5142651999999999
16.06200 -1.5099444
16.06300 -1.5055817
16.06400 -1.501177
16.06500 -1.4967305
16.06600 -1.4922423
16.06700 -1.4877127
16.06800 -1.4831418
16.06900 -1.4785298
16.07000 -1.473877
16.07100 -1.4691836
16.07200 -1.46445
16.07300 -1.4596764
16.07400 -1.4548632000000001
16.07500 -1.4500108
16.07600 -1.4451195000000001
16.07700 -1.4401897000000001
16.07800 -1.4352217999999999
16.07900 -1.4302162
16.08000 -1.4251733
16.08100 -1.4200935
16.08200 -1.4149771
16.08300 -1.4098245
16.08400 -1.404636
16.08500 -1.3994118
16.08600 -1.3941524
16.08700 -1.3888578
16.08800 -1.3835283999999999
16.08900 -1.3781643
16.09000 -1.3727657
16.09100 -1.3673327000000002
16.09200 -1.3618655
16.09300 -1.3563641
16.09400 -1.3508288
16.09500 -1.3452597
16.09600 -1.3396569
16.09700 -1.3340204
16.09800 -1.3283506
16.09900 -1.3226475999999998
16.10000 -1.3169115
16.10100 -1.3111428
16.10200 -1.3053417
16.10300 -1.2995085
16.10400 -1.2936435
16.10500 -1.2877471999999999
16.10600 -1.28182
16.10700 -1.2758623
16.10800 -1.2698747
16.10900 -1.2638577
16.11000 -1.2578117999999998
16.11100 -1.2517374
16.11200 -1.2456350999999999
16.11300 -1.2395054
16.11400 -1.2333487
16.11500 -1.2271656
16.11600 -1.2209564
16.11700 -1.2147217
16.11800 -1.2084617
16.11900 -1.2021768
16.12000 -1.1958672
16.12100 -1.1895332
16.12200 -1.1831749
16.12300 -1.1767926
16.12400 -1.1703863
16.12500 -1.1639562
16.12600 -1.1575022000000001
16.12700 -1.1510245000000001
16.12800 -1.144523
16.12900 -1.1379978000000002
16.13000 -1.1314489
16.13100 -1.1248763
16.13200 -1.11828
16.13300 -1.1116602
16.13400 -1.1050169
16.13500 -1.0983503000000001
16.13600 -1.0916607
16.13700 -1.0849480999999999
16.13800 -1.0782129999999999
16.13900 -1.0714557
16.14000 -1.0646766
16.14100 -1.0578762
16.14200 -1.0510548
16.14300 -1.0442131000000001
16.14400 -1.0373517
16.14500 -1.0304711
16.14600 -1.0235718
16.14700 -1.0166546
16.14800 -1.0097200000000002
16.14900 -1.0027686
16.15000 -0.99580092
16.15100 -0.98881749
16.15200 -0.9818187
16.15300 -0.9748049999999999
16.15400 -0.96777687
16.15500 -0.96073449
16.15600 -0.95367813
16.15700 -0.946608
16.15800 -0.93952427
16.15900 -0.9324269399999999
16.16000 -0.9253161
16.16100 -0.91819186
16.16200 -0.9110541099999999
16.16300 -0.90390285
16.16400 -0.8967381
16.16500 -0.88955984
16.16600 -0.88236807
16.16700 -0.8751627999999999
16.16800 -0.8679441200000001
16.16900 -0.86071212
16.17000 -0.85346699
16.17100 -0.8462088200000001
16.17200 -0.8389379799999999
16.17300 -0.8316547599999999
16.17400 -0.82435952
16.17500 -0.81705274
16.17600 -0.80973487
16.17700 -0.8024064799999999
16.17800 -0.79506813
16.17900 -0.78772036
16.18000 -0.78036389
16.18100 -0.77299937
16.18200 -0.76562739
16.18300 -0.75824861
16.18400 -0.75086369
16.18500 -0.7434731800000001
16.18600 -0.73607764
16.18700 -0.72867759
16.18800 -0.72127352
16.18900 -0.7138658299999999
16.19000 -0.70645488
16.19100 -0.69904095
16.19200 -0.69162427
16.19300 -0.6842050199999999
16.19400 -0.6767833099999999
16.19500 -0.66935928
16.19600 -0.66193291
16.19700 -0.6545042600000001
16.19800 -0.64707333
16.19900 -0.63964012
16.20000 -0.63220463
16.20100 -0.6247669
16.20200 -0.61732694
16.20300 -0.60988488
16.20400 -0.60244082
16.20500 -0.5949948899999999
16.20600 -0.5875473800000001
16.20700 -0.58009853
16.20800 -0.57264869
16.20900 -0.5651982
16.21000 -0.55774753
16.21100 -0.55029714
16.21200 -0.54284753
16.21300 -0.53539923
16.21400 -0.52795275
16.21500 -0.5205086
16.21600 -0.51306733
16.21700 -0.50562941
16.21800 -0.49819536999999997
16.21900 -0.49076555
16.22000 -0.48334040000000006
16.22100 -0.47592027000000003
16.22200 -0.46850540999999996
16.22300 -0.46109608
16.22400 -0.45369244
16.22500 -0.44629462
16.22600 -0.43890266999999994
16.22700 -0.43151667000000005
16.22800 -0.42413664
16.22900 -0.41676257
16.23000 -0.40939441
16.23100 -0.40203215999999997
16.23200 -0.39467583000000006
16.23300 -0.38732542000000003
16.23400 -0.37998096000000003
16.23500 -0.37264252999999997
16.23600 -0.36531026
16.23700 -0.35798429
16.23800 -0.35066486
16.23900 -0.34335228
16.24000 -0.33604687
16.24100 -0.32874902
16.24200 -0.32145919
16.24300 -0.31417787999999996
16.24400 -0.30690564
16.24500 -0.29964305
16.24600 -0.2923907
16.24700 -0.28514924999999997
16.24800 -0.27791930000000004
16.24900 -0.27070148
16.25000 -0.26349637
16.25100 -0.25630456
16.25200 -0.24912659999999998
16.25300 -0.24196296
16.25400 -0.23481408
16.25500 -0.22768034
16.25600 -0.22056203
16.25700 -0.21345939
16.25800 -0.20637258
16.25900 -0.19930175
16.26000 -0.19224691
16.26100 -0.18520808
16.26200 -0.1781852
16.26300 -0.17117817999999999
16.26400 -0.16418694
16.26500 -0.15721136
16.26600 -0.15025133
16.26700 -0.14330676
16.26800 -0.13637757
16.26900 -0.12946374000000002
16.27000 -0.12256531
16.27100 -0.11568234999999999
16.27200 -0.10881501
16.27300 -0.10196351000000001
16.27400 -0.09512812799999999
16.27500 -0.088309217
16.27600 -0.081507198
16.27700 -0.074722548
16.27800 -0.067955791
16.27900 -0.061207502999999996
16.28000 -0.054478283999999995
16.28100 -0.047768757
16.28200 -0.041079556
16.28300 -0.034411301000000005
16.28400 -0.027764603
16.28500 -0.02114004
16.28600 -0.014538149
16.28700 -0.007959421099999999
16.28800 -0.0014042879999999998
16.28900 0.005126876900000001
16.29000 0.011633767
16.29100 0.018116142
16.29200 0.024573828
16.29300 0.031006712
16.29400 0.037414744
16.29500 0.043797927
16.29600 0.050156313
16.29700 0.056489994
16.29800 0.062799081
16.29900 0.069083716
16.30000 0.075344037
16.30100 0.081580185
16.30200 0.08779228700000001
16.30300 0.093980448
16.30400 0.10014474000000001
16.30500 0.1062852
16.30600 0.11240179
16.30700 0.11849443
16.30800 0.12456301
16.30900 0.13060732
16.31000 0.13662711
16.31100 0.14262206
16.31200 0.14859181999999999
16.31300 0.15453594
16.31400 0.16045397
16.31500 0.1663454
16.31600 0.17220969
16.31700 0.17804630999999999
16.31800 0.18385471
16.31900 0.18963433999999998
16.32000 0.1953847
16.32100 0.20110528
16.32200 0.20679566
16.32300 0.21245542
16.32400 0.21808422000000002
16.32500 0.2236818
16.32600 0.22924792000000002
16.32700 0.23478243999999998
16.32800 0.24028525
16.32900 0.24575635
16.33000 0.25119574
16.33100 0.25660351
16.33200 0.26197973999999996
16.33300 0.26732455
16.33400 0.27263809
16.33500 0.27792051
16.33600 0.28317194
16.33700 0.28839244
16.33800 0.29358212
16.33900 0.29874099000000004
16.34000 0.30386904
16.34100 0.30896617
16.34200 0.31403226
16.34300 0.31906713000000003
16.34400 0.32407052000000003
16.34500 0.32904211
16.34600 0.33398157
16.34700 0.33888847
16.34800 0.34376238000000003
16.34900 0.34860284
16.35000 0.35340937
16.35100 0.35818147
16.35200 0.36291867
16.35300 0.36762049
16.35400 0.37228651
16.35500 0.3769163
16.35600 0.38150949
16.35700 0.38606577999999997
16.35800 0.39058491
16.35900 0.39506665999999996
16.36000 0.39951088999999995
16.36100 0.40391753
16.36200 0.40828655
16.36300 0.41261800000000004
[truncated: 338,051 more chars]
