# Supplementary material for: 2D Synthetic dataset of numerical simulations of long-period seismicity in a volcanic edifice and related sensitivity kernels
Source: Data Brief. 2021 Jan 25;34:106673. doi: 10.1016/j.dib.2020.106673 (PMC7841316; doi:10.1016/j.dib.2020.106673)
Supplement: Supplementary Data S1 — Supplementary Raw Research Data. This is open data under the CC BY license http://creativecommons.org/licenses/by/4.0/ [file mmc1.zip › Dataset/OUTPUT_SEISMOGRAMS/9000_3000/disp_Z_hetero_10000_3210_SVF7e-1Hz.semd]

-1.714286 0.0
-1.713286 0.0
-1.712286 0.0
-1.711286 0.0
-1.710286 0.0
-1.709286 0.0
-1.708286 -3.6101185000000005e-33
-1.707286 -3.1436052e-26
-1.706286 -3.0701993e-25
-1.705286 -1.4259257e-24
-1.704286 -3.9017729e-24
-1.703286 -5.5592692e-24
-1.702286 3.3536252e-24
-1.701286 4.1816383e-23
-1.700286 1.2290816e-22
-1.699286 2.0905155e-22
-1.698286 1.506959e-22
-1.697286 -3.2348018000000004e-22
-1.696286 -1.4469905e-21
-1.695286 -3.0036589e-21
-1.694286 -3.7812066e-21
-1.693286 -1.3583349999999998e-21
-1.692286 7.0200088e-21
-1.691286 2.1902002e-20
-1.690286 3.7857377e-20
-1.689286 4.0686159e-20
-1.688286 9.4801467e-21
-1.687286 -7.270668200000001e-20
-1.686286 -1.9938938e-19
-1.685286 -3.1947478e-19
-1.684286 -3.2987139e-19
-1.683286 -1.0122222999999999e-19
-1.682286 4.5149457e-19
-1.681286 1.2645152e-18
-1.680286 2.0315494e-18
-1.679286 2.1943698e-18
-1.678286 1.0928264e-18
-1.677286 -1.6974124e-18
-1.676286 -5.9094532999999996e-18
-1.675286 -1.0204932e-17
-1.674286 -1.2149813999999999e-17
-1.673286 -8.806389e-18
-1.672286 1.9817251e-18
-1.671286 1.987244e-17
-1.670286 4.0529839e-17
-1.669286 5.527179e-17
-1.668286 5.2715951999999995e-17
-1.667286 2.274353e-17
-1.666286 -3.7869926e-17
-1.665286 -1.1994463999999999e-16
-1.664286 -1.9913213000000003e-16
-1.663286 -2.3853246e-16
-1.662286 -1.9815683999999998e-16
-1.661286 -5.0376235000000005e-17
-1.660286 2.0242042e-16
-1.659286 5.142308499999999e-16
-1.658286 7.9306636e-16
-1.657286 9.153178599999998e-16
-1.656286 7.5801872e-16
-1.655286 2.439063e-16
-1.654286 -6.1218136e-16
-1.653286 -1.6712316000000002e-15
-1.652286 -2.6679207e-15
-1.651286 -3.2487323e-15
-1.650286 -3.0506801e-15
-1.649286 -1.8085847e-15
-1.648286 5.3256547e-16
-1.647286 3.730532e-15
-1.646286 7.214115399999999e-15
-1.645286 1.0128722e-14
-1.644286 1.1466351000000001e-14
-1.643286 1.0268889e-14
-1.642286 5.8756948e-15
-1.641286 -1.8275379e-15
-1.640286 -1.2209349e-14
-1.639286 -2.3793685e-14
-1.638286 -3.4305978e-14
-1.637286 -4.0894727000000004e-14
-1.636286 -4.0538531e-14
-1.635286 -3.0620694e-14
-1.634286 -9.619001400000001e-15
-1.633286 2.2181106e-14
-1.632286 6.2080368e-14
-1.631286 1.0462604000000001e-13
-1.630286 1.417062e-13
-1.629286 1.6322053e-13
-1.628286 1.5840452e-13
-1.627286 1.1777711e-13
-1.626286 3.5543474000000005e-14
-1.625286 -8.786547e-14
-1.624286 -2.4356836999999997e-13
-1.623286 -4.1286029000000006e-13
-1.622286 -5.6723556e-13
-1.621286 -6.7026039e-13
-1.620286 -6.8155456e-13
-1.619286 -5.6284861e-13
-1.618286 -2.8571673e-13
-1.617286 1.5981209000000002e-13
-1.616286 7.569441300000001e-13
-1.615286 1.4555946e-12
-1.614286 2.1692882999999998e-12
-1.613286 2.7770817e-12
-1.612286 3.1318006e-12
-1.611286 3.0752941000000003e-12
-1.610286 2.4605298999999998e-12
-1.609286 1.1792604e-12
-1.608286 -8.072609399999999e-13
-1.607286 -3.4382307000000004e-12
-1.606286 -6.5286521e-12
-1.605286 -9.7554269e-12
-1.604286 -1.2659519999999999e-11
-1.603286 -1.4668821999999998e-11
-1.602286 -1.5144819000000002e-11
-1.601286 -1.3453938000000001e-11
-1.600286 -9.0616303e-12
-1.599286 -1.6440911000000001e-12
-1.598286 8.7906448e-12
-1.597286 2.1783159e-11
-1.596286 3.6317568999999996e-11
-1.595286 5.0744527e-11
-1.594286 6.274530600000001e-11
-1.593286 6.9347788e-11
-1.592286 6.700152e-11
-1.591286 5.1714075e-11
-1.590286 1.9245406e-11
-1.589286 -3.4649199e-11
-1.588286 -1.1394205e-10
-1.587286 -2.2204085000000003e-10
-1.586286 -3.6150267e-10
-1.585286 -5.3377571e-10
-1.584286 -7.389886400000001e-10
-1.583286 -9.7580234e-10
-1.582286 -1.2413342e-09
-1.581286 -1.5311563e-09
-1.580286 -1.8393629999999999e-09
-1.579286 -2.1586974e-09
-1.578286 -2.4807182e-09
-1.577286 -2.7959926e-09
-1.576286 -3.0942922e-09
-1.575286 -3.3647809999999995e-09
-1.574286 -3.5961841e-09
-1.573286 -3.7769326e-09
-1.572286 -3.8952921e-09
-1.571286 -3.9394848e-09
-1.570286 -3.8978185000000004e-09
-1.569286 -3.7588415e-09
-1.568286 -3.5115414e-09
-1.567286 -3.1455959e-09
-1.566286 -2.6516802999999998e-09
-1.565286 -2.0218256e-09
-1.564286 -1.2498098e-09
-1.563286 -3.3155664e-10
-1.562286 7.3449137e-10
-1.561286 1.9470607e-09
-1.560286 3.3018293e-09
-1.559286 4.7913302e-09
-1.558286 6.404994599999999e-09
-1.557286 8.1293312e-09
-1.556286 9.948236e-09
-1.555286 1.1843394e-08
-1.554286 1.3794746e-08
-1.553286 1.5780956e-08
-1.552286 1.7779851e-08
-1.551286 1.9768771e-08
-1.550286 2.1724808e-08
-1.549286 2.3624919e-08
-1.548286 2.5445915e-08
-1.547286 2.7164354e-08
-1.546286 2.8756361e-08
-1.545286 3.0197445e-08
-1.544286 3.1462358e-08
-1.543286 3.2525058e-08
-1.542286 3.3358799e-08
-1.541286 3.3936384e-08
-1.540286 3.4230582e-08
-1.539286 3.4214677999999996e-08
-1.538286 3.3863117999999995e-08
-1.537286 3.3152192e-08
-1.536286 3.2060674e-08
-1.535286 3.0570384999999995e-08
-1.534286 2.8666594e-08
-1.533286 2.633822e-08
-1.532286 2.3577862e-08
-1.531286 2.0381632e-08
-1.530286 1.6748866e-08
-1.529286 1.2681749e-08
-1.528286 8.1849402e-09
-1.527286 3.2652846e-09
-1.526286 -2.0683425e-09
-1.525286 -7.8050025e-09
-1.524286 -1.3931462000000001e-08
-1.523286 -2.043177e-08
-1.522286 -2.7286709e-08
-1.521286 -3.4473152e-08
-1.520286 -4.1963458000000004e-08
-1.519286 -4.972495699999999e-08
-1.518286 -5.7719617999999994e-08
-1.517286 -6.590396e-08
-1.516286 -7.4229201e-08
-1.515286 -8.2641682e-08
-1.514286 -9.1083496e-08
-1.513286 -9.9493214e-08
-1.512286 -1.078067e-07
-1.511286 -1.159578e-07
-1.510286 -1.2387895e-07
-1.509286 -1.3150154e-07
-1.508286 -1.3875607e-07
-1.507286 -1.4557209e-07
-1.506286 -1.5187799e-07
-1.505286 -1.5760077e-07
-1.504286 -1.6266588999999998e-07
-1.503286 -1.6699732e-07
-1.502286 -1.705178e-07
-1.501286 -1.7314969e-07
-1.500286 -1.7481608e-07
-1.499286 -1.7544228e-07
-1.498286 -1.7495771e-07
-1.497286 -1.7329793e-07
-1.496286 -1.7040658e-07
-1.495286 -1.6623726e-07
-1.494286 -1.6075496e-07
-1.493286 -1.5393710999999999e-07
-1.492286 -1.4577389e-07
-1.491286 -1.362682e-07
-1.490286 -1.2543483e-07
-1.489286 -1.1329947000000001e-07
-1.488286 -9.989732400000001e-08
-1.487286 -8.5271701e-08
-1.486286 -6.947282199999999e-08
-1.485286 -5.2556903e-08
-1.484286 -3.4585645e-08
-1.483286 -1.5626217e-08
-1.482286 4.248369e-09
-1.481286 2.4958556999999996e-08
-1.480286 4.6417437e-08
-1.479286 6.8529954e-08
-1.478286 9.1192415e-08
-1.477286 1.1429241999999999e-07
-1.476286 1.3770933e-07
-1.475286 1.6131528e-07
-1.474286 1.8497679e-07
-1.473286 2.0855668e-07
-1.472286 2.3191633e-07
-1.471286 2.5491775e-07
-1.470286 2.774255e-07
-1.469286 2.9930816e-07
-1.468286 3.2043903e-07
-1.467286 3.4069654e-07
-1.466286 3.5996373000000003e-07
-1.465286 3.7812739999999995e-07
-1.464286 3.9507713e-07
-1.463286 4.1070427e-07
-1.462286 4.2490123e-07
-1.461286 4.3756150000000005e-07
-1.460286 4.4858005999999996e-07
-1.459286 4.5785477999999996e-07
-1.458286 4.6528825e-07
-1.457286 4.7079061e-07
-1.456286 4.7428207999999996e-07
-1.455286 4.7569588e-07
-1.454286 4.7498054000000004e-07
-1.453286 4.7210156e-07
-1.452286 4.6704200999999996e-07
-1.451286 4.5980228999999997e-07
-1.450286 4.5039887e-07
-1.449286 4.3886228e-07
-1.448286 4.2523419999999994e-07
-1.447286 4.0956478e-07
-1.446286 3.9190988e-07
-1.445286 3.7232868000000003e-07
-1.444286 3.5088235000000003e-07
-1.443286 3.2763348e-07
-1.442286 3.0264657e-07
-1.441286 2.7598936e-07
-1.440286 2.4773479e-07
-1.439286 2.1796307e-07
-1.438286 1.8676376e-07
-1.437286 1.5423727e-07
-1.436286 1.2049538e-07
-1.435286 8.566087800000001e-08
-1.434286 4.9866006e-08
-1.433286 1.324998e-08
-1.432286 -2.4044188999999997e-08
-1.431286 -6.1873207e-08
-1.430286 -1.0009687999999999e-07
-1.429286 -1.3858095e-07
-1.428286 -1.7719899e-07
-1.427286 -2.1583302e-07
-1.426286 -2.5437275e-07
-1.425286 -2.9271368e-07
-1.424286 -3.3075396e-07
-1.423286 -3.6839057999999997e-07
-1.422286 -4.0551544e-07
-1.421286 -4.4201172e-07
-1.420286 -4.7775099e-07
-1.419286 -5.1259184e-07
-1.418286 -5.4637965e-07
-1.417286 -5.7894844e-07
-1.416286 -6.1012373e-07
-1.415286 -6.3972689e-07
-1.414286 -6.6758008e-07
-1.413286 -6.9351147e-07
-1.412286 -7.1736013e-07
-1.411286 -7.389799e-07
-1.410286 -7.5824227e-07
-1.409286 -7.7503755e-07
-1.408286 -7.892743300000001e-07
-1.407286 -8.008778499999999e-07
-1.406286 -8.0978726e-07
-1.405286 -8.1595175e-07
-1.404286 -8.1932701e-07
-1.403286 -8.198719899999999e-07
-1.402286 -8.1754665e-07
-1.401286 -8.123112e-07
-1.400286 -8.0412637e-07
-1.399286 -7.9295566e-07
-1.398286 -7.7876887e-07
-1.397286 -7.615462000000001e-07
-1.396286 -7.412830799999999e-07
-1.395286 -7.179950400000001e-07
-1.394286 -6.917213000000001e-07
-1.393286 -6.6252768e-07
-1.392286 -6.3050747e-07
-1.391286 -5.9578089e-07
-1.390286 -5.5849227e-07
-1.389286 -5.1880624e-07
-1.388286 -4.769023400000001e-07
-1.387286 -4.3296938999999995e-07
-1.386286 -3.8719991999999995e-07
-1.385286 -3.397852e-07
-1.384286 -2.9091181e-07
-1.383286 -2.4075968e-07
-1.382286 -1.8950208000000002e-07
-1.381286 -1.3730744e-07
-1.380286 -8.4342716e-08
-1.379286 -3.0777655e-08
-1.378286 2.3210510999999998e-08
-1.377286 7.743289900000001e-08
-1.376286 1.3168593e-07
-1.375286 1.8575007e-07
-1.374286 2.3939077e-07
-1.373286 2.9236171e-07
-1.372286 3.4441028e-07
-1.371286 3.9528483000000003e-07
-1.370286 4.4474313e-07
-1.369286 4.9256079e-07
-1.368286 5.3853926e-07
-1.367286 5.825120799999999e-07
-1.366286 6.2434875e-07
-1.365286 6.6395582e-07
-1.364286 7.0127508e-07
-1.363286 7.362787300000001e-07
-1.362286 7.689623200000001e-07
-1.361286 7.993363299999999e-07
-1.360286 8.2741716e-07
-1.359286 8.5321918e-07
-1.358286 8.7674836e-07
-1.357286 8.9799794e-07
-1.356286 9.1694812e-07
-1.355286 9.3356771e-07
-1.354286 9.4781942e-07
-1.353286 9.596666599999999e-07
-1.352286 9.6908108e-07
-1.351286 9.7605035e-07
-1.350286 9.8058388e-07
-1.349286 9.8271657e-07
-1.348286 9.8250812e-07
-1.347286 9.800391600000001e-07
-1.346286 9.7540367e-07
-1.345286 9.6869819e-07
-1.344286 9.6000896e-07
-1.343286 9.493994e-07
-1.342286 9.368979399999999e-07
-1.341286 9.2248866e-07
-1.340286 9.0610666e-07
-1.339286 8.876378699999999e-07
-1.338286 8.669242199999999e-07
-1.337286 8.437739400000001e-07
-1.336286 8.17976e-07
-1.335286 7.893169699999999e-07
-1.334286 7.5759923e-07
-1.333286 7.2265789e-07
-1.332286 6.84375e-07
-1.331286 6.4268906e-07
-1.330286 5.9759935e-07
-1.329286 5.491641799999999e-07
-1.328286 4.9749387e-07
-1.327286 4.4273917999999994e-07
-1.326286 3.8507676999999993e-07
-1.325286 3.2469378000000003e-07
-1.324286 2.6177358e-07
-1.323286 1.9648432000000002e-07
-1.322286 1.289722e-07
-1.321286 5.9359917e-08
-1.320286 -1.224927e-08
-1.319286 -8.5762503e-08
-1.318286 -1.6108462e-07
-1.317286 -2.3810362999999998e-07
-1.316286 -3.1667646e-07
-1.315286 -3.9661718e-07
-1.314286 -4.7768931e-07
-1.313286 -5.5960379e-07
-1.312286 -6.420228799999999e-07
-1.311286 -7.2457005e-07
-1.310286 -8.068443700000001e-07
-1.309286 -8.884376799999999e-07
-1.308286 -9.6895247e-07
-1.307286 -1.0480182000000001e-06
-1.306286 -1.1253031e-06
-1.305286 -1.2005194e-06
-1.304286 -1.2734230999999999e-06
-1.303286 -1.3438041e-06
-1.302286 -1.4114723e-06
-1.301286 -1.4762373e-06
-1.300286 -1.5378872e-06
-1.299286 -1.5961669e-06
-1.298286 -1.6507615e-06
-1.297286 -1.7012846e-06
-1.296286 -1.7472763000000002e-06
-1.295286 -1.788209e-06
-1.294286 -1.8235038e-06
-1.293286 -1.8525526e-06
-1.292286 -1.8747471e-06
-1.291286 -1.8895094999999998e-06
-1.290286 -1.8963217e-06
-1.289286 -1.8947498e-06
-1.288286 -1.8844607999999998e-06
-1.287286 -1.8652297e-06
-1.286286 -1.8369367999999998e-06
-1.285286 -1.7995541e-06
-1.284286 -1.7531249e-06
-1.283286 -1.6977385000000002e-06
-1.282286 -1.6335029e-06
-1.281286 -1.5605216999999999e-06
-1.280286 -1.4788760000000001e-06
-1.279286 -1.3886165e-06
-1.278286 -1.2897651e-06
-1.277286 -1.1823285999999999e-06
-1.276286 -1.0663213e-06
-1.275286 -9.4179367e-07
-1.274286 -8.0886577e-07
-1.273286 -6.6775718e-07
-1.272286 -5.1881255e-07
-1.271286 -3.6251673000000004e-07
-1.270286 -1.9949769e-07
-1.269286 -3.0515779e-08
-1.268286 1.4356016e-07
-1.267286 3.217878e-07
-1.266286 5.031934399999999e-07
-1.265286 6.868172300000001e-07
-1.264286 8.717559999999999e-07
-1.263286 1.057199e-06
-1.262286 1.2424526e-06
-1.261286 1.4269512e-06
-1.260286 1.6102535999999999e-06
-1.259286 1.7920257e-06
-1.258286 1.9720105e-06
-1.257286 2.1499915e-06
-1.256286 2.3257519000000003e-06
-1.255286 2.499036e-06
-1.254286 2.6695165e-06
-1.253286 2.8367708e-06
-1.252286 3.0002685000000004e-06
-1.251286 3.1593700000000002e-06
-1.250286 3.3133368e-06
-1.249286 3.4613464000000004e-06
-1.248286 3.6025121e-06
-1.247286 3.7359005000000002e-06
-1.246286 3.8605442e-06
-1.245286 3.9754458e-06
-1.244286 4.0795705e-06
-1.243286 4.1718298e-06
-1.242286 4.251055e-06
-1.241286 4.3159648e-06
-1.240286 4.3651355e-06
-1.239286 4.396971e-06
-1.238286 4.4096879e-06
-1.237286 4.4013113e-06
-1.236286 4.369693200000001e-06
-1.235286 4.3125477999999995e-06
-1.234286 4.2275086999999996e-06
-1.233286 4.1122036e-06
-1.232286 3.9643402999999995e-06
-1.231286 3.7818022000000003e-06
-1.230286 3.5627394e-06
-1.229286 3.3056573e-06
-1.228286 3.0094880999999998e-06
-1.227286 2.6736481e-06
-1.226286 2.2980705e-06
-1.225286 1.8832193000000002e-06
-1.224286 1.4300809e-06
-1.223286 9.401397e-07
-1.222286 4.1534212e-07
-1.221286 -1.41946e-07
-1.220286 -7.289796299999999e-07
-1.219286 -1.3426681e-06
-1.218286 -1.9795968e-06
-1.217286 -2.6360334e-06
-1.216286 -3.30792e-06
-1.215286 -3.99085e-06
-1.214286 -4.6800348e-06
-1.213286 -5.3702671e-06
-1.212286 -6.0558854e-06
-1.211286 -6.730749599999999e-06
-1.210286 -7.3882312e-06
-1.209286 -8.0212239e-06
-1.208286 -8.6221853e-06
-1.207286 -9.1832035e-06
-1.206286 -9.6960882e-06
-1.205286 -1.0152489999999999e-05
-1.204286 -1.0544030999999999e-05
-1.203286 -1.0862453e-05
-1.202286 -1.1099749e-05
-1.201286 -1.1248307000000001e-05
-1.200286 -1.1301019000000001e-05
-1.199286 -1.1251369e-05
-1.198286 -1.1093499e-05
-1.197286 -1.0822233e-05
-1.196286 -1.0433083e-05
-1.195286 -9.9222206e-06
-1.194286 -9.286436900000001e-06
-1.193286 -8.5230916e-06
-1.192286 -7.630053e-06
-1.191286 -6.605652900000001e-06
-1.190286 -5.4486505999999996e-06
-1.189286 -4.1582164999999996e-06
-1.188286 -2.7339349e-06
-1.187286 -1.1758269e-06
-1.186286 5.1561186e-07
-1.185286 2.3393649999999997e-06
-1.184286 4.2938492e-06
-1.183286 6.376875900000001e-06
-1.182286 8.5856271e-06
-1.181286 1.0916658e-05
-1.180286 1.3365915999999999e-05
-1.179286 1.5928795e-05
-1.178286 1.8600204000000003e-05
-1.177286 2.1374652e-05
-1.176286 2.4246339e-05
-1.175286 2.7209256000000004e-05
-1.174286 3.0257263e-05
-1.173286 3.3384151e-05
-1.172286 3.6583691e-05
-1.171286 3.9849647e-05
-1.170286 4.3175757e-05
-1.169286 4.6555709000000003e-05
-1.168286 4.9983095e-05
-1.167286 5.3451362e-05
-1.166286 5.6953797e-05
-1.165286 6.048349e-05
-1.164286 6.4033344e-05
-1.163286 6.7596142e-05
-1.162286 7.116459e-05
-1.161286 7.4731435e-05
-1.160286 7.828956e-05
-1.159286 8.183213300000001e-05
-1.158286 8.5352707e-05
-1.157286 8.8845326e-05
-1.156286 9.2304577e-05
-1.155286 9.5725636e-05
-1.154286 9.9104295e-05
-1.153286 0.00010243687
-1.152286 0.00010572011999999999
-1.151286 0.00010895120000000001
-1.150286 0.00011212752
-1.149286 0.00011524662
-1.148286 0.00011830613
-1.147286 0.00012130369000000001
-1.146286 0.00012423693
-1.145286 0.00012710358
-1.144286 0.00012990146
-1.143286 0.00013262865
-1.142286 0.00013528358999999999
-1.141286 0.00013786527
-1.140286 0.00014037332
-1.139286 0.00014280813000000001
-1.138286 0.00014517091
-1.137286 0.0001474637
-1.136286 0.00014968938999999998
-1.135286 0.00015185162
-1.134286 0.00015395467000000002
-1.133286 0.00015600333
-1.132286 0.00015800274999999998
-1.131286 0.00015995827
-1.130286 0.00016187527
-1.129286 0.00016375909
-1.128286 0.00016561501
-1.127286 0.00016744816
-1.126286 0.00016926359
-1.125286 0.0001710663
-1.124286 0.00017286128
-1.123286 0.00017465361
-1.122286 0.0001764485
-1.121286 0.00017825131999999998
-1.120286 0.00018006764
-1.119286 0.00018190317
-1.118286 0.00018376371000000002
-1.117286 0.00018565504
-1.116286 0.00018758277
-1.115286 0.00018955224
-1.114286 0.00019156832000000003
-1.113286 0.00019363536
-1.112286 0.00019575700000000002
-1.111286 0.0001979362
-1.110286 0.00020017512
-1.109286 0.00020247522999999998
-1.108286 0.00020483733
-1.107286 0.00020726166
-1.106286 0.00020974801
-1.105286 0.00021229578
-1.104286 0.00021490407
-1.103286 0.00021757182
-1.102286 0.00022029776
-1.101286 0.00022308054
-1.100286 0.00022591867
-1.099286 0.00022881047
-1.098286 0.00023175405000000002
-1.097286 0.00023474723999999998
-1.096286 0.00023778764
-1.095286 0.00024087251
-1.094286 0.00024399885
-1.093286 0.00024716344
-1.092286 0.0002503629
-1.091286 0.00025359381999999996
-1.090286 0.00025685281
-1.089286 0.00026013677
-1.088286 0.00026344283
-1.087286 0.00026676857
-1.086286 0.00027011199
-1.085286 0.00027347151
-1.084286 0.00027684589
-1.083286 0.00028023421
-1.082286 0.00028363568
-1.081286 0.00028704956
-1.080286 0.00029047505
-1.079286 0.00029391126
-1.078286 0.00029735705999999997
-1.077286 0.00030081121
-1.076286 0.00030427234
-1.075286 0.00030773908
-1.074286 0.00031121018999999997
-1.073286 0.00031468475999999997
-1.072286 0.00031816248
-1.071286 0.00032164376
-1.070286 0.00032512994
-1.069286 0.00032862340000000003
-1.068286 0.00033212755
-1.067286 0.00033564677
-1.066286 0.00033918632
-1.065286 0.00034275208
-1.064286 0.00034635034
-1.063286 0.00034998745
-1.062286 0.00035366963
-1.061286 0.00035740268
-1.060286 0.00036119171999999996
-1.059286 0.00036504114
-1.058286 0.00036895437
-1.057286 0.00037293396
-1.056286 0.00037698155
-1.055286 0.00038109806
-1.054286 0.00038528383000000004
-1.053286 0.00038953872000000003
-1.052286 0.00039386232
-1.051286 0.00039825422
-1.050286 0.00040271393
-1.049286 0.00040724094000000005
-1.048286 0.00041183471
-1.047286 0.00041649459
-1.046286 0.00042121956
-1.045286 0.00042600805
-1.044286 0.00043085797
-1.043286 0.00043576629
-1.042286 0.00044072907999999995
-1.041286 0.00044574139999999996
-1.040286 0.00045079719
-1.039286 0.00045588930999999997
-1.038286 0.00046100972
-1.037286 0.00046614955000000004
-1.036286 0.00047129934
-1.035286 0.00047644916999999996
-1.034286 0.00048158913
-1.033286 0.00048670936
-1.032286 0.0004918003
-1.031286 0.00049685282
-1.030286 0.0005018584
-1.029286 0.00050680915
-1.028286 0.00051169773
-1.027286 0.00051651741
-1.026286 0.00052126211
-1.025286 0.00052592627
-1.024286 0.00053050517
-1.023286 0.00053499457
-1.022286 0.00053939098
-1.021286 0.0005436917
-1.020286 0.00054789493
-1.019286 0.00055199994
-1.018286 0.00055600713
-1.017286 0.0005599185
-1.016286 0.0005637376
-1.015286 0.00056746981
-1.014286 0.00057112215
-1.013286 0.00057470347
-1.012286 0.00057822426
-1.011286 0.00058169644
-1.010286 0.00058513328
-1.009286 0.00058854898
-1.008286 0.00059195868
-1.007286 0.00059537788
-1.006286 0.00059882241
-1.005286 0.0006023080000000001
-1.004286 0.00060585025
-1.003286 0.00060946436
-1.002286 0.000613165
-1.001286 0.00061696637
-1.000286 0.00062088229
-0.9992857 0.00062492609
-0.9982857 0.00062911076
-0.9972857 0.0006334490999999999
-0.9962857 0.00063795342
-0.9952857 0.00064263581
-0.9942857 0.00064750798
-0.9932857 0.00065258114
-0.9922857 0.00065786594
-0.9912857 0.00066337261
-0.9902857 0.0006691106099999999
-0.9892857 0.00067508877
-0.9882857 0.00068131512
-0.9872857 0.00068779691
-0.9862857 0.00069454077
-0.9852857 0.0007015527
-0.9842857 0.00070883816
-0.9832857 0.00071640229
-0.9822857 0.00072424991
-0.9812857 0.00073238571
-0.9802857 0.00074081418
-0.9792857 0.00074953959
-0.9782857 0.00075856588
-0.9772857 0.00076789647
-0.9762857 0.0007775341100000001
-0.9752857 0.00078748071
-0.9742857 0.0007977368999999999
-0.9732857 0.00080830205
-0.9722857 0.0008191740600000001
-0.9712857 0.00083034938
-0.9702857 0.00084182284
-0.9692857 0.00085358824
-0.9682857 0.00086563814
-0.9672857 0.0008779642499999999
-0.9662857 0.0008905575699999999
-0.9652857 0.00090340891
-0.9642857 0.000916509
-0.9632857 0.00092984874
-0.9622857 0.00094341931
-0.9612857 0.0009572124299999999
-0.9602857 0.00097121974
-0.9592857 0.0009854332300000001
-0.9582857 0.00099984445
-0.9572857 0.0010144445
-0.9562857 0.0010292237000000001
-0.9552857 0.0010441715
-0.9542857 0.0010592764
-0.9532857 0.0010745256
-0.9522857 0.0010899056
-0.9512857 0.001105402
-0.9502857 0.0011210005
-0.9492857 0.0011366866999999998
-0.9482857 0.0011524468
-0.9472857 0.0011682685
-0.9462857 0.0011841407
-0.9452857 0.0012000549
-0.9442857 0.0012160046
-0.9432857 0.0012319862
-0.9422857 0.0012479986000000002
-0.9412857 0.0012640430999999999
-0.9402857 0.0012801234
-0.9392857 0.001296245
-0.9382857 0.0013124149
-0.9372857 0.0013286405
-0.9362857 0.0013449302000000001
-0.9352857 0.0013612925
-0.9342857 0.0013777359
-0.9332857 0.0013942687
-0.9322857 0.0014108996000000002
-0.9312857 0.0014276365
-0.9302857 0.0014444876000000001
-0.9292857 0.0014614614
-0.9282857 0.0014785668
-0.9272857 0.0014958133
-0.9262857 0.0015132114000000001
-0.9252857 0.0015307725
-0.9242857 0.0015485090000000002
-0.9232857 0.0015664336
-0.9222857 0.0015845597000000002
-0.9212857 0.0016029007
-0.9202857 0.0016214697000000002
-0.9192857 0.0016402787999999998
-0.9182857 0.0016593394
-0.9172857 0.0016786616
-0.9162857 0.0016982537999999999
-0.9152857 0.0017181225999999999
-0.9142857 0.0017382731999999999
-0.9132857 0.0017587086
-0.9122857 0.00177943
-0.9112857 0.0018004375000000002
-0.9102857 0.0018217298999999999
-0.9092857 0.0018433046
-0.9082857 0.0018651584
-0.9072857 0.0018872879
-0.9062857 0.0019096888000000002
-0.9052857 0.0019323565999999999
-0.9042857 0.0019552868
-0.9032857 0.0019784744
-0.9022857 0.0020019141
-0.9012857 0.0020256006
-0.9002857 0.0020495292
-0.8992857 0.002073695
-0.8982857 0.0020980939
-0.8972857 0.0021227221
-0.8962857 0.0021475765999999998
-0.8952857 0.0021726555
-0.8942857 0.002197958
-0.8932857 0.0022234843
-0.8922857 0.0022492353
-0.8912857 0.002275213
-0.8902857 0.0023014197999999997
-0.8892857 0.0023278584
-0.8882857 0.0023545317
-0.8872857 0.0023814417
-0.8862857 0.0024085901
-0.8852857 0.002435977
-0.8842857 0.0024636014000000003
-0.8832857 0.0024914612
-0.8822857 0.0025195528
-0.8812857 0.0025478717
-0.8802857 0.0025764133
-0.8792857 0.0026051728
-0.8782857 0.0026341462
-0.8772857 0.0026633308
-0.8762857 0.0026927257000000002
-0.8752857 0.0027223325
-0.8742857 0.002752155
-0.8732857 0.0027822001000000003
-0.8722857 0.0028124774
-0.8712857 0.0028429989
-0.8702857 0.0028737788
-0.8692857 0.0029048322
-0.8682857 0.0029361752
-0.8672857 0.0029678238
-0.8662857 0.0029997931
-0.8652857 0.0030320968999999996
-0.8642857 0.0030647469000000004
-0.8632857 0.0030977528000000003
-0.8622857 0.0031311220999999997
-0.8612857 0.0031648604
-0.8602857 0.0031989708
-0.8592857 0.0032334559
-0.8582857 0.0032683176
-0.8572857 0.0033035569
-0.8562857 0.0033391749
-0.8552857 0.003375173
-0.8542857 0.0034115543
-0.8532857 0.0034483222000000003
-0.8522857 0.003485482
-0.8512857 0.0035230393999999996
-0.8502857 0.0035610006
-0.8492857 0.0035993718000000004
-0.8482857 0.0036381582000000003
-0.8472857 0.0036773628
-0.8462857 0.003716987
-0.8452857 0.0037570291
-0.8442857 0.0037974853
-0.8432857 0.0038383492
-0.8422857 0.0038796112
-0.8412857 0.0039212598
-0.8402857 0.0039632814
-0.8392857 0.0040056591
-0.8382857 0.0040483766000000004
-0.8372857 0.0040914168
-0.8362857 0.0041347641000000004
-0.8352857 0.0041784038
-0.8342857 0.0042223241
-0.8332857 0.004266515
-0.8322857 0.0043109696
-0.8312857 0.0043556836
-0.8302857 0.0044006541
-0.8292857 0.0044458807999999995
-0.8282857 0.0044913641999999995
-0.8272857 0.0045371075
-0.8262857 0.0045831137
-0.8252857 0.0046293881
-0.8242857 0.0046759348999999995
-0.8232857 0.004722759
-0.8222857 0.0047698639
-0.8212857 0.0048172529
-0.8202857 0.0048649290000000005
-0.8192857 0.0049128943
-0.8182857 0.004961151699999999
-0.8172857 0.0050097035000000005
-0.8162857 0.0050585535
-0.8152857 0.0051077069999999995
-0.8142857 0.00515717
-0.8132857 0.0052069499
-0.8122857 0.0052570555
-0.8112857 0.0053074971
-0.8102857 0.0053582869
-0.8092857 0.0054094387
-0.8082857 0.0054609685
-0.8072857 0.0055128940999999996
-0.8062857 0.0055652352
-0.8052857 0.0056180117
-0.8042857 0.0056712437
-0.8032857 0.0057249523
-0.8022857 0.0057791563
-0.8012857 0.0058338745
-0.8002857 0.0058891223
-0.7992857 0.0059449147
-0.7982857 0.0060012637
-0.7972857 0.0060581791
-0.7962857 0.006115667199999999
-0.7952857 0.006173732300000001
-0.7942857 0.0062323736000000005
-0.7932857 0.0062915904
-0.7922857 0.0063513806
-0.7912857 0.0064117396999999994
-0.7902857 0.006472665
-0.7892857 0.006534154800000001
-0.7882857 0.00659621
-0.7872857 0.0066588327
-0.7862857 0.0067220280000000006
-0.7852857 0.0067858047
-0.7842857 0.0068501729
-0.7832857 0.0069151472
-0.7822857 0.0069807435999999995
-0.7812857 0.0070469789
-0.7802857 0.0071138718
-0.7792857 0.0071814393
-0.7782857 0.0072496971999999995
-0.7772857 0.0073186580000000005
-0.7762857 0.0073883304
-0.7752857 0.007458718
-0.7742857 0.007529820100000001
-0.7732857 0.007601631700000001
-0.7722857 0.0076741438999999995
-0.7712857 0.0077473429
-0.7702857 0.0078212135
-0.7692857 0.0078957368
-0.7682857 0.0079708931
-0.7672857 0.008046661200000001
-0.7662857 0.008123021
-0.7652857 0.0081999526
-0.7642857 0.008277438600000001
-0.7632857 0.0083554645
-0.7622857 0.008434018699999999
-0.7612857 0.0085130916
-0.7602857 0.0085926767
-0.7592857 0.008672767599999999
-0.7582857 0.008753359700000001
-0.7572857 0.0088344466
-0.7562857 0.0089160232
-0.7552857 0.0089980844
-0.7542857 0.0090806236
-0.7532857 0.0091636328
-0.7522857 0.009247104
-0.7512857 0.0093310271
-0.7502857 0.0094153896
-0.7492857 0.00950018
-0.7482857 0.009585384399999999
-0.7472857 0.009670990400000001
-0.7462857 0.0097569879
-0.7452857 0.009843369499999999
-0.7442857 0.0099301302
-0.7432857 0.010017268999999999
-0.7422857 0.010104783
-0.7412857 0.010192676
-0.7402857 0.010280951
-0.7392857 0.010369615
-0.7382857 0.010458678
-0.7372857 0.010548151
-0.7362857 0.010638046
-0.7352857 0.010728376
-0.7342857 0.010819153
-0.7332857 0.010910386
-0.7322857 0.011002084
-0.7312857 0.011094251000000001
-0.7302857 0.011186895
-0.7292857 0.011280017
-0.7282857 0.011373621
-0.7272857 0.011467707
-0.7262857 0.011562277
-0.7252857 0.011657329000000001
-0.7242857 0.011752862000000001
-0.7232857 0.011848875
-0.7222857 0.011945365
-0.7212857 0.012042332000000001
-0.7202857 0.012139777000000001
-0.7192857 0.012237707
-0.7182857 0.012336127
-0.7172857 0.012435045
-0.7162857 0.012534471
-0.7152857 0.012634414
-0.7142857 0.01273488
-0.7132857 0.012835877999999998
-0.7122857 0.012937414999999999
-0.7112857 0.013039500999999998
-0.7102857 0.013142142999999998
-0.7092857 0.013245345
-0.7082857 0.013349112
-0.7072857 0.013453443999999998
-0.7062857 0.013558339999999999
-0.7052857 0.013663796
-0.7042857 0.013769807999999998
-0.7032857 0.013876373000000001
-0.7022857 0.013983488
-0.7012857 0.014091155
-0.7002857 0.014199376000000001
-0.6992857 0.014308158
-0.6982857 0.014417508
-0.6972857 0.014527439
-0.6962857 0.014637968
-0.6952857 0.014749116000000001
-0.6942857 0.014860903
-0.6932857 0.014973361000000001
-0.6922857 0.015086513
-0.6912857 0.015200389
-0.6902857 0.015315015999999999
-0.6892857 0.015430416
-0.6882857 0.01554661
-0.6872857 0.015663615000000002
-0.6862857 0.015781444
-0.6852857 0.015900104999999998
-0.6842857 0.016019601
-0.6832857 0.016139931
-0.6822857 0.016261087
-0.6812857 0.016383061
-0.6802857 0.016505843
-0.6792857 0.016629419
-0.6782857 0.016753779
-0.6772857 0.016878911
-0.6762857 0.017004806
-0.6752857 0.01713146
-0.6742857 0.017258873
-0.6732857 0.017387042
-0.6722857 0.01751597
-0.6712857 0.017645667
-0.6702857 0.017776141999999998
-0.6692857 0.017907405
-0.6682857 0.018039467
-0.6672857 0.018172336
-0.6662857 0.018306018
-0.6652857 0.018440522
-0.6642857 0.018575846
-0.6632857 0.018711986
-0.6622857 0.018848937
-0.6612857 0.018986684
-0.6602857 0.019125211
-0.6592857 0.019264497999999998
-0.6582857 0.019404523
-0.6572857 0.019545264
-0.6562857 0.019686694
-0.6552857 0.019828787
-0.6542857 0.019971521
-0.6532857 0.020114872
-0.6522857 0.020258821
-0.6512857 0.020403349
-0.6502857 0.020548444
-0.6492857 0.020694092
-0.6482857 0.020840285
-0.6472857 0.020987014000000002
-0.6462857 0.021134267
-0.6452857 0.021282038
-0.6442857 0.021430315
-0.6432857 0.021579089
-0.6422857 0.021728346
-0.6412857 0.02187807
-0.6402857 0.022028241
-0.6392857 0.022178837
-0.6382857 0.022329834
-0.6372857 0.022481203999999998
-0.6362857 0.022632918000000002
-0.6352857 0.022784946
-0.6342857 0.022937261
-0.6332857 0.023089834
-0.6322857 0.023242639
-0.6312857 0.023395653
-0.6302857 0.023548853999999998
-0.6292857 0.023702224
-0.6282857 0.023855748
-0.6272857 0.024009416000000002
-0.6262857 0.024163224
-0.6252857 0.024317169
-0.6242857 0.024471252
-0.6232857 0.024625470000000003
-0.6222857 0.024779828
-0.6212857 0.024934319999999996
-0.6202857 0.025088942000000003
-0.6192857 0.025243693
-0.6182857 0.025398567
-0.6172857 0.025553556
-0.6162857 0.025708653
-0.6152857 0.025863841
-0.6142857 0.026019097999999997
-0.6132857 0.026174408
-0.6122857 0.026329749
-0.6112857 0.026485103000000003
-0.6102857 0.02664045
-0.6092857 0.026795779999999998
-0.6082857 0.026951081
-0.6072857 0.027106347
-0.6062857 0.027261572999999997
-0.6052857 0.027416751
-0.6042857 0.027571883
-0.6032857 0.027726969000000004
-0.6022857 0.027882010999999998
-0.6012857 0.028037009
-0.6002857 0.028191967
-0.5992857 0.028346886
-0.5982857 0.028501759999999998
-0.5972857 0.028656573999999997
-0.5962857 0.028811317000000003
-0.5952857 0.02896596
-0.5942857 0.029120478
-0.5932857 0.029274839000000004
-0.5922857 0.02942901
-0.5912857 0.029582958000000003
-0.5902857 0.029736653000000002
-0.5892857 0.029890062000000002
-0.5882857 0.030043154
-0.5872857 0.030195899000000002
-0.5862857 0.030348272
-0.5852857 0.030500250000000003
-0.5842857 0.030651817
-0.5832857 0.030802964000000002
-0.5822857 0.030953687
-0.5812857 0.031103982000000002
-0.5802857 0.031253843999999996
-0.5792857 0.031403266
-0.5782857 0.03155224
-0.5772857 0.031700754000000005
-0.5762857 0.03184879
-0.5752857 0.031996329000000004
-0.5742857 0.03214335
-0.5732857 0.032289823999999995
-0.5722857 0.032435717999999995
-0.5712857 0.032580993
-0.5702857 0.032725601
-0.5692857 0.032869491
-0.5682857 0.033012606
-0.5672857 0.033154889
-0.5662857 0.033296287
-0.5652857 0.033436748
-0.5642857 0.033576222
-0.5632857 0.033714663
-0.5622857 0.033852027
-0.5612857 0.033988271
-0.5602857 0.034123351
-0.5592857 0.034257225
-0.5582857 0.034389856999999996
-0.5572857 0.034521217
-0.5562857 0.03465128
-0.5552857 0.03478002
-0.5542857 0.034907414
-0.5532857 0.03503343
-0.5522857 0.035158035
-0.5512857 0.035281191
-0.5502857 0.03540286
-0.5492857 0.035523
-0.5482857 0.035641569000000005
-0.5472857 0.03575852
-0.5462857 0.035873814999999996
-0.5452857 0.035987401
-0.5442857 0.03609923
-0.5432857 0.036209243
-0.5422857 0.036317387
-0.5412857 0.036423607
-0.5402857 0.036527854
-0.5392857 0.036630087
-0.5382857 0.036730271
-0.5372857 0.036828368
-0.5362857 0.036924344
-0.5352857 0.037018166
-0.5342857 0.037109799
-0.5332857 0.037199211999999995
-0.5322857 0.037286369
-0.5312857 0.037371239
-0.5302857 0.037453792
-0.5292857 0.037533990999999996
-0.5282857 0.0376118
-0.5272857 0.03768717
-0.5262857 0.037760055
-0.5252857 0.037830399
-0.5242857 0.037898141
-0.5232857 0.037963223
-0.5222857 0.038025580999999996
-0.5212857 0.038085162
-0.5202857 0.038141909
-0.5192857 0.038195768
-0.5182857 0.038246688
-0.5172857 0.038294619
-0.5162857 0.038339518
-0.5152857 0.038381343
-0.5142857 0.038420063
-0.5132857 0.038455645000000004
-0.5122857 0.038488061
-0.5112857 0.038517278
-0.5102857 0.038543265
-0.5092857 0.038565989
-0.5082857 0.03858541
-0.5072857 0.038601481
-0.5062857 0.038614153
-0.5052857 0.038623373
-0.5042857 0.038629086
-0.5032857 0.038631234
-0.5022857 0.038629753
-0.5012857 0.038624584000000003
-0.5002857 0.038615658
-0.4992857 0.038602916
-0.4982857 0.038586298
-0.4972857 0.038565753
-0.4962857 0.038541231
-0.4952857 0.038512683
-0.4942857 0.03848006
-0.4932857 0.038443314
-0.4922857 0.038402397000000005
-0.4912857 0.038357259000000005
-0.4902857 0.038307847
-0.4892857 0.038254107
-0.4882857 0.038195972
-0.4872857 0.038133375000000004
-0.4862857 0.038066242
-0.4852857 0.037994486
-0.4842857 0.037918013
-0.4832857 0.037836729
-0.4822857 0.037750529000000005
-0.4812857 0.037659309
-0.4802857 0.037562961
-0.4792857 0.037461374
-0.4782857 0.037354438000000004
-0.4772857 0.037242041
-0.4762857 0.037124075
-0.4752857 0.037000427
-0.4742857 0.036870991
-0.4732857 0.036735664
-0.4722857 0.036594353
-0.4712857 0.036446966
-0.4702857 0.03629342
-0.4692857 0.036133631
-0.4682857 0.035967518
-0.4672857 0.035795008
-0.4662857 0.035616019
-0.4652857 0.035430479
-0.4642857 0.035238313
-0.4632857 0.035039442999999997
-0.4622857 0.034833793
-0.4612857 0.034621274
-0.4602857 0.034401796000000005
-0.4592857 0.03417526
-0.4582857 0.033941562
-0.4572857 0.033700591
-0.4562857 0.033452237
-0.4552857 0.033196379
-0.4542857 0.032932896
-0.4532857 0.032661669000000004
-0.4522857 0.032382578
-0.4512857 0.032095503
-0.4502857 0.031800332
-0.4492857 0.031496957
-0.4482857 0.031185272
-0.4472857 0.030865191
-0.4462857 0.030536620999999996
-0.4452857 0.030199472999999998
-0.4442857 0.029853673000000004
-0.4432857 0.029499142
-0.4422857 0.029135798
-0.4412857 0.028763566000000004
-0.4402857 0.028382358
-0.4392857 0.027992085
-0.4382857 0.027592646000000002
-0.4372857 0.027183938
-0.4362857 0.026765847000000002
-0.4352857 0.026338251
-0.4342857 0.025901024
-0.4332857 0.025454038
-0.4322857 0.024997164000000002
-0.4312857 0.024530265
-0.4302857 0.024053216
-0.4292857 0.023565884
-0.4282857 0.023068144
-0.4272857 0.022559876
-0.4262857 0.022040965
-0.4252857 0.021511302000000003
-0.4242857 0.020970782
-0.4232857 0.020419304
-0.4222857 0.019856764
-0.4212857 0.019283056
-0.4202857 0.018698072
-0.4192857 0.018101693
-0.4182857 0.017493793
-0.4172857 0.016874238
-0.4162857 0.016242889
-0.4152857 0.015599605
-0.4142857 0.014944242000000002
-0.4132857 0.014276649999999998
-0.4122857 0.013596669000000002
-0.4112857 0.012904138
-0.4102857 0.012198892
-0.4092857 0.011480767999999999
-0.4082857 0.010749607
-0.4072857 0.010005255
-0.4062857 0.0092475573
-0.4052857 0.0084763677
-0.4042857 0.0076915399
-0.4032857 0.006892924999999999
-0.4022857 0.0060803766
-0.4012857 0.0052537478
-0.4002857 0.0044128919
-0.3992857 0.0035576631
-0.3982857 0.0026879157
-0.3972857 0.0018035065
-0.3962857 0.0009042885699999999
-0.3952857 -9.8844204e-06
-0.3942857 -0.0009391616899999999
-0.3932857 -0.0018836969000000001
-0.3922857 -0.0028436469
-0.3912857 -0.0038191763
-0.3902857 -0.0048104532
-0.3892857 -0.0058176407
-0.3882857 -0.0068409062999999996
-0.3872857 -0.0078804194
-0.3862857 -0.0089363464
-0.3852857 -0.010008855
-0.3842857 -0.011098119
-0.3832857 -0.012204314
-0.3822857 -0.01332762
-0.3812857 -0.01446822
-0.3802857 -0.015626282999999998
-0.3792857 -0.016801975
-0.3782857 -0.017995456
-0.3772857 -0.019206885
-0.3762857 -0.020436416
-0.3752857 -0.021684197000000002
-0.3742857 -0.022950386
-0.3732857 -0.024235139000000003
-0.3722857 -0.025538629
-0.3712857 -0.026861025
-0.3702857 -0.028202505
-0.3692857 -0.029563246
-0.3682857 -0.030943428
-0.3672857 -0.032343238
-0.3662857 -0.033762859
-0.3652857 -0.03520248
-0.3642857 -0.036662298999999995
-0.3632857 -0.038142523000000005
-0.3622857 -0.039643343
-0.3612857 -0.041164953
-0.3602857 -0.042707531
-0.3592857 -0.044271245
-0.3582857 -0.045856257
-0.3572857 -0.047462725000000004
-0.3562857 -0.04909082199999999
-0.3552857 -0.050740724
-0.3542857 -0.052412599000000004
-0.3532857 -0.054106629
-0.3522857 -0.055822986
-0.3512857 -0.057561853
-0.3502857 -0.059323414
-0.3492857 -0.061107887
-0.3482857 -0.062915479
-0.3472857 -0.064746442
-0.3462857 -0.066601031
-0.3452857 -0.06847952
-0.3442857 -0.07038216
-0.3432857 -0.0723092
-0.3422857 -0.074260891
-0.3412857 -0.076237472
-0.3402857 -0.078239181
-0.3392857 -0.080266251
-0.3382857 -0.082318916
-0.3372857 -0.084397412
-0.3362857 -0.086501963
-0.3352857 -0.088632765
-0.3342857 -0.090790004
-0.3332857 -0.092973874
-0.3322857 -0.095184543
-0.3312857 -0.09742220900000001
-0.3302857 -0.099687069
-0.3292857 -0.10197933
-0.3282857 -0.10429925
-0.3272857 -0.10664704
-0.3262857 -0.10902297000000001
-0.3252857 -0.11142727
-0.3242857 -0.11386019
-0.3232857 -0.11632198999999999
-0.3222857 -0.1188129
-0.3212857 -0.12133319000000001
-0.3202857 -0.12388315999999999
-0.3192857 -0.12646304
-0.3182857 -0.12907311000000002
-0.3172857 -0.13171363
-0.3162857 -0.13438485
-0.3152857 -0.137087
-0.3142857 -0.13982032
-0.3132857 -0.14258501
-0.3122857 -0.14538132
-0.3112857 -0.14820949
-0.3102857 -0.15106976
-0.3092857 -0.15396237
-0.3082857 -0.15688752
-0.3072857 -0.15984542000000002
-0.3062857 -0.16283625999999998
-0.3052857 -0.16586025999999998
-0.3042857 -0.16891765
-0.3032857 -0.17200866
-0.3022857 -0.17513352
-0.3012857 -0.17829250000000002
-0.3002857 -0.18148583000000001
-0.2992857 -0.18471377
-0.2982857 -0.18797657
-0.2972857 -0.19127447
-0.2962857 -0.19460776
-0.2952857 -0.19797668999999998
-0.2942857 -0.20138156000000001
-0.2932857 -0.20482262999999998
-0.2922857 -0.20830017
-0.2912857 -0.21181444
-0.2902857 -0.21536571
-0.2892857 -0.21895424000000002
-0.2882857 -0.22258019999999998
-0.2872857 -0.22624381999999998
-0.2862857 -0.22994530999999999
-0.2852857 -0.23368489999999997
-0.2842857 -0.23746286
-0.2832857 -0.24127943999999998
-0.2822857 -0.24513486
-0.2812857 -0.24902937
-0.2802857 -0.25296321
-0.2792857 -0.25693657999999997
-0.2782857 -0.26094974
-0.2772857 -0.26500302
-0.2762857 -0.26909672
-0.2752857 -0.27323114
-0.2742857 -0.27740663
-0.2732857 -0.28162347000000004
-0.2722857 -0.28588194
-0.2712857 -0.29018233
-0.2702857 -0.29452485
-0.2692857 -0.29890982
-0.2682857 -0.30333749
-0.2672857 -0.30780819000000004
-0.2662857 -0.31232219
-0.2652857 -0.31687978
-0.2642857 -0.32148117
-0.2632857 -0.32612656
-0.2622857 -0.33081619
-0.2612857 -0.33555031
-0.2602857 -0.34032923000000004
-0.2592857 -0.34515329
-0.2582857 -0.35002285
-0.2572857 -0.35493822999999997
-0.2562857 -0.35989971
-0.2552857 -0.3649076
-0.2542857 -0.36996217
-0.2532857 -0.37506376
-0.2522857 -0.38021272
-0.2512857 -0.38540936
-0.2502857 -0.39065406
-0.2492857 -0.39594714000000003
-0.2482857 -0.40128888
-0.2472857 -0.40667956
-0.2462857 -0.41211941
-0.2452857 -0.41760866999999996
-0.2442857 -0.42314767000000003
-0.2432857 -0.42873668000000004
-0.2422857 -0.43437602000000003
-0.2412857 -0.44006597999999997
-0.2402857 -0.44580693
-0.2392857 -0.45159911
-0.2382857 -0.45744282999999997
-0.2372857 -0.46333833999999996
-0.2362857 -0.4692859
-0.2352857 -0.47528581000000003
-0.2342857 -0.48133843
-0.2332857 -0.48744408
-0.2322857 -0.49360315
-0.2312857 -0.49981601000000003
-0.2302857 -0.50608297
-0.2292857 -0.51240427
-0.2282857 -0.5187802499999999
-0.2272857 -0.52521108
-0.2262857 -0.53169704
-0.2252857 -0.53823851
-0.2242857 -0.54483586
-0.2232857 -0.55148937
-0.2222857 -0.5581993599999999
-0.2212857 -0.56496602
-0.2202857 -0.5717895500000001
-0.2192857 -0.5786702
-0.2182857 -0.58560818
-0.2172857 -0.5926038100000001
-0.2162857 -0.59965733
-0.2152857 -0.60676904
-0.2142857 -0.6139393400000001
-0.2132857 -0.62116841
-0.2122857 -0.62845657
-0.2112857 -0.6358040500000001
-0.2102857 -0.64321104
-0.2092857 -0.65067783
-0.2082857 -0.65820469
-0.2072857 -0.66579194
-0.2062857 -0.67344001
-0.2052857 -0.68114926
-0.2042857 -0.68891994
-0.2032857 -0.69675231
-0.2022857 -0.70464662
-0.2012857 -0.71260314
-0.2002857 -0.7206222
-0.1992857 -0.72870417
-0.1982857 -0.73684929
-0.1972857 -0.74505787
-0.1962857 -0.75333016
-0.1952857 -0.76166629
-0.1942857 -0.77006649
-0.1932857 -0.77853096
-0.1922857 -0.78705996
-0.1912857 -0.79565383
-0.1902857 -0.80431281
-0.1892857 -0.81303725
-0.1882857 -0.82182754
-0.1872857 -0.83068395
-0.1862857 -0.8396067700000001
-0.1852857 -0.8485962600000001
-0.1842857 -0.8576527199999999
-0.1832857 -0.86677643
-0.1822857 -0.87596783
-0.1812857 -0.88522723
-0.1802857 -0.8945548899999999
-0.1792857 -0.9039511
-0.1782857 -0.9134161300000001
-0.1772857 -0.92295008
-0.1762857 -0.93255332
-0.1752857 -0.94222603
-0.1742857 -0.9519685099999999
-0.1732857 -0.9617812
-0.1722857 -0.9716643
-0.1712857 -0.9816180000000001
-0.1702857 -0.99164257
-0.1692857 -1.0017382
-0.1682857 -1.0119052
-0.1672857 -1.0221437
-0.1662857 -1.032454
-0.1652857 -1.0428364
-0.1642857 -1.0532913
-0.1632857 -1.063819
-0.1622857 -1.0744197
-0.1612857 -1.0850937999999999
-0.1602857 -1.0958413999999999
-0.1592857 -1.1066626
-0.1582857 -1.1175578
-0.1572857 -1.1285271
-0.1562857 -1.1395711
-0.1552857 -1.1506899
-0.1542857 -1.1618839
-0.1532857 -1.1731533
-0.1522857 -1.1844983
-0.1512857 -1.195919
-0.1502857 -1.2074154
-0.1492857 -1.2189877
-0.1482857 -1.2306363
-0.1472857 -1.2423617
-0.1462857 -1.2541641
-0.1452857 -1.2660438
-0.1442857 -1.2780012
-0.1432857 -1.2900362
-0.1422857 -1.302149
-0.1412857 -1.3143396
-0.1402857 -1.3266083
-0.1392857 -1.3389554
-0.1382857 -1.3513812
-0.1372857 -1.3638861
-0.1362857 -1.3764702
-0.1352857 -1.3891337
-0.1342857 -1.4018765
-0.1332857 -1.4146987
-0.1322857 -1.4276005
-0.1312857 -1.4405820999999999
-0.1302857 -1.4536436
-0.1292857 -1.4667855
-0.1282857 -1.480008
-0.1272857 -1.4933115000000001
-0.1262857 -1.5066961
-0.1252857 -1.5201619
-0.1242857 -1.5337089
-0.1232857 -1.5473372
-0.1222857 -1.5610471000000001
-0.1212857 -1.5748389
-0.1202857 -1.5887126
-0.1192857 -1.6026687000000002
-0.1182857 -1.6167074
-0.1172857 -1.6308291
-0.1162857 -1.6450335999999999
-0.1152857 -1.6593212
-0.1142857 -1.6736920999999998
-0.1132857 -1.6881462
-0.1122857 -1.702684
-0.1112857 -1.7173056999999998
-0.1102857 -1.7320117
-0.1092857 -1.7468020000000002
-0.1082857 -1.7616769
-0.1072857 -1.7766362
-0.1062857 -1.7916799
-0.1052857 -1.8068081
-0.1042857 -1.8220207
-0.1032857 -1.8373182
-0.1022857 -1.8527007000000002
-0.1012857 -1.8681685
-0.1002857 -1.8837217
-9.9285714E-02 -1.8993603000000001
-9.8285712E-02 -1.9150844
-9.7285718E-02 -1.9308941
-9.6285716E-02 -1.9467895999999998
-9.5285714E-02 -1.9627710999999999
-9.4285712E-02 -1.9788386000000002
-9.3285717E-02 -1.9949928
-9.2285715E-02 -2.0112334
-9.1285713E-02 -2.0275606
-9.0285711E-02 -2.043974
-8.9285716E-02 -2.0604739
-8.8285714E-02 -2.0770604
-8.7285712E-02 -2.0937333
-8.6285718E-02 -2.1104928
-8.5285716E-02 -2.1273391
-8.4285714E-02 -2.1442721000000002
-8.3285712E-02 -2.1612915999999998
-8.2285717E-02 -2.1783976
-8.1285715E-02 -2.1955898
-8.0285713E-02 -2.2128683
-7.9285711E-02 -2.2302333
-7.8285716E-02 -2.2476852
-7.7285714E-02 -2.265224
-7.6285712E-02 -2.2828501
-7.5285718E-02 -2.3005630999999997
-7.4285716E-02 -2.3183626999999998
-7.3285714E-02 -2.3362488
-7.2285712E-02 -2.3542213999999997
-7.1285717E-02 -2.3722809000000002
-7.0285715E-02 -2.3904271
-6.9285713E-02 -2.4086606
-6.8285711E-02 -2.4269812
-6.7285717E-02 -2.445389
-6.6285715E-02 -2.4638835
-6.5285712E-02 -2.4824645
-6.4285718E-02 -2.5011318
-6.3285716E-02 -2.5198853
-6.2285714E-02 -2.5387255
-6.1285716E-02 -2.5576528
-6.0285714E-02 -2.5766668999999998
-5.9285715E-02 -2.5957678
-5.8285713E-02 -2.614955
-5.7285715E-02 -2.6342282000000004
-5.6285713E-02 -2.6535869
-5.5285715E-02 -2.6730308000000003
-5.4285713E-02 -2.6925601
-5.3285714E-02 -2.7121752999999997
-5.2285716E-02 -2.7318766
-5.1285714E-02 -2.7516641
-5.0285716E-02 -2.7715376
-4.9285714E-02 -2.7914966
-4.8285715E-02 -2.8115405
-4.7285713E-02 -2.8316689999999998
-4.6285715E-02 -2.851882
-4.5285713E-02 -2.8721796
-4.4285715E-02 -2.8925622
-4.3285713E-02 -2.9130302
-4.2285714E-02 -2.9335838
-4.1285716E-02 -2.9542224
-4.0285714E-02 -2.9749457
-3.9285716E-02 -2.9957531
-3.8285714E-02 -3.016644
-3.7285715E-02 -3.0376183
-3.6285713E-02 -3.058676
-3.5285715E-02 -3.0798178
-3.4285713E-02 -3.1010441
-3.3285715E-02 -3.1223547000000003
-3.2285713E-02 -3.1437494000000004
-3.1285714E-02 -3.1652272000000004
-3.0285714E-02 -3.1867872999999998
-2.9285714E-02 -3.2084297
-2.8285714E-02 -3.2301537999999996
-2.7285714E-02 -3.2519601000000002
-2.6285714E-02 -3.2738492
-2.5285713E-02 -3.2958213
-2.4285715E-02 -3.3178762
-2.3285715E-02 -3.3400133
-2.2285715E-02 -3.3622316999999997
-2.1285715E-02 -3.3845302
-2.0285714E-02 -3.4069084
-1.9285714E-02 -3.4293658999999996
-1.8285714E-02 -3.4519035000000002
-1.7285714E-02 -3.4745216
-1.6285714E-02 -3.4972202
-1.5285715E-02 -3.5199992
-1.4285714E-02 -3.5428576000000005
-1.3285714E-02 -3.5657946000000003
-1.2285714E-02 -3.5888090999999998
-1.1285714E-02 -3.6119007
-1.0285715E-02 -3.6350689999999997
-9.2857145E-03 -3.6583148000000003
-8.2857143E-03 -3.6816388
-7.2857141E-03 -3.7050411
-6.2857145E-03 -3.7285209
-5.2857143E-03 -3.7520765999999997
-4.2857141E-03 -3.7757073
-3.2857142E-03 -3.799412
-2.2857143E-03 -3.8231909
-1.2857143E-03 -3.8470440000000004
-2.8571428E-04 -3.8709715
7.1428571E-04 -3.8949738999999997
1.7142857E-03 -3.9190511999999997
2.7142856E-03 -3.9432026000000002
3.7142858E-03 -3.9674270999999997
4.7142855E-03 -3.9917230999999997
5.7142857E-03 -4.0160898
6.7142858E-03 -4.040527
7.7142855E-03 -4.065034499999999
8.7142857E-03 -4.0896129000000006
9.7142858E-03 -4.114262
1.0714286E-02 -4.1389823
1.1714286E-02 -4.1637726
1.2714285E-02 -4.1886318
1.3714286E-02 -4.2135589
1.4714286E-02 -4.2385526
1.5714286E-02 -4.263613
1.6714286E-02 -4.2887401
1.7714286E-02 -4.313934199999999
1.8714286E-02 -4.3391958
1.9714287E-02 -4.3645244
2.0714285E-02 -4.389919300000001
2.1714285E-02 -4.4153795
2.2714285E-02 -4.4409029
2.3714285E-02 -4.466488200000001
2.4714286E-02 -4.492135299999999
2.5714286E-02 -4.5178443
2.6714286E-02 -4.5436159
2.7714286E-02 -4.5694504
2.8714286E-02 -4.5953475
2.9714286E-02 -4.621305700000001
3.0714286E-02 -4.647323500000001
3.1714287E-02 -4.6733994
3.2714285E-02 -4.699532700000001
3.3714287E-02 -4.7257229999999995
3.4714285E-02 -4.7519706
3.5714287E-02 -4.778276
3.6714286E-02 -4.8046388
3.7714284E-02 -4.8310589
3.8714286E-02 -4.8575345
3.9714284E-02 -4.8840646
4.0714286E-02 -4.9106468
4.1714285E-02 -4.9372803
4.2714287E-02 -4.963964600000001
4.3714285E-02 -4.990700599999999
4.4714287E-02 -5.0174888
4.5714285E-02 -5.0443292
4.6714287E-02 -5.0712209
4.7714286E-02 -5.098163
4.8714284E-02 -5.1251538
4.9714286E-02 -5.152192299999999
5.0714284E-02 -5.1792771
5.1714286E-02 -5.2064065
5.2714285E-02 -5.2335814
5.3714287E-02 -5.2608013
5.4714285E-02 -5.288066000000001
5.5714287E-02 -5.3153749999999995
5.6714285E-02 -5.3427264
5.7714287E-02 -5.3701185
5.8714285E-02 -5.3975493
5.9714288E-02 -5.4250181
6.0714286E-02 -5.4525245
6.1714284E-02 -5.480069299999999
6.2714286E-02 -5.5076525
6.3714288E-02 -5.535273999999999
6.4714283E-02 -5.5629328
6.5714285E-02 -5.5906277
6.6714287E-02 -5.6183562
6.7714289E-02 -5.6461167
6.8714283E-02 -5.6739084
6.9714285E-02 -5.7017311
7.0714287E-02 -5.7295855
7.1714282E-02 -5.757471499999999
7.2714284E-02 -5.7853885
7.3714286E-02 -5.8133349
7.4714288E-02 -5.841308499999999
7.5714283E-02 -5.869307
7.6714285E-02 -5.897329
7.7714287E-02 -5.925374499999999
7.8714289E-02 -5.953443399999999
7.9714283E-02 -5.9815362
8.0714285E-02 -6.0096525
8.1714287E-02 -6.0377911
8.2714289E-02 -6.0659505000000005
8.3714284E-02 -6.0941285999999995
8.4714286E-02 -6.1223239
8.5714288E-02 -6.1505351
8.6714283E-02 -6.1787616
8.7714285E-02 -6.2070031
8.8714287E-02 -6.235259800000001
8.9714289E-02 -6.2635317
9.0714283E-02 -6.291817099999999
9.1714285E-02 -6.3201152
9.2714287E-02 -6.3484229
9.3714289E-02 -6.3767396000000005
9.4714284E-02 -6.4050636999999995
9.5714286E-02 -6.433394600000001
9.6714288E-02 -6.461731299999999
9.7714283E-02 -6.4900747999999995
9.8714285E-02 -6.518425
9.9714287E-02 -6.546780500000001
0.1007143 -6.575138899999999
0.1017143 -6.6034973
0.1027143 -6.631854199999999
0.1037143 -6.6602074
0.1047143 -6.6885576
0.1057143 -6.7169039999999995
0.1067143 -6.7452475
0.1077143 -6.7735881
0.1087143 -6.801924099999999
0.1097143 -6.8302527
0.1107143 -6.8585724
0.1117143 -6.8868816
0.1127143 -6.915178099999999
0.1137143 -6.9434628
0.1147143 -6.9717348
0.1157143 -6.9999948000000005
0.1167143 -7.0282415
0.1177143 -7.0564725
0.1187143 -7.0846856
0.1197143 -7.1128786
0.1207143 -7.14105
0.1217143 -7.1691982
0.1227143 -7.1973234
0.1237143 -7.2254255
0.1247143 -7.2535053000000005
0.1257143 -7.2815605
0.1267143 -7.3095894999999995
0.1277143 -7.337589599999999
0.1287143 -7.3655576
0.1297143 -7.3934928
0.1307143 -7.4213944000000005
0.1317143 -7.4492617999999995
0.1327143 -7.477095
0.1337143 -7.5048938
0.1347143 -7.532656899999999
0.1357143 -7.560382000000001
0.1367143 -7.5880662
0.1377143 -7.615706299999999
0.1387143 -7.643300999999999
0.1397143 -7.6708496
0.1407143 -7.6983541
0.1417143 -7.725813199999999
0.1427143 -7.7532269000000005
0.1437143 -7.780592899999999
0.1447143 -7.807908199999999
0.1457143 -7.8351698999999995
0.1467143 -7.8623764
0.1477143 -7.8895271000000005
0.1487143 -7.9166211
0.1497143 -7.9436593
0.1507143 -7.9706401
0.1517143 -7.9975627
0.1527143 -8.024424300000002
0.1537143 -8.0512233
0.1547143 -8.0779567
0.1557143 -8.1046224
0.1567143 -8.1312194
0.1577143 -8.1577487
0.1587143 -8.1842095
0.1597143 -8.2106009
0.1607143 -8.236921599999999
0.1617143 -8.26317
0.1627143 -8.289342399999999
0.1637143 -8.315436499999999
0.1647143 -8.341451699999999
0.1657143 -8.3673865
0.1667143 -8.39324
0.1677143 -8.4190115
0.1687143 -8.4447004
0.1697143 -8.470305100000001
0.1707143 -8.4958233
0.1717143 -8.5212514
0.1727143 -8.5465886
0.1737143 -8.5718326
0.1747143 -8.5969836
0.1757143 -8.6220413
0.1767143 -8.6470053
0.1777143 -8.6718753
0.1787143 -8.69665
0.1797143 -8.7213255
0.1807143 -8.745900500000001
0.1817143 -8.770372
0.1827143 -8.7947376
0.1837143 -8.8189974
0.1847143 -8.8431507
0.1857143 -8.867196
0.1867143 -8.8911325
0.1877143 -8.9149587
0.1887143 -8.9386724
0.1897143 -8.9622706
0.1907143 -8.9857519
0.1917143 -9.0091147
0.1927143 -9.0323582
0.1937143 -9.0554819
0.1947143 -9.0784848
0.1957143 -9.101366299999999
0.1967143 -9.1241241
0.1977143 -9.1467552
0.1987143 -9.1692567
0.1997143 -9.191627800000001
0.2007143 -9.213867
0.2017143 -9.2359729
0.2027143 -9.2579462
0.2037143 -9.2797853
0.2047143 -9.3014896
0.2057143 -9.323056000000001
0.2067143 -9.3444832
0.2077143 -9.3657695
0.2087143 -9.386912
0.2097143 -9.407910699999999
0.2107143 -9.4287641
0.2117143 -9.4494708
0.2127143 -9.4700307
0.2137143 -9.49044
0.2147143 -9.5106982
0.2157143 -9.5308013
0.2167143 -9.550748
0.2177143 -9.5705368
0.2187143 -9.590166799999999
0.2197143 -9.6096374
0.2207143 -9.6289486
0.2217143 -9.648098099999999
0.2227143 -9.6670836
0.2237143 -9.685903
0.2247143 -9.7045548
0.2257143 -9.7230375
0.2267143 -9.7413495
0.2277143 -9.7594909
0.2287143 -9.7774595
0.2297143 -9.7952545
0.2307143 -9.8128729
0.2317143 -9.8303124
0.2327143 -9.847570999999999
0.2337143 -9.864647699999999
0.2347143 -9.8815411
0.2357143 -9.8982498
0.2367143 -9.9147722
0.2377143 -9.9311069
0.2387143 -9.9472538
0.2397143 -9.963212200000001
0.2407143 -9.9789798
0.2417143 -9.9945545
0.2427143 -10.00993
0.2437143 -10.02512
0.2447143 -10.040109999999999
0.2457143 -10.05489
0.2467143 -10.06948
0.2477143 -10.083870000000001
0.2487143 -10.09805
0.2497143 -10.112029999999999
0.2507143 -10.1258
0.2517143 -10.13936
0.2527143 -10.15272
0.2537143 -10.16586
0.2547143 -10.17879
0.2557143 -10.19151
0.2567143 -10.20402
0.2577143 -10.2163
0.2587143 -10.22837
0.2597143 -10.24023
0.2607143 -10.25186
0.2617143 -10.263269999999999
0.2627143 -10.27445
0.2637143 -10.28541
0.2647143 -10.296149999999999
0.2657143 -10.306650000000001
0.2667143 -10.316930000000001
0.2677143 -10.326970000000001
0.2687143 -10.33679
0.2697143 -10.34637
0.2707143 -10.35572
0.2717143 -10.36483
0.2727143 -10.3737
0.2737143 -10.38233
0.2747143 -10.39073
0.2757143 -10.39888
0.2767143 -10.406799999999999
0.2777143 -10.414470000000001
0.2787143 -10.421890000000001
0.2797143 -10.42907
0.2807143 -10.436
0.2817143 -10.44268
0.2827143 -10.449110000000001
0.2837143 -10.45528
0.2847143 -10.46121
0.2857143 -10.46688
0.2867143 -10.47229
0.2877143 -10.477450000000001
0.2887143 -10.48235
0.2897143 -10.48699
0.2907143 -10.49137
0.2917143 -10.49548
0.2927143 -10.49933
0.2937143 -10.50292
0.2947143 -10.50625
0.2957143 -10.50931
0.2967143 -10.51211
0.2977143 -10.51463
0.2987143 -10.51689
0.2997143 -10.51887
0.3007143 -10.52058
0.3017143 -10.52201
0.3027143 -10.52317
0.3037143 -10.52405
0.3047143 -10.524659999999999
0.3057143 -10.524989999999999
0.3067143 -10.525039999999999
0.3077143 -10.52481
0.3087143 -10.52429
0.3097143 -10.5235
0.3107143 -10.52242
0.3117143 -10.52106
0.3127143 -10.51941
0.3137143 -10.517479999999999
0.3147143 -10.51526
0.3157143 -10.51276
0.3167143 -10.50996
0.3177143 -10.50687
0.3187143 -10.50348
0.3197143 -10.49981
0.3207143 -10.49584
0.3217143 -10.49158
0.3227143 -10.48702
0.3237143 -10.48217
0.3247143 -10.47702
0.3257143 -10.47157
0.3267143 -10.46582
0.3277143 -10.45977
0.3287143 -10.45342
0.3297143 -10.446769999999999
0.3307143 -10.43981
0.3317143 -10.43256
0.3327143 -10.424990000000001
0.3337143 -10.41713
0.3347143 -10.40895
0.3357143 -10.40046
0.3367143 -10.39167
0.3377143 -10.38256
0.3387143 -10.37315
0.3397143 -10.36343
0.3407143 -10.3534
0.3417143 -10.34306
0.3427143 -10.33241
0.3437143 -10.32145
0.3447143 -10.310170000000001
0.3457143 -10.29857
0.3467143 -10.28666
0.3477143 -10.27444
0.3487143 -10.2619
0.3497143 -10.24906
0.3507143 -10.23589
0.3517143 -10.2224
0.3527143 -10.20859
0.3537143 -10.19446
0.3547143 -10.180010000000001
0.3557143 -10.16524
0.3567143 -10.15015
0.3577143 -10.13474
0.3587143 -10.119019999999999
0.3597143 -10.10297
0.3607143 -10.08659
0.3617143 -10.06989
0.3627143 -10.052859999999999
0.3637143 -10.0355
0.3647143 -10.01783
0.3657143 -9.9998273
0.3667143 -9.9815071
0.3677143 -9.9628627
0.3687143 -9.9438921
0.3697143 -9.9245928
0.3707143 -9.9049635
0.3717143 -9.8850057
0.3727143 -9.8647207
0.3737143 -9.8441109
0.3747143 -9.8231763
0.3757143 -9.801915999999999
0.3767143 -9.7803287
0.3777143 -9.7584121
0.3787143 -9.7361639
0.3797143 -9.7135842
0.3807143 -9.6906744
0.3817143 -9.667435300000001
0.3827143 -9.6438691
0.3837143 -9.619975799999999
0.3847143 -9.5957547
0.3857143 -9.5712051
0.3867143 -9.5463246
0.3877143 -9.521112599999999
0.3887143 -9.4955698
0.3897143 -9.4696976
0.3907143 -9.4434969
0.3917143 -9.4169691
0.3927143 -9.390115
0.3937143 -9.3629338
0.3947143 -9.3354225
0.3957143 -9.307579
0.3967143 -9.2794031
0.3977143 -9.250894899999999
0.3987143 -9.2220567
0.3997143 -9.192889899999999
0.4007143 -9.1633961
0.4017143 -9.1335759
0.4027143 -9.1034293
0.4037143 -9.0729542
0.4047143 -9.0421505
0.4057143 -9.0110168
0.4067143 -8.9795537
0.4077143 -8.9477643
0.4087143 -8.9156501
0.4097143 -8.8832133
0.4107143 -8.850453
0.4117143 -8.817368
0.4127143 -8.7839566
0.4137143 -8.750216700000001
0.4147143 -8.7161489
0.4157143 -8.6817548
0.4167143 -8.6470366
0.4177143 -8.611997200000001
0.4187143 -8.5766383
0.4197143 -8.5409597
0.4207143 -8.5049607
0.4217143 -8.4686391
0.4227143 -8.4319934
0.4237143 -8.3950251
0.4247143 -8.3577365
0.4257143 -8.3201304
0.4267143 -8.2822092
0.4277143 -8.2439736
0.4287143 -8.2054235
0.4297143 -8.1665561
0.4307143 -8.1273705
0.4317143 -8.0878668
0.4327143 -8.0480471
0.4337143 -8.0079131
0.4347143 -7.9674676
0.4357143 -7.926712900000001
0.4367143 -7.8856491
0.4377143 -7.8442767
0.4387143 -7.8025952
0.4397143 -7.7606037
0.4407143 -7.7183031
0.4417143 -7.6756939
0.4427143 -7.632778599999999
0.4437143 -7.5895592999999995
0.4447143 -7.5460373999999995
0.4457143 -7.502214599999999
0.4467143 -7.4580908
0.4477143 -7.4136652
0.4487143 -7.3689379
0.4497143 -7.3239096
0.4507143 -7.278581000000001
0.4517143 -7.2329558
0.4527143 -7.1870364
0.4537143 -7.140824899999999
0.4547143 -7.0943221
0.4557143 -7.047528799999999
0.4567143 -7.0004447999999995
0.4577143 -6.9530688
0.4587143 -6.9054008
0.4597143 -6.857442900000001
0.4607143 -6.8091974
0.4617143 -6.760667300000001
0.4627143 -6.711854000000001
0.4637143 -6.6627592
0.4647143 -6.6133834
0.4657143 -6.5637267999999995
0.4667143 -6.5137893
0.4677143 -6.4635724
0.4687143 -6.413076800000001
0.4697143 -6.362306299999999
0.4707143 -6.311263100000001
0.4717143 -6.259951
0.4727143 -6.2083702999999995
0.4737143 -6.156522
0.4747143 -6.1044063
0.4757143 -6.0520235
0.4767143 -5.9993739999999995
0.4777143 -5.9464596
0.4787143 -5.8932818
0.4797143 -5.8398433
0.4807143 -5.7861462
0.4817143 -5.7321925
0.4827143 -5.6779828
0.4837143 -5.6235176
0.4847143 -5.5687979
0.4857143 -5.5138253
0.4867143 -5.4586016
0.4877143 -5.403129799999999
0.4887143 -5.3474132
0.4897143 -5.2914556
0.4907143 -5.2352585
0.4917143 -5.1788233
0.4927143 -5.1221505
0.4937143 -5.06524
0.4947143 -5.0080922
0.4957143 -4.9507085
0.4967143 -4.8930913
0.4977143 -4.8352435
0.4987143 -4.7771681
0.4997143 -4.7188673
0.5007143 -4.6603426
0.5017143 -4.6015948
0.5027143 -4.5426242
0.5037143 -4.4834323000000005
0.5047143 -4.4240218
0.5057143 -4.3643951
0.5067143 -4.3045565
0.5077143 -4.2445086
0.5087143 -4.1842546
0.5097143 -4.1237962
0.5107143 -4.0631335
0.5117143 -4.0022667
0.5127143 -3.9411969
0.5137143 -3.8799249000000002
0.5147143 -3.8184538
0.5157143 -3.7567869
0.5167143 -3.6949273
0.5177143 -3.6328785000000003
0.5187143 -3.5706423000000003
0.5197143 -3.5082205999999996
0.5207143 -3.4456145
0.5217143 -3.3828251
0.5227143 -3.3198547
0.5237143 -3.2567058
0.5247143 -3.1933818
0.5257143 -3.1298865
0.5267143 -3.0662227
0.5277143 -3.0023921
0.5287143 -2.9383955999999998
0.5297143 -2.8742338
0.5307143 -2.8099073
0.5317143 -2.7454177
0.5327143 -2.6807679
0.5337143 -2.615962
0.5347143 -2.5510041
0.5357143 -2.4858978
0.5367143 -2.4206453999999997
0.5377143 -2.3552489
0.5387143 -2.2897089
0.5397143 -2.2240261
0.5407143 -2.1582019
0.5417143 -2.0922383
0.5427143 -2.0261392
0.5437143 -1.9599084
0.5447143 -1.8935492000000003
0.5457143 -1.827064
0.5467143 -1.7604537
0.5477143 -1.6937187
0.5487143 -1.6268596
0.5497143 -1.5598792000000001
0.5507143 -1.4927809
0.5517143 -1.4255697
0.5527143 -1.3582505999999999
0.5537143 -1.2908279
0.5547143 -1.2233041999999998
0.5557143 -1.1556804999999999
0.5567143 -1.0879571
0.5577143 -1.0201341
0.5587143 -0.95221279
0.5597143 -0.88419607
0.5607143 -0.8160878899999999
0.5617143 -0.74789245
0.5627143 -0.6796132300000001
0.5637143 -0.61125252
0.5647143 -0.54281135
0.5657143 -0.47429050000000006
0.5667143 -0.40569081999999995
0.5677143 -0.3370146
0.5687143 -0.268266
0.5697143 -0.1994502
0.5707143 -0.1305724
0.5717143 -0.061636964999999995
0.5727143 0.007353739099999999
0.5737143 0.07639926
0.5747143 0.14550003
0.5757143 0.21465630000000002
0.5767143 0.28386705
0.5777143 0.35312893
0.5787143 0.42243702
0.5797143 0.49178577
0.5807143 0.5611705100000001
0.5817143 0.63058841
0.5827143 0.7000380700000001
0.5837143 0.76951925
0.5847143 0.8390316700000001
0.5857143 0.9085739
0.5867143 0.97814249
0.5877143 1.0477322
0.5887143 1.1173369
0.5897143 1.1869525
0.5907143 1.2565757
0.5917143 1.3262063
0.5927143 1.3958449
0.5937143 1.4654919
0.5947143 1.5351458
0.5957143 1.6048033
0.5967143 1.6744582000000001
0.5977143 1.7441036
0.5987143 1.8137347000000001
0.5997143 1.8833492
0.6007143 1.9529471
0.6017143 2.0225294000000003
0.6027143 2.092097
0.6037143 2.1616485
0.6047143 2.2311796
0.6057143 2.3006842
0.6067143 2.3701562
0.6077143 2.4395911
0.6087143 2.5089869
0.6097143 2.5783442
0.6107143 2.6476644
0.6117143 2.7169475
0.6127143 2.7861908
0.6137143 2.8553892000000003
0.6147143 2.9245360000000002
0.6157143 2.9936248
0.6167143 3.0626521
0.6177143 3.1316161
0.6187143 3.2005176000000004
0.6197143 3.2693571999999995
0.6207143 3.3381354
0.6217143 3.4068488
0.6227143 3.4754936
0.6237143 3.5440639000000003
0.6247143 3.6125551999999996
0.6257143 3.6809634
0.6267143 3.7492875000000003
0.6277143 3.8175280999999996
0.6287143 3.8856857000000002
0.6297143 3.9537583
0.6307143 4.0217433
0.6317143 4.089636
0.6327143 4.1574311
0.6337143 4.225123699999999
0.6347143 4.2927112
0.6357143 4.3601923000000005
0.6367143 4.4275675
0.6377143 4.4948373
0.6387143 4.5620002
0.6397143 4.629051700000001
0.6407143 4.6959873
0.6417143 4.7628023
0.6427143 4.8294913
0.6437143 4.8960526
0.6447143 4.9624845
0.6457143 5.0287876
0.6467143 5.0949611
0.6477143 5.1610038
0.6487143 5.2269127
0.6497143 5.2926842
0.6507143 5.3583141
0.6517143 5.4237991999999995
0.6527143 5.489137
0.6537143 5.554325899999999
0.6547143 5.6193665
0.6557143 5.6842569
0.6567143 5.7489969
0.6577143 5.8135848
0.6587143 5.8780178
0.6597143 5.942291
0.6607143 6.0063987999999995
0.6617143 6.0703367
0.6627143 6.1341029
0.6637143 6.1976958
0.6647143 6.2611155
0.6657143 6.324362799999999
0.6667143 6.3874364
0.6677143 6.4503342
0.6687143 6.5130509000000005
0.6697143 6.5755822
0.6707143 6.637925699999999
0.6717143 6.7000806
0.6727143 6.762046400000001
0.6737143 6.8238251
0.6747143 6.8854161
0.6757143 6.946816999999999
0.6767143 7.008022799999999
0.6777143 7.0690289
0.6787143 7.1298294
0.6797143 7.190422000000001
0.6807143 7.2508052
0.6817143 7.3109813
0.6827143 7.370951000000001
0.6837143 7.4307144
0.6847143 7.4902706
0.6857143 7.549615899999999
0.6867143 7.608746
0.6877143 7.667657
0.6887143 7.7263452
0.6897143 7.784809900000001
0.6907143 7.843051099999999
0.6917143 7.9010673
0.6927143 7.958857699999999
0.6937143 8.0164202
0.6947143 8.0737516
0.6957143 8.1308484
0.6967143 8.1877075
0.6977143 8.2443282
0.6987143 8.3007097
0.6997143 8.3568528
0.7007143 8.412759
0.7017143 8.4684275
0.7027143 8.5238568
0.7037143 8.579042600000001
0.7047143 8.6339816
0.7057143 8.6886704
0.7067143 8.7431066
0.7077143 8.7972909
0.7087143 8.8512242
0.7097143 8.9049056
0.7107143 8.9583345
0.7117143 9.0115093
0.7127143 9.064427
0.7137143 9.1170847
0.7147143 9.1694795
0.7157143 9.2216104
0.7167143 9.2734776
0.7177143 9.325080400000001
0.7187143 9.3764186
0.7197143 9.4274901
0.7207143 9.4782941
0.7217143 9.5288284
0.7227143 9.579093
0.7237143 9.6290872
0.7247143 9.6788101
0.7257143 9.728261100000001
0.7267143 9.7774394
0.7277143 9.8263428
0.7287143 9.8749697
0.7297143 9.9233188
0.7307143 9.971389199999999
0.7317143 10.01918
0.7327143 10.066690000000001
0.7337143 10.11392
0.7347143 10.16086
0.7357143 10.20752
0.7367143 10.2539
0.7377143 10.299999999999999
0.7387143 10.34581
0.7397143 10.39133
0.7407143 10.43657
0.7417143 10.48152
0.7427143 10.52619
0.7437143 10.57057
0.7447143 10.61467
0.7457143 10.658470000000001
0.7467143 10.70199
0.7477143 10.74521
0.7487143 10.78815
0.7497143 10.83079
0.7507143 10.873140000000001
0.7517143 10.915189999999999
0.7527143 10.95696
0.7537143 10.998429999999999
0.7547143 11.03961
0.7557143 11.08049
0.7567143 11.12108
0.7577143 11.16137
0.7587143 11.201369999999999
0.7597143 11.24107
0.7607143 11.280479999999999
0.7617143 11.31959
0.7627143 11.35841
0.7637143 11.39693
0.7647143 11.43515
0.7657143 11.47308
0.7667143 11.51071
0.7677143 11.54805
0.7687143 11.585090000000001
0.7697143 11.62184
0.7707143 11.658290000000001
0.7717143 11.69444
0.7727143 11.7303
0.7737143 11.76586
0.7747143 11.80113
0.7757143 11.83611
0.7767143 11.8708
0.7777143 11.905190000000001
0.7787143 11.93929
0.7797143 11.9731
0.7807143 12.0066
0.7817143 12.03981
0.7827143 12.07273
0.7837143 12.10535
0.7847143 12.13769
0.7857143 12.16974
0.7867143 12.20149
0.7877143 12.23296
0.7887143 12.26412
0.7897143 12.295
0.7907143 12.32558
0.7917143 12.355879999999999
0.7927143 12.38589
0.7937143 12.415610000000001
0.7947143 12.44506
0.7957143 12.47421
0.7967143 12.50308
0.7977143 12.53166
0.7987143 12.55995
0.7997143 12.58796
0.8007143 12.615680000000001
0.8017143 12.64312
0.8027143 12.670290000000001
0.8037143 12.69718
0.8047143 12.72379
0.8057143 12.75012
0.8067143 12.77616
0.8077143 12.80193
0.8087143 12.82742
0.8097143 12.852640000000001
0.8107143 12.87759
0.8117143 12.90227
0.8127143 12.92668
0.8137143 12.950819999999998
0.8147143 12.974689999999999
0.8157143 12.998280000000001
0.8167143 13.02161
0.8177143 13.04466
0.8187143 13.06744
0.8197143 13.089960000000001
0.8207143 13.11223
0.8217143 13.134229999999999
0.8227143 13.15598
0.8237143 13.17746
0.8247143 13.19868
0.8257143 13.219629999999999
0.8267143 13.24034
0.8277143 13.26079
0.8287143 13.281
0.8297143 13.300970000000001
0.8307143 13.32068
0.8317143 13.340150000000001
0.8327143 13.35936
0.8337143 13.378319999999999
0.8347143 13.397039999999999
0.8357143 13.4155
0.8367143 13.433729999999999
0.8377143 13.451730000000001
0.8387143 13.46949
0.8397143 13.48703
0.8407143 13.50432
0.8417143 13.521379999999999
0.8427143 13.538210000000001
0.8437143 13.55481
0.8447143 13.57118
0.8457143 13.58733
0.8467143 13.60326
0.8477143 13.61897
0.8487143 13.63446
0.8497143 13.649729999999998
0.8507143 13.66477
0.8517143 13.67959
0.8527143 13.6942
0.8537143 13.7086
0.8547143 13.722790000000002
0.8557143 13.736780000000001
0.8567143 13.750570000000002
0.8577143 13.76415
0.8587143 13.777519999999999
0.8597143 13.79069
0.8607143 13.80366
0.8617143 13.816429999999999
0.8627143 13.82902
0.8637143 13.841410000000002
0.8647143 13.85361
0.8657143 13.865630000000001
0.8667143 13.87745
0.8677143 13.889090000000001
0.8687143 13.90054
0.8697143 13.9118
0.8707143 13.922889999999999
0.8717143 13.9338
0.8727143 13.94455
0.8737143 13.955129999999999
0.8747143 13.96554
0.8757143 13.975779999999999
0.8767143 13.98586
0.8777143 13.995769999999998
0.8787143 14.005519999999999
0.8797143 14.01511
0.8807143 14.02454
0.8817143 14.033809999999999
0.8827143 14.042940000000002
0.8837143 14.051910000000001
0.8847143 14.060749999999999
0.8857143 14.069429999999999
0.8867143 14.07798
0.8877143 14.086380000000002
0.8887143 14.09465
0.8897143 14.102780000000001
0.8907143 14.110790000000001
0.8917143 14.11866
0.8927143 14.12641
0.8937143 14.134030000000001
0.8947143 14.14152
0.8957143 14.14889
0.8967143 14.15612
0.8977143 14.163239999999998
0.8987143 14.170250000000001
0.8997143 14.17714
0.9007143 14.18393
0.9017143 14.190610000000001
0.9027143 14.197180000000001
0.9037143 14.20364
0.9047143 14.21001
0.9057143 14.216280000000001
0.9067143 14.22246
0.9077143 14.22854
0.9087143 14.23454
0.9097143 14.24044
0.9107143 14.24625
0.9117143 14.25197
0.9127143 14.2576
0.9137143 14.26315
0.9147143 14.268629999999998
0.9157143 14.27404
0.9167143 14.27938
0.9177143 14.284659999999999
0.9187143 14.28988
0.9197143 14.29502
0.9207143 14.300099999999999
0.9217143 14.305109999999999
0.9227143 14.310049999999999
0.9237143 14.314950000000001
0.9247143 14.31979
0.9257143 14.324580000000001
0.9267143 14.329320000000001
0.9277143 14.33401
0.9287143 14.33865
0.9297143 14.343239999999998
0.9307143 14.347779999999998
0.9317143 14.352300000000001
0.9327143 14.35679
0.9337143 14.361260000000001
0.9347143 14.365710000000002
0.9357143 14.37013
0.9367143 14.374519999999999
0.9377143 14.37887
0.9387143 14.38319
0.9397143 14.38748
0.9407143 14.39175
0.9417143 14.39601
0.9427143 14.40027
0.9437143 14.40451
0.9447143 14.40874
0.9457143 14.41296
0.9467143 14.417179999999998
0.9477143 14.42139
0.9487143 14.4256
0.9497143 14.429829999999999
0.9507143 14.434069999999998
0.9517143 14.438329999999999
0.9527143 14.4426
0.9537143 14.44688
0.9547143 14.45116
0.9557143 14.45544
0.9567143 14.45973
0.9577143 14.46405
0.9587143 14.468390000000001
0.9597143 14.472760000000001
0.9607143 14.477170000000001
0.9617143 14.48161
0.9627143 14.486070000000002
0.9637143 14.49056
0.9647143 14.49508
0.9657143 14.49964
0.9667143 14.50424
0.9677143 14.50889
0.9687143 14.51359
0.9697143 14.518329999999999
0.9707143 14.52311
0.9717143 14.52793
0.9727143 14.53279
0.9737143 14.53768
0.9747143 14.54263
0.9757143 14.547640000000001
0.9767143 14.552719999999999
0.9777143 14.557870000000001
0.9787143 14.563080000000001
0.9797143 14.568349999999999
0.9807143 14.57367
0.9817143 14.579049999999999
0.9827143 14.58448
0.9837143 14.58999
0.9847143 14.595569999999999
0.9857143 14.601239999999999
0.9867143 14.60698
0.9877143 14.6128
0.9887143 14.618680000000001
0.9897143 14.62464
0.9907143 14.63066
0.9917143 14.636759999999999
0.9927143 14.642959999999999
0.9937143 14.64925
0.9947143 14.65564
0.9957143 14.662130000000001
0.9967143 14.668700000000001
0.9977143 14.675350000000002
0.9987143 14.682080000000001
0.9997143 14.688880000000001
1.000714 14.69577
1.001714 14.702760000000001
1.002714 14.70985
1.003714 14.71705
1.004714 14.72434
1.005714 14.73173
1.006714 14.73921
1.007714 14.746770000000001
1.008714 14.75443
1.009714 14.762210000000001
1.010714 14.7701
1.011714 14.77811
1.012714 14.78625
1.013714 14.79449
1.014714 14.80283
1.015714 14.81126
1.016714 14.81978
1.017714 14.8284
1.018714 14.837130000000002
1.019714 14.84599
1.020714 14.854980000000001
1.021714 14.86409
1.022714 14.87331
1.023714 14.88265
1.024714 14.89208
1.025714 14.901610000000002
1.026714 14.91126
1.027714 14.92104
1.028714 14.930950000000001
1.029714 14.940999999999999
1.030714 14.95117
1.031714 14.961440000000001
1.032714 14.97181
1.033714 14.98227
1.034714 14.992829999999998
1.035714 15.00351
1.036714 15.0143
1.037714 15.02524
1.038714 15.03631
1.039714 15.04752
1.040714 15.058840000000002
1.041714 15.07026
1.042714 15.08179
1.043714 15.09343
1.044714 15.1052
1.045714 15.1171
1.046714 15.12914
1.047714 15.14132
1.048714 15.15362
1.049714 15.16602
1.050714 15.178510000000001
1.051714 15.191099999999999
1.052714 15.203800000000001
1.053714 15.21661
1.054714 15.229560000000001
1.055714 15.24265
1.056714 15.25587
1.057714 15.2692
1.058714 15.28264
1.059714 15.296180000000001
1.060714 15.309809999999999
1.061714 15.32356
1.062714 15.337419999999998
1.063714 15.351409999999998
1.064714 15.36553
1.065714 15.37977
1.066714 15.39411
1.067714 15.408549999999998
1.068714 15.42307
1.069714 15.43767
1.070714 15.45239
1.071714 15.467210000000001
1.072714 15.48216
1.073714 15.497240000000001
1.074714 15.512419999999999
1.075714 15.52771
1.076714 15.543080000000002
1.077714 15.558530000000001
1.078714 15.57405
1.079714 15.58967
1.080714 15.60539
1.081714 15.62122
1.082714 15.63716
1.083714 15.65319
1.084714 15.6693
1.085714 15.685479999999998
1.086714 15.70173
1.087714 15.71805
1.088714 15.73446
1.089714 15.75097
1.090714 15.76758
1.091714 15.78429
1.092714 15.80108
1.093714 15.817929999999999
1.094714 15.83483
1.095714 15.851779999999998
1.096714 15.868789999999999
1.097714 15.88586
1.098714 15.90301
1.099714 15.920229999999998
1.100714 15.937529999999999
1.101714 15.954889999999999
1.102714 15.9723
1.103714 15.98974
1.104714 16.00722
1.105714 16.024749999999997
1.106714 16.04234
1.107714 16.05999
1.108714 16.0777
1.109714 16.09546
1.110714 16.11325
1.111714 16.13106
1.112714 16.148889999999998
1.113714 16.16672
1.114714 16.18458
1.115714 16.20246
1.116714 16.220380000000002
1.117714 16.23833
1.118714 16.25632
1.119714 16.27432
1.120714 16.29233
1.121714 16.31033
1.122714 16.328329999999998
1.123714 16.346330000000002
1.124714 16.36434
1.125714 16.382360000000002
1.126714 16.40039
1.127714 16.41842
1.128714 16.43644
1.129714 16.454430000000002
1.130714 16.47239
1.131714 16.49032
1.132714 16.508229999999998
1.133714 16.52612
1.134714 16.544
1.135714 16.56187
1.136714 16.57971
1.137714 16.5975
1.138714 16.61525
1.139714 16.63293
1.140714 16.65055
1.141714 16.66811
1.142714 16.68563
1.143714 16.70309
1.144714 16.72051
1.145714 16.737859999999998
1.146714 16.75515
1.147714 16.77235
1.148714 16.78948
1.149714 16.80651
1.150714 16.82347
1.151714 16.840359999999997
1.152714 16.85716
1.153714 16.87389
1.154714 16.890530000000002
1.155714 16.907059999999998
1.156714 16.923479999999998
1.157714 16.93978
1.158714 16.95596
1.159714 16.97202
1.160714 16.98797
1.161714 17.0038
1.162714 17.01952
1.163714 17.03511
1.164714 17.05057
1.165714 17.06588
1.166714 17.08105
1.167714 17.09607
1.168714 17.11094
1.169714 17.12566
1.170714 17.140240000000002
1.171714 17.15467
1.172714 17.16893
1.173714 17.18302
1.174714 17.19693
1.175714 17.21066
1.176714 17.2242
1.177714 17.23756
1.178714 17.25075
1.179714 17.26375
1.180714 17.27657
1.181714 17.289189999999998
1.182714 17.3016
1.183714 17.313799999999997
1.184714 17.325779999999998
1.185714 17.33753
1.186714 17.349059999999998
1.187714 17.36037
1.188714 17.37146
1.189714 17.38231
1.190714 17.39293
1.191714 17.40331
1.192714 17.413439999999998
1.193714 17.42332
1.194714 17.432949999999998
1.195714 17.44231
1.196714 17.451420000000002
1.197714 17.46027
1.198714 17.46884
1.199714 17.47714
1.200714 17.48516
1.201714 17.49289
1.202714 17.50032
1.203714 17.50745
1.204714 17.51428
1.205714 17.52082
1.206714 17.52706
1.207714 17.533
1.208714 17.538619999999998
1.209714 17.54394
1.210714 17.54893
1.211714 17.5536
1.212714 17.55793
1.213714 17.56192
1.214714 17.56557
1.215714 17.56887
1.216714 17.57181
1.217714 17.57441
1.218714 17.57665
1.219714 17.57852
1.220714 17.58004
1.221714 17.58118
1.222714 17.58194
1.223714 17.58233
1.224714 17.58233
1.225714 17.58196
1.226714 17.58121
1.227714 17.58007
1.228714 17.57854
1.229714 17.576610000000002
1.230714 17.57426
1.231714 17.57148
1.232714 17.56828
1.233714 17.56466
1.234714 17.560609999999997
1.235714 17.55614
1.236714 17.55125
1.237714 17.545920000000002
1.238714 17.54016
1.239714 17.53395
1.240714 17.52728
1.241714 17.52016
1.242714 17.51259
1.243714 17.50455
1.244714 17.49606
1.245714 17.48711
1.246714 17.477690000000003
1.247714 17.46779
1.248714 17.45739
1.249714 17.44649
1.250714 17.435100000000002
1.251714 17.42322
1.252714 17.41084
1.253714 17.39798
1.254714 17.38463
1.255714 17.37079
1.256714 17.35643
1.257714 17.34155
1.258714 17.326140000000002
1.259714 17.310200000000002
1.260714 17.29373
1.261714 17.27673
1.262714 17.25921
1.263714 17.24117
1.264714 17.22258
1.265714 17.20345
1.266714 17.18375
1.267714 17.16349
1.268714 17.142660000000003
1.269714 17.12128
1.270714 17.09936
1.271714 17.07689
1.272714 17.05387
1.273714 17.03028
1.274714 17.00611
1.275714 16.98135
1.276714 16.95598
1.277714 16.930020000000003
1.278714 16.903480000000002
1.279714 16.876350000000002
1.280714 16.84864
1.281714 16.82033
1.282714 16.79143
1.283714 16.76191
1.284714 16.73177
1.285714 16.70101
1.286714 16.66964
1.287714 16.63767
1.288714 16.6051
1.289714 16.571930000000002
1.290714 16.538149999999998
1.291714 16.50374
1.292714 16.4687
1.293714 16.433
1.294714 16.39666
1.295714 16.35969
1.296714 16.32208
1.297714 16.283839999999998
1.298714 16.24498
1.299714 16.20547
1.300714 16.165309999999998
1.301714 16.12448
1.302714 16.08298
1.303714 16.04082
1.304714 15.998000000000001
1.305714 15.95454
1.306714 15.91043
1.307714 15.865689999999999
1.308714 15.82028
1.309714 15.77421
1.310714 15.727450000000001
1.311714 15.68
1.312714 15.63186
1.313714 15.583050000000002
1.314714 15.53357
1.315714 15.483440000000002
1.316714 15.43265
1.317714 15.38118
1.318714 15.32903
1.319714 15.27617
1.320714 15.22261
1.321714 15.16836
1.322714 15.11341
1.323714 15.057799999999999
1.324714 15.00152
1.325714 14.944579999999998
1.326714 14.886940000000001
1.327714 14.828610000000001
1.328714 14.76956
1.329714 14.70979
1.330714 14.64932
1.331714 14.588149999999999
1.332714 14.52629
1.333714 14.46376
1.334714 14.400540000000001
1.335714 14.33663
1.336714 14.272000000000002
1.337714 14.206650000000002
1.338714 14.14058
1.339714 14.0738
1.340714 14.00633
1.341714 13.93817
1.342714 13.869349999999999
1.343714 13.799829999999998
1.344714 13.72962
1.345714 13.658699999999998
1.346714 13.58704
1.347714 13.51467
1.348714 13.44158
1.349714 13.367799999999999
1.350714 13.29334
1.351714 13.21819
1.352714 13.14236
1.353714 13.06583
1.354714 12.988579999999999
1.355714 12.91061
1.356714 12.83192
1.357714 12.75253
1.358714 12.67245
1.359714 12.59169
1.360714 12.510270000000002
1.361714 12.42815
1.362714 12.34533
1.363714 12.261800000000001
1.364714 12.17755
1.365714 12.09259
1.366714 12.00694
1.367714 11.92062
1.368714 11.833639999999999
1.369714 11.745999999999999
1.370714 11.65768
1.371714 11.568670000000001
1.372714 11.47896
1.373714 11.38855
1.374714 11.297450000000001
1.375714 11.20568
1.376714 11.11326
1.377714 11.020190000000001
1.378714 10.92647
1.379714 10.83207
1.380714 10.73699
1.381714 10.64122
1.382714 10.54475
1.383714 10.44762
1.384714 10.34984
1.385714 10.25144
1.386714 10.15241
1.387714 10.052750000000001
1.388714 9.9524423
1.389714 9.8514721
1.390714 9.749832699999999
1.391714 9.6475326
1.392714 9.5445901
1.393714 9.4410278
1.394714 9.3368597
1.395714 9.232088200000002
1.396714 9.126702
1.397714 9.0206869
1.398714 8.9140303
1.399714 8.8067301
1.400714 8.698800199999999
1.401714 8.5902616
1.402714 8.481136
1.403714 8.3714366
1.404714 8.261162800000001
1.405714 8.1503011
1.406714 8.0388345
1.407714 7.9267517
1.408714 7.8140549
1.409714 7.700760700000001
1.410714 7.5868942
1.411714 7.4724764
1.412714 7.3575184
1.413714 7.2420172
1.414714 7.125961
1.415714 7.0093341
1.416714 6.8921298
1.417714 6.7743554999999995
1.418714 6.656029800000001
1.419714 6.5371767
1.420714 6.417814600000001
1.421714 6.2979504
1.422714 6.1775755000000006
1.423714 6.0566738
1.424714 5.9352323
1.425714 5.8132477
1.426714 5.690731899999999
1.427714 5.5677082
1.428714 5.4442015
1.429714 5.3202305
1.430714 5.1957998
1.431714 5.0709017
1.432714 4.9455233000000005
1.433714 4.8196554
1.434714 4.6932988
1.435714 4.5664668
1.436714 4.4391815
1.437714 4.3114647
1.438714 4.18333
1.439714 4.0547777
1.440714 3.925797
1.441714 3.7963755000000003
1.442714 3.6665067000000002
1.443714 3.5361960999999997
1.444714 3.4054610999999997
1.445714 3.2743253
1.446714 3.1428102
1.447714 3.0109277
1.448714 2.8786773
1.449714 2.7460502
1.450714 2.6130373
1.451714 2.479635
1.452714 2.3458527
1.453714 2.2117084
1.454714 2.0772232
1.455714 1.9424139999999999
1.456714 1.8072886
1.457714 1.6718435999999999
1.458714 1.5360708
1.459714 1.3999633
1.460714 1.2635223
1.461714 1.1267595
1.462714 0.9896952699999999
1.463714 0.8523512599999999
1.464714 0.71474365
1.465714 0.57687848
1.466714 0.43875305000000003
1.467714 0.30036028
1.468714 0.16169661000000002
1.469714 0.022766365
1.470714 -0.11641636999999999
1.471714 -0.2558314
1.472714 -0.39545908
1.473714 -0.5352877500000001
1.474714 -0.67531536
1.475714 -0.8155481900000001
1.476714 -0.95599415
1.477714 -1.0966551
1.478714 -1.2375243
1.479714 -1.3785848
1.480714 -1.5198153
1.481714 -1.661196
1.482714 -1.8027147000000001
1.483714 -1.9443690999999999
1.484714 -2.0861624
1.485714 -2.2280984999999998
1.486714 -2.3701752
1.487714 -2.512381
1.488714 -2.6546977
1.489714 -2.7971053
1.490714 -2.9395887999999997
1.491714 -3.0821419999999997
1.492714 -3.2247677
1.493714 -3.3674724000000005
1.494714 -3.5102598
1.495714 -3.6531266
1.496714 -3.7960593
1.497714 -3.9390385
1.498714 -4.0820435
1.499714 -4.2250596
1.500714 -4.3680806
1.501714 -4.5111075
1.502714 -4.654143
1.503714 -4.797186
1.504714 -4.9402278
1.505714 -5.0832525
1.506714 -5.2262411
1.507714 -5.3691763
1.508714 -5.512049
1.509714 -5.6548581
1.510714 -5.7976067
1.511714 -5.9402987
1.512714 -6.0829308
1.513714 -6.2254913
1.514714 -6.367962100000001
1.515714 -6.5103225
1.516714 -6.6525556
1.517714 -6.794653100000001
1.518714 -6.9366126999999995
1.519714 -7.0784383
1.520714 -7.2201303999999995
1.521714 -7.3616847
1.522714 -7.5030893
1.523714 -7.644327
1.524714 -7.7853813999999995
1.525714 -7.926240599999999
1.526714 -8.0668993
1.527714 -8.2073592
1.528714 -8.3476216
1.529714 -8.4876843
1.530714 -8.627538399999999
1.531714 -8.767166
1.532714 -8.9065462
1.533714 -9.0456598
1.534714 -9.184494599999999
1.535714 -9.3230471
1.536714 -9.4613187
1.537714 -9.5993131
1.538714 -9.7370274
1.539714 -9.874452699999999
1.540714 -10.01157
1.541714 -10.14837
1.542714 -10.28483
1.543714 -10.42095
1.544714 -10.55673
1.545714 -10.692169999999999
1.546714 -10.827259999999999
1.547714 -10.96201
1.548714 -11.09639
1.549714 -11.23039
1.550714 -11.36399
1.551714 -11.49718
1.552714 -11.62994
1.553714 -11.76229
1.554714 -11.89421
1.555714 -12.02571
1.556714 -12.15679
1.557714 -12.287420000000001
1.558714 -12.4176
1.559714 -12.5473
1.560714 -12.676509999999999
1.561714 -12.805240000000001
1.562714 -12.93348
1.563714 -13.061229999999998
1.564714 -13.18849
1.565714 -13.31525
1.566714 -13.441500000000001
1.567714 -13.56721
1.568714 -13.69237
1.569714 -13.816980000000001
1.570714 -13.941020000000002
1.571714 -14.06451
1.572714 -14.187449999999998
1.573714 -14.309830000000002
1.574714 -14.431640000000002
1.575714 -14.55286
1.576714 -14.67348
1.577714 -14.79348
1.578714 -14.91286
1.579714 -15.03161
1.580714 -15.149740000000001
1.581714 -15.267249999999999
1.582714 -15.384120000000001
1.583714 -15.50035
1.584714 -15.61593
1.585714 -15.730820000000001
1.586714 -15.84503
1.587714 -15.958559999999999
1.588714 -16.07139
1.589714 -16.18355
1.590714 -16.295019999999997
1.591714 -16.4058
1.592714 -16.51587
1.593714 -16.625210000000003
1.594714 -16.73381
1.595714 -16.84167
1.596714 -16.94877
1.597714 -17.05513
1.598714 -17.16074
1.599714 -17.2656
1.600714 -17.36969
1.601714 -17.47301
1.602714 -17.57553
1.603714 -17.67726
1.604714 -17.77818
1.605714 -17.8783
1.606714 -17.977619999999998
1.607714 -18.07614
1.608714 -18.173849999999998
1.609714 -18.27074
1.610714 -18.366789999999998
1.611714 -18.462
1.612714 -18.556359999999998
1.613714 -18.64985
1.614714 -18.74249
1.615714 -18.83426
1.616714 -18.925169999999998
1.617714 -19.01522
1.618714 -19.104380000000003
1.619714 -19.19266
1.620714 -19.28003
1.621714 -19.36649
1.622714 -19.45205
1.623714 -19.5367
1.624714 -19.62044
1.625714 -19.70328
1.626714 -19.7852
1.627714 -19.86619
1.628714 -19.94624
1.629714 -20.02534
1.630714 -20.103489999999997
1.631714 -20.180680000000002
1.632714 -20.25693
1.633714 -20.33222
1.634714 -20.406550000000003
1.635714 -20.47992
1.636714 -20.55231
1.637714 -20.623720000000002
1.638714 -20.69413
1.639714 -20.76355
1.640714 -20.83199
1.641714 -20.89943
1.642714 -20.96587
1.643714 -21.03132
1.644714 -21.09575
1.645714 -21.15917
1.646714 -21.22156
1.647714 -21.28293
1.648714 -21.34327
1.649714 -21.40259
1.650714 -21.46088
1.651714 -21.51813
1.652714 -21.574360000000002
1.653714 -21.62954
1.654714 -21.68368
1.655714 -21.73676
1.656714 -21.78879
1.657714 -21.83976
1.658714 -21.88967
1.659714 -21.93853
1.660714 -21.98632
1.661714 -22.03304
1.662714 -22.07869
1.663714 -22.123260000000002
1.664714 -22.16675
1.665714 -22.20916
1.666714 -22.25049
1.667714 -22.29075
1.668714 -22.32992
1.669714 -22.368009999999998
1.670714 -22.40502
1.671714 -22.44093
1.672714 -22.47574
1.673714 -22.50946
1.674714 -22.54207
1.675714 -22.57359
1.676714 -22.60401
1.677714 -22.63332
1.678714 -22.66152
1.679714 -22.68862
1.680714 -22.714599999999997
1.681714 -22.73947
1.682714 -22.76322
1.683714 -22.78587
1.684714 -22.80741
1.685714 -22.827849999999998
1.686714 -22.84718
1.687714 -22.8654
1.688714 -22.88251
1.689714 -22.89849
1.690714 -22.91336
1.691714 -22.92711
1.692714 -22.93973
1.693714 -22.95125
1.694714 -22.96165
1.695714 -22.97093
1.696714 -22.97908
1.697714 -22.98611
1.698714 -22.99201
1.699714 -22.9968
1.700714 -23.00046
1.701714 -23.00302
1.702714 -23.004459999999998
1.703714 -23.0048
1.704714 -23.00402
1.705714 -23.00212
1.706714 -22.9991
1.707714 -22.99496
1.708714 -22.98971
1.709714 -22.98336
1.710714 -22.9759
1.711714 -22.96734
1.712714 -22.95768
1.713714 -22.946910000000003
1.714714 -22.93502
1.715714 -22.92202
1.716714 -22.90792
1.717714 -22.89272
1.718714 -22.87642
1.719714 -22.85903
1.720714 -22.84056
1.721714 -22.82099
1.722714 -22.80032
1.723714 -22.77856
1.724714 -22.75569
1.725714 -22.731740000000002
1.726714 -22.70671
1.727714 -22.68061
1.728714 -22.65344
1.729714 -22.6252
1.730714 -22.5959
1.731714 -22.56552
1.732714 -22.53407
1.733714 -22.501540000000002
1.734714 -22.46796
1.735714 -22.433320000000002
1.736714 -22.39764
1.737714 -22.36092
1.738714 -22.32316
1.739714 -22.28434
1.740714 -22.24447
1.741714 -22.20356
1.742714 -22.1616
1.743714 -22.11861
1.744714 -22.0746
1.745714 -22.029580000000003
1.746714 -21.983539999999998
1.747714 -21.93649
1.748714 -21.88843
1.749714 -21.83935
1.750714 -21.78926
1.751714 -21.73817
1.752714 -21.68609
1.753714 -21.63303
1.754714 -21.57901
1.755714 -21.52401
1.756714 -21.46804
1.757714 -21.4111
1.758714 -21.35318
1.759714 -21.29429
1.760714 -21.23445
1.761714 -21.173659999999998
1.762714 -21.11194
1.763714 -21.049290000000003
1.764714 -20.985699999999998
1.765714 -20.92118
1.766714 -20.85571
1.767714 -20.78931
1.768714 -20.72199
1.769714 -20.653769999999998
1.770714 -20.58466
1.771714 -20.51467
1.772714 -20.4438
1.773714 -20.37205
1.774714 -20.29941
1.775714 -20.22589
1.776714 -20.15148
1.777714 -20.07622
1.778714 -20.0001
1.779714 -19.92316
1.780714 -19.845380000000002
1.781714 -19.76678
1.782714 -19.68734
1.783714 -19.60707
1.784714 -19.52595
1.785714 -19.44401
1.786714 -19.36125
1.787714 -19.277720000000002
1.788714 -19.19341
1.789714 -19.10834
1.790714 -19.0225
1.791714 -18.93589
1.792714 -18.8485
1.793714 -18.76034
1.794714 -18.671409999999998
1.795714 -18.58174
1.796714 -18.49135
1.797714 -18.40026
1.798714 -18.30846
1.799714 -18.21596
1.800714 -18.12275
1.801714 -18.02882
1.802714 -17.934179999999998
1.803714 -17.83885
1.804714 -17.742849999999997
1.805714 -17.64619
1.806714 -17.54889
1.807714 -17.450950000000002
1.808714 -17.35236
1.809714 -17.25313
1.810714 -17.15325
1.811714 -17.05273
1.812714 -16.95159
1.813714 -16.84986
1.814714 -16.74755
1.815714 -16.64467
1.816714 -16.541230000000002
1.817714 -16.43721
1.818714 -16.332620000000002
1.819714 -16.22746
1.820714 -16.12173
1.821714 -16.01545
1.822714 -15.908639999999998
1.823714 -15.801309999999999
1.824714 -15.693489999999999
1.825714 -15.585170000000002
1.826714 -15.47634
1.827714 -15.36702
1.828714 -15.257190000000001
1.829714 -15.14688
1.830714 -15.0361
1.831714 -14.924879999999998
1.832714 -14.81322
1.833714 -14.701139999999999
1.834714 -14.58864
1.835714 -14.47572
1.836714 -14.362369999999999
1.837714 -14.24859
1.838714 -14.13441
1.839714 -14.019829999999999
1.840714 -13.90488
1.841714 -13.789570000000001
1.842714 -13.67391
1.843714 -13.557910000000001
1.844714 -13.44157
1.845714 -13.32488
1.846714 -13.207859999999998
1.847714 -13.09051
1.848714 -12.97284
1.849714 -12.85488
1.850714 -12.73665
1.851714 -12.61814
1.852714 -12.49936
1.853714 -12.380320000000001
1.854714 -12.261
1.855714 -12.14142
1.856714 -12.02159
1.857714 -11.901530000000001
1.858714 -11.78125
1.859714 -11.660779999999999
1.860714 -11.54012
1.861714 -11.41928
1.862714 -11.29825
1.863714 -11.17704
1.864714 -11.05565
1.865714 -10.934099999999999
1.866714 -10.812389999999999
1.867714 -10.69054
1.868714 -10.568579999999999
1.869714 -10.4465
1.870714 -10.32432
1.871714 -10.202029999999999
1.872714 -10.07963
1.873714 -9.957139900000001
1.874714 -9.83456
1.875714 -9.711911500000001
1.876714 -9.5892124
1.877714 -9.4664775
1.878714 -9.3437135
1.879714 -9.2209235
1.880714 -9.0981059
1.881714 -8.975261399999999
1.882714 -8.8523962
1.883714 -8.7295234
1.884714 -8.6066596
1.885714 -8.4838219
1.886714 -8.3610252
1.887714 -8.2382791
1.888714 -8.1155859
1.889714 -7.9929478
1.890714 -7.8703679
1.891714 -7.7478528
1.892714 -7.625412900000001
1.893714 -7.5030632
1.894714 -7.380817100000001
1.895714 -7.2586864
1.896714 -7.1366787
1.897714 -7.0147961
1.898714 -6.893041
1.899714 -6.771416199999999
1.900714 -6.649928500000001
1.901714 -6.5285906
1.902714 -6.407418099999999
1.903714 -6.2864274
1.904714 -6.165633000000001
1.905714 -6.045043499999999
1.906714 -5.9246641
1.907714 -5.8044974
1.908714 -5.6845445
1.909714 -5.56481
1.910714 -5.445302300000001
1.911714 -5.3260326
1.912714 -5.2070141
1.913714 -5.0882582
1.914714 -4.9697734
1.915714 -4.851565900000001
1.916714 -4.7336396
1.917714 -4.6159989999999995
1.918714 -4.4986505
1.919714 -4.3816033999999995
1.920714 -4.2648699
1.921714 -4.1484632
1.922714 -4.032394999999999
1.923714 -3.9166749000000003
1.924714 -3.8013071000000003
1.925714 -3.6862943
1.926714 -3.5716373000000003
1.927714 -3.4573386999999998
1.928714 -3.3434041
1.929714 -3.2298427
1.930714 -3.1166669000000002
1.931714 -3.0038902999999997
1.932714 -2.8915249
1.933714 -2.7795799
1.934714 -2.6680612999999997
1.935714 -2.5569718000000003
1.936714 -2.4463141
1.937714 -2.3360928999999997
1.938714 -2.2263153
1.939714 -2.1169914000000003
1.940714 -2.0081326
1.941714 -1.8997488999999999
1.942714 -1.7918466000000002
1.943714 -1.6844286
1.944714 -1.5774949999999999
1.945714 -1.4710462
1.946714 -1.3650851
1.947714 -1.2596204
1.948714 -1.1546655
1.949714 -1.0502361999999998
1.950714 -0.9463476000000001
1.951714 -0.8430099999999999
1.952714 -0.7402274799999999
1.953714 -0.63799894
1.954714 -0.53632138
1.955714 -0.43519405
1.956714 -0.33462108
1.957714 -0.23461253999999998
1.958714 -0.13518181999999998
1.959714 -0.036341671
1.960714 0.061899656
1.961714 0.15954013
1.962714 0.25658265
1.963714 0.35303112
1.964714 0.44888556
1.965714 0.544139
1.966714 0.6387773400000001
1.967714 0.7327829499999999
1.968714 0.8261400299999999
1.969714 0.91883969
1.970714 1.0108817
1.971714 1.1022726
1.972714 1.1930204999999998
1.973714 1.2831289
1.974714 1.3725929
1.975714 1.4613992
1.976714 1.54953
1.977714 1.6369696999999999
1.978714 1.7237095
1.979714 1.8097505
1.980714 1.8951006
1.981714 1.9797684999999998
1.982714 2.0637570000000003
1.983714 2.1470593
1.984714 2.2296598000000003
1.985714 2.3115391
1.986714 2.3926819
1.987714 2.4730824
1.988714 2.5527452999999998
1.989714 2.6316827000000003
1.990714 2.7099064
1.991714 2.78742
1.992714 2.8642161
1.993714 2.9402768
1.994714 3.0155813
1.995714 3.0901128
1.996714 3.163866
1.997714 3.2368470000000005
1.998714 3.3090699
1.999714 3.3805478
2.000714 3.4512840000000002
2.001714 3.5212699
2.002714 3.5904868999999997
2.003714 3.6589149
2.004714 3.7265401
2.005714 3.7933613999999998
2.006714 3.8593899
2.007714 3.9246431999999998
2.008714 3.9891344
2.009714 4.0528659000000005
2.010714 4.1158266
2.011714 4.1779954
2.012714 4.2393498
2.013714 4.2998761000000005
2.014714 4.3595739
2.015714 4.4184566
2.016714 4.476542800000001
2.017714 4.5338463
2.018714 4.590369
2.019714 4.6460994
2.020714 4.7010161
2.021714 4.7550991
2.022714 4.8083384
2.023714 4.8607375
2.024714 4.9123127
2.025714 4.9630836
2.026714 5.0130632
2.027714 5.0622504
2.028714 5.1106300000000005
2.029714 5.1581789
2.030714 5.2048758
2.031714 5.250712500000001
2.032714 5.2956957
2.033714 5.3398449
2.034714 5.3831823
2.035714 5.425721800000001
2.036714 5.4674633
2.037714 5.5083927
2.038714 5.5484876000000005
2.039714 5.587730199999999
2.040714 5.6261145
2.041714 5.6636489999999995
2.042714 5.7003539
2.043714 5.7362501
2.044714 5.7713483000000005
2.045714 5.8056444
2.046714 5.839121
2.047714 5.8717553
2.048714 5.9035294
2.049714 5.9344396
2.050714 5.9644986
2.051714 5.9937290999999995
2.052714 6.0221542
2.053714 6.0497861
2.054714 6.076622
2.055714 6.1026443
2.056714 6.1278317
2.057714 6.1521694
2.058714 6.1756566
2.059714 6.1983079000000005
2.060714 6.2201466
2.061714 6.2411949
2.062714 6.261462700000001
2.063714 6.2809445
2.064714 6.299621599999999
2.065714 6.317473199999999
2.066714 6.3344866
2.067714 6.350663300000001
2.068714 6.3660204
2.069714 6.3805819
2.070714 6.3943684
2.071714 6.4073883
2.072714 6.419634100000001
2.073714 6.4310856
2.074714 6.4417213
2.075714 6.4515293
2.076714 6.4605147
2.077714 6.4686961
2.078714 6.4760990000000005
2.079714 6.4827442
2.080714 6.488640599999999
2.081714 6.4937808
2.082714 6.4981475
2.083714 6.501723800000001
2.084714 6.5045021
2.085714 6.506489999999999
2.086714 6.5077074
2.087714 6.5081798
2.088714 6.5079242
2.089714 6.5069459
2.090714 6.505234499999999
2.091714 6.5027699
2.092714 6.4995334
2.093714 6.4955175
2.094714 6.4907327
2.095714 6.485202900000001
2.096714 6.4789534
2.097714 6.472005
2.098714 6.4643636
2.099714 6.456019
2.100714 6.4469539000000005
2.101714 6.4371526
2.102714 6.426610800000001
2.103714 6.4153396
2.104714 6.403362799999999
2.105714 6.3907064
2.106714 6.3773863
2.107714 6.3634045
2.108714 6.3487507
2.109714 6.333407
2.110714 6.317360700000001
2.111714 6.3006103
2.112714 6.2831707
2.113714 6.265066599999999
2.114714 6.246322800000001
2.115714 6.2269535000000005
2.116714 6.206958
2.117714 6.1863231999999995
2.118714 6.1650298999999995
2.119714 6.1430655000000005
2.120714 6.1204322
2.121714 6.0971458
2.122714 6.073232399999999
2.123714 6.048716199999999
2.124714 6.0236122000000005
2.125714 5.9979204
2.126714 5.9716303
2.127714 5.9447281
2.128714 5.9172079
2.129714 5.889076
2.130714 5.8603518
2.131714 5.8310583
2.132714 5.8012154
2.133714 5.7708304
2.134714 5.7398971
2.135714 5.7084002
2.136714 5.676325
2.137714 5.643665400000001
2.138714 5.6104291
2.139714 5.576637
2.140714 5.5423148
2.141714 5.5074848
2.142714 5.4721579
2.143714 5.4363322
2.144714 5.3999972
2.145714 5.3631432
2.146714 5.3257674
2.147714 5.2878793
2.148714 5.2494969000000005
2.149714 5.210641
2.150714 5.1713273
2.151714 5.1315593999999995
2.152714 5.0913312
2.153714 5.0506316
2.154714 5.0094526
2.155714 4.9677961
2.156714 4.9256753
2.157714 4.8831124
2.158714 4.84013
2.159714 4.7967434
2.160714 4.7529574
2.161714 4.7087662
2.162714 4.6641599
2.163714 4.6191320000000005
2.164714 4.5736838
2.165714 4.5278262
2.166714 4.4815764
2.167714 4.4349514
2.168714 4.3879627999999995
2.169714 4.340614
2.170714 4.2929016
2.171714 4.2448211
2.172714 4.196373400000001
2.173714 4.1475661
2.174714 4.0984143
2.175714 4.0489368
2.176714 3.9991491
2.177714 3.9490599
2.178714 3.8986698
2.179714 3.8479734000000003
2.180714 3.7969641
2.181714 3.7456404
2.182714 3.6940071999999997
2.183714 3.6420755
2.184714 3.5898603000000002
2.185714 3.5373740000000002
2.186714 3.4846250000000003
2.187714 3.4316167
2.188714 3.3783499000000003
2.189714 3.3248264
2.190714 3.2710521999999997
2.191714 3.2170369999999995
2.192714 3.1627938
2.193714 3.1083347
2.194714 3.0536683
2.195714 2.9987980000000003
2.196714 2.9437231
2.197714 2.888442
2.198714 2.8329549
2.199714 2.7772661
2.200714 2.7213836000000002
2.201714 2.6653176
2.202714 2.6090786
2.203714 2.5526749
2.204714 2.4961127
2.205714 2.4393966
2.206714 2.3825318
2.207714 2.3255244
2.208714 2.2683825
2.209714 2.211115
2.210714 2.1537296
2.211714 2.096232
2.212714 2.0386254
2.213714 1.9809113999999999
2.214714 1.9230921
2.215714 1.8651713
2.216714 1.8071549
2.217714 1.7490507999999998
2.218714 1.6908668000000002
2.219714 1.63261
2.220714 1.5742855
2.221714 1.5158976
2.222714 1.457451
2.223714 1.3989523
2.224714 1.3404102
2.225714 1.2818349999999998
2.226714 1.2232358
2.227714 1.1646194
2.228714 1.1059889
2.229714 1.0473445
2.230714 0.98868702
2.231714 0.9300187200000001
2.232714 0.87134587
2.233714 0.8126778499999999
2.234714 0.75402507
2.235714 0.6953964499999999
2.236714 0.6367972599999999
2.237714 0.57822904
2.238714 0.51969131
2.239714 0.46118475000000003
2.240714 0.40271389
2.241714 0.34428779
2.242714 0.28591854
2.243714 0.22761795999999998
2.244714 0.16939436
2.245714 0.11125033000000001
2.246714 0.053184165000000005
2.247714 -0.0048073438
2.248714 -0.062724634
2.249714 -0.12056244999999999
2.250714 -0.17830965000000001
2.251714 -0.23595181
2.252714 -0.2934759
2.253714 -0.35087394
2.254714 -0.40814470999999997
2.255714 -0.46529211
2.256714 -0.52232072
2.257714 -0.57923105
2.258714 -0.63601676
2.259714 -0.6926651100000001
2.260714 -0.74916077
2.261714 -0.80549149
2.262714 -0.86165173
2.263714 -0.9176438699999999
2.264714 -0.97347489
2.265714 -1.029151
2.266714 -1.0846725
2.267714 -1.1400304
2.268714 -1.1952091
2.269714 -1.250191
2.270714 -1.3049629
2.271714 -1.3595201
2.272714 -1.4138673
2.273714 -1.4680137
2.274714 -1.5219672
2.275714 -1.5757279
2.276714 -1.6292863000000002
2.277714 -1.6826257
2.278714 -1.7357285999999998
2.279714 -1.7885832000000002
2.280714 -1.8411877
2.281714 -1.8935492000000003
2.282714 -1.9456780999999999
2.283714 -1.9975810999999999
2.284714 -2.0492556
2.285714 -2.1006877999999998
2.286714 -2.1518579
2.287714 -2.2027465
2.288714 -2.2533428
2.289714 -2.3036478
2.290714 -2.3536727
2.291714 -2.4034318999999997
2.292714 -2.4529353
2.293714 -2.5021812
2.294714 -2.5511572
2.295714 -2.5998436
2.296714 -2.6482223
2.297714 -2.6962845
2.298714 -2.7440332
2.299714 -2.7914802
2.300714 -2.8386386
2.301714 -2.8855144999999998
2.302714 -2.932102
2.303714 -2.9783839
2.304714 -3.0243374
2.305714 -3.0699449
2.306714 -3.1151994999999997
2.307714 -3.160109
2.308714 -3.2046894999999997
2.309714 -3.2489583000000004
2.310714 -3.2929223
2.311714 -3.3365756
2.312714 -3.3798993
2.313714 -3.4228701
2.314714 -3.4654703000000002
2.315714 -3.5076950000000005
2.316714 -3.5495520000000003
2.317714 -3.591058
2.318714 -3.6322281
2.319714 -3.6730669000000002
2.320714 -3.7135664
2.321714 -3.7537071999999996
2.322714 -3.793468
2.323714 -3.8328357
2.324714 -3.8718108
2.325714 -3.9104074000000004
2.326714 -3.9486457
2.327714 -3.9865412000000005
2.328714 -4.0240962
2.329714 -4.0612973
2.330714 -4.098121099999999
2.331714 -4.1345429000000005
2.332714 -4.1705474
2.333714 -4.2061355
2.334714 -4.2413212
2.335714 -4.2761248
2.336714 -4.3105617
2.337714 -4.344634
2.338714 -4.3783296
2.339714 -4.4116277
2.340714 -4.4445097
2.341714 -4.4769675
2.342714 -4.5090083000000005
2.343714 -4.5406502
2.344714 -4.5719132
2.345714 -4.6028093
2.346714 -4.6333347
2.347714 -4.6634715
2.348714 -4.693195599999999
2.349714 -4.7224861
2.350714 -4.7513358
2.351714 -4.7797531
2.352714 -4.807758
2.353714 -4.8353713
2.354714 -4.8626054000000005
2.355714 -4.8894569
2.356714 -4.9159095
2.357714 -4.9419411
2.358714 -4.967536
2.359714 -4.9926907
2.360714 -5.0174158
2.361714 -5.0417311
2.362714 -5.065654599999999
2.363714 -5.0891928
2.364714 -5.1123381000000006
2.365714 -5.1350717
2.366714 -5.1573731
2.367714 -5.1792298
2.368714 -5.2006423
2.369714 -5.2216262
2.370714 -5.2422017
2.371714 -5.2623857
2.372714 -5.2821841
2.373714 -5.3015884
2.374714 -5.3205799
2.375714 -5.339138999999999
2.376714 -5.3572543
2.377714 -5.3749293
2.378714 -5.392178899999999
2.379714 -5.4090224
2.380714 -5.4254755
2.381714 -5.4415412000000005
2.382714 -5.4572109
2.383714 -5.4724677999999995
2.384714 -5.4872971
2.385714 -5.5016916
2.386714 -5.5156574
2.387714 -5.5292096
2.388714 -5.5423655
2.389714 -5.555135399999999
2.390714 -5.567519
2.391714 -5.579504
2.392714 -5.5910733
2.393714 -5.6022126
2.394714 -5.6129191
2.395714 -5.6232013
2.396714 -5.633076699999999
2.397714 -5.6425642
2.398714 -5.6516755000000005
2.399714 -5.6604106000000005
2.400714 -5.6687590000000005
2.401714 -5.676705800000001
2.402714 -5.6842402
2.403714 -5.6913592
2.404714 -5.6980707
2.405714 -5.7043876000000004
2.406714 -5.7103231999999995
2.407714 -5.7158832
2.408714 -5.7210647
2.409714 -5.725858000000001
2.410714 -5.7302516
2.411714 -5.7342403
2.412714 -5.737827
2.413714 -5.7410244
2.414714 -5.7438493
2.415714 -5.746315
2.416714 -5.7484277
2.417714 -5.7501834
2.418714 -5.7515714000000004
2.419714 -5.7525791
2.420714 -5.753199400000001
2.421714 -5.7534326
2.422714 -5.7532877000000004
2.423714 -5.7527762000000005
2.424714 -5.7519086
2.425714 -5.7506882
2.426714 -5.7491127
2.427714 -5.747176
2.428714 -5.744873
2.429714 -5.7422038
2.430714 -5.7391752
2.431714 -5.7357989
2.432714 -5.7320863
2.433714 -5.7280455
2.434714 -5.7236768
2.435714 -5.7189744000000005
2.436714 -5.7139296
2.437714 -5.7085358
2.438714 -5.7027921
2.439714 -5.6967046
2.440714 -5.6902837
2.441714 -5.6835394
2.442714 -5.6764789
2.443714 -5.6691047
2.444714 -5.6614146
2.445714 -5.6534052
2.446714 -5.6450754
2.447714 -5.6364272
2.448714 -5.6274664
2.449714 -5.6182001
2.450714 -5.6086328
2.451714 -5.5987664
2.452714 -5.5885982
2.453714 -5.578123799999999
2.454714 -5.5673406000000005
2.455714 -5.5562489
2.456714 -5.5448550999999995
2.457714 -5.5331681
2.458714 -5.521197600000001
2.459714 -5.5089511
2.460714 -5.4964315
2.461714 -5.4836385000000005
2.462714 -5.4705702
2.463714 -5.4572262
2.464714 -5.4436084000000005
2.465714 -5.429721600000001
2.466714 -5.4155715
2.467714 -5.4011624000000005
2.468714 -5.3864956
2.469714 -5.3715702
2.470714 -5.3563841
2.471714 -5.3409372
2.472714 -5.3252332
2.473714 -5.3092793
2.474714 -5.293084299999999
2.475714 -5.2766565000000005
2.476714 -5.2600004
2.477714 -5.2431166000000005
2.478714 -5.2260026
2.479714 -5.2086562
2.480714 -5.1910769000000005
2.481714 -5.1732685
2.482714 -5.155237
2.483714 -5.1369894
2.484714 -5.1185306
2.485714 -5.0998624
2.486714 -5.080983
2.487714 -5.0618906
2.488714 -5.042585
2.489714 -5.0230701
2.490714 -5.0033543
2.491714 -4.9834479
2.492714 -4.963359199999999
2.493714 -4.9430917999999995
2.494714 -4.922644
2.495714 -4.9020115
2.496714 -4.881189
2.497714 -4.8601758
2.498714 -4.838977
2.499714 -4.8176024
2.500714 -4.7960639
2.501714 -4.774370800000001
2.502714 -4.7525264
2.503714 -4.7305286
2.504714 -4.7083721
2.505714 -4.6860527
2.506714 -4.6635717
2.507714 -4.6409365000000005
2.508714 -4.618158599999999
2.509714 -4.5952488
2.510714 -4.5722131
2.511714 -4.5490496
2.512714 -4.5257512
2.513714 -4.5023091
2.514714 -4.4787198
2.515714 -4.454987099999999
2.516714 -4.431123299999999
2.517714 -4.4071447
2.518714 -4.3830656
2.519714 -4.3588925
2.520714 -4.334624499999999
2.521714 -4.310253599999999
2.522714 -4.285770299999999
2.523714 -4.26117
2.524714 -4.2364564
2.525714 -4.2116411
2.526714 -4.1867383
2.527714 -4.1617591
2.528714 -4.1367065
2.529714 -4.1115746
2.530714 -4.0863536
2.531714 -4.061035100000001
2.532714 -4.0356185
2.533714 -4.0101137
2.534714 -3.9845381
2.535714 -3.9589103
2.536714 -3.9332427
2.537714 -3.9075363000000003
2.538714 -3.8817834
2.539714 -3.8559693999999998
2.540714 -3.8300834999999998
2.541714 -3.8041237999999997
2.542714 -3.7780993
2.543714 -3.752026
2.544714 -3.7259206000000002
2.545714 -3.6997932999999996
2.546714 -3.6736435999999997
2.547714 -3.6474623
2.548714 -3.6212374
2.549714 -3.5949621
2.550714 -3.56864
2.551714 -3.5422847
2.552714 -3.5159163
2.553714 -3.4895509
2.554714 -3.4631953
2.555714 -3.4368441
2.556714 -3.4104832000000003
2.557714 -3.3840969
2.558714 -3.3576775000000003
2.559714 -3.3312283
2.560714 -3.3047646
2.561714 -3.2783065000000002
2.562714 -3.2518711
2.563714 -3.2254651
2.564714 -3.1990837
2.565714 -3.1727139
2.566714 -3.1463433
2.567714 -3.1199673
2.568714 -3.0935932
2.569714 -3.0672375
2.570714 -3.0409187
2.571714 -3.0146495
2.572714 -2.9884309
2.573714 -2.9622529
2.574714 -2.9360998
2.575714 -2.9099587
2.576714 -2.8838269
2.577714 -2.8577147000000003
2.578714 -2.8316414
2.579714 -2.8056273
2.580714 -2.7796857
2.581714 -2.7538171
2.582714 -2.7280118
2.583714 -2.7022543999999997
2.584714 -2.676533
2.585714 -2.6508458
2.586714 -2.6252020000000003
2.587714 -2.5996183999999998
2.588714 -2.5741107999999997
2.589714 -2.5486881
2.590714 -2.5233479
2.591714 -2.4980787
2.592714 -2.4728669
2.593714 -2.447704
2.594714 -2.4225925999999998
2.595714 -2.397546
2.596714 -2.3725834
2.597714 -2.3477223
2.598714 -2.3229711
2.599714 -2.2983262
2.600714 -2.2737754999999997
2.601714 -2.249304
2.602714 -2.2249026
2.603714 -2.2005727999999998
2.604714 -2.1763256
2.605714 -2.1521776999999997
2.606714 -2.1281434
2.607714 -2.1042287
2.608714 -2.0804291999999998
2.609714 -2.0567333
2.610714 -2.0331291
2.611714 -2.0096108
2.612714 -1.9861821000000002
2.613714 -1.9628554999999999
2.614714 -1.9396467
2.615714 -1.9165678
2.616714 -1.8936217000000002
2.617714 -1.8708022000000002
2.618714 -1.8480969999999999
2.619714 -1.8254936
2.620714 -1.8029869
2.621714 -1.7805814999999998
2.622714 -1.7582901000000002
2.623714 -1.7361285
2.624714 -1.7141093
2.625714 -1.6922366000000002
2.626714 -1.6705055
2.627714 -1.6489053
2.628714 -1.6274258
2.629714 -1.6060622
2.630714 -1.5848173
2.631714 -1.563701
2.632714 -1.542725
2.633714 -1.5218975
2.634714 -1.5012193
2.635714 -1.4806839
2.636714 -1.4602812
2.637714 -1.4400029
2.638714 -1.4198469999999999
2.639714 -1.3998199
2.640714 -1.3799341999999999
2.641714 -1.3602038
2.642714 -1.3406385
2.643714 -1.3212405
2.644714 -1.3020043000000001
2.645714 -1.2829199
2.646714 -1.2639775
2.647714 -1.2451722
2.648714 -1.2265058
2.649714 -1.2079853
2.650714 -1.1896192
2.651714 -1.1714136
2.652714 -1.1533692
2.653714 -1.1354816
2.654714 -1.1177436
2.655714 -1.1001498
2.656714 -1.0826995000000001
2.657714 -1.0653978
2.658714 -1.0482543
2.659714 -1.0312791
2.660714 -1.0144788
2.661714 -0.99785402
2.662714 -0.98139942
2.663714 -0.96510639
2.664714 -0.94896667
2.665714 -0.93297586
2.666714 -0.9171349900000001
2.667714 -0.90144984
2.668714 -0.8859278599999999
2.669714 -0.87057529
2.670714 -0.8553942700000001
2.671714 -0.8403829300000001
2.672714 -0.8255365299999999
2.673714 -0.8108505
2.674714 -0.79632271
2.675714 -0.7819550099999999
2.676714 -0.76775244
2.677714 -0.7537208999999999
2.678714 -0.73986473
2.679714 -0.72618462
2.680714 -0.7126772299999999
2.681714 -0.69933641
2.682714 -0.68615591
2.683714 -0.6731320199999999
2.684714 -0.660265
2.685714 -0.64755925
2.686714 -0.63502141
2.687714 -0.62265797
2.688714 -0.61047268
2.689714 -0.59846528
2.690714 -0.5866317999999999
2.691714 -0.57496633
2.692714 -0.56346348
2.693714 -0.55212057
2.694714 -0.54093855
2.695714 -0.52992138
2.696714 -0.5190738500000001
2.697714 -0.5083994900000001
2.698714 -0.49789855
2.699714 -0.48756781
2.700714 -0.47740196
2.701714 -0.46739588
2.702714 -0.45754719
2.703714 -0.44785737999999997
2.704714 -0.43833162999999997
2.705714 -0.4289764
2.706714 -0.41979668000000003
2.707714 -0.41079321
2.708714 -0.40196176
2.709714 -0.3932944
2.710714 -0.38478249
2.711714 -0.3764204
2.712714 -0.36820793
2.713714 -0.36015054
2.714714 -0.35225705
2.715714 -0.34453573000000004
2.716714 -0.33699058000000004
2.717714 -0.32961939
2.718714 -0.32241474999999997
2.719714 -0.31536727
2.720714 -0.30846979999999996
2.721714 -0.30172069
2.722714 -0.2951243
2.723714 -0.28868851
2.724714 -0.28242029
2.725714 -0.27632157
2.726714 -0.27038734
2.727714 -0.26460714
2.728714 -0.25896947
2.729714 -0.25346704999999997
2.730714 -0.24810049
2.731714 -0.24287838
2.732714 -0.23781373
2.733714 -0.23291800000000001
2.734714 -0.22819557
2.735714 -0.22364133000000003
2.736714 -0.21924255
2.737714 -0.21498441000000001
2.738714 -0.21085638999999998
2.739714 -0.20685694
2.740714 -0.20299363
2.741714 -0.19927905
2.742714 -0.19572419000000002
2.743714 -0.19233250000000002
2.744714 -0.1890977
2.745714 -0.18600631
2.746714 -0.18304401
2.747714 -0.18020264
2.748714 -0.17748431
2.749714 -0.17490059
2.750714 -0.17246683000000002
2.751714 -0.17019439
2.752714 -0.16808428
2.753714 -0.16612567
2.754714 -0.16429998999999998
2.755714 -0.16258905
2.756714 -0.16098297
2.757714 -0.1594846
2.758714 -0.15810773
2.759714 -0.1568704
2.760714 -0.15578585
2.761714 -0.15485594
2.762714 -0.15406994
2.763714 -0.15340949
2.764714 -0.15285724
2.765714 -0.15240503
2.766714 -0.15205748
2.767714 -0.15182927999999998
2.768714 -0.15173723
2.769714 -0.15179125999999998
2.770714 -0.15198839
2.771714 -0.15231319
2.772714 -0.15274443000000001
2.773714 -0.15326482
2.774714 -0.15386904
2.775714 -0.15456625
2.776714 -0.15537558
2.777714 -0.15631681
2.778714 -0.15740047
2.779714 -0.15862228
2.780714 -0.15996464000000002
2.781714 -0.16140456
2.782714 -0.16292403
2.783714 -0.16451797
2.784714 -0.16619588
2.785714 -0.1679764
2.786714 -0.16987751
2.787714 -0.17190707
2.788714 -0.17405829
2.789714 -0.17631259
2.790714 -0.17864823
2.791714 -0.18105055
2.792714 -0.18351888
2.793714 -0.18606642
2.794714 -0.18871326
2.795714 -0.19147593
2.796714 -0.19435850000000002
2.797714 -0.19734961
2.798714 -0.200427
2.799714 -0.20356753
2.800714 -0.20675764
2.801714 -0.20999946000000003
2.802714 -0.21330931
2.803714 -0.21670961
2.804714 -0.22021787999999998
2.805714 -0.22383817
2.806714 -0.22755903000000002
2.807714 -0.23135876
2.808714 -0.23521541
2.809714 -0.23911675000000002
2.810714 -0.24306508999999998
2.811714 -0.2470749
2.812714 -0.2511644
2.813714 -0.25534545999999997
2.814714 -0.25961655
2.815714 -0.26396266
2.816714 -0.2683619
2.817714 -0.27279580999999997
2.818714 -0.27725808
2.819714 -0.28175765
2.820714 -0.28631454
2.821714 -0.29095025
2.822714 -0.29567734
2.823714 -0.30049304
2.824714 -0.30538016
2.825714 -0.31031454
2.826714 -0.31527551000000004
2.827714 -0.32025434
2.828714 -0.32525673
2.829714 -0.3302986
2.830714 -0.33539704000000004
2.831714 -0.34056108
2.832714 -0.34578694
2.833714 -0.35105976
2.834714 -0.35636092
2.835714 -0.36167731
2.836714 -0.36700775
2.837714 -0.37236351
2.838714 -0.37776248
2.839714 -0.38322001
2.840714 -0.38874066
2.841714 -0.39431494999999994
2.842714 -0.39992272
2.843714 -0.40554125
2.844714 -0.41115494
2.845714 -0.4167614
2.846714 -0.42237141000000006
2.847714 -0.42800306999999993
2.848714 -0.43367306
2.849714 -0.43938872
2.850714 -0.44514518
2.851714 -0.45092832000000005
2.852714 -0.45672208
2.853714 -0.46251616
2.854714 -0.46831034000000005
2.855714 -0.47411378
2.856714 -0.47993910999999995
2.857714 -0.48579479999999997
2.858714 -0.49167969
2.859714 -0.49758176
2.860714 -0.5034829000000001
2.861714 -0.50936621
2.862714 -0.51522353
2.863714 -0.52105864
2.864714 -0.52688527
2.865714 -0.53272075
2.866714 -0.53857807
2.867714 -0.5444604
2.868714 -0.55035981
2.869714 -0.55626142
2.870714 -0.5621498899999999
2.871714 -0.56801601
2.872714 -0.57385936
2.873714 -0.57968702
2.874714 -0.58550807
2.875714 -0.591328
2.876714 -0.5971448
2.877714 -0.60294922
2.878714 -0.6087290599999999
2.879714 -0.6144748099999999
2.880714 -0.62018437
2.881714 -0.62586423
2.882714 -0.63152653
2.883714 -0.63718343
2.884714 -0.6428414
2.885714 -0.64849779
2.886714 -0.65414179
2.887714 -0.65975874
2.888714 -0.66533568
2.889714 -0.67086611
2.890714 -0.67635109
2.891714 -0.68179723
2.892714 -0.6872125
2.893714 -0.69260164
2.894714 -0.69796401
2.895714 -0.70329411
2.896714 -0.70858477
2.897714 -0.71383109
2.898714 -0.71903286
2.899714 -0.72419457
2.900714 -0.72932295
2.901714 -0.73442305
2.902714 -0.7394953200000001
2.903714 -0.7445344199999999
2.904714 -0.74953106
2.905714 -0.75447513
2.906714 -0.75935945
2.907714 -0.7641819799999999
2.908714 -0.76894574
2.909714 -0.7736566
2.910714 -0.77832025
2.911714 -0.78293961
2.912714 -0.78751398
2.913714 -0.79203984
2.914714 -0.79651289
2.915714 -0.80092987
2.916714 -0.80528939
2.917714 -0.8095919199999999
2.918714 -0.8138383699999999
2.919714 -0.81802886
2.920714 -0.82216216
2.921714 -0.82623539
2.922714 -0.83024548
2.923714 -0.83419001
2.924714 -0.8380678500000001
2.925714 -0.84187947
2.926714 -0.845626
2.927714 -0.84930845
2.928714 -0.85292719
2.929714 -0.8564816799999999
2.930714 -0.85997041
2.931714 -0.8633916300000001
2.932714 -0.86674308
2.933714 -0.87002208
2.934714 -0.8732256500000001
2.935714 -0.87635042
2.936714 -0.8793937999999999
2.937714 -0.88235438
2.938714 -0.88523319
2.939714 -0.8880334
2.940714 -0.89075956
2.941714 -0.8934156000000001
2.942714 -0.8960031
2.943714 -0.89852046
2.944714 -0.9009631400000001
2.945714 -0.9033257100000001
2.946714 -0.9056039199999999
2.947714 -0.90779616
2.948714 -0.90990402
2.949714 -0.91193048
2.950714 -0.91387741
2.951714 -0.91574369
2.952714 -0.9175247500000001
2.953714 -0.9192138900000001
2.954714 -0.92080561
2.955714 -0.92229862
2.956714 -0.9236970000000001
2.957714 -0.92500914
2.958714 -0.92624426
2.959714 -0.9274078499999999
2.960714 -0.9284988
2.961714 -0.9295091
2.962714 -0.9304270099999999
2.963714 -0.93124183
2.964714 -0.93194842
2.965714 -0.9325493100000001
2.966714 -0.93305288
2.967714 -0.9334687100000001
2.968714 -0.93380259
2.969714 -0.9340529300000001
2.970714 -0.9342112600000001
2.971714 -0.9342663899999999
2.972714 -0.93421005
2.973714 -0.93404157
2.974714 -0.93376841
2.975714 -0.93340324
2.976714 -0.9329574199999999
2.977714 -0.9324350400000001
2.978714 -0.93183033
2.979714 -0.9311292299999999
2.980714 -0.9303159999999999
2.981714 -0.9293800200000001
2.982714 -0.9283212000000001
2.983714 -0.92714997
2.984714 -0.92588263
2.985714 -0.92453351
2.986714 -0.92310812
2.987714 -0.9216004099999999
2.988714 -0.9199957400000001
2.989714 -0.9182776300000001
2.990714 -0.91643622
2.991714 -0.91447253
2.992714 -0.91239801
2.993714 -0.9102284900000001
2.994714 -0.9079756200000001
2.995714 -0.9056406100000001
2.996714 -0.90321274
2.997714 -0.9006740500000001
2.998714 -0.89800786
2.999714 -0.8952071
3.000714 -0.8922784600000001
3.001714 -0.88923965
3.002714 -0.88611152
3.003714 -0.88290833
3.004714 -0.87963101
3.005714 -0.8762666
3.006714 -0.8727944499999999
3.007714 -0.8691957199999999
3.008714 -0.86546214
3.009714 -0.8615999500000001
3.010714 -0.8576258999999999
3.011714 -0.8535588199999999
3.012714 -0.8494098699999999
3.013714 -0.84517663
3.014714 -0.84084412
3.015714 -0.83639193
3.016714 -0.8318047000000001
3.017714 -0.82708001
3.018714 -0.8222301499999999
3.019714 -0.81727719
3.020714 -0.8122422699999999
3.021714 -0.80713574
3.022714 -0.80195209
3.023714 -0.79667233
3.024714 -0.7912728900000001
3.025714 -0.78573683
3.026714 -0.78006173
3.027714 -0.77426056
3.028714 -0.76835528
3.029714 -0.7623660800000001
3.030714 -0.75630168
3.031714 -0.7501551399999999
3.032714 -0.74390746
3.033714 -0.73753721
3.034714 -0.7310313199999999
3.035714 -0.72439183
3.036714 -0.71763527
3.037714 -0.71078469
3.038714 -0.70385858
3.039714 -0.69686165
3.040714 -0.6897823
3.041714 -0.68259779
3.042714 -0.67528514
3.043714 -0.66783191
3.044714 -0.6602422299999999
3.045714 -0.6525349300000001
3.046714 -0.6447345
3.047714 -0.63685961
3.048714 -0.6289145399999999
3.049714 -0.62088761
3.050714 -0.61275735
3.051714 -0.60450332
3.052714 -0.59611648
3.053714 -0.58760382
3.054714 -0.5789850400000001
3.055714 -0.5702829500000001
3.056714 -0.56151231
3.057714 -0.55267233
3.058714 -0.54374696
3.059714 -0.53471229
3.060714 -0.52554803
3.061714 -0.51624738
3.062714 -0.5068203400000001
3.063714 -0.49728905
3.064714 -0.48767752
3.065714 -0.47800057
3.066714 -0.46825716
3.067714 -0.45843152000000004
3.068714 -0.44850139
3.069714 -0.43844921
3.070714 -0.42827097
3.071714 -0.41797827
3.072714 -0.40759272
3.073714 -0.39713536
3.074714 -0.38661652
3.075714 -0.37603055
3.076714 -0.36535864
3.077714 -0.35457795
3.078714 -0.34367287999999996
3.079714 -0.33264274
3.080714 -0.32150256
3.081714 -0.31027622
3.082714 -0.29898554
3.083714 -0.28764037
3.084714 -0.27623463
3.085714 -0.26474989000000004
3.086714 -0.25316484
3.087714 -0.24146600999999998
3.088714 -0.22965434
3.089714 -0.21774459
3.090714 -0.205758
3.091714 -0.19371175000000002
3.092714 -0.18161046
3.093714 -0.16944376
3.094714 -0.15719142
3.095714 -0.14483323
3.096714 -0.13235901
3.097714 -0.11977386000000001
3.098714 -0.10709619
3.099714 -0.09434931
3.100714 -0.081550906
3.101714 -0.068705337
3.102714 -0.055802381
3.103714 -0.042822983
3.104714 -0.029749121000000003
3.105714 -0.016572935
3.106714 -0.0033006243
3.107714 0.010050615
3.108714 0.023461044
3.109714 0.036918031
3.110714 0.050422101
3.111714 0.063986483
3.112714 0.077630428
3.113714 0.09136943800000001
3.114714 0.10520734000000001
3.115714 0.11913414
3.116714 0.13313036
3.117714 0.14717598
3.118714 0.16125952999999998
3.119714 0.17538286
3.120714 0.18955944
3.121714 0.20380719
3.122714 0.21813924
3.123714 0.23255746000000002
3.124714 0.24705157000000003
3.125714 0.26160418
3.126714 0.27619942999999997
3.127714 0.29083053
3.128714 0.30550282
3.129714 0.32023060999999997
3.130714 0.33502979
3.131714 0.34990949000000005
3.132714 0.3648673
3.133714 0.37989013
3.134714 0.39496021
3.135714 0.41006324
3.136714 0.42519467
3.137714 0.44036129999999996
3.138714 0.45557716000000004
3.139714 0.47085602
3.140714 0.48620445
3.141714 0.5016183900000001
3.142714 0.51708519
3.143714 0.5325898499999999
3.144714 0.5481221700000001
3.145714 0.56368141
3.146714 0.5792760299999999
3.147714 0.59491885
3.148714 0.6106201099999999
3.149714 0.626382
3.150714 0.64219725
3.151714 0.6580523199999999
3.152714 0.6739337
3.153714 0.68983417
3.154714 0.70575564
3.155714 0.72170747
3.156714 0.73770117
3.157714 0.75374423
3.158714 0.76983608
3.159714 0.78596827
3.160714 0.80212848
3.161714 0.81830658
3.162714 0.83449874
3.163714 0.85070878
3.164714 0.86694555
3.165714 0.8832171600000001
3.166714 0.8995265699999999
3.167714 0.9158693299999999
3.168714 0.93223574
3.169714 0.9486151899999999
3.170714 0.96500143
3.171714 0.98139523
3.172714 0.99780355
3.173714 1.0142356
3.174714 1.0306983
3.175714 1.0471922
3.176714 1.0637113999999999
3.177714 1.0802463
3.178714 1.0967882
3.179714 1.1133337
3.180714 1.1298851
3.181714 1.1464486
3.182714 1.1630302000000001
3.183714 1.1796317
3.184714 1.1962487000000002
3.185714 1.2128727000000001
3.186714 1.2294942999999998
3.187714 1.2461083
3.188714 1.2627153
3.189714 1.2793214000000002
3.190714 1.2959345
3.191714 1.3125598
3.192714 1.3291966
3.193714 1.3458381
3.194714 1.3624749999999999
3.195714 1.3790994
3.196714 1.3957088
3.197714 1.4123067
3.198714 1.4289005000000001
3.199714 1.445497
3.200714 1.4620985
3.201714 1.4787008000000001
3.202714 1.4952955
3.203714 1.5118736000000002
3.204714 1.5284301
3.205714 1.5449667
3.206714 1.5614907
3.207714 1.5780108000000002
3.208714 1.5945323
3.209714 1.6110533999999999
3.210714 1.6275654
3.211714 1.6440563
3.212714 1.6605157
3.213714 1.6769398000000002
3.214714 1.6933322
3.215714 1.7097021000000001
3.216714 1.7260585
3.217714 1.7424058
3.218714 1.7587403000000001
3.219714 1.7750524
3.220714 1.7913306
3.221714 1.8075673
3.222714 1.8237626
3.223714 1.8399242
3.224714 1.8560631
3.225714 1.8721877000000002
3.226714 1.8882988
3.227714 1.9043889
3.228714 1.9204445
3.229714 1.9364526
3.230714 1.9524066
3.231714 1.9683092999999998
3.232714 1.9841715999999998
3.233714 2.0000067
3.234714 2.0158239
3.235714 2.0316236
3.236714 2.0473963
3.237714 2.0631274
3.238714 2.0788042
3.239714 2.0944212
3.240714 2.1099828
3.241714 2.1255
3.242714 2.1409846999999997
3.243714 2.1564426
3.244714 2.1718696
3.245714 2.1872524
3.246714 2.2025747
3.247714 2.2178245999999997
3.248714 2.2329997
3.249714 2.2481089
3.250714 2.2631681
3.251714 2.2781918
3.252714 2.293187
3.253714 2.3081484999999997
3.254714 2.323062
3.255714 2.3379104
3.256714 2.3526818
3.257714 2.3673749
3.258714 2.381999
3.259714 2.3965692
3.260714 2.4110982
3.261714 2.4255894
3.262714 2.4400344
3.263714 2.4544168
3.264714 2.4687197000000003
3.265714 2.4829331999999997
3.266714 2.4970597
3.267714 2.5111124
3.268714 2.5251091
3.269714 2.5390626999999997
3.270714 2.5529753
3.271714 2.5668368
3.272714 2.5806285
3.273714 2.5943328
3.274714 2.6079403
3.275714 2.6214549
3.276714 2.6348909
3.277714 2.6482664
3.278714 2.6615933000000003
3.279714 2.6748717
3.280714 2.6880894
3.281714 2.7012274
3.282714 2.7142681
3.283714 2.7272049
3.284714 2.7400438
3.285714 2.7528012
3.286714 2.7654953
3.287714 2.7781365
3.288714 2.7907224
3.289714 2.8032383000000003
3.290714 2.8156644
3.291714 2.8279848
3.292714 2.8401958
3.293714 2.8523066999999998
3.294714 2.8643358
3.295714 2.8763017
3.296714 2.8882133
3.297714 2.9000660000000003
3.298714 2.9118427999999996
3.299714 2.9235225
3.300714 2.9350894
3.301714 2.9465396
3.302714 2.9578837
3.303714 2.9691398
3.304714 2.9803248
3.305714 2.9914457
3.306714 3.0024966
3.307714 3.0134609
3.308714 3.0243189999999998
3.309714 3.035059
3.310714 3.0456817000000003
3.311714 3.0562006
3.312714 3.0666353
3.313714 3.0770022
3.314714 3.0873057999999998
3.315714 3.0975366
3.316714 3.107675
3.317714 3.1177002999999996
3.318714 3.1276006
3.319714 3.1373779999999996
3.320714 3.1470462999999995
3.321714 3.1566255
3.322714 3.1661313000000004
3.323714 3.1755678
3.324714 3.1849250000000002
3.325714 3.194185
3.326714 3.2033294
3.327714 3.2123490999999995
3.328714 3.2212484999999997
3.329714 3.2300416
3.330714 3.2387464999999995
3.331714 3.2473747
3.332714 3.2559257
3.333714 3.2643872999999997
3.334714 3.2727402000000003
3.335714 3.2809675000000005
3.336714 3.2890629
3.337714 3.2970339
3.338714 3.3048979999999997
3.339714 3.3126748999999998
3.340714 3.3203769000000003
3.341714 3.3280045
3.342714 3.3355448
3.343714 3.3429797999999997
3.344714 3.3502925
3.345714 3.3574771000000005
3.346714 3.3645390999999996
3.347714 3.3714928
3.348714 3.3783522
3.349714 3.3851254999999996
3.350714 3.391809
3.351714 3.3983901
3.352714 3.4048527
3.353714 3.4111861
3.354714 3.4173895
3.355714 3.4234731999999997
3.356714 3.4294549
3.357714 3.4353506
3.358714 3.4411672999999996
3.359714 3.4469008000000003
3.360714 3.4525372
3.361714 3.4580588000000003
3.362714 3.4634523
3.363714 3.4687147
3.364714 3.4738529
3.365714 3.4788805999999997
3.366714 3.4838099
3.367714 3.4886461
3.368714 3.4933860999999995
3.369714 3.4980193
3.370714 3.5025340000000003
3.371714 3.5069234999999996
3.372714 3.5111897
3.373714 3.515343
3.374714 3.5193976
3.375714 3.5233638999999997
3.376714 3.5272446
3.377714 3.5310328
3.378714 3.5347160000000004
3.379714 3.5382803999999997
3.380714 3.5417166
3.381714 3.5450245999999996
3.382714 3.5482123
3.383714 3.5512913
3.384714 3.5542715000000005
3.385714 3.5571571000000004
3.386714 3.5599448
3.387714 3.5626262
3.388714 3.565193
3.389714 3.5676397
3.390714 3.5699677
3.391714 3.5721841999999997
3.392714 3.5742982999999997
3.393714 3.5763174
3.394714 3.5782429999999996
3.395714 3.5800703000000005
3.396714 3.5817905999999997
3.397714 3.5833951
3.398714 3.5848789
3.399714 3.5862431
3.400714 3.5874943999999998
3.401714 3.5886426
3.402714 3.5896953000000003
3.403714 3.5906556999999997
3.404714 3.5915217999999998
3.405714 3.5922863
3.406714 3.5929412000000003
3.407714 3.5934809999999997
3.408714 3.5939049
3.409714 3.5942174000000002
3.410714 3.5944249
3.411714 3.5945337
3.412714 3.5945470999999998
3.413714 3.5944632999999997
3.414714 3.5942778
3.415714 3.5939845999999998
3.416714 3.5935804
3.417714 3.5930655999999996
3.418714 3.5924438000000003
3.419714 3.5917219
3.420714 3.590906
3.421714 3.5899989
3.422714 3.5889994
3.423714 3.5879016
3.424714 3.5866994
3.425714 3.5853870000000003
3.426714 3.5839632000000003
3.427714 3.5824306
3.428714 3.5807956
3.429714 3.5790652
3.430714 3.5772443000000003
3.431714 3.5753343
3.432714 3.5733327000000004
3.433714 3.5712349999999997
3.434714 3.5690356
3.435714 3.5667323
3.436714 3.5643265
3.437714 3.561822
3.438714 3.5592243000000003
3.439714 3.5565376000000004
3.440714 3.5537627
3.441714 3.5508963999999996
3.442714 3.5479341
3.443714 3.5448708000000004
3.444714 3.5417039
3.445714 3.5384357
3.446714 3.535071
3.447714 3.5316176999999995
3.448714 3.528082
3.449714 3.524467
3.450714 3.5207711
3.451714 3.5169888000000005
3.452714 3.5131137999999997
3.453714 3.5091411000000003
3.454714 3.5050698
3.455714 3.5009034000000003
3.456714 3.496648
3.457714 3.4923099
3.458714 3.4878924
3.459714 3.4833949000000004
3.460714 3.4788124
3.461714 3.4741398
3.462714 3.4693732999999995
3.463714 3.4645129
3.464714 3.4595631
3.465714 3.4545306
3.466714 3.4494221
3.467714 3.4442417
3.468714 3.4389883
3.469714 3.4336559
3.470714 3.4282375
3.471714 3.4227266999999997
3.472714 3.4171215999999998
3.473714 3.4114264
3.474714 3.4056496
3.475714 3.3997998000000003
3.476714 3.3938836
3.477714 3.3879015999999997
3.478714 3.3818494999999995
3.479714 3.3757202
3.480714 3.3695072
3.481714 3.3632085
3.482714 3.3568282
3.483714 3.3503741
3.484714 3.3438552
3.485714 3.3372764
3.486714 3.3306368
3.487714 3.3239298
3.488714 3.317146
3.489714 3.3102777
3.490714 3.3033226
3.491714 3.2962854999999998
3.492714 3.2891765000000004
3.493714 3.2820068
3.494714 3.2747835000000003
3.495714 3.2675073
3.496714 3.2601718
3.497714 3.2527673999999998
3.498714 3.2452851999999996
3.499714 3.2377224000000004
3.500714 3.2300840999999996
3.501714 3.2223802000000004
3.502714 3.2146227
3.503714 3.2068186
3.504714 3.1989675
3.505714 3.1910617
3.506714 3.1830906999999997
3.507714 3.1750454999999995
3.508714 3.1669240000000003
3.509714 3.1587328999999995
3.510714 3.1504836000000003
3.511714 3.1421889000000003
3.512714 3.1338561
3.513714 3.1254842999999997
3.514714 3.117064
3.515714 3.1085825000000002
3.516714 3.1000288
3.517714 3.0914003
3.518714 3.0827038
3.519714 3.0739527
3.520714 3.0651608
3.521714 3.0563369
3.522714 3.0474802
3.523714 3.0385815
3.524714 3.0296271999999997
3.525714 3.0206074999999997
3.526714 3.0115208
3.527714 3.0023748
3.528714 2.9931832
3.529714 2.9839594000000003
3.530714 2.9747097
3.531714 2.96543
3.532714 2.9561074
3.533714 2.9467268
3.534714 2.9372774
3.535714 2.9277589
3.536714 2.9181823
3.537714 2.9085645
3.538714 2.8989219999999998
3.539714 2.8892625
3.540714 2.8795833
3.541714 2.869872
3.542714 2.8601142
3.543714 2.8502997
3.544714 2.8404287999999998
3.545714 2.8305121
3.546714 2.8205654
3.547714 2.8106017
3.548714 2.8006256
3.549714 2.7906297
3.550714 2.7805988
3.551714 2.7705172
3.552714 2.7603766
3.553714 2.7501805
3.554714 2.7399432
3.555714 2.7296839
3.556714 2.7194178
3.557714 2.7091496
3.558714 2.6988715
3.559714 2.6885679
3.560714 2.6782226
3.561714 2.667827
3.562714 2.6573838999999997
3.563714 2.6469063
3.564714 2.6364109
3.565714 2.6259098
3.566714 2.6154051000000003
3.567714 2.6048874
3.568714 2.594341
3.569714 2.583752
3.570714 2.5731158
3.571714 2.5624398
3.572714 2.5517412
3.573714 2.5410382
3.574714 2.5303429
3.575714 2.5196554
3.576714 2.5089638
3.577714 2.4982504999999997
3.578714 2.4875002
3.579714 2.4767073
3.580714 2.4658782
3.581714 2.455028
3.582714 2.4441728
3.583714 2.4333226999999997
3.584714 2.4224771
3.585714 2.411625
3.586714 2.400752
3.587714 2.3898468999999998
3.588714 2.3789085
3.589714 2.3679465
3.590714 2.3569771999999998
3.591714 2.3460165
3.592714 2.3350717
3.593714 2.3241397
3.594714 2.3132072999999997
3.595714 2.3022581
3.596714 2.2912802
3.597714 2.2802718
3.598714 2.269242
3.599714 2.258206
3.600714 2.2471787
3.601714 2.2361675
3.602714 2.2251694
3.603714 2.2141726999999998
3.604714 2.2031633
3.605714 2.192132
3.606714 2.1810785
3.607714 2.1700121
3.608714 2.1589471
3.609714 2.147896
3.610714 2.1368638
3.611714 2.1258457
3.612714 2.1148302
3.613714 2.1038041
3.614714 2.0927599000000003
3.615714 2.0816993
3.616714 2.0706324
3.617714 2.0595741
3.618714 2.0485363999999997
3.619714 2.0375244
3.620714 2.0265333
3.621714 2.0155512
3.622714 2.0045649
3.623714 1.9935657999999998
3.624714 1.9825537
3.625714 1.9715367000000001
3.626714 1.9605267999999998
3.627714 1.9495346
3.628714 1.9385640999999998
3.629714 1.9276115999999999
3.630714 1.9166678
3.631714 1.9057231000000001
3.632714 1.8947724
3.633714 1.8838186
3.634714 1.8728713000000001
3.635714 1.8619427000000002
3.636714 1.8510427
3.637714 1.8401738
3.638714 1.8293304
3.639714 1.8185014
3.640714 1.807675
3.641714 1.7968437
3.642714 1.7860079
3.643714 1.7751751
3.644714 1.7643562000000002
3.645714 1.7535606
3.646714 1.7427926999999999
3.647714 1.7320497000000001
3.648714 1.7213242
3.649714 1.710608
3.650714 1.6998965000000001
3.651714 1.6891909999999999
3.652714 1.6784981
3.653714 1.6678274
3.654714 1.6571861
3.655714 1.6465760999999999
3.656714 1.6359925000000002
3.657714 1.6254267
3.658714 1.6148688000000002
3.659714 1.6043138
3.660714 1.5937624000000001
3.661714 1.5832221
3.662714 1.5727031999999999
3.663714 1.5622149
3.664714 1.5517616
3.665714 1.5413411
3.666714 1.5309465
3.667714 1.5205695
3.668714 1.5102042
3.669714 1.4998497
3.670714 1.4895105
3.671714 1.4791939
3.672714 1.4689066
3.673714 1.4586513
3.674714 1.4484255
3.675714 1.4382229
3.676714 1.4280367999999999
3.677714 1.4178627
3.678714 1.4077016
3.679714 1.3975593
3.680714 1.3874446
3.681714 1.3773654
3.682714 1.3673255
3.683714 1.3573234
3.684714 1.3473526
3.685714 1.3374046000000002
3.686714 1.3274728
3.687714 1.317555
3.688714 1.3076543
3.689714 1.2977773
3.690714 1.2879315
3.691714 1.2781213
3.692714 1.2683471
3.693714 1.2586046
3.694714 1.2488876
3.695714 1.2391907
3.696714 1.2295119
3.697714 1.2198543
3.698714 1.2102243000000001
3.699714 1.2006291
3.700714 1.1910738
3.701714 1.1815585
3.702714 1.1720786
3.703714 1.1626267
3.704714 1.1531958
3.705714 1.1437829
3.706714 1.1343898
3.707714 1.1250236
3.708714 1.1156926
3.709714 1.1064034999999999
3.710714 1.0971577
3.711714 1.0879509
3.712714 1.0787747
3.713714 1.0696201
3.714714 1.0604816
3.715714 1.0513594
3.716714 1.0422597
3.717714 1.0331913
3.718714 1.0241622000000001
3.719714 1.0151759
3.720714 1.0062297
3.721714 0.99731656
3.722714 0.98842848
3.723714 0.9795608000000001
3.724714 0.970715
3.725714 0.9618983600000001
3.726714 0.9531212000000001
3.727714 0.94439164
3.728714 0.9357120800000001
3.729714 0.9270771400000001
3.730714 0.9184756299999999
3.731714 0.90989564
3.732714 0.9013293299999999
3.733714 0.8927768100000001
3.734714 0.88424599
3.735714 0.87574935
3.736714 0.86729778
3.737714 0.85889604
3.738714 0.85054021
3.739714 0.84221968
3.740714 0.8339224399999999
3.741714 0.82564084
3.742714 0.8173754400000001
3.743714 0.8091348199999999
3.744714 0.8009315499999999
3.745714 0.7927758599999999
3.746714 0.78467065
3.747714 0.77660936
3.748714 0.7685789799999999
3.749714 0.7605663500000001
3.750714 0.75256457
3.751714 0.74457689
3.752714 0.73661571
3.753714 0.72869719
3.754714 0.72083385
3.755714 0.71302853
3.756714 0.70527303
3.757714 0.69755157
3.758714 0.68984809
3.759714 0.68215369
3.760714 0.67447061
3.761714 0.66681099
3.762714 0.65919077
3.763714 0.65162182
3.764714 0.64410619
3.765714 0.63663507
3.766714 0.6291933399999999
3.767714 0.62176711
3.768714 0.61435113
3.769714 0.60695205
3.770714 0.59958547
3.771714 0.59226882
3.772714 0.5850126
3.773714 0.57781516
3.774714 0.57066265
3.775714 0.56353519
3.776714 0.55641588
3.777714 0.54929857
3.778714 0.54219048
3.779714 0.53510857
3.780714 0.52807154
3.781714 0.52109081
3.782714 0.51416536
3.783714 0.5072826100000001
3.784714 0.50042495
3.785714 0.49357875
3.786714 0.48674139999999994
3.787714 0.47992267999999993
3.788714 0.47314004000000004
3.789714 0.46640984
3.790714 0.45973886999999997
3.791714 0.45312056
3.792714 0.44653770000000004
3.793714 0.43997042999999997
3.794714 0.43340558
3.795714 0.42684302
3.796714 0.42029605000000003
3.797714 0.41378498999999996
3.798714 0.40732785000000005
3.799714 0.40093204000000005
3.800714 0.39459103999999995
3.801714 0.38828792
3.802714 0.3820037
3.803714 0.37572656
3.804714 0.36945734
3.805714 0.36320859
3.806714 0.35699806
3.807714 0.35083932
3.808714 0.34473487
3.809714 0.33867452000000003
3.810714 0.3326403
3.811714 0.32661525
3.812714 0.32059187
3.813714 0.31457618
3.814714 0.30858503
3.815714 0.30263820999999996
3.816714 0.29674924
3.817714 0.29091889
3.818714 0.28513498
3.819714 0.27937815
3.820714 0.27363098
3.821714 0.26788608999999997
3.822714 0.26214893
3.823714 0.25643457
3.824714 0.25075998
3.825714 0.24513542
3.826714 0.23955954000000002
3.827714 0.23402029
3.828714 0.22850116
3.829714 0.22298975
3.830714 0.21748401
3.831714 0.21199356
3.832714 0.20653518999999998
3.833714 0.20112465000000002
3.834714 0.19576888999999997
3.835714 0.19046256
3.836714 0.18519029
3.837714 0.17993373
3.838714 0.17468004
3.839714 0.16942748
3.840714 0.16418565999999998
3.841714 0.15897054
3.842714 0.15379653
3.843714 0.14866965
3.844714 0.14358502
3.845714 0.1385297
3.846714 0.13348957
3.847714 0.12845657
3.848714 0.12343264999999999
3.849714 0.11842895
3.850714 0.11346004000000001
3.851714 0.10853667
3.852714 0.10366030999999999
3.853714 0.098822254
3.854714 0.094007596
3.855714 0.089202326
3.856714 0.08439986299999999
3.857714 0.079603895
3.858714 0.074826292
3.859714 0.070081244
3.860714 0.065378397
3.861714 0.060718448
3.862714 0.056093058
3.863714 0.051489321000000005
3.864714 0.04689616
3.865714 0.04230965
3.866714 0.037734659000000004
3.867714 0.033182109
3.868714 0.028663361000000002
3.869714 0.024184336
3.870714 0.019742566
3.871714 0.015328376
3.872714 0.01092979
3.873714 0.0065383327
3.874714 0.0021531836
3.875714 -0.002218565
3.876714 -0.0065654858000000005
3.877714 -0.010877383000000001
3.878714 -0.015150261
3.879714 -0.019388025
3.880714 -0.023600469
3.881714 -0.027798276000000004
3.882714 -0.031987985
3.883714 -0.036168901999999996
3.884714 -0.040333802
3.885714 -0.044473028000000005
3.886714 -0.048579407
3.887714 -0.05265189099999999
3.888714 -0.056696037
3.889714 -0.06072123100000001
3.890714 -0.06473592900000001
3.891714 -0.06874344
3.892714 -0.072740397
3.893714 -0.076718652
3.894714 -0.08066943800000001
3.895714 -0.084587856
3.896714 -0.08847513200000001
3.897714 -0.09233778699999999
3.898714 -0.096184172
3.899714 -0.10002013
3.900714 -0.10384597000000001
3.901714 -0.10765654
3.902714 -0.11144395
3.903714 -0.11520186
3.904714 -0.11892886999999999
3.905714 -0.12262957000000001
3.906714 -0.12631228
3.907714 -0.12998498
3.908714 -0.13365149
3.909714 -0.13730965
3.910714 -0.14095259999999998
3.911714 -0.14457238
3.912714 -0.14816393
3.913714 -0.15172758
3.914714 -0.15526845
3.915714 -0.15879354
3.916714 -0.16230777
3.917714 -0.16581116999999998
3.918714 -0.16929886
3.919714 -0.17276374
3.920714 -0.17620072
3.921714 -0.17960996
3.922714 -0.18299763
3.923714 -0.18637343
3.924714 -0.18974629
3.925714 -0.1931201
3.926714 -0.19649186000000002
3.927714 -0.19985304999999998
3.928714 -0.20319371999999997
3.929714 -0.20650714
3.930714 -0.20979254000000003
3.931714 -0.21305496000000002
3.932714 -0.21630185999999998
3.933714 -0.21953848
3.934714 -0.22276472000000003
3.935714 -0.22597476
3.936714 -0.22916028
3.937714 -0.23231532000000002
3.938714 -0.23544028
3.939714 -0.23854296
3.940714 -0.24163579
3.941714 -0.24473045000000002
3.942714 -0.24783248
3.943714 -0.2509384
3.944714 -0.25403729999999997
3.945714 -0.25711583
3.946714 -0.26016424
3.947714 -0.2631807
3.948714 -0.26617164
3.949714 -0.26914787
3.950714 -0.27211877
3.951714 -0.27508711999999996
3.952714 -0.27804773
3.953714 -0.2809902
3.954714 -0.28390498
3.955714 -0.28678905
3.956714 -0.28964872
3.957714 -0.29249738
3.958714 -0.29534951
3.959714 -0.29821360999999996
3.960714 -0.30108755
3.961714 -0.30395885
3.962714 -0.30681004
3.963714 -0.30962648
3.964714 -0.31240296
3.965714 -0.31514596
3.966714 -0.31787023999999997
3.967714 -0.32059150000000003
3.968714 -0.32331883
3.969714 -0.32605060999999996
3.970714 -0.32877584000000004
3.971714 -0.33148048
3.972714 -0.33415516
3.973714 -0.33680093
3.974714 -0.33942927
3.975714 -0.34205678
3.976714 -0.34469678
3.977714 -0.34735205
3.978714 -0.35001256
3.979714 -0.3526595
3.980714 -0.35527362
3.981714 -0.35784442
3.982714 -0.36037518
3.983714 -0.3628816
3.984714 -0.36538455
3.985714 -0.3679004
3.986714 -0.37043348
3.987714 -0.37297455
3.988714 -0.37550575
3.989714 -0.37800979
3.990714 -0.38047865999999997
3.991714 -0.38291756
3.992714 -0.38534196
3.993714 -0.38776947
3.994714 -0.39021028
3.995714 -0.39266133999999997
3.996714 -0.39510698999999994
3.997714 -0.39752614999999997
3.998714 -0.39990269999999994
3.999714 -0.40223366
4.000714 -0.40453142
4.001714 -0.40681850999999997
4.002714 -0.40911748
4.003714 -0.41144048
4.004714 -0.41378397
4.005714 -0.41613062
4.006714 -0.41845785
4.007714 -0.42074868
4.008714 -0.42299959000000004
4.009714 -0.42522177
4.010714 -0.42743497
4.011714 -0.42965724000000005
4.012714 -0.43189568
4.013714 -0.43414253999999997
4.014714 -0.43637916
4.015714 -0.43858532000000006
4.016714 -0.44074976
4.017715 -0.44287634
4.018714 -0.44498289999999996
4.019714 -0.44709308999999997
4.020714 -0.44922521
4.021714 -0.45138332000000003
4.022714 -0.45355502999999997
4.023714 -0.45571709
4.024714 -0.45784622999999997
4.025714 -0.45992988
4.026714 -0.46197181
4.027714 -0.46398997999999997
4.028714 -0.46600765
4.029714 -0.46804198
4.030715 -0.47009629
4.031714 -0.47215885
4.032714 -0.47420911
4.033714 -0.47622863
4.034714 -0.47821039
4.035714 -0.48016244999999996
4.036714 -0.48210411000000003
4.037714 -0.48405612000000003
4.038714 -0.48603006
4.039714 -0.48802192
4.040714 -0.49001332000000003
4.041714 -0.49197976000000004
4.042714 -0.49390183000000004
4.043715 -0.49577453
4.044714 -0.49760951999999997
4.045714 -0.49942988
4.046714 -0.50125942
4.047714 -0.50311177
4.048714 -0.50498471
4.049714 -0.50686211
4.050714 -0.5087222899999999
4.051714 -0.51054889
4.052714 -0.5123388000000001
4.053714 -0.5141031899999999
4.054714 -0.51586167
4.055714 -0.51763174
4.056714 -0.51941979
4.057714 -0.52121719
4.058714 -0.52300417
4.059714 -0.52475929
4.060714 -0.52646985
4.061714 -0.5281383199999999
4.062714 -0.52978159
4.063715 -0.53142332
4.064714 -0.53308299
4.065714 -0.53476691
4.066714 -0.53646569
4.067714 -0.53815884
4.068714 -0.53982465
4.069714 -0.54145032
4.070714 -0.54303771
4.071714 -0.54460159
4.072714 -0.5461622
4.073714 -0.54773493
4.074714 -0.54932279
4.075714 -0.55091539
4.076715 -0.5524943099999999
4.077714 -0.55404259
4.078714 -0.55555343
4.079714 -0.55703381
4.080714 -0.55850134
4.081714 -0.55997544
4.082714 -0.5614678399999999
4.083714 -0.5629764899999999
4.084714 -0.56448607
4.085714 -0.56597502
4.086714 -0.5674252799999999
4.087714 -0.5688306399999999
4.088714 -0.57019922
4.089714 -0.5715494
4.090714 -0.57290113
4.091714 -0.5742665800000001
4.092714 -0.57564527
4.093714 -0.57702493
4.094714 -0.57838853
4.095714 -0.57972283
4.096714 -0.58102505
4.097714 -0.58230394
4.098714 -0.58357483
4.099714 -0.58485153
4.100714 -0.58613876
4.101714 -0.58742934
4.102714 -0.5887072999999999
4.103714 -0.58995537
4.104714 -0.59116329
4.105714 -0.59233299
4.106714 -0.59347777
4.107714 -0.5946162199999999
4.108714 -0.59576393
4.109715 -0.59692636
4.110714 -0.5980969899999999
4.111714 -0.59926086
4.112714 -0.60040206
4.113714 -0.6015108
4.114714 -0.60258759
4.115714 -0.60364176
4.116714 -0.6046860000000001
4.117714 -0.60572941
4.118714 -0.60677286
4.119714 -0.60780882
4.120714 -0.6088255
4.121714 -0.60981349
4.122715 -0.61077112
4.123714 -0.61170589
4.124714 -0.61263135
4.125714 -0.6135608100000001
4.126714 -0.6145010200000001
4.127714 -0.61544888
4.128714 -0.61639273
4.129714 -0.61731744
4.130714 -0.61821104
4.131714 -0.61906916
4.132714 -0.61989613
4.133714 -0.62070172
4.134714 -0.62149581
4.135714 -0.6222837099999999
4.136714 -0.6230643
4.137714 -0.6238317099999999
4.138714 -0.6245796100000001
4.139714 -0.62530553
4.140714 -0.62601292
4.141714 -0.62670968
4.142715 -0.6274044000000001
4.143714 -0.62810173
4.144714 -0.62879957
4.145714 -0.62948964
4.146714 -0.63016084
4.147714 -0.63080401
4.148714 -0.6314157
4.149714 -0.6319989899999999
4.150714 -0.63256123
4.151714 -0.63311043
4.152714 -0.63365153
4.153714 -0.63418471
4.154714 -0.63470644
4.155715 -0.6352124699999999
4.156714 -0.63570067
4.157714 -0.63617253
4.158714 -0.6366320400000001
4.159714 -0.63708317
4.160714 -0.637527
4.161714 -0.6379602
4.162714 -0.63837594
4.163714 -0.63876719
4.164714 -0.6391297100000001
4.165714 -0.63946443
4.166714 -0.6397768899999999
4.167714 -0.64007463
4.168715 -0.64036357
4.169714 -0.6406456199999999
4.170714 -0.64091827
4.171714 -0.64117638
4.172714 -0.6414155500000001
4.173714 -0.64163445
4.174714 -0.64183543
4.175714 -0.6420227700000001
4.176714 -0.6421994
4.177714 -0.64236447
4.178714 -0.64251283
4.179714 -0.64263698
4.180714 -0.64273099
4.181714 -0.6427937699999999
4.182714 -0.64283046
4.183714 -0.6428505800000001
4.184714 -0.64286394
4.185714 -0.64287614
4.186714 -0.6428862
4.187714 -0.64288704
4.188715 -0.64286897
4.189714 -0.6428245499999999
4.190714 -0.64275218
4.191714 -0.64265649
4.192714 -0.64254557
4.193714 -0.64242599
4.194714 -0.64229881
4.195714 -0.6421585599999999
4.196714 -0.64199548
4.197714 -0.64180079
4.198714 -0.64157164
4.199714 -0.64131338
4.200714 -0.64103794
4.201715 -0.64075845
4.202714 -0.64048315
4.203714 -0.64021107
4.204714 -0.63993228
4.205714 -0.6396322999999999
4.206714 -0.6392989299999999
4.207714 -0.63892803
4.208714 -0.6385252800000001
4.209714 -0.6381033
4.210714 -0.63767512
4.211714 -0.6372477900000001
4.212714 -0.63681845
4.213714 -0.63637584
4.214714 -0.63590594
4.215714 -0.63539934
4.216714 -0.6348562
4.217714 -0.63428646
4.218714 -0.63370531
4.219714 -0.63312533
4.220714 -0.63254992
4.221714 -0.63197091
4.222714 -0.63137198
4.223714 -0.6307363
4.224714 -0.63005486
4.225714 -0.62933103
4.226714 -0.6285796899999999
4.227714 -0.62782015
4.228714 -0.62706764
4.229714 -0.6263260700000001
4.230714 -0.6255863199999999
4.231714 -0.62483097
4.232714 -0.62404289
4.233714 -0.62321364
4.234715 -0.62234742
4.235714 -0.62145856
4.236714 -0.6205644
4.237714 -0.61967587
4.238714 -0.6187916299999999
4.239714 -0.61789816
4.240714 -0.61697611
4.241714 -0.61600986
4.242714 -0.6149956
4.243714 -0.61394386
4.244714 -0.61287512
4.245714 -0.61181071
4.246714 -0.61076283
4.247715 -0.6097286900000001
4.248714 -0.6086919900000001
4.249714 -0.60763052
4.250714 -0.60652676
4.251714 -0.60537611
4.252714 -0.60418877
4.253714 -0.60298438
4.254714 -0.60178228
4.255714 -0.6005917199999999
4.256714 -0.59940731
4.257714 -0.59821145
4.258714 -0.5969832199999999
4.259714 -0.59570894
4.260714 -0.59438902
4.261714 -0.5930384599999999
4.262714 -0.59167966
4.263714 -0.59033181
4.264714 -0.58900146
4.265714 -0.58767898
4.266714 -0.58634309
4.267715 -0.58497065
4.268714 -0.58354787
4.269714 -0.5820768399999999
4.270714 -0.5805748000000001
4.271714 -0.57906592
4.272714 -0.5775698499999999
4.273714 -0.5760925800000001
4.274714 -0.57462384
4.275714 -0.57314239
4.276714 -0.57162652
4.277714 -0.57006483
4.278714 -0.56846179
4.279714 -0.56683556
4.280715 -0.56520901
4.281714 -0.56359828
4.282714 -0.56200479
4.283714 -0.5604140900000001
4.284714 -0.55880263
4.285714 -0.55714911
4.286714 -0.55544493
4.287714 -0.55369833
4.288714 -0.5519310000000001
4.289714 -0.55016754
4.290714 -0.5484239200000001
4.291714 -0.54669972
4.292714 -0.54497854
4.293715 -0.54323594
4.294714 -0.54145092
4.295714 -0.53961631
4.296714 -0.53774184
4.297714 -0.53584957
4.298714 -0.5339630399999999
4.299714 -0.53209602
4.300714 -0.53024604
4.301714 -0.5283959199999999
4.302714 -0.52652266
4.303714 -0.5246087
4.304714 -0.52265092
4.305714 -0.52066245
4.306714 -0.51866625
4.307714 -0.51668412
4.308714 -0.51472597
4.309714 -0.5127848100000001
4.310714 -0.51083993
4.311714 -0.5088665099999999
4.312714 -0.50684744
4.313715 -0.50478154
4.314714 -0.50268397
4.315714 -0.50057904
4.316714 -0.49848869
4.317714 -0.49642222
4.318714 -0.49437257
4.319714 -0.49231998
4.320714 -0.49024209999999996
4.321714 -0.48812511000000003
4.322714 -0.48597036
4.323714 -0.48379386
4.324714 -0.4816181
4.325714 -0.47946116
4.326715 -0.47732764
4.327714 -0.47520669
4.328714 -0.4730769
4.329714 -0.47091697
4.330714 -0.46871602999999995
4.331714 -0.46647899
4.332714 -0.46422426
4.333714 -0.46197510999999997
4.334714 -0.45974865000000004
4.335714 -0.45754797999999997
4.336714 -0.45536099999999996
4.337714 -0.45316652
4.338714 -0.45094448
4.339714 -0.44868556
4.340714 -0.44639544000000003
4.341714 -0.44409185999999995
4.342714 -0.44179587000000003
4.343714 -0.43952176
4.344714 -0.43727052
4.345714 -0.43502984999999994
4.346714 -0.43278066000000004
4.347714 -0.43050675
4.348714 -0.42820293000000004
4.349714 -0.42587779
4.350714 -0.42354934999999994
4.351714 -0.42123641
4.352714 -0.41894945
4.353714 -0.41668578
4.354714 -0.41443068
4.355714 -0.4121644
4.356714 -0.40987139
4.357714 -0.40754746000000003
4.358714 -0.4052015
4.359715 -0.40285108000000003
4.360714 -0.40051391999999997
4.361714 -0.39820005
4.362714 -0.39590755
4.363714 -0.39362431999999997
4.364714 -0.39133461999999997
4.365714 -0.38902708
4.366714 -0.38670024000000003
4.367714 -0.38436335
4.368714 -0.38203169000000003
4.369714 -0.37971924
4.370714 -0.37743207
4.371714 -0.37516551
4.372715 -0.37290651999999996
4.373714 -0.37063988999999997
4.374714 -0.36835535
4.375714 -0.36605219
4.376714 -0.36373918
4.377714 -0.36143025
4.378714 -0.35913794
4.379714 -0.3568677
4.380714 -0.35461571999999997
4.381714 -0.35237125
4.382714 -0.35012208
4.383714 -0.34786044
4.384714 -0.34558675
4.385714 -0.34330941
4.386714 -0.34104087
4.387714 -0.33879206
4.388714 -0.33656761999999996
4.389714 -0.33436432
4.390714 -0.33217296
4.391714 -0.32998293
4.392715 -0.32778715
4.393714 -0.32558502
4.394714 -0.32338237000000003
4.395714 -0.32118831000000003
4.396714 -0.31901081000000003
4.397714 -0.31685293999999997
4.398714 -0.31471163999999996
4.399714 -0.31257933
4.400714 -0.3104477
4.401714 -0.30831168000000003
4.402714 -0.30617211
4.403714 -0.30403549
4.404714 -0.30191168
4.405715 -0.29980994
4.406714 -0.29773528
4.407714 -0.29568681
4.408714 -0.29365863
4.409714 -0.29164248000000004
4.410714 -0.28963144999999996
4.411714 -0.28762263
4.412714 -0.28561791
4.413714 -0.2836227
4.414714 -0.28164311999999997
4.415714 -0.27968313
4.416714 -0.27774267
4.417714 -0.27581791
4.418715 -0.27390311
4.419714 -0.27199377999999996
4.420714 -0.27008906
4.421714 -0.26819264
4.422714 -0.26631163999999996
4.423714 -0.26445412
4.424714 -0.26262566000000004
4.425714 -0.26082713
4.426714 -0.25905427000000003
4.427714 -0.25729947000000003
4.428714 -0.25555490999999997
4.429714 -0.25381579
4.430714 -0.2520822
4.431714 -0.25035921
4.432714 -0.24865447000000002
4.433714 -0.24697494
4.434714 -0.24532408
4.435714 -0.24370050999999998
4.436714 -0.24209906999999997
4.437714 -0.24051359
4.438715 -0.23894011999999998
4.439714 -0.23737914999999998
4.440714 -0.23583567
4.441714 -0.23431696000000002
4.442714 -0.23282918
4.443714 -0.23137415
4.444714 -0.22994833999999997
4.445714 -0.22854402000000001
4.446714 -0.22715258000000002
4.447714 -0.22576839999999998
4.448714 -0.22439172
4.449714 -0.2230288
4.450714 -0.22168963
4.451715 -0.22038382
4.452714 -0.21911669
4.453714 -0.21788715
4.454714 -0.21668866
4.455714 -0.21551236999999998
4.456714 -0.21435136
4.457714 -0.21320394999999998
4.458714 -0.21207428
4.459714 -0.21097015
4.460714 -0.20989899
4.461714 -0.20886417
4.462714 -0.20786305
4.463714 -0.20688802
4.464714 -0.20593020999999997
4.465714 -0.20498384000000003
4.466714 -0.20404956
4.467714 -0.20313454
4.468714 -0.20224988
4.469714 -0.20140593
4.470714 -0.20060772
4.471714 -0.19985286
4.472714 -0.19913267
4.473714 -0.19843603999999998
4.474714 -0.19775452
4.475714 -0.19708599
4.476714 -0.19643547
4.477714 -0.19581248
4.478714 -0.19522649
4.479714 -0.19468234
4.480714 -0.19417803
4.481714 -0.19370584000000002
4.482714 -0.19325624
4.483714 -0.19282289
4.484715 -0.19240609
4.485714 -0.19201303
4.486714 -0.19165489
4.487714 -0.1913417
4.488714 -0.19107769
4.489714 -0.19085923000000002
4.490714 -0.19067629
4.491714 -0.19051706000000002
4.492714 -0.1903733
4.493714 -0.19024427000000002
4.494714 -0.19013706
4.495714 -0.19006344
4.496714 -0.19003447
4.497715 -0.19005543
4.498714 -0.1901235
4.499714 -0.19022919
4.500714 -0.19036094
4.501714 -0.1905106
4.502714 -0.19067724
4.503714 -0.1908675
4.504714 -0.1910922
4.505714 -0.19136105
4.506714 -0.19167778
4.507714 -0.19203817
4.508714 -0.192432
4.509714 -0.19284816000000002
4.510714 -0.19328013
4.511714 -0.19372962000000002
4.512714 -0.19420636
4.513714 -0.19472403
4.514714 -0.19529408
4.515714 -0.19592062999999998
4.516714 -0.19659844999999998
4.517715 -0.19731536
4.518714 -0.19805755000000003
4.519714 -0.19881580999999998
4.520714 -0.19958937000000002
4.521714 -0.20038583
4.522714 -0.20121713000000002
4.523714 -0.20209358
4.524714 -0.20301888999999998
4.525714 -0.20398865
4.526714 -0.20499274
4.527714 -0.20602074999999997
4.528714 -0.20706781999999999
4.529714 -0.20813758000000002
4.530715 -0.20924103
4.531714 -0.21039178
4.532714 -0.2115994
4.533714 -0.21286479
4.534714 -0.21417919
4.535714 -0.21552769000000002
4.536714 -0.21689571
4.537714 -0.21827525999999997
4.538714 -0.21966815
4.539714 -0.2210848
4.540714 -0.22253912999999997
4.541714 -0.22404196
4.542714 -0.22559627000000002
4.543715 -0.22719644000000003
4.544714 -0.22883175
4.545714 -0.23049223000000002
4.546714 -0.23217411
4.547714 -0.23388193999999998
4.548714 -0.23562657
4.549714 -0.2374195
4.550714 -0.23926692000000002
4.551714 -0.24116585999999998
4.552714 -0.24310499000000002
4.553714 -0.24506913000000002
4.554714 -0.24704603
4.555714 -0.24903173999999997
4.556714 -0.25103246
4.557714 -0.25306139
4.558714 -0.25513289
4.559714 -0.25725609
4.560714 -0.25943127
4.561714 -0.26165047
4.562714 -0.26390201
4.563715 -0.26617646
4.564714 -0.26847124
4.565714 -0.27079154
4.566714 -0.2731472
4.567714 -0.27554722000000004
4.568714 -0.27799461999999997
4.569714 -0.28048444
4.570714 -0.28300562
4.571714 -0.28554613
4.572714 -0.2880987
4.573714 -0.29066456
4.574714 -0.29325305999999995
4.575714 -0.29587749999999996
4.576715 -0.2985493
4.577714 -0.30127307000000003
4.578714 -0.30404488
4.579714 -0.30685447
4.580714 -0.30969027
4.581714 -0.31254466
4.582714 -0.315417
4.583714 -0.31831313
4.584714 -0.32124177000000004
4.585714 -0.32420955
4.586714 -0.32721756
4.587714 -0.33026077000000004
4.588714 -0.33333061999999997
4.589714 -0.33641953
4.590714 -0.33952482
4.591714 -0.34265032
4.592714 -0.34580459
4.593714 -0.34899687999999995
4.594714 -0.35223272
4.595714 -0.35551114
4.596714 -0.35882499
4.597714 -0.36216406
4.598714 -0.36551941
4.599714 -0.36888688
4.600714 -0.37226842
4.601714 -0.37567029
4.602714 -0.37909972000000003
4.603714 -0.38256144999999997
4.604714 -0.38605582
4.605714 -0.38957924
4.606714 -0.39312672
4.607714 -0.39669476000000004
4.608714 -0.40028323
4.609715 -0.40389565000000005
4.610714 -0.40753698
4.611714 -0.41121105
4.612714 -0.41491808
4.613714 -0.41865421999999997
4.614714 -0.42241300000000004
4.615714 -0.42618774
4.616714 -0.42997426
4.617714 -0.43377219999999994
4.618714 -0.43758461
4.619714 -0.44141626
4.620714 -0.44527119
4.621714 -0.44915112999999995
4.622715 -0.45305523
4.623714 -0.45698094000000006
4.624714 -0.46092561000000004
4.625714 -0.46488768
4.626714 -0.46886727000000006
4.627714 -0.47286553
4.628714 -0.47688358000000003
4.629714 -0.48092138
4.630714 -0.48497757
4.631714 -0.48904991999999997
4.632714 -0.49313651
4.633714 -0.49723666
4.634714 -0.50135111
4.635714 -0.50548161
4.636714 -0.50963
4.637714 -0.51379716
4.638714 -0.5179825699999999
4.639714 -0.52218465
4.640714 -0.5264014
4.641714 -0.53063119
4.642715 -0.5348728500000001
4.643714 -0.5391256
4.644714 -0.54338854
4.645714 -0.54766019
4.646714 -0.55193864
4.647714 -0.55622226
4.648714 -0.56051058
4.649714 -0.56480495
4.650714 -0.56910845
4.651714 -0.57342476
4.652714 -0.57775672
4.653714 -0.58210492
4.654714 -0.58646738
4.655715 -0.59084017
4.656714 -0.59521897
4.657714 -0.59960065
4.658714 -0.6039842
4.659714 -0.60837055
4.660714 -0.61276127
4.661714 -0.61715697
4.662714 -0.62155635
4.663714 -0.62595629
4.664714 -0.63035316
4.665714 -0.6347449500000001
4.666714 -0.63913269
4.667714 -0.64352062
4.668715 -0.64791455
4.669714 -0.65231957
4.670714 -0.6567373900000001
4.671714 -0.6611651700000001
4.672714 -0.66559636
4.673714 -0.67002312
4.674714 -0.67443927
4.675714 -0.6788426999999999
4.676714 -0.68323561
4.677714 -0.68762279
4.678714 -0.6920089
4.679714 -0.69639562
4.680714 -0.70078061
4.681714 -0.7051585699999999
4.682714 -0.70952401
4.683714 -0.7138741700000001
4.684714 -0.71821092
4.685714 -0.7225402599999999
4.686714 -0.7268697000000001
4.687714 -0.73120454
4.688715 -0.73554483
4.689714 -0.73988489
4.690714 -0.7442152599999999
4.691714 -0.74852649
4.692714 -0.75281328
4.693714 -0.7570764
4.694714 -0.76132216
4.695714 -0.76555894
4.696714 -0.76979292
4.697714 -0.77402485
4.698714 -0.77824942
4.699714 -0.7824577399999999
4.700714 -0.78664143
4.701715 -0.79079699
4.702714 -0.7949274
4.703714 -0.79904078
4.704714 -0.8031465099999999
4.705714 -0.80725038
4.706714 -0.81135128
4.707714 -0.8154413699999999
4.708714 -0.8195093800000001
4.709714 -0.82354574
4.710714 -0.8275467
4.711714 -0.8315164599999999
4.712714 -0.8354647999999999
4.713714 -0.83940225
4.714714 -0.8433345700000001
4.715714 -0.8472598200000001
4.716714 -0.85116848
4.717714 -0.8550479999999999
4.718714 -0.85888831
4.719714 -0.86268671
4.720714 -0.86644888
4.721714 -0.87018609
4.722714 -0.87390961
4.723714 -0.8776251199999999
4.724714 -0.8813292699999999
4.725714 -0.88501116
4.726714 -0.88865738
4.727714 -0.89225825
4.728714 -0.89581236
4.729714 -0.89932717
4.730714 -0.90281563
4.731714 -0.90628928
4.732714 -0.90975268
4.733714 -0.91320081
4.734715 -0.91662081
4.735714 -0.91999853
4.736714 -0.9233247499999999
4.737714 -0.92659974
4.738714 -0.9298333000000001
4.739714 -0.9330395599999999
4.740714 -0.93623037
4.741714 -0.9394087799999999
4.742714 -0.9425674599999999
4.743714 -0.94569167
4.744714 -0.94876597
4.745714 -0.9517815000000001
4.746714 -0.95473994
4.747715 -0.95765255
4.748714 -0.96053444
4.749714 -0.96339704
4.750714 -0.96624224
4.751714 -0.96906144
4.752714 -0.9718393900000001
4.753714 -0.9745616500000001
4.754714 -0.9772216
4.755714 -0.97982353
4.756714 -0.98238066
4.757714 -0.9849082699999999
4.758714 -0.98741604
4.759714 -0.9899031399999999
4.760714 -0.9923579199999999
4.761714 -0.9947632399999999
4.762714 -0.9971044
4.763714 -0.9993760799999999
4.764714 -1.0015845
4.765714 -1.0037446
4.766714 -1.0058721
4.767715 -1.0079759000000001
4.768714 -1.0100540999999998
4.769714 -1.0120942000000002
4.770714 -1.0140796
4.771714 -1.0159976
4.772714 -1.0178452
4.773714 -1.0196309000000001
4.774714 -1.0213697000000002
4.775714 -1.0230763
4.776714 -1.0247569
4.777714 -1.0264061999999998
4.778714 -1.02801
4.779714 -1.029551
4.780715 -1.0310179
4.781714 -1.0324096
4.782714 -1.0337363
4.783714 -1.0350135999999999
4.784714 -1.0362548
4.785714 -1.0374641
4.786714 -1.0386348
4.787714 -1.0397521
4.788714 -1.0408007000000001
4.789714 -1.0417718
4.790714 -1.0426681
4.791714 -1.0435017
4.792714 -1.0442890999999999
4.793715 -1.0450428
4.794714 -1.0457655
4.795714 -1.0464491
4.796714 -1.0470784
4.797714 -1.0476386
4.798714 -1.0481222000000001
4.799714 -1.0485319
4.800714 -1.048879
4.801714 -1.0491764000000001
4.802714 -1.0494328000000002
4.803714 -1.0496472
4.804714 -1.0498095
4.805714 -1.0499055
4.806714 -1.0499232
4.807714 -1.0498596
4.808714 -1.0497215
4.809714 -1.049523
4.810714 -1.0492785
4.811714 -1.0489965
4.812714 -1.0486755
4.813715 -1.048305
4.814714 -1.0478707999999999
4.815714 -1.0473614
4.816714 -1.046773
4.817714 -1.0461109
4.818714 -1.0453853000000002
4.819714 -1.0446062
4.820714 -1.043778
4.821714 -1.0428968
4.822714 -1.0419526000000001
4.823714 -1.0409345
4.824714 -1.0398359
4.825714 -1.0386582
4.826715 -1.0374105
4.827714 -1.0361047
4.828714 -1.034751
4.829714 -1.0333525
4.830714 -1.0319042999999999
4.831714 -1.0303958
4.832714 -1.0288158
4.833714 -1.0271573
4.834714 -1.0254206
4.835714 -1.0236124
4.836714 -1.0217414
4.837714 -1.0198147
4.838714 -1.0178336
4.839714 -1.0157935999999999
4.840714 -1.0136869
4.841714 -1.0115064999999999
4.842714 -1.0092501
4.843714 -1.0069209000000001
4.844714 -1.0045264
4.845714 -1.0020742
4.846714 -0.9995688699999999
4.847714 -0.9970090399999999
4.848714 -0.99438829
4.849714 -0.99169808
4.850714 -0.9889317700000001
4.851714 -0.9860874199999999
4.852714 -0.98316828
4.853714 -0.9801811500000001
4.854714 -0.97713266
4.855714 -0.9740266
4.856714 -0.9708622499999999
4.857714 -0.96763531
4.858714 -0.96434075
4.859715 -0.9609753299999999
4.860714 -0.9575393099999999
4.861714 -0.95403604
4.862714 -0.9504701900000001
4.863714 -0.9468449300000001
4.864714 -0.94316043
4.865714 -0.93941335
4.866714 -0.93559865
4.867714 -0.93171177
4.868714 -0.92775123
4.869714 -0.9237186999999999
4.870714 -0.91961846
4.871714 -0.91545498
4.872715 -0.91123097
4.873714 -0.9069463200000001
4.874714 -0.9025986300000001
4.875714 -0.8981851900000001
4.876714 -0.89370441
4.877714 -0.88915685
4.878714 -0.8845452199999999
4.879714 -0.87987268
4.880714 -0.87514119
4.881714 -0.87035038
4.882714 -0.86549772
4.883714 -0.86057987
4.884714 -0.85559459
4.885714 -0.85054189
4.886714 -0.8454239
4.887714 -0.8402436
4.888714 -0.83500305
4.889714 -0.8297021499999999
4.890714 -0.82433838
4.891714 -0.81890831
4.892715 -0.8134094999999999
4.893714 -0.80784196
4.894714 -0.8022089499999999
4.895714 -0.79651549
4.896714 -0.7907661599999999
4.897714 -0.78496309
4.898714 -0.77910512
4.899714 -0.77318852
4.900714 -0.7672091
4.901714 -0.7611647699999999
4.902714 -0.75505679
4.903714 -0.74888943
4.904714 -0.74266763
4.905715 -0.73639429
4.906714 -0.73006828
4.907714 -0.72368449
4.908714 -0.7172361
4.909714 -0.71071805
4.910714 -0.7041296899999999
4.911714 -0.69747567
4.912714 -0.69076428
4.913714 -0.6840039
4.914714 -0.67719924
4.915714 -0.67034918
4.916714 -0.66344775
4.917714 -0.65648728
4.918715 -0.6494625
4.919714 -0.64237365
4.920714 -0.6352268200000001
4.921714 -0.628031
4.922714 -0.62079355
4.923714 -0.6135161499999999
4.924714 -0.60619353
4.925714 -0.59881578
4.926714 -0.5913729799999999
4.927714 -0.5838604199999999
4.928714 -0.57628127
4.929714 -0.5686457699999999
4.930714 -0.56096669
4.931714 -0.55325339
4.932714 -0.54550753
4.933714 -0.53772237
4.934714 -0.52988604
4.935714 -0.52198758
4.936714 -0.51402282
4.937714 -0.50599691
4.938715 -0.49792211999999997
4.939714 -0.48981201999999996
4.940714 -0.48167501
4.941714 -0.47350973
4.942714 -0.46530571
4.943714 -0.45704817999999997
4.944714 -0.44872561
4.945714 -0.44033551
4.946714 -0.43188627
4.947714 -0.42339344999999995
4.948714 -0.4148725
4.949714 -0.40633134
4.950714 -0.39776624
4.951715 -0.38916375000000003
4.952714 -0.38050724999999996
4.953714 -0.37178539
4.954714 -0.36299827
4.955714 -0.35415792
4.956714 -0.34528314
4.957714 -0.3363905
4.958714 -0.32748657
4.959714 -0.31856452
4.960714 -0.30960750000000004
4.961714 -0.30059693
4.962714 -0.2915218
4.963714 -0.28238443
4.964714 -0.27319982
4.965714 -0.26398867
4.966714 -0.25476742999999996
4.967714 -0.24554043
4.968714 -0.23629772000000002
4.969714 -0.22702012
4.970714 -0.21768878
4.971714 -0.20829511
4.972714 -0.19884554
4.973714 -0.18935896
4.974714 -0.17985811999999998
4.975714 -0.17035871
4.976714 -0.16086174
4.977714 -0.151353
4.978714 -0.14180975
4.979714 -0.13221191000000002
4.980714 -0.12255211
4.981714 -0.11283955999999999
4.982714 -0.10309600000000001
4.983714 -0.093345495
4.984715 -0.083602936
4.985714 -0.073867064
4.986714 -0.064121367
4.987714 -0.054342381
4.988714 -0.04451155
4.989714 -0.034624856
4.990714 -0.024695182
4.991714 -0.014746453000000001
4.992714 -0.0048020851
4.993714 0.0051263363
4.994714 0.015044904000000001
4.995714 0.024974497999999998
4.996714 0.034940566
4.997715 0.044960482
4.998714 0.055034686
4.999714 0.065146037
5.000714 0.07526738899999999
5.001714 0.085374323
5.002714 0.09545653
5.003714 0.10552233
5.004714 0.11559435
5.005714 0.12569821
5.006714 0.13584984
5.007714 0.1460475
5.008714 0.15627238000000002
5.009714 0.16649774
5.010714 0.17670181000000001
5.011714 0.18687841000000002
5.012714 0.19703987
5.013714 0.20721084
5.014714 0.21741602000000002
5.015714 0.22766755
5.016714 0.23795862
5.017715 0.24826608
5.018714 0.25856111
5.019714 0.2688227
5.020714 0.2790475
5.021714 0.28925119
5.022714 0.29946067000000004
5.023714 0.30970103
5.024714 0.31998313
5.025714 0.33029839
5.026714 0.34062273
5.027714 0.35092814
5.028714 0.36119595
5.029714 0.37142546
5.030715 0.38163387
5.031714 0.39184745
5.032714 0.40208804000000004
5.033714 0.41236226
5.034714 0.42265747000000004
5.035714 0.43294779
5.036714 0.44320617
5.037714 0.4534171
5.038714 0.46358425
5.039714 0.47372845
5.040714 0.48387754
5.041714 0.49405275
5.042714 0.5042584600000001
5.043715 0.51447973
5.044714 0.52468954
5.045714 0.53486121
5.046714 0.54498119
5.047714 0.5550552200000001
5.048714 0.56510493
5.049714 0.5751573
5.050714 0.5852310000000001
5.051714 0.59532756
5.052714 0.60543013
5.053714 0.6155116900000001
5.054714 0.62554791
5.055714 0.63552856
5.056714 0.6454622400000001
5.057714 0.6553717
5.058714 0.66528232
5.059714 0.67520943
5.060714 0.68515027
5.061714 0.69508497
5.062714 0.70498576
5.063715 0.71483008
5.064714 0.72461111
5.065714 0.734341
5.066714 0.7440448700000001
5.067714 0.7537486
5.068714 0.7634664400000001
5.069714 0.77319434
5.070714 0.78291176
5.071714 0.79259174
5.072714 0.80221342
5.073714 0.8117717700000001
5.074714 0.8212792700000001
5.075714 0.83075892
5.076715 0.8402327100000001
5.077714 0.8497102200000001
5.078714 0.85918335
5.079714 0.8686303200000001
5.080714 0.87802596
5.081714 0.88735372
5.082714 0.89661367
5.083714 0.90582268
5.084714 0.9150059
5.085714 0.9241850100000001
5.086714 0.93336776
5.087714 0.9425439900000001
5.088714 0.9516906900000001
5.089714 0.96078264
5.090714 0.96980426
5.091714 0.97875604
5.092714 0.9876537100000001
5.093714 0.99651972
5.094714 1.0053718
5.095714 1.0142141
5.096714 1.0230352
5.097714 1.0318133999999999
5.098714 1.0405274
5.099714 1.0491669000000001
5.100714 1.0577372
5.101714 1.0662566
5.102714 1.0747471
5.103714 1.0832237999999998
5.104714 1.0916875
5.105714 1.1001239
5.106714 1.1085106
5.107714 1.1168275
5.108714 1.1250662
5.109715 1.1332332
5.110714 1.1413466
5.111714 1.1494268
5.112714 1.1574864
5.113714 1.1655247
5.114714 1.1735277
5.115714 1.1814756
5.116714 1.1893524
5.117714 1.1971531
5.118714 1.2048857
5.119714 1.2125672
5.120714 1.2202137
5.121714 1.2278331
5.122715 1.2354203
5.123714 1.2429597000000001
5.124714 1.2504327000000002
5.125714 1.2578264000000001
5.126714 1.265139
5.127714 1.2723811999999999
5.128714 1.2795696
5.129714 1.2867195999999999
5.130714 1.2938374000000001
5.131714 1.3009179
5.132714 1.3079477000000002
5.133714 1.3149116
5.134714 1.3218001
5.135714 1.3286135
5.136714 1.3353616000000001
5.137714 1.3420578
5.138714 1.3487124
5.139714 1.3553271
5.140714 1.3618946
5.141714 1.3684017
5.142715 1.3748355
5.143714 1.3811899
5.144714 1.3874674999999999
5.145714 1.3936779
5.146714 1.3998323
5.147714 1.4059385
5.148714 1.4119966
5.149714 1.4179995
5.150714 1.4239368000000001
5.151714 1.4297996
5.152714 1.4355847
5.153714 1.4412958
5.154714 1.4469413
5.155715 1.4525294
5.156714 1.4580646
5.157714 1.4635451000000002
5.158714 1.4689646
5.159714 1.4743153
5.160714 1.4795918
5.161714 1.4847933
5.162714 1.4899234000000001
5.163714 1.4949877
5.164714 1.4999905
5.165714 1.5049326
5.166714 1.5098113
5.167714 1.5146212
5.168715 1.5193577
5.169714 1.5240188
5.170714 1.5286058
5.171714 1.5331225
5.172714 1.5375724
5.173714 1.5419577
5.174714 1.5462781
5.175714 1.5505311000000002
5.176714 1.5547141
5.177714 1.5588256
5.178714 1.5628658
5.179714 1.5668361
5.180714 1.5707375
5.181714 1.5745696
5.182714 1.5783301
5.183714 1.5820162
5.184714 1.5856259000000001
5.185714 1.5891589000000002
5.186714 1.5926175
5.187714 1.5960051
5.188715 1.5993243000000001
5.189714 1.6025757
5.190714 1.6057572999999998
5.191714 1.6088657
5.192714 1.6118981000000001
5.193714 1.6148540999999998
5.194714 1.6177362
5.195714 1.6205482
5.196714 1.6232938
5.197714 1.6259728
5.198714 1.628582
5.199714 1.6311148000000002
5.200714 1.6335651
5.201715 1.6359298000000002
5.202714 1.6382104000000002
5.203714 1.6404133
5.204714 1.6425464
5.205714 1.6446153000000001
5.206714 1.6466206
5.207714 1.6485579000000001
5.208714 1.6504195
5.209714 1.6521981000000001
5.210714 1.6538913999999998
5.211714 1.6555026000000002
5.212714 1.6570392999999999
5.213714 1.6585095
5.214714 1.6599169
5.215714 1.6612592999999998
5.216714 1.6625287
5.217714 1.663715
5.218714 1.6648113999999998
5.219714 1.6658179
5.220714 1.6667418
5.221714 1.6675951000000002
5.222714 1.6683884
5.223714 1.6691261999999998
5.224714 1.6698049
5.225714 1.6704139999999998
5.226714 1.6709408
5.227714 1.6713768
5.228714 1.6717217999999998
5.229714 1.6719831
5.230714 1.6721724
5.231714 1.6722996
5.232714 1.6723678
5.233714 1.6723713
5.234715 1.6722985
5.235714 1.6721379
5.236714 1.671884
5.237714 1.6715407000000002
5.238714 1.6711202
5.239714 1.6706370000000001
5.240714 1.6701018
5.241714 1.669516
5.242714 1.6688706000000002
5.243714 1.6681499999999998
5.244714 1.6673395
5.245714 1.6664321999999998
5.246714 1.6654318000000001
5.247715 1.6643509
5.248714 1.6632048
5.249714 1.6620044
5.250714 1.6607504
5.251714 1.6594339
5.252714 1.6580407
5.253714 1.6565581999999999
5.254714 1.6549826
5.255714 1.6533209
5.256714 1.6515881
5.257714 1.6497998
5.258714 1.6479645
5.259714 1.6460791
5.260714 1.6441304
5.261714 1.6421003
5.262714 1.6399752
5.263714 1.6377519999999999
5.264714 1.6354397
5.265714 1.6330556999999999
5.266714 1.6306173
5.267715 1.6281339999999997
5.268714 1.6256031
5.269714 1.6230108
5.270714 1.6203398
5.271714 1.6175770999999999
5.272714 1.6147209
5.273714 1.6117813
5.274714 1.6087753999999999
5.275714 1.6057188
5.276714 1.6026177
5.277714 1.5994661000000001
5.278714 1.5962481
5.279714 1.5929470000000001
5.280715 1.5895518000000002
5.281714 1.5860645
5.282714 1.5824994
5.283714 1.5788758
5.284714 1.5752099
5.285714 1.5715070000000002
5.286714 1.5677584000000002
5.287714 1.5639462
5.288714 1.5600506
5.289714 1.5560607
5.290714 1.5519782
5.291714 1.547817
5.292714 1.5435965
5.293715 1.5393317
5.294714 1.5350271
5.295714 1.5306745
5.296714 1.5262572
5.297714 1.5217597
5.298714 1.5171749
5.299714 1.5125087000000002
5.300714 1.5077772999999999
5.301714 1.5029993
5.302714 1.4981868
5.303714 1.4933388
5.304714 1.4884415
5.305714 1.4834742
5.306714 1.4784192999999999
5.307714 1.4732701000000001
5.308714 1.4680342000000002
5.309714 1.4627299
5.310714 1.4573778000000002
5.311714 1.4519913
5.312714 1.4465712
5.313715 1.441106
5.314714 1.4355787
5.315714 1.4299753
5.316714 1.4242922999999998
5.317714 1.4185381000000001
5.318714 1.4127293
5.319714 1.4068814
5.320714 1.4010015
5.321714 1.395084
5.322714 1.389113
5.323714 1.38307
5.324714 1.3769427
5.325714 1.3707314
5.326715 1.3644489
5.327714 1.3581153000000001
5.328714 1.3517484
5.329714 1.3453564
5.330714 1.3389342
5.331714 1.3324669
5.332714 1.3259372999999999
5.333714 1.319334
5.334714 1.3126571
5.335714 1.3059173
5.336714 1.2991302999999998
5.337714 1.2923086000000001
5.338714 1.2854555
5.339714 1.2785632
5.340714 1.2716177
5.341714 1.2646055
5.342714 1.2575209999999999
5.343714 1.2503701
5.344714 1.2431674
5.345714 1.2359297
5.346714 1.2286684
5.347714 1.2213844
5.348714 1.2140675
5.349714 1.2067018
5.350714 1.1992734
5.351714 1.1917764000000002
5.352714 1.1842158
5.353714 1.1766042
5.354714 1.1689559999999999
5.355714 1.1612805
5.356714 1.1535781
5.357714 1.1458408999999998
5.358714 1.1380576999999998
5.359715 1.1302197999999999
5.360714 1.1223263
5.361714 1.114384
5.362714 1.1064042
5.363714 1.0983971000000001
5.364714 1.0903663
5.365714 1.0823072
5.366714 1.0742087
5.367714 1.0660589999999999
5.368714 1.0578507
5.369714 1.0495848
5.370714 1.0412701
5.371714 1.0329193
5.372715 1.0245433
5.373714 1.0161473
5.374714 1.0077294
5.375714 0.9992823
5.376714 0.9907977700000001
5.377714 0.9822712299999999
5.378714 0.9737032499999999
5.379714 0.9650988500000001
5.380714 0.9564647500000001
5.381714 0.94780494
5.382714 0.9391188599999999
5.383714 0.9304013099999999
5.384714 0.9216453899999999
5.385714 0.9128460700000001
5.386714 0.90400307
5.387714 0.8951212300000001
5.388714 0.8862088400000001
5.389714 0.87727401
5.390714 0.8683215799999999
5.391714 0.8593516400000001
5.392715 0.85036028
5.393714 0.8413416300000001
5.394714 0.83229113
5.395714 0.8232069200000001
5.396714 0.8140902
5.397714 0.80494387
5.398714 0.79577072
5.399714 0.7865717600000001
5.400714 0.77734631
5.401714 0.76809269
5.402714 0.75880992
5.403714 0.74949893
5.404714 0.74016266
5.405715 0.7308050100000001
5.406714 0.72142933
5.407714 0.71203713
5.408714 0.70262766
5.409714 0.69319857
5.410714 0.68374728
5.411714 0.67427205
5.412714 0.66477275
5.413714 0.6552503000000001
5.414714 0.64570615
5.415714 0.63614119
5.416714 0.6265558299999999
5.417714 0.61695026
5.418715 0.60732523
5.419714 0.59768273
5.420714 0.58802585
5.421714 0.5783577
5.422714 0.56868014
5.423714 0.55899294
5.424714 0.54929354
5.425714 0.53957831
5.426714 0.52984413
5.427714 0.52008987
5.428714 0.5103170899999999
5.429714 0.5005290299999999
5.430714 0.49072909
5.431714 0.4809191
5.432714 0.47109852999999996
5.433714 0.46126512
5.434714 0.45141638
5.435714 0.44155181
5.436714 0.4316736
5.437714 0.42178653999999993
5.438715 0.41189585000000006
5.439714 0.40200506
5.440714 0.39211408999999997
5.441714 0.38221912
5.442714 0.37231441
5.443714 0.36239498
5.444714 0.35245921
5.445714 0.34250973
5.446714 0.33255245
5.447714 0.32259384
5.448714 0.31263793
5.449714 0.30268438
5.450714 0.29272877
5.451715 0.28276503999999997
5.452714 0.27278869
5.453714 0.26279944
5.454714 0.25280183
5.455714 0.24280348000000002
5.456714 0.23281178
5.457714 0.22283045
5.458714 0.21285799
5.459714 0.20288855
5.460714 0.19291496
5.461714 0.18293246
5.462714 0.17294121
5.463714 0.16294639
5.464714 0.15295567999999998
5.465714 0.14297545
5.466714 0.13300732
5.467714 0.12304706
5.468714 0.11308633000000001
5.469714 0.10311658
5.470714 0.093133294
5.471714 0.083138508
5.472714 0.073140388
5.473714 0.06314991
5.474714 0.053176261
5.475714 0.043223091000000005
5.476714 0.033287366
5.477714 0.023361415
5.478714 0.013437092000000001
5.479714 0.0035100688999999997
5.480714 -0.0064179127
5.481714 -0.016339931000000002
5.482714 -0.026247479
5.483714 -0.036134996
5.484715 -0.046003074000000005
5.485714 -0.055858609
5.486714 -0.06571181
5.487714 -0.075571297
5.488714 -0.085439696
5.489714 -0.095311902
5.490714 -0.10517689000000001
5.491714 -0.11502233
5.492714 -0.12483986
5.493714 -0.13462852
5.494714 -0.1443948
5.495714 -0.15414909000000002
5.496714 -0.16390053999999998
5.497715 -0.17365251999999998
5.498714 -0.18340105
5.499714 -0.19313679
5.500714 -0.20284979
5.501714 -0.21253433000000002
5.502714 -0.22219181999999998
5.503714 -0.23183001000000003
5.504714 -0.24145895
5.505714 -0.25108571
5.506714 -0.26071041
5.507714 -0.27032571
5.508714 -0.27991976
5.509714 -0.28948169
5.510714 -0.29900672
5.511714 -0.30849851
5.512714 -0.31796759
5.513714 -0.3274265
5.514714 -0.33688396
5.515714 -0.34634096
5.516714 -0.35579037
5.517715 -0.36522038
5.518714 -0.37462004
5.519714 -0.3839842
5.520714 -0.3933155
5.521714 -0.4026223
5.522714 -0.41191387
5.523714 -0.42119534000000003
5.524714 -0.43046447
5.525714 -0.4397125
5.526714 -0.44892817
5.527714 -0.45810336999999995
5.528714 -0.46723731999999996
5.529714 -0.47633736
5.530715 -0.4854159
5.531714 -0.49448474
5.532714 -0.50354977
5.533714 -0.51260833
5.534714 -0.52165058
5.535714 -0.53066411
5.536714 -0.53963964
5.537714 -0.54857479
5.538714 -0.55747461
5.539714 -0.5663481100000001
5.540714 -0.57520326
5.541714 -0.58404249
5.542714 -0.59286114
5.543715 -0.60164956
5.544714 -0.61039785
5.545714 -0.61910087
5.546714 -0.62776073
5.547714 -0.63638617
5.548714 -0.64498829
5.549714 -0.6535754500000001
5.550714 -0.6621494
5.551714 -0.67070452
5.552714 -0.67923078
5.553714 -0.68771844
5.554714 -0.6961626000000001
5.555714 -0.70456504
5.556714 -0.7129328300000001
5.557714 -0.72127432
5.558714 -0.7295947500000001
5.559714 -0.73789344
5.560714 -0.74616405
5.561714 -0.75439783
5.562714 -0.76258774
5.563715 -0.77073192
5.564714 -0.7788345200000001
5.565714 -0.7869035
5.566714 -0.7949464999999999
5.567714 -0.80296742
5.568714 -0.8109645000000001
5.569714 -0.8189315
5.570714 -0.82686087
5.571714 -0.83474731
5.572714 -0.8425900700000001
5.573714 -0.8503929699999999
5.574714 -0.85816206
5.575714 -0.8659020999999999
5.576715 -0.8736141
5.577714 -0.8812946300000001
5.578714 -0.88893762
5.579714 -0.8965373000000001
5.580714 -0.90409098
5.581714 -0.91160014
5.582714 -0.9190694399999999
5.583714 -0.9265043800000001
5.584714 -0.9339083899999999
5.585714 -0.94128167
5.586714 -0.9486211499999999
5.587714 -0.9559227199999999
5.588714 -0.9631830299999999
5.589714 -0.9704013399999999
5.590714 -0.97757922
5.591714 -0.9847193000000001
5.592714 -0.9918232399999999
5.593714 -0.99889068
5.594714 -1.0059188000000001
5.595714 -1.0129038
5.596714 -1.0198429
5.597714 -1.0267353
5.598714 -1.0335825
5.599714 -1.0403878
5.600714 -1.0471539
5.601714 -1.053882
5.602714 -1.0605715
5.603714 -1.0672205000000001
5.604714 -1.0738276
5.605714 -1.0803927
5.606714 -1.0869175
5.607714 -1.0934044
5.608714 -1.0998544000000001
5.609715 -1.1062666
5.610714 -1.1126373999999999
5.611714 -1.1189623
5.612714 -1.1252377
5.613714 -1.1314628
5.614714 -1.1376399000000001
5.615714 -1.1437732
5.616714 -1.1498665
5.617714 -1.1559211999999999
5.618714 -1.1619351
5.619714 -1.1679036
5.620714 -1.1738220000000001
5.621714 -1.1796884
5.622715 -1.1855045
5.623714 -1.1912751
5.624714 -1.1970056
5.625714 -1.202699
5.626714 -1.2083539
5.627714 -1.2139646
5.628714 -1.2195241
5.629714 -1.2250269
5.630714 -1.2304727999999998
5.631714 -1.2358669
5.632714 -1.2412177
5.633714 -1.2465331
5.634714 -1.2518162
5.635714 -1.2570641
5.636714 -1.2622685
5.637714 -1.2674197999999999
5.638714 -1.2725114
5.639714 -1.2775432999999998
5.640714 -1.2825214
5.641714 -1.2874546
5.642715 -1.2923498
5.643714 -1.2972078999999999
5.644714 -1.3020231
5.645714 -1.3067853
5.646714 -1.3114849
5.647714 -1.3161185
5.648714 -1.3206907
5.649714 -1.3252128
5.650714 -1.3296980999999999
5.651714 -1.3341554
5.652714 -1.3385847
5.653714 -1.3429776
5.654714 -1.3473204
5.655715 -1.3516015
5.656714 -1.3558162
5.657714 -1.359969
5.658714 -1.3640712
5.659714 -1.3681351
5.660714 -1.3721675
5.661714 -1.3761654
5.662714 -1.3801177
5.663714 -1.38401
5.664714 -1.3878316
5.665714 -1.3915813000000001
5.666714 -1.3952681999999998
5.667714 -1.3989078
5.668715 -1.4025143
5.669714 -1.406094
5.670714 -1.4096416
5.671714 -1.413143
5.672714 -1.4165817
5.673714 -1.4199469
5.674714 -1.4232391
5.675714 -1.4264696000000001
5.676714 -1.429656
5.677714 -1.4328131
5.678714 -1.4359465999999999
5.679714 -1.4390492
5.680714 -1.442105
5.681714 -1.4450967000000001
5.682714 -1.4480142999999999
5.683714 -1.4508595000000002
5.684714 -1.4536452
5.685714 -1.4563889
5.686714 -1.4591035
5.687714 -1.4617909
5.688715 -1.4644397999999998
5.689714 -1.4670317
5.690714 -1.4695487999999999
5.691714 -1.4719833999999998
5.692714 -1.4743418
5.693714 -1.4766419
5.694714 -1.4789055
5.695714 -1.4811476000000001
5.696714 -1.48337
5.697714 -1.4855602
5.698714 -1.4876978
5.699714 -1.4897638
5.700714 -1.4917501
5.701715 -1.4936628
5.702714 -1.4955188
5.703714 -1.4973374
5.704714 -1.4991299
5.705714 -1.5008937
5.706714 -1.502613
5.707714 -1.5042666999999998
5.708714 -1.5058384
5.709714 -1.5073250999999999
5.710714 -1.5087394
5.711714 -1.5101043
5.712714 -1.5114424
5.713714 -1.5127659
5.714714 -1.5140705
5.715714 -1.5153374000000002
5.716714 -1.5165423
5.717714 -1.5176668
5.718714 -1.5187065
5.719714 -1.5196733
5.720714 -1.5205886
5.721714 -1.5214726
5.722714 -1.5223342
5.723714 -1.5231662
5.724714 -1.5239491
5.725714 -1.5246604000000001
5.726714 -1.5252861
5.727714 -1.5258283
5.728714 -1.5263047
5.729714 -1.5267406000000001
5.730714 -1.5271567
5.731714 -1.5275595
5.732714 -1.5279373
5.733714 -1.528266
5.734715 -1.52852
5.735714 -1.5286842999999999
5.736714 -1.5287613
5.737714 -1.5287695000000001
5.738714 -1.5287345
5.739714 -1.5286762
5.740714 -1.5285997
5.741714 -1.5284927
5.742714 -1.5283321
5.743714 -1.5280956
5.744714 -1.5277732
5.745714 -1.527372
5.746714 -1.5269134
5.747715 -1.5264226
5.748714 -1.5259163
5.749714 -1.5253938
5.750714 -1.5248374
5.751714 -1.5242201
5.752714 -1.5235184000000002
5.753714 -1.5227235000000001
5.754714 -1.5218454
5.755714 -1.5209083
5.756714 -1.5199383
5.757714 -1.5189516
5.758714 -1.5179468999999999
5.759714 -1.5169061
5.760714 -1.5158036
5.761714 -1.5146193000000001
5.762714 -1.5133482
5.763714 -1.5120032
5.764714 -1.5106087000000001
5.765714 -1.5091883
5.766714 -1.5077539
5.767715 -1.506299
5.768714 -1.5048021
5.769714 -1.503237
5.770714 -1.5015855999999999
5.771714 -1.4998467999999998
5.772714 -1.4980365
5.773714 -1.4961803
5.774714 -1.4943011000000002
5.775714 -1.4924076
5.776714 -1.4904906
5.777714 -1.4885272999999999
5.778714 -1.4864924
5.779714 -1.4843707
5.780715 -1.4821639
5.781714 -1.4798901999999998
5.782714 -1.4775751
5.783714 -1.4752393000000001
5.784714 -1.4728888
5.785714 -1.4705126000000002
5.786714 -1.4680882
5.787714 -1.4655928
5.788714 -1.4630147
5.789714 -1.4603588
5.790714 -1.4576437
5.791714 -1.4548929
5.792714 -1.4521228000000002
5.793715 -1.4493344
5.794714 -1.446513
5.795714 -1.4436351
5.796714 -1.4406799
5.797714 -1.4376394000000001
5.798714 -1.434522
5.799714 -1.4313487999999999
5.800714 -1.4281432
5.801714 -1.4249201
5.802714 -1.421679
5.803714 -1.4184049
5.804714 -1.4150757
5.805714 -1.4116731
5.806714 -1.4081911
5.807714 -1.4046383
5.808714 -1.4010337
5.809714 -1.3973965
5.810714 -1.3937371
5.811714 -1.3900517
5.812714 -1.3863248
5.813715 -1.3825374
5.814714 -1.3786761
5.815714 -1.3747403
5.816714 -1.3707425
5.817714 -1.3667026
5.818714 -1.3626379
5.819714 -1.3585559
5.820714 -1.3544501
5.821714 -1.3503033
5.822714 -1.3460959
5.823714 -1.3418149000000001
5.824714 -1.3374593000000001
5.825714 -1.3330403
5.826715 -1.328575
5.827714 -1.3240783
5.828714 -1.319556
5.829714 -1.315003
5.830714 -1.310406
5.831714 -1.3057515
5.832714 -1.3010328
5.833714 -1.2962534
5.834714 -1.2914256000000002
5.835714 -1.286564
5.836714 -1.2816787
5.837714 -1.27677
5.838714 -1.2718278
5.839714 -1.2668366
5.840714 -1.261782
5.841714 -1.2566574000000001
5.842714 -1.2514661
5.843714 -1.2462197
5.844714 -1.2409319
5.845714 -1.2356127
5.846714 -1.2302639
5.847714 -1.2248798
5.848714 -1.2194503
5.849714 -1.2139669
5.850714 -1.208427
5.851714 -1.2028353
5.852714 -1.1972014
5.853714 -1.1915346
5.854714 -1.1858395000000002
5.855714 -1.1801141
5.856714 -1.1743503
5.857714 -1.1685381
5.858714 -1.1626706
5.859715 -1.1567467999999999
5.860714 -1.1507722
5.861714 -1.1447555
5.862714 -1.1387049
5.863714 -1.1326239
5.864714 -1.1265106
5.865714 -1.1203581
5.866714 -1.114159
5.867714 -1.1079079
5.868714 -1.1016041
5.869714 -1.0952516
5.870714 -1.0888564
5.871714 -1.0824235999999998
5.872715 -1.0759554
5.873714 -1.0694504
5.874714 -1.0629051
5.875714 -1.0563164999999999
5.876714 -1.049684
5.877714 -1.0430099
5.878714 -1.0362989
5.879714 -1.0295553000000002
5.880714 -1.0227813000000001
5.881714 -1.0159759000000002
5.882714 -1.0091352
5.883714 -1.0022549
5.884714 -0.99533135
5.885714 -0.9883636600000001
5.886714 -0.98135294
5.887714 -0.97430181
5.888714 -0.9672122999999999
5.889714 -0.96008535
5.890714 -0.95292078
5.891714 -0.94571775
5.892715 -0.9384763399999999
5.893714 -0.93119759
5.894714 -0.92388373
5.895714 -0.91653662
5.896714 -0.909157
5.897714 -0.9017437700000001
5.898714 -0.8942943099999999
5.899714 -0.8868059100000001
5.900714 -0.87927738
5.901714 -0.8717097300000001
5.902714 -0.8641061400000001
5.903714 -0.85647022
5.904714 -0.8488045099999999
5.905715 -0.84110899
5.906714 -0.83338115
5.907714 -0.82561765
5.908714 -0.81781615
5.909714 -0.8099768300000001
5.910714 -0.8021026800000001
5.911714 -0.79419799
5.912714 -0.78626601
5.913714 -0.77830665
5.914714 -0.77031623
5.915714 -0.76228878
5.916714 -0.75421901
5.917714 -0.74610538
5.918715 -0.73795137
5.919714 -0.72976453
5.920714 -0.7215534800000001
5.921714 -0.71332417
5.922714 -0.70507703
5.923714 -0.6968068
5.924714 -0.68850513
5.925714 -0.68016481
5.926714 -0.67178323
5.927714 -0.66336389
5.928714 -0.65491465
5.929714 -0.64644353
5.930714 -0.6379545200000001
5.931714 -0.62944503
5.932714 -0.62090685
5.933714 -0.61233016
5.934714 -0.6037086700000001
5.935714 -0.5950434099999999
5.936714 -0.5863430000000001
5.937714 -0.5776201400000001
5.938715 -0.56888591
5.939714 -0.56014447
5.940714 -0.55139088
5.941714 -0.54261321
5.942714 -0.53379829
5.943714 -0.52493797
5.944714 -0.51603327
5.945714 -0.50709411
5.946714 -0.49813454999999995
5.947714 -0.48916615
5.948714 -0.48019206
5.949714 -0.47120577999999996
5.950714 -0.46219435
5.951715 -0.45314500999999996
5.952714 -0.44405217999999996
5.953714 -0.43492074999999997
5.954714 -0.42576436000000006
5.955714 -0.41659898000000006
5.956714 -0.40743523000000004
5.957714 -0.39827283
5.958714 -0.38910022
5.959714 -0.37989984000000004
5.960714 -0.37065651
5.961714 -0.3613648
5.962714 -0.35203192
5.963714 -0.34267454999999997
5.964714 -0.33331099000000003
5.965714 -0.32395257
5.966714 -0.31459823
5.967714 -0.30523529
5.968714 -0.29584583999999997
5.969714 -0.28641589
5.970714 -0.27694271000000004
5.971714 -0.26743656
5.972714 -0.25791605
5.973714 -0.2483991
5.974714 -0.23889411
5.975714 -0.22939565
5.976714 -0.21988677
5.977714 -0.21034721
5.978714 -0.20076332
5.979714 -0.19113491
5.980714 -0.18147565
5.981714 -0.17180677
5.982714 -0.16214683
5.983714 -0.15250288
5.984715 -0.14286697
5.985714 -0.13322
5.986714 -0.12354119
5.987714 -0.11381830999999999
5.988714 -0.10405394
5.989714 -0.094264507
5.990714 -0.08447257
5.991714 -0.07469609799999999
5.992714 -0.064939947
5.993714 -0.055193756
5.994714 -0.045437241
5.995714 -0.03565044
5.996714 -0.025823799999999997
5.997715 -0.015963159
5.998714 -0.006087184
5.999714 0.0037816011000000004
6.000714 0.013627849999999999
6.001714 0.023451046
6.002714 0.033266027
6.003714 0.043096067
6.004714 0.052961777
6.005714 0.062871224
6.006714 0.072815985
6.007714 0.082775159
6.008714 0.09272531
6.009714 0.10265153
6.010714 0.11255427
6.011714 0.12244864
6.012714 0.13235653
6.013714 0.14229540999999998
6.014714 0.15226942000000002
6.015714 0.16226695
6.016714 0.17226597000000002
6.017715 0.18224462
6.018714 0.19219175
6.019714 0.20211236999999999
6.020714 0.21202522000000001
6.021714 0.22195387
6.022714 0.23191534000000003
6.023714 0.24191192
6.024714 0.25193011
6.025714 0.26194721
6.026714 0.27194209
6.027714 0.28190530999999996
6.028714 0.29184334
6.029714 0.30177515
6.030715 0.31172261
6.031714 0.32169970000000003
6.032714 0.33170546
6.033714 0.34172426
6.034714 0.3517333
6.035714 0.36171335
6.036714 0.37165799
6.037714 0.38157639
6.038714 0.39148865999999993
6.039714 0.40141591000000004
6.040714 0.41136988
6.041714 0.42134728
6.042714 0.43133091999999995
6.043715 0.44129831
6.044714 0.45123203
6.045714 0.46112798
6.046714 0.47099721
6.047714 0.48086018999999997
6.048714 0.49073681999999996
6.049714 0.50063669
6.050714 0.51055457
6.051714 0.52047293
6.052714 0.53037037
6.053714 0.5402319600000001
6.054714 0.55005625
6.055714 0.55985567
6.056714 0.56965025
6.057714 0.5794576800000001
6.058714 0.58928439
6.059714 0.59912223
6.060714 0.60895225
6.061714 0.6187534
6.062714 0.6285123499999999
6.063715 0.63822963
6.064714 0.64791883
6.065714 0.6575998900000001
6.066714 0.6672892300000001
6.067714 0.67699193
6.068714 0.68669952
6.069714 0.69639427
6.070714 0.70605786
6.071714 0.71568056
6.072714 0.7252656399999999
6.073714 0.73482771
6.074714 0.7443854599999999
6.075714 0.75395224
6.076715 0.76352921
6.077714 0.7731045599999999
6.078714 0.78265863
6.079714 0.79217292
6.080714 0.8016385100000001
6.081714 0.8110598700000001
6.082714 0.8204518799999999
6.083714 0.8298326300000001
6.084714 0.8392144
6.085714 0.84859785
6.086714 0.85797226
6.087714 0.8673207800000001
6.088714 0.87662907
6.089714 0.8858924699999999
6.090714 0.89511806
6.091714 0.9043213
6.092714 0.91351802
6.093714 0.9227166
6.094714 0.9319135900000001
6.095714 0.94109494
6.096714 0.95024249
6.097714 0.95934216
6.098714 0.96839052
6.099714 0.97739566
6.100714 0.9863730500000001
6.101714 0.99533778
6.102714 1.0042972000000001
6.103714 1.0132477
6.104714 1.0221767
6.105714 1.0310693
6.106714 1.0399152
6.107714 1.0487138999999999
6.108714 1.0574748999999999
6.109715 1.0662121
6.110714 1.0749372
6.111714 1.0836534
6.112714 1.0923539
6.113714 1.1010246
6.114714 1.1096513000000001
6.115714 1.1182259
6.116714 1.1267502
6.117714 1.1352348
6.118714 1.1436935000000001
6.119714 1.1521363
6.120714 1.1605646
6.121714 1.1689709
6.122715 1.1773418
6.123714 1.1856652
6.124714 1.1939355
6.125714 1.2021561
6.126714 1.2103369
6.127714 1.2184894
6.128714 1.2266202
6.129714 1.2347284
6.130714 1.2428056
6.131714 1.2508406
6.132714 1.258825
6.133714 1.2667572
6.134714 1.2746431
6.135714 1.282493
6.136714 1.2903164
6.137714 1.2981167999999998
6.138714 1.3058901
6.139714 1.3136261
6.140714 1.3213138
6.141714 1.328946
6.142715 1.3365221999999999
6.143714 1.3440486
6.144714 1.3515341
6.145714 1.3589861
6.146714 1.3664064999999999
6.147714 1.3737913
6.148714 1.3811331
6.149714 1.388425
6.150714 1.3956646
6.151714 1.4028549
6.152714 1.4100028
6.153714 1.4171151
6.154714 1.4241951
6.155715 1.4312399999999998
6.156714 1.4382423
6.157714 1.4451929000000001
6.158714 1.4520855
6.159714 1.4589188
6.160714 1.4656968
6.161714 1.4724264
6.162714 1.4791133
6.163714 1.4857596000000002
6.164714 1.4923628
6.165714 1.4989177
6.166714 1.5054192
6.167714 1.5118657
6.168715 1.5182593
6.169714 1.5246054
6.170714 1.5309091000000001
6.171714 1.5371722
6.172714 1.5433922
6.173714 1.5495627
6.174714 1.5556767
6.175714 1.5617294
6.176714 1.5677212
6.177714 1.5736561
6.178714 1.5795404
6.179714 1.5853789
6.180714 1.5911723999999998
6.181714 1.5969178
6.182714 1.6026093000000001
6.183714 1.6082419000000001
6.184714 1.6138139999999999
6.185714 1.619328
6.186714 1.6247891
6.187714 1.6302019
6.188715 1.6355677999999998
6.189714 1.6408835
6.190714 1.6461423
6.191714 1.6513376
6.192714 1.6564656
6.193714 1.6615277000000002
6.194714 1.66653
6.195714 1.6714802
6.196714 1.6763842000000002
6.197714 1.6812429
6.198714 1.686052
6.199714 1.6908047999999998
6.200714 1.6954943999999998
6.201715 1.700118
6.202714 1.7046777999999998
6.203714 1.7091794
6.204714 1.7136285
6.205714 1.7180273
6.206714 1.7223733
6.207714 1.7266588
6.208714 1.7308761999999998
6.209714 1.7350204
6.210714 1.739092
6.211714 1.7430972
6.212714 1.7470457
6.213714 1.7509457
6.214714 1.7548002
6.215714 1.7586058000000002
6.216714 1.7623544000000002
6.217714 1.7660368
6.218714 1.7696477
6.219714 1.7731871
6.220714 1.7766604
6.221714 1.7800752
6.222714 1.7834365
6.223714 1.7867442
6.224714 1.7899923000000002
6.225714 1.7931717999999999
6.226714 1.7962756
6.227714 1.7993010999999999
6.228714 1.8022534
6.229714 1.8051419
6.230714 1.8079773000000001
6.231714 1.8107655
6.232714 1.813506
6.233714 1.8161911999999998
6.234715 1.8188099999999998
6.235714 1.8213533
6.236714 1.8238172000000001
6.237714 1.8262053
6.238714 1.8285258
6.239714 1.8307876
6.240714 1.8329952
6.241714 1.8351467
6.242714 1.8372349
6.243714 1.8392505
6.244714 1.8411872999999999
6.245714 1.8430455
6.246714 1.8448323
6.247715 1.8465585999999998
6.248714 1.8482334999999999
6.249714 1.8498605000000001
6.250714 1.8514348
6.251714 1.8529456
6.252714 1.8543808
6.253714 1.8557318999999999
6.254714 1.8569985
6.255714 1.8581875
6.256714 1.8593096999999998
6.257714 1.8603751000000002
6.258714 1.8613880999999999
6.259714 1.8623444999999998
6.260714 1.8632355999999999
6.261714 1.8640514000000001
6.262714 1.8647864
6.263714 1.8654421
6.264714 1.8660264
6.265714 1.8665497999999998
6.266714 1.8670201000000002
6.267715 1.8674379
6.268714 1.8677961
6.269714 1.8680826000000001
6.270714 1.868286
6.271714 1.8684009000000001
6.272714 1.8684307
6.273714 1.8683862
6.274714 1.8682808
6.275714 1.8681247
6.276714 1.8679202
6.277714 1.8676613000000002
6.278714 1.8673366
6.279714 1.8669352
6.280715 1.8664516999999998
6.281714 1.865888
6.282714 1.8652529000000002
6.283714 1.8645559999999999
6.284714 1.8638037
6.285714 1.862994
6.286714 1.8621180000000002
6.287714 1.8611636
6.288714 1.8601211
6.289714 1.8589884
6.290714 1.8577725
6.291714 1.8564861
6.292714 1.855143
6.293715 1.8537516
6.294714 1.8523114
6.295714 1.8508136000000002
6.296714 1.8492457
6.297714 1.8475974
6.298714 1.8458652999999998
6.299714 1.8440545
6.300714 1.8421749
6.301714 1.8402366
6.302714 1.8382451000000002
6.303714 1.8361971000000001
6.304714 1.8340835
6.305714 1.8318931
6.306714 1.8296178
6.307714 1.8272580999999999
6.308714 1.8248218999999999
6.309714 1.8223219
6.310714 1.8197689
6.311714 1.8171677000000002
6.312714 1.814514
6.313715 1.811797
6.314714 1.8090045
6.315714 1.8061288000000002
6.316714 1.8031700000000002
6.317714 1.8001357
6.318714 1.7970377999999998
6.319714 1.793886
6.320714 1.7906834999999999
6.321714 1.7874263000000001
6.322714 1.7841049000000002
6.323714 1.7807091000000002
6.324714 1.7772337
6.325714 1.7736806
6.326715 1.7700575
6.327714 1.7663750999999999
6.328714 1.7626405
6.329714 1.7588546
6.330714 1.7550118
6.331714 1.7511018
6.332714 1.7471157000000002
6.333714 1.7430497
6.334714 1.7389074
6.335714 1.7346973
6.336714 1.7304294000000002
6.337714 1.7261108
6.338714 1.7217422
6.339714 1.7173181999999998
6.340714 1.7128298
6.341714 1.7082686999999999
6.342714 1.7036315
6.343714 1.6989203000000002
6.344714 1.6941415000000002
6.345714 1.6893029
6.346714 1.6844092000000002
6.347714 1.6794601
6.348714 1.6744519
6.349714 1.6693779999999998
6.350714 1.6642341
6.351714 1.65902
6.352714 1.6537396
6.353714 1.6483999999999999
6.354714 1.643008
6.355714 1.6375672000000001
6.356714 1.6320765000000002
6.357714 1.6265307999999998
6.358714 1.6209235
6.359715 1.6152488
6.360714 1.6095042
6.361714 1.6036911
6.362714 1.5978137
6.363714 1.5918769
6.364714 1.5858846
6.365714 1.5798381
6.366714 1.5737358
6.367714 1.5675759
6.368714 1.5613559000000001
6.369714 1.5550751999999999
6.370714 1.5487351999999999
6.371714 1.5423384
6.372715 1.5358876000000001
6.373714 1.5293845
6.374714 1.5228289000000002
6.375714 1.5162189
6.376714 1.5095515
6.377714 1.5028234
6.378714 1.4960324
6.379714 1.4891787
6.380714 1.4822642000000001
6.381714 1.4752933
6.382714 1.4682705
6.383714 1.4611996999999999
6.384714 1.4540832
6.385714 1.4469204
6.386714 1.4397087
6.387714 1.4324442
6.388714 1.4251231
6.389714 1.4177439
6.390714 1.4103071999999999
6.391714 1.402816
6.392715 1.395274
6.393714 1.3876835
6.394714 1.3800449
6.395714 1.3723558
6.396714 1.3646128
6.397714 1.3568135000000001
6.398714 1.3489584000000001
6.399714 1.3410513000000002
6.400714 1.3330991
6.401714 1.3251084
6.402714 1.3170829
6.403714 1.3090217
6.404714 1.3009191
6.405715 1.2927667
6.406714 1.284557
6.407714 1.2762869
6.408714 1.2679587
6.409714 1.2595797
6.410714 1.2511585
6.411714 1.2427015
6.412714 1.2342100999999999
6.413714 1.2256804
6.414714 1.2171058000000001
6.415714 1.208481
6.416714 1.1998049
6.417714 1.1910823
6.418715 1.1823215999999999
6.419714 1.1735312
6.420714 1.1647147
6.421714 1.1558689
6.422714 1.1469844
6.423714 1.1380495
6.424714 1.1290554
6.425714 1.1200008
6.426714 1.1108926
6.427714 1.101743
6.428714 1.0925648
6.429714 1.0833655
6.430714 1.0741448
6.431714 1.0648948999999999
6.432714 1.0556055
6.433714 1.0462690000000001
6.434714 1.0368845999999998
6.435714 1.0274592
6.436714 1.0180037
6.437714 1.0085275
6.438715 0.9990341
6.439714 0.98951785
6.440714 0.97996714
6.441714 0.9703691999999999
6.442714 0.9607167
6.443714 0.95101148
6.444714 0.94126463
6.445714 0.9314917
6.446714 0.92170602
6.447714 0.9119127899999999
6.448714 0.9021069899999999
6.449714 0.8922759400000001
6.450714 0.88240569
6.451715 0.8724875700000001
6.452714 0.86252252
6.453714 0.85252021
6.454714 0.84249461
6.455714 0.83245672
6.456714 0.82240934
6.457714 0.8123456500000001
6.458714 0.80225281
6.459714 0.79211872
6.460714 0.78193825
6.461714 0.77171703
6.462714 0.7614692200000001
6.463714 0.75121154
6.464714 0.74095554
6.465714 0.73070233
6.466714 0.72044185
6.467714 0.7101574900000001
6.468714 0.69983369
6.469714 0.6894631299999999
6.470714 0.67904997
6.471714 0.6686077
6.472714 0.65815267
6.473714 0.64769634
6.474714 0.63724029
6.475714 0.62677567
6.476714 0.6162885100000001
6.477714 0.60576703
6.478714 0.5952083
6.479714 0.58462028
6.480714 0.5740186199999999
6.481714 0.56341938
6.482714 0.55283131
6.483714 0.54225139
6.484715 0.53166589
6.485714 0.5210563500000001
6.486714 0.51040836
6.487714 0.49971794
6.488714 0.48899356999999993
6.489714 0.47825226000000004
6.490714 0.46751169
6.491714 0.45678233999999995
6.492714 0.44606309
6.493714 0.43534259000000003
6.494714 0.42460547
6.495714 0.41384064
6.496714 0.40304721
6.497715 0.39223554
6.498714 0.38142235
6.499714 0.37062270999999997
6.500714 0.35984276000000004
6.501714 0.34907636999999997
6.502714 0.33830788
6.503714 0.32751942
6.504714 0.31669943
6.505714 0.30584827000000003
6.506714 0.29497826
6.507714 0.28410808
6.508714 0.27325421
6.509714 0.26242344
6.510714 0.25161006
6.511714 0.24079911
6.512714 0.22997386000000003
6.513714 0.21912420999999999
6.514714 0.20825174
6.515714 0.19736893
6.516714 0.18649311000000002
6.517715 0.17563806999999998
6.518714 0.1648074
6.519714 0.1539929
6.520714 0.14317868
6.521714 0.13234926000000002
6.522714 0.12149742000000001
6.523714 0.11062813
6.524714 0.099756604
6.525714 0.088901393
6.526714 0.078075822
6.527714 0.067281857
6.528714 0.056509417
6.529714 0.045741515
6.530715 0.034962449
6.531714 0.024165332
6.532714 0.013355326999999998
6.533714 0.0025469250000000002
6.534714 -0.0082430852
6.535714 -0.019003687000000002
6.536714 -0.029734682000000002
6.537714 -0.040446347
6.538714 -0.051153958000000006
6.539714 -0.061869883
6.540714 -0.07259716499999999
6.541714 -0.083327666
6.542714 -0.094045751
6.543715 -0.10473560999999999
6.544714 -0.11538863999999999
6.545714 -0.1260074
6.546714 -0.13660399
6.547714 -0.14719409
6.548714 -0.15778923
6.549714 -0.16839113
6.550714 -0.178991
6.551714 -0.18957380999999998
6.552714 -0.20012539000000001
6.553714 -0.21063906999999998
6.554714 -0.22111835
6.555714 -0.23157483
6.556714 -0.24202196
6.557714 -0.25246846
6.558714 -0.2629139
6.559714 -0.273349
6.560714 -0.28376014
6.561714 -0.29413616000000004
6.562714 -0.30447347
6.563715 -0.31477748
6.564714 -0.32505959
6.565714 -0.33533142
6.566714 -0.34559893
6.567714 -0.35585945
6.568714 -0.366103
6.569714 -0.37631718
6.570714 -0.38649286
6.571714 -0.39662831
6.572714 -0.40672957
6.573714 -0.41680704
6.574714 -0.42687020999999997
6.575714 -0.43692281
6.576715 -0.44696131000000006
6.577714 -0.45697652
6.578714 -0.46695820000000005
6.579714 -0.47689965
6.580714 -0.4868004
6.581714 -0.49666585
6.582714 -0.5065040199999999
6.583714 -0.5163211400000001
6.584714 -0.52611865
6.585714 -0.53589265
6.586714 -0.54563605
6.587714 -0.55534225
6.588714 -0.5650084
6.589714 -0.57463665
6.590714 -0.5842329
6.591714 -0.59380396
6.592714 -0.6033539299999999
6.593714 -0.61288252
6.594714 -0.62238518
6.595714 -0.63185538
6.596714 -0.6412874
6.597714 -0.65067844
6.598714 -0.6600290099999999
6.599714 -0.66934191
6.600714 -0.67862007
6.601714 -0.68786484
6.602714 -0.6970753
6.603714 -0.70624901
6.604714 -0.71538365
6.605714 -0.72447825
6.606714 -0.73353373
6.607714 -0.74255215
6.608714 -0.7515354999999999
6.609715 -0.7604844399999999
6.610714 -0.76939804
6.611714 -0.77827419
6.612714 -0.7871107199999999
6.613714 -0.7959061300000001
6.614714 -0.80466019
6.615714 -0.81337309
6.616714 -0.8220449100000001
6.617714 -0.83067482
6.618714 -0.8392611499999999
6.619714 -0.84780259
6.620714 -0.85629905
6.621714 -0.8647521
6.622715 -0.87316483
6.623714 -0.8815403100000001
6.624714 -0.88987984
6.625714 -0.89818211
6.626714 -0.9064433199999999
6.627714 -0.9146586099999999
6.628714 -0.92282444
6.629714 -0.9309401700000001
6.630714 -0.9390084999999999
6.631714 -0.9470338899999999
6.632714 -0.9550198899999999
6.633714 -0.9629670499999999
6.634714 -0.9708723100000001
6.635714 -0.97873006
6.636714 -0.98653482
6.637714 -0.9942842599999999
6.638714 -1.0019807
6.639714 -1.0096305
6.640714 -1.0172408000000002
6.641714 -1.0248161
6.642715 -1.0323552999999999
6.643714 -1.0398522000000001
6.644714 -1.0472974
6.645714 -1.054683
6.646714 -1.0620066
6.647714 -1.0692718
6.648714 -1.0764875999999999
6.649714 -1.0836632000000002
6.650714 -1.0908039
6.651714 -1.0979085
6.652714 -1.1049692
6.653714 -1.1119759999999999
6.654714 -1.1189213999999998
6.655715 -1.1258047
6.656714 -1.1326322
6.657714 -1.1394149
6.658714 -1.1461622
6.659714 -1.1528775999999998
6.660714 -1.1595559
6.661714 -1.1661853
6.662714 -1.1727519
6.663714 -1.179247
6.664714 -1.1856701
6.665714 -1.1920302
6.666714 -1.1983408
6.667714 -1.2046135
6.668715 -1.2108524
6.669714 -1.2170522
6.670714 -1.2232002
6.671714 -1.2292836
6.672714 -1.2352952
6.673714 -1.2412379
6.674714 -1.2471237
6.675714 -1.2529679
6.676714 -1.2587816
6.677714 -1.2645662
6.678714 -1.2703119
6.679714 -1.2760019
6.680714 -1.2816202
6.681714 -1.2871588999999999
6.682714 -1.292622
6.683714 -1.2980233
6.684714 -1.3033797
6.685714 -1.308703
6.686714 -1.3139937000000002
6.687714 -1.3192409999999999
6.688715 -1.3244278999999999
6.689714 -1.3295394999999999
6.690714 -1.334571
6.691714 -1.3395298
6.692714 -1.3444328
6.693714 -1.3492977
6.694714 -1.3541349
6.695714 -1.3589415
6.696714 -1.3637026
6.697714 -1.3683979000000002
6.698714 -1.3730114999999998
6.699714 -1.3775392
6.700714 -1.3819907
6.701715 -1.3863854
6.702714 -1.3907428
6.703714 -1.3950733
6.704714 -1.3993731
6.705714 -1.4036263
6.706714 -1.4078126
6.707714 -1.4119175
6.708714 -1.4159393
6.709714 -1.4198906
6.710714 -1.4237916
6.711714 -1.4276608
6.712714 -1.4315049
6.713714 -1.4353157
6.714714 -1.4390731
6.715714 -1.442755
6.716714 -1.4463475
6.717714 -1.4498521
6.718714 -1.453285
6.719714 -1.4566699
6.720714 -1.4600264
6.721714 -1.4633607
6.722714 -1.466663
6.723714 -1.4699119
6.724714 -1.4730851
6.725714 -1.4761698
6.726714 -1.479169
6.727714 -1.4821004
6.728714 -1.4849869999999998
6.729714 -1.4878457
6.730714 -1.4906792
6.731714 -1.4934737
6.732714 -1.4962065
6.733714 -1.4988564
6.734715 -1.5014148999999999
6.735714 -1.503891
6.736714 -1.5063073
6.737714 -1.5086896
6.738714 -1.5110546
6.739714 -1.513402
6.740714 -1.5157143
6.741714 -1.5179651
6.742714 -1.5201314000000001
6.743714 -1.5222047
6.744714 -1.524194
6.745714 -1.5261215
6.746714 -1.5280114
6.747715 -1.5298774
6.748714 -1.5317168
6.749714 -1.5335111000000001
6.750714 -1.5352365
6.751714 -1.5368755
6.752714 -1.5384267999999999
6.753714 -1.5399064
6.754714 -1.5413404
6.755714 -1.542753
6.756714 -1.544154
6.757714 -1.5455343
6.758714 -1.5468696
6.759714 -1.5481316
6.760714 -1.5493008000000001
6.761714 -1.5503761
6.762714 -1.5513742000000001
6.763714 -1.5523217
6.764714 -1.5532417
6.765714 -1.5541434
6.766714 -1.5550178
6.767715 -1.555843
6.768714 -1.5565963999999999
6.769714 -1.5572663
6.770714 -1.5578583
6.771714 -1.5583931
6.772714 -1.5588962
6.773714 -1.5593857
6.774714 -1.5598619
6.775714 -1.5603076
6.776714 -1.5606947
6.777714 -1.5609978
6.778714 -1.5612055999999999
6.779714 -1.5613261999999999
6.780715 -1.5613829
6.781714 -1.5614032999999998
6.782714 -1.5614059
6.783714 -1.5613924
6.784714 -1.5613477
6.785714 -1.5612484
6.786714 -1.561075
6.787714 -1.5608218
6.788714 -1.5605005
6.789714 -1.5601332
6.790714 -1.5597423
6.791714 -1.5593378999999998
6.792714 -1.5589132
6.793715 -1.5584469
6.794714 -1.5579132
6.795714 -1.5572947
6.796714 -1.5565903
6.797714 -1.5558163999999999
6.798714 -1.5549988000000001
6.799714 -1.5541609
6.800714 -1.5533128
6.801714 -1.5524468
6.802714 -1.5515425
6.803714 -1.5505766
6.804714 -1.5495346
6.805714 -1.5484174
6.806714 -1.5472407000000001
6.807714 -1.5460268
6.808714 -1.5447924
6.809714 -1.5435413
6.810714 -1.5422622000000001
6.811714 -1.5409343
6.812714 -1.5395385
6.813715 -1.5380671000000001
6.814714 -1.5365279
6.815714 -1.534941
6.816714 -1.5333293
6.817714 -1.5317071999999998
6.818714 -1.5300743
6.819714 -1.5284155000000001
6.820714 -1.5267084
6.821714 -1.5249338
6.822714 -1.5230846
6.823714 -1.5211687
6.824714 -1.5192047
6.825714 -1.5172118
6.826715 -1.5152013
6.827714 -1.5131708000000001
6.828714 -1.5111069
6.829714 -1.5089921
6.830714 -1.5068145
6.831714 -1.5045743
6.832714 -1.5022840000000002
6.833714 -1.4999626
6.834714 -1.497626
6.835714 -1.4952794999999999
6.836714 -1.492915
6.837714 -1.4905153
6.838714 -1.4880616
6.839714 -1.4855435
6.840714 -1.4829627
6.841714 -1.4803329
6.842714 -1.477672
6.843714 -1.4749941
6.844714 -1.4723027
6.845714 -1.4695893
6.846714 -1.4668385000000002
6.847714 -1.4640362
6.848714 -1.4611759
6.849714 -1.4582627000000001
6.850714 -1.4553101000000002
6.851714 -1.4523327000000001
6.852714 -1.4493397
6.853714 -1.4463298
6.854714 -1.4432922000000001
6.855714 -1.4402129
6.856714 -1.4370817
6.857714 -1.4338981
6.858714 -1.430672
6.859715 -1.4274191
6.860714 -1.4241536000000001
6.861714 -1.4208813
6.862714 -1.417597
6.863714 -1.4142872
6.864714 -1.4109362
6.865714 -1.4075337
6.866714 -1.4040791000000001
6.867714 -1.400581
6.868714 -1.3970522
6.869714 -1.3935031
6.870714 -1.3899368
6.871714 -1.3863479
6.872715 -1.3827262
6.873714 -1.3790629
6.874714 -1.3753565
6.875714 -1.3716142
6.876714 -1.3678491
6.877714 -1.3640744999999999
6.878714 -1.3602969
6.879714 -1.3565132
6.880714 -1.3527114999999998
6.881714 -1.3488763000000001
6.882714 -1.3449959
6.883714 -1.341067
6.884714 -1.3370958
6.885714 -1.3330947
6.886714 -1.3290751
6.887714 -1.3250426
6.888714 -1.3209949
6.889714 -1.3169236
6.890714 -1.3128198
6.891714 -1.30868
6.892715 -1.3045087
6.893714 -1.3003168
6.894714 -1.2961166
6.895714 -1.2919154
6.896714 -1.2877115
6.897714 -1.2834944
6.898714 -1.2792493999999999
6.899714 -1.2749647
6.900714 -1.2706365000000002
6.901714 -1.2662710000000001
6.902714 -1.2618809
6.903714 -1.2574797
6.904714 -1.2530751999999998
6.905715 -1.248666
6.906714 -1.2442434
6.907714 -1.2397964
6.908714 -1.235318
6.909714 -1.230809
6.910714 -1.2262783
6.911714 -1.2217377999999999
6.912714 -1.2171964
6.913714 -1.2126544
6.914714 -1.2081032
6.915714 -1.2035285
6.916714 -1.1989178
6.917714 -1.1942661
6.918715 -1.1895792
6.919714 -1.184871
6.920714 -1.1801577
6.921714 -1.1754495
6.922714 -1.1707469
6.923714 -1.1660405
6.924714 -1.1613165
6.925714 -1.1565633
6.926714 -1.1517782
6.927714 -1.1469683
6.928714 -1.1421468000000001
6.929714 -1.1373263999999998
6.930714 -1.1325117
6.931714 -1.1276975
6.932714 -1.1228707
6.933714 -1.118017
6.934714 -1.1131288
6.935714 -1.1082092
6.936714 -1.1032719
6.937714 -1.0983342
6.938715 -1.0934095
6.939714 -1.0885001
6.940714 -1.0835966000000001
6.941714 -1.0786820000000001
6.942714 -1.07374
6.943714 -1.0687624
6.944714 -1.0637535
6.945714 -1.0587271
6.946714 -1.0536999999999999
6.947714 -1.0486829
6.948714 -1.0436756999999999
6.949714 -1.0386678
6.950714 -1.0336436
6.951715 -1.0285914999999999
6.952714 -1.0235103
6.953714 -1.0184109000000001
6.954714 -1.0133115
6.955714 -1.0082285
6.956714 -1.0031691
6.957714 -0.9981268099999999
6.958714 -0.99308463
6.959714 -0.98802261
6.960714 -0.9829275300000001
6.961714 -0.97779883
6.962714 -0.9726490799999999
6.963714 -0.9674972900000001
6.964714 -0.9623599199999999
6.965714 -0.95724268
6.966714 -0.9521382899999999
6.967714 -0.94703063
6.968714 -0.94190305
6.969714 -0.9367474400000001
6.970714 -0.9315685400000001
6.971714 -0.9263819100000001
6.972714 -0.92120636
6.973714 -0.91605429
6.974714 -0.91092549
6.975714 -0.90580685
6.976714 -0.9006784300000001
6.977714 -0.89552337
6.978714 -0.89033619
6.979714 -0.88512599
6.980714 -0.8799119899999999
6.981714 -0.87471483
6.982714 -0.86954674
6.983714 -0.86440602
6.984715 -0.85927844
6.985714 -0.85414406
6.986714 -0.84898761
6.987714 -0.84380554
6.988714 -0.83860764
6.989714 -0.83341179
6.990714 -0.8282344800000001
6.991714 -0.8230824
6.992714 -0.81794877
6.993714 -0.81281671
6.994714 -0.80766771
6.995714 -0.80249086
6.996714 -0.7972890499999999
6.997715 -0.7920780199999999
6.998714 -0.7868790999999999
6.999714 -0.7817097000000001
7.000714 -0.77657495
7.001714 -0.7714658
7.002714 -0.76636346
7.003714 -0.76124854
7.004714 -0.7561102
7.005714 -0.75095091
7.006714 -0.7457846300000001
7.007714 -0.7406294299999999
7.008714 -0.73549836
7.009714 -0.73039271
7.010714 -0.72530182
7.011714 -0.72020846
7.012714 -0.71509788
7.013714 -0.7099655899999999
7.014714 -0.70482013
7.015714 -0.69967941
7.016714 -0.6945624499999999
7.017715 -0.6894804099999999
7.018714 -0.6844314699999999
7.019714 -0.6794018700000001
7.020714 -0.67437245
7.021714 -0.6693277
7.022714 -0.66426294
7.023714 -0.65918593
7.024714 -0.65411255
7.025714 -0.64905887
7.026714 -0.64403317
7.027714 -0.63903206
7.028714 -0.63404259
7.029714 -0.62904889
7.030715 -0.62404033
7.031714 -0.61901701
7.032714 -0.6139899600000001
7.033714 -0.60897591
7.034714 -0.60398937
7.035714 -0.59903581
7.036714 -0.59410916
7.037714 -0.58919489
7.038714 -0.58427723
7.039714 -0.57934648
7.040714 -0.5744036800000001
7.041714 -0.56945966
7.042714 -0.56452975
7.043715 -0.5596261499999999
7.044714 -0.5547523000000001
7.045714 -0.54990142
7.046714 -0.5450600800000001
7.047714 -0.54021478
7.048714 -0.53535867
7.049714 -0.5304945600000001
7.050714 -0.52563348
7.051714 -0.5207891099999999
7.052714 -0.51597129
7.053714 -0.5111812099999999
7.054714 -0.50641126
7.055714 -0.50164885
7.056714 -0.49688285000000004
7.057714 -0.49210889
7.058714 -0.48733153
7.059714 -0.48256214
7.060714 -0.47781332
7.061714 -0.47309301
7.062714 -0.46840091
7.063715 -0.46372888999999995
7.064714 -0.45906492
7.065714 -0.4543989
7.066714 -0.44972743000000004
7.067714 -0.44505494
7.068714 -0.44039125
7.069714 -0.4357466
7.070714 -0.43112668
7.071714 -0.42653009000000003
7.072714 -0.42194915000000005
7.073714 -0.41737398000000003
7.074714 -0.41279756
7.075714 -0.40821903
7.076715 -0.40364438
7.077714 -0.39908345999999995
7.078714 -0.39454536
7.079714 -0.39003449
7.080714 -0.38554858999999997
7.081714 -0.38108018
7.082714 -0.37662033
7.083714 -0.372163
7.084714 -0.36770769
7.085714 -0.36325934
7.086714 -0.35882557
7.087714 -0.35441280000000003
7.088714 -0.35002301
7.089714 -0.34565285
7.090714 -0.34129526
7.091714 -0.33694304999999997
7.092714 -0.33259215000000003
7.093714 -0.32824355
7.094714 -0.32390256
7.095714 -0.31957624
7.096714 -0.31527004000000003
7.097714 -0.31098539
7.098714 -0.30671959
7.099714 -0.30246738
7.100714 -0.2982239
7.101714 -0.29398708
7.102714 -0.28975861999999997
7.103714 -0.28554292000000003
7.104714 -0.2813448
7.105714 -0.27716705
7.106714 -0.27300911
7.107714 -0.26886750000000004
7.108714 -0.26473752
7.109715 -0.26061563000000004
7.110714 -0.25650102
7.111714 -0.25239566
7.112714 -0.24830319
7.113714 -0.24422697999999998
7.114714 -0.24016850999999997
7.115714 -0.23612685
7.116714 -0.23209949000000002
7.117714 -0.22808386
7.118714 -0.22407860999999998
7.119714 -0.22008419
7.120714 -0.21610234
7.121714 -0.21213493
7.122715 -0.20818284
7.123714 -0.20424548999999997
7.124714 -0.20032132
7.125714 -0.19640881000000002
7.126714 -0.19250755
7.127714 -0.18861867
7.128714 -0.18474419
7.129714 -0.180886
7.130714 -0.17704477999999998
7.131714 -0.1732196
7.132714 -0.1694084
7.133714 -0.1656092
7.134714 -0.16182122
7.135714 -0.15804534
7.136714 -0.15428357
7.137714 -0.15053772
7.138714 -0.14680807
7.139714 -0.14309307
7.140714 -0.13938996
7.141714 -0.13569638
7.142715 -0.13201200999999999
7.143714 -0.12833934
7.144714 -0.12468298
7.145714 -0.12104765
7.146714 -0.11743597
7.147714 -0.11384692
7.148714 -0.11027611999999999
7.149714 -0.10671767
7.150714 -0.10316679999999999
7.151714 -0.099622051
7.152714 -0.096085813
7.153714 -0.092562981
7.154714 -0.089058228
7.155715 -0.085573347
7.156714 -0.082106132
7.157714 -0.078651443
7.158714 -0.075203984
7.159714 -0.071761443
7.160714 -0.06832632400000001
7.161714 -0.06490543
7.162714 -0.061506859
7.163714 -0.058136140999999995
7.164714 -0.05479324
7.165714 -0.051472045
7.166714 -0.048162774
7.167714 -0.044856247
7.168715 -0.041548043
7.169714 -0.038240507
7.170714 -0.034941558000000005
7.171714 -0.031660814
7.172714 -0.02840501
7.173714 -0.025174822
7.174714 -0.021964927
7.175714 -0.018766995
7.176714 -0.015574435
7.177714 -0.012386213
7.178714 -0.0092079339
7.179714 -0.0060492806
7.180714 -0.0029192091
7.181714 0.00017889314
7.182714 0.0032496846000000003
7.183714 0.006304375
7.184714 0.0093559669
7.185714 0.012413423
7.186714 0.015477442
7.187714 0.018540026
7.188715 0.021588092
7.189714 0.024609498
7.190714 0.027598522
7.191714 0.030558259
7.192714 0.033498704000000004
7.193714 0.036431456
7.194714 0.039363839
7.195714 0.042295188
7.196714 0.045217191999999996
7.197714 0.048118259000000004
7.198714 0.050989661
7.199714 0.05383034
7.200714 0.056647987000000004
7.201715 0.059455651
7.202714 0.06226550300000001
7.203714 0.065082737
7.204714 0.06790260099999999
7.205714 0.070712157
7.206714 0.07349603099999999
7.207714 0.07624345
7.208714 0.078953255
7.209714 0.08163442300000001
7.210714 0.084301893
7.211714 0.086969667
7.212714 0.089644495
7.213714 0.09232312399999999
7.214714 0.09499437899999999
7.215714 0.097645074
7.216714 0.10026669
7.217714 0.10285955
7.218714 0.10543245999999999
7.219714 0.10799805000000001
7.220714 0.11056606000000001
7.221714 0.11313789
7.222714 0.11570533
7.223714 0.11825392000000001
7.224714 0.12076977
7.225714 0.12324619999999999
7.226714 0.12568731
7.227714 0.12810653
7.228714 0.13052078
7.229714 0.13294304
7.230714 0.13537669
7.231714 0.1378144
7.232714 0.14024187
7.233714 0.14264464
7.234715 0.14501475
7.235714 0.14735407
7.236714 0.14967277
7.237714 0.15198381
7.238714 0.15429617
7.239714 0.15661026
7.240714 0.15891766999999998
7.241714 0.16120532999999998
7.242714 0.16346215
7.243714 0.16568492
7.244714 0.16788031
7.245714 0.1700622
7.246714 0.17224542
7.247715 0.17443883
7.248714 0.1766411
7.249714 0.17884108999999998
7.250714 0.18102274
7.251714 0.18317221
7.252714 0.18528393
7.253714 0.18736273
7.254714 0.18942129
7.255714 0.19147394
7.256714 0.19353004
7.257714 0.19558992000000003
7.258714 0.19764521000000002
7.259714 0.19968340999999998
7.260714 0.20169425
7.261714 0.20367489
7.262714 0.20563139
7.263714 0.20757564
7.264714 0.20951945
7.265714 0.21146843
7.266714 0.21341897
7.267715 0.21535949999999998
7.268714 0.21727572
7.269714 0.21915720000000002
7.270714 0.22100246999999998
7.271714 0.22281995
7.272714 0.22462433999999998
7.273714 0.22643022
7.274714 0.22824566999999998
7.275714 0.23006887999999998
7.276714 0.23188922
7.277714 0.2336923
7.278714 0.23546652
7.279714 0.23720797999999998
7.280715 0.23892161
7.281714 0.24061807999999998
7.282714 0.24230806
7.283714 0.24399674000000002
7.284714 0.2456811
7.285714 0.24735157000000002
7.286714 0.24899691
7.287714 0.25061026999999997
7.288714 0.25219312
7.289714 0.25375532
7.290714 0.25531116
7.291714 0.25687313
7.292714 0.25844625000000004
7.293715 0.26002568
7.294714 0.26159883
7.295714 0.26315078000000003
7.296714 0.26467075
7.297714 0.26615644
7.298714 0.26761449
7.299714 0.26905692999999997
7.300714 0.27049521
7.301714 0.27193501999999997
7.302714 0.27337389
7.303714 0.27480298000000003
7.304714 0.27621181
7.305714 0.27759373000000004
7.306714 0.27894934
7.307714 0.28028633000000003
7.308714 0.28161553
7.309714 0.28294558000000003
7.310714 0.28427832
7.311714 0.28560747999999997
7.312714 0.2869213
7.313715 0.28820769
7.314714 0.28945988
7.315714 0.29067954
7.316714 0.29187631
7.317714 0.29306358
7.318714 0.29425281
7.319714 0.29544878999999996
7.320714 0.29664801
7.321714 0.29784064
7.322714 0.29901533999999996
7.323714 0.30016425999999996
7.324714 0.30128618
7.325714 0.30238621
7.326715 0.30347260000000004
7.327714 0.3045521
7.328714 0.30562633
7.329714 0.30669102
7.330714 0.30773813
7.331714 0.30876012
7.332714 0.30975407
7.333714 0.31072379
7.334714 0.31167862
7.335714 0.31262985000000004
7.336714 0.31358586
7.337714 0.31454854
7.338714 0.31551251
7.339714 0.31646723
7.340714 0.3174013
7.341714 0.31830687
7.342714 0.31918234
7.343714 0.32003219
7.344714 0.32086434999999996
7.345714 0.32168642999999997
7.346714 0.32250241
7.347714 0.3233115
7.348714 0.32410929
7.349714 0.32489072
7.350714 0.32565305
7.351714 0.32639781
7.352714 0.32713031000000004
7.353714 0.32785737000000004
7.354714 0.32858404
7.355714 0.32931082
7.356714 0.33003300999999996
7.357714 0.33074205
7.358714 0.33142868999999997
7.359715 0.33208653000000005
7.360714 0.3327145
7.361714 0.33331716
7.362714 0.33390292
7.363714 0.33448064
7.364714 0.33505631
7.365714 0.33563108
7.366714 0.33620128
7.367714 0.33676049
7.368714 0.33730271
7.369714 0.33782497
7.370714 0.33832861000000003
7.371714 0.33881834
7.372715 0.33929977
7.373714 0.33977644
7.374714 0.34024783000000003
7.375714 0.34070925
7.376714 0.34115376999999997
7.377714 0.34157548
7.378714 0.34197248
7.379714 0.34234822
7.380714 0.34271046
7.381714 0.34306814999999996
7.382714 0.34342766999999996
7.383714 0.34378972
7.384714 0.34414877
7.385714 0.34449513
7.386714 0.34481899
7.387714 0.34511462
7.388714 0.34538284
7.389714 0.34563069
7.390714 0.34586831
7.391714 0.34610447
7.392715 0.34634278
7.393714 0.34658022
7.394714 0.34680900000000003
7.395714 0.34702057
7.396714 0.34721005
7.397714 0.34737882999999997
7.398714 0.34753401
7.399714 0.34768474
7.400714 0.34783746
7.401714 0.34799199000000003
7.402714 0.3481407
7.403714 0.34827138
7.404714 0.34837266
7.405715 0.3484393
7.406714 0.34847518
7.407714 0.34849210999999997
7.408714 0.3485051
7.409714 0.34852605000000003
7.410714 0.34855872
7.411714 0.34859749
7.412714 0.34863031
7.413714 0.34864460999999997
7.414714 0.34863313
7.415714 0.34859728
7.416714 0.34854579999999996
7.417714 0.34848998999999997
7.418715 0.34843746
7.419714 0.34838773
7.420714 0.34833189999999997
7.421714 0.34825657000000004
7.422714 0.34815059
7.423714 0.3480108
7.424714 0.34784449
7.425714 0.34766668
7.426714 0.34749371
7.427714 0.34733589
7.428714 0.34719284
7.429714 0.34705347000000003
7.430714 0.3469011
7.431714 0.34672116999999997
7.432714 0.34650762
7.433714 0.34626552
7.434714 0.34600812999999997
7.435714 0.34575027
7.436714 0.345501
7.437714 0.34525928
7.438715 0.34501473
7.439714 0.34475312999999996
7.440714 0.34446390000000005
7.441714 0.3441459
7.442714 0.34380849
7.443714 0.34346732
7.444714 0.34313691
7.445714 0.34282324
7.446714 0.34252042
7.447714 0.34221278
7.448714 0.34188179
7.449714 0.34151444999999997
7.450714 0.34110921
7.451715 0.34067663
7.452714 0.34023435
7.453714 0.33979905000000005
7.454714 0.339379
7.455714 0.33897073
7.456714 0.33856151
7.457714 0.33813613
7.458714 0.33768481
7.459714 0.33720823
7.460714 0.33671719
7.461714 0.33622712
7.462714 0.33575008
7.463714 0.33528819
7.464714 0.33483190999999995
7.465714 0.33436404
7.466714 0.33386757
7.467714 0.33333366999999997
7.468714 0.33276606999999997
7.469714 0.33217964
7.470714 0.33159377
7.471714 0.33102371
7.472714 0.3304739
7.473714 0.32993661999999996
7.474714 0.32939620000000003
7.475714 0.32883692
7.476714 0.32825065
7.477714 0.3276407
7.478714 0.32701977
7.479714 0.3264033
7.480714 0.32580159999999997
7.481714 0.32521416
7.482714 0.32462964
7.483714 0.32403111
7.484715 0.32340416
7.485714 0.32274401999999996
7.486714 0.32205794
7.487714 0.3213621
7.488714 0.32067413
7.489714 0.32000488
7.490714 0.31935344000000004
7.491714 0.31870778
7.492714 0.31805055
7.493714 0.31736756
7.494714 0.3166544
7.495714 0.31591861
7.496714 0.3151759
7.497715 0.31444263
7.498714 0.31372802
7.499714 0.31303009
7.500714 0.31233691
7.501714 0.31163278
7.502714 0.31090619
7.503714 0.31015559
7.504714 0.30939017999999996
7.505714 0.30862534999999996
7.506714 0.30787498999999996
7.507714 0.30714441
7.508714 0.30642741
7.509714 0.30570877999999996
7.510714 0.30497136
7.511714 0.30420401999999996
7.512714 0.30340701
7.513714 0.30259201
7.514714 0.30177664
7.515714 0.30097656
7.516714 0.30019851
7.517715 0.29943774
7.518714 0.29868104
7.519714 0.29791365000000003
7.520714 0.29712676
7.521714 0.2963217
7.522714 0.29550903
7.523714 0.29470283
7.524714 0.29391332000000003
7.525714 0.29314132
7.526714 0.29237734
7.527714 0.29160592
7.528714 0.29081306
7.529714 0.28999316999999997
7.530715 0.28915199999999996
7.531714 0.28830441
7.532714 0.28746764
7.533714 0.28665366
7.534714 0.28586399
7.535714 0.28508948
7.536714 0.28431518
7.537714 0.28352758
7.538714 0.28272097
7.539714 0.28189956
7.540714 0.28107481
7.541714 0.2802589
7.542714 0.27945847
7.543715 0.27867099
7.544714 0.27788598000000003
7.545714 0.27709052
7.546714 0.27627603
7.547714 0.27544312
7.548714 0.27460188
7.549714 0.27376763000000004
7.550714 0.27295395
7.551714 0.27216657
7.552714 0.27140079
7.553714 0.27064392
7.554714 0.2698814
7.555714 0.26910335
7.556714 0.26830884
7.557714 0.26750557999999997
7.558714 0.26670545
7.559714 0.2659183
7.560714 0.26514693
7.561714 0.26438604000000004
7.562714 0.26362538
7.563715 0.26285551
7.564714 0.26207294000000003
7.565714 0.26128241
7.566714 0.26049486
7.567714 0.25972221
7.568714 0.25897145
7.569714 0.2582411
7.570714 0.2575218
7.571714 0.25680065
7.572714 0.25606733
7.573714 0.25531875
7.574714 0.25456024
7.575714 0.25380264999999996
7.576715 0.25305704
7.577714 0.25232942
7.578714 0.25161838
7.579714 0.25091646
7.580714 0.25021462
7.581714 0.2495073
7.582714 0.24879544999999997
7.583714 0.24808593999999998
7.584714 0.24738803
7.585714 0.24670816
7.586714 0.24604634
7.587714 0.24539584
7.588714 0.24474608
7.589714 0.24408784000000003
7.590714 0.24341765999999998
7.591714 0.24273957
7.592714 0.24206301
7.593714 0.24139844
7.594714 0.24075236000000003
7.595714 0.24012460000000002
7.596714 0.23950904
7.597714 0.23889728
7.598714 0.23828316
7.599714 0.23766614
7.600714 0.23705144
7.601714 0.23644727000000001
7.602714 0.23586031
7.603714 0.23529199
7.604714 0.23473776000000002
7.605714 0.23418919
7.606714 0.23363833
7.607714 0.23308182000000002
7.608714 0.23252266
7.609715 0.23196867999999998
7.610714 0.23142863000000002
7.611714 0.23090765
7.612714 0.23040459000000002
7.613714 0.2299126
7.614714 0.22942244999999997
7.615714 0.22892721000000002
7.616714 0.22842590999999998
7.617714 0.22792388000000002
7.618714 0.22743032000000002
7.619714 0.22695374
7.620714 0.22649793
7.621714 0.22606056
7.622715 0.22563478
7.623714 0.22521328999999998
7.624714 0.22479251
7.625714 0.22437472
7.626714 0.22396701
7.627714 0.22357749000000002
7.628714 0.22321078
7.629714 0.22286503000000002
7.630714 0.22253225999999998
7.631714 0.22220169
7.632714 0.22186472
7.633714 0.22151896
7.634714 0.22116948
7.635714 0.22082629
7.636714 0.22049956
7.637714 0.22019498999999998
7.638714 0.21991145
7.639714 0.21964191
7.640714 0.21937757
7.641714 0.21911289
7.642715 0.21884858
7.643714 0.21859149
7.644714 0.21835114
7.645714 0.21813463
7.646714 0.21794270999999998
7.647714 0.21776881
7.648714 0.21760197999999997
7.649714 0.21743213
7.650714 0.21725497
7.651714 0.21707425
7.652714 0.21690018
7.653714 0.21674455999999998
7.654714 0.21661518000000002
7.655715 0.21651208
7.656714 0.21642762999999998
7.657714 0.2163504
7.658714 0.21627084
7.659714 0.216186
7.660714 0.21610105999999998
7.661714 0.21602679
7.662714 0.21597408
7.663714 0.21594842000000003
7.664714 0.21594712000000002
7.665714 0.21596048
7.666714 0.21597664000000003
7.667714 0.21598765
7.668715 0.21599354
7.669714 0.21600253
7.670714 0.21602714
7.671714 0.21607804
7.672714 0.21615862000000002
7.673714 0.21626309
7.674714 0.21637913
7.675714 0.21649375999999998
7.676714 0.21659967000000002
7.677714 0.21669909
7.678714 0.21680291000000002
7.679714 0.21692559
7.680714 0.21707842
7.681714 0.2172641
7.682714 0.2174756
7.683714 0.21769966
7.684714 0.21792322000000003
7.685714 0.21813981999999998
7.686714 0.21835247
7.687714 0.21857191
7.688715 0.21881086
7.689714 0.21907722000000002
7.690714 0.2193697
7.691714 0.21967799000000002
7.692714 0.21998764
7.693714 0.22028729000000002
7.694714 0.22057469000000002
7.695714 0.22085849
7.696714 0.22115463000000002
7.697714 0.22147938
7.698714 0.22184183
7.699714 0.22223961999999997
7.700714 0.22266023
7.701715 0.22308677
7.702714 0.22350601
7.703714 0.22391418
7.704714 0.2243184
7.705714 0.22473247
7.706714 0.22516954
7.707714 0.22563513
7.708714 0.22612411999999998
7.709714 0.22662326000000002
7.710714 0.22711786000000003
7.711714 0.22759961
7.712714 0.22807138
7.713714 0.22854657999999997
7.714714 0.2290433
7.715714 0.22957579
7.716714 0.23014755
7.717714 0.23074937
7.718714 0.23136334
7.719714 0.23197117
7.720714 0.2325624
7.721714 0.2331391
7.722714 0.23371441999999998
7.723714 0.23430590999999998
7.724714 0.23492672
7.725714 0.2355794
7.726714 0.23625474000000002
7.727714 0.23693682
7.728714 0.23761136000000002
7.729714 0.23827329000000003
7.730714 0.23892978
7.731714 0.23959687
7.732714 0.24029161000000002
7.733714 0.24102337000000001
7.734715 0.24178871000000002
7.735714 0.24257239000000003
7.736714 0.24335424
7.737714 0.24411860000000002
7.738714 0.24486165
7.739714 0.24559325999999998
7.740714 0.24633224
7.741714 0.24709746000000002
7.742714 0.24789899999999998
7.743714 0.24873378999999998
7.744714 0.24958750999999998
7.745714 0.25044215999999997
7.746714 0.25128515
7.747715 0.25211559
7.748714 0.25294456000000004
7.749714 0.25378929
7.750714 0.25466416999999997
7.751714 0.25557298
7.752714 0.25650649
7.753714 0.25744641
7.754714 0.2583741
7.755714 0.25927962
7.756714 0.26016670999999997
7.757714 0.26105109
7.758714 0.2619531
7.759714 0.26288806
7.760714 0.2638591
7.761714 0.26485606
7.762714 0.2658606
7.763714 0.26685537
7.764714 0.26783241999999996
7.765714 0.26879692
7.766714 0.26976422
7.767715 0.27075186
7.768714 0.27177054
7.769714 0.27281856
7.770714 0.27388255
7.771714 0.27494389
7.772714 0.27598802
7.773714 0.27701152
7.774714 0.27802391
7.775714 0.27904285
7.776714 0.28008546
7.777714 0.28115998
7.778714 0.28226173
7.779714 0.28337552
7.780715 0.28448321
7.781714 0.28557272
7.782714 0.28664395
7.783714 0.28770878
7.784714 0.28878511
7.785714 0.28988817
7.786714 0.29102296
7.787714 0.29218204
7.788714 0.29334924
7.789714 0.29450762
7.790714 0.2956477
7.791714 0.29677171
7.792714 0.29789202
7.793715 0.29902449
7.794714 0.30018024000000004
7.795714 0.30135992
7.796714 0.30255343
7.797714 0.30374497
7.798714 0.30492109
7.799714 0.30607757999999996
7.800714 0.30722178
7.801714 0.30836922
7.802714 0.30953612
7.803714 0.31073156
7.804714 0.31195325
7.805714 0.31318869
7.806714 0.3144213
7.807714 0.31563819
7.808714 0.31683598999999996
7.809714 0.3180217
7.810714 0.31920853
7.811714 0.3204087
7.812714 0.32162718
7.813715 0.3228592
7.814714 0.32409298999999997
7.815714 0.32531604999999997
7.816714 0.32652186
7.817714 0.32771355
7.818714 0.32890274
7.819714 0.33010385999999997
7.820714 0.33132725
7.821714 0.33257402999999996
7.822714 0.33383549
7.823714 0.33509722
7.824714 0.33634587
7.825714 0.33757512
7.826715 0.33878813999999996
7.827714 0.33999521
7.828714 0.34120807
7.829714 0.34243385
7.830714 0.34367151
7.831714 0.34491268
7.832714 0.34614636
7.833714 0.34736486
7.834714 0.34856806
7.835714 0.34976364
7.836714 0.35096331999999997
7.837714 0.35217698
7.838714 0.35340751
7.839714 0.35464936
7.840714 0.355891
7.841714 0.35712046
7.842714 0.35833106
7.843714 0.35952432
7.844714 0.36070889
7.845714 0.361896
7.846714 0.36309368
7.847714 0.36430287
7.848714 0.36551715
7.849714 0.36672637999999996
7.850714 0.36792215
7.851714 0.36910214
7.852714 0.37027141
7.853714 0.37143969
7.854714 0.3726162
7.855714 0.37380469
7.856714 0.37500112999999996
7.857714 0.37619551
7.858714 0.37737654
7.859715 0.37853728999999997
7.860714 0.37967849
7.861714 0.38080814
7.862714 0.38193741
7.863714 0.38307512
7.864714 0.38422321000000004
7.865714 0.38537595
7.866714 0.38652301
7.867714 0.38765483
7.868714 0.38876759
7.869714 0.38986527
7.870714 0.39095753
7.871714 0.39205458000000004
7.872715 0.39316187999999996
7.873714 0.39427671999999997
7.874714 0.39538951
7.875714 0.39648818999999996
7.876714 0.39756414000000007
7.877714 0.39861667999999995
7.878714 0.39965329000000005
7.879714 0.40068608000000006
7.880714 0.40172557
7.881714 0.40277541
7.882714 0.40383036
7.883714 0.40487899000000005
7.884714 0.40590931
7.885714 0.40691499999999997
7.886714 0.40789870999999994
7.887714 0.40887087
7.888714 0.40984442
7.889714 0.41082818000000004
7.890714 0.41182223
7.891714 0.4128173
7.892715 0.41379938
7.893714 0.41475645
7.894714 0.41568452
7.895714 0.41658967
7.896714 0.41748523000000004
7.897714 0.41838507
7.898714 0.41929665
7.899714 0.42021703000000005
7.900714 0.42113434000000005
7.901714 0.42203348
7.902714 0.42290404
7.903714 0.42374557999999996
7.904714 0.42456836000000003
7.905715 0.42538838
7.906714 0.42621968
7.907714 0.42706695
7.908714 0.42792307
7.909714 0.42877215999999996
7.910714 0.42959712
7.911714 0.43038791
7.912714 0.43114624
7.913714 0.43188478
7.914714 0.43262048000000003
7.915714 0.43336590999999997
7.916714 0.43412284
7.917714 0.43488084
7.918715 0.43562255
7.919714 0.43633245
7.920714 0.43700505
7.921714 0.43764822000000003
7.922714 0.43828011999999994
7.923714 0.43892064
7.924714 0.43958197000000004
7.925714 0.44026249
7.926714 0.44094743
7.927714 0.44161566
7.928714 0.44224975
7.929714 0.44284426
7.930714 0.44340785
7.931714 0.44395844
7.932714 0.44451389
7.933714 0.44508241000000004
7.934714 0.44565819999999995
7.935714 0.44622393000000005
7.936714 0.44675944
7.937714 0.44725221
7.938715 0.44770427
7.939714 0.44813235
7.940714 0.4485603
7.941714 0.44900808
7.942714 0.44948235
7.943714 0.44997301999999995
7.944714 0.45045805
7.945714 0.45091379
7.946714 0.45132608999999996
7.947714 0.45169657
7.948714 0.45204107
7.949714 0.45238123
7.950714 0.45273304
7.951715 0.45309853999999994
7.952714 0.45346459
7.953714 0.45380932
7.954714 0.45411358999999996
7.955714 0.45437091
7.956714 0.45459177
7.957714 0.45479937
7.958714 0.45501883
7.959714 0.4552654
7.960714 0.45553701999999996
7.961714 0.45581497
7.962714 0.45607286
7.963714 0.45628883
7.964714 0.45645582
7.965714 0.45658429000000006
7.966714 0.4566967
7.967714 0.45681595999999997
7.968714 0.45695403
7.969714 0.45710587999999996
7.970714 0.45725233
7.971714 0.45736972
7.972714 0.45744204
7.973714 0.45746928000000003
7.974714 0.45746783999999996
7.975714 0.45746258
7.976714 0.45747473
7.977714 0.45751114
7.978714 0.45756069
7.979714 0.45759915
7.980714 0.45760074
7.981714 0.45755031
7.982714 0.45745070000000004
7.983714 0.45732133999999997
7.984715 0.45718895
7.985714 0.45707468
7.986714 0.45698453
7.987714 0.45690686
7.988714 0.45681871
7.989714 0.45669735
7.990714 0.45653158
7.991714 0.45632701
7.992714 0.45610289
7.993714 0.45588217
7.994714 0.45567951
7.995714 0.45549353000000004
7.996714 0.45530689
7.997715 0.45509436000000003
7.998714 0.45483490000000004
7.999714 0.45452182999999996
8.000714 0.45416648000000004
8.001715 0.45379278999999995
8.002714 0.45342636000000003
8.003715 0.45308252
8.004714 0.45275972
8.005714 0.45244079000000004
8.006714 0.45210184
8.007714 0.45172414
8.008715 0.45130285000000003
8.009714 0.45084935000000004
8.010715 0.45038494
8.011714 0.44993018
8.012714 0.44949450999999996
8.013714 0.44907178000000003
8.014714 0.44864318000000003
8.015715 0.44818637
8.016714 0.44768662000000004
8.017715 0.44714399
8.018714 0.44657313000000004
8.019714 0.44599636000000004
8.020715 0.44543268
8.021714 0.4448887
8.022715 0.44435537
8.023714 0.44381246
8.024714 0.44323810999999996
8.025714 0.44261939
8.026714 0.44195809999999996
8.027715 0.44126985999999996
8.028714 0.44057634999999995
8.029715 0.43989541
8.030714 0.43923263
8.031714 0.43857954
8.032714 0.43791826
8.033714 0.43723065999999994
8.034715 0.43650735
8.035714 0.43575191
8.036715 0.434979
8.037714 0.4342068
8.038714 0.43344772
8.039714 0.4327022
8.040714 0.43195821
8.041715 0.4311969
8.042714 0.43040183000000004
8.043715 0.42956658
8.044714 0.42869802999999995
8.045714 0.42781318
8.046714 0.42693131
8.047714 0.42606522
8.048715 0.42521575999999994
8.049714 0.42437194
8.050714 0.42351660999999996
8.051714 0.42263470000000003
8.052714 0.42172004
8.053715 0.42077772999999996
8.054714 0.41982108
8.055715 0.41886438
8.056714 0.41791609999999996
8.057714 0.41697454
8.058714 0.41602901000000003
8.059714 0.41506533
8.060715 0.41407309000000003
8.061714 0.41305105999999997
8.062715 0.41200812000000003
8.063714 0.41095936
8.064714 0.40991915999999995
8.065714 0.40889465999999997
8.066714 0.40788259000000004
8.067715 0.40687090000000004
8.068714 0.40584444
8.069715 0.40479186000000006
8.070714 0.40371022
8.071714 0.40260595
8.072714 0.40149111
8.073714 0.40037744
8.074715 0.39927079
8.075714 0.3981689
8.076715 0.39706281
8.077714 0.39594173000000005
8.078714 0.39479863000000004
8.079714 0.39363359
8.080714 0.39245379
8.081715 0.39127008
8.082714 0.39009154
8.083714 0.38892129
8.084714 0.38775499
8.085714 0.38658306
8.086715 0.38539532
8.087714 0.38418577
8.088715 0.38295533
8.089714 0.38171145
8.090714 0.3804646
8.091714 0.37922353999999997
8.092714 0.37799149
8.093715 0.37676503
8.094714 0.37553606
8.095715 0.37429563
8.096714 0.37303788000000004
8.097714 0.37176241
8.098714 0.37047376
8.099714 0.36917878
8.100715 0.36788315000000005
8.101714 0.36658873000000003
8.102715 0.3652931
8.103714 0.36399117999999997
8.104714 0.36267836
8.105714 0.36135295
8.106714 0.36001742999999997
8.107715 0.35867745
8.108714 0.35733928000000004
8.109715 0.35600704
8.110714 0.35468102
8.111714 0.35335738
8.112714 0.35202992
8.113714 0.35069261
8.114715 0.34934181999999997
8.115714 0.34797748
8.116714 0.34660257
8.117714 0.34522165
8.118714 0.34383895999999997
8.119715 0.34245709
8.120714 0.34107654000000004
8.121715 0.33969623
8.122714 0.33831451999999995
8.123714 0.33693016000000003
8.124714 0.33554281
8.125714 0.33415286
8.126715 0.3327609
8.127714 0.33136720000000003
8.128715 0.32997127
8.129714 0.32857195
8.130714 0.32716775
8.131714 0.32575724
8.132714 0.32433957999999996
8.133715 0.32291505
8.134714 0.32148501
8.135715 0.32005215000000004
8.136714 0.31861998
8.137714 0.31719201
8.138714 0.31577088
8.139714 0.31435739
8.140715 0.31294988
8.141714 0.31154454
8.142715 0.31013624
8.143714 0.3087203
8.144714 0.3072941
8.145715 0.30585793
8.146714 0.30441489
8.147715 0.3029695
8.148714 0.30152574
8.149714 0.30008557
8.150714 0.29864837
8.151714 0.29721188
8.152715 0.29577392
8.153714 0.2943343
8.154715 0.29289557
8.155714 0.29146216999999996
8.156714 0.29003844
8.157714 0.28862592
8.158714 0.28722179000000003
8.159715 0.2858192
8.160714 0.28440955
8.161715 0.28298611
8.162714 0.28154713
8.163714 0.28009682
8.164714 0.27864394000000003
8.165714 0.27719806
8.166715 0.27576564
8.167714 0.27434747
8.168715 0.27293866
8.169714 0.27153145
8.170714 0.27011933
8.171714 0.26870044
8.172714 0.26727845
8.173715 0.26586055999999997
8.174714 0.2644537
8.175714 0.26306035
8.176714 0.26167659
8.177714 0.2602936
8.178715 0.25890162
8.179714 0.25749491
8.180715 0.25607503000000004
8.181714 0.2546509
8.182714 0.25323501
8.183714 0.25183819
8.184714 0.25046458
8.185715 0.24910986
8.186714 0.24776314
8.187715 0.24641224
8.188714 0.24504934
8.189714 0.24367454
8.190714 0.24229556
8.191714 0.24092353000000002
8.192715 0.23956737
8.193714 0.23822907999999998
8.194715 0.23690271000000002
8.195714 0.23557725000000002
8.196714 0.23424224999999999
8.197714 0.23289338999999998
8.198714 0.23153515
8.199715 0.23017908
8.200714 0.22883844000000003
8.201715 0.22752183
8.202714 0.22622887000000003
8.203714 0.22495027999999997
8.204714 0.22367201999999997
8.205714 0.22238202
8.206715 0.221076
8.207714 0.21975953
8.208714 0.21844544
8.209714 0.21714772999999998
8.210714 0.21587501
8.211715 0.21462631
8.212714 0.21339194
8.213715 0.21215826000000002
8.214714 0.21091448000000002
8.215714 0.20965786999999997
8.216714 0.20839480999999999
8.217714 0.20713762
8.218715 0.20589798
8.219714 0.20468094999999997
8.220715 0.20348203999999998
8.221714 0.20228934
8.222714 0.20108924
8.223714 0.19987316
8.224714 0.19864206999999998
8.225715 0.19740646
8.226714 0.19618156000000003
8.227715 0.19498047999999998
8.228714 0.19380818
8.229714 0.19265938
8.230714 0.19152131
8.231714 0.19037984000000002
8.232715 0.18922631
8.233714 0.18806123
8.234715 0.18689389
8.235714 0.18573736000000002
8.236714 0.18460192
8.237714 0.18348987
8.238714 0.1823947
8.239715 0.18130428
8.240714 0.1802072
8.241714 0.17909851
8.242714 0.17798245999999998
8.243714 0.17687047
8.244715 0.1757758
8.245714 0.17470676
8.246715 0.17366262999999998
8.247714 0.17263376
8.248714 0.17160593
8.249714 0.17056685
8.250714 0.1695118
8.251715 0.16844565
8.252714 0.1673803
8.253715 0.16632914000000001
8.254714 0.16530086
8.255714 0.16429586
8.256714 0.16330681
8.257714 0.16232266
8.258715 0.16133469
8.259714 0.16034083000000002
8.260715 0.15934657000000002
8.261714 0.15836209
8.262714 0.1573967
8.263714 0.15645386
8.264714 0.1555289
8.265715 0.15461070999999998
8.266714 0.15368673
8.267715 0.15274868
8.268714 0.15179636
8.269714 0.15083781
8.270715 0.14988555
8.271714 0.14895109
8.272715 0.14804001
8.273714 0.14714992999999998
8.274714 0.14627238
8.275714 0.14539728000000002
8.276714 0.14451807
8.277715 0.14363455
8.278714 0.14275258000000002
8.279715 0.14188067
8.280714 0.14102524
8.281714 0.14018698000000002
8.282714 0.13936014000000002
8.283714 0.13853515
8.284715 0.13770328
8.285714 0.13686094
8.286715 0.13601152
8.287714 0.13516423
8.288714 0.13432993
8.289714 0.13351638999999998
8.290714 0.13272499000000001
8.291715 0.13195046
8.292714 0.13118364999999998
8.293715 0.13041598000000001
8.294714 0.12964307
8.295714 0.12886643
8.296714 0.12809202
8.297714 0.12732677
8.298715 0.12657482
8.299714 0.12583525
8.300714 0.1251027
8.301714 0.12437011999999999
8.302714 0.12363249999999999
8.303715 0.12288961
8.304714 0.12214627
8.305715 0.12141017
8.306714 0.12068828000000001
8.307714 0.11998346000000001
8.308714 0.11929332000000001
8.309714 0.11861116999999999
8.310715 0.11792933
8.311714 0.11724252
8.312715 0.11655017000000001
8.313714 0.11585634
8.314714 0.11516749
8.315714 0.11448929999999999
8.316714 0.11382403
8.317715 0.11316983000000001
8.318714 0.11252206999999999
8.319715 0.11187614
8.320714 0.1112298
8.321714 0.11058428
8.322714 0.10994335999999999
8.323714 0.10931109000000001
8.324715 0.10868919999999999
8.325714 0.10807581000000001
8.326715 0.10746599
8.327714 0.1068539
8.328714 0.10623549
8.329714 0.10561043999999999
8.330714 0.10498237999999999
8.331715 0.10435723000000001
8.332714 0.10374067000000001
8.333714 0.10313576999999999
8.334714 0.10254222
8.335714 0.10195718
8.336715 0.10137712
8.337714 0.10079977999999999
8.338715 0.10022509
8.339714 0.09965464699999999
8.340714 0.099089998
8.341714 0.09853099500000001
8.342714 0.097975065
8.343715 0.097417936
8.344714 0.096855528
8.345715 0.096286047
8.346714 0.095711142
8.347714 0.095135515
8.348714 0.094564992
8.349714 0.094004202
8.350715 0.093454734
8.351714 0.092914928
8.352715 0.092381088
8.353714 0.09184962799999999
8.354714 0.091318681
8.355714 0.090788613
8.356714 0.090261048
8.357715 0.089736964
8.358714 0.089215138
8.359715 0.088691892
8.360714 0.088162447
8.361714 0.087623321
8.362714 0.087074435
8.363714 0.08651988999999999
8.364715 0.085966696
8.365714 0.085422042
8.366714 0.08489028600000001
8.367714 0.08437117799999999
8.368714 0.083860301
8.369715 0.08335117
8.370714 0.082838506
8.371715 0.08232049899999999
8.372714 0.081799232
8.373714 0.081278878
8.374714 0.08076275100000001
8.375714 0.080250716
8.376715 0.079738605
8.377714 0.079219945
8.378715 0.078689319
8.379714 0.078145554
8.380714 0.077592983
8.381714 0.077040074
8.382714 0.076495757
8.383715 0.07596531699999999
8.384714 0.075447815
8.385715 0.07493642
8.386714 0.07442148600000001
8.387714 0.07389505
8.388714 0.073354482
8.389714 0.072803523
8.390715 0.072250073
8.391714 0.071701867
8.392715 0.07116234
8.393714 0.070628611
8.394714 0.070092874
8.395715 0.069546467
8.396714 0.06898453
8.397715 0.068408891
8.398714 0.067827554
8.399714 0.067250937
8.400714 0.066686707
8.401714 0.066135684
8.402715 0.065591017
8.403714 0.065041182
8.404715 0.064475345
8.405714 0.063888554
8.406714 0.063284114
8.407714 0.062671979
8.408714 0.062063872
8.409715 0.061467417999999996
8.410714 0.060882402
8.411715 0.060300814
8.412714 0.059710874000000004
8.413714 0.059102906000000004
8.414714 0.058474299
8.415714 0.057830784
8.416715 0.057183712000000005
8.417714 0.056544354
8.418715 0.055918109
8.419714 0.055301667
8.420714 0.05468456099999999
8.421714 0.054054294
8.422714 0.053402623999999996
8.423715 0.052729767
8.424714 0.052044354
8.425714 0.051359186
8.426714 0.050684781
8.427714 0.050023786
8.428715 0.049369253
8.429714 0.048707656
8.430715 0.048025127
8.431714 0.047314062
8.432714 0.046576728
8.433714 0.045824226
8.434714 0.045071176000000004
8.435715 0.04432885
8.436714 0.043600032
8.437715 0.042878176
8.438714 0.04215115
8.439714 0.041407646
8.440714 0.040643042
8.441714 0.039861668
8.442715 0.039074389
8.443714 0.038292680999999995
8.444715 0.037522201
8.445714 0.036759148
8.446714 0.035991272
8.447714 0.035203272
8.448714 0.034383943
8.449715 0.033531609000000004
8.450714 0.032655289
8.451715 0.031770754
8.452714 0.030893614
8.453714 0.030032417
8.454714 0.029185333
8.455714 0.028341735
8.456715 0.027487832
8.457714 0.026613518000000003
8.458714 0.025716986
8.459714 0.024804933
8.460714 0.023888335
8.461715 0.02297602
8.462714 0.022069388
8.463715 0.021160969
8.464714 0.020237722
8.465714 0.019287382000000002
8.466714 0.018304857
8.467714 0.017295348999999998
8.468715 0.016272624
8.469714 0.015253118000000001
8.470715 0.014248652
8.471714 0.013261223999999999
8.472714 0.012282332
8.473714 0.011297109000000001
8.474714 0.010291194
8.475715 0.0092570161
8.476714 0.0081965853
8.477715 0.007119545600000001
8.478714 0.0060375856
8.479714 0.00495815
8.480714 0.0038806331
8.481714 0.0027969108
8.482715 0.0016958733000000002
8.483714 0.0005696897
8.484715 -0.0005815624700000001
8.485714 -0.0017491624
8.486714 -0.0029195638
8.487714 -0.0040808325
8.488714 -0.005228645400000001
8.489715 -0.006368794099999999
8.490714 -0.0075150383
8.491714 -0.008683139500000001
8.492714 -0.0098839664
8.493714 -0.0111189
8.494715 -0.012379656000000001
8.495714 -0.013652483
8.496715 -0.014924676000000001
8.497714 -0.016190173999999998
8.498714 -0.017451618999999998
8.499714 -0.018718025000000003
8.500714 -0.019999396
8.501715 -0.021301166
8.502714 -0.022621299
8.503715 -0.023951511
8.504714 -0.025282014
8.505714 -0.026607316
8.506714 -0.027930026
8.507714 -0.029260668
8.508715 -0.030613420000000002
8.509714 -0.031999702
8.510715 -0.033422766
8.511714 -0.034875874
8.512714 -0.036345011999999996
8.513714 -0.037814869
8.514714 -0.039275244
8.515715 -0.040724914
8.516714 -0.042171218
8.517715 -0.043625801
8.518714 -0.045098682
8.519714 -0.046593652
8.520715 -0.048107226
8.521714 -0.049631536
8.522715 -0.051159516
8.523714 -0.052689586000000004
8.524714 -0.05422725799999999
8.525714 -0.055782852
8.526714 -0.057366275
8.527715 -0.058981555000000005
8.528714 -0.060623972
8.529715 -0.062281307
8.530714 -0.063938822
8.531714 -0.06558557500000001
8.532714 -0.067219196
8.533714 -0.068846741
8.534715 -0.070481317
8.535714 -0.072136108
8.536715 -0.073818769
8.537714 -0.075528753
8.538714 -0.077258813
8.539714 -0.078999653
8.540714 -0.080745242
8.541715 -0.082496012
8.542714 -0.08425827799999999
8.543715 -0.086040283
8.544714 -0.08784695499999999
8.545714 -0.089676207
8.546714 -0.091518869
8.547714 -0.093362469
8.548715 -0.095197093
8.549714 -0.09702040099999999
8.550714 -0.09883927399999999
8.551714 -0.10066716
8.552714 -0.10251827
8.553715 -0.10440144
8.554714 -0.10631656
8.555715 -0.10825524
8.556714 -0.11020523
8.557714 -0.11215648999999998
8.558714 -0.11410561
8.559714 -0.11605668999999999
8.560715 -0.11801817
8.561714 -0.11999749
8.562715 -0.12199646
8.563714 -0.12400979
8.564714 -0.12602775
8.565714 -0.12804149
8.566714 -0.13004844000000002
8.567715 -0.13205474
8.568714 -0.13407336
8.569715 -0.13611859999999998
8.570714 -0.13819959
8.571714 -0.14031592
8.572714 -0.14245777
8.573714 -0.14461023
8.574715 -0.14676002
8.575714 -0.1489012
8.576715 -0.15103713
8.577714 -0.15317784
8.578714 -0.15533417
8.579714 -0.15751192
8.580714 -0.15970876
8.581715 -0.16191574
8.582714 -0.16412251
8.583714 -0.16632344
8.584714 -0.16852150000000002
8.585714 -0.17072768
8.586715 -0.172956
8.587714 -0.17521667999999999
8.588715 -0.17751073
8.589714 -0.1798289
8.590714 -0.18215555
8.591714 -0.18447584
8.592714 -0.18678253
8.593715 -0.18907926
8.594714 -0.19137856
8.595715 -0.19369555
8.596714 -0.19604051000000003
8.597714 -0.19841401000000003
8.598714 -0.20080684000000001
8.599714 -0.20320506
8.600715 -0.20559733000000002
8.601714 -0.20798077
8.602715 -0.21036249
8.603714 -0.21275592
8.604714 -0.21517361000000002
8.605714 -0.21762035
8.606714 -0.22009015
8.607715 -0.22256868
8.608714 -0.22504013
8.609715 -0.22749517000000002
8.610714 -0.22993595
8.611714 -0.23237567
8.612714 -0.23483257
8.613714 -0.23732139000000002
8.614715 -0.23984640999999998
8.615714 -0.24239932999999997
8.616714 -0.24496326
8.617714 -0.24752077
8.618714 -0.25006209
8.619715 -0.25258939999999996
8.620714 -0.25511517
8.621715 -0.25765542
8.622714 -0.26022128
8.623714 -0.26281315
8.624714 -0.26542053
8.625714 -0.26802744
8.626715 -0.27062097
8.627714 -0.27319852
8.628715 -0.27576988
8.629714 -0.27835325
8.630714 -0.28096652
8.631714 -0.2836186
8.632714 -0.28630453
8.633715 -0.28900735
8.634714 -0.29170545999999997
8.635715 -0.29438253999999997
8.636714 -0.29703467
8.637714 -0.29967166
8.638714 -0.30231188999999997
8.639714 -0.30497315
8.640715 -0.307664
8.641714 -0.31037992000000003
8.642715 -0.3131062
8.643714 -0.31582592000000004
8.644714 -0.31852899
8.645715 -0.32121781
8.646714 -0.32390642
8.647715 -0.32661376
8.648714 -0.32935396
8.649714 -0.33212886
8.650714 -0.33492621
8.651714 -0.33772483
8.652715 -0.34050434
8.653714 -0.34325456000000004
8.654715 -0.34598049
8.655714 -0.3487
8.656714 -0.35143548
8.657714 -0.35420349
8.658714 -0.35700721
8.659715 -0.35983557
8.660714 -0.36266898000000003
8.661715 -0.36548918999999996
8.662714 -0.36828814
8.663714 -0.37107158
8.664714 -0.37385558
8.665714 -0.37665798
8.666715 -0.37948864
8.667714 -0.38234384
8.668715 -0.3852074
8.669714 -0.38805821
8.670714 -0.39088059999999997
8.671714 -0.39367257
8.672714 -0.39644735000000003
8.673715 -0.39922813999999995
8.674714 -0.40203766
8.675714 -0.40488802
8.676714 -0.40777521
8.677714 -0.41068154
8.678715 -0.41358387
8.679714 -0.41646445
8.680715 -0.41931891000000004
8.681714 -0.42215721
8.682714 -0.42499788
8.683714 -0.42785788
8.684714 -0.43074358
8.685715 -0.43364717
8.686714 -0.43655029
8.687715 -0.43943333
8.688714 -0.4422856
8.689714 -0.44511142
8.690714 -0.44792905
8.691714 -0.45076268999999997
8.692715 -0.45363144
8.693714 -0.45654024
8.694715 -0.45947749
8.695714 -0.46242024000000004
8.696714 -0.46534464
8.697714 -0.46823658
8.698714 -0.47109765000000003
8.699715 -0.47394348999999997
8.700714 -0.47679539
8.701715 -0.4796695
8.702714 -0.48256889
8.703714 -0.48548221
8.704714 -0.4883897
8.705714 -0.49127354
8.706715 -0.49412730000000005
8.707714 -0.49696011
8.708714 -0.49979272
8.709714 -0.50264783
8.710714 -0.50553912
8.711715 -0.50846436
8.712714 -0.51140599
8.713715 -0.5143389100000001
8.714714 -0.51724198
8.715714 -0.52010762
8.716714 -0.52294475
8.717714 -0.5257741100000001
8.718715 -0.52861786
8.719714 -0.5314888
8.720715 -0.5343843699999999
8.721714 -0.53728838
8.722714 -0.54017911
8.723714 -0.54304055
8.724714 -0.54587047
8.725715 -0.54868162
8.726714 -0.55149556
8.727715 -0.554332
8.728714 -0.55719884
8.729714 -0.56008794
8.730714 -0.56297877
8.731714 -0.56584799
8.732715 -0.56868079
8.733714 -0.57147783
8.734715 -0.57425499
8.735714 -0.57703587
8.736714 -0.5798403599999999
8.737714 -0.58267545
8.738714 -0.58553186
8.739715 -0.58838902
8.740714 -0.59122513
8.741714 -0.59402762
8.742714 -0.5967990000000001
8.743714 -0.59955535
8.744715 -0.60231779
8.745714 -0.60510188
8.746715 -0.60790973
8.747714 -0.6107287
8.748714 -0.6135378
8.749714 -0.61631789
8.750714 -0.61906143
8.751715 -0.6217762800000001
8.752714 -0.62448229
8.753715 -0.62720161
8.754714 -0.62994845
8.755714 -0.63272221
8.756714 -0.6355078000000001
8.757714 -0.6382830899999999
8.758715 -0.64102937
8.759714 -0.6437401300000001
8.760715 -0.64642364
8.761714 -0.6490984
8.762714 -0.65178364
8.763714 -0.65448983
8.764714 -0.65721353
8.765715 -0.65993946
8.766714 -0.66264831
8.767715 -0.66532642
8.768714 -0.66797263
8.769714 -0.67059896
8.770715 -0.67322468
8.771714 -0.67586694
8.772715 -0.67853215
8.773714 -0.68121301
8.774714 -0.68389177
8.775714 -0.6865488799999999
8.776714 -0.68917195
8.777715 -0.69176159
8.778714 -0.69433055
8.779715 -0.69689718
8.780714 -0.69947657
8.781714 -0.70207324
8.782714 -0.70467936
8.783714 -0.7072791
8.784715 -0.70985677
8.785714 -0.71240473
8.786715 -0.71492698
8.787714 -0.71743703
8.788714 -0.71995109
8.789714 -0.7224800499999999
8.790714 -0.72502401
8.791715 -0.7275723399999999
8.792714 -0.73010903
8.793715 -0.73262039
8.794714 -0.73510166
8.795714 -0.737559
8.796714 -0.74000629
8.797714 -0.74245818
8.798715 -0.74492306
8.799714 -0.74739926
8.800714 -0.74987598
8.801714 -0.752339
8.802714 -0.75477748
8.803715 -0.75718896
8.804714 -0.7595802199999999
8.805715 -0.76196343
8.806714 -0.76434989
8.807714 -0.76674451
8.808714 -0.76914351
8.809714 -0.77153654
8.810715 -0.7739122
8.811714 -0.7762638399999999
8.812715 -0.7785926599999999
8.813714 -0.78090732
8.814714 -0.7832195599999999
8.815714 -0.7855384599999999
8.816714 -0.7878662099999999
8.817715 -0.7901973099999999
8.818714 -0.7925213299999999
8.819715 -0.79482822
8.820714 -0.7971128399999999
8.821714 -0.79937698
8.822714 -0.80162808
8.823714 -0.80387499
8.824715 -0.8061234800000001
8.825714 -0.8083734699999999
8.826715 -0.81061907
8.827714 -0.81285182
8.828714 -0.8150652099999999
8.829714 -0.81725763
8.830714 -0.8194331100000001
8.831715 -0.8215992700000001
8.832714 -0.82376366
8.833714 -0.8259299200000001
8.834714 -0.82809636
8.835714 -0.83025722
8.836715 -0.83240587
8.837714 -0.83453795
8.838715 -0.8366538200000001
8.839714 -0.83875787
8.840714 -0.84085613
8.841714 -0.8429531
8.842714 -0.8450493200000001
8.843715 -0.84714117
8.844714 -0.8492227600000001
8.845715 -0.85128853
8.846714 -0.85333623
8.847714 -0.85536754
8.848714 -0.85738702
8.849714 -0.8593996099999999
8.850715 -0.861408
8.851714 -0.8634116500000001
8.852715 -0.86540729
8.853714 -0.86739073
8.854714 -0.8693598199999999
8.855714 -0.8713152300000001
8.856714 -0.87326039
8.857715 -0.87519959
8.858714 -0.87713553
8.859715 -0.8790679299999999
8.860714 -0.88099325
8.861714 -0.88290656
8.862714 -0.8848038500000001
8.863714 -0.886684
8.864715 -0.8885493499999999
8.865714 -0.89040427
8.866714 -0.89225294
8.867714 -0.89409715
8.868714 -0.8959355800000001
8.869715 -0.8977646
8.870714 -0.89958059
8.871715 -0.9013819500000001
8.872714 -0.9031702799999999
8.873714 -0.90494966
8.874714 -0.90672458
8.875714 -0.90849726
8.876715 -0.9102661200000001
8.877714 -0.91202632
8.878715 -0.9137718899999999
8.879714 -0.91549866
8.880714 -0.9172062400000001
8.881714 -0.91889864
8.882714 -0.920582
8.883715 -0.92226202
8.884714 -0.92394073
8.885715 -0.9256159899999999
8.886714 -0.92728212
8.887714 -0.9289330800000001
8.888714 -0.93056578
8.889714 -0.9321814399999999
8.890715 -0.9337853599999999
8.891714 -0.9353840699999999
8.892715 -0.93698185
8.893714 -0.93857804
8.894714 -0.9401673500000001
8.895715 -0.94174203
8.896714 -0.9432959399999999
8.897715 -0.94482778
8.898714 -0.94634192
8.899714 -0.9478466600000001
8.900714 -0.9493504700000001
8.901714 -0.9508576200000001
8.902715 -0.95236618
8.903714 -0.95386859
8.904715 -0.95535535
8.905714 -0.95681958
8.906714 -0.95826015
8.907714 -0.9596826500000001
8.908714 -0.9610964
8.909715 -0.96250959
8.910714 -0.96392548
8.911715 -0.96534016
8.912714 -0.9667449599999999
8.913714 -0.9681302100000001
8.914714 -0.9694908699999999
8.915714 -0.97082909
8.916715 -0.97215353
8.917714 -0.97347545
8.918715 -0.97480286
8.919714 -0.97613651
8.920714 -0.97746896
8.921714 -0.9787879899999999
8.922714 -0.9800821499999999
8.923715 -0.98134652
8.924714 -0.9825851800000001
8.925714 -0.9838092099999999
8.926714 -0.98503195
8.927714 -0.98626204
8.928715 -0.9874997700000001
8.929714 -0.9887369300000001
8.930715 -0.98996107
8.931714 -0.99116182
8.932714 -0.9923363100000001
8.933714 -0.9934909599999999
8.934714 -0.99463807
8.935715 -0.9957895600000001
8.936714 -0.9969509200000001
8.937715 -0.99811777
8.938714 -0.9992773599999999
8.939714 -1.0004144
8.940714 -1.0015188
8.941714 -1.0025899
8.942715 -1.0036376
8.943714 -1.0046775000000001
8.944715 -1.0057234
8.945714 -1.0067808
8.946714 -1.0078442
8.947714 -1.0089002999999999
8.948714 -1.0099342
8.949715 -1.0109371
8.950714 -1.0119107
8.951715 -1.0128667
8.952714 -1.0138207
8.953714 -1.0147848
8.954714 -1.0157612999999999
8.955714 -1.0167413
8.956715 -1.0177094
8.957714 -1.0186509
8.958714 -1.0195596
8.959714 -1.0204404
8.960714 -1.0213072
8.961715 -1.0221764
8.962714 -1.0230578000000001
8.963715 -1.0239505
8.964714 -1.0248421
8.965714 -1.0257148
8.966714 -1.0265543
8.967714 -1.0273558999999999
8.968715 -1.0281274
8.969714 -1.0288854
8.970715 -1.0296471999999999
8.971714 -1.0304228
8.972714 -1.0312102
8.973714 -1.031997
8.974714 -1.0327669
8.975715 -1.033508
8.976714 -1.0342189
8.977715 -1.0349093
8.978714 -1.0355949
8.979714 -1.0362897
8.980714 -1.0369979
8.981714 -1.0377117
8.982715 -1.0384144
8.983714 -1.0390885
8.984715 -1.0397237
8.985714 -1.0403221
8.986714 -1.0408974
8.987714 -1.0414683
8.988714 -1.0420498999999999
8.989715 -1.0426468
8.990714 -1.0432512
8.991714 -1.0438474
8.992714 -1.0444191
8.993714 -1.0449579
8.994715 -1.0454667
8.995714 -1.045958
8.996715 -1.0464475000000002
8.997714 -1.0469452000000001
8.998714 -1.0474511
8.999714 -1.0479543
9.000714 -1.0484388
9.001715 -1.0488911
9.002714 -1.0493074999999998
9.003715 -1.0496963
9.004714 -1.0500738
9.005714 -1.0504573
9.006714 -1.0508563
9.007714 -1.0512688
9.008715 -1.0516816
9.009714 -1.0520767
9.010715 -1.0524402
9.011714 -1.0527675
9.012714 -1.0530652999999999
9.013714 -1.0533478
9.014714 -1.0536289
9.015715 -1.0539155999999998
9.016714 -1.0542049
9.017715 -1.0544852
9.018714 -1.0547431
9.019714 -1.0549701999999999
9.020715 -1.0551677000000002
9.021714 -1.0553464000000001
9.022715 -1.0555215999999998
9.023714 -1.0557053
9.024714 -1.0559008
9.025714 -1.0561002
9.026714 -1.0562886
9.027715 -1.05645
9.028714 -1.0565748
9.029715 -1.0566637
9.030714 -1.0567274999999998
9.031714 -1.056781
9.032714 -1.0568365
9.033714 -1.0568981
9.034715 -1.0569604
9.035714 -1.0570121
9.036715 -1.057042
9.037714 -1.0570449000000002
9.038714 -1.0570241
9.039714 -1.0569898
9.040714 -1.0569536
9.041715 -1.0569221
9.042714 -1.0568938
9.043715 -1.0568588
9.044714 -1.0568032
9.045714 -1.0567158
9.046714 -1.0565931000000002
9.047714 -1.0564405000000001
9.048715 -1.0562706
9.049714 -1.0560965
9.050714 -1.0559268
9.051714 -1.0557614
9.052714 -1.0555925000000002
9.053715 -1.0554085
9.054714 -1.0551997
9.055715 -1.0549631
9.056714 -1.0547026
9.057714 -1.0544272000000001
9.058714 -1.0541457
9.059714 -1.053862
9.060715 -1.0535732
9.061714 -1.0532708
9.062715 -1.052945
9.063714 -1.0525899
9.064714 -1.0522064
9.065714 -1.0518021
9.066714 -1.0513883
9.067715 -1.0509743
9.068714 -1.0505637
9.069715 -1.0501523000000001
9.070714 -1.0497303
9.071714 -1.0492867
9.072714 -1.0488139
9.073714 -1.0483107999999999
9.074715 -1.0477825
9.075714 -1.0472375
9.076715 -1.0466830999999999
9.077714 -1.0461222
9.078714 -1.0455523
9.079714 -1.044967
9.080714 -1.0443604
9.081715 -1.0437298
9.082714 -1.0430782
9.083714 -1.0424126
9.084714 -1.0417406
9.085714 -1.0410665
9.086715 -1.0403891
9.087714 -1.0397019
9.088715 -1.0389953
9.089714 -1.0382608999999998
9.090714 -1.0374948
9.091714 -1.0366993999999998
9.092714 -1.0358809
9.093715 -1.0350477
9.094714 -1.0342054
9.095715 -1.0333554999999999
9.096714 -1.032495
9.097714 -1.0316192
9.098714 -1.030724
9.099714 -1.0298084
9.100715 -1.0288751
9.101714 -1.0279284
9.102715 -1.026972
9.103714 -1.0260062
9.104714 -1.0250271
9.105714 -1.0240283
9.106714 -1.0230028
9.107715 -1.021947
9.108714 -1.0208612000000001
9.109715 -1.0197503
9.110714 -1.018621
9.111714 -1.0174793
9.112714 -1.0163282
9.113714 -1.0151668
9.114715 -1.0139917
9.115714 -1.0127990999999998
9.116714 -1.0115864
9.117714 -1.010354
9.118714 -1.0091037
9.119715 -1.007838
9.120714 -1.0065574000000002
9.121715 -1.0052600999999999
9.122714 -1.0039422
9.123714 -1.0025994
9.124714 -1.001229
9.125714 -0.9998315000000001
9.126715 -0.99840984
9.127714 -0.99696852
9.128715 -0.99551147
9.129714 -0.99404044
9.130714 -0.99255443
9.131714 -0.99105071
9.132714 -0.9895263200000001
9.133715 -0.9879795800000001
9.134714 -0.9864108599999999
9.135715 -0.9848219300000001
9.136714 -0.9832147499999999
9.137714 -0.98159006
9.138714 -0.97994693
9.139714 -0.97828321
9.140715 -0.9765967699999999
9.141714 -0.97488696
9.142715 -0.9731547
9.143714 -0.9714025100000001
9.144714 -0.9696329
9.145715 -0.9678471799999999
9.146714 -0.96604442
9.147715 -0.96422201
9.148714 -0.96237641
9.149714 -0.96050519
9.150714 -0.958608
9.151714 -0.95668649
9.152715 -0.9547432899999999
9.153714 -0.9527807100000001
9.154715 -0.95079942
9.155714 -0.94879819
9.156714 -0.9467748
9.157714 -0.9447275700000001
9.158714 -0.94265658
9.159715 -0.94056381
9.160714 -0.93845213
9.161715 -0.9363236800000001
9.162714 -0.93417866
9.163714 -0.93201445
9.164714 -0.92982678
9.165714 -0.92761163
9.166715 -0.92536705
9.167714 -0.9230939699999999
9.168715 -0.9207961100000001
9.169714 -0.9184782400000001
9.170714 -0.91614369
9.171714 -0.9137933100000001
9.172714 -0.91142468
9.173715 -0.9090340699999999
9.174714 -0.90661822
9.175714 -0.9041761
9.176714 -0.9017094999999999
9.177714 -0.89922175
9.178715 -0.8967157499999999
9.179714 -0.89419205
9.180715 -0.89164805
9.181714 -0.8890789
9.182714 -0.8864798599999999
9.183714 -0.88384869
9.184714 -0.88118697
9.185715 -0.8784998199999999
9.186714 -0.8757936799999999
9.187715 -0.87307328
9.188714 -0.8703396699999999
9.189714 -0.86758984
9.190714 -0.8648179500000001
9.191714 -0.86201839
9.192715 -0.8591882000000001
9.193714 -0.8563281
9.194715 -0.85344194
9.195714 -0.85053397
9.196714 -0.8476067300000001
9.197714 -0.8446592799999999
9.198714 -0.84168781
9.199715 -0.83868792
9.200714 -0.83565693
9.201715 -0.83259614
9.202714 -0.8295104799999999
9.203714 -0.8264068499999999
9.204714 -0.8232907399999999
9.205714 -0.82016373
9.206715 -0.81702257
9.207714 -0.81386017
9.208714 -0.81066908
9.209714 -0.80744429
9.210714 -0.80418503
9.211715 -0.80089476
9.212714 -0.79757888
9.213715 -0.79424167
9.214714 -0.79088444
9.215714 -0.78750476
9.216714 -0.78409873
9.217714 -0.7806633599999999
9.218715 -0.7771987499999999
9.219714 -0.77370876
9.220715 -0.7701994400000001
9.221714 -0.7666762899999999
9.222714 -0.76314136
9.223714 -0.7595920899999999
9.224714 -0.75602205
9.225715 -0.75242361
9.226714 -0.74879117
9.227715 -0.74512349
9.228714 -0.74142381
9.229714 -0.737698
9.230714 -0.73395167
9.231714 -0.73018759
9.232715 -0.72640483
9.233714 -0.72259977
9.234715 -0.71876855
9.235714 -0.71490938
9.236714 -0.71102385
9.237714 -0.70711598
9.238714 -0.70319013
9.239715 -0.69924835
9.240714 -0.69528893
9.241714 -0.69130678
9.242714 -0.68729543
9.243714 -0.68325014
9.244715 -0.67917001
9.245714 -0.67505841
9.246715 -0.67092171
9.247714 -0.66676619
9.248714 -0.6625956399999999
9.249714 -0.6584099999999999
9.250714 -0.65420596
9.251715 -0.64997901
9.252714 -0.64572617
9.253715 -0.6414471700000001
9.254714 -0.6371445499999999
9.255714 -0.6328216799999999
9.256714 -0.62848055
9.257714 -0.62412024
9.258715 -0.61973683
9.259714 -0.61532524
9.260715 -0.61088167
9.261714 -0.6064056
9.262714 -0.60190051
9.263714 -0.59737246
9.264714 -0.59282756
9.265715 -0.5882693
9.266714 -0.5836972
9.267715 -0.57910746
9.268714 -0.57449481
9.269714 -0.56985538
9.270715 -0.56518819
9.271714 -0.5604954900000001
9.272715 -0.55578095
9.273714 -0.5510475499999999
9.274714 -0.54629561
9.275714 -0.54152263
9.276714 -0.53672451
9.277715 -0.53189807
9.278714 -0.52704317
9.279715 -0.52216328
9.280714 -0.51726438
9.281714 -0.51235226
9.282714 -0.5074298500000001
9.283714 -0.50249575
9.284715 -0.49754474000000004
9.285714 -0.49257013
9.286715 -0.48756659999999996
9.287714 -0.48253271000000003
9.288714 -0.47747101999999997
9.289714 -0.4723866
9.290714 -0.46728426
9.291715 -0.46216594000000005
9.292714 -0.45702988
9.293715 -0.45187194
9.294714 -0.44668800999999997
9.295714 -0.44147689
9.296714 -0.43624146
9.297714 -0.43098781999999997
9.298715 -0.42572258999999996
9.299714 -0.42044949000000004
9.300714 -0.4151674
9.301714 -0.40987036
9.302714 -0.40455009000000003
9.303715 -0.39919987
9.304714 -0.39381742999999997
9.305715 -0.3884061
9.306714 -0.38297314
9.307714 -0.37752618
9.308714 -0.37206965000000003
9.309714 -0.36660265
9.310715 -0.36111986
9.311714 -0.35561444
9.312715 -0.35008199
9.313714 -0.34452309
9.314714 -0.33894347
9.315714 -0.33335127000000003
9.316714 -0.32775287999999997
9.317715 -0.32214951000000003
9.318714 -0.31653617
9.319715 -0.31090388
9.320714 -0.30524388
9.321714 -0.29955208
9.322714 -0.29383143
9.323714 -0.28809088
9.324715 -0.28234131
9.325714 -0.27659053
9.326715 -0.27083957
9.327714 -0.26508218
9.328714 -0.25930791
9.329714 -0.25350723999999997
9.330714 -0.24767627000000003
9.331715 -0.24181866999999999
9.332714 -0.23594373
9.333714 -0.23006163999999998
9.334714 -0.22417814000000003
9.335714 -0.21829151000000002
9.336715 -0.21239321
9.337714 -0.20647228
9.338715 -0.20052113
9.339714 -0.19453999
9.340714 -0.18853755
9.341714 -0.18252737000000002
9.342714 -0.17652175
9.343715 -0.17052576
9.344714 -0.16453469
9.345715 -0.15853609999999999
9.346714 -0.15251561
9.347714 -0.14646365
9.348714 -0.14038004
9.349714 -0.13427383
9.350715 -0.12815865999999998
9.351714 -0.12204585
9.352715 -0.11593866000000001
9.353714 -0.10983052
9.354714 -0.10370845
9.355714 -0.09755973
9.356714 -0.091378769
9.357715 -0.08517056099999999
9.358714 -0.07894891899999999
9.359715 -0.07273017
9.360714 -0.066525361
9.361714 -0.060334848
9.362714 -0.054147927
9.363714 -0.047947979
9.364715 -0.041720565
9.365714 -0.035460576
9.366714 -0.029174908
9.367714 -0.022879196
9.368714 -0.016590244
9.369715 -0.010317719000000001
9.370714 -0.0040592815
9.371715 0.0021983858
9.372714 0.0084730797
9.373714 0.014778235
9.374714 0.021116162
9.375714 0.027476691
9.376715 0.033841984
9.377714 0.040195259
9.378715 0.046529013
9.379714 0.052848732
9.380714 0.059170165000000004
9.381714 0.065511314
9.382714 0.071883196
9.383715 0.078283984
9.384714 0.084699405
9.385715 0.091109431
9.386714 0.097497972
9.387714 0.10386087999999999
9.388714 0.11020825000000001
9.389714 0.11655972
9.390715 0.12293505
9.391714 0.1293445
9.392715 0.13578387
9.393714 0.14223639999999999
9.394714 0.14868082999999999
9.395715 0.15510158000000002
9.396714 0.16149605
9.397715 0.16787559
9.398714 0.17425936
9.399714 0.1806645
9.400714 0.18709721999999998
9.401714 0.19354945
9.402715 0.20000263999999998
9.403714 0.2064371
9.404715 0.21284202
9.405714 0.21922132000000003
9.406714 0.22559229
9.407714 0.2319776
9.408714 0.23839436
9.409715 0.24484571
9.410714 0.2513191
9.411715 0.25779193
9.412714 0.26424197
9.413714 0.27065754
9.414714 0.27704246
9.415714 0.2834134
9.416715 0.28979119
9.417714 0.29619007999999997
9.418715 0.30261073
9.419714 0.30904005
9.420714 0.31545798
9.421714 0.32184799000000003
9.422714 0.32820578
9.423715 0.33454185
9.424714 0.34087671
9.425714 0.34723093
9.426714 0.35361482
9.427714 0.3600229
9.428715 0.36643597
9.429714 0.37282975
9.430715 0.37918605
9.431714 0.38550089
9.432714 0.39178588999999997
9.433714 0.39806245
9.434714 0.40435106000000004
9.435715 0.4106618
9.436714 0.41698986000000005
9.437715 0.42331852
9.438714 0.42962823
9.439714 0.43590646000000005
9.440714 0.44215414999999997
9.441714 0.44838507
9.442715 0.45461864
9.443714 0.46086968
9.444715 0.46714036999999997
9.445714 0.47341822999999994
9.446714 0.47968155999999995
9.447714 0.48590922
9.448714 0.49209055
9.449715 0.49823038
9.450714 0.5043466600000001
9.451715 0.510462
9.452714 0.51659332
9.453714 0.52274428
9.454714 0.52890428
9.455714 0.53505432
9.456715 0.54117651
9.457714 0.5472628900000001
9.458714 0.55331877
9.459714 0.55935928
9.460714 0.56540119
9.461715 0.57145376
9.462714 0.57751345
9.463715 0.58356519
9.464714 0.5895893999999999
9.465714 0.59557152
9.466714 0.6015092599999999
9.467714 0.60741394
9.468715 0.61330535
9.469714 0.61920267
9.470715 0.6251154
9.471714 0.6310394
9.472714 0.6369589800000001
9.473714 0.64285463
9.474714 0.64871223
9.475715 0.65452922
9.476714 0.66031506
9.477715 0.66608568
9.478714 0.67185513
9.479714 0.6776281200000001
9.480714 0.68339775
9.481714 0.6891491399999999
9.482715 0.6948668499999999
9.483714 0.70054284
9.484715 0.70618084
9.485714 0.71179452
9.486714 0.7174011299999999
9.487714 0.72301296
9.488714 0.72863139
9.489715 0.73424596
9.490714 0.73983944
9.491714 0.7453958
9.492714 0.75090756
9.493714 0.7563789399999999
9.494715 0.76182326
9.495714 0.76725627
9.496715 0.77268821
9.497714 0.77811917
9.498714 0.7835392800000001
9.499714 0.7889340599999999
9.500714 0.7942916799999999
9.501715 0.7996087900000001
9.502714 0.80489181
9.503715 0.8101533200000001
9.504714 0.81540542
9.505714 0.82065323
9.506714 0.8258920200000001
9.507714 0.8311092900000001
9.508715 0.8362906999999999
9.509714 0.8414274100000001
9.510715 0.84652035
9.511714 0.8515799399999999
9.512714 0.85662119
9.513714 0.8616565700000001
9.514714 0.86669037
9.515715 0.87171681
9.516714 0.87672332
9.517715 0.8816967699999999
9.518714 0.88662943
9.519714 0.8915223200000001
9.520715 0.8963837299999999
9.521714 0.90122446
9.522715 0.90605151
9.523714 0.9108643
9.524714 0.9156549300000001
9.525714 0.9204124100000001
9.526714 0.92512826
9.527715 0.9298013500000001
9.528714 0.9344389700000001
9.529715 0.93905339
9.530714 0.94365608
9.531714 0.94825216
9.532714 0.9528378000000001
9.533714 0.9574022099999999
9.534715 0.96193245
9.535714 0.9664197500000001
9.536715 0.97086299
9.537714 0.97526871
9.538714 0.97964713
9.539714 0.98400684
9.540714 0.9883501600000001
9.541715 0.99267261
9.542714 0.99696573
9.543715 1.0012218
9.544714 1.0054384
9.545714 1.0096204
9.546714 1.0137771
9.547714 1.0179176
9.548715 1.0220459
9.549714 1.0261582
9.550714 1.0302444
9.551714 1.0342924
9.552714 1.0382938
9.553715 1.0422478000000002
9.554714 1.0461614
9.555715 1.0500458000000001
9.556714 1.0539105
9.557714 1.0577594
9.558714 1.0615888
9.559714 1.0653906
9.560715 1.0691563
9.561714 1.0728823
9.562715 1.0765717
9.563714 1.0802327
9.564714 1.0838733
9.565714 1.0874973
9.566714 1.0911005999999999
9.567715 1.0946737
9.568714 1.0982047
9.569715 1.1016862
9.570714 1.1051188
9.571714 1.1085109
9.572714 1.1118751
9.573714 1.1152225999999998
9.574715 1.1185573
9.575714 1.1218752
9.576715 1.1251659
9.577714 1.1284186999999999
9.578714 1.1316279
9.579714 1.1347954
9.580714 1.1379295
9.581715 1.1410399
9.582714 1.1441321
9.583714 1.1472038
9.584714 1.1502455
9.585714 1.1532453
9.586715 1.1561949999999999
9.587714 1.1590946
9.588715 1.1619533
9.589714 1.164785
9.590714 1.1676023
9.591714 1.1704099000000001
9.592714 1.1732029
9.593715 1.1759683
9.594714 1.1786919
9.595715 1.1813649000000002
9.596714 1.1839881
9.597714 1.1865712
9.598714 1.1891277
9.599714 1.1916677
9.600715 1.1941926999999999
9.601714 1.1966953
9.602715 1.1991625000000001
9.603714 1.2015831
9.604714 1.203954
9.605714 1.2062825
9.606714 1.2085826
9.607715 1.2108685
9.608714 1.2131472
9.609715 1.2154143
9.610714 1.2176556
9.611714 1.2198532
9.612714 1.2219944
9.613714 1.2240773
9.614715 1.2261118999999998
9.615714 1.2281151000000001
9.616714 1.2301028999999999
9.617714 1.2320828000000001
9.618714 1.2340504
9.619715 1.2359923
9.620714 1.2378933
9.621715 1.2397445999999999
9.622714 1.2415483
9.623714 1.2433167
9.624714 1.2450658
9.625714 1.2468068
9.626715 1.2485397
9.627714 1.2502526
9.628715 1.2519267
9.629714 1.2535457
9.630714 1.2551036999999998
9.631714 1.256608
9.632714 1.258077
9.633715 1.2595313000000001
9.634714 1.2609843
9.635715 1.2624363
9.636714 1.2638748
9.637714 1.2652806
9.638714 1.2666378
9.639714 1.267941
9.640715 1.2691975
9.641714 1.2704231
9.642715 1.2716337
9.643714 1.2728364
9.644714 1.2740256
9.645715 1.2751856000000001
9.646714 1.2762981
9.647715 1.2773523
9.648714 1.2783503
9.649714 1.2793077
9.650714 1.2802465
9.651714 1.2811853
9.652715 1.2821306
9.653714 1.2830737
9.654715 1.2839952
9.655714 1.2848735
9.656714 1.2856956
9.657714 1.286462
9.658714 1.2871865
9.659715 1.2878885
9.660714 1.2885829
9.661715 1.2892732
9.662714 1.2899499
9.663714 1.2905953
9.664714 1.2911930999999999
9.665714 1.2917375
9.666715 1.2922365999999998
9.667714 1.2927093
9.668715 1.2931758
9.669714 1.2936483
9.670714 1.2941245000000001
9.671714 1.2945878
9.672714 1.2950153
9.673715 1.2953877
9.674714 1.2956985
9.675714 1.2959570999999999
9.676714 1.2961837999999999
9.677714 1.2964007
9.678715 1.2966206
9.679714 1.2968426
9.680715 1.2970526
9.681714 1.2972316
9.682714 1.2973655000000002
9.683714 1.2974527
9.684714 1.2975046000000001
9.685715 1.2975405
9.686714 1.2975767
9.687715 1.2976184
9.688714 1.2976563
9.689714 1.2976697000000001
9.690714 1.2976368
9.691714 1.2975446
9.692715 1.2973955000000001
9.693714 1.2972066
9.694715 1.2970023000000002
9.695714 1.2968028
9.696714 1.2966157
9.697714 1.2964329
9.698714 1.2962352
9.699715 1.2960025
9.700714 1.2957236
9.701715 1.2954012000000001
9.702714 1.2950500999999999
9.703714 1.2946899
9.704714 1.2943337
9.705714 1.2939817
9.706715 1.2936207
9.707714 1.2932299
9.708714 1.2927918999999999
9.709714 1.2923014
9.710714 1.2917686
9.711715 1.2912148
9.712714 1.2906623000000002
9.713715 1.2901251
9.714714 1.2896013
9.715714 1.2890747
9.716714 1.2885228
9.717714 1.287927
9.718715 1.2872817
9.719714 1.2865964
9.720715 1.2858908
9.721714 1.2851846999999998
9.722714 1.284489
9.723714 1.2838
9.724714 1.2831023000000001
9.725715 1.2823766
9.726714 1.2816104
9.727715 1.2808043999999998
9.728714 1.2799727
9.729714 1.2791359
9.730714 1.2783107999999999
9.731714 1.2775019
9.732715 1.2766981
9.733714 1.2758784
9.734715 1.2750206
9.735714 1.2741125
9.736714 1.2731576
9.737714 1.2721732
9.738714 1.2711828
9.739715 1.270205
9.740714 1.2692457000000001
9.741714 1.2682961
9.742714 1.267338
9.743714 1.2663536
9.744715 1.2653344
9.745714 1.2642858
9.746715 1.263223
9.747714 1.2621639
9.748714 1.2611184
9.749714 1.2600832
9.750714 1.2590423
9.751715 1.257975
9.752714 1.2568654000000001
9.753715 1.2557106
9.754714 1.2545233
9.755714 1.2533257
9.756714 1.2521399
9.757714 1.2509784
9.758715 1.2498385
9.759714 1.2487048
9.760715 1.2475572000000001
9.761714 1.2463802
9.762714 1.2451706
9.763714 1.2439382
9.764714 1.2426996
9.765715 1.2414691
9.766714 1.2402517
9.767715 1.2390396
9.768714 1.2378166
9.769714 1.2365666000000002
9.770715 1.2352821999999999
9.771714 1.2339693
9.772715 1.2326449
9.773714 1.2313299
9.774714 1.2300392
9.775714 1.2287747999999998
9.776714 1.2275252
9.777715 1.2262706
9.778714 1.2249925
9.779715 1.2236820000000002
9.780714 1.222343
9.781714 1.2209901
9.782714 1.2196403
9.783714 1.2183052
9.784715 1.2169852
9.785714 1.2156703
9.786715 1.2143459
9.787714 1.2130014999999998
9.788714 1.211636
9.789714 1.2102593
9.790714 1.2088876
9.791715 1.2075354
9.792714 1.2062078999999999
9.793715 1.2048984
9.794714 1.2035906
9.795714 1.2022666
9.796714 1.2009146
9.797714 1.1995346
9.798715 1.1981381
9.799714 1.1967422
9.800714 1.1953616999999999
9.801714 1.1940028999999999
9.802714 1.1926611
9.803715 1.1913244
9.804714 1.1899797
9.805715 1.1886206
9.806714 1.1872496
9.807714 1.1858775
9.808714 1.1845167
9.809714 1.183175
9.810715 1.181851
9.811714 1.1805343
9.812715 1.1792107
9.813714 1.1778688000000002
9.814714 1.1765061
9.815714 1.1751302
9.816714 1.1737556
9.817715 1.1723975
9.818714 1.1710644
9.819715 1.1697552
9.820714 1.1684602
9.821714 1.1671661
9.822714 1.1658629
9.823714 1.1645481
9.824715 1.1632273
9.825714 1.161911
9.826715 1.1606086
9.827714 1.1593235
9.828714 1.1580514
9.829714 1.1567827
9.830714 1.1555078
9.831715 1.1542222
9.832714 1.1529291000000002
9.833714 1.1516388
9.834714 1.1503634
9.835714 1.1491113000000002
9.836715 1.1478835
9.837714 1.1466725
9.838715 1.1454665
9.839714 1.144255
9.840714 1.1430331
9.841714 1.1418041
9.842714 1.1405773
9.843715 1.1393632
9.844714 1.138169
9.845715 1.1369954
9.846714 1.1358363999999999
9.847714 1.1346838
9.848714 1.1335312
9.849714 1.1323775
9.850715 1.1312275
9.851714 1.1300892999999999
9.852715 1.1289696
9.853714 1.1278702999999999
9.854714 1.1267867
9.855714 1.1257097
9.856714 1.1246299
9.857715 1.1235422
9.858714 1.1224484
9.859715 1.1213567
9.860714 1.1202782
9.861714 1.1192218999999999
9.862714 1.1181912999999999
9.863714 1.1171832
9.864715 1.1161898
9.865714 1.115203
9.866714 1.114218
9.867714 1.1132357000000002
9.868714 1.1122609
9.869715 1.1112999000000001
9.870714 1.1103565
9.871715 1.1094292000000001
9.872714 1.1085121
9.873714 1.1075979999999999
9.874714 1.106682
9.875714 1.1057647
9.876715 1.1048522
9.877714 1.1039538999999998
9.878715 1.1030788999999999
9.879714 1.102231
9.880714 1.1014082
9.881714 1.1006027999999999
9.882714 1.0998057
9.883715 1.0990095
9.884714 1.0982124
9.885715 1.0974179
9.886714 1.0966327
9.887714 1.0958631
9.888714 1.0951115
9.889714 1.0943759000000002
9.890715 1.0936512
9.891714 1.092932
9.892715 1.0922167
9.893714 1.0915082
9.894714 1.0908134999999999
9.895715 1.0901401
9.896714 1.0894923
9.897715 1.0888689
9.898714 1.0882637000000002
9.899714 1.0876671
9.900714 1.0870715
9.901714 1.0864736
9.902715 1.0858766
9.903714 1.0852881
9.904715 1.0847165
9.905714 1.0841672
9.906714 1.0836407
9.907714 1.0831322
9.908714 1.0826352
9.909715 1.0821446000000001
9.910714 1.0816595
9.911715 1.0811835
9.912714 1.0807225
9.913714 1.0802814
9.914714 1.0798609000000001
9.915714 1.0794569999999999
9.916715 1.0790621
9.917714 1.0786692
9.918715 1.0782748
9.919714 1.0778817
9.920714 1.0774977
9.921714 1.0771324
9.922714 1.0767932
9.923715 1.076482
9.924714 1.0761946
9.925714 1.0759232
9.926714 1.0756593
9.927714 1.0753985000000001
9.928715 1.0751414000000001
9.929714 1.0748927
9.930715 1.0746584
9.931714 1.074442
9.932714 1.0742422999999999
9.933714 1.0740543
9.934714 1.0738714
9.935715 1.0736892
9.936714 1.0735085
9.937715 1.073335
9.938714 1.0731774
9.939714 1.0730435
9.940714 1.0729363
9.941714 1.0728529
9.942715 1.0727854000000001
9.943714 1.0727247
9.944715 1.0726647
9.945714 1.0726045
9.946714 1.0725486
9.947714 1.0725046
9.948714 1.0724787
9.949715 1.0724733
9.950714 1.0724857
9.951715 1.0725101000000001
9.952714 1.0725403999999998
9.953714 1.0725738
9.954714 1.0726124
9.955714 1.0726616
9.956715 1.0727276000000001
9.957714 1.0728138999999999
9.958714 1.0729189
9.959714 1.0730364
9.960714 1.0731586
9.961715 1.0732792999999998
9.962714 1.0733970000000002
9.963715 1.0735157
9.964714 1.0736428
9.965714 1.0737862
9.966714 1.0739502
9.967714 1.0741346
9.968715 1.0743342
9.969714 1.0745427
9.970715 1.0747544
9.971714 1.0749682999999999
9.972714 1.0751866
9.973714 1.075414
9.974714 1.0756545
9.975715 1.0759087
9.976714 1.0761739
9.977715 1.0764447
9.978714 1.0767165
9.979714 1.0769872
9.980714 1.0772594
9.981714 1.0775387
9.982715 1.0778315
9.983714 1.0781421
9.984715 1.0784705
9.985714 1.0788129
9.986714 1.0791629
9.987714 1.0795147
9.988714 1.0798652
9.989715 1.0802149
9.990714 1.080567
9.991714 1.0809256999999999
9.992714 1.0812934
9.993714 1.0816702
9.994715 1.0820539
9.995714 1.0824417
9.996715 1.0828317
9.997714 1.0832244
9.998714 1.0836223
9.999714 1.0840288
10.00071 1.0844463
10.00171 1.0848744000000001
10.00271 1.0853103
10.00371 1.0857498
10.00471 1.0861887000000001
10.00571 1.0866245
10.00671 1.0870578
10.00771 1.087491
10.00871 1.0879273999999999
10.00971 1.0883698000000002
10.01071 1.0888194
10.01171 1.0892754
10.01271 1.0897364999999999
10.01371 1.0902012
10.01471 1.0906685
10.01571 1.0911386
10.01671 1.0916115
10.01771 1.0920869999999998
10.01871 1.0925638999999998
10.01971 1.0930402000000001
10.02071 1.0935139
10.02171 1.0939838
10.02271 1.0944504000000002
10.02371 1.0949152
10.02471 1.0953804
10.02571 1.0958482999999999
10.02671 1.0963198
10.02771 1.0967949
10.02871 1.0972727999999998
10.02971 1.0977523
10.03071 1.0982327
10.03171 1.0987133
10.03271 1.0991933
10.03371 1.0996717
10.03471 1.1001466
10.03571 1.1006158
10.03671 1.1010775000000002
10.03771 1.1015314999999999
10.03871 1.1019790999999999
10.03971 1.1024232999999999
10.04071 1.1028675
10.04171 1.1033145
10.04271 1.1037651000000002
10.04371 1.1042181
10.04471 1.1046712
10.04571 1.1051213
10.04671 1.1055665
10.04771 1.1060063
10.04871 1.1064411
10.04971 1.1068718
10.05071 1.1072978
10.05171 1.1077173
10.05271 1.1081274
10.05371 1.1085253
10.05471 1.1089102
10.05571 1.109284
10.05671 1.1096504999999999
10.05771 1.110015
10.05871 1.1103811
10.05971 1.1107497
10.06071 1.1111184
10.06171 1.1114824
10.06271 1.1118365
10.06371 1.1121775
10.06471 1.1125048
10.06571 1.1128206
10.06671 1.1131282
10.06771 1.1134301
10.06871 1.1137263
10.06971 1.1140141
10.07071 1.1142896
10.07171 1.1145498
10.07271 1.1147944
10.07371 1.1150265
10.07471 1.1152509
10.07571 1.1154723
10.07671 1.1156929
10.07771 1.1159104
10.07871 1.1161195000000002
10.07971 1.1163132
10.08071 1.1164861
10.08171 1.1166367
10.08271 1.1167677
10.08371 1.1168849
10.08471 1.1169940999999999
10.08571 1.1170988
10.08671 1.1171983
10.08771 1.1172883
10.08871 1.1173639000000002
10.08971 1.1174213
10.09071 1.1174608000000001
10.09171 1.1174859000000001
10.09271 1.1175021
10.09371 1.1175134999999998
10.09471 1.1175206
10.09571 1.117519
10.09671 1.1175014
10.09771 1.1174601
10.09871 1.1173904000000001
10.09971 1.1172929
10.10071 1.1171729
10.10171 1.1170381
10.10271 1.1168947
10.10371 1.1167454
10.10471 1.1165872000000001
10.10571 1.1164141
10.10671 1.1162194
10.10771 1.1159997
10.10871 1.1157564
10.10971 1.1154951
10.11071 1.1152228
10.11171 1.1149447
10.11271 1.114661
10.11371 1.1143660999999998
10.11471 1.1140517
10.11571 1.1137098
10.11671 1.1133366
10.11771 1.1129343
10.11871 1.1125094
10.11971 1.1120701
10.12071 1.1116216
10.12171 1.1111636
10.12271 1.1106904000000002
10.12371 1.1101933
10.12471 1.1096651000000002
10.12571 1.1091032
10.12671 1.1085118
10.12771 1.1078995
10.12871 1.1072756
10.12971 1.1066457
10.13071 1.1060090999999999
10.13171 1.1053589000000001
10.13271 1.1046856
10.13371 1.1039811
10.13471 1.1032428
10.13571 1.1024741
10.13671 1.1016827999999999
10.13771 1.1008768
10.13871 1.1000595
10.13971 1.099228
10.14071 1.0983741
10.14171 1.0974881
10.14271 1.0965637
10.14371 1.0956010999999999
10.14471 1.0946076
10.14571 1.0935945
10.14671 1.0925714
10.14771 1.0915429
10.14871 1.0905058
10.14971 1.0894508
10.15071 1.0883669
10.15171 1.0872465
10.15271 1.0860884
10.15371 1.0848982
10.15471 1.0836849000000002
10.15571 1.0824558
10.15671 1.0812126
10.15771 1.0799503
10.15871 1.0786596000000002
10.15971 1.0773314
10.16071 1.0759619
10.16171 1.0745545
10.16271 1.073119
10.16371 1.0716671
10.16471 1.0702072
10.16571 1.0687400999999999
10.16671 1.067259
10.16771 1.0657524
10.16871 1.0642095
10.16971 1.0626244
10.17071 1.0609994
10.17171 1.0593424
10.17271 1.0576632000000001
10.17371 1.0559684999999999
10.17471 1.0542581
10.17571 1.0525258
10.17671 1.0507626
10.17771 1.0489612000000001
10.17871 1.0471204
10.17971 1.0452459
10.18071 1.0433473
10.18171 1.0414341
10.18271 1.0395102999999999
10.18371 1.0375726
10.18471 1.0356112
10.18571 1.0336144
10.18671 1.0315735
10.18771 1.0294868000000001
10.18871 1.0273598
10.18971 1.0252025999999999
10.19071 1.0230248000000002
10.19171 1.0208315000000001
10.19271 1.0186212000000001
10.19371 1.0163871999999998
10.19471 1.0141215000000001
10.19571 1.0118195
10.19671 1.009482
10.19771 1.007115
10.19871 1.0047266
10.19971 1.0023225
10.20071 0.9999025599999999
10.20171 0.99746063
10.20271 0.9949872300000001
10.20371 0.9924733099999999
10.20471 0.9899146899999999
10.20571 0.9873136899999999
10.20671 0.9846780399999999
10.20771 0.98201726
10.20871 0.9793384900000001
10.20971 0.97664371
10.21071 0.97392919
10.21171 0.97118821
10.21271 0.96841455
10.21371 0.9656054000000001
10.21471 0.9627627200000001
10.21571 0.95989173
10.21671 0.95699774
10.21771 0.95408326
10.21871 0.9511466099999999
10.21971 0.9481824
10.22071 0.94518429
10.22171 0.9421482700000001
10.22271 0.93907453
10.22371 0.93596736
10.22471 0.93283346
10.22571 0.9296787900000001
10.22671 0.92650605
10.22771 0.92331357
10.22871 0.92009651
10.22971 0.91684908
10.23071 0.9135671
10.23171 0.91024991
10.23271 0.90689985
10.23371 0.9035208299999999
10.23471 0.90011628
10.23571 0.89668753
10.23671 0.89323353
10.23771 0.8897518700000001
10.23871 0.8862405999999999
10.23971 0.88269934
10.24071 0.87912949
10.24171 0.87553384
10.24271 0.87191481
10.24371 0.86827306
10.24471 0.864607
10.24571 0.86091328
10.24671 0.8571883699999999
10.24771 0.85342964
10.24871 0.84963655
10.24971 0.84581068
10.25071 0.84195482
10.25171 0.8380718500000001
10.25271 0.83416384
10.25371 0.83023189
10.25471 0.82627637
10.25571 0.8222974799999999
10.25671 0.8182958699999999
10.25771 0.8142720000000001
10.25871 0.8102257700000001
10.25971 0.8061559899999999
10.26071 0.8020602199999999
10.26171 0.7979352000000001
10.26271 0.79377824
10.26371 0.78958794
10.26471 0.78536505
10.26571 0.78111207
10.26671 0.77683227
10.26771 0.77252858
10.26871 0.7682027800000001
10.26971 0.76385532
10.27071 0.75948597
10.27171 0.75509474
10.27271 0.7506824599999999
10.27371 0.7462505700000001
10.27471 0.74180011
10.27571 0.7373306900000001
10.27671 0.73283957
10.27771 0.72832219
10.27871 0.72377347
10.27971 0.71918992
10.28071 0.7145712200000001
10.28171 0.7099207
10.28271 0.70524444
10.28371 0.7005489
10.28471 0.69583878
10.28571 0.69111525
10.28671 0.68637612
10.28771 0.68161753
10.28871 0.6768359300000001
10.28971 0.67203017
10.29071 0.66720168
10.29171 0.66235345
10.29271 0.65748757
10.29371 0.65260357
10.29471 0.64769769
10.29571 0.64276415
10.29671 0.63779783
10.29771 0.6327969
10.29871 0.62776464
10.29971 0.62270877
10.30071 0.6176386
10.30171 0.6125613999999999
10.30271 0.60747946
10.30371 0.6023893100000001
10.30471 0.5972833399999999
10.30571 0.59215343
10.30671 0.58699464
10.30771 0.58180718
10.30871 0.57659606
10.30971 0.57136808
10.31071 0.56612836
10.31171 0.56087738
10.31271 0.55561089
10.31371 0.550322
10.31471 0.54500527
10.31571 0.53966008
10.31671 0.5342918
10.31771 0.52891001
10.31871 0.52352422
10.31971 0.5181395
10.32071 0.51275357
10.32171 0.50735753
10.32271 0.50193951
10.32371 0.49648992999999997
10.32471 0.49100583
10.32571 0.4854924
10.32671 0.4799604
10.32771 0.47442125999999996
10.32871 0.46888208
10.32971 0.46334239
10.33071 0.45779501000000006
10.33171 0.45223008000000003
10.33271 0.44664055999999996
10.33371 0.44102608000000004
10.33471 0.43539358
10.33571 0.4297541
10.33671 0.42411693999999994
10.33771 0.41848482
10.33871 0.41285176
10.33971 0.40720519999999993
10.34071 0.4015319
10.34171 0.39582415
10.34271 0.39008379000000004
10.34371 0.38432193
10.34471 0.37855417
10.34571 0.37279369
10.34671 0.36704522
10.34771 0.36130319
10.34871 0.3555547
10.34971 0.34978592
10.35071 0.34398904999999996
10.35171 0.33816602
10.35271 0.33232758
10.35371 0.32648782000000004
10.35471 0.32065689999999997
10.35571 0.31483583
10.35671 0.30901565
10.35771 0.30318175
10.35871 0.29732119
10.35971 0.29142959999999996
10.36071 0.28551389
10.36171 0.27958949
10.36271 0.27367333
10.36371 0.26777575
10.36471 0.26189541
10.36571 0.25601962
10.36671 0.25013040000000003
10.36771 0.24421289999999998
10.36871 0.23826254
10.36971 0.2322874
10.37071 0.22630431
10.37171 0.22033078
10.37271 0.21437684
10.37371 0.20844027999999998
10.37471 0.20250832000000002
10.37571 0.19656417
10.37671 0.19059591
10.37771 0.18460273
10.37871 0.17859571
10.37971 0.17259241
10.38071 0.16660806
10.38171 0.16064764
10.38271 0.15470281
10.38371 0.14875544
10.38471 0.14278608
10.38571 0.13678339
10.38671 0.13074985
10.38771 0.12470097999999999
10.38871 0.11865835
10.38971 0.11263966
10.39071 0.10665072
10.39171 0.10068326
10.39271 0.094719505
10.39371 0.08874130400000001
10.39471 0.082739274
10.39571 0.07671745299999999
10.39671 0.070691144
10.39771 0.064679031
10.39871 0.058693503
10.39971 0.052734056999999994
10.40071 0.046787134
10.40171 0.040832552
10.40271 0.034853481000000006
10.40371 0.028845028
10.40471 0.022817150999999997
10.40571 0.016790416000000002
10.40671 0.010786525
10.40771 0.0048182239
10.40871 -0.001116536
10.40971 -0.007033335
10.41071 -0.012953549
10.41171 -0.01889393
10.41271 -0.0248586
10.41371 -0.030837339
10.41471 -0.036810960999999996
10.41571 -0.042761068
10.41671 -0.048679314
10.41771 -0.054571574
10.41871 -0.060454936
10.41971 -0.066349021
10.42071 -0.0722659
10.42171 -0.07820368
10.42271 -0.084146945
10.42371 -0.09007390500000001
10.42471 -0.095966778
10.42571 -0.10182037999999999
10.42671 -0.10764453
10.42771 -0.11345936
10.42871 -0.1192855
10.42971 -0.12513414
10.43071 -0.13100173
10.43171 -0.13687186999999998
10.43271 -0.1427234
10.43371 -0.14854079
10.43471 -0.15432151
10.43571 -0.16007702999999998
10.43671 -0.1658268
10.43771 -0.17158842000000002
10.43871 -0.17736872
10.43971 -0.18316027
10.44071 -0.18894497999999998
10.44171 -0.19470307
10.44271 -0.20042283
10.44371 -0.20610644000000003
10.44471 -0.21176899000000002
10.44571 -0.21743109
10.44671 -0.22310861
10.44771 -0.22880491
10.44871 -0.23450898
10.44971 -0.24020064000000002
10.45071 -0.24586017000000002
10.45171 -0.25147760999999996
10.45271 -0.2570573
10.45371 -0.26261543
10.45471 -0.26817188999999997
10.45571 -0.27374048
10.45671 -0.27932224
10.45771 -0.28490527
10.45871 -0.29047085
10.45971 -0.29600298
10.46071 -0.30149643
10.46171 -0.30695943
10.46271 -0.31240967000000003
10.46371 -0.3178654
10.46471 -0.32333639
10.46571 -0.32881878
10.46671 -0.33429691
10.46771 -0.33975064
10.46871 -0.34516493
10.46971 -0.35053699
10.47071 -0.35587739999999995
10.47171 -0.3612048
10.47271 -0.36653660000000005
10.47371 -0.37188057
10.47471 -0.37723128
10.47571 -0.38257281
10.47671 -0.38788691000000003
10.47771 -0.39316196999999997
10.47871 -0.39839875
10.47971 -0.40360983
10.48071 -0.40881312000000003
10.48171 -0.41402299000000004
10.48271 -0.41924290999999997
10.48371 -0.42446372
10.48471 -0.42966795
10.48571 -0.43483856
10.48671 -0.43996731
10.48771 -0.44505880000000003
10.48871 -0.45012832
10.48971 -0.4551942
10.49071 -0.46026907
10.49171 -0.46535349
10.49271 -0.47043585000000004
10.49371 -0.47549801
10.49471 -0.48052421999999995
10.49571 -0.48550856
10.49671 -0.4904577
10.49771 -0.49538724
10.49871 -0.50031384
10.49971 -0.5052468299999999
10.50071 -0.51018363
10.50171 -0.51511112
10.50271 -0.52001243
10.50371 -0.52487552
10.50471 -0.52969949
10.50571 -0.53449525
10.50671 -0.5392801899999999
10.50771 -0.5440697999999999
10.50871 -0.54886984
10.50971 -0.55367346
10.51071 -0.55846442
10.51171 -0.56322492
10.51271 -0.56794388
10.51371 -0.57262224
10.51471 -0.57727215
10.51571 -0.58191051
10.51671 -0.5865505
10.51771 -0.59119514
10.51871 -0.59583578
10.51971 -0.60045687
10.52071 -0.6050439599999999
10.52171 -0.60959146
10.52271 -0.6141056300000001
10.52371 -0.61860187
10.52471 -0.62309708
10.52571 -0.62760157
10.52671 -0.6321135
10.52771 -0.63661998
10.52871 -0.641103
10.52971 -0.64554815
10.53071 -0.6499514900000001
10.53171 -0.6543213
10.53271 -0.65867347
10.53371 -0.6630235800000001
10.53471 -0.6673791
10.53571 -0.6717355
10.53671 -0.67607891
10.53771 -0.68039331
10.53871 -0.6846688200000001
10.53971 -0.68890704
10.54071 -0.69312048
10.54171 -0.69732661
10.54271 -0.7015393099999999
10.54371 -0.70576183
10.54471 -0.70998529
10.54571 -0.71419296
10.54671 -0.7183685399999999
10.54771 -0.72250417
10.54871 -0.72660423
10.54971 -0.73068282
10.55071 -0.73475675
10.55171 -0.73883687
10.55271 -0.74292254
10.55371 -0.74700201
10.55471 -0.7510583399999999
10.55571 -0.75507811
10.55671 -0.75905821
10.55771 -0.76300795
10.55871 -0.76694442
10.55971 -0.77088438
10.56071 -0.77483607
10.56171 -0.7787952699999999
10.56271 -0.78274757
10.56371 -0.78667579
10.56471 -0.7905687200000001
10.56571 -0.79442672
10.56671 -0.79826135
10.56771 -0.8020896499999999
10.56871 -0.80592511
10.56971 -0.80977082
10.57071 -0.8136173700000001
10.57171 -0.81744781
10.57271 -0.8212456499999999
10.57371 -0.82500326
10.57471 -0.82872594
10.57571 -0.83242916
10.57671 -0.83613135
10.57771 -0.8398447200000001
10.57871 -0.8435697299999999
10.57971 -0.8472950200000001
10.58071 -0.85100336
10.58171 -0.85468041
10.58271 -0.85832216
10.58371 -0.8619369
10.58471 -0.86554093
10.58571 -0.86915009
10.58671 -0.87277163
10.58771 -0.8764007100000001
10.58871 -0.88002225
10.58971 -0.88361884
10.59071 -0.88717928
10.59171 -0.8907048000000001
10.59271 -0.8942086199999999
10.59371 -0.89770965
10.59471 -0.9012234399999999
10.59571 -0.9047548299999999
10.59671 -0.90829572
10.59771 -0.91182915
10.59871 -0.91533791
10.59971 -0.91881277
10.60071 -0.92225717
10.60171 -0.9256847199999999
10.60271 -0.92911245
10.60371 -0.93255192
10.60471 -0.9360033999999999
10.60571 -0.9394556300000001
10.60671 -0.9428920199999999
10.60771 -0.94629908
10.60871 -0.94967391
10.60971 -0.9530261199999999
10.61071 -0.9563735699999999
10.61171 -0.95973406
10.61271 -0.96311644
10.61371 -0.9665165099999999
10.61471 -0.96991882
10.61571 -0.97330417
10.61671 -0.9766587099999999
10.61771 -0.9799801699999999
10.61871 -0.98327864
10.61971 -0.98657105
10.62071 -0.9898726800000001
10.62171 -0.99318968
10.62271 -0.9965163699999999
10.62371 -0.99983858
10.62471 -1.0031418
10.62571 -1.0064188
10.62671 -1.0096746
10.62771 -1.0129238
10.62871 -1.0161847
10.62971 -1.0194693
10.63071 -1.0227779
10.63171 -1.0260985
10.63271 -1.0294123
10.63371 -1.0327019
10.63471 -1.0359597999999999
10.63571 -1.0391917
10.63671 -1.0424128
10.63771 -1.0456406999999999
10.63871 -1.0488866
10.63971 -1.0521506999999999
10.64071 -1.0554223999999999
10.64171 -1.0586866000000001
10.64271 -1.0619319
10.64371 -1.0651567000000002
10.64471 -1.0683705
10.64571 -1.0715893
10.64671 -1.0748275999999999
10.64771 -1.0780908
10.64871 -1.0813723000000002
10.64971 -1.0846565000000001
10.65071 -1.0879256
10.65171 -1.0911689
10.65271 -1.0943876
10.65371 -1.0975939000000001
10.65471 -1.1008061
10.65571 -1.1040391
10.65671 -1.1072986999999999
10.65771 -1.1105783
10.65871 -1.1138637999999998
10.65971 -1.1171402000000001
10.66071 -1.1203995
10.66171 -1.1236443
10.66271 -1.1268866
10.66371 -1.130141
10.66471 -1.1334175
10.66571 -1.1367159
10.66671 -1.1400257
10.66771 -1.1433317
10.66871 -1.146621
10.66971 -1.1498901000000001
10.67071 -1.153147
10.67171 -1.1564075999999999
10.67271 -1.1596886
10.67371 -1.1629995
10.67471 -1.1663388000000001
10.67571 -1.1696944
10.67671 -1.1730502
10.67771 -1.1763937
10.67871 -1.1797214
10.67971 -1.1830408000000001
10.68071 -1.1863656
10.68171 -1.1897092999999999
10.68271 -1.1930777
10.68371 -1.1964667
10.68471 -1.1998646
10.68571 -1.2032581
10.68671 -1.2066397
10.68771 -1.2100114
10.68871 -1.2133847999999998
10.68971 -1.2167748
10.69071 -1.2201931
10.69171 -1.2236422
10.69271 -1.2271140999999999
10.69371 -1.2305941
10.69471 -1.2340679
10.69571 -1.2375278
10.69671 -1.240977
10.69771 -1.244427
10.69871 -1.2478924
10.69971 -1.2513835
10.70071 -1.2549017
10.70171 -1.2584392
10.70271 -1.2619835
10.70371 -1.2655239
10.70471 -1.2690569
10.70571 -1.2725885
10.70671 -1.2761307
10.70771 -1.2796958
10.70871 -1.2832901
10.70971 -1.2869106
10.71071 -1.2905461
10.71171 -1.2941832
10.71271 -1.2978127000000002
10.71371 -1.3014342
10.71471 -1.3050563
10.71571 -1.3086926
10.71671 -1.3123553
10.71771 -1.3160489
10.71871 -1.3197687
10.71971 -1.3235035
10.72071 -1.3272407
10.72171 -1.330973
10.72271 -1.3347016999999999
10.72371 -1.3384356
10.72471 -1.3421869
10.72571 -1.3459643000000001
10.72671 -1.3497693
10.72771 -1.3535953
10.72871 -1.3574312
10.72971 -1.3612674999999999
10.73071 -1.3651012
10.73171 -1.3689378
10.73271 -1.3727885
10.73371 -1.3766645
10.73471 -1.3805720000000001
10.73571 -1.3845085
10.73671 -1.3884642
10.73771 -1.3924265
10.73871 -1.3963866
10.73971 -1.4003429
10.74071 -1.4043021
10.74171 -1.4082757
10.74271 -1.4122739
10.74371 -1.4163010999999999
10.74471 -1.4203534
10.74571 -1.4244219
10.74671 -1.4284969
10.74771 -1.4325733
10.74871 -1.4366535999999999
10.74971 -1.4407462
10.75071 -1.4448614
10.75171 -1.4490052999999998
10.75271 -1.4531772
10.75371 -1.4573689
10.75471 -1.4615692
10.75571 -1.4657692999999998
10.75671 -1.469967
10.75771 -1.4741682
10.75871 -1.4783838
10.75971 -1.4826245999999998
10.76071 -1.4868959
10.76171 -1.4911952
10.76271 -1.4955139
10.76371 -1.4998414999999998
10.76471 -1.504171
10.76571 -1.5085027000000002
10.76671 -1.5128432
10.76771 -1.517202
10.76871 -1.5215859999999999
10.76971 -1.5259959
10.77071 -1.5304255
10.77171 -1.5348652
10.77271 -1.5393066
10.77371 -1.5437475
10.77471 -1.5481934
10.77571 -1.5526547
10.77671 -1.5571423
10.77771 -1.5616615999999999
10.77871 -1.5662102
10.77971 -1.5707784999999999
10.78071 -1.5753546999999999
10.78171 -1.5799299
10.78271 -1.5845027
10.78371 -1.5890788
10.78471 -1.5936682
10.78571 -1.5982796000000001
10.78671 -1.6029159000000002
10.78771 -1.607573
10.78871 -1.6122423000000001
10.78971 -1.6169151
10.79071 -1.6215883
10.79171 -1.6262662
10.79271 -1.6309587
10.79371 -1.6356772
10.79471 -1.6404273
10.79571 -1.6452068
10.79671 -1.6500054
10.79771 -1.6548093
10.79871 -1.6596079
10.79971 -1.6643977
10.80071 -1.6691839
10.80171 -1.673978
10.80271 -1.6787913
10.80371 -1.6836295000000001
10.80471 -1.6884906000000002
10.80571 -1.6933661
10.80671 -1.6982460000000001
10.80771 -1.7031251
10.80871 -1.7080052
10.80971 -1.712895
10.81071 -1.717806
10.81171 -1.7227455999999999
10.81271 -1.7277128999999998
10.81371 -1.7326986
10.81471 -1.7376885000000002
10.81571 -1.7426694
10.81671 -1.7476358
10.81771 -1.7525916999999998
10.81871 -1.7575489
10.81971 -1.7625215
10.82071 -1.7675182
10.82171 -1.7725397
10.82271 -1.777578
10.82371 -1.7826216
10.82471 -1.7876616
10.82571 -1.7926957000000001
10.82671 -1.7977307000000002
10.82771 -1.8027773
10.82871 -1.8078458
10.82971 -1.8129386
10.83071 -1.8180497
10.83171 -1.823166
10.83271 -1.8282732
10.83371 -1.8333629
10.83471 -1.8384362
10.83571 -1.8435037
10.83671 -1.8485799
10.83771 -1.8536771
10.83871 -1.8587983999999997
10.83971 -1.8639382
10.84071 -1.8690836
10.84171 -1.8742216999999999
10.84271 -1.8793457999999998
10.84371 -1.8844581999999999
10.84471 -1.8895688000000002
10.84571 -1.8946895
10.84671 -1.8998281999999997
10.84771 -1.9049838
10.84871 -1.9101469
10.84971 -1.9153038
10.85071 -1.9204435999999998
10.85171 -1.9255629
10.85271 -1.9306686
10.85371 -1.9357743
10.85471 -1.9408939
10.85571 -1.9460350000000002
10.85671 -1.9511951
10.85771 -1.9563625
10.85871 -1.9615218
10.85971 -1.9666607999999999
10.86071 -1.9717761999999999
10.86171 -1.9768745
10.86271 -1.9819680999999998
10.86371 -1.9870691
10.86471 -1.9921830000000003
10.86571 -1.9973056
10.86671 -2.0024253
10.86771 -2.0075286
10.86871 -2.0126075
10.86971 -2.017663
10.87071 -2.0227054
10.87171 -2.0277488999999997
10.87271 -2.0328047
10.87371 -2.0378754
10.87471 -2.0429535
10.87571 -2.0480245
10.87671 -2.0530736000000003
10.87771 -2.0580918
10.87871 -2.0630809
10.87971 -2.068051
10.88071 -2.073016
10.88171 -2.0779867
10.88271 -2.0829648
10.88371 -2.0879425
10.88471 -2.0929061
10.88571 -2.0978428
10.88671 -2.1027466
10.88771 -2.1076215
10.88871 -2.1124785999999998
10.88971 -2.1173311
10.89071 -2.1221876
10.89171 -2.1270473
10.89271 -2.1319
10.89371 -2.1367315000000002
10.89471 -2.1415299
10.89571 -2.1462915
10.89671 -2.1510227
10.89771 -2.1557366
10.89871 -2.1604473
10.89971 -2.165162
10.90071 -2.169878
10.90171 -2.1745836
10.90271 -2.1792632999999997
10.90371 -2.1839047000000003
10.90471 -2.1885038999999997
10.90571 -2.1930674
10.90671 -2.1976071999999998
10.90771 -2.2021355
10.90871 -2.206658
10.90971 -2.2111714
10.91071 -2.2156645999999998
10.91171 -2.2201249
10.91271 -2.2245444
10.91371 -2.2289237
10.91471 -2.233272
10.91571 -2.2376031000000003
10.91671 -2.2419279
10.91771 -2.2462493
10.91871 -2.2505596
10.91971 -2.2548445
10.92071 -2.2590882999999997
10.92171 -2.2632817
10.92271 -2.2674246
10.92371 -2.2715259000000003
10.92471 -2.2755992
10.92571 -2.2796553
10.92671 -2.2836976
10.92771 -2.2877207
10.92871 -2.2917137
10.92971 -2.2956654
10.93071 -2.2995709
10.93171 -2.3034332
10.93271 -2.3072619
10.93371 -2.3110682000000002
10.93471 -2.3148584999999997
10.93571 -2.3186311
10.93671 -2.3223759999999998
10.93771 -2.3260783
10.93871 -2.3297261
10.93971 -2.3333145
10.94071 -2.3368480000000003
10.94171 -2.3403378
10.94271 -2.3437973000000003
10.94371 -2.3472346
10.94471 -2.3506504
10.94571 -2.3540368
10.94671 -2.3573829
10.94771 -2.3606788
10.94871 -2.3639213
10.94971 -2.3671140999999998
10.95071 -2.3702655
10.95171 -2.3733838
10.95271 -2.376472
10.95371 -2.3795264
10.95471 -2.3825374999999998
10.95571 -2.3854945
10.95671 -2.3883903
10.95771 -2.3912249
10.95871 -2.3940055
10.95971 -2.3967432
10.96071 -2.3994476000000002
10.96171 -2.4021223000000003
10.96271 -2.4047639
10.96371 -2.4073634
10.96471 -2.40991
10.96571 -2.4123962999999997
10.96671 -2.4148202
10.96771 -2.4171859
10.96871 -2.4195006
10.96971 -2.4217706
10.97071 -2.423998
10.97171 -2.4261797
10.97271 -2.4283094000000003
10.97371 -2.4303813
10.97471 -2.4323922000000002
10.97571 -2.4343440000000003
10.97671 -2.4362421
10.97771 -2.438093
10.97871 -2.4399002999999997
10.97971 -2.4416631
10.98071 -2.4433759999999998
10.98171 -2.4450306
10.98271 -2.4466189
10.98371 -2.4481367
10.98471 -2.4495848000000002
10.98571 -2.4509673999999997
10.98671 -2.4522908
10.98771 -2.4535603999999998
10.98871 -2.4547789
10.98971 -2.4559457
10.99071 -2.4570577
10.99171 -2.4581114
10.99271 -2.4591042
10.99371 -2.4600349
10.99471 -2.4609044
10.99571 -2.4617136
10.99671 -2.4624620999999998
10.99771 -2.4631482
10.99871 -2.4637684
10.99971 -2.4643192000000003
11.00071 -2.4647973
11.00171 -2.4652019000000003
11.00271 -2.4655346000000002
11.00371 -2.4657989000000002
11.00471 -2.4659997
11.00571 -2.4661412
11.00671 -2.4662265999999997
11.00771 -2.4662562
11.00871 -2.4662277
11.00971 -2.4661368
11.01071 -2.4659783
11.01171 -2.4657471
11.01271 -2.46544
11.01371 -2.4650555
11.01471 -2.4645945
11.01571 -2.464059
11.01671 -2.4634516
11.01771 -2.462774
11.01871 -2.4620263
11.01971 -2.4612075
11.02071 -2.4603169
11.02171 -2.4593547
11.02271 -2.4583226
11.02371 -2.4572236000000003
11.02471 -2.4560608
11.02571 -2.4548348
11.02671 -2.4535432
11.02771 -2.4521802
11.02871 -2.4507377
11.02971 -2.4492091
11.03071 -2.4475904
11.03171 -2.4458831
11.03271 -2.4440929000000002
11.03371 -2.4422279000000002
11.03471 -2.440295
11.03571 -2.4382979
11.03671 -2.4362355
11.03771 -2.434103
11.03871 -2.4318948
11.03971 -2.4296070999999997
11.04071 -2.4272397000000003
11.04171 -2.4247957
11.04271 -2.4222797000000003
11.04371 -2.4196936
11.04471 -2.4170352
11.04571 -2.4142981
11.04671 -2.4114733999999998
11.04771 -2.4085544
11.04871 -2.4055393
11.04971 -2.402433
11.05071 -2.3992451000000004
11.05171 -2.3959867999999998
11.05271 -2.3926653
11.05371 -2.3892813999999998
11.05471 -2.3858287999999996
11.05571 -2.3822976
11.05671 -2.3786785
11.05771 -2.3749672
11.05871 -2.3711657
11.05971 -2.3672809999999997
11.06071 -2.363321
11.06171 -2.3592899000000003
11.06271 -2.3551857
11.06371 -2.3510009
11.06471 -2.3467256
11.06571 -2.3423532000000002
11.06671 -2.3378837999999997
11.06771 -2.3333242
11.06871 -2.3286859
11.06971 -2.3239791
11.07071 -2.3192087
11.07171 -2.3143711000000002
11.07271 -2.3094559
11.07371 -2.3044512
11.07471 -2.2993482999999997
11.07571 -2.2941466
11.07671 -2.2888534
11.07771 -2.2834802
11.07871 -2.2780377
11.07971 -2.2725299
11.08071 -2.2669525999999998
11.08171 -2.261295
11.08271 -2.255545
11.08371 -2.2496955
11.08471 -2.243747
11.08571 -2.2377079
11.08671 -2.2315901
11.08771 -2.2254027
11.08871 -2.219148
11.08971 -2.2128196
11.09071 -2.2064064
11.09171 -2.1998968
11.09271 -2.1932857
11.09371 -2.1865772
11.09471 -2.1797827
11.09571 -2.1729160000000003
11.09671 -2.1659870000000003
11.09771 -2.1589959
11.09871 -2.1519342
11.09971 -2.1447876
11.10071 -2.1375429
11.10171 -2.1301938
11.10271 -2.1227442
11.10371 -2.1152055
11.10471 -2.1075917
11.10571 -2.0999119
11.10671 -2.0921664
11.10771 -2.0843474
11.10871 -2.0764424
11.10971 -2.0684415
11.11071 -2.0603428
11.11171 -2.0521527
11.11271 -2.0438842
11.11371 -2.0355499999999997
11.11471 -2.0271558
11.11571 -2.0186976999999997
11.11671 -2.0101633
11.11771 -2.0015366
11.11871 -1.9928066000000002
11.11971 -1.9839718999999998
11.12071 -1.9750416
11.12171 -1.9660312999999998
11.12271 -1.9569561
11.12371 -1.9478239000000002
11.12471 -1.9386323
11.12571 -1.9293701
11.12671 -1.9200234
11.12771 -1.9105824
11.12871 -1.9010464
11.12971 -1.8914239
11.13071 -1.8817279
11.13171 -1.8719691999999999
11.13271 -1.8621504
11.13371 -1.8522641
11.13471 -1.8422963
11.13571 -1.8322337000000002
11.13671 -1.8220697000000001
11.13771 -1.8118087
11.13871 -1.8014649
11.13971 -1.7910557
11.14071 -1.7805945
11.14171 -1.7700847
11.14271 -1.7595185
11.14371 -1.7488809
11.14471 -1.7381570999999998
11.14571 -1.7273393000000001
11.14671 -1.7164297
11.14771 -1.7054399000000002
11.14871 -1.6943838
11.14971 -1.6832706
11.15071 -1.6721005
11.15171 -1.6608644
11.15271 -1.6495488999999999
11.15371 -1.6381433
11.15471 -1.6266460999999999
11.15571 -1.6150661
11.15671 -1.6034191
11.15771 -1.5917207999999998
11.15871 -1.5799792
11.15971 -1.5681912999999998
11.16071 -1.5563442
11.16171 -1.5444216
11.16271 -1.5324112
11.16371 -1.5203104
11.16471 -1.5081277
11.16571 -1.495878
11.16671 -1.4835758
11.16771 -1.4712281
11.16871 -1.4588312
11.16971 -1.4463739
11.17071 -1.433843
11.17171 -1.4212306
11.17271 -1.4085387
11.17371 -1.3957785999999999
11.17471 -1.3829652
11.17571 -1.3701098
11.17671 -1.3572145
11.17771 -1.3442713
11.17871 -1.3312654
11.17971 -1.3181831
11.18071 -1.3050185
11.18171 -1.2917764
11.18271 -1.2784707
11.18371 -1.2651175000000001
11.18471 -1.251728
11.18571 -1.2383035
11.18671 -1.2248358000000001
11.18771 -1.2113107
11.18871 -1.1977166
11.18971 -1.1840493
11.19071 -1.170315
11.19171 -1.1565263
11.19271 -1.1426964
11.19371 -1.1288319999999998
11.19471 -1.1149307000000002
11.19571 -1.1009821
11.19671 -1.0869735999999999
11.19771 -1.0728973
11.19871 -1.0587543
11.19971 -1.0445552
11.20071 -1.0303149
11.20171 -1.0160458
11.20271 -1.0017521999999999
11.20371 -0.9874280500000001
11.20471 -0.97306063
11.20571 -0.9586364
11.20671 -0.9441478200000001
11.20771 -0.92959711
11.20871 -0.9149948099999999
11.20971 -0.9003547000000001
11.21071 -0.8856871199999999
11.21171 -0.87099466
11.21271 -0.85627148
11.21371 -0.84150722
11.21471 -0.8266933299999999
11.21571 -0.81182793
11.21671 -0.79691745
11.21771 -0.78197373
11.21871 -0.76700835
11.21971 -0.75202682
11.22071 -0.73702559
11.22171 -0.72199376
11.22271 -0.70691844
11.22371 -0.69179088
11.22471 -0.67661088
11.22571 -0.66138692
11.22671 -0.64613232
11.22771 -0.6308591
11.22871 -0.61557284
11.22971 -0.60027083
11.23071 -0.58494457
11.23171 -0.5695850100000001
11.23271 -0.55418769
11.23371 -0.53875558
11.23471 -0.52329767
11.23571 -0.5078244
11.23671 -0.49234233000000005
11.23771 -0.47685057
11.23871 -0.4613413
11.23971 -0.44580352999999995
11.24071 -0.43022903
11.24171 -0.41461665999999997
11.24271 -0.39897355999999995
11.24371 -0.38331209
11.24471 -0.36764441000000003
11.24571 -0.35197723000000003
11.24671 -0.33630924
11.24771 -0.32063245
11.24871 -0.30493679999999995
11.24971 -0.28921558999999997
11.25071 -0.27346886000000004
11.25171 -0.25770330999999996
11.25271 -0.24192877999999998
11.25371 -0.22615297
11.25471 -0.21037764
11.25571 -0.19459776
11.25671 -0.17880439
11.25771 -0.16298977
11.25871 -0.14715195
11.25971 -0.13129653
11.26071 -0.11543472999999999
11.26171 -0.099578523
11.26271 -0.08373527700000001
11.26371 -0.067904621
11.26471 -0.052078993999999997
11.26571 -0.036247663
11.26671 -0.020402229
11.26771 -0.0045408196
11.26871 0.011331012000000001
11.26971 0.027203091
11.27071 0.043065665999999996
11.27171 0.058914074999999996
11.27271 0.074750697
11.27371 0.090583164
11.27471 0.10641982
11.27571 0.12226468
11.27671 0.13811461
11.27771 0.15396015
11.27871 0.16978957
11.27971 0.18559436999999998
11.28071 0.20137315
11.28171 0.21713222
11.28271 0.23288233
11.28371 0.24863312
11.28471 0.26438818000000003
11.28571 0.28014306
11.28671 0.29588714000000005
11.28771 0.31160852
11.28871 0.32729958000000003
11.28971 0.34296031
11.29071 0.35859784
11.29171 0.37422238
11.29271 0.38984173
11.29371 0.40545692
11.29471 0.42106141
11.29571 0.43664402
11.29671 0.45219432
11.29771 0.46770773
11.29871 0.48318752000000004
11.29971 0.49864300999999994
11.30071 0.51408443
11.30171 0.52951728
11.30271 0.54493882
11.30371 0.56033866
11.30471 0.57570301
11.30571 0.5910209399999999
11.30671 0.60628927
11.30771 0.62151388
11.30871 0.63670659
11.30971 0.65187933
11.31071 0.66703842
11.31171 0.6821813999999999
11.31271 0.69729853
11.31371 0.71237758
11.31471 0.72740987
11.31571 0.74239452
11.31671 0.75733843
11.31771 0.7722523099999999
11.31871 0.78714453
11.31971 0.8020160700000001
11.32071 0.81685884
11.32171 0.8316588600000001
11.32271 0.84640216
11.32371 0.8610812000000001
11.32471 0.8756985
11.32571 0.89026494
11.32671 0.90479497
11.32771 0.9192992000000001
11.32871 0.9337795
11.32971 0.9482280399999999
11.33071 0.9626310299999999
11.33171 0.97697554
11.33271 0.99125542
11.33371 1.0054739
11.33471 1.0196418
11.33571 1.0337709
11.33671 1.0478684
11.33771 1.0619314
11.33871 1.075949
11.33971 1.0899060999999999
11.34071 1.1037917
11.34171 1.1176034
11.34271 1.1313492
11.34371 1.145043
11.34471 1.1586984999999999
11.34571 1.1723214
11.34671 1.1859069999999998
11.34771 1.1994413000000002
11.34871 1.2129077
11.34971 1.2262943
11.35071 1.2395996
11.35171 1.2528320000000002
11.35271 1.2660059
11.35371 1.2791337999999999
11.35471 1.29222
11.35571 1.3052584
11.35671 1.3182352
11.35771 1.3311365
11.35871 1.3439543999999999
11.35971 1.3566920999999998
11.36071 1.3693614
11.36171 1.381977
11.36271 1.3945491
11.36371 1.4070773
11.36471 1.4195506
11.36571 1.4319514
11.36671 1.4442645
11.36771 1.4564832
11.36871 1.4686126000000002
11.36971 1.4806672
11.37071 1.492663
11.37171 1.5046104
11.37271 1.5165085
11.37371 1.5283464
11.37471 1.5401079
11.37571 1.5517803000000001
11.37671 1.56336
11.37771 1.5748537999999999
11.37871 1.5862757
11.37971 1.5976384
11.38071 1.6089468999999998
11.38171 1.6201950999999999
11.38271 1.6313682999999999
11.38371 1.6424503
11.38471 1.6534308000000002
11.38571 1.6643109
11.38671 1.6751029000000002
11.38771 1.6858239000000002
11.38871 1.6964881
11.38971 1.7071001
11.39071 1.7176526
11.39171 1.7281298
11.39271 1.7385151
11.39371 1.7487989999999998
11.39471 1.7589827999999998
11.39571 1.7690770000000002
11.39671 1.7790960000000002
11.39771 1.7890494
11.39871 1.7989374999999999
11.39971 1.8087503
11.40071 1.8184733000000002
11.40171 1.8280944000000001
11.40271 1.8376103000000001
11.40371 1.8470285
11.40471 1.8563641
11.40571 1.8656325000000002
11.40671 1.8748416
11.40771 1.8839880999999998
11.40871 1.8930585999999998
11.40971 1.9020358000000002
11.41071 1.9109063
11.41171 1.9196665000000002
11.41271 1.9283239
11.41371 1.9368926000000002
11.41471 1.9453857
11.41571 1.9538091
11.41671 1.9621586
11.41771 1.9704228000000001
11.41871 1.9785886999999998
11.41971 1.9866492999999998
11.42071 1.9946067
11.42171 2.0024717
11.42271 2.0102577
11.42371 2.0179743
11.42471 2.0256212
11.42571 2.0331886
11.42671 2.0406611000000003
11.42771 2.0480248999999997
11.42871 2.0552738
11.42971 2.0624125
11.43071 2.0694539
11.43171 2.0764126000000003
11.43271 2.0832988
11.43371 2.0901132
11.43471 2.0968484
11.43571 2.1034919
11.43671 2.1100337000000002
11.43771 2.1164709999999998
11.43871 2.1228092
11.43971 2.1290587
11.44071 2.1352287000000003
11.44171 2.141322
11.44271 2.1473326
11.44371 2.1532481999999997
11.44471 2.1590555
11.44571 2.1647474
11.44671 2.1703256
11.44771 2.1758005000000002
11.44871 2.1811867
11.44971 2.1864956
11.45071 2.1917310999999997
11.45171 2.1968881
11.45271 2.2019554
11.45371 2.2069219
11.45471 2.211782
11.45571 2.2165375000000003
11.45671 2.2211971
11.45771 2.2257704
11.45871 2.2302629
11.45971 2.2346731
11.46071 2.2389928
11.46171 2.2432107
11.46271 2.2473196
11.46371 2.2513187
11.46471 2.2552157
11.46571 2.2590226
11.46671 2.2627503
11.46771 2.2664033
11.46871 2.2699775
11.46971 2.2734627
11.47071 2.2768468
11.47171 2.2801223999999998
11.47271 2.2832897
11.47371 2.2863558
11.47471 2.2893317
11.47571 2.2922263
11.47671 2.2950415
11.47771 2.2977721
11.47871 2.3004089
11.47971 2.3029435
11.48071 2.3053732
11.48171 2.307702
11.48271 2.3099402
11.48371 2.3120979
11.48471 2.3141803
11.48571 2.3161851
11.48671 2.3181023
11.48771 2.3199201
11.48871 2.3216298
11.48971 2.3232302
11.49071 2.3247285
11.49171 2.326137
11.49271 2.3274671000000002
11.49371 2.3287240000000002
11.49471 2.329905
11.49571 2.3310009
11.49671 2.3320016
11.49771 2.3329006999999997
11.49871 2.3336997000000004
11.49971 2.3344072000000002
11.50071 2.3350336
11.50171 2.3355864
11.50271 2.3360655
11.50371 2.3364633
11.50471 2.3367677
11.50571 2.3369685000000002
11.50671 2.3370625
11.50771 2.3370562
11.50871 2.3369625000000003
11.50971 2.3367953
11.51071 2.3365626
11.51171 2.3362637
11.51271 2.3358889
11.51371 2.3354251
11.51471 2.3348618
11.51571 2.3341969000000002
11.51671 2.3334373
11.51771 2.3325953999999998
11.51871 2.3316829
11.51971 2.3307046000000002
11.52071 2.3296559
11.52171 2.3285249
11.52271 2.3272987
11.52371 2.3259707
11.52471 2.3245439
11.52571 2.3230309
11.52671 2.3214476
11.52771 2.3198064
11.52871 2.3181098
11.52971 2.3163488
11.53071 2.314508
11.53171 2.3125723000000002
11.53271 2.3105349
11.53371 2.3084005000000003
11.53471 2.3061831
11.53571 2.3038991
11.53671 2.3015600000000003
11.53771 2.2991656999999996
11.53871 2.2967057
11.53971 2.2941643000000003
11.54071 2.2915286999999998
11.54171 2.288796
11.54271 2.2859754
11.54371 2.2830838
11.54471 2.2801381
11.54571 2.2771461
11.54671 2.2741036
11.54771 2.2709953
11.54871 2.2678025
11.54971 2.2645125
11.55071 2.2611253000000002
11.55171 2.2576537
11.55271 2.2541178
11.55371 2.2505354
11.55471 2.2469137
11.55571 2.2432458
11.55671 2.2395145000000003
11.55771 2.2357012999999997
11.55871 2.2317953
11.55971 2.2277994
11.56071 2.223729
11.56171 2.2196045
11.56271 2.2154415
11.56371 2.2112427
11.56471 2.2069970000000003
11.56571 2.2026841
11.56671 2.1982854
11.56771 2.1937937
11.56871 2.1892162
11.56971 2.1845727999999998
11.57071 2.1798862
11.57171 2.1751711
11.57271 2.1704271
11.57371 2.1656392
11.57471 2.1607853
11.57571 2.1558473
11.57671 2.1508198
11.57771 2.1457138000000002
11.57871 2.1405505
11.57971 2.135352
11.58071 2.1301305
11.58171 2.1248823
11.58271 2.1195896
11.58371 2.1142302
11.58471 2.1087885
11.58571 2.1032633
11.58671 2.0976692000000003
11.58771 2.0920300999999997
11.58871 2.0863666999999997
11.58971 2.0806877000000004
11.59071 2.0749845
11.59171 2.069236
11.59271 2.0634189000000003
11.59371 2.0575196
11.59471 2.0515405
11.59571 2.0455001
11.59671 2.0394236
11.59771 2.0333309
11.59871 2.0272274
11.59971 2.0211015
11.60071 2.0149311
11.60171 2.008694
11.60271 2.0023797
11.60371 1.9959943
11.60471 1.9895583000000001
11.60571 1.9830963
11.60671 1.9766249
11.60771 1.9701454999999999
11.60871 1.9636434
11.60971 1.957095
11.61071 1.9504806
11.61171 1.9437933
11.61271 1.9370439
11.61371 1.9302553
11.61471 1.9234523
11.61571 1.9166493999999998
11.61671 1.9098438
11.61771 1.9030182
11.61871 1.896148
11.61971 1.8892147000000001
11.62071 1.8822141000000001
11.62171 1.8751591
11.62271 1.8680731
11.62371 1.8609786
11.62471 1.8538869999999998
11.62571 1.8467927
11.62671 1.8396765
11.62771 1.8325155999999998
11.62871 1.8252945999999999
11.62971 1.8180143
11.63071 1.8106902
11.63171 1.8033467
11.63271 1.7960045
11.63371 1.7886712999999999
11.63471 1.7813381
11.63571 1.7739844
11.63671 1.7665879999999998
11.63771 1.7591362999999998
11.63871 1.7516325999999998
11.63971 1.7440951999999998
11.64071 1.7365478
11.64171 1.7290093
11.64271 1.7214839999999998
11.64371 1.7139608000000002
11.64471 1.7064180000000002
11.64571 1.6988346
11.64671 1.6912006
11.64771 1.6835215000000001
11.64871 1.6758155000000001
11.64971 1.6681055
11.65071 1.6604066
11.65171 1.6527205999999999
11.65271 1.6450344
11.65371 1.6373275
11.65471 1.6295819999999999
11.65571 1.6217925000000002
11.65671 1.6139681
11.65771 1.6061293
11.65871 1.5982982
11.65971 1.5904874999999998
11.66071 1.5826959
11.66171 1.5749076
11.66271 1.5671015
11.66371 1.5592601
11.66471 1.5513789
11.66571 1.5434677
11.66671 1.5355461000000001
11.66771 1.527634
11.66871 1.519742
11.66971 1.5118671
11.67071 1.5039946
11.67171 1.4961062
11.67271 1.4881893
11.67371 1.4802436
11.67471 1.4722818
11.67571 1.4643230999999999
11.67671 1.4563850999999999
11.67771 1.4484744
11.67871 1.4405839999999999
11.67971 1.4326967
11.68071 1.4247934
11.68171 1.416862
11.68271 1.4089032
11.68371 1.4009302
11.68471 1.3929619
11.68571 1.3850146
11.68671 1.3770944
11.68771 1.3691952
11.68871 1.361302
11.68971 1.3533995
11.69071 1.3454793
11.69171 1.3375449
11.69271 1.3296094
11.69371 1.3216896
11.69471 1.3137979
11.69571 1.3059357
11.69671 1.2980936
11.69771 1.2902554
11.69871 1.2824062
11.69971 1.2745398
11.70071 1.2666615
11.70171 1.2587857
11.70271 1.2509297000000001
11.70371 1.2431050000000001
11.70471 1.2353131
11.70571 1.2275447
11.70671 1.2197856
11.70771 1.2120229
11.70871 1.2042522
11.70971 1.1964788
11.71071 1.1887150000000002
11.71171 1.1809742
11.71271 1.1732638
11.71371 1.1655818
11.71471 1.157918
11.71571 1.1502595
11.71671 1.1425967000000001
11.71771 1.1349291
11.71871 1.127265
11.71971 1.1196185
11.72071 1.1120027
11.72171 1.1044241
11.72271 1.0968799
11.72371 1.0893601
11.72471 1.0818523
11.72571 1.074348
11.72671 1.066846
11.72771 1.0593527999999999
11.72871 1.051879
11.72971 1.0444336
11.73071 1.0370196999999999
11.73171 1.0296334
11.73271 1.0222657
11.73371 1.0149077
11.73471 1.007555
11.73571 1.0002102000000002
11.73671 0.9928819700000001
11.73771 0.98558096
11.73871 0.97831497
11.73971 0.97108549
11.74071 0.96388748
11.74171 0.9567122000000001
11.74271 0.94955126
11.74371 0.94240075
11.74471 0.93526281
11.74571 0.9281438799999999
11.74671 0.92105139
11.74771 0.91399038
11.74871 0.9069610400000001
11.74971 0.89995908
11.75071 0.89297881
11.75171 0.88601578
11.75271 0.87906979
11.75371 0.87214448
11.75471 0.86524598
11.75571 0.85837981
11.75671 0.8515482799999999
11.75771 0.84474953
11.75871 0.8379788100000001
11.75971 0.83123082
11.76071 0.82450211
11.76171 0.81779268
11.76271 0.81110531
11.76371 0.8044439400000001
11.76471 0.7978118
11.76571 0.7912097499999999
11.76671 0.78463657
11.76771 0.7780899299999999
11.76871 0.77156797
11.76971 0.76507051
11.77071 0.7585991599999999
11.77171 0.75215651
11.77271 0.74574477
11.77371 0.73936461
11.77471 0.73301522
11.77571 0.7266948900000001
11.77671 0.7204022299999999
11.77771 0.7141369399999999
11.77871 0.7078999699999999
11.77971 0.70169265
11.78071 0.69551584
11.78171 0.6893692100000001
11.78271 0.68325135
11.78371 0.67716064
11.78471 0.6710961900000001
11.78571 0.66505861
11.78671 0.65904977
11.78771 0.65307179
11.78871 0.64712572
11.78971 0.6412108
11.79071 0.63532474
11.79171 0.6294650500000001
11.79271 0.62363031
11.79371 0.61782156
11.79471 0.61204196
11.79571 0.6062955099999999
11.79671 0.60058502
11.79771 0.5949105100000001
11.79871 0.58926912
11.79971 0.58365632
11.80071 0.5780681
11.80171 0.57250322
11.80271 0.56696399
11.80371 0.56145526
11.80471 0.55598211
11.80571 0.5505472
11.80671 0.54514944
11.80771 0.53978427
11.80871 0.53444598
11.80971 0.52913069
11.81071 0.52383835
11.81171 0.51857312
11.81271 0.51334123
11.81371 0.5081477099999999
11.81471 0.50299363
11.81571 0.49787507999999997
11.81671 0.49278461
11.81771 0.48771473
11.81871 0.48266142
11.81971 0.47762626999999996
11.82071 0.47261599
11.82171 0.46763928
11.82271 0.4627028
11.82371 0.45780804999999997
11.82471 0.45295083
11.82571 0.44812341
11.82671 0.44331853
11.82771 0.43853306999999997
11.82871 0.43376968
11.82971 0.42903544
11.83071 0.42433803999999997
11.83171 0.41968171
11.83271 0.41506458
11.83371 0.41047917
11.83471 0.40591563999999997
11.83571 0.40136668999999997
11.83671 0.39683104999999996
11.83771 0.39231451
11.83871 0.38782726
11.83971 0.38337933
11.84071 0.37897590000000003
11.84171 0.37461484
11.84271 0.37028778
11.84371 0.36598414
11.84471 0.36169605
11.84571 0.35742191
11.84671 0.35316681
11.84771 0.34893961
11.84871 0.34474812
11.84971 0.34059492999999996
11.85071 0.33647583
11.85171 0.33238175999999997
11.85271 0.32830334
11.85371 0.32423574
11.85471 0.32018148
11.85571 0.31614961999999996
11.85671 0.31215178
11.85771 0.30819676
11.85871 0.30428634
11.85971 0.30041432
11.86071 0.29656936
11.86171 0.29274005999999997
11.86271 0.28892008
11.86371 0.28511079
11.86471 0.28132014
11.86571 0.27755842999999997
11.86671 0.27383317
11.86771 0.27014522
11.86871 0.26648858999999997
11.86971 0.26285341
11.87071 0.25923108
11.87171 0.25561861999999996
11.87271 0.25202031
11.87371 0.24844569000000002
11.87471 0.24490475
11.87571 0.24140288999999998
11.87671 0.23793783
11.87771 0.23450026999999998
11.87871 0.23107792
11.87971 0.22766108
11.88071 0.22424704
11.88171 0.22084122
11.88271 0.21745457999999998
11.88371 0.21409852999999998
11.88471 0.21077967
11.88571 0.20749701999999998
11.88671 0.20424283999999998
11.88771 0.20100668
11.88871 0.19778064
11.88971 0.1945631
11.89071 0.19135928
11.89171 0.18817829
11.89271 0.18502815
11.89371 0.18191135
11.89471 0.17882301
11.89571 0.17575285999999998
11.89671 0.17268984
11.89771 0.1696273
11.89871 0.16656629
11.89971 0.16351511000000002
11.90071 0.16048558999999998
11.90171 0.15748758
11.90271 0.15452447
11.90371 0.15159171
11.90471 0.14867908
11.90571 0.14577552000000002
11.90671 0.14287417000000002
11.90771 0.13997531
11.90871 0.13708568
11.90971 0.13421468
11.91071 0.13136942999999998
11.91171 0.12855098
11.91271 0.12575375
11.91371 0.12296830999999998
11.91471 0.12018611000000001
11.91571 0.11740397
11.91671 0.11462589
11.91771 0.11186133
11.91871 0.10912074
11.91971 0.10641055
11.92071 0.10372999000000001
11.92171 0.1010712
11.92271 0.098422798
11.92371 0.09577499
11.92471 0.09312385200000001
11.92571 0.090472773
11.92671 0.087830401
11.92771 0.085206167
11.92871 0.082605623
11.92971 0.08002781
11.93071 0.077465945
11.93171 0.074911013
11.93271 0.072356354
11.93371 0.069801026
11.93471 0.067250244
11.93571 0.06471267
11.93671 0.062195951
11.93771 0.059702707
11.93871 0.05722901
11.93971 0.054766075
11.94071 0.052304345
11.94171 0.049837999
11.94271 0.047367619
11.94371 0.044899809
11.94471 0.042443917
11.94571 0.040007524999999995
11.94671 0.037592888
11.94771 0.035196001000000005
11.94871 0.032808684
11.94971 0.030422583000000003
11.95071 0.028033071
11.95171 0.025641146999999996
11.95271 0.02325246
11.95371 0.020874059
11.95471 0.018510544
11.95571 0.016161587
11.95671 0.013822043999999999
11.95771 0.011484547999999999
11.95871 0.0091432594
11.95971 0.0067968213
11.96071 0.004449072
11.96171 0.0021071479
11.96271 -0.00022205597
11.96371 -0.0025352911
11.96471 -0.0048345661
11.96571 -0.007126197999999999
11.96671 -0.0094178351
11.96771 -0.011714944
11.96871 -0.014018474999999999
11.96971 -0.016324803
11.97071 -0.018627851
11.97171 -0.020922247
11.97271 -0.02320589
11.97371 -0.025480695
11.97471 -0.027751236000000002
11.97571 -0.030022106
11.97671 -0.032295423
11.97771 -0.034569806
11.97871 -0.036841299
11.97971 -0.039105729000000006
11.98071 -0.041361232000000005
11.98171 -0.043609587
11.98271 -0.045855693
11.98371 -0.04810541
11.98471 -0.050362897999999996
11.98571 -0.052628764999999994
11.98671 -0.054899917
11.98771 -0.057171128
11.98871 -0.059437477999999995
11.98971 -0.061696389000000004
11.99071 -0.063948362
11.99171 -0.066196086
11.99271 -0.068442582
11.99371 -0.070689461
11.99471 -0.07293623099999999
11.99571 -0.075181009
11.99671 -0.077422196
11.99771 -0.079660048
11.99871 -0.081897294
11.99971 -0.084138289
12.00071 -0.086387148
12.00171 -0.088645803
12.00271 -0.09091296800000001
12.00371 -0.093184656
12.00471 -0.095455931
12.00571 -0.097723037
12.00671 -0.09998483600000001
12.00771 -0.10224285000000001
12.00871 -0.10450005000000001
12.00971 -0.10675893
12.01071 -0.1090202
12.01171 -0.1112827
12.01271 -0.11354449999999999
12.01371 -0.11580470999999999
12.01471 -0.11806480000000001
12.01571 -0.12032853
12.01671 -0.12260056000000001
12.01771 -0.12488418999999999
12.01871 -0.1271795
12.01971 -0.12948294000000002
12.02071 -0.13178859
12.02171 -0.13409066
12.02271 -0.13638595
12.02371 -0.13867515
12.02471 -0.14096221
12.02571 -0.14325223
12.02671 -0.14554883
12.02771 -0.14785248
12.02871 -0.15016064999999998
12.02971 -0.15246966
12.03071 -0.15477716
12.03171 -0.15708407
12.03271 -0.1593946
12.03371 -0.16171441
12.03471 -0.16404769
12.03571 -0.16639463
12.03671 -0.16875076
12.03771 -0.17110852000000001
12.03871 -0.17346047
12.03971 -0.17580268000000002
12.04071 -0.17813646
12.04171 -0.18046777
12.04271 -0.18280435
12.04371 -0.18515213
12.04471 -0.18751255
12.04571 -0.18988217
12.04671 -0.19225483
12.04771 -0.19462511
12.04871 -0.19699142000000003
12.04971 -0.19935698
12.05071 -0.20172822
12.05171 -0.20411138
12.05271 -0.20650891
12.05371 -0.20891768000000002
12.05471 -0.21132994
12.05571 -0.21373678000000002
12.05671 -0.21613226
12.05771 -0.21851636000000002
12.05871 -0.22089514
12.05971 -0.22327821
12.06071 -0.22567413000000003
12.06171 -0.22808657999999998
12.06271 -0.23051284000000002
12.06371 -0.23294526999999998
12.06471 -0.23537524999999998
12.06571 -0.23779753
12.06671 -0.2402127
12.06771 -0.24262681000000003
12.06871 -0.24504801
12.06971 -0.24748220999999998
12.07071 -0.2499297
12.07171 -0.2523846
12.07271 -0.25483752
12.07371 -0.25728014
12.07471 -0.25970943
12.07571 -0.26212928
12.07671 -0.26454907
12.07771 -0.26697924
12.07871 -0.26942638
12.07971 -0.27189012999999995
12.08071 -0.27436335
12.08171 -0.27683547000000003
12.08271 -0.27929761
12.08371 -0.28174655
12.08471 -0.28418614999999997
12.08571 -0.28662507000000004
12.08671 -0.28907225999999997
12.08771 -0.29153223
12.08871 -0.2940027
12.08971 -0.29647569
12.09071 -0.29894148
12.09171 -0.30139368
12.09271 -0.30383253
12.09371 -0.30626524
12.09471 -0.30870261
12.09571 -0.31115389
12.09671 -0.31362225
12.09771 -0.31610304
12.09871 -0.31858580000000003
12.09971 -0.32105905
12.10071 -0.32351543
12.10171 -0.32595495999999996
12.10271 -0.32838455
12.10371 -0.33081427999999996
12.10471 -0.3332522
12.10571 -0.33570023
12.10671 -0.33815322000000003
12.10771 -0.34060152
12.10871 -0.34303608999999996
12.10971 -0.34545315
12.11071 -0.34785641
12.11171 -0.35025547
12.11271 -0.35266129
12.11371 -0.35508082
12.11471 -0.35751350000000004
12.11571 -0.35995126
12.11671 -0.36238229
12.11771 -0.36479644
12.11871 -0.36718992
12.11971 -0.36956675
12.12071 -0.37193656999999997
12.12171 -0.37430956
12.12271 -0.37669132
12.12371 -0.37908009
12.12471 -0.38146761
12.12571 -0.38384324999999997
12.12671 -0.3861994
12.12771 -0.3885353
12.12871 -0.39085746
12.12971 -0.39317636
12.13071 -0.39550113000000003
12.13171 -0.39783488
12.13271 -0.40017296999999996
12.13371 -0.4025049
12.13471 -0.40481943000000004
12.13571 -0.40710997
12.13671 -0.4093776
12.13771 -0.41163065
12.13871 -0.41388036
12.13971 -0.41613546
12.14071 -0.41839797
12.14171 -0.42066225
12.14271 -0.42291787
12.14371 -0.42515495000000003
12.14471 -0.42736903
12.14571 -0.42956313
12.14671 -0.43174606
12.14771 -0.43392768
12.14871 -0.43611363999999997
12.14971 -0.43830223999999995
12.15071 -0.44048498
12.15171 -0.44265045000000003
12.15271 -0.44478998000000003
12.15371 -0.44690175000000004
12.15471 -0.44899177999999995
12.15571 -0.45107077
12.15671 -0.45314874
12.15771 -0.45523020000000003
12.15871 -0.45731179
12.15971 -0.45938408000000003
12.16071 -0.4614362
12.16171 -0.46346136000000004
12.16271 -0.46545998
12.16371 -0.46743936999999997
12.16471 -0.46940972
12.16571 -0.47137862999999997
12.16671 -0.47334721
12.16771 -0.47530914
12.16871 -0.47725379
12.16971 -0.47917152
12.17071 -0.48105856
12.17171 -0.48291892999999997
12.17271 -0.48476214999999995
12.17371 -0.48659858
12.17471 -0.48843399
12.17571 -0.49026646
12.17671 -0.49208733
12.17771 -0.49388539
12.17871 -0.49565247999999995
12.17971 -0.49738749000000004
12.18071 -0.49909675000000003
12.18171 -0.5007906799999999
12.18271 -0.50247838
12.18371 -0.50416267
12.18471 -0.50583868
12.18571 -0.50749611
12.18671 -0.50912444
12.18771 -0.5107182499999999
12.18871 -0.51227985
12.18971 -0.51381798
12.19071 -0.51534316
12.19171 -0.51686214
12.19271 -0.5183741000000001
12.19371 -0.51987087
12.19471 -0.52134083
12.19571 -0.52277492
12.19671 -0.52417121
12.19771 -0.52553592
12.19871 -0.52688047
12.19971 -0.52821566
12.20071 -0.52954615
12.20171 -0.53086793
12.20271 -0.53217034
12.20371 -0.53344127
12.20471 -0.53467327
12.20571 -0.5358671300000001
12.20671 -0.53703133
12.20771 -0.53817746
12.20871 -0.5393140000000001
12.20971 -0.5404415499999999
12.21071 -0.54155216
12.21171 -0.54263314
12.21271 -0.54367352
12.21371 -0.5446695300000001
12.21471 -0.54562683
12.21571 -0.5465578799999999
12.21671 -0.54747569
12.21771 -0.54838727
12.21871 -0.5492898199999999
12.21971 -0.55017201
12.22071 -0.5510194700000001
12.22171 -0.55182185
12.22271 -0.5525779
12.22371 -0.55329613
12.22471 -0.5539902999999999
12.22571 -0.5546721600000001
12.22671 -0.55534537
12.22771 -0.55600321
12.22871 -0.55663185
12.22971 -0.5572171
12.23071 -0.55775172
12.23171 -0.55823922
12.23271 -0.5586922599999999
12.23371 -0.55912649
12.23471 -0.55955243
12.23571 -0.55997013
12.23671 -0.5603685500000001
12.23771 -0.56073102
12.23871 -0.56104325
12.23971 -0.56130043
12.24071 -0.5615097
12.24171 -0.5616866100000001
12.24271 -0.5618472600000001
12.24371 -0.56200027
12.24471 -0.56214225
12.24571 -0.56225928
12.24671 -0.56233369
12.24771 -0.5623529700000001
12.24871 -0.56231613
12.24971 -0.56223413
12.25071 -0.56212465
12.25171 -0.56200312
12.25271 -0.56187478
12.25371 -0.56173182
12.25471 -0.56155692
12.25571 -0.56133168
12.25671 -0.5610457600000001
12.25771 -0.56070215
12.25871 -0.56031598
12.25971 -0.55990713
12.26071 -0.5594905
12.26171 -0.55906861
12.26271 -0.55863019
12.26371 -0.55815554
12.26471 -0.55762618
12.26571 -0.5570339
12.26671 -0.55638491
12.26771 -0.55569662
12.26871 -0.554989
12.26971 -0.5542744
12.27071 -0.55355132
12.27171 -0.55280472
12.27271 -0.55201333
12.27371 -0.5511600999999999
12.27471 -0.5502407
12.27571 -0.54926584
12.27671 -0.54825651
12.27771 -0.54723355
12.27871 -0.5462075599999999
12.27971 -0.5451736500000001
12.28071 -0.54411376
12.28171 -0.5430053
12.28271 -0.5418323
12.28371 -0.54059317
12.28471 -0.53930157
12.28571 -0.53797951
12.28671 -0.5366465100000001
12.28771 -0.53530992
12.28871 -0.53396104
12.28971 -0.5325791
12.29071 -0.53114146
12.29171 -0.5296345800000001
12.29271 -0.52806092
12.29371 -0.52643772
12.29471 -0.52478891
12.29571 -0.52313325
12.29671 -0.52147526
12.29771 -0.51980289
12.29871 -0.51809321
12.29971 -0.5163237
12.30071 -0.51448331
12.30171 -0.51257787
12.30271 -0.51062736
12.30371 -0.50865612
12.30471 -0.5066811099999999
12.30571 -0.50470335
12.30671 -0.50270748
12.30771 -0.500669
12.30871 -0.49856636
12.30971 -0.49639149
12.31071 -0.49415389000000004
12.31171 -0.49187616
12.31271 -0.48958301
12.31371 -0.48728933999999996
12.31471 -0.48499294000000004
12.31571 -0.48267548000000005
12.31671 -0.48031141000000005
12.31771 -0.47788047
12.31871 -0.47537767999999997
12.31971 -0.47281566
12.32071 -0.47021867000000006
12.32171 -0.46761073000000003
12.32271 -0.46500381999999996
12.32371 -0.46239207
12.32471 -0.45975442000000005
12.32571 -0.45706490000000005
12.32671 -0.45430543999999995
12.32771 -0.45147468
12.32871 -0.44858893000000005
12.32971 -0.44567427000000004
12.33071 -0.44275392
12.33171 -0.43983720000000004
12.33271 -0.43691475999999996
12.33371 -0.4339633
12.33471 -0.43095690000000003
12.33571 -0.42787963
12.33671 -0.42473347999999994
12.33771 -0.42153732
12.33871 -0.41831774
12.33971 -0.4150962
12.34071 -0.41187853
12.34171 -0.4086521
12.34271 -0.40539228
12.34371 -0.40207454000000004
12.34471 -0.39868661999999994
12.34571 -0.39523466999999995
12.34671 -0.39174058
12.34771 -0.38823124
12.34871 -0.38472568
12.34971 -0.38122563
12.35071 -0.37771473
12.35171 -0.37416639
12.35271 -0.37055667
12.35371 -0.36687579
12.35471 -0.36313278
12.35571 -0.35935109000000004
12.35671 -0.35555705
12.35771 -0.3517671
12.35871 -0.34798007000000003
12.35971 -0.34417794
12.36071 -0.34033512
12.36171 -0.3364312
12.36271 -0.33246127000000003
12.36371 -0.32843857000000004
12.36471 -0.32438803
12.36571 -0.32033445
12.36671 -0.31629028
12.36771 -0.31224964
12.36871 -0.30819125999999997
12.36971 -0.30408876
12.37071 -0.29992352
12.37171 -0.29569366
12.37271 -0.29141491
12.37371 -0.28711276
12.37471 -0.28281035
12.37571 -0.27851723
12.37671 -0.27422523
12.37771 -0.2699127
12.37871 -0.26555556999999996
12.37971 -0.26113924
12.38071 -0.25666577
12.38171 -0.25215282
12.38271 -0.24762490999999998
12.38371 -0.2431015
12.38471 -0.23858747
12.38571 -0.23407086000000002
12.38671 -0.22952904
12.38771 -0.22494001
12.38871 -0.22029332
12.38971 -0.21559530999999998
12.39071 -0.21086626
12.39171 -0.20613060000000002
12.39271 -0.20140542
12.39371 -0.19669256000000002
12.39471 -0.19197816
12.39571 -0.18723982
12.39671 -0.18245767999999998
12.39771 -0.17762401
12.39871 -0.1727466
12.39971 -0.16784467
12.40071 -0.16293909
12.40171 -0.15804224
12.40271 -0.15315203
12.40371 -0.14825338999999998
12.40471 -0.14332606
12.40571 -0.13835499
12.40671 -0.13333793000000002
12.40771 -0.1282868
12.40871 -0.12322203
12.40971 -0.11816299999999999
12.41071 -0.11311881
12.41171 -0.10808437
12.41271 -0.10304323000000001
12.41371 -0.09797581000000001
12.41471 -0.092868827
12.41571 -0.087721425
12.41671 -0.082545227
12.41771 -0.077358255
12.41871 -0.072176132
12.41971 -0.06700466
12.42071 -0.06183757200000001
12.42171 -0.056660239
12.42271 -0.051457604000000004
12.42371 -0.046221854
12.42471 -0.040956555
12.42571 -0.035674965999999995
12.42671 -0.030393625
12.42771 -0.0251244
12.42871 -0.019869034
12.42971 -0.014618646
12.43071 -0.0093582792
12.43171 -0.004074358
12.43271 0.0012387432000000001
12.43371 0.0065762724
12.43471 0.011925492000000001
12.43571 0.017272017
12.43671 0.022606526999999998
12.43771 0.027928824
12.43871 0.033247221
12.43971 0.038573839
12.44071 0.043918286
12.44171 0.049282849000000004
12.44271 0.054661499
12.44371 0.060043024
12.44471 0.06541656300000001
12.44571 0.07077679599999999
12.44671 0.076126185
12.44771 0.081473141
12.44871 0.086827495
12.44971 0.092195265
12.45071 0.097575522
12.45171 0.10296067
12.45271 0.1083401
12.45371 0.11370521
12.45471 0.11905322
12.45571 0.12438822000000001
12.45671 0.12971869
12.45771 0.13505332
12.45871 0.14039683
12.45971 0.14574811000000001
12.46071 0.15110117
12.46171 0.15644840000000002
12.46271 0.16178427
12.46371 0.16710761000000002
12.46471 0.17242144
12.46571 0.17773067
12.46671 0.18303875
12.46771 0.18834539
12.46871 0.19364613
12.46971 0.19893437
12.47071 0.20420449000000002
12.47171 0.20945449000000002
12.47271 0.2146869
12.47371 0.21990738
12.47471 0.22512206
12.47571 0.23033469999999998
12.47671 0.23554496000000003
12.47771 0.24074907
12.47871 0.24594173
12.47971 0.2511187
12.48071 0.25627839
12.48171 0.26142182999999997
12.48271 0.26655111000000004
12.48371 0.27166738
12.48471 0.27676949
12.48571 0.28185406999999996
12.48671 0.28691704
12.48771 0.29195587
12.48871 0.2969712
12.48971 0.30196686
12.49071 0.3069482
12.49171 0.31191965
12.49271 0.31688246
12.49371 0.32183412
12.49471 0.32676938
12.49571 0.33168269
12.49671 0.33657043
12.49771 0.34143219
12.49871 0.34626998999999997
12.49971 0.35108647
12.50071 0.35588255
12.50171 0.36065630000000004
12.50271 0.36540355
12.50371 0.37012002
12.50471 0.37480397
12.50571 0.3794577
12.50671 0.38408718999999997
12.50771 0.38869961
12.50871 0.39329993999999996
12.50971 0.39788848
12.51071 0.40245997
12.51171 0.40700585
12.51271 0.41151750000000004
12.51371 0.41598994
12.51471 0.42042349999999995
12.51571 0.42482293
12.51671 0.42919437
12.51771 0.43354183
12.51871 0.43786471
12.51971 0.44215786999999995
12.52071 0.44641467
12.52171 0.45063063000000003
12.52271 0.4548064
12.52371 0.45894841000000003
12.52471 0.46306606
12.52571 0.46716733
12.52671 0.47125429999999996
12.52771 0.47532152
12.52871 0.4793576
12.52971 0.48334965999999996
12.53071 0.48728911
12.53171 0.49117496
12.53271 0.49501401
12.53371 0.49881726000000004
12.53471 0.5025941899999999
12.53571 0.50634816
12.53671 0.51007494
12.53771 0.5137649400000001
12.53871 0.51740855
12.53971 0.52100141
12.54071 0.524547
12.54171 0.52805534
12.54271 0.53153792
12.54371 0.5350017
12.54471 0.53844466
12.54571 0.54185572
12.54671 0.5452191900000001
12.54771 0.54852185
12.54871 0.55175875
12.54971 0.55493573
12.55071 0.5580666
12.55171 0.5611666900000001
12.55271 0.56424551
12.55371 0.56730239
12.55471 0.57032676
12.55571 0.57330374
12.55671 0.57622129
12.55771 0.5790764
12.55871 0.58187628
12.55971 0.58463472
12.56071 0.58736466
12.56171 0.59007108
12.56271 0.5927477999999999
12.56371 0.59537962
12.56471 0.59794947
12.56571 0.60044662
12.56671 0.60287216
12.56771 0.60523874
12.56871 0.60756495
12.56971 0.60986648
12.57071 0.6121484100000001
12.57171 0.6144029599999999
12.57271 0.6166127
12.57371 0.61875898
12.57471 0.62083076
12.57571 0.62282956
12.57671 0.62476853
12.57771 0.62666554
12.57871 0.6285341
12.57971 0.6303763
12.58071 0.63218172
12.58171 0.6339325100000001
12.58271 0.6356122399999999
12.58371 0.6372144
12.58471 0.638746
12.58571 0.6402244300000001
12.58671 0.64166915
12.58771 0.64309193
12.58871 0.64449096
12.58971 0.64585125
12.59071 0.6471511400000001
12.59171 0.64837276
12.59271 0.64951009
12.59371 0.6505717999999999
12.59471 0.65157688
12.59571 0.65254522
12.59671 0.65348814
12.59771 0.6544028399999999
12.59871 0.65527423
12.59971 0.65608257
12.60071 0.65681338
12.60171 0.65746489
12.60271 0.65804883
12.60371 0.65858448
12.60471 0.65908907
12.60571 0.65956879
12.60671 0.6600155
12.60771 0.66040987
12.60871 0.66073085
12.60971 0.66096541
12.61071 0.6611149799999999
12.61171 0.66119465
12.61271 0.66122618
12.61371 0.66122753
12.61471 0.66120448
12.61571 0.6611480399999999
12.61671 0.66103935
12.61771 0.6608588200000001
12.61871 0.66059581
12.61971 0.6602536
12.62071 0.65984768
12.62171 0.65939766
12.62271 0.65891761
12.62371 0.65840883
12.62471 0.6578591699999999
12.62571 0.65724873
12.62671 0.65655988
12.62771 0.65578567
12.62871 0.65493337
12.62971 0.6540210000000001
12.63071 0.65306854
12.63171 0.65208836
12.63271 0.6510793699999999
12.63371 0.65002735
12.63471 0.64891195
12.63571 0.64771641
12.63671 0.6464357
12.63771 0.6450784900000001
12.63871 0.64366297
12.63971 0.64220787
12.64071 0.64072357
12.64171 0.63920734
12.64271 0.637645
12.64371 0.63601821
12.64471 0.6343137000000001
12.64571 0.63252971
12.64671 0.63067675
12.64771 0.62877238
12.64871 0.62683243
12.64971 0.6248632
12.65071 0.6228582
12.65171 0.62080128
12.65271 0.61867437
12.65371 0.61646621
12.65471 0.61417781
12.65571 0.61182189
12.65671 0.60941703
12.65771 0.60697878
12.65871 0.6045127299999999
12.65971 0.60201222
12.66071 0.59946193
12.66171 0.59684562
12.66271 0.59415405
12.66371 0.59138909
12.66471 0.58856257
12.66571 0.58569019
12.66671 0.5827835800000001
12.66771 0.5798445999999999
12.66871 0.57686446
12.66971 0.57382816
12.67071 0.57072192
12.67171 0.56754015
12.67271 0.56428821
12.67371 0.56098024
12.67471 0.5576325099999999
12.67571 0.5542559100000001
12.67671 0.55085109
12.67771 0.54740845
12.67871 0.54391311
12.67971 0.54035196
12.68071 0.53671999
12.68171 0.53302231
12.68271 0.5292715499999999
12.68371 0.5254813500000001
12.68471 0.52165999
12.68571 0.51780641
12.68671 0.51391106
12.68771 0.50996104
12.68871 0.50594648
12.68971 0.50186547
12.69071 0.49772528
12.69171 0.49353866
12.69271 0.48931781
12.69371 0.48506851
12.69471 0.4807875
12.69571 0.4764643
12.69671 0.47208634
12.69771 0.46764524
12.69871 0.46314071
12.69971 0.45858095000000004
12.70071 0.45397872999999994
12.70171 0.4493454
12.70271 0.44468599
12.70371 0.43999711
12.70471 0.4352693
12.70571 0.43049175
12.70671 0.42565786
12.70771 0.42076828
12.70871 0.41583041000000004
12.70971 0.41085449
12.71071 0.40584844999999997
12.71171 0.40081399
12.71271 0.39574583
12.71371 0.39063459
12.71471 0.38547146000000004
12.71571 0.38025284
12.71671 0.37498233999999997
12.71771 0.36966936
12.71871 0.36432487
12.71971 0.35895656
12.72071 0.35356572
12.72171 0.348147
12.72271 0.34269164
12.72371 0.33719179
12.72471 0.33164435999999997
12.72571 0.32605242
12.72671 0.32042325
12.72771 0.3147647
12.72871 0.30908125999999997
12.72971 0.30337197
12.73071 0.29763132
12.73171 0.29185228
12.73271 0.28603016000000003
12.73371 0.28016521
12.73471 0.27426272
12.73571 0.26833068000000004
12.73671 0.26237613000000004
12.73771 0.25640205
12.73871 0.25040624
12.73971 0.24438276999999997
12.74071 0.23832519000000002
12.74171 0.23222986999999998
12.74271 0.22609772
12.74371 0.21993357
12.74471 0.21374393000000003
12.74571 0.20753373
12.74671 0.20130428
12.74771 0.19505295
12.74871 0.18877506000000002
12.74971 0.18246652
12.75071 0.1761262
12.75171 0.1697565
12.75271 0.16336222
12.75371 0.15694819000000002
12.75471 0.1505169
12.75571 0.14406749
12.75671 0.13759661
12.75771 0.13110044
12.75871 0.12457690999999999
12.75971 0.11802705
12.76071 0.11145466999999999
12.76171 0.10486469
12.76271 0.09826085300000001
12.76371 0.091644237
12.76471 0.085013063
12.76571 0.078364013
12.76671 0.07169418400000001
12.76771 0.065002742
12.76871 0.058291346
12.76971 0.051563233
12.77071 0.044821543
12.77171 0.038067749
12.77271 0.031301219
12.77371 0.024519939
12.77471 0.017722085000000002
12.77571 0.010907622
12.77671 0.004078868
12.77771 -0.0027602338
12.77871 -0.0096057702
12.77971 -0.016455595
12.78071 -0.023310285
12.78171 -0.030172697999999998
12.78271 -0.037046347
12.78371 -0.043933547999999996
12.78471 -0.050834136
12.78571 -0.057745527000000005
12.78671 -0.06466396199999999
12.78771 -0.071586255
12.78871 -0.078511285
12.78971 -0.085440109
12.79071 -0.092374912
12.79171 -0.09931719400000001
12.79271 -0.10626633
12.79371 -0.11321930999999999
12.79471 -0.12017186
12.79571 -0.12712028
12.79671 -0.13406342999999998
12.79771 -0.14100332000000002
12.79871 -0.1479443
12.79971 -0.15489092999999998
12.80071 -0.16184567
12.80171 -0.16880749
12.80271 -0.17577215000000002
12.80371 -0.18273393
12.80471 -0.18968796
12.80571 -0.19663223000000002
12.80671 -0.20356787999999998
12.80771 -0.21049812999999998
12.80871 -0.21742596000000003
12.80971 -0.22435229999999998
12.81071 -0.23127516999999997
12.81171 -0.23819073000000002
12.81271 -0.24509528
12.81371 -0.25198748
12.81471 -0.25886939999999997
12.81571 -0.26574575
12.81671 -0.27262166
12.81771 -0.27950001
12.81871 -0.28637967
12.81971 -0.29325529
12.82071 -0.30011926
12.82171 -0.30696450000000003
12.82271 -0.31378702
12.82371 -0.32058696
12.82471 -0.32736787
12.82571 -0.33413451
12.82671 -0.34089026
12.82771 -0.34763544999999996
12.82871 -0.35436766000000003
12.82971 -0.36108325999999996
12.83071 -0.36777977
12.83171 -0.37445759
12.83271 -0.38112008
12.83371 -0.38777196
12.83471 -0.39441679
12.83571 -0.40105460000000004
12.83671 -0.40768129
12.83771 -0.41428977
12.83871 -0.4208724
12.83971 -0.42742388
12.84071 -0.43394305
12.84171 -0.44043283000000005
12.84271 -0.44689849000000004
12.84371 -0.45334510999999994
12.84471 -0.45977505
12.84571 -0.46618739000000003
12.84671 -0.47257868999999997
12.84771 -0.47894497
12.84871 -0.48528397
12.84971 -0.49159614999999995
12.85071 -0.49788435
12.85171 -0.50415192
12.85271 -0.51040072
12.85371 -0.51662968
12.85471 -0.52283467
12.85571 -0.52901008
12.85671 -0.53515113
12.85771 -0.54125567
12.85871 -0.54732519
12.85971 -0.5533638399999999
12.86071 -0.5593764099999999
12.86171 -0.56536607
12.86271 -0.5713330600000001
12.86371 -0.57727448
12.86471 -0.5831854
12.86571 -0.5890612
12.86671 -0.59489929
12.86771 -0.60069971
12.86871 -0.60646464
12.86971 -0.61219698
12.87071 -0.61789858
12.87171 -0.62356936
12.87271 -0.62920726
12.87371 -0.63480949
12.87471 -0.64037386
12.87571 -0.6459000500000001
12.87671 -0.65138969
12.87771 -0.65684556
12.87871 -0.66227019
12.87971 -0.6676643200000001
12.88071 -0.67302631
12.88171 -0.6783525
12.88271 -0.68363855
12.88371 -0.68888064
12.88471 -0.6940769999999999
12.88571 -0.69922809
12.88671 -0.7043364
12.88771 -0.70940517
12.88871 -0.71443701
12.88971 -0.71943323
12.89071 -0.72439336
12.89171 -0.72931591
12.89271 -0.7341990199999999
12.89371 -0.73904125
12.89471 -0.74384185
12.89571 -0.74860067
12.89671 -0.75331763
12.89771 -0.75799222
12.89871 -0.7626230399999999
12.89971 -0.76720808
12.90071 -0.77174506
12.90171 -0.77623231
12.90271 -0.78066941
12.90371 -0.7850575300000001
12.90471 -0.78939926
12.90571 -0.79369769
12.90671 -0.7979556000000001
12.90771 -0.80217468
12.90871 -0.8063548199999999
12.90971 -0.81049427
12.91071 -0.81459042
12.91171 -0.8186401799999999
12.91271 -0.82264086
12.91371 -0.8265908799999999
12.91471 -0.83048958
12.91571 -0.8343374400000001
12.91671 -0.8381351800000001
12.91771 -0.84188357
12.91871 -0.84558288
12.91971 -0.8492330100000001
12.92071 -0.8528336
12.92171 -0.8563845400000001
12.92271 -0.8598863099999999
12.92371 -0.8633401199999999
12.92471 -0.86674727
12.92571 -0.87010898
12.92671 -0.87342523
12.92771 -0.87669445
12.92871 -0.8799139399999999
12.92971 -0.88308025
12.93071 -0.8861905
12.93171 -0.8892431900000001
12.93271 -0.89223897
12.93371 -0.8951806499999999
12.93471 -0.8980721199999999
12.93571 -0.9009171300000001
12.93671 -0.9037176100000001
12.93771 -0.9064734
12.93871 -0.9091819600000001
12.93971 -0.91183996
12.94071 -0.9144444899999999
12.94171 -0.9169945500000001
12.94271 -0.9194909600000001
12.94371 -0.92193568
12.94471 -0.92433076
12.94571 -0.92667639
12.94671 -0.9289703300000001
12.94771 -0.93120886
12.94871 -0.9333879700000001
12.94971 -0.93550598
12.95071 -0.9375641100000001
12.95171 -0.93956692
12.95271 -0.9415205600000001
12.95371 -0.94343051
12.95471 -0.9452989300000001
12.95571 -0.94712358
12.95671 -0.94889887
12.95771 -0.95061781
12.95871 -0.95227547
12.95971 -0.9538710100000001
12.96071 -0.9554079700000001
12.96171 -0.95689269
12.96271 -0.95833093
12.96371 -0.95972512
12.96471 -0.96107293
12.96571 -0.9623681199999999
12.96671 -0.9636040800000001
12.96771 -0.9647769900000001
12.96871 -0.96588796
12.96971 -0.9669432400000001
12.97071 -0.96795093
12.97171 -0.9689174599999999
12.97271 -0.96984394
12.97371 -0.9707255300000001
12.97471 -0.9715530099999999
12.97571 -0.97231725
12.97671 -0.9730136
12.97771 -0.9736442
12.97871 -0.9742178
12.97971 -0.9747454900000001
12.98071 -0.97523574
12.98171 -0.9756905
12.98271 -0.97610392
12.98371 -0.9764652699999999
12.98471 -0.97676422
12.98571 -0.97699566
12.98671 -0.9771623599999999
12.98771 -0.9772735600000001
12.98871 -0.97734053
12.98971 -0.9773706999999999
12.99071 -0.977364
12.99171 -0.97731277
12.99271 -0.9772052099999999
12.99371 -0.97703189
12.99471 -0.9767903899999999
12.99571 -0.97648744
12.99671 -0.9761361399999999
12.99771 -0.9757500100000001
12.99871 -0.9753365999999999
12.99971 -0.97489329
13.00071 -0.97440844
13.00171 -0.9738664100000001
13.00271 -0.97325491
13.00371 -0.97257057
13.00471 -0.97182086
13.00571 -0.97102001
13.00671 -0.97018266
13.00771 -0.9693166200000001
13.00871 -0.9684193900000001
13.00971 -0.96747959
13.01071 -0.9664830799999999
13.01171 -0.9654205299999999
13.01271 -0.9642921400000001
13.01371 -0.96310871
13.01471 -0.96188625
13.01571 -0.9606383700000001
13.01671 -0.95936935
13.01771 -0.9580715599999999
13.01871 -0.95672868
13.01971 -0.95532341
13.02071 -0.9538454
13.02171 -0.95229689
13.02271 -0.95069157
13.02371 -0.9490484400000001
13.02471 -0.94738295
13.02571 -0.94569987
13.02671 -0.9439913600000001
13.02771 -0.9422408400000001
13.02871 -0.9404316500000001
13.02971 -0.93855495
13.03071 -0.93661435
13.03171 -0.93462393
13.03271 -0.93260128
13.03371 -0.93055889
13.03471 -0.92849741
13.03571 -0.92640547
13.03671 -0.92426529
13.03771 -0.9220615
13.03871 -0.91978917
13.03971 -0.91745686
13.04071 -0.9150832899999999
13.04171 -0.91268867
13.04271 -0.9102853
13.04371 -0.90787178
13.04471 -0.9054335800000001
13.04571 -0.90294983
13.04671 -0.90040341
13.04771 -0.89778872
13.04871 -0.89511406
13.04971 -0.8923975799999999
13.05071 -0.88965828
13.05171 -0.8869069599999999
13.05271 -0.88414112
13.05371 -0.88134706
13.05471 -0.8785069
13.05571 -0.87560816
13.05671 -0.87265074
13.05771 -0.8696476
13.05871 -0.8666186600000001
13.05971 -0.8635815200000001
13.06071 -0.8605429
13.06171 -0.8574946800000001
13.06271 -0.8544176800000001
13.06371 -0.85129058
13.06471 -0.8480995
13.06571 -0.8448448000000001
13.06671 -0.8415406599999999
13.06771 -0.8382087599999999
13.06871 -0.8348678199999999
13.06971 -0.83152549
13.07071 -0.8281752499999999
13.07171 -0.8248004099999999
13.07271 -0.82138302
13.07371 -0.817913
13.07471 -0.81439363
13.07571 -0.81083979
13.07671 -0.8072705
13.07771 -0.8036996200000001
13.07871 -0.80012856
13.07971 -0.7965452
13.08071 -0.79292962
13.08171 -0.78926347
13.08271 -0.78553921
13.08371 -0.7817639
13.08471 -0.77795638
13.08571 -0.77413889
13.08671 -0.77032708
13.08771 -0.7665230399999999
13.08871 -0.7627151000000001
13.08971 -0.75888378
13.09071 -0.7550114299999999
13.09171 -0.75109079
13.09271 -0.74712816
13.09371 -0.74313986
13.09471 -0.7391440699999999
13.09571 -0.7351516300000001
13.09671 -0.7311607200000001
13.09771 -0.72715809
13.09871 -0.72312551
13.09971 -0.7190495699999999
13.10071 -0.71492856
13.10171 -0.71077417
13.10271 -0.70660631
13.10371 -0.70244418
13.10471 -0.69829728
13.10571 -0.69416119
13.10671 -0.6900196
13.10771 -0.6858520699999999
13.10871 -0.68164365
13.10971 -0.67739156
13.11071 -0.6731060799999999
13.11171 -0.66880547
13.11271 -0.6645069
13.11371 -0.66021876
13.11471 -0.6559370099999999
13.11571 -0.6516479900000001
13.11671 -0.64733615
13.11771 -0.64299228
13.11871 -0.63861874
13.11971 -0.63422876
13.12071 -0.62984033
13.12171 -0.62546725
13.12271 -0.62111234
13.12371 -0.61676577
13.12471 -0.6124094099999999
13.12571 -0.6080253
13.12671 -0.60360371
13.12771 -0.59914794
13.12871 -0.59467251
13.12971 -0.59019635
13.13071 -0.58573433
13.13171 -0.58129085
13.13271 -0.57685873
13.13371 -0.5724239600000001
13.13471 -0.56797322
13.13571 -0.56350091
13.13671 -0.55901208
13.13771 -0.5545198
13.13871 -0.5500381799999999
13.13971 -0.54557533
13.14071 -0.54112868
13.14171 -0.53668614
13.14271 -0.53223153
13.14371 -0.52775275
13.14471 -0.52324734
13.14571 -0.51872418
13.14671 -0.51419949
13.14771 -0.50968961
13.14871 -0.50520399
13.14971 -0.5007413700000001
13.15071 -0.49629150999999994
13.15171 -0.49184086000000005
13.15271 -0.48737926000000004
13.15371 -0.48290505
13.15471 -0.47842516
13.15571 -0.47395121999999995
13.15671 -0.46949335
13.15771 -0.46505481
13.15871 -0.46063028
13.15971 -0.45620892
13.16071 -0.45177997000000003
13.16171 -0.44733854
13.16271 -0.44288854
13.16371 -0.43844115
13.16471 -0.43400982
13.16571 -0.42960415999999996
13.16671 -0.42522582000000003
13.16771 -0.42086802
13.16871 -0.41651931
13.16971 -0.41216901000000006
13.17071 -0.40781219
13.17171 -0.40345141
13.17271 -0.39909473000000006
13.17371 -0.39475127
13.17471 -0.39042656
13.17571 -0.38612009999999997
13.17671 -0.38182638
13.17771 -0.37753843
13.17871 -0.37325225
13.17971 -0.36896942
13.18071 -0.36469684
13.18171 -0.36044347
13.18271 -0.35621601
13.18371 -0.35201567
13.18471 -0.34783762
13.18571 -0.34367342
13.18671 -0.33951508999999996
13.18771 -0.33535876000000003
13.18871 -0.33120618
13.18971 -0.3270634
13.19071 -0.32293742999999997
13.19171 -0.31883286
13.19271 -0.31475001
13.19371 -0.31068565
13.19471 -0.30663558
13.19571 -0.30259769
13.19671 -0.29857359
13.19771 -0.29456797
13.19871 -0.2905861
13.19971 -0.28663069999999996
13.20071 -0.28270008
13.20171 -0.27878867
13.20271 -0.27488959
13.20371 -0.27099810999999996
13.20471 -0.26711407
13.20571 -0.26324203
13.20671 -0.25938908
13.20771 -0.25556139
13.20871 -0.25176138
13.20971 -0.24798706
13.21071 -0.24423366
13.21171 -0.24049692
13.21271 -0.23677591
13.21371 -0.23307397
13.21471 -0.22939707
13.21571 -0.22575033000000003
13.21671 -0.22213485
13.21771 -0.21854639000000003
13.21871 -0.21497692999999998
13.21971 -0.21141856
13.22071 -0.20786759000000002
13.22171 -0.20432688999999998
13.22271 -0.20080496999999997
13.22371 -0.19731219
13.22471 -0.19385595
13.22571 -0.19043712000000002
13.22671 -0.18704975
13.22771 -0.18368417
13.22871 -0.18033201
13.22971 -0.17699061
13.23071 -0.17366435
13.23171 -0.17036239
13.23271 -0.16709367
13.23371 -0.16386192
13.23471 -0.16066327
13.23571 -0.15748789
13.23671 -0.15432500999999998
13.23771 -0.15116879
13.23871 -0.14802216999999998
13.23971 -0.14489632
13.24071 -0.14180589999999998
13.24171 -0.13876233000000002
13.24271 -0.13576812
13.24371 -0.13281548
13.24471 -0.12988971000000002
13.24571 -0.12697608
13.24671 -0.12406672
13.24771 -0.12116418999999999
13.24871 -0.1182799
13.24971 -0.11542806
13.25071 -0.11261831
13.25171 -0.10985063
13.25271 -0.10711525000000001
13.25371 -0.10439768999999999
13.25471 -0.10168651000000001
13.25571 -0.098979927
13.25671 -0.096287642
13.25771 -0.09362699299999999
13.25871 -0.091014965
13.25971 -0.08845995799999999
13.26071 -0.08595739499999999
13.26171 -0.083491515
13.26271 -0.081042538
13.26371 -0.078595948
13.26471 -0.07614929899999999
13.26571 -0.073713181
13.26671 -0.071305851
13.26771 -0.068944087
13.26871 -0.066634745
13.26971 -0.06437124100000001
13.27071 -0.062136760000000006
13.27171 -0.059912662
13.27271 -0.057688029
13.27371 -0.055465492000000005
13.27471 -0.053260411
13.27571 -0.05109364300000001
13.27671 -0.04898137400000001
13.27771 -0.046927034
13.27871 -0.044919268
13.27971 -0.042937178
13.28071 -0.040960361
13.28171 -0.038978859
13.28271 -0.036998183000000004
13.28371 -0.035036803
13.28471 -0.033117281
13.28571 -0.031255273
13.28671 -0.029451705999999998
13.28771 -0.027692117
13.28871 -0.025953524
13.28971 -0.024215481
13.29071 -0.022470039
13.29171 -0.020725655
13.29271 -0.019003115
13.29371 -0.017325417
13.29471 -0.015706413
13.29571 -0.014143989999999999
13.29671 -0.012620943
13.29771 -0.011113408
13.29871 -0.0096026277
13.29971 -0.008084334
13.30071 -0.0065711021
13.30171 -0.0050863971
13.30271 -0.0036531103000000003
13.30371 -0.0022821931
13.30471 -0.00096690228
13.30571 0.00031435654
13.30671 0.0015879028000000002
13.30771 0.0028722538
13.30871 0.004169171399999999
13.30971 0.0054627777
13.31071 0.006727142300000001
13.31171 0.0079387733
13.31271 0.009087933000000001
13.31371 0.010183296
13.31471 0.011247643
13.31571 0.012306626999999999
13.31671 0.013376204999999999
13.31771 0.014454744999999998
13.31871 0.015523867000000002
13.31971 0.016557501
13.32071 0.017534861
13.32171 0.018450954999999998
13.32271 0.019319437999999998
13.32371 0.020166329
13.32471 0.021017477
13.32571 0.021885995000000002
13.32671 0.02276577
13.32771 0.023634188
13.32871 0.024462873
13.32971 0.025231487
13.33071 0.025937636
13.33171 0.026598209
13.33271 0.027241348
13.33371 0.027893094000000004
13.33471 0.028564982
13.33571 0.029248738000000003
13.33671 0.029920589
13.33771 0.030553073
13.33871 0.031128622
13.33971 0.031648180000000005
13.34071 0.032130652
13.34171 0.03260345
13.34271 0.033088808
13.34371 0.033592555
13.34471 0.034100926000000004
13.34571 0.034587049999999994
13.34671 0.035024091
13.34771 0.035398503
13.34871 0.0357171
13.34971 0.036004241
13.35071 0.036290602
13.35171 0.036598754
13.35271 0.036932688
13.35371 0.037276253
13.35471 0.037601212
13.35571 0.037881056999999996
13.35671 0.03810378
13.35771 0.038277419
13.35871 0.038425755
13.35971 0.038576285999999994
13.36071 0.038746503
13.36171 0.038935226999999996
13.36271 0.039123246
13.36371 0.039282974
13.36471 0.039392319999999995
13.36571 0.03944601
13.36671 0.039458665
13.36771 0.039458047999999996
13.36871 0.039471927
13.36971 0.039514704
13.37071 0.03958047
13.37171 0.039645896
13.37271 0.039681487
13.37371 0.039665692
13.37471 0.039595179
13.37571 0.039486191
13.37671 0.039366425999999996
13.37771 0.039261568000000004
13.37871 0.039183086
13.37971 0.039123066000000005
13.38071 0.039058775000000004
13.38171 0.03896438
13.38271 0.038823966
13.38371 0.038639642
13.38471 0.038430476000000005
13.38571 0.038222974
13.38671 0.038037944
13.38771 0.037880017999999994
13.38871 0.03773522
13.38971 0.03757778
13.39071 0.037382639
13.39171 0.037137751000000004
13.39271 0.036850088999999996
13.39371 0.036542476
13.39471 0.036242802
13.39571 0.035970984
13.39671 0.035729998
13.39771 0.035505063999999996
13.39871 0.035271456
13.39971 0.03500678
13.40071 0.034701725
13.40171 0.03436417
13.40271 0.034014561
13.40371 0.033675364
13.40471 0.033359564
13.40571 0.033064207
13.40671 0.032772089000000004
13.40771 0.03246055
13.40871 0.032113158
13.40971 0.031728327
13.41071 0.031320669
13.41171 0.030914408999999997
13.41271 0.030532056999999998
13.41371 0.030183993
13.41471 0.029863833
13.41571 0.029551808
13.41671 0.029224312
13.41771 0.028865057
13.41871 0.028472205
13.41971 0.028058354
13.42071 0.027643619
13.42171 0.027245336
13.42271 0.026869619999999997
13.42371 0.026508904
13.42471 0.026146424
13.42571 0.025765414
13.42671 0.025358176
13.42771 0.024930458000000003
13.42871 0.024499127000000002
13.42971 0.024084201
13.43071 0.023699175
13.43171 0.023344598999999997
13.43271 0.023007789
13.43371 0.022668808
13.43471 0.022309901
13.43571 0.021923527999999998
13.43671 0.021515408
13.43771 0.021101130000000003
13.43871 0.020698266
13.43971 0.020317966
13.44071 0.019960088
13.44171 0.019614189
13.44271 0.019265508
13.44371 0.01890305
13.44471 0.018525384
13.44571 0.018141446
13.44671 0.017765997
13.44771 0.017412228
13.44871 0.017085084
13.44971 0.01677868
13.45071 0.016479248000000002
13.45171 0.016171821
13.45271 0.015847497999999998
13.45371 0.015507684
13.45471 0.015163291
13.45571 0.014829433
13.45671 0.014518246
13.45771 0.014233458
13.45871 0.013969209000000002
13.45971 0.013713551999999999
13.46071 0.013454717
13.46171 0.01318702
13.46271 0.012913405999999999
13.46371 0.012643530000000002
13.46471 0.012388473
13.46571 0.012154891000000001
13.46671 0.011941592000000001
13.46771 0.011740191
13.46871 0.011539483
13.46971 0.011331367
13.47071 0.011115105
13.47171 0.01089795
13.47271 0.01069186
13.47371 0.010507835
13.47471 0.010350938
13.47571 0.010218171
13.47671 0.01010034
13.47771 0.0099868426
13.47871 0.0098709017
13.47971 0.0097526477
13.48071 0.009638579599999999
13.48171 0.009537806900000001
13.48271 0.009457133999999999
13.48371 0.009397395499999999
13.48471 0.0093530471
13.48571 0.009315151
13.48671 0.009276146700000001
13.48771 0.0092339396
13.48871 0.009193294
13.48971 0.0091636866
13.49071 0.009154845600000001
13.49171 0.0091720773
13.49271 0.0092138893
13.49371 0.009272941
13.49471 0.0093399845
13.49571 0.0094086063
13.49671 0.0094783674
13.49771 0.0095550284
13.49871 0.0096473646
13.49971 0.0097625067
13.50071 0.0099021614
13.50171 0.010061567
13.50271 0.010231933
13.50371 0.010404838
13.50471 0.010576611
13.50571 0.010750315
13.50671 0.010934352999999999
13.50771 0.011138272
13.50871 0.011368095
13.50971 0.011623385
13.51071 0.011897663
13.51171 0.012181763
13.51271 0.012468811
13.51371 0.012757949
13.51471 0.013055022
13.51571 0.013369698999999999
13.51671 0.013710654
13.51771 0.014081017999999999
13.51871 0.014476606000000001
13.51971 0.014887736999999998
13.52071 0.015303912999999999
13.52171 0.015719008
13.52271 0.016134228
13.52371 0.016557554999999998
13.52471 0.016999694
13.52571 0.017468670999999998
13.52671 0.017965803000000002
13.52771 0.018485058999999998
13.52871 0.019016203
13.52971 0.019550156000000003
13.53071 0.020083963
13.53171 0.020622657
13.53271 0.02117703
13.53371 0.021758425
13.53471 0.022373057000000002
13.53571 0.023018681
13.53671 0.0236855
13.53771 0.02436069
13.53871 0.025034588000000003
13.53971 0.025705311999999998
13.54071 0.026379612999999996
13.54171 0.027069473
13.54271 0.027785992
13.54371 0.028533809
13.54471 0.029308768
13.54571 0.030099975999999997
13.54671 0.030895459
13.54771 0.031688445999999995
13.54871 0.032481083
13.54971 0.033283795
13.55071 0.034110352999999996
13.55171 0.034971046
13.55271 0.035867578
13.55371 0.036791805
13.55471 0.037729554
13.55571 0.038667284999999996
13.55671 0.03959857
13.55771 0.04052711
13.55871 0.041464812
13.55971 0.042425824
13.56071 0.043419446
13.56171 0.044445542000000005
13.56271 0.045494648
13.56371 0.046552790000000004
13.56471 0.047608666
13.56571 0.048659471
13.56671 0.049712544000000004
13.56771 0.050781836000000004
13.56871 0.051881047000000007
13.56971 0.053016638
13.57071 0.054184248
13.57171 0.055370538000000004
13.57271 0.056559255
13.57371 0.057739078
13.57471 0.058908964
13.57571 0.060078664999999996
13.57671 0.061263981999999995
13.57771 0.06247916
13.57871 0.063730119
13.57971 0.065011869
13.58071 0.066311285
13.58171 0.06761385
13.58271 0.068911037
13.58371 0.07020449799999999
13.58471 0.071505195
13.58571 0.072827702
13.58671 0.074182649
13.58771 0.075570884
13.58871 0.0769826
13.58971 0.07840168
13.59071 0.079813332
13.59171 0.081211171
13.59271 0.082600332
13.59371 0.083995191
13.59471 0.08541264700000001
13.59571 0.08686432799999999
13.59671 0.08835133
13.59771 0.089864153
13.59871 0.091387675
13.59971 0.09290865300000001
13.60071 0.09442199999999999
13.60171 0.095932907
13.60271 0.097453647
13.60371 0.09899697
13.60471 0.10056919
13.60571 0.10216668999999999
13.60671 0.10377736000000001
13.60771 0.10538644
13.60871 0.10698385
13.60971 0.10856929
13.61071 0.11015272
13.61171 0.11174996999999999
13.61271 0.1133754
13.61371 0.11503539000000002
13.61471 0.11672555
13.61571 0.11843300999999999
13.61671 0.12014258
13.61771 0.12184368000000001
13.61871 0.12353474
13.61971 0.12522321
13.62071 0.12692105
13.62171 0.12863827
13.62271 0.13037786
13.62371 0.13213434999999998
13.62471 0.13389665
13.62571 0.13565394
13.62671 0.13740134
13.62771 0.13914261
13.62871 0.14088867
13.62971 0.14265245
13.63071 0.14444272
13.63171 0.14625995
13.63271 0.14809592000000002
13.63371 0.14993742
13.63471 0.15177209
13.63571 0.15359378999999998
13.63671 0.15540483
13.63771 0.15721422
13.63871 0.15903305
13.63971 0.16086914
13.64071 0.16272371
13.64171 0.16459142
13.64271 0.16646355
13.64371 0.16833275
13.64471 0.17019668999999998
13.64571 0.17205911999999998
13.64671 0.17392772
13.64771 0.17580983
13.64871 0.17770847
13.64971 0.17962037
13.65071 0.18153711
13.65171 0.18344871
13.65271 0.18534804
13.65371 0.18723391
13.65471 0.18911145
13.65571 0.19098977
13.65671 0.192878
13.65771 0.19478162000000002
13.65871 0.19670061
13.65971 0.19863010000000003
13.66071 0.20056319999999997
13.66171 0.20249414
13.66271 0.20442058000000002
13.66371 0.20634389999999997
13.66471 0.20826752
13.66571 0.21019441000000003
13.66671 0.21212492
13.66771 0.21405617999999998
13.66871 0.2159833
13.66971 0.21790171000000003
13.67071 0.21980943
13.67171 0.22170823
13.67271 0.22360319
13.67371 0.22550072
13.67471 0.22740616000000002
13.67571 0.22932182
13.67671 0.23124641999999998
13.67771 0.23317575000000001
13.67871 0.23510449
13.67971 0.23702813999999997
13.68071 0.2389441
13.68171 0.24085206
13.68271 0.24275316
13.68371 0.24464895999999997
13.68471 0.24654055000000002
13.68571 0.2484282
13.68671 0.25031152
13.68771 0.25219009
13.68871 0.25406405
13.68971 0.2559342
13.69071 0.25780185
13.69171 0.25966836
13.69271 0.26153445000000003
13.69371 0.26339996
13.69471 0.2652637
13.69571 0.26712371
13.69671 0.2689776
13.69771 0.27082295
13.69871 0.27265791
13.69971 0.27448146
13.70071 0.27629388000000005
13.70171 0.27809672
13.70271 0.27989252
13.70371 0.28168419
13.70471 0.28347416999999997
13.70571 0.28526343
13.70671 0.28705103
13.70771 0.28883431
13.70871 0.29060973
13.70971 0.29237422
13.71071 0.29412624000000004
13.71171 0.29586635
13.71271 0.29759663000000003
13.71371 0.29931962
13.71471 0.30103687
13.71571 0.30274794
13.71671 0.30445065
13.71771 0.3061421
13.71871 0.30782029
13.71971 0.30948562
13.72071 0.31114095
13.72171 0.31279048000000004
13.72271 0.31443776
13.72371 0.31608359
13.72471 0.31772507
13.72571 0.31935629
13.72671 0.32097050000000005
13.72771 0.32256314999999997
13.72871 0.32413388
13.72971 0.32568695000000003
13.73071 0.32722945
13.73171 0.32876821
13.73271 0.3303068
13.73371 0.33184383
13.73471 0.33337371
13.73571 0.33488923000000004
13.73671 0.33638512
13.73771 0.3378605
13.73871 0.33931921000000004
13.73971 0.34076772
13.74071 0.34221162
13.74171 0.34365239999999997
13.74271 0.34508621
13.74371 0.34650538999999997
13.74471 0.34790202
13.74571 0.34927204
13.74671 0.35061757
13.74771 0.35194657
13.74871 0.35326933
13.74971 0.35459381
13.75071 0.35592164000000004
13.75171 0.35724693
13.75271 0.35855859
13.75371 0.35984507
13.75471 0.36109951
13.75571 0.36232271
13.75671 0.36352251
13.75771 0.36470986
13.75871 0.36589359
13.75971 0.36707614
13.76071 0.3682527
13.76171 0.36941377999999997
13.76271 0.37055048
13.76371 0.37165927
13.76471 0.37274437
13.76571 0.37381595
13.76671 0.37488518
13.76771 0.37595832
13.76871 0.37703298
13.76971 0.37809825
13.77071 0.37913912
13.77171 0.38014301
13.77271 0.38110551
13.77371 0.38203235999999996
13.77471 0.38293699999999997
13.77571 0.38383449
13.77671 0.38473476
13.77771 0.38563842000000004
13.77871 0.38653709999999997
13.77971 0.38741808
13.78071 0.3882709
13.78171 0.38909258
13.78271 0.38988919
13.78371 0.39067245
13.78471 0.39145331999999994
13.78571 0.39223590999999997
13.78671 0.39301449
13.78771 0.39377552000000005
13.78871 0.39450354
13.78971 0.39518862
13.79071 0.39583127999999995
13.79171 0.39644273999999996
13.79271 0.39704014000000004
13.79371 0.39763898
13.79471 0.39824629
13.79571 0.39885761000000003
13.79671 0.39945971
13.79771 0.40003695
13.79871 0.40057879
13.79971 0.40108454
13.80071 0.40156315000000004
13.80171 0.40202807
13.80271 0.40249014
13.80371 0.4029518
13.80471 0.40340535
13.80571 0.40383679
13.80671 0.40423251
13.80771 0.4045866
13.80871 0.40490404
13.80971 0.40519899
13.81071 0.40548858
13.81171 0.40578487999999996
13.81271 0.40608946999999995
13.81371 0.40639271
13.81471 0.40667821000000004
13.81571 0.40693040999999996
13.81671 0.40714154
13.81771 0.40731481
13.81871 0.40746215
13.81971 0.40759797999999997
13.82071 0.407732
13.82171 0.40786443
13.82271 0.4079862
13.82371 0.40808381000000005
13.82471 0.4081462
13.82571 0.40817079
13.82671 0.40816497
13.82771 0.40814285000000006
13.82871 0.40811864
13.82971 0.40809973
13.83071 0.40808325
13.83171 0.40805703
13.83271 0.40800519999999996
13.83371 0.40791556
13.83471 0.40778476
13.83571 0.40761953999999995
13.83671 0.40743337
13.83771 0.40723970000000004
13.83871 0.40704588999999997
13.83971 0.40685013000000003
13.84071 0.40664281999999996
13.84171 0.40641193999999997
13.84271 0.40614902999999997
13.84371 0.40585361000000003
13.84471 0.40553338
13.84571 0.40520037999999997
13.84671 0.40486515
13.84771 0.40453128
13.84871 0.40419362000000003
13.84971 0.40384037
13.85071 0.40345863000000004
13.85171 0.40303995000000004
13.85271 0.40258435
13.85371 0.40209987
13.85471 0.40159891
13.85571 0.40109241000000007
13.85671 0.40058530999999997
13.85771 0.40007465999999997
13.85871 0.39955182
13.85971 0.3990069
13.86071 0.39843381
13.86171 0.3978332
13.86271 0.39721178
13.86371 0.39657918000000003
13.86471 0.39594284999999996
13.86571 0.39530462
13.86671 0.39465958
13.86771 0.39399834000000006
13.86871 0.39331121
13.86971 0.3925927
13.87071 0.39184382
13.87171 0.39107151999999995
13.87271 0.39028539
13.87371 0.38949354
13.87471 0.38869902
13.87571 0.387899
13.87671 0.3870863
13.87771 0.38625314
13.87871 0.38539469
13.87971 0.38451124000000003
13.88071 0.38360788
13.88171 0.38269199000000004
13.88271 0.38176974999999996
13.88371 0.38084334000000003
13.88471 0.37991011
13.88571 0.37896396
13.88671 0.3779982
13.88771 0.37700878
13.88871 0.37599611
13.88971 0.37496486
13.89071 0.37392191999999996
13.89171 0.37287334
13.89271 0.37182176
13.89371 0.37076528999999997
13.89471 0.36969852999999997
13.89571 0.36861494
13.89671 0.36750974000000003
13.89771 0.36638193
13.89871 0.36523458999999997
13.89971 0.36407344
13.90071 0.36290442
13.90171 0.36173114
13.90271 0.36055349999999997
13.90371 0.35936798000000003
13.90471 0.35816946
13.90571 0.35695364
13.90671 0.35571912
13.90771 0.35446801
13.90871 0.35320506
13.90971 0.3519356
13.91071 0.35066314000000004
13.91171 0.34938769
13.91271 0.34810578999999997
13.91371 0.34681191
13.91471 0.34550079
13.91571 0.34416988
13.91671 0.34282049000000003
13.91771 0.34145736
13.91871 0.34008687
13.91971 0.33871436000000005
13.92071 0.33734199000000004
13.92171 0.33596789
13.92271 0.33458713
13.92371 0.33319395
13.92471 0.33178437
13.92571 0.33035802000000003
13.92671 0.32891834
13.92771 0.32747099
13.92871 0.3260213
13.92971 0.32457162
13.93071 0.32312018
13.93171 0.32166161
13.93271 0.32018939999999996
13.93371 0.31869893
13.93471 0.31718979999999997
13.93571 0.31566637999999997
13.93671 0.31413641
13.93771 0.31260763999999996
13.93871 0.31108479
13.93971 0.30956748
13.94071 0.30805045000000003
13.94171 0.30652606
13.94271 0.30498784
13.94371 0.30343363
13.94471 0.30186656
13.94571 0.3002937
13.94671 0.29872268999999996
13.94771 0.29715798
13.94871 0.29559833999999996
13.94971 0.29403714
13.95071 0.29246521
13.95171 0.29087502
13.95271 0.28926444
13.95371 0.28763819
13.95471 0.28600607
13.95571 0.28437895
13.95671 0.28276404
13.95771 0.28116163
13.95871 0.27956509
13.95971 0.27796396
13.96071 0.27634904
13.96171 0.27471678
13.96271 0.27307111
13.96371 0.27142162
13.96471 0.26977891
13.96571 0.26814931000000003
13.96671 0.26653144
13.96771 0.26491645
13.96871 0.26329204
13.96971 0.26164826
13.97071 0.25998275
13.97171 0.25830239
13.97271 0.2566207
13.97371 0.25495205000000004
13.97471 0.25330514
13.97571 0.25167893999999996
13.97671 0.25006313999999996
13.97771 0.24844294
13.97871 0.24680598
13.97971 0.2451482
13.98071 0.24347578
13.98171 0.24180205000000002
13.98271 0.24014101000000002
13.98371 0.23850032999999998
13.98471 0.23687736
13.98571 0.23526021000000003
13.98671 0.23363364999999997
13.98771 0.23198675
13.98871 0.2303188
13.98971 0.22864053
13.99071 0.22696969000000003
13.99171 0.22532293
13.99271 0.2237079
13.99371 0.22211942999999998
13.99471 0.22054154
13.99571 0.21895461000000002
13.99671 0.2173445
13.99771 0.21570898
13.99871 0.21405874
13.99971 0.21241213999999997
14.00071 0.21078618999999998
14.00171 0.20918845999999996
14.00271 0.20761343
14.00371 0.20604540999999998
14.00471 0.20446667999999998
14.00571 0.20286671
14.00671 0.20124812
14.00771 0.19962613
14.00871 0.19802167
14.00971 0.19645134
14.01071 0.19491916
14.01171 0.19341407
14.01271 0.19191459
14.01371 0.19039866
14.01471 0.18885384
14.01571 0.18728327
14.01671 0.18570411
14.01771 0.18413948
14.01871 0.18260749999999998
14.01971 0.18111290000000002
14.02071 0.17964515
14.02171 0.17818402
14.02271 0.17671
14.02371 0.17521423
14.02471 0.17370338999999999
14.02571 0.17219665
14.02671 0.17071638
14.02771 0.16927697
14.02871 0.16787733
14.02971 0.16650078000000001
14.03071 0.16512257
14.03171 0.16372153
14.03271 0.16229019
14.03371 0.16083861000000002
14.03471 0.15938969
14.03571 0.15796854999999999
14.03671 0.15659069
14.03771 0.15525494
14.03871 0.15394437
14.03971 0.15263486
14.04071 0.15130708
14.04171 0.14995608000000002
14.04271 0.14859384
14.04371 0.14724347
14.04471 0.1459278
14.04571 0.14465809999999998
14.04671 0.14342839000000002
14.04771 0.14221814
14.04871 0.14100209
14.04971 0.13976257
14.05071 0.13849811
14.05171 0.13722434
14.05271 0.13596652
14.05371 0.13474739
14.05471 0.13357616
14.05571 0.13244394999999998
14.05671 0.13132805
14.05771 0.13020289000000002
14.05871 0.12905234
14.05971 0.12787762
14.06071 0.12669675
14.06171 0.12553596
14.06271 0.1244173
14.06371 0.12334822
14.06471 0.12231829000000001
14.06571 0.12130466
14.06671 0.12028340000000001
14.06771 0.11924132000000001
14.06871 0.11818236
14.06971 0.11712557
14.07071 0.11609567999999999
14.07171 0.11511068
14.07271 0.11417274000000001
14.07371 0.11326687999999999
14.07471 0.11236785999999999
14.07571 0.11145232
14.07671 0.11050998000000001
14.07771 0.10954884000000001
14.07871 0.10859150000000001
14.07971 0.10766465
14.08071 0.10678661
14.08171 0.10595899
14.08271 0.10516634999999999
14.08371 0.10438402
14.08471 0.10359013
14.08571 0.10277614
14.08671 0.10195071
14.08771 0.10113514000000001
14.08871 0.10035267
14.08971 0.099616975
14.09071 0.098925247
14.09171 0.09825963099999999
14.09271 0.097595883
14.09371 0.096915284
14.09471 0.096213911
14.09571 0.095504749
14.09671 0.09481165899999999
14.09771 0.094158005
14.09871 0.093555549
14.09971 0.092998863
14.10071 0.09246795099999999
14.10171 0.09193786
14.10271 0.09139051000000001
14.10371 0.090823148
14.10471 0.090249337
14.10571 0.089692243
14.10671 0.089173339
14.10771 0.08870212499999999
14.10871 0.0882719
14.10971 0.087863364
14.11071 0.087454333
14.11171 0.08703077899999999
14.11271 0.086593692
14.11371 0.08615863
14.11471 0.085748022
14.11571 0.085380138
14.11671 0.085060083
14.11771 0.084777194
14.11871 0.084510102
14.11971 0.084237044
14.12071 0.083946378
14.12171 0.083642191
14.12271 0.083342346
14.12371 0.08306994599999999
14.12471 0.08284227200000001
14.12571 0.082662731
14.12671 0.082519464
14.12771 0.082391273
14.12871 0.082257844
14.12971 0.08210942
14.13071 0.08195108999999999
14.13171 0.081799808
14.13271 0.081675762
14.13371 0.08159235000000001
14.13471 0.081549655
14.13571 0.081534684
14.13671 0.08152813
14.13771 0.081514189
14.13871 0.081488636
14.13971 0.081461144
14.14071 0.08145076
14.14171 0.081476622
14.14271 0.081548752
14.14371 0.081663032
14.14471 0.081803062
14.14571 0.081947865
14.14671 0.08208170199999999
14.14771 0.082201231
14.14871 0.082316558
14.14971 0.082446006
14.15071 0.082607061
14.15171 0.082808087
14.15271 0.083044835
14.15371 0.083303207
14.15471 0.083566812
14.15571 0.083825405
14.15671 0.08408004100000001
14.15771 0.084342289
14.15871 0.084628153
14.15971 0.084949681
14.16071 0.085308583
14.16171 0.085695018
14.16271 0.086092134
14.16371 0.086484128
14.16471 0.086863915
14.16571 0.08723652
14.16671 0.087616721
14.16771 0.088022073
14.16871 0.088464835
14.16971 0.088946609
14.17071 0.089458283
14.17171 0.089985057
14.17271 0.09051387899999999
14.17371 0.09103957600000001
14.17471 0.09156666299999999
14.17571 0.092106091
14.17671 0.092668924
14.17771 0.09326005799999999
14.17871 0.093875406
14.17971 0.094503851
14.18071 0.095133
14.18171 0.095755723
14.18271 0.096374238
14.18371 0.096999359
14.18471 0.097645703
14.18571 0.098324788
14.18671 0.09903981099999999
14.18771 0.099784322
14.18871 0.10054567
14.18971 0.10131095000000001
14.19071 0.10207292
14.19171 0.10283270000000001
14.19271 0.10359822
14.19371 0.10437932999999999
14.19471 0.10518234
14.19571 0.10600669
14.19671 0.10684562
14.19771 0.10769027
14.19871 0.10853483
14.19971 0.10938027
14.20071 0.11023438
14.20171 0.11110804
14.20271 0.11200983
14.20371 0.1129415
14.20471 0.11389685999999999
14.20571 0.11486447
14.20671 0.11583291999999999
14.20771 0.11679605
14.20871 0.11775544
14.20971 0.11871900999999999
14.21071 0.11969659
14.21171 0.1206948
14.21271 0.12171385
14.21371 0.12274794
14.21471 0.12378881
14.21571 0.12483068000000001
14.21671 0.12587366
14.21771 0.12692388000000002
14.21871 0.12799032000000002
14.21971 0.12907981999999998
14.22071 0.13019297999999999
14.22171 0.13132328
14.22271 0.13245988
14.22371 0.13359279000000002
14.22471 0.13471793
14.22571 0.13583929
14.22671 0.13696712
14.22771 0.13811304000000002
14.22871 0.13928436
14.22971 0.14048064
14.23071 0.14169414
14.23171 0.14291381
14.23271 0.14413095
14.23371 0.14534337
14.23471 0.1465562
14.23571 0.1477786
14.23671 0.14901833
14.23771 0.15027705
14.23871 0.1515487
14.23971 0.15282223
14.24071 0.15408718999999999
14.24171 0.15533939
14.24271 0.15658374
14.24371 0.15783266999999998
14.24471 0.15910056
14.24571 0.16039707
14.24671 0.16172248
14.24771 0.16306754
14.24871 0.16441775
14.24971 0.1657602
14.25071 0.16708951
14.25171 0.1684099
14.25271 0.16973243
14.25371 0.17106892999999998
14.25471 0.17242542
14.25571 0.1737988
14.25671 0.17517819999999998
14.25771 0.17655066
14.25871 0.17790803
14.25971 0.17925169999999999
14.26071 0.18059268
14.26171 0.18194652
14.26271 0.18332587
14.26371 0.18473393
14.26471 0.18616242
14.26571 0.1875949
14.26671 0.18901428
14.26771 0.19041063
14.26871 0.19178572000000002
14.26971 0.19315190000000002
14.27071 0.19452599
14.27171 0.19592103
14.27271 0.19734004
14.27371 0.19877482999999999
14.27471 0.20021037
14.27571 0.20163262
14.27671 0.20303586
14.27771 0.20442571999999998
14.27871 0.20581642
14.27971 0.20722348999999998
14.28071 0.20865546999999998
14.28171 0.21010893
14.28271 0.21156932
14.28371 0.21301731
14.28471 0.21443793000000003
14.28571 0.21582777
14.28671 0.21719690000000003
14.28771 0.21856443
14.28871 0.21994967999999998
14.28971 0.22136334000000002
14.29071 0.2228027
14.29171 0.22425328
14.29271 0.22569605999999998
14.29371 0.22711677
14.29471 0.22851261000000003
14.29571 0.22989314
14.29671 0.23127487000000002
14.29771 0.23267245999999997
14.29871 0.23409060999999998
14.29971 0.23552099999999998
14.30071 0.23694581
14.30171 0.23834622
14.30271 0.23971167000000002
14.30371 0.24104556
14.30471 0.24236420000000003
14.30571 0.24368956
14.30671 0.24503923000000002
14.30771 0.2464182
14.30871 0.24781665000000003
14.30971 0.24921460999999998
14.31071 0.25059145
14.31171 0.25193552
14.31271 0.25324922
14.31371 0.25454725
14.31471 0.25584882
14.31571 0.25716773000000004
14.31671 0.2585053
14.31771 0.25984938
14.31871 0.26118038
14.31971 0.262481
14.32071 0.26374501
14.32171 0.26498077999999997
14.32271 0.26620759
14.32371 0.26744643999999995
14.32471 0.26870987
14.32571 0.26999572
14.32671 0.27128784
14.32771 0.27256343
14.32871 0.27380378
14.32971 0.27500289
14.33071 0.27617
14.33171 0.27732492999999997
14.33271 0.27848822
14.33371 0.27967114
14.33471 0.28087038
14.33571 0.28206976
14.33671 0.28324842
14.33771 0.2843912
14.33871 0.28549610000000003
14.33971 0.28657522
14.34071 0.28764878
14.34171 0.28873486
14.34271 0.28984026999999996
14.34371 0.29095684
14.34471 0.29206504
14.34571 0.29314323
14.34671 0.29417812
14.34771 0.29517112
14.34871 0.29613783
14.34971 0.29710049
14.35071 0.29807743
14.35171 0.29907429
14.35271 0.30008149
14.35371 0.30107896
14.35471 0.30204593
14.35571 0.30297069
14.35671 0.30385586
14.35771 0.30471659
14.35871 0.30557257
14.35971 0.30643791
14.36071 0.30731393
14.36171 0.30818854
14.36271 0.30904212
14.36371 0.30985735000000003
14.36471 0.31062805
14.36571 0.31136235
14.36671 0.31207914000000003
14.36771 0.31279901
14.36871 0.31353434999999996
14.36971 0.31428349
14.37071 0.31503136
14.37171 0.3157567
14.37271 0.31644197
14.37371 0.31708127
14.37471 0.31768244
14.37571 0.31826255999999997
14.37671 0.31883908
14.37771 0.31942106
14.37871 0.32000497
14.37971 0.32057663999999997
14.38071 0.32111879000000004
14.38171 0.32161988999999996
14.38271 0.32208015
14.38371 0.32251161
14.38471 0.32293221
14.38571 0.32335713
14.38671 0.32379115
14.38771 0.32422626
14.38871 0.32464534
14.38971 0.32503013
14.39071 0.32536977
14.39171 0.32566527
14.39271 0.32592861
14.39371 0.32617634
14.39471 0.32642137
14.39571 0.32666692999999997
14.39671 0.32690545000000004
14.39771 0.32712275
14.39871 0.32730557000000005
14.39971 0.32744822
14.40071 0.3275553
14.40171 0.32763918999999997
14.40271 0.32771351
14.40371 0.32778624
14.40471 0.32785547000000004
14.40571 0.32791016
14.40671 0.32793554
14.40771 0.32792001
14.40871 0.32786059
14.40971 0.32776408
14.41071 0.3276434
14.41171 0.32751125
14.41271 0.32737418
14.41371 0.32722973
14.41471 0.32706831
14.41571 0.32687825000000004
14.41671 0.32665168
14.41771 0.32638817
14.41871 0.32609438
14.41971 0.32578021999999995
14.42071 0.3254533
14.42171 0.32511493
14.42271 0.32475921
14.42371 0.32437611
14.42471 0.32395641
14.42571 0.32349622
14.42671 0.32299892
14.42771 0.32247328
14.42871 0.32192913
14.42971 0.32137262
14.43071 0.32080344
14.43171 0.32021548
14.43271 0.31960005999999996
14.43371 0.31895037
14.43471 0.31826466000000003
14.43571 0.31754663
14.43671 0.31680297
14.43771 0.31603945
14.43871 0.31525770000000003
14.43971 0.31445429
14.44071 0.31362260000000003
14.44171 0.31275626
14.44271 0.31185264
14.44371 0.31091420000000003
14.44471 0.30994718000000004
14.44571 0.30895844
14.44671 0.30795184
14.44771 0.30692639
14.44871 0.30587686000000003
14.44971 0.30479659
14.45071 0.30368112
14.45171 0.30253038
14.45271 0.3013487
14.45371 0.30014236
14.45471 0.2989162
14.45571 0.29767095
14.45671 0.2964027
14.45771 0.29510495
14.45871 0.29377197
14.45971 0.29240176
14.46071 0.29099698
14.46171 0.28956346
14.46271 0.28810676
14.46371 0.28662903
14.46471 0.28512743
14.46571 0.28359545
14.46671 0.28202613
14.46771 0.2804159
14.46871 0.2787668
14.46971 0.27708597
14.47071 0.27538245
14.47171 0.27366284999999996
14.47271 0.27192824
14.47371 0.27017351
14.47471 0.26838989
14.47571 0.26656927
14.47671 0.26470802
14.47771 0.26280859
14.47871 0.26087796
14.47971 0.25892351
14.48071 0.25694876
14.48171 0.25495095
14.48271 0.25292209
14.48371 0.25085278
14.48471 0.24873731
14.48571 0.24657699
14.48671 0.24438039
14.48771 0.2421598
14.48871 0.23992555000000002
14.48971 0.23768131999999997
14.49071 0.23542202999999998
14.49171 0.23313619
14.49271 0.23081119000000003
14.49371 0.2284392
14.49471 0.22602071999999998
14.49571 0.22356394
14.49671 0.2210805
14.49771 0.21857936
14.49871 0.21606209
14.49971 0.21352200000000002
14.50071 0.21094747
14.50171 0.20832818
14.50271 0.20566068
14.50371 0.20295091
14.50471 0.20021186
14.50571 0.19745759
14.50671 0.19469629000000002
14.50771 0.19192585
14.50871 0.18913428
14.50971 0.1863049
14.51071 0.18342398
14.51171 0.18048707
14.51271 0.17750112
14.51371 0.17448117
14.51471 0.17144317
14.51571 0.1683964
14.51671 0.16533918
14.51771 0.16225999
14.51871 0.15914353
14.51971 0.15597858
14.52071 0.15276393
14.52171 0.14950929000000002
14.52271 0.14623057
14.52371 0.14294188
14.52471 0.13964811
14.52571 0.13634182
14.52671 0.1330063
14.52771 0.12962328
14.52871 0.12618182
14.52971 0.12268393000000001
14.53071 0.11914409000000001
14.53171 0.11558283999999999
14.53271 0.11201731
14.53371 0.10845328000000001
14.53471 0.10488253
14.53571 0.10128686999999999
14.53671 0.097646948
14.53771 0.093951495
14.53871 0.090202584
14.53971 0.086414377
14.54071 0.08260577499999999
14.54171 0.078790833
14.54271 0.074971584
14.54371 0.071136857
14.54471 0.06726776500000001
14.54571 0.063347275
14.54671 0.059369160000000004
14.54771 0.055341836000000005
14.54871 0.051284995
14.54971 0.047220563
14.55071 0.043162228999999996
14.55171 0.039108673999999996
14.55271 0.035043817
14.55371 0.030944124
14.55471 0.026789449999999996
14.55571 0.022572352
14.55671 0.018301363
14.55771 0.013996624000000001
14.55871 0.009680113
14.55971 0.0053651493
14.56071 0.0010502281
14.56171 -0.0032796554
14.56271 -0.0076451018999999995
14.56371 -0.012061629
14.56471 -0.016531546
14.56571 -0.021042449
14.56671 -0.025573175000000004
14.56771 -0.030104269000000003
14.56871 -0.034627871
14.56971 -0.039152155
14.57071 -0.043697923
14.57171 -0.048288956
14.57271 -0.052940758000000004
14.57371 -0.057652983000000005
14.57471 -0.062409334
14.57571 -0.067184994
14.57671 -0.071957998
14.57771 -0.076719176
14.57871 -0.081475929
14.57971 -0.086248125
14.58071 -0.091058132
14.58171 -0.095920032
14.58271 -0.10083303999999998
14.58371 -0.10578244999999999
14.58471 -0.11074742000000001
14.58571 -0.11571168
14.58671 -0.12067191000000001
14.58771 -0.12563951
14.58871 -0.13063505
14.58971 -0.13567785000000002
14.59071 -0.1407761
14.59171 -0.14592204
14.59271 -0.15109496
14.59371 -0.1562704
14.59471 -0.16143132999999998
14.59571 -0.16657589
14.59671 -0.17171812
14.59771 -0.17688134
14.59871 -0.18208739000000002
14.59971 -0.18734687
14.60071 -0.19265491999999998
14.60171 -0.19799438
14.60271 -0.20334462
14.60371 -0.20869165
14.60471 -0.21403462
14.60571 -0.21938547
14.60671 -0.22476227000000001
14.60771 -0.23017954
14.60871 -0.23564027999999998
14.60971 -0.24113385
14.61071 -0.24664056999999998
14.61171 -0.25214092
14.61271 -0.25762494
14.61371 -0.26309718
14.61471 -0.26857485000000003
14.61571 -0.27408011000000004
14.61671 -0.27963016
14.61771 -0.28522959999999997
14.61871 -0.29086885
14.61971 -0.29652889
14.62071 -0.30219017
14.62171 -0.30784137
14.62271 -0.31348383
14.62371 -0.31912988
14.62471 -0.32479588
14.62571 -0.33049388
14.62671 -0.3362254
14.62771 -0.34198090000000003
14.62871 -0.34774449
14.62971 -0.35350197
14.63071 -0.35924793
14.63171 -0.3649886
14.63271 -0.37073904999999996
14.63371 -0.37651616
14.63471 -0.38233058999999997
14.63571 -0.38818177
14.63671 -0.39405789999999996
14.63771 -0.39994121000000005
14.63871 -0.40581565999999997
14.63971 -0.41167391
14.64071 -0.41752001
14.64171 -0.4233669
14.64271 -0.42923008999999995
14.64371 -0.43512061
14.64471 -0.44104019000000005
14.64571 -0.44698115000000005
14.64671 -0.45293047999999997
14.64771 -0.45887641999999995
14.64871 -0.46481396999999997
14.64971 -0.47074691
14.65071 -0.47668563
14.65171 -0.48264144000000003
14.65271 -0.48862081
14.65371 -0.49462174000000003
14.65471 -0.50063422
14.65571 -0.50664442
14.65671 -0.51264092
14.65771 -0.5186196900000001
14.65871 -0.52458593
14.65971 -0.5305517
14.66071 -0.53653074
14.66171 -0.54253251
14.66271 -0.5485584
14.66371 -0.5546014800000001
14.66471 -0.56064981
14.66571 -0.56669177
14.66671 -0.57272092
14.66771 -0.57873824
14.66871 -0.58475076
14.66971 -0.59076766
14.67071 -0.5967954200000001
14.67171 -0.60283453
14.67271 -0.60887914
14.67371 -0.61491984
14.67471 -0.62094801
14.67571 -0.62696026
14.67671 -0.63295998
14.67771 -0.6389562
14.67871 -0.64495956
14.67971 -0.65097748
14.68071 -0.6570106800000001
14.68171 -0.6630525899999999
14.68271 -0.66909171
14.68371 -0.67511629
14.68471 -0.68111895
14.68571 -0.68709948
14.68671 -0.69306446
14.68771 -0.6990238999999999
14.68871 -0.7049867900000001
14.68971 -0.71095722
14.69071 -0.71693272
14.69171 -0.72290595
14.69271 -0.72886818
14.69371 -0.73481365
14.69471 -0.74074226
14.69571 -0.74665961
14.69671 -0.75257407
14.69771 -0.75849248
14.69871 -0.76441648
14.69971 -0.77034105
14.70071 -0.77625592
14.70171 -0.78214975
14.70271 -0.78801503
14.70371 -0.79385107
14.70471 -0.79966476
14.70571 -0.8054673700000001
14.70671 -0.81127007
14.70771 -0.81707863
14.70871 -0.82289148
14.70971 -0.82870014
14.71071 -0.8344933400000001
14.71171 -0.8402616700000001
14.71271 -0.84600197
14.71371 -0.85171806
14.71471 -0.85741859
14.71571 -0.86311251
14.71671 -0.86880429
14.71771 -0.87449122
14.71871 -0.88016447
14.71971 -0.88581257
14.72071 -0.89142723
14.72171 -0.89700734
14.72271 -0.90255998
14.72371 -0.90809744
14.72471 -0.9136320099999999
14.72571 -0.9191702100000001
14.72671 -0.9247097200000001
14.72771 -0.93024001
14.72871 -0.9357466400000001
14.72971 -0.9412176
14.73071 -0.94664833
14.73171 -0.95204338
14.73271 -0.95741404
14.73371 -0.9627725
14.73471 -0.9681257400000001
14.73571 -0.97347219
14.73671 -0.97880196
14.73771 -0.9841017400000001
14.73871 -0.9893611999999999
14.73971 -0.9945781
14.74071 -0.9997597
14.74171 -1.0049195
14.74271 -1.0100712
14.74371 -1.0152218
14.74471 -1.0203679
14.74571 -1.0254968999999998
14.74671 -1.030592
14.74771 -1.03564
14.74871 -1.0406372000000002
14.74971 -1.0455910000000002
14.75071 -1.0505161
14.75171 -1.0554277
14.75271 -1.0603339999999999
14.75371 -1.0652321
14.75471 -1.0701096
14.75571 -1.0749497000000001
14.75671 -1.0797398999999999
14.75771 -1.0844781
14.75871 -1.0891734
14.75971 -1.0938419
14.76071 -1.0984992
14.76171 -1.103152
14.76271 -1.1077949
14.76371 -1.1124124000000002
14.76471 -1.1169855
14.76571 -1.1215011000000001
14.76671 -1.1259575000000002
14.76771 -1.130366
14.76871 -1.1347448
14.76971 -1.1391104
14.77071 -1.1434701
14.77171 -1.1478174
14.77271 -1.1521355
14.77371 -1.1564049
14.77471 -1.1606127000000002
14.77571 -1.1647589999999999
14.77671 -1.1688564000000001
14.77771 -1.1729243999999999
14.77871 -1.1769793000000002
14.77971 -1.1810262999999999
14.78071 -1.1850566
14.78171 -1.1890513999999999
14.78271 -1.1929907
14.78371 -1.1968631
14.78471 -1.2006713
14.78571 -1.2044307
14.78671 -1.2081623
14.78771 -1.2118824
14.78871 -1.2155946000000002
14.78971 -1.2192878
14.79071 -1.2229412
14.79171 -1.2265342000000001
14.79271 -1.2300562
14.79371 -1.2335112000000001
14.79471 -1.2369160000000001
14.79571 -1.2402913999999998
14.79671 -1.2436525
14.79771 -1.2470005
14.79871 -1.2503224
14.79971 -1.2535972
14.80071 -1.2568055
14.80171 -1.2599397
14.80271 -1.2630074
14.80371 -1.2660279
14.80471 -1.2690226
14.80571 -1.2720047
14.80671 -1.2749728
14.80771 -1.2779108000000001
14.80871 -1.2807962000000002
14.80971 -1.2836099
14.81071 -1.2863459000000002
14.81171 -1.2890137
14.81271 -1.2916332000000001
14.81371 -1.2942251999999999
14.81471 -1.2968009
14.81571 -1.2993572
14.81671 -1.3018775
14.81771 -1.3043401
14.81871 -1.306729
14.81971 -1.3090417
14.82071 -1.3112897000000001
14.82171 -1.3134933
14.82271 -1.3156712
14.82371 -1.3178311
14.82471 -1.3199661
14.82571 -1.3220572
14.82671 -1.3240829
14.82771 -1.326029
14.82871 -1.3278955000000001
14.82971 -1.3296964
14.83071 -1.3314527
14.83171 -1.3331825
14.83271 -1.3348924
14.83371 -1.3365742
14.83471 -1.3382095
14.83571 -1.3397786
14.83671 -1.34127
14.83771 -1.3426855
14.83871 -1.3440392
14.83971 -1.3453499
14.84071 -1.346632
14.84171 -1.347888
14.84271 -1.3491074
14.84371 -1.3502718
14.84471 -1.3513638
14.84571 -1.3523755
14.84671 -1.3533123
14.84771 -1.35419
14.84871 -1.3550274
14.84971 -1.3558371
14.85071 -1.3566194
14.85171 -1.3573627
14.85271 -1.3580488
14.85371 -1.3586615
14.85471 -1.3591943
14.85571 -1.3596528
14.85671 -1.3600516
14.85771 -1.3604069
14.85871 -1.3607283
14.85971 -1.3610147
14.86071 -1.3612549
14.86171 -1.3614334000000001
14.86271 -1.3615386
14.86371 -1.3615675
14.86471 -1.3615283
14.86571 -1.3614351
14.86671 -1.3613017
14.86771 -1.3611346
14.86871 -1.3609296
14.86971 -1.3606742
14.87071 -1.3603535
14.87171 -1.3599569
14.87271 -1.3594833
14.87371 -1.3589409000000001
14.87471 -1.358343
14.87571 -1.3577015
14.87671 -1.3570216
14.87771 -1.3562992
14.87871 -1.3555236
14.87971 -1.3546827
14.88071 -1.3537689
14.88171 -1.3527822
14.88271 -1.3517299
14.88371 -1.3506225
14.88471 -1.3494686
14.88571 -1.3482704
14.88671 -1.347023
14.88771 -1.3457173
14.88871 -1.3443445
14.88971 -1.3429008
14.89071 -1.3413895
14.89171 -1.3398189
14.89271 -1.338199
14.89371 -1.3365363
14.89471 -1.3348308999999998
14.89571 -1.3330769
14.89671 -1.3312645
14.89771 -1.329385
14.89871 -1.3274338
14.89971 -1.3254119
14.90071 -1.3233247
14.90171 -1.3211789
14.90271 -1.3189789
14.90371 -1.3167254
14.90471 -1.3144152
14.90571 -1.3120444
14.90671 -1.3096101
14.90771 -1.3071131
14.90871 -1.3045575
14.90971 -1.301949
14.91071 -1.299292
14.91171 -1.2965875999999998
14.91271 -1.2938323
14.91371 -1.2910204
14.91471 -1.2881457
14.91571 -1.2852041
14.91671 -1.2821951
14.91771 -1.2791209
14.91871 -1.2759855
14.91971 -1.2727923
14.92071 -1.269543
14.92171 -1.2662375
14.92271 -1.2628752
14.92371 -1.2594557
14.92471 -1.2559803
14.92571 -1.2524508
14.92671 -1.248869
14.92771 -1.2452352
14.92871 -1.2415475
14.92971 -1.2378023999999999
14.93071 -1.233996
14.93171 -1.2301259
14.93271 -1.2261918
14.93371 -1.2221958
14.93471 -1.2181407
14.93571 -1.2140292000000001
14.93671 -1.2098621999999999
14.93771 -1.2056388
14.93871 -1.201358
14.93971 -1.1970193
14.94071 -1.1926245
14.94171 -1.1881769
14.94271 -1.1836797
14.94371 -1.1791344000000001
14.94471 -1.1745391
14.94571 -1.169889
14.94671 -1.165178
14.94771 -1.1604010999999999
14.94871 -1.1555573
14.94971 -1.15065
14.95071 -1.1456857
14.95171 -1.1406711999999999
14.95271 -1.1356103
14.95371 -1.1305024000000001
14.95471 -1.1253427
14.95571 -1.1201251
14.95671 -1.1148457999999999
14.95771 -1.1095053000000001
14.95871 -1.1041085000000002
14.95971 -1.0986627
14.96071 -1.0931731999999998
14.96171 -1.0876403
14.96271 -1.0820585
14.96371 -1.0764188
14.96471 -1.0707128
14.96571 -1.064937
14.96671 -1.0590953
14.96771 -1.0531978000000002
14.96871 -1.0472563000000001
14.96971 -1.0412791
14.97071 -1.0352669
14.97171 -1.029213
14.97271 -1.0231057
14.97371 -1.0169348999999999
14.97471 -1.0106965
14.97571 -1.0043952
14.97671 -0.9980414999999999
14.97771 -0.99164722
14.97871 -0.98521886
14.97971 -0.97875437
14.98071 -0.9722436799999999
14.98171 -0.96567394
14.98271 -0.9590356600000001
14.98371 -0.95232809
14.98471 -0.9455603499999999
14.98571 -0.93874726
14.98671 -0.93190242
14.98771 -0.92503168
14.98871 -0.91812974
14.98971 -0.9111826300000001
14.99071 -0.90417434
14.99171 -0.89709423
14.99271 -0.8899430700000001
14.99371 -0.8827325
14.99471 -0.87548001
14.99571 -0.8682006000000001
14.99671 -0.86089978
14.99771 -0.85357092
14.99871 -0.84619885
14.99971 -0.83876727
15.00071 -0.83126733
15.00171 -0.8237022
15.00271 -0.81608566
15.00371 -0.8084354
15.00471 -0.800764
15.00571 -0.7930723000000001
15.00671 -0.78534856
15.00771 -0.7775735100000001
15.00871 -0.76972991
15.00971 -0.7618113
15.01071 -0.75382539
15.01171 -0.74579124
15.01271 -0.73773046
15.01371 -0.72965734
15.01471 -0.7215722
15.01571 -0.7134617799999999
15.01671 -0.70530567
15.01771 -0.69708675
15.01871 -0.6887994199999999
15.01971 -0.68045235
15.02071 -0.6720641599999999
15.02171 -0.66365404
15.02271 -0.6552319
15.02371 -0.64679324
15.02471 -0.63832118
15.02571 -0.62979483
15.02671 -0.62119984
15.02771 -0.61253589
15.02871 -0.60381764
15.02971 -0.59506837
15.03071 -0.5863091
15.03171 -0.57754871
15.03271 -0.56877984
15.03371 -0.55998256
15.03471 -0.55113393
15.03571 -0.5422191199999999
15.03671 -0.53323833
15.03771 -0.5242065100000001
15.03871 -0.51514581
15.03971 -0.50607459
15.04071 -0.49699834
15.04171 -0.48790722999999997
15.04271 -0.47878115
15.04371 -0.46959999
15.04471 -0.46035419
15.04571 -0.45104986
15.04671 -0.44170641
15.04771 -0.43234768999999995
15.04871 -0.42299045999999996
15.04971 -0.41363653999999994
15.05071 -0.4042719
15.05171 -0.39487354999999996
15.05271 -0.38542056
15.05371 -0.37590419
15.05471 -0.36633206
15.05571 -0.35672423000000003
15.05671 -0.34710347999999996
15.05771 -0.3374842
15.05871 -0.32786573
15.05971 -0.31823278
15.06071 -0.30856333
15.06171 -0.29883964
15.06271 -0.28905724
15.06371 -0.27922726999999997
15.06471 -0.26937136
15.06571 -0.2595112
15.06671 -0.24965825
15.06771 -0.23980844
15.06871 -0.22994436000000001
15.06971 -0.2200441
15.07071 -0.2100921
15.07171 -0.20008693
15.07271 -0.19004205000000002
15.07371 -0.17997944999999999
15.07471 -0.16991879999999998
15.07571 -0.1598682
15.07671 -0.14982027
15.07771 -0.13975597
15.07871 -0.12965389
15.07971 -0.11950074000000001
15.08071 -0.10929781
15.08171 -0.09906024199999999
15.08271 -0.08880983199999999
15.08371 -0.07856463799999999
15.08471 -0.068330579
15.08571 -0.058099104000000006
15.08671 -0.047851916
15.08771 -0.037570394
15.08871 -0.027244951
15.08971 -0.016879887
15.09071 -0.006491363500000001
15.09171 0.0039006005
15.09271 0.014281772
15.09371 0.024650714
15.09471 0.035019385
15.09571 0.045407249000000004
15.09671 0.055831741
15.09771 0.06629971300000001
15.09871 0.076804106
15.09971 0.08732719
15.10071 0.097848952
15.10171 0.10835641
15.10271 0.11884932
15.10371 0.12933972
15.10471 0.13984556
15.10571 0.15038155
15.10671 0.16095195
15.10771 0.17154862
15.10871 0.18215516
15.10971 0.19275511
15.11071 0.20334006000000002
15.11171 0.21391364
15.11271 0.22448956
15.11371 0.23508460999999997
15.11471 0.24571014
15.11571 0.25636633
15.11671 0.26704187
15.11771 0.27771918
15.11871 0.28838275
15.11971 0.29902626
15.12071 0.30965523
15.12171 0.32028387999999997
15.12271 0.33092794000000003
15.12371 0.3415969
15.12471 0.35228946
15.12571 0.36299457
15.12671 0.37369689
15.12771 0.38438444
15.12871 0.39505428
15.12971 0.40571339999999995
15.13071 0.416375
15.13171 0.42705130999999996
15.13271 0.43774727
15.13371 0.44845789999999996
15.13471 0.45917053
15.13571 0.46987096
15.13671 0.48055043000000003
15.13771 0.49120965
15.13871 0.5018583
15.13971 0.5125100300000001
15.14071 0.52317544
15.14171 0.5338571000000001
15.14271 0.5445482700000001
15.14371 0.55523617
15.14471 0.56590838
15.14571 0.57655866
15.14671 0.58718957
15.14771 0.59781056
15.14871 0.60843271
15.14971 0.61906269
15.15071 0.62969928
15.15171 0.64033396
15.15271 0.65095527
15.15371 0.66155461
15.15471 0.67213057
15.15571 0.68268958
15.15671 0.69324244
15.15771 0.7037987
15.15871 0.71436157
15.15971 0.7249262599999999
15.16071 0.73548215
15.16171 0.74601807
15.16271 0.7565275300000001
15.16371 0.7670118499999999
15.16471 0.77747884
15.16571 0.78793867
15.16671 0.7983980700000001
15.16771 0.8088570999999999
15.16871 0.8193087800000001
15.16971 0.82974276
15.17071 0.8401508400000001
15.17171 0.85053127
15.17271 0.8608893499999999
15.17371 0.87123467
15.17471 0.8815757000000001
15.17571 0.89191524
15.17671 0.9022484500000001
15.17771 0.9125649
15.17871 0.9228537800000001
15.17971 0.9331091300000001
15.18071 0.9433331899999999
15.18171 0.9535348000000001
15.18271 0.96372524
15.18371 0.97391214
15.18471 0.9840955
15.18571 0.99426759
15.18671 1.0044169
15.18771 1.0145336
15.18871 1.0246152
15.18971 1.034667
15.19071 1.0446993999999998
15.19171 1.054722
15.19271 1.064738
15.19371 1.0747421
15.19471 1.0847221
15.19571 1.0946654
15.19671 1.1045645
15.19771 1.1144218
15.19871 1.1242484000000001
15.19971 1.1340587
15.20071 1.1438636
15.20171 1.1536645
15.20271 1.163453
15.20371 1.1732146
15.20471 1.1829361
15.20571 1.1926121
15.20671 1.2022473
15.20771 1.2118541
15.20871 1.2214459
15.20971 1.2310295
15.21071 1.2406012
15.21171 1.2501477
15.21271 1.2596526000000001
15.21371 1.2691043000000002
15.21471 1.2785024
15.21571 1.287858
15.21671 1.2971889
15.21771 1.3065108
15.21871 1.3158294
15.21971 1.3251378
15.22071 1.334419
15.22171 1.3436544
15.22271 1.3528327
15.22371 1.3619552
15.22471 1.3710351
15.22571 1.3800902
15.22671 1.3891342
15.22771 1.3981688
15.22871 1.4071827000000001
15.22971 1.4161568
15.23071 1.4250736
15.23171 1.433926
15.23271 1.4427212999999999
15.23371 1.4514782
15.23471 1.4602174
15.23571 1.4689516999999999
15.23671 1.4776794
15.23771 1.4863842999999999
15.23871 1.4950437
15.23971 1.5036387
15.24071 1.5121639
15.24171 1.5206289
15.24271 1.5290541
15.24371 1.5374603
15.24471 1.5458581
15.24571 1.5542424000000001
15.24671 1.5625948
15.24771 1.5708927000000001
15.24871 1.5791199999999999
15.24971 1.5872758
15.25071 1.5953748
15.25171 1.6034401999999999
15.25271 1.6114928000000002
15.25371 1.6195398
15.25471 1.6275713
15.25571 1.6355648999999999
15.25671 1.6434956
15.25771 1.6513483999999998
15.25871 1.6591251000000002
15.25971 1.6668433
15.26071 1.6745283999999998
15.26171 1.6822002999999999
15.26271 1.689864
15.26371 1.6975071000000002
15.26471 1.7051055999999998
15.26571 1.7126355
15.26671 1.7200848000000002
15.26771 1.7274589999999999
15.26871 1.7347787
15.26971 1.7420694
15.27071 1.7493493999999998
15.27171 1.7566195
15.27271 1.7638629
15.27371 1.7710533000000002
15.27471 1.7781667
15.27571 1.7851929999999998
15.27671 1.7921412
15.27771 1.7990345
15.27871 1.8058995000000002
15.27971 1.8127522999999999
15.28071 1.8195917999999998
15.28171 1.8263987999999998
15.28271 1.8331463
15.28371 1.8398121
15.28471 1.8463899999999998
15.28571 1.8528929
15.28671 1.8593464
15.28771 1.8657768000000001
15.28871 1.8721980999999999
15.28971 1.8786049999999999
15.29071 1.8849755
15.29171 1.8912807
15.29271 1.8974993
15.29371 1.9036271
15.29471 1.9096781999999999
15.29571 1.9156789
15.29671 1.9216539000000001
15.29771 1.9276142
15.29871 1.9335518
15.29971 1.9394431
15.30071 1.9452608999999998
15.30171 1.9509872000000001
15.30271 1.9566229000000002
15.30371 1.9621864
15.30471 1.9677065
15.30571 1.9732079
15.30671 1.9786986999999998
15.30771 1.9841678000000003
15.30871 1.9895887
15.30971 1.9949328
15.31071 2.0001827
15.31171 2.0053398
15.31271 2.0104239
15.31371 2.0154623
15.31471 2.0204771
15.31571 2.0254737
15.31671 2.0304386
15.31771 2.0353459000000003
15.31871 2.0401698
15.31971 2.0448977
15.32071 2.0495364
15.32171 2.0541085
15.32271 2.0586422
15.32371 2.0631572
15.32471 2.0676551
15.32571 2.0721188
15.32671 2.0765197
15.32771 2.0808317
15.32871 2.0850431
15.32971 2.0891621999999996
15.33071 2.0932127
15.33171 2.0972222
15.33271 2.101209
15.33371 2.1051737
15.33471 2.1090988
15.33571 2.112958
15.33671 2.1167287999999997
15.33771 2.1204036
15.33871 2.1239933
15.33971 2.127522
15.34071 2.1310149000000003
15.34171 2.1344855
15.34271 2.1379299
15.34371 2.1413272
15.34471 2.1446498000000003
15.34571 2.1478770000000003
15.34671 2.151004
15.34771 2.1540446
15.34871 2.1570243
15.34971 2.1599682
15.35071 2.1628894
15.35171 2.1657819
15.35271 2.1686252
15.35371 2.1713933
15.35471 2.1740673
15.35571 2.1766448
15.35671 2.1791399
15.35771 2.1815762
15.35871 2.1839749
15.35971 2.1863446
15.36071 2.188677
15.36171 2.1909513
15.36271 2.1931442
15.36371 2.1952413
15.36471 2.1972449000000003
15.36571 2.1991722
15.36671 2.2010473999999998
15.36771 2.2028895
15.36871 2.2047043
15.36971 2.2064809000000003
15.37071 2.2081969
15.37171 2.2098294000000003
15.37271 2.2113649
15.37371 2.2128058999999998
15.37471 2.2141683999999997
15.37571 2.2154745
15.37671 2.2167411
15.37771 2.2179723
15.37871 2.2191579999999997
15.37971 2.2202795
15.38071 2.2213189
15.38171 2.2222677
15.38271 2.2231313999999998
15.38371 2.223926
15.38471 2.2246709
15.38571 2.2253781999999998
15.38671 2.2260476000000002
15.38771 2.2266665000000003
15.38871 2.2272151
15.38971 2.2276761
15.39071 2.2280429
15.39171 2.2283217
15.39271 2.2285292
15.39371 2.2286837999999998
15.39471 2.2287976
15.39571 2.2288714
15.39671 2.2288949999999996
15.39771 2.2288525
15.39871 2.2287304
15.39971 2.2285231999999997
15.40071 2.228236
15.40171 2.227881
15.40271 2.227471
15.40371 2.227013
15.40471 2.2265047
15.40571 2.2259358
15.40671 2.225293
15.40771 2.2245666
15.40871 2.2237549
15.40971 2.2228656
15.41071 2.2219121
15.41171 2.2209073999999998
15.41271 2.219859
15.41371 2.218765
15.41471 2.2176163
15.41571 2.2164002
15.41671 2.215106
15.41771 2.2137292
15.41871 2.212273
15.41971 2.2107452
15.42071 2.2091551000000003
15.42171 2.2075082999999998
15.42271 2.2058049
15.42371 2.2040406
15.42471 2.2022087
15.42571 2.2003043
15.42671 2.1983270999999998
15.42771 2.1962816
15.42871 2.1941749
15.42971 2.1920141
15.43071 2.1898022
15.43171 2.1875374
15.43271 2.1852128
15.43371 2.1828197
15.43471 2.1803498
15.43571 2.1777997
15.43671 2.1751702
15.43771 2.1724671
15.43871 2.1696983
15.43971 2.1668705999999998
15.44071 2.1639882
15.44171 2.1610508
15.44271 2.1580551
15.44371 2.1549966
15.44471 2.1518711
15.44571 2.1486769999999997
15.44671 2.1454152
15.44771 2.1420885
15.44871 2.1387001
15.44971 2.1352515
15.45071 2.1317409
15.45171 2.1281648
15.45271 2.1245187
15.45371 2.1207992
15.45471 2.1170063
15.45571 2.1131436999999997
15.45671 2.109218
15.45771 2.1052372
15.45871 2.1012066
15.45971 2.0971279999999997
15.46071 2.0929972
15.46171 2.0888066
15.46271 2.0845469
15.46371 2.0802112
15.46471 2.0757977
15.46571 2.0713093
15.46671 2.0667531
15.46771 2.0621365
15.46871 2.0574643999999997
15.46971 2.0527376
15.47071 2.0479525
15.47171 2.0431036
15.47271 2.0381872
15.47371 2.0332031
15.47471 2.0281559000000002
15.47571 2.023053
15.47671 2.0179009000000003
15.47771 2.0127013
15.47871 2.0074496
15.47971 2.0021359999999997
15.48071 1.9967491
15.48171 1.9912807000000001
15.48271 1.9857297
15.48371 1.9801032
15.48471 1.9744137
15.48571 1.9686744999999999
15.48671 1.9628944
15.48771 1.9570738
15.48871 1.9512057
15.48971 1.9452790000000002
15.49071 1.9392839
15.49171 1.9332161
15.49271 1.9270794
15.49371 1.9208825999999999
15.49471 1.9146344
15.49571 1.9083389999999998
15.49671 1.9019932
15.49771 1.8955871
15.49871 1.8891090999999998
15.49971 1.8825514
15.50071 1.8759152000000001
15.50171 1.8692110000000002
15.50271 1.8624551999999999
15.50371 1.8556626999999999
15.50471 1.8488406999999998
15.50571 1.8419858
15.50671 1.8350845
15.50771 1.8281201
15.50871 1.8210792999999998
15.50971 1.813958
15.51071 1.8067627999999998
15.51171 1.7995073000000001
15.51271 1.7922053
15.51371 1.7848644
15.51471 1.777482
15.51571 1.7700475
15.51671 1.7625475000000002
15.51771 1.7549738
15.51871 1.7473279000000002
15.51971 1.7396209999999999
15.52071 1.7318698000000001
15.52171 1.7240875999999998
15.52271 1.7162789
15.52371 1.7084351000000002
15.52471 1.7005389999999998
15.52571 1.6925717
15.52671 1.6845211
15.52771 1.6763879
15.52871 1.6681850000000003
15.52971 1.6599317999999998
15.53071 1.6516461999999998
15.53171 1.6433360000000001
15.53271 1.6349964000000001
15.53371 1.6266125999999999
15.53471 1.6181678000000002
15.53571 1.6096512
15.53671 1.6010638000000001
15.53771 1.592418
15.53871 1.5837306
15.53971 1.5750149000000002
15.54071 1.566273
15.54171 1.5574945
15.54271 1.548661
15.54371 1.539755
15.54471 1.5307682
15.54571 1.5217068
15.54671 1.512589
15.54771 1.5034378
15.54871 1.4942700999999998
15.54971 1.48509
15.55071 1.4758863
15.55171 1.4666391
15.55271 1.4573278
15.55371 1.4479416999999999
15.55471 1.4384841000000002
15.55571 1.42897
15.55671 1.4194188
15.55771 1.4098441
15.55871 1.4002473
15.55971 1.3906167
15.56071 1.3809336
15.56171 1.3711826
15.56271 1.3613589000000001
15.56371 1.3514725
15.56471 1.3415439
15.56571 1.3315946
15.56671 1.3216375
15.56771 1.3116708
15.56871 1.3016778999999998
15.56971 1.2916358
15.57071 1.2815253
15.57171 1.2713396
15.57271 1.2610873999999999
15.57371 1.2507885
15.57471 1.2404640999999998
15.57571 1.2301271
15.57671 1.2197761
15.57771 1.209397
15.57871 1.1989703
15.57971 1.1884816
15.58071 1.1779285000000002
15.58171 1.1673228
15.58271 1.1566844
15.58371 1.1460319
15.58471 1.1353734
15.58571 1.1247022
15.58671 1.114
15.58771 1.1032452
15.58871 1.0924233
15.58971 1.0815340999999998
15.59071 1.0705915
15.59171 1.0596177
15.59271 1.0486324
15.59371 1.0376447
15.59471 1.0266488
15.59571 1.015628
15.59671 1.0045626
15.59771 0.9934399300000001
15.59871 0.98226033
15.59971 0.97103668
15.60071 0.9597878000000001
15.60171 0.9485292200000001
15.60271 0.9372655299999999
15.60371 0.92598824
15.60471 0.9146799299999999
15.60571 0.9033230099999999
15.60671 0.8919083499999999
15.60771 0.88044023
15.60871 0.8689343
15.60971 0.85741077
15.61071 0.84588518
15.61171 0.8343611799999999
15.61271 0.8228296399999999
15.61371 0.81127305
15.61471 0.7996740800000001
15.61571 0.7880236
15.61671 0.77632479
15.61771 0.76459129
15.61871 0.75284047
15.61971 0.74108504
15.62071 0.72932737
15.62171 0.71755885
15.62271 0.70576444
15.62371 0.69393036
15.62471 0.68205087
15.62571 0.67013134
15.62671 0.65818597
15.62771 0.6462309
15.62871 0.6342771500000001
15.62971 0.62232544
15.63071 0.61036632
15.63171 0.59838486
15.63271 0.58636786
15.63371 0.57430998
15.63471 0.56221611
15.63571 0.55009895
15.63671 0.53797294
15.63771 0.52584782
15.63871 0.51372424
15.63971 0.5015938999999999
15.64071 0.48944404999999996
15.64171 0.47726369999999996
15.64271 0.46504871
15.64371 0.45280396000000006
15.64471 0.44054086
15.64571 0.42827213000000003
15.64671 0.41600629
15.64771 0.40374393999999997
15.64871 0.39147803999999997
15.64971 0.37919765
15.65071 0.36689336
15.65171 0.35456162999999996
15.65271 0.34220645
15.65371 0.32983741
15.65471 0.31746527999999996
15.65571 0.30509685
15.65671 0.29273222
15.65771 0.28036479000000003
15.65871 0.26798462
15.65971 0.25558316
15.66071 0.24315719
15.66171 0.23071053
15.66271 0.21825247
15.66371 0.20579393
15.66471 0.19334294000000002
15.66571 0.1809016
15.66671 0.16846566000000002
15.66771 0.15602697
15.66871 0.14357739
15.66971 0.13111254
15.67071 0.11863362
15.67171 0.10614665
15.67271 0.09365950199999999
15.67371 0.081178138
15.67471 0.068703969
15.67571 0.056233187
15.67671 0.043758747
15.67771 0.031273838
15.67871 0.018775166
15.67971 0.0062648825
15.68071 -0.0062498861
15.68171 -0.018759859
15.68271 -0.031257229
15.68371 -0.043738843
15.68471 -0.056207261999999994
15.68571 -0.068669493
15.68671 -0.081133883
15.68771 -0.093606452
15.68871 -0.10608825
15.68971 -0.11857495
15.69071 -0.13105887
15.69171 -0.14353225
15.69271 -0.15599048000000001
15.69371 -0.16843389
15.69471 -0.18086721
15.69571 -0.19329687
15.69671 -0.20572764
15.69771 -0.2181601
15.69871 -0.23058997
15.69971 -0.24300978999999998
15.70071 -0.25541217
15.70171 -0.26779327999999997
15.70271 -0.28015482
15.70371 -0.29250341
15.70471 -0.304848
15.70571 -0.31719573
15.70671 -0.32954884
15.70771 -0.34190328000000003
15.70871 -0.35425017
15.70971 -0.36657932000000004
15.71071 -0.37888337
15.71171 -0.39116050999999996
15.71271 -0.40341499
15.71371 -0.41565471
15.71471 -0.42788736
15.71571 -0.44011650999999996
15.71671 -0.45233992999999995
15.71771 -0.46455059000000004
15.71871 -0.47674006999999996
15.71971 -0.48890254
15.72071 -0.50103785
15.72171 -0.5131519400000001
15.72271 -0.5252539199999999
15.72371 -0.5373517999999999
15.72471 -0.54944837
15.72571 -0.56153922
15.72671 -0.57361415
15.72771 -0.58566113
15.72871 -0.59767123
15.72971 -0.60964255
15.73071 -0.62158094
15.73171 -0.63349707
15.73271 -0.6454017000000001
15.73371 -0.6573007
15.73471 -0.66919252
15.73571 -0.68106875
15.73671 -0.69291848
15.73771 -0.70473338
15.73871 -0.7165117200000001
15.73971 -0.7282592800000001
15.74071 -0.73998631
15.74171 -0.75170235
15.74271 -0.76341112
15.74371 -0.77510793
15.74471 -0.78678112
15.74571 -0.7984169799999999
15.74671 -0.81000607
15.74771 -0.82154721
15.74871 -0.83304849
15.74971 -0.8445235900000001
15.75071 -0.8559853799999999
15.75171 -0.86744009
15.75271 -0.87888418
15.75371 -0.8903060100000001
15.75471 -0.90169152
15.75571 -0.91303037
15.75671 -0.9243209800000001
15.75771 -0.93557118
15.75871 -0.94679389
15.75971 -0.95800096
15.76071 -0.9691964799999999
15.76171 -0.98037478
15.76271 -0.9915224300000001
15.76371 -1.0026244
15.76471 -1.0136714999999998
15.76571 -1.0246647
15.76671 -1.035615
15.76771 -1.0465383
15.76871 -1.0574478999999999
15.76971 -1.0683479
15.77071 -1.079231
15.77171 -1.0900817
15.77271 -1.1008833
15.77371 -1.1116255
15.77471 -1.1223094
15.77571 -1.1329463
15.77671 -1.1435522
15.77771 -1.15414
15.77871 -1.164713
15.77971 -1.1752629
15.78071 -1.1857738
15.78171 -1.1962302
15.78271 -1.2066245999999998
15.78371 -1.2169610000000002
15.78471 -1.2272533
15.78571 -1.2375188000000001
15.78671 -1.2477691000000002
15.78771 -1.2580047
15.78871 -1.268214
15.78971 -1.2783784
15.79071 -1.2884814
15.79171 -1.2985157
15.79271 -1.3084867999999998
15.79371 -1.3184104
15.79471 -1.3283042
15.79571 -1.3381796
15.79671 -1.3480362
15.79771 -1.3578624
15.79871 -1.36764
15.79971 -1.3773545
15.80071 -1.3870009
15.80171 -1.3965867
15.80271 -1.4061275
15.80371 -1.4156393
15.80471 -1.4251300999999998
15.80571 -1.4345962
15.80671 -1.4440228
15.80771 -1.453392
15.80871 -1.4626907
15.80971 -1.4719173
15.81071 -1.4810828
15.81171 -1.4902050999999998
15.81271 -1.4993008
15.81371 -1.5083775000000001
15.81471 -1.5174296999999999
15.81571 -1.5264419
15.81671 -1.535396
15.81771 -1.5442797
15.81871 -1.5530921
15.81971 -1.5618434
15.82071 -1.5705495999999999
15.82171 -1.5792239
15.82271 -1.58787
15.82371 -1.5964804
15.82471 -1.6050402
15.82571 -1.6135342000000001
15.82671 -1.6219550999999999
15.82771 -1.6303068
15.82871 -1.6386028000000001
15.82971 -1.6468599
15.83071 -1.6550899000000001
15.83171 -1.6632939
15.83271 -1.6714616000000002
15.83371 -1.6795761999999999
15.83471 -1.6876226
15.83571 -1.6955939999999998
15.83671 -1.7034944
15.83771 -1.7113367000000002
15.83871 -1.7191352
15.83971 -1.7268993
15.84071 -1.7346283
15.84171 -1.7423131
15.84271 -1.7499399999999998
15.84371 -1.7574988
15.84471 -1.7649872
15.84571 -1.7724121
15.84671 -1.7797863
15.84771 -1.7871214
15.84871 -1.7944221999999999
15.84971 -1.8016838
15.85071 -1.8088938999999997
15.85171 -1.816039
15.85271 -1.8231098000000001
15.85371 -1.8301063999999998
15.85471 -1.8370375
15.85571 -1.8439157000000002
15.85671 -1.850752
15.85771 -1.8575501
15.85871 -1.8643055
15.85971 -1.8710082
15.86071 -1.8776477999999999
15.86171 -1.8842185
15.86271 -1.8907217
15.86371 -1.8971651999999999
15.86471 -1.9035581
15.86571 -1.9099066000000002
15.86671 -1.9162100000000002
15.86771 -1.9224614
15.86871 -1.9286513
15.86971 -1.9347724
15.87071 -1.940823
15.87171 -1.9468084
15.87271 -1.9527378000000002
15.87371 -1.9586200000000002
15.87471 -1.9644591999999998
15.87571 -1.970253
15.87671 -1.9759934
[truncated: 742,963 more chars]
