# Supplementary material for: 2D Synthetic dataset of numerical simulations of long-period seismicity in a volcanic edifice and related sensitivity kernels
Source: Data Brief. 2021 Jan 25;34:106673. doi: 10.1016/j.dib.2020.106673 (PMC7841316; doi:10.1016/j.dib.2020.106673)
Supplement: Supplementary Data S1 — Supplementary Raw Research Data. This is open data under the CC BY license http://creativecommons.org/licenses/by/4.0/ [file mmc1.zip › Dataset/OUTPUT_SEISMOGRAMS/9000_3000/disp_Z_hetero_11000_2830_ISO7e-1Hz.semd]

-1.714286 0.0
-1.713286 0.0
-1.712286 0.0
-1.711286 0.0
-1.710286 0.0
-1.709286 0.0
-1.708286 7.3350396e-27
-1.707286 9.215695200000001e-26
-1.706286 6.2030005e-25
-1.705286 2.9671030999999997e-24
-1.704286 1.1296113e-23
-1.703286 3.6367109e-23
-1.702286 1.0277372e-22
-1.701286 2.6141208000000003e-22
-1.700286 6.0921724e-22
-1.699286 1.3181157e-21
-1.698286 2.6745783e-21
-1.697286 5.1299927999999994e-21
-1.696286 9.3602707e-21
-1.695286 1.6330706e-20
-1.694286 2.7359297e-20
-1.693286 4.4168799e-20
-1.692286 6.8915146e-20
-1.691286 1.0417789999999999e-19
-1.690286 1.5289759e-19
-1.689286 2.1824563e-19
-1.688286 3.0341482e-19
-1.687286 4.1132295e-19
-1.686286 5.4422814e-19
-1.685286 7.0326136e-19
-1.684286 8.878905e-19
-1.683286 1.0953385e-18
-1.682286 1.3199857e-18
-1.681286 1.5527929999999999e-18
-1.680286 1.7807903e-18
-1.679286 1.9866723e-18
-1.678286 2.1485511e-18
-1.677286 2.2399065e-18
-1.676286 2.2297804e-18
-1.675286 2.0832423e-18
-1.674286 1.7621584e-18
-1.673286 1.2262775e-18
-1.672286 4.3463668e-19
-1.671286 -6.5272091e-19
-1.670286 -2.0727451e-18
-1.669286 -3.8571383e-18
-1.668286 -6.029941200000001e-18
-1.667286 -8.6050255e-18
-1.666286 -1.1583605999999999e-17
-1.665286 -1.4951889000000002e-17
-1.664286 -1.8679007e-17
-1.663286 -2.2715385e-17
-1.662286 -2.6991692000000002e-17
-1.661286 -3.1418545000000004e-17
-1.660286 -3.5887094e-17
-1.659286 -4.0270575e-17
-1.658286 -4.442694e-17
-1.657286 -4.8202559000000006e-17
-1.656286 -5.1436944e-17
-1.655286 -5.3968401e-17
-1.654286 -5.5640459e-17
-1.653286 -5.6308764e-17
-1.652286 -5.5848226e-17
-1.651286 -5.4160006999999997e-17
-1.650286 -5.117798999999999e-17
-1.649286 -4.6874361e-17
-1.648286 -4.12639e-17
-1.647286 -3.4406647e-17
-1.646286 -2.6408682e-17
-1.645286 -1.7420783e-17
-1.644286 -7.6349068e-18
-1.643286 2.7215102e-18
-1.642286 1.3393287999999999e-17
-1.641286 2.4106972e-17
-1.640286 3.4581636999999997e-17
-1.639286 4.4540507e-17
-1.638286 5.3722723e-17
-1.637286 6.1894617e-17
-1.636286 6.8859658e-17
-1.635286 7.446641800000001e-17
-1.634286 7.8613798e-17
-1.633286 8.1252933e-17
-1.632286 8.238532300000001e-17
-1.631286 8.2056947e-17
-1.630286 8.0348344e-17
-1.629286 7.7360945e-17
-1.628286 7.3200247e-17
-1.627286 6.7956703e-17
-1.626286 6.1685578e-17
-1.625286 5.4387187e-17
-1.624286 4.5989236e-17
-1.623286 3.6333063e-17
-1.622286 2.5165636000000002e-17
-1.621286 1.2139041e-17
-1.620286 -3.1809818999999998e-18
-1.619286 -2.1296277e-17
-1.618286 -4.2746605e-17
-1.617286 -6.8068967e-17
-1.616286 -9.774654700000001e-17
-1.615286 -1.3214864e-16
-1.614286 -1.7146386e-16
-1.613286 -2.1562947999999999e-16
-1.612286 -2.6426078e-16
-1.611286 -3.165846e-16
-1.610286 -3.7138201e-16
-1.609286 -4.2694489e-16
-1.608286 -4.8105172e-16
-1.607286 -5.3096682e-16
-1.606286 -5.7346728e-16
-1.605286 -6.0490051e-16
-1.604286 -6.2127422e-16
-1.603286 -6.1837888e-16
-1.602286 -5.9194145e-16
-1.601286 -5.378063599999999e-16
-1.600286 -4.521391599999999e-16
-1.599286 -3.316444e-16
-1.598286 -1.737899e-16
-1.597286 2.2974057000000003e-17
-1.596286 2.5901174e-16
-1.595286 5.3332743e-16
-1.594286 8.4343132e-16
-1.593286 1.1852568e-15
-1.592286 1.5531396e-15
-1.591286 1.9398661e-15
-1.590286 2.3367943e-15
-1.589286 2.7340507999999998e-15
-1.588286 3.1207996e-15
-1.587286 3.485577e-15
-1.586286 3.8166801999999995e-15
-1.585286 4.1025961e-15
-1.584286 4.3324514e-15
-1.583286 4.4964622e-15
-1.582286 4.5863588e-15
-1.581286 4.5957655e-15
-1.580286 4.5205066e-15
-1.579286 4.3588203e-15
-1.578286 4.1114615e-15
-1.577286 3.7816802e-15
-1.576286 3.3750663e-15
-1.575286 2.8992623999999997e-15
-1.574286 2.3635497e-15
-1.573286 1.778323e-15
-1.572286 1.154478e-15
-1.571286 5.0273883e-16
-1.570286 -1.6703589e-16
-1.569286 -8.465282e-16
-1.568286 -1.5295744000000001e-15
-1.567286 -2.2126714e-15
-1.566286 -2.895337e-15
-1.565286 -3.5802835e-15
-1.564286 -4.2733788e-15
-1.563286 -4.9833721e-15
-1.562286 -5.721378699999999e-15
-1.561286 -6.5001294999999995e-15
-1.560286 -7.3330071e-15
-1.559286 -8.2328995e-15
-1.558286 -9.2109274e-15
-1.557286 -1.0275103000000001e-14
-1.556286 -1.1428992e-14
-1.555286 -1.2670471000000002e-14
-1.554286 -1.3990642e-14
-1.553286 -1.5373006e-14
-1.552286 -1.6792971e-14
-1.551286 -1.8217741e-14
-1.550286 -1.960667e-14
-1.549286 -2.0912085e-14
-1.548286 -2.2080604e-14
-1.547286 -2.3054929e-14
-1.546286 -2.3776077e-14
-1.545286 -2.4185975e-14
-1.544286 -2.4230338e-14
-1.543286 -2.386171e-14
-1.542286 -2.3042539000000002e-14
-1.541286 -2.1748159e-14
-1.540286 -1.9969505e-14
-1.539286 -1.7715445e-14
-1.538286 -1.5014588e-14
-1.537286 -1.1916438e-14
-1.536286 -8.491827600000001e-15
-1.535286 -4.8325397e-15
-1.534286 -1.050123e-15
-1.533286 2.726119e-15
-1.532286 6.3518908000000006e-15
-1.531286 9.6713494e-15
-1.530286 1.2521091e-14
-1.529286 1.4734544e-14
-1.528286 1.6146584e-14
-1.527286 1.659818e-14
-1.526286 1.5940886e-14
-1.525286 1.404099e-14
-1.524286 1.0783144000000001e-14
-1.523286 6.0733381000000005e-15
-1.522286 -1.5889505999999998e-16
-1.521286 -7.959114e-15
-1.520286 -1.7347454e-14
-1.519286 -2.8318956e-14
-1.518286 -4.0844646e-14
-1.517286 -5.487327700000001e-14
-1.516286 -7.0333566e-14
-1.515286 -8.7136746e-14
-1.514286 -1.0517929e-13
-1.513286 -1.2434554e-13
-1.512286 -1.4451018e-13
-1.511286 -1.6554032e-13
-1.510286 -1.8729703e-13
-1.509286 -2.096365e-13
-1.508286 -2.3241059e-13
-1.507286 -2.5546687e-13
-1.506286 -2.7864849000000004e-13
-1.505286 -3.0179377e-13
-1.504286 -3.2473596e-13
-1.503286 -3.4730331e-13
-1.502286 -3.6931988000000006e-13
-1.501286 -3.9060725e-13
-1.500286 -4.1098742e-13
-1.499286 -4.3028715e-13
-1.498286 -4.483439e-13
-1.497286 -4.6501338e-13
-1.496286 -4.801787e-13
-1.495286 -4.9376092e-13
-1.494286 -5.0573068e-13
-1.493286 -5.161204700000001e-13
-1.492286 -5.2503727e-13
-1.491286 -5.3267437e-13
-1.490286 -5.3932214e-13
-1.489286 -5.4537673e-13
-1.488286 -5.5134607e-13
-1.487286 -5.5785205e-13
-1.486286 -5.6562865e-13
-1.485286 -5.755151000000001e-13
-1.484286 -5.884437000000001e-13
-1.483286 -6.054221799999999e-13
-1.482286 -6.2751026e-13
-1.481286 -6.5579112e-13
-1.480286 -6.9133779e-13
-1.479286 -7.3517539e-13
-1.478286 -7.8824022e-13
-1.477286 -8.513369800000001e-13
-1.476286 -9.2509516e-13
-1.475286 -1.009927e-12
-1.474286 -1.1059873e-12
-1.473286 -1.2131383e-12
-1.472286 -1.3309203000000001e-12
-1.471286 -1.4585295999999998e-12
-1.470286 -1.5948053e-12
-1.469286 -1.7382268e-12
-1.468286 -1.8869212e-12
-1.467286 -2.0386824e-12
-1.466286 -2.1910018e-12
-1.465286 -2.3411097999999998e-12
-1.464286 -2.4860275e-12
-1.463286 -2.6226285999999997e-12
-1.462286 -2.747708e-12
-1.461286 -2.8580569000000003e-12
-1.460286 -2.9505417e-12
-1.459286 -3.0221848e-12
-1.458286 -3.0702447e-12
-1.457286 -3.092292e-12
-1.456286 -3.0862808e-12
-1.455286 -3.0506108e-12
-1.454286 -2.9841814e-12
-1.453286 -2.8864315000000003e-12
-1.452286 -2.7573665e-12
-1.451286 -2.5975722e-12
-1.450286 -2.4082106e-12
-1.449286 -2.1910012999999998e-12
-1.448286 -1.9481876e-12
-1.447286 -1.6824864e-12
-1.446286 -1.3970245999999999e-12
-1.445286 -1.0952615999999998e-12
-1.444286 -7.8090221e-13
-1.443286 -4.5779865e-13
-1.442286 -1.2984646e-13
-1.441286 1.9912455000000002e-13
-1.440286 5.2546134e-13
-1.439286 8.457980600000001e-13
-1.438286 1.1571634e-12
-1.437286 1.4570813e-12
-1.436286 1.7436641000000002e-12
-1.435286 2.0156932999999998e-12
-1.434286 2.2726878e-12
-1.433286 2.5149557e-12
-1.432286 2.7436283e-12
-1.431286 2.9606746e-12
-1.430286 3.1688946e-12
-1.429286 3.3718904000000003e-12
-1.428286 3.5740145000000002e-12
-1.427286 3.7802942e-12
-1.426286 3.9963323e-12
-1.425286 4.2281872e-12
-1.424286 4.482229e-12
-1.423286 4.7649774e-12
-1.422286 5.0829214e-12
-1.421286 5.442325599999999e-12
-1.420286 5.849025400000001e-12
-1.419286 6.3082155e-12
-1.418286 6.8242368e-12
-1.417286 7.4003669e-12
-1.416286 8.0386198e-12
-1.415286 8.7395599e-12
-1.414286 9.5021396e-12
-1.413286 1.0323561e-11
-1.412286 1.1199171e-11
-1.411286 1.2122399e-11
-1.410286 1.3084731e-11
-1.409286 1.4075732e-11
-1.408286 1.5083129e-11
-1.407286 1.6092929e-11
-1.406286 1.7089605e-11
-1.405286 1.8056321e-11
-1.404286 1.8975216e-11
-1.403286 1.9827732e-11
-1.402286 2.0594979e-11
-1.401286 2.125813e-11
-1.400286 2.1798852e-11
-1.399286 2.2199747e-11
-1.398286 2.2444789999999998e-11
-1.397286 2.251978e-11
-1.396286 2.2412755e-11
-1.395286 2.2114382e-11
-1.394286 2.1618319999999998e-11
-1.393286 2.0921509e-11
-1.392286 2.0024406e-11
-1.391286 1.8931150999999998e-11
-1.390286 1.7649646999999998e-11
-1.389286 1.6191552000000002e-11
-1.388286 1.4572183e-11
-1.387286 1.2810314e-11
-1.386286 1.0927893e-11
-1.385286 8.9496559e-12
-1.384286 6.902650399999999e-12
-1.383286 4.8156774e-12
-1.382286 2.7186607e-12
-1.381286 6.4194967e-13
-1.380286 -1.384427e-12
-1.379286 -3.3315425e-12
-1.378286 -5.1723735e-12
-1.377286 -6.882598700000001e-12
-1.376286 -8.441383300000001e-12
-1.375286 -9.8321192e-12
-1.374286 -1.1043111e-11
-1.373286 -1.2068181000000002e-11
-1.372286 -1.2907171e-11
-1.371286 -1.3566332e-11
-1.370286 -1.4058577e-11
-1.369286 -1.4403584000000001e-11
-1.368286 -1.4627729e-11
-1.367286 -1.4763859e-11
-1.366286 -1.4850871e-11
-1.365286 -1.4933126000000002e-11
-1.364286 -1.5059666000000002e-11
-1.363286 -1.5283266e-11
-1.362286 -1.5659328e-11
-1.361286 -1.6244616e-11
-1.360286 -1.7095872e-11
-1.359286 -1.8268334e-11
-1.358286 -1.9814174e-11
-1.357286 -2.1780906e-11
-1.356286 -2.4209787e-11
-1.355286 -2.7134254999999998e-11
-1.354286 -3.0578448e-11
-1.353286 -3.4555846e-11
-1.352286 -3.9068062e-11
-1.351286 -4.4103845000000005e-11
-1.350286 -4.9638305e-11
-1.349286 -5.5632408e-11
-1.348286 -6.2032774e-11
-1.347286 -6.8771773e-11
-1.346286 -7.5767962e-11
-1.345286 -8.292684599999999e-11
-1.344286 -9.0141956e-11
-1.343286 -9.729627000000001e-11
-1.342286 -1.0426392e-10
-1.341286 -1.1091215000000001e-10
-1.340286 -1.1710352e-10
-1.339286 -1.226983e-10
-1.338286 -1.2755703e-10
-1.337286 -1.3154306e-10
-1.336286 -1.3452528e-10
-1.335286 -1.3638066999999998e-10
-1.334286 -1.3699686999999998e-10
-1.333286 -1.3627451e-10
-1.332286 -1.3412946e-10
-1.331286 -1.3049471e-10
-1.330286 -1.2532208e-10
-1.329286 -1.1858352e-10
-1.328286 -1.1027208000000001e-10
-1.327286 -1.004026e-10
-1.326286 -8.901191399999999e-11
-1.325286 -7.6158746e-11
-1.324286 -6.1923237e-11
-1.323286 -4.6406123999999996e-11
-1.322286 -2.9727598e-11
-1.321286 -1.2025876e-11
-1.320286 6.5444815e-12
-1.319286 2.5814469e-11
-1.318286 4.5602714e-11
-1.317286 6.5717684e-11
-1.316286 8.5959993e-11
-1.315286 1.0612477e-10
-1.314286 1.2600399000000002e-10
-1.313286 1.4538891e-10
-1.312286 1.6407231e-10
-1.311286 1.8185082e-10
-1.310286 1.98527e-10
-1.309286 2.1391146e-10
-1.308286 2.2782470000000002e-10
-1.307286 2.4009902e-10
-1.306286 2.5058007000000003e-10
-1.305286 2.5912837e-10
-1.304286 2.6562075e-10
-1.303286 2.6995147e-10
-1.302286 2.7203331e-10
-1.301286 2.7179847e-10
-1.300286 2.6919931e-10
-1.299286 2.6420895e-10
-1.298286 2.5682169e-10
-1.297286 2.470534e-10
-1.296286 2.3494152e-10
-1.295286 2.205452e-10
-1.294286 2.0394506000000002e-10
-1.293286 1.8524305e-10
-1.292286 1.6456194e-10
-1.291286 1.4204490000000002e-10
-1.290286 1.1785487999999999e-10
-1.289286 9.2173903e-11
-1.288286 6.5202303e-11
-1.287286 3.7157866e-11
-1.286286 8.2749122e-12
-1.285286 -2.1196684e-11
-1.284286 -5.0992548999999995e-11
-1.283286 -8.083492600000001e-11
-1.282286 -1.1043387e-10
-1.281286 -1.3948855e-10
-1.280286 -1.6768867e-10
-1.279286 -1.9471603000000002e-10
-1.278286 -2.202463e-10
-1.277286 -2.4395104e-10
-1.276286 -2.6549991000000003e-10
-1.275286 -2.8456321999999997e-10
-1.274286 -3.0081489e-10
-1.273286 -3.1393575e-10
-1.272286 -3.236172e-10
-1.271286 -3.2956531999999997e-10
-1.270286 -3.3150552999999997e-10
-1.269286 -3.2918731e-10
-1.268286 -3.2238973e-10
-1.267286 -3.1092685e-10
-1.266286 -2.9465365e-10
-1.265286 -2.7347187e-10
-1.264286 -2.4733594e-10
-1.263286 -2.1625862999999998e-10
-1.262286 -1.8031644000000002e-10
-1.261286 -1.3965446999999999e-10
-1.260286 -9.449048499999999e-11
-1.259286 -4.511822e-11
-1.258286 8.090578199999999e-12
-1.257286 6.468521999999999e-11
-1.256286 1.2413667e-10
-1.255286 1.8583965e-10
-1.254286 2.491164e-10
-1.253286 3.1322219e-10
-1.252286 3.7735258e-10
-1.251286 4.4065233000000006e-10
-1.250286 5.022260400000001e-10
-1.249286 5.6115017e-10
-1.248286 6.1648668e-10
-1.247286 6.6729742e-10
-1.246286 7.1265975e-10
-1.245286 7.516824799999999e-10
-1.244286 7.835222900000001e-10
-1.243286 8.0739972e-10
-1.242286 8.2261507e-10
-1.241286 8.2856352e-10
-1.240286 8.2474869e-10
-1.239286 8.1079535e-10
-1.238286 7.864597900000001e-10
-1.237286 7.516385099999999e-10
-1.236286 7.0637485e-10
-1.235286 6.5086274e-10
-1.234286 5.8544836e-10
-1.233286 5.1062908e-10
-1.232286 4.2704980000000003e-10
-1.231286 3.3549689e-10
-1.230286 2.3688974e-10
-1.229286 1.3226993e-10
-1.228286 2.2788523e-11
-1.227286 -9.0308604e-11
-1.226286 -2.0569687e-10
-1.225286 -3.2199044000000004e-10
-1.224286 -4.3776059e-10
-1.223286 -5.5155481e-10
-1.222286 -6.619163599999999e-10
-1.221286 -7.674035899999999e-10
-1.220286 -8.6660965e-10
-1.219286 -9.5818119e-10
-1.218286 -1.0408366e-09
-1.217286 -1.1133833e-09
-1.216286 -1.1747343999999999e-09
-1.215286 -1.223923e-09
-1.214286 -1.2601164e-09
-1.213286 -1.2826274e-09
-1.212286 -1.2909253000000002e-09
-1.211286 -1.2846439e-09
-1.210286 -1.2635886e-09
-1.209286 -1.2277409e-09
-1.208286 -1.1772613e-09
-1.207286 -1.1124902e-09
-1.206286 -1.0339465e-09
-1.205286 -9.423242599999999e-10
-1.204286 -8.384877899999999e-10
-1.203286 -7.2346361e-10
-1.202286 -5.9843137e-10
-1.201286 -4.647126e-10
-1.200286 -3.2375721e-10
-1.199286 -1.7712869e-10
-1.198286 -2.6487430000000003e-11
-1.197286 1.2642733999999999e-10
-1.196286 2.7981686e-10
-1.195286 4.3184323e-10
-1.194286 5.8065063e-10
-1.193286 7.2438691e-10
-1.192286 8.612256700000001e-10
-1.191286 9.89388e-10
-1.190286 1.1071641e-09
-1.189286 1.2129342e-09
-1.188286 1.3051882e-09
-1.187286 1.3825445e-09
-1.186286 1.4437672e-09
-1.185286 1.4877808999999999e-09
-1.184286 1.513685e-09
-1.183286 1.5207643999999998e-09
-1.182286 1.5084984e-09
-1.181286 1.4765677e-09
-1.180286 1.4248589999999999e-09
-1.179286 1.3534666e-09
-1.178286 1.262692e-09
-1.177286 1.153042e-09
-1.176286 1.0252233e-09
-1.175286 8.8013668e-10
-1.174286 7.188678899999999e-10
-1.173286 5.426780999999999e-10
-1.172286 3.5299231e-10
-1.171286 1.5138666e-10
-1.170286 -6.0425254e-11
-1.169286 -2.8060707e-10
-1.168286 -5.0721484e-10
-1.167286 -7.382129599999999e-10
-1.166286 -9.7149042e-10
-1.165286 -1.2048773e-09
-1.164286 -1.4361613e-09
-1.163286 -1.6631046999999998e-09
-1.162286 -1.8834613e-09
-1.161286 -2.0949921e-09
-1.160286 -2.2954829e-09
-1.159286 -2.4827600000000002e-09
-1.158286 -2.6547061000000002e-09
-1.157286 -2.8092761e-09
-1.156286 -2.944512e-09
-1.155286 -3.0585582999999997e-09
-1.154286 -3.1496753e-09
-1.153286 -3.2162532999999997e-09
-1.152286 -3.2568253999999996e-09
-1.151286 -3.2700797000000003e-09
-1.150286 -3.254871e-09
-1.149286 -3.2102307e-09
-1.148286 -3.1353766999999998e-09
-1.147286 -3.029723e-09
-1.146286 -2.8928873e-09
-1.145286 -2.7246976e-09
-1.144286 -2.5251988e-09
-1.143286 -2.2946582e-09
-1.142286 -2.0335703999999998e-09
-1.141286 -1.7426607e-09
-1.140286 -1.4228892e-09
-1.139286 -1.075453e-09
-1.138286 -7.0178915e-10
-1.137286 -3.035762e-10
-1.136286 1.1726405000000002e-10
-1.135286 5.5856565e-10
-1.134286 1.0179177999999999e-09
-1.133286 1.4926647e-09
-1.132286 1.9799062e-09
-1.131286 2.4764996999999998e-09
-1.130286 2.9790625e-09
-1.129286 3.4839763e-09
-1.128286 3.9873931e-09
-1.127286 4.4852427e-09
-1.126286 4.9732451e-09
-1.125286 5.4469228e-09
-1.124286 5.9016195e-09
-1.123286 6.3325199e-09
-1.122286 6.7346781e-09
-1.121286 7.1030452e-09
-1.120286 7.4325074000000004e-09
-1.119286 7.7179249e-09
-1.118286 7.9541811e-09
-1.117286 8.1362313e-09
-1.116286 8.2591628e-09
-1.115286 8.3182544e-09
-1.114286 8.3090465e-09
-1.113286 8.227409e-09
-1.112286 8.0696179e-09
-1.111286 7.8324298e-09
-1.110286 7.5131609e-09
-1.109286 7.1097649e-09
-1.108286 6.620908700000001e-09
-1.107286 6.046047e-09
-1.106286 5.385491e-09
-1.105286 4.6404716999999995e-09
-1.104286 3.8131963e-09
-1.103286 2.9068941999999998e-09
-1.102286 1.9258537e-09
-1.101286 8.7544529e-10
-1.100286 -2.3786799e-10
-1.099286 -1.406535e-09
-1.098286 -2.6219362e-09
-1.097286 -3.8744209e-09
-1.096286 -5.1533607e-09
-1.095286 -6.4472191e-09
-1.094286 -7.743640500000001e-09
-1.093286 -9.0295528e-09
-1.092286 -1.0291289e-08
-1.091286 -1.1514722e-08
-1.090286 -1.2685408000000002e-08
-1.089286 -1.3788755999999999e-08
-1.088286 -1.4810191e-08
-1.087286 -1.5735328e-08
-1.086286 -1.6550168e-08
-1.085286 -1.7241268e-08
-1.084286 -1.779594e-08
-1.083286 -1.8202423000000002e-08
-1.082286 -1.8450071e-08
-1.081286 -1.8529515e-08
-1.080286 -1.8432829000000002e-08
-1.079286 -1.8153667e-08
-1.078286 -1.7687404e-08
-1.077286 -1.7031242e-08
-1.076286 -1.6184303000000002e-08
-1.075286 -1.5147707e-08
-1.074286 -1.3924619999999999e-08
-1.073286 -1.2520279000000002e-08
-1.072286 -1.0942001e-08
-1.071286 -9.1991553e-09
-1.070286 -7.303126899999999e-09
-1.069286 -5.2672436e-09
-1.068286 -3.1066875e-09
-1.067286 -8.383818800000001e-10
-1.066286 1.5191416e-09
-1.065286 3.9458964e-09
-1.064286 6.4206113e-09
-1.063286 8.9209182e-09
-1.062286 1.1423551000000001e-08
-1.061286 1.3904562e-08
-1.060286 1.6339544e-08
-1.059286 1.8703862000000002e-08
-1.058286 2.0972893e-08
-1.057286 2.3122267e-08
-1.056286 2.5128111e-08
-1.055286 2.6967298e-08
-1.054286 2.8617682999999997e-08
-1.053286 3.0058345000000004e-08
-1.052286 3.1269812e-08
-1.051286 3.2234289999999996e-08
-1.050286 3.2935873e-08
-1.049286 3.3360739e-08
-1.048286 3.3497338e-08
-1.047286 3.3336556e-08
-1.046286 3.2871861e-08
-1.045286 3.2099437000000005e-08
-1.044286 3.1018282e-08
-1.043286 2.963029e-08
-1.042286 2.7940306000000002e-08
-1.041286 2.5956148000000002e-08
-1.040286 2.3688611999999997e-08
-1.039286 2.1151436000000002e-08
-1.038286 1.8361238e-08
-1.037286 1.5337422e-08
-1.036286 1.2102058000000002e-08
-1.035286 8.6797285e-09
-1.034286 5.0973403e-09
-1.033286 1.3839179e-09
-1.032286 -2.4296379e-09
-1.031286 -6.310814400000001e-09
-1.030286 -1.0225776e-08
-1.029286 -1.413967e-08
-1.028286 -1.8016957e-08
-1.027286 -2.182175e-08
-1.026286 -2.5518165e-08
-1.025286 -2.9070685e-08
-1.024286 -3.2444522000000003e-08
-1.023286 -3.5605988e-08
-1.022286 -3.8522846e-08
-1.021286 -4.1164674e-08
-1.020286 -4.3503201000000004e-08
-1.019286 -4.5512635e-08
-1.018286 -4.7169967999999995e-08
-1.017286 -4.8455268e-08
-1.016286 -4.9351917e-08
-1.015286 -4.984686e-08
-1.014286 -4.9930782e-08
-1.013286 -4.959827e-08
-1.012286 -4.8847930999999996e-08
-1.011286 -4.7682469000000004e-08
-1.010286 -4.6108719999999996e-08
-1.009286 -4.4137627e-08
-1.008286 -4.1784201e-08
-1.007286 -3.9067399e-08
-1.006286 -3.6009984e-08
-1.005286 -3.263832e-08
-1.004286 -2.8982133e-08
-1.003286 -2.5074219999999997e-08
-1.002286 -2.0950124e-08
-1.001286 -1.6647758e-08
-1.000286 -1.2207015999999998e-08
-0.9992857 -7.6693311e-09
-0.9982857 -3.0772194e-09
-0.9972857 1.5261982999999998e-09
-0.9962857 6.097688299999999e-09
-0.9952857 1.0594404999999999e-08
-0.9942857 1.4974388e-08
-0.9932857 1.9197063e-08
-0.9922857 2.3223712e-08
-0.9912857 2.7017938e-08
-0.9902857 3.0546093e-08
-0.9892857 3.3777675e-08
-0.9882857 3.6685677e-08
-0.9872857 3.9246897e-08
-0.9862857 4.1442194000000004e-08
-0.9852857 4.3256676e-08
-0.9842857 4.4679846000000004e-08
-0.9832857 4.5705681e-08
-0.9822857 4.6332641000000003e-08
-0.9812857 4.6563625e-08
-0.9802857 4.6405865e-08
-0.9792857 4.5870754e-08
-0.9782857 4.4973639e-08
-0.9772857 4.3733539e-08
-0.9762857 4.2172846e-08
-0.9752857 4.0316961e-08
-0.9742857 3.8193926e-08
-0.9732857 3.5834008000000004e-08
-0.9722857 3.3269282e-08
-0.9712857 3.0533201e-08
-0.9702857 2.7660154999999997e-08
-0.9692857 2.4685048e-08
-0.9682857 2.1642874e-08
-0.9672857 1.8568311999999998e-08
-0.9662857 1.5495347e-08
-0.9652857 1.2456905e-08
-0.9642857 9.4845277e-09
-0.9632857 6.608069599999999e-09
-0.9622857 3.8554302e-09
-0.9612857 1.2523193999999999e-09
-0.9602857 -1.1779433e-09
-0.9592857 -3.4145981e-09
-0.9582857 -5.43958e-09
-0.9572857 -7.237623e-09
-0.9562857 -8.796335199999999e-09
-0.9552857 -1.0106244e-08
-0.9542857 -1.1160812000000001e-08
-0.9532857 -1.1956433999999999e-08
-0.9522857 -1.2492402e-08
-0.9512857 -1.2770847999999999e-08
-0.9502857 -1.2796673e-08
-0.9492857 -1.2577439000000002e-08
-0.9482857 -1.2123252000000001e-08
-0.9472857 -1.1446626e-08
-0.9462857 -1.0562311e-08
-0.9452857 -9.487123599999999e-09
-0.9442857 -8.2397429e-09
-0.9432857 -6.8404914e-09
-0.9422857 -5.3111047e-09
-0.9412857 -3.6744781e-09
-0.9402857 -1.9544047e-09
-0.9392857 -1.7529837e-10
-0.9382857 1.6380919e-09
-0.9372857 3.4609739000000003e-09
-0.9362857 5.268808e-09
-0.9352857 7.0376031e-09
-0.9342857 8.7442088e-09
-0.9332857 1.0366601e-08
-0.9322857 1.1884155e-08
-0.9312857 1.3277903999999999e-08
-0.9302857 1.4530782e-08
-0.9292857 1.5627843e-08
-0.9282857 1.6556456e-08
-0.9272857 1.7306472999999998e-08
-0.9262857 1.7870373e-08
-0.9252857 1.8243375e-08
-0.9242857 1.8423516999999998e-08
-0.9232857 1.8411714e-08
-0.9222857 1.8211782e-08
-0.9212857 1.7830439e-08
-0.9202857 1.7277267e-08
-0.9192857 1.6564675e-08
-0.9182857 1.5707811e-08
-0.9172857 1.4724479e-08
-0.9162857 1.3635018e-08
-0.9152857 1.2462182999999998e-08
-0.9142857 1.1230997e-08
-0.9132857 9.9686003e-09
-0.9122857 8.704084e-09
-0.9112857 7.4683114e-09
-0.9102857 6.2937301e-09
-0.9092857 5.2141728e-09
-0.9082857 4.2646459e-09
-0.9072857 3.4811064e-09
-0.9062857 2.9002249e-09
-0.9052857 2.5591342999999997e-09
-0.9042857 2.4951655e-09
-0.9032857 2.7455649e-09
-0.9022857 3.3471975e-09
-0.9012857 4.3362345e-09
-0.9002857 5.7478251e-09
-0.8992857 7.6157552e-09
-0.8982857 9.9720919e-09
-0.8972857 1.2846822e-08
-0.8962857 1.6267479e-08
-0.8952857 2.0258772e-08
-0.8942857 2.4842212e-08
-0.8932857 3.0035741e-08
-0.8922857 3.5853373e-08
-0.8912857 4.2304857e-08
-0.8902857 4.9395343e-08
-0.8892857 5.7125088e-08
-0.8882857 6.548917e-08
-0.8872857 7.4477258e-08
-0.8862857 8.4073398e-08
-0.8852857 9.4255848e-08
-0.8842857 1.0499696e-07
-0.8832857 1.1626308e-07
-0.8822857 1.2801451e-07
-0.8812857 1.4020554e-07
-0.8802857 1.5278445e-07
-0.8792857 1.656937e-07
-0.8782857 1.7887e-07
-0.8772857 1.9224452999999997e-07
-0.8762857 2.0574324e-07
-0.8752857 2.1928708e-07
-0.8742857 2.3279236e-07
-0.8732857 2.4617124000000004e-07
-0.8722857 2.5933207e-07
-0.8712857 2.7217995e-07
-0.8702857 2.8461729e-07
-0.8692857 2.9654439e-07
-0.8682857 3.078602e-07
-0.8672857 3.1846294e-07
-0.8662857 3.2825094e-07
-0.8652857 3.3712344e-07
-0.8642857 3.4498149e-07
-0.8632857 3.5172882e-07
-0.8622857 3.5727292000000003e-07
-0.8612857 3.615259e-07
-0.8602857 3.6440555e-07
-0.8592857 3.6583638e-07
-0.8582857 3.6575063e-07
-0.8572857 3.6408923000000004e-07
-0.8562857 3.6080279e-07
-0.8552857 3.5585259e-07
-0.8542857 3.4921135e-07
-0.8532857 3.4086405e-07
-0.8522857 3.3080857999999997e-07
-0.8512857 3.1905634e-07
-0.8502857 3.0563265e-07
-0.8492857 2.9057703e-07
-0.8482857 2.7394333000000004e-07
-0.8472857 2.5579978e-07
-0.8462857 2.3622868e-07
-0.8452857 2.1532609e-07
-0.8442857 1.932013e-07
-0.8432857 1.6997604e-07
-0.8422857 1.4578372e-07
-0.8412857 1.2076828e-07
-0.8402857 9.508309700000001e-08
-0.8392857 6.888964400000001e-08
-0.8382857 4.2356115999999996e-08
-0.8372857 1.5655906999999998e-08
-0.8362857 -1.1033928999999999e-08
-0.8352857 -3.7534298e-08
-0.8342857 -6.366568899999999e-08
-0.8332857 -8.9249819e-08
-0.8322857 -1.1411122000000001e-07
-0.8312857 -1.3807884e-07
-0.8302857 -1.6098753e-07
-0.8292857 -1.8267955e-07
-0.8282857 -2.0300583000000003e-07
-0.8272857 -2.2182729e-07
-0.8262857 -2.3901594e-07
-0.8252857 -2.5445597e-07
-0.8242857 -2.6804454e-07
-0.8232857 -2.7969269e-07
-0.8222857 -2.8932585e-07
-0.8212857 -2.9688443e-07
-0.8202857 -3.0232421e-07
-0.8192857 -3.0561658e-07
-0.8182857 -3.0674869e-07
-0.8172857 -3.0572345e-07
-0.8162857 -3.0255944e-07
-0.8152857 -2.9729073000000004e-07
-0.8142857 -2.8996645000000003e-07
-0.8132857 -2.8065048e-07
-0.8122857 -2.6942083999999996e-07
-0.8112857 -2.5636900999999997e-07
-0.8102857 -2.4159923e-07
-0.8092857 -2.2522756999999999e-07
-0.8082857 -2.0738102e-07
-0.8072857 -1.8819644e-07
-0.8062857 -1.678193e-07
-0.8052857 -1.4640257e-07
-0.8042857 -1.2410528e-07
-0.8032857 -1.0109118999999999e-07
-0.8022857 -7.7527279e-08
-0.8012857 -5.3582228e-08
-0.8002857 -2.9424856999999998e-08
-0.7992857 -5.2225516e-09
-0.7982857 1.8860342e-08
-0.7972857 4.2664097e-08
-0.7962857 6.6035155e-08
-0.7952857 8.8827623e-08
-0.7942857 1.1090470000000001e-07
-0.7932857 1.3214002e-07
-0.7922857 1.5241887000000001e-07
-0.7912857 1.7163925e-07
-0.7902857 1.8971287e-07
-0.7892857 2.065659e-07
-0.7882857 2.2213957e-07
-0.7872857 2.3639057e-07
-0.7862857 2.4929132e-07
-0.7852857 2.6082994e-07
-0.7842857 2.7101013e-07
-0.7832857 2.7985074e-07
-0.7822857 2.8738527e-07
-0.7812857 2.9366107e-07
-0.7802857 2.9873848e-07
-0.7792857 3.026897e-07
-0.7782857 3.0559761e-07
-0.7772857 3.075544e-07
-0.7762857 3.0866016e-07
-0.7752857 3.090213e-07
-0.7742857 3.0874896e-07
-0.7732857 3.0795737e-07
-0.7722857 3.0676222000000003e-07
-0.7712857 3.0527889e-07
-0.7702857 3.0362091e-07
-0.7692857 3.0189828e-07
-0.7682857 3.0021594e-07
-0.7672857 2.9867231e-07
-0.7662857 2.9735792000000004e-07
-0.7652857 2.9635414e-07
-0.7642857 2.9573211e-07
-0.7632857 2.9555169e-07
-0.7622857 2.958608e-07
-0.7612857 2.966946e-07
-0.7602857 2.9807523e-07
-0.7592857 3.0001148e-07
-0.7582857 3.0249874e-07
-0.7572857 3.0551921e-07
-0.7562857 3.090423e-07
-0.7552857 3.1302514e-07
-0.7542857 3.1741346999999997e-07
-0.7532857 3.221426e-07
-0.7522857 3.2713856e-07
-0.7512857 3.3231953e-07
-0.7502857 3.3759731e-07
-0.7492857 3.4287897e-07
-0.7482857 3.4806864e-07
-0.7472857 3.5306936999999996e-07
-0.7462857 3.5778498e-07
-0.7452857 3.62122e-07
-0.7442857 3.6599164e-07
-0.7432857 3.6931156e-07
-0.7422857 3.7200771e-07
-0.7412857 3.7401601999999997e-07
-0.7402857 3.7528385000000005e-07
-0.7392857 3.7577133e-07
-0.7382857 3.754526e-07
-0.7372857 3.7431667e-07
-0.7362857 3.7236798e-07
-0.7352857 3.6962693e-07
-0.7342857 3.6612997e-07
-0.7332857 3.6192941999999997e-07
-0.7322857 3.5709309e-07
-0.7312857 3.5170364000000003e-07
-0.7302857 3.4585760999999996e-07
-0.7292857 3.3966427e-07
-0.7282857 3.3324437e-07
-0.7272857 3.2672844e-07
-0.7262857 3.2025529e-07
-0.7252857 3.1397009e-07
-0.7242857 3.0802259e-07
-0.7232857 3.0256511000000004e-07
-0.7222857 2.9775069e-07
-0.7212857 2.9373113e-07
-0.7202857 2.9065512e-07
-0.7192857 2.8866642000000004e-07
-0.7182857 2.8790219e-07
-0.7172857 2.8849136e-07
-0.7162857 2.9055318e-07
-0.7152857 2.9419589e-07
-0.7142857 2.9951555000000003e-07
-0.7132857 3.0659497e-07
-0.7122857 3.1550293000000003e-07
-0.7112857 3.2629334999999997e-07
-0.7102857 3.3900474e-07
-0.7092857 3.5365975e-07
-0.7082857 3.7026491e-07
-0.7072857 3.8881036e-07
-0.7062857 4.0926977e-07
-0.7052857 4.3160044000000003e-07
-0.7042857 4.5574335e-07
-0.7032857 4.8162345e-07
-0.7022857 5.0914997e-07
-0.7012857 5.382167999999999e-07
-0.7002857 5.6870308e-07
-0.6992857 6.0047376e-07
-0.6982857 6.3338028e-07
-0.6972857 6.6726149e-07
-0.6962857 7.0194446e-07
-0.6952857 7.372455500000001e-07
-0.6942857 7.729716399999999e-07
-0.6932857 8.0892129e-07
-0.6922857 8.4488603e-07
-0.6912857 8.806519099999999e-07
-0.6902857 9.160011399999999e-07
-0.6892857 9.507135500000001e-07
-0.6882857 9.8456852e-07
-0.6872857 1.0173465e-06
-0.6862857 1.0488311e-06
-0.6852857 1.0788105999999999e-06
-0.6842857 1.1070802e-06
-0.6832857 1.1334432e-06
-0.6822857 1.1577133e-06
-0.6812857 1.1797159e-06
-0.6802857 1.1992896e-06
-0.6792857 1.216288e-06
-0.6782857 1.2305805000000001e-06
-0.6772857 1.2420533999999999e-06
-0.6762857 1.250611e-06
-0.6752857 1.2561762e-06
-0.6742857 1.2586911e-06
-0.6732857 1.258117e-06
-0.6722857 1.2544346999999999e-06
-0.6712857 1.2476445e-06
-0.6702857 1.2377657e-06
-0.6692857 1.2248364e-06
-0.6682857 1.2089126e-06
-0.6672857 1.1900678e-06
-0.6662857 1.1683919999999999e-06
-0.6652857 1.1439907000000001e-06
-0.6642857 1.1169841e-06
-0.6632857 1.0875060999999999e-06
-0.6622857 1.0557029e-06
-0.6612857 1.0217324000000001e-06
-0.6602857 9.8576258e-07
-0.6592857 9.479708599999999e-07
-0.6582857 9.085429299999999e-07
-0.6572857 8.676716199999999e-07
-0.6562857 8.2555598e-07
-0.6552857 7.824002800000001e-07
-0.6542857 7.384130599999999e-07
-0.6532857 6.9380617e-07
-0.6522857 6.4879386e-07
-0.6512857 6.0359184e-07
-0.6502857 5.5841642e-07
-0.6492857 5.1348352e-07
-0.6482857 4.6900785e-07
-0.6472857 4.2520187e-07
-0.6462857 3.8227501e-07
-0.6452857 3.4043255e-07
-0.6442857 2.9987481e-07
-0.6432857 2.6079621e-07
-0.6422857 2.2338424e-07
-0.6412857 1.8781868999999998e-07
-0.6402857 1.5427072e-07
-0.6392857 1.2290198e-07
-0.6382857 9.3863894e-08
-0.6372857 6.729694e-08
-0.6362857 4.3329958999999995e-08
-0.6352857 2.2079603e-08
-0.6342857 3.6498506e-09
-0.6332857 -1.1868405e-08
-0.6322857 -2.4397664e-08
-0.6312857 -3.3874045e-08
-0.6302857 -4.0247425e-08
-0.6292857 -4.3481516e-08
-0.6282857 -4.3553833e-08
-0.6272857 -4.0455631e-08
-0.6262857 -3.4191774e-08
-0.6252857 -2.4780566e-08
-0.6242857 -1.2253525000000001e-08
-0.6232857 3.3448549e-09
-0.6222857 2.195736e-08
-0.6212857 4.3514353e-08
-0.6202857 6.793408100000001e-08
-0.6192857 9.5122987e-08
-0.6182857 1.2497606e-07
-0.6172857 1.5737721000000001e-07
-0.6162857 1.9219966e-07
-0.6152857 2.2930644e-07
-0.6142857 2.6855087000000004e-07
-0.6132857 3.0977718e-07
-0.6122857 3.5282113000000003e-07
-0.6112857 3.9751087e-07
-0.6102857 4.4366768e-07
-0.6092857 4.9110711e-07
-0.6082857 5.3963998e-07
-0.6072857 5.8907359e-07
-0.6062857 6.3921322e-07
-0.6052857 6.898633700000001e-07
-0.6042857 7.408294e-07
-0.6032857 7.919190599999999e-07
-0.6022857 8.4294429e-07
-0.6012857 8.9372261e-07
-0.6002857 9.4407904e-07
-0.5992857 9.9384749e-07
-0.5982857 1.0428726000000001e-06
-0.5972857 1.0910108e-06
-0.5962857 1.1381318e-06
-0.5952857 1.1841196e-06
-0.5942857 1.2288732e-06
-0.5932857 1.2723078e-06
-0.5922857 1.3143545e-06
-0.5912857 1.3549610000000001e-06
-0.5902857 1.3940912e-06
-0.5892857 1.4317249e-06
-0.5882857 1.467857e-06
-0.5872857 1.5024971e-06
-0.5862857 1.5356678e-06
-0.5852857 1.5674040000000001e-06
-0.5842857 1.5977510999999998e-06
-0.5832857 1.6267636e-06
-0.5822857 1.6545036999999999e-06
-0.5812857 1.6810390999999998e-06
-0.5802857 1.7064421e-06
-0.5792857 1.7307874e-06
-0.5782857 1.7541506e-06
-0.5772857 1.7766071000000002e-06
-0.5762857 1.7982304999999999e-06
-0.5752857 1.8190915e-06
-0.5742857 1.8392567e-06
-0.5732857 1.8587878e-06
-0.5722857 1.8777412e-06
-0.5712857 1.8961668000000002e-06
-0.5702857 1.9141081999999997e-06
-0.5692857 1.9316023e-06
-0.5682857 1.9486789e-06
-0.5672857 1.965361e-06
-0.5662857 1.9816648000000002e-06
-0.5652857 1.9975994e-06
-0.5642857 2.0131681e-06
-0.5632857 2.0283677e-06
-0.5622857 2.0431893e-06
-0.5612857 2.0576186e-06
-0.5602857 2.0716366e-06
-0.5592857 2.0852195e-06
-0.5582857 2.0983399999999997e-06
-0.5572857 2.1109672e-06
-0.5562857 2.1230681e-06
-0.5552857 2.1346075e-06
-0.5542857 2.1455492000000002e-06
-0.5532857 2.155857e-06
-0.5522857 2.165496e-06
-0.5512857 2.1744331e-06
-0.5502857 2.1826381999999997e-06
-0.5492857 2.1900863000000003e-06
-0.5482857 2.1967582000000003e-06
-0.5472857 2.2026416e-06
-0.5462857 2.2077337000000003e-06
-0.5452857 2.2120416e-06
-0.5442857 2.2155838e-06
-0.5432857 2.218392e-06
-0.5422857 2.220512e-06
-0.5412857 2.2220044e-06
-0.5402857 2.2229461000000003e-06
-0.5392857 2.2234303e-06
-0.5382857 2.2235671e-06
-0.5372857 2.2234838e-06
-0.5362857 2.2233239000000003e-06
-0.5352857 2.2232473999999997e-06
-0.5342857 2.2234289e-06
-0.5332857 2.224057e-06
-0.5322857 2.2253325999999998e-06
-0.5312857 2.2274666e-06
-0.5302857 2.230678e-06
-0.5292857 2.2351914e-06
-0.5282857 2.2412344e-06
-0.5272857 2.2490346e-06
-0.5262857 2.2588168000000003e-06
-0.5252857 2.2708001000000003e-06
-0.5242857 2.2851948e-06
-0.5232857 2.3021995e-06
-0.5222857 2.3219984e-06
-0.5212857 2.344758e-06
-0.5202857 2.3706252999999997e-06
-0.5192857 2.399725e-06
-0.5182857 2.4321574000000002e-06
-0.5172857 2.4679967e-06
-0.5162857 2.507289e-06
-0.5152857 2.5500517e-06
-0.5142857 2.5962722e-06
-0.5132857 2.6459064e-06
-0.5122857 2.6988795e-06
-0.5112857 2.7550849e-06
-0.5102857 2.8143846e-06
-0.5092857 2.8766101e-06
-0.5082857 2.9415624e-06
-0.5072857 3.0090131e-06
-0.5062857 3.0787060000000004e-06
-0.5052857 3.1503582e-06
-0.5042857 3.2236623999999997e-06
-0.5032857 3.2982886e-06
-0.5022857 3.3738861e-06
-0.5012857 3.4500864e-06
-0.5002857 3.5265071e-06
-0.4992857 3.6027532999999996e-06
-0.4982857 3.6784217999999997e-06
-0.4972857 3.7531055999999997e-06
-0.4962857 3.8263956e-06
-0.4952857 3.8978868e-06
-0.4942857 3.9671814e-06
-0.4932857 4.0338932e-06
-0.4922857 4.0976516e-06
-0.4912857 4.158106e-06
-0.4902857 4.2149303e-06
-0.4892857 4.2678259e-06
-0.4882857 4.3165269e-06
-0.4872857 4.3608018999999995e-06
-0.4862857 4.4004582999999996e-06
-0.4852857 4.4353442e-06
-0.4842857 4.4653499999999995e-06
-0.4832857 4.4904112e-06
-0.4822857 4.5105081999999995e-06
-0.4812857 4.5256666e-06
-0.4802857 4.5359574e-06
-0.4792857 4.5414957000000006e-06
-0.4782857 4.5424386e-06
-0.4772857 4.5389836e-06
-0.4762857 4.531365499999999e-06
-0.4752857 4.5198536e-06
-0.4742857 4.5047479e-06
-0.4732857 4.4863742999999995e-06
-0.4722857 4.4650818e-06
-0.4712857 4.441237099999999e-06
-0.4702857 4.4152209000000005e-06
-0.4692857 4.3874238000000005e-06
-0.4682857 4.3582407e-06
-0.4672857 4.3280688999999995e-06
-0.4662857 4.2973024e-06
-0.4652857 4.2663302e-06
-0.4642857 4.235531700000001e-06
-0.4632857 4.2052751e-06
-0.4622857 4.1759147e-06
-0.4612857 4.1477897e-06
-0.4602857 4.1212211e-06
-0.4592857 4.0965123e-06
-0.4582857 4.0739476e-06
-0.4572857 4.0537909000000005e-06
-0.4562857 4.0362863000000005e-06
-0.4552857 4.0216577e-06
-0.4542857 4.0101074e-06
-0.4532857 4.001818299999999e-06
-0.4522857 3.9969514e-06
-0.4512857 3.9956475e-06
-0.4502857 3.9980261e-06
-0.4492857 4.0041854e-06
-0.4482857 4.0142016e-06
-0.4472857 4.0281289e-06
-0.4462857 4.0459991000000004e-06
-0.4452857 4.0678209e-06
-0.4442857 4.0935792e-06
-0.4432857 4.1232351e-06
-0.4422857 4.1567247e-06
-0.4412857 4.193960000000001e-06
-0.4402857 4.234828299999999e-06
-0.4392857 4.2791917999999995e-06
-0.4382857 4.3268883999999995e-06
-0.4372857 4.3777327e-06
-0.4362857 4.4315165e-06
-0.4352857 4.4880107e-06
-0.4342857 4.5469662e-06
-0.4332857 4.6081166e-06
-0.4322857 4.671179e-06
-0.4312857 4.7358586000000004e-06
-0.4302857 4.8018496e-06
-0.4292857 4.8688385e-06
-0.4282857 4.936507400000001e-06
-0.4272857 5.0045372e-06
-0.4262857 5.0726097e-06
-0.4252857 5.140411500000001e-06
-0.4242857 5.2076355999999995e-06
-0.4232857 5.273985e-06
-0.4222857 5.3391751e-06
-0.4212857 5.4029346e-06
-0.4202857 5.4650087e-06
-0.4192857 5.5251597e-06
-0.4182857 5.5831684e-06
-0.4172857 5.6388352e-06
-0.4162857 5.6919795e-06
-0.4152857 5.7424412e-06
-0.4142857 5.7900795000000004e-06
-0.4132857 5.8347734000000005e-06
-0.4122857 5.8764201e-06
-0.4112857 5.9149357e-06
-0.4102857 5.9502529e-06
-0.4092857 5.9823208e-06
-0.4082857 6.011104100000001e-06
-0.4072857 6.0365807e-06
-0.4062857 6.0587432e-06
-0.4052857 6.0775953e-06
-0.4042857 6.0931525999999995e-06
-0.4032857 6.105441499999999e-06
-0.4022857 6.114499500000001e-06
-0.4012857 6.120372100000001e-06
-0.4002857 6.1231155e-06
-0.3992857 6.1227951000000005e-06
-0.3982857 6.1194847000000004e-06
-0.3972857 6.113267400000001e-06
-0.3962857 6.1042364e-06
-0.3952857 6.092492599999999e-06
-0.3942857 6.0781474e-06
-0.3932857 6.0613225e-06
-0.3922857 6.042149199999999e-06
-0.3912857 6.020769e-06
-0.3902857 5.9973344999999995e-06
-0.3892857 5.9720087e-06
-0.3882857 5.9449651e-06
-0.3872857 5.9163888e-06
-0.3862857 5.886475700000001e-06
-0.3852857 5.8554313e-06
-0.3842857 5.8234722e-06
-0.3832857 5.7908235e-06
-0.3822857 5.7577196e-06
-0.3812857 5.7244019e-06
-0.3802857 5.691119e-06
-0.3792857 5.6581236e-06
-0.3782857 5.625672e-06
-0.3772857 5.5940223e-06
-0.3762857 5.5634312999999996e-06
-0.3752857 5.534153e-06
-0.3742857 5.5064358e-06
-0.3732857 5.4805199e-06
-0.3722857 5.4566343e-06
-0.3712857 5.434994e-06
-0.3702857 5.4157976e-06
-0.3692857 5.3992231e-06
-0.3682857 5.3854261e-06
-0.3672857 5.3745370999999994e-06
-0.3662857 5.3666582e-06
-0.3652857 5.361861e-06
-0.3642857 5.3601845e-06
-0.3632857 5.361634e-06
-0.3622857 5.366179299999999e-06
-0.3612857 5.3737544e-06
-0.3602857 5.3842562e-06
-0.3592857 5.3975462e-06
-0.3582857 5.4134503e-06
-0.3572857 5.4317603e-06
-0.3562857 5.4522364e-06
-0.3552857 5.4746089e-06
-0.3542857 5.4985814999999996e-06
-0.3532857 5.5238348999999995e-06
-0.3522857 5.5500294e-06
-0.3512857 5.5768098e-06
-0.3502857 5.6038093e-06
-0.3492857 5.6306543e-06
-0.3482857 5.6569675000000005e-06
-0.3472857 5.6823733e-06
-0.3462857 5.7065012e-06
-0.3452857 5.7289899e-06
-0.3442857 5.749490799999999e-06
-0.3432857 5.7676711e-06
-0.3422857 5.7832167e-06
-0.3412857 5.7958342e-06
-0.3402857 5.8052532e-06
-0.3392857 5.8112263e-06
-0.3382857 5.8135320999999995e-06
-0.3372857 5.8119735e-06
-0.3362857 5.8063783000000005e-06
-0.3352857 5.7965998e-06
-0.3342857 5.7825151e-06
-0.3332857 5.7640243e-06
-0.3322857 5.7410496e-06
-0.3312857 5.7135348999999996e-06
-0.3302857 5.6814436e-06
-0.3292857 5.6447583e-06
-0.3282857 5.60348e-06
-0.3272857 5.5576265e-06
-0.3262857 5.5072327e-06
-0.3252857 5.4523499999999996e-06
-0.3242857 5.393046e-06
-0.3232857 5.329404800000001e-06
-0.3222857 5.2615267e-06
-0.3212857 5.1895288e-06
-0.3202857 5.1135458999999995e-06
-0.3192857 5.0337299e-06
-0.3182857 4.950250000000001e-06
-0.3172857 4.8632938e-06
-0.3162857 4.7730655e-06
-0.3152857 4.6797872e-06
-0.3142857 4.5836959e-06
-0.3132857 4.4850438e-06
-0.3122857 4.3840956e-06
-0.3112857 4.2811262000000006e-06
-0.3102857 4.1764178e-06
-0.3092857 4.0702567e-06
-0.3082857 3.9629288e-06
-0.3072857 3.8547171e-06
-0.3062857 3.745895e-06
-0.3052857 3.6367229e-06
-0.3042857 3.5274436e-06
-0.3032857 3.4182765e-06
-0.3022857 3.3094146e-06
-0.3012857 3.2010188e-06
-0.3002857 3.0932146000000003e-06
-0.2992857 2.9860889e-06
-0.2982857 2.8796881e-06
-0.2972857 2.7740155e-06
-0.2962857 2.6690307e-06
-0.2952857 2.5646498e-06
-0.2942857 2.4607465e-06
-0.2932857 2.3571537999999998e-06
-0.2922857 2.2536673e-06
-0.2912857 2.1500489e-06
-0.2902857 2.0460310999999997e-06
-0.2892857 1.9413232000000002e-06
-0.2882857 1.8356163e-06
-0.2872857 1.7285901000000001e-06
-0.2862857 1.6199197000000003e-06
-0.2852857 1.5092821e-06
-0.2842857 1.3963632e-06
-0.2832857 1.2808637999999999e-06
-0.2822857 1.1625055999999999e-06
-0.2812857 1.0410375999999999e-06
-0.2802857 9.162396200000001e-07
-0.2792857 7.8792732e-07
-0.2782857 6.5595454e-07
-0.2772857 5.2021565e-07
-0.2762857 3.8064653999999995e-07
-0.2752857 2.3722464e-07
-0.2742857 8.996775e-08
-0.2732857 -6.106801700000001e-08
-0.2722857 -2.1579112e-07
-0.2712857 -3.7407831999999997e-07
-0.2702857 -5.357793800000001e-07
-0.2692857 -7.0072192e-07
-0.2682857 -8.6871719e-07
-0.2672857 -1.0395656000000001e-06
-0.2662857 -1.2130630999999998e-06
-0.2652857 -1.3890065e-06
-0.2642857 -1.5671998999999999e-06
-0.2632857 -1.7474598e-06
-0.2622857 -1.92962e-06
-0.2612857 -2.1135367000000003e-06
-0.2602857 -2.2990919e-06
-0.2592857 -2.4861967e-06
-0.2582857 -2.6747935000000003e-06
-0.2572857 -2.8648586e-06
-0.2562857 -3.0564017e-06
-0.2552857 -3.2494672000000004e-06
-0.2542857 -3.4441328e-06
-0.2532857 -3.6405087e-06
-0.2522857 -3.8387358999999996e-06
-0.2512857 -4.0389832e-06
-0.2502857 -4.2414445e-06
-0.2492857 -4.4463363e-06
-0.2482857 -4.6538929e-06
-0.2472857 -4.8643649e-06
-0.2462857 -5.078013e-06
-0.2452857 -5.2951062e-06
-0.2442857 -5.5159184e-06
-0.2432857 -5.7407235e-06
-0.2422857 -5.9697939e-06
-0.2412857 -6.2033976e-06
-0.2402857 -6.4417947e-06
-0.2392857 -6.6852365e-06
-0.2382857 -6.9339634e-06
-0.2372857 -7.1882049000000005e-06
-0.2362857 -7.4481761e-06
-0.2352857 -7.714080400000001e-06
-0.2342857 -7.986106e-06
-0.2332857 -8.264429899999999e-06
-0.2322857 -8.549214e-06
-0.2312857 -8.840609e-06
-0.2302857 -9.1387527e-06
-0.2292857 -9.4437731e-06
-0.2282857 -9.7557866e-06
-0.2272857 -1.0074901e-05
-0.2262857 -1.0401212e-05
-0.2252857 -1.0734811000000001e-05
-0.2242857 -1.1075776e-05
-0.2232857 -1.142418e-05
-0.2222857 -1.1780085e-05
-0.2212857 -1.2143546e-05
-0.2202857 -1.2514606e-05
-0.2192857 -1.2893297999999999e-05
-0.2182857 -1.3279644e-05
-0.2172857 -1.3673653e-05
-0.2162857 -1.4075319e-05
-0.2152857 -1.4484618e-05
-0.2142857 -1.4901515e-05
-0.2132857 -1.5325951999999997e-05
-0.2122857 -1.5757853e-05
-0.2112857 -1.619712e-05
-0.2102857 -1.6643637e-05
-0.2092857 -1.7097263999999998e-05
-0.2082857 -1.7557842e-05
-0.2072857 -1.8025192e-05
-0.2062857 -1.8499111e-05
-0.2052857 -1.8979382e-05
-0.2042857 -1.9465773e-05
-0.2032857 -1.9958036e-05
-0.2022857 -2.0455914e-05
-0.2012857 -2.0959145e-05
-0.2002857 -2.1467461e-05
-0.1992857 -2.1980598000000002e-05
-0.1982857 -2.2498297e-05
-0.1972857 -2.3020309e-05
-0.1962857 -2.3546399e-05
-0.1952857 -2.4076351e-05
-0.1942857 -2.4609977000000004e-05
-0.1932857 -2.5147108e-05
-0.1922857 -2.5687609000000002e-05
-0.1912857 -2.6231382000000002e-05
-0.1902857 -2.6778358e-05
-0.1892857 -2.7328505e-05
-0.1882857 -2.7881831000000003e-05
-0.1872857 -2.8438378999999998e-05
-0.1862857 -2.899823e-05
-0.1852857 -2.9561497e-05
-0.1842857 -3.0128331e-05
-0.1832857 -3.0698905e-05
-0.1822857 -3.1273424e-05
-0.1812857 -3.1852115999999997e-05
-0.1802857 -3.2435221e-05
-0.1792857 -3.3022998999999996e-05
-0.1782857 -3.3615720000000006e-05
-0.1772857 -3.4213656e-05
-0.1762857 -3.4817086000000004e-05
-0.1752857 -3.5426285e-05
-0.1742857 -3.6041527e-05
-0.1732857 -3.6663076e-05
-0.1722857 -3.729119e-05
-0.1712857 -3.7926122e-05
-0.1702857 -3.8568109e-05
-0.1692857 -3.9217386e-05
-0.1682857 -3.9874178e-05
-0.1672857 -4.0538705999999995e-05
-0.1662857 -4.1211189e-05
-0.1652857 -4.1891843e-05
-0.1642857 -4.2580891e-05
-0.1632857 -4.3278558e-05
-0.1622857 -4.3985082000000004e-05
-0.1612857 -4.4700712e-05
-0.1602857 -4.5425713000000003e-05
-0.1592857 -4.6160366e-05
-0.1582857 -4.6904972e-05
-0.1572857 -4.7659856e-05
-0.1562857 -4.8425358000000004e-05
-0.1552857 -4.9201839e-05
-0.1542857 -4.9989683e-05
-0.1532857 -5.0789288000000006e-05
-0.1522857 -5.1601069000000005e-05
-0.1512857 -5.242544e-05
-0.1502857 -5.3262835000000003e-05
-0.1492857 -5.4113684e-05
-0.1482857 -5.4978409e-05
-0.1472857 -5.5857424e-05
-0.1462857 -5.6751128e-05
-0.1452857 -5.7659905999999996e-05
-0.1442857 -5.8584106000000004e-05
-0.1432857 -5.9524052e-05
-0.1422857 -6.0480028e-05
-0.1412857 -6.1452289e-05
-0.1402857 -6.244104000000001e-05
-0.1392857 -6.3446441e-05
-0.1382857 -6.4468617e-05
-0.1372857 -6.550763499999999e-05
-0.1362857 -6.656353e-05
-0.1352857 -6.7636284e-05
-0.1342857 -6.8725853e-05
-0.1332857 -6.983214e-05
-0.1322857 -7.0955025e-05
-0.1312857 -7.209436e-05
-0.1302857 -7.3249964e-05
-0.1292857 -7.4421649e-05
-0.1282857 -7.5609205e-05
-0.1272857 -7.681242100000001e-05
-0.1262857 -7.803107600000001e-05
-0.1252857 -7.9264953e-05
-0.1242857 -8.0513837e-05
-0.1232857 -8.177753400000001e-05
-0.1222857 -8.305585200000001e-05
-0.1212857 -8.4348619e-05
-0.1202857 -8.5655677e-05
-0.1192857 -8.6976888e-05
-0.1182857 -8.8312134e-05
-0.1172857 -8.9661313e-05
-0.1162857 -9.102435e-05
-0.1152857 -9.2401183e-05
-0.1142857 -9.3791766e-05
-0.1132857 -9.5196071e-05
-0.1122857 -9.6614087e-05
-0.1112857 -9.8045803e-05
-0.1102857 -9.949122800000001e-05
-0.1092857 -0.00010095038
-0.1082857 -0.00010242326999999998
-0.1072857 -0.00010390995
-0.1062857 -0.00010541045
-0.1052857 -0.0001069248
-0.1042857 -0.00010845306999999999
-0.1032857 -0.00010999531
-0.1022857 -0.00011155160999999999
-0.1012857 -0.00011312202000000001
-0.1002857 -0.00011470664000000001
-9.9285714E-02 -0.00011630559
-9.8285712E-02 -0.00011791899
-9.7285718E-02 -0.00011954698
-9.6285716E-02 -0.00012118976
-9.5285714E-02 -0.0001228475
-9.4285712E-02 -0.00012452043
-9.3285717E-02 -0.00012620882
-9.2285715E-02 -0.00012791295
-9.1285713E-02 -0.00012963314
-9.0285711E-02 -0.00013136976
-8.9285716E-02 -0.00013312317000000002
-8.8285714E-02 -0.00013489382
-8.7285712E-02 -0.00013668216
-8.6285718E-02 -0.00013848866999999999
-8.5285716E-02 -0.00014031385
-8.4285714E-02 -0.00014215824999999998
-8.3285712E-02 -0.00014402240999999999
-8.2285717E-02 -0.0001459069
-8.1285715E-02 -0.00014781231
-8.0285713E-02 -0.00014973921
-7.9285711E-02 -0.00015168819
-7.8285716E-02 -0.00015365981
-7.7285714E-02 -0.00015565466000000002
-7.6285712E-02 -0.00015767329
-7.5285718E-02 -0.00015971621000000001
-7.4285716E-02 -0.00016178393
-7.3285714E-02 -0.00016387693
-7.2285712E-02 -0.00016599565
-7.1285717E-02 -0.00016814051
-7.0285715E-02 -0.00017031188
-6.9285713E-02 -0.00017251008
-6.8285711E-02 -0.00017473543
-6.7285717E-02 -0.00017698819
-6.6285715E-02 -0.0001792686
-6.5285712E-02 -0.00018157684
-6.4285718E-02 -0.00018391308
-6.3285716E-02 -0.00018627746
-6.2285714E-02 -0.00018867009
-6.1285716E-02 -0.00019109107
-6.0285714E-02 -0.00019354044999999998
-5.9285715E-02 -0.00019601832
-5.8285713E-02 -0.00019852473
-5.7285715E-02 -0.0002010597
-5.6285713E-02 -0.00020362329
-5.5285715E-02 -0.00020621552999999999
-5.4285713E-02 -0.00020883649
-5.3285714E-02 -0.00021148619000000001
-5.2285716E-02 -0.00021416470000000003
-5.1285714E-02 -0.00021687205999999998
-5.0285716E-02 -0.00021960833999999999
-4.9285714E-02 -0.00022237359000000002
-4.8285715E-02 -0.0002251679
-4.7285713E-02 -0.00022799131000000001
-4.6285715E-02 -0.00023084392
-4.5285713E-02 -0.00023372577
-4.4285715E-02 -0.00023663691999999999
-4.3285713E-02 -0.00023957743
-4.2285714E-02 -0.00024254732000000002
-4.1285716E-02 -0.00024554663
-4.0285714E-02 -0.00024857534
-3.9285716E-02 -0.00025163345
-3.8285714E-02 -0.00025472092999999997
-3.7285715E-02 -0.00025783772
-3.6285713E-02 -0.00026098373
-3.5285715E-02 -0.00026415889
-3.4285713E-02 -0.00026736307
-3.3285715E-02 -0.00027059614
-3.2285713E-02 -0.00027385795
-3.1285714E-02 -0.00027714837
-3.0285714E-02 -0.0002804672
-2.9285714E-02 -0.0002838143
-2.8285714E-02 -0.00028718953
-2.7285714E-02 -0.0002905927
-2.6285714E-02 -0.0002940237
-2.5285713E-02 -0.00029748242
-2.4285715E-02 -0.00030096876
-2.3285715E-02 -0.00030448268
-2.2285715E-02 -0.00030802415999999996
-2.1285715E-02 -0.00031159324999999996
-2.0285714E-02 -0.00031518998
-1.9285714E-02 -0.0003188145
-1.8285714E-02 -0.00032246696
-1.7285714E-02 -0.00032614762
-1.6285714E-02 -0.00032985674
-1.5285715E-02 -0.00033359465
-1.4285714E-02 -0.00033736173
-1.3285714E-02 -0.00034115843999999997
-1.2285714E-02 -0.00034498526
-1.1285714E-02 -0.00034884272
-1.0285715E-02 -0.00035273138
-9.2857145E-03 -0.00035665187000000003
-8.2857143E-03 -0.0003606048
-7.2857141E-03 -0.00036459085
-6.2857145E-03 -0.00036861070000000003
-5.2857143E-03 -0.00037266502
-4.2857141E-03 -0.00037675454
-3.2857142E-03 -0.00038087996
-2.2857143E-03 -0.00038504199000000003
-1.2857143E-03 -0.00038924136000000005
-2.8571428E-04 -0.00039347874000000003
7.1428571E-04 -0.00039775482
1.7142857E-03 -0.00040207028000000005
2.7142856E-03 -0.00040642575999999997
3.7142858E-03 -0.00041082189000000004
4.7142855E-03 -0.00041525932
5.7142857E-03 -0.00041973863
6.7142858E-03 -0.00042426040999999997
7.7142855E-03 -0.00042882529999999997
8.7142857E-03 -0.0004334338
9.7142858E-03 -0.0004380865
1.0714286E-02 -0.00044278395
1.1714286E-02 -0.00044752665
1.2714285E-02 -0.00045231518
1.3714286E-02 -0.00045715005
1.4714286E-02 -0.00046203180999999997
1.5714286E-02 -0.000466961
1.6714286E-02 -0.00047193816000000005
1.7714286E-02 -0.00047696385
1.8714286E-02 -0.00048203856
1.9714287E-02 -0.00048716288000000003
2.0714285E-02 -0.00049233736
2.1714285E-02 -0.00049756254
2.2714285E-02 -0.00050283898
2.3714285E-02 -0.00050816725
2.4714286E-02 -0.00051354791
2.5714286E-02 -0.00051898151
2.6714286E-02 -0.00052446858
2.7714286E-02 -0.0005300096699999999
2.8714286E-02 -0.00053560539
2.9714286E-02 -0.00054125617
3.0714286E-02 -0.0005469625599999999
3.1714287E-02 -0.00055272508
3.2714285E-02 -0.00055854416
3.3714287E-02 -0.00056442032
3.4714285E-02 -0.00057035395
3.5714287E-02 -0.00057634552
3.6714286E-02 -0.0005823953899999999
3.7714284E-02 -0.00058850396
3.8714286E-02 -0.00059467156
3.9714284E-02 -0.00060089851
4.0714286E-02 -0.0006071851200000001
4.1714285E-02 -0.00061353162
4.2714287E-02 -0.00061993819
4.3714285E-02 -0.00062640511
4.4714287E-02 -0.00063293246
4.5714285E-02 -0.00063952039
4.6714287E-02 -0.0006461690200000001
4.7714286E-02 -0.0006528784100000001
4.8714284E-02 -0.00065964855
4.9714286E-02 -0.00066647945
5.0714284E-02 -0.00067337101
5.1714286E-02 -0.00068032323
5.2714285E-02 -0.00068733598
5.3714287E-02 -0.0006944091200000001
5.4714285E-02 -0.00070154251
5.5714287E-02 -0.00070873593
5.6714285E-02 -0.0007159892
5.7714287E-02 -0.00072330213
5.8714285E-02 -0.0007306744899999999
5.9714288E-02 -0.00073810606
6.0714286E-02 -0.00074559657
6.1714284E-02 -0.0007531458299999999
6.2714286E-02 -0.00076075362
6.3714288E-02 -0.0007684198
6.4714283E-02 -0.00077614413
6.5714285E-02 -0.0007839265000000001
6.6714287E-02 -0.0007917668
6.7714289E-02 -0.00079966494
6.8714283E-02 -0.0008076208400000001
6.9714285E-02 -0.00081563467
7.0714287E-02 -0.0008237064300000001
7.1714282E-02 -0.0008318362200000001
7.2714284E-02 -0.00084002431
7.3714286E-02 -0.0008482708800000001
7.4714288E-02 -0.00085657639
7.5714283E-02 -0.0008649411000000001
7.6714285E-02 -0.0008733654799999999
7.7714287E-02 -0.0008818501599999999
7.8714289E-02 -0.0008903955899999999
7.9714283E-02 -0.00089900241
8.0714285E-02 -0.0009076713499999999
8.1714287E-02 -0.00091640313
8.2714289E-02 -0.0009251985800000001
8.3714284E-02 -0.0009340585200000001
8.4714286E-02 -0.00094298384
8.5714288E-02 -0.00095197547
8.6714283E-02 -0.00096103422
8.7714285E-02 -0.0009701610900000001
8.8714287E-02 -0.00097935708
8.9714289E-02 -0.0009886232
9.0714283E-02 -0.00099796034
9.1714285E-02 -0.0010073694999999999
9.2714287E-02 -0.0010168516
9.3714289E-02 -0.0010264078
9.4714284E-02 -0.0010360388
9.5714286E-02 -0.0010457456
9.6714288E-02 -0.0010555292
9.7714283E-02 -0.0010653904
9.8714285E-02 -0.00107533
9.9714287E-02 -0.0010853489
0.1007143 -0.0010954477999999999
0.1017143 -0.0011056275
0.1027143 -0.0011158887
0.1037143 -0.0011262321
0.1047143 -0.0011366584
0.1057143 -0.0011471681
0.1067143 -0.0011577618999999999
0.1077143 -0.0011684402999999999
0.1087143 -0.0011792038
0.1097143 -0.0011900529
0.1107143 -0.0012009880999999999
0.1117143 -0.0012120098
0.1127143 -0.0012231184
0.1137143 -0.0012343143
0.1147143 -0.0012455978
0.1157143 -0.0012569693
0.1167143 -0.0012684292
0.1177143 -0.0012799776
0.1187143 -0.0012916151
0.1197143 -0.0013033417
0.1207143 -0.0013151577
0.1217143 -0.0013270635
0.1227143 -0.0013390591000000001
0.1237143 -0.0013511451
0.1247143 -0.0013633214
0.1257143 -0.0013755883
0.1267143 -0.0013879460000000001
0.1277143 -0.0014003948
0.1287143 -0.0014129349
0.1297143 -0.0014255663
0.1307143 -0.0014382893999999998
0.1317143 -0.0014511043
0.1327143 -0.0014640113
0.1337143 -0.0014770107
0.1347143 -0.0014901025999999999
0.1357143 -0.0015032872
0.1367143 -0.0015165649999999999
0.1377143 -0.0015299363
0.1387143 -0.0015434014
0.1397143 -0.0015569605000000002
0.1407143 -0.0015706140000000001
0.1417143 -0.0015843625
0.1427143 -0.0015982065000000002
0.1437143 -0.0016121463
0.1447143 -0.0016261823
0.1457143 -0.0016403153000000001
0.1467143 -0.0016545458000000002
0.1477143 -0.0016688743999999998
0.1487143 -0.0016833015
0.1497143 -0.0016978278
0.1507143 -0.0017124539
0.1517143 -0.0017271806
0.1527143 -0.0017420085
0.1537143 -0.001756938
0.1547143 -0.0017719699999999999
0.1557143 -0.0017871050999999998
0.1567143 -0.0018023435999999999
0.1577143 -0.0018176865
0.1587143 -0.0018331340000000002
0.1597143 -0.0018486868
0.1607143 -0.0018643454
0.1617143 -0.0018801102
0.1627143 -0.0018959818
0.1637143 -0.0019119607000000001
0.1647143 -0.0019280473
0.1657143 -0.0019442419
0.1667143 -0.0019605452
0.1677143 -0.0019769575
0.1687143 -0.0019934794
0.1697143 -0.0020101112
0.1707143 -0.0020268533
0.1717143 -0.0020437064
0.1727143 -0.0020606711
0.1737143 -0.0020777477
0.1747143 -0.0020949372
0.1757143 -0.00211224
0.1767143 -0.0021296568
0.1777143 -0.0021471885999999997
0.1787143 -0.0021648360000000003
0.1797143 -0.0021825999000000002
0.1807143 -0.0022004813
0.1817143 -0.0022184811
0.1827143 -0.0022366003
0.1837143 -0.0022548399999999997
0.1847143 -0.0022732012
0.1857143 -0.0022916851
0.1867143 -0.0023102926
0.1877143 -0.0023290249
0.1887143 -0.0023478833
0.1897143 -0.0023668688
0.1907143 -0.0023859828000000003
0.1917143 -0.0024052262
0.1927143 -0.0024246005
0.1937143 -0.0024441064
0.1947143 -0.0024637453
0.1957143 -0.0024835182999999998
0.1967143 -0.0025034264
0.1977143 -0.0025234705
0.1987143 -0.0025436519
0.1997143 -0.0025639714
0.2007143 -0.00258443
0.2017143 -0.0026050286
0.2027143 -0.002625768
0.2037143 -0.002646649
0.2047143 -0.0026676726
0.2057143 -0.0026888394
0.2067143 -0.0027101501
0.2077143 -0.0027316053
0.2087143 -0.0027532056
0.2097143 -0.0027749516
0.2107143 -0.0027968439
0.2117143 -0.0028188828
0.2127143 -0.0028410686
0.2137143 -0.0028634019999999997
0.2147143 -0.0028858831
0.2157143 -0.0029085122
0.2167143 -0.0029312896
0.2177143 -0.0029542151999999997
0.2187143 -0.0029772895
0.2197143 -0.0030005123
0.2207143 -0.0030238839999999997
0.2217143 -0.0030474044000000002
0.2227143 -0.0030710737
0.2237143 -0.0030948919000000005
0.2247143 -0.0031188589
0.2257143 -0.0031429749999999997
0.2267143 -0.00316724
0.2277143 -0.0031916540999999995
0.2287143 -0.0032162173999999997
0.2297143 -0.0032409298000000003
0.2307143 -0.0032657917
0.2317143 -0.0032908031999999998
0.2327143 -0.0033159642000000003
0.2337143 -0.0033412754
0.2347143 -0.0033667369
0.2357143 -0.0033923494
0.2367143 -0.0034181131999999996
0.2377143 -0.0034440287000000003
0.2387143 -0.0034700966
0.2397143 -0.0034963177000000003
0.2407143 -0.0035226923999999997
0.2417143 -0.0035492212
0.2427143 -0.0035759054
0.2437143 -0.0036027452999999997
0.2447143 -0.0036297417000000004
0.2457143 -0.0036568956
0.2467143 -0.0036842077
0.2477143 -0.0037116787999999998
0.2487143 -0.0037393096000000003
0.2497143 -0.0037671008999999997
0.2507143 -0.0037950532999999997
0.2517143 -0.0038231676000000003
0.2527143 -0.0038514441
0.2537143 -0.0038798837
0.2547143 -0.0039084865
0.2557143 -0.0039372531
0.2567143 -0.0039661838
0.2577143 -0.0039952788999999996
0.2587143 -0.0040245388
0.2597143 -0.0040539635000000004
0.2607143 -0.0040835533999999995
0.2617143 -0.0041133084
0.2627143 -0.0041432286
0.2637143 -0.0041733139
0.2647143 -0.0042035645
0.2657143 -0.0042339805
0.2667143 -0.0042645617
0.2677143 -0.0042953081
0.2687143 -0.00432622
0.2697143 -0.0043572974
0.2707143 -0.0043885404
0.2717143 -0.0044199489
0.2727143 -0.0044515236
0.2737143 -0.0044832646
0.2747143 -0.0045151726
0.2757143 -0.004547248
0.2767143 -0.004579491
0.2777143 -0.0046119028
0.2787143 -0.0046444839
0.2797143 -0.0046772351
0.2807143 -0.0047101577
0.2817143 -0.0047432524
0.2827143 -0.0047765203
0.2837143 -0.0048099627999999995
0.2847143 -0.0048435805999999994
0.2857143 -0.0048773752
0.2867143 -0.0049113478
0.2877143 -0.0049454993000000004
0.2887143 -0.0049798313
0.2897143 -0.005014344800000001
0.2907143 -0.0050490409
0.2917143 -0.0050839211
0.2927143 -0.0051189862
0.2937143 -0.0051542370999999995
0.2947143 -0.0051896749999999995
0.2957143 -0.0052253006
0.2967143 -0.0052611147
0.2977143 -0.005297118
0.2987143 -0.0053333111
0.2997143 -0.005369694899999999
0.3007143 -0.0054062693
0.3017143 -0.0054430351
0.3027143 -0.005479992600000001
0.3037143 -0.0055171422
0.3047143 -0.0055544839
0.3057143 -0.0055920176000000005
0.3067143 -0.0056297438
0.3077143 -0.0056676628
0.3087143 -0.0057057743
0.3097143 -0.0057440782
0.3107143 -0.005782575
0.3117143 -0.0058212645
0.3127143 -0.0058601467999999995
0.3137143 -0.005899222
0.3147143 -0.00593849
0.3157143 -0.0059779508
0.3167143 -0.0060176048
0.3177143 -0.0060574519
0.3187143 -0.0060974921999999996
0.3197143 -0.006137725699999999
0.3207143 -0.0061781531
0.3217143 -0.0062187741
0.3227143 -0.0062595886
0.3237143 -0.0063005973
0.3247143 -0.0063418002999999995
0.3257143 -0.0063831975999999995
0.3267143 -0.006424789899999999
0.3277143 -0.0064665771999999995
0.3287143 -0.0065085595
0.3297143 -0.0065507375
0.3307143 -0.006593110399999999
0.3317143 -0.0066356799
0.3327143 -0.0066784451
0.3337143 -0.0067214074
0.3347143 -0.006764566200000001
0.3357143 -0.0068079222
0.3367143 -0.0068514753
0.3377143 -0.0068952264
0.3387143 -0.0069391754
0.3397143 -0.006983323
0.3407143 -0.0070276699
0.3417143 -0.0070722154999999995
0.3427143 -0.007116961200000001
0.3437143 -0.0071619069999999995
0.3447143 -0.007207053600000001
0.3457143 -0.007252401
0.3467143 -0.0072979499000000005
0.3477143 -0.007343700400000001
0.3487143 -0.0073896532000000004
0.3497143 -0.0074358082
0.3507143 -0.0074821663
0.3517143 -0.0075287273
0.3527143 -0.007575491300000001
0.3537143 -0.0076224591
0.3547143 -0.0076696298
0.3557143 -0.0077170043
0.3567143 -0.0077645826
0.3577143 -0.007812364499999999
0.3587143 -0.0078603494
0.3597143 -0.007908538100000001
0.3607143 -0.0079569298
0.3617143 -0.0080055244
0.3627143 -0.0080543214
0.3637143 -0.0081033206
0.3647143 -0.0081525213
0.3657143 -0.0082019229
0.3667143 -0.008251526
0.3677143 -0.0083013292
0.3687143 -0.0083513325
0.3697143 -0.0084015359
0.3707143 -0.0084519386
0.3717143 -0.00850254
0.3727143 -0.00855334
0.3737143 -0.0086043387
0.3747143 -0.0086555359
0.3757143 -0.008706931800000001
0.3767143 -0.0087585257
0.3777143 -0.0088103181
0.3787143 -0.008862308499999999
0.3797143 -0.008914497399999999
0.3807143 -0.0089668851
0.3817143 -0.0090194713
0.3827143 -0.0090722562
0.3837143 -0.0091252397
0.3847143 -0.009178422600000001
0.3857143 -0.0092318049
0.3867143 -0.0092853857
0.3877143 -0.009339166000000001
0.3887143 -0.0093931456
0.3897143 -0.0094473238
0.3907143 -0.0095017014
0.3917143 -0.0095562777
0.3927143 -0.009611051800000001
0.3937143 -0.0096660238
0.3947143 -0.009721193099999999
0.3957143 -0.0097765587
0.3967143 -0.0098321208
0.3977143 -0.009887878
0.3987143 -0.0099438294
0.3997143 -0.0099999743
0.4007143 -0.010056311
0.4017143 -0.01011284
0.4027143 -0.010169557999999999
0.4037143 -0.010226465
0.4047143 -0.010283561
0.4057143 -0.010340843
0.4067143 -0.010398310000000001
0.4077143 -0.010455962000000001
0.4087143 -0.010513797
0.4097143 -0.010571814
0.4107143 -0.010630013
0.4117143 -0.010688389999999999
0.4127143 -0.010746947
0.4137143 -0.010805682
0.4147143 -0.010864592
0.4157143 -0.010923679
0.4167143 -0.010982938999999999
0.4177143 -0.011042373000000001
0.4187143 -0.011101979
0.4197143 -0.011161756
0.4207143 -0.011221703
0.4217143 -0.011281818
0.4227143 -0.011342099999999999
0.4237143 -0.011402549
0.4247143 -0.011463161999999999
0.4257143 -0.011523939
0.4267143 -0.011584878
0.4277143 -0.011645977
0.4287143 -0.011707236000000001
0.4297143 -0.011768652999999999
0.4307143 -0.011830226
0.4317143 -0.011891955000000001
0.4327143 -0.011953837
0.4337143 -0.012015871000000001
0.4347143 -0.012078056
0.4357143 -0.012140391
0.4367143 -0.012202875
0.4377143 -0.012265506999999998
0.4387143 -0.012328285
0.4397143 -0.012391209
0.4407143 -0.012454276999999998
0.4417143 -0.012517489
0.4427143 -0.012580845
0.4437143 -0.012644344000000002
0.4447143 -0.012707985000000002
0.4457143 -0.012771768000000001
0.4467143 -0.012835693000000002
0.4477143 -0.012899759
0.4487143 -0.012963968
0.4497143 -0.013028318
0.4507143 -0.013092809
0.4517143 -0.013157442
0.4527143 -0.013222217000000001
0.4537143 -0.013287133
0.4547143 -0.01335219
0.4557143 -0.013417388
0.4567143 -0.013482728000000001
0.4577143 -0.013548207
0.4587143 -0.013613825999999999
0.4597143 -0.013679585000000001
0.4607143 -0.01374548
0.4617143 -0.013811512
0.4627143 -0.013877681000000001
0.4637143 -0.013943984
0.4647143 -0.01401042
0.4657143 -0.014076984
0.4667143 -0.014143677
0.4677143 -0.014210496999999999
0.4687143 -0.01427744
0.4697143 -0.014344504
0.4707143 -0.014411686
0.4717143 -0.014478982
0.4727143 -0.014546393
0.4737143 -0.014613912
0.4747143 -0.014681538000000001
0.4757143 -0.014749265
0.4767143 -0.014817093000000002
0.4777143 -0.014885017
0.4787143 -0.014953036000000001
0.4797143 -0.015021145
0.4807143 -0.015089341
0.4817143 -0.015157623
0.4827143 -0.015225986
0.4837143 -0.015294430000000001
0.4847143 -0.01536295
0.4857143 -0.015431545
0.4867143 -0.015500211
0.4877143 -0.015568947
0.4887143 -0.015637751
0.4897143 -0.015706623
0.4907143 -0.015775558
0.4917143 -0.015844555
0.4927143 -0.015913612
0.4937143 -0.015982729
0.4947143 -0.016051903
0.4957143 -0.016121133
0.4967143 -0.016190416
0.4977143 -0.01625975
0.4987143 -0.016329133
0.4997143 -0.016398565
0.5007143 -0.016468042999999998
0.5017143 -0.016537565
0.5027143 -0.016607129
0.5037143 -0.016676732
0.5047143 -0.016746372
0.5057143 -0.016816046
0.5067143 -0.016885753
0.5077143 -0.016955489
0.5087143 -0.01702525
0.5097143 -0.017095037
0.5107143 -0.017164844
0.5117143 -0.017234668
0.5127143 -0.017304507
0.5137143 -0.017374358
0.5147143 -0.017444218
0.5157143 -0.017514083
0.5167143 -0.017583951
0.5177143 -0.017653817000000002
0.5187143 -0.01772368
0.5197143 -0.017793533
0.5207143 -0.017863375
0.5217143 -0.017933202999999998
0.5227143 -0.018003013
0.5237143 -0.018072801
0.5247143 -0.018142564
0.5257143 -0.018212298
0.5267143 -0.018282
0.5277143 -0.018351667999999998
0.5287143 -0.018421296
0.5297143 -0.018490881
0.5307143 -0.018560421
0.5317143 -0.01862991
0.5327143 -0.018699348
0.5337143 -0.018768728000000002
0.5347143 -0.018838048
0.5357143 -0.018907303
0.5367143 -0.018976491999999998
0.5377143 -0.019045609
0.5387143 -0.019114652000000003
0.5397143 -0.019183618
0.5407143 -0.019252503
0.5417143 -0.019321303
0.5427143 -0.019390014
0.5437143 -0.019458633
0.5447143 -0.019527158
0.5457143 -0.019595584
0.5467143 -0.019663908
0.5477143 -0.019732126
0.5487143 -0.019800235
0.5497143 -0.019868229999999997
0.5507143 -0.019936109
0.5517143 -0.020003866999999998
0.5527143 -0.020071501999999998
0.5537143 -0.020139007
0.5547143 -0.020206379
0.5557143 -0.020273615
0.5567143 -0.020340709000000002
0.5577143 -0.020407658
0.5587143 -0.020474457
0.5597143 -0.020541102
0.5607143 -0.020607589
0.5617143 -0.02067391
0.5627143 -0.020740063
0.5637143 -0.020806042
0.5647143 -0.020871841000000002
0.5657143 -0.020937456
0.5667143 -0.021002881
0.5677143 -0.021068112
0.5687143 -0.021133141
0.5697143 -0.021197966
0.5707143 -0.021262579
0.5717143 -0.021326976
0.5727143 -0.021391151
0.5737143 -0.021455100999999997
0.5747143 -0.021518818000000002
0.5757143 -0.021582299
0.5767143 -0.021645539
0.5777143 -0.021708533000000002
0.5787143 -0.021771276
0.5797143 -0.021833763000000003
0.5807143 -0.021895992
0.5817143 -0.021957954999999998
0.5827143 -0.022019651
0.5837143 -0.022081073
0.5847143 -0.022142219
0.5857143 -0.022203083999999998
0.5867143 -0.022263663
0.5877143 -0.022323953
0.5887143 -0.02238395
0.5897143 -0.022443647
0.5907143 -0.022503042
0.5917143 -0.022562132000000002
0.5927143 -0.02262091
0.5937143 -0.022679372
0.5947143 -0.022737515
0.5957143 -0.022795331000000002
0.5967143 -0.022852817
0.5977143 -0.022909966
0.5987143 -0.022966775999999998
0.5997143 -0.023023238
0.6007143 -0.023079349
0.6017143 -0.023135102
0.6027143 -0.023190491
0.6037143 -0.02324551
0.6047143 -0.023300154
0.6057143 -0.023354415
0.6067143 -0.023408289000000002
0.6077143 -0.023461768
0.6087143 -0.023514846
0.6097143 -0.023567516
0.6107143 -0.023619774
0.6117143 -0.023671611999999998
0.6127143 -0.023723024
0.6137143 -0.023774002000000002
0.6147143 -0.023824543
0.6157143 -0.023874638
0.6167143 -0.023924282999999998
0.6177143 -0.023973471
0.6187143 -0.024022195
0.6197143 -0.024070451
0.6207143 -0.024118232
0.6217143 -0.024165533
0.6227143 -0.024212347999999998
0.6237143 -0.024258671
0.6247143 -0.024304497
0.6257143 -0.024349819
0.6267143 -0.024394633
0.6277143 -0.024438932
0.6287143 -0.024482713
0.6297143 -0.024525967
0.6307143 -0.024568688
0.6317143 -0.024610874
0.6327143 -0.024652516
0.6337143 -0.024693608000000002
0.6347143 -0.024734144000000003
0.6357143 -0.024774121000000003
0.6367143 -0.02481353
0.6377143 -0.024852363
0.6387143 -0.024890617
0.6397143 -0.024928284
0.6407143 -0.024965359
0.6417143 -0.025001831999999998
0.6427143 -0.025037699000000004
0.6437143 -0.025072953
0.6447143 -0.025107586
0.6457143 -0.025141594
0.6467143 -0.025174968
0.6477143 -0.025207701
0.6487143 -0.025239784999999997
0.6497143 -0.025271214000000004
0.6507143 -0.025301983
0.6517143 -0.025332082
0.6527143 -0.025361506
0.6537143 -0.025390245999999998
0.6547143 -0.025418293
0.6557143 -0.025445645
0.6567143 -0.025472292
0.6577143 -0.025498227000000002
0.6587143 -0.025523442
0.6597143 -0.025547933000000002
0.6607143 -0.025571691
0.6617143 -0.025594709
0.6627143 -0.025616978999999998
0.6637143 -0.025638495999999997
0.6647143 -0.025659249999999998
0.6657143 -0.025679235
0.6667143 -0.025698447
0.6677143 -0.025716875
0.6687143 -0.025734515000000003
0.6697143 -0.025751357000000002
0.6707143 -0.025767395999999998
0.6717143 -0.025782624000000004
0.6727143 -0.025797032999999997
0.6737143 -0.025810615999999998
0.6747143 -0.025823365999999997
0.6757143 -0.025835274999999998
0.6767143 -0.025846338
0.6777143 -0.025856547
0.6787143 -0.025865895
0.6797143 -0.025874373
0.6807143 -0.025881978
0.6817143 -0.025888697999999998
0.6827143 -0.025894531000000002
0.6837143 -0.025899467
0.6847143 -0.025903497999999997
0.6857143 -0.025906619999999998
0.6867143 -0.025908824
0.6877143 -0.025910103999999996
0.6887143 -0.025910453
0.6897143 -0.025909866
0.6907143 -0.025908332
0.6917143 -0.025905846
0.6927143 -0.0259024
0.6937143 -0.025897991
0.6947143 -0.025892607
0.6957143 -0.025886245
0.6967143 -0.025878896
0.6977143 -0.025870555
0.6987143 -0.025861213
0.6997143 -0.025850862999999998
0.7007143 -0.025839498
0.7017143 -0.025827112
0.7027143 -0.025813698
0.7037143 -0.025799248
0.7047143 -0.025783756
0.7057143 -0.025767213
0.7067143 -0.025749614
0.7077143 -0.025730950000000002
0.7087143 -0.025711214000000003
0.7097143 -0.025690399
0.7107143 -0.025668499000000004
0.7117143 -0.025645504
0.7127143 -0.025621409
0.7137143 -0.025596208
0.7147143 -0.025569892
0.7157143 -0.025542453000000003
0.7167143 -0.025513885
0.7177143 -0.025484181
0.7187143 -0.025453331
0.7197143 -0.025421332
0.7207143 -0.025388174
0.7217143 -0.025353848000000002
0.7227143 -0.025318351
0.7237143 -0.025281674000000004
0.7247143 -0.025243807
0.7257143 -0.025204747
0.7267143 -0.025164483999999997
0.7277143 -0.025123011
0.7287143 -0.025080319
0.7297143 -0.025036401
0.7307143 -0.024991253
0.7317143 -0.024944863999999997
0.7327143 -0.024897226999999997
0.7337143 -0.024848332
0.7347143 -0.024798178
0.7357143 -0.024746750999999997
0.7367143 -0.024694046999999997
0.7377143 -0.024640060000000002
0.7387143 -0.02458478
0.7397143 -0.024528199000000004
0.7407143 -0.024470311
0.7417143 -0.024411111
0.7427143 -0.02435059
0.7437143 -0.024288741
0.7447143 -0.02422556
0.7457143 -0.024161038000000003
0.7467143 -0.024095169
0.7477143 -0.024027946
0.7487143 -0.023959365
0.7497143 -0.023889418
0.7507143 -0.0238181
0.7517143 -0.023745405
0.7527143 -0.023671325
0.7537143 -0.023595858
0.7547143 -0.023518995
0.7557143 -0.023440731
0.7567143 -0.023361061000000002
0.7577143 -0.023279978
0.7587143 -0.023197475999999998
0.7597143 -0.023113549
0.7607143 -0.023028192
0.7617143 -0.022941397000000002
0.7627143 -0.02285316
0.7637143 -0.022763472
0.7647143 -0.022672328999999998
0.7657143 -0.022579722
0.7667143 -0.022485646
0.7677143 -0.022390093
0.7687143 -0.022293058
0.7697143 -0.022194533000000002
0.7707143 -0.02209451
0.7717143 -0.021992983
0.7727143 -0.021889945
0.7737143 -0.021785389
0.7747143 -0.021679307000000002
0.7757143 -0.021571692
0.7767143 -0.02146254
0.7777143 -0.021351842
0.7787143 -0.021239591000000002
0.7797143 -0.021125781
0.7807143 -0.021010404
0.7817143 -0.020893457
0.7827143 -0.020774931
0.7837143 -0.020654821
0.7847143 -0.020533122
0.7857143 -0.020409827
0.7867143 -0.02028493
0.7877143 -0.020158428
0.7887143 -0.020030313
0.7897143 -0.019900581
0.7907143 -0.019769226
0.7917143 -0.019636245
0.7927143 -0.019501632999999997
0.7937143 -0.019365385
0.7947143 -0.019227495
0.7957143 -0.019087959999999998
0.7967143 -0.018946774
0.7977143 -0.018803932
0.7987143 -0.018659432
0.7997143 -0.018513268
0.8007143 -0.018365435
0.8017143 -0.018215929
0.8027143 -0.018064745
0.8037143 -0.017911878
0.8047143 -0.017757325
0.8057143 -0.017601081
0.8067143 -0.017443141
0.8077143 -0.0172835
0.8087143 -0.017122155
0.8097143 -0.016959097
0.8107143 -0.016794326000000002
0.8117143 -0.016627835
0.8127143 -0.016459619
0.8137143 -0.016289674
0.8147143 -0.016117997000000002
0.8157143 -0.015944582
0.8167143 -0.015769423999999997
0.8177143 -0.01559252
0.8187143 -0.015413864
0.8197143 -0.015233453000000001
0.8207143 -0.015051282000000001
0.8217143 -0.014867347000000001
0.8227143 -0.014681646
0.8237143 -0.014494173
0.8247143 -0.014304926
0.8257143 -0.0141139
0.8267143 -0.013921092999999999
0.8277143 -0.013726501
0.8287143 -0.013530122000000002
0.8297143 -0.013331953
0.8307143 -0.01313199
0.8317143 -0.012930234
0.8327143 -0.012726679
0.8337143 -0.012521324
0.8347143 -0.012314167
0.8357143 -0.012105206
0.8367143 -0.011894440000000001
0.8377143 -0.011681865999999999
0.8387143 -0.011467482
0.8397143 -0.011251287
0.8407143 -0.01103328
0.8417143 -0.010813458
0.8427143 -0.010591821
0.8437143 -0.010368366
0.8447143 -0.010143092000000001
0.8457143 -0.0099159981
0.8467143 -0.0096870819
0.8477143 -0.0094563416
0.8487143 -0.009223776599999999
0.8497143 -0.0089893838
0.8507143 -0.0087531625
0.8517143 -0.0085151107
0.8527143 -0.008275226
0.8537143 -0.008033507
0.8547143 -0.007789951600000001
0.8557143 -0.0075445582999999995
0.8567143 -0.0072973242
0.8577143 -0.007048247799999999
0.8587143 -0.0067973276999999995
0.8597143 -0.0065445609
0.8607143 -0.006289946
0.8617143 -0.0060334816000000005
0.8627143 -0.0057751655
0.8637143 -0.0055149962
0.8647143 -0.005252971800000001
0.8657143 -0.0049890913999999995
0.8667143 -0.0047233534
0.8677143 -0.0044557568
0.8687143 -0.0041863008
0.8697143 -0.003914985100000001
0.8707143 -0.0036418088999999997
0.8717143 -0.0033667722
0.8727143 -0.0030898755
0.8737143 -0.0028111188
0.8747143 -0.0025305029
0.8757143 -0.0022480288
0.8767143 -0.0019636976999999997
0.8777143 -0.0016775111
0.8787143 -0.0013894711
0.8797143 -0.0010995795
0.8807143 -0.0008078385700000001
0.8817143 -0.00051425086
0.8827143 -0.00021881912999999998
0.8837143 7.8453724e-05
0.8847143 0.00037756465
0.8857143 0.00067851047
0.8867143 0.00098128785
0.8877143 0.0012858934
0.8887143 0.0015923237000000001
0.8897143 0.0019005753000000002
0.8907143 0.0022106446
0.8917143 0.0025225279
0.8927143 0.0028362218999999998
0.8937143 0.0031517229000000003
0.8947143 0.0034690273999999997
0.8957143 0.003788132
0.8967143 0.0041090334
0.8977143 0.0044317279
0.8987143 0.004756212
0.8997143 0.0050824823
0.9007143 0.0054105352
0.9017143 0.0057403671
0.9027143 0.006071974700000001
0.9037143 0.0064053536
0.9047143 0.0067405009999999994
0.9057143 0.007077412000000001
0.9067143 0.007416083099999999
0.9077143 0.007756509900000001
0.9087143 0.0080986887
0.9097143 0.008442614499999999
0.9107143 0.0087882821
0.9117143 0.0091356873
0.9127143 0.009484824099999999
0.9137143 0.0098356875
0.9147143 0.010188272
0.9157143 0.010542572
0.9167143 0.010898582
0.9177143 0.011256294
0.9187143 0.011615703
0.9197143 0.011976802
0.9207143 0.012339586
0.9217143 0.012704046
0.9227143 0.013070175
0.9237143 0.013437968
0.9247143 0.013807414999999998
0.9257143 0.014178509999999998
0.9267143 0.014551245999999999
0.9277143 0.014925616
0.9287143 0.015301611000000001
0.9297143 0.015679224
0.9307143 0.016058449000000002
0.9317143 0.016439277000000002
0.9327143 0.016821701
0.9337143 0.017205713
0.9347143 0.017591307
0.9357143 0.017978474
0.9367143 0.018367205
0.9377143 0.018757494
0.9387143 0.019149333999999997
0.9397143 0.019542714
0.9407143 0.019937629000000002
0.9417143 0.020334068
0.9427143 0.020732024999999998
0.9437143 0.021131491000000002
0.9447143 0.021532457
0.9457143 0.021934915
0.9467143 0.022338856
0.9477143 0.022744271
0.9487143 0.023151150000000002
0.9497143 0.023559484
0.9507143 0.023969263
0.9517143 0.024380478
0.9527143 0.024793120000000002
0.9537143 0.025207174
0.9547143 0.025622634000000002
0.9557143 0.026039488
0.9567143 0.026457728000000003
0.9577143 0.026877341000000003
0.9587143 0.027298316
0.9597143 0.027720642
0.9607143 0.028144306
0.9617143 0.028569301000000002
0.9627143 0.028995611
0.9637143 0.029423228
0.9647143 0.029852139
0.9657143 0.030282332
0.9667143 0.030713795999999998
0.9677143 0.031146518
0.9687143 0.031580488
0.9697143 0.032015692
0.9707143 0.032452115999999996
0.9717143 0.032889749999999995
0.9727143 0.033328580000000003
0.9737143 0.033768595
0.9747143 0.034209783
0.9757143 0.034652129000000004
0.9767143 0.035095622
0.9777143 0.035540247000000004
0.9787143 0.03598599
0.9797143 0.036432839
0.9807143 0.036880778
0.9817143 0.037329798000000004
0.9827143 0.03777988
0.9837143 0.038231013
0.9847143 0.038683185
0.9857143 0.039136378
0.9867143 0.039590581
0.9877143 0.040045776
0.9887143 0.040501953
0.9897143 0.040959095
0.9907143 0.04141719
0.9917143 0.041876221
0.9927143 0.042336175000000004
0.9937143 0.042797036999999996
0.9947143 0.043258793
0.9957143 0.043721427
0.9967143 0.044184926
0.9977143 0.044649274999999995
0.9987143 0.045114456
0.9997143 0.045580458
1.000714 0.046047263
1.001714 0.046514859
1.002714 0.04698323
1.003714 0.047452361000000005
1.004714 0.047922233
1.005714 0.048392834
1.006714 0.048864144000000005
1.007714 0.049336149999999995
1.008714 0.049808836999999995
1.009714 0.050282187
1.010714 0.050756184
1.011714 0.051230809
1.012714 0.051706046
1.013714 0.052181875999999995
1.014714 0.052658276000000004
1.015714 0.053135236
1.016714 0.053612737
1.017714 0.054090755
1.018714 0.054569275
1.019714 0.055048277
1.020714 0.055527745
1.021714 0.056007656
1.022714 0.056487990999999994
1.023714 0.056968728
1.024714 0.057449854999999994
1.025714 0.057931343
1.026714 0.058413175000000005
1.027714 0.058895332
1.028714 0.059377792
1.029714 0.059860537000000005
1.030714 0.060343544
1.031714 0.060826795999999995
1.032714 0.061310269
1.033714 0.061793945
1.034714 0.06227780199999999
1.035714 0.062761817
1.036714 0.063245971
1.037714 0.06373024099999999
1.038714 0.06421461
1.039714 0.064699055
1.040714 0.065183552
1.041714 0.065668084
1.042714 0.066152628
1.043714 0.06663716
1.044714 0.067121664
1.045714 0.06760611400000001
1.046714 0.068090489
1.047714 0.068574765
1.048714 0.069058925
1.049714 0.069542945
1.050714 0.070026802
1.051714 0.070510473
1.052714 0.07099393999999999
1.053714 0.071477174
1.054714 0.071960158
1.055714 0.07244286800000001
1.056714 0.072925282
1.057714 0.073407369
1.058714 0.073889119
1.059714 0.074370502
1.060714 0.074851495
1.061714 0.07533208100000001
1.062714 0.07581223
1.063714 0.076291926
1.064714 0.076771143
1.065714 0.077249861
1.066714 0.077728054
1.067714 0.07820569999999999
1.068714 0.07868277600000001
1.069714 0.079159264
1.070714 0.079635141
1.071714 0.080110377
1.072714 0.080584956
1.073714 0.081058854
1.074714 0.081532047
1.075714 0.082004513
1.076714 0.082476228
1.077714 0.082947168
1.078714 0.083417312
1.079714 0.083886634
1.080714 0.084355107
1.081714 0.084822706
1.082714 0.08528941500000001
1.083714 0.08575519899999999
1.084714 0.08622004
1.085714 0.086683908
1.086714 0.087146781
1.087714 0.08760862999999999
1.088714 0.08806943099999999
1.089714 0.088529161
1.090714 0.088987791
1.091714 0.089445291
1.092714 0.089901639
1.093714 0.090356811
1.094714 0.090810779
1.095714 0.091263518
1.096714 0.091715
1.097714 0.092165201
1.098714 0.092614093
1.099714 0.093061652
1.100714 0.093507854
1.101714 0.093952671
1.102714 0.09439608000000001
1.103714 0.094838056
1.104714 0.095278572
1.105714 0.095717603
1.106714 0.09615512699999999
1.107714 0.096591114
1.108714 0.097025547
1.109714 0.097458396
1.110714 0.09788963899999999
1.111714 0.098319247
1.112714 0.098747201
1.113714 0.09917346800000001
1.114714 0.099598034
1.115714 0.10002087000000001
1.116714 0.10044194000000001
1.117714 0.10086123
1.118714 0.10127872
1.119714 0.10169438
1.120714 0.10210818999999999
1.121714 0.10252011999999999
1.122714 0.10293013
1.123714 0.10333821
1.124714 0.10374433
1.125714 0.10414846000000001
1.126714 0.10455059
1.127714 0.10495066
1.128714 0.10534867
1.129714 0.10574459
1.130714 0.10613839
1.131714 0.10653003
1.132714 0.1069195
1.133714 0.10730677000000001
1.134714 0.1076918
1.135714 0.10807457
1.136714 0.10845506
1.137714 0.10883324999999999
1.138714 0.10920909999999999
1.139714 0.10958258
1.140714 0.10995366999999999
1.141714 0.11032233000000001
1.142714 0.11068855
1.143714 0.11105229999999999
1.144714 0.11141356000000001
1.145714 0.11177229
1.146714 0.11212848
1.147714 0.11248208999999999
1.148714 0.11283309
1.149714 0.11318147999999999
1.150714 0.11352720999999999
1.151714 0.11387026000000001
1.152714 0.11421060999999999
1.153714 0.11454824000000001
1.154714 0.11488311
1.155714 0.1152152
1.156714 0.11554448999999999
1.157714 0.11587094999999999
1.158714 0.11619455999999999
1.159714 0.11651529
1.160714 0.11683310999999999
1.161714 0.11714801999999999
1.162714 0.11745995999999999
1.163714 0.11776893999999999
1.164714 0.11807492000000001
1.165714 0.11837785999999999
1.166714 0.11867776
1.167714 0.1189746
1.168714 0.11926834
1.169714 0.11955894999999998
1.170714 0.11984642000000001
1.171714 0.12013072000000001
1.172714 0.12041182
1.173714 0.12068971
1.174714 0.12096436
1.175714 0.12123573
1.176714 0.12150382
1.177714 0.12176859999999999
1.178714 0.12203002
1.179714 0.12228808000000001
1.180714 0.12254275
1.181714 0.122794
1.182714 0.12304181
1.183714 0.12328615
1.184714 0.12352699
1.185714 0.12376432
1.186714 0.1239981
1.187714 0.12422831000000001
1.188714 0.12445493
1.189714 0.12467793
1.190714 0.1248973
1.191714 0.12511299
1.192714 0.12532498
1.193714 0.12553326
1.194714 0.1257378
1.195714 0.12593858
1.196714 0.12613558
1.197714 0.12632876999999998
1.198714 0.12651813
1.199714 0.12670364
1.200714 0.12688527
1.201714 0.12706302
1.202714 0.12723685
1.203714 0.12740674
1.204714 0.12757268000000002
1.205714 0.12773464999999998
1.206714 0.12789263
1.207714 0.12804659000000002
1.208714 0.12819650999999999
1.209714 0.12834236999999998
1.210714 0.12848416999999998
1.211714 0.12862188
1.212714 0.12875547
1.213714 0.12888494
1.214714 0.12901026
1.215714 0.1291314
1.216714 0.12924836
1.217714 0.12936111
1.218714 0.12946964
1.219714 0.12957391
1.220714 0.12967391
1.221714 0.12976963
1.222714 0.12986104
1.223714 0.12994811
1.224714 0.13003085
1.225714 0.13010922
1.226714 0.1301832
1.227714 0.13025278
1.228714 0.13031794
1.229714 0.13037865
1.230714 0.13043489
1.231714 0.13048665
1.232714 0.1305339
1.233714 0.13057664
1.234714 0.13061483999999998
1.235714 0.13064847
1.236714 0.13067753
1.237714 0.13070198
1.238714 0.13072183
1.239714 0.13073705
1.240714 0.13074761
1.241714 0.13075351
1.242714 0.13075472
1.243714 0.13075124
1.244714 0.13074302999999998
1.245714 0.13073010000000002
1.246714 0.13071242
1.247714 0.13068997000000002
1.248714 0.13066274
1.249714 0.13063071999999998
1.250714 0.13059387
1.251714 0.1305522
1.252714 0.1305057
1.253714 0.13045432
1.254714 0.13039808
1.255714 0.13033694999999998
1.256714 0.13027091
1.257714 0.13019996
1.258714 0.13012405999999999
1.259714 0.13004322999999998
1.260714 0.12995743
1.261714 0.12986665
1.262714 0.12977087999999998
1.263714 0.12967011
1.264714 0.12956433
1.265714 0.12945351
1.266714 0.12933766
1.267714 0.12921673
1.268714 0.12909075
1.269714 0.12895969
1.270714 0.12882354
1.271714 0.1286823
1.272714 0.12853594
1.273714 0.12838445999999998
1.274714 0.12822783999999998
1.275714 0.12806609
1.276714 0.12789918
1.277714 0.12772712
1.278714 0.12754989
1.279714 0.12736749
1.280714 0.1271799
1.281714 0.12698711
1.282714 0.12678914
1.283714 0.12658596
1.284714 0.12637756
1.285714 0.12616394
1.286714 0.12594508999999998
1.287714 0.125721
1.288714 0.12549168
1.289714 0.1252571
1.290714 0.12501726999999999
1.291714 0.12477218000000001
1.292714 0.12452182
1.293714 0.12426618
1.294714 0.12400525999999999
1.295714 0.12373906000000001
1.296714 0.12346755999999999
1.297714 0.12319078
1.298714 0.12290867999999999
1.299714 0.12262127
1.300714 0.12232855999999999
1.301714 0.12203051999999999
1.302714 0.12172716
1.303714 0.12141846999999999
1.304714 0.12110445
1.305714 0.1207851
1.306714 0.12046042
1.307714 0.12013039
1.308714 0.11979502
1.309714 0.11945431
1.310714 0.11910825
1.311714 0.11875685
1.312714 0.11840011
1.313714 0.11803802000000001
1.314714 0.11767058
1.315714 0.11729780000000001
1.316714 0.11691967
1.317714 0.11653618
1.318714 0.11614736
1.319714 0.11575318999999999
1.320714 0.11535366999999999
1.321714 0.11494881
1.322714 0.11453861
1.323714 0.11412308
1.324714 0.11370219999999999
1.325714 0.113276
1.326714 0.11284446
1.327714 0.11240758
1.328714 0.11196538
1.329714 0.11151785
1.330714 0.11106499000000002
1.331714 0.1106068
1.332714 0.1101433
1.333714 0.10967447
1.334714 0.10920032999999998
1.335714 0.10872089
1.336714 0.10823613000000001
1.337714 0.10774608
1.338714 0.10725074
1.339714 0.10675008999999999
1.340714 0.10624415999999999
1.341714 0.10573296
1.342714 0.10521646999999999
1.343714 0.10469471999999999
1.344714 0.10416771
1.345714 0.10363544999999999
1.346714 0.10309792999999999
1.347714 0.10255518000000001
1.348714 0.10200719999999999
1.349714 0.101454
1.350714 0.10089558
1.351714 0.10033195
1.352714 0.099763134
1.353714 0.099189137
1.354714 0.09860995900000001
1.355714 0.098025613
1.356714 0.09743611399999999
1.357714 0.096841471
1.358714 0.096241693
1.359714 0.095636793
1.360714 0.095026783
1.361714 0.094411668
1.362714 0.093791465
1.363714 0.093166181
1.364714 0.092535827
1.365714 0.09190042
1.366714 0.091259967
1.367714 0.090614485
1.368714 0.08996398
1.369714 0.089308468
1.370714 0.08864796800000001
1.371714 0.087982486
1.372714 0.087312039
1.373714 0.086636643
1.374714 0.085956306
1.375714 0.085271051
1.376714 0.084580889
1.377714 0.083885837
1.378714 0.083185907
1.379714 0.082481117
1.380714 0.081771484
1.381714 0.081057026
1.382714 0.08033776
1.383714 0.07961370300000001
1.384714 0.078884873
1.385714 0.078151282
1.386714 0.07741295299999999
1.387714 0.076669903
1.388714 0.07592215
1.389714 0.075169717
1.390714 0.074412616
1.391714 0.07365086900000001
1.392714 0.07288449600000001
1.393714 0.072113518
1.394714 0.071337947
1.395714 0.070557813
1.396714 0.069773127
1.397714 0.068983919
1.398714 0.068190205
1.399714 0.067392003
1.400714 0.066589337
1.401714 0.06578223
1.402714 0.06497070399999999
1.403714 0.064154784
1.404714 0.06333449299999999
1.405714 0.06250984700000001
1.406714 0.061680877
1.407714 0.060847605
1.408714 0.060010055
1.409714 0.05916825
1.410714 0.058322219
1.411714 0.057471986
1.412714 0.056617579
1.413714 0.055759022000000005
1.414714 0.054896343
1.415714 0.054029567
1.416714 0.053158723
1.417714 0.052283838
1.418714 0.051404942999999995
1.419714 0.05052206099999999
1.420714 0.04963522099999999
1.421714 0.048744454
1.422714 0.047849788
1.423714 0.046951251
1.424714 0.046048872
1.425714 0.045142678000000006
1.426714 0.0442327
1.427714 0.043318965
1.428714 0.042401502
1.429714 0.041480336
1.430714 0.040555501
1.431714 0.039627022
1.432714 0.038694931
1.433714 0.037759254
1.434714 0.036820020999999994
1.435714 0.035877261
1.436714 0.034931002
1.437714 0.033981274
1.438714 0.033028107
1.439714 0.032071527999999995
1.440714 0.031111567000000003
1.441714 0.030148256
1.442714 0.029181625
1.443714 0.028211701999999998
1.444714 0.027238521999999998
1.445714 0.026262115
1.446714 0.025282512
1.447714 0.024299746
1.448714 0.023313847
1.449714 0.022324853
1.450714 0.021332793
1.451714 0.020337704
1.452714 0.019339619
1.453714 0.018338571999999997
1.454714 0.017334599
1.455714 0.016327735000000003
1.456714 0.015318017
1.457714 0.014305479999999999
1.458714 0.013290161
1.459714 0.012272096
1.460714 0.011251323
1.461714 0.010227878
1.462714 0.009201801
1.463714 0.0081731276
1.464714 0.007141895200000001
1.465714 0.006108142400000001
1.466714 0.0050719071
1.467714 0.0040332269999999995
1.468714 0.0029921403
1.469714 0.0019486850000000001
1.470714 0.00090289932
1.471714 -0.00014517866
1.472714 -0.0011955108
1.473714 -0.0022480588
1.474714 -0.0033027844999999998
1.475714 -0.0043596494
1.476714 -0.0054186152
1.477714 -0.0064796433
1.478714 -0.0075426949
1.479714 -0.0086077314
1.480714 -0.0096747142
1.481714 -0.010743605
1.482714 -0.011814363
1.483714 -0.012886951
1.484714 -0.013961326999999999
1.485714 -0.015037453
1.486714 -0.016115289
1.487714 -0.017194793
1.488714 -0.018275928
1.489714 -0.019358651
1.490714 -0.020442923
1.491714 -0.021528701
1.492714 -0.022615945
1.493714 -0.023704613
1.494714 -0.024794664999999997
1.495714 -0.025886056
1.496714 -0.026978746999999997
1.497714 -0.028072693
1.498714 -0.029167853
1.499714 -0.030264186000000002
1.500714 -0.031361647
1.501714 -0.032460195
1.502714 -0.033559783999999995
1.503714 -0.034660372
1.504714 -0.035761917000000004
1.505714 -0.036864373
1.506714 -0.037967699
1.507714 -0.039071849
1.508714 -0.040176781
1.509714 -0.041282451000000005
1.510714 -0.042388812
1.511714 -0.043495823
1.512714 -0.044603436
1.513714 -0.045711608
1.514714 -0.046820295000000005
1.515714 -0.047929454
1.516714 -0.049039034999999995
1.517714 -0.050148996999999994
1.518714 -0.051259296
1.519714 -0.052369887
1.520714 -0.053480716
1.521714 -0.054591749
1.522714 -0.055702932999999996
1.523714 -0.056814222
1.524714 -0.057925575
1.525714 -0.059036945
1.526714 -0.060148286999999995
1.527714 -0.061259553
1.528714 -0.062370695999999996
1.529714 -0.063481671
1.530714 -0.06459242999999999
1.531714 -0.065702933
1.532714 -0.066813128
1.533714 -0.067922974
1.534714 -0.06903242300000001
1.535714 -0.07014142500000001
1.536714 -0.071249937
1.537714 -0.072357914
1.538714 -0.073465309
1.539714 -0.074572075
1.540714 -0.075678172
1.541714 -0.076783547
1.542714 -0.077888154
1.543714 -0.078991952
1.544714 -0.08009488799999999
1.545714 -0.081196922
1.546714 -0.082298007
1.547714 -0.083398097
1.548714 -0.084497145
1.549714 -0.085595105
1.550714 -0.086691929
1.551714 -0.08778757200000001
1.552714 -0.08888198600000001
1.553714 -0.089975126
1.554714 -0.091066945
1.555714 -0.092157401
1.556714 -0.09324644300000001
1.557714 -0.094334024
1.558714 -0.095420098
1.559714 -0.096504623
1.560714 -0.097587547
1.561714 -0.09866883
1.562714 -0.09974841999999999
1.563714 -0.10082627
1.564714 -0.10190234999999999
1.565714 -0.10297658
1.566714 -0.10404894
1.567714 -0.10511938
1.568714 -0.10618785
1.569714 -0.1072543
1.570714 -0.10831867999999999
1.571714 -0.10938096
1.572714 -0.11044108999999999
1.573714 -0.11149901
1.574714 -0.11255469
1.575714 -0.11360807
1.576714 -0.11465912
1.577714 -0.11570777000000002
1.578714 -0.11675400999999999
1.579714 -0.11779777
1.580714 -0.11883900000000001
1.581714 -0.11987766
1.582714 -0.12091371
1.583714 -0.1219471
1.584714 -0.12297778000000001
1.585714 -0.12400570999999999
1.586714 -0.12503084
1.587714 -0.12605311000000002
1.588714 -0.12707249999999998
1.589714 -0.12808895
1.590714 -0.12910241
1.591714 -0.13011285
1.592714 -0.13112021000000001
1.593714 -0.13212444
1.594714 -0.13312551
1.595714 -0.13412335
1.596714 -0.13511793
1.597714 -0.13610921
1.598714 -0.13709713
1.599714 -0.13808166
1.600714 -0.13906274000000002
1.601714 -0.14004032
1.602714 -0.14101438
1.603714 -0.14198485
1.604714 -0.14295171
1.605714 -0.14391489
1.606714 -0.14487434999999999
1.607714 -0.14583005
1.608714 -0.14678196
1.609714 -0.14773001
1.610714 -0.14867417
1.611714 -0.1496144
1.612714 -0.15055066
1.613714 -0.15148289
1.614714 -0.15241107
1.615714 -0.15333514
1.616714 -0.15425506
1.617714 -0.1551708
1.618714 -0.15608231
1.619714 -0.15698954
1.620714 -0.15789247
1.621714 -0.15879105000000002
1.622714 -0.15968522
1.623714 -0.16057497
1.624714 -0.16146024
1.625714 -0.16234099
1.626714 -0.16321719
1.627714 -0.16408879
1.628714 -0.16495575
1.629714 -0.16581803
1.630714 -0.16667559
1.631714 -0.16752839
1.632714 -0.16837639000000001
1.633714 -0.16921955
1.634714 -0.17005784000000002
1.635714 -0.1708912
1.636714 -0.1717196
1.637714 -0.17254299
1.638714 -0.17336134
1.639714 -0.17417461
1.640714 -0.17498276000000001
1.641714 -0.17578575
1.642714 -0.17658353
1.643714 -0.17737608
1.644714 -0.17816335
1.645714 -0.1789453
1.646714 -0.17972189
1.647714 -0.18049310000000002
1.648714 -0.18125887
1.649714 -0.18201916
1.650714 -0.18277395000000002
1.651714 -0.1835232
1.652714 -0.18426686
1.653714 -0.18500491
1.654714 -0.1857373
1.655714 -0.18646400000000002
1.656714 -0.18718498
1.657714 -0.18790019
1.658714 -0.18860959
1.659714 -0.18931315
1.660714 -0.19001084999999998
1.661714 -0.19070264
1.662714 -0.19138849
1.663714 -0.19206837000000002
1.664714 -0.19274222000000002
1.665714 -0.19341004
1.666714 -0.19407177
1.667714 -0.19472738
1.668714 -0.19537685
1.669714 -0.19602014
1.670714 -0.19665720999999997
1.671714 -0.19728801999999998
1.672714 -0.19791254000000003
1.673714 -0.19853076000000003
1.674714 -0.19914261000000003
1.675714 -0.19974809000000002
1.676714 -0.20034713999999998
1.677714 -0.20093976000000002
1.678714 -0.20152589
1.679714 -0.20210551999999998
1.680714 -0.20267861
1.681714 -0.20324513
1.682714 -0.20380506999999998
1.683714 -0.20435837
1.684714 -0.20490503
1.685714 -0.20544500999999998
1.686714 -0.20597828999999998
1.687714 -0.20650480999999998
1.688714 -0.20702457999999999
1.689714 -0.20753755000000002
1.690714 -0.20804373
1.691714 -0.20854304999999998
1.692714 -0.20903550999999998
1.693714 -0.20952108
1.694714 -0.20999974
1.695714 -0.21047143
1.696714 -0.21093615999999998
1.697714 -0.2113939
1.698714 -0.21184462
1.699714 -0.21228829999999999
1.700714 -0.2127249
1.701714 -0.21315443
1.702714 -0.21357682999999997
1.703714 -0.21399210999999999
1.704714 -0.21440020999999998
1.705714 -0.21480115000000002
1.706714 -0.21519486000000002
1.707714 -0.21558136
1.708714 -0.2159606
1.709714 -0.21633257
1.710714 -0.21669723000000002
1.711714 -0.21705457
1.712714 -0.21740459
1.713714 -0.21774722
1.714714 -0.21808248
1.715714 -0.21841032
1.716714 -0.21873075
1.717714 -0.21904374000000001
1.718714 -0.21934926000000002
1.719714 -0.21964731
1.720714 -0.21993785999999999
1.721714 -0.22022089
1.722714 -0.22049637000000002
1.723714 -0.22076431000000002
1.724714 -0.22102468999999997
1.725714 -0.22127747
1.726714 -0.22152266
1.727714 -0.22176025000000002
1.728714 -0.22199019
1.729714 -0.22221247
1.730714 -0.2224271
1.731714 -0.22263404
1.732714 -0.22283327000000003
1.733714 -0.22302479000000003
1.734714 -0.22320861
1.735714 -0.22338468
1.736714 -0.22355298999999998
1.737714 -0.22371355
1.738714 -0.22386633999999997
1.739714 -0.22401131999999999
1.740714 -0.22414851000000002
1.741714 -0.22427787000000002
1.742714 -0.2243994
1.743714 -0.22451312
1.744714 -0.22461899
1.745714 -0.22471698
1.746714 -0.22480711
1.747714 -0.22488936999999998
1.748714 -0.22496374000000002
1.749714 -0.22503021
1.750714 -0.22508877
1.751714 -0.22513943
1.752714 -0.22518216
1.753714 -0.22521697
1.754714 -0.22524383
1.755714 -0.22526275999999998
1.756714 -0.22527375
1.757714 -0.2252768
1.758714 -0.22527189000000003
1.759714 -0.22525901
1.760714 -0.22523818
1.761714 -0.22520937
1.762714 -0.22517261
1.763714 -0.22512788
1.764714 -0.22507517
1.765714 -0.22501449999999998
1.766714 -0.22494582999999999
1.767714 -0.22486921
1.768714 -0.2247846
1.769714 -0.224692
1.770714 -0.22459141999999999
1.771714 -0.22448287000000003
1.772714 -0.22436634
1.773714 -0.22424182
1.774714 -0.22410934000000002
1.775714 -0.22396887999999998
1.776714 -0.22382042000000002
1.777714 -0.22366401
1.778714 -0.22349963
1.779714 -0.22332727
1.780714 -0.22314694
1.781714 -0.22295865
1.782714 -0.22276242000000002
1.783714 -0.22255823
1.784714 -0.22234609
1.785714 -0.22212600000000002
1.786714 -0.22189796
1.787714 -0.22166198999999998
1.788714 -0.2214181
1.789714 -0.22116629
1.790714 -0.22090657
1.791714 -0.22063893
1.792714 -0.22036337999999997
1.793714 -0.22007992999999998
1.794714 -0.21978859
1.795714 -0.21948938
1.796714 -0.2191823
1.797714 -0.21886735000000002
1.798714 -0.21854455
1.799714 -0.21821389
1.800714 -0.21787540000000002
1.801714 -0.21752906
1.802714 -0.2171749
1.803714 -0.21681294
1.804714 -0.21644317999999999
1.805714 -0.21606563
1.806714 -0.21568029
1.807714 -0.21528718
1.808714 -0.21488632000000002
1.809714 -0.2144777
1.810714 -0.21406135
1.811714 -0.2136373
1.812714 -0.21320553
1.813714 -0.21276607000000003
1.814714 -0.21231891999999997
1.815714 -0.2118641
1.816714 -0.21140162999999998
1.817714 -0.21093152
1.818714 -0.2104538
1.819714 -0.20996849
1.820714 -0.20947559000000002
1.821714 -0.20897512000000001
1.822714 -0.20846711
1.823714 -0.20795157
1.824714 -0.20742854
1.825714 -0.20689801
1.826714 -0.20636003000000003
1.827714 -0.20581460999999998
1.828714 -0.20526175
1.829714 -0.20470151
1.830714 -0.20413389
1.831714 -0.20355892
1.832714 -0.20297661
1.833714 -0.20238699000000002
1.834714 -0.20179007999999998
1.835714 -0.20118591
1.836714 -0.20057450000000002
1.837714 -0.19995589000000002
1.838714 -0.19933009
1.839714 -0.19869711
1.840714 -0.19805699000000002
1.841714 -0.19740975
1.842714 -0.19675539999999997
1.843714 -0.19609396999999998
1.844714 -0.19542549
1.845714 -0.19474998999999998
1.846714 -0.19406748
1.847714 -0.193378
1.848714 -0.19268157
1.849714 -0.19197820999999998
1.850714 -0.19126795
1.851714 -0.19055081000000001
1.852714 -0.18982681999999998
1.853714 -0.18909600999999998
1.854714 -0.18835841
1.855714 -0.18761404
1.856714 -0.18686292
1.857714 -0.1861051
1.858714 -0.18534058
1.859714 -0.18456941
1.860714 -0.18379162000000002
1.861714 -0.18300723
1.862714 -0.18221627
1.863714 -0.18141876
1.864714 -0.18061475000000002
1.865714 -0.17980427
1.866714 -0.17898733
1.867714 -0.17816399000000002
1.868714 -0.17733426
1.869714 -0.17649819
1.870714 -0.1756558
1.871714 -0.17480712
1.872714 -0.17395219
1.873714 -0.17309104
1.874714 -0.17222371
1.875714 -0.17135023000000002
1.876714 -0.17047065
1.877714 -0.16958498
1.878714 -0.16869328
1.879714 -0.16779555000000002
1.880714 -0.16689185
1.881714 -0.16598222
1.882714 -0.16506669
1.883714 -0.1641453
1.884714 -0.16321808000000002
1.885714 -0.16228507
1.886714 -0.1613463
1.887714 -0.16040183
1.888714 -0.15945168
1.889714 -0.1584959
1.890714 -0.15753452
1.891714 -0.15656757999999998
1.892714 -0.15559513
1.893714 -0.15461721
1.894714 -0.15363385
1.895714 -0.15264509
1.896714 -0.15165097000000002
1.897714 -0.15065154
1.898714 -0.14964684
1.899714 -0.14863692
1.900714 -0.1476218
1.901714 -0.14660154
1.902714 -0.14557617
1.903714 -0.14454575
1.904714 -0.1435103
1.905714 -0.14246989
1.906714 -0.14142453
1.907714 -0.14037429
1.908714 -0.13931921
1.909714 -0.13825932
1.910714 -0.13719467
1.911714 -0.1361253
1.912714 -0.13505126
1.913714 -0.13397259
1.914714 -0.13288934
1.915714 -0.13180154
1.916714 -0.13070925
1.917714 -0.1296125
1.918714 -0.12851135
1.919714 -0.12740584
1.920714 -0.126296
1.921714 -0.12518189999999998
1.922714 -0.12406355000000001
1.923714 -0.12294102999999999
1.924714 -0.12181436999999999
1.925714 -0.12068362
1.926714 -0.11954881
1.927714 -0.11841001000000001
1.928714 -0.11726724
1.929714 -0.11612056
1.930714 -0.11497001000000001
1.931714 -0.11381564999999999
1.932714 -0.11265752
1.933714 -0.11149566000000001
1.934714 -0.11033011999999999
1.935714 -0.10916095
1.936714 -0.10798819000000001
1.937714 -0.1068119
1.938714 -0.10563211
1.939714 -0.10444886999999999
1.940714 -0.10326224
1.941714 -0.10207226999999999
1.942714 -0.10087899
1.943714 -0.099682447
1.944714 -0.098482694
1.945714 -0.097279786
1.946714 -0.09607376399999999
1.947714 -0.094864675
1.948714 -0.09365257
1.949714 -0.092437497
1.950714 -0.091219507
1.951714 -0.089998648
1.952714 -0.08877497200000001
1.953714 -0.087548525
1.954714 -0.086319359
1.955714 -0.085087522
1.956714 -0.08385306599999999
1.957714 -0.082616042
1.958714 -0.08137649899999999
1.959714 -0.080134493
1.960714 -0.078890071
1.961714 -0.07764328000000001
1.962714 -0.07639417899999999
1.963714 -0.075142813
1.964714 -0.073889241
1.965714 -0.07263351
1.966714 -0.071375672
1.967714 -0.070115773
1.968714 -0.068853871
1.969714 -0.067590014
1.970714 -0.066324254
1.971714 -0.065056642
1.972714 -0.063787232
1.973714 -0.06251606999999999
1.974714 -0.061243208
1.975714 -0.05996869900000001
1.976714 -0.058692595
1.977714 -0.057414942
1.978714 -0.056135794
1.979714 -0.054855202000000006
1.980714 -0.053573219000000005
1.981714 -0.052289892
1.982714 -0.051005272000000004
1.983714 -0.049719412000000004
1.984714 -0.048432359
1.985714 -0.047144166
1.986714 -0.045854884
1.987714 -0.044564562
1.988714 -0.043273254
1.989714 -0.041981009
1.990714 -0.04068788
1.991714 -0.039393915
1.992714 -0.038099166999999996
1.993714 -0.036803688
1.994714 -0.035507528999999996
1.995714 -0.034210741
1.996714 -0.032913373
1.997714 -0.031615479
1.998714 -0.030317111
1.999714 -0.029018318
2.000714 -0.027719149
2.001714 -0.02641966
2.002714 -0.025119897
2.003714 -0.023819917
2.004714 -0.022519765
2.005714 -0.021219497
2.006714 -0.019919159000000002
2.007714 -0.018618806
2.008714 -0.017318486
2.009714 -0.016018251
2.010714 -0.014718150000000001
2.011714 -0.013418237000000001
2.012714 -0.01211856
2.013714 -0.010819171
2.014714 -0.009520119799999999
2.015714 -0.0082214574
2.016714 -0.006923235199999999
2.017714 -0.005625503400000001
2.018714 -0.0043283133
2.019714 -0.003031716
2.020714 -0.0017357628000000001
2.021714 -0.00044050485000000006
2.022714 0.00085400652
2.023714 0.0021477199
2.024714 0.0034405839000000004
2.025714 0.0047325469000000005
2.026714 0.0060235576
2.027714 0.007313564099999999
2.028714 0.008602516000000001
2.029714 0.0098903613
2.030714 0.011177049
2.031714 0.012462527000000001
2.032714 0.013746745
2.033714 0.015029653
2.034714 0.0163112
2.035714 0.017591334
2.036714 0.018870008
2.037714 0.02014717
2.038714 0.021422771
2.039714 0.022696762
2.040714 0.023969094
2.041714 0.025239718
2.042714 0.026508587000000004
2.043714 0.027775651000000002
2.044714 0.029040864000000003
2.045714 0.030304177
2.046714 0.031565543
2.047714 0.032824918
2.048714 0.034082253
2.049714 0.035337501
2.050714 0.036590616
2.051714 0.037841554
2.052714 0.039090266
2.053714 0.040336707
2.054714 0.041580835
2.055714 0.042822599
2.056714 0.044061957
2.057714 0.045298860999999996
2.058714 0.046533267999999996
2.059714 0.047765131
2.060714 0.048994407000000004
2.061714 0.050221046
2.062714 0.05144500799999999
2.063714 0.052666239
2.064714 0.053884699999999994
2.065714 0.055100343999999996
2.066714 0.056313124000000006
2.067714 0.057522999
2.068714 0.058729922999999996
2.069714 0.05993385
2.070714 0.061134732
2.071714 0.062332524
2.072714 0.063527183
2.073714 0.064718671
2.074714 0.065906934
2.075714 0.06709193100000001
2.076714 0.06827362199999999
2.077714 0.069451961
2.078714 0.070626906
2.079714 0.07179841
2.080714 0.072966435
2.081714 0.074130931
2.082714 0.075291866
2.083714 0.076449191
2.084714 0.077602861
2.085714 0.078752841
2.086714 0.07989908899999999
2.087714 0.08104156
2.088714 0.082180218
2.089714 0.083315023
2.090714 0.08444592799999999
2.091714 0.08557289800000001
2.092714 0.086695893
2.093714 0.087814871
2.094714 0.088929798
2.095714 0.090040633
2.096714 0.091147335
2.097714 0.09224987
2.098714 0.093348196
2.099714 0.094442273
2.100714 0.095532072
2.101714 0.096617546
2.102714 0.09769865999999999
2.103714 0.098775385
2.104714 0.099847675
2.105714 0.10091550999999999
2.106714 0.10197883
2.107714 0.10303762
2.108714 0.10409183
2.109714 0.10514143
2.110714 0.10618638
2.111714 0.10722666000000002
2.112714 0.10826223
2.113714 0.10929306
2.114714 0.11031909000000001
2.115714 0.11134032
2.116714 0.11235671
2.117714 0.11336821
2.118714 0.11437478999999999
2.119714 0.11537642999999999
2.120714 0.11637309000000001
2.121714 0.11736474
2.122714 0.11835134000000001
2.123714 0.11933286
2.124714 0.12030929000000001
2.125714 0.12128056
2.126714 0.12224667
2.127714 0.12320757
2.128714 0.12416324000000001
2.129714 0.12511363
2.130714 0.12605871999999999
2.131714 0.1269985
2.132714 0.12793291
2.133714 0.12886192
2.134714 0.12978553
2.135714 0.13070368
2.136714 0.13161636
2.137714 0.13252352
2.138714 0.13342515
2.139714 0.13432121
2.140714 0.13521168
2.141714 0.13609653000000002
2.142714 0.13697573
2.143714 0.13784926
2.144714 0.13871707
2.145714 0.13957917
2.146714 0.14043549
2.147714 0.14128605
2.148714 0.14213079
2.149714 0.1429697
2.150714 0.14380276
2.151714 0.14462993
2.152714 0.14545119
2.153714 0.14626653
2.154714 0.1470759
2.155714 0.1478793
2.156714 0.1486767
2.157714 0.14946805999999999
2.158714 0.15025339
2.159714 0.15103264
2.160714 0.15180580000000002
2.161714 0.15257284
2.162714 0.15333374
2.163714 0.15408848
2.164714 0.15483705
2.165714 0.1555794
2.166714 0.15631554
2.167714 0.15704543
2.168714 0.15776906000000002
2.169714 0.1584864
2.170714 0.15919744
2.171714 0.15990215
2.172714 0.16060052
2.173714 0.16129253
2.174714 0.16197816
2.175714 0.1626574
2.176714 0.16333022
2.177714 0.16399661999999998
2.178714 0.16465657
2.179714 0.16531007
2.180714 0.1659571
2.181714 0.16659764
2.182714 0.16723167
2.183714 0.16785918
2.184714 0.16848016999999998
2.185714 0.16909461
2.186714 0.16970248999999998
2.187714 0.17030381
2.188714 0.17089855
2.189714 0.17148671
2.190714 0.17206826
2.191714 0.1726432
2.192714 0.17321152
2.193714 0.17377320000000002
2.194714 0.17432823
2.195714 0.17487661
2.196714 0.17541831
2.197714 0.17595333999999999
2.198714 0.17648168
2.199714 0.17700332
2.200714 0.17751824
2.201714 0.17802644
2.202714 0.17852790999999998
2.203714 0.17902263999999998
2.204714 0.17951061999999998
2.205714 0.17999184000000001
2.206714 0.18046627999999998
2.207714 0.18093393
2.208714 0.18139478
2.209714 0.18184883999999998
2.210714 0.18229608
2.211714 0.1827365
2.212714 0.18317009
2.213714 0.18359685
2.214714 0.18401676
2.215714 0.18442981
2.216714 0.18483601000000002
2.217714 0.18523533
2.218714 0.18562779000000001
2.219714 0.18601338
2.220714 0.18639208999999998
2.221714 0.18676391
2.222714 0.18712884
2.223714 0.18748688
2.224714 0.18783802000000002
2.225714 0.18818226
2.226714 0.1885196
2.227714 0.18885003
2.228714 0.18917356000000002
2.229714 0.18949017
2.230714 0.18979986999999998
2.231714 0.19010267
2.232714 0.19039855
2.233714 0.19068752
2.234714 0.19096956999999998
2.235714 0.19124470000000002
2.236714 0.19151293
2.237714 0.19177423
2.238714 0.19202863
2.239714 0.19227612
2.240714 0.19251669
2.241714 0.19275035000000001
2.242714 0.1929771
2.243714 0.19319694999999998
2.244714 0.19340990000000002
2.245714 0.19361594
2.246714 0.19381508
2.247714 0.19400731999999998
2.248714 0.19419267
2.249714 0.19437112
2.250714 0.19454268
2.251714 0.19470736000000002
2.252714 0.19486515
2.253714 0.19501607
2.254714 0.19516011
2.255714 0.19529728
2.256714 0.19542758999999998
2.257714 0.19555103
2.258714 0.19566764000000003
2.259714 0.19577739000000002
2.260714 0.19588029999999998
2.261714 0.19597637
2.262714 0.19606561
2.263714 0.19614800999999998
2.264714 0.19622361
2.265714 0.19629238999999998
2.266714 0.19635435
2.267714 0.1964095
2.268714 0.19645789000000002
2.269714 0.19649947
2.270714 0.19653428
2.271714 0.19656231000000002
2.272714 0.19658358999999997
2.273714 0.19659812
2.274714 0.1966059
2.275714 0.19660695
2.276714 0.19660125999999997
2.277714 0.19658888000000002
2.278714 0.19656975999999998
2.279714 0.19654396
2.280714 0.19651148
2.281714 0.19647231999999998
2.282714 0.19642650000000003
2.283714 0.19637404
2.284714 0.19631495000000002
2.285714 0.19624922000000003
2.286714 0.19617688
2.287714 0.19609795
2.288714 0.19601246
2.289714 0.1959204
2.290714 0.19582179
2.291714 0.19571665
2.292714 0.19560497999999998
2.293714 0.19548681999999998
2.294714 0.19536216
2.295714 0.19523104
2.296714 0.19509346
2.297714 0.19494945
2.298714 0.19479902
2.299714 0.19464218
2.300714 0.19447895
2.301714 0.19430936000000001
2.302714 0.19413341
2.303714 0.19395113
2.304714 0.19376252
2.305714 0.19356761
2.306714 0.19336641
2.307714 0.19315893
2.308714 0.19294521
2.309714 0.19272524000000002
2.310714 0.19249904
2.311714 0.19226664000000002
2.312714 0.19202806
2.313714 0.19178330999999998
2.314714 0.1915324
2.315714 0.19127536
2.316714 0.19101219
2.317714 0.19074292
2.318714 0.19046756
2.319714 0.19018614
2.320714 0.18989866
2.321714 0.18960516
2.322714 0.18930564
2.323714 0.18900014
2.324714 0.18868864999999999
2.325714 0.18837121
2.326714 0.18804783
2.327714 0.18771854000000002
2.328714 0.18738336
2.329714 0.1870423
2.330714 0.18669538
2.331714 0.18634262999999998
2.332714 0.18598406
2.333714 0.1856197
2.334714 0.18524957
2.335714 0.18487369
2.336714 0.18449208
2.337714 0.18410477
2.338714 0.18371176
2.339714 0.1833131
2.340714 0.1829088
2.341714 0.18249888
2.342714 0.18208337
2.343714 0.18166229
2.344714 0.18123566
2.345714 0.18080352
2.346714 0.18036587
2.347714 0.17992274
2.348714 0.17947417
2.349714 0.17902015999999998
2.350714 0.17856075
2.351714 0.17809597
2.352714 0.17762582
2.353714 0.17715034999999998
2.354714 0.17666956
2.355714 0.1761835
2.356714 0.17569216
2.357714 0.17519559
2.358714 0.17469382
2.359714 0.17418686
2.360714 0.17367473
2.361714 0.17315747
2.362714 0.17263509000000002
2.363714 0.17210762000000002
2.364714 0.1715751
2.365714 0.17103754
2.366714 0.17049498
2.367714 0.16994742
2.368714 0.16939491
2.369714 0.16883747000000002
2.370714 0.16827511
2.371714 0.16770788
2.372714 0.16713579
2.373714 0.16655887
2.374714 0.16597715
2.375714 0.16539067
2.376714 0.16479943
2.377714 0.16420347
2.378714 0.16360283
2.379714 0.16299752
2.380714 0.16238756999999998
2.381714 0.16177301
2.382714 0.16115388
2.383714 0.1605302
2.384714 0.15990199
2.385714 0.15926928
2.386714 0.1586321
2.387714 0.15799048999999998
2.388714 0.15734448
2.389714 0.15669409
2.390714 0.15603935
2.391714 0.15538029
2.392714 0.15471694
2.393714 0.15404933
2.394714 0.1533775
2.395714 0.15270148
2.396714 0.15202129
2.397714 0.15133695
2.398714 0.15064852
2.399714 0.149956
2.400714 0.14925944
2.401714 0.14855886
2.402714 0.1478543
2.403714 0.14714579
2.404714 0.14643335
2.405714 0.14571701
2.406714 0.14499682
2.407714 0.14427279
2.408714 0.14354495
2.409714 0.14281333
2.410714 0.14207797
2.411714 0.1413389
2.412714 0.14059612999999999
2.413714 0.13984971000000002
2.414714 0.13909966
2.415714 0.13834601
2.416714 0.13758879
2.417714 0.13682803
2.418714 0.13606375
2.419714 0.13529599
2.420714 0.13452477
2.421714 0.13375013
2.422714 0.13297211
2.423714 0.13219072
2.424714 0.13140598
2.425714 0.13061796
2.426714 0.12982665999999998
2.427714 0.12903210999999998
2.428714 0.12823435
2.429714 0.12743342000000002
2.430714 0.12662933
2.431714 0.12582213
2.432714 0.12501185
2.433714 0.12419851
2.434714 0.12338215999999999
2.435714 0.12256281999999999
2.436714 0.12174053000000001
2.437714 0.12091531999999999
2.438714 0.12008722000000001
2.439714 0.11925626999999998
2.440714 0.11842251
2.441714 0.11758596
2.442714 0.11674665
2.443714 0.11590463000000001
2.444714 0.11505992000000001
2.445714 0.11421255999999999
2.446714 0.11336257000000001
2.447714 0.11251
2.448714 0.11165485
2.449714 0.1107972
2.450714 0.10993704
2.451714 0.10907443
2.452714 0.10820938
2.453714 0.10734193
2.454714 0.10647211000000001
2.455714 0.10559995
2.456714 0.10472548999999999
2.457714 0.10384874
2.458714 0.10296975
2.459714 0.10208853
2.460714 0.10120514
2.461714 0.10031957999999999
2.462714 0.099431898
2.463714 0.098542124
2.464714 0.097650278
2.465714 0.09675639999999999
2.466714 0.09586052
2.467714 0.094962667
2.468714 0.094062876
2.469714 0.093161175
2.470714 0.09225760000000001
2.471714 0.09135218
2.472714 0.090444944
2.473714 0.089535926
2.474714 0.08862516299999999
2.475714 0.087712682
2.476714 0.086798519
2.477714 0.085882709
2.478714 0.08496527999999999
2.479714 0.084046269
2.480714 0.083125703
2.481714 0.08220361799999999
2.482714 0.08128004300000001
2.483714 0.080355012
2.484714 0.079428562
2.485714 0.07850072
2.486714 0.077571522
2.487714 0.076640997
2.488714 0.07570918
2.489714 0.074776099
2.490714 0.073841785
2.491714 0.07290627100000001
2.492714 0.071969593
2.493714 0.071031781
2.494714 0.07009286199999999
2.495714 0.069152872
2.496714 0.068211841
2.497714 0.067269802
2.498714 0.066326786
2.499714 0.065382826
2.500714 0.06443795299999999
2.501714 0.063492201
2.502714 0.06254559800000001
2.503714 0.061598181
2.504714 0.060649979
2.505714 0.059701025
2.506714 0.058751349999999994
2.507714 0.057800987
2.508714 0.056849973
2.509714 0.055898329999999996
2.510714 0.054946094
2.511714 0.053993298
2.512714 0.053039973
2.513714 0.052086147000000006
2.514714 0.051131856
2.515714 0.050177128
2.516714 0.049221993
2.517714 0.048266485000000005
2.518714 0.047310631
2.519714 0.046354462
2.520714 0.045398009
2.521714 0.044441301999999995
2.522714 0.043484371
2.523714 0.042527248000000004
2.524714 0.041569961
2.525714 0.040612544
2.526714 0.039655024999999997
2.527714 0.038697434
2.528714 0.037739804
2.529714 0.036782166000000005
2.530714 0.035824548000000005
2.531714 0.034866983000000004
2.532714 0.033909504
2.533714 0.032952143
2.534714 0.031994929
2.535714 0.031037896
2.536714 0.030081075999999998
2.537714 0.029124499999999998
2.538714 0.028168203
2.539714 0.027212218
2.540714 0.026256577
2.541714 0.02530131
2.542714 0.024346451
2.543714 0.023392033
2.544714 0.02243809
2.545714 0.021484651
2.546714 0.020531751
2.547714 0.01957942
2.548714 0.018627691
2.549714 0.017676594
2.550714 0.016726161
2.551714 0.015776421
2.552714 0.014827406
2.553714 0.013879144999999999
2.554714 0.012931667
2.555714 0.011985002
2.556714 0.011039179999999999
2.557714 0.010094227
2.558714 0.0091501723
2.559714 0.0082070437
2.560714 0.0072648698000000005
2.561714 0.0063236781
2.562714 0.005383496
2.563714 0.0044443514
2.564714 0.0035062716000000002
2.565714 0.0025692845
2.566714 0.0016334179
2.567714 0.00069869957
2.568714 -0.00023484254
2.569714 -0.00116718
2.570714 -0.0020982847
2.571714 -0.0030281277
2.572714 -0.003956680299999999
2.573714 -0.004883913100000001
2.574714 -0.0058097965000000005
2.575714 -0.0067343011
2.576714 -0.0076573968
2.577714 -0.008579054000000001
2.578714 -0.009499242199999999
2.579714 -0.010417931
2.580714 -0.011335089999999999
2.581714 -0.012250688
2.582714 -0.013164697
2.583714 -0.014077085
2.584714 -0.014987820999999998
2.585714 -0.015896876
2.586714 -0.016804219999999998
2.587714 -0.017709823
2.588714 -0.018613656
2.589714 -0.019515688
2.590714 -0.020415892
2.591714 -0.021314238000000003
2.592714 -0.022210699
2.593714 -0.023105244
2.594714 -0.023997847
2.595714 -0.024888478000000002
2.596714 -0.025777114
2.597714 -0.026663725
2.598714 -0.027548283
2.599714 -0.028430764
2.600714 -0.02931114
2.601714 -0.030189383
2.602714 -0.031065469000000002
2.603714 -0.031939373
2.604714 -0.032811068
2.605714 -0.033680526999999995
2.606714 -0.034547728
2.607714 -0.035412642
2.608714 -0.036275244
2.609714 -0.037135510000000004
2.610714 -0.037993412000000004
2.611714 -0.038848928000000005
2.612714 -0.039702031
2.613714 -0.040552695
2.614714 -0.041400897000000006
2.615714 -0.042246611
2.616714 -0.043089813
2.617714 -0.043930477
2.618714 -0.04476858
2.619714 -0.045604099
2.620714 -0.046437007
2.621714 -0.047267278
2.622714 -0.048094892
2.623714 -0.04891982
2.624714 -0.04974204299999999
2.625714 -0.050561532
2.626714 -0.051378261
2.627714 -0.052192213
2.628714 -0.053003355
2.629714 -0.053811667
2.630714 -0.054617127
2.631714 -0.055419706
2.632714 -0.05621937999999999
2.633714 -0.057016121
2.634714 -0.057809905
2.635714 -0.058600708
2.636714 -0.059388501999999996
2.637714 -0.060173264000000004
2.638714 -0.060954969
2.639714 -0.061733584
2.640714 -0.062509091
2.641714 -0.06328146
2.642714 -0.06405066200000001
2.643714 -0.06481667499999999
2.644714 -0.065579469
2.645714 -0.066339021
2.646714 -0.067095301
2.647714 -0.067848287
2.648714 -0.068597955
2.649714 -0.069344277
2.650714 -0.070087222
2.651714 -0.070826767
2.652714 -0.071562896
2.653714 -0.072295574
2.654714 -0.07302478200000001
2.655714 -0.073750498
2.656714 -0.074472697
2.657714 -0.075191358
2.658714 -0.07590646300000001
2.659714 -0.076617982
2.660714 -0.077325897
2.661714 -0.078030193
2.662714 -0.078730844
2.663714 -0.079427834
2.664714 -0.08012114000000001
2.665714 -0.080810743
2.666714 -0.081496628
2.667714 -0.082178769
2.668714 -0.08285715
2.669714 -0.083531754
2.670714 -0.084202562
2.671714 -0.084869552
2.672714 -0.085532706
2.673714 -0.086192007
2.674714 -0.086847431
2.675714 -0.087498961
2.676714 -0.088146579
2.677714 -0.088790263
2.678714 -0.089429988
2.679714 -0.090065738
2.680714 -0.09069749499999999
2.681714 -0.09132523000000001
2.682714 -0.091948925
2.683714 -0.09256856299999999
2.684714 -0.09318412000000001
2.685714 -0.093795575
2.686714 -0.094402902
2.687714 -0.09500608399999999
2.688714 -0.095605099
2.689714 -0.096199923
2.690714 -0.096790539
2.691714 -0.097376929
2.692714 -0.09795907000000001
2.693714 -0.098536944
2.694714 -0.09911053299999999
2.695714 -0.09967981599999999
2.696714 -0.10024477000000001
2.697714 -0.10080537999999999
2.698714 -0.10136163000000001
2.699714 -0.10191351
2.700714 -0.10246099
2.701714 -0.10300406000000001
2.702714 -0.1035427
2.703714 -0.10407688999999999
2.704714 -0.10460662999999999
2.705714 -0.10513188999999999
2.706714 -0.10565266999999999
2.707714 -0.10616893000000001
2.708714 -0.10668067
2.709714 -0.10718787999999999
2.710714 -0.10769054000000002
2.711714 -0.10818862000000001
2.712714 -0.10868212000000001
2.713714 -0.10917102
2.714714 -0.10965530999999999
2.715714 -0.11013495999999999
2.716714 -0.11060997
2.717714 -0.11108031000000002
2.718714 -0.11154597000000001
2.719714 -0.11200694
2.720714 -0.11246321000000001
2.721714 -0.11291475
2.722714 -0.11336155
2.723714 -0.1138036
2.724714 -0.11424088
2.725714 -0.11467338
2.726714 -0.11510107000000001
2.727714 -0.11552394999999999
2.728714 -0.11594201
2.729714 -0.11635523
2.730714 -0.11676358
2.731714 -0.11716706
2.732714 -0.11756565999999999
2.733714 -0.11795935
2.734714 -0.11834813
2.735714 -0.11873198000000001
2.736714 -0.11911088
2.737714 -0.11948483
2.738714 -0.11985380999999999
2.739714 -0.12021781
2.740714 -0.12057680000000001
2.741714 -0.12093078
2.742714 -0.12127974
2.743714 -0.12162365
2.744714 -0.12196251000000001
2.745714 -0.12229630999999999
2.746714 -0.12262502
2.747714 -0.12294864
2.748714 -0.12326717000000001
2.749714 -0.12358057
2.750714 -0.12388884
2.751714 -0.12419197
2.752714 -0.12448995
2.753714 -0.12478275
2.754714 -0.12507039
2.755714 -0.12535284
2.756714 -0.1256301
2.757714 -0.12590215000000002
2.758714 -0.12616898
2.759714 -0.12643058999999998
2.760714 -0.12668696999999998
2.761714 -0.12693811
2.762714 -0.12718401000000001
2.763714 -0.12742464
2.764714 -0.12766001
2.765714 -0.12789011
2.766714 -0.12811493
2.767714 -0.12833447
2.768714 -0.12854872
2.769714 -0.12875767
2.770714 -0.12896133
2.771714 -0.12915968
2.772714 -0.12935271
2.773714 -0.12954042000000002
2.774714 -0.12972279
2.775714 -0.12989984
2.776714 -0.13007153999999999
2.777714 -0.13023788
2.778714 -0.13039887
2.779714 -0.13055451
2.780714 -0.13070477
2.781714 -0.13084965
2.782714 -0.13098915
2.783714 -0.13112326000000002
2.784714 -0.13125197
2.785714 -0.13137527000000002
2.786714 -0.13149317000000002
2.787714 -0.13160564
2.788714 -0.13171268
2.789714 -0.13181429
2.790714 -0.13191046
2.791714 -0.13200118
2.792714 -0.13208644
2.793714 -0.13216625
2.794714 -0.13224059
2.795714 -0.13230946999999998
2.796714 -0.13237288
2.797714 -0.13243082
2.798714 -0.13248328
2.799714 -0.13253025
2.800714 -0.13257175000000002
2.801714 -0.13260776999999999
2.802714 -0.1326383
2.803714 -0.13266334
2.804714 -0.13268290000000002
2.805714 -0.13269697
2.806714 -0.13270556
2.807714 -0.13270866
2.808714 -0.13270627
2.809714 -0.1326984
2.810714 -0.13268505
2.811714 -0.13266621
2.812714 -0.13264191
2.813714 -0.13261212
2.814714 -0.13257684
2.815714 -0.13253608
2.816714 -0.13248986
2.817714 -0.13243814
2.818714 -0.13238096
2.819714 -0.13231831
2.820714 -0.13225017
2.821714 -0.13217656
2.822714 -0.13209748
2.823714 -0.13201293
2.824714 -0.1319229
2.825714 -0.13182741
2.826714 -0.13172644
2.827714 -0.13162000000000001
2.828714 -0.13150810000000002
2.829714 -0.13139072999999998
2.830714 -0.1312679
2.831714 -0.13113961000000002
2.832714 -0.13100588000000002
2.833714 -0.13086668
2.834714 -0.13072203000000002
2.835714 -0.13057195
2.836714 -0.13041642
2.837714 -0.13025545
2.838714 -0.13008906
2.839714 -0.12991723
2.840714 -0.12973999
2.841714 -0.12955732
2.842714 -0.12936924
2.843714 -0.12917576
2.844714 -0.12897687
2.845714 -0.12877260000000001
2.846714 -0.12856293
2.847714 -0.12834788
2.848714 -0.12812745
2.849714 -0.12790165
2.850714 -0.12767048
2.851714 -0.12743395999999999
2.852714 -0.1271921
2.853714 -0.12694489
2.854714 -0.12669235
2.855714 -0.12643448
2.856714 -0.12617130000000001
2.857714 -0.12590281
2.858714 -0.12562902
2.859714 -0.12534994
2.860714 -0.12506557000000001
2.861714 -0.12477593999999999
2.862714 -0.12448105
2.863714 -0.12418091
2.864714 -0.12387552999999998
2.865714 -0.12356492
2.866714 -0.1232491
2.867714 -0.12292807
2.868714 -0.12260184999999998
2.869714 -0.12227047
2.870714 -0.12193391
2.871714 -0.12159219000000002
2.872714 -0.12124535
2.873714 -0.12089338
2.874714 -0.12053630000000001
2.875714 -0.1201741
2.876714 -0.11980684
2.877714 -0.11943449
2.878714 -0.11905709
2.879714 -0.11867462999999999
2.880714 -0.11828714
2.881714 -0.11789463
2.882714 -0.11749710999999999
2.883714 -0.11709459
2.884714 -0.11668709000000001
2.885714 -0.11627462
2.886714 -0.11585719
2.887714 -0.11543483
2.888714 -0.11500752
2.889714 -0.11457531
2.890714 -0.11413819
2.891714 -0.11369619
2.892714 -0.1132493
2.893714 -0.11279755
2.894714 -0.11234095999999999
2.895714 -0.11187954
2.896714 -0.1114133
2.897714 -0.11094227999999999
2.898714 -0.11046646
2.899714 -0.10998589
2.900714 -0.10950057
2.901714 -0.10901051999999999
2.902714 -0.10851576
2.903714 -0.10801632
2.904714 -0.1075122
2.905714 -0.10700345
2.906714 -0.10649006999999999
2.907714 -0.10597208
2.908714 -0.10544951
2.909714 -0.10492238
2.910714 -0.10439071
2.911714 -0.10385453
2.912714 -0.10331385
2.913714 -0.1027687
2.914714 -0.1022191
2.915714 -0.10166508
2.916714 -0.10110665999999999
2.917714 -0.10054386
2.918714 -0.09997671
2.919714 -0.099405227
2.920714 -0.098829437
2.921714 -0.098249351
2.922714 -0.097665004
2.923714 -0.097076414
2.924714 -0.096483598
2.925714 -0.095886586
2.926714 -0.095285394
2.927714 -0.094680046
2.928714 -0.094070565
2.929714 -0.093456969
2.930714 -0.09283928699999999
2.931714 -0.092217536
2.932714 -0.091591745
2.933714 -0.09096193799999999
2.934714 -0.090328133
2.935714 -0.089690357
2.936714 -0.089048641
2.937714 -0.088403007
2.938714 -0.08775348
2.939714 -0.087100087
2.940714 -0.086442853
2.941714 -0.085781812
2.942714 -0.085116987
2.943714 -0.08444840799999999
2.944714 -0.08377610399999999
2.945714 -0.08310010300000001
2.946714 -0.082420441
2.947714 -0.081737142
2.948714 -0.081050239
2.949714 -0.080359762
2.950714 -0.079665746
2.951714 -0.078968221
2.952714 -0.07826722
2.953714 -0.077562768
2.954714 -0.076854904
2.955714 -0.076143659
2.956714 -0.07542906099999999
2.957714 -0.074711145
2.958714 -0.073989941
2.959714 -0.07326548199999999
2.960714 -0.072537799
2.961714 -0.07180692600000001
2.962714 -0.071072893
2.963714 -0.070335733
2.964714 -0.069595478
2.965714 -0.06885216
2.966714 -0.06810581
2.967714 -0.067356456
2.968714 -0.066604133
2.969714 -0.065848877
2.970714 -0.065090717
2.971714 -0.064329681
2.972714 -0.063565804
2.973714 -0.062799122
2.974714 -0.062029663
2.975714 -0.061257456999999994
2.976714 -0.060482544
2.977714 -0.059704948
2.978714 -0.058924709
2.979714 -0.058141857
2.980714 -0.057356425999999995
2.981714 -0.056568446
2.982714 -0.055777957
2.983714 -0.054984988
2.984714 -0.054189574
2.985714 -0.053391751
2.986714 -0.052591547
2.987714 -0.051789003
2.988714 -0.050984154000000004
2.989714 -0.050177029000000005
2.990714 -0.049367669
2.991714 -0.048556109
2.992714 -0.047742383
2.993714 -0.04692653
2.994714 -0.046108585
2.995714 -0.045288584
2.996714 -0.044466567
2.997714 -0.04364257
2.998714 -0.042816633
2.999714 -0.041988792
3.000714 -0.041159087999999996
3.001714 -0.04032756
3.002714 -0.039494246999999996
3.003714 -0.038659188
3.004714 -0.037822427
3.005714 -0.036984000999999996
3.006714 -0.036143954
3.007714 -0.035302326
3.008714 -0.034459159
3.009714 -0.033614496
3.010714 -0.032768378
3.011714 -0.031920848
3.012714 -0.031071948000000002
3.013714 -0.030221719999999997
3.014714 -0.029370208999999998
3.015714 -0.028517452
3.016714 -0.027663496
3.017714 -0.026808382
3.018714 -0.025952149999999997
3.019714 -0.025094845
3.020714 -0.024236507
3.021714 -0.023377179
3.022714 -0.0225169
3.023714 -0.021655712
3.024714 -0.020793657
3.025714 -0.019930775
3.026714 -0.019067105
3.027714 -0.01820269
3.028714 -0.017337567999999998
3.029714 -0.016471781
3.030714 -0.015605369
3.031714 -0.01473837
3.032714 -0.013870826
3.033714 -0.013002777
3.034714 -0.012134261
3.035714 -0.011265322
3.036714 -0.010395997
3.037714 -0.0095263284
3.038714 -0.0086563567
3.039714 -0.0077861238
3.040714 -0.0069156711000000004
3.041714 -0.0060450409
3.042714 -0.0051742754
3.043714 -0.0043034171999999996
3.044714 -0.0034325090000000003
3.045714 -0.0025615946999999997
3.046714 -0.0016907183
3.047714 -0.00081992375
3.048714 5.0743915e-05
3.049714 0.00092123973
3.050714 0.0017915180999999998
3.051714 0.0026615335
3.052714 0.0035312401
3.053714 0.0044005916
3.054714 0.0052695414
3.055714 0.006138043
3.056714 0.0070060494
3.057714 0.0078735146
3.058714 0.0087403911
3.059714 0.0096066324
3.060714 0.010472191
3.061714 0.011337021
3.062714 0.012201076
3.063714 0.013064308
3.064714 0.013926672
3.065714 0.01478812
3.066714 0.015648609
3.067714 0.01650809
3.068714 0.017366518
3.069714 0.018223847
3.070714 0.019080032
3.071714 0.019935027
3.072714 0.020788788
3.073714 0.021641267999999998
3.074714 0.022492424
3.075714 0.023342212
3.076714 0.024190586
3.077714 0.025037501
3.078714 0.025882915000000003
3.079714 0.026726784000000003
3.080714 0.027569060000000003
3.081714 0.028409703999999997
3.082714 0.029248669
3.083714 0.030085909999999997
3.084714 0.030921385
3.085714 0.03175505
3.086714 0.032586859999999995
3.087714 0.033416773999999996
3.088714 0.034244746
3.089714 0.035070733
3.090714 0.035894688
3.091714 0.036716572
3.092714 0.037536339
3.093714 0.038353947
3.094714 0.039169349000000006
3.095714 0.039982505
3.096714 0.040793368999999996
3.097714 0.0416019
3.098714 0.042408053
3.099714 0.043211783999999996
3.100714 0.044013051000000004
3.101714 0.044811811
3.102714 0.045608019
3.103714 0.046401634
3.104714 0.047192608999999996
3.105714 0.047980904
3.106714 0.048766471
3.107714 0.049549271000000006
3.108714 0.05032926
3.109714 0.051106396000000005
3.110714 0.051880633999999995
3.111714 0.052651925999999995
3.112714 0.053420232000000005
3.113714 0.054185512
3.114714 0.054947718
3.115714 0.055706804000000006
3.116714 0.05646273499999999
3.117714 0.057215458999999996
3.118714 0.057964935
3.119714 0.058711122
3.120714 0.05945398
3.121714 0.060193461999999996
3.122714 0.06092952099999999
3.123714 0.061662123
3.124714 0.062391214
3.125714 0.06311676100000001
3.126714 0.063838717
3.127714 0.064557046
3.128714 0.065271702
3.129714 0.06598263900000001
3.130714 0.066689821
3.131714 0.067393202
3.132714 0.06809274800000001
3.133714 0.06878841100000001
3.134714 0.069480151
3.135714 0.070167932
3.136714 0.070851709
3.137714 0.071531441
3.138714 0.072207086
3.139714 0.07287861100000001
3.140714 0.073545967
3.141714 0.07420911599999999
3.142714 0.07486802099999999
3.143714 0.075522636
3.144714 0.076172926
3.145714 0.07681885
3.146714 0.077460369
3.147714 0.07809743999999999
3.148714 0.078730029
3.149714 0.07935808999999999
3.150714 0.079981587
3.151714 0.08060048
3.152714 0.081214728
3.153714 0.081824296
3.154714 0.082429143
3.155714 0.083029229
3.156714 0.083624519
3.157714 0.084214972
3.158714 0.084800553
3.159714 0.08538122599999999
3.160714 0.085956953
3.161714 0.08652769
3.162714 0.087093411
3.163714 0.087654078
3.164714 0.088209653
3.165714 0.088760105
3.166714 0.089305395
3.167714 0.089845492
3.168714 0.090380368
3.169714 0.090909982
3.170714 0.09143431099999999
3.171714 0.09195331400000001
3.172714 0.092466967
3.173714 0.092975236
3.174714 0.093478092
3.175714 0.093975506
3.176714 0.094467448
3.177714 0.094953889
3.178714 0.095434801
3.179714 0.095910154
3.180714 0.096379913
3.181714 0.096844055
3.182714 0.097302551
3.183714 0.09775536599999998
3.184714 0.098202482
3.185714 0.09864385900000001
3.186714 0.099079474
3.187714 0.099509303
3.188714 0.09993331000000001
3.189714 0.10035146
3.190714 0.10076373999999999
3.191714 0.10117011000000001
3.192714 0.10157053999999999
3.193714 0.101965
3.194714 0.10235347
3.195714 0.10273592
3.196714 0.10311231
3.197714 0.10348263
3.198714 0.10384683
3.199714 0.10420491
3.200714 0.10455683
3.201714 0.10490256
3.202714 0.10524207
3.203714 0.10557533999999999
3.204714 0.10590235
3.205714 0.10622307
3.206714 0.10653747000000001
3.207714 0.10684554
3.208714 0.10714724
3.209714 0.10744255999999999
3.210714 0.10773147
3.211714 0.10801395000000001
3.212714 0.10828999000000002
3.213714 0.10855954999999999
3.214714 0.10882260999999999
3.215714 0.10907917
3.216714 0.10932919
3.217714 0.10957267
3.218714 0.10980959
3.219714 0.11003992
3.220714 0.11026365
3.221714 0.11048076
3.222714 0.11069124
3.223714 0.11089507000000001
3.224714 0.11109223
3.225714 0.11128271
3.226714 0.11146648999999999
3.227714 0.11164357000000001
3.228714 0.11181393999999999
3.229714 0.11197755999999999
3.230714 0.11213443
3.231714 0.11228455000000001
3.232714 0.11242788999999999
3.233714 0.11256444
3.234714 0.1126942
3.235714 0.11281715
3.236714 0.11293328000000001
3.237714 0.11304258
3.238714 0.11314505
3.239714 0.11324068
3.240714 0.11332944
3.241714 0.11341135
3.242714 0.11348637999999998
3.243714 0.11355454000000001
3.244714 0.11361581
3.245714 0.11367019
3.246714 0.11371766
3.247714 0.11375824
3.248714 0.11379189
3.249714 0.11381862000000001
3.250714 0.11383842
3.251714 0.1138513
3.252714 0.11385722999999999
3.253714 0.11385623
3.254714 0.11384828
3.255714 0.11383337999999998
3.256714 0.11381152
3.257714 0.11378269
3.258714 0.11374690999999999
3.259714 0.11370416000000001
3.260714 0.11365444000000001
3.261714 0.11359775
3.262714 0.11353408
3.263714 0.11346344
3.264714 0.11338581
3.265714 0.11330120999999999
3.266714 0.11320964000000001
3.267714 0.11311109
3.268714 0.11300556
3.269714 0.11289307
3.270714 0.11277361000000001
3.271714 0.11264718
3.272714 0.11251379000000002
3.273714 0.11237344
3.274714 0.11222614
3.275714 0.1120719
3.276714 0.11191071999999999
3.277714 0.11174262
3.278714 0.11156759999999999
3.279714 0.11138566999999999
3.280714 0.11119684
3.281714 0.11100112
3.282714 0.11079853
3.283714 0.11058906
3.284714 0.11037274
3.285714 0.11014957000000002
3.286714 0.10991957000000001
3.287714 0.10968274
3.288714 0.10943910999999999
3.289714 0.10918868999999999
3.290714 0.10893148
3.291714 0.10866751000000001
3.292714 0.10839676999999999
3.293714 0.1081193
3.294714 0.10783509
3.295714 0.10754417
3.296714 0.10724656
3.297714 0.10694224999999999
3.298714 0.10663127
3.299714 0.10631363
3.300714 0.10598935000000001
3.301714 0.10565844999999999
3.302714 0.10532094
3.303714 0.10497683000000001
3.304714 0.10462615000000001
3.305714 0.10426891
3.306714 0.10390512000000002
3.307714 0.10353482
3.308714 0.103158
3.309714 0.10277470999999999
3.310714 0.10238495
3.311714 0.10198875
3.312714 0.10158613999999999
3.313714 0.10117714
3.314714 0.10076175999999999
3.315714 0.10034003000000001
3.316714 0.09991198300000001
3.317714 0.099477638
3.318714 0.09903701699999999
3.319714 0.09859014499999999
3.320714 0.098137057
3.321714 0.097677775
3.322714 0.097212329
3.323714 0.096740742
3.324714 0.09626305
3.325714 0.095779274
3.326714 0.095289445
3.327714 0.094793591
3.328714 0.094291742
3.329714 0.093783933
3.330714 0.093270186
3.331714 0.092750537
3.332714 0.09222501500000001
3.333714 0.091693649
3.334714 0.091156468
3.335714 0.090613507
3.336714 0.090064795
3.337714 0.089510367
3.338714 0.08895025200000001
3.339714 0.088384486
3.340714 0.08781309600000001
3.341714 0.087236124
3.342714 0.086653599
3.343714 0.086065556
3.344714 0.085472036
3.345714 0.084873068
3.346714 0.084268686
3.347714 0.083658932
3.348714 0.08304384
3.349714 0.082423451
3.350714 0.0817978
3.351714 0.081166928
3.352714 0.08053086899999999
3.353714 0.079889671
3.354714 0.07924336800000001
3.355714 0.07859200100000001
3.356714 0.07793560499999999
3.357714 0.077274226
3.358714 0.076607906
3.359714 0.07593669
3.360714 0.075260614
3.361714 0.074579724
3.362714 0.07389406100000001
3.363714 0.073203666
3.364714 0.072508585
3.365714 0.071808865
3.366714 0.071104546
3.367714 0.070395676
3.368714 0.06968229999999999
3.369714 0.06896446
3.370714 0.068242208
3.371714 0.067515584
3.372714 0.066784641
3.373714 0.066049426
3.374714 0.065309991
3.375714 0.06456638199999999
3.376714 0.06381864699999999
3.377714 0.063066836
3.378714 0.062310998000000006
3.379714 0.06155119
3.380714 0.060787459
3.381714 0.060019857
3.382714 0.059248431
3.383714 0.058473238999999996
3.384714 0.057694333
3.385714 0.056911760000000006
3.386714 0.056125578999999995
3.387714 0.055335840000000004
3.388714 0.054542592
3.389714 0.053745887
3.390714 0.052945781000000004
3.391714 0.052142324000000004
3.392714 0.051335566
3.393714 0.050525559
3.394714 0.049712358
3.395714 0.048896013
3.396714 0.048076576999999995
3.397714 0.047254097
3.398714 0.046428628
3.399714 0.045600219
3.400714 0.044768921
3.401714 0.043934784
3.402714 0.043097863
3.403714 0.042258209
3.404714 0.041415874
3.405714 0.040570907999999996
3.406714 0.039723367
3.407714 0.038873305000000004
3.408714 0.038020773
3.409714 0.037165827
3.410714 0.036308522
3.411714 0.035448914000000005
3.412714 0.034587056
3.413714 0.03372301
3.414714 0.032856831
3.415714 0.031988578999999996
3.416714 0.031118313
3.417714 0.030246095
3.418714 0.029371981999999998
3.419714 0.028496035000000003
3.420714 0.027618319
3.421714 0.026738891
3.422714 0.025857816
3.423714 0.024975158
3.424714 0.024090978
3.425714 0.023205338
3.426714 0.022318303
3.427714 0.021429935
3.428714 0.020540298
3.429714 0.019649452999999997
3.430714 0.018757463999999998
3.431714 0.017864392
3.432714 0.016970301
3.433714 0.016075251999999998
3.434714 0.015179307
3.435714 0.014282526
3.436714 0.013384970999999999
3.437714 0.012486703000000002
3.438714 0.011587782000000001
3.439714 0.010688269
3.440714 0.009788225
3.441714 0.0088877103
3.442714 0.007986785199999999
3.443714 0.0070855094
3.444714 0.0061839441
3.445714 0.0052821499
3.446714 0.0043801869
3.447714 0.0034781162
3.448714 0.0025759985999999997
3.449714 0.0016738952
3.450714 0.0007718670500000001
3.451714 -0.00013002432
3.452714 -0.0010317175
3.453714 -0.0019331508
3.454714 -0.0028342627
3.455714 -0.0037349913
3.456714 -0.004635274700000001
3.457714 -0.0055350512
3.458714 -0.006434258799999999
3.459714 -0.007332836
3.460714 -0.0082307211
3.461714 -0.0091278525
3.462714 -0.010024169
3.463714 -0.010919609
3.464714 -0.011814111
3.465714 -0.012707613
3.466714 -0.013600056000000001
3.467714 -0.014491378
3.468714 -0.015381520000000001
3.469714 -0.016270421
3.470714 -0.017158019
3.471714 -0.018044255999999998
3.472714 -0.01892907
3.473714 -0.019812403
3.474714 -0.020694194
3.475714 -0.021574383
3.476714 -0.02245291
3.477714 -0.023329715
3.478714 -0.024204738
3.479714 -0.025077918
3.480714 -0.025949196
3.481714 -0.026818513000000002
3.482714 -0.027685807
3.483714 -0.028551017999999997
3.484714 -0.029414083
3.485714 -0.030274942
3.486714 -0.031133537000000003
3.487714 -0.031989806999999995
3.488714 -0.032843686999999996
3.489714 -0.03369512
3.490714 -0.034544047
3.491714 -0.035390403
3.492714 -0.036234132
3.493714 -0.037075171999999997
3.494714 -0.037913461
3.495714 -0.038748941999999995
3.496714 -0.039581556
3.497714 -0.040411242
3.498714 -0.041237945
3.499714 -0.042061604
3.500714 -0.042882163
3.501714 -0.043699567
3.502714 -0.044513756
3.503714 -0.045324675999999994
3.504714 -0.046132272
3.505714 -0.046936487
3.506714 -0.047737267
3.507714 -0.048534558
3.508714 -0.049328303
3.509714 -0.050118449
3.510714 -0.05090494499999999
3.511714 -0.05168773399999999
3.512714 -0.052466767
3.513714 -0.053241989
3.514714 -0.054013345
3.515714 -0.054780778
3.516714 -0.055544240999999994
3.517714 -0.056303683
3.518714 -0.057059043
3.519714 -0.057810271
3.520714 -0.058557314
3.521714 -0.05930012
3.522714 -0.06003863499999999
3.523714 -0.060772809000000004
3.524714 -0.061502587000000004
3.525714 -0.062227919
3.526714 -0.062948751
3.527714 -0.06366503700000001
3.528714 -0.064376718
3.529714 -0.065083755
3.530714 -0.065786089
3.531714 -0.06648367300000001
3.532714 -0.06717646000000001
3.533714 -0.06786439899999999
3.534714 -0.068547443
3.535714 -0.069225545
3.536714 -0.069898658
3.537714 -0.070566742
3.538714 -0.071229745
3.539714 -0.071887625
3.540714 -0.07254034300000001
3.541714 -0.073187851
3.542714 -0.073830108
3.543714 -0.074467069
3.544714 -0.07509869200000001
3.545714 -0.07572493599999999
3.546714 -0.076345762
3.547714 -0.076961122
3.548714 -0.077570981
3.549714 -0.078175298
3.550714 -0.078774028
3.551714 -0.079367135
3.552714 -0.079954579
3.553714 -0.080536318
3.554714 -0.08111231099999999
3.555714 -0.08168252000000001
3.556714 -0.082246907
3.557714 -0.082805433
3.558714 -0.083358056
3.559714 -0.08390473700000001
3.560714 -0.084445439
3.561714 -0.084980123
3.562714 -0.085508748
3.563714 -0.086031284
3.564714 -0.086547685
3.565714 -0.08705792100000001
3.566714 -0.087561953
3.567714 -0.088059751
3.568714 -0.088551274
3.569714 -0.089036493
3.570714 -0.089515367
3.571714 -0.089987874
3.572714 -0.09045397200000001
3.573714 -0.09091363799999999
3.574714 -0.091366837
3.575714 -0.09181354
3.576714 -0.092253718
3.577714 -0.092687341
3.578714 -0.09311438200000001
3.579714 -0.09353481000000001
3.580714 -0.093948602
3.581714 -0.094355736
3.582714 -0.094756181
3.583714 -0.095149915
3.584714 -0.095536915
3.585714 -0.095917151
3.586714 -0.096290605
3.587714 -0.096657249
3.588714 -0.097017066
3.589714 -0.09737003100000001
3.590714 -0.097716122
3.591714 -0.09805532200000001
3.592714 -0.098387606
3.593714 -0.098712952
3.594714 -0.099031336
3.595714 -0.099342747
3.596714 -0.09964717299999999
3.597714 -0.09994457899999999
3.598714 -0.10023497
3.599714 -0.1005183
3.600714 -0.10079456999999999
3.601714 -0.10106377
3.602714 -0.10132588000000001
3.603714 -0.10158088
3.604714 -0.10182875000000001
3.605714 -0.10206949
3.606714 -0.10230307000000001
3.607714 -0.10252950000000001
3.608714 -0.10274876000000001
3.609714 -0.10296083
3.610714 -0.10316571000000001
3.611714 -0.10336338
3.612714 -0.10355384000000001
3.613714 -0.10373708
3.614714 -0.10391307
3.615714 -0.10408183000000001
3.616714 -0.10424333000000001
3.617714 -0.10439757
3.618714 -0.10454454
3.619714 -0.10468424
3.620714 -0.10481665000000001
3.621714 -0.10494178
3.622714 -0.10505961
3.623714 -0.10517014000000001
3.624714 -0.10527336
3.625714 -0.10536928
3.626714 -0.10545787000000001
3.627714 -0.10553915000000001
3.628714 -0.10561311
3.629714 -0.10567973
3.630714 -0.10573903999999999
3.631714 -0.105791
3.632714 -0.10583565
3.633714 -0.10587296
3.634714 -0.10590295
3.635714 -0.10592561
3.636714 -0.10594096
3.637714 -0.10594898000000001
3.638714 -0.10594968999999999
3.639714 -0.1059431
3.640714 -0.10592921
3.641714 -0.10590802
3.642714 -0.10587956
3.643714 -0.10584381999999999
3.644714 -0.10580082000000002
3.645714 -0.10575057
3.646714 -0.10569309
3.647714 -0.10562836999999999
3.648714 -0.10555645
3.649714 -0.10547733000000001
3.650714 -0.10539104
3.651714 -0.10529757000000001
3.652714 -0.10519695
3.653714 -0.10508919000000001
3.654714 -0.10497433
3.655714 -0.10485235999999999
3.656714 -0.1047233
3.657714 -0.10458717999999999
3.658714 -0.104444
3.659714 -0.10429379
3.660714 -0.10413657000000001
3.661714 -0.10397234
3.662714 -0.10380114
3.663714 -0.10362297999999999
3.664714 -0.10343787000000002
3.665714 -0.10324583999999999
3.666714 -0.10304691
3.667714 -0.10284109000000001
3.668714 -0.10262840999999999
3.669714 -0.10240888000000001
3.670714 -0.10218252
3.671714 -0.10194937
3.672714 -0.10170944
3.673714 -0.10146274000000001
3.674714 -0.10120932
3.675714 -0.10094916999999999
3.676714 -0.10068234999999999
3.677714 -0.10040887
3.678714 -0.10012875
3.679714 -0.099842018
3.680714 -0.099548709
3.681714 -0.099248847
3.682714 -0.09894246500000001
3.683714 -0.098629587
3.684714 -0.098310248
3.685714 -0.097984471
3.686714 -0.097652298
3.687714 -0.097313756
3.688714 -0.096968876
3.689714 -0.09661769099999999
3.690714 -0.096260232
3.691714 -0.09589653299999999
3.692714 -0.09552663
3.693714 -0.095150556
3.694714 -0.094768347
3.695714 -0.094380038
3.696714 -0.09398566900000001
3.697714 -0.09358527
3.698714 -0.09317887600000001
3.699714 -0.092766527
3.700714 -0.09234825799999999
3.701714 -0.091924111
3.702714 -0.091494119
3.703714 -0.091058319
3.704714 -0.090616749
3.705714 -0.090169447
3.706714 -0.089716457
3.707714 -0.089257816
3.708714 -0.088793563
3.709714 -0.08832374
3.710714 -0.087848387
3.711714 -0.087367545
3.712714 -0.086881261
3.713714 -0.086389575
3.714714 -0.08589252800000001
3.715714 -0.085390167
3.716714 -0.084882532
3.717714 -0.08436967000000001
3.718714 -0.08385162800000001
3.719714 -0.083328446
3.720714 -0.082800176
3.721714 -0.08226686
3.722714 -0.08172855
3.723714 -0.081185286
3.724714 -0.080637116
3.725714 -0.080084091
3.726714 -0.079526257
3.727714 -0.078963663
3.728714 -0.078396354
3.729714 -0.07782438200000001
3.730714 -0.077247794
3.731714 -0.076666637
3.732714 -0.076080963
3.733714 -0.075490819
3.734714 -0.07489625700000001
3.735714 -0.074297329
3.736714 -0.073694088
3.737714 -0.07308658100000001
3.738714 -0.072474859
3.739714 -0.071858976
3.740714 -0.071238977
3.741714 -0.070614921
3.742714 -0.06998686
3.743714 -0.069354847
3.744714 -0.06871893999999999
3.745714 -0.068079185
3.746714 -0.067435642
3.747714 -0.066788367
3.748714 -0.06613741299999999
3.749714 -0.065482839
3.750714 -0.064824696
3.751714 -0.064163038
3.752714 -0.063497928
3.753714 -0.06282941900000001
3.754714 -0.062157569
3.755714 -0.061482436
3.756714 -0.060804071999999994
3.757714 -0.060122536000000004
3.758714 -0.059437886
3.759714 -0.05875018
3.760714 -0.058059476000000006
3.761714 -0.057365827
3.762714 -0.056669291
3.763714 -0.055969926
3.764714 -0.05526779
3.765714 -0.054562936000000006
3.766714 -0.053855422
3.767714 -0.053145305999999996
3.768714 -0.052432646
3.769714 -0.051717495
3.770714 -0.050999917
3.771714 -0.050279963999999996
3.772714 -0.049557688
3.773714 -0.048833154
3.774714 -0.048106417
3.775714 -0.047377535000000005
3.776714 -0.046646566
3.777714 -0.045913568
3.778714 -0.045178604
3.779714 -0.044441727
3.780714 -0.043703002
3.781714 -0.042962487
3.782714 -0.042220243000000005
3.783714 -0.041476329
3.784714 -0.040730808
3.785714 -0.039983742
3.786714 -0.039235190999999996
3.787714 -0.03848522
3.788714 -0.03773389
3.789714 -0.036981262
3.790714 -0.036227398
3.791714 -0.03547236
3.792714 -0.034716213
3.793714 -0.033959015999999995
3.794714 -0.033200832
3.795714 -0.032441723000000006
3.796714 -0.031681749
3.797714 -0.030920972
3.798714 -0.030159449999999997
3.799714 -0.029397247
3.800714 -0.028634420999999997
3.801714 -0.027871029999999998
3.802714 -0.027107135999999997
3.803714 -0.026342797
3.804714 -0.02557807
3.805714 -0.024813015
3.806714 -0.02404769
3.807714 -0.023282152
3.808714 -0.022516458
3.809714 -0.021750665
3.810714 -0.020984831000000002
3.811714 -0.020219011999999998
3.812714 -0.019453265
3.813714 -0.018687648
3.814714 -0.017922217
3.815714 -0.01715703
3.816714 -0.016392142000000002
3.817714 -0.015627612
3.818714 -0.014863498
3.819714 -0.014099857
3.820714 -0.013336747000000001
3.821714 -0.012574227
3.822714 -0.011812354
3.823714 -0.011051187
3.824714 -0.010290786
3.825714 -0.009531207600000001
3.826714 -0.0087725115
3.827714 -0.0080147569
3.828714 -0.0072580027
3.829714 -0.0065023072
3.830714 -0.0057477289
3.831714 -0.0049943264000000005
3.832714 -0.004242158
3.833714 -0.0034912813
3.834714 -0.002741754
3.835714 -0.0019936328000000002
3.836714 -0.0012469745999999999
3.837714 -0.00050183562
3.838714 0.00024172834
3.839714 0.0009836619000000001
3.840714 0.0017239103
3.841714 0.0024624189
3.842714 0.0031991337999999997
3.843714 0.0039340011
3.844714 0.0046669677
3.845714 0.0053979805999999995
3.846714 0.0061269871
3.847714 0.0068539353
3.848714 0.0075787728
3.849714 0.0083014478
3.850714 0.0090219088
3.851714 0.009740104
3.852714 0.010455983
3.853714 0.011169494
3.854714 0.011880587
3.855714 0.012589211
3.856714 0.013295317
3.857714 0.013998851999999999
3.858714 0.01469977
3.859714 0.015398019
3.860714 0.016093551
3.861714 0.016786317
3.862714 0.017476268
3.863714 0.018163357
3.864714 0.018847537
3.865714 0.01952876
3.866714 0.02020698
3.867714 0.020882151
3.868714 0.021554228
3.869714 0.022223165
3.870714 0.02288892
3.871714 0.023551447
3.872714 0.024210702
3.873714 0.024866645000000003
3.874714 0.025519231
3.875714 0.026168421
3.876714 0.026814170999999998
3.877714 0.027456443
3.878714 0.028095194000000004
3.879714 0.028730385
3.880714 0.029361976
3.881714 0.029989926
3.882714 0.030614197
3.883714 0.031234749
3.884714 0.031851543
3.885714 0.03246454
3.886714 0.033073701000000004
3.887714 0.033678985
3.888714 0.034280354
3.889714 0.034877771
3.890714 0.035471196
3.891714 0.036060592
3.892714 0.036645919
3.893714 0.03722714
3.894714 0.037804217
3.895714 0.038377111
3.896714 0.038945785
3.897714 0.039510205
3.898714 0.040070331
3.899714 0.040626132999999995
3.900714 0.041177572
3.901714 0.041724613
3.902714 0.042267225
3.903714 0.042805373
3.904714 0.043339026
3.905714 0.043868151
3.906714 0.044392721999999996
3.907714 0.044912705
3.908714 0.045428076
3.909714 0.045938807000000005
3.910714 0.046444871
3.911714 0.046946239
3.912714 0.047442889999999995
3.913714 0.047934797
3.914714 0.048421937000000005
3.915714 0.048904289999999996
3.916714 0.049381825000000004
3.917714 0.049854529999999994
3.918714 0.050322373999999996
3.919714 0.05078534
3.920714 0.051243405
3.921714 0.05169655199999999
3.922714 0.052144757
3.923714 0.052587996
3.924714 0.053026254
3.925714 0.053459505000000004
3.926714 0.053887727
3.927714 0.054310902
3.928714 0.054729007999999996
3.929714 0.055142021
3.930714 0.055549921999999995
3.931714 0.055952696
3.932714 0.056350313000000006
3.933714 0.05674276
3.934714 0.057130016
3.935714 0.057512056
3.936714 0.057888869
3.937714 0.058260432
3.938714 0.058626727000000003
3.939714 0.058987737
3.940714 0.059343443999999995
3.941714 0.059693831
3.942714 0.060038886
3.943714 0.060378597000000006
3.944714 0.060712948
3.945714 0.061041926
3.946714 0.061365514
3.947714 0.061683712
3.948714 0.061996502
3.949714 0.06230388
3.950714 0.062605832
3.951714 0.062902353
3.952714 0.063193444
3.953714 0.063479092
3.954714 0.063759292
3.955714 0.064034038
3.956714 0.06430332999999999
3.957714 0.064567162
3.958714 0.064825534
3.959714 0.065078441
3.960714 0.065325876
3.961714 0.065567845
3.962714 0.065804343
3.963714 0.066035363
3.964714 0.066260912
3.965714 0.066480984
3.966714 0.066695584
3.967714 0.066904706
3.968714 0.06710835200000001
3.969714 0.067306525
3.970714 0.067499222
3.971714 0.067686447
3.972714 0.067868206
3.973714 0.068044494
3.974714 0.068215322
3.975714 0.068380684
3.976714 0.06854059200000001
3.977714 0.068695046
3.978714 0.068844057
3.979714 0.068987627
3.980714 0.06912575900000001
3.981714 0.069258467
3.982714 0.069385755
3.983714 0.069507631
3.984714 0.06962410399999999
3.985714 0.069735188
3.986714 0.069840881
3.987714 0.069941202
3.988714 0.070036156
3.989714 0.070125755
3.990714 0.070210011
3.991714 0.070288929
3.992714 0.070362526
3.993714 0.07043081
3.994714 0.070493791
3.995714 0.070551486
3.996714 0.070603902
3.997714 0.07065104999999999
3.998714 0.070692942
3.999714 0.070729596
4.000714 0.070761022
4.001714 0.070787233
4.002714 0.07080824
4.003714 0.07082406100000001
4.004714 0.070834707
4.005714 0.070840202
4.006714 0.070840551
4.007714 0.070835778
4.008714 0.0708259
4.009714 0.070810929
4.010714 0.070790888
4.011714 0.070765801
4.012714 0.07073567800000001
4.013714 0.070700544
4.014714 0.070660422
4.015714 0.070615334
4.016714 0.07056530400000001
4.017715 0.070510351
4.018714 0.070450502
4.019714 0.07038578
4.020714 0.070316211
4.021714 0.070241815
4.022714 0.070162624
4.023714 0.070078665
4.024714 0.069989963
4.025714 0.06989653900000001
4.026714 0.069798424
4.027714 0.069695641
4.028714 0.06958821899999999
4.029714 0.069476187
4.030715 0.069359568
4.031714 0.069238385
4.032714 0.069112668
4.033714 0.068982446
4.034714 0.068847742
4.035714 0.068708585
4.036714 0.068565004
4.037714 0.068417023
4.038714 0.068264664
4.039714 0.068107963
4.040714 0.06794694300000001
4.041714 0.067781628
4.042714 0.067612051
4.043715 0.067438243
4.044714 0.067260227
4.045714 0.067078037
4.046714 0.066891703
4.047714 0.066701259
4.048714 0.066506729
4.049714 0.066308153
4.050714 0.066105562
4.051714 0.065898983
4.052714 0.065688457
4.053714 0.065474014
4.054714 0.065255689
4.055714 0.065033516
4.056714 0.064807531
4.057714 0.06457776800000001
4.058714 0.064344262
4.059714 0.064107048
4.060714 0.063866167
4.061714 0.063621649
4.062714 0.063373527
4.063715 0.063121843
4.064714 0.06286662500000001
4.065714 0.062607916
4.066714 0.062345741999999996
4.067714 0.062080147
4.068714 0.061811158000000005
4.069714 0.06153880999999999
4.070714 0.061263137999999995
4.071714 0.060984178
4.072714 0.060701964000000004
4.073714 0.060416531
4.074714 0.060127914000000005
4.075714 0.059836142
4.076715 0.059541257
4.077714 0.059243291999999996
4.078714 0.058942282
4.079714 0.058638264
4.080714 0.058331271
4.081714 0.058021343999999996
4.082714 0.057708519
4.083714 0.05739282899999999
4.084714 0.057074317000000006
4.085714 0.056753022
4.086714 0.056428986
4.087714 0.056102243
4.088714 0.055772834
4.089714 0.055440800000000005
4.090714 0.055106182000000004
4.091714 0.05476902
4.092714 0.054429355000000006
4.093714 0.054087228
4.094714 0.053742679
4.095714 0.05339575
4.096714 0.053046481000000006
4.097714 0.052694912000000003
4.098714 0.052341085
4.099714 0.051985047000000006
4.100714 0.051626831000000005
4.101714 0.05126647300000001
4.102714 0.050904019999999994
4.103714 0.050539506000000005
4.104714 0.050172971999999996
4.105714 0.04980446
4.106714 0.049434003
4.107714 0.049061641999999996
4.108714 0.048687417000000004
4.109715 0.048311363
4.110714 0.047933523
4.111714 0.04755393
4.112714 0.047172623000000004
4.113714 0.04678964
4.114714 0.046405019
4.115714 0.046018799
4.116714 0.045631017
4.117714 0.045241711999999996
4.118714 0.044850926
4.119714 0.044458694
4.120714 0.044065056
4.121714 0.043670053
4.122715 0.043273723
4.123714 0.042876106
4.124714 0.042477241
4.125714 0.042077168
4.126714 0.041675926
4.127714 0.041273554000000004
4.128714 0.04087009
4.129714 0.040465576
4.130714 0.040060046
4.131714 0.039653541
4.132714 0.039246099
4.133714 0.038837758
4.134714 0.038428555
4.135714 0.038018526
4.136714 0.037607708000000004
4.137714 0.037196136
4.138714 0.036783844999999996
4.139714 0.036370874
4.140714 0.035957256
4.141714 0.035543027
4.142715 0.035128221
4.143714 0.034712875000000004
4.144714 0.034297021999999996
4.145714 0.033880697
4.146714 0.033463934
4.147714 0.033046768000000004
4.148714 0.032629236000000006
4.149714 0.032211374
4.150714 0.031793216
4.151714 0.031374799
4.152714 0.030956160999999996
4.153714 0.030537336999999998
4.154714 0.030118363999999998
4.155715 0.029699277
4.156714 0.029280118
4.157714 0.028860924000000003
4.158714 0.028441730000000002
4.159714 0.028022577
4.160714 0.027603502000000002
4.161714 0.027184541
4.162714 0.026765733
4.163714 0.026347116
4.164714 0.025928725
4.165714 0.025510599
4.166714 0.025092773
4.167714 0.024675281
4.168715 0.024258161
4.169714 0.023841443
4.170714 0.023425164000000002
4.171714 0.023009353
4.172714 0.022594043
4.173714 0.022179265
4.174714 0.021765049
4.175714 0.021351424
4.176714 0.020938418
4.177714 0.020526059
4.178714 0.020114375
4.179714 0.019703391
4.180714 0.019293136
4.181714 0.018883633
4.182714 0.018474911
4.183714 0.018066993
4.184714 0.017659905
4.185714 0.017253672
4.186714 0.01684832
4.187714 0.016443874
4.188715 0.016040358
4.189714 0.015637798
4.190714 0.01523622
4.191714 0.014835649999999999
4.192714 0.014436112999999999
4.193714 0.014037633
4.194714 0.013640238
4.195714 0.013243953999999999
4.196714 0.012848807
4.197714 0.012454822999999999
4.198714 0.012062027
4.199714 0.011670445
4.200714 0.011280103
4.201715 0.010891029
4.202714 0.010503245999999999
4.203714 0.010116781
4.204714 0.0097316588
4.205714 0.0093479037
4.206714 0.0089655405
4.207714 0.0085845932
4.208714 0.0082050865
4.209714 0.007827043
4.210714 0.007450485999999999
4.211714 0.0070754388
4.212714 0.0067019231
4.213714 0.0063299616
4.214714 0.0059595761
4.215714 0.005590788
4.216714 0.0052236184
4.217714 0.0048580881000000005
4.218714 0.0044942182
4.219714 0.0041320291
4.220714 0.003771541
4.221714 0.0034127744999999997
4.222714 0.003055749
4.223714 0.0027004848000000002
4.224714 0.0023470011
4.225714 0.0019953175
4.226714 0.0016454528999999998
4.227714 0.0012974262999999998
4.228714 0.0009512560599999999
4.229714 0.0006069603799999999
4.230714 0.000264557
4.231714 -7.5936862e-05
4.232714 -0.00041450448
4.233714 -0.00075112971
4.234715 -0.0010857972
4.235714 -0.001418492
4.236714 -0.0017492001
4.237714 -0.0020779080000000003
4.238714 -0.0024046034
4.239714 -0.0027292743
4.240714 -0.0030519094999999995
4.241714 -0.0033724991
4.242714 -0.0036910333000000004
4.243714 -0.0040075028999999995
4.244714 -0.0043218995
4.245714 -0.0046342153
4.246714 -0.0049444428
4.247715 -0.0052525749
4.248714 -0.005558605
4.249714 -0.0058625261
4.250714 -0.0061643317
4.251714 -0.006464016
4.252714 -0.0067615714
4.253714 -0.007056992000000001
4.254714 -0.0073502706
4.255714 -0.007641399899999999
4.256714 -0.0079303732
4.257714 -0.008217182
4.258714 -0.008501819
4.259714 -0.0087842753
4.260714 -0.009064543
4.261714 -0.0093426126
4.262714 -0.009618475500000001
4.263714 -0.009892122
4.264714 -0.010163544
4.265714 -0.01043273
4.266714 -0.010699672
4.267715 -0.01096436
4.268714 -0.011226785999999999
4.269714 -0.011486940000000001
4.270714 -0.011744814
4.271714 -0.012000400999999999
4.272714 -0.012253692
4.273714 -0.012504679999999999
4.274714 -0.01275336
4.275714 -0.012999725
4.276714 -0.013243770999999998
4.277714 -0.013485493000000001
4.278714 -0.013724888000000001
4.279714 -0.013961953000000001
4.280715 -0.014196687000000001
4.281714 -0.014429088
4.282714 -0.014659157
4.283714 -0.014886893
4.284714 -0.015112295999999999
4.285714 -0.015335370000000001
4.286714 -0.015556114999999999
4.287714 -0.015774534
4.288714 -0.015990628
4.289714 -0.016204402
4.290714 -0.016415858000000002
4.291714 -0.016625
4.292714 -0.016831831
4.293715 -0.017036354
4.294714 -0.017238573
4.295714 -0.017438491
4.296714 -0.017636112
4.297714 -0.017831438
4.298714 -0.018024472
4.299714 -0.018215219
4.300714 -0.018403680999999998
4.301714 -0.018589861
4.302714 -0.018773762
4.303714 -0.018955389
4.304714 -0.019134744
4.305714 -0.019311831
4.306714 -0.019486654000000003
4.307714 -0.019659218
4.308714 -0.019829528
4.309714 -0.019997588
4.310714 -0.020163404
4.311714 -0.020326982
4.312714 -0.02048833
4.313715 -0.020647452
4.314714 -0.020804357000000002
4.315714 -0.020959052000000002
4.316714 -0.021111546000000002
4.317714 -0.021261847
4.318714 -0.021409964
4.319714 -0.021555903
4.320714 -0.021699678
4.321714 -0.021841294
4.322714 -0.021980763
4.323714 -0.022118092
4.324714 -0.022253291
4.325714 -0.02238637
4.326715 -0.022517335
4.327714 -0.022646198
4.328714 -0.022772967
4.329714 -0.02289765
4.330714 -0.023020254
4.331714 -0.023140789000000002
4.332714 -0.023259262
4.333714 -0.02337568
4.334714 -0.023490051
4.335714 -0.023602381
4.336714 -0.023712679
4.337714 -0.023820951
4.338714 -0.023927203
4.339714 -0.024031445000000002
4.340714 -0.024133683
4.341714 -0.024233926
4.342714 -0.024332180000000002
4.343714 -0.024428454000000002
4.344714 -0.024522759
4.345714 -0.024615103
4.346714 -0.024705494
4.347714 -0.02479394
4.348714 -0.024880456999999998
4.349714 -0.024965053
4.350714 -0.025047740000000002
4.351714 -0.02512853
4.352714 -0.025207436
4.353714 -0.025284468
4.354714 -0.025359642999999998
4.355714 -0.025432972999999998
4.356714 -0.025504472
4.357714 -0.025574153000000002
4.358714 -0.025642029000000004
4.359715 -0.025708118000000002
4.360714 -0.025772431
4.361714 -0.025834981000000003
4.362714 -0.025895785
4.363714 -0.025954854000000003
4.364714 -0.026012202999999998
4.365714 -0.026067844
4.366714 -0.026121791
4.367714 -0.026174058
4.368714 -0.026224655000000003
4.369714 -0.026273596
4.370714 -0.026320895999999996
4.371714 -0.026366563
4.372715 -0.026410611
4.373714 -0.026453053999999997
4.374714 -0.026493898
4.375714 -0.026533159000000004
4.376714 -0.026570851
4.377714 -0.026606984000000004
4.378714 -0.026641571000000003
4.379714 -0.026674627
4.380714 -0.026706164
4.381714 -0.026736193
4.382714 -0.026764732
4.383714 -0.026791792999999998
4.384714 -0.02681739
4.385714 -0.026841537000000002
4.386714 -0.026864252999999998
4.387714 -0.026885551
4.388714 -0.026905446000000003
4.389714 -0.026923956
4.390714 -0.026941096
4.391714 -0.026956879000000003
4.392715 -0.026971323
4.393714 -0.026984446
4.394714 -0.026996262
4.395714 -0.027006786
4.396714 -0.027016034999999997
4.397714 -0.027024021000000002
4.398714 -0.027030761999999996
4.399714 -0.027036271
4.400714 -0.027040560999999998
4.401714 -0.027043645999999998
4.402714 -0.027045541
4.403714 -0.027046257
4.404714 -0.027045805000000003
4.405715 -0.027044202
4.406714 -0.027041453999999996
4.407714 -0.027037578000000003
4.408714 -0.027032581
4.409714 -0.027026475
4.410714 -0.027019271999999997
4.411714 -0.027010979999999997
4.412714 -0.027001611
4.413714 -0.026991177999999998
4.414714 -0.026979690000000004
4.415714 -0.026967160999999996
4.416714 -0.026953602
4.417714 -0.026939024000000002
4.418715 -0.026923441000000003
4.419714 -0.026906864000000003
4.420714 -0.026889305
4.421714 -0.026870781
4.422714 -0.026851301999999997
4.423714 -0.026830885
4.424714 -0.026809543
4.425714 -0.026787290999999998
4.426714 -0.026764142
4.427714 -0.026740109999999997
4.428714 -0.026715212
4.429714 -0.026689461
4.430714 -0.026662871999999997
4.431714 -0.026635456
4.432714 -0.026607231000000002
4.433714 -0.026578209000000002
4.434714 -0.026548401
4.435714 -0.026517821
4.436714 -0.026486482
4.437714 -0.026454398
4.438715 -0.026421578
4.439714 -0.026388033
4.440714 -0.026353771999999998
4.441714 -0.026318809
4.442714 -0.026283151
4.443714 -0.026246809
4.444714 -0.026209792
4.445714 -0.026172107999999996
4.446714 -0.02613377
4.447714 -0.026094783000000003
4.448714 -0.026055155
4.449714 -0.026014898
4.450714 -0.025974019
4.451715 -0.025932529
4.452714 -0.025890436
4.453714 -0.025847749
4.454714 -0.025804478
4.455714 -0.025760632999999998
4.456714 -0.025716223000000003
4.457714 -0.025671258
4.458714 -0.025625748
4.459714 -0.025579703
4.460714 -0.025533134000000002
4.461714 -0.02548605
4.462714 -0.025438462
4.463714 -0.025390379999999997
4.464714 -0.025341813999999997
4.465714 -0.025292773999999997
4.466714 -0.025243268000000003
4.467714 -0.025193309
4.468714 -0.025142901000000002
4.469714 -0.025092057
4.470714 -0.025040784000000003
4.471714 -0.02498909
4.472714 -0.024936986
4.473714 -0.024884474
4.474714 -0.024831563
4.475714 -0.024778262000000002
4.476714 -0.024724577
4.477714 -0.024670513999999998
4.478714 -0.024616078000000003
4.479714 -0.024561275
4.480714 -0.024506112
4.481714 -0.024450594
4.482714 -0.024394727
4.483714 -0.024338519
4.484715 -0.024281975
4.485714 -0.0242251
4.486714 -0.024167901
4.487714 -0.024110384
4.488714 -0.024052557999999998
4.489714 -0.023994429
4.490714 -0.023936004
4.491714 -0.023877292
4.492714 -0.0238183
4.493714 -0.023759036
4.494714 -0.023699507
4.495714 -0.023639722
4.496714 -0.023579688
4.497715 -0.023519412
4.498714 -0.023458904
4.499714 -0.023398169
4.500714 -0.023337213
4.501714 -0.023276045999999998
4.502714 -0.023214672
4.503714 -0.023153095
4.504714 -0.023091323
4.505714 -0.023029358
4.506714 -0.022967205
4.507714 -0.022904867000000002
4.508714 -0.022842347
4.509714 -0.022779644999999998
4.510714 -0.022716765
4.511714 -0.022653706
4.512714 -0.022590469000000002
4.513714 -0.022527054999999997
4.514714 -0.022463463
4.515714 -0.022399694999999997
4.516714 -0.022335749000000002
4.517715 -0.022271626
4.518714 -0.022207326
4.519714 -0.022142848
4.520714 -0.022078192
4.521714 -0.022013359
4.522714 -0.021948350999999998
4.523714 -0.021883168999999997
4.524714 -0.021817815
4.525714 -0.02175229
4.526714 -0.021686597000000002
4.527714 -0.021620739
4.528714 -0.021554722000000002
4.529714 -0.021488547
4.530715 -0.021422218
4.531714 -0.021355739999999998
4.532714 -0.021289119
4.533714 -0.021222356999999997
4.534714 -0.021155461
4.535714 -0.021088433
4.536714 -0.021021279
4.537714 -0.020954001
4.538714 -0.020886604
4.539714 -0.020819090000000002
4.540714 -0.020751463
4.541714 -0.020683726
4.542714 -0.020615877
4.543715 -0.020547919999999997
4.544714 -0.020479853
4.545714 -0.020411678000000003
4.546714 -0.020343391000000002
4.547714 -0.020274993
4.548714 -0.020206481
4.549714 -0.020137853
4.550714 -0.020069105
4.551714 -0.020000234000000002
4.552714 -0.019931235999999998
4.553714 -0.019862107
4.554714 -0.019792843
4.555714 -0.01972344
4.556714 -0.019653895
4.557714 -0.019584202999999998
4.558714 -0.019514361
4.559714 -0.019444365
4.560714 -0.019374213
4.561714 -0.019303903
4.562714 -0.019233431000000002
4.563715 -0.019162794
4.564714 -0.019091993
4.565714 -0.019021027
4.566714 -0.018949894000000002
4.567714 -0.018878593000000003
4.568714 -0.018807124
4.569714 -0.018735487999999998
4.570714 -0.018663683
4.571714 -0.018591709
4.572714 -0.018519566
4.573714 -0.018447255
4.574714 -0.018374775000000003
4.575714 -0.018302124
4.576715 -0.018229302000000003
4.577714 -0.018156308
4.578714 -0.018083141
4.579714 -0.0180098
4.580714 -0.01793628
4.581714 -0.017862582
4.582714 -0.017788702
4.583714 -0.017714636000000002
4.584714 -0.017640382
4.585714 -0.017565936
4.586714 -0.017491294
4.587714 -0.017416455
4.588714 -0.017341414
4.589714 -0.017266168
4.590714 -0.017190712
4.591714 -0.017115042
4.592714 -0.017039156
4.593714 -0.016963051
4.594714 -0.016886723
4.595714 -0.01681017
4.596714 -0.016733389999999997
4.597714 -0.01665638
4.598714 -0.016579137
4.599714 -0.016501661
4.600714 -0.016423949
4.601714 -0.016346
4.602714 -0.016267813
4.603714 -0.016189385
4.604714 -0.016110716
4.605714 -0.016031804
4.606714 -0.015952648
4.607714 -0.015873244
4.608714 -0.015793592000000002
4.609715 -0.015713691
4.610714 -0.015633536
4.611714 -0.015553126
4.612714 -0.015472458
4.613714 -0.015391529
4.614714 -0.015310333
4.615714 -0.015228868999999999
4.616714 -0.015147131999999999
4.617714 -0.015065118
4.618714 -0.014982820999999999
4.619714 -0.014900235999999999
4.620714 -0.01481736
4.621714 -0.014734184999999999
4.622715 -0.014650709999999999
4.623714 -0.014566927
4.624714 -0.014482833
4.625714 -0.014398423
4.626714 -0.014313693
4.627714 -0.014228639
4.628714 -0.014143257000000001
4.629714 -0.014057544
4.630714 -0.013971499000000002
4.631714 -0.013885119
4.632714 -0.013798401
4.633714 -0.013711343999999999
4.634714 -0.013623948
4.635714 -0.013536211999999999
4.636714 -0.013448135
4.637714 -0.013359718
4.638714 -0.013270958
4.639714 -0.01318186
4.640714 -0.013092421000000002
4.641714 -0.013002641
4.642715 -0.012912523
4.643714 -0.012822064999999999
4.644714 -0.012731268
4.645714 -0.012640133000000001
4.646714 -0.012548656
4.647714 -0.01245684
4.648714 -0.012364681999999998
4.649714 -0.012272182000000001
4.650714 -0.012179337
4.651714 -0.012086145999999999
4.652714 -0.011992606
4.653714 -0.011898715
4.654714 -0.011804471
4.655715 -0.011709871
4.656714 -0.011614912
4.657714 -0.011519591
4.658714 -0.011423905
4.659714 -0.011327853
4.660714 -0.01123143
4.661714 -0.011134636
4.662714 -0.011037468
4.663714 -0.010939924
4.664714 -0.010842004
4.665714 -0.010743706
4.666714 -0.01064503
4.667714 -0.010545975
4.668715 -0.010446542
4.669714 -0.010346731
4.670714 -0.010246543
4.671714 -0.010145979000000001
4.672714 -0.010045041000000001
4.673714 -0.0099437289
4.674714 -0.0098420453
4.675714 -0.0097399905
4.676714 -0.0096375668
4.677714 -0.009534775700000001
4.678714 -0.0094316172
4.679714 -0.0093280927
4.680714 -0.009224202899999999
4.681714 -0.0091199472
4.682714 -0.0090153262
4.683714 -0.0089103385
4.684714 -0.008804983399999999
4.685714 -0.0086992593
4.686714 -0.0085931642
4.687714 -0.0084866959
4.688715 -0.0083798521
4.689714 -0.0082726299
4.690714 -0.0081650265
4.691714 -0.0080570389
4.692714 -0.0079486643
4.693714 -0.0078398996
4.694714 -0.007730742799999999
4.695714 -0.007621190900000001
4.696714 -0.0075112424
4.697714 -0.0074008953
4.698714 -0.007290147899999999
4.699714 -0.0071790004
4.700714 -0.0070674527
4.701715 -0.006955504800000001
4.702714 -0.0068431582
4.703714 -0.0067304143
4.704714 -0.0066172754
4.705714 -0.006503744200000001
4.706714 -0.0063898246
4.707714 -0.006275519300000001
4.708714 -0.0061608334
4.709714 -0.0060457707000000005
4.710714 -0.0059303362000000005
4.711714 -0.005814535
4.712714 -0.0056983718
4.713714 -0.0055818517
4.714714 -0.0054649798
4.715714 -0.0053477605
4.716714 -0.0052301988
4.717714 -0.0051122996
4.718714 -0.0049940667
4.719714 -0.0048755042
4.720714 -0.0047566158
4.721714 -0.0046374051
4.722714 -0.0045178753
4.723714 -0.0043980293
4.724714 -0.0042778702000000005
4.725714 -0.0041573999999999995
4.726714 -0.0040366216
4.727714 -0.0039155373
4.728714 -0.0037941496
4.729714 -0.0036724609999999997
4.730714 -0.0035504740999999997
4.731714 -0.0034281917999999995
4.732714 -0.0033056174
4.733714 -0.0031827542
4.734715 -0.0030596056999999998
4.735714 -0.0029361763
4.736714 -0.0028124705
4.737714 -0.0026884933000000002
4.738714 -0.0025642501
4.739714 -0.0024397468
4.740714 -0.0023149895999999997
4.741714 -0.0021899852
4.742714 -0.0020647403
4.743714 -0.0019392624000000001
4.744714 -0.0018135588000000001
4.745714 -0.0016876368999999998
4.746714 -0.0015615044999999998
4.747715 -0.0014351693
4.748714 -0.0013086386
4.749714 -0.0011819202
4.750714 -0.0010550211
4.751714 -0.00092794835
4.752714 -0.00080070859
4.753714 -0.0006733082499999999
4.754714 -0.0005457533
4.755714 -0.00041804947
4.756714 -0.000290202
4.757714 -0.00016221592
4.758714 -3.4095905e-05
4.759714 9.415360300000001e-05
4.760714 0.00022252836999999998
4.761714 0.00035102425
4.762714 0.00047963722000000003
4.763714 0.00060836314
4.764714 0.00073719784
4.765714 0.0008661369999999999
4.766714 0.00099517583
4.767715 0.0011243095000000002
4.768714 0.0012535326
4.769714 0.0013828394
4.770714 0.0015122235
4.771714 0.0016416781
4.772714 0.0017711958
4.773714 0.0019007688000000002
4.774714 0.0020303885
4.775714 0.0021600461
4.776714 0.0022897321999999997
4.777714 0.0024194371
4.778714 0.0025491507000000003
4.779714 0.0026788626
4.780715 0.0028085624
4.781714 0.0029382393999999997
4.782714 0.0030678832000000005
4.783714 0.0031974831999999997
4.784714 0.0033270294999999997
4.785714 0.0034565117
4.786714 0.0035859204
4.787714 0.0037152466
4.788714 0.0038444814
4.789714 0.0039736165
4.790714 0.0041026444
4.791714 0.004231558
4.792714 0.0043603508
4.793715 0.004489017
4.794714 0.0046175508
4.795714 0.0047459471
4.796714 0.0048742010999999995
4.797714 0.0050023085
4.798714 0.005130265
4.799714 0.0052580668
4.800714 0.0053857097000000005
4.801714 0.0055131892
4.802714 0.0056405017
4.803714 0.0057676421
4.804714 0.0058946061
4.805714 0.0060213883000000005
4.806714 0.0061479834
4.807714 0.0062743849
4.808714 0.0064005864
4.809714 0.0065265805
4.810714 0.006652359300000001
4.811714 0.0067779147
4.812714 0.006903238
4.813715 0.0070283204
4.814714 0.0071531510999999996
4.815714 0.0072777206
4.816714 0.0074020187
4.817714 0.0075260345
4.818714 0.007649756299999999
4.819714 0.007773174
4.820714 0.007896276700000001
4.821714 0.0080190526
4.822714 0.0081414917
4.823714 0.008263583
4.824714 0.008385316299999999
4.825714 0.0085066815
4.826715 0.008627668299999999
4.827714 0.0087482673
4.828714 0.0088684697
4.829714 0.0089882655
4.830714 0.0091076465
4.831714 0.0092266047
4.832714 0.0093451315
4.833714 0.0094632182
4.834714 0.0095808573
4.835714 0.0096980417
4.836714 0.0098147626
4.837714 0.009931012000000001
4.838714 0.010046783
4.839714 0.010162067
4.840714 0.010276856000000001
4.841714 0.010391141
4.842714 0.010504915
4.843714 0.010618168
4.844714 0.010730892
4.845714 0.010843078
4.846714 0.010954717
4.847714 0.011065799
4.848714 0.011176315000000001
4.849714 0.011286256
4.850714 0.011395612
4.851714 0.011504375
4.852714 0.011612536
4.853714 0.011720086
4.854714 0.011827015
4.855714 0.011933317
4.856714 0.012038984
4.857714 0.012144008
4.858714 0.012248382
4.859715 0.012352099000000002
4.860714 0.012455155
4.861714 0.012557543
4.862714 0.012659258000000001
4.863714 0.012760296999999999
4.864714 0.012860652
4.865714 0.012960323
4.866714 0.013059303
4.867714 0.01315759
4.868714 0.013255179999999998
4.869714 0.013352068
4.870714 0.013448250000000002
4.871714 0.013543723999999998
4.872715 0.013638484000000001
4.873714 0.013732526
4.874714 0.013825845000000002
4.875714 0.013918434
4.876714 0.014010286999999998
4.877714 0.014101399999999998
4.878714 0.014191763000000001
4.879714 0.014281367
4.880714 0.014370207
4.881714 0.014458272
4.882714 0.014545553000000001
4.883714 0.014632041000000002
4.884714 0.014717724000000001
4.885714 0.014802593999999999
4.886714 0.01488664
4.887714 0.014969852
4.888714 0.015052220000000002
4.889714 0.015133736
4.890714 0.015214387000000001
4.891714 0.015294166
4.892715 0.015373065000000002
4.893714 0.015451075
4.894714 0.015528189
4.895714 0.015604400000000001
4.896714 0.015679702
4.897714 0.01575409
4.898714 0.015827559
4.899714 0.015900107
4.900714 0.015971728
4.901714 0.016042423
4.902714 0.016112186
4.903714 0.016181018000000002
4.904714 0.016248916
4.905715 0.016315878
4.906714 0.016381904
4.907714 0.016446994
4.908714 0.016511145999999997
4.909714 0.016574358
4.910714 0.016636628
4.911714 0.016697957
4.912714 0.016758342
4.913714 0.016817779
4.914714 0.016876266
4.915714 0.016933802
4.916714 0.01699038
4.917714 0.017045997
4.918715 0.017100650000000002
4.919714 0.017154333
4.920714 0.017207042999999998
4.921714 0.017258775
4.922714 0.017309524
4.923714 0.017359284
4.924714 0.017408049999999998
4.925714 0.017455817999999998
4.926714 0.017502583999999998
4.927714 0.017548341999999998
4.928714 0.017593091
4.929714 0.017636827
4.930714 0.017679545
4.931714 0.017721245
4.932714 0.017761924
4.933714 0.017801581
4.934714 0.017840214
4.935714 0.017877825
4.936714 0.017914413
4.937714 0.017949978000000002
4.938715 0.01798452
4.939714 0.01801804
4.940714 0.018050539
4.941714 0.018082018000000002
4.942714 0.018112478
4.943714 0.018141919
4.944714 0.018170343999999998
4.945714 0.018197750999999998
4.946714 0.018224141
4.947714 0.018249512
4.948714 0.018273863999999997
4.949714 0.018297198
4.950714 0.018319511
4.951715 0.0183408
4.952714 0.018361064
4.953714 0.018380299
4.954714 0.018398502
4.955714 0.018415671
4.956714 0.018431804
4.957714 0.018446894999999998
4.958714 0.018460945
4.959714 0.018473949
4.960714 0.018485902999999998
4.961714 0.018496807
4.962714 0.018506659
4.963714 0.018515458
4.964714 0.018523203000000002
4.965714 0.018529894
4.966714 0.018535531
4.967714 0.018540116000000002
4.968714 0.018543653
4.969714 0.018546141000000002
4.970714 0.018547584
4.971714 0.018547988
4.972714 0.018547354999999998
4.973714 0.018545691
4.974714 0.018543001
4.975714 0.01853929
4.976714 0.018534563
4.977714 0.018528825999999998
4.978714 0.018522084
4.979714 0.018514342
4.980714 0.018505607
4.981714 0.018495881999999998
4.982714 0.018485173
4.983714 0.018473483
4.984715 0.018460817
4.985714 0.018447177999999998
4.986714 0.018432569
4.987714 0.018416993
4.988714 0.018400451999999998
4.989714 0.018382947
4.990714 0.018364482
4.991714 0.018345057
4.992714 0.018324672
4.993714 0.018303331
4.994714 0.018281033
4.995714 0.01825778
4.996714 0.018233575000000002
4.997715 0.018208417
4.998714 0.01818231
4.999714 0.018155255
5.000714 0.018127255000000002
5.001714 0.018098316
5.002714 0.018068439000000002
5.003714 0.01803763
5.004714 0.018005893999999998
5.005714 0.017973235
5.006714 0.017939659
5.007714 0.017905174
5.008714 0.017869785
5.009714 0.017833500000000002
5.010714 0.017796326
5.011714 0.01775827
5.012714 0.017719339
5.013714 0.017679541
5.014714 0.017638883
5.015714 0.017597371
5.016714 0.017555013
5.017715 0.017511816
5.018714 0.017467786
5.019714 0.01742293
5.020714 0.017377253000000002
5.021714 0.017330759
5.022714 0.017283455
5.023714 0.017235347
5.024714 0.017186438000000002
5.025714 0.017136731
5.026714 0.017086233
5.027714 0.017034949
5.028714 0.016982883
5.029714 0.016930037000000002
5.030715 0.016876419
5.031714 0.016822033
5.032714 0.016766883
5.033714 0.016710976
5.034714 0.016654317999999998
5.035714 0.016596915
5.036714 0.016538775999999998
5.037714 0.016479907
5.038714 0.016420317
5.039714 0.016360015
5.040714 0.016299011000000002
5.041714 0.016237312
5.042714 0.016174931
5.043715 0.016111878
5.044714 0.016048162
5.045714 0.015983795
5.046714 0.015918787
5.047714 0.015853149
5.048714 0.015786893
5.049714 0.015720028
5.050714 0.015652567
5.051714 0.015584518
5.052714 0.015515888999999998
5.053714 0.015446692
5.054714 0.015376935000000001
5.055714 0.015306624000000001
5.056714 0.015235768000000002
5.057714 0.015164375
5.058714 0.015092449
5.059714 0.015019998
5.060714 0.014947026
5.061714 0.014873539
5.062714 0.014799541999999999
5.063715 0.014725041
5.064714 0.014650039
5.065714 0.014574541000000002
5.066714 0.014498549999999999
5.067714 0.014422074
5.068714 0.014345117000000001
5.069714 0.014267683
5.070714 0.014189777999999998
5.071714 0.014111407999999999
5.072714 0.014032581
5.073714 0.013953302
5.074714 0.013873581000000001
5.075714 0.013793422999999999
5.076715 0.013712839
5.077714 0.013631835
5.078714 0.013550422999999999
5.079714 0.013468609999999999
5.080714 0.013386406
5.081714 0.013303821
5.082714 0.013220865000000002
5.083714 0.013137545999999998
5.084714 0.013053876
5.085714 0.012969863000000002
5.086714 0.012885517
5.087714 0.012800847
5.088714 0.012715860999999998
5.089714 0.012630568
5.090714 0.012544976
5.091714 0.012459094
5.092714 0.012372927
5.093714 0.012286485
5.094714 0.012199772
5.095714 0.012112797
5.096714 0.012025565
5.097714 0.011938082000000001
5.098714 0.011850357
5.099714 0.011762394
5.100714 0.011674201
5.101714 0.011585783
5.102714 0.011497149
5.103714 0.011408305
5.104714 0.011319259
5.105714 0.011230019
5.106714 0.011140594
5.107714 0.011050992
5.108714 0.010961222999999999
5.109715 0.010871295999999999
5.110714 0.010781221
5.111714 0.010691009999999999
5.112714 0.010600672
5.113714 0.01051022
5.114714 0.010419663000000001
5.115714 0.010329013
5.116714 0.010238282
5.117714 0.01014748
5.118714 0.01005662
5.119714 0.009965710300000001
5.120714 0.0098747631
5.121714 0.009783787399999999
5.122715 0.009692792799999999
5.123714 0.0096017888
5.124714 0.0095107833
5.125714 0.0094197843
5.126714 0.0093287999
5.127714 0.0092378359
5.128714 0.009146898799999999
5.129714 0.0090559952
5.130714 0.0089651294
5.131714 0.0088743065
5.132714 0.0087835317
5.133714 0.0086928092
5.134714 0.008602143500000001
5.135714 0.0085115389
5.136714 0.0084209998
5.137714 0.0083305313
5.138714 0.0082401384
5.139714 0.008149826300000001
5.140714 0.008059600799999999
5.141714 0.0079694684
5.142715 0.0078794365
5.143714 0.007789511400000001
5.144714 0.007699702100000001
5.145714 0.0076100164999999996
5.146714 0.0075204632999999995
5.147714 0.0074310527
5.148714 0.0073417941
5.149714 0.0072526978
5.150714 0.0071637747
5.151714 0.0070750349999999995
5.152714 0.0069864887
5.153714 0.006898147
5.154714 0.0068100198
5.155715 0.0067221175
5.156714 0.0066344495
5.157714 0.0065470253
5.158714 0.0064598527
5.159714 0.0063729406999999995
5.160714 0.0062862957
5.161714 0.006199925
5.162714 0.006113833700000001
5.163714 0.0060280276
5.164714 0.0059425111
5.165714 0.0058572878
5.166714 0.0057723613
5.167714 0.0056877339
5.168715 0.0056034081
5.169714 0.0055193861
5.170714 0.0054356689
5.171714 0.0053522584
5.172714 0.0052691561
5.173714 0.0051863633
5.174714 0.0051038816
5.175714 0.0050217128
5.176714 0.004939859400000001
5.177714 0.0048583235
5.178714 0.004777108600000001
5.179714 0.0046962177
5.180714 0.0046156554
5.181714 0.0045354259999999995
5.182714 0.0044555341
5.183714 0.0043759854
5.184714 0.004296785799999999
5.185714 0.0042179418
5.186714 0.0041394596
5.187714 0.0040613459999999995
5.188715 0.0039836083
5.189714 0.0039062532
5.190714 0.0038292874000000004
5.191714 0.0037527177
5.192714 0.0036765508
5.193714 0.0036007928
5.194714 0.0035254491999999996
5.195714 0.0034505258
5.196714 0.0033760272
5.197714 0.003301958
5.198714 0.0032283217000000004
5.199714 0.0031551219
5.200714 0.0030823616
5.201715 0.0030100429
5.202714 0.0029381679
5.203714 0.0028667382
5.204714 0.0027957551
5.205714 0.0027252196
5.206714 0.0026551328
5.207714 0.0025854957
5.208714 0.0025163092
5.209714 0.0024475745
5.210714 0.0023792929
5.211714 0.0023114659
5.212714 0.0022440952
5.213714 0.0021771833
5.214714 0.0021107327
5.215714 0.0020447463999999998
5.216714 0.0019792276000000003
5.217714 0.0019141804
5.218714 0.0018496088
5.219714 0.0017855171
5.220714 0.0017219101
5.221714 0.0016587925999999998
5.222714 0.0015961697
5.223714 0.0015340464000000002
5.224714 0.0014724275
5.225714 0.001411318
5.226714 0.0013507226
5.227714 0.0012906454
5.228714 0.0012310905
5.229714 0.0011720614
5.230714 0.0011135609999999999
5.231714 0.001055592
5.232714 0.00099815625
5.233714 0.0009412549800000001
5.234715 0.0008848888699999999
5.235714 0.0008290581700000001
5.236714 0.00077376235
5.237714 0.00071900054
5.238714 0.00066477123
5.239714 0.00061107266
5.240714 0.00055790265
5.241714 0.00050525878
5.242714 0.00045313844999999995
5.243714 0.00040153905000000004
5.244714 0.00035045794
5.245714 0.00029989255
5.246714 0.00024984054000000004
5.247715 0.00020029974999999999
5.248714 0.00015126839
5.249714 0.00010274499
5.250714 5.4728486e-05
5.251714 7.218198299999999e-06
5.252714 -3.9786119e-05
5.253714 -8.6284325e-05
5.254714 -0.00013227591
5.255714 -0.00017776002
5.256714 -0.00022273555
5.257714 -0.00026720113
5.258714 -0.00031115528
5.259714 -0.00035459645
5.260714 -0.00039752308000000006
5.261714 -0.00043993373
5.262714 -0.0004818271
5.263714 -0.00052320211
5.264714 -0.00056405802
5.265714 -0.0006043943800000001
5.266714 -0.00064421115
5.267715 -0.00068350873
5.268714 -0.00072228786
5.269714 -0.00076054976
5.270714 -0.00079829606
5.271714 -0.0008355286800000001
5.272714 -0.0008722498900000001
5.273714 -0.00090846224
5.274714 -0.0009441684600000001
5.275714 -0.00097937145
5.276714 -0.0010140741999999999
5.277714 -0.0010482796
5.278714 -0.0010819905
5.279714 -0.0011152096
5.280715 -0.0011479394
5.281714 -0.0011801821
5.282714 -0.0012119396
5.283714 -0.0012432136
5.284714 -0.0012740053
5.285714 -0.0013043154999999999
5.286714 -0.0013341450000000001
5.287714 -0.0013634938
5.288714 -0.0013923621
5.289714 -0.0014207495
5.290714 -0.0014486558
5.291714 -0.0014760804
5.292714 -0.001503023
5.293715 -0.0015294832
5.294714 -0.0015554606000000003
5.295714 -0.0015809554
5.296714 -0.0016059676999999998
5.297714 -0.0016304986
5.298714 -0.0016545489
5.299714 -0.0016781207
5.300714 -0.001701216
5.301714 -0.0017238377000000002
5.302714 -0.0017459893999999998
5.303714 -0.001767675
5.304714 -0.0017888995
5.305714 -0.0018096680000000002
5.306714 -0.0018299863
5.307714 -0.0018498605999999998
5.308714 -0.0018692976
5.309714 -0.0018883043999999999
5.310714 -0.0019068881
5.311714 -0.0019250559
5.312714 -0.0019428153
5.313715 -0.0019601735
5.314714 -0.0019771376
5.315714 -0.0019937142000000002
5.316714 -0.0020099098
5.317714 -0.0020257303
5.318714 -0.0020411811
5.319714 -0.0020562671
5.320714 -0.0020709924
5.321714 -0.0020853606
5.322714 -0.0020993748
5.323714 -0.0021130372
5.324714 -0.0021263497
5.325714 -0.0021393134
5.326715 -0.0021519294
5.327714 -0.0021641979
5.328714 -0.0021761194
5.329714 -0.0021876938
5.330714 -0.0021989212
5.331714 -0.0022098016
5.332714 -0.0022203354
5.333714 -0.002230523
5.334714 -0.0022403654
5.335714 -0.0022498636
5.336714 -0.0022590197
5.337714 -0.002267836
5.338714 -0.0022763154
5.339714 -0.0022844615
5.340714 -0.0022922786
5.341714 -0.0022997714
5.342714 -0.0023069451
5.343714 -0.0023138057999999998
5.344714 -0.0023203595
5.345714 -0.0023266128
5.346714 -0.0023325725
5.347714 -0.0023382458
5.348714 -0.0023436394
5.349714 -0.0023487606000000003
5.350714 -0.002353616
5.351714 -0.0023582124000000003
5.352714 -0.0023625562
5.353714 -0.0023666531
5.354714 -0.0023705088
5.355714 -0.0023741282
5.356714 -0.0023775159
5.357714 -0.0023806761
5.358714 -0.0023836121000000003
5.359715 -0.0023863271
5.360714 -0.0023888237000000002
5.361714 -0.0023911041000000003
5.362714 -0.0023931707
5.363714 -0.0023950248
5.364714 -0.0023966682
5.365714 -0.0023981027
5.366714 -0.0023993298000000002
5.367714 -0.0024003513
5.368714 -0.0024011691000000003
5.369714 -0.0024017858000000003
5.370714 -0.0024022040000000002
5.371714 -0.0024024268
5.372715 -0.0024024580999999997
5.373714 -0.0024023017999999998
5.374714 -0.0024019628
5.375714 -0.0024014464
5.376714 -0.0024007581
5.377714 -0.0023999042
5.378714 -0.0023988916
5.379714 -0.0023977269
5.380714 -0.0023964173999999998
5.381714 -0.0023949704
5.382714 -0.0023933933000000003
5.383714 -0.0023916935
5.384714 -0.0023898780000000002
5.385714 -0.0023879535999999997
5.386714 -0.0023859273
5.387714 -0.0023838048999999997
5.388714 -0.0023815919
5.389714 -0.0023792934
5.390714 -0.0023769138
5.391714 -0.0023744569000000004
5.392715 -0.0023719258
5.393714 -0.002369323
5.394714 -0.0023666504
5.395714 -0.0023639092
5.396714 -0.0023611002999999998
5.397714 -0.0023582243
5.398714 -0.0023552813
5.399714 -0.0023522714
5.400714 -0.0023491946
5.401714 -0.0023460509
5.402714 -0.0023428402999999998
5.403714 -0.0023395634
5.404714 -0.0023362209
5.405715 -0.0023328141
5.406714 -0.0023293447000000004
5.407714 -0.0023258150999999998
5.408714 -0.0023222286
5.409714 -0.0023185888
5.410714 -0.0023149001
5.411714 -0.0023111677
5.412714 -0.0023073972999999998
5.413714 -0.0023035955
5.414714 -0.002299769
5.415714 -0.0022959255
5.416714 -0.0022920727
5.417714 -0.0022882188
5.418715 -0.0022843720000000002
5.419714 -0.0022805409
5.420714 -0.0022767336999999998
5.421714 -0.0022729588
5.422714 -0.0022692242000000003
5.423714 -0.0022655377
5.424714 -0.0022619062000000002
5.425714 -0.0022583368
5.426714 -0.0022548356
5.427714 -0.0022514083
5.428714 -0.0022480597
5.429714 -0.0022447943
5.430714 -0.0022416158
5.431714 -0.0022385271
5.432714 -0.0022355311
5.433714 -0.0022326294
5.434714 -0.0022298238
5.435714 -0.0022271153
5.436714 -0.0022245051
5.437714 -0.0022219934
5.438715 -0.0022195813
5.439714 -0.002217269
5.440714 -0.0022150572
5.441714 -0.0022129469000000002
5.442714 -0.0022109389
5.443714 -0.0022090347999999997
5.444714 -0.0022072363
5.445714 -0.0022055456
5.446714 -0.0022039652
5.447714 -0.0022024982000000003
5.448714 -0.0022011478
5.449714 -0.0021999178000000003
5.450714 -0.0021988123999999998
5.451715 -0.0021978358000000003
5.452714 -0.0021969924999999998
5.453714 -0.0021962873
5.454714 -0.0021957247
5.455714 -0.0021953094
5.456714 -0.0021950458
5.457714 -0.0021949383
5.458714 -0.0021949904999999997
5.459714 -0.0021952061
5.460714 -0.0021955881
5.461714 -0.0021961392000000002
5.462714 -0.0021968614999999998
5.463714 -0.0021977567
5.464714 -0.0021988257
5.465714 -0.0022000693
5.466714 -0.002201488
5.467714 -0.0022030814
5.468714 -0.0022048493
5.469714 -0.002206791
5.470714 -0.0022089062
5.471714 -0.0022111939
5.472714 -0.0022136535
5.473714 -0.0022162847
5.474714 -0.0022190872000000003
5.475714 -0.0022220611
5.476714 -0.0022252068
5.477714 -0.0022285256
5.478714 -0.0022320188
5.479714 -0.0022356883999999997
5.480714 -0.0022395368
5.481714 -0.0022435671999999998
5.482714 -0.0022477829
5.483714 -0.0022521879
5.484715 -0.0022567865
5.485714 -0.0022615835
5.486714 -0.0022665838
5.487714 -0.0022717923
5.488714 -0.0022772141
5.489714 -0.0022828544
5.490714 -0.0022887181
5.491714 -0.0022948101
5.492714 -0.0023011346
5.493714 -0.0023076956
5.494714 -0.0023144969
5.495714 -0.0023215411000000004
5.496714 -0.0023288309
5.497715 -0.002336368
5.498714 -0.0023441535
5.499714 -0.0023521879
5.500714 -0.0023604711000000003
5.501714 -0.0023690023
5.502714 -0.0023777802
5.503714 -0.0023868031
5.504714 -0.0023960687
5.505714 -0.0024055744000000003
5.506714 -0.0024153172000000002
5.507714 -0.0024252944
5.508714 -0.0024355029
5.509714 -0.0024459398
5.510714 -0.0024566019
5.511714 -0.0024674871
5.512714 -0.0024785928
5.513714 -0.0024899173
5.514714 -0.0025014589
5.515714 -0.0025132169000000003
5.516714 -0.0025251908
5.517715 -0.0025373805000000003
5.518714 -0.0025497868
5.519714 -0.0025624106
5.520714 -0.0025752535
5.521714 -0.0025883173
5.522714 -0.0026016041
5.523714 -0.0026151165
5.524714 -0.0026288568
5.525714 -0.0026428275
5.526714 -0.0026570313
5.527714 -0.0026714702
5.528714 -0.0026861466
5.529714 -0.0027010620999999998
5.530715 -0.0027162181
5.531714 -0.0027316157
5.532714 -0.0027472552
5.533714 -0.0027631366
5.534714 -0.0027792596000000003
5.535714 -0.0027956227999999996
5.536714 -0.0028122251
5.537714 -0.0028290644
5.538714 -0.0028461385
5.539714 -0.0028634449
5.540714 -0.0028809809000000003
5.541714 -0.0028987435
5.542714 -0.0029167298999999997
5.543715 -0.0029349372
5.544714 -0.0029533627
5.545714 -0.0029720037
5.546714 -0.002990858
5.547714 -0.0030099237999999997
5.548714 -0.0030291993000000003
5.549714 -0.0030486834
5.550714 -0.0030683754
5.551714 -0.0030882751
5.552714 -0.0031083826
5.553714 -0.0031286981999999997
5.554714 -0.0031492225
5.555714 -0.0031699568
5.556714 -0.0031909024999999995
5.557714 -0.0032120606000000003
5.558714 -0.0032334327
5.559714 -0.0032550197
5.560714 -0.0032768228
5.561714 -0.0032988428
5.562714 -0.0033210799
5.563715 -0.0033435343
5.564714 -0.0033662050999999998
5.565714 -0.0033890909000000003
5.566714 -0.0034121897999999998
5.567714 -0.0034354995
5.568714 -0.0034590161
5.569714 -0.0034827357
5.570714 -0.0035066536
5.571714 -0.0035307647000000003
5.572714 -0.0035550623999999996
5.573714 -0.0035795405
5.574714 -0.0036041925
5.575714 -0.0036290108
5.576715 -0.0036539881
5.577714 -0.0036791171
5.578714 -0.0037043905
5.579714 -0.0037298013999999997
5.580714 -0.0037553429
5.581714 -0.0037810085
5.582714 -0.0038067927
5.583714 -0.0038326903000000002
5.584714 -0.0038586972
5.585714 -0.0038848094999999997
5.586714 -0.0039110244
5.587714 -0.0039373401
5.588714 -0.0039637551
5.589714 -0.003990269
5.590714 -0.0040168823
5.591714 -0.0040435956
5.592714 -0.0040704101
5.593714 -0.0040973278
5.594714 -0.0041243506999999995
5.595714 -0.004151481
5.596714 -0.0041787203
5.597714 -0.0042060710000000005
5.598714 -0.0042335349000000005
5.599714 -0.0042611133
5.600714 -0.0042888074000000005
5.601714 -0.0043166172
5.602714 -0.0043445427000000005
5.603714 -0.0043725828
5.604714 -0.0044007356000000004
5.605714 -0.004428998700000001
5.606714 -0.0044573688
5.607714 -0.0044858418
5.608714 -0.0045144134
5.609715 -0.0045430781
5.610714 -0.0045718301
5.611714 -0.0046006633
5.612714 -0.0046295714
5.613714 -0.0046585472
5.614714 -0.0046875841
5.615714 -0.0047166752
5.616714 -0.0047458132
5.617714 -0.0047749920000000005
5.618714 -0.0048042049
5.619714 -0.0048334463000000005
5.620714 -0.0048627102
5.621714 -0.0048919916
5.622715 -0.004921286
5.623714 -0.0049505896
5.624714 -0.004979898599999999
5.625714 -0.0050092098
5.626714 -0.005038521
5.627714 -0.00506783
5.628714 -0.005097135
5.629714 -0.0051264346
5.630714 -0.0051557272
5.631714 -0.0051850118
5.632714 -0.005214287000000001
5.633714 -0.0052435516
5.634714 -0.0052728039
5.635714 -0.0053020423
5.636714 -0.005331264400000001
5.637714 -0.0053604679
5.638714 -0.0053896492
5.639714 -0.0054188051
5.640714 -0.0054479311
5.641714 -0.0054770229
5.642715 -0.0055060747
5.643714 -0.0055350811
5.644714 -0.0055640357
5.645714 -0.0055929322
5.646714 -0.0056217636
5.647714 -0.0056505225
5.648714 -0.0056792021
5.649714 -0.0057077952
5.650714 -0.0057362951
5.651714 -0.0057646947
5.652714 -0.0057929879
5.653714 -0.0058211685
5.654714 -0.0058492310999999995
5.655715 -0.0058771711
5.656714 -0.0059049838
5.657714 -0.005932666
5.658714 -0.0059602145
5.659714 -0.0059876271
5.660714 -0.0060149017
5.661714 -0.006042037399999999
5.662714 -0.0060690334
5.663714 -0.0060958893
5.664714 -0.0061226048
5.665714 -0.006149181
5.666714 -0.006175616700000001
5.667714 -0.006201912799999999
5.668715 -0.0062280691
5.669714 -0.0062540849999999995
5.670714 -0.0062799598
5.671714 -0.0063056927
5.672714 -0.0063312815
5.673714 -0.0063567248
5.674714 -0.0063820189
5.675714 -0.006407160300000001
5.676714 -0.0064321452
5.677714 -0.0064569677999999995
5.678714 -0.0064816239000000005
5.679714 -0.0065061067
5.680714 -0.006530409899999999
5.681714 -0.0065545268
5.682714 -0.006578450099999999
5.683714 -0.006602172700000001
5.684714 -0.0066256871
5.685714 -0.0066489854
5.686714 -0.0066720610999999996
5.687714 -0.0066949062
5.688715 -0.006717514
5.689714 -0.0067398774
5.690714 -0.0067619905000000004
5.691714 -0.0067838475
5.692714 -0.0068054433
5.693714 -0.0068267727
5.694714 -0.0068478323
5.695714 -0.0068686182
5.696714 -0.006889126999999999
5.697714 -0.0069093556
5.698714 -0.006929302600000001
5.699714 -0.0069489652
5.700714 -0.0069683418
5.701715 -0.006987431
5.702714 -0.0070062313000000005
5.703714 -0.0070247414
5.704714 -0.007042959600000001
5.705714 -0.007060884700000001
5.706714 -0.007078513600000001
5.707714 -0.0070958449
5.708714 -0.0071128758
5.709714 -0.0071296025
5.710714 -0.0071460221
5.711714 -0.0071621311
5.712714 -0.007177925
5.713714 -0.0071933988
5.714714 -0.007208547300000001
5.715714 -0.007223366300000001
5.716714 -0.007237849099999999
5.717714 -0.0072519906
5.718714 -0.007265785800000001
5.719714 -0.0072792282000000005
5.720714 -0.007292313199999999
5.721714 -0.0073050353
5.722714 -0.0073173898
5.723714 -0.0073293726
5.724714 -0.007340979899999999
5.725714 -0.007352208900000001
5.726714 -0.0073630559
5.727714 -0.007373519500000001
5.728714 -0.0073835974
5.729714 -0.007393289700000001
5.730714 -0.0074025949
5.731714 -0.007411513099999999
5.732714 -0.0074200449
5.733714 -0.007428191
5.734715 -0.0074359516
5.735714 -0.0074433278999999995
5.736714 -0.0074503208
5.737714 -0.0074569311000000004
5.738714 -0.0074631593
5.739714 -0.0074690055000000005
5.740714 -0.007474468999999999
5.741714 -0.0074795498
5.742714 -0.0074842465
5.743714 -0.007488556699999999
5.744714 -0.0074924777
5.745714 -0.0074960072999999995
5.746714 -0.0074991411
5.747715 -0.007501874600000001
5.748714 -0.007504203700000001
5.749714 -0.0075061231
5.750714 -0.007507627
5.751714 -0.0075087097
5.752714 -0.007509364500000001
5.753714 -0.0075095864000000005
5.754714 -0.007509368200000001
5.755714 -0.0075087046
5.756714 -0.007507589899999999
5.757714 -0.007506019
5.758714 -0.0075039869
5.759714 -0.007501489
5.760714 -0.007498522600000001
5.761714 -0.007495084
5.762714 -0.007491171
5.763714 -0.0074867821
5.764714 -0.0074819173999999995
5.765714 -0.0074765761
5.766714 -0.007470759
5.767715 -0.0074644674999999995
5.768714 -0.0074577038
5.769714 -0.0074504693
5.770714 -0.0074427677
5.771714 -0.0074346011
5.772714 -0.0074259726
5.773714 -0.007416885599999999
5.774714 -0.0074073432
5.775714 -0.0073973475
5.776714 -0.0073869014000000005
5.777714 -0.0073760071
5.778714 -0.007364666099999999
5.779714 -0.0073528798
5.780715 -0.007340648199999999
5.781714 -0.0073279705
5.782714 -0.0073148469
5.783714 -0.007301275800000001
5.784714 -0.007287255
5.785714 -0.007272783099999999
5.786714 -0.0072578565
5.787714 -0.0072424729
5.788714 -0.0072266288
5.789714 -0.007210320500000001
5.790714 -0.007193545
5.791714 -0.0071762988000000005
5.792714 -0.007158579
5.793715 -0.0071403832
5.794714 -0.0071217087999999994
5.795714 -0.0071025541
5.796714 -0.007082917700000001
5.797714 -0.007062799
5.798714 -0.0070421978
5.799714 -0.007021114299999999
5.800714 -0.0069995498
5.801714 -0.0069775058000000004
5.802714 -0.0069549846
5.803714 -0.0069319882
5.804714 -0.0069085188
5.805714 -0.0068845802000000005
5.806714 -0.0068601752000000005
5.807714 -0.0068353067
5.808714 -0.0068099776
5.809714 -0.006784190900000001
5.810714 -0.0067579487
5.811714 -0.006731254000000001
5.812714 -0.0067041074
5.813715 -0.006676511100000001
5.814714 -0.0066484652
5.815714 -0.0066199704
5.816714 -0.0065910259
5.817714 -0.006561631
5.818714 -0.0065317843
5.819714 -0.006501484300000001
5.820714 -0.006470728100000001
5.821714 -0.006439514299999999
5.822714 -0.0064078391
5.823714 -0.0063757005
5.824714 -0.0063430947
5.825714 -0.0063100204
5.826715 -0.0062764739
5.827714 -0.006242453700000001
5.828714 -0.0062079584
5.829714 -0.006172986500000001
5.830714 -0.006137538
5.831714 -0.0061016130000000005
5.832714 -0.0060652124
5.833714 -0.0060283381999999995
5.834714 -0.0059909933
5.835714 -0.0059531809000000005
5.836714 -0.005914905
5.837714 -0.0058761711
5.838714 -0.0058369842
5.839714 -0.005797351
5.840714 -0.0057572779
5.841714 -0.0057167723
5.842714 -0.005675841
5.843714 -0.0056344917999999996
5.844714 -0.0055927317999999995
5.845714 -0.0055505686999999995
5.846714 -0.0055080091
5.847714 -0.0054650594
5.848714 -0.005421726
5.849714 -0.0053780139
5.850714 -0.0053339281
5.851714 -0.005289472799999999
5.852714 -0.0052446514
5.853714 -0.0051994662
5.854714 -0.0051539190999999995
5.855714 -0.0051080115
5.856714 -0.0050617437
5.857714 -0.0050151156999999995
5.858714 -0.0049681268
5.859715 -0.0049207763
5.860714 -0.0048730632
5.861714 -0.0048249862
5.862714 -0.0047765439
5.863714 -0.0047277354
5.864714 -0.0046785597
5.865714 -0.0046290163
5.866714 -0.004579105
5.867714 -0.004528826299999999
5.868714 -0.0044781813
5.869714 -0.004427171400000001
5.870714 -0.0043757987
5.871714 -0.0043240663
5.872715 -0.0042719777
5.873714 -0.004219537
5.874714 -0.0041667492
5.875714 -0.0041136194
5.876714 -0.0040601535
5.877714 -0.0040063573
5.878714 -0.0039522376
5.879714 -0.0038978011000000003
5.880714 -0.0038430546000000005
5.881714 -0.0037880051
5.882714 -0.0037326594
5.883714 -0.0036770241
5.884714 -0.0036211062
5.885714 -0.0035649118
5.886714 -0.0035084471
5.887714 -0.0034517179
5.888714 -0.0033947301000000004
5.889714 -0.0033374882999999997
5.890714 -0.0032799977
5.891714 -0.0032222626000000002
5.892715 -0.0031642873999999997
5.893714 -0.0031060757
5.894714 -0.0030476319999999998
5.895714 -0.0029889596
5.896714 -0.0029300623000000003
5.897714 -0.0028709439
5.898714 -0.0028116081
5.899714 -0.0027520589
5.900714 -0.0026923006
5.901714 -0.0026323372
5.902714 -0.0025721738
5.903714 -0.0025118154
5.904714 -0.0024512672
5.905715 -0.0023905353
5.906714 -0.0023296257000000003
5.907714 -0.0022685452
5.908714 -0.0022073003
5.909714 -0.0021458984
5.910714 -0.0020843467
5.911714 -0.0020226527
5.912714 -0.0019608242
5.913714 -0.0018988683
5.914714 -0.0018367928000000001
5.915714 -0.0017746046
5.916714 -0.0017123108000000001
5.917714 -0.0016499180000000002
5.918715 -0.0015874322000000002
5.919714 -0.0015248594
5.920714 -0.0014622046000000001
5.921714 -0.0013994726
5.922714 -0.0013366675
5.923714 -0.0012737929999999998
5.924714 -0.0012108521
5.925714 -0.0011478477
5.926714 -0.0010847821
5.927714 -0.0010216573
5.928714 -0.00095847527
5.929714 -0.0008952376399999999
5.930714 -0.00083194618
5.931714 -0.0007686026899999999
5.932714 -0.00070520914
5.933714 -0.00064176784
5.934714 -0.00057828147
5.935714 -0.00051475313
5.936714 -0.0004511865
5.937714 -0.00038758575999999997
5.938715 -0.00032395575999999996
5.939714 -0.00026030195
5.940714 -0.00019663046
5.941714 -0.00013294798
5.942714 -6.926183e-05
5.943714 -5.5798633e-06
5.944714 5.8089580000000006e-05
5.945714 0.00012173774
5.946714 0.00018535555
5.947714 0.0002489337
5.948714 0.00031246269999999997
5.949714 0.00037593304
5.950714 0.00043933528000000003
5.951715 0.0005026600799999999
5.952714 0.00056589838
5.953714 0.00062904141
5.954714 0.00069208077
5.955714 0.0007550085199999999
5.956714 0.00081781727
5.957714 0.00088050001
5.958714 0.0009430503300000001
5.959714 0.0010054623999999999
5.960714 0.0010677309
5.961714 0.0011298509999999999
5.962714 0.0011918182
5.963714 0.0012536287
5.964714 0.0013152786
5.965714 0.0013767646
5.966714 0.0014380833999999999
5.967714 0.0014992317
5.968714 0.0015602063
5.969714 0.0016210038999999999
5.970714 0.0016816207999999998
5.971714 0.0017420532000000002
5.972714 0.0018022971
5.973714 0.0018623476
5.974714 0.0019221998000000001
5.975714 0.0019818481
5.976714 0.0020412865
5.977714 0.0021005083999999998
5.978714 0.0021595071
5.979714 0.002218275
5.980714 0.0022768045
5.981714 0.0023350873999999997
5.982714 0.0023931158
5.983714 0.002450881
5.984715 0.0025083748999999997
5.985714 0.0025655892
5.986714 0.0026225158
5.987714 0.0026791467
5.988714 0.0027354747999999997
5.989714 0.0027914928
5.990714 0.0028471943
5.991714 0.0029025730000000003
5.992714 0.0029576237
5.993714 0.0030123412
5.994714 0.0030667215
5.995714 0.0031207607999999996
5.996714 0.0031744556
5.997715 0.0032278029
5.998714 0.0032807999
5.999714 0.0033334447
6.000714 0.0033857348000000003
6.001714 0.0034376684
6.002714 0.0034892433
6.003714 0.0035404570000000003
6.004714 0.0035913072
6.005714 0.0036417907
6.006714 0.0036919042
6.007714 0.0037416441
6.008714 0.003791006
6.009714 0.0038399848999999997
6.010714 0.0038885752
6.011714 0.0039367707
6.012714 0.003984565
6.013714 0.0040319508
6.014714 0.0040789204
6.015714 0.0041254654
6.016714 0.004171577500000001
6.017715 0.004217248
6.018714 0.0042624677000000005
6.019714 0.0043072279
6.020714 0.0043515196
6.021714 0.0043953343
6.022714 0.0044386634
6.023714 0.0044814990999999995
6.024714 0.0045238336
6.025714 0.0045656601000000005
6.026714 0.0046069727
6.027714 0.0046477653
6.028714 0.0046880334
6.029714 0.0047277728
6.030715 0.0047669804
6.031714 0.0048056536
6.032714 0.0048437902
6.033714 0.004881389
6.034714 0.004918449500000001
6.035714 0.0049549712
6.036714 0.004990954000000001
6.037714 0.005026398499999999
6.038714 0.0050613049
6.039714 0.0050956740000000006
6.040714 0.0051295057
6.041714 0.0051628002
6.042714 0.0051955572
6.043715 0.0052277763000000005
6.044714 0.0052594558
6.045714 0.005290594
6.046714 0.0053211883
6.047714 0.0053512354
6.048714 0.0053807318
6.049714 0.005409673
6.050714 0.005438053599999999
6.051714 0.0054658685
6.052714 0.0054931112
6.053714 0.0055197754
6.054714 0.0055458546
6.055714 0.0055713415
6.056714 0.0055962297
6.057714 0.0056205121
6.058714 0.0056441819
6.059714 0.0056672328
6.060714 0.0056896588000000005
6.061714 0.0057114543
6.062714 0.0057326146
6.063715 0.0057531346
6.064714 0.0057730111
6.065714 0.0057922403
6.066714 0.0058108199
6.067714 0.0058287478
6.068714 0.0058460223999999995
6.069714 0.005862642899999999
6.070714 0.0058786085
6.071714 0.0058939193
6.072714 0.0059085753
6.073714 0.0059225764
6.074714 0.005935923
6.075714 0.0059486156
6.076715 0.0059606544
6.077714 0.0059720391
6.078714 0.0059827697
6.079714 0.005992845
6.080714 0.0060022645
6.081714 0.0060110262
6.082714 0.0060191283
6.083714 0.0060265687
6.084714 0.0060333441
6.085714 0.0060394512
6.086714 0.0060448863
6.087714 0.0060496455
6.088714 0.0060537244
6.089714 0.0060571187
6.090714 0.0060598235
6.091714 0.0060618346000000005
6.092714 0.0060631472
6.093714 0.0060637569
6.094714 0.0060636601
6.095714 0.0060628532
6.096714 0.0060613329
6.097714 0.006059097
6.098714 0.0060561437
6.099714 0.0060524719
6.100714 0.0060480808
6.101714 0.0060429713
6.102714 0.0060371443
6.103714 0.0060306014
6.104714 0.0060233455
6.105714 0.0060153789999999995
6.106714 0.0060067061
6.107714 0.0059973303
6.108714 0.005987256
6.109715 0.005976488
6.110714 0.0059650305
6.111714 0.005952888
6.112714 0.0059400649
6.113714 0.0059265650999999996
6.114714 0.0059123926
6.115714 0.0058975506999999995
6.116714 0.005882042
6.117714 0.0058658687
6.118714 0.0058490321
6.119714 0.0058315334
6.120714 0.0058133734
6.121714 0.0057945512
6.122715 0.0057750665
6.123714 0.0057549183
6.124714 0.0057341047
6.125714 0.0057126243
6.126714 0.0056904748
6.127714 0.0056676545
6.128714 0.0056441608
6.129714 0.0056199922
6.130714 0.005595147
6.131714 0.0055696233
6.132714 0.0055434204
6.133714 0.0055165376
6.134714 0.0054889748
6.135714 0.0054607324
6.136714 0.0054318116
6.137714 0.0054022137
6.138714 0.005371940600000001
6.139714 0.0053409949
6.140714 0.005309379
6.141714 0.0052770967
6.142715 0.0052441515
6.143714 0.0052105475
6.144714 0.0051762887
6.145714 0.0051413794
6.146714 0.0051058236
6.147714 0.0050696257
6.148714 0.0050327897
6.149714 0.0049953196
6.150714 0.0049572191
6.151714 0.0049184916999999995
6.152714 0.0048791408
6.153714 0.0048391692
6.154714 0.0047985795
6.155715 0.0047573743
6.156714 0.0047155554
6.157714 0.0046731249
6.158714 0.004630084699999999
6.159714 0.0045864366
6.160714 0.0045421821
6.161714 0.0044973229
6.162714 0.0044518609
6.163714 0.0044057982
6.164714 0.0043591375000000005
6.165714 0.0043118813
6.166714 0.0042640328
6.167714 0.0042155953
6.168715 0.0041665731
6.169714 0.0041169711
6.170714 0.0040667943
6.171714 0.0040160485
6.172714 0.0039647399
6.173714 0.0039128754
6.174714 0.0038604619
6.175714 0.0038075072
6.176714 0.0037540187000000003
6.177714 0.0037000042
6.178714 0.0036454715999999997
6.179714 0.0035904286000000003
6.180714 0.0035348829000000003
6.181714 0.0034788412
6.182714 0.0034223111
6.183714 0.0033652985
6.184714 0.0033078097000000003
6.185714 0.0032498493999999997
6.186714 0.0031914224
6.187714 0.0031325322000000004
6.188715 0.0030731819000000002
6.189714 0.0030133739
6.190714 0.0029531098
6.191714 0.0028923911
6.192714 0.0028312183
6.193714 0.0027695918
6.194714 0.0027075119
6.195714 0.0026449782999999998
6.196714 0.0025819911
6.197714 0.0025185502
6.198714 0.002454656
6.199714 0.0023903092
6.200714 0.002325511
6.201715 0.0022602633
6.202714 0.0021945685
6.203714 0.0021284301
6.204714 0.002061852
6.205714 0.0019948393
6.206714 0.0019273979
6.207714 0.0018595345
6.208714 0.0017912565
6.209714 0.0017225722
6.210714 0.0016534905
6.211714 0.0015840208999999999
6.212714 0.0015141734
6.213714 0.0014439583999999999
6.214714 0.0013733865999999999
6.215714 0.0013024684000000001
6.216714 0.0012312148
6.217714 0.0011596362
6.218714 0.0010877429
6.219714 0.0010155449
6.220714 0.0009430516
6.221714 0.00087027202
6.222714 0.00079721449
6.223714 0.00072388675
6.224714 0.00065029576
6.225714 0.00057644797
6.226714 0.00050234908
6.227714 0.0004280042
6.228714 0.00035341795
6.229714 0.00027859442
6.230714 0.00020353734
6.231714 0.00012825019
6.232714 5.2736232000000006e-05
6.233714 -2.3001289e-05
6.234715 -9.895907200000001e-05
6.235714 -0.00017513364999999998
6.236714 -0.00025152126
6.237714 -0.00032811777
6.238714 -0.00040491859
6.239714 -0.00048191855
6.240714 -0.0005591120000000001
6.241714 -0.00063649263
6.242714 -0.00071405348
6.243714 -0.00079178708
6.244714 -0.0008696852999999999
6.245714 -0.0009477395899999999
6.246714 -0.0010259409
6.247715 -0.00110428
6.248714 -0.0011827472
6.249714 -0.0012613328
6.250714 -0.0013400272
6.251714 -0.0014188208
6.252714 -0.0014977042000000002
6.253714 -0.0015766684
6.254714 -0.0016557046999999998
6.255714 -0.0017348051
6.256714 -0.0018139621
6.257714 -0.0018931687000000002
6.258714 -0.0019724188
6.259714 -0.0020517067
6.260714 -0.0021310274
6.261714 -0.0022103766
6.262714 -0.0022897504
6.263714 -0.0023691453
6.264714 -0.0024485582
6.265714 -0.0025279864
6.266714 -0.0026074269000000002
6.267715 -0.0026868773
6.268714 -0.0027663345
6.269714 -0.0028457955
6.270714 -0.0029252567
6.271714 -0.0030047144
6.272714 -0.0030841638
6.273714 -0.0031636002
6.274714 -0.0032430173
6.275714 -0.0033224085
6.276714 -0.0034017667000000003
6.277714 -0.0034810833
6.278714 -0.0035603494
6.279714 -0.0036395555
6.280715 -0.0037186914
6.281714 -0.0037977461
6.282714 -0.0038767084
6.283714 -0.0039555664
6.284714 -0.0040343082
6.285714 -0.0041129217
6.286714 -0.0041913951
6.287714 -0.0042697164
6.288714 -0.0043478742999999995
6.289714 -0.0044258577
6.290714 -0.0045036555
6.291714 -0.0045812583
6.292714 -0.004658656299999999
6.293715 -0.0047358411
6.294714 -0.0048128050999999995
6.295714 -0.004889541
6.296714 -0.004966043
6.297714 -0.0050423056
6.298714 -0.0051183237
6.299714 -0.0051940937
6.300714 -0.0052696118999999994
6.301714 -0.0053448754999999995
6.302714 -0.0054198818999999995
6.303714 -0.0054946282
6.304714 -0.0055691122
6.305714 -0.0056433313
6.306714 -0.0057172831
6.307714 -0.005790964500000001
6.308714 -0.0058643724
6.309714 -0.005937503
6.310714 -0.0060103521000000005
6.311714 -0.0060829145
6.312714 -0.006155185099999999
6.313715 -0.0062271574
6.314714 -0.0062988249
6.315714 -0.0063701808999999995
6.316714 -0.006441217599999999
6.317714 -0.006511926
6.318714 -0.0065822984000000005
6.319714 -0.006652326599999999
6.320714 -0.0067220011
6.321714 -0.0067913134
6.322714 -0.006860255199999999
6.323714 -0.006928818000000001
6.324714 -0.0069969938
6.325714 -0.0070647751
6.326715 -0.007132154900000001
6.327714 -0.007199126399999999
6.328714 -0.007265684
6.329714 -0.0073318224
6.330714 -0.0073975367
6.331714 -0.0074628224
6.332714 -0.0075276752
6.333714 -0.007592092199999999
6.334714 -0.0076560704
6.335714 -0.0077196069
6.336714 -0.007782699
6.337714 -0.0078453435
6.338714 -0.007907538399999999
6.339714 -0.0079692807
6.340714 -0.0080305676
6.341714 -0.0080913953
6.342714 -0.008151759500000001
6.343714 -0.0082116567
6.344714 -0.0082710816
6.345714 -0.008330028500000001
6.346714 -0.008388491599999999
6.347714 -0.0084464642
6.348714 -0.0085039392
6.349714 -0.0085609085
6.350714 -0.0086173641
6.351714 -0.008673298
6.352714 -0.008728700800000001
6.353714 -0.008783563000000001
6.354714 -0.008837875799999999
6.355714 -0.0088916298
6.356714 -0.0089448164
6.357714 -0.0089974266
6.358714 -0.0090494519
6.359715 -0.0091008835
6.360714 -0.0091517148
6.361714 -0.0092019385
6.362714 -0.009251548200000001
6.363714 -0.0093005387
6.364714 -0.0093489049
6.365714 -0.0093966431
6.366714 -0.0094437499
6.367714 -0.0094902229
6.368714 -0.009536059999999999
6.369714 -0.0095812589
6.370714 -0.0096258198
6.371714 -0.0096697418
6.372715 -0.009713024300000001
6.373714 -0.009755668
6.374714 -0.0097976721
6.375714 -0.0098390359
6.376714 -0.0098797595
6.377714 -0.009919842699999999
6.378714 -0.0099592835
6.379714 -0.0099980803
6.380714 -0.010036231
6.381714 -0.010073733
6.382714 -0.010110582
6.383714 -0.010146775
6.384714 -0.010182305999999999
6.385714 -0.010217171
6.386714 -0.010251364
6.387714 -0.010284878
6.388714 -0.010317706999999999
6.389714 -0.010349845
6.390714 -0.010381285
6.391714 -0.01041202
6.392715 -0.010442044
6.393714 -0.010471349000000001
6.394714 -0.010499931
6.395714 -0.010527783
6.396714 -0.010554901
6.397714 -0.01058128
6.398714 -0.010606915
6.399714 -0.010631804
6.400714 -0.010655944
6.401714 -0.010679333000000001
6.402714 -0.010701968000000001
6.403714 -0.010723849
6.404714 -0.010744975
6.405715 -0.010765344999999999
6.406714 -0.010784959
6.407714 -0.010803818
6.408714 -0.01082192
6.409714 -0.010839267
6.410714 -0.010855857
6.411714 -0.01087169
6.412714 -0.010886766
6.413714 -0.010901083
6.414714 -0.010914641000000001
6.415714 -0.010927435999999999
6.416714 -0.010939466
6.417714 -0.010950728
6.418715 -0.010961219000000001
6.419714 -0.010970936
6.420714 -0.010979873000000001
6.421714 -0.010988026
6.422714 -0.010995391
6.423714 -0.011001961999999999
6.424714 -0.011007735999999999
6.425714 -0.011012706
6.426714 -0.011016869
6.427714 -0.01102022
6.428714 -0.011022755
6.429714 -0.011024471000000001
6.430714 -0.011025364999999999
6.431714 -0.011025434
6.432714 -0.011024677
6.433714 -0.011023094
6.434714 -0.011020683
6.435714 -0.011017446
6.436714 -0.011013383
6.437714 -0.011008496
6.438715 -0.011002788
6.439714 -0.010996262
6.440714 -0.010988920000000001
6.441714 -0.010980766999999999
6.442714 -0.010971806
6.443714 -0.010962041
6.444714 -0.010951477
6.445714 -0.010940115
6.446714 -0.010927961
6.447714 -0.010915016
6.448714 -0.010901283999999999
6.449714 -0.010886765
6.450714 -0.010871462
6.451715 -0.010855374
6.452714 -0.010838501
6.453714 -0.010820843
6.454714 -0.010802397
6.455714 -0.010783163
6.456714 -0.010763136
6.457714 -0.010742313
6.458714 -0.010720691
6.459714 -0.010698267000000001
6.460714 -0.010675035000000001
6.461714 -0.010650991
6.462714 -0.010626132
6.463714 -0.010600453999999999
6.464714 -0.010573952999999999
6.465714 -0.010546626
6.466714 -0.01051847
6.467714 -0.010489483999999999
6.468714 -0.010459666000000001
6.469714 -0.010429015
6.470714 -0.010397532000000001
6.471714 -0.010365216
6.472714 -0.010332071
6.473714 -0.010298097999999999
6.474714 -0.010263300000000001
6.475714 -0.01022768
6.476714 -0.010191243
6.477714 -0.010153993
6.478714 -0.010115935999999999
6.479714 -0.010077075
6.480714 -0.010037416
6.481714 -0.009996965699999999
6.482714 -0.0099557277
6.483714 -0.0099137083
6.484715 -0.009870911900000001
6.485714 -0.0098273427
6.486714 -0.0097830052
6.487714 -0.009737903000000001
6.488714 -0.009692039
6.489714 -0.0096454169
6.490714 -0.0095980387
6.491714 -0.0095499061
6.492714 -0.009501020399999999
6.493714 -0.009451383099999999
6.494714 -0.009400994900000001
6.495714 -0.0093498558
6.496714 -0.0092979666
6.497715 -0.0092453272
6.498714 -0.0091919377
6.499714 -0.0091377988
6.500714 -0.0090829104
6.501714 -0.009027273300000001
6.502714 -0.0089708883
6.503714 -0.0089137568
6.504714 -0.0088558802
6.505714 -0.0087972607
6.506714 -0.0087379012
6.507714 -0.008677804
6.508714 -0.0086169734
6.509714 -0.0085554129
6.510714 -0.0084931278
6.511714 -0.008430121700000001
6.512714 -0.0083664003
6.513714 -0.0083019688
6.514714 -0.0082368315
6.515714 -0.008170995
6.516714 -0.0081044636
6.517715 -0.0080372425
6.518714 -0.0079693375
6.519714 -0.0079007521
6.520714 -0.0078314915
6.521714 -0.0077615594000000005
6.522714 -0.0076909586
6.523714 -0.0076196935
6.524714 -0.0075477663000000006
6.525714 -0.007475179199999999
6.526714 -0.0074019342999999994
6.527714 -0.0073280331
6.528714 -0.0072534778
6.529714 -0.0071782692
6.530715 -0.0071024085999999995
6.531714 -0.0070258968
6.532714 -0.006948735199999999
6.533714 -0.006870924699999999
6.534714 -0.006792466600000001
6.535714 -0.0067133631
6.536714 -0.0066336157000000005
6.537714 -0.0065532273000000005
6.538714 -0.0064722008
6.539714 -0.0063905391
6.540714 -0.0063082458
6.541714 -0.006225325299999999
6.542714 -0.0061417827999999995
6.543715 -0.0060576236
6.544714 -0.0059728533
6.545714 -0.005887477899999999
6.546714 -0.0058015044
6.547714 -0.0057149398
6.548714 -0.005627791
6.549714 -0.0055400655
6.550714 -0.005451771
6.551714 -0.0053629152
6.552714 -0.005273506
6.553714 -0.0051835508
6.554714 -0.0050930572
6.555714 -0.0050020324
6.556714 -0.0049104838000000005
6.557714 -0.0048184178
6.558714 -0.0047258411
6.559714 -0.0046327597
6.560714 -0.0045391793000000005
6.561714 -0.0044451052000000005
6.562714 -0.0043505424
6.563715 -0.0042554959000000005
6.564714 -0.0041599695
6.565714 -0.0040639672
6.566714 -0.0039674931
6.567714 -0.0038705508
6.568714 -0.0037731439000000004
6.569714 -0.0036752761
6.570714 -0.0035769506
6.571714 -0.0034781715
6.572714 -0.0033789427
6.573714 -0.0032792683
6.574714 -0.0031791526
6.575714 -0.0030785999
6.576715 -0.0029776158
6.577714 -0.0028762057
6.578714 -0.0027743752
6.579714 -0.0026721305
6.580714 -0.0025694782
6.581714 -0.002466425
6.582714 -0.002362978
6.583714 -0.0022591443
6.584714 -0.0021549313
6.585714 -0.0020503465
6.586714 -0.0019453973
6.587714 -0.0018400913000000002
6.588714 -0.0017344355
6.589714 -0.0016284370000000002
6.590714 -0.0015221027
6.591714 -0.0014154391
6.592714 -0.0013084525999999999
6.593714 -0.0012011489
6.594714 -0.0010935337
6.595714 -0.00098561222
6.596714 -0.00087738954
6.597714 -0.00076887027
6.598714 -0.00066005896
6.599714 -0.00055095993
6.600714 -0.0004415775
6.601714 -0.00033191588
6.602714 -0.00022197935
6.603714 -0.00011177234000000001
6.604714 -1.2994612e-06
6.605714 0.00010943439000000001
6.606714 0.000220424
6.607714 0.00033166373
6.608714 0.00044314751999999995
6.609715 0.00055486885
6.610714 0.00066682069
6.611714 0.00077899549
6.612714 0.00089138521
6.613714 0.0010039813
6.614714 0.0011167747
6.615714 0.0012297561
6.616714 0.0013429155
6.617714 0.001456243
6.618714 0.0015697282000000001
6.619714 0.0016833606
6.620714 0.0017971298999999998
6.621714 0.0019110254
6.622715 0.0020250369
6.623714 0.0021391543
6.624714 0.0022533677000000003
6.625714 0.0023676677
6.626714 0.0024820454
6.627714 0.0025964922
6.628714 0.0027110003
6.629714 0.0028255623
6.630714 0.0029401714
6.631714 0.0030548214
6.632714 0.0031695068
6.633714 0.0032842227999999997
6.634714 0.0033989647
6.635714 0.0035137284000000004
6.636714 0.0036285102000000002
6.637714 0.0037433067000000003
6.638714 0.0038581139999999997
6.639714 0.0039729297
6.640714 0.0040877501
6.641714 0.004202572
6.642715 0.0043173914
6.643714 0.0044322049
6.644714 0.0045470078
6.645714 0.0046617954999999996
6.646714 0.0047765624999999996
6.647714 0.0048913029
6.648714 0.0050060102
6.649714 0.005120677499999999
6.650714 0.0052352967
6.651714 0.0053498599
6.652714 0.0054643584
6.653714 0.0055787827
6.654714 0.0056931232000000005
6.655715 0.00580737
6.656714 0.0059215126
6.657714 0.0060355414
6.658714 0.0061494458
6.659714 0.0062632148999999995
6.660714 0.0063768392
6.661714 0.0064903092
6.662714 0.0066036147
6.663714 0.0067167472
6.664714 0.0068296977
6.665714 0.0069424575
6.666714 0.0070550195
6.667714 0.0071673763
6.668715 0.0072795207
6.669714 0.0073914467
6.670714 0.0075031487
6.671714 0.0076146207
6.672714 0.0077258577
6.673714 0.0078368546
6.674714 0.0079476071
6.675714 0.00805811
6.676714 0.0081683589
6.677714 0.0082783488
6.678714 0.0083880746
6.679714 0.008497530500000001
6.680714 0.0086067113
6.681714 0.0087156113
6.682714 0.008824223899999999
6.683714 0.0089325426
6.684714 0.00904056
6.685714 0.0091482681
6.686714 0.009255659099999999
6.687714 0.0093627241
6.688715 0.009469455100000001
6.689714 0.009575842000000001
6.690714 0.009681876
6.691714 0.0097875476
6.692714 0.0098928474
6.693714 0.009997766
6.694714 0.010102294
6.695714 0.010206422
6.696714 0.010310143
6.697714 0.010413447
6.698714 0.010516327
6.699714 0.010618777000000001
6.700714 0.010720790000000001
6.701715 0.01082236
6.702714 0.010923483
6.703714 0.011024153
6.704714 0.011124367
6.705714 0.011224121
6.706714 0.011323413000000001
6.707714 0.011422238000000001
6.708714 0.011520596000000001
6.709714 0.011618483
6.710714 0.011715898
6.711714 0.011812838
6.712714 0.011909300999999999
6.713714 0.012005283
6.714714 0.012100781
6.715714 0.012195791999999999
6.716714 0.01229031
6.717714 0.012384332
6.718714 0.01247785
6.719714 0.012570857999999999
6.720714 0.01266335
6.721714 0.012755317
6.722714 0.012846749
6.723714 0.012937638999999999
6.724714 0.013027977999999999
6.725714 0.013117753000000001
6.726714 0.013206954
6.727714 0.013295572999999998
6.728714 0.013383597
6.729714 0.013471018
6.730714 0.013557823
6.731714 0.013644004
6.732714 0.013729549999999998
6.733714 0.013814452
6.734715 0.013898702
6.735714 0.013982291999999999
6.736714 0.014065215
6.737714 0.014147464000000002
6.738714 0.014229033
6.739714 0.014309916999999998
6.740714 0.014390112
6.741714 0.014469613999999999
6.742714 0.01454842
6.743714 0.014626527
6.744714 0.014703932999999999
6.745714 0.014780638
6.746714 0.014856637
6.747715 0.01493193
6.748714 0.015006516
6.749714 0.015080393
6.750714 0.01515356
6.751714 0.015226014
6.752714 0.015297752000000001
6.753714 0.015368772000000001
6.754714 0.015439073
6.755714 0.015508648
6.756714 0.015577494999999998
6.757714 0.015645608
6.758714 0.015712982
6.759714 0.015779612000000002
6.760714 0.015845493000000002
6.761714 0.015910617000000002
6.762714 0.015974979
6.763714 0.016038572
6.764714 0.01610139
6.765714 0.016163426
6.766714 0.016224674
6.767715 0.016285127
6.768714 0.01634478
6.769714 0.016403625999999998
6.770714 0.016461662
6.771714 0.016518882000000002
6.772714 0.016575282
6.773714 0.016630857
6.774714 0.016685606000000002
6.775714 0.016739524
6.776714 0.016792609
6.777714 0.016844859
6.778714 0.016896271
6.779714 0.016946843
6.780715 0.016996574
6.781714 0.017045463
6.782714 0.017093505999999998
6.783714 0.017140701
6.784714 0.017187046
6.785714 0.017232537000000003
6.786714 0.01727717
6.787714 0.017320942
6.788714 0.017363847
6.789714 0.017405882
6.790714 0.017447038999999998
6.791714 0.017487313
6.792714 0.017526696
6.793715 0.017565182000000002
6.794714 0.017602762
6.795714 0.01763943
6.796714 0.017675177
6.797714 0.017709997
6.798714 0.017743881
6.799714 0.017776822
6.800714 0.017808814
6.801714 0.017839852
6.802714 0.017869929
6.803714 0.017899041
6.804714 0.017927182
6.805714 0.017954352
6.806714 0.017980547
6.807714 0.018005766
6.808714 0.018030009
6.809714 0.018053276
6.810714 0.01807557
6.811714 0.018096891
6.812714 0.018117244
6.813715 0.018136631
6.814714 0.018155057
6.815714 0.018172525
6.816714 0.01818904
6.817714 0.018204605
6.818714 0.018219225
6.819714 0.018232904
6.820714 0.018245644999999998
6.821714 0.018257451
6.822714 0.018268324
6.823714 0.018278266
6.824714 0.018287278
6.825714 0.01829536
6.826715 0.018302513000000003
6.827714 0.018308734
6.828714 0.01831402
6.829714 0.018318371
6.830714 0.018321782
6.831714 0.018324249
6.832714 0.018325768
6.833714 0.018326334
6.834714 0.018325943
6.835714 0.018324589000000002
6.836714 0.018322269999999998
6.837714 0.018318978
6.838714 0.018314712
6.839714 0.018309466
6.840714 0.018303237
6.841714 0.018296023
6.842714 0.018287821
6.843714 0.018278629999999997
6.844714 0.01826845
6.845714 0.018257279999999997
6.846714 0.01824512
6.847714 0.018231972000000003
6.848714 0.01821784
6.849714 0.018202722
6.850714 0.018186621
6.851714 0.018169542
6.852714 0.018151486
6.853714 0.018132455999999998
6.854714 0.018112457000000002
6.855714 0.018091491
6.856714 0.01806956
6.857714 0.018046665
6.858714 0.01802281
6.859715 0.017997997999999998
6.860714 0.017972228
6.861714 0.017945502
6.862714 0.017917821
6.863714 0.017889186
6.864714 0.017859598
6.865714 0.017829055
6.866714 0.017797557999999998
6.867714 0.017765108
6.868714 0.017731704
6.869714 0.017697345
6.870714 0.017662033
6.871714 0.017625769
6.872715 0.017588554000000003
6.873714 0.017550388
6.874714 0.017511274
6.875714 0.017471214
6.876714 0.017430211
6.877714 0.01738827
6.878714 0.017345393
6.879714 0.017301584000000002
6.880714 0.01725685
6.881714 0.017211196
6.882714 0.017164629
6.883714 0.017117153
6.884714 0.017068775
6.885714 0.017019501
6.886714 0.016969336
6.887714 0.016918288
6.888714 0.016866362000000003
6.889714 0.016813564
6.890714 0.016759898
6.891714 0.016705369
6.892715 0.016649979999999998
6.893714 0.016593735
6.894714 0.016536636
6.895714 0.016478686
6.896714 0.016419886
6.897714 0.016360237
6.898714 0.016299736999999998
6.899714 0.016238386
6.900714 0.016176185
6.901714 0.016113132000000002
6.902714 0.016049226
6.903714 0.015984465
6.904714 0.015918849
6.905715 0.015852376
6.906714 0.015785046
6.907714 0.015716859
6.908714 0.015647814
6.909714 0.015577914
6.910714 0.015507159999999999
6.911714 0.015435553999999999
6.912714 0.015363099
6.913714 0.015289799000000001
6.914714 0.01521566
6.915714 0.015140687
6.916714 0.015064884999999998
6.917714 0.014988261999999999
6.918715 0.014910824999999999
6.919714 0.014832581999999999
6.920714 0.014753542
6.921714 0.014673713
6.922714 0.014593103999999999
6.923714 0.014511723999999998
6.924714 0.014429582
6.925714 0.014346685
6.926714 0.014263042000000002
6.927714 0.014178661999999998
6.928714 0.01409355
6.929714 0.014007716
6.930714 0.013921164
6.931714 0.013833901999999999
6.932714 0.013745936
6.933714 0.013657268999999998
6.934714 0.013567909000000001
6.935714 0.013477859
6.936714 0.013387123
6.937714 0.013295707
6.938715 0.013203613
6.939714 0.013110848000000001
6.940714 0.013017413000000002
6.941714 0.012923314000000002
6.942714 0.012828558
6.943714 0.012733147
6.944714 0.012637088000000001
6.945714 0.012540387
6.946714 0.012443049
6.947714 0.012345082
6.948714 0.012246495
6.949714 0.012147293
6.950714 0.012047486
6.951715 0.011947082
6.952714 0.01184609
6.953714 0.01174452
6.954714 0.011642381
6.955714 0.011539681999999999
6.956714 0.011436434
6.957714 0.011332644999999999
6.958714 0.011228325
6.959714 0.011123484000000001
6.960714 0.011018129
6.961714 0.010912269
6.962714 0.010805911999999999
6.963714 0.010699064999999999
6.964714 0.010591736
6.965714 0.010483929999999999
6.966714 0.010375654
6.967714 0.010266912
6.968714 0.01015771
6.969714 0.010048052
6.970714 0.0099379416
6.971714 0.009827384199999999
6.972714 0.0097163829
6.973714 0.0096049407
6.974714 0.009493062
6.975714 0.009380751
6.976714 0.0092680115
6.977714 0.0091548478
6.978714 0.009041265
6.979714 0.0089272682
6.980714 0.0088128632
6.981714 0.0086980566
6.982714 0.008582855700000001
6.983714 0.0084672676
6.984715 0.008351301200000001
6.985714 0.0082349652
6.986714 0.0081182683
6.987714 0.008001221400000001
6.988714 0.007883834000000001
6.989714 0.0077661178
6.990714 0.0076480828
6.991714 0.0075297401000000005
6.992714 0.0074111012999999995
6.993714 0.0072921772
6.994714 0.0071729795
6.995714 0.0070535185
6.996714 0.0069338043
6.997715 0.006813847699999999
6.998714 0.0066936576
6.999714 0.0065732442
7.000714 0.006452616100000001
7.001714 0.006331782100000001
7.002714 0.0062107501
7.003714 0.0060895279999999994
7.004714 0.0059681232
7.005714 0.0058465423
7.006714 0.0057247926000000005
7.007714 0.0056028803
7.008714 0.0054808122999999995
7.009714 0.0053585947
7.010714 0.0052362345999999995
7.011714 0.0051137380000000005
7.012714 0.0049911123
7.013714 0.0048683643
7.014714 0.0047455018
7.015714 0.0046225323
7.016714 0.0044994638
7.017715 0.0043763047999999995
7.018714 0.0042530639
7.019714 0.0041297502
7.020714 0.004006373299999999
7.021714 0.0038829428
7.022714 0.0037594687
7.023714 0.0036359608
7.024714 0.0035124289
7.025714 0.0033888835000000003
7.026714 0.0032653344999999997
7.027714 0.0031417916
7.028714 0.0030182646
7.029714 0.002894763
7.030715 0.0027712958
7.031714 0.0026478718
7.032714 0.0025244992
7.033714 0.0024011859
7.034714 0.0022779393
7.035714 0.0021547667
7.036714 0.0020316746
7.037714 0.0019086692
7.038714 0.0017857566
7.039714 0.0016629424999999999
7.040714 0.0015402322
7.041714 0.0014176313
7.042714 0.0012951452
7.043715 0.0011727793
7.044714 0.0010505392
7.045714 0.0009284308400000001
7.046714 0.0008064602299999999
7.047714 0.00068463401
7.048714 0.00056295917
7.049714 0.00044144326
7.050714 0.00032009432
7.051714 0.000198921
7.052714 7.7932469e-05
7.053714 -4.286149e-05
7.054714 -0.00016345058
7.055714 -0.00028382399
7.056714 -0.00040397052999999997
7.057714 -0.00052387859
7.058714 -0.0006435363
7.059714 -0.00076293163
7.060714 -0.00088205243
7.061714 -0.0010008866
7.062714 -0.0011194223
7.063715 -0.0012376476
7.064714 -0.0013555512
7.065714 -0.001473122
7.066714 -0.0015903497
7.067714 -0.0017072243
7.068714 -0.0018237364
7.069714 -0.0019398776
7.070714 -0.0020556397
7.071714 -0.0021710157
7.072714 -0.0022859989000000003
7.073714 -0.0024005834
7.074714 -0.0025147640999999997
7.075714 -0.0026285361
7.076715 -0.002741895
7.077714 -0.0028548371
7.078714 -0.0029673587
7.079714 -0.0030794567
7.080714 -0.0031911273
7.081714 -0.003302368
7.082714 -0.003413175
7.083714 -0.0035235451
7.084714 -0.0036334746
7.085714 -0.0037429592
7.086714 -0.0038519949
7.087714 -0.0039605769
7.088714 -0.0040686999
7.089714 -0.0041763578
7.090714 -0.0042835451
7.091714 -0.0043902546
7.092714 -0.0044964796000000005
7.093714 -0.0046022124
7.094714 -0.0047074449
7.095714 -0.0048121688
7.096714 -0.0049163762
7.097714 -0.0050200578999999995
7.098714 -0.005123205499999999
7.099714 -0.0052258098999999995
7.100714 -0.0053278625
7.101714 -0.0054293545
7.102714 -0.0055302775
7.103714 -0.0056306231
7.104714 -0.0057303834
7.105714 -0.0058295504
7.106714 -0.0059281167000000004
7.107714 -0.0060260754
7.108714 -0.0061234197
7.109715 -0.006220143399999999
7.110714 -0.006316239899999999
7.111714 -0.0064117034
7.112714 -0.006506528700000001
7.113714 -0.006600710900000001
7.114714 -0.0066942441
7.115714 -0.0067871231
7.116714 -0.0068793437
7.117714 -0.0069709
7.118714 -0.0070617869
7.119714 -0.007152
7.120714 -0.007241533600000001
7.121714 -0.0073303818
7.122715 -0.0074185386999999995
7.123714 -0.0075059994
7.124714 -0.0075927571999999995
7.125714 -0.0076788056000000006
7.126714 -0.007764138699999999
7.127714 -0.0078487501
7.128714 -0.0079326324
7.129714 -0.0080157799
7.130714 -0.0080981852
7.131714 -0.0081798418
7.132714 -0.008260743899999999
7.133714 -0.008340885000000001
7.134714 -0.0084202591
7.135714 -0.0084988613
7.136714 -0.0085766857
7.137714 -0.0086537279
7.138714 -0.0087299843
7.139714 -0.008805450499999999
7.140714 -0.0088801229
7.141714 -0.0089539993
7.142715 -0.0090270776
7.143714 -0.0090993562
7.144714 -0.0091708338
7.145714 -0.009241508800000001
7.146714 -0.0093113806
7.147714 -0.009380449
7.148714 -0.009448714300000001
7.149714 -0.0095161755
7.150714 -0.0095828327
7.151714 -0.009648686
7.152714 -0.009713734500000001
7.153714 -0.0097779783
7.154714 -0.009841415899999999
7.155715 -0.0099040459
7.156714 -0.0099658675
7.157714 -0.010026878
7.158714 -0.010087074
7.159714 -0.010146453
7.160714 -0.010205012
7.161714 -0.010262746
7.162714 -0.010319651
7.163714 -0.010375722
7.164714 -0.010430953
7.165714 -0.010485339
7.166714 -0.010538873
7.167714 -0.01059155
7.168715 -0.010643365
7.169714 -0.010694309
7.170714 -0.010744377999999999
7.171714 -0.010793564
7.172714 -0.010841864
7.173714 -0.01088927
7.174714 -0.010935779
7.175714 -0.010981385
7.176714 -0.011026086
7.177714 -0.011069876
7.178714 -0.011112754
7.179714 -0.011154717000000001
7.180714 -0.011195763000000001
7.181714 -0.01123589
7.182714 -0.011275097
7.183714 -0.011313386
7.184714 -0.011350756
7.185714 -0.011387206
7.186714 -0.011422738
7.187714 -0.011457354
7.188715 -0.011491053000000001
7.189714 -0.011523838
7.190714 -0.011555711
7.191714 -0.011586671
7.192714 -0.011616722
7.193714 -0.011645864
7.194714 -0.011674096
7.195714 -0.011701423
7.196714 -0.011727842
7.197714 -0.011753355
7.198714 -0.011777962
7.199714 -0.011801663
7.200714 -0.011824458
7.201715 -0.011846346
7.202714 -0.011867327
7.203714 -0.0118874
7.204714 -0.011906565000000001
7.205714 -0.01192482
7.206714 -0.011942166
7.207714 -0.011958602
7.208714 -0.011974129
7.209714 -0.011988744
7.210714 -0.012002449
7.211714 -0.012015244
7.212714 -0.012027129999999999
7.213714 -0.012038108
7.214714 -0.01204818
7.215714 -0.012057346
7.216714 -0.012065608
7.217714 -0.012072969999999999
7.218714 -0.012079432000000001
7.219714 -0.012084998
7.220714 -0.012089671
7.221714 -0.012093453
7.222714 -0.012096348
7.223714 -0.012098358
7.224714 -0.012099488
7.225714 -0.012099738
7.226714 -0.012099113
7.227714 -0.012097614999999999
7.228714 -0.012095245999999999
7.229714 -0.01209201
7.230714 -0.012087908
7.231714 -0.012082941
7.232714 -0.012077112
7.233714 -0.012070422
7.234715 -0.012062871999999999
7.235714 -0.012054462
7.236714 -0.012045194
7.237714 -0.012035068000000001
7.238714 -0.012024085
7.239714 -0.012012245000000001
7.240714 -0.011999549
7.241714 -0.011985996
7.242714 -0.011971589999999999
7.243714 -0.011956329
7.244714 -0.011940217000000001
7.245714 -0.011923253
7.246714 -0.011905441000000001
7.247715 -0.011886782
7.248714 -0.011867280000000001
7.249714 -0.011846938999999999
7.250714 -0.011825762
7.251714 -0.011803753
7.252714 -0.011780918
7.253714 -0.011757262
7.254714 -0.01173279
7.255714 -0.011707508
7.256714 -0.011681424
7.257714 -0.011654543
7.258714 -0.011626873
7.259714 -0.011598419
7.260714 -0.01156919
7.261714 -0.011539192
7.262714 -0.011508432
7.263714 -0.011476917
7.264714 -0.011444652
7.265714 -0.011411645
7.266714 -0.011377902
7.267715 -0.011343428000000001
7.268714 -0.011308229000000001
7.269714 -0.011272309000000001
7.270714 -0.011235675
7.271714 -0.01119833
7.272714 -0.011160278
7.273714 -0.011121524
7.274714 -0.011082072
7.275714 -0.011041926
7.276714 -0.01100109
7.277714 -0.010959567
7.278714 -0.01091736
7.279714 -0.010874475
7.280715 -0.010830913000000001
7.281714 -0.010786681000000001
7.282714 -0.010741780999999999
7.283714 -0.010696218
7.284714 -0.010649997
7.285714 -0.010603122
7.286714 -0.010555599
7.287714 -0.010507433
7.288714 -0.010458629
7.289714 -0.010409192
7.290714 -0.010359128
7.291714 -0.010308442999999999
7.292714 -0.010257143
7.293715 -0.010205234
7.294714 -0.010152722
7.295714 -0.010099613
7.296714 -0.010045912
7.297714 -0.009991625799999999
7.298714 -0.00993676
7.299714 -0.0098813201
7.300714 -0.009825312000000001
7.301714 -0.0097687407
7.302714 -0.0097116121
7.303714 -0.009653930500000001
7.304714 -0.009595701
7.305714 -0.009536929400000001
7.306714 -0.0094776202
7.307714 -0.0094177783
7.308714 -0.0093574083
7.309714 -0.009296515799999999
7.310714 -0.009235106
7.311714 -0.0091731847
7.312714 -0.009110757700000001
7.313715 -0.0090478308
7.314714 -0.008984410699999999
7.315714 -0.0089205038
7.316714 -0.008856118100000001
7.317714 -0.0087912609
7.318714 -0.008725941000000001
7.319714 -0.0086601671
7.320714 -0.008593947900000001
7.321714 -0.0085272935
7.322714 -0.0084602143
7.323714 -0.0083927203
7.324714 -0.0083248226
7.325714 -0.0082565326
7.326715 -0.0081878607
7.327714 -0.0081188191
7.328714 -0.0080494188
7.329714 -0.0079796708
7.330714 -0.0079095858
7.331714 -0.0078391749
7.332714 -0.0077684483
7.333714 -0.0076974159999999995
7.334714 -0.0076260876
7.335714 -0.0075544717999999995
7.336714 -0.0074825766000000005
7.337714 -0.00741041
7.338714 -0.0073379785999999995
7.339714 -0.0072652880999999996
7.340714 -0.0071923452
7.341714 -0.007119154900000001
7.342714 -0.0070457216
7.343714 -0.0069720496
7.344714 -0.0068981426000000005
7.345714 -0.006824003500000001
7.346714 -0.0067496367000000005
7.347714 -0.006675045
7.348714 -0.0066002314
7.349714 -0.006525199599999999
7.350714 -0.006449952300000001
7.351714 -0.0063744941
7.352714 -0.0062988292
7.353714 -0.0062229621
7.354714 -0.0061468971
7.355714 -0.0060706403
7.356714 -0.005994198
7.357714 -0.0059175767
7.358714 -0.0058407837
7.359715 -0.0057638266
7.360714 -0.0056867142
7.361714 -0.0056094552
7.362714 -0.0055320586000000005
7.363714 -0.0054545348
7.364714 -0.0053768934
7.365714 -0.005299144699999999
7.366714 -0.0052212992000000005
7.367714 -0.0051433675
7.368714 -0.0050653602
7.369714 -0.0049872877
7.370714 -0.0049091603
7.371714 -0.0048309885
7.372715 -0.004752782499999999
7.373714 -0.0046745517000000006
7.374714 -0.0045963061
7.375714 -0.0045180546
7.376714 -0.0044398061
7.377714 -0.0043615688
7.378714 -0.0042833512
7.379714 -0.0042051608
7.380714 -0.0041270057
7.381714 -0.0040488932
7.382714 -0.0039708302
7.383714 -0.0038928243
7.384714 -0.0038148824
7.385714 -0.0037370115
7.386714 -0.0036592188
7.387714 -0.0035815112
7.388714 -0.003503896
7.389714 -0.0034263805000000003
7.390714 -0.0033489723
7.391714 -0.0032716791
7.392715 -0.0031945088000000003
7.393714 -0.0031174694999999996
7.394714 -0.0030405694
7.395714 -0.0029638168
7.396714 -0.0028872198999999998
7.397714 -0.0028107872
7.398714 -0.0027345273
7.399714 -0.0026584485
7.400714 -0.0025825588
7.401714 -0.0025068663
7.402714 -0.0024313787
7.403714 -0.0023561039
7.404714 -0.0022810486999999997
7.405715 -0.0022062202
7.406714 -0.0021316249
7.407714 -0.002057269
7.408714 -0.0019831581
7.409714 -0.0019092977
7.410714 -0.0018356928
7.411714 -0.0017623484
7.412714 -0.0016892689000000002
7.413714 -0.0016164585999999999
7.414714 -0.0015439217999999998
7.415714 -0.0014716627
7.416714 -0.0013996855
7.417714 -0.0013279945
7.418715 -0.0012565941
7.419714 -0.0011854890999999999
7.420714 -0.0011146844
7.421714 -0.0010441856
7.422714 -0.0009739984299999999
7.423714 -0.0009041291399999999
7.424714 -0.00083458463
7.425714 -0.0007653721699999999
7.426714 -0.00069649964
7.427714 -0.00062797531
7.428714 -0.000559808
7.429714 -0.00049200694
7.430714 -0.00042458178
7.431714 -0.00035754244
7.432714 -0.00029089913
7.433714 -0.00022466214999999998
7.434714 -0.00015884197
7.435714 -9.344896599999999e-05
7.436714 -2.8493442999999998e-05
7.437714 3.6014512e-05
7.438715 0.00010006509999999999
7.439714 0.00016364886
7.440714 0.00022675682999999999
7.441714 0.00028938052
7.442714 0.00035151202
7.443714 0.00041314397000000007
7.444714 0.00047426969999999995
7.445714 0.00053488311
7.446714 0.00059497879
7.447714 0.00065455183
7.448714 0.0007135979599999999
7.449714 0.00077211334
7.450714 0.00083009463
7.451715 0.0008875389499999999
7.452714 0.00094444349
7.453714 0.0010008058999999999
7.454714 0.0010566237999999999
7.455714 0.001111895
7.456714 0.0011666170999999998
7.457714 0.0012207877
7.458714 0.0012744042
7.459714 0.0013274636
7.460714 0.001379963
7.461714 0.0014318990000000001
7.462714 0.0014832676000000001
7.463714 0.0015340649
7.464714 0.0015842863
7.465714 0.0016339271
7.466714 0.0016829822999999999
7.467714 0.0017314465
7.468714 0.0017793145000000001
7.469714 0.0018265804
7.470714 0.0018732388
7.471714 0.0019192837000000002
7.472714 0.0019647097
7.473714 0.0020095113
7.474714 0.0020536828999999997
7.475714 0.0020972193
7.476714 0.0021401156
7.477714 0.0021823670999999998
7.478714 0.0022239692
7.479714 0.0022649176
7.480714 0.0023052083999999997
7.481714 0.0023448378
7.482714 0.0023838023
7.483714 0.0024220984
7.484715 0.002459723
7.485714 0.0024966728
7.486714 0.0025329447
7.487714 0.0025685355
7.488714 0.0026034417
7.489714 0.00263766
7.490714 0.0026711867
7.491714 0.0027040180000000003
7.492714 0.0027361499
7.493714 0.0027675779999999997
7.494714 0.0027982977999999998
7.495714 0.0028283042000000003
7.496714 0.0028575923
7.497715 0.0028861564999999997
7.498714 0.0029139912
7.499714 0.0029410906999999997
7.500714 0.0029674491
7.501714 0.0029930605000000002
7.502714 0.0030179188
7.503714 0.0030420184
7.504714 0.0030653537
7.505714 0.003087919
7.506714 0.0031097094
7.507714 0.0031307201
7.508714 0.0031509469000000003
7.509714 0.0031703861
7.510714 0.0031890348
7.511714 0.0032068903
7.512714 0.0032239506
7.513714 0.0032402149
7.514714 0.0032556825
7.515714 0.0032703534000000003
7.516714 0.0032842287
7.517715 0.0032973094
7.518714 0.0033095973999999998
7.519714 0.0033210952
7.520714 0.0033318054000000003
7.521714 0.0033417309
7.522714 0.0033508750000000006
7.523714 0.0033592408999999998
7.524714 0.0033668319
7.525714 0.0033736516000000003
7.526714 0.0033797029999999995
7.527714 0.0033849887
7.528714 0.0033895118000000003
7.529714 0.0033932742000000004
7.530715 0.0033962777000000003
7.531714 0.0033985241
7.532714 0.0034000142000000003
7.533714 0.0034007488
7.534714 0.003400728
7.535714 0.0033999517
7.536714 0.0033984196999999996
7.537714 0.0033961310999999998
7.538714 0.003393085
7.539714 0.0033892807999999996
7.540714 0.0033847168999999997
7.541714 0.0033793924000000003
7.542714 0.0033733063999999997
7.543715 0.0033664578999999997
7.544714 0.0033588462
7.545714 0.0033504707999999998
7.546714 0.0033413315
7.547714 0.0033314281999999996
7.548714 0.0033207616
7.549714 0.0033093321999999995
7.550714 0.0032971409
7.551714 0.0032841894
7.552714 0.0032704786
7.553714 0.0032560107
7.554714 0.0032407872000000002
7.555714 0.0032248099
7.556714 0.003208081
7.557714 0.0031906024
7.558714 0.0031723756999999997
7.559714 0.0031534029
7.560714 0.0031336858
7.561714 0.0031132254999999996
7.562714 0.0030920229999999997
7.563715 0.0030700790000000003
7.564714 0.0030473946
7.565714 0.00302397
7.566714 0.0029998053
7.567714 0.0029749002
7.568714 0.0029492547
7.569714 0.0029228682
7.570714 0.0028957402
7.571714 0.0028678702
7.572714 0.0028392578
7.573714 0.0028099026
7.574714 0.0027798045
7.575714 0.0027489636
7.576715 0.0027173803
7.577714 0.0026850557
7.578714 0.0026519912
7.579714 0.0026181886
7.580714 0.0025836505
7.581714 0.0025483801000000003
7.582714 0.0025123810999999998
7.583714 0.0024756579
7.584714 0.0024382154
7.585714 0.0024000593999999997
7.586714 0.0023611959000000003
7.587714 0.0023216317
7.588714 0.0022813738
7.589714 0.0022404298
7.590714 0.0021988073
7.591714 0.0021565142999999997
7.592714 0.0021135587
7.593714 0.0020699485
7.594714 0.0020256914
7.595714 0.0019807949
7.596714 0.0019352663
7.597714 0.0018891123999999998
7.598714 0.0018423396
7.599714 0.0017949536
7.600714 0.0017469599999999999
7.601714 0.0016983630999999999
7.602714 0.0016491671
7.603714 0.0015993754999999998
7.604714 0.0015489911999999998
7.605714 0.0014980164
7.606714 0.0014464531
7.607714 0.0013943028
7.608714 0.0013415666
7.609715 0.0012882454999999999
7.610714 0.0012343401
7.611714 0.0011798512
7.612714 0.0011247794
7.613714 0.0010691255000000002
7.614714 0.0010128905
7.615714 0.00095607584
7.616714 0.0008986829900000001
7.617714 0.00084071407
7.618714 0.00078217145
7.619714 0.0007230582
7.620714 0.0006633778
7.621714 0.00060313423
7.622715 0.00054233205
7.623714 0.00048097631
7.624714 0.00041907256000000003
7.625714 0.00035662686
7.626714 0.00029364566999999996
7.627714 0.00023013586
7.628714 0.00016610466
7.629714 0.0001015596
7.630714 3.6508476e-05
7.631714 -2.9040728999999997e-05
7.632714 -9.5079866e-05
7.633714 -0.00016160067
7.634714 -0.00022859479
7.635714 -0.00029605383
7.636714 -0.00036396938999999997
7.637714 -0.00043233308
7.638714 -0.00050113658
7.639714 -0.0005703715
7.640714 -0.00064002961
7.641714 -0.00071010268
7.642715 -0.0007805824699999999
7.643714 -0.0008514608499999999
7.644714 -0.00092272958
7.645714 -0.00099438048
7.646714 -0.0010664054
7.647714 -0.0011387961000000001
7.648714 -0.0012115442
7.649714 -0.0012846413
7.650714 -0.0013580791
7.651714 -0.001431849
7.652714 -0.0015059423
7.653714 -0.0015803504999999999
7.654714 -0.0016550647999999998
7.655715 -0.0017300763000000002
7.656714 -0.0018053763
7.657714 -0.001880956
7.658714 -0.001956807
7.659714 -0.0020329206000000003
7.660714 -0.0021092883
7.661714 -0.0021859019
7.662714 -0.0022627537
7.663714 -0.0023398357
7.664714 -0.0024171407999999998
7.665714 -0.0024946619000000003
7.666714 -0.0025723924
7.667714 -0.0026503261
7.668715 -0.0027284572
7.669714 -0.0028067803
7.670714 -0.0028852903
7.671714 -0.0029639823
7.672714 -0.003042852
7.673714 -0.0031218951
7.674714 -0.0032011078
7.675714 -0.0032804859000000004
7.676714 -0.0033600255999999998
7.677714 -0.0034397231999999996
7.678714 -0.0035195746
7.679714 -0.0035995756
7.680714 -0.0036797217
7.681714 -0.0037600083
7.682714 -0.0038404300999999997
7.683714 -0.0039209818999999995
7.684714 -0.0040016577
7.685714 -0.0040824510999999996
7.686714 -0.0041633546
7.687714 -0.0042443615
7.688715 -0.0043254633
7.689714 -0.0044066521
7.690714 -0.0044879187
7.691714 -0.0045692536999999995
7.692714 -0.004650647700000001
7.693714 -0.0047320907
7.694714 -0.0048135727
7.695714 -0.004895083099999999
7.696714 -0.0049766113
7.697714 -0.005058147099999999
7.698714 -0.0051396797
7.699714 -0.0052211988
7.700714 -0.0053026939
7.701715 -0.0053841544000000005
7.702714 -0.005465570899999999
7.703714 -0.0055469336
7.704714 -0.005628233
7.705714 -0.0057094599
7.706714 -0.0057906062
7.707714 -0.0058716629
7.708714 -0.0059526221
7.709714 -0.0060334762
7.710714 -0.0061142178
7.711714 -0.006194839800000001
7.712714 -0.0062753352
7.713714 -0.0063556974
7.714714 -0.0064359199
7.715714 -0.0065159968999999995
7.716714 -0.006595921099999999
7.717714 -0.0066756867
7.718714 -0.0067552872000000005
7.719714 -0.006834715900000001
7.720714 -0.006913966400000001
7.721714 -0.0069930313
7.722714 -0.0070719041
7.723714 -0.0071505769
7.724714 -0.0072290422
7.725714 -0.007307293
7.726714 -0.0073853204
7.727714 -0.007463116299999999
7.728714 -0.007540673
7.729714 -0.0076179807000000006
7.730714 -0.0076950309
7.731714 -0.0077718149
7.732714 -0.0078483237
7.733714 -0.0079245488
7.734715 -0.0080004815
7.735714 -0.0080761129
7.736714 -0.0081514343
7.737714 -0.0082264385
7.738714 -0.008301116800000001
7.739714 -0.0083754618
7.740714 -0.0084494663
7.741714 -0.008523123
7.742714 -0.0085964253
7.743714 -0.0086693675
7.744714 -0.008741943
7.745714 -0.008814146
7.746714 -0.0088859713
7.747715 -0.008957414
7.748714 -0.009028468
7.749714 -0.0090991285
7.750714 -0.009169391
7.751714 -0.0092392496
7.752714 -0.0093086994
7.753714 -0.0093777351
7.754714 -0.009446351799999999
7.755714 -0.0095145435
7.756714 -0.0095823045
7.757714 -0.0096496282
7.758714 -0.009716508799999999
7.759714 -0.009782939000000001
7.760714 -0.0098489123
7.761714 -0.0099144221
7.762714 -0.0099794604
7.763714 -0.010044019
7.764714 -0.010108091
7.765714 -0.010171669
7.766714 -0.010234743000000001
7.767715 -0.010297307
7.768714 -0.010359352
7.769714 -0.01042087
7.770714 -0.010481852
7.771714 -0.010542291
7.772714 -0.01060218
7.773714 -0.010661509
7.774714 -0.010720273
7.775714 -0.010778464
7.776714 -0.010836075
7.777714 -0.010893100000000001
7.778714 -0.010949531
7.779714 -0.011005365
7.780715 -0.011060594
7.781714 -0.011115215000000001
7.782714 -0.011169221
7.783714 -0.011222609
7.784714 -0.011275374999999999
7.785714 -0.011327512999999999
7.786714 -0.011379021999999999
7.787714 -0.011429897
7.788714 -0.011480134999999999
7.789714 -0.011529733
7.790714 -0.011578688
7.791714 -0.011626997
7.792714 -0.011674657
7.793715 -0.011721664
7.794714 -0.011768015
7.795714 -0.011813708000000001
7.796714 -0.011858737999999999
7.797714 -0.011903101999999999
7.798714 -0.011946797
7.799714 -0.011989818
7.800714 -0.012032162
7.801714 -0.012073825
7.802714 -0.012114803
7.803714 -0.01215509
7.804714 -0.012194684
7.805714 -0.012233578
7.806714 -0.01227177
7.807714 -0.012309254
7.808714 -0.012346024999999998
7.809714 -0.012382081000000001
7.810714 -0.012417413999999998
7.811714 -0.012452023000000001
7.812714 -0.012485900999999999
7.813715 -0.012519045
7.814714 -0.012551449000000001
7.815714 -0.012583111
7.816714 -0.012614025000000001
7.817714 -0.012644188
7.818714 -0.012673596
7.819714 -0.012702243
7.820714 -0.012730126000000001
7.821714 -0.012757242
7.822714 -0.012783584999999998
7.823714 -0.012809152999999998
7.824714 -0.012833939
7.825714 -0.012857941
7.826715 -0.012881155
7.827714 -0.012903576
7.828714 -0.0129252
7.829714 -0.012946023
7.830714 -0.01296604
7.831714 -0.012985249
7.832714 -0.013003643999999998
7.833714 -0.013021221
7.834714 -0.013037976
7.835714 -0.013053905999999999
7.836714 -0.013069007999999998
7.837714 -0.013083276
7.838714 -0.013096709
7.839714 -0.013109303999999999
7.840714 -0.013121055999999999
7.841714 -0.013131964000000001
7.842714 -0.013142024999999998
7.843714 -0.013151237999999999
7.844714 -0.013159601
7.845714 -0.013167113000000001
7.846714 -0.013173772000000002
7.847714 -0.013179578
7.848714 -0.01318453
7.849714 -0.013188629
7.850714 -0.013191874
7.851714 -0.013194268000000002
7.852714 -0.013195811
7.853714 -0.013196502999999998
7.854714 -0.013196348
7.855714 -0.013195344999999999
7.856714 -0.013193497999999998
7.857714 -0.013190808
7.858714 -0.013187276999999999
7.859715 -0.013182906999999999
7.860714 -0.013177701000000002
7.861714 -0.013171659
7.862714 -0.013164784
7.863714 -0.013157078
7.864714 -0.01314854
7.865714 -0.013139173
7.866714 -0.013128977
7.867714 -0.013117951000000001
7.868714 -0.013106097
7.869714 -0.013093413
7.870714 -0.013079899999999998
7.871714 -0.013065557999999998
7.872715 -0.013050383
7.873714 -0.013034376
7.874714 -0.013017534
7.875714 -0.012999855999999999
7.876714 -0.01298134
7.877714 -0.012961983
7.878714 -0.012941784999999999
7.879714 -0.012920742
7.880714 -0.012898851
7.881714 -0.012876112
7.882714 -0.012852522000000002
7.883714 -0.012828079
7.884714 -0.012802781000000001
7.885714 -0.012776625
7.886714 -0.012749613
7.887714 -0.01272174
7.888714 -0.012693006000000001
7.889714 -0.012663409999999998
7.890714 -0.012632953
7.891714 -0.012601634
7.892715 -0.012569453
7.893714 -0.012536409
7.894714 -0.012502506
7.895714 -0.012467745
7.896714 -0.012432126000000002
7.897714 -0.012395652
7.898714 -0.012358325
7.899714 -0.012320148000000001
7.900714 -0.012281124999999999
7.901714 -0.01224126
7.902714 -0.012200556
7.903714 -0.012159019
7.904714 -0.012116650999999999
7.905715 -0.012073459
7.906714 -0.012029448
7.907714 -0.011984623
7.908714 -0.011938989
7.909714 -0.011892553
7.910714 -0.011845319
7.911714 -0.011797295
7.912714 -0.011748485999999999
7.913714 -0.011698897
7.914714 -0.011648536000000001
7.915714 -0.011597408
7.916714 -0.011545519
7.917714 -0.011492874
7.918715 -0.01143948
7.919714 -0.011385344
7.920714 -0.011330469000000001
7.921714 -0.011274862
7.922714 -0.011218528
7.923714 -0.011161473
7.924714 -0.011103702
7.925714 -0.011045219
7.926714 -0.01098603
7.927714 -0.010926136999999999
7.928714 -0.010865547
7.929714 -0.010804262
7.930714 -0.010742287
7.931714 -0.010679624
7.932714 -0.010616277
7.933714 -0.010552248
7.934714 -0.010487539
7.935714 -0.010422154
7.936714 -0.010356092
7.937714 -0.010289357
7.938715 -0.010221949
7.939714 -0.010153869999999999
7.940714 -0.01008512
7.941714 -0.010015701
7.942714 -0.009945613399999999
7.943714 -0.0098748591
7.944714 -0.009803439
7.945714 -0.0097313554
7.946714 -0.009658608899999999
7.947714 -0.009585202499999999
7.948714 -0.009511138300000001
7.949714 -0.0094364186
7.950714 -0.009361046999999999
7.951715 -0.009285027
7.952714 -0.0092083632
7.953714 -0.0091310598
7.954714 -0.009053121899999999
7.955714 -0.0089745554
7.956714 -0.008895366
7.957714 -0.0088155604
7.958714 -0.0087351458
7.959714 -0.0086541295
7.960714 -0.0085725187
7.961714 -0.0084903222
7.962714 -0.008407548
7.963714 -0.0083242041
7.964714 -0.0082402999
7.965714 -0.008155843500000001
7.966714 -0.008070844300000001
7.967714 -0.0079853111
7.968714 -0.0078992533
7.969714 -0.0078126788
7.970714 -0.0077255972
7.971714 -0.0076380165
7.972714 -0.007549945400000001
7.973714 -0.0074613912000000004
7.974714 -0.0073723626000000006
7.975714 -0.0072828661
7.976714 -0.007192909799999999
7.977714 -0.0071025001999999995
7.978714 -0.0070116432
7.979714 -0.0069203452000000006
7.980714 -0.006828611399999999
7.981714 -0.0067364475
7.982714 -0.0066438588
7.983714 -0.0065508495
7.984715 -0.006457424
7.985714 -0.0063635867
7.986714 -0.0062693411999999995
7.987714 -0.006174692
7.988714 -0.006079642099999999
7.989714 -0.0059841954000000004
7.990714 -0.0058883557
7.991714 -0.0057921272
7.992714 -0.005695513
7.993714 -0.0055985176
7.994714 -0.0055011446
7.995714 -0.0054033982
7.996714 -0.005305283
7.997715 -0.0052068037
7.998714 -0.0051079645
7.999714 -0.0050087707
8.000714 -0.0049092276
8.001715 -0.0048093400000000005
8.002714 -0.0047091136
8.003715 -0.0046085541
8.004714 -0.0045076671
8.005714 -0.0044064589
8.006714 -0.0043049353
8.007714 -0.0042031023999999995
8.008715 -0.0041009665
8.009714 -0.0039985342
8.010715 -0.0038958115000000005
8.011714 -0.003792805
8.012714 -0.0036895213
8.013714 -0.0035859674
8.014714 -0.0034821496
8.015715 -0.0033780751
8.016714 -0.0032737506
8.017715 -0.0031691827000000002
8.018714 -0.0030643791000000004
8.019714 -0.0029593466
8.020715 -0.0028540926
8.021714 -0.0027486245
8.022715 -0.0026429496
8.023714 -0.0025370757
8.024714 -0.0024310104
8.025714 -0.0023247616
8.026714 -0.0022183372
8.027715 -0.0021117455999999997
8.028714 -0.0020049944999999997
8.029715 -0.0018980927000000001
8.030714 -0.0017910483
8.031714 -0.0016838699999999999
8.032714 -0.0015765661
8.033714 -0.0014691455
8.034715 -0.0013616167
8.035714 -0.0012539883
8.036715 -0.0011462688999999999
8.037714 -0.001038467
8.038714 -0.0009305908899999999
8.039714 -0.0008226489599999999
8.040714 -0.0007146492
8.041715 -0.0006065994999999999
8.042714 -0.0004985074200000001
8.043715 -0.00039038032000000004
8.044714 -0.00028222526000000003
8.045714 -0.00017404893
8.046714 -6.5857751e-05
8.047714 4.2342194e-05
8.048715 0.00015054516
8.049714 0.00025874569
8.050714 0.00036693867999999997
8.051714 0.00047511925999999997
8.052714 0.00058328283
8.053715 0.00069142498
8.054714 0.0007995415200000001
8.055715 0.0009076283299999999
8.056714 0.0010156814
8.057714 0.0011236967
8.058714 0.0012316704
8.059714 0.0013395984
8.060715 0.0014474767
8.061714 0.0015553010999999999
8.062715 0.0016630673
8.063714 0.0017707706999999999
8.064714 0.0018784069
8.065714 0.0019859708
8.066714 0.0020934574
8.067715 0.0022008619
8.068714 0.0023081786000000003
8.069715 0.002415402
8.070714 0.0025225265000000004
8.071714 0.0026295464
8.072714 0.0027364556
8.073714 0.0028432481
8.074715 0.0029499179
8.075714 0.0030564584
8.076715 0.0031628638999999996
8.077714 0.0032691274
8.078714 0.0033752429
8.079714 0.0034812037
8.080714 0.0035870038
8.081715 0.0036926362
8.082714 0.0037980943
8.083714 0.0039033715
8.084714 0.0040084615
8.085714 0.0041133571
8.086715 0.004218052
8.087714 0.004322539100000001
8.088715 0.0044268116
8.089714 0.0045308625
8.090714 0.0046346846
8.091714 0.0047382713
8.092714 0.0048416157
8.093715 0.0049447106
8.094714 0.005047549
8.095715 0.005150124
8.096714 0.0052524283000000005
8.097714 0.0053544554
8.098714 0.0054561981
8.099714 0.0055576496
8.100715 0.0056588033
8.101714 0.005759652400000001
8.102715 0.0058601905
8.103714 0.0059604114
8.104714 0.0060603084
8.105714 0.0061598759
8.106714 0.006259108300000001
8.107715 0.0063580002
8.108714 0.0064565458000000004
8.109715 0.0065547407000000005
8.110714 0.0066525805
8.111714 0.0067500601
8.112714 0.0068471767
8.113714 0.006943926600000001
8.114715 0.007040306099999999
8.115714 0.0071363131000000005
8.116714 0.007231945300000001
8.117714 0.0073272007
8.118714 0.0074220778
8.119715 0.0075165743
8.120714 0.007610689499999999
8.121715 0.007704422000000001
8.122714 0.0077977711
8.123714 0.0078907353
8.124714 0.0079833131
8.125714 0.0080755039
8.126715 0.0081673061
8.127714 0.0082587183
8.128715 0.008349738300000001
8.129714 0.008440364
8.130714 0.0085305925
8.131714 0.0086204207
8.132714 0.0087098451
8.133715 0.0087988614
8.134714 0.0088874651
8.135715 0.0089756511
8.136714 0.0090634145
8.137714 0.0091507485
8.138714 0.0092376482
8.139714 0.0093241069
8.140715 0.0094101175
8.141714 0.009495674
8.142715 0.0095807693
8.143714 0.0096653959
8.144714 0.0097495475
8.145715 0.0098332173
8.146714 0.009916399
8.147715 0.009999085900000001
8.148714 0.010081271000000001
8.149714 0.010162951
8.150714 0.010244117
8.151714 0.010324765
8.152715 0.010404891
8.153714 0.010484489
8.154715 0.010563555
8.155714 0.010642085999999999
8.156714 0.010720078000000001
8.157714 0.010797528
8.158714 0.010874432
8.159715 0.010950788
8.160714 0.011026594
8.161715 0.011101847
8.162714 0.011176547
8.163714 0.01125069
8.164714 0.011324276
8.165714 0.011397304
8.166715 0.011469773
8.167714 0.011541681
8.168715 0.011613026
8.169714 0.01168381
8.170714 0.011754031
8.171714 0.011823688
8.172714 0.01189278
8.173715 0.011961308
8.174714 0.012029271
8.175714 0.012096667
8.176714 0.012163498
8.177714 0.012229763
8.178715 0.012295462
8.179714 0.012360593
8.180715 0.01242516
8.181714 0.012489161
8.182714 0.012552596
8.183714 0.012615466
8.184714 0.012677771
8.185715 0.012739513000000001
8.186714 0.012800693
8.187715 0.01286131
8.188714 0.012921367
8.189714 0.012980864
8.190714 0.013039802
8.191714 0.013098181999999998
8.192715 0.013156002
8.193714 0.013213263999999999
8.194715 0.013269966999999999
8.195714 0.013326111
8.196714 0.013381695
8.197714 0.013436719000000001
8.198714 0.013491180000000002
8.199715 0.013545074
8.200714 0.013598401000000001
8.201715 0.013651156000000001
8.202714 0.013703336
8.203714 0.013754937
8.204714 0.013805955
8.205714 0.013856383000000002
8.206715 0.013906216
8.207714 0.01395545
8.208714 0.014004078
8.209714 0.014052092999999998
8.210714 0.014099492000000002
8.211715 0.014146267
8.212714 0.014192415
8.213715 0.014237927
8.214714 0.014282801
8.215714 0.014327031
8.216714 0.014370613999999999
8.217714 0.014413547
8.218715 0.014455825000000002
8.219714 0.014497446
8.220715 0.014538410000000002
8.221714 0.014578714
8.222714 0.014618358
8.223714 0.014657342
8.224714 0.014695668
8.225715 0.014733336999999999
8.226714 0.014770350000000002
8.227715 0.014806709000000001
8.228714 0.014842418000000001
8.229714 0.014877481
8.230714 0.014911901
8.231714 0.014945681
8.232715 0.014978826
8.233714 0.015011341
8.234715 0.015043229
8.235714 0.015074494999999999
8.236714 0.015105144000000001
8.237714 0.015135179
8.238714 0.015164605999999999
8.239715 0.015193427999999998
8.240714 0.015221648
8.241714 0.015249271000000002
8.242714 0.015276298
8.243714 0.015302733
8.244715 0.015328579
8.245714 0.015353838
8.246715 0.015378511999999999
8.247714 0.015402602999999999
8.248714 0.01542611
8.249714 0.015449036
8.250714 0.015471382
8.251715 0.015493148
8.252714 0.015514334
8.253715 0.015534939000000001
8.254714 0.015554965999999998
8.255714 0.015574413
8.256714 0.015593279
8.257714 0.015611564999999999
8.258715 0.015629271
8.259714 0.015646394
8.260715 0.015662935
8.261714 0.015678893
8.262714 0.015694267
8.263714 0.015709057
8.264714 0.015723261
8.265715 0.015736879
8.266714 0.015749909
8.267715 0.015762348
8.268714 0.015774196
8.269714 0.015785452000000002
8.270715 0.015796114
8.271714 0.015806181
8.272715 0.015815652
8.273714 0.015824524
8.274714 0.015832797
8.275714 0.015840468
8.276714 0.015847537999999998
8.277715 0.015854005
8.278714 0.015859869000000002
8.279715 0.015865129999999998
8.280714 0.015869788
8.281714 0.015873842000000003
8.282714 0.015877295
8.283714 0.015880147
8.284715 0.015882401
8.285714 0.015884060000000002
8.286715 0.015885125
8.287714 0.0158856
8.288714 0.015885486
8.289714 0.015884791
8.290714 0.015883516
8.291715 0.015881666000000003
8.292714 0.015879246
8.293715 0.015876262
8.294714 0.015872717
8.295714 0.015868616
8.296714 0.015863965
8.297714 0.015858768999999998
8.298715 0.015853033
8.299714 0.015846761
8.300714 0.015839958
8.301714 0.015832627999999998
8.302714 0.015824776
8.303715 0.015816404
8.304714 0.015807517
8.305715 0.015798118
8.306714 0.015788208
8.307714 0.015777792
8.308714 0.015766869
8.309714 0.015755443
8.310715 0.015743515
8.311714 0.015731086000000002
8.312715 0.015718157
8.313714 0.015704728
8.314714 0.015690801
8.315714 0.015676374
8.316714 0.015661447999999998
8.317715 0.015646023000000002
8.318714 0.0156301
8.319715 0.015613677999999999
8.320714 0.015596759
8.321714 0.015579342
8.322714 0.015561427
8.323714 0.015543016
8.324715 0.015524108
8.325714 0.015504706000000002
8.326715 0.015484811000000001
8.327714 0.015464424
8.328714 0.015443545000000001
8.329714 0.015422177
8.330714 0.015400321
8.331715 0.015377979
8.332714 0.015355155
8.333714 0.015331848
8.334714 0.015308062
8.335714 0.015283796999999998
8.336715 0.015259055
8.337714 0.015233839999999998
8.338715 0.015208151
8.339714 0.015181993
8.340714 0.015155364000000001
8.341714 0.015128268999999998
8.342714 0.015100707
8.343715 0.015072683
8.344714 0.015044196000000001
8.345715 0.01501525
8.346714 0.014985842999999999
8.347714 0.014955981
8.348714 0.014925665
8.349714 0.014894897
8.350715 0.014863678
8.351714 0.014832013000000002
8.352715 0.014799906000000002
8.353714 0.014767358000000001
8.354714 0.014734373000000002
8.355714 0.014700956000000001
8.356714 0.01466711
8.357715 0.014632840000000001
8.358714 0.01459815
8.359715 0.014563043
8.360714 0.014527526
8.361714 0.014491605
8.362714 0.014455282
8.363714 0.014418562999999999
8.364715 0.014381453
8.365714 0.014343957000000001
8.366714 0.01430608
8.367714 0.014267825000000001
8.368714 0.014229199000000001
8.369715 0.014190203999999998
8.370714 0.014150844
8.371715 0.014111123
8.372714 0.014071044
8.373714 0.014030609999999999
8.374714 0.013989824
8.375714 0.013948687
8.376715 0.013907203
8.377714 0.013865371999999999
8.378715 0.013823195
8.379714 0.013780674
8.380714 0.013737807999999999
8.381714 0.013694601
8.382714 0.013651049999999998
8.383715 0.013607155000000001
8.384714 0.013562918
8.385715 0.013518336
8.386714 0.013473411999999999
8.387714 0.013428142
8.388714 0.013382528000000001
8.389714 0.01333657
8.390715 0.013290266999999998
8.391714 0.013243618999999998
8.392715 0.013196626999999999
8.393714 0.01314929
8.394714 0.013101607000000001
8.395715 0.013053583
8.396714 0.013005217
8.397715 0.012956509
8.398714 0.012907460999999999
8.399714 0.012858077
8.400714 0.012808356000000002
8.401714 0.012758301
8.402715 0.012707914999999998
8.403714 0.012657201
8.404715 0.012606158
8.405714 0.012554793
8.406714 0.012503106
8.407714 0.012451102
8.408714 0.012398783
8.409715 0.012346153
8.410714 0.012293215
8.411715 0.012239970999999999
8.412714 0.012186426
8.413714 0.012132583
8.414714 0.012078446000000001
8.415714 0.012024018
8.416715 0.011969305
8.417714 0.011914308
8.418715 0.011859032
8.419714 0.011803483
8.420714 0.011747663
8.421714 0.011691577
8.422714 0.01163523
8.423715 0.011578625
8.424714 0.011521767
8.425714 0.01146466
8.426714 0.011407309
8.427714 0.011349716
8.428715 0.011291887
8.429714 0.011233824
8.430715 0.011175530999999999
8.431714 0.011117011
8.432714 0.011058267
8.433714 0.010999302
8.434714 0.010940118
8.435715 0.010880717
8.436714 0.0108211
8.437715 0.01076127
8.438714 0.010701227
8.439714 0.010640973
8.440714 0.010580508
8.441714 0.010519833
8.442715 0.010458948000000001
8.443714 0.010397853
8.444715 0.010336549
8.445714 0.010275035
8.446714 0.01021331
8.447714 0.010151377
8.448714 0.010089234
8.449715 0.01002688
8.450714 0.009964317
8.451715 0.0099015451
8.452714 0.0098385644
8.453714 0.0097753749
8.454714 0.0097119781
8.455714 0.009648375300000001
8.456715 0.0095845673
8.457714 0.0095205563
8.458714 0.0094563431
8.459714 0.0093919305
8.460714 0.0093273207
8.461715 0.009262516699999999
8.462714 0.0091975206
8.463715 0.009132336000000001
8.464714 0.009066965900000001
8.465714 0.0090014131
8.466714 0.008935681400000001
8.467714 0.0088697743
8.468715 0.0088036963
8.469714 0.0087374501
8.470715 0.0086710395
8.471714 0.0086044682
8.472714 0.0085377396
8.473714 0.008470856799999999
8.474714 0.0084038234
8.475715 0.0083366423
8.476714 0.008269317200000001
8.477715 0.0082018501
8.478714 0.0081342441
8.479714 0.0080665021
8.480714 0.0079986268
8.481714 0.0079306199
8.482715 0.007862484199999999
8.483714 0.0077942219
8.484715 0.007725834400000001
8.485714 0.0076573247
8.486714 0.0075886943
8.487714 0.007519945200000001
8.488714 0.0074510805
8.489715 0.0073821007
8.490714 0.0073130090000000005
8.491714 0.0072438065999999995
8.492714 0.0071744966
8.493714 0.0071050796
8.494715 0.0070355578
8.495714 0.0069659334
8.496715 0.0068962079
8.497714 0.0068263827
8.498714 0.006756459299999999
8.499714 0.0066864392
8.500714 0.006616322900000001
8.501715 0.006546112100000001
8.502714 0.006475807500000001
8.503715 0.0064054089
8.504714 0.006334918
8.505714 0.0062643347
8.506714 0.0061936589
8.507714 0.006122890799999999
8.508715 0.0060520313
8.509714 0.0059810798000000005
8.510715 0.005910037
8.511714 0.0058389025
8.512714 0.005767677099999999
8.513714 0.0056963607
8.514714 0.0056249541
8.515715 0.005553458
8.516714 0.0054818731
8.517715 0.0054102009
8.518714 0.0053384429
8.519714 0.0052666004
8.520715 0.0051946758
8.521714 0.0051226711
8.522715 0.0050505891999999995
8.523714 0.0049784328
8.524714 0.0049062055
8.525714 0.0048339109
8.526714 0.0047615528999999995
8.527715 0.0046891356999999995
8.528714 0.0046166639
8.529715 0.0045441418
8.530714 0.0044715744
8.531714 0.0043989665
8.532714 0.004326323
8.533714 0.0042536492
8.534715 0.004180950399999999
8.535714 0.0041082312
8.536715 0.0040354964
8.537714 0.0039627506
8.538714 0.0038899987000000002
8.539714 0.0038172442
8.540714 0.0037444916
8.541715 0.003671744
8.542714 0.0035990044
8.543715 0.0035262758000000004
8.544714 0.0034535602
8.545714 0.0033808596
8.546714 0.0033081752999999997
8.547714 0.0032355081
8.548715 0.0031628591
8.549714 0.0030902282999999997
8.550714 0.0030176156
8.551714 0.0029450206000000002
8.552714 0.0028724429
8.553715 0.0027998818
8.554714 0.0027273361
8.555715 0.0026548048
8.556714 0.002582287
8.557714 0.0025097814
8.558714 0.002437287
8.559714 0.0023648026
8.560715 0.0022923276
8.561714 0.0022198608
8.562715 0.0021474018
8.563714 0.00207495
8.564714 0.0020025051
8.565714 0.0019300669000000001
8.566714 0.0018576358
8.567715 0.001785212
8.568714 0.0017127961
8.569715 0.0016403888
8.570714 0.0015679912000000002
8.571714 0.0014956046
8.572714 0.0014232304999999999
8.573714 0.0013508708
8.574715 0.0012785273
8.575714 0.0012062023
8.576715 0.0011338984
8.577714 0.0010616182
8.578714 0.00098936471
8.579714 0.0009171410100000001
8.580714 0.0008449505
8.581715 0.00077279665
8.582714 0.0007006831799999999
8.583714 0.00062861391
8.584714 0.0005565927900000001
8.585714 0.00048462389
8.586715 0.00041271132000000004
8.587714 0.00034085923999999996
8.588715 0.00026907182
8.589714 0.00019735323000000002
8.590714 0.00012570763
8.591714 5.4139059e-05
8.592714 -1.7348492e-05
8.593715 -8.8751165e-05
8.594714 -0.00016006525
8.595715 -0.00023128715999999998
8.596714 -0.00030241351
8.597714 -0.00037344112
8.598714 -0.00044436697
8.599714 -0.00051518828
8.600715 -0.00058590249
8.601714 -0.00065650729
8.602715 -0.00072700063
8.603714 -0.0007973806499999999
8.604714 -0.0008676457599999999
8.605714 -0.00093779454
8.606714 -0.0010078258999999998
8.607715 -0.001077739
8.608714 -0.0011475332
8.609715 -0.001217208
8.610714 -0.0012867631999999999
8.611714 -0.0013561986
8.612714 -0.0014255143
8.613714 -0.0014947104000000001
8.614715 -0.0015637874
8.615714 -0.0016327455999999999
8.616714 -0.0017015855000000002
8.617714 -0.0017703072000000001
8.618714 -0.0018389112999999998
8.619715 -0.0019073983000000001
8.620714 -0.0019757681
8.621715 -0.0020440209
8.622714 -0.0021121568
8.623714 -0.0021801756
8.624714 -0.0022480767999999997
8.625714 -0.00231586
8.626715 -0.0023835241999999998
8.627714 -0.0024510686
8.628715 -0.0025184916
8.629714 -0.002585792
8.630714 -0.0026529682
8.631714 -0.0027200183
8.632714 -0.0027869404
8.633715 -0.0028537321
8.634714 -0.0029203911
8.635715 -0.0029869149999999997
8.636714 -0.0030533013999999997
8.637714 -0.0031195472
8.638714 -0.0031856500000000004
8.639714 -0.0032516065000000004
8.640715 -0.0033174143000000004
8.641714 -0.00338307
8.642715 -0.0034485710999999997
8.643714 -0.0035139139
8.644714 -0.0035790959
8.645715 -0.0036441135
8.646714 -0.0037089638000000003
8.647715 -0.0037736434
8.648714 -0.0038381494999999996
8.649714 -0.0039024784
8.650714 -0.0039666273
8.651714 -0.0040305924000000005
8.652715 -0.0040943709
8.653714 -0.0041579595
8.654715 -0.0042213549
8.655714 -0.0042845539
8.656714 -0.0043475535
8.657714 -0.0044103508
8.658714 -0.004472943
8.659715 -0.0045353270000000005
8.660714 -0.0045975001000000005
8.661715 -0.004659460000000001
8.662714 -0.0047212041
8.663714 -0.0047827302999999995
8.664714 -0.0048440364
8.665714 -0.0049051207000000005
8.666715 -0.0049659811
8.667714 -0.0050266163999999995
8.668715 -0.0050870247000000006
8.669714 -0.0051472052
8.670714 -0.0052071565999999994
8.671714 -0.005266878
8.672714 -0.0053263688
8.673715 -0.0053856282
8.674714 -0.0054446555
8.675714 -0.0055034503
8.676714 -0.0055620123
8.677714 -0.0056203415
8.678715 -0.0056784371
8.679714 -0.0057362991
8.680715 -0.0057939273000000005
8.681714 -0.0058513211
8.682714 -0.0059084803
8.683714 -0.005965404499999999
8.684714 -0.0060220929
8.685715 -0.0060785453
8.686714 -0.0061347599999999995
8.687715 -0.0061907369
8.688714 -0.0062464744
8.689714 -0.006301971
8.690714 -0.0063572253999999995
8.691714 -0.0064122352
8.692715 -0.0064669985
8.693714 -0.0065215121
8.694715 -0.0065757739999999995
8.695714 -0.0066297813
8.696714 -0.006683530200000001
8.697714 -0.006737018
8.698714 -0.006790240899999999
8.699715 -0.0068431952999999995
8.700714 -0.0068958769
8.701715 -0.0069482827
8.702714 -0.007000408400000001
8.703714 -0.0070522503
8.704714 -0.0071038041000000005
8.705714 -0.0071550661
8.706715 -0.0072060328000000005
8.707714 -0.0072567003
8.708714 -0.0073070652
8.709714 -0.0073571238
8.710714 -0.0074068732
8.711715 -0.0074563097
8.712714 -0.0075054310999999995
8.713715 -0.0075542339
8.714714 -0.0076027165
8.715714 -0.0076508753
8.716714 -0.007698708899999999
8.717714 -0.0077462151
8.718715 -0.007793391699999999
8.719714 -0.0078402372
8.720715 -0.0078867495
8.721714 -0.0079329278
8.722714 -0.007978770699999999
8.723714 -0.0080242775
8.724714 -0.0080694466
8.725715 -0.0081142774
8.726714 -0.0081587699
8.727715 -0.0082029233
8.728714 -0.008246736999999999
8.729714 -0.0082902116
8.730714 -0.0083333471
8.731714 -0.008376143499999999
8.732715 -0.0084186016
8.733714 -0.008460722200000001
8.734715 -0.0085025058
8.735714 -0.0085439526
8.736714 -0.008585063899999999
8.737714 -0.008625841300000001
8.738714 -0.008666284699999999
8.739715 -0.0087063956
8.740714 -0.008746174700000001
8.741714 -0.0087856228
8.742714 -0.0088247405
8.743714 -0.008863527900000001
8.744715 -0.0089019857
8.745714 -0.0089401146
8.746715 -0.0089779147
8.747714 -0.0090153851
8.748714 -0.009052526
8.749714 -0.0090893358
8.750714 -0.009125814500000001
8.751715 -0.00916196
8.752714 -0.0091977716
8.753715 -0.0092332462
8.754714 -0.0092683826
8.755714 -0.009303178399999999
8.756714 -0.0093376308
8.757714 -0.0093717361
8.758715 -0.0094054914
8.759714 -0.0094388939
8.760715 -0.0094719391
8.761714 -0.0095046227
8.762714 -0.0095369418
8.763714 -0.0095688913
8.764714 -0.0096004675
8.765715 -0.0096316653
8.766714 -0.0096624812
8.767715 -0.00969291
8.768714 -0.009722947999999999
8.769714 -0.009752591
8.770715 -0.0097818353
8.771714 -0.0098106771
8.772715 -0.009839113
8.773714 -0.00986714
8.774714 -0.0098947545
8.775714 -0.0099219542
8.776714 -0.009948737000000001
8.777715 -0.0099751007
8.778714 -0.010001044
8.779715 -0.010026565
8.780714 -0.010051663
8.781714 -0.010076337
8.782714 -0.010100586
8.783714 -0.010124411
8.784715 -0.010147812
8.785714 -0.010170788
8.786715 -0.010193339000000001
8.787714 -0.010215467
8.788714 -0.010237172
8.789714 -0.010258455
8.790714 -0.010279316
8.791715 -0.010299757
8.792714 -0.010319778
8.793715 -0.01033938
8.794714 -0.010358563999999999
8.795714 -0.010377331
8.796714 -0.010395682
8.797714 -0.010413617
8.798715 -0.010431137
8.799714 -0.010448243
8.800714 -0.010464936000000001
8.801714 -0.010481215
8.802714 -0.010497082
8.803715 -0.010512536000000001
8.804714 -0.010527577
8.805715 -0.010542207
8.806714 -0.010556424
8.807714 -0.010570229
8.808714 -0.010583621
8.809714 -0.010596599
8.810715 -0.010609163
8.811714 -0.010621313
8.812715 -0.010633046
8.813714 -0.010644362
8.814714 -0.01065526
8.815714 -0.010665738000000001
8.816714 -0.010675795
8.817715 -0.010685429
8.818714 -0.010694638
8.819715 -0.01070342
8.820714 -0.010711774
8.821714 -0.010719695999999999
8.822714 -0.010727185
8.823714 -0.010734238
8.824715 -0.010740854
8.825714 -0.010747030000000001
8.826715 -0.010752764000000001
8.827714 -0.010758052
8.828714 -0.010762893
8.829714 -0.010767284
8.830714 -0.010771223
8.831715 -0.010774708000000001
8.832714 -0.010777736999999999
8.833714 -0.010780308
8.834714 -0.010782418
8.835714 -0.010784066
8.836715 -0.010785252
8.837714 -0.010785972
8.838715 -0.010786226
8.839714 -0.010786012999999999
8.840714 -0.010785333
8.841714 -0.010784185
8.842714 -0.010782569
8.843715 -0.010780485000000001
8.844714 -0.010777933
8.845715 -0.010774915
8.846714 -0.010771431
8.847714 -0.010767482
8.848714 -0.010763070000000001
8.849714 -0.010758196
8.850715 -0.010752861
8.851714 -0.010747068
8.852715 -0.010740819
8.853714 -0.010734114999999999
8.854714 -0.010726958
8.855714 -0.010719351
8.856714 -0.010711296
8.857715 -0.010702795000000001
8.858714 -0.010693849
8.859715 -0.010684461
8.860714 -0.010674632
8.861714 -0.010664363000000001
8.862714 -0.010653657
8.863714 -0.010642515
8.864715 -0.010630937
8.865714 -0.010618925
8.866714 -0.010606481
8.867714 -0.010593604
8.868714 -0.010580294
8.869715 -0.010566553999999999
8.870714 -0.010552382
8.871715 -0.01053778
8.872714 -0.010522745
8.873714 -0.01050728
8.874714 -0.010491382
8.875714 -0.010475050999999999
8.876715 -0.010458285
8.877714 -0.010441085000000001
8.878715 -0.010423448
8.879714 -0.010405372999999999
8.880714 -0.010386859
8.881714 -0.010367903
8.882714 -0.010348504000000001
8.883715 -0.010328658
8.884714 -0.010308366
8.885715 -0.010287625
8.886714 -0.010266431
8.887714 -0.010244785
8.888714 -0.010222683
8.889714 -0.010200124
8.890715 -0.010177105
8.891714 -0.010153627
8.892715 -0.010129688
8.893714 -0.010105286
8.894714 -0.010080421999999999
8.895715 -0.010055095
8.896714 -0.010029305
8.897715 -0.010003053
8.898714 -0.0099763383
8.899714 -0.0099491634
8.900714 -0.00992153
8.901714 -0.009893439
8.902715 -0.0098648932
8.903714 -0.0098358956
8.904715 -0.0098064491
8.905714 -0.0097765565
8.906714 -0.0097462223
8.907714 -0.009715449400000001
8.908714 -0.0096842421
8.909715 -0.0096526048
8.910714 -0.0096205418
8.911715 -0.0095880583
8.912714 -0.0095551579
8.913714 -0.0095218456
8.914714 -0.0094881267
8.915714 -0.0094540053
8.916715 -0.009419486000000001
8.917714 -0.0093845731
8.918715 -0.0093492708
8.919714 -0.009313583
8.920714 -0.0092775146
8.921714 -0.009241068600000001
8.922714 -0.0092042486
8.923715 -0.0091670576
8.924714 -0.009129499099999999
8.925714 -0.0090915753
8.926714 -0.0090532885
8.927714 -0.0090146415
8.928715 -0.0089756359
8.929714 -0.0089362737
8.930715 -0.0088965564
8.931714 -0.0088564855
8.932714 -0.008816061699999999
8.933714 -0.008775286600000001
8.934714 -0.0087341607
8.935715 -0.0086926855
8.936714 -0.0086508611
8.937715 -0.0086086882
8.938714 -0.008566167500000001
8.939714 -0.0085232998
8.940714 -0.0084800849
8.941714 -0.0084365238
8.942715 -0.008392617
8.943714 -0.0083483646
8.944715 -0.0083037674
8.945714 -0.0082588253
8.946714 -0.008213539
8.947714 -0.0081679085
8.948714 -0.0081219339
8.949715 -0.0080756159
8.950714 -0.0080289552
8.951715 -0.007981951800000001
8.952714 -0.0079346064
8.953714 -0.0078869198
8.954714 -0.0078388926
8.955714 -0.0077905249999999995
8.956715 -0.0077418183
8.957714 -0.007692773200000001
8.958714 -0.0076433913
8.959714 -0.0075936739
8.960714 -0.0075436234
8.961715 -0.0074932403
8.962714 -0.0074425276
8.963715 -0.0073914882
8.964714 -0.007340123600000001
8.965714 -0.0072884381
8.966714 -0.0072364339
8.967714 -0.0071841154
8.968715 -0.0071314869
8.969714 -0.007078552199999999
8.970715 -0.007025316199999999
8.971714 -0.006971784
8.972714 -0.0069179600999999995
8.973714 -0.0068638503
8.974714 -0.0068094603
8.975715 -0.0067547959999999995
8.976714 -0.006699864
8.977715 -0.0066446701
8.978714 -0.00658922
8.979714 -0.006533520399999999
8.980714 -0.006477577
8.981714 -0.0064213964
8.982715 -0.0063649844
8.983714 -0.0063083462
8.984715 -0.0062514882
8.985714 -0.0061944149
8.986714 -0.006137132
8.987714 -0.0060796436
8.988714 -0.0060219539999999995
8.989715 -0.0059640668
8.990714 -0.0059059854
8.991714 -0.005847713
8.992714 -0.0057892517
8.993714 -0.005730603900000001
8.994715 -0.0056717712
8.995714 -0.0056127548
8.996715 -0.0055535558
8.997714 -0.0054941749
8.998714 -0.0054346128
8.999714 -0.0053748699
9.000714 -0.0053149462
9.001715 -0.0052548421
9.002714 -0.0051945579000000006
9.003715 -0.0051340936
9.004714 -0.0050734496
9.005714 -0.0050126262
9.006714 -0.0049516242
9.007714 -0.0048904447
9.008715 -0.0048290887
9.009714 -0.0047675578
9.010715 -0.0047058536000000005
9.011714 -0.0046439785
9.012714 -0.0045819346
9.013714 -0.0045197245
9.014714 -0.0044573513
9.015715 -0.0043948185
9.016714 -0.0043321298999999995
9.017715 -0.0042692892999999996
9.018714 -0.0042063006
9.019714 -0.0041431686
9.020715 -0.004079897900000001
9.021714 -0.004016493800000001
9.022715 -0.0039529612000000006
9.023714 -0.0038893057
9.024714 -0.0038255325999999997
9.025714 -0.0037616478999999998
9.026714 -0.0036976577
9.027715 -0.0036335677999999997
9.028714 -0.0035693844000000002
9.029715 -0.003505114
9.030714 -0.0034407632
9.031714 -0.0033763385999999998
9.032714 -0.0033118467
9.033714 -0.0032472944
9.034715 -0.0031826883
9.035714 -0.0031180349
9.036715 -0.0030533407
9.037714 -0.0029886126999999997
9.038714 -0.0029238569999999998
9.039714 -0.0028590803
9.040714 -0.0027942886
9.041715 -0.0027294882
9.042714 -0.0026646847
9.043715 -0.0025998838999999998
9.044714 -0.0025350912000000002
9.045714 -0.0024703115
9.046714 -0.0024055498
9.047714 -0.0023408105
9.048715 -0.002276098
9.049714 -0.002211416
9.050714 -0.0021467682
9.051714 -0.0020821579
9.052714 -0.0020175878
9.053715 -0.0019530606
9.054714 -0.0018885785
9.055715 -0.0018241435
9.056714 -0.0017597575
9.057714 -0.0016954216000000001
9.058714 -0.0016311375
9.059714 -0.0015669059999999999
9.060715 -0.0015027283
9.061714 -0.0014386051
9.062715 -0.0013745374
9.063714 -0.0013105259
9.064714 -0.0012465717
9.065714 -0.0011826758
9.066714 -0.0011188394
9.067715 -0.0010550639
9.068714 -0.00099135104
9.069715 -0.00092770297
9.070714 -0.0008641219199999999
9.071714 -0.00080061081
9.072714 -0.0007371728800000001
9.073714 -0.00067381179
9.074715 -0.0006105317
9.075714 -0.00054733723
9.076715 -0.00048423349000000003
9.077714 -0.00042122601
9.078714 -0.00035832079
9.079714 -0.00029552421
9.080714 -0.00023284301
9.081715 -0.00017028428
9.082714 -0.00010785539
9.083714 -4.55639e-05
9.084714 1.658245e-05
9.085714 7.857582299999999e-05
9.086715 0.00014040833
9.087714 0.0002020721
9.088715 0.00026355934999999997
9.089714 0.00032486239
9.090714 0.00038597368
9.091714 0.00044688594999999995
9.092714 0.00050759218
9.093715 0.00056808558
9.094714 0.0006283597
9.095715 0.00068840841
9.096714 0.0007482259199999999
9.097714 0.00080780674
9.098714 0.00086714581
9.099714 0.0009262383199999999
9.100715 0.00098507971
9.101714 0.001043666
9.102715 0.0011019932
9.103714 0.0011600578
9.104714 0.0012178563
9.105714 0.0012753858999999998
9.106714 0.0013326434
9.107715 0.0013896262
9.108714 0.0014463319
9.109715 0.0015027579
9.110714 0.0015589021
9.111714 0.0016147624
9.112714 0.0016703367
9.113714 0.0017256230000000001
9.114715 0.0017806198
9.115714 0.0018353252000000001
9.116714 0.0018897373999999998
9.117714 0.001943855
9.118714 0.0019976764
9.119715 0.0020512001
9.120714 0.0021044249
9.121715 0.0021573491000000003
9.122714 0.0022099717
9.123714 0.0022622912999999997
9.124714 0.0023143064
9.125714 0.0023660159
9.126715 0.0024174184
9.127714 0.0024685125
9.128715 0.0025192967
9.129714 0.0025697693
9.130714 0.0026199286
9.131714 0.0026697728
9.132714 0.0027192995
9.133715 0.0027685063999999997
9.134714 0.002817391
9.135715 0.0028659502
9.136714 0.0029141807
9.137714 0.0029620791000000003
9.138714 0.0030096411
9.139714 0.0030568626000000002
9.140715 0.0031037391
9.141714 0.0031502652000000003
9.142715 0.0031964359000000004
9.143714 0.0032422453
9.144714 0.0032876877
9.145715 0.0033327568000000004
9.146714 0.0033774459999999997
9.147715 0.0034217494
9.148714 0.0034656597999999997
9.149714 0.0035091707
9.150714 0.0035522753000000002
9.151714 0.0035949669999999997
9.152715 0.0036372395999999998
9.153714 0.0036790865
9.154715 0.003720502
9.155714 0.0037614797999999997
9.156714 0.0038020149
9.157714 0.0038421021999999997
9.158714 0.0038817367999999996
9.159715 0.0039209146
9.160714 0.0039596318
9.161715 0.0039978848
9.162714 0.004035671
9.163714 0.0040729875999999995
9.164714 0.0041098327
9.165714 0.0041462048
9.166715 0.0041821026
9.167714 0.0042175248
9.168715 0.0042524716
9.169714 0.0042869422
9.170714 0.0043209369
9.171714 0.0043544558
9.172714 0.0043874996
9.173715 0.0044200686
9.174714 0.0044521631999999995
9.175714 0.0044837841
9.176714 0.0045149325
9.177714 0.0045456083
9.178715 0.0045758123
9.179714 0.0046055447
9.180715 0.0046348061
9.181714 0.0046635967000000006
9.182714 0.0046919162
9.183714 0.0047197642
9.184714 0.0047471403
9.185715 0.0047740439
9.186714 0.0048004742
9.187715 0.0048264301
9.188714 0.0048519105
9.189714 0.004876914
9.190714 0.0049014390000000005
9.191714 0.004925483499999999
9.192715 0.004949046
9.193714 0.004972124200000001
9.194715 0.004994716400000001
9.195714 0.0050168201
9.196714 0.0050384333
9.197714 0.0050595536
9.198714 0.0050801784000000004
9.199715 0.0051003055
9.200714 0.0051199324
9.201715 0.0051390561999999996
9.202714 0.0051576742
9.203714 0.0051757837000000004
9.204714 0.0051933820999999995
9.205714 0.005210466
9.206715 0.0052270327
9.207714 0.0052430787
9.208714 0.0052586009
9.209714 0.0052735959
9.210714 0.0052880601
9.211715 0.0053019903
9.212714 0.0053153828
9.213715 0.0053282343
9.214714 0.0053405412
9.215714 0.0053523003
9.216714 0.005363507799999999
9.217714 0.0053741605
9.218715 0.0053842559
9.219714 0.0053937907000000005
9.220715 0.0054027627
9.221714 0.005411169699999999
9.222714 0.005419010300000001
9.223714 0.005426283
9.224714 0.0054329867
9.225715 0.0054391214
9.226714 0.005444687100000001
9.227715 0.0054496842
9.228714 0.0054541142
9.229714 0.0054579788
9.230714 0.0054612803
9.231714 0.0054640211999999995
9.232715 0.0054662047
9.233714 0.0054678341
9.234715 0.0054689135
9.235714 0.0054694472
9.236714 0.0054694396
9.237714 0.0054688953
9.238714 0.0054678192
9.239715 0.0054662163
9.240714 0.0054640914
9.241714 0.0054614487000000005
9.242714 0.0054582935
9.243714 0.0054546301
9.244715 0.0054504624
9.245714 0.0054457949
9.246715 0.0054406308
9.247714 0.0054349734
9.248714 0.0054288255
9.249714 0.0054221899
9.250714 0.0054150682
9.251715 0.0054074618999999996
9.252714 0.0053993725
9.253715 0.0053908003
9.254714 0.0053817457
9.255714 0.0053722088
9.256714 0.005362189
9.257714 0.0053516855
9.258715 0.0053406973
9.259714 0.0053292228
9.260715 0.0053172607
9.261714 0.005304809
9.262714 0.0052918662
9.263714 0.005278430000000001
9.264714 0.0052644983999999995
9.265715 0.0052500698
9.266714 0.0052351417
9.267715 0.0052197127
9.268714 0.005203780900000001
9.269714 0.0051873445
9.270715 0.005170402100000001
9.271714 0.0051529524999999994
9.272715 0.0051349947
9.273714 0.005116528
9.274714 0.0050975515
9.275714 0.0050780654
9.276714 0.0050580697
9.277715 0.0050375646
9.278714 0.0050165509
9.279715 0.0049950293
9.280714 0.0049730013
9.281714 0.0049504684
9.282714 0.0049274327
9.283714 0.0049038965
9.284715 0.0048798622
9.285714 0.0048553327
9.286715 0.0048303114
9.287714 0.0048048019
9.288714 0.0047788086
9.289714 0.0047523354
9.290714 0.0047253874
9.291715 0.0046979694
9.292714 0.0046700869
9.293715 0.0046417455
9.294714 0.0046129516999999995
9.295714 0.0045837114
9.296714 0.0045540313
9.297714 0.0045239183
9.298715 0.0044933793
9.299714 0.0044624216000000005
9.300714 0.0044310524
9.301714 0.0043992786
9.302714 0.0043671083
9.303715 0.004334548400000001
9.304714 0.0043016061999999996
9.305715 0.0042682888
9.306714 0.0042346033000000005
9.307714 0.0042005562
9.308714 0.004166154
9.309714 0.0041314026
9.310715 0.0040963074000000006
9.311714 0.0040608735
9.312715 0.0040251055999999995
9.313714 0.0039890081
9.314714 0.0039525843
9.315714 0.0039158374
9.316714 0.0038787700999999997
9.317715 0.0038413844000000003
9.318714 0.0038036817999999996
9.319715 0.0037656631
9.320714 0.0037273294
9.321714 0.0036886805999999995
9.322714 0.0036497164
9.323714 0.0036104364
9.324715 0.0035708403
9.325714 0.0035309269
9.326715 0.0034906952
9.327714 0.0034501444999999998
9.328714 0.0034092740000000003
9.329714 0.0033680826000000003
9.330714 0.00332657
9.331715 0.0032847358
9.332714 0.0032425804000000003
9.333714 0.0032001037000000004
9.334714 0.0031573069
9.335714 0.003114191
9.336715 0.0030707579
9.337714 0.0030270101
9.338715 0.0029829504
9.339714 0.0029385823
9.340714 0.0028939097
9.341714 0.0028489372
9.342714 0.0028036698
9.343715 0.0027581131
9.344714 0.0027122729
9.345715 0.0026661557
9.346714 0.0026197684000000003
9.347714 0.002573118
9.348714 0.0025262121
9.349714 0.0024790586000000003
9.350715 0.0024316654
9.351714 0.0023840406
9.352715 0.0023361927
9.353714 0.0022881299
9.354714 0.002239861
9.355714 0.0021913944000000003
9.356714 0.0021427388
9.357715 0.0020939025
9.358714 0.0020448942000000003
9.359715 0.0019957224000000003
9.360714 0.0019463951
9.361714 0.0018969205000000002
9.362714 0.0018473067000000002
9.363714 0.0017975614999999998
9.364715 0.0017476925
9.365714 0.0016977068
9.366714 0.0016476119
9.367714 0.0015974143
9.368714 0.0015471209
9.369715 0.0014967379
9.370714 0.0014462713
9.371715 0.0013957268
9.372714 0.0013451099
9.373714 0.0012944257
9.374714 0.0012436789
9.375714 0.001192874
9.376715 0.0011420152
9.377714 0.0010911064
9.378715 0.0010401512
9.379714 0.0009891528
9.380714 0.00093811441
9.381714 0.0008870388199999999
9.382714 0.00083592859
9.383715 0.0007847862400000001
9.384714 0.00073361393
9.385715 0.00068241384
9.386714 0.000631188
9.387714 0.0005799383399999999
9.388714 0.00052866676
9.389714 0.00047737522000000003
9.390715 0.00042606565999999996
9.391714 0.00037474017
9.392715 0.00032340088
9.393714 0.0002720501
9.394714 0.00022069034
9.395715 0.00016932436
9.396714 0.00011795513
9.397715 6.6585932e-05
9.398714 1.5220377e-05
9.399714 -3.6137584e-05
9.400714 -8.7483642e-05
9.401714 -0.00013881308
9.402715 -0.00019012084
9.403714 -0.00024140143
9.404715 -0.00029264895
9.405714 -0.00034385714
9.406714 -0.00039501938000000003
9.407714 -0.00044612861999999997
9.408714 -0.00049717751
9.409715 -0.00054815841
9.410714 -0.0005990633799999999
9.411715 -0.00064988421
9.412714 -0.0007006125500000001
9.413714 -0.0007512398500000001
9.414714 -0.0008017574099999999
9.415714 -0.00085215643
9.416715 -0.0009024282
9.417714 -0.0009525639100000001
9.418715 -0.0010025549
9.419714 -0.0010523926
9.420714 -0.0011020685999999999
9.421714 -0.0011515745
9.422714 -0.0012009022999999999
9.423715 -0.0012500443000000002
9.424714 -0.0012989929
9.425714 -0.0013477409000000001
9.426714 -0.0013962815
9.427714 -0.001444608
9.428715 -0.0014927144
9.429714 -0.0015405947
9.430715 -0.0015882435000000002
9.431714 -0.0016356556000000002
9.432714 -0.0016828262
9.433714 -0.0017297509
9.434714 -0.0017764256
9.435715 -0.0018228464
9.436714 -0.0018690098
9.437715 -0.0019149127
9.438714 -0.0019605521
9.439714 -0.0020059251
9.440714 -0.0020510293
9.441714 -0.0020958623
9.442715 -0.0021404217000000002
9.443714 -0.0021847056
9.444715 -0.0022287119000000003
9.445714 -0.0022724387
9.446714 -0.0023158842
9.447714 -0.0023590462999999997
9.448714 -0.0024019231
9.449715 -0.0024445128
9.450714 -0.0024868134
9.451715 -0.0025288226000000002
9.452714 -0.0025705383
9.453714 -0.0026119582000000002
9.454714 -0.0026530797
9.455714 -0.0026939
9.456715 -0.0027344164
9.457714 -0.0027746255
9.458714 -0.0028145239
9.459714 -0.0028541082000000002
9.460714 -0.0028933742
9.461715 -0.0029323177
9.462714 -0.0029709340999999998
9.463715 -0.0030092187
9.464714 -0.0030471661
9.465714 -0.003084771
9.466714 -0.0031220275999999996
9.467714 -0.0031589294
9.468715 -0.0031954703000000003
9.469714 -0.0032316434999999995
9.470715 -0.0032674423000000003
9.471714 -0.0033028591
9.472714 -0.0033378867
9.473714 -0.0033725176999999996
9.474714 -0.0034067440999999998
9.475715 -0.0034405584
9.476714 -0.0034739529
9.477715 -0.0035069195
9.478714 -0.0035394507
9.479714 -0.0035715384
9.480714 -0.0036031757
9.481714 -0.0036343549999999997
9.482715 -0.0036650694
9.483714 -0.0036953119
9.484715 -0.0037250764
9.485714 -0.0037543567
9.486714 -0.0037831469
9.487714 -0.0038114419999999995
9.488714 -0.0038392368999999997
9.489715 -0.0038665272
9.490714 -0.0038933088999999997
9.491714 -0.0039195787
9.492714 -0.0039453334
9.493714 -0.0039705708
9.494715 -0.0039952887
9.495714 -0.0040194853
9.496715 -0.004043159399999999
9.497714 -0.0040663108
9.498714 -0.0040889387
9.499714 -0.004111043
9.500714 -0.0041326239
9.501715 -0.0041536819
9.502714 -0.0041742183
9.503715 -0.0041942338
9.504714 -0.0042137297
9.505714 -0.0042327069
9.506714 -0.004251167
9.507714 -0.0042691114
9.508715 -0.0042865409
9.509714 -0.0043034572
9.510715 -0.0043198612
9.511714 -0.0043357537
9.512714 -0.0043511354
9.513714 -0.0043660068
9.514714 -0.0043803677
9.515715 -0.0043942182
9.516714 -0.0044075579
9.517715 -0.0044203858
9.518714 -0.004432700699999999
9.519714 -0.0044445012
9.520715 -0.004455785899999999
9.521714 -0.0044665521
9.522715 -0.0044767973999999995
9.523714 -0.0044865192
9.524714 -0.0044957142
9.525714 -0.0045043791
9.526714 -0.0045125107
9.527715 -0.004520105
9.528714 -0.0045271583
9.529715 -0.0045336667
9.530714 -0.0045396257
9.531714 -0.0045450317
9.532714 -0.0045498804
9.533714 -0.0045541678
9.534715 -0.0045578898
9.535714 -0.0045610424
9.536715 -0.0045636218
9.537714 -0.0045656240999999995
9.538714 -0.0045670462
9.539714 -0.0045678844000000005
9.540714 -0.0045681357999999995
9.541715 -0.0045677971
9.542714 -0.0045668658
9.543715 -0.0045653393
9.544714 -0.0045632154
9.545714 -0.0045604924
9.546714 -0.004557168
9.547714 -0.0045532412
9.548715 -0.004548710399999999
9.549714 -0.0045435751
9.550714 -0.004537834300000001
9.551714 -0.0045314879
9.552714 -0.004524535299999999
9.553715 -0.004516977100000001
9.554714 -0.0045088134
9.555715 -0.0045000452
9.556714 -0.004490673
9.557714 -0.0044806984
9.558714 -0.0044701224
9.559714 -0.004458946599999999
9.560715 -0.004447173
9.561714 -0.0044348035
9.562715 -0.0044218406
9.563714 -0.004408287
9.564714 -0.0043941451
9.565714 -0.004379417399999999
9.566714 -0.0043641077000000006
9.567715 -0.0043482189
9.568714 -0.0043317541
9.569715 -0.0043147171
9.570714 -0.004297111399999999
9.571714 -0.0042789408000000004
9.572714 -0.0042602092
9.573714 -0.0042409203
9.574715 -0.0042210777
9.575714 -0.004200685
9.576715 -0.0041797459
9.577714 -0.004158264
9.578714 -0.0041362426
9.579714 -0.0041136849
9.580714 -0.0040905939
9.581715 -0.0040669722
9.582714 -0.0040428222
9.583714 -0.0040181461
9.584714 -0.0039929455
9.585714 -0.003967221700000001
9.586715 -0.0039409759
9.587714 -0.0039142086999999996
9.588715 -0.0038869202000000004
9.589714 -0.0038591104
9.590714 -0.003830779
9.591714 -0.0038019246999999997
9.592714 -0.0037725468999999998
9.593715 -0.0037426445
9.594714 -0.0037122158
9.595715 -0.0036812591
9.596714 -0.0036497731
9.597714 -0.003617756
9.598714 -0.0035852059000000005
9.599714 -0.0035521214
9.600715 -0.003518501
9.601714 -0.0034843437000000002
9.602715 -0.0034496482999999997
9.603714 -0.0034144141
9.604714 -0.0033786415
9.605714 -0.0033423305000000003
9.606714 -0.0033054817
9.607715 -0.0032680968
9.608714 -0.0032301774
9.609715 -0.0031917261000000002
9.610714 -0.0031527459
9.611714 -0.0031132404
9.612714 -0.0030732134999999997
9.613714 -0.0030326704
9.614715 -0.0029916164
9.615714 -0.0029500572
9.616714 -0.0029079991
9.617714 -0.0028654491
9.618714 -0.0028224142
9.619715 -0.0027789019
9.620714 -0.0027349202
9.621715 -0.0026904772
9.622714 -0.0026455809
9.623714 -0.0026002396999999997
9.624714 -0.0025544618
9.625714 -0.0025082556
9.626715 -0.0024616293
9.627714 -0.0024145907
9.628715 -0.002367148
9.629714 -0.0023193088000000002
9.630714 -0.0022710805
9.631714 -0.0022224702
9.632714 -0.0021734846
9.633715 -0.0021241302
9.634714 -0.0020744128
9.635715 -0.0020243382
9.636714 -0.0019739118000000003
9.637714 -0.0019231387
9.638714 -0.0018720235
9.639714 -0.0018205703
9.640715 -0.0017687833
9.641714 -0.0017166661999999998
9.642715 -0.0016642223
9.643714 -0.0016114549
9.644714 -0.001558367
9.645715 -0.0015049612999999999
9.646714 -0.0014512404
9.647715 -0.0013972068
9.648714 -0.0013428627
9.649714 -0.0012882106
9.650714 -0.0012332523
9.651714 -0.00117799
9.652715 -0.0011224258
9.653714 -0.0010665617
9.654715 -0.0010103998
9.655714 -0.00095394198
9.656714 -0.00089719042
9.657714 -0.00084014737
9.658714 -0.0007828150000000001
9.659715 -0.0007251957
9.660714 -0.00066729203
9.661715 -0.00060910666
9.662714 -0.00055064243
9.663714 -0.00049190248
9.664714 -0.00043289015
9.665714 -0.00037360899
9.666715 -0.00031406289
9.667714 -0.00025425607
9.668715 -0.00019419301
9.669714 -0.0001338786
9.670714 -7.3318057e-05
9.671714 -1.2516996e-05
9.672714 4.8518598e-05
9.673715 0.00010978233
9.674714 0.00017126741
9.675714 0.00023296666
9.676714 0.00029487248
9.677714 0.00035697694
9.678715 0.00041927169
9.679714 0.00048174807
9.680715 0.00054439711
9.681714 0.0006072095400000001
9.682714 0.00067017586
9.683714 0.00073328633
9.684714 0.00079653109
9.685715 0.0008599000499999999
9.686714 0.00092338323
9.687715 0.00098697055
9.688714 0.0010506520999999998
9.689714 0.0011144179
9.690714 0.0011782582
9.691714 0.0012421635
9.692715 0.0013061246
9.693714 0.0013701326
9.694715 0.0014341787
9.695714 0.001498255
9.696714 0.0015623535999999998
9.697714 0.0016264672
9.698714 0.0016905889000000001
9.699715 0.0017547124999999998
9.700714 0.0018188318999999998
9.701715 0.0018829414
9.702714 0.0019470361
9.703714 0.0020111112
9.704714 0.0020751624
9.705714 0.0021391856000000002
9.706715 0.0022031770999999998
9.707714 0.0022671330999999998
9.708714 0.0023310506
9.709714 0.002394926
9.710714 0.0024587565
9.711715 0.0025225389000000003
9.712714 0.0025862699
9.713715 0.0026499463000000003
9.714714 0.0027135651000000003
9.715714 0.0027771227999999998
9.716714 0.0028406159
9.717714 0.0029040406
9.718715 0.0029673931
9.719714 0.0030306694
9.720715 0.0030938649000000003
9.721714 0.0031569754
9.722714 0.0032199958
9.723714 0.0032829212
9.724714 0.0033457461999999998
9.725715 0.0034084649000000002
9.726714 0.0034710716000000003
9.727715 0.0035335604
9.728714 0.0035959249
9.729714 0.0036581579
9.730714 0.0037202532000000003
9.731714 0.0037822031999999997
9.732715 0.0038440005
9.733714 0.0039056376
9.734715 0.0039671064
9.735714 0.0040283987
9.736714 0.0040895064999999994
9.737714 0.0041504209
9.738714 0.0042111333
9.739715 0.0042716347
9.740714 0.004331916
9.741714 0.0043919681
9.742714 0.0044517816
9.743714 0.0045113469
9.744715 0.0045706551
9.745714 0.0046296966
9.746715 0.0046884619
9.747714 0.0047469417
9.748714 0.0048051268
9.749714 0.0048630081
9.750714 0.0049205766000000005
9.751715 0.0049778235
9.752714 0.0050347408
9.753715 0.005091319699999999
9.754714 0.0051475527
9.755714 0.005203432
9.756714 0.0052589507999999995
9.757714 0.0053141021999999994
9.758715 0.0053688796
9.759714 0.0054232776
9.760715 0.0054772903
9.761714 0.005530913
9.762714 0.0055841414
9.763714 0.005636970999999999
9.764714 0.0056893987
9.765715 0.0057414207
9.766714 0.0057930345
9.767715 0.005844237600000001
9.768714 0.0058950278
9.769714 0.005945403199999999
9.770715 0.0059953622
9.771714 0.006044902699999999
9.772715 0.006094023
9.773714 0.0061427214
9.774714 0.006190996599999999
9.775714 0.0062388470000000005
9.776714 0.0062862694999999994
9.777715 0.0063332627
9.778714 0.006379823000000001
9.779715 0.006425947499999999
9.780714 0.006471633199999999
9.781714 0.0065168759
9.782714 0.006561671
9.783714 0.0066060136
9.784715 0.0066498977999999995
9.785714 0.0066933186
9.786715 0.0067362693
9.787714 0.0067787427
9.788714 0.0068207321999999996
9.789714 0.006862229900000001
9.790714 0.0069032285
9.791715 0.0069437199
9.792714 0.0069836962
9.793715 0.007023148599999999
9.794714 0.0070620692
9.795714 0.0071004491000000005
9.796714 0.0071382805
9.797714 0.007175555199999999
9.798715 0.0072122653
9.799714 0.0072484028
9.800714 0.0072839597
9.801714 0.0073189294
9.802714 0.0073533047
9.803715 0.0073870789
9.804714 0.007420246399999999
9.805715 0.0074528005
9.806714 0.0074847354
9.807714 0.0075160468000000005
9.808714 0.007546728700000001
9.809714 0.007576777
9.810715 0.007606187100000001
9.811714 0.0076349555
9.812715 0.0076630786000000005
9.813714 0.007690552599999999
9.814714 0.007717374
9.815714 0.0077435405
9.816714 0.007769049300000001
9.817715 0.007793897399999999
9.818714 0.0078180827
9.819715 0.007841602199999999
9.820714 0.007864454500000001
9.821714 0.0078866375
9.822714 0.007908149599999999
9.823714 0.0079289886
9.824715 0.0079491532
9.825714 0.0079686419
9.826715 0.0079874531
9.827714 0.008005586299999999
9.828714 0.008023039800000001
9.829714 0.0080398124
9.830714 0.008055903900000001
9.831715 0.0080713129
9.832714 0.0080860387
9.833714 0.0081000806
9.834714 0.0081134385
9.835714 0.0081261118
9.836715 0.0081380997
9.837714 0.0081494021
9.838715 0.0081600192
9.839714 0.0081699494
9.840714 0.0081791935
9.841714 0.0081877501
9.842714 0.0081956183
9.843715 0.0082027975
9.844714 0.008209286199999999
9.845715 0.0082150829
9.846714 0.0082201863
9.847714 0.0082245941
9.848714 0.008228304799999999
9.849714 0.0082313149
9.850715 0.0082336221
9.851714 0.0082352235
9.852715 0.0082361148
9.853714 0.0082362931
9.854714 0.0082357539
9.855714 0.008234492999999999
9.856714 0.0082325067
9.857715 0.0082297898
9.858714 0.008226338100000001
9.859715 0.0082221472
9.860714 0.008217212599999999
9.861714 0.0082115301
9.862714 0.0082050952
9.863714 0.0081979037
9.864715 0.0081899518
9.865714 0.008181236599999999
9.866714 0.008171754600000001
9.867714 0.0081615028
9.868714 0.0081504782
9.869715 0.0081386803
9.870714 0.0081261067
9.871715 0.008112755999999999
9.872714 0.008098628299999999
9.873714 0.0080837228
9.874714 0.0080680402
9.875714 0.008051581200000001
9.876715 0.0080343467
9.877714 0.0080163387
9.878715 0.0079975587
9.879714 0.0079780089
9.880714 0.0079576923
9.881714 0.0079366109
9.882714 0.0079147678
9.883715 0.0078921665
9.884714 0.0078688099
9.885715 0.0078447018
9.886714 0.0078198456
9.887714 0.0077942452
9.888714 0.007767904
9.889714 0.0077408251
9.890715 0.0077130127
9.891714 0.0076844699
9.892715 0.0076552009
9.893714 0.0076252087
9.894714 0.0075944961
9.895715 0.0075630669
9.896714 0.0075309246
9.897715 0.007498072200000001
9.898714 0.0074645126
9.899714 0.0074302487
9.900714 0.007395284
9.901714 0.007359621700000001
9.902715 0.0073232637
9.903714 0.0072862138
9.904715 0.0072484741
9.905714 0.0072100476
9.906714 0.007170936399999999
9.907714 0.007131143500000001
9.908714 0.007090671
9.909715 0.007049521800000001
9.910714 0.0070076973999999995
9.911715 0.0069652
9.912714 0.006922031
9.913714 0.0068781919
9.914714 0.0068336842000000005
9.915714 0.0067885085
9.916715 0.006742666299999999
9.917714 0.0066961584
9.918715 0.0066489847
9.919714 0.006601146
9.920714 0.0065526423
9.921714 0.0065034736
9.922714 0.0064536398
9.923715 0.0064031417
9.924714 0.0063519787
9.925714 0.0063001513
9.926714 0.006247660300000001
9.927714 0.006194505800000001
9.928715 0.0061406892000000005
9.929714 0.0060862112
9.930715 0.006031074
9.931714 0.0059752794
9.932714 0.00591883
9.933714 0.0058617289999999996
9.934714 0.0058039801
9.935715 0.0057455876
9.936714 0.0056865563
9.937715 0.0056268913
9.938714 0.0055665982999999995
9.939714 0.005505684
9.940714 0.0054441548999999995
9.941714 0.0053820186
9.942715 0.0053192824
9.943714 0.0052559546
9.944715 0.0051920437
9.945714 0.005127558
9.946714 0.0050625062
9.947714 0.004996897399999999
9.948714 0.0049307408
9.949715 0.0048640453
9.950714 0.0047968198
9.951715 0.004729073
9.952714 0.0046608136
9.953714 0.00459205
9.954714 0.0045227906
9.955714 0.004453042900000001
9.956715 0.0043828146
9.957714 0.004312113
9.958714 0.0042409451
9.959714 0.0041693173
9.960714 0.0040972354
9.961715 0.0040247054
9.962714 0.0039517323
9.963715 0.0038783211
9.964714 0.0038044767
9.965714 0.0037302038
9.966714 0.0036555058999999997
9.967714 0.0035803874
9.968715 0.0035048517
9.969714 0.0034289026999999995
9.970715 0.0033525441000000003
9.971714 0.0032757791000000004
9.972714 0.0031986114
9.973714 0.0031210446
9.974714 0.0030430824999999996
9.975715 0.0029647288
9.976714 0.0028859873
9.977715 0.0028068622000000003
9.978714 0.0027273576
9.979714 0.002647478
9.980714 0.002567228
9.981714 0.0024866124
9.982715 0.0024056362
9.983714 0.0023243047
9.984715 0.0022426229
9.985714 0.0021605967
9.986714 0.0020782317999999997
9.987714 0.0019955341000000002
9.988714 0.00191251
9.989715 0.0018291656
9.990714 0.0017455073000000002
9.991714 0.0016615420000000002
9.992714 0.0015772766
9.993714 0.0014927184
9.994715 0.0014078744999999999
9.995714 0.0013227526
9.996715 0.0012373605999999998
9.997714 0.0011517066000000002
9.998714 0.0010657989999999999
9.999714 0.00097964639
10.00071 0.0008932576700000001
10.00171 0.00080664213
10.00271 0.00071980912
10.00371 0.0006327684299999999
10.00471 0.00054553002
10.00571 0.00045810416
10.00671 0.00037050127
10.00771 0.00028273198
10.00871 0.0001948071
10.00971 0.00010673759999999999
10.01071 1.8534558000000002e-05
10.01171 -6.9790894e-05
10.01271 -0.00015822758
10.01371 -0.00024676431
10.01471 -0.00033538995
10.01571 -0.00042409342
10.01671 -0.00051286383
10.01771 -0.0006016904499999999
10.01871 -0.00069056273
10.01971 -0.0007794704299999999
10.02071 -0.0008684034599999999
10.02171 -0.00095735231
10.02271 -0.0010463076
10.02371 -0.0011352605
10.02471 -0.0012242025000000001
10.02571 -0.0013131256
10.02671 -0.0014020223
10.02771 -0.0014908855000000001
10.02871 -0.0015797084000000001
10.02971 -0.0016684851
10.03071 -0.0017572097999999999
10.03171 -0.0018458772
10.03271 -0.0019344823
10.03371 -0.0020230207
10.03471 -0.0021114882
10.03571 -0.0021998806999999998
10.03671 -0.0022881944
10.03771 -0.002376426
10.03871 -0.0024645718
10.03971 -0.0025526286
10.04071 -0.0026405925
10.04171 -0.0027284603
10.04271 -0.002816228
10.04371 -0.0029038918
10.04471 -0.0029914473999999996
10.04571 -0.0030788906
10.04671 -0.0031662163
10.04771 -0.0032534189999999996
10.04871 -0.0033404933
10.04971 -0.0034274333000000002
10.05071 -0.0035142321999999996
10.05171 -0.0036008834
10.05271 -0.0036873789
10.05371 -0.0037737111
10.05471 -0.0038598715
10.05571 -0.0039458515
10.05671 -0.0040316416
10.05771 -0.0041172319
10.05871 -0.0042026128
10.05971 -0.0042877738
10.06071 -0.0043727043
10.06171 -0.0044573928
10.06271 -0.0045418285
10.06371 -0.004625999600000001
10.06471 -0.0047098947
10.06571 -0.004793502
10.06671 -0.0048768095
10.06771 -0.0049598053
10.06871 -0.0050424776
10.06971 -0.0051248149
10.07071 -0.0052068055
10.07171 -0.0052884381
10.07271 -0.0053697015
10.07371 -0.0054505846
10.07471 -0.005531077499999999
10.07571 -0.005611169399999999
10.07671 -0.005690851
10.07771 -0.0057701131
10.07871 -0.005848947
10.07971 -0.0059273447
10.08071 -0.0060052982
10.08171 -0.0060828002
10.08271 -0.0061598446
10.08371 -0.0062364248
10.08471 -0.006312535
10.08571 -0.0063881693000000005
10.08671 -0.0064633234
10.08771 -0.0065379929
10.08871 -0.0066121735000000004
10.08971 -0.0066858614000000005
10.09071 -0.0067590524999999995
10.09171 -0.0068317429
10.09271 -0.0069039298999999995
10.09371 -0.0069756097000000005
10.09471 -0.007046779499999999
10.09571 -0.007117435599999999
10.09671 -0.0071875744
10.09771 -0.0072571929
10.09871 -0.0073262869
10.09971 -0.007394852600000001
10.10071 -0.0074628863999999994
10.10171 -0.0075303848
10.10271 -0.0075973425
10.10371 -0.0076637552
10.10471 -0.0077296179
10.10571 -0.007794925500000001
10.10671 -0.007859672
10.10771 -0.0079238525
10.10871 -0.0079874604
10.10971 -0.0080504891
10.11071 -0.0081129328
10.11171 -0.0081747843
10.11271 -0.0082360362
10.11371 -0.0082966806
10.11471 -0.008356710900000001
10.11571 -0.0084161184
10.11671 -0.008474895699999999
10.11771 -0.008533034299999999
10.11871 -0.008590526000000001
10.11971 -0.0086473621
10.12071 -0.008703534700000001
10.12171 -0.008759035
10.12271 -0.008813854900000001
10.12371 -0.0088679859
10.12471 -0.0089214198
10.12571 -0.0089741479
10.12671 -0.0090261623
10.12771 -0.0090774556
10.12871 -0.0091280199
10.12971 -0.0091778478
10.13071 -0.009226931399999999
10.13171 -0.0092752649
10.13271 -0.0093228409
10.13371 -0.0093696537
10.13471 -0.0094156967
10.13571 -0.0094609641
10.13671 -0.0095054515
10.13771 -0.009549153
10.13871 -0.0095920645
10.13971 -0.0096341813
10.14071 -0.0096755
10.14171 -0.0097160162
10.14271 -0.009755727700000001
10.14371 -0.0097946308
10.14471 -0.0098327233
10.14571 -0.0098700031
10.14671 -0.009906468
10.14771 -0.0099421159
10.14871 -0.009976945899999999
10.14971 -0.010010957
10.15071 -0.010044149
10.15171 -0.01007652
10.15271 -0.010108068999999999
10.15371 -0.010138797
10.15471 -0.010168702
10.15571 -0.010197786
10.15671 -0.010226046
10.15771 -0.010253485
10.15871 -0.010280099999999999
10.15971 -0.010305892
10.16071 -0.010330859999999999
10.16171 -0.010355004
10.16271 -0.010378323
10.16371 -0.010400818
10.16471 -0.010422486
10.16571 -0.010443326
10.16671 -0.010463339
10.16771 -0.010482522000000001
10.16871 -0.010500873
10.16971 -0.010518392
10.17071 -0.010535077
10.17171 -0.010550924
10.17271 -0.010565933
10.17371 -0.010580101
10.17471 -0.010593425
10.17571 -0.010605904
10.17671 -0.010617533
10.17771 -0.010628311000000001
10.17871 -0.010638234
10.17971 -0.010647298999999999
10.18071 -0.010655502
10.18171 -0.010662842
10.18271 -0.010669314
10.18371 -0.010674915
10.18471 -0.010679643
10.18571 -0.010683492
10.18671 -0.010686461
10.18771 -0.010688546
10.18871 -0.010689744999999999
10.18971 -0.010690053000000001
10.19071 -0.010689469
10.19171 -0.01068799
10.19271 -0.010685613
10.19371 -0.010682338
10.19471 -0.010678159999999999
10.19571 -0.01067308
10.19671 -0.010667096999999999
10.19771 -0.010660208
10.19871 -0.010652413
10.19971 -0.010643712000000001
10.20071 -0.010634105999999999
10.20171 -0.010623594
10.20271 -0.010612178
10.20371 -0.010599859
10.20471 -0.010586637000000001
10.20571 -0.010572515000000001
10.20671 -0.010557495
10.20771 -0.010541581
10.20871 -0.010524774
10.20971 -0.010507078
10.21071 -0.010488497
10.21171 -0.010469034
10.21271 -0.010448694
10.21371 -0.010427482
10.21471 -0.010405402000000001
10.21571 -0.010382458
10.21671 -0.010358657
10.21771 -0.010334003
10.21871 -0.0103085
10.21971 -0.010282155999999999
10.22071 -0.010254972999999999
10.22171 -0.010226958999999999
10.22271 -0.010198117
10.22371 -0.010168452000000001
10.22471 -0.010137969
10.22571 -0.010106671000000001
10.22671 -0.010074564000000001
10.22771 -0.010041649
10.22871 -0.010007931
10.22971 -0.0099734112
10.23071 -0.009938093
10.23171 -0.009901977999999999
10.23271 -0.009865068599999999
10.23371 -0.0098273653
10.23471 -0.0097888696
10.23571 -0.0097495831
10.23671 -0.0097095057
10.23771 -0.0096686388
10.23871 -0.0096269825
10.23971 -0.009584537499999999
10.24071 -0.0095413045
10.24171 -0.0094972842
10.24271 -0.0094524781
10.24371 -0.0094068862
10.24471 -0.0093605107
10.24571 -0.009313352300000001
10.24671 -0.0092654132
10.24771 -0.0092166956
10.24871 -0.009167201600000001
10.24971 -0.0091169335
10.25071 -0.0090658948
10.25171 -0.0090140886
10.25271 -0.0089615183
10.25371 -0.0089081877
10.25471 -0.0088541005
10.25571 -0.0087992616
10.25671 -0.0087436762
10.25771 -0.0086873486
10.25871 -0.008630284
10.25971 -0.0085724874
10.26071 -0.0085139654
10.26171 -0.0084547231
10.26271 -0.0083947663
10.26371 -0.0083341023
10.26471 -0.0082727369
10.26571 -0.008210676600000001
10.26671 -0.008147928
10.26771 -0.008084498399999999
10.26871 -0.0080203943
10.26971 -0.007955623
10.27071 -0.0078901918
10.27171 -0.0078241079
10.27271 -0.0077573786
10.27371 -0.0076900113
10.27471 -0.007622013800000001
10.27571 -0.0075533935
10.27671 -0.0074841584
10.27771 -0.007414315800000001
10.27871 -0.0073438736
10.27971 -0.0072728399
10.28071 -0.0072012219
10.28171 -0.007129028399999999
10.28271 -0.0070562673
10.28371 -0.0069829461
10.28471 -0.0069090733000000005
10.28571 -0.006834656200000001
10.28671 -0.0067597036999999995
10.28771 -0.0066842229
10.28871 -0.0066082219
10.28971 -0.006531708599999999
10.29071 -0.006454690399999999
10.29171 -0.006377175299999999
10.29271 -0.0062991704999999995
10.29371 -0.0062206826
10.29471 -0.0061417188
10.29571 -0.006062285299999999
10.29671 -0.0059823888
10.29771 -0.0059020349
10.29871 -0.0058212299000000006
10.29971 -0.0057399793
10.30071 -0.0056582881
10.30171 -0.0055761615
10.30271 -0.0054936041000000005
10.30371 -0.0054106207
10.30471 -0.0053272156999999995
10.30571 -0.005243393799999999
10.30671 -0.0051591588999999995
10.30771 -0.0050745155
10.30871 -0.0049894676
10.30971 -0.0049040198
10.31071 -0.0048181766
10.31171 -0.0047319427
10.31271 -0.0046453228
10.31371 -0.0045583223
10.31471 -0.0044709468
10.31571 -0.0043832017000000004
10.31671 -0.0042950931
10.31771 -0.0042066276
10.31871 -0.0041178126
10.31971 -0.0040286548
10.32071 -0.0039391619999999995
10.32171 -0.0038493420999999996
10.32271 -0.0037592039000000003
10.32371 -0.0036687557
10.32471 -0.0035780071
10.32571 -0.0034869678000000004
10.32671 -0.0033956472000000004
10.32771 -0.0033040556000000004
10.32871 -0.0032122032000000003
10.32971 -0.0031201009
10.33071 -0.0030277592
10.33171 -0.0029351891
10.33271 -0.0028424016000000002
10.33371 -0.0027494078
10.33471 -0.0026562186
10.33571 -0.0025628453
10.33671 -0.0024692989
10.33771 -0.00237559
10.33871 -0.0022817298
10.33971 -0.0021877287999999997
10.34071 -0.0020935974999999997
10.34171 -0.0019993462
10.34271 -0.0019049849999999999
10.34371 -0.0018105235999999999
10.34471 -0.0017159718
10.34571 -0.0016213387000000002
10.34671 -0.0015266334
10.34771 -0.0014318648
10.34871 -0.0013370412
10.34971 -0.001242171
10.35071 -0.001147262
10.35171 -0.0010523218
10.35271 -0.0009573579499999999
10.35371 -0.00086237751
10.35471 -0.0007673872499999999
10.35571 -0.0006723938
10.35671 -0.00057740349
10.35771 -0.00048242237
10.35871 -0.00038745634000000005
10.35971 -0.000292511
10.36071 -0.00019759179000000001
10.36171 -0.00010270395
10.36271 -7.8525723e-06
10.36371 8.695738500000001e-05
10.36471 0.00018172104
10.36571 0.00027643359
10.36671 0.00037109023000000003
10.36771 0.00046568612
10.36871 0.0005602163099999999
10.36971 0.00065467575
10.37071 0.00074905915
10.37171 0.00084336107
10.37271 0.0009375756200000001
10.37371 0.0010316966
10.37471 0.0011257175
10.37571 0.0012196313
10.37671 0.0013134305
10.37771 0.0014071069999999999
10.37871 0.0015006523
10.37971 0.0015940575
10.38071 0.0016873129
10.38171 0.0017804085
10.38271 0.0018733335000000002
10.38371 0.0019660771
10.38471 0.0020586276
10.38571 0.0021509732999999997
10.38671 0.0022431022
10.38771 0.0023350018
10.38871 0.0024266594
10.38971 0.0025180625
10.39071 0.0026091982
10.39171 0.002700054
10.39271 0.0027906173
10.39371 0.0028808758
10.39471 0.0029708170999999998
10.39571 0.0030604296999999997
10.39671 0.0031497017
10.39771 0.0032386226000000002
10.39871 0.0033271815000000004
10.39971 0.0034153683
10.40071 0.0035031739
10.40171 0.003590589
10.40271 0.0036776051
10.40371 0.0037642148999999995
10.40471 0.0038504106
10.40571 0.0039361861
10.40671 0.0040215353
10.40771 0.004106452599999999
10.40871 0.0041909334
10.40971 0.0042749729
10.41071 0.0043585671
10.41171 0.0044417127
10.41271 0.0045244062
10.41371 0.0046066449
10.41471 0.0046884259
10.41571 0.0047697467
10.41671 0.0048506045
10.41771 0.0049309969
10.41871 0.0050109218
10.41971 0.005090376000000001
10.42071 0.0051693572
10.42171 0.0052478622999999995
10.42271 0.0053258878
10.42371 0.0054034306
10.42471 0.005480487
10.42571 0.0055570526
10.42671 0.0056331231
10.42771 0.0057086941999999995
10.42871 0.0057837602
10.42971 0.0058583162
10.43071 0.0059323564
10.43171 0.0060058752
10.43271 0.0060788661
10.43371 0.006151322999999999
10.43471 0.0062232393
10.43571 0.0062946085
10.43671 0.0063654232
10.43771 0.006435676899999999
10.43871 0.0065053631
10.43971 0.0065744738
10.44071 0.0066430017
10.44171 0.0067109402
10.44271 0.0067782814
10.44371 0.0068450179
10.44471 0.0069111426000000005
10.44571 0.006976648
10.44671 0.0070415263
10.44771 0.0071057701
10.44871 0.0071693714
10.44971 0.007232323
10.45071 0.0072946168
10.45171 0.0073562456
10.45271 0.0074172014
10.45371 0.0074774769
10.45471 0.007537064100000001
10.45571 0.0075959564
10.45671 0.007654146600000001
10.45771 0.0077116281
10.45871 0.007768393700000001
10.45971 0.0078244375
10.46071 0.007879753699999999
10.46171 0.0079343357
10.46271 0.0079881793
10.46371 0.0080412792
10.46471 0.0080936305
10.46571 0.0081452301
10.46671 0.0081960738
10.46771 0.0082461593
10.46871 0.0082954837
10.46971 0.0083440449
10.47071 0.0083918414
10.47171 0.0084388725
10.47271 0.0084851366
10.47371 0.0085306332
10.47471 0.0085753629
10.47571 0.0086193249
10.47671 0.0086625201
10.47771 0.0087049491
10.47871 0.0087466127
10.47971 0.0087875109
10.48071 0.0088276451
10.48171 0.008867016
10.48271 0.0089056237
10.48371 0.0089434689
10.48471 0.0089805522
10.48571 0.0090168731
10.48671 0.0090524307
10.48771 0.009087224999999999
10.48871 0.009121254700000001
10.48971 0.0091545182
10.49071 0.0091870141
10.49171 0.0092187394
10.49271 0.0092496914
10.49371 0.0092798669
10.49471 0.009309261800000001
10.49571 0.009337873100000001
10.49671 0.0093656956
10.49771 0.0093927258
10.49871 0.009418957799999999
10.49971 0.009444387299999999
10.50071 0.0094690091
10.50171 0.0094928182
10.50271 0.0095158095
10.50371 0.0095379779
10.50471 0.009559318300000001
10.50571 0.0095798263
10.50671 0.0095994968
10.50771 0.0096183263
10.50871 0.009636311
10.50971 0.0096534466
10.51071 0.0096697302
10.51171 0.009685158900000001
10.51271 0.0096997304
10.51371 0.0097134427
10.51471 0.009726294199999999
10.51571 0.0097382843
10.51671 0.0097494114
10.51771 0.0097596749
10.51871 0.0097690754
10.51971 0.009777613000000001
10.52071 0.0097852884
10.52171 0.0097921024
10.52271 0.009798057
10.52371 0.0098031531
10.52471 0.0098073928
10.52571 0.0098107783
10.52671 0.0098133125
10.52771 0.0098149976
10.52871 0.0098158373
10.52971 0.0098158336
10.53071 0.0098149903
10.53171 0.009813311
10.53271 0.0098107994
10.53371 0.009807459
10.53471 0.0098032935
10.53571 0.009798306599999999
10.53671 0.0097925025
10.53771 0.009785885000000001
10.53871 0.009778457800000001
10.53971 0.009770225
10.54071 0.0097611912
10.54171 0.009751359900000001
10.54271 0.009740734800000001
10.54371 0.0097293196
10.54471 0.009717117800000001
10.54571 0.0097041331
10.54671 0.009690368500000001
10.54771 0.0096758275
10.54871 0.009660512999999999
10.54971 0.0096444281
10.55071 0.0096275748
10.55171 0.0096099553
10.55271 0.0095915719
10.55371 0.0095724266
10.55471 0.0095525204
10.55571 0.009531854400000001
10.55671 0.0095104297
10.55771 0.0094882467
10.55871 0.0094653056
10.55971 0.0094416064
10.56071 0.009417149
10.56171 0.0093919327
10.56271 0.0093659575
10.56371 0.0093392227
10.56471 0.009311726900000001
10.56571 0.009283469999999999
10.56671 0.0092544506
10.56771 0.0092246686
10.56871 0.0091941234
10.56971 0.0091628142
10.57071 0.0091307418
10.57171 0.009097906900000001
10.57271 0.0090643094
10.57371 0.0090299509
10.57471 0.0089948335
10.57571 0.008958959399999999
10.57671 0.0089223307
10.57771 0.0088849512
10.57871 0.008846824500000001
10.57971 0.0088079549
10.58071 0.0087683467
10.58171 0.0087280052
10.58271 0.008686936800000001
10.58371 0.0086451466
10.58471 0.0086026412
10.58571 0.0085594278
10.58671 0.008515513
10.58771 0.0084709049
10.58871 0.0084256106
10.58971 0.0083796374
10.59071 0.0083329935
10.59171 0.0082856866
10.59271 0.0082377257
10.59371 0.008189117899999999
10.59471 0.0081398721
10.59571 0.0080899954
10.59671 0.008039496600000001
10.59771 0.007988383699999999
10.59871 0.0079366648
10.59971 0.007884347699999999
10.60071 0.0078314406
10.60171 0.007777950699999999
10.60271 0.007723885200000001
10.60371 0.007669251500000001
10.60471 0.0076140568
10.60571 0.0075583077
10.60671 0.0075020114
10.60771 0.0074451738000000005
10.60871 0.007387801499999999
10.60971 0.0073298994
10.61071 0.0072714742
10.61171 0.0072125316000000005
10.61271 0.0071530761
10.61371 0.0070931135000000005
10.61471 0.0070326481
10.61571 0.0069716843
10.61671 0.0069102265
10.61771 0.006848279
10.61871 0.0067858462
10.61971 0.0067229316999999995
10.62071 0.0066595392
10.62171 0.0065956723
10.62271 0.0065313339
10.62371 0.0064665276999999995
10.62471 0.0064012565
10.62571 0.006335524100000001
10.62671 0.0062693332
10.62771 0.0062026869000000005
10.62871 0.0061355873
10.62971 0.0060680384
10.63071 0.0060000428
10.63171 0.0059316033
10.63271 0.0058627233
10.63371 0.0057934059
10.63471 0.0057236542
10.63571 0.0056534722
10.63671 0.0055828634000000005
10.63771 0.0055118321999999996
10.63871 0.005440383
10.63971 0.0053685202
10.64071 0.0052962491999999995
10.64171 0.0052235759
10.64271 0.005150506
10.64371 0.0050770461
10.64471 0.0050032035
10.64571 0.0049289854
10.64671 0.0048544
10.64771 0.0047794558000000004
10.64871 0.004704161300000001
10.64971 0.0046285262
10.65071 0.0045525601
10.65171 0.004476273199999999
10.65271 0.0043996759
10.65371 0.0043227788
10.65471 0.0042455926
10.65571 0.004168128
10.65671 0.0040903964
10.65771 0.0040124087
10.65871 0.0039341758
10.65971 0.0038557086
10.66071 0.0037770176
10.66171 0.0036981135
10.66271 0.0036190067
10.66371 0.0035397071999999996
10.66471 0.0034602243
10.66571 0.0033805671
10.66671 0.0033007447000000002
10.66771 0.0032207652
10.66871 0.0031406369
10.66971 0.0030603671
10.67071 0.0029799627
10.67171 0.0028994302
10.67271 0.0028187756
10.67371 0.0027380044999999998
10.67471 0.0026571221
10.67571 0.0025761328
10.67671 0.0024950412
10.67771 0.002413851
10.67871 0.0023325658000000003
10.67971 0.0022511891
10.68071 0.0021697238
10.68171 0.0020881727
10.68271 0.0020065389
10.68371 0.0019248248000000002
10.68471 0.001843033
10.68571 0.0017611665
10.68671 0.0016792279
10.68771 0.0015972204
10.68871 0.0015151472
10.68971 0.0014330119
10.69071 0.0013508180000000002
10.69171 0.0012685698
10.69271 0.0011862719
10.69371 0.0011039289
10.69471 0.0010215464
10.69571 0.0009391299499999999
10.69671 0.0008566857999999999
10.69771 0.00077422064
10.69871 0.0006917414800000001
10.69971 0.00060925581
10.70071 0.00052677156
10.70171 0.00044429703
10.70271 0.00036184092
10.70371 0.00027941226
10.70471 0.00019702039999999998
10.70571 0.00011467500000000001
10.70671 3.2385952e-05
10.70771 -4.9836642999999994e-05
10.70871 -0.00013198249
10.70971 -0.00021404119
10.71071 -0.00029600226
10.71171 -0.00037785514
10.71271 -0.00045958936
10.71371 -0.00054119441
10.71471 -0.00062265995
10.71571 -0.0007039757299999999
10.71671 -0.00078513176
10.71771 -0.00086611826
10.71871 -0.00094692568
10.71971 -0.0010275447999999999
10.72071 -0.0011079668
10.72171 -0.0011881831
10.72271 -0.0012681855
10.72371 -0.0013479665
10.72471 -0.0014275185000000002
10.72571 -0.0015068348000000001
10.72671 -0.0015859087999999999
10.72771 -0.0016647346000000002
10.72871 -0.0017433062
10.72971 -0.0018216184
10.73071 -0.0018996663
10.73171 -0.0019774452
10.73271 -0.0020549509
10.73371 -0.0021321792
10.73471 -0.0022091264
10.73571 -0.0022857892
10.73671 -0.0023621642
10.73771 -0.0024382482999999997
10.73871 -0.0025140387
10.73971 -0.0025895324
10.74071 -0.0026647269
10.74171 -0.0027396195999999998
10.74271 -0.0028142082
10.74371 -0.0028884901
10.74471 -0.0029624629
10.74571 -0.0030361243
10.74671 -0.0031094718
10.74771 -0.0031825030999999998
10.74871 -0.0032552158
10.74971 -0.0033276072000000003
10.75071 -0.0033996747999999995
10.75171 -0.0034714154
10.75271 -0.0035428264000000004
10.75371 -0.0036139044999999996
10.75471 -0.0036846461000000002
10.75571 -0.0037550479
10.75671 -0.0038251055000000003
10.75771 -0.0038948154000000004
10.75871 -0.0039641727
10.75971 -0.0040331728
10.76071 -0.0041018102
10.76171 -0.0041700798
10.76271 -0.0042379761
10.76371 -0.0043054930000000005
10.76471 -0.0043726239
10.76571 -0.0044393622
10.76671 -0.0045057015
10.76771 -0.0045716344
10.76871 -0.004637153299999999
10.76971 -0.004702251
10.77071 -0.0047669193
10.77171 -0.0048311507
10.77271 -0.0048949369
10.77371 -0.0049582700999999995
10.77471 -0.005021142
10.77571 -0.0050835442
10.77671 -0.0051454688000000005
10.77771 -0.0052069074
10.77871 -0.0052678522
10.77971 -0.0053282953999999995
10.78071 -0.0053882293
10.78171 -0.0054476463
10.78271 -0.0055065389
10.78371 -0.0055649005
10.78471 -0.0056227247
10.78571 -0.0056800051
10.78671 -0.0057367356999999996
10.78771 -0.0057929115
10.78871 -0.0058485275
10.78971 -0.0059035792
10.79071 -0.0059580629999999996
10.79171 -0.0060119753
10.79271 -0.0060653132
10.79371 -0.0061180741
10.79471 -0.0061702565000000004
10.79571 -0.0062218591
10.79671 -0.0062728803
10.79771 -0.006323320100000001
10.79871 -0.0063731779
10.79971 -0.0064224543
10.80071 -0.0064711494
10.80171 -0.0065192646000000005
10.80271 -0.0065667999
10.80371 -0.006613756700000001
10.80471 -0.0066601366
10.80571 -0.0067059409
10.80671 -0.0067511704
10.80771 -0.0067958266
10.80871 -0.0068399109
10.80971 -0.0068834241
10.81071 -0.006926367500000001
10.81171 -0.0069687419
10.81271 -0.0070105474
10.81371 -0.0070517845999999995
10.81471 -0.0070924536
10.81571 -0.0071325543
10.81671 -0.007172086
10.81771 -0.0072110481
10.81871 -0.0072494389
10.81971 -0.007287257199999999
10.82071 -0.0073245006
10.82171 -0.0073611664
10.82271 -0.0073972515
10.82371 -0.007432753
10.82471 -0.0074676667
10.82571 -0.007501988900000001
10.82671 -0.0075357144
10.82771 -0.0075688389
10.82871 -0.007601356599999999
10.82971 -0.0076332624
10.83071 -0.0076645498
10.83171 -0.0076952136
10.83271 -0.007725247300000001
10.83371 -0.007754644999999999
10.83471 -0.0077834003999999995
10.83571 -0.0078115074
10.83671 -0.007838961
10.83771 -0.0078657547
10.83871 -0.007891883399999999
10.83971 -0.007917341999999999
10.84071 -0.0079421261
10.84171 -0.0079662314
10.84271 -0.0079896541
10.84371 -0.008012391499999999
10.84471 -0.0080344405
10.84571 -0.0080557991
10.84671 -0.0080764665
10.84771 -0.0080964412
10.84871 -0.008115722399999999
10.84971 -0.0081343111
10.85071 -0.0081522077
10.85171 -0.0081694132
10.85271 -0.008185929599999999
10.85371 -0.0082017592
10.85471 -0.0082169041
10.85571 -0.008231367199999999
10.85671 -0.0082451523
10.85771 -0.0082582621
10.85871 -0.0082707003
10.85971 -0.0082824714
10.86071 -0.0082935781
10.86171 -0.008304025
10.86271 -0.0083138162
10.86371 -0.0083229548
10.86471 -0.0083314451
10.86571 -0.0083392908
10.86671 -0.0083464955
10.86771 -0.008353061299999999
10.86871 -0.0083589919
10.86971 -0.0083642903
10.87071 -0.008368958499999999
10.87171 -0.008372998900000001
10.87271 -0.0083764127
10.87371 -0.008379202300000001
10.87471 -0.0083813684
10.87571 -0.0083829116
10.87671 -0.008383832
10.87771 -0.0083841311
10.87871 -0.008383808
10.87971 -0.008382862900000001
10.88071 -0.0083812949
10.88171 -0.0083791041
10.88271 -0.0083762898
10.88371 -0.0083728512
10.88471 -0.0083687875
10.88571 -0.008364097400000001
10.88671 -0.008358780900000001
10.88771 -0.0083528364
10.88871 -0.0083462633
10.88971 -0.0083390609
10.89071 -0.008331228999999999
10.89171 -0.008322766399999999
10.89271 -0.0083136722
10.89371 -0.0083039457
10.89471 -0.0082935869
10.89571 -0.0082825951
10.89671 -0.008270969599999999
10.89771 -0.0082587103
10.89871 -0.0082458173
10.89971 -0.0082322898
10.90071 -0.0082181279
10.90171 -0.0082033315
10.90271 -0.008187901400000001
10.90371 -0.0081718368
10.90471 -0.0081551392
10.90571 -0.0081378093
10.90671 -0.0081198479
10.90771 -0.0081012557
10.90871 -0.008082034799999999
10.90971 -0.0080621867
10.91071 -0.0080417136
10.91171 -0.008020618399999999
10.91271 -0.007998904
10.91371 -0.0079765734
10.91471 -0.0079536301
10.91571 -0.0079300778
10.91671 -0.0079059217
10.91771 -0.0078811659
10.91871 -0.007855815799999999
10.91971 -0.0078298763
10.92071 -0.007803353900000001
10.92171 -0.0077762539
10.92271 -0.007748582699999999
10.92371 -0.007720346899999999
10.92471 -0.007691553
10.92571 -0.007662207599999999
10.92671 -0.007632317299999999
10.92771 -0.007601888500000001
10.92871 -0.0075709278
10.92971 -0.0075394411000000005
10.93071 -0.0075074357000000005
10.93171 -0.0074749172
10.93271 -0.0074418909
10.93371 -0.007408362599999999
10.93471 -0.0073743373000000004
10.93571 -0.0073398201
10.93671 -0.0073048148
10.93771 -0.007269325599999999
10.93871 -0.0072333554
10.93971 -0.0071969072
10.94071 -0.0071599839
10.94171 -0.0071225877
10.94271 -0.007084719999999999
10.94371 -0.0070463822
10.94471 -0.0070075752
10.94571 -0.006968300300000001
10.94671 -0.0069285576
10.94771 -0.006888347
10.94871 -0.0068476692999999995
10.94971 -0.0068065245
10.95071 -0.0067649125
10.95171 -0.006722833500000001
10.95271 -0.0066802873
10.95371 -0.0066372754999999995
10.95471 -0.0065937980000000005
10.95571 -0.0065498556000000005
10.95671 -0.006505449
10.95771 -0.0064605803
10.95871 -0.0064152511
10.95971 -0.0063694635
10.96071 -0.006323219
10.96171 -0.0062765212
10.96271 -0.006229373000000001
10.96371 -0.0061817773
10.96471 -0.0061337385
10.96571 -0.0060852601999999995
10.96671 -0.0060363469000000005
10.96771 -0.0059870032
10.96871 -0.0059372337999999995
10.96971 -0.0058870439
10.97071 -0.0058364389
10.97171 -0.0057854246
10.97271 -0.0057340068
10.97371 -0.0056821918
10.97471 -0.0056299858
10.97571 -0.005577395099999999
10.97671 -0.0055244269
10.97771 -0.0054710879
10.97871 -0.0054173852
10.97971 -0.0053633259
10.98071 -0.0053089174
10.98171 -0.0052541669
10.98271 -0.0051990821
10.98371 -0.0051436706
10.98471 -0.00508794
10.98571 -0.005031898
10.98671 -0.0049755519
10.98771 -0.0049189097
10.98871 -0.0048619786
10.98971 -0.0048047663
10.99071 -0.0047472799999999996
10.99171 -0.0046895268
10.99271 -0.0046315137
10.99371 -0.0045732475000000005
10.99471 -0.0045147346
10.99571 -0.0044559809
10.99671 -0.0043969925
10.99771 -0.0043377753
10.99871 -0.0042783344
10.99971 -0.0042186744000000005
11.00071 -0.0041587999
11.00171 -0.004098715
11.00271 -0.0040384235
11.00371 -0.003977928600000001
11.00471 -0.0039172333000000005
11.00571 -0.0038563401000000002
11.00671 -0.0037952512
11.00771 -0.0037339683
11.00871 -0.0036724926999999997
11.00971 -0.0036108259999999997
11.01071 -0.0035489691000000004
11.01171 -0.0034869227
11.01271 -0.0034246869999999996
11.01371 -0.0033622633000000004
11.01471 -0.0032996515000000004
11.01571 -0.0032368527
11.01671 -0.0031738676999999997
11.01771 -0.0031106971
11.01871 -0.003047342
11.01971 -0.0029838042
11.02071 -0.0029200855
11.02171 -0.0028561883
11.02271 -0.0027921153
11.02371 -0.0027278698000000002
11.02471 -0.0026634557999999997
11.02571 -0.0025988775
11.02671 -0.0025341397999999998
11.02771 -0.0024692485
11.02871 -0.0024042093999999997
11.02971 -0.0023390292
11.03071 -0.0022737147000000003
11.03171 -0.0022082735
11.03271 -0.0021427135
11.03371 -0.0020770427
11.03471 -0.0020112697
11.03571 -0.0019454029999999998
11.03671 -0.0018794514999999998
11.03771 -0.0018134244
11.03871 -0.0017473303
11.03971 -0.0016811784
11.04071 -0.0016149776
11.04171 -0.0015487365000000002
11.04271 -0.0014824638
11.04371 -0.0014161679
11.04471 -0.0013498569999999999
11.04571 -0.0012835389000000002
11.04671 -0.0012172212
11.04771 -0.0011509112000000002
11.04871 -0.0010846157
11.04971 -0.0010183414
11.05071 -0.00095209434
11.05171 -0.0008858803999999999
11.05271 -0.0008197050199999999
11.05371 -0.00075357325
11.05471 -0.00068748977
11.05571 -0.000621459
11.05671 -0.00055548489
11.05771 -0.0004895712199999999
11.05871 -0.00042372130000000005
11.05971 -0.00035793828
11.06071 -0.00029222501000000003
11.06171 -0.0002265841
11.06271 -0.00016101795
11.06371 -9.5528787e-05
11.06471 -3.0118673e-05
11.06571 3.5210462e-05
11.06671 0.00010045678
11.06771 0.00016561852
11.06871 0.00023069399000000002
11.06971 0.0002956815
11.07071 0.00036057936
11.07171 0.00042538586
11.07271 0.00049009927
11.07371 0.00055471778
11.07471 0.0006192394300000001
11.07571 0.0006836622100000001
11.07671 0.000747984
11.07771 0.00081220251
11.07871 0.00087631515
11.07971 0.0009403192999999999
11.08071 0.001004212
11.08171 0.0010679903
11.08271 0.0011316504
11.08371 0.0011951889
11.08471 0.0012586016999999998
11.08571 0.0013218843
11.08671 0.0013850322
11.08771 0.0014480403
11.08871 0.0015109029999999999
11.08971 0.0015736145999999999
11.09071 0.0016361691
11.09171 0.0016985598
11.09271 0.0017607796999999999
11.09371 0.001822822
11.09471 0.0018846789
11.09571 0.0019463427
11.09671 0.0020078054000000002
11.09771 0.0020690590000000003
11.09871 0.0021300950000000003
11.09971 0.0021909051
11.10071 0.0022514809
11.10171 0.002311814
11.10271 0.0023718963
11.10371 0.0024317198
11.10471 0.0024912766
11.10571 0.0025505593
11.10671 0.0026095606
11.10771 0.0026682737
11.10871 0.0027266924
11.10971 0.0027848107
11.11071 0.0028426235
11.11171 0.0029001258
11.11271 0.0029573133
11.11371 0.0030141826
11.11471 0.0030707302000000003
11.11571 0.0031269541
11.11671 0.0031828517000000002
11.11771 0.0032384218000000003
11.11871 0.0032936633999999998
11.11971 0.0033485758
11.12071 0.0034031588999999998
11.12171 0.0034574128000000003
11.12271 0.0035113381999999998
11.12371 0.0035649358000000003
11.12471 0.0036182064000000002
11.12571 0.0036711514000000002
11.12671 0.0037237718
11.12771 0.0037760688
11.12871 0.0038280439
11.12971 0.0038796978
11.13071 0.0039310311
11.13171 0.0039820446999999995
11.13271 0.0040327387999999995
11.13371 0.0040831135
11.13471 0.0041331681
11.13571 0.0041829022000000006
11.13671 0.004232314700000001
11.13771 0.0042814037
11.13871 0.0043301672
11.13971 0.0043786029
11.14071 0.0044267079
11.14171 0.0044744786
11.14271 0.0045219116
11.14371 0.0045690027
11.14471 0.0046157475
11.14571 0.0046621410999999995
11.14671 0.0047081787
11.14771 0.004753854599999999
11.14871 0.0047991638
11.14971 0.0048441005
11.15071 0.0048886592
11.15171 0.0049328337
11.15271 0.0049766186
11.15371 0.0050200077
11.15471 0.0050629951
11.15571 0.0051055747000000005
11.15671 0.0051477410999999995
11.15771 0.0051894884
11.15871 0.0052308107000000005
11.15971 0.005271703
11.16071 0.0053121596
11.16171 0.0053521755
11.16271 0.0053917458
11.16371 0.0054308657
11.16471 0.0054695309
11.16571 0.0055077369
11.16671 0.0055454802
11.16771 0.0055827571
11.16871 0.0056195644
11.16971 0.0056558991
11.17071 0.005691758999999999
11.17171 0.005727142
11.17271 0.0057620462
11.17371 0.005796470200000001
11.17471 0.0058304133
11.17571 0.0058638747
11.17671 0.0058968544
11.17771 0.0059293528
11.17871 0.0059613703
11.17971 0.005992907600000001
11.18071 0.0060239661
11.18171 0.006054547
11.18271 0.006084652
11.18371 0.0061142826
11.18471 0.0061434409999999995
11.18571 0.0061721294
11.18671 0.006200349899999999
11.18771 0.006228104
11.18871 0.006255394700000001
11.18971 0.0062822233000000005
11.19071 0.0063085921000000005
11.19171 0.0063345033000000005
11.19271 0.006359958200000001
11.19371 0.006384958400000001
11.19471 0.006409504599999999
11.19571 0.0064335982000000005
11.19671 0.0064572399
11.19771 0.0064804306
11.19871 0.006503170199999999
11.19971 0.0065254593
11.20071 0.0065472967
11.20171 0.006568682099999999
11.20271 0.0065896143
11.20371 0.0066100918
11.20471 0.0066301131000000004
11.20571 0.0066496759
11.20671 0.006668779
11.20771 0.0066874192
11.20871 0.0067055937999999995
11.20971 0.0067233006
11.21071 0.0067405359
11.21171 0.006757296800000001
11.21271 0.0067735804
11.21371 0.0067893829999999995
11.21471 0.0068047018
11.21571 0.006819533199999999
11.21671 0.0068338741
11.21771 0.0068477209
11.21871 0.006861071599999999
11.21971 0.0068739224
11.22071 0.0068862711
11.22171 0.006898115000000001
11.22271 0.0069094516
11.22371 0.006920279
11.22471 0.0069305956000000005
11.22571 0.006940399200000001
11.22671 0.006949688400000001
11.22771 0.0069584625
11.22871 0.0069667207
11.22971 0.0069744616
11.23071 0.0069816858999999995
11.23171 0.0069883921
11.23271 0.006994581099999999
11.23371 0.007000252700000001
11.23471 0.0070054077
11.23571 0.007010046799999999
11.23671 0.0070141707999999995
11.23771 0.0070177812
11.23871 0.007020878499999999
11.23971 0.0070234652000000005
11.24071 0.0070255432000000005
11.24171 0.007027114
11.24271 0.0070281807
11.24371 0.007028745300000001
11.24471 0.0070288101
11.24571 0.007028378599999999
11.24671 0.007027453800000001
11.24771 0.0070260394000000006
11.24871 0.0070241389
11.24971 0.0070217553
11.25071 0.0070188929
11.25171 0.0070155555
11.25271 0.007011746500000001
11.25371 0.0070074704
11.25471 0.0070027301
11.25571 0.00699753
11.25671 0.0069918737
11.25771 0.006985763999999999
11.25871 0.0069792047999999995
11.25971 0.0069721988
11.26071 0.006964748200000001
11.26171 0.0069568558999999995
11.26271 0.0069485242
11.26371 0.006939754500000001
11.26471 0.0069305483
11.26571 0.0069209069
11.26671 0.0069108304
11.26771 0.0069003196000000004
11.26871 0.006889373600000001
11.26971 0.0068779926
11.27071 0.0068661749999999995
11.27171 0.0068539201
11.27271 0.0068412264
11.27371 0.0068280926
11.27471 0.0068145164
11.27571 0.006800496299999999
11.27671 0.0067860303
11.27771 0.006771116
11.27871 0.006755750699999999
11.27971 0.0067399335
11.28071 0.0067236615
11.28171 0.0067069341
11.28271 0.006689749
11.28371 0.0066721055
11.28471 0.0066540029
11.28571 0.0066354405
11.28671 0.006616418200000001
11.28771 0.0065969361
11.28871 0.006576995699999999
11.28971 0.0065565982
11.29071 0.0065357453
11.29171 0.0065144399
11.29271 0.006492684
11.29371 0.006470481500000001
11.29471 0.006447835799999999
11.29571 0.006424750599999999
11.29671 0.0064012303000000005
11.29771 0.0063772800999999995
11.29871 0.0063529049
11.29971 0.0063281099
11.30071 0.006302900100000001
11.30171 0.0062772821999999995
11.30271 0.006251261199999999
11.30371 0.0062248437000000005
11.30471 0.0061980347
11.30571 0.0061708408
11.30671 0.0061432678
11.30771 0.006115321600000001
11.30871 0.0060870079
11.30971 0.0060583319
11.31071 0.006029299399999999
11.31171 0.0059999158
11.31271 0.0059701859
11.31371 0.0059401144
11.31471 0.0059097056
11.31571 0.0058789643
11.31671 0.0058478941
11.31771 0.0058164987000000005
11.31871 0.0057847818
11.31971 0.0057527461
11.32071 0.0057203946
11.32171 0.005687729900000001
11.32271 0.0056547546
11.32371 0.0056214703
11.32471 0.0055878787
11.32571 0.0055539815
11.32671 0.0055197801
11.32771 0.0054852757
11.32871 0.005450469
11.32971 0.005415361
11.33071 0.0053799521999999995
11.33171 0.0053442436
11.33271 0.0053082356
11.33371 0.0052719286
11.33471 0.0052353229
11.33571 0.0051984189
11.33671 0.0051612173
11.33771 0.0051237184
11.33871 0.0050859227
11.33971 0.0050478306
11.34071 0.0050094426
11.34171 0.0049707596
11.34271 0.0049317827
11.34371 0.0048925122
11.34471 0.0048529495
11.34571 0.0048130958
11.34671 0.0047729525
11.34771 0.0047325215
11.34871 0.0046918040999999995
11.34971 0.004650803
11.35071 0.0046095203
11.35171 0.0045679586
11.35271 0.0045261208
11.35371 0.0044840101
11.35471 0.0044416305
11.35571 0.0043989858000000005
11.35671 0.0043560798
11.35771 0.0043129177
11.35871 0.0042695043
11.35971 0.0042258445
11.36071 0.0041819443
11.36171 0.0041378097999999995
11.36271 0.0040934468
11.36371 0.004048862
11.36471 0.0040040613
11.36571 0.0039590523
11.36671 0.0039138413
11.36771 0.0038684357
11.36871 0.0038228422999999996
11.36971 0.0037770682
11.37071 0.0037311205000000003
11.37171 0.0036850059
11.37271 0.0036387311
11.37371 0.0035923033
11.37471 0.0035457284
11.37571 0.0034990127000000004
11.37671 0.0034521621000000004
11.37771 0.0034051824
11.37871 0.0033580785
11.37971 0.0033108558
11.38071 0.0032635186999999998
11.38171 0.0032160714999999998
11.38271 0.0031685177000000003
11.38371 0.0031208609000000003
11.38471 0.0030731039999999997
11.38571 0.0030252495
11.38671 0.0029772995000000003
11.38771 0.002929256
11.38871 0.0028811201
11.38971 0.0028328928
11.39071 0.002784575
11.39171 0.002736167
11.39271 0.0026876689
11.39371 0.0026390806
11.39471 0.0025904019
11.39571 0.0025416322
11.39671 0.0024927713
11.39771 0.0024438184
11.39871 0.0023947734
11.39971 0.0023456359
11.40071 0.0022964057000000003
11.40171 0.0022470829
11.40271 0.0021976679
11.40371 0.0021481614
11.40471 0.0020985646
11.40571 0.0020488789
11.40671 0.0019991065
11.40771 0.0019492498000000002
11.40871 0.0018993118
11.40971 0.0018492958999999998
11.41071 0.0017992064000000002
11.41171 0.0017490478000000002
11.41271 0.0016988251
11.41371 0.0016485440999999999
11.41471 0.0015982106999999999
11.41571 0.0015478312
11.41671 0.0014974127999999999
11.41771 0.0014469625
11.41871 0.0013964878000000001
11.41971 0.0013459965
11.42071 0.0012954962999999998
11.42171 0.0012449954
11.42271 0.0011945016000000001
11.42371 0.0011440229999999999
11.42471 0.0010935676000000001
11.42571 0.0010431430999999999
11.42671 0.00099275721
11.42771 0.00094241732
11.42871 0.0008921304499999999
11.42971 0.00084190342
11.43071 0.0007917427
11.43171 0.00074165423
11.43271 0.00069164366
11.43371 0.00064171613
11.43471 0.00059187632
11.43571 0.00054212846
11.43671 0.00049247637
11.43771 0.00044292328000000003
11.43871 0.00039347206
11.43971 0.0003441251
11.44071 0.00029488438000000003
11.44171 0.00024575147
11.44271 0.00019672761
11.44371 0.00014781367
11.44471 9.9010219e-05
11.44571 5.0317595e-05
11.44671 1.7359072e-06
11.44771 -4.673492e-05
11.44871 -9.509508900000001e-05
11.44971 -0.00014334489
11.45071 -0.00019148467
11.45171 -0.00023951482
11.45271 -0.00028743564
11.45371 -0.00033524736
11.45471 -0.00038295016
11.45571 -0.00043054400999999995
11.45671 -0.00047802878000000005
11.45771 -0.0005254040799999999
11.45871 -0.00057266925
11.45971 -0.00061982346
11.46071 -0.00066686548
11.46171 -0.0007137938200000001
11.46271 -0.00076060669
11.46371 -0.0008073018799999999
11.46471 -0.0008538769200000001
11.46571 -0.0009003289100000001
11.46671 -0.0009466545599999999
11.46771 -0.00099285025
11.46871 -0.0010389121
11.46971 -0.0010848354999999999
11.47071 -0.0011306161000000001
11.47171 -0.0011762488
11.47271 -0.0012217281
11.47371 -0.0012670486
11.47471 -0.0013122045000000001
11.47571 -0.0013571896
11.47671 -0.0014019978
11.47771 -0.0014466226999999999
11.47871 -0.0014910579
11.47971 -0.0015352968999999999
11.48071 -0.0015793332
11.48171 -0.0016231603000000001
11.48271 -0.0016667717999999999
11.48371 -0.0017101616
11.48471 -0.0017533237000000002
11.48571 -0.0017962522
11.48671 -0.0018389415000000001
11.48771 -0.0018813864000000002
11.48871 -0.0019235818
11.48971 -0.0019655232
11.49071 -0.0020072062
11.49171 -0.0020486272
11.49271 -0.0020897824000000002
11.49371 -0.0021306687000000003
11.49471 -0.0021712834
11.49571 -0.0022116245
11.49671 -0.0022516895
11.49771 -0.0022914772
11.49871 -0.0023309862000000002
11.49971 -0.0023702154
11.50071 -0.0024091642999999998
11.50171 -0.0024478326
11.50271 -0.0024862198
11.50371 -0.0025243262
11.50471 -0.0025621519000000002
11.50571 -0.0025996971
11.50671 -0.0026369624
11.50771 -0.0026739481
11.50871 -0.0027106546
11.50971 -0.0027470824000000002
11.51071 -0.0027832319
11.51171 -0.0028191034
11.51271 -0.0028546972
11.51371 -0.0028900133
11.51471 -0.0029250516
11.51571 -0.0029598117
11.51671 -0.0029942934
11.51771 -0.003028496
11.51871 -0.0030624189000000002
11.51971 -0.0030960607999999997
11.52071 -0.0031294207
11.52171 -0.0031624968
11.52271 -0.0031952880999999997
11.52371 -0.0032277927
11.52471 -0.0032600088
11.52571 -0.0032919343
11.52671 -0.0033235669
11.52771 -0.0033549044
11.52871 -0.0033859444
11.52971 -0.0034166846
11.53071 -0.0034471221
11.53171 -0.0034772540000000004
11.53271 -0.0035070778
11.53371 -0.0035365904999999998
11.53471 -0.0035657889
11.53571 -0.0035946698000000003
11.53671 -0.0036232297
11.53771 -0.0036514655
11.53871 -0.0036793732
11.53971 -0.0037069494
11.54071 -0.0037341902
11.54171 -0.0037610919999999997
11.54271 -0.0037876502999999997
11.54371 -0.0038138613000000005
11.54471 -0.0038397207
11.54571 -0.0038652244
11.54671 -0.0038903679999999995
11.54771 -0.0039151473
11.54871 -0.003939558199999999
11.54971 -0.0039635965
11.55071 -0.0039872586
11.55171 -0.0040105406
11.55271 -0.0040334391
11.55371 -0.0040559509
11.55471 -0.0040780735
11.55571 -0.0040998041999999995
11.55671 -0.004121141
11.55771 -0.0041420823
11.55871 -0.0041626274000000005
11.55971 -0.0041827756
11.56071 -0.0042025265000000004
11.56171 -0.0042218813
11.56271 -0.0042408403
11.56371 -0.0042594053
11.56471 -0.004277578000000001
11.56571 -0.0042953608
11.56671 -0.004312756599999999
11.56771 -0.0043297681
11.56871 -0.0043463984
11.56971 -0.0043626511
11.57071 -0.004378529799999999
11.57171 -0.004394037799999999
11.57271 -0.0044091787
11.57371 -0.0044239561
11.57471 -0.0044383738
11.57571 -0.0044524346
11.57671 -0.004466141
11.57771 -0.0044794961
11.57871 -0.0044925022
11.57971 -0.0045051609
11.58071 -0.0045174740000000005
11.58171 -0.0045294422
11.58271 -0.0045410663
11.58371 -0.0045523466
11.58471 -0.0045632823
11.58571 -0.0045738732
11.58671 -0.0045841185000000005
11.58771 -0.0045940163999999995
11.58871 -0.0046035653
11.58971 -0.004612763200000001
11.59071 -0.004621608199999999
11.59171 -0.0046300975
11.59271 -0.0046382287
11.59371 -0.004645999400000001
11.59471 -0.0046534067
11.59571 -0.0046604484
11.59671 -0.0046671212
11.59771 -0.004673422900000001
11.59871 -0.004679351
11.59971 -0.0046849033
11.60071 -0.0046900775000000006
11.60171 -0.0046948717
11.60271 -0.004699284200000001
11.60371 -0.004703313200000001
11.60471 -0.0047069574000000005
11.60571 -0.0047102152
11.60671 -0.0047130859
11.60771 -0.0047155685
11.60871 -0.0047176622
11.60971 -0.0047193666
11.61071 -0.004720681
11.61171 -0.0047216053999999995
11.61271 -0.0047221393999999995
11.61371 -0.0047222831
11.61471 -0.0047220364999999995
11.61571 -0.0047213998
11.61671 -0.0047203735
11.61771 -0.004718958
11.61871 -0.0047171539
11.61971 -0.0047149621
11.62071 -0.0047123835
11.62171 -0.0047094191999999995
11.62271 -0.0047060708
11.62371 -0.0047023397
11.62471 -0.0046982277
11.62571 -0.004693737
11.62671 -0.0046888701
11.62771 -0.0046836292
11.62871 -0.0046780176
11.62971 -0.0046720383
11.63071 -0.0046656946999999995
11.63171 -0.0046589907
11.63271 -0.0046519297
11.63371 -0.0046445159
11.63471 -0.0046367535
11.63571 -0.0046286465999999995
11.63671 -0.0046201995999999995
11.63771 -0.0046114172000000005
11.63871 -0.0046023029
11.63971 -0.0045928613
11.64071 -0.0045830962
11.64171 -0.0045730118
11.64271 -0.0045626108
11.64371 -0.0045518966
11.64471 -0.004540872
11.64571 -0.0045295394
11.64671 -0.0045179004
11.64771 -0.0045059565
11.64871 -0.0044937089
11.64971 -0.0044811575
11.65071 -0.0044683024
11.65171 -0.0044551430999999996
11.65271 -0.0044416782
11.65371 -0.0044279066
11.65471 -0.0044138265
11.65571 -0.0043994357999999996
11.65671 -0.0043847318
11.65771 -0.0043697124
11.65871 -0.0043543743
11.65971 -0.0043387154
11.66071 -0.0043227326
11.66171 -0.0043064235999999995
11.66271 -0.004289786
11.66371 -0.0042728174
11.66471 -0.0042555163
11.66571 -0.0042378811
11.66671 -0.004219911
11.66771 -0.0042016054
11.66871 -0.0041829644
11.66971 -0.0041639887
11.67071 -0.004144679
11.67171 -0.0041250372
11.67271 -0.0041050655
11.67371 -0.0040847663
11.67471 -0.0040641426
11.67571 -0.0040431984
11.67671 -0.0040219376
11.67771 -0.0040003643999999994
11.67871 -0.0039784838
11.67971 -0.0039563005
11.68071 -0.0039338196
11.68171 -0.003911047
11.68271 -0.0038879876
11.68371 -0.0038646474
11.68471 -0.0038410319
11.68571 -0.0038171464
11.68671 -0.0037929967
11.68771 -0.0037685884
11.68871 -0.0037439269
11.68971 -0.0037190177
11.69071 -0.0036938654
11.69171 -0.0036684756
11.69271 -0.0036428526000000004
11.69371 -0.0036170015
11.69471 -0.0035909262999999996
11.69571 -0.0035646316999999998
11.69671 -0.0035381216999999998
11.69771 -0.0035114001
11.69871 -0.0034844707
11.69971 -0.0034573368000000004
11.70071 -0.0034300014
11.70171 -0.0034024676999999995
11.70271 -0.0033747386999999998
11.70371 -0.0033468164
11.70471 -0.0033187036
11.70571 -0.0032904016
11.70671 -0.0032619126
11.70771 -0.0032332376999999997
11.70871 -0.0032043779000000003
11.70971 -0.0031753340999999997
11.71071 -0.003146107
11.71171 -0.0031166965
11.71271 -0.0030871026
11.71371 -0.0030573254
11.71471 -0.0030273641
11.71571 -0.0029972178
11.71671 -0.0029668858
11.71771 -0.0029363669
11.71871 -0.0029056602
11.71971 -0.0028747643
11.72071 -0.002843678
11.72171 -0.0028123999
11.72271 -0.002780929
11.72371 -0.0027492643999999997
11.72471 -0.0027174053999999997
11.72571 -0.0026853513
11.72671 -0.0026531021
11.72771 -0.0026206579
11.72871 -0.0025880192
11.72971 -0.002555187
11.73071 -0.0025221629
11.73171 -0.0024889487999999998
11.73271 -0.0024555473
11.73371 -0.0024219615
11.73471 -0.0023881948
11.73571 -0.0023542516
11.73671 -0.0023201364
11.73771 -0.0022858547
11.73871 -0.0022514119
11.73971 -0.0022168142
11.74071 -0.0021820678999999996
11.74171 -0.0021471798
11.74271 -0.002112157
11.74371 -0.0020770067
11.74471 -0.0020417359
11.74571 -0.0020063522
11.74671 -0.0019708626
11.74771 -0.0019352743
11.74871 -0.0018995941000000001
11.74971 -0.0018638285999999999
11.75071 -0.0018279839000000001
11.75171 -0.0017920661999999998
11.75271 -0.0017560807
11.75371 -0.0017200326
11.75471 -0.001683926
11.75571 -0.001647765
11.75671 -0.0016115529000000001
11.75771 -0.0015752928
11.75871 -0.0015389868999999999
11.75971 -0.0015026371
11.76071 -0.0014662450000000001
11.76171 -0.0014298114
11.76271 -0.0013933372
11.76371 -0.0013568226
11.76471 -0.0013202678
11.76571 -0.0012836727
11.76671 -0.0012470371000000001
11.76771 -0.0012103605000000001
11.76871 -0.0011736425
11.76971 -0.0011368826999999999
11.77071 -0.0011000808
11.77171 -0.0010632363
11.77271 -0.0010263491
11.77371 -0.0009894191900000002
11.77471 -0.0009524465
11.77571 -0.00091543134
11.77671 -0.00087837416
11.77771 -0.0008412755999999999
11.77871 -0.0008041365599999999
11.77971 -0.00076695796
11.78071 -0.00072974112
11.78171 -0.00069248745
11.78271 -0.0006551985700000001
11.78371 -0.0006178763200000001
11.78471 -0.0005805226899999999
11.78571 -0.00054313987
11.78671 -0.00050573026
11.78771 -0.00046829641
11.78871 -0.00043084110000000004
11.78971 -0.00039336727999999996
11.79071 -0.00035587807
11.79171 -0.00031837681
11.79271 -0.00028086699
11.79371 -0.00024335238
11.79471 -0.00020583686000000002
11.79571 -0.00016832457999999998
11.79671 -0.00013081984
11.79771 -9.3327168e-05
11.79871 -5.5851268e-05
11.79971 -1.8397031000000002e-05
11.80071 1.9030483e-05
11.80171 5.6426056999999994e-05
11.80271 9.3784337e-05
11.80371 0.00013109984
11.80471 0.00016836702
11.80571 0.00020558025
11.80671 0.00024273386
11.80771 0.00027982219
11.80871 0.00031683965
11.80971 0.00035378068
11.81071 0.00039063989000000005
11.81171 0.00042741194000000003
11.81271 0.00046409182
11.81371 0.00050067465
11.81471 0.0005371557999999999
11.81571 0.00057353104
11.81671 0.00060979642
11.81771 0.00064594833
11.81871 0.0006819835100000001
11.81971 0.00071789918
11.82071 0.00075369289
11.82171 0.0007893626399999999
11.82271 0.00082490678
11.82371 0.00086032423
11.82471 0.00089561418
11.82571 0.0009307761500000001
11.82671 0.00096581025
11.82771 0.0010007167
11.82871 0.0010354960000000001
11.82971 0.0010701490999999999
11.83071 0.0011046771
11.83171 0.0011390813
11.83271 0.0011733629
11.83371 0.0012075237
11.83471 0.001241565
11.83571 0.0012754884
11.83671 0.0013092955
11.83771 0.0013429876
11.83871 0.001376566
11.83971 0.0014100318
11.84071 0.001443386
11.84171 0.0014766292
11.84271 0.0015097618
11.84371 0.0015427840000000002
11.84471 0.0015756956000000002
11.84571 0.0016084960999999999
11.84671 0.0016411846
11.84771 0.0016737602
11.84871 0.0017062212
11.84971 0.0017385657
11.85071 0.0017707916
11.85171 0.0018028966
11.85271 0.0018348775000000001
11.85371 0.0018667315000000001
11.85471 0.001898455
11.85571 0.0019300443
11.85671 0.0019614956
11.85771 0.0019928044
11.85871 0.0020239664
11.85971 0.0020549771
11.86071 0.0020858317
11.86171 0.0021165253
11.86271 0.0021470529
11.86371 0.0021774093
11.86471 0.0022075894
11.86571 0.002237588
11.86671 0.0022674000999999997
11.86771 0.0022970205
11.86871 0.0023264442
11.86971 0.0023556662000000003
11.87071 0.0023846818
11.87171 0.0024134863
11.87271 0.0024420753
11.87371 0.0024704448000000003
11.87471 0.0024985908
11.87571 0.0025265097000000004
11.87671 0.0025541982
11.87771 0.0025816533
11.87871 0.0026088723
11.87971 0.002635853
11.88071 0.0026625936
11.88171 0.0026890926000000003
11.88271 0.0027153488
11.88371 0.0027413615
11.88471 0.0027671304
11.88571 0.0027926555
11.88671 0.0028179371
11.88771 0.0028429761999999997
11.88871 0.0028677738
11.88971 0.0028923309999999997
11.89071 0.0029166498
11.89171 0.002940732
11.89271 0.0029645795
11.89371 0.0029881947000000002
11.89471 0.0030115800000000002
11.89571 0.0030347377000000003
11.89671 0.0030576706
11.89771 0.0030803811
11.89871 0.0031028714000000002
11.89971 0.0031251438
11.90071 0.0031472008999999996
11.90171 0.0031690448
11.90271 0.0031906769
11.90371 0.0032120991999999996
11.90471 0.0032333126
11.90571 0.0032543182999999996
11.90671 0.0032751169999999997
11.90771 0.0032957090000000004
11.90871 0.0033160944000000005
11.90971 0.0033362725
11.91071 0.0033562428
11.91171 0.0033760039999999997
11.91271 0.0033955543999999995
11.91371 0.0034148920999999997
11.91471 0.0034340148
11.91571 0.0034529203000000005
11.91671 0.0034716053
11.91771 0.0034900666
11.91871 0.0035083009
11.91971 0.0035263045000000002
11.92071 0.0035440734999999998
11.92171 0.0035616042
11.92271 0.0035788918
11.92371 0.0035959325
11.92471 0.0036127221
11.92571 0.0036292560000000004
11.92671 0.0036455302
11.92771 0.0036615402
11.92871 0.0036772824
11.92971 0.0036927526
11.93071 0.0037079473
11.93171 0.003722863
11.93271 0.0037374964
11.93371 0.0037518446
11.93471 0.0037659051
11.93571 0.0037796755
11.93671 0.0037931542
11.93771 0.0038063396999999995
11.93871 0.0038192313
11.93971 0.0038318278
11.94071 0.0038441292
11.94171 0.0038561359999999996
11.94271 0.0038678485
11.94371 0.0038792678
11.94471 0.0038903952
11.94571 0.0039012328000000004
11.94671 0.0039117822
11.94771 0.003922046
11.94871 0.0039320272
11.94971 0.0039417281999999994
11.95071 0.0039511524000000004
11.95171 0.003960303
11.95271 0.0039691837
11.95371 0.0039777977
11.95471 0.0039861487
11.95571 0.0039942403
11.95671 0.0040020757
11.95771 0.0040096587
11.95871 0.0040169929
11.95971 0.0040240811
11.96071 0.0040309267
11.96171 0.0040375326
11.96271 0.0040439012
11.96371 0.0040500348
11.96471 0.0040559356
11.96571 0.0040616058
11.96671 0.0040670464
11.96771 0.0040722588999999995
11.96871 0.004077244
11.96971 0.0040820025
11.97071 0.0040865343
11.97171 0.0040908395
11.97271 0.0040949173
11.97371 0.004098767400000001
11.97471 0.0041023883
11.97571 0.0041057785
11.97671 0.0041089366
11.97771 0.0041118605
11.97871 0.0041145478
11.97971 0.0041169966
11.98071 0.0041192037
11.98171 0.0041211668
11.98271 0.0041228828
11.98371 0.004124348900000001
11.98471 0.0041255622
11.98571 0.0041265193
11.98671 0.0041272175
11.98771 0.0041276533
11.98871 0.0041278243
11.98971 0.0041277275
11.99071 0.0041273601
11.99171 0.0041267202000000005
11.99271 0.0041258052
11.99371 0.004124613399999999
11.99471 0.0041231429
11.99571 0.0041213927000000004
11.99671 0.004119362
11.99771 0.0041170504
11.99871 0.004114458
11.99971 0.0041115854
12.00071 0.0041084335
12.00171 0.004105004
12.00271 0.0041012986999999996
12.00371 0.0040973202
12.00471 0.0040930718
12.00571 0.004088557400000001
12.00671 0.0040837807
12.00771 0.0040787465
12.00871 0.0040734601
12.00971 0.0040679268
12.01071 0.0040621521999999995
12.01171 0.0040561426
12.01271 0.0040499042
12.01371 0.0040434432
12.01471 0.0040367664
12.01571 0.0040298801
12.01671 0.0040227904
12.01771 0.0040155035
12.01871 0.0040080253
12.01971 0.0040003612
12.02071 0.0039925162
12.02171 0.0039844948
12.02271 0.003976301
12.02371 0.0039679384
12.02471 0.0039594095
12.02571 0.0039507166
12.02671 0.0039418610000000005
12.02771 0.0039328439
12.02871 0.003923664899999999
12.02971 0.003914323700000001
12.03071 0.0039048191
12.03171 0.0038951497
12.03271 0.0038853133
12.03371 0.0038753078
12.03471 0.0038651298
12.03571 0.0038547765
12.03671 0.0038442448999999996
12.03771 0.0038335313999999995
12.03871 0.0038226328
12.03971 0.0038115457
12.04071 0.0038002671999999996
12.04171 0.0037887945000000004
12.04271 0.0037771246
12.04371 0.0037652557
12.04471 0.0037531856
12.04571 0.0037409132000000003
12.04671 0.0037284372000000003
12.04771 0.0037157572999999998
12.04871 0.0037028734
12.04971 0.0036897862
12.05071 0.0036764959
12.05171 0.0036630045000000003
12.05271 0.0036493133
12.05371 0.0036354249
12.05471 0.0036213416
12.05571 0.0036070662000000004
12.05671 0.0035926015999999997
12.05771 0.0035779506999999997
12.05871 0.0035631176
12.05971 0.0035481055
12.06071 0.0035329176
12.06171 0.0035175580999999997
12.06271 0.0035020300999999998
12.06371 0.0034863373
12.06471 0.0034704830000000003
12.06571 0.0034544707999999997
12.06671 0.0034383042999999998
12.06771 0.0034219865
12.06871 0.0034055203
12.06971 0.003388909
12.07071 0.0033721552999999996
12.07171 0.0033552627
12.07271 0.0033382337
12.07371 0.0033210712
12.07471 0.0033037781
12.07571 0.0032863576000000004
12.07671 0.0032688124000000004
12.07771 0.003251146
12.07871 0.0032333609999999997
12.07971 0.0032154609999999998
12.08071 0.003197449
12.08171 0.0031793286
12.08271 0.0031611030999999998
12.08371 0.0031427757
12.08471 0.00312435
12.08571 0.0031058295
12.08671 0.0030872172000000002
12.08771 0.0030685162
12.08871 0.0030497298
12.08971 0.0030308609
12.09071 0.0030119119
12.09171 0.0029928853
12.09271 0.0029737827999999997
12.09371 0.0029546063
12.09471 0.0029353569
12.09571 0.0029160354
12.09671 0.0028966422
12.09771 0.0028771776
12.09871 0.0028576409
12.09971 0.0028380316999999998
12.10071 0.0028183485
12.10171 0.0027985903
12.10271 0.0027787555
12.10371 0.0027588421
12.10471 0.0027388483
12.10571 0.0027187722
12.10671 0.0026986116
12.10771 0.0026783646
12.10871 0.0026580296
12.10971 0.002637605
12.11071 0.0026170895999999997
12.11171 0.0025964822
12.11271 0.0025757827
12.11371 0.0025549907
12.11471 0.0025341067
12.11571 0.0025131316000000003
12.11671 0.0024920668
12.11771 0.0024709143
12.11871 0.0024496765
12.11971 0.0024283565
12.12071 0.0024069575
12.12171 0.0023854835
12.12271 0.0023639386
12.12371 0.0023423276
12.12471 0.0023206552
12.12571 0.0022989267
12.12671 0.0022771472000000003
12.12771 0.002255322
12.12871 0.0022334564999999997
12.12971 0.0022115561
12.13071 0.0021896258
12.13171 0.0021676709
12.13271 0.0021456963
12.13371 0.0021237063
12.13471 0.0021017056
12.13571 0.0020796981999999997
12.13671 0.0020576878999999998
12.13771 0.0020356783
12.13871 0.0020136726
12.13971 0.0019916733
12.14071 0.0019696834
12.14171 0.0019477051
12.14271 0.0019257404000000001
12.14371 0.0019037914
12.14471 0.0018818597
12.14571 0.0018599468999999998
12.14671 0.0018380542
12.14771 0.0018161831000000001
12.14871 0.0017943346
12.14971 0.0017725100000000001
12.15071 0.0017507102
12.15171 0.0017289360000000001
12.15271 0.0017071882999999998
12.15371 0.0016854681000000001
12.15471 0.0016637759
12.15571 0.0016421123000000001
12.15671 0.0016204778
12.15771 0.0015988728000000002
12.15871 0.0015772973999999998
12.15971 0.0015557516
12.16071 0.0015342352999999998
12.16171 0.0015127483
12.16271 0.0014912898
12.16371 0.0014698594000000001
12.16471 0.0014484562
12.16571 0.0014270792
12.16671 0.0014057276
12.16771 0.0013843999
12.16871 0.0013630952
12.16971 0.0013418122
12.17071 0.0013205498000000001
12.17171 0.0012993071
12.17271 0.0012780833
12.17371 0.0012568776
12.17471 0.0012356897000000001
12.17571 0.0012145197
12.17671 0.0011933678000000001
12.17771 0.001172235
12.17871 0.0011511224
12.17971 0.0011300319
12.18071 0.0011089656
12.18171 0.0010879263999999998
12.18271 0.0010669174999999999
12.18371 0.0010459427
12.18471 0.0010250064
12.18571 0.0010041133
12.18671 0.00098326855
12.18771 0.0009624775900000001
12.18871 0.0009417463799999999
12.18971 0.00092108085
12.19071 0.00090048725
12.19171 0.00087997187
12.19271 0.00085954098
12.19371 0.0008392007700000001
12.19471 0.00081895723
12.19571 0.00079881611
12.19671 0.00077878276
12.19771 0.00075886228
12.19871 0.00073905917
12.19971 0.00071937743
12.20071 0.00069982057
12.20171 0.00068039139
12.20271 0.00066109214
12.20371 0.00064192445
12.20471 0.00062288932
12.20571 0.00060398711
12.20671 0.00058521769
12.20771 0.0005665803199999999
12.20871 0.00054807388
12.20971 0.00052969672
12.21071 0.0005114468900000001
12.21171 0.00049332211
12.21271 0.00047531997999999997
12.21371 0.00045743786
12.21471 0.00043967311
12.21571 0.00042202305
12.21671 0.00040448508
12.21771 0.00038705671
12.21871 0.00036973559
12.21971 0.0003525196
12.22071 0.00033540687
12.22171 0.00031839575
12.22271 0.00030148487
12.22371 0.00028467316
12.22471 0.00026795976
12.22571 0.00025134407
12.22671 0.00023482568999999998
12.22771 0.00021840447000000002
12.22871 0.00020208042000000002
12.22971 0.00018585367
12.23071 0.0001697245
12.23171 0.00015369325999999998
12.23271 0.0001377604
12.23371 0.00012192642000000001
12.23471 0.00010619186
12.23571 9.055733e-05
12.23671 7.5023473e-05
12.23771 5.9590991e-05
12.23871 4.4260656e-05
12.23971 2.9033336e-05
12.24071 1.3910019e-05
12.24171 -1.108168e-06
12.24271 -1.6019923999999998e-05
12.24371 -3.0823745e-05
12.24471 -4.5517888e-05
12.24571 -6.0100359000000006e-05
12.24671 -7.4568879e-05
12.24771 -8.8920882e-05
12.24871 -0.00010315349999999999
12.24971 -0.00011726356
12.25071 -0.00013124762
12.25171 -0.00014510194
12.25271 -0.00015882256
12.25371 -0.00017240532
12.25471 -0.0001858459
12.25571 -0.00019913989
12.25671 -0.00021228285999999998
12.25771 -0.00022527044999999998
12.25871 -0.00023809837
12.25971 -0.00025076256
12.26071 -0.00026325922
12.26171 -0.00027558496999999997
12.26271 -0.00028773679
12.26371 -0.00029971224999999997
12.26471 -0.00031150942
12.26571 -0.00032312703000000003
12.26671 -0.00033456447
12.26771 -0.00034582184999999997
12.26871 -0.0003569
12.26971 -0.00036780043
12.27071 -0.0003785254
12.27171 -0.00038907783
12.27271 -0.00039946126
12.27371 -0.00040967989
12.27471 -0.00041973834999999997
12.27571 -0.00042964174999999996
12.27671 -0.00043939549
12.27771 -0.00044900526
12.27871 -0.00045847687
12.27971 -0.00046781611
12.28071 -0.00047702873999999997
12.28171 -0.00048612028
12.28271 -0.0004950959
12.28371 -0.00050396047
12.28471 -0.00051271832
12.28571 -0.00052137316
12.28671 -0.0005299281800000001
12.28771 -0.0005383858
12.28871 -0.00054674774
12.28971 -0.00055501496
12.29071 -0.00056318777
12.29171 -0.00057126563
12.29271 -0.0005792474
12.29371 -0.00058713126
12.29471 -0.00059491476
12.29571 -0.0006025949900000001
12.29671 -0.00061016849
12.29771 -0.0006176315299999999
12.29871 -0.0006249800199999999
12.29971 -0.00063220973
12.30071 -0.0006393162899999999
12.30171 -0.00064629539
12.30271 -0.00065314271
12.30371 -0.00065985409
12.30471 -0.00066642565
12.30571 -0.00067285378
12.30671 -0.0006791352
12.30771 -0.00068526701
12.30871 -0.00069124676
12.30971 -0.00069707244
12.31071 -0.0007027424500000001
12.31171 -0.00070825577
12.31271 -0.00071361164
12.31371 -0.00071880991
12.31471 -0.00072385069
12.31571 -0.00072873459
12.31671 -0.0007334625
12.31771 -0.00073803562
12.31871 -0.0007424554
12.31971 -0.00074672357
12.32071 -0.00075084195
12.32171 -0.00075481257
12.32271 -0.00075863759
12.32371 -0.00076231918
12.32471 -0.00076585957
12.32571 -0.00076926108
12.32671 -0.00077252589
12.32771 -0.0007756563699999999
12.32871 -0.0007786547
12.32971 -0.00078152316
12.33071 -0.00078426392
12.33171 -0.0007868792599999999
12.33271 -0.00078937146
12.33371 -0.0007917427
12.33471 -0.00079399533
12.33571 -0.0007961317400000001
12.33671 -0.0007981542699999999
12.33771 -0.00080006548
12.33871 -0.0008018679200000001
12.33971 -0.00080356413
12.34071 -0.0008051569199999999
12.34171 -0.00080664904
12.34271 -0.0008080433
12.34371 -0.0008093425099999999
12.34471 -0.00081054959
12.34571 -0.00081166727
12.34671 -0.00081269827
12.34771 -0.0008136451499999999
12.34871 -0.0008145103500000001
12.34971 -0.0008152960599999999
12.35071 -0.0008160042900000001
12.35171 -0.00081663675
12.35271 -0.0008171947200000001
12.35371 -0.0008176792100000001
12.35471 -0.00081809085
12.35571 -0.0008184299099999999
12.35671 -0.00081869612
12.35771 -0.00081888884
12.35871 -0.00081900716
12.35971 -0.0008190497300000001
12.36071 -0.0008190148900000001
12.36171 -0.00081890066
12.36271 -0.00081870494
12.36371 -0.00081842536
12.36471 -0.00081805938
12.36571 -0.00081760454
12.36671 -0.00081705839
12.36771 -0.0008164184699999999
12.36871 -0.00081568251
12.36971 -0.0008148485
12.37071 -0.0008139146300000001
12.37171 -0.00081287935
12.37271 -0.00081174157
12.37371 -0.00081050048
12.37471 -0.0008091557
12.37571 -0.00080770733
12.37671 -0.0008061557299999999
12.37771 -0.00080450191
12.37871 -0.00080274704
12.37971 -0.0008008927600000001
12.38071 -0.00079894116
12.38171 -0.0007968945300000001
12.38271 -0.0007947555799999999
12.38371 -0.00079252713
12.38471 -0.0007902123799999999
12.38571 -0.0007878145899999999
12.38671 -0.00078533731
12.38771 -0.00078278399
12.38871 -0.0007801584599999999
12.38971 -0.00077746436
12.39071 -0.0007747054
12.39171 -0.0007718854200000001
12.39271 -0.0007690080599999999
12.39371 -0.00076607712
12.39471 -0.00076309616
12.39571 -0.00076006877
12.39671 -0.0007569985
12.39771 -0.0007538887999999999
12.39871 -0.00075074304
12.39971 -0.00074756449
12.40071 -0.00074435643
12.40171 -0.0007411219500000001
12.40271 -0.00073786418
12.40371 -0.00073458618
12.40471 -0.0007312908599999999
12.40571 -0.00072798116
12.40671 -0.00072465987
12.40771 -0.0007213298
12.40871 -0.00071799363
12.40971 -0.00071465402
12.41071 -0.00071131349
12.41171 -0.00070797446
12.41271 -0.0007046393
12.41371 -0.0007013101800000001
12.41471 -0.0006979892099999999
12.41571 -0.00069467824
12.41671 -0.000691379
12.41771 -0.0006880929500000001
12.41871 -0.00068482136
12.41971 -0.0006815652799999999
12.42071 -0.0006783254299999999
12.42171 -0.0006751023199999999
12.42271 -0.00067189612
12.42371 -0.0006687067500000001
12.42471 -0.00066553384
12.42571 -0.00066237671
12.42671 -0.0006592344600000001
12.42771 -0.0006561058399999999
12.42871 -0.0006529895500000001
12.42971 -0.00064988399
12.43071 -0.00064678743
12.43171 -0.0006436981
12.43271 -0.0006406141900000001
12.43371 -0.00063753387
12.43471 -0.00063445536
12.43571 -0.00063137713
12.43671 -0.00062829772
12.43771 -0.00062521599
12.43871 -0.00062213112
12.43971 -0.00061904266
12.44071 -0.00061595051
12.44171 -0.00061285505
12.44271 -0.00060975717
12.44371 -0.0006066582
12.44471 -0.00060356006
12.44571 -0.00060046514
12.44671 -0.0005973764
12.44771 -0.0005942972199999999
12.44871 -0.00059123149
12.44971 -0.0005881835900000001
12.45071 -0.00058515825
12.45171 -0.00058216056
12.45271 -0.00057919592
12.45371 -0.00057626999
12.45471 -0.00057338862
12.45571 -0.00057055768
12.45671 -0.00056778322
12.45771 -0.0005650712000000001
12.45871 -0.00056242743
12.45971 -0.0005598577
12.46071 -0.0005573675
12.46171 -0.00055496203
12.46271 -0.0005526462199999999
12.46371 -0.00055042469
12.46471 -0.00054830152
12.46571 -0.00054628044
12.46671 -0.00054436478
12.46771 -0.00054255725
12.46871 -0.00054086017
12.46971 -0.00053927542
12.47071 -0.00053780436
12.47171 -0.0005364479
12.47271 -0.00053520653
12.47371 -0.00053408035
12.47471 -0.0005330690299999999
12.47571 -0.000532172
12.47671 -0.00053138833
12.47771 -0.00053071681
12.47871 -0.00053015606
12.47971 -0.00052970458
12.48071 -0.00052936066
12.48171 -0.0005291225100000001
12.48271 -0.00052898836
12.48371 -0.0005289563400000001
12.48471 -0.00052902469
12.48571 -0.00052919172
12.48671 -0.0005294557
12.48771 -0.00052981518
12.48871 -0.0005302687
12.48971 -0.0005308149900000001
12.49071 -0.000531453
12.49171 -0.00053218182
12.49271 -0.00053300073
12.49371 -0.00053390918
12.49471 -0.0005349068899999999
12.49571 -0.00053599379
12.49671 -0.0005371699899999999
12.49771 -0.00053843587
12.49871 -0.00053979206
12.49971 -0.0005412393900000001
12.50071 -0.0005427789299999999
12.50171 -0.00054441202
12.50271 -0.0005461402
12.50371 -0.00054796533
12.50471 -0.00054988946
12.50571 -0.0005519149
12.50671 -0.00055404421
12.50771 -0.0005562802
12.50871 -0.0005586258799999999
12.50971 -0.00056108443
12.51071 -0.00056365934
12.51171 -0.00056635422
12.51271 -0.00056917293
12.51371 -0.00057211937
12.51471 -0.00057519765
12.51571 -0.00057841198
12.51671 -0.0005817667
12.51771 -0.0005852661199999999
12.51871 -0.00058891469
12.51971 -0.00059271679
12.52071 -0.00059667677
12.52171 -0.00060079901
12.52271 -0.00060508773
12.52371 -0.00060954699
12.52471 -0.00061418073
12.52571 -0.00061899273
12.52671 -0.0006239864
12.52771 -0.00062916502
12.52871 -0.00063453144
12.52971 -0.00064008818
12.53071 -0.00064583737
12.53171 -0.00065178074
12.53271 -0.00065791951
12.53371 -0.0006642544600000001
12.53471 -0.0006707859
12.53571 -0.00067751357
12.53671 -0.00068443674
12.53771 -0.00069155412
12.53871 -0.00069886401
12.53971 -0.00070636411
12.54071 -0.0007140517000000001
12.54171 -0.0007219237
12.54271 -0.00072997659
12.54371 -0.00073820661
12.54471 -0.0007466097
12.54571 -0.0007551815999999999
12.54671 -0.00076391798
12.54771 -0.00077281447
12.54871 -0.00078186686
12.54971 -0.00079107085
12.55071 -0.0008004224600000001
12.55171 -0.00080991804
12.55271 -0.00081955432
12.55371 -0.00082932838
12.55471 -0.00083923778
12.55571 -0.0008492806000000001
12.55671 -0.00085945558
12.55771 -0.00086976197
12.55871 -0.0008801996999999999
12.55971 -0.0008907693
12.56071 -0.00090147187
12.56171 -0.00091230913
12.56271 -0.00092328346
12.56371 -0.0009343976699999999
12.56471 -0.00094565503
12.56571 -0.00095705936
12.56671 -0.0009686148599999999
12.56771 -0.00098032606
12.56871 -0.0009921976
12.56971 -0.0010042345999999999
12.57071 -0.001016442
12.57171 -0.001028825
12.57271 -0.0010413888
12.57371 -0.0010541384
12.57471 -0.0010670787
12.57571 -0.0010802144999999999
12.57671 -0.0010935503
12.57771 -0.0011070904
12.57871 -0.0011208385999999999
12.57971 -0.0011347985
12.58071 -0.001148973
12.58171 -0.001163365
12.58271 -0.0011779765
12.58371 -0.0011928097
12.58471 -0.0012078655
12.58571 -0.0012231451000000002
12.58671 -0.0012386488
12.58771 -0.0012543767
12.58871 -0.0012703284
12.58971 -0.0012865029
12.59071 -0.0013028991
12.59171 -0.0013195155
12.59271 -0.0013363502
12.59371 -0.0013534011
12.59471 -0.0013706656999999999
12.59571 -0.0013881414
12.59671 -0.0014058253
12.59771 -0.0014237145
12.59871 -0.0014418056
12.59971 -0.0014600953
12.60071 -0.0014785803
12.60171 -0.0014972569
12.60271 -0.0015161216999999999
12.60371 -0.0015351708
12.60471 -0.0015544008000000001
12.60571 -0.0015738078
12.60671 -0.0015933883
12.60771 -0.0016131386
12.60871 -0.0016330549
12.60971 -0.0016531338
12.61071 -0.0016733717
12.61171 -0.0016937654
12.61271 -0.0017143118
12.61371 -0.0017350078
12.61471 -0.0017558506000000002
12.61571 -0.0017768378000000001
12.61671 -0.0017979672
12.61771 -0.0018192365999999999
12.61871 -0.0018406447999999998
12.61971 -0.0018621904
12.62071 -0.0018838728
12.62171 -0.0019056915000000001
12.62271 -0.0019276467000000001
12.62371 -0.0019497390999999998
12.62471 -0.0019719695
12.62571 -0.0019943394
12.62671 -0.0020168507
12.62771 -0.0020395057
12.62871 -0.0020623069
12.62971 -0.0020852573
12.63071 -0.0021083600999999997
12.63171 -0.0021316187
12.63271 -0.0021550370000000003
12.63371 -0.0021786183
12.63471 -0.0022023663
12.63571 -0.0022262846
12.63671 -0.0022503767
12.63771 -0.0022746457
12.63871 -0.0022990946
12.63971 -0.0023237257000000002
12.64071 -0.0023485412
12.64171 -0.0023735429
12.64271 -0.0023987315
12.64371 -0.0024241079
12.64471 -0.0024496718000000003
12.64571 -0.0024754227000000004
12.64671 -0.0025013591
12.64771 -0.0025274794
12.64871 -0.0025537811000000002
12.64971 -0.002580261
12.65071 -0.0026069160000000004
12.65171 -0.0026337419
12.65271 -0.0026607344
12.65371 -0.002687889
12.65471 -0.0027152008
12.65571 -0.0027426648
12.65671 -0.0027702758
12.65771 -0.0027980286
12.65871 -0.0028259185
12.65971 -0.0028539401999999998
12.66071 -0.0028820888
12.66171 -0.0029103601
12.66271 -0.0029387498
12.66371 -0.0029672539000000003
12.66471 -0.002995869
12.66571 -0.0030245918
12.66671 -0.0030534195999999997
12.66771 -0.0030823498999999997
12.66871 -0.0031113806
12.66971 -0.0031405099
12.67071 -0.0031697360000000003
12.67171 -0.0031990581
12.67271 -0.0032284747999999997
12.67371 -0.003257985
12.67471 -0.003287588
12.67571 -0.0033172826
12.67671 -0.0033470682
12.67771 -0.0033769439999999998
12.67871 -0.0034069085999999995
12.67971 -0.0034369608
12.68071 -0.0034670996999999998
12.68171 -0.0034973236
12.68271 -0.0035276309
12.68371 -0.0035580200000000003
12.68471 -0.0035884892
12.68571 -0.0036190362
12.68671 -0.0036496596
12.68771 -0.0036803573
12.68871 -0.0037111273
12.68971 -0.0037419682
12.69071 -0.0037728782999999996
12.69171 -0.0038038565
12.69271 -0.0038349011
12.69371 -0.0038660120000000003
12.69471 -0.0038971881
12.69571 -0.0039284292
12.69671 -0.0039597354999999996
12.69771 -0.0039911072
12.69871 -0.0040225452
12.69971 -0.0040540504
12.70071 -0.0040856241
12.70171 -0.0041172672
12.70271 -0.0041489813
12.70371 -0.0041807682
12.70471 -0.0042126292
12.70571 -0.0042445656
12.70671 -0.0042765787
12.70771 -0.0043086693
12.70871 -0.0043408381
12.70971 -0.0043730855
12.71071 -0.0044054112
12.71171 -0.0044378143
12.71271 -0.0044702934
12.71371 -0.0045028464
12.71471 -0.0045354707000000005
12.71571 -0.0045681631
12.71671 -0.0046009193999999995
12.71771 -0.0046337354
12.71871 -0.0046666053
12.71971 -0.0046995236
12.72071 -0.0047324836
12.72171 -0.0047654783
12.72271 -0.0047985006
12.72371 -0.0048315429
12.72471 -0.0048645976
12.72571 -0.0048976566000000004
12.72671 -0.0049307124
12.72771 -0.0049637569000000005
12.72871 -0.0049967828
12.72971 -0.0050297829
12.73071 -0.0050627506
12.73171 -0.005095679400000001
12.73271 -0.0051285635
12.73371 -0.0051613981
12.73471 -0.0051941788
12.73571 -0.0052269017
12.73671 -0.0052595642000000005
12.73771 -0.0052921641
12.73871 -0.0053247
12.73971 -0.0053571712
12.74071 -0.0053895772000000005
12.74171 -0.0054219188
12.74271 -0.0054541972
12.74371 -0.0054864132999999995
12.74471 -0.0055185694
12.74571 -0.0055506673
12.74671 -0.0055827095
12.74771 -0.0056146979
12.74871 -0.005646635299999999
12.74971 -0.0056785237
12.75071 -0.0057103651
12.75171 -0.0057421614
12.75271 -0.005773914
12.75371 -0.005805624499999999
12.75471 -0.0058372934
12.75571 -0.005868921300000001
12.75671 -0.0059005084
12.75771 -0.0059320544
12.75871 -0.0059635582
12.75971 -0.0059950191
12.76071 -0.0060264355999999995
12.76171 -0.0060578059
12.76271 -0.0060891278
12.76371 -0.0061203988
12.76471 -0.006151617
12.76571 -0.006182779199999999
12.76671 -0.0062138824
12.76771 -0.0062449231
12.76871 -0.006275899099999999
12.76971 -0.006306805899999999
12.77071 -0.0063376407
12.77171 -0.0063683998000000006
12.77271 -0.0063990796
12.77371 -0.006429675700000001
12.77471 -0.0064601845
12.77571 -0.0064906024
12.77671 -0.0065209249
12.77771 -0.0065511478000000005
12.77871 -0.0065812666
12.77971 -0.0066112763
12.78071 -0.0066411725000000005
12.78171 -0.006670950100000001
12.78271 -0.0067006047000000004
12.78371 -0.0067301298
12.78471 -0.006759521100000001
12.78571 -0.0067887719
12.78671 -0.0068178771
12.78771 -0.0068468311
12.78871 -0.0068756286
12.78971 -0.006904263900000001
12.79071 -0.006932731
12.79171 -0.0069610251000000005
12.79271 -0.006989140099999999
12.79371 -0.007017072500000001
12.79471 -0.0070448172
12.79571 -0.0070723698
12.79671 -0.0070997274
12.79771 -0.0071268863
12.79871 -0.0071538445
12.79971 -0.0071805995999999995
12.80071 -0.0072071503
12.80171 -0.0072334959
12.80271 -0.0072596362
12.80371 -0.0072855721
12.80471 -0.0073113041999999994
12.80571 -0.0073368341
12.80671 -0.0073621639
12.80771 -0.0073872958
12.80871 -0.007412231900000001
12.80971 -0.0074369760000000005
12.81071 -0.0074615302
12.81171 -0.0074858974
12.81271 -0.0075100812
12.81371 -0.0075340839
12.81471 -0.0075579075
12.81571 -0.0075815551
12.81671 -0.0076050273
12.81771 -0.0076283264000000005
12.81871 -0.0076514516
12.81971 -0.0076744036
12.82071 -0.0076971817
12.82171 -0.0077197852
12.82271 -0.007742211200000001
12.82371 -0.0077644574
12.82471 -0.0077865203000000004
12.82571 -0.0078083962
12.82671 -0.0078300807
12.82771 -0.0078515695
12.82871 -0.0078728568
12.82971 -0.0078939367
12.83071 -0.0079148034
12.83171 -0.007935451100000001
12.83271 -0.0079558733
12.83371 -0.0079760641
12.83471 -0.0079960169
12.83571 -0.0080157261
12.83671 -0.0080351856
12.83771 -0.008054389799999999
12.83871 -0.0080733327
12.83971 -0.0080920101
12.84071 -0.008110416799999999
12.84171 -0.0081285478
12.84271 -0.008146399300000001
12.84371 -0.008163967900000001
12.84471 -0.0081812497
12.84571 -0.0081982413
12.84671 -0.008214940300000001
12.84771 -0.008231344
12.84871 -0.00824745
12.84971 -0.0082632556
12.85071 -0.0082787592
12.85171 -0.0082939587
12.85271 -0.0083088526
12.85371 -0.008323439399999999
12.85471 -0.008337717
12.85571 -0.0083516839
12.85671 -0.008365338
12.85771 -0.0083786785
12.85871 -0.0083917039
12.85971 -0.0084044128
12.86071 -0.008416803799999999
12.86171 -0.008428875300000001
12.86271 -0.0084406274
12.86371 -0.008452058699999999
12.86471 -0.0084631683
12.86571 -0.0084739564
12.86671 -0.0084844221
12.86771 -0.0084945663
12.86871 -0.0085043888
12.86971 -0.0085138912
12.87071 -0.0085230735
12.87171 -0.0085319378
12.87271 -0.0085404856
12.87371 -0.0085487183
12.87471 -0.008556638200000001
12.87571 -0.008564247399999999
12.87671 -0.0085715481
12.87771 -0.0085785417
12.87871 -0.0085852313
12.87971 -0.0085916188
12.88071 -0.0085977052
12.88171 -0.0086034925
12.88271 -0.0086089814
12.88371 -0.008614172100000001
12.88471 -0.008619064499999999
12.88571 -0.008623658499999999
12.88671 -0.008627952
12.88771 -0.0086319436
12.88871 -0.0086356296
12.88971 -0.0086390071
12.89071 -0.0086420725
12.89171 -0.0086448206
12.89271 -0.0086472457
12.89371 -0.008649341900000001
12.89471 -0.0086511034
12.89571 -0.008652523700000001
12.89671 -0.0086535954
12.89771 -0.0086543121
12.89871 -0.0086546657
12.89971 -0.0086546497
12.90071 -0.0086542575
12.90171 -0.0086534827
12.90271 -0.0086523192
12.90371 -0.008650760700000001
12.90471 -0.008648802799999999
12.90571 -0.008646441000000001
12.90671 -0.0086436718
12.90771 -0.0086404914
12.90871 -0.008636897800000001
12.90971 -0.0086328902
12.91071 -0.0086284672
12.91171 -0.0086236287
12.91271 -0.0086183754
12.91371 -0.0086127082
12.91471 -0.0086066291
12.91571 -0.0086001412
12.91671 -0.0085932465
12.91771 -0.0085859479
12.91871 -0.0085782493
12.91971 -0.0085701533
12.92071 -0.0085616637
12.92171 -0.0085527841
12.92271 -0.008543518200000001
12.92371 -0.008533869500000001
12.92471 -0.0085238404
12.92571 -0.0085134336
12.92671 -0.0085026521
12.92771 -0.0084914973
12.92871 -0.008479971400000001
12.92971 -0.008468076
12.93071 -0.0084558116
12.93171 -0.008443178400000001
12.93271 -0.008430177
12.93371 -0.0084168074
12.93471 -0.0084030697
12.93571 -0.0083889623
12.93671 -0.0083744853
12.93771 -0.0083596373
12.93871 -0.0083444174
12.93971 -0.008328824299999999
12.94071 -0.008312857199999999
12.94171 -0.0082965154
12.94271 -0.0082797975
12.94371 -0.0082627026
12.94471 -0.0082452301
12.94571 -0.008227378600000002
12.94671 -0.0082091479
12.94771 -0.008190537500000001
12.94871 -0.0081715465
12.94971 -0.008152174299999999
12.95071 -0.0081324208
12.95171 -0.0081122846
12.95271 -0.008091764199999999
12.95371 -0.0080708596
12.95471 -0.0080495687
12.95571 -0.00802789
12.95671 -0.008005822
12.95771 -0.0079833619
12.95871 -0.0079605074
12.95971 -0.0079372556
12.96071 -0.0079136036
12.96171 -0.0078895479
12.96271 -0.007865084599999999
12.96371 -0.0078402096
12.96471 -0.0078149198
12.96571 -0.0077892109
12.96671 -0.007763078600000001
12.96771 -0.007736519199999999
12.96871 -0.007709529
12.96971 -0.0076821045
12.97071 -0.0076542427
12.97171 -0.0076259414
12.97271 -0.0075971977
12.97371 -0.007568010200000001
12.97471 -0.0075383781000000006
12.97571 -0.007508301499999999
12.97671 -0.0074777802999999995
12.97771 -0.007446816
12.97871 -0.0074154100999999995
12.97971 -0.0073835654
12.98071 -0.0073512849
12.98171 -0.0073185722
12.98271 -0.0072854324
12.98371 -0.0072518698000000005
12.98471 -0.007217889700000001
12.98571 -0.0071834984
12.98671 -0.0071487011
12.98771 -0.007113504400000001
12.98871 -0.0070779148
12.98971 -0.0070419381
12.99071 -0.007005579400000001
12.99171 -0.006968845299999999
12.99271 -0.0069317408
12.99371 -0.0068942711
12.99471 -0.0068564397000000004
12.99571 -0.0068182511
12.99671 -0.0067797089
12.99771 -0.0067408153
12.99871 -0.0067015724
12.99971 -0.006661981
13.00071 -0.006622042600000001
13.00171 -0.0065817563
13.00271 -0.0065411223000000004
13.00371 -0.006500138999999999
13.00471 -0.0064588057
13.00571 -0.0064171196
13.00671 -0.0063750791
13.00771 -0.0063326821
13.00871 -0.0062899249
13.00971 -0.0062468054
13.01071 -0.006203320699999999
13.01171 -0.006159468499999999
13.01271 -0.0061152459
13.01371 -0.0060706501
13.01471 -0.0060256792
13.01571 -0.0059803311
13.01671 -0.0059346039
13.01771 -0.0058884962
13.01871 -0.0058420068
13.01971 -0.005795134699999999
13.02071 -0.0057478799
13.02171 -0.0057002417
13.02271 -0.0056522199999999995
13.02371 -0.0056038152
13.02471 -0.0055550276999999995
13.02571 -0.0055058583
13.02671 -0.005456307200000001
13.02771 -0.0054063759
13.02871 -0.0053560652
13.02971 -0.0053053762
13.03071 -0.0052543099
13.03171 -0.0052028678
13.03271 -0.0051510513
13.03371 -0.0050988619
13.03471 -0.0050463012000000005
13.03571 -0.0049933707
13.03671 -0.0049400725
13.03771 -0.0048864084
13.03871 -0.00483238
13.03971 -0.0047779903999999995
13.04071 -0.0047232417
13.04171 -0.0046681369
13.04271 -0.0046126788
13.04371 -0.0045568708
13.04471 -0.0045007164
13.04571 -0.00444422
13.04671 -0.0043873857
13.04771 -0.0043302178
13.04871 -0.0042727213
13.04971 -0.0042149011000000005
13.05071 -0.004156762600000001
13.05171 -0.0040983115
13.05271 -0.0040395531
13.05371 -0.0039804934
13.05471 -0.003921138
13.05571 -0.0038614926
13.05671 -0.0038015627000000003
13.05771 -0.0037413541999999998
13.05871 -0.0036808717
13.05971 -0.00362012
13.06071 -0.0035591038000000004
13.06171 -0.0034978268
13.06271 -0.0034362925
13.06371 -0.003374504
13.06471 -0.0033124633999999996
13.06571 -0.0032501721
13.06671 -0.0031876316
13.06771 -0.0031248423
13.06871 -0.0030618041000000005
13.06971 -0.0029985162
13.07071 -0.0029349770999999997
13.07171 -0.0028711853
13.07271 -0.0028071385
13.07371 -0.0027428343
13.07471 -0.00267827
13.07571 -0.0026134425
13.07671 -0.0025483489
13.07771 -0.002482986
13.07871 -0.0024173512
13.07971 -0.002351442
13.08071 -0.0022852557
13.08171 -0.0022187903999999997
13.08271 -0.0021520445000000003
13.08371 -0.0020850173
13.08471 -0.0020177082
13.08571 -0.0019501172999999998
13.08671 -0.0018822453
13.08771 -0.0018140937999999998
13.08871 -0.0017456648
13.08971 -0.0016769613
13.09071 -0.0016079863000000002
13.09171 -0.0015387439
13.09271 -0.0014692386
13.09371 -0.0013994754
13.09471 -0.0013294598
13.09571 -0.0012591975
13.09671 -0.0011886948
13.09771 -0.0011179582
13.09871 -0.0010469941
13.09971 -0.0009758094200000001
13.10071 -0.00090441099
13.10171 -0.00083280565
13.10271 -0.00076100023
13.10371 -0.0006890014399999999
13.10471 -0.0006168159
13.10571 -0.00054445004
13.10671 -0.00047191015
13.10771 -0.00039920228
13.10871 -0.00032633218
13.10971 -0.00025330542
13.11071 -0.00018012726
13.11171 -0.00010680274000000001
13.11271 -3.3336647e-05
13.11371 4.0266485e-05
13.11471 0.00011400235
13.11571 0.00018786689
13.11671 0.00026185621
13.11771 0.00033596666
13.11871 0.00041019471
13.11971 0.00048453703
13.12071 0.00055899045
13.12171 0.00063355196
13.12271 0.00070821866
13.12371 0.0007829878100000001
13.12471 0.0008578567800000001
13.12571 0.00093282315
13.12671 0.0010078846
13.12771 0.0010830389
13.12871 0.0011582842
13.12971 0.0012336188
13.13071 0.0013090409000000001
13.13171 0.0013845493
13.13271 0.0014601428
13.13371 0.0015358204
13.13471 0.0016115815000000001
13.13571 0.0016874255
13.13671 0.0017633523
13.13771 0.0018393619000000002
13.13871 0.0019154541999999999
13.13971 0.0019916296999999998
13.14071 0.0020678884999999997
13.14171 0.0021442311
13.14271 0.0022206579
13.14371 0.0022971694999999997
13.14471 0.0023737658999999998
13.14571 0.0024504474000000003
13.14671 0.0025272136999999997
13.14771 0.0026040643000000002
13.14871 0.0026809985
13.14971 0.0027580149
13.15071 0.0028351118
13.15171 0.002912287
13.15271 0.0029895375
13.15371 0.0030668598
13.15471 0.0031442498
13.15571 0.0032217027
13.15671 0.0032992135000000002
13.15771 0.0033767759
13.15871 0.0034543837999999995
13.15971 0.0035320300000000002
13.16071 0.0036097065999999996
13.16171 0.0036874062000000003
13.16271 0.0037651200000000003
13.16371 0.0038428396
13.16471 0.0039205563
13.16571 0.0039982609
13.16671 0.0040759449000000005
13.16771 0.0041535994
13.16871 0.0042312153000000005
13.16971 0.0043087846
13.17071 0.0043862987
13.17171 0.0044637502
13.17271 0.0045411314000000005
13.17371 0.0046184356
13.17471 0.004695656
13.17571 0.004772787400000001
13.17671 0.0048498245
13.17771 0.0049267626
13.17871 0.0050035978
13.17971 0.0050803264
13.18071 0.0051569459
13.18171 0.0052334541
13.18271 0.0053098491
13.18371 0.005386129900000001
13.18471 0.0054622957
13.18571 0.0055383458
13.18671 0.0056142802
13.18771 0.0056900994
13.18871 0.0057658031
13.18971 0.0058413923000000005
13.19071 0.0059168673
13.19171 0.0059922284
13.19271 0.0060674764
13.19371 0.006142611500000001
13.19471 0.0062176339
13.19571 0.006292543499999999
13.19671 0.0063673396999999994
13.19771 0.0064420223
13.19871 0.0065165907
13.19971 0.0065910440999999995
13.20071 0.0066653804
13.20171 0.006739598
13.20271 0.0068136949
13.20371 0.006887669600000001
13.20471 0.0069615184
13.20571 0.0070352384
13.20671 0.0071088267
13.20771 0.0071822797
13.20871 0.007255593699999999
13.20971 0.007328764299999999
13.21071 0.0074017873000000005
13.21171 0.0074746581999999995
13.21271 0.0075473719000000005
13.21371 0.007619923399999999
13.21471 0.0076923076
13.21571 0.0077645184999999995
13.21671 0.0078365512
13.21771 0.0079083991
13.21871 0.0079800564
13.21971 0.0080515172
13.22071 0.0081227743
13.22171 0.008193821799999999
13.22271 0.0082646518
13.22371 0.0083352585
13.22471 0.0084056344
13.22571 0.008475772500000001
13.22671 0.0085456653
13.22771 0.0086153064
13.22871 0.008684688500000001
13.22971 0.008753804300000001
13.23071 0.0088226472
13.23171 0.008891210699999999
13.23271 0.0089594883
13.23371 0.0090274742
13.23471 0.0090951624
13.23571 0.0091625479
13.23671 0.0092296257
13.23771 0.009296391400000001
13.23871 0.0093628412
13.23971 0.0094289717
13.24071 0.009494779799999999
13.24171 0.009560264200000002
13.24271 0.0096254225
13.24371 0.0096902535
13.24471 0.009754757000000001
13.24571 0.009818932399999999
13.24671 0.009882780399999999
13.24771 0.0099463017
13.24871 0.010009497
13.24971 0.010072369
13.25071 0.010134917
13.25171 0.010197145
13.25271 0.010259054
13.25371 0.010320645
13.25471 0.010381920000000001
13.25571 0.01044288
13.25671 0.010503527
13.25771 0.01056386
13.25871 0.01062388
13.25971 0.010683586
13.26071 0.010742978
13.26171 0.010802055
13.26271 0.010860813
13.26371 0.010919251
13.26471 0.010977365
13.26571 0.011035149999999999
13.26671 0.011092604
13.26771 0.01114972
13.26871 0.011206494000000001
13.26971 0.011262919
13.27071 0.011318989
13.27171 0.011374698
13.27271 0.01143004
13.27371 0.011485007
13.27471 0.011539594
13.27571 0.011593793
13.27671 0.011647599
13.27771 0.011701004
13.27871 0.011754004
13.27971 0.011806592
13.28071 0.011858763999999999
13.28171 0.011910514
13.28271 0.011961838
13.28371 0.012012731
13.28471 0.01206319
13.28571 0.012113211
13.28671 0.01216279
13.28771 0.012211924999999998
13.28871 0.012260613
13.28971 0.012308851
13.29071 0.012356638
13.29171 0.012403969999999999
13.29271 0.012450846000000002
13.29371 0.012497262000000002
13.29471 0.012543217
13.29571 0.012588709
13.29671 0.012633736
13.29771 0.012678294
13.29871 0.012722381999999999
13.29971 0.012765997
13.30071 0.012809135999999999
13.30171 0.012851795999999999
13.30271 0.012893974999999998
13.30371 0.012935670000000002
13.30471 0.012976877999999999
13.30571 0.013017598
13.30671 0.013057825000000002
13.30771 0.013097559
13.30871 0.013136798
13.30971 0.01317554
13.31071 0.013213782
13.31171 0.013251526000000001
13.31271 0.013288768000000001
13.31371 0.013325509999999999
13.31471 0.013361752
13.31571 0.013397493
13.31671 0.013432735
13.31771 0.013467477
13.31871 0.013501721999999999
13.31971 0.013535473000000001
13.32071 0.013568728
13.32171 0.013601492000000001
13.32271 0.013633764999999999
13.32371 0.013665551000000001
13.32471 0.013696851
13.32571 0.013727666
13.32671 0.013757997999999999
13.32771 0.013787848
13.32871 0.013817218000000001
13.32971 0.013846108
13.33071 0.013874516
13.33171 0.013902443
13.33271 0.013929886
13.33371 0.013956844
13.33471 0.013983314
13.33571 0.014009292000000001
13.33671 0.014034775
13.33771 0.014059759000000002
13.33871 0.014084239
13.33971 0.014108208
13.34071 0.014131663000000001
13.34171 0.014154597
13.34271 0.014177003
13.34371 0.014198876000000001
13.34471 0.014220209000000001
13.34571 0.014240996
13.34671 0.014261233
13.34771 0.014280915
13.34871 0.014300035
13.34971 0.014318588
13.35071 0.014336572999999998
13.35171 0.014353983999999998
13.35271 0.014370820999999999
13.35371 0.01438708
13.35471 0.01440276
13.35571 0.014417860000000001
13.35671 0.01443238
13.35771 0.014446321
13.35871 0.014459683999999999
13.35971 0.014472469
13.36071 0.01448468
13.36171 0.014496317000000002
13.36271 0.014507383
13.36371 0.014517883
13.36471 0.014527817000000002
13.36571 0.01453719
13.36671 0.014546003
13.36771 0.014554260000000001
13.36871 0.014561962000000001
13.36971 0.014569113000000002
13.37071 0.014575712999999999
13.37171 0.014581766000000001
13.37271 0.014587272000000002
13.37371 0.014592234
13.37471 0.014596651999999998
13.37571 0.014600527
13.37671 0.014603859999999998
13.37771 0.014606651
13.37871 0.014608899
13.37971 0.014610605999999998
13.38071 0.01461177
13.38171 0.014612393000000001
13.38271 0.014612473
13.38371 0.014612012
13.38471 0.014611008
13.38571 0.014609460999999999
13.38671 0.014607373
13.38771 0.014604742
13.38871 0.014601569
13.38971 0.014597856
13.39071 0.014593601000000001
13.39171 0.014588806
13.39271 0.014583470999999999
13.39371 0.014577597999999999
13.39471 0.014571186
13.39571 0.014564236
13.39671 0.014556748
13.39771 0.014548723
13.39871 0.014540159
13.39971 0.014531058
13.40071 0.014521419
13.40171 0.01451124
13.40271 0.014500521
13.40371 0.014489261000000002
13.40471 0.014477456999999999
13.40571 0.014465109999999998
13.40671 0.014452215999999999
13.40771 0.014438773
13.40871 0.01442478
13.40971 0.014410232
13.41071 0.01439513
13.41171 0.014379468999999999
13.41271 0.01436325
13.41371 0.014346468
13.41471 0.014329124
13.41571 0.014311215
13.41671 0.014292741000000001
13.41771 0.014273703
13.41871 0.014254099999999999
13.41971 0.014233934
13.42071 0.014213206
13.42171 0.014191918
13.42271 0.014170073000000002
13.42371 0.014147673000000001
13.42471 0.014124723
13.42571 0.014101229
13.42671 0.014077195
13.42771 0.014052625999999999
13.42871 0.014027528000000001
13.42971 0.014001907999999999
13.43071 0.013975771
13.43171 0.013949127
13.43271 0.013921979000000001
13.43371 0.013894335
13.43471 0.013866201
13.43571 0.013837585000000001
13.43671 0.013808491
13.43771 0.013778926
13.43871 0.013748895
13.43971 0.013718402
13.44071 0.013687451000000002
13.44171 0.013656045
13.44271 0.013624188
13.44371 0.013591882000000001
13.44471 0.013559128
13.44571 0.013525928000000001
13.44671 0.013492283
13.44771 0.013458192
13.44871 0.013423655999999999
13.44971 0.013388673
13.45071 0.013353242000000001
13.45171 0.013317363
13.45271 0.013281033999999999
13.45371 0.013244253999999999
13.45471 0.013207023
13.45571 0.013169338999999999
13.45671 0.013131202
13.45771 0.013092607999999999
13.45871 0.013053561000000002
13.45971 0.013014059
13.46071 0.012974102000000001
13.46171 0.012933690999999999
13.46271 0.012892827999999999
13.46371 0.012851514000000001
13.46471 0.012809750000000002
13.46571 0.012767538
13.46671 0.012724879000000001
13.46771 0.012681777
13.46871 0.012638235000000001
13.46971 0.012594255
13.47071 0.012549839
13.47171 0.01250499
13.47271 0.012459712000000001
13.47371 0.012414007999999999
13.47471 0.012367878999999998
13.47571 0.012321331000000001
13.47671 0.012274363
13.47771 0.012226979999999998
13.47871 0.012179186
13.47971 0.012130982
13.48071 0.012082372000000001
13.48171 0.012033359
13.48271 0.011983945000000001
13.48371 0.011934136000000001
13.48471 0.011883933
13.48571 0.011833340999999999
13.48671 0.011782365000000001
13.48771 0.011731009
13.48871 0.011679278
13.48971 0.011627176999999999
13.49071 0.011574713
13.49171 0.011521891000000001
13.49271 0.011468718
13.49371 0.0114152
13.49471 0.011361345
13.49571 0.01130716
13.49671 0.011252653
13.49771 0.01119783
13.49871 0.011142699
13.49971 0.011087267999999999
13.50071 0.011031543999999999
13.50171 0.010975532
13.50271 0.010919241
13.50371 0.010862677
13.50471 0.010805844
13.50571 0.010748748
13.50671 0.010691394
13.50771 0.010633784
13.50871 0.010575923000000001
13.50971 0.010517812
13.51071 0.010459454
13.51171 0.010400848
13.51271 0.010341996000000001
13.51371 0.010282897
13.51471 0.01022355
13.51571 0.010163954000000001
13.51671 0.010104107000000001
13.51771 0.010044007
13.51871 0.0099836521
13.51971 0.0099230398
13.52071 0.0098621676
13.52171 0.009801032900000001
13.52271 0.0097396347
13.52371 0.009677971
13.52471 0.009616040900000001
13.52571 0.0095538438
13.52671 0.0094913798
13.52771 0.009428649400000001
13.52871 0.0093656541
13.52971 0.0093023962
13.53071 0.0092388793
13.53171 0.0091751062
13.53271 0.009111082199999999
13.53371 0.0090468122
13.53471 0.008982302099999999
13.53571 0.0089175584
13.53671 0.0088525885
13.53771 0.0087874003
13.53871 0.008722001100000001
13.53971 0.0086563996
13.54071 0.008590604600000001
13.54171 0.008524624000000001
13.54271 0.008458466599999999
13.54371 0.0083921412
13.54471 0.0083256557
13.54571 0.0082590181
13.54671 0.0081922364
13.54771 0.0081253187
13.54871 0.0080582715
13.54971 0.007991102
13.55071 0.007923816200000001
13.55171 0.0078564204
13.55271 0.0077889199
13.55371 0.0077213204
13.55471 0.0076536257000000005
13.55571 0.007585840599999999
13.55671 0.0075179698
13.55771 0.007450016700000001
13.55871 0.007381985800000001
13.55971 0.0073138798999999996
13.56071 0.0072457020000000006
13.56171 0.007177456400000001
13.56271 0.0071091461
13.56371 0.007040773899999999
13.56471 0.0069723428
13.56571 0.006903857099999999
13.56671 0.0068353191
13.56771 0.0067667323
13.56871 0.0066980996
13.56971 0.006629424
13.57071 0.0065607092
13.57171 0.0064919572
13.57271 0.0064231717
13.57371 0.006354355
13.57471 0.006285509200000001
13.57571 0.0062166363999999995
13.57671 0.0061477389
13.57771 0.0060788188
13.57871 0.006009877
13.57971 0.0059409147
13.58071 0.0058719328
13.58171 0.0058029324
13.58271 0.0057339133
13.58371 0.0056648762
13.58471 0.0055958210999999996
13.58571 0.0055267483
13.58671 0.005457658
13.58771 0.0053885506
13.58871 0.0053194261
13.58971 0.0052502855
13.59071 0.0051811300999999995
13.59171 0.0051119612
13.59271 0.005042781
13.59371 0.004973592099999999
13.59471 0.004904397400000001
13.59571 0.0048352005
13.59671 0.0047660058
13.59771 0.0046968187
13.59871 0.0046276447
13.59971 0.00455849
13.60071 0.0044893619
13.60171 0.0044202672
13.60271 0.004351214
13.60371 0.0042822106
13.60471 0.0042132655000000005
13.60571 0.0041443873
13.60671 0.0040755851
13.60771 0.0040068672999999996
13.60871 0.003938243
13.60971 0.0038697201999999997
13.61071 0.0038013073000000004
13.61171 0.0037330123
13.61271 0.003664842
13.61371 0.0035968033999999997
13.61471 0.0035289027000000002
13.61571 0.0034611454
13.61671 0.0033935364999999997
13.61771 0.0033260803
13.61871 0.0032587803000000003
13.61971 0.0031916392000000005
13.62071 0.0031246593000000002
13.62171 0.003057842
13.62271 0.0029911889
13.62371 0.0029247005
13.62471 0.002858377
13.62571 0.0027922182
13.62671 0.0027262237999999997
13.62771 0.0026603931
13.62871 0.0025947253
13.62971 0.0025292195000000003
13.63071 0.0024638748
13.63171 0.0023986904
13.63271 0.0023336656999999998
13.63371 0.0022688
13.63471 0.0022040929000000003
13.63571 0.0021395443
13.63671 0.002075154
13.63771 0.0020109223999999998
13.63871 0.0019468502
13.63971 0.0018829380000000002
13.64071 0.0018191868
13.64171 0.0017555977999999999
13.64271 0.0016921724
13.64371 0.0016289121
13.64471 0.0015658186
13.64571 0.0015028938
13.64671 0.0014401394
13.64771 0.0013775573
13.64871 0.0013151496
13.64971 0.0012529183
13.65071 0.0011908652
13.65171 0.0011289923
13.65271 0.0010673019
13.65371 0.0010057957
13.65471 0.00094447605
13.65571 0.0008833449099999999
13.65671 0.00082240467
13.65771 0.00076165775
13.65871 0.00070110668
13.65971 0.00064075425
13.66071 0.0005806035
13.66171 0.00052065775
13.66271 0.00046092058999999994
13.66371 0.00040139598
13.66471 0.0003420882
13.66571 0.00028300185000000003
13.66671 0.0002241419
13.66771 0.00016551362000000002
13.66871 0.00010712261
13.66971 4.8974675e-05
13.67071 -8.9241333e-06
13.67171 -6.6567634e-05
13.67271 -0.00012394956
13.67371 -0.00018106368
13.67471 -0.00023790385
13.67571 -0.00029446408
13.67671 -0.00035073867
13.67771 -0.00040672226
13.67871 -0.00046240992999999997
13.67971 -0.00051779725
13.68071 -0.00057288044
13.68171 -0.0006276563
13.68271 -0.00068212239
13.68371 -0.00073627698
13.68471 -0.0007901190700000001
13.68571 -0.0008436484700000001
13.68671 -0.00089686573
13.68771 -0.0009497722200000001
13.68871 -0.0010023698
13.68971 -0.0010546612
13.69071 -0.0011066494
13.69171 -0.0011583384
13.69271 -0.001209732
13.69371 -0.0012608347
13.69471 -0.0013116511
13.69571 -0.0013621858
13.69671 -0.0014124435000000002
13.69771 -0.0014624288
13.69871 -0.0015121461
13.69971 -0.0015615992999999998
13.70071 -0.0016107921
13.70171 -0.0016597276
13.70271 -0.0017084086999999998
13.70371 -0.0017568373
13.70471 -0.0018050148
13.70571 -0.0018529422999999999
13.70671 -0.0019006198
13.70771 -0.0019480471
13.70871 -0.0019952229
13.70971 -0.0020421461
13.71071 -0.0020888145
13.71171 -0.0021352256
13.71271 -0.0021813767000000003
13.71371 -0.0022272642999999997
13.71471 -0.0022728853
13.71571 -0.0023182361
13.71671 -0.0023633131
13.71771 -0.0024081124
13.71871 -0.0024526305
13.71971 -0.002496864
13.72071 -0.0025408091000000002
13.72171 -0.0025844631
13.72271 -0.0026278225
13.72371 -0.0026708849
13.72471 -0.0027136474999999998
13.72571 -0.0027561082000000002
13.72671 -0.0027982649
13.72771 -0.0028401158
13.72871 -0.0028816594
13.72971 -0.0029228941999999997
13.73071 -0.0029638191
13.73171 -0.0030044332
13.73271 -0.0030447352000000003
13.73371 -0.0030847243999999998
13.73471 -0.0031244002
13.73571 -0.0031637617000000004
13.73671 -0.0032028081
13.73771 -0.0032415392
13.73871 -0.0032799543999999996
13.73971 -0.0033180530999999997
13.74071 -0.0033558349999999997
13.74171 -0.0033932995999999996
13.74271 -0.003430447
13.74371 -0.0034672772
13.74471 -0.0035037905
13.74571 -0.0035399869
13.74671 -0.0035758671999999996
13.74771 -0.0036114325
13.74871 -0.0036466838
13.74971 -0.0036816224999999996
13.75071 -0.0037162510000000003
13.75171 -0.0037505713
13.75271 -0.0037845861000000004
13.75371 -0.0038182981
13.75471 -0.0038517115
13.75571 -0.0038848295
13.75671 -0.0039176564
13.75771 -0.0039501967
13.75871 -0.0039824553999999995
13.75971 -0.0040144369000000004
13.76071 -0.0040461466
13.76171 -0.0040775896
13.76271 -0.0041087711
13.76371 -0.0041396961
13.76471 -0.0041703697
13.76571 -0.0042007963
13.76671 -0.004230981
13.76771 -0.0042609274
13.76871 -0.0042906395
13.76971 -0.0043201205999999995
13.77071 -0.0043493732
13.77171 -0.0043783995
13.77271 -0.0044072007
13.77371 -0.0044357777
13.77471 -0.0044641307
13.77571 -0.0044922592
13.77671 -0.0045201621
13.77771 -0.0045478373
13.77871 -0.0045752829
13.77971 -0.0046024958
13.78071 -0.0046294728
13.78171 -0.0046562105
13.78271 -0.0046827048000000005
13.78371 -0.0047089514
13.78471 -0.0047349466
13.78571 -0.004760686
13.78671 -0.004786166
13.78771 -0.0048113827
13.78871 -0.0048363323
13.78971 -0.004861012
13.79071 -0.0048854192
13.79171 -0.0049095517
13.79271 -0.0049334081
13.79371 -0.0049569873
13.79471 -0.0049802889
13.79571 -0.005003313299999999
13.79671 -0.0050260616
13.79771 -0.0050485356
13.79871 -0.0050707371
13.79971 -0.005092669
13.80071 -0.0051143346
13.80171 -0.0051357376
13.80271 -0.0051568819
13.80371 -0.0051777723
13.80471 -0.0051984138
13.80571 -0.0052188112
13.80671 -0.0052389696
13.80771 -0.0052588945
13.80871 -0.0052785912
13.80971 -0.0052980653
13.81071 -0.0053173222
13.81171 -0.0053363674
13.81271 -0.0053552059
13.81371 -0.005373843299999999
13.81471 -0.0053922842
13.81571 -0.005410533800000001
13.81671 -0.0054285967
13.81771 -0.0054464774
13.81871 -0.0054641805000000005
13.81971 -0.0054817105000000005
13.82071 -0.0054990709
13.82171 -0.005516266200000001
13.82271 -0.0055332999
13.82371 -0.0055501758
13.82471 -0.005566897
13.82571 -0.0055834673000000005
13.82671 -0.0055998895
13.82771 -0.0056161665
13.82871 -0.0056323013
13.82971 -0.005648296400000001
13.83071 -0.0056641543999999995
13.83171 -0.005679877
13.83271 -0.0056954665
13.83371 -0.005710924599999999
13.83471 -0.0057262529
13.83571 -0.005741452
13.83671 -0.0057565234000000005
13.83771 -0.0057714675
13.83871 -0.005786284599999999
13.83971 -0.0058009748
13.84071 -0.0058155376
13.84171 -0.0058299727
13.84271 -0.0058442794
13.84371 -0.005858457
13.84471 -0.005872504
13.84571 -0.0058864189
13.84671 -0.0059002003
13.84771 -0.0059138467
13.84871 -0.0059273563
13.84971 -0.0059407277
13.85071 -0.0059539594
13.85171 -0.0059670503
13.85271 -0.005979999000000001
13.85371 -0.0059928043
13.85471 -0.0060054659
13.85571 -0.0060179838
13.85671 -0.0060303581
13.85771 -0.0060425893
13.85871 -0.0060546787
13.85971 -0.006066628
13.86071 -0.0060784398
13.86171 -0.0060901166
13.86271 -0.0061016620999999995
13.86371 -0.0061130798999999994
13.86471 -0.0061243751
13.86571 -0.006135552400000001
13.86671 -0.0061466169
13.86771 -0.0061575745
13.86871 -0.006168431699999999
13.86971 -0.0061791958
13.87071 -0.0061898725
13.87171 -0.006200469199999999
13.87271 -0.0062109932
13.87371 -0.0062214509
13.87471 -0.0062318497
13.87571 -0.0062421961
13.87671 -0.006252497399999999
13.87771 -0.006262759399999999
13.87871 -0.006272987999999999
13.87971 -0.0062831888
13.88071 -0.0062933679
13.88171 -0.0063035287999999995
13.88271 -0.0063136758
13.88371 -0.0063238134
13.88471 -0.0063339437
13.88571 -0.0063440697
13.88671 -0.0063541935
13.88771 -0.006364315800000001
13.88871 -0.0063744381
13.88971 -0.006384561099999999
13.89071 -0.006394684899999999
13.89171 -0.0064048086999999995
13.89271 -0.0064149324
13.89371 -0.0064250547
13.89471 -0.0064351749
13.89571 -0.0064452921000000005
13.89671 -0.0064554042
13.89771 -0.0064655098
13.89871 -0.0064756081
13.89971 -0.006485696899999999
13.90071 -0.0064957756
13.90171 -0.006505842600000001
13.90271 -0.0065158973
13.90371 -0.0065259381
13.90471 -0.0065359643000000005
13.90571 -0.0065459752999999996
13.90671 -0.006555971
13.90771 -0.0065659508
13.90871 -0.0065759144
13.90971 -0.0065858614
13.91071 -0.0065957924
13.91171 -0.006605708
13.91271 -0.0066156077
13.91371 -0.0066254928
13.91471 -0.006635363399999999
13.91571 -0.0066452201
13.91671 -0.0066550638
13.91771 -0.0066648958
13.91871 -0.0066747169000000005
13.91971 -0.0066845285
13.92071 -0.0066943321
13.92171 -0.0067041292
13.92271 -0.0067139219
13.92371 -0.0067237117
13.92471 -0.0067335015
13.92571 -0.0067432942000000004
13.92671 -0.006753092699999999
13.92771 -0.0067629006999999994
13.92871 -0.006772721799999999
13.92971 -0.0067825596
13.93071 -0.0067924193
13.93171 -0.006802305099999999
13.93271 -0.006812223
13.93371 -0.0068221772000000005
13.93471 -0.006832174399999999
13.93571 -0.0068422203
13.93671 -0.0068523208000000006
13.93771 -0.0068624824
13.93871 -0.0068727109000000005
13.93971 -0.0068830122
13.94071 -0.0068933929
13.94171 -0.0069038579
13.94271 -0.006914413800000001
13.94371 -0.006925065100000001
13.94471 -0.0069358175
13.94571 -0.0069466747
13.94671 -0.0069576403
13.94771 -0.0069687179
13.94871 -0.0069799098000000006
13.94971 -0.0069912181
13.95071 -0.0070026443
13.95171 -0.0070141883
13.95271 -0.0070258502
13.95371 -0.0070376293
13.95471 -0.0070495233
13.95571 -0.0070615301
13.95671 -0.0070736467
13.95771 -0.0070858696
13.95871 -0.0070981950999999995
13.95971 -0.007110618000000001
13.96071 -0.0071231341
13.96171 -0.0071357383000000005
13.96271 -0.0071484254
13.96371 -0.0071611903
13.96471 -0.007174027999999999
13.96571 -0.0071869334000000005
13.96671 -0.007199902
13.96771 -0.007212928899999999
13.96871 -0.0072260111000000005
13.96971 -0.0072391456
13.97071 -0.0072523289
13.97171 -0.007265559499999999
13.97271 -0.007278836700000001
13.97371 -0.007292159
13.97471 -0.0073055271
13.97571 -0.0073189418
13.97671 -0.0073324052
13.97771 -0.0073459196000000004
13.97871 -0.0073594878
13.97971 -0.0073731127
13.98071 -0.0073867996
13.98171 -0.007400551799999999
13.98271 -0.007414374699999999
13.98371 -0.007428274
13.98471 -0.007442254
13.98571 -0.0074563206
13.98671 -0.0074704789
13.98771 -0.007484733899999999
13.98871 -0.0074990909
13.98971 -0.0075135547
13.99071 -0.0075281299
13.99171 -0.007542820800000001
13.99271 -0.007557631
13.99371 -0.0075725635
13.99471 -0.0075876217999999995
13.99571 -0.007602808199999999
13.99671 -0.007618124800000001
13.99771 -0.0076335731
13.99871 -0.0076491538
13.99971 -0.007664868500000001
14.00071 -0.0076807177
14.00171 -0.0076967008
14.00271 -0.0077128178000000006
14.00371 -0.0077290686
14.00471 -0.007745451899999999
14.00571 -0.007761966800000001
14.00671 -0.0077786120999999995
14.00771 -0.007795386
14.00871 -0.0078122873999999995
14.00971 -0.0078293146
14.01071 -0.0078464647
14.01171 -0.0078637364
14.01271 -0.0078811274
14.01371 -0.007898635499999999
14.01471 -0.007916257900000001
14.01571 -0.007933992300000001
14.01671 -0.007951835899999999
14.01771 -0.0079697849
14.01871 -0.0079878366
14.01971 -0.008005987899999999
14.02071 -0.0080242353
14.02171 -0.0080425751
14.02271 -0.0080610029
14.02371 -0.0080795151
14.02471 -0.0080981074
14.02571 -0.008116776000000001
14.02671 -0.008135515999999999
14.02771 -0.0081543229
14.02871 -0.0081731931
14.02971 -0.0081921222
14.03071 -0.0082111059
14.03171 -0.008230139800000001
14.03271 -0.008249221
14.03371 -0.0082683458
14.03471 -0.0082875107
14.03571 -0.0083067134
14.03671 -0.0083259518
14.03771 -0.0083452243
14.03871 -0.0083645296
14.03971 -0.0083838677
14.04071 -0.0084032385
14.04171 -0.0084226427
14.04271 -0.0084420812
14.04371 -0.0084615567
14.04471 -0.0084810708
14.04571 -0.008500627200000001
14.04671 -0.0085202293
14.04771 -0.0085398802
14.04871 -0.008559585
14.04971 -0.0085793472
14.05071 -0.008599171999999999
14.05171 -0.008619063
14.05271 -0.0086390246
14.05371 -0.0086590619
14.05471 -0.0086791777
14.05571 -0.0086993765
14.05671 -0.0087196611
14.05771 -0.0087400338
14.05871 -0.0087604974
14.05971 -0.0087810527
14.06071 -0.0088017005
14.06171 -0.0088224413
14.06271 -0.0088432738
14.06371 -0.008864196599999999
14.06471 -0.0088852081
14.06571 -0.0089063054
14.06671 -0.008927485
14.06771 -0.0089487425
14.06871 -0.0089700734
14.06971 -0.0089914734
14.07071 -0.0090129368
14.07171 -0.0090344576
14.07271 -0.009056030100000001
14.07371 -0.0090776484
14.07471 -0.009099306
14.07571 -0.0091209971
14.07671 -0.0091427151
14.07771 -0.0091644542
14.07871 -0.0091862086
14.07971 -0.0092079725
14.08071 -0.0092297407
14.08171 -0.0092515074
14.08271 -0.0092732684
14.08371 -0.0092950184
14.08471 -0.0093167539
14.08571 -0.0093384704
14.08671 -0.0093601644
14.08771 -0.0093818322
14.08871 -0.0094034709
14.08971 -0.0094250776
14.09071 -0.0094466486
14.09171 -0.0094681818
14.09271 -0.009489675000000001
14.09371 -0.0095111252
14.09471 -0.009532530400000001
14.09571 -0.009553888200000001
14.09671 -0.0095751959
14.09771 -0.0095964519
14.09871 -0.009617654
14.09971 -0.009638800099999999
14.10071 -0.0096598887
14.10171 -0.0096809184
14.10271 -0.0097018878
14.10371 -0.0097227945
14.10471 -0.009743638700000001
14.10571 -0.009764418799999999
14.10671 -0.009785134899999999
14.10771 -0.009805787
14.10871 -0.009826375
14.10971 -0.0098468998
14.11071 -0.009867362
14.11171 -0.0098877623
14.11271 -0.0099081029
14.11371 -0.0099283854
14.11471 -0.009948611100000001
14.11571 -0.0099687823
14.11671 -0.0099889017
14.11771 -0.010008971
14.11871 -0.010028992
14.11971 -0.010048967
14.12071 -0.010068897
14.12171 -0.010088783
14.12271 -0.010108627
14.12371 -0.010128428
14.12471 -0.010148186
14.12571 -0.010167901
14.12671 -0.01018757
14.12771 -0.010207192
14.12871 -0.010226763
14.12971 -0.010246279
14.13071 -0.010265735
14.13171 -0.010285127
14.13271 -0.010304448
14.13371 -0.01032369
14.13471 -0.010342849
14.13571 -0.010361914
14.13671 -0.010380878999999999
14.13771 -0.010399733999999999
14.13871 -0.010418471
14.13971 -0.010437080999999999
14.14071 -0.010455555
14.14171 -0.010473886
14.14271 -0.010492063
14.14371 -0.01051008
14.14471 -0.010527928
14.14571 -0.0105456
14.14671 -0.01056309
14.14771 -0.010580391
14.14871 -0.010597499
14.14971 -0.010614409
14.15071 -0.010631117
14.15171 -0.01064762
14.15271 -0.010663916
14.15371 -0.010680003
14.15471 -0.01069588
14.15571 -0.010711548
14.15671 -0.010727005
14.15771 -0.010742254
14.15871 -0.010757295
14.15971 -0.010772129
14.16071 -0.010786759
14.16171 -0.010801185999999999
14.16271 -0.010815413000000001
14.16371 -0.010829441
14.16471 -0.010843272000000001
14.16571 -0.01085691
14.16671 -0.010870353000000001
14.16771 -0.010883606
14.16871 -0.010896668
14.16971 -0.01090954
14.17071 -0.010922221999999999
14.17171 -0.010934717
14.17271 -0.010947021999999999
14.17371 -0.010959138
14.17471 -0.010971063999999999
14.17571 -0.010982799000000001
14.17671 -0.010994343
14.17771 -0.011005694
14.17871 -0.011016852
14.17971 -0.011027814
14.18071 -0.011038579
14.18171 -0.011049145
14.18271 -0.011059511000000001
14.18371 -0.011069674
14.18471 -0.011079633
14.18571 -0.011089384
14.18671 -0.011098926
14.18771 -0.011108256
14.18871 -0.011117371
14.18971 -0.011126269
14.19071 -0.011134946
14.19171 -0.011143398
14.19271 -0.01115162
14.19371 -0.01115961
14.19471 -0.011167361
14.19571 -0.011174868999999999
14.19671 -0.011182128000000001
14.19771 -0.011189132
14.19871 -0.011195875
14.19971 -0.01120235
14.20071 -0.011208550000000001
14.20171 -0.011214468
14.20271 -0.011220098000000001
14.20371 -0.01122543
14.20471 -0.011230459
14.20571 -0.011235176999999999
14.20671 -0.011239576999999999
14.20771 -0.011243652
14.20871 -0.011247396
14.20971 -0.011250802
14.21071 -0.011253866000000001
14.21171 -0.011256582
14.21271 -0.011258947
14.21371 -0.011260957
14.21471 -0.01126261
14.21571 -0.011263904
14.21671 -0.011264838
14.21771 -0.011265412
14.21871 -0.011265626
14.21971 -0.011265483
14.22071 -0.011264984
14.22171 -0.011264133
14.22271 -0.011262932
14.22371 -0.011261387
14.22471 -0.011259501
14.22571 -0.011257279
14.22671 -0.011254726999999999
14.22771 -0.011251849
14.22871 -0.011248649
14.22971 -0.011245133999999999
14.23071 -0.011241308
14.23171 -0.011237173999999999
14.23271 -0.011232734999999999
14.23371 -0.011227997
14.23471 -0.011222959
14.23571 -0.011217623999999999
14.23671 -0.011211993
14.23771 -0.011206066
14.23871 -0.011199842
14.23971 -0.01119332
14.24071 -0.011186497
14.24171 -0.011179371
14.24271 -0.011171938000000001
14.24371 -0.011164193999999999
14.24471 -0.011156132999999999
14.24571 -0.011147751
14.24671 -0.011139042
14.24771 -0.011130000999999999
14.24871 -0.011120622
14.24971 -0.011110898
14.25071 -0.011100823999999999
14.25171 -0.011090394
14.25271 -0.011079601
14.25371 -0.011068441
14.25471 -0.011056907999999999
14.25571 -0.011044998
14.25671 -0.011032704
14.25771 -0.011020024
14.25871 -0.011006952
14.25971 -0.010993485
14.26071 -0.01097962
14.26171 -0.010965354
14.26271 -0.010950683999999999
14.26371 -0.010935608
14.26471 -0.010920122
14.26571 -0.010904226999999999
14.26671 -0.010887918
14.26771 -0.010871196
14.26871 -0.010854059000000001
14.26971 -0.010836506
14.27071 -0.010818535
14.27171 -0.010800146
14.27271 -0.010781338000000001
14.27371 -0.010762111
14.27471 -0.010742465
14.27571 -0.0107224
14.27671 -0.010701916
14.27771 -0.010681013
14.27871 -0.010659692
14.27971 -0.010637955000000001
14.28071 -0.010615803
14.28171 -0.010593237
14.28271 -0.010570259
14.28371 -0.010546873
14.28471 -0.010523081
14.28571 -0.010498885999999999
14.28671 -0.010474292
14.28771 -0.010449302
14.28871 -0.01042392
14.28971 -0.010398152
14.29071 -0.010372001
14.29171 -0.010345471
14.29271 -0.010318568
14.29371 -0.010291296
14.29471 -0.010263659
14.29571 -0.010235661
14.29671 -0.010207306
14.29771 -0.010178598
14.29871 -0.01014954
14.29971 -0.010120135
14.30071 -0.010090383
14.30171 -0.010060287000000001
14.30271 -0.010029847
14.30371 -0.0099990633
14.30471 -0.0099679346
14.30571 -0.0099364595
14.30671 -0.0099046367
14.30771 -0.0098724624
14.30871 -0.009839933
14.30971 -0.009807044300000001
14.31071 -0.0097737924
14.31171 -0.009740171700000001
14.31271 -0.0097061769
14.31371 -0.009671803100000001
14.31471 -0.0096370437
14.31571 -0.0096018935
14.31671 -0.0095663469
14.31771 -0.0095303978
14.31871 -0.009494042
14.31971 -0.0094572737
14.32071 -0.0094200892
14.32171 -0.0093824841
14.32271 -0.009344455599999999
14.32371 -0.009306
14.32471 -0.0092671158
14.32571 -0.0092278016
14.32671 -0.009188056
14.32771 -0.0091478789
14.32871 -0.009107271
14.32971 -0.009066233199999999
14.33071 -0.0090247668
14.33171 -0.008982874
14.33271 -0.0089405577
14.33371 -0.008897821
14.33471 -0.0088546672
14.33571 -0.0088110995
14.33671 -0.0087671229
14.33771 -0.008722741
14.33871 -0.008677958199999999
14.33971 -0.008632779600000001
14.34071 -0.0085872096
14.34171 -0.0085412532
14.34271 -0.008494914099999999
14.34371 -0.0084481981
14.34471 -0.008401108800000001
14.34571 -0.0083536514
14.34671 -0.0083058301
14.34771 -0.0082576495
14.34871 -0.008209113700000001
14.34971 -0.0081602266
14.35071 -0.0081109923
14.35171 -0.008061414
14.35271 -0.0080114958
14.35371 -0.0079612415
14.35471 -0.007910654699999999
14.35571 -0.007859738299999999
14.35671 -0.0078084951
14.35771 -0.007756928999999999
14.35871 -0.0077050427
14.35971 -0.0076528391
14.36071 -0.0076003205
14.36171 -0.0075474898
14.36271 -0.0074943491
14.36371 -0.0074409007
14.36471 -0.007387145899999999
14.36571 -0.0073330863
14.36671 -0.0072787232
14.36771 -0.0072240582
14.36871 -0.0071690905
14.36971 -0.0071138209
14.37071 -0.0070582493000000005
14.37171 -0.0070023743
14.37271 -0.0069461952
14.37371 -0.0068897105
14.37471 -0.006832918
14.37571 -0.0067758155999999995
14.37671 -0.0067184003
14.37771 -0.006660669900000001
14.37871 -0.0066026209
14.37971 -0.0065442502
14.38071 -0.0064855543
14.38171 -0.0064265296000000005
14.38271 -0.006367173
14.38371 -0.0063074818
14.38471 -0.006247453699999999
14.38571 -0.0061870858
14.38671 -0.006126376
14.38771 -0.006065323399999999
14.38871 -0.006003927
14.38971 -0.0059421869
14.39071 -0.0058801037
14.39171 -0.0058176789
14.39271 -0.0057549147000000005
14.39371 -0.0056918139
14.39471 -0.0056283806999999995
14.39571 -0.0055646189
14.39671 -0.0055005341
14.39771 -0.0054361321
14.39871 -0.0053714193
14.39971 -0.0053064028
14.40071 -0.0052410902
14.40171 -0.0051754894
14.40271 -0.0051096082
14.40371 -0.005043455200000001
14.40471 -0.0049770388
14.40571 -0.0049103674
[truncated: 192,470 more chars]
