# Supplementary material for: 2D Synthetic dataset of numerical simulations of long-period seismicity in a volcanic edifice and related sensitivity kernels
Source: Data Brief. 2021 Jan 25;34:106673. doi: 10.1016/j.dib.2020.106673 (PMC7841316; doi:10.1016/j.dib.2020.106673)
Supplement: Supplementary Data S1 — Supplementary Raw Research Data. This is open data under the CC BY license http://creativecommons.org/licenses/by/4.0/ [file mmc1.zip › Dataset/OUTPUT_SEISMOGRAMS/9000_3000/disp_Z_hetero_11000_2830_SVF1e0Hz.semd]

-1.200000 0.0
-1.199000 0.0
-1.198000 0.0
-1.197000 0.0
-1.196000 0.0
-1.195000 0.0
-1.194000 0.0
-1.193000 0.0
-1.192000 0.0
-1.191000 0.0
-1.190000 0.0
-1.189000 0.0
-1.188000 0.0
-1.187000 0.0
-1.186000 0.0
-1.185000 0.0
-1.184000 0.0
-1.183000 0.0
-1.182000 0.0
-1.181000 0.0
-1.180000 0.0
-1.179000 0.0
-1.178000 0.0
-1.177000 0.0
-1.176000 0.0
-1.175000 0.0
-1.174000 0.0
-1.173000 0.0
-1.172000 0.0
-1.171000 0.0
-1.170000 0.0
-1.169000 0.0
-1.168000 0.0
-1.167000 0.0
-1.166000 0.0
-1.165000 0.0
-1.164000 0.0
-1.163000 0.0
-1.162000 0.0
-1.161000 0.0
-1.160000 0.0
-1.159000 0.0
-1.158000 0.0
-1.157000 0.0
-1.156000 0.0
-1.155000 0.0
-1.154000 0.0
-1.153000 0.0
-1.152000 0.0
-1.151000 0.0
-1.150000 0.0
-1.149000 0.0
-1.148000 0.0
-1.147000 0.0
-1.146000 0.0
-1.145000 0.0
-1.144000 0.0
-1.143000 0.0
-1.142000 0.0
-1.141000 0.0
-1.140000 0.0
-1.139000 0.0
-1.138000 0.0
-1.137000 0.0
-1.136000 0.0
-1.135000 0.0
-1.134000 0.0
-1.133000 0.0
-1.132000 0.0
-1.131000 0.0
-1.130000 0.0
-1.129000 0.0
-1.128000 0.0
-1.127000 0.0
-1.126000 0.0
-1.125000 0.0
-1.124000 0.0
-1.123000 0.0
-1.122000 0.0
-1.121000 0.0
-1.120000 0.0
-1.119000 0.0
-1.118000 0.0
-1.117000 0.0
-1.116000 0.0
-1.115000 0.0
-1.114000 0.0
-1.113000 0.0
-1.112000 0.0
-1.111000 1.6625188999999997e-36
-1.110000 3.9994558e-36
-1.109000 6.9714408e-36
-1.108000 1.0316601e-35
-1.107000 1.3581879e-35
-1.106000 1.5985696e-35
-1.105000 1.6204759000000002e-35
-1.104000 1.2377144999999998e-35
-1.103000 1.9131893999999998e-36
-1.102000 -1.8472364999999999e-35
-1.101000 -5.2579207e-35
-1.100000 -1.0447252e-34
-1.099000 -1.7777594000000001e-34
-1.098000 -2.7451997e-34
-1.097000 -3.9362487e-34
-1.096000 -5.2865756e-34
-1.095000 -6.650942599999999e-34
-1.094000 -7.7720818e-34
-1.093000 -8.2487145e-34
-1.092000 -7.5087886999999995e-34
-1.091000 -4.7965281e-34
-1.090000 8.151225400000001e-35
-1.089000 1.0371922000000001e-33
-1.088000 2.4929299e-33
-1.087000 4.5369648000000003e-33
-1.086000 7.2132322e-33
-1.085000 1.0484926e-32
-1.084000 1.4189105e-32
-1.083000 1.798478e-32
-1.082000 2.12994e-32
-1.081000 2.328182e-32
-1.080000 2.2773392000000001e-32
-1.079000 1.8312392e-32
-1.078000 8.190091600000001e-33
-1.077000 -9.4216199e-33
-1.076000 -3.6251766e-32
-1.075000 -7.3605783e-32
-1.074000 -1.2192853e-31
-1.073000 -1.8026244e-31
-1.072000 -2.4562878e-31
-1.071000 -3.1238570999999997e-31
-1.070000 -3.7164764000000003e-31
-1.069000 -4.1088307e-31
-1.068000 -4.1383884999999995e-31
-1.067000 -3.6096249999999997e-31
-1.066000 -2.3050377e-31
-1.065000 -4.6350272e-34
-1.064000 3.4848423e-31
-1.063000 8.2905148e-31
-1.062000 1.4424541e-30
-1.061000 2.1728286999999998e-30
-1.060000 2.9813954e-30
-1.059000 3.8010394e-30
-1.058000 4.5322189999999994e-30
-1.057000 5.041316800000001e-30
-1.056000 5.162692999999999e-30
-1.055000 4.7057387e-30
-1.054000 3.4680970999999996e-30
-1.053000 1.2559082e-30
-1.052000 -2.0886383e-30
-1.051000 -6.652967099999999e-30
-1.050000 -1.2414583999999998e-29
-1.049000 -1.9199201e-29
-1.048000 -2.6640717e-29
-1.047000 -3.4148652e-29
-1.046000 -4.0889726e-29
-1.045000 -4.5791110000000007e-29
-1.044000 -4.7572863e-29
-1.043000 -4.4816432000000004e-29
-1.042000 -3.6074151e-29
-1.041000 -2.0021633000000002e-29
-1.040000 4.3493397e-30
-1.039000 3.7505379e-29
-1.038000 7.912776300000001e-29
-1.037000 1.2787152e-28
-1.036000 1.8115505999999998e-28
-1.035000 2.3501363e-28
-1.034000 2.8405341000000002e-28
-1.033000 3.2154375e-28
-1.032000 3.3968168e-28
-1.031000 3.3005493e-28
-1.030000 2.8431556e-28
-1.029000 1.950589e-28
-1.028000 5.687786e-29
-1.027000 -1.3246407999999998e-28
-1.026000 -3.7082678999999997e-28
-1.025000 -6.5056845e-28
-1.024000 -9.5763932e-28
-1.023000 -1.2710501e-27
-1.022000 -1.5628744000000002e-27
-1.021000 -1.7989367e-27
-1.020000 -1.9403093e-27
-1.019000 -1.945694e-27
-1.018000 -1.7746987e-27
-1.017000 -1.3919302e-27
-1.016000 -7.7172931e-28
-1.015000 9.674169900000001e-29
-1.014000 1.2044517999999999e-27
-1.013000 2.5179876e-27
-1.012000 3.9761404e-27
-1.011000 5.4882028e-27
-1.010000 6.934560500000001e-27
-1.009000 8.1701228e-27
-1.008000 9.0309612e-27
-1.007000 9.3443497e-27
-1.006000 8.942107799999999e-27
-1.005000 7.6768254e-27
-1.004000 5.440167100000001e-27
-1.003000 2.1820803e-27
-1.002000 -2.0706412e-27
-1.001000 -7.1982884e-27
-1.000000 -1.2976718999999998e-26
-0.9990000 -1.9072502e-26
-0.9980000 -2.5046738e-26
-0.9970000 -3.0369168e-26
-0.9960000 -3.4443726e-26
-0.9950000 -3.6645743e-26
-0.9940000 -3.6370149e-26
-0.9930000 -3.308875e-26
-0.9920000 -2.6413407000000004e-26
-0.9910000 -1.6160729e-26
-0.9900000 -2.4127269e-27
-0.9890000 1.4432958e-26
-0.9880000 3.3630142999999996e-26
-0.9870000 5.4075279e-26
-0.9860000 7.4328758e-26
-0.9850000 9.267098200000001e-26
-0.9840000 1.0719552e-25
-0.9830000 1.1593889e-25
-0.9820000 1.1704286e-25
-0.9810000 1.0894125e-25
-0.9800000 9.055935399999999e-26
-0.9790000 6.1510153e-26
-0.9780000 2.2268401e-26
-0.9770000 -2.5698114e-26
-0.9760000 -7.9861584e-26
-0.9750000 -1.3665136e-25
-0.9740000 -1.9157133e-25
-0.9730000 -2.3942793000000003e-25
-0.9720000 -2.7467056e-25
-0.9710000 -2.9183659e-25
-0.9700000 -2.860807e-25
-0.9690000 -2.5375695e-25
-0.9680000 -1.9300977000000001e-25
-0.9670000 -1.0431975e-25
-0.9660000 9.0565562e-27
-0.9650000 1.4081716999999999e-25
-0.9640000 2.8157727e-25
-0.9630000 4.191166e-25
-0.9620000 5.3894935e-25
-0.9610000 6.2523224e-25
-0.9600000 6.6199743e-25
-0.9590000 6.3466425e-25
-0.9580000 5.3174933e-25
-0.9570000 3.4665764e-25
-0.9560000 7.9406636e-26
-0.9550000 -2.6189021e-25
-0.9540000 -6.5996749999999995e-25
-0.9530000 -1.0879678e-24
-0.9520000 -1.5097869999999999e-24
-0.9510000 -1.8813417e-24
-0.9500000 -2.1528398999999997e-24
-0.9490000 -2.2720614999999998e-24
-0.9480000 -2.1885746999999998e-24
-0.9470000 -1.8587065e-24
-0.9460000 -1.2509964e-24
-0.9450000 -3.5175349999999996e-25
-0.9440000 8.2973692e-25
-0.9430000 2.256877e-24
-0.9420000 3.8628365e-24
-0.9410000 5.5495865e-24
-0.9400000 7.1893578e-24
-0.9390000 8.6288989e-24
-0.9380000 9.6967306e-24
-0.9370000 1.0213409e-23
-0.9360000 1.0004544999999999e-23
-0.9350000 8.9160837e-24
-0.9340000 6.8310288e-24
-0.9330000 3.6865917e-24
-0.9320000 -5.0954148e-25
-0.9310000 -5.665265e-24
-0.9300000 -1.1593966e-23
-0.9290000 -1.8009823e-23
-0.9280000 -2.4529857000000003e-23
-0.9270000 -3.0683859e-23
-0.9260000 -3.5932894999999997e-23
-0.9250000 -3.9696564999999995e-23
-0.9240000 -4.1388588e-23
-0.9230000 -4.045952e-23
-0.9220000 -3.6444724999999997e-23
-0.9210000 -2.9014945e-23
-0.9200000 -1.8026157e-23
-0.9190000 -3.5649133e-24
-0.9180000 1.4015054e-23
-0.9170000 3.4069194e-23
-0.9160000 5.5655522e-23
-0.9150000 7.7548567e-23
-0.9140000 9.827644899999999e-23
-0.9130000 1.1618245e-22
-0.9120000 1.295109e-22
-0.9110000 1.3651547e-22
-0.9100000 1.3558559e-22
-0.9090000 1.253855e-22
-0.9080000 1.0499751000000001e-22
-0.9070000 7.4060278e-23
-0.9060000 3.2891013e-23
-0.9050000 -1.7419739999999998e-23
-0.9040000 -7.495238100000001e-23
-0.9030000 -1.3695217e-22
-0.9020000 -1.9988167e-22
-0.9010000 -2.5953796e-22
-0.9000000 -3.1123706e-22
-0.8990000 -3.5006413e-22
-0.8980000 -3.7118229000000006e-22
-0.8970000 -3.7018872e-22
-0.8960000 -3.4350005e-22
-0.8950000 -2.8874544e-22
-0.8940000 -2.051404e-22
-0.8930000 -9.381241400000001e-23
-0.8920000 4.1953003e-23
-0.8910000 1.9657609e-22
-0.8900000 3.6218442e-22
-0.8890000 5.2877524e-22
-0.8880000 6.845540900000001e-22
-0.8870000 8.1645613e-22
-0.8860000 9.1084428e-22
-0.8850000 9.5436613e-22
-0.8840000 9.3493743e-22
-0.8830000 8.428060499999999e-22
-0.8820000 6.716371200000001e-22
-0.8810000 4.1954982999999997e-22
-0.8800000 9.0026976e-23
-0.8790000 -3.0738545e-22
-0.8780000 -7.5667041e-22
-0.8770000 -1.2353007999999998e-21
-0.8760000 -1.7146332e-21
-0.8750000 -2.1607807e-21
-0.8740000 -2.5359879e-21
-0.8730000 -2.8004998000000002e-21
-0.8720000 -2.9148852e-21
-0.8710000 -2.8427369e-21
-0.8700000 -2.553635e-21
-0.8690000 -2.0262211e-21
-0.8680000 -1.2512053e-21
-0.8670000 -2.3409276e-22
-0.8660000 1.0025872e-21
-0.8650000 2.4177826e-21
-0.8640000 3.9513648e-21
-0.8630000 5.5247134999999994e-21
-0.8620000 7.0425867e-21
-0.8610000 8.3963742e-21
-0.8600000 9.468744099999999e-21
-0.8590000 1.0139616999999999e-20
-0.8580000 1.0293306e-20
-0.8570000 9.8265443e-21
-0.8560000 8.6570542e-21
-0.8550000 6.7321787e-21
-0.8540000 4.0370541e-21
-0.8530000 6.017294100000001e-22
-0.8520000 -3.4933781e-21
-0.8510000 -8.114304099999999e-21
-0.8500000 -1.307318e-20
-0.8490000 -1.8131156e-20
-0.8480000 -2.3004943000000002e-20
-0.8470000 -2.7377076e-20
-0.8460000 -3.0909870000000005e-20
-0.8450000 -3.3262713000000004e-20
-0.8440000 -3.4112128e-20
-0.8430000 -3.3173764e-20
-0.8420000 -3.0225224999999996e-20
-0.8410000 -2.5128436000000003e-20
-0.8400000 -1.7850097e-20
-0.8390000 -8.4786682e-21
-0.8380000 2.7636548999999995e-21
-0.8370000 1.5515406e-20
-0.8360000 2.9278013e-20
-0.8350000 4.3426563e-20
-0.8340000 5.722967e-20
-0.8330000 6.9878445e-20
-0.8320000 8.0523948e-20
-0.8310000 8.8321937e-20
-0.8300000 9.248308400000001e-20
-0.8290000 9.232617e-20
-0.8280000 8.7331471e-20
-0.8270000 7.7190835e-20
-0.8260000 6.1851113e-20
-0.8250000 4.1547282e-20
-0.8240000 1.6822002e-20
-0.8230000 -1.1471259e-20
-0.8220000 -4.2183702000000004e-20
-0.8210000 -7.3906457e-20
-0.8200000 -1.0502575999999999e-19
-0.8190000 -1.3379679e-19
-0.8180000 -1.584338e-19
-0.8170000 -1.772125e-19
-0.8160000 -1.8857963e-19
-0.8150000 -1.9126379e-19
-0.8140000 -1.8438021e-19
-0.8130000 -1.6752244e-19
-0.8120000 -1.4083353e-19
-0.8110000 -1.0504992e-19
-0.8100000 -6.1512284e-20
-0.8090000 -1.2139047e-20
-0.8080000 4.063968e-20
-0.8070000 9.3987721e-20
-0.8060000 1.4480539e-19
-0.8050000 1.8990352000000001e-19
-0.8040000 2.262012e-19
-0.8030000 2.5093635e-19
-0.8020000 2.6187716e-19
-0.8010000 2.5752013e-19
-0.8000000 2.3726042e-19
-0.7990000 2.0152004000000001e-19
-0.7980000 1.5182086999999998e-19
-0.7970000 9.0791544e-20
-0.7960000 2.2100245e-20
-0.7950000 -4.9690062999999997e-20
-0.7940000 -1.1934351000000002e-19
-0.7930000 -1.8124392000000003e-19
-0.7920000 -2.2974679e-19
-0.7910000 -2.595743e-19
-0.7900000 -2.6623172e-19
-0.7890000 -2.4642021e-19
-0.7880000 -1.9841829e-19
-0.7870000 -1.2240275e-19
-0.7860000 -2.0680461e-20
-0.7850000 1.0219456e-19
-0.7840000 2.3944092e-19
-0.7830000 3.8222170000000003e-19
-0.7820000 5.1997579e-19
-0.7810000 6.409071700000001e-19
-0.7800000 7.3261933e-19
-0.7790000 7.8287297e-19
-0.7780000 7.804321399999999e-19
-0.7770000 7.159575400000001e-19
-0.7760000 5.8289447e-19
-0.7750000 3.7829869e-19
-0.7740000 1.0354119999999999e-19
-0.7730000 -2.3516896e-19
-0.7720000 -6.2649888e-19
-0.7710000 -1.0539901e-18
-0.7700000 -1.4963775999999998e-18
-0.7690000 -1.9282495e-18
-0.7680000 -2.3210483e-18
-0.7670000 -2.644398e-18
-0.7660000 -2.8677118e-18
-0.7650000 -2.9620219999999998e-18
-0.7640000 -2.9019451000000003e-18
-0.7630000 -2.6676807e-18
-0.7620000 -2.2469292e-18
-0.7610000 -1.6366017e-18
-0.7600000 -8.4419412e-19
-0.7590000 1.1129677999999998e-19
-0.7580000 1.1990247e-18
-0.7570000 2.3766025e-18
-0.7560000 3.5911274e-18
-0.7550000 4.7809472e-18
-0.7540000 5.8781496000000005e-18
-0.7530000 6.8117141e-18
-0.7520000 7.511214199999999e-18
-0.7510000 7.9109156e-18
-0.7500000 7.9540796e-18
-0.7490000 7.5972281e-18
-0.7480000 6.8141297e-18
-0.7470000 5.5992237e-18
-0.7460000 3.9702274999999995e-18
-0.7450000 1.9696742e-18
-0.7440000 -3.3482874e-19
-0.7430000 -2.8517791999999996e-18
-0.7420000 -5.4684890999999994e-18
-0.7410000 -8.0553291e-18
-0.7400000 -1.0471424e-17
-0.7390000 -1.2571627999999999e-17
-0.7380000 -1.4214489e-17
-0.7370000 -1.5270838e-17
-0.7360000 -1.5632561e-17
-0.7350000 -1.5221022e-17
-0.7340000 -1.3994611e-17
-0.7330000 -1.1954847e-17
-0.7320000 -9.1504994e-18
-0.7310000 -5.679269600000001e-18
-0.7300000 -1.6866487000000002e-18
-0.7290000 2.6382814000000002e-18
-0.7280000 7.0701919e-18
-0.7270000 1.1357874e-17
-0.7260000 1.5237326e-17
-0.7250000 1.8447034e-17
-0.7240000 2.0744719e-17
-0.7230000 2.1924668e-17
-0.7220000 2.1834570000000002e-17
-0.7210000 2.0390762e-17
-0.7200000 1.7590656e-17
-0.7190000 1.3521255e-17
-0.7180000 8.3627068e-18
-0.7170000 2.3860925999999998e-18
-0.7160000 -4.0551311e-18
-0.7150000 -1.0540205e-17
-0.7140000 -1.6602469e-17
-0.7130000 -2.175644e-17
-0.7120000 -2.5529461e-17
-0.7110000 -2.7496320999999998e-17
-0.7100000 -2.7314915000000003e-17
-0.7090000 -2.4760625000000002e-17
-0.7080000 -1.9756881000000002e-17
-0.7070000 -1.2399307e-17
-0.7060000 -2.9709303e-18
-0.7050000 8.0538195e-18
-0.7040000 2.0018116e-17
-0.7030000 3.2105888000000004e-17
-0.7020000 4.3379460999999995e-17
-0.7010000 5.2831079999999997e-17
-0.7000000 5.9446565e-17
-0.6990000 6.2278361e-17
-0.6980000 6.0524144e-17
-0.6970000 5.3606121999999996e-17
-0.6960000 4.1245539e-17
-0.6950000 2.3526288000000004e-17
-0.6940000 9.4151168e-19
-0.6930000 -2.5582693e-17
-0.6920000 -5.4691548000000003e-17
-0.6910000 -8.463772e-17
-0.6900000 -1.1335141e-16
-0.6890000 -1.3854445e-16
-0.6880000 -1.5784589000000002e-16
-0.6870000 -1.6896403e-16
-0.6860000 -1.6986686e-16
-0.6850000 -1.5897078e-16
-0.6840000 -1.3532448e-16
-0.6830000 -9.8774175e-17
-0.6820000 -5.0094601e-17
-0.6810000 8.9289695e-18
-0.6800000 7.5481668e-17
-0.6790000 1.4577406e-16
-0.6780000 2.1517896000000002e-16
-0.6770000 2.7845257e-16
-0.6760000 3.3003679e-16
-0.6750000 3.6443282e-16
-0.6740000 3.7662906000000004e-16
-0.6730000 3.6255979999999996e-16
-0.6720000 3.1956477000000004e-16
-0.6710000 2.4681438e-16
-0.6700000 1.4566303e-16
-0.6690000 1.9891144e-17
-0.6680000 -1.2420063e-16
-0.6670000 -2.7787706e-16
-0.6660000 -4.3025717e-16
-0.6650000 -5.688178599999999e-16
-0.6640000 -6.8011005e-16
-0.6630000 -7.5066756e-16
-0.6620000 -7.6807144e-16
-0.6610000 -7.221138700000001e-16
-0.6600000 -6.0598875e-16
-0.6590000 -4.1742089999999997e-16
-0.6580000 -1.5963642e-16
-0.6570000 1.5792903999999998e-16
-0.6560000 5.1928513e-16
-0.6550000 9.0199405e-16
-0.6540000 1.2778027e-15
-0.6530000 1.6138427999999999e-15
-0.6520000 1.8744063e-15
-0.6510000 2.0232633e-15
-0.6500000 2.0264367e-15
-0.6490000 1.8553054000000002e-15
-0.6480000 1.4898529999999998e-15
-0.6470000 9.2184043e-16
-0.6460000 1.5764372e-16
-0.6450000 -7.795178e-16
-0.6440000 -1.8482461e-15
-0.6430000 -2.9887829e-15
-0.6420000 -4.1242047e-15
-0.6410000 -5.1631535000000004e-15
-0.6400000 -6.0041724999999995e-15
-0.6390000 -6.541609e-15
-0.6380000 -6.6729288999999996e-15
-0.6370000 -6.307136999999999e-15
-0.6360000 -5.3738824e-15
-0.6350000 -3.8326821e-15
-0.6340000 -1.6816011e-15
-0.6330000 1.0353626e-15
-0.6320000 4.2229684999999995e-15
-0.6310000 7.732268599999999e-15
-0.6300000 1.1361687e-14
-0.6290000 1.48622e-14
-0.6280000 1.7946987e-14
-0.6270000 2.030563e-14
-0.6260000 2.1622658999999998e-14
-0.6250000 2.1599859999999998e-14
-0.6240000 1.99814e-14
-0.6230000 1.658043e-14
-0.6220000 1.130553e-14
-0.6210000 4.1850171e-15
-0.6200000 -4.6130056e-15
-0.6190000 -1.4767065e-14
-0.6180000 -2.5797347e-14
-0.6170000 -3.7071225e-14
-0.6160000 -4.7820763999999993e-14
-0.6150000 -5.7173078e-14
-0.6140000 -6.4193705e-14
-0.6130000 -6.7942154e-14
-0.6120000 -6.7537913e-14
-0.6110000 -6.2234057e-14
-0.6100000 -5.1494616e-14
-0.6090000 -3.5070915e-14
-0.6080000 -1.3071307e-14
-0.6070000 1.3981719e-14
-0.6060000 4.5113324e-14
-0.6050000 7.8882982e-14
-0.6040000 1.1340135e-13
-0.6030000 1.4638147e-13
-0.6020000 1.7522671e-13
-0.6010000 1.9715598e-13
-0.6000000 2.0936387e-13
-0.5990000 2.0921095000000002e-13
-0.5980000 1.9443637e-13
-0.5970000 1.6338187e-13
-0.5960000 1.1521419e-13
-0.5950000 5.0130008999999995e-14
-0.5940000 -3.0473339e-14
-0.5930000 -1.2387919e-13
-0.5920000 -2.260019e-13
-0.5910000 -3.314215e-13
-0.5900000 -4.3351532e-13
-0.5890000 -5.2469401e-13
-0.5880000 -5.9674462e-13
-0.5870000 -6.412759e-13
-0.5860000 -6.5025364e-13
-0.5850000 -6.1660615e-13
-0.5840000 -5.348709e-13
-0.5830000 -4.01847e-13
-0.5820000 -2.1721042e-13
-0.5810000 1.595467e-14
-0.5800000 2.9075852000000003e-13
-0.5790000 5.9629167e-13
-0.5780000 9.176395800000001e-13
-0.5770000 1.2361643e-12
-0.5760000 1.5300813e-12
-0.5750000 1.7753434e-12
-0.5740000 1.9468275e-12
-0.5730000 2.0197973e-12
-0.5720000 1.9715974e-12
-0.5710000 1.7835041e-12
-0.5700000 1.4426428e-12
-0.5690000 9.4385957e-13
-0.5680000 2.9141605e-13
-0.5670000 -4.9962836e-13
-0.5660000 -1.4024917e-12
-0.5650000 -2.3783379e-12
-0.5640000 -3.3766613000000002e-12
-0.5630000 -4.3364844e-12
-0.5620000 -5.1884326e-12
-0.5610000 -5.8577017e-12
-0.5600000 -6.2678846e-12
-0.5590000 -6.3455615999999996e-12
-0.5580000 -6.0254942e-12
-0.5570000 -5.256204e-12
-0.5560000 -4.0056429e-12
-0.5550000 -2.2666312000000003e-12
-0.5540000 -6.1672929e-14
-0.5530000 2.5532473e-12
-0.5520000 5.4862971e-12
-0.5510000 8.6092456e-12
-0.5500000 1.1759065999999999e-11
-0.5490000 1.4741965e-11
-0.5480000 1.7339996e-11
-0.5470000 1.9320285e-11
-0.5460000 2.0446756e-11
-0.5450000 2.0494065e-11
-0.5440000 1.9263269e-11
-0.5430000 1.6598573e-11
-0.5420000 1.2404339000000001e-11
-0.5410000 6.6613917e-12
-0.5400000 -5.5850337e-13
-0.5390000 -9.081108700000001e-12
-0.5380000 -1.8622345000000002e-11
-0.5370000 -2.8786188e-11
-0.5360000 -3.906884e-11
-0.5350000 -4.8869979e-11
-0.5340000 -5.7511591000000004e-11
-0.5330000 -6.4264555e-11
-0.5320000 -6.8382707e-11
-0.5310000 -6.914365499999999e-11
-0.5300000 -6.589512500000001e-11
-0.5290000 -5.8105024e-11
-0.5280000 -4.5413044e-11
-0.5270000 -2.7681034000000004e-11
-0.5260000 -5.039143e-12
-0.5250000 2.2075621e-11
-0.5240000 5.2891827e-11
-0.5230000 8.6290355e-11
-0.5220000 1.2080857e-10
-0.5210000 1.5466444999999998e-10
-0.5200000 1.8580264999999999e-10
-0.5190000 2.1196345e-10
-0.5180000 2.3077438000000002e-10
-0.5170000 2.3986338e-10
-0.5160000 2.3699055e-10
-0.5150000 2.201942e-10
-0.5140000 1.879459e-10
-0.5130000 1.393072e-10
-0.5120000 7.4079913e-11
-0.5110000 -7.0589462999999994e-12
-0.5100000 -1.0244747999999999e-10
-0.5090000 -2.0936421e-10
-0.5080000 -3.2399786e-10
-0.5070000 -4.4147034e-10
-0.5060000 -5.5591989e-10
-0.5050000 -6.6064957e-10
-0.5040000 -7.4834366e-10
-0.5030000 -8.113509e-10
-0.5020000 -8.420308700000001e-10
-0.5010000 -8.3315507e-10
-0.5000000 -7.783503000000001e-10
-0.4990000 -6.7256877e-10
-0.4980000 -5.125644299999999e-10
-0.4970000 -2.9735294e-10
-0.4960000 -2.8629050000000003e-11
-0.4950000 2.8888608e-10
-0.4940000 6.4719545e-10
-0.4930000 1.0349021999999999e-09
-0.4920000 1.4372358e-09
-0.4910000 1.8362509e-09
-0.4900000 2.2112132e-09
-0.4890000 2.5391824e-09
-0.4880000 2.7957952e-09
-0.4870000 2.9562356000000004e-09
-0.4860000 2.9963775e-09
-0.4850000 2.8940697e-09
-0.4840000 2.6305198999999997e-09
-0.4830000 2.1917293e-09
-0.4820000 1.5699160999999999e-09
-0.4810000 7.6485936e-10
-0.4800000 -2.1491207e-10
-0.4790000 -1.3511627e-09
-0.4780000 -2.6153045e-09
-0.4770000 -3.9681352e-09
-0.4760000 -5.3600307999999996e-09
-0.4750000 -6.7316443999999995e-09
-0.4740000 -8.015154499999999e-09
-0.4730000 -9.136085599999999e-09
-0.4720000 -1.0015695e-08
-0.4710000 -1.0573904e-08
-0.4700000 -1.0732716e-08
-0.4690000 -1.0420041e-08
-0.4680000 -9.5738133e-09
-0.4670000 -8.1462607e-09
-0.4660000 -6.108168100000001e-09
-0.4650000 -3.4529438000000002e-09
-0.4640000 -2.0028924e-10
-0.4630000 3.6007343e-09
-0.4620000 7.8694579e-09
-0.4610000 1.2492372e-08
-0.4600000 1.7323112e-08
-0.4590000 2.2183792e-08
-0.4580000 2.6867847e-08
-0.4570000 3.1144431e-08
-0.4560000 3.4764421999999995e-08
-0.4550000 3.7467968000000005e-08
-0.4540000 3.8993497e-08
-0.4530000 3.9087997e-08
-0.4520000 3.751833e-08
-0.4510000 3.4083281e-08
-0.4500000 2.8625918e-08
-0.4490000 2.1045886e-08
-0.4480000 1.1311099e-08
-0.4470000 -5.3164222e-10
-0.4460000 -1.4347655e-08
-0.4450000 -2.990754e-08
-0.4440000 -4.6882981e-08
-0.4430000 -6.4845679e-08
-0.4420000 -8.3269769e-08
-0.4410000 -1.0153808999999999e-07
-0.4400000 -1.1895245000000001e-07
-0.4390000 -1.3474798e-07
-0.4380000 -1.4811156e-07
-0.4370000 -1.5820402999999998e-07
-0.4360000 -1.6418589e-07
-0.4350000 -1.6524592e-07
-0.4340000 -1.6063207e-07
-0.4330000 -1.496838e-07
-0.4320000 -1.3186482e-07
-0.4310000 -1.0679543e-07
-0.4300000 -7.4283074e-08
-0.4290000 -3.4350051e-08
-0.4280000 1.2742771999999999e-08
-0.4270000 6.6477429e-08
-0.4260000 1.2606658e-07
-0.4250000 1.9044841000000002e-07
-0.4240000 2.5828957e-07
-0.4230000 3.279967e-07
-0.4220000 3.9773700000000004e-07
-0.4210000 4.654678e-07
-0.4200000 5.2897526e-07
-0.4190000 5.8592149e-07
-0.4180000 6.3389947e-07
-0.4170000 6.7049482e-07
-0.4160000 6.9335293e-07
-0.4150000 7.0025012e-07
-0.4140000 6.8916686e-07
-0.4130000 6.5836119e-07
-0.4120000 6.064405e-07
-0.4110000 5.3242912e-07
-0.4100000 4.3582995000000004e-07
-0.4090000 3.1667804e-07
-0.4080000 1.7558416e-07
-0.4070000 1.3766616e-08
-0.4060000 -1.6692998e-07
-0.4050000 -3.6403024999999997e-07
-0.4040000 -5.7443845e-07
-0.4030000 -7.944643199999999e-07
-0.4020000 -1.019864e-06
-0.4010000 -1.2458957e-06
-0.4000000 -1.4673889e-06
-0.3990000 -1.6788261000000002e-06
-0.3980000 -1.8744347e-06
-0.3970000 -2.0482867e-06
-0.3960000 -2.1944052e-06
-0.3950000 -2.3068731e-06
-0.3940000 -2.3799419000000002e-06
-0.3930000 -2.4081386e-06
-0.3920000 -2.3863654e-06
-0.3910000 -2.3099926e-06
-0.3900000 -2.1749392e-06
-0.3890000 -1.9777401e-06
-0.3880000 -1.7155985e-06
-0.3870000 -1.3864211e-06
-0.3860000 -9.888347e-07
-0.3850000 -5.2218514e-07
-0.3840000 1.3482905e-08
-0.3830000 6.174636399999999e-07
-0.3820000 1.2884453e-06
-0.3810000 2.0245794e-06
-0.3800000 2.823565e-06
-0.3790000 3.6827412000000003e-06
-0.3780000 4.5991889e-06
-0.3770000 5.5698376000000005e-06
-0.3760000 6.5915721e-06
-0.3750000 7.6613382e-06
-0.3740000 8.7762452e-06
-0.3730000 9.933655300000001e-06
-0.3720000 1.1131269e-05
-0.3710000 1.236719e-05
-0.3700000 1.3639981e-05
-0.3690000 1.4948699e-05
-0.3680000 1.6292914e-05
-0.3670000 1.7672707e-05
-0.3660000 1.9088655e-05
-0.3650000 2.0541796e-05
-0.3640000 2.2033574e-05
-0.3630000 2.3565774e-05
-0.3620000 2.5140451e-05
-0.3610000 2.6759837999999998e-05
-0.3600000 2.8426251e-05
-0.3590000 3.0142003999999998e-05
-0.3580000 3.19093e-05
-0.3570000 3.3730145999999997e-05
-0.3560000 3.5606271e-05
-0.3550000 3.7539044e-05
-0.3540000 3.9529411000000005e-05
-0.3530000 4.1577846e-05
-0.3520000 4.3684318e-05
-0.3510000 4.5848276e-05
-0.3500000 4.8068648e-05
-0.3490000 5.0343851e-05
-0.3480000 5.2671844999999996e-05
-0.3470000 5.5050168e-05
-0.3460000 5.7476018e-05
-0.3450000 5.9946314e-05
-0.3440000 6.2457804e-05
-0.3430000 6.500714e-05
-0.3420000 6.7591003e-05
-0.3410000 7.0206181e-05
-0.3400000 7.2849673e-05
-0.3390000 7.551879e-05
-0.3380000 7.8211235e-05
-0.3370000 8.0925173e-05
-0.3360000 8.365928499999999e-05
-0.3350000 8.641282e-05
-0.3340000 8.9185625e-05
-0.3330000 9.1978143e-05
-0.3320000 9.4791409e-05
-0.3310000 9.7627014e-05
-0.3300000 0.00010048707
-0.3290000 0.00010337414999999999
-0.3280000 0.00010629119
-0.3270000 0.00010924144000000001
-0.3260000 0.00011222834
-0.3250000 0.00011525542000000001
-0.3240000 0.00011832622000000001
-0.3230000 0.00012144413000000001
-0.3220000 0.00012461238
-0.3210000 0.00012783386
-0.3200000 0.00013111109
-0.3190000 0.00013444611
-0.3180000 0.0001378405
-0.3170000 0.00014129527
-0.3160000 0.00014481084
-0.3150000 0.00014838713
-0.3140000 0.00015202350999999999
-0.3130000 0.00015571884
-0.3120000 0.0001594716
-0.3110000 0.00016327988
-0.3100000 0.00016714154
-0.3090000 0.00017105431
-0.3080000 0.00017501587
-0.3070000 0.00017902403
-0.3060000 0.00018307679
-0.3050000 0.00018717254
-0.3040000 0.00019131010000000002
-0.3030000 0.00019548888000000002
-0.3020000 0.00019970895999999998
-0.3010000 0.00020397116999999997
-0.3000000 0.00020827715
-0.2990000 0.00021262940000000001
-0.2980000 0.00021703127000000002
-0.2970000 0.00022148699
-0.2960000 0.00022600159
-0.2950000 0.00023058086999999997
-0.2940000 0.00023523135
-0.2930000 0.00023996007999999998
-0.2920000 0.00024477458
-0.2910000 0.00024968272
-0.2900000 0.00025469251
-0.2890000 0.00025981196
-0.2880000 0.00026504897
-0.2870000 0.0002704111
-0.2860000 0.00027590542999999997
-0.2850000 0.00028153845
-0.2840000 0.0002873159
-0.2830000 0.00029324267
-0.2820000 0.00029932269000000004
-0.2810000 0.00030555891
-0.2800000 0.00031195322999999996
-0.2790000 0.00031850648
-0.2780000 0.00032521848
-0.2770000 0.0003320881
-0.2760000 0.00033911328999999997
-0.2750000 0.0003462912
-0.2740000 0.00035361834
-0.2730000 0.00036109072
-0.2720000 0.00036870397
-0.2710000 0.00037645353999999997
-0.2700000 0.00038433491
-0.2690000 0.00039234365
-0.2680000 0.00040047571
-0.2670000 0.0004087276
-0.2660000 0.00041709641000000003
-0.2650000 0.00042557995000000004
-0.2640000 0.00043417695000000004
-0.2630000 0.00044288699
-0.2620000 0.00045171073000000003
-0.2610000 0.00046064973999999996
-0.2600000 0.00046970654000000003
-0.2590000 0.00047888460999999995
-0.2580000 0.00048818829
-0.2570000 0.0004976225700000001
-0.2560000 0.00050719318
-0.2550000 0.00051690627
-0.2540000 0.00052676833
-0.2530000 0.00053678609
-0.2520000 0.00054696629
-0.2510000 0.00055731562
-0.2500000 0.00056784042
-0.2490000 0.00057854681
-0.2480000 0.0005894403300000001
-0.2470000 0.00060052603
-0.2460000 0.0006118083499999999
-0.2450000 0.0006232910900000001
-0.2440000 0.00063497746
-0.2430000 0.00064687006
-0.2420000 0.00065897098
-0.2410000 0.0006712818000000001
-0.2400000 0.0006838038200000001
-0.2390000 0.00069653806
-0.2380000 0.00070948549
-0.2370000 0.00072264711
-0.2360000 0.0007360241399999999
-0.2350000 0.00074961813
-0.2340000 0.0007634311300000001
-0.2330000 0.0007774657199999999
-0.2320000 0.0007917253199999999
-0.2310000 0.00080621403
-0.2300000 0.00082093684
-0.2290000 0.00083589957
-0.2280000 0.00085110896
-0.2270000 0.00086657265
-0.2260000 0.0008822989
-0.2250000 0.0008982968199999999
-0.2240000 0.00091457596
-0.2230000 0.0009311464999999999
-0.2220000 0.00094801881
-0.2210000 0.00096520344
-0.2200000 0.00098271084
-0.2190000 0.0010005513
-0.2180000 0.0010187348
-0.2170000 0.0010372707
-0.2160000 0.0010561677
-0.2150000 0.0010754338
-0.2140000 0.0010950760000000002
-0.2130000 0.0011151003
-0.2120000 0.001135512
-0.2110000 0.0011563146999999999
-0.2100000 0.0011775119
-0.2090000 0.0011991054
-0.2080000 0.0012210964
-0.2070000 0.0012434854
-0.2060000 0.0012662722
-0.2050000 0.0012894561
-0.2040000 0.0013130361
-0.2030000 0.0013370112
-0.2020000 0.0013613803
-0.2010000 0.0013861427
-0.2000000 0.0014112979
-0.1990000 0.0014368465
-0.1980000 0.0014627894
-0.1970000 0.0014891286
-0.1960000 0.0015158674
-0.1950000 0.00154301
-0.1940000 0.001570562
-0.1930000 0.0015985303999999998
-0.1920000 0.0016269233999999999
-0.1910000 0.0016557504
-0.1900000 0.0016850222999999999
-0.1890000 0.0017147511
-0.1880000 0.0017449499999999999
-0.1870000 0.0017756331999999998
-0.1860000 0.0018068157999999999
-0.1850000 0.0018385137
-0.1840000 0.0018707433
-0.1830000 0.0019035215000000002
-0.1820000 0.0019368654
-0.1810000 0.0019707921
-0.1800000 0.0020053189
-0.1790000 0.0020404625
-0.1780000 0.0020762394
-0.1770000 0.0021126658
-0.1760000 0.002149757
-0.1750000 0.0021875278
-0.1740000 0.0022259919
-0.1730000 0.0022651627999999997
-0.1720000 0.0023050525
-0.1710000 0.0023456727
-0.1700000 0.002387034
-0.1690000 0.0024291463
-0.1680000 0.002472019
-0.1670000 0.0025156607
-0.1660000 0.0025600799
-0.1650000 0.0026052843
-0.1640000 0.0026512816
-0.1630000 0.0026980796999999997
-0.1620000 0.0027456858999999998
-0.1610000 0.0027941083
-0.1600000 0.0028433551
-0.1590000 0.0028934348
-0.1580000 0.0029443565
-0.1570000 0.0029961302
-0.1560000 0.0030487661
-0.1550000 0.0031022755
-0.1540000 0.0031566702000000004
-0.1530000 0.0032119628
-0.1520000 0.0032681666000000005
-0.1510000 0.0033252959999999997
-0.1500000 0.0033833654000000003
-0.1490000 0.0034423898000000004
-0.1480000 0.0035023848
-0.1470000 0.0035633664
-0.1460000 0.0036253503000000004
-0.1450000 0.0036883524
-0.1440000 0.0037523888999999996
-0.1430000 0.0038174749
-0.1420000 0.0038836261
-0.1410000 0.0039508577
-0.1400000 0.0040191841
-0.1390000 0.0040886188999999995
-0.1380000 0.0041591760000000005
-0.1370000 0.0042308682
-0.1360000 0.0043037078
-0.1350000 0.0043777072
-0.1340000 0.0044528781
-0.1330000 0.0045292323
-0.1320000 0.0046067813
-0.1310000 0.004685537
-0.1300000 0.0047655118
-0.1290000 0.004846718
-0.1280000 0.0049291692
-0.1270000 0.0050128794
-0.1260000 0.0050978641
-0.1250000 0.0051841398
-0.1240000 0.005271724100000001
-0.1230000 0.005360636
-0.1220000 0.005450896100000001
-0.1210000 0.0055425262
-0.1200000 0.0056355497
-0.1190000 0.0057299909
-0.1180000 0.0058258756
-0.1170000 0.0059232301
-0.1160000 0.006022082
-0.1150000 0.0061224593
-0.1140000 0.0062243904
-0.1130000 0.006327903199999999
-0.1120000 0.006433026299999999
-0.1110000 0.0065397871
-0.1100000 0.006648212
-0.1090000 0.006758327799999999
-0.1080000 0.0068701592999999995
-0.1070000 0.006983729699999999
-0.1060000 0.0070990616000000005
-0.1050000 0.0072161754
-0.1040000 0.0073350908
-0.1030000 0.0074558251
-0.1020000 0.0075783944
-0.1010000 0.0077028148
-0.1000000 0.0078290999
-9.8999999E-02 0.007957263000000001
-9.7999997E-02 0.0080873178
-9.7000003E-02 0.008219276099999999
-9.6000001E-02 0.0083531508
-9.4999999E-02 0.0084889551
-9.3999997E-02 0.0086267028
-9.3000002E-02 0.0087664084
-9.2000000E-02 0.0089080888
-9.0999998E-02 0.0090517606
-9.0000004E-02 0.0091974442
-8.9000002E-02 0.0093451607
-8.8000000E-02 0.0094949333
-8.6999997E-02 0.0096467877
-8.6000003E-02 0.009800751299999999
-8.5000001E-02 0.009956854000000001
-8.3999999E-02 0.010115127
-8.2999997E-02 0.010275604
-8.2000002E-02 0.010438319000000001
-8.1000000E-02 0.010603309
-7.9999998E-02 0.010770611
-7.9000004E-02 0.010940263
-7.8000002E-02 0.011112304
-7.7000000E-02 0.011286773
-7.5999998E-02 0.011463709
-7.5000003E-02 0.01164315
-7.4000001E-02 0.011825134
-7.2999999E-02 0.012009699
-7.1999997E-02 0.012196881
-7.1000002E-02 0.012386717
-7.0000000E-02 0.01257924
-6.8999998E-02 0.012774484999999999
-6.8000004E-02 0.012972484000000001
-6.7000002E-02 0.013173268000000002
-6.6000000E-02 0.01337687
-6.4999998E-02 0.013583319
-6.4000003E-02 0.013792646
-6.3000001E-02 0.01400488
-6.1999999E-02 0.01422005
-6.1000001E-02 0.014438188
-5.9999999E-02 0.014659323000000002
-5.9000000E-02 0.014883485
-5.7999998E-02 0.015110707000000001
-5.7000000E-02 0.01534102
-5.6000002E-02 0.015574459
-5.5000000E-02 0.015811058
-5.4000001E-02 0.016050851
-5.2999999E-02 0.016293878
-5.2000001E-02 0.016540175
-5.0999999E-02 0.016789783000000003
-5.0000001E-02 0.017042742
-4.8999999E-02 0.017299093
-4.8000000E-02 0.017558879
-4.6999998E-02 0.017822144
-4.6000000E-02 0.01808893
-4.5000002E-02 0.018359280999999998
-4.4000000E-02 0.018633241000000002
-4.3000001E-02 0.018910856
-4.1999999E-02 0.019192169
-4.1000001E-02 0.019477223
-3.9999999E-02 0.019766064
-3.9000001E-02 0.020058734
-3.7999999E-02 0.020355274
-3.7000000E-02 0.020655728
-3.5999998E-02 0.020960135
-3.5000000E-02 0.021268537
-3.4000002E-02 0.021580973
-3.3000000E-02 0.021897483
-3.2000002E-02 0.022218106
-3.0999999E-02 0.02254288
-2.9999999E-02 0.022871843
-2.8999999E-02 0.023205034
-2.8000001E-02 0.023542492
-2.7000001E-02 0.023884253
-2.6000001E-02 0.024230358
-2.5000000E-02 0.024580845
-2.4000000E-02 0.024935753999999997
-2.3000000E-02 0.025295129
-2.2000000E-02 0.025659011
-2.1000000E-02 0.026027442
-2.0000000E-02 0.026400466
-1.8999999E-02 0.026778132
-1.7999999E-02 0.027160483
-1.7000001E-02 0.027547569999999997
-1.6000001E-02 0.027939444
-1.5000000E-02 0.028336156
-1.4000000E-02 0.02873776
-1.3000000E-02 0.029144308
-1.2000000E-02 0.029555857
-1.1000000E-02 0.029972462999999998
-9.9999998E-03 0.030394187
-8.9999996E-03 0.030821085
-8.0000004E-03 0.031253215
-7.0000002E-03 0.031690637
-6.0000001E-03 0.032133411
-4.9999999E-03 0.032581598
-4.0000002E-03 0.033035257
-3.0000000E-03 0.033494446
-2.0000001E-03 0.033959222
-1.0000000E-03 0.034429648
0.0000000E+00 0.034905778
1.0000000E-03 0.035387668
2.0000001E-03 0.035875372
3.0000000E-03 0.036368947
4.0000002E-03 0.036868444
4.9999999E-03 0.03737392
6.0000001E-03 0.037885422
7.0000002E-03 0.038403005000000004
8.0000004E-03 0.038926717
8.9999996E-03 0.039456607
9.9999998E-03 0.039992726
1.1000000E-02 0.040535125
1.2000000E-02 0.041083854999999996
1.3000000E-02 0.041638967
1.4000000E-02 0.042200513
1.5000000E-02 0.042768547
1.6000001E-02 0.043343121
1.7000001E-02 0.04392429
1.7999999E-02 0.044512111
1.8999999E-02 0.045106644
2.0000000E-02 0.045707947
2.1000000E-02 0.046316083
2.2000000E-02 0.046931114
2.3000000E-02 0.047553104
2.4000000E-02 0.048182116000000004
2.5000000E-02 0.048818215
2.6000001E-02 0.049461471
2.7000001E-02 0.050111947000000004
2.8000001E-02 0.050769717
2.8999999E-02 0.05143484399999999
2.9999999E-02 0.052107399
3.0999999E-02 0.052787445
3.2000002E-02 0.053475052
3.3000000E-02 0.054170284000000006
3.4000002E-02 0.054873206
3.5000000E-02 0.055583881
3.5999998E-02 0.056302372999999996
3.7000000E-02 0.057028739999999994
3.7999999E-02 0.057763048000000004
3.9000001E-02 0.058505352
3.9999999E-02 0.059255713
4.1000001E-02 0.06001419400000001
4.1999999E-02 0.060780852999999996
4.3000001E-02 0.061555742000000004
4.4000000E-02 0.062338925999999996
4.5000002E-02 0.063130463
4.6000000E-02 0.063930411
4.6999998E-02 0.064738834
4.8000000E-02 0.06555578999999999
4.8999999E-02 0.06638134400000001
5.0000001E-02 0.06721556399999999
5.0999999E-02 0.06805851
5.2000001E-02 0.068910251
5.2999999E-02 0.069770857
5.4000001E-02 0.070640392
5.5000000E-02 0.071518932
5.6000002E-02 0.072406547
5.7000000E-02 0.073303306
5.7999998E-02 0.074209285
5.9000000E-02 0.07512455900000001
5.9999999E-02 0.076049194
6.1000001E-02 0.07698327
6.1999999E-02 0.07792685099999999
6.3000001E-02 0.078880013
6.4000003E-02 0.079842826
6.4999998E-02 0.08081535899999999
6.6000000E-02 0.081797678
6.7000002E-02 0.08278985
6.8000004E-02 0.083791942
6.8999998E-02 0.084804016
7.0000000E-02 0.085826131
7.1000002E-02 0.086858351
7.1999997E-02 0.087900733
7.2999999E-02 0.08895333700000001
7.4000001E-02 0.090016227
7.5000003E-02 0.091089454
7.5999998E-02 0.092173077
7.7000000E-02 0.093267148
7.8000002E-02 0.094371731
7.9000004E-02 0.09548688000000001
7.9999998E-02 0.096612651
8.1000000E-02 0.09774910299999999
8.2000002E-02 0.09889629400000001
8.2999997E-02 0.10005428999999999
8.3999999E-02 0.10122314999999998
8.5000001E-02 0.10240290999999999
8.6000003E-02 0.10359366
8.6999997E-02 0.10479545
8.8000000E-02 0.10600835
8.9000002E-02 0.10723239999999999
9.0000004E-02 0.10846766999999999
9.0999998E-02 0.10971423000000001
9.2000000E-02 0.11097214000000001
9.3000002E-02 0.11224144999999999
9.3999997E-02 0.11352221
9.4999999E-02 0.11481451
9.6000001E-02 0.11611836999999998
9.7000003E-02 0.11743387000000001
9.7999997E-02 0.11876107
9.8999999E-02 0.12010001000000001
0.1000000 0.12145074
0.1010000 0.12281332
0.1020000 0.12418781
0.1030000 0.12557426
0.1040000 0.12697271000000002
0.1050000 0.12838322
0.1060000 0.12980584
0.1070000 0.13124063
0.1080000 0.13268761999999998
0.1090000 0.13414688
0.1100000 0.13561844
0.1110000 0.13710236
0.1120000 0.13859869
0.1130000 0.14010749
0.1140000 0.1416288
0.1150000 0.14316266
0.1160000 0.14470913000000002
0.1170000 0.14626826999999998
0.1180000 0.14784011
0.1190000 0.14942471
0.1200000 0.1510221
0.1210000 0.15263234
0.1220000 0.15425546
0.1230000 0.15589150999999998
0.1240000 0.15754055
0.1250000 0.15920259
0.1260000 0.16087769
0.1270000 0.16256587
0.1280000 0.16426717999999998
0.1290000 0.16598164999999998
0.1300000 0.16770931
0.1310000 0.1694502
0.1320000 0.17120433
0.1330000 0.17297174999999998
0.1340000 0.17475248
0.1350000 0.17654656
0.1360000 0.17835399999999998
0.1370000 0.18017483
0.1380000 0.18200907
0.1390000 0.18385674000000002
0.1400000 0.18571789
0.1410000 0.18759251
0.1420000 0.18948064
0.1430000 0.19138228
0.1440000 0.19329748
0.1450000 0.19522622
0.1460000 0.19716856000000002
0.1470000 0.19912447
0.1480000 0.20109399
0.1490000 0.20307709999999998
0.1500000 0.20507382999999998
0.1510000 0.20708418
0.1520000 0.20910818
0.1530000 0.2111458
0.1540000 0.21319706000000002
0.1550000 0.21526197
0.1560000 0.21734049000000003
0.1570000 0.21943264
0.1580000 0.2215384
0.1590000 0.22365776999999998
0.1600000 0.22579071
0.1610000 0.22793722
0.1620000 0.23009731
0.1630000 0.23227092000000002
0.1640000 0.23445806
0.1650000 0.23665867999999998
0.1660000 0.23887279
0.1670000 0.24110035
0.1680000 0.24334131999999997
0.1690000 0.24559567999999998
0.1700000 0.24786342
0.1710000 0.25014449
0.1720000 0.25243887
0.1730000 0.25474653
0.1740000 0.25706741
0.1750000 0.25940148999999996
0.1760000 0.26174875000000003
0.1770000 0.26410914
0.1780000 0.26648261
0.1790000 0.26886915
0.1800000 0.27126868
0.1810000 0.27368117999999997
0.1820000 0.2761066
0.1830000 0.27854489
0.1840000 0.28099602
0.1850000 0.28345992000000003
0.1860000 0.28593654
0.1870000 0.28842585
0.1880000 0.29092776
0.1890000 0.29344223
0.1900000 0.29596922
0.1910000 0.29850863
0.1920000 0.30106041
0.1930000 0.30362449999999996
0.1940000 0.30620082
0.1950000 0.30878931
0.1960000 0.31138989
0.1970000 0.31400248000000003
0.1980000 0.316627
0.1990000 0.31926334
0.2000000 0.32191144
0.2010000 0.32457118
0.2020000 0.32724249
0.2030000 0.32992524
0.2040000 0.33261934
0.2050000 0.33532470000000003
0.2060000 0.33804115
0.2070000 0.34076863
0.2080000 0.34350699
0.2090000 0.34625612
0.2100000 0.34901588
0.2110000 0.35178614999999996
0.2120000 0.35456677
0.2130000 0.35735762
0.2140000 0.36015856999999996
0.2150000 0.36296947
0.2160000 0.36579017
0.2170000 0.36862053
0.2180000 0.37146036
0.2190000 0.37430956
0.2200000 0.37716792
0.2210000 0.38003533
0.2220000 0.3829116
0.2230000 0.38579658
0.2240000 0.38869008
0.2250000 0.39159195
0.2260000 0.39450199999999996
0.2270000 0.39742006999999996
0.2280000 0.40034596
0.2290000 0.40327949
0.2300000 0.40622046
0.2310000 0.4091687
0.2320000 0.41212402
0.2330000 0.41508622999999994
0.2340000 0.4180551
0.2350000 0.42103045000000006
0.2360000 0.42401208
0.2370000 0.42699976000000006
0.2380000 0.42999325999999993
0.2390000 0.4329924
0.2400000 0.43599694
0.2410000 0.43900665000000005
0.2420000 0.44202128999999996
0.2430000 0.44504064
0.2440000 0.44806446
0.2450000 0.45109252
0.2460000 0.45412457999999994
0.2470000 0.45716041
0.2480000 0.46019978000000006
0.2490000 0.46324241
0.2500000 0.46628802
0.2510000 0.46933638
0.2520000 0.47238725000000004
0.2530000 0.47544036
0.2540000 0.47849542
0.2550000 0.48155217000000006
0.2560000 0.4846103
0.2570000 0.48766955999999995
0.2580000 0.49072965
0.2590000 0.4937903
0.2600000 0.49685119
0.2610000 0.49991202999999995
0.2620000 0.50297249
0.2630000 0.5060323
0.2640000 0.50909114
0.2650000 0.5121486700000001
0.2660000 0.51520457
0.2670000 0.5182585200000001
0.2680000 0.52131023
0.2690000 0.52435929
0.2700000 0.52740541
0.2710000 0.53044823
0.2720000 0.53348741
0.2730000 0.53652264
0.2740000 0.53955354
0.2750000 0.54257973
0.2760000 0.54560089
0.2770000 0.54861666
0.2780000 0.55162665
0.2790000 0.55463049
0.2800000 0.55762785
0.2810000 0.56061833
0.2820000 0.5636015400000001
0.2830000 0.56657712
0.2840000 0.56954469
0.2850000 0.57250387
0.2860000 0.5754543
0.2870000 0.57839551
0.2880000 0.58132717
0.2890000 0.5842488699999999
0.2900000 0.58716019
0.2910000 0.5900607
0.2920000 0.59295003
0.2930000 0.59582773
0.2940000 0.59869341
0.2950000 0.60154661
0.2960000 0.60438691
0.2970000 0.60721389
0.2980000 0.61002709
0.2990000 0.61282609
0.3000000 0.61561042
0.3010000 0.61837961
0.3020000 0.6211332
0.3030000 0.62387078
0.3040000 0.6265918300000001
0.3050000 0.62929587
0.3060000 0.63198246
0.3070000 0.63465107
0.3080000 0.63730124
0.3090000 0.63993251
0.3100000 0.6425443599999999
0.3110000 0.6451362700000001
0.3120000 0.64770775
0.3130000 0.6502583200000001
0.3140000 0.65278742
0.3150000 0.6552945800000001
0.3160000 0.65777926
0.3170000 0.66024093
0.3180000 0.66267909
0.3190000 0.66509321
0.3200000 0.66748275
0.3210000 0.6698472
0.3220000 0.67218603
0.3230000 0.6744986399999999
0.3240000 0.6767845699999999
0.3250000 0.67904321
0.3260000 0.68127406
0.3270000 0.68347654
0.3280000 0.68565016
0.3290000 0.6877942899999999
0.3300000 0.68990844
0.3310000 0.6919920399999999
0.3320000 0.69404454
0.3330000 0.69606532
0.3340000 0.69805388
0.3350000 0.7000096100000001
0.3360000 0.701932
0.3370000 0.70382045
0.3380000 0.70567434
0.3390000 0.70749316
0.3400000 0.7092763200000001
0.3410000 0.7110232
0.3420000 0.7127332
0.3430000 0.71440577
0.3440000 0.71604028
0.3450000 0.71763615
0.3460000 0.71919276
0.3470000 0.72070952
0.3480000 0.7221858
0.3490000 0.72362102
0.3500000 0.72501451
0.3510000 0.72636572
0.3520000 0.72767395
0.3530000 0.72893864
0.3540000 0.73015913
0.3550000 0.73133484
0.3560000 0.73246513
0.3570000 0.7335493799999999
0.3580000 0.7345869700000001
0.3590000 0.7355772899999999
0.3600000 0.73651969
0.3610000 0.73741358
0.3620000 0.73825829
0.3630000 0.73905322
0.3640000 0.73979776
0.3650000 0.74049127
0.3660000 0.74113319
0.3670000 0.74172285
0.3680000 0.74225962
0.3690000 0.74274288
0.3700000 0.74317204
0.3710000 0.74354643
0.3720000 0.74386545
0.3730000 0.74412851
0.3740000 0.74433489
0.3750000 0.7444840399999999
0.3760000 0.74457526
0.3770000 0.74460795
0.3780000 0.7445814599999999
0.3790000 0.74449512
0.3800000 0.7443483
0.3810000 0.74414038
0.3820000 0.74387067
0.3830000 0.7435385600000001
0.3840000 0.7431434
0.3850000 0.74268449
0.3860000 0.74216123
0.3870000 0.74157296
0.3880000 0.74091903
0.3890000 0.74019879
0.3900000 0.73941159
0.3910000 0.73855682
0.3920000 0.73763384
0.3930000 0.73664202
0.3940000 0.73558078
0.3950000 0.73444946
0.3960000 0.7332474
0.3970000 0.7319740499999999
0.3980000 0.7306288
0.3990000 0.729211
0.4000000 0.72772009
0.4010000 0.72615542
0.4020000 0.72451644
0.4030000 0.72280252
0.4040000 0.72101308
0.4050000 0.7191475
0.4060000 0.71720518
0.4070000 0.71518552
0.4080000 0.71308794
0.4090000 0.7109118600000001
0.4100000 0.70865662
0.4110000 0.70632165
0.4120000 0.7039063600000001
0.4130000 0.70141014
0.4140000 0.6988323799999999
0.4150000 0.6961724699999999
0.4160000 0.69342987
0.4170000 0.69060395
0.4180000 0.68769408
0.4190000 0.68469974
0.4200000 0.68162032
0.4210000 0.67845522
0.4220000 0.6752038800000001
0.4230000 0.67186574
0.4240000 0.6684402899999999
0.4250000 0.66492693
0.4260000 0.66132513
0.4270000 0.65763434
0.4280000 0.65385406
0.4290000 0.64998376
0.4300000 0.64602289
0.4310000 0.64197103
0.4320000 0.63782763
0.4330000 0.63359225
0.4340000 0.6292644000000001
0.4350000 0.62484359
0.4360000 0.6203293799999999
0.4370000 0.61572134
0.4380000 0.61101895
0.4390000 0.6062218
0.4400000 0.60132947
0.4410000 0.59634154
0.4420000 0.59125754
0.4430000 0.5860771100000001
0.4440000 0.58079977
0.4450000 0.5754251
0.4460000 0.5699527400000001
0.4470000 0.5643822700000001
0.4480000 0.55871331
0.4490000 0.55294544
0.4500000 0.54707825
0.4510000 0.5411114100000001
0.4520000 0.53504449
0.4530000 0.52887718
0.4540000 0.5226091
0.4550000 0.51623993
0.4560000 0.50976928
0.4570000 0.50319685
0.4580000 0.49652229
0.4590000 0.48974534
0.4600000 0.48286566
0.4610000 0.47588302000000005
0.4620000 0.4687971
0.4630000 0.46160761
0.4640000 0.45431437999999996
0.4650000 0.44691712
0.4660000 0.43941555
0.4670000 0.43180953
0.4680000 0.42409878
0.4690000 0.41628317000000004
0.4700000 0.40836246000000004
0.4710000 0.40033651
0.4720000 0.39220513
0.4730000 0.38396814
0.4740000 0.3756254
0.4750000 0.36717677
0.4760000 0.3586221
0.4770000 0.34996129
0.4780000 0.34119418999999995
0.4790000 0.33232071
0.4800000 0.32334074
0.4810000 0.31425417
0.4820000 0.30506093
0.4830000 0.29576092
0.4840000 0.28635408
0.4850000 0.27684036
0.4860000 0.26721971
0.4870000 0.25749209
0.4880000 0.24765748999999998
0.4890000 0.23771587000000002
0.4900000 0.22766726999999998
0.4910000 0.21751171
0.4920000 0.20724924
0.4930000 0.19687989000000003
0.4940000 0.18640375
0.4950000 0.1758209
0.4960000 0.16513144
0.4970000 0.15433552
0.4980000 0.14343326
0.4990000 0.13242483
0.5000000 0.1213104
0.5010000 0.11009016
0.5020000 0.09876431399999999
0.5030000 0.087333092
0.5040000 0.07579673
0.5050000 0.064155477
0.5060000 0.052409595999999996
0.5070000 0.040559363
0.5080000 0.028605066000000002
0.5090000 0.016547
0.5100000 0.0043854721
0.5110000 -0.0078792022
0.5120000 -0.020246691
0.5130000 -0.032716658
0.5140000 -0.045288756
0.5150000 -0.057962624
0.5160000 -0.07073789
0.5170000 -0.08361417
0.5180000 -0.09659107900000001
0.5190000 -0.10966820000000001
0.5200000 -0.12284513999999999
0.5210000 -0.13612144
0.5220000 -0.14949668
0.5230000 -0.16297039
0.5240000 -0.1765421
0.5250000 -0.19021131
0.5260000 -0.20397753
0.5270000 -0.21784019
0.5280000 -0.23179877999999998
0.5290000 -0.24585272
0.5300000 -0.26000142
0.5310000 -0.27424428
0.5320000 -0.28858066
0.5330000 -0.30300992
0.5340000 -0.31753138000000003
0.5350000 -0.33214432
0.5360000 -0.34684807
0.5370000 -0.36164185
0.5380000 -0.37652494000000003
0.5390000 -0.39149653
0.5400000 -0.40655588
0.5410000 -0.42170216
0.5420000 -0.43693455
0.5430000 -0.4522522
0.5440000 -0.46765427000000004
0.5450000 -0.48313993
0.5460000 -0.49870823999999997
0.5470000 -0.51435833
0.5480000 -0.5300893
0.5490000 -0.54590027
0.5500000 -0.56179026
0.5510000 -0.57775835
0.5520000 -0.59380359
0.5530000 -0.60992506
0.5540000 -0.62612174
0.5550000 -0.64239269
0.5560000 -0.65873684
0.5570000 -0.67515322
0.5580000 -0.6916408
0.5590000 -0.70819855
0.5600000 -0.7248254
0.5610000 -0.74152024
0.5620000 -0.758282
0.5630000 -0.77510956
0.5640000 -0.79200175
0.5650000 -0.80895741
0.5660000 -0.8259753700000001
0.5670000 -0.84305452
0.5680000 -0.8601935600000001
0.5690000 -0.8773912700000001
0.5700000 -0.8946463499999999
0.5710000 -0.9119575799999999
0.5720000 -0.92932358
0.5730000 -0.9467431300000001
0.5740000 -0.96421493
0.5750000 -0.98173758
0.5760000 -0.99930968
0.5770000 -1.0169299
0.5780000 -1.0345969
0.5790000 -1.0523093000000001
0.5800000 -1.0700656
0.5810000 -1.0878644
0.5820000 -1.1057043
0.5830000 -1.1235838
0.5840000 -1.1415015
0.5850000 -1.159456
0.5860000 -1.1774457999999999
0.5870000 -1.1954693
0.5880000 -1.2135251
0.5890000 -1.2316117
0.5900000 -1.2497273999999998
0.5910000 -1.2678708
0.5920000 -1.2860402
0.5930000 -1.3042342
0.5940000 -1.322451
0.5950000 -1.3406892
0.5960000 -1.3589471
0.5970000 -1.3772229
0.5980000 -1.3955151000000001
0.5990000 -1.4138219
0.6000000 -1.4321416999999999
0.6010000 -1.4504727
0.6020000 -1.4688132
0.6030000 -1.4871615
0.6040000 -1.5055157
0.6050000 -1.5238741
0.6060000 -1.542235
0.6070000 -1.5605965
0.6080000 -1.5789567
0.6090000 -1.5973140000000001
0.6100000 -1.6156662
0.6110000 -1.634012
0.6120000 -1.6523492000000002
0.6130000 -1.6706759000000002
0.6140000 -1.6889904
0.6150000 -1.7072906999999997
0.6160000 -1.725575
0.6170000 -1.7438414
0.6180000 -1.7620879999999999
0.6190000 -1.7803129000000002
0.6200000 -1.7985143
0.6210000 -1.8166901999999998
0.6220000 -1.8348387000000002
0.6230000 -1.8529577
0.6240000 -1.8710455000000001
0.6250000 -1.8890999
0.6260000 -1.9071192000000001
0.6270000 -1.9251013000000001
0.6280000 -1.9430441999999999
0.6290000 -1.9609459
0.6300000 -1.9788044
0.6310000 -1.9966175999999998
0.6320000 -2.0143837
0.6330000 -2.0321004
0.6340000 -2.0497657
0.6350000 -2.0673776
0.6360000 -2.0849338
0.6370000 -2.1024324
0.6380000 -2.1198712
0.6390000 -2.137248
0.6400000 -2.1545608
0.6410000 -2.1718074
0.6420000 -2.1889858
0.6430000 -2.2060937999999997
0.6440000 -2.2231292
0.6450000 -2.2400898999999996
0.6460000 -2.2569738
0.6470000 -2.2737787999999997
0.6480000 -2.2905027000000002
0.6490000 -2.3071433999999997
0.6500000 -2.3236988
0.6510000 -2.3401666000000003
0.6520000 -2.3565449
0.6530000 -2.3728315
0.6540000 -2.3890241999999997
0.6550000 -2.405121
0.6560000 -2.4211198
0.6570000 -2.4370184
0.6580000 -2.4528146
0.6590000 -2.4685062
0.6600000 -2.4840914
0.6610000 -2.4995677
0.6620000 -2.5149332
0.6630000 -2.5301857
0.6640000 -2.5453229
0.6650000 -2.5603427
0.6660000 -2.5752429
0.6670000 -2.5900215
0.6680000 -2.6046762
0.6690000 -2.6192048999999997
0.6700000 -2.6336052
0.6710000 -2.6478751
0.6720000 -2.6620122
0.6730000 -2.6760146
0.6740000 -2.6898799
0.6750000 -2.7036062
0.6760000 -2.717191
0.6770000 -2.7306322
0.6780000 -2.7439278000000002
0.6790000 -2.7570753999999997
0.6800000 -2.7700731999999997
0.6810000 -2.7829186999999997
0.6820000 -2.79561
0.6830000 -2.8081451
0.6840000 -2.8205216
0.6850000 -2.8327376
0.6860000 -2.8447909
0.6870000 -2.8566795999999997
0.6880000 -2.8684016
0.6890000 -2.8799549
0.6900000 -2.8913373
0.6910000 -2.9025469000000004
0.6920000 -2.9135815999999997
0.6930000 -2.9244393
0.6940000 -2.9351182
0.6950000 -2.9456163
0.6960000 -2.9559314
0.6970000 -2.9660618
0.6980000 -2.9760053
0.6990000 -2.9857602
0.7000000 -2.9953243
0.7010000 -3.0046957
0.7020000 -3.0138724
0.7030000 -3.0228525
0.7040000 -3.0316342
0.7050000 -3.0402154
0.7060000 -3.0485943
0.7070000 -3.0567689
0.7080000 -3.0647373
0.7090000 -3.0724978
0.7100000 -3.0800484
0.7110000 -3.0873874
0.7120000 -3.094513
0.7130000 -3.1014231999999997
0.7140000 -3.1081164
0.7150000 -3.1145908
0.7160000 -3.1208446
0.7170000 -3.1268763999999996
0.7180000 -3.1326842
0.7190000 -3.1382665
0.7200000 -3.1436216000000003
0.7210000 -3.148748
0.7220000 -3.1536438
0.7230000 -3.1583078
0.7240000 -3.1627383
0.7250000 -3.1669337
0.7260000 -3.1708925999999997
0.7270000 -3.1746134
0.7280000 -3.1780946999999995
0.7290000 -3.181335
0.7300000 -3.1843326999999997
0.7310000 -3.1870864
0.7320000 -3.1895947000000002
0.7330000 -3.1918558999999997
0.7340000 -3.1938690999999997
0.7350000 -3.1956322000000004
0.7360000 -3.1971443
0.7370000 -3.1984041999999997
0.7380000 -3.1994104
0.7390000 -3.2001614999999997
0.7400000 -3.2006562
0.7410000 -3.2008930999999996
0.7420000 -3.2008711
0.7430000 -3.2005891
0.7440000 -3.2000455999999997
0.7450000 -3.1992398
0.7460000 -3.1981707
0.7470000 -3.1968365999999997
0.7480000 -3.195237
0.7490000 -3.1933705999999997
0.7500000 -3.1912368000000004
0.7510000 -3.188834
0.7520000 -3.1861618000000003
0.7530000 -3.1832192000000004
0.7540000 -3.1800054
0.7550000 -3.1765196
0.7560000 -3.1727612
0.7570000 -3.1687289
0.7580000 -3.1644224999999997
0.7590000 -3.1598412
0.7600000 -3.1549841
0.7610000 -3.149851
0.7620000 -3.1444408
0.7630000 -3.1387534
0.7640000 -3.1327876999999997
0.7650000 -3.1265434
0.7660000 -3.1200200000000002
0.7670000 -3.1132171
0.7680000 -3.106134
0.7690000 -3.0987704000000003
0.7700000 -3.0911257
0.7710000 -3.0831996
0.7720000 -3.0749917
0.7730000 -3.0665016
0.7740000 -3.0577289
0.7750000 -3.0486735
0.7760000 -3.0393349
0.7770000 -3.0297129999999997
0.7780000 -3.0198077
0.7790000 -3.0096186
0.7800000 -2.9991459000000003
0.7810000 -2.9883893
0.7820000 -2.9773489
0.7830000 -2.9660244999999996
0.7840000 -2.9544162999999997
0.7850000 -2.9425244999999998
0.7860000 -2.9303491
0.7870000 -2.9178903999999997
0.7880000 -2.9051486
0.7890000 -2.8921239
0.7900000 -2.8788166
0.7910000 -2.8652269
0.7920000 -2.8513554
0.7930000 -2.8372025
0.7940000 -2.8227687
0.7950000 -2.8080544
0.7960000 -2.7930599000000003
0.7970000 -2.7777860000000003
0.7980000 -2.7622333
0.7990000 -2.7464023
0.8000000 -2.7302936
0.8010000 -2.7139079
0.8020000 -2.697246
0.8030000 -2.6803084
0.8040000 -2.663096
0.8050000 -2.6456095
0.8060000 -2.6278498
0.8070000 -2.6098177
0.8080000 -2.591514
0.8090000 -2.5729397
0.8100000 -2.5540958999999996
0.8110000 -2.5349835
0.8120000 -2.5156034000000003
0.8130000 -2.495957
0.8140000 -2.4760451
0.8150000 -2.4558689
0.8160000 -2.4354298
0.8170000 -2.4147289
0.8180000 -2.3937673999999998
0.8190000 -2.3725468999999997
0.8200000 -2.3510685
0.8210000 -2.3293339
0.8220000 -2.3073444
0.8230000 -2.2851016
0.8240000 -2.262607
0.8250000 -2.2398623
0.8260000 -2.2168688
0.8270000 -2.1936286
0.8280000 -2.1701433
0.8290000 -2.1464145
0.8300000 -2.1224441
0.8310000 -2.0982339999999997
0.8320000 -2.073786
0.8330000 -2.0491021000000003
0.8340000 -2.024184
0.8350000 -1.9990338
0.8360000 -1.9736534
0.8370000 -1.948045
0.8380000 -1.9222105
0.8390000 -1.8961519
0.8400000 -1.8698712999999998
0.8410000 -1.8433709
0.8420000 -1.8166529
0.8430000 -1.7897194
0.8440000 -1.7625727
0.8450000 -1.7352149000000001
0.8460000 -1.7076485
0.8470000 -1.6798757000000002
0.8480000 -1.651899
0.8490000 -1.6237207
0.8500000 -1.5953433
0.8510000 -1.5667692
0.8520000 -1.5380011
0.8530000 -1.5090414
0.8540000 -1.4798929
0.8550000 -1.450558
0.8560000 -1.4210396
0.8570000 -1.3913402
0.8580000 -1.3614628
0.8590000 -1.3314103000000002
0.8600000 -1.3011853
0.8610000 -1.2707909
0.8620000 -1.2402299
0.8630000 -1.2095053
0.8640000 -1.1786201
0.8650000 -1.1475773999999999
0.8660000 -1.1163801
0.8670000 -1.0850314
0.8680000 -1.0535344
0.8690000 -1.0218924
0.8700000 -0.9901083999999999
0.8710000 -0.95818564
0.8720000 -0.9261273800000001
0.8730000 -0.89393687
0.8740000 -0.8616174600000001
0.8750000 -0.82917232
0.8760000 -0.7966049
0.8770000 -0.7639185500000001
0.8780000 -0.73111667
0.8790000 -0.69820266
0.8800000 -0.66517997
0.8810000 -0.63205203
0.8820000 -0.59882239
0.8830000 -0.56549455
0.8840000 -0.5320720400000001
0.8850000 -0.49855849
0.8860000 -0.46495749
0.8870000 -0.43127271
0.8880000 -0.39750785
0.8890000 -0.36366661
0.8900000 -0.32975278
0.8910000 -0.29577010000000004
0.8920000 -0.26172238999999997
0.8930000 -0.22761348999999997
0.8940000 -0.19344725
0.8950000 -0.15922757
0.8960000 -0.12495838
0.8970000 -0.090643606
0.8980000 -0.056287215999999994
0.8990000 -0.021893202
0.9000000 0.012534444999999998
0.9010000 0.046991711
0.9020000 0.081474532
0.9030000 0.11597885000000001
0.9040000 0.15050059999999998
0.9050000 0.1850357
0.9060000 0.21958007000000002
0.9070000 0.25412962
0.9080000 0.28868024000000003
0.9090000 0.32322786000000003
0.9100000 0.35776831
0.9110000 0.39229751999999996
0.9120000 0.42681126
0.9130000 0.46130540000000003
0.9140000 0.49577579
0.9150000 0.53021819
0.9160000 0.56462842
0.9170000 0.59900223
0.9180000 0.6333353899999999
0.9190000 0.6676236200000001
0.9200000 0.7018625700000001
0.9210000 0.7360479799999999
0.9220000 0.77017546
0.9230000 0.80424072
0.9240000 0.8382393
0.9250000 0.8721668300000001
0.9260000 0.9060189099999999
0.9270000 0.9397911800000001
0.9280000 0.97347908
0.9290000 1.0070782
0.9300000 1.040584
0.9310000 1.0739921
0.9320000 1.1072978
0.9330000 1.1404968
0.9340000 1.1735844
0.9350000 1.2065562
0.9360000 1.2394077
0.9370000 1.2721343
0.9380000 1.3047314
0.9390000 1.3371947
0.9400000 1.3695195
0.9410000 1.4017015000000002
0.9420000 1.4337360000000001
0.9430000 1.4656186
0.9440000 1.4973448999999999
0.9450000 1.5289103
0.9460000 1.5603103999999999
0.9470000 1.5915407
0.9480000 1.6225968
0.9490000 1.6534742000000002
0.9500000 1.6841687
0.9510000 1.7146757
0.9520000 1.7449908
0.9530000 1.7751096000000002
0.9540000 1.8050276
0.9550000 1.8347405
0.9560000 1.8642437
0.9570000 1.8935330000000001
0.9580000 1.9226039
0.9590000 1.9514518
0.9600000 1.9800723999999998
0.9610000 2.0084614
0.9620000 2.0366142
0.9630000 2.0645263000000003
0.9640000 2.0921933999999998
0.9650000 2.1196112
0.9660000 2.1467751
0.9670000 2.1736806
0.9680000 2.2003233
0.9690000 2.226699
0.9700000 2.252803
0.9710000 2.278631
0.9720000 2.3041787
0.9730000 2.3294417000000003
0.9740000 2.3544155
0.9750000 2.3790959000000003
0.9760000 2.4034787
0.9770000 2.4275593
0.9780000 2.4513338
0.9790000 2.4747979
0.9800000 2.4979472
0.9810000 2.5207778
0.9820000 2.5432856999999998
0.9830000 2.5654664
0.9840000 2.5873164
0.9850000 2.6088312
0.9860000 2.6300073
0.9870000 2.6508404
0.9880000 2.6713269
0.9890000 2.6914626
0.9900000 2.7112439
0.9910000 2.7306668
0.9920000 2.7497277
0.9930000 2.7684225
0.9940000 2.7867476
0.9950000 2.8046990000000003
0.9960000 2.822273
0.9970000 2.8394658
0.9980000 2.8562738
0.9990000 2.872693
1.000000 2.8887197
1.001000 2.9043505
1.002000 2.9195813
1.003000 2.9344086
1.004000 2.9488285999999997
1.005000 2.9628379
1.006000 2.9764328
1.007000 2.9896097
1.008000 3.0023651
1.009000 3.0146956
1.010000 3.0265978
1.011000 3.0380681
1.012000 3.0491034
1.013000 3.0597003000000003
1.014000 3.0698556
1.015000 3.0795662000000004
1.016000 3.0888288999999998
1.017000 3.0976407
1.018000 3.1059986
1.019000 3.1138996
1.020000 3.1213406
1.021000 3.1283192
1.022000 3.1348322
1.023000 3.1408767999999996
1.024000 3.1464502
1.025000 3.1515501
1.026000 3.1561736
1.027000 3.160318
1.028000 3.1639810999999995
1.029000 3.1671599
1.030000 3.1698521
1.031000 3.1720549
1.032000 3.1737663
1.033000 3.1749832999999996
1.034000 3.1757041999999998
1.035000 3.1759258
1.036000 3.1756463999999998
1.037000 3.1748633999999996
1.038000 3.1735748
1.039000 3.1717781
1.040000 3.1694714
1.041000 3.1666525
1.042000 3.1633191
1.043000 3.1594694
1.044000 3.1551015000000002
1.045000 3.1502135
1.046000 3.1448036
1.047000 3.13887
1.048000 3.1324111
1.049000 3.1254254
1.050000 3.1179113000000003
1.051000 3.1098673
1.052000 3.1012920999999998
1.053000 3.0921841
1.054000 3.0825423
1.055000 3.0723654
1.056000 3.061652
1.057000 3.0504012
1.058000 3.038612
1.059000 3.0262832
1.060000 3.013414
1.061000 3.0000033
1.062000 2.9860502
1.063000 2.971554
1.064000 2.9565139
1.065000 2.9409291
1.066000 2.9247988
1.067000 2.9081224
1.068000 2.890899
1.069000 2.8731283
1.070000 2.8548095
1.071000 2.8359424
1.072000 2.8165264
1.073000 2.7965611
1.074000 2.7760459
1.075000 2.7549809
1.076000 2.7333656
1.077000 2.7112002
1.078000 2.6884845
1.079000 2.6652183
1.080000 2.641402
1.081000 2.6170358
1.082000 2.5921198
1.083000 2.5666542
1.084000 2.5406398
1.085000 2.5140768000000002
1.086000 2.486966
1.087000 2.4593079
1.088000 2.4311032
1.089000 2.4023527
1.090000 2.3730572
1.091000 2.3432177
1.092000 2.3128349
1.093000 2.28191
1.094000 2.250444
1.095000 2.2184379
1.096000 2.1858929
1.097000 2.1528101
1.098000 2.1191907999999997
1.099000 2.0850364
1.100000 2.050348
1.101000 2.0151271
1.102000 1.9793748999999998
1.103000 1.943093
1.104000 1.9062828
1.105000 1.8689459
1.106000 1.8310838999999999
1.107000 1.7926985
1.108000 1.7537912
1.109000 1.7143639
1.110000 1.6744183
1.111000 1.6339565
1.112000 1.5929803
1.113000 1.5514919999999999
1.114000 1.5094935
1.115000 1.4669870999999999
1.116000 1.4239751
1.117000 1.3804599
1.118000 1.336444
1.119000 1.2919298
1.120000 1.2469200999999999
1.121000 1.2014175999999999
1.122000 1.1554249
1.123000 1.1089449
1.124000 1.0619805
1.125000 1.0145348
1.126000 0.9666105700000001
1.127000 0.9182110400000001
1.128000 0.86933933
1.129000 0.8199986100000001
1.130000 0.77019203
1.131000 0.71992292
1.132000 0.66919457
1.133000 0.61801039
1.134000 0.5663737200000001
1.135000 0.51428801
1.136000 0.46175676
1.137000 0.40878351
1.138000 0.35537179
1.139000 0.30152521
1.140000 0.24724744999999998
1.141000 0.19254222000000001
1.142000 0.13741328
1.143000 0.081864436
1.144000 0.025899560000000002
1.145000 -0.030477409000000004
1.146000 -0.087262492
1.147000 -0.14445162
1.148000 -0.20204070000000002
1.149000 -0.26002552
1.150000 -0.31840184
1.151000 -0.37716536
1.152000 -0.43631168
1.153000 -0.49583637
1.154000 -0.55573494
1.155000 -0.61600283
1.156000 -0.67663542
1.157000 -0.73762801
1.158000 -0.7989758600000001
1.159000 -0.86067421
1.160000 -0.92271827
1.161000 -0.9851031
1.162000 -1.0478238000000002
1.163000 -1.1108754
1.164000 -1.1742529
1.165000 -1.2379514
1.166000 -1.3019657
1.167000 -1.3662907
1.168000 -1.4309212999999998
1.169000 -1.4958525
1.170000 -1.5610789
1.171000 -1.6265953
1.172000 -1.6923966
1.173000 -1.7584775000000001
1.174000 -1.8248324999999999
1.175000 -1.8914563999999998
1.176000 -1.9583438000000002
1.177000 -2.0254891
1.178000 -2.0928869
1.179000 -2.1605317
1.180000 -2.2284178000000003
1.181000 -2.2965398
1.182000 -2.364892
1.183000 -2.4334683999999998
1.184000 -2.5022635
1.185000 -2.5712715
1.186000 -2.6404864999999997
1.187000 -2.7099026
1.188000 -2.7795138
1.189000 -2.8493142
1.190000 -2.9192977
1.191000 -2.9894585
1.192000 -3.0597903
1.193000 -3.1302868999999998
1.194000 -3.2009427
1.195000 -3.2717511
1.196000 -3.342706
1.197000 -3.4138013000000003
1.198000 -3.4850311
1.199000 -3.5563886000000005
1.200000 -3.627868
1.201000 -3.6994632
1.202000 -3.7711676
1.203000 -3.8429748
1.204000 -3.9148789
1.205000 -3.9868735
1.206000 -4.0589523000000005
1.207000 -4.1311085
1.208000 -4.2033363
1.209000 -4.2756289
1.210000 -4.34798
1.211000 -4.4203833
1.212000 -4.492832
1.213000 -4.5653198
1.214000 -4.63784
1.215000 -4.710386300000001
1.216000 -4.782952
1.217000 -4.8555303
1.218000 -4.9281146
1.219000 -5.0006981999999995
1.220000 -5.0732743
1.221000 -5.1458362
1.222000 -5.2183777000000005
1.223000 -5.2908916
1.224000 -5.3633709000000005
1.225000 -5.4358091
1.226000 -5.5081997000000005
1.227000 -5.5805355
1.228000 -5.6528103000000005
1.229000 -5.7250168
1.230000 -5.7971485000000005
1.231000 -5.869199
1.232000 -5.9411611
1.233000 -6.0130283
1.234000 -6.0847942
1.235000 -6.156452
1.236000 -6.2279951
1.237000 -6.2994167
1.238000 -6.3707098
1.239000 -6.4418688
1.240000 -6.5128863
1.241000 -6.5837562
1.242000 -6.654471200000001
1.243000 -6.725025199999999
1.244000 -6.7954115999999996
1.245000 -6.865623599999999
1.246000 -6.9356546
1.247000 -7.0054986
1.248000 -7.075148100000001
1.249000 -7.1445964
1.250000 -7.2138377
1.251000 -7.282864999999999
1.252000 -7.3516712
1.253000 -7.42025
1.254000 -7.488594899999999
1.255000 -7.5566992
1.256000 -7.6245561
1.257000 -7.692159
1.258000 -7.759501
1.259000 -7.826575600000001
1.260000 -7.8933768
1.261000 -7.9598978
1.262000 -8.026132
1.263000 -8.0920726
1.264000 -8.157713699999999
1.265000 -8.2230479
1.266000 -8.2880698
1.267000 -8.3527729
1.268000 -8.417150399999999
1.269000 -8.4811963
1.270000 -8.5449047
1.271000 -8.6082689
1.272000 -8.6712837
1.273000 -8.7339424
1.274000 -8.796238200000001
1.275000 -8.8581659
1.276000 -8.9197196
1.277000 -8.980892599999999
1.278000 -9.0416797
1.279000 -9.1020741
1.280000 -9.1620706
1.281000 -9.2216626
1.282000 -9.2808448
1.283000 -9.3396112
1.284000 -9.397956
1.285000 -9.4558738
1.286000 -9.513358
1.287000 -9.5704034
1.288000 -9.6270047
1.289000 -9.6831553
1.290000 -9.7388498
1.291000 -9.794083200000001
1.292000 -9.8488495
1.293000 -9.9031433
1.294000 -9.9569589
1.295000 -10.01029
1.296000 -10.063130000000001
1.297000 -10.11548
1.298000 -10.16733
1.299000 -10.218679999999999
1.300000 -10.26951
1.301000 -10.319830000000001
1.302000 -10.36963
1.303000 -10.41891
1.304000 -10.46765
1.305000 -10.51586
1.306000 -10.56353
1.307000 -10.61066
1.308000 -10.65723
1.309000 -10.70325
1.310000 -10.74872
1.311000 -10.79361
1.312000 -10.83794
1.313000 -10.8817
1.314000 -10.92488
1.315000 -10.96748
1.316000 -11.00949
1.317000 -11.05091
1.318000 -11.09174
1.319000 -11.131969999999999
1.320000 -11.17159
1.321000 -11.21061
1.322000 -11.24902
1.323000 -11.28681
1.324000 -11.32398
1.325000 -11.36053
1.326000 -11.39645
1.327000 -11.43174
1.328000 -11.4664
1.329000 -11.50041
1.330000 -11.53379
1.331000 -11.566519999999999
1.332000 -11.598600000000001
1.333000 -11.63002
1.334000 -11.66079
1.335000 -11.6909
1.336000 -11.72035
1.337000 -11.749130000000001
1.338000 -11.77725
1.339000 -11.804689999999999
1.340000 -11.83146
1.341000 -11.85755
1.342000 -11.882950000000001
1.343000 -11.90768
1.344000 -11.93172
1.345000 -11.95507
1.346000 -11.977730000000001
1.347000 -11.9997
1.348000 -12.02096
1.349000 -12.04153
1.350000 -12.061399999999999
1.351000 -12.08057
1.352000 -12.099029999999999
1.353000 -12.11678
1.354000 -12.13382
1.355000 -12.15015
1.356000 -12.16577
1.357000 -12.180670000000001
1.358000 -12.19485
1.359000 -12.20831
1.360000 -12.22105
1.361000 -12.23306
1.362000 -12.244349999999999
1.363000 -12.25492
1.364000 -12.264750000000001
1.365000 -12.27386
1.366000 -12.28223
1.367000 -12.28987
1.368000 -12.29678
1.369000 -12.30295
1.370000 -12.30838
1.371000 -12.31308
1.372000 -12.31704
1.373000 -12.32026
1.374000 -12.32274
1.375000 -12.32448
1.376000 -12.325479999999999
1.377000 -12.32574
1.378000 -12.32526
1.379000 -12.32403
1.380000 -12.32207
1.381000 -12.31935
1.382000 -12.315900000000001
1.383000 -12.3117
1.384000 -12.30676
1.385000 -12.30107
1.386000 -12.29464
1.387000 -12.28747
1.388000 -12.27955
1.389000 -12.2709
1.390000 -12.26149
1.391000 -12.25135
1.392000 -12.24046
1.393000 -12.22883
1.394000 -12.21646
1.395000 -12.20335
1.396000 -12.1895
1.397000 -12.1749
1.398000 -12.15957
1.399000 -12.1435
1.400000 -12.12669
1.401000 -12.10915
1.402000 -12.090869999999999
1.403000 -12.071850000000001
1.404000 -12.052100000000001
1.405000 -12.031609999999999
1.406000 -12.0104
1.407000 -11.98845
1.408000 -11.965779999999999
1.409000 -11.942369999999999
1.410000 -11.918239999999999
1.411000 -11.89339
1.412000 -11.867809999999999
1.413000 -11.84151
1.414000 -11.81448
1.415000 -11.78674
1.416000 -11.75829
1.417000 -11.72911
1.418000 -11.69923
1.419000 -11.66863
1.420000 -11.637319999999999
1.421000 -11.605310000000001
1.422000 -11.57259
1.423000 -11.53917
1.424000 -11.50505
1.425000 -11.470229999999999
1.426000 -11.43472
1.427000 -11.39851
1.428000 -11.361609999999999
1.429000 -11.324019999999999
1.430000 -11.28574
1.431000 -11.246780000000001
1.432000 -11.20714
1.433000 -11.16683
1.434000 -11.12583
1.435000 -11.08417
1.436000 -11.04183
1.437000 -10.99882
1.438000 -10.95515
1.439000 -10.910820000000001
1.440000 -10.86583
1.441000 -10.82019
1.442000 -10.77389
1.443000 -10.72693
1.444000 -10.67934
1.445000 -10.63109
1.446000 -10.58221
1.447000 -10.53269
1.448000 -10.482529999999999
1.449000 -10.431740000000001
1.450000 -10.38032
1.451000 -10.32828
1.452000 -10.27562
1.453000 -10.22233
1.454000 -10.16843
1.455000 -10.11392
1.456000 -10.05881
1.457000 -10.00309
1.458000 -9.946765000000001
1.459000 -9.8898478
1.460000 -9.8323382
1.461000 -9.7742401
1.462000 -9.7155571
1.463000 -9.6562929
1.464000 -9.5964521
1.465000 -9.5360376
1.466000 -9.4750538
1.467000 -9.413505299999999
1.468000 -9.3513951
1.469000 -9.2887275
1.470000 -9.2255063
1.471000 -9.1617353
1.472000 -9.0974182
1.473000 -9.0325586
1.474000 -8.9671612
1.475000 -8.901229500000001
1.476000 -8.8347681
1.477000 -8.7677799
1.478000 -8.700269500000001
1.479000 -8.6322404
1.480000 -8.563697300000001
1.481000 -8.4946439
1.482000 -8.4250845
1.483000 -8.355023000000001
1.484000 -8.2844637
1.485000 -8.2134105
1.486000 -8.1418678
1.487000 -8.0698401
1.488000 -7.9973318
1.489000 -7.924347399999999
1.490000 -7.8508914
1.491000 -7.776968200000001
1.492000 -7.702581599999999
1.493000 -7.6277368
1.494000 -7.5524382
1.495000 -7.4766904
1.496000 -7.4004970000000005
1.497000 -7.3238634
1.498000 -7.2467938
1.499000 -7.169292100000001
1.500000 -7.0913635
1.501000 -7.013011700000001
1.502000 -6.934241200000001
1.503000 -6.8550564
1.504000 -6.7754619
1.505000 -6.6954613
1.506000 -6.6150591
1.507000 -6.5342598
1.508000 -6.4530671
1.509000 -6.3714854
1.510000 -6.289518600000001
1.511000 -6.2071711
1.512000 -6.124446900000001
1.513000 -6.0413502
1.514000 -5.9578855
1.515000 -5.8740567
1.516000 -5.7898685
1.517000 -5.7053249
1.518000 -5.6204304
1.519000 -5.5351894
1.520000 -5.449606500000001
1.521000 -5.363685599999999
1.522000 -5.2774318000000005
1.523000 -5.1908493
1.524000 -5.1039424
1.525000 -5.0167158
1.526000 -4.9291737
1.527000 -4.841321
1.528000 -4.7531616
1.529000 -4.6647001
1.530000 -4.5759406
1.531000 -4.4868879
1.532000 -4.3975458000000005
1.533000 -4.3079186
1.534000 -4.2180106
1.535000 -4.1278258
1.536000 -4.0373679000000005
1.537000 -3.9466411
1.538000 -3.8556494
1.539000 -3.7643965
1.540000 -3.6728863
1.541000 -3.5811223000000005
1.542000 -3.4891084
1.543000 -3.3968485999999998
1.544000 -3.3043463
1.545000 -3.2116051999999997
1.546000 -3.118629
1.547000 -3.0254217
1.548000 -2.9319867
1.549000 -2.8383281
1.550000 -2.7444495
1.551000 -2.6503547999999997
1.552000 -2.556048
1.553000 -2.4615329
1.554000 -2.3668135
1.555000 -2.2718936
1.556000 -2.1767775
1.557000 -2.0814687
1.558000 -1.9859714
1.559000 -1.8902894
1.560000 -1.7944265000000001
1.561000 -1.6983867
1.562000 -1.6021738
1.563000 -1.5057914000000001
1.564000 -1.4092432
1.565000 -1.3125328
1.566000 -1.2156636
1.567000 -1.1186392
1.568000 -1.0214627
1.569000 -0.9241374199999999
1.570000 -0.8266665
1.571000 -0.729053
1.572000 -0.63129994
1.573000 -0.53341025
1.574000 -0.43538688
1.575000 -0.33723264999999997
1.576000 -0.23895036
1.577000 -0.14054282
1.578000 -0.042012761999999995
1.579000 0.05663700299999999
1.580000 0.15540372
1.581000 0.25428457
1.582000 0.35327671
1.583000 0.45237732
1.584000 0.55158348
1.585000 0.65089227
1.586000 0.7503008
1.587000 0.84980605
1.588000 0.94940513
1.589000 1.0490949
1.590000 1.1488724000000001
1.591000 1.2487348
1.592000 1.348679
1.593000 1.4487019
1.594000 1.5488008
1.595000 1.6489726999999998
1.596000 1.7492151
1.597000 1.8495248999999998
1.598000 1.9498996000000002
1.599000 2.0503366
1.600000 2.1508336
1.601000 2.2513879
1.602000 2.3519974
1.603000 2.4526598
1.604000 2.553373
1.605000 2.6541349
1.606000 2.7549434
1.607000 2.8557967
1.608000 2.9566928999999997
1.609000 3.05763
1.610000 3.1586062
1.611000 3.2596201
1.612000 3.3606697
1.613000 3.4617528
1.614000 3.5628680000000004
1.615000 3.6640134
1.616000 3.7651874000000003
1.617000 3.8663879
1.618000 3.9676129999999996
1.619000 4.0688608
1.620000 4.1701294
1.621000 4.2714167
1.622000 4.3727208
1.623000 4.4740401
1.624000 4.5753721
1.625000 4.6767153
1.626000 4.7780678
1.627000 4.8794273
1.628000 4.9807920999999995
1.629000 5.0821606
1.630000 5.1835306
1.631000 5.2849010000000005
1.632000 5.3862698
1.633000 5.4876354
1.634000 5.5889964
1.635000 5.6903511
1.636000 5.791698800000001
1.637000 5.8930375
1.638000 5.994366100000001
1.639000 6.0956836
1.640000 6.1969887
1.641000 6.298280500000001
1.642000 6.3995577
1.643000 6.500819300000001
1.644000 6.602063800000001
1.645000 6.7032911
1.646000 6.804499
1.647000 6.905686900000001
1.648000 7.0068538
1.649000 7.1079984
1.650000 7.209119899999999
1.651000 7.3102168999999995
1.652000 7.411287699999999
1.653000 7.512331799999999
1.654000 7.613347500000001
1.655000 7.714333399999999
1.656000 7.8152888
1.657000 7.9162113000000005
1.658000 8.0171011
1.659000 8.1179559
1.660000 8.2187749
1.661000 8.3195575
1.662000 8.420302
1.663000 8.521006999999999
1.664000 8.621672499999999
1.665000 8.7222964
1.666000 8.8228785
1.667000 8.9234173
1.668000 9.023912300000001
1.669000 9.1243625
1.670000 9.2247672
1.671000 9.3251258
1.672000 9.425437500000001
1.673000 9.5257014
1.674000 9.6259169
1.675000 9.726084
1.676000 9.8262012
1.677000 9.926267699999999
1.678000 10.02628
1.679000 10.12625
1.680000 10.22616
1.681000 10.32601
1.682000 10.42581
1.683000 10.52556
1.684000 10.62525
1.685000 10.72488
1.686000 10.82446
1.687000 10.923969999999999
1.688000 11.02342
1.689000 11.12281
1.690000 11.22214
1.691000 11.321399999999999
1.692000 11.4206
1.693000 11.51972
1.694000 11.61878
1.695000 11.71777
1.696000 11.816690000000001
1.697000 11.91554
1.698000 12.014320000000001
1.699000 12.113019999999999
1.700000 12.21164
1.701000 12.31019
1.702000 12.408660000000001
1.703000 12.507060000000001
1.704000 12.60538
1.705000 12.703610000000001
1.706000 12.801770000000001
1.707000 12.899840000000001
1.708000 12.997829999999999
1.709000 13.09574
1.710000 13.19357
1.711000 13.291310000000001
1.712000 13.38897
1.713000 13.48654
1.714000 13.584019999999999
1.715000 13.68141
1.716000 13.77871
1.717000 13.87592
1.718000 13.973040000000001
1.719000 14.070060000000002
1.720000 14.166989999999998
1.721000 14.263819999999999
1.722000 14.36055
1.723000 14.45718
1.724000 14.55371
1.725000 14.65013
1.726000 14.74645
1.727000 14.842659999999999
1.728000 14.93876
1.729000 15.034749999999999
1.730000 15.13063
1.731000 15.226400000000002
1.732000 15.32205
1.733000 15.417580000000001
1.734000 15.512989999999999
1.735000 15.608279999999999
1.736000 15.70345
1.737000 15.798499999999999
1.738000 15.893419999999999
1.739000 15.98821
1.740000 16.08287
1.741000 16.1774
1.742000 16.2718
1.743000 16.366059999999997
1.744000 16.460179999999998
1.745000 16.554170000000003
1.746000 16.64802
1.747000 16.74173
1.748000 16.83529
1.749000 16.92871
1.750000 17.02197
1.751000 17.11509
1.752000 17.20805
1.753000 17.30086
1.754000 17.39351
1.755000 17.485999999999997
1.756000 17.57832
1.757000 17.670479999999998
1.758000 17.76247
1.759000 17.85429
1.760000 17.94594
1.761000 18.03741
1.762000 18.12869
1.763000 18.2198
1.764000 18.31072
1.765000 18.40146
1.766000 18.492
1.767000 18.58235
1.768000 18.6725
1.769000 18.76245
1.770000 18.85221
1.771000 18.94175
1.772000 19.03109
1.773000 19.12022
1.774000 19.209139999999998
1.775000 19.297829999999998
1.776000 19.38631
1.777000 19.47457
1.778000 19.5626
1.779000 19.6504
1.780000 19.73797
1.781000 19.825300000000002
1.782000 19.91239
1.783000 19.99924
1.784000 20.08585
1.785000 20.1722
1.786000 20.258300000000002
1.787000 20.34414
1.788000 20.42972
1.789000 20.515040000000003
1.790000 20.600080000000002
1.791000 20.684849999999997
1.792000 20.76935
1.793000 20.853559999999998
1.794000 20.93749
1.795000 21.02112
1.796000 21.10446
1.797000 21.18751
1.798000 21.270249999999997
1.799000 21.35268
1.800000 21.434800000000003
1.801000 21.51661
1.802000 21.598100000000002
1.803000 21.67926
1.804000 21.760099999999998
1.805000 21.840609999999998
1.806000 21.92077
1.807000 22.000600000000002
1.808000 22.08009
1.809000 22.159219999999998
1.810000 22.238
1.811000 22.31643
1.812000 22.39449
1.813000 22.47218
1.814000 22.549500000000002
1.815000 22.62644
1.816000 22.703010000000003
1.817000 22.77918
1.818000 22.854969999999998
1.819000 22.93035
1.820000 23.00534
1.821000 23.07992
1.822000 23.15409
1.823000 23.22784
1.824000 23.301160000000003
1.825000 23.37407
1.826000 23.44653
1.827000 23.51856
1.828000 23.590149999999998
1.829000 23.661289999999997
1.830000 23.73197
1.831000 23.80219
1.832000 23.871950000000002
1.833000 23.94124
1.834000 24.01006
1.835000 24.07839
1.836000 24.14623
1.837000 24.21359
1.838000 24.280450000000002
1.839000 24.346799999999998
1.840000 24.41265
1.841000 24.47798
1.842000 24.5428
1.843000 24.60709
1.844000 24.67085
1.845000 24.73407
1.846000 24.79675
1.847000 24.85889
1.848000 24.92047
1.849000 24.98149
1.850000 25.04195
1.851000 25.101839999999996
1.852000 25.16115
1.853000 25.21988
1.854000 25.27802
1.855000 25.33557
1.856000 25.39251
1.857000 25.44884
1.858000 25.504569999999998
1.859000 25.55967
1.860000 25.614150000000002
1.861000 25.668000000000003
1.862000 25.72121
1.863000 25.773770000000003
1.864000 25.82569
1.865000 25.876949999999997
1.866000 25.92755
1.867000 25.977479999999996
1.868000 26.026729999999997
1.869000 26.07531
1.870000 26.1232
1.871000 26.17041
1.872000 26.21691
1.873000 26.26271
1.874000 26.307799999999997
1.875000 26.352179999999997
1.876000 26.395829999999997
1.877000 26.43876
1.878000 26.480949999999996
1.879000 26.52241
1.880000 26.56311
1.881000 26.603070000000002
1.882000 26.64226
1.883000 26.680690000000002
1.884000 26.71835
1.885000 26.75523
1.886000 26.791330000000002
1.887000 26.82664
1.888000 26.861150000000002
1.889000 26.894849999999998
1.890000 26.92775
1.891000 26.95983
1.892000 26.991100000000003
1.893000 27.02153
1.894000 27.05113
1.895000 27.079900000000002
1.896000 27.10782
1.897000 27.13489
1.898000 27.161099999999998
1.899000 27.18645
1.900000 27.21093
1.901000 27.234540000000003
1.902000 27.25727
1.903000 27.27911
1.904000 27.300069999999998
1.905000 27.32013
1.906000 27.33928
1.907000 27.35753
1.908000 27.37486
1.909000 27.391270000000002
1.910000 27.406760000000002
1.911000 27.421319999999998
1.912000 27.43493
1.913000 27.44761
1.914000 27.459329999999998
1.915000 27.4701
1.916000 27.47991
1.917000 27.48875
1.918000 27.49662
1.919000 27.503519999999998
1.920000 27.509430000000002
1.921000 27.51435
1.922000 27.51827
1.923000 27.5212
1.924000 27.523120000000002
1.925000 27.52403
1.926000 27.523930000000004
1.927000 27.522809999999996
1.928000 27.520660000000003
1.929000 27.51748
1.930000 27.513270000000002
1.931000 27.50802
1.932000 27.501720000000002
1.933000 27.494380000000003
1.934000 27.485979999999998
1.935000 27.47653
1.936000 27.46601
1.937000 27.454430000000002
1.938000 27.441779999999998
1.939000 27.42805
1.940000 27.41323
1.941000 27.397339999999996
1.942000 27.380349999999996
1.943000 27.36227
1.944000 27.343089999999997
1.945000 27.3228
1.946000 27.301399999999997
1.947000 27.2789
1.948000 27.25527
1.949000 27.230529999999998
1.950000 27.20465
1.951000 27.177649999999996
1.952000 27.14951
1.953000 27.120240000000003
1.954000 27.089819999999996
1.955000 27.05825
1.956000 27.02554
1.957000 26.99167
1.958000 26.95665
1.959000 26.920460000000002
1.960000 26.883119999999998
1.961000 26.844610000000003
1.962000 26.80493
1.963000 26.76408
1.964000 26.722050000000003
1.965000 26.678849999999997
1.966000 26.634459999999997
1.967000 26.58889
1.968000 26.542139999999996
1.969000 26.4942
1.970000 26.445059999999998
1.971000 26.39474
1.972000 26.34321
1.973000 26.29049
1.974000 26.236569999999997
1.975000 26.181440000000002
1.976000 26.125110000000003
1.977000 26.06757
1.978000 26.00881
1.979000 25.94885
1.980000 25.88766
1.981000 25.82526
1.982000 25.761640000000003
1.983000 25.696799999999996
1.984000 25.630740000000003
1.985000 25.56345
1.986000 25.49493
1.987000 25.425189999999997
1.988000 25.354219999999998
1.989000 25.28201
1.990000 25.20858
1.991000 25.13392
1.992000 25.05802
1.993000 24.98089
1.994000 24.90253
1.995000 24.82294
1.996000 24.74211
1.997000 24.66004
1.998000 24.57674
1.999000 24.4922
2.000000 24.40643
2.001000 24.31943
2.002000 24.23118
2.003000 24.1417
2.004000 24.05099
2.005000 23.959030000000002
2.006000 23.86585
2.007000 23.77142
2.008000 23.67576
2.009000 23.57886
2.010000 23.48073
2.011000 23.38137
2.012000 23.28077
2.013000 23.17893
2.014000 23.075860000000002
2.015000 22.97156
2.016000 22.866030000000002
2.017000 22.75926
2.018000 22.65127
2.019000 22.54205
2.020000 22.4316
2.021000 22.31993
2.022000 22.20704
2.023000 22.09292
2.024000 21.97758
2.025000 21.86103
2.026000 21.74326
2.027000 21.62429
2.028000 21.5041
2.029000 21.38271
2.030000 21.260109999999997
2.031000 21.136309999999998
2.032000 21.011309999999998
2.033000 20.885119999999997
2.034000 20.75773
2.035000 20.62915
2.036000 20.499390000000002
2.037000 20.36844
2.038000 20.23632
2.039000 20.103009999999998
2.040000 19.96853
2.041000 19.83288
2.042000 19.696060000000003
2.043000 19.55808
2.044000 19.418940000000003
2.045000 19.27863
2.046000 19.13718
2.047000 18.99457
2.048000 18.85082
2.049000 18.705920000000003
2.050000 18.559890000000003
2.051000 18.41272
2.052000 18.26442
2.053000 18.115000000000002
2.054000 17.964450000000003
2.055000 17.81279
2.056000 17.66001
2.057000 17.50613
2.058000 17.35115
2.059000 17.19507
2.060000 17.03791
2.061000 16.879649999999998
2.062000 16.72032
2.063000 16.55991
2.064000 16.39843
2.065000 16.23589
2.066000 16.07229
2.067000 15.90764
2.068000 15.74195
2.069000 15.575220000000002
2.070000 15.40745
2.071000 15.238660000000001
2.072000 15.06884
2.073000 14.898010000000001
2.074000 14.72618
2.075000 14.55334
2.076000 14.3795
2.077000 14.20467
2.078000 14.028860000000002
2.079000 13.85207
2.080000 13.674320000000002
2.081000 13.4956
2.082000 13.31592
2.083000 13.13529
2.084000 12.953719999999999
2.085000 12.77121
2.086000 12.58777
2.087000 12.40341
2.088000 12.21813
2.089000 12.03196
2.090000 11.84488
2.091000 11.65691
2.092000 11.46806
2.093000 11.27833
2.094000 11.08773
2.095000 10.896279999999999
2.096000 10.70398
2.097000 10.51083
2.098000 10.316849999999999
2.099000 10.12205
2.100000 9.9264249
2.101000 9.7299941
2.102000 9.5327631
2.103000 9.33474
2.104000 9.135933999999999
2.105000 8.936353
2.106000 8.7360054
2.107000 8.5349008
2.108000 8.3330467
2.109000 8.1304528
2.110000 7.9271272
2.111000 7.723078899999999
2.112000 7.5183161
2.113000 7.312848399999999
2.114000 7.106684100000001
2.115000 6.8998329
2.116000 6.6923037
2.117000 6.4841062
2.118000 6.2752493000000005
2.119000 6.0657423
2.120000 5.855594900000001
2.121000 5.6448169
2.122000 5.4334179
2.123000 5.2214075
2.124000 5.0087959
2.125000 4.7955934
2.126000 4.5818098
2.127000 4.367455499999999
2.128000 4.1525409
2.129000 3.9370764000000005
2.130000 3.7210722
2.131000 3.5045389000000005
2.132000 3.2874867
2.133000 3.0699264
2.134000 2.8518686
2.135000 2.6333235
2.136000 2.4143018
2.137000 2.194814
2.138000 1.9748706
2.139000 1.7544821
2.140000 1.5336589
2.141000 1.3124116
2.142000 1.0907506
2.143000 0.86868638
2.144000 0.6462295499999999
2.145000 0.4233906
2.146000 0.2001801
2.147000 -0.023391325
2.148000 -0.24731299
2.149000 -0.47157416
2.150000 -0.696164
2.151000 -0.9210716000000001
2.152000 -1.146286
2.153000 -1.3717961
2.154000 -1.5975909
2.155000 -1.8236591
2.156000 -2.0499893
2.157000 -2.2765702
2.158000 -2.5033902
2.159000 -2.7304379
2.160000 -2.9577017
2.161000 -3.1851697999999997
2.162000 -3.4128308000000005
2.163000 -3.6406728999999998
2.164000 -3.8686841999999997
2.165000 -4.096853
2.166000 -4.3251678
2.167000 -4.5536168
2.168000 -4.7821883000000005
2.169000 -5.0108708
2.170000 -5.2396525
2.171000 -5.4685216
2.172000 -5.6974668
2.173000 -5.926476399999999
2.174000 -6.1555393
2.175000 -6.384643199999999
2.176000 -6.6137776
2.177000 -6.8429299
2.178000 -7.072089600000001
2.179000 -7.3012448999999995
2.180000 -7.5303838
2.181000 -7.7594951
2.182000 -7.9885669
2.183000 -8.2175881
2.184000 -8.4465474
2.185000 -8.6754322
2.186000 -8.9042313
2.187000 -9.1329329
2.188000 -9.3615249
2.189000 -9.5899954
2.190000 -9.8183334
2.191000 -10.046529999999999
2.192000 -10.274560000000001
2.193000 -10.50243
2.194000 -10.73011
2.195000 -10.957600000000001
2.196000 -11.18489
2.197000 -11.41196
2.198000 -11.63879
2.199000 -11.865390000000001
2.200000 -12.09173
2.201000 -12.3178
2.202000 -12.5436
2.203000 -12.76911
2.204000 -12.99431
2.205000 -13.2192
2.206000 -13.44376
2.207000 -13.667979999999998
2.208000 -13.891860000000001
2.209000 -14.115369999999999
2.210000 -14.33851
2.211000 -14.56126
2.212000 -14.78362
2.213000 -15.005560000000001
2.214000 -15.227089999999999
2.215000 -15.44819
2.216000 -15.668840000000001
2.217000 -15.889039999999998
2.218000 -16.10877
2.219000 -16.32802
2.220000 -16.54678
2.221000 -16.76504
2.222000 -16.98279
2.223000 -17.20001
2.224000 -17.416690000000003
2.225000 -17.63283
2.226000 -17.8484
2.227000 -18.063399999999998
2.228000 -18.27782
2.229000 -18.49164
2.230000 -18.70485
2.231000 -18.91745
2.232000 -19.12941
2.233000 -19.34073
2.234000 -19.551389999999998
2.235000 -19.761390000000002
2.236000 -19.97072
2.237000 -20.17935
2.238000 -20.38728
2.239000 -20.5945
2.240000 -20.80099
2.241000 -21.00675
2.242000 -21.211759999999998
2.243000 -21.41602
2.244000 -21.619510000000002
2.245000 -21.82222
2.246000 -22.02414
2.247000 -22.22525
2.248000 -22.42556
2.249000 -22.62504
2.250000 -22.82368
2.251000 -23.02148
2.252000 -23.21843
2.253000 -23.4145
2.254000 -23.6097
2.255000 -23.80401
2.256000 -23.99741
2.257000 -24.18991
2.258000 -24.38148
2.259000 -24.57212
2.260000 -24.76182
2.261000 -24.95056
2.262000 -25.138329999999996
2.263000 -25.32513
2.264000 -25.510939999999998
2.265000 -25.69575
2.266000 -25.879550000000002
2.267000 -26.06233
2.268000 -26.244079999999997
2.269000 -26.424789999999998
2.270000 -26.60445
2.271000 -26.783050000000003
2.272000 -26.96058
2.273000 -27.13702
2.274000 -27.31237
2.275000 -27.486620000000002
2.276000 -27.65976
2.277000 -27.83177
2.278000 -28.002660000000002
2.279000 -28.172390000000004
2.280000 -28.34098
2.281000 -28.50841
2.282000 -28.674670000000003
2.283000 -28.83975
2.284000 -29.00363
2.285000 -29.166320000000002
2.286000 -29.3278
2.287000 -29.48806
2.288000 -29.64709
2.289000 -29.80488
2.290000 -29.96143
2.291000 -30.11672
2.292000 -30.270750000000003
2.293000 -30.423499999999997
2.294000 -30.57497
2.295000 -30.72514
2.296000 -30.874010000000002
2.297000 -31.021569999999997
2.298000 -31.167810000000003
2.299000 -31.31271
2.300000 -31.456279999999996
2.301000 -31.5985
2.302000 -31.73936
2.303000 -31.878849999999996
2.304000 -32.01697
2.305000 -32.1537
2.306000 -32.28904
2.307000 -32.42298
2.308000 -32.55551
2.309000 -32.68663
2.310000 -32.81631
2.311000 -32.94457
2.312000 -33.07137
2.313000 -33.196740000000005
2.314000 -33.320640000000004
2.315000 -33.443079999999995
2.316000 -33.56404
2.317000 -33.68352
2.318000 -33.80151
2.319000 -33.918009999999995
2.320000 -34.033
2.321000 -34.146480000000004
2.322000 -34.25845
2.323000 -34.368880000000004
2.324000 -34.477790000000006
2.325000 -34.58515
2.326000 -34.69096
2.327000 -34.79522
2.328000 -34.89792
2.329000 -34.99905
2.330000 -35.098600000000005
2.331000 -35.19657
2.332000 -35.29295
2.333000 -35.38773
2.334000 -35.48091
2.335000 -35.57248
2.336000 -35.66243
2.337000 -35.75076
2.338000 -35.83745
2.339000 -35.922520000000006
2.340000 -36.005939999999995
2.341000 -36.0877
2.342000 -36.16782
2.343000 -36.24627
2.344000 -36.32306
2.345000 -36.39818
2.346000 -36.47162
2.347000 -36.543369999999996
2.348000 -36.613440000000004
2.349000 -36.68181
2.350000 -36.74848
2.351000 -36.813449999999996
2.352000 -36.87671
2.353000 -36.938250000000004
2.354000 -36.99808
2.355000 -37.05617
2.356000 -37.11254
2.357000 -37.16717
2.358000 -37.22007
2.359000 -37.27122
2.360000 -37.32062
2.361000 -37.36826
2.362000 -37.41415
2.363000 -37.45828
2.364000 -37.500640000000004
2.365000 -37.54123
2.366000 -37.58004
2.367000 -37.617070000000005
2.368000 -37.65232
2.369000 -37.68578
2.370000 -37.71744
2.371000 -37.74732
2.372000 -37.775389999999994
2.373000 -37.80166
2.374000 -37.82613
2.375000 -37.84879
2.376000 -37.86963
2.377000 -37.88866
2.378000 -37.90587
2.379000 -37.921260000000004
2.380000 -37.93482
2.381000 -37.94656
2.382000 -37.95646
2.383000 -37.96454
2.384000 -37.97078
2.385000 -37.97519
2.386000 -37.97775
2.387000 -37.97848
2.388000 -37.97736
2.389000 -37.97439
2.390000 -37.96958
2.391000 -37.96292
2.392000 -37.9544
2.393000 -37.94404
2.394000 -37.93183
2.395000 -37.91775
2.396000 -37.90182
2.397000 -37.88404
2.398000 -37.86439
2.399000 -37.842890000000004
2.400000 -37.819520000000004
2.401000 -37.794290000000004
2.402000 -37.7672
2.403000 -37.73825
2.404000 -37.70744
2.405000 -37.67475
2.406000 -37.64021
2.407000 -37.6038
2.408000 -37.56552
2.409000 -37.52537
2.410000 -37.48336
2.411000 -37.43949
2.412000 -37.39375
2.413000 -37.34614
2.414000 -37.29667
2.415000 -37.24534
2.416000 -37.19214
2.417000 -37.13708
2.418000 -37.08016
2.419000 -37.02137
2.420000 -36.960730000000005
2.421000 -36.89823
2.422000 -36.833870000000005
2.423000 -36.76766
2.424000 -36.69959
2.425000 -36.62967
2.426000 -36.5579
2.427000 -36.484280000000005
2.428000 -36.40881
2.429000 -36.3315
2.430000 -36.25235
2.431000 -36.17136
2.432000 -36.08853
2.433000 -36.00387
2.434000 -35.91737
2.435000 -35.82905
2.436000 -35.73889
2.437000 -35.64692
2.438000 -35.55312
2.439000 -35.45751
2.440000 -35.360079999999996
2.441000 -35.26084
2.442000 -35.15979
2.443000 -35.056929999999994
2.444000 -34.95228
2.445000 -34.84583
2.446000 -34.73758
2.447000 -34.62754
2.448000 -34.51571
2.449000 -34.40211
2.450000 -34.286719999999995
2.451000 -34.16956
2.452000 -34.05063
2.453000 -33.929939999999995
2.454000 -33.80749
2.455000 -33.683279999999996
2.456000 -33.55731
2.457000 -33.42961
2.458000 -33.30016
2.459000 -33.16898
2.460000 -33.03607
2.461000 -32.90143
2.462000 -32.765080000000005
2.463000 -32.62701
2.464000 -32.48724
2.465000 -32.34577
2.466000 -32.2026
2.467000 -32.05775
2.468000 -31.91121
2.469000 -31.763
2.470000 -31.61311
2.471000 -31.46157
2.472000 -31.308370000000004
2.473000 -31.15353
2.474000 -30.99704
2.475000 -30.838910000000002
2.476000 -30.67916
2.477000 -30.51779
2.478000 -30.354799999999997
2.479000 -30.19021
2.480000 -30.02402
2.481000 -29.85624
2.482000 -29.68687
2.483000 -29.51593
2.484000 -29.34342
2.485000 -29.169349999999998
2.486000 -28.99373
2.487000 -28.816570000000002
2.488000 -28.63787
2.489000 -28.45765
2.490000 -28.27591
2.491000 -28.092660000000002
2.492000 -27.9079
2.493000 -27.721659999999996
2.494000 -27.53394
2.495000 -27.34475
2.496000 -27.154089999999997
2.497000 -26.96198
2.498000 -26.76843
2.499000 -26.573449999999998
2.500000 -26.37704
2.501000 -26.179219999999997
2.502000 -25.979999999999997
2.503000 -25.779380000000003
2.504000 -25.577379999999998
2.505000 -25.374010000000002
2.506000 -25.16928
2.507000 -24.963189999999997
2.508000 -24.75576
2.509000 -24.547
2.510000 -24.33692
2.511000 -24.12553
2.512000 -23.91284
2.513000 -23.69886
2.514000 -23.4836
2.515000 -23.26707
2.516000 -23.04929
2.517000 -22.83026
2.518000 -22.60999
2.519000 -22.3885
2.520000 -22.1658
2.521000 -21.9419
2.522000 -21.71681
2.523000 -21.49055
2.524000 -21.26312
2.525000 -21.03453
2.526000 -20.80481
2.527000 -20.57397
2.528000 -20.342
2.529000 -20.10894
2.530000 -19.87479
2.531000 -19.63956
2.532000 -19.40327
2.533000 -19.16593
2.534000 -18.92756
2.535000 -18.68816
2.536000 -18.44776
2.537000 -18.20636
2.538000 -17.96398
2.539000 -17.72063
2.540000 -17.47632
2.541000 -17.231070000000003
2.542000 -16.9849
2.543000 -16.73781
2.544000 -16.489819999999998
2.545000 -16.240940000000002
2.546000 -15.99119
2.547000 -15.740570000000002
2.548000 -15.48911
2.549000 -15.236820000000002
2.550000 -14.98371
2.551000 -14.729790000000001
2.552000 -14.475089999999998
2.553000 -14.2196
2.554000 -13.96336
2.555000 -13.70636
2.556000 -13.44863
2.557000 -13.190180000000002
2.558000 -12.93103
2.559000 -12.67119
2.560000 -12.410680000000001
2.561000 -12.14951
2.562000 -11.88769
2.563000 -11.62525
2.564000 -11.3622
2.565000 -11.09855
2.566000 -10.83431
2.567000 -10.56952
2.568000 -10.30417
2.569000 -10.0383
2.570000 -9.7718999
2.571000 -9.5050022
2.572000 -9.2376187
2.573000 -8.9697652
2.574000 -8.7014571
2.575000 -8.4327102
2.576000 -8.1635393
2.577000 -7.8939609
2.578000 -7.6239906
2.579000 -7.3536440999999995
2.580000 -7.082936200000001
2.581000 -6.811883300000001
2.582000 -6.5405011
2.583000 -6.2688052999999995
2.584000 -5.9968114
2.585000 -5.7245359
2.586000 -5.4519944
2.587000 -5.1792033
2.588000 -4.906179
2.589000 -4.6329375
2.590000 -4.3594956
2.591000 -4.0858697
2.592000 -3.8120769
2.593000 -3.5381336
2.594000 -3.2640569
2.595000 -2.9898638
2.596000 -2.7155714
2.597000 -2.4411969
2.598000 -2.1667574
2.599000 -1.8922700000000001
2.600000 -1.617752
2.601000 -1.3432207999999999
2.602000 -1.0686936
2.603000 -0.79418737
2.604000 -0.5197193
2.605000 -0.24530643000000002
2.606000 0.02903424
2.607000 0.3032858
2.608000 0.5774314
2.609000 0.85145431
2.610000 1.1253377
2.611000 1.3990651
2.612000 1.6726198
2.613000 1.9459852999999998
2.614000 2.219145
2.615000 2.4920827
2.616000 2.7647816
2.617000 3.0372253
2.618000 3.3093974
2.619000 3.5812814
2.620000 3.8528603
2.621000 4.1241176
2.622000 4.3950368
2.623000 4.6656005
2.624000 4.9357921
2.625000 5.2055947
2.626000 5.474991
2.627000 5.743964
2.628000 6.0124964
2.629000 6.2805705000000005
2.630000 6.5481693
2.631000 6.815275499999999
2.632000 7.0818715
2.633000 7.3479399
2.634000 7.6134637000000005
2.635000 7.878425699999999
2.636000 8.1428081
2.637000 8.4065944
2.638000 8.6697675
2.639000 8.9323103
2.640000 9.1942064
2.641000 9.4554387
2.642000 9.7159907
2.643000 9.9758469
2.644000 10.23499
2.645000 10.4934
2.646000 10.75107
2.647000 11.00798
2.648000 11.264109999999999
2.649000 11.51945
2.650000 11.77398
2.651000 12.02769
2.652000 12.28055
2.653000 12.53256
2.654000 12.783700000000001
2.655000 13.033949999999999
2.656000 13.2833
2.657000 13.53172
2.658000 13.77921
2.659000 14.02575
2.660000 14.271320000000001
2.661000 14.515910000000002
2.662000 14.759500000000001
2.663000 15.00207
2.664000 15.243609999999999
2.665000 15.484110000000001
2.666000 15.72354
2.667000 15.96188
2.668000 16.19914
2.669000 16.43528
2.670000 16.670289999999998
2.671000 16.904159999999997
2.672000 17.136879999999998
2.673000 17.36842
2.674000 17.59877
2.675000 17.82791
2.676000 18.05584
2.677000 18.28254
2.678000 18.50799
2.679000 18.73218
2.680000 18.95509
2.681000 19.17671
2.682000 19.39702
2.683000 19.61602
2.684000 19.83369
2.685000 20.05001
2.686000 20.264979999999998
2.687000 20.478569999999998
2.688000 20.69078
2.689000 20.90159
2.690000 21.110979999999998
2.691000 21.31896
2.692000 21.52549
2.693000 21.730559999999997
2.694000 21.93417
2.695000 22.13631
2.696000 22.33694
2.697000 22.53608
2.698000 22.73369
2.699000 22.929769999999998
2.700000 23.1243
2.701000 23.31727
2.702000 23.508670000000002
2.703000 23.69848
2.704000 23.886689999999998
2.705000 24.0733
2.706000 24.25828
2.707000 24.44162
2.708000 24.62332
2.709000 24.803359999999998
2.710000 24.98172
2.711000 25.158409999999996
2.712000 25.3334
2.713000 25.50669
2.714000 25.67826
2.715000 25.848110000000002
2.716000 26.01622
2.717000 26.18258
2.718000 26.347189999999998
2.719000 26.51003
2.720000 26.671089999999996
2.721000 26.83036
2.722000 26.987840000000002
2.723000 27.14351
2.724000 27.297359999999998
2.725000 27.44939
2.726000 27.599580000000003
2.727000 27.747919999999997
2.728000 27.894409999999997
2.729000 28.039029999999997
2.730000 28.18178
2.731000 28.32264
2.732000 28.461609999999997
2.733000 28.598679999999998
2.734000 28.733829999999998
2.735000 28.86706
2.736000 28.99837
2.737000 29.127730000000003
2.738000 29.25515
2.739000 29.38061
2.740000 29.50411
2.741000 29.625629999999997
2.742000 29.745179999999998
2.743000 29.86274
2.744000 29.9783
2.745000 30.09187
2.746000 30.203419999999998
2.747000 30.31296
2.748000 30.42049
2.749000 30.525980000000004
2.750000 30.629440000000002
2.751000 30.730849999999997
2.752000 30.830220000000004
2.753000 30.927539999999997
2.754000 31.0228
2.755000 31.11601
2.756000 31.20714
2.757000 31.296200000000002
2.758000 31.38317
2.759000 31.468069999999997
2.760000 31.55088
2.761000 31.63159
2.762000 31.7102
2.763000 31.786710000000003
2.764000 31.861109999999996
2.765000 31.9334
2.766000 32.003569999999996
2.767000 32.07162
2.768000 32.13754
2.769000 32.20133
2.770000 32.26299
2.771000 32.32251
2.772000 32.3799
2.773000 32.43513
2.774000 32.48822
2.775000 32.53915
2.776000 32.587939999999996
2.777000 32.63456
2.778000 32.67903
2.779000 32.72134
2.780000 32.76148
2.781000 32.79946
2.782000 32.83528
2.783000 32.86893
2.784000 32.90041
2.785000 32.92972
2.786000 32.95686
2.787000 32.98183
2.788000 33.00463
2.789000 33.02526
2.790000 33.04372
2.791000 33.06
2.792000 33.074110000000005
2.793000 33.08604
2.794000 33.09581
2.795000 33.10339
2.796000 33.10881
2.797000 33.112049999999996
2.798000 33.11312
2.799000 33.11202
2.800000 33.10874
2.801000 33.103300000000004
2.802000 33.09568
2.803000 33.0859
2.804000 33.07394
2.805000 33.05982
2.806000 33.04354
2.807000 33.02509
2.808000 33.00448
2.809000 32.98171
2.810000 32.95678
2.811000 32.92971
2.812000 32.90048
2.813000 32.8691
2.814000 32.83557
2.815000 32.79991
2.816000 32.76211
2.817000 32.72217
2.818000 32.68011
2.819000 32.63592
2.820000 32.589600000000004
2.821000 32.54117
2.822000 32.490629999999996
2.823000 32.43797
2.824000 32.38322
2.825000 32.32636
2.826000 32.26742
2.827000 32.20638
2.828000 32.14326
2.829000 32.07806
2.830000 32.01079
2.831000 31.94145
2.832000 31.87005
2.833000 31.796590000000002
2.834000 31.72108
2.835000 31.64353
2.836000 31.563930000000003
2.837000 31.482310000000002
2.838000 31.39866
2.839000 31.312980000000003
2.840000 31.2253
2.841000 31.135600000000004
2.842000 31.043910000000004
2.843000 30.95022
2.844000 30.854549999999996
2.845000 30.756909999999998
2.846000 30.65729
2.847000 30.55571
2.848000 30.452170000000002
2.849000 30.34669
2.850000 30.23927
2.851000 30.12992
2.852000 30.01865
2.853000 29.90547
2.854000 29.79038
2.855000 29.673389999999998
2.856000 29.55453
2.857000 29.43378
2.858000 29.311169999999997
2.859000 29.1867
2.860000 29.060380000000002
2.861000 28.932219999999997
2.862000 28.80223
2.863000 28.670420000000004
2.864000 28.536810000000003
2.865000 28.40139
2.866000 28.26419
2.867000 28.1252
2.868000 27.98445
2.869000 27.841929999999998
2.870000 27.697670000000002
2.871000 27.55167
2.872000 27.40395
2.873000 27.25451
2.874000 27.103369999999998
2.875000 26.95054
2.876000 26.79602
2.877000 26.639829999999996
2.878000 26.48198
2.879000 26.32248
2.880000 26.16135
2.881000 25.9986
2.882000 25.83423
2.883000 25.668259999999997
2.884000 25.5007
2.885000 25.33157
2.886000 25.160870000000003
2.887000 24.98862
2.888000 24.81484
2.889000 24.63952
2.890000 24.4627
2.891000 24.28437
2.892000 24.10456
2.893000 23.92327
2.894000 23.74053
2.895000 23.55633
2.896000 23.3707
2.897000 23.18365
2.898000 22.995189999999997
2.899000 22.805339999999998
2.900000 22.61411
2.901000 22.42151
2.902000 22.22757
2.903000 22.03228
2.904000 21.83567
2.905000 21.63775
2.906000 21.43853
2.907000 21.238039999999998
2.908000 21.036270000000002
2.909000 20.83326
2.910000 20.62901
2.911000 20.42353
2.912000 20.21685
2.913000 20.00898
2.914000 19.79992
2.915000 19.58971
2.916000 19.378339999999998
2.917000 19.165850000000002
2.918000 18.95223
2.919000 18.73751
2.920000 18.52171
2.921000 18.30483
2.922000 18.08689
2.923000 17.867910000000002
2.924000 17.64791
2.925000 17.42689
2.926000 17.20488
2.927000 16.98189
2.928000 16.757929999999998
2.929000 16.53303
2.930000 16.307199999999998
2.931000 16.08045
2.932000 15.85279
2.933000 15.624260000000001
2.934000 15.39486
2.935000 15.1646
2.936000 14.93351
2.937000 14.70161
2.938000 14.468900000000001
2.939000 14.2354
2.940000 14.00113
2.941000 13.76612
2.942000 13.53036
2.943000 13.29388
2.944000 13.056709999999999
2.945000 12.818840000000002
2.946000 12.5803
2.947000 12.34111
2.948000 12.10129
2.949000 11.86084
2.950000 11.61979
2.951000 11.37815
2.952000 11.13594
2.953000 10.89318
2.954000 10.64988
2.955000 10.40607
2.956000 10.16175
2.957000 9.9169403
2.958000 9.671665
2.959000 9.4259374
2.960000 9.179775399999999
2.961000 8.9331955
2.962000 8.6862147
2.963000 8.4388509
2.964000 8.1911206
2.965000 7.943041600000001
2.966000 7.6946311000000005
2.967000 7.4459068
2.968000 7.1968853
2.969000 6.9475845
2.970000 6.698021999999999
2.971000 6.448214500000001
2.972000 6.1981801
2.973000 5.9479356
2.974000 5.6974988
2.975000 5.4468866
2.976000 5.1961165
2.977000 4.9452059
2.978000 4.6941716
2.979000 4.4430312
2.980000 4.1918013
2.981000 3.9404996
2.982000 3.6891426999999997
2.983000 3.4377478000000004
2.984000 3.1863317
2.985000 2.9349114999999997
2.986000 2.6835041
2.987000 2.4321266
2.988000 2.1807958999999997
2.989000 1.929529
2.990000 1.6783431000000002
2.991000 1.427255
2.992000 1.1762819
2.993000 0.9254409
2.994000 0.67474907
2.995000 0.42422358
2.996000 0.1738816
2.997000 -0.076259655
2.998000 -0.326183
2.999000 -0.57587121
3.000000 -0.82530715
3.001000 -1.0744736
3.002000 -1.3233533
3.003000 -1.5719292999999999
3.004000 -1.8201845
3.005000 -2.0681018
3.006000 -2.3156643
3.007000 -2.5628552
3.008000 -2.8096577000000003
3.009000 -3.0560551
3.010000 -3.3020306
3.011000 -3.5475679
3.012000 -3.7926506
3.013000 -4.0372620999999995
3.014000 -4.2813867
3.015000 -4.5250077
3.016000 -4.7681093
3.017000 -5.0106753
3.018000 -5.2526899
3.019000 -5.4941371000000006
3.020000 -5.7350012999999995
3.021000 -5.9752665
3.022000 -6.2149171
3.023000 -6.4539365
3.024000 -6.6923097
3.025000 -6.9300212
3.026000 -7.1670547000000004
3.027000 -7.4033946
3.028000 -7.639024399999999
3.029000 -7.8739293
3.030000 -8.1080928
3.031000 -8.3414994
3.032000 -8.5741326
3.033000 -8.8059776
3.034000 -9.0370178
3.035000 -9.2672378
3.036000 -9.4966225
3.037000 -9.7251557
3.038000 -9.9528216
3.039000 -10.17961
3.040000 -10.40549
3.041000 -10.63046
3.042000 -10.854510000000001
3.043000 -11.07761
3.044000 -11.299760000000001
3.045000 -11.52093
3.046000 -11.741119999999999
3.047000 -11.9603
3.048000 -12.178469999999999
3.049000 -12.39561
3.050000 -12.61171
3.051000 -12.82675
3.052000 -13.04072
3.053000 -13.253599999999999
3.054000 -13.46539
3.055000 -13.676060000000001
3.056000 -13.885610000000002
3.057000 -14.094029999999998
3.058000 -14.30129
3.059000 -14.507390000000001
3.060000 -14.71231
3.061000 -14.91604
3.062000 -15.11856
3.063000 -15.31987
3.064000 -15.51995
3.065000 -15.718779999999999
3.066000 -15.91636
3.067000 -16.11267
3.068000 -16.3077
3.069000 -16.50143
3.070000 -16.69386
3.071000 -16.88497
3.072000 -17.07474
3.073000 -17.26317
3.074000 -17.45023
3.075000 -17.63593
3.076000 -17.82025
3.077000 -18.00318
3.078000 -18.1847
3.079000 -18.3648
3.080000 -18.543480000000002
3.081000 -18.72072
3.082000 -18.8965
3.083000 -19.07083
3.084000 -19.24369
3.085000 -19.41506
3.086000 -19.58494
3.087000 -19.75332
3.088000 -19.920189999999998
3.089000 -20.085539999999998
3.090000 -20.24935
3.091000 -20.41162
3.092000 -20.57234
3.093000 -20.7315
3.094000 -20.88909
3.095000 -21.04509
3.096000 -21.19951
3.097000 -21.35232
3.098000 -21.50352
3.099000 -21.65311
3.100000 -21.80107
3.101000 -21.94739
3.102000 -22.09206
3.103000 -22.23507
3.104000 -22.37643
3.105000 -22.51611
3.106000 -22.6541
3.107000 -22.79041
3.108000 -22.92502
3.109000 -23.057920000000003
3.110000 -23.18911
3.111000 -23.31857
3.112000 -23.44631
3.113000 -23.5723
3.114000 -23.696559999999998
3.115000 -23.81906
3.116000 -23.939799999999998
3.117000 -24.05878
3.118000 -24.17599
3.119000 -24.29142
3.120000 -24.405070000000002
3.121000 -24.516930000000002
3.122000 -24.627
3.123000 -24.73526
3.124000 -24.841720000000002
3.125000 -24.946360000000002
3.126000 -25.04919
3.127000 -25.15019
3.128000 -25.24936
3.129000 -25.34671
3.130000 -25.44221
3.131000 -25.53587
3.132000 -25.62768
3.133000 -25.717630000000003
3.134000 -25.80573
3.135000 -25.891960000000005
3.136000 -25.97632
3.137000 -26.05882
3.138000 -26.13943
3.139000 -26.21817
3.140000 -26.29502
3.141000 -26.369979999999998
3.142000 -26.44305
3.143000 -26.514219999999998
3.144000 -26.583489999999998
3.145000 -26.650859999999998
3.146000 -26.71632
3.147000 -26.77988
3.148000 -26.841530000000002
3.149000 -26.90127
3.150000 -26.959090000000003
3.151000 -27.01499
3.152000 -27.068979999999996
3.153000 -27.121050000000004
3.154000 -27.171200000000002
3.155000 -27.21942
3.156000 -27.265729999999998
3.157000 -27.310109999999998
3.158000 -27.35257
3.159000 -27.393099999999997
3.160000 -27.4317
3.161000 -27.468379999999996
3.162000 -27.50314
3.163000 -27.53596
3.164000 -27.56686
3.165000 -27.59583
3.166000 -27.62288
3.167000 -27.64799
3.168000 -27.67118
3.169000 -27.69243
3.170000 -27.71176
3.171000 -27.729169999999996
3.172000 -27.744639999999997
3.173000 -27.75819
3.174000 -27.76981
3.175000 -27.779510000000002
3.176000 -27.78729
3.177000 -27.79314
3.178000 -27.79707
3.179000 -27.799079999999996
3.180000 -27.79918
3.181000 -27.797359999999998
3.182000 -27.793630000000004
3.183000 -27.78799
3.184000 -27.780440000000002
3.185000 -27.77099
3.186000 -27.75964
3.187000 -27.746399999999998
3.188000 -27.731260000000002
3.189000 -27.71423
3.190000 -27.695320000000002
3.191000 -27.674530000000004
3.192000 -27.65186
3.193000 -27.627309999999998
3.194000 -27.6009
3.195000 -27.572619999999997
3.196000 -27.54248
3.197000 -27.510489999999997
3.198000 -27.476650000000003
3.199000 -27.440959999999997
3.200000 -27.40343
3.201000 -27.364060000000002
3.202000 -27.322869999999998
3.203000 -27.27984
3.204000 -27.235
3.205000 -27.18834
3.206000 -27.13987
3.207000 -27.08959
3.208000 -27.037509999999997
3.209000 -26.983629999999998
3.210000 -26.927970000000002
3.211000 -26.87053
3.212000 -26.81131
3.213000 -26.75032
3.214000 -26.687559999999998
3.215000 -26.62305
3.216000 -26.556790000000003
3.217000 -26.488780000000002
3.218000 -26.41904
3.219000 -26.347569999999997
3.220000 -26.27437
3.221000 -26.19947
3.222000 -26.12286
3.223000 -26.04455
3.224000 -25.964549999999996
3.225000 -25.882870000000004
3.226000 -25.799519999999998
3.227000 -25.7145
3.228000 -25.62782
3.229000 -25.53951
3.230000 -25.44955
3.231000 -25.357960000000002
3.232000 -25.264750000000003
3.233000 -25.16993
3.234000 -25.07351
3.235000 -24.97549
3.236000 -24.875890000000002
3.237000 -24.77472
3.238000 -24.671969999999998
3.239000 -24.56767
3.240000 -24.461830000000003
3.241000 -24.35444
3.242000 -24.245530000000002
3.243000 -24.1351
3.244000 -24.023159999999997
3.245000 -23.90973
3.246000 -23.7948
3.247000 -23.6784
3.248000 -23.56054
3.249000 -23.441219999999998
3.250000 -23.32045
3.251000 -23.19825
3.252000 -23.07463
3.253000 -22.9496
3.254000 -22.82317
3.255000 -22.69535
3.256000 -22.56616
3.257000 -22.4356
3.258000 -22.30369
3.259000 -22.17043
3.260000 -22.03585
3.261000 -21.89995
3.262000 -21.76275
3.263000 -21.62425
3.264000 -21.48447
3.265000 -21.34342
3.266000 -21.20112
3.267000 -21.057570000000002
3.268000 -20.91278
3.269000 -20.76678
3.270000 -20.61957
3.271000 -20.471159999999998
3.272000 -20.32157
3.273000 -20.1708
3.274000 -20.01888
3.275000 -19.86581
3.276000 -19.71161
3.277000 -19.55629
3.278000 -19.39986
3.279000 -19.24233
3.280000 -19.08372
3.281000 -18.92405
3.282000 -18.76332
3.283000 -18.60155
3.284000 -18.438750000000002
3.285000 -18.27494
3.286000 -18.11012
3.287000 -17.94432
3.288000 -17.77755
3.289000 -17.609820000000003
3.290000 -17.44114
3.291000 -17.27153
3.292000 -17.10101
3.293000 -16.92958
3.294000 -16.75726
3.295000 -16.58407
3.296000 -16.41002
3.297000 -16.23513
3.298000 -16.0594
3.299000 -15.882850000000001
3.300000 -15.7055
3.301000 -15.527360000000002
3.302000 -15.34844
3.303000 -15.16877
3.304000 -14.98834
3.305000 -14.80718
3.306000 -14.6253
3.307000 -14.442720000000001
3.308000 -14.259440000000001
3.309000 -14.075489999999999
3.310000 -13.89087
3.311000 -13.705609999999998
3.312000 -13.519709999999998
3.313000 -13.333200000000001
3.314000 -13.14608
3.315000 -12.95837
3.316000 -12.77008
3.317000 -12.581229999999998
3.318000 -12.39184
3.319000 -12.20192
3.320000 -12.011479999999999
3.321000 -11.82054
3.322000 -11.629109999999999
3.323000 -11.43721
3.324000 -11.24486
3.325000 -11.05207
3.326000 -10.85885
3.327000 -10.66521
3.328000 -10.47119
3.329000 -10.27678
3.330000 -10.082
3.331000 -9.8868795
3.332000 -9.6914172
3.333000 -9.495633100000001
3.334000 -9.299541999999999
3.335000 -9.1031589
3.336000 -8.906498599999999
3.337000 -8.7095752
3.338000 -8.5124038
3.339000 -8.3149992
3.340000 -8.1173755
3.341000 -7.919547000000001
3.342000 -7.721529200000001
3.343000 -7.5233355
3.344000 -7.3249816999999995
3.345000 -7.1264818
3.346000 -6.927850100000001
3.347000 -6.7291006
3.348000 -6.5302484
3.349000 -6.3313074
3.350000 -6.1322927
3.351000 -5.9332184
3.352000 -5.7340991
3.353000 -5.5349488000000004
3.354000 -5.3357817
3.355000 -5.1366121
3.356000 -4.9374543
3.357000 -4.7383226
3.358000 -4.5392312
3.359000 -4.3401942
3.360000 -4.1412253
3.361000 -3.9423391000000003
3.362000 -3.7435494
3.363000 -3.5448703999999998
3.364000 -3.3463158
3.365000 -3.1478994000000005
3.366000 -2.9496351
3.367000 -2.7515367
3.368000 -2.5536179999999997
3.369000 -2.3558926000000002
3.370000 -2.1583742
3.371000 -1.9610763
3.372000 -1.7640125
3.373000 -1.5671964999999999
3.374000 -1.3706417
3.375000 -1.1743616000000001
3.376000 -0.9783697299999999
3.377000 -0.7826794899999999
3.378000 -0.58730431
3.379000 -0.39225761000000003
3.380000 -0.19755273
3.381000 -0.0032029318
3.382000 0.19077851
3.383000 0.38437838999999996
3.384000 0.57758358
3.385000 0.770381
3.386000 0.9627576000000001
3.387000 1.1547005000000001
3.388000 1.3461969
3.389000 1.5372341
3.390000 1.7277995000000002
3.391000 1.9178807999999998
3.392000 2.1074655
3.393000 2.2965413
3.394000 2.4850961000000003
3.395000 2.6731178
3.396000 2.8605947
3.397000 3.0475149
3.398000 3.2338664
3.399000 3.4196377
3.400000 3.6048174000000004
3.401000 3.789394
3.402000 3.9733563
3.403000 4.1566927
3.404000 4.3393921
3.405000 4.5214433
3.406000 4.7028355
3.407000 4.8835572
3.408000 5.0635975
3.409000 5.2429453
3.410000 5.4215900999999995
3.411000 5.5995204
3.412000 5.7767257
3.413000 5.9531953
3.414000 6.1289184
3.415000 6.303884099999999
3.416000 6.4780824
3.417000 6.651502099999999
3.418000 6.8241335
3.419000 6.995966300000001
3.420000 7.1669899
3.421000 7.3371939
3.422000 7.506568700000001
3.423000 7.6751046
3.424000 7.8427918
3.425000 8.00962
3.426000 8.1755809
3.427000 8.3406642
3.428000 8.5048608
3.429000 8.6681619
3.430000 8.8305585
3.431000 8.992040900000001
3.432000 9.152600900000001
3.433000 9.3122303
3.434000 9.470920300000001
3.435000 9.6286617
3.436000 9.7854473
3.437000 9.941268
3.438000 10.09612
3.439000 10.24998
3.440000 10.40286
3.441000 10.55474
3.442000 10.70562
3.443000 10.85548
3.444000 11.00433
3.445000 11.152140000000001
3.446000 11.298919999999999
3.447000 11.444659999999999
3.448000 11.58935
3.449000 11.73298
3.450000 11.875539999999999
3.451000 12.01703
3.452000 12.15745
3.453000 12.29677
3.454000 12.435
3.455000 12.572140000000001
3.456000 12.70816
3.457000 12.84308
3.458000 12.976869999999998
3.459000 13.10954
3.460000 13.241069999999999
3.461000 13.371469999999999
3.462000 13.500729999999999
3.463000 13.62883
3.464000 13.755780000000001
3.465000 13.881569999999998
3.466000 14.0062
3.467000 14.12966
3.468000 14.25194
3.469000 14.373040000000001
3.470000 14.492949999999999
3.471000 14.611669999999998
3.472000 14.7292
3.473000 14.845530000000002
3.474000 14.960650000000001
3.475000 15.074570000000001
3.476000 15.18727
3.477000 15.29875
3.478000 15.409020000000002
3.479000 15.51805
3.480000 15.62585
3.481000 15.73242
3.482000 15.83775
3.483000 15.94184
3.484000 16.04469
3.485000 16.146279999999997
3.486000 16.24662
3.487000 16.3457
3.488000 16.44353
3.489000 16.54009
3.490000 16.635379999999998
3.491000 16.72941
3.492000 16.82217
3.493000 16.91365
3.494000 17.00386
3.495000 17.092779999999998
3.496000 17.180429999999998
3.497000 17.26679
3.498000 17.351869999999998
3.499000 17.43566
3.500000 17.518159999999998
3.501000 17.59937
3.502000 17.67928
3.503000 17.7579
3.504000 17.83523
3.505000 17.911250000000003
3.506000 17.985970000000002
3.507000 18.05939
3.508000 18.131510000000002
3.509000 18.20232
3.510000 18.27183
3.511000 18.340020000000003
3.512000 18.40691
3.513000 18.47249
3.514000 18.53676
3.515000 18.599709999999998
3.516000 18.66135
3.517000 18.72168
3.518000 18.78069
3.519000 18.8384
3.520000 18.89478
3.521000 18.949849999999998
3.522000 19.003610000000002
3.523000 19.05606
3.524000 19.10719
3.525000 19.15701
3.526000 19.20552
3.527000 19.25271
3.528000 19.298589999999997
3.529000 19.34317
3.530000 19.386429999999997
3.531000 19.42839
3.532000 19.46904
3.533000 19.50838
3.534000 19.54642
3.535000 19.58316
3.536000 19.61859
3.537000 19.652720000000002
3.538000 19.68555
3.539000 19.717090000000002
3.540000 19.74732
3.541000 19.77626
3.542000 19.8039
3.543000 19.83025
3.544000 19.85531
3.545000 19.87907
3.546000 19.90155
3.547000 19.92273
3.548000 19.94263
3.549000 19.96125
3.550000 19.97858
3.551000 19.99463
3.552000 20.0094
3.553000 20.0229
3.554000 20.03512
3.555000 20.04607
3.556000 20.05575
3.557000 20.06416
3.558000 20.0713
3.559000 20.07719
3.560000 20.08182
3.561000 20.08519
3.562000 20.0873
3.563000 20.088169999999998
3.564000 20.0878
3.565000 20.086180000000002
3.566000 20.08332
3.567000 20.07922
3.568000 20.07389
3.569000 20.06734
3.570000 20.05955
3.571000 20.05055
3.572000 20.04032
3.573000 20.028879999999997
3.574000 20.01623
3.575000 20.00237
3.576000 19.9873
3.577000 19.971040000000002
3.578000 19.953570000000003
3.579000 19.93491
3.580000 19.91506
3.581000 19.89402
3.582000 19.8718
3.583000 19.848399999999998
3.584000 19.82383
3.585000 19.798080000000002
3.586000 19.771169999999998
3.587000 19.74309
3.588000 19.71385
3.589000 19.68346
3.590000 19.65192
3.591000 19.619229999999998
3.592000 19.5854
3.593000 19.55043
3.594000 19.514329999999998
3.595000 19.47711
3.596000 19.43876
3.597000 19.39929
3.598000 19.358700000000002
3.599000 19.31701
3.600000 19.27422
3.601000 19.23032
3.602000 19.18533
3.603000 19.13925
3.604000 19.09208
3.605000 19.04383
3.606000 18.994510000000002
3.607000 18.94412
3.608000 18.89266
3.609000 18.84013
3.610000 18.786559999999998
3.611000 18.73193
3.612000 18.67625
3.613000 18.61953
3.614000 18.56178
3.615000 18.50299
3.616000 18.44318
3.617000 18.38234
3.618000 18.32049
3.619000 18.25763
3.620000 18.19377
3.621000 18.12891
3.622000 18.06305
3.623000 17.9962
3.624000 17.92838
3.625000 17.859569999999998
3.626000 17.7898
3.627000 17.71906
3.628000 17.647370000000002
3.629000 17.57472
3.630000 17.50112
3.631000 17.42659
3.632000 17.35112
3.633000 17.27472
3.634000 17.1974
3.635000 17.11916
3.636000 17.04
3.637000 16.95995
3.638000 16.878989999999998
3.639000 16.79713
3.640000 16.71439
3.641000 16.63076
3.642000 16.54625
3.643000 16.46087
3.644000 16.37462
3.645000 16.28751
3.646000 16.19955
3.647000 16.11073
3.648000 16.02107
3.649000 15.93056
3.650000 15.83923
3.651000 15.74706
3.652000 15.65408
3.653000 15.560270000000001
3.654000 15.46566
3.655000 15.370239999999999
3.656000 15.27402
3.657000 15.177019999999999
3.658000 15.079229999999999
3.659000 14.98065
3.660000 14.881310000000001
3.661000 14.7812
3.662000 14.68034
3.663000 14.57872
3.664000 14.47636
3.665000 14.373259999999998
3.666000 14.26942
3.667000 14.164869999999999
3.668000 14.05959
3.669000 13.95361
3.670000 13.846919999999999
3.671000 13.73953
3.672000 13.631450000000001
3.673000 13.522680000000001
3.674000 13.413240000000002
3.675000 13.303119999999998
3.676000 13.19234
3.677000 13.08089
3.678000 12.9688
3.679000 12.85605
3.680000 12.74267
3.681000 12.62865
3.682000 12.514
3.683000 12.398729999999999
3.684000 12.28284
3.685000 12.16634
3.686000 12.04924
3.687000 11.93154
3.688000 11.81326
3.689000 11.69438
3.690000 11.57494
3.691000 11.45492
3.692000 11.33434
3.693000 11.213199999999999
3.694000 11.091520000000001
3.695000 10.969289999999999
3.696000 10.84652
3.697000 10.723230000000001
3.698000 10.59942
3.699000 10.4751
3.700000 10.35027
3.701000 10.22493
3.702000 10.09911
3.703000 9.9728048
3.704000 9.8460197
3.705000 9.718763800000001
3.706000 9.591044499999999
3.707000 9.4628684
3.708000 9.3342431
3.709000 9.2051752
3.710000 9.075671400000001
3.711000 8.9457393
3.712000 8.8153861
3.713000 8.684618
3.714000 8.5534424
3.715000 8.4218666
3.716000 8.2898974
3.717000 8.1575416
3.718000 8.024806499999999
3.719000 7.891698900000001
3.720000 7.7582262
3.721000 7.6243959
3.722000 7.4902147
3.723000 7.3556907
3.724000 7.2208308
3.725000 7.085642200000001
3.726000 6.9501325000000005
3.727000 6.8143092
3.728000 6.6781797
3.729000 6.5417513
3.730000 6.405031699999999
3.731000 6.2680289
3.732000 6.1307501
3.733000 5.9932031
3.734000 5.8553953
3.735000 5.7173345
3.736000 5.5790283
3.737000 5.4404844
3.738000 5.3017098
3.739000 5.1627129
3.740000 5.0235007
3.741000 4.8840813
3.742000 4.7444622999999995
3.743000 4.604651
3.744000 4.4646554
3.745000 4.3244831
3.746000 4.1841421
3.747000 4.0436398
3.748000 3.9029840000000005
3.749000 3.7621830000000003
3.750000 3.6212444
3.751000 3.4801763
3.752000 3.3389870000000004
3.753000 3.1976845
3.754000 3.056277
3.755000 2.9147727
3.756000 2.77318
3.757000 2.6315074000000003
3.758000 2.4897631
3.759000 2.3479555
3.760000 2.2060931
3.761000 2.0641843
3.762000 1.9222373000000001
3.763000 1.7802607000000001
3.764000 1.6382629
3.765000 1.496252
3.766000 1.3542364
3.767000 1.2122245
3.768000 1.0702243
3.769000 0.9282442700000001
3.770000 0.78629246
3.771000 0.64437706
3.772000 0.50250618
3.773000 0.36068782
3.774000 0.21893017
3.775000 0.077241223
3.776000 -0.06437088
3.777000 -0.20589802999999998
3.778000 -0.34733198000000004
3.779000 -0.48866444
3.780000 -0.62988712
3.781000 -0.77099171
3.782000 -0.91196978
3.783000 -1.0528127999999999
3.784000 -1.1935120000000001
3.785000 -1.3340589
3.786000 -1.4744445
3.787000 -1.61466
3.788000 -1.7546965
3.789000 -1.8945448
3.790000 -2.0341961
3.791000 -2.173641
3.792000 -2.3128705
3.793000 -2.4518754
3.794000 -2.5906464000000002
3.795000 -2.7291745
3.796000 -2.8674504
3.797000 -3.0054647
3.798000 -3.1432085
3.799000 -3.2806724000000003
3.800000 -3.4178477
3.801000 -3.5547249
3.802000 -3.6912952
3.803000 -3.8275495
3.804000 -3.9634790000000004
3.805000 -4.0990748
3.806000 -4.2343277
3.807000 -4.3692295
3.808000 -4.5037709
3.809000 -4.6379432
3.810000 -4.7717377999999995
3.811000 -4.905146
3.812000 -5.038158999999999
3.813000 -5.1707678
3.814000 -5.3029638
3.815000 -5.4347381
3.816000 -5.5660821
3.817000 -5.6969866
3.818000 -5.8274425999999995
3.819000 -5.957441
3.820000 -6.086973100000001
3.821000 -6.216029499999999
3.822000 -6.3446008
3.823000 -6.4726777
3.824000 -6.600251
3.825000 -6.727311800000001
3.826000 -6.8538502
3.827000 -6.979856600000001
3.828000 -7.1053222
3.829000 -7.2302371
3.830000 -7.3545925
3.831000 -7.4783787
3.832000 -7.6015867
3.833000 -7.7242068999999995
3.834000 -7.846230299999999
3.835000 -7.967647899999999
3.836000 -8.0884501
3.837000 -8.208628
3.838000 -8.3281726
3.839000 -8.4470749
3.840000 -8.5653253
3.841000 -8.682914799999999
3.842000 -8.799834500000001
3.843000 -8.9160763
3.844000 -9.0316303
3.845000 -9.1464877
3.846000 -9.2606388
3.847000 -9.374075399999999
3.848000 -9.4867885
3.849000 -9.5987685
3.850000 -9.7100072
3.851000 -9.8204948
3.852000 -9.9302225
3.853000 -10.03918
3.854000 -10.147359999999999
3.855000 -10.25475
3.856000 -10.36135
3.857000 -10.46714
3.858000 -10.57212
3.859000 -10.67627
3.860000 -10.77959
3.861000 -10.882060000000001
3.862000 -10.98369
3.863000 -11.08445
3.864000 -11.18435
3.865000 -11.28337
3.866000 -11.38151
3.867000 -11.47875
3.868000 -11.575090000000001
3.869000 -11.67052
3.870000 -11.76503
3.871000 -11.85861
3.872000 -11.95126
3.873000 -12.04297
3.874000 -12.13372
3.875000 -12.22351
3.876000 -12.312339999999999
3.877000 -12.40019
3.878000 -12.48706
3.879000 -12.57294
3.880000 -12.657820000000001
3.881000 -12.74169
3.882000 -12.82454
3.883000 -12.90637
3.884000 -12.98718
3.885000 -13.066939999999999
3.886000 -13.14565
3.887000 -13.22331
3.888000 -13.299900000000001
3.889000 -13.37543
3.890000 -13.44987
3.891000 -13.52322
3.892000 -13.595479999999998
3.893000 -13.66663
3.894000 -13.736680000000002
3.895000 -13.805600000000002
3.896000 -13.8734
3.897000 -13.94006
3.898000 -14.00558
3.899000 -14.06996
3.900000 -14.13317
3.901000 -14.19523
3.902000 -14.25612
3.903000 -14.315829999999998
3.904000 -14.37435
3.905000 -14.43169
3.906000 -14.487839999999998
3.907000 -14.54278
3.908000 -14.596519999999998
3.909000 -14.649049999999999
3.910000 -14.700360000000002
3.911000 -14.750440000000001
3.912000 -14.7993
3.913000 -14.846919999999999
3.914000 -14.893300000000002
3.915000 -14.93843
3.916000 -14.982309999999998
3.917000 -15.02494
3.918000 -15.066299999999998
3.919000 -15.1064
3.920000 -15.14522
3.921000 -15.18276
3.922000 -15.21902
3.923000 -15.25399
3.924000 -15.28767
3.925000 -15.320049999999998
3.926000 -15.351119999999998
3.927000 -15.38088
3.928000 -15.409329999999999
3.929000 -15.436459999999999
3.930000 -15.46226
3.931000 -15.48674
3.932000 -15.50989
3.933000 -15.531690000000001
3.934000 -15.55216
3.935000 -15.571280000000002
3.936000 -15.58906
3.937000 -15.60548
3.938000 -15.62055
3.939000 -15.63426
3.940000 -15.646609999999999
3.941000 -15.657589999999999
3.942000 -15.66721
3.943000 -15.67545
3.944000 -15.68233
3.945000 -15.68782
3.946000 -15.691939999999999
3.947000 -15.69469
3.948000 -15.69604
3.949000 -15.696019999999999
3.950000 -15.6946
3.951000 -15.6918
3.952000 -15.68761
3.953000 -15.68202
3.954000 -15.675040000000001
3.955000 -15.66667
3.956000 -15.65689
3.957000 -15.645719999999999
3.958000 -15.63315
3.959000 -15.61918
3.960000 -15.603810000000001
3.961000 -15.587029999999999
3.962000 -15.568850000000001
3.963000 -15.549270000000002
3.964000 -15.52828
3.965000 -15.50589
3.966000 -15.482090000000001
3.967000 -15.456890000000001
3.968000 -15.43029
3.969000 -15.40228
3.970000 -15.372869999999999
3.971000 -15.34207
3.972000 -15.30986
3.973000 -15.27625
3.974000 -15.24125
3.975000 -15.20485
3.976000 -15.16706
3.977000 -15.127869999999998
3.978000 -15.0873
3.979000 -15.045330000000002
3.980000 -15.001990000000001
3.981000 -14.95725
3.982000 -14.91114
3.983000 -14.86364
3.984000 -14.81477
3.985000 -14.764520000000001
3.986000 -14.712900000000001
3.987000 -14.659910000000002
3.988000 -14.605550000000001
3.989000 -14.54983
3.990000 -14.49275
3.991000 -14.43431
3.992000 -14.374519999999999
3.993000 -14.31338
3.994000 -14.25089
3.995000 -14.18706
3.996000 -14.12189
3.997000 -14.055380000000001
3.998000 -13.98755
3.999000 -13.91839
4.000000 -13.84792
4.001000 -13.77613
4.002000 -13.70303
4.003000 -13.62863
4.004000 -13.55293
4.005000 -13.475950000000001
4.006000 -13.397680000000001
4.007000 -13.31813
4.008000 -13.2373
4.009000 -13.15522
4.010000 -13.07188
4.011000 -12.987280000000002
4.012000 -12.90145
4.013000 -12.81437
4.014000 -12.72607
4.015000 -12.63655
4.016000 -12.545799999999998
4.017000 -12.45386
4.018000 -12.36071
4.019000 -12.26636
4.020000 -12.17083
4.021000 -12.07413
4.022000 -11.97625
4.023000 -11.87721
4.024000 -11.77702
4.025000 -11.67568
4.026000 -11.57321
4.027000 -11.4696
4.028000 -11.36488
4.029000 -11.25905
4.030000 -11.15211
4.031000 -11.044080000000001
4.032000 -10.93497
4.033000 -10.82479
4.034000 -10.71355
4.035000 -10.60126
4.036000 -10.48792
4.037000 -10.37356
4.038000 -10.25818
4.039000 -10.1418
4.040000 -10.02441
4.041000 -9.906046100000001
4.042000 -9.7867064
4.043000 -9.6664064
4.044000 -9.545157099999999
4.045000 -9.4229698
4.046000 -9.2998572
4.047000 -9.1758311
4.048000 -9.0509035
4.049000 -8.9250855
4.050000 -8.7983899
4.051000 -8.670828499999999
4.052000 -8.542413999999999
4.053000 -8.4131576
4.054000 -8.2830727
4.055000 -8.1521705
4.056000 -8.0204643
4.057000 -7.8879662
4.058000 -7.754688699999999
4.059000 -7.620644599999999
4.060000 -7.485847199999999
4.061000 -7.350309200000001
4.062000 -7.2140448
4.063000 -7.077066599999999
4.064000 -6.9393881
4.065000 -6.801023300000001
4.066000 -6.6619858
4.067000 -6.5222904
4.068000 -6.3819505
4.069000 -6.2409811
4.070000 -6.0993969
4.071000 -5.9572127
4.072000 -5.8144432
4.073000 -5.6711033
4.074000 -5.5272087
4.075000 -5.3827744
4.076000 -5.2378155
4.077000 -5.0923478
4.078000 -4.946386400000001
4.079000 -4.7999471
4.080000 -4.6530455
4.081000 -4.5056969
4.082000 -4.3579169
4.083000 -4.2097211
4.084000 -4.0611248
4.085000 -3.9121441999999997
4.086000 -3.7627947
4.087000 -3.6130919999999995
4.088000 -3.4630517999999997
4.089000 -3.3126898000000002
4.090000 -3.1620218999999996
4.091000 -3.0110639000000003
4.092000 -2.8598318000000003
4.093000 -2.7083417
4.094000 -2.5566097
4.095000 -2.4046522
4.096000 -2.2524854
4.097000 -2.1001259
4.098000 -1.9475901
4.099000 -1.7948950000000001
4.100000 -1.6420569
4.101000 -1.4890929000000002
4.102000 -1.3360198
4.103000 -1.1828545
4.104000 -1.0296143
4.105000 -0.8763158700000001
4.106000 -0.72297654
4.107000 -0.56961332
4.108000 -0.41624331
4.109000 -0.26288352
4.110000 -0.10955104
4.111000 0.043737033
4.112000 0.19696369000000002
4.113000 0.35011191
4.114000 0.50316472
4.115000 0.6561051600000001
4.116000 0.8089162400000001
4.117000 0.96158106
4.118000 1.1140827
4.119000 1.2664041
4.120000 1.4185285
4.121000 1.570439
4.122000 1.7221184
4.123000 1.8735498
4.124000 2.0247161
4.125000 2.1756005
4.126000 2.3261856
4.127000 2.4764543
4.128000 2.6263896
4.129000 2.775974
4.130000 2.9251903
4.131000 3.0740213
4.132000 3.2224491
4.133000 3.3704568
4.134000 3.5180267
4.135000 3.6651414
4.136000 3.8117837000000003
4.137000 3.9579362
4.138000 4.1035812
4.139000 4.2487018
4.140000 4.3932807
4.141000 4.5373008
4.142000 4.6807449000000005
4.143000 4.8235964
4.144000 4.9658388
4.145000 5.1074553
4.146000 5.2484293
4.147000 5.3887445
4.148000 5.5283852
4.149000 5.6673348
4.150000 5.805577700000001
4.151000 5.9430983
4.152000 6.0798805
4.153000 6.2159088
4.154000 6.3511677
4.155000 6.4856417
4.156000 6.6193156
4.157000 6.752174299999999
4.158000 6.8842024
4.159000 7.015383999999999
4.160000 7.1457043
4.161000 7.2751485
4.162000 7.4037008
4.163000 7.5313456
4.164000 7.6580688
4.165000 7.783854
4.166000 7.9086870000000005
4.167000 8.0325522
4.168000 8.1554338
4.169000 8.2773179
4.170000 8.3981894
4.171000 8.5180327
4.172000 8.6368337
4.173000 8.754578200000001
4.174000 8.8712513
4.175000 8.9868382
4.176000 9.101325300000001
4.177000 9.2146985
4.178000 9.3269445
4.179000 9.4380498
4.180000 9.548001000000001
4.181000 9.6567839
4.182000 9.7643867
4.183000 9.8707967
4.184000 9.9760003
4.185000 10.07999
4.186000 10.182739999999999
4.187000 10.28425
4.188000 10.384509999999999
4.189000 10.4835
4.190000 10.58122
4.191000 10.67764
4.192000 10.77276
4.193000 10.866570000000001
4.194000 10.95906
4.195000 11.05021
4.196000 11.14002
4.197000 11.22847
4.198000 11.31555
4.199000 11.40126
4.200000 11.485579999999999
4.201000 11.5685
4.202000 11.65001
4.203000 11.7301
4.204000 11.80876
4.205000 11.88598
4.206000 11.96176
4.207000 12.03608
4.208000 12.108929999999999
4.209000 12.18031
4.210000 12.2502
4.211000 12.3186
4.212000 12.3855
4.213000 12.450890000000001
4.214000 12.514759999999999
4.215000 12.57711
4.216000 12.63793
4.217000 12.69721
4.218000 12.754940000000001
4.219000 12.81112
4.220000 12.86574
4.221000 12.9188
4.222000 12.97029
4.223000 13.0202
4.224000 13.06852
4.225000 13.115260000000001
4.226000 13.1604
4.227000 13.20394
4.228000 13.24588
4.229000 13.28621
4.230000 13.32492
4.231000 13.36201
4.232000 13.39748
4.233000 13.43132
4.234000 13.46352
4.235000 13.49409
4.236000 13.523019999999999
4.237000 13.55031
4.238000 13.575940000000001
4.239000 13.599929999999999
4.240000 13.62227
4.241000 13.642940000000001
4.242000 13.66197
4.243000 13.67933
4.244000 13.69503
4.245000 13.70907
4.246000 13.72144
4.247000 13.73215
4.248000 13.74119
4.249000 13.748569999999999
4.250000 13.75429
4.251000 13.758339999999999
4.252000 13.760720000000001
4.253000 13.76145
4.254000 13.7605
4.255000 13.757900000000001
4.256000 13.75363
4.257000 13.74771
4.258000 13.740120000000001
4.259000 13.73088
4.260000 13.719990000000001
4.261000 13.707440000000002
4.262000 13.693240000000001
4.263000 13.67739
4.264000 13.659889999999999
4.265000 13.640759999999998
4.266000 13.619980000000002
4.267000 13.59756
4.268000 13.5735
4.269000 13.54782
4.270000 13.520499999999998
4.271000 13.49157
4.272000 13.461010000000002
4.273000 13.428840000000001
4.274000 13.39505
4.275000 13.359660000000002
4.276000 13.32267
4.277000 13.284080000000001
4.278000 13.24391
4.279000 13.202150000000001
4.280000 13.15881
4.281000 13.113900000000001
4.282000 13.067419999999998
4.283000 13.01939
4.284000 12.969820000000002
4.285000 12.91869
4.286000 12.866040000000002
4.287000 12.81186
4.288000 12.75616
4.289000 12.69895
4.290000 12.640229999999999
4.291000 12.58003
4.292000 12.51834
4.293000 12.45518
4.294000 12.39056
4.295000 12.32447
4.296000 12.25694
4.297000 12.18798
4.298000 12.11758
4.299000 12.045770000000001
4.300000 11.97255
4.301000 11.897929999999999
4.302000 11.82192
4.303000 11.744530000000001
4.304000 11.66578
4.305000 11.58567
4.306000 11.50422
4.307000 11.42143
4.308000 11.33732
4.309000 11.2519
4.310000 11.165189999999999
4.311000 11.07718
4.312000 10.9879
4.313000 10.89737
4.314000 10.805579999999999
4.315000 10.71256
4.316000 10.618310000000001
4.317000 10.522860000000001
4.318000 10.42621
4.319000 10.32838
4.320000 10.229389999999999
4.321000 10.129240000000001
4.322000 10.02796
4.323000 9.9255465
4.324000 9.8220281
4.325000 9.7174153
4.326000 9.6117221
4.327000 9.5049642
4.328000 9.397156500000001
4.329000 9.2883147
4.330000 9.1784537
4.331000 9.067589
4.332000 8.9557357
4.333000 8.8429093
4.334000 8.729126299999999
4.335000 8.6144023
4.336000 8.498752900000001
4.337000 8.382194499999999
4.338000 8.264742799999999
4.339000 8.1464149
4.340000 8.0272272
4.341000 7.907196099999999
4.342000 7.7863388
4.343000 7.6646723
4.344000 7.5422138
4.345000 7.4189804
4.346000 7.2949901
4.347000 7.170260000000001
4.348000 7.0448078
4.349000 6.9186516000000005
4.350000 6.7918085
4.351000 6.6642969999999995
4.352000 6.536135799999999
4.353000 6.4073421
4.354000 6.2779352
4.355000 6.1479323
4.356000 6.0173519
4.357000 5.8862127
4.358000 5.7545327
4.359000 5.6223303
4.360000 5.4896239
4.361000 5.3564321
4.362000 5.2227732
4.363000 5.0886657
4.364000 4.954128
4.365000 4.8191786
4.366000 4.6838362
4.367000 4.5481194
4.368000 4.412046800000001
4.369000 4.2756371
4.370000 4.1389097
4.371000 4.001882999999999
4.372000 3.8645766999999998
4.373000 3.7270095000000003
4.374000 3.589201
4.375000 3.4511703999999996
4.376000 3.3129372
4.377000 3.1745210000000004
4.378000 3.0359412999999997
4.379000 2.8972179000000002
4.380000 2.7583703
4.381000 2.6194184999999996
4.382000 2.4803821
4.383000 2.3412811
4.384000 2.2021349999999997
4.385000 2.0629635
4.386000 1.9237865
4.387000 1.7846233999999999
4.388000 1.6454938999999997
4.389000 1.5064174
4.390000 1.3674134
4.391000 1.2285012
4.392000 1.0896998999999998
4.393000 0.95102889
4.394000 0.8125071399999999
4.395000 0.67415363
4.396000 0.53598732
4.397000 0.39802706000000004
4.398000 0.26029176
4.399000 0.12280018999999999
4.400000 -0.014428853
4.401000 -0.15137665
4.402000 -0.28802447
4.403000 -0.42435369
4.404000 -0.5603455
4.405000 -0.69598132
4.406000 -0.83124237
4.407000 -0.96610999
4.408000 -1.1005656000000001
4.409000 -1.2345903999999999
4.410000 -1.3681657999999999
4.411000 -1.5012731
4.412000 -1.6338937000000002
4.413000 -1.7660089
4.414000 -1.8976003000000001
4.415000 -2.0286495
4.416000 -2.159138
4.417000 -2.2890475
4.418000 -2.4183597
4.419000 -2.5470568
4.420000 -2.6751205000000002
4.421000 -2.8025331
4.422000 -2.929277
4.423000 -3.0553345
4.424000 -3.1806882
4.425000 -3.3053216000000005
4.426000 -3.4292168999999997
4.427000 -3.5523579
4.428000 -3.6747273
4.429000 -3.7963091999999996
4.430000 -3.9170868999999997
4.431000 -4.0370446
4.432000 -4.1561659
4.433000 -4.2744352999999995
4.434000 -4.3918371
4.435000 -4.5083553
4.436000 -4.6239745
4.437000 -4.7386795
4.438000 -4.8524547
4.439000 -4.965285199999999
4.440000 -5.0771557000000005
4.441000 -5.188051199999999
4.442000 -5.2979566
4.443000 -5.4068573
4.444000 -5.5147383
4.445000 -5.621585199999999
4.446000 -5.7273835
4.447000 -5.8321185
4.448000 -5.9357766
4.449000 -6.0383432
4.450000 -6.139804799999999
4.451000 -6.2401474
4.452000 -6.3393578
4.453000 -6.4374223
4.454000 -6.5343283
4.455000 -6.6300631
4.456000 -6.7246139
4.457000 -6.8179682
4.458000 -6.9101132
4.459000 -7.0010379
4.460000 -7.090729499999999
4.461000 -7.1791776
4.462000 -7.2663702
4.463000 -7.3522963
4.464000 -7.436944500000001
4.465000 -7.520304599999999
4.466000 -7.6023653
4.467000 -7.683116900000001
4.468000 -7.7625491
4.469000 -7.8406519999999995
4.470000 -7.9174161000000005
4.471000 -7.9928309
4.472000 -8.0668874
4.473000 -8.139576799999999
4.474000 -8.2108893
4.475000 -8.2808159
4.476000 -8.3493479
4.477000 -8.4164768
4.478000 -8.482194699999999
4.479000 -8.546493199999999
4.480000 -8.6093634
4.481000 -8.6707987
4.482000 -8.730790800000001
4.483000 -8.7893322
4.484000 -8.8464163
4.485000 -8.9020364
4.486000 -8.956185
4.487000 -9.0088569
4.488000 -9.0600453
4.489000 -9.1097444
4.490000 -9.1579489
4.491000 -9.2046537
4.492000 -9.2498533
4.493000 -9.2935428
4.494000 -9.3357183
4.495000 -9.3763761
4.496000 -9.415511799999999
4.497000 -9.4531216
4.498000 -9.489202500000001
4.499000 -9.5237508
4.500000 -9.556764399999999
4.501000 -9.5882393
4.502000 -9.618173500000001
4.503000 -9.6465647
4.504000 -9.6734107
4.505000 -9.6987091
4.506000 -9.7224586
4.507000 -9.7446568
4.508000 -9.765302400000001
4.509000 -9.7843945
4.510000 -9.8019309
4.511000 -9.8179117
4.512000 -9.8323353
4.513000 -9.8452009
4.514000 -9.8565087
4.515000 -9.866258499999999
4.516000 -9.874450399999999
4.517000 -9.881085200000001
4.518000 -9.8861635
4.519000 -9.889685400000001
4.520000 -9.891653100000001
4.521000 -9.8920681
4.522000 -9.890931799999999
4.523000 -9.8882467
4.524000 -9.8840155
4.525000 -9.8782405
4.526000 -9.8709248
4.527000 -9.862072
4.528000 -9.8516859
4.529000 -9.8397702
4.530000 -9.8263286
4.531000 -9.811365599999998
4.532000 -9.7948864
4.533000 -9.7768955
4.534000 -9.7573973
4.535000 -9.7363979
4.536000 -9.7139023
4.537000 -9.6899167
4.538000 -9.6644461
4.539000 -9.6374966
4.540000 -9.6090749
4.541000 -9.5791869
4.542000 -9.5478386
4.543000 -9.515037399999999
4.544000 -9.4807893
4.545000 -9.4451018
4.546000 -9.4079815
4.547000 -9.369435900000001
4.548000 -9.3294725
4.549000 -9.288098699999999
4.550000 -9.2453226
4.551000 -9.2011519
4.552000 -9.1555946
4.553000 -9.108659600000001
4.554000 -9.060356
4.555000 -9.0106927
4.556000 -8.9596786
4.557000 -8.9073233
4.558000 -8.853636700000001
4.559000 -8.798629
4.560000 -8.742310100000001
4.561000 -8.684691
4.562000 -8.6257823
4.563000 -8.565595
4.564000 -8.5041404
4.565000 -8.4414303
4.566000 -8.377476
4.567000 -8.312289400000001
4.568000 -8.2458824
4.569000 -8.1782669
4.570000 -8.1094548
4.571000 -8.0394588
4.572000 -7.968291600000001
4.573000 -7.8959659
4.574000 -7.8224942
4.575000 -7.747889299999999
4.576000 -7.6721638
4.577000 -7.5953311999999995
4.578000 -7.517404099999999
4.579000 -7.4383959
4.580000 -7.3583207999999996
4.581000 -7.2771913999999995
4.582000 -7.195022
4.583000 -7.1118265
4.584000 -7.0276193000000005
4.585000 -6.942414500000001
4.586000 -6.8562262
4.587000 -6.769070000000001
4.588000 -6.6809601999999995
4.589000 -6.5919115999999995
4.590000 -6.501939900000001
4.591000 -6.4110607
4.592000 -6.3192889
4.593000 -6.2266409000000005
4.594000 -6.1331324
4.595000 -6.0387794
4.596000 -5.9435982
4.597000 -5.8476049
4.598000 -5.7508163
4.599000 -5.6532484
4.600000 -5.5549178
4.601000 -5.4558415
4.602000 -5.3560358
4.603000 -5.2555174000000004
4.604000 -5.1543035
4.605000 -5.0524108
4.606000 -4.9498562
4.607000 -4.846656299999999
4.608000 -4.7428284000000005
4.609000 -4.6383895
4.610000 -4.5333568
4.611000 -4.4277473999999994
4.612000 -4.3215781
4.613000 -4.2148665
4.614000 -4.1076299
4.615000 -3.9998855
4.616000 -3.8916505999999997
4.617000 -3.7829433000000003
4.618000 -3.6737806999999996
4.619000 -3.5641808
4.620000 -3.4541614
4.621000 -3.3437405000000004
4.622000 -3.2329362
4.623000 -3.1217664
4.624000 -3.0102495
4.625000 -2.8984038
4.626000 -2.7862476000000003
4.627000 -2.6737995
4.628000 -2.5610778
4.629000 -2.4481012
4.630000 -2.3348880999999997
4.631000 -2.2214571
4.632000 -2.1078268000000002
4.633000 -1.9940158
4.634000 -1.8800424
4.635000 -1.7659253
4.636000 -1.6516825
4.637000 -1.5373325
4.638000 -1.4228934
4.639000 -1.3083836
4.640000 -1.193821
4.641000 -1.0792236
4.642000 -0.9646094399999999
4.643000 -0.84999641
4.644000 -0.73540243
4.645000 -0.62084533
4.646000 -0.5063429
4.647000 -0.39191297
4.648000 -0.27757336
4.649000 -0.16334187
4.650000 -0.049236335
4.651000 0.064725406
4.652000 0.17852548000000001
4.653000 0.29214602
4.654000 0.40556914000000005
4.655000 0.5187769
4.656000 0.6317514
4.657000 0.74447477
4.658000 0.8569290900000001
4.659000 0.9690964599999999
4.660000 1.080959
4.661000 1.192499
4.662000 1.3036986000000002
4.663000 1.4145403
4.664000 1.5250065
4.665000 1.6350798
4.666000 1.7447427000000002
4.667000 1.8539781000000002
4.668000 1.9627688
4.669000 2.0710979000000003
4.670000 2.1789486
4.671000 2.2863042
4.672000 2.3931483
4.673000 2.4994643
4.674000 2.6052363
4.675000 2.7104482
4.676000 2.8150842
4.677000 2.9191284
4.678000 3.0225651
4.679000 3.1253792000000002
4.680000 3.227555
4.681000 3.3290774
4.682000 3.429931
4.683000 3.5301015
4.684000 3.6295734000000004
4.685000 3.728332
4.686000 3.8263626000000004
4.687000 3.9236505
4.688000 4.0201809
4.689000 4.1159395000000005
4.690000 4.2109117000000005
4.691000 4.3050833
4.692000 4.3984402
4.693000 4.4909678
4.694000 4.5826524
4.695000 4.6734802
4.696000 4.7634371
4.697000 4.8525095
4.698000 4.9406841
4.699000 5.0279476
4.700000 5.1142868
4.701000 5.1996887
4.702000 5.2841406
4.703000 5.3676303
4.704000 5.4501459
4.705000 5.531675
4.706000 5.6122057000000005
4.707000 5.6917269
4.708000 5.7702269
4.709000 5.8476951
4.710000 5.9241205
4.711000 5.9994925
4.712000 6.0738005
4.713000 6.1470345
4.714000 6.2191844000000005
4.715000 6.2902406
4.716000 6.3601926
4.717000 6.4290315
4.718000 6.496748300000001
4.719000 6.5633327
4.720000 6.6287763
4.721000 6.693070399999999
4.722000 6.756205899999999
4.723000 6.8181738
4.724000 6.8789661
4.725000 6.9385745
4.726000 6.9969907
4.727000 7.0542067
4.728000 7.1102156999999995
4.729000 7.1650095
4.730000 7.2185807
4.731000 7.2709225
4.732000 7.3220282999999995
4.733000 7.3718913
4.734000 7.4205048
4.735000 7.4678629999999995
4.736000 7.5139605
4.737000 7.558791300000001
4.738000 7.6023512
4.739000 7.6446339000000005
4.740000 7.6856352
4.741000 7.7253506
4.742000 7.7637754
4.743000 7.8009062
4.744000 7.836739
4.745000 7.8712702
4.746000 7.904496
4.747000 7.9364136
4.748000 7.9670206
4.749000 7.996313300000001
4.750000 8.0242887
4.751000 8.0509454
4.752000 8.0762804
4.753000 8.1002913
4.754000 8.1229769
4.755000 8.1443347
4.756000 8.1643626
4.757000 8.1830598
4.758000 8.2004249
4.759000 8.216456299999999
4.760000 8.2311533
4.761000 8.2445145
4.762000 8.256540399999999
4.763000 8.2672298
4.764000 8.2765833
4.765000 8.2846008
4.766000 8.2912832
4.767000 8.2966313
4.768000 8.300645600000001
4.769000 8.3033286
4.770000 8.3046809
4.771000 8.304705499999999
4.772000 8.3034046
4.773000 8.3007805
4.774000 8.2968362
4.775000 8.2915753
4.776000 8.2850009
4.777000 8.2771167
4.778000 8.2679264
4.779000 8.257434499999999
4.780000 8.2456455
4.781000 8.2325637
4.782000 8.2181931
4.783000 8.202539400000001
4.784000 8.1856072
4.785000 8.167401
4.786000 8.1479266
4.787000 8.1271887
4.788000 8.1051931
4.789000 8.0819458
4.790000 8.057452
4.791000 8.0317177
4.792000 8.0047488
4.793000 7.9765514
4.794000 7.9471312
4.795000 7.9164952
4.796000 7.8846507
4.797000 7.8516036
4.798000 7.8173615000000005
4.799000 7.7819318
4.800000 7.7453218
4.801000 7.7075392
4.802000 7.668592
4.803000 7.6284885
4.804000 7.5872377
4.805000 7.5448483
4.806000 7.5013295
4.807000 7.4566901
4.808000 7.4109398
4.809000 7.364088300000001
4.810000 7.316146
4.811000 7.267122700000001
4.812000 7.2170287
4.813000 7.165874499999999
4.814000 7.1136713
4.815000 7.0604295
4.816000 7.0061602
4.817000 6.9508746
4.818000 6.8945833
4.819000 6.837298
4.820000 6.77903
4.821000 6.7197911
4.822000 6.6595927
4.823000 6.5984465000000005
4.824000 6.5363638
4.825000 6.4733565
4.826000 6.409437199999999
4.827000 6.344617199999999
4.828000 6.2789090000000005
4.829000 6.212325
4.830000 6.1448775
4.831000 6.0765792
4.832000 6.0074426
4.833000 5.937480600000001
4.834000 5.8667064
4.835000 5.7951331
4.836000 5.7227742
4.837000 5.649643
4.838000 5.5757534
4.839000 5.5011194
4.840000 5.4257549
4.841000 5.3496737
4.842000 5.2728903
4.843000 5.1954187
4.844000 5.1172737
4.845000 5.0384697
4.846000 4.9590211
4.847000 4.8789430000000005
4.848000 4.7982499
4.849000 4.7169562
4.850000 4.635077
4.851000 4.5526266
4.852000 4.4696204
4.853000 4.386073
4.854000 4.3019991
4.855000 4.2174141999999994
4.856000 4.132333
4.857000 4.0467706
4.858000 3.9607417
4.859000 3.8742617
4.860000 3.7873457999999998
4.861000 3.7000094
4.862000 3.6122676
4.863000 3.5241358
4.864000 3.4356296
4.865000 3.3467647000000005
4.866000 3.2575566
4.867000 3.1680208000000003
4.868000 3.0781733
4.869000 2.9880298
4.870000 2.8976064
4.871000 2.8069189000000003
4.872000 2.7159834000000003
4.873000 2.6248161
4.874000 2.5334328
4.875000 2.4418501
4.876000 2.3500837
4.877000 2.2581499000000003
4.878000 2.1660648
4.879000 2.0738445000000003
4.880000 1.9815052
4.881000 1.8890627
4.882000 1.7965330000000002
4.883000 1.7039321
4.884000 1.6112758
4.885000 1.5185798
4.886000 1.4258598
4.887000 1.3331314
4.888000 1.2404101
4.889000 1.1477114
4.890000 1.0550505
4.891000 0.96244309
4.892000 0.86990409
4.893000 0.7774489
4.894000 0.68509267
4.895000 0.5928505700000001
4.896000 0.5007377399999999
4.897000 0.40876931000000005
4.898000 0.31696039
4.899000 0.22532612
4.900000 0.13388160000000002
4.901000 0.042641966
4.902000 -0.048377708000000005
4.903000 -0.13916233
4.904000 -0.22969686
4.905000 -0.31996628
4.906000 -0.40995561999999997
4.907000 -0.49964995
4.908000 -0.5890343800000001
4.909000 -0.6780941500000001
4.910000 -0.76681455
4.911000 -0.85518099
4.912000 -0.94317896
4.913000 -1.0307942
4.914000 -1.1180123
4.915000 -1.2048193
4.916000 -1.2912012000000002
4.917000 -1.3771441
4.918000 -1.4626345
4.919000 -1.5476587
4.920000 -1.6322035
4.921000 -1.7162556
4.922000 -1.7998017000000002
4.923000 -1.8828291000000001
4.924000 -1.965325
4.925000 -2.0472765
4.926000 -2.1286711
4.927000 -2.2094965
4.928000 -2.2897402000000002
4.929000 -2.3693901
4.930000 -2.448434
4.931000 -2.5268599
4.932000 -2.6046559
4.933000 -2.6818102
4.934000 -2.7583111000000002
4.935000 -2.834147
4.936000 -2.9093063999999997
4.937000 -2.983778
4.938000 -3.0575503
4.939000 -3.1306121
4.940000 -3.2029528000000003
4.941000 -3.2745615
4.942000 -3.3454269
4.943000 -3.4155387000000004
4.944000 -3.4848869
4.945000 -3.5534609
4.946000 -3.6212508
4.947000 -3.6882463999999997
4.948000 -3.7544381000000002
4.949000 -3.8198166
4.950000 -3.8843725000000004
4.951000 -3.9480969
4.952000 -4.010980900000001
4.953000 -4.073016
4.954000 -4.1341934
4.955000 -4.1945051
4.956000 -4.253942899999999
4.957000 -4.3124989000000005
4.958000 -4.3701656
4.959000 -4.426935299999999
4.960000 -4.4828009
4.961000 -4.5377553
4.962000 -4.591791
4.963000 -4.6449017
4.964000 -4.6970803
4.965000 -4.7483206
4.966000 -4.7986157
4.967000 -4.8479594
4.968000 -4.8963457
4.969000 -4.9437691
4.970000 -4.9902231
4.971000 -5.0357021
4.972000 -5.0802011
4.973000 -5.1237147
4.974000 -5.1662378
4.975000 -5.2077655
4.976000 -5.2482933
4.977000 -5.2878164
4.978000 -5.326331
4.979000 -5.363833199999999
4.980000 -5.400319
4.981000 -5.4357849
4.982000 -5.4702278
4.983000 -5.5036444
4.984000 -5.5360321
4.985000 -5.5673882
4.986000 -5.5977102
4.987000 -5.6269962
4.988000 -5.655244000000001
4.989000 -5.6824520000000005
4.990000 -5.7086185
4.991000 -5.7337422
4.992000 -5.7578217
4.993000 -5.7808563
4.994000 -5.8028448
4.995000 -5.8237866
4.996000 -5.8436810999999995
4.997000 -5.8625281000000005
4.998000 -5.8803272
4.999000 -5.8970779
5.000000 -5.912780799999999
5.001000 -5.9274360999999995
5.002000 -5.9410442
5.003000 -5.9536058
5.004000 -5.9651217999999995
5.005000 -5.9755929
5.006000 -5.9850205
5.007000 -5.9934057
5.008000 -6.0007505000000005
5.009000 -6.0070563
5.010000 -6.0123257
5.011000 -6.0165606
5.012000 -6.0197636
5.013000 -6.0219374
5.014000 -6.0230851
5.015000 -6.0232098999999995
5.016000 -6.0223151
5.017000 -6.020404399999999
5.018000 -6.0174815
5.019000 -6.013550599999999
5.020000 -6.0086161
5.021000 -6.0026824
5.022000 -5.9957542
5.023000 -5.987836
5.024000 -5.9789330000000005
5.025000 -5.9690505
5.026000 -5.9581935
5.027000 -5.9463676
5.028000 -5.933578300000001
5.029000 -5.9198312
5.030000 -5.9051324
5.031000 -5.8894876
5.032000 -5.872903
5.033000 -5.8553847999999995
5.034000 -5.8369393999999994
5.035000 -5.8175731
5.036000 -5.7972927
5.037000 -5.7761047
5.038000 -5.7540163
5.039000 -5.7310346999999995
5.040000 -5.7071667
5.041000 -5.68242
5.042000 -5.6568023
5.043000 -5.6303214
5.044000 -5.6029852
5.045000 -5.5748023
5.046000 -5.545780799999999
5.047000 -5.5159293
5.048000 -5.4852568
5.049000 -5.4537717
5.050000 -5.4214835
5.051000 -5.3884014
5.052000 -5.3545352
5.053000 -5.3198937
5.054000 -5.2844871
5.055000 -5.2483253
5.056000 -5.2114177
5.057000 -5.1737748
5.058000 -5.1354066
5.059000 -5.096323
5.060000 -5.0565343
5.061000 -5.0160509
5.062000 -4.9748833999999995
5.063000 -4.9330421
5.064000 -4.8905376
5.065000 -4.8473809
5.066000 -4.803582700000001
5.067000 -4.7591534
5.068000 -4.7141042
5.069000 -4.6684463
5.070000 -4.6221908
5.071000 -4.575349
5.072000 -4.527932
5.073000 -4.4799518
5.074000 -4.4314198
5.075000 -4.3823477
5.076000 -4.332747299999999
5.077000 -4.2826306
5.078000 -4.2320098999999995
5.079000 -4.180897
5.080000 -4.1293044000000005
5.081000 -4.0772445
5.082000 -4.0247299
5.083000 -3.9717729999999998
5.084000 -3.9183866
5.085000 -3.8645834
5.086000 -3.8103759
5.087000 -3.7557769999999997
5.088000 -3.7007995
5.089000 -3.6454557999999997
5.090000 -3.5897593999999997
5.091000 -3.5337225
5.092000 -3.4773581
5.093000 -3.4206792999999998
5.094000 -3.3636983000000003
5.095000 -3.3064283
5.096000 -3.2488823
5.097000 -3.1910725
5.098000 -3.1330120000000004
5.099000 -3.0747134
5.100000 -3.0161895000000003
5.101000 -2.957453
5.102000 -2.8985169
5.103000 -2.8393937
5.104000 -2.7800966
5.105000 -2.7206384
5.106000 -2.661032
5.107000 -2.6012904999999997
5.108000 -2.5414269
5.109000 -2.4814544
5.110000 -2.4213861999999997
5.111000 -2.3612356
5.112000 -2.3010156999999998
5.113000 -2.2407401
5.114000 -2.1804221
5.115000 -2.120075
5.116000 -2.0597121
5.117000 -1.9993469
5.118000 -1.9389927
5.119000 -1.8786627999999999
5.120000 -1.8183703999999998
5.121000 -1.7581288000000002
5.122000 -1.697951
5.123000 -1.63785
5.124000 -1.5778385
5.125000 -1.5179295000000002
5.126000 -1.4581356
5.127000 -1.3984694
5.128000 -1.3389433
5.129000 -1.2795695
5.130000 -1.2203604
5.131000 -1.1613281
5.132000 -1.1024844
5.133000 -1.0438414
5.134000 -0.98541109
5.135000 -0.9272051
5.136000 -0.8692352999999999
5.137000 -0.81151333
5.138000 -0.75405091
5.139000 -0.6968597
5.140000 -0.63995128
5.141000 -0.58333729
5.142000 -0.5270292999999999
5.143000 -0.47103887999999994
5.144000 -0.41537759999999996
5.145000 -0.36005694000000005
5.146000 -0.30508841999999997
5.147000 -0.25048347
5.148000 -0.19625346
5.149000 -0.14240972000000002
5.150000 -0.088963495
5.151000 -0.035925939999999996
5.152000 0.016691901000000002
5.153000 0.068879098
5.154000 0.12062486
5.155000 0.17191855
5.156000 0.22274968
5.157000 0.27310792
5.158000 0.32298316
5.159000 0.37236542
5.160000 0.42124498000000005
5.161000 0.46961219
5.162000 0.51745772
5.163000 0.5647724
5.164000 0.61154724
5.165000 0.65777334
5.166000 0.70344214
5.167000 0.74854507
5.168000 0.79307379
5.169000 0.83702011
5.170000 0.88037597
5.171000 0.92313336
5.172000 0.96528437
5.173000 1.0068213
5.174000 1.0477363
5.175000 1.0880219
5.176000 1.1276705
5.177000 1.1666747
5.178000 1.205027
5.179000 1.2427203
5.180000 1.2797473
5.181000 1.3161009
5.182000 1.3517742
5.183000 1.3867604
5.184000 1.4210527000000002
5.185000 1.4546447
5.186000 1.4875299
5.187000 1.5197024
5.188000 1.551156
5.189000 1.5818850999999998
5.190000 1.6118841
5.191000 1.6411479999999998
5.192000 1.6696714000000001
5.193000 1.6974496
5.194000 1.7244780000000002
5.195000 1.7507525
5.196000 1.7762689000000003
5.197000 1.8010233
5.198000 1.8250118999999998
5.199000 1.8482314
5.200000 1.8706786
5.201000 1.8923500999999998
5.202000 1.9132432000000001
5.203000 1.9333551
5.204000 1.9526832
5.205000 1.9712249000000002
5.206000 1.9889778
5.207000 2.0059397
5.208000 2.0221086
5.209000 2.0374821
5.210000 2.0520587
5.211000 2.0658363
5.212000 2.0788133
5.213000 2.0909881
5.214000 2.1023594
5.215000 2.1129258
5.216000 2.1226862
5.217000 2.1316396
5.218000 2.1397853000000002
5.219000 2.1471225
5.220000 2.1536508999999997
5.221000 2.1593703
5.222000 2.1642808
5.223000 2.1683825
5.224000 2.171676
5.225000 2.1741620999999998
5.226000 2.1758419
5.227000 2.1767163999999997
5.228000 2.1767871000000003
5.229000 2.1760558999999997
5.230000 2.1745246
5.231000 2.1721954
5.232000 2.1690706
5.233000 2.1651529
5.234000 2.160445
5.235000 2.1549500999999998
5.236000 2.1486709
5.237000 2.1416107
5.238000 2.1337729
5.239000 2.125161
5.240000 2.1157786
5.241000 2.1056293
5.242000 2.0947168
5.243000 2.0830451
5.244000 2.070618
5.245000 2.0574396
5.246000 2.043514
5.247000 2.0288454000000002
5.248000 2.0134382
5.249000 1.9972969
5.250000 1.9804262
5.251000 1.9628309
5.252000 1.9445159
5.253000 1.9254863
5.254000 1.9057477
5.255000 1.8853053000000002
5.256000 1.8641653
5.257000 1.8423334
5.258000 1.819816
5.259000 1.7966196
5.260000 1.7727507
5.261000 1.7482163
5.262000 1.7230237
5.263000 1.69718
5.264000 1.6706929999999998
5.265000 1.6435703
5.266000 1.6158196999999999
5.267000 1.5874494
5.268000 1.5584675
5.269000 1.5288823
5.270000 1.4987024
5.271000 1.4679361
5.272000 1.4365921
5.273000 1.404679
5.274000 1.3722056
5.275000 1.3391806
5.276000 1.3056127000000002
5.277000 1.271511
5.278000 1.2368841
5.279000 1.2017411
5.280000 1.1660909000000002
5.281000 1.1299425
5.282000 1.0933049000000001
5.283000 1.0561873
5.284000 1.0185989
5.285000 0.98054884
5.286000 0.94204657
5.287000 0.90310154
5.288000 0.86372346
5.289000 0.8239219000000001
5.290000 0.78370683
5.291000 0.74308822
5.292000 0.70207627
5.293000 0.66068121
5.294000 0.6189135800000001
5.295000 0.576784
5.296000 0.53430316
5.297000 0.49148202
5.298000 0.44833161
5.299000 0.40486306000000005
5.300000 0.36108764
5.301000 0.31701669
5.302000 0.27266166000000003
5.303000 0.22803408
5.304000 0.18314547
5.305000 0.13800743
5.306000 0.09263157799999999
5.307000 0.047029543
5.308000 0.0012129667999999998
5.309000 -0.044806514000000006
5.310000 -0.091017276
5.311000 -0.13740771000000002
5.312000 -0.18396621
5.313000 -0.23068117
5.314000 -0.27754104
5.315000 -0.32453421
5.316000 -0.37164912
5.317000 -0.4188742
5.318000 -0.46619782
5.319000 -0.51360838
5.320000 -0.56109424
5.321000 -0.6086437
5.322000 -0.6562450400000001
5.323000 -0.70388648
5.324000 -0.75155618
5.325000 -0.79924222
5.326000 -0.8469327400000001
5.327000 -0.89461571
5.328000 -0.94227912
5.329000 -0.9899107699999999
5.330000 -1.0374987
5.331000 -1.0850307
5.332000 -1.1324946
5.333000 -1.1798783
5.334000 -1.2271697
5.335000 -1.2743564
5.336000 -1.3214266000000001
5.337000 -1.368368
5.338000 -1.4151689
5.339000 -1.461817
5.340000 -1.5083008
5.341000 -1.5546083
5.342000 -1.6007278
5.343000 -1.6466478
5.344000 -1.6923567
5.345000 -1.7378432999999998
5.346000 -1.783096
5.347000 -1.8281039
5.348000 -1.8728556
5.349000 -1.91734
5.350000 -1.9615464
5.351000 -2.0054635000000003
5.352000 -2.0490807
5.353000 -2.092387
5.354000 -2.1353716
5.355000 -2.1780238
5.356000 -2.2203326
5.357000 -2.2622874
5.358000 -2.3038777
5.359000 -2.3450924
5.360000 -2.3859212000000003
5.361000 -2.4263535
5.362000 -2.4663784
5.363000 -2.5059855
5.364000 -2.5451643
5.365000 -2.5839046
5.366000 -2.6221957000000002
5.367000 -2.6600275
5.368000 -2.6973899
5.369000 -2.7342729
5.370000 -2.7706664
5.371000 -2.8065607
5.372000 -2.8419463
5.373000 -2.8768135
5.374000 -2.9111531
5.375000 -2.944956
5.376000 -2.9782131
5.377000 -3.0109156
5.378000 -3.0430548
5.379000 -3.0746222
5.380000 -3.1056095
5.381000 -3.1360081999999996
5.382000 -3.1658106
5.383000 -3.1950086000000004
5.384000 -3.2235943000000002
5.385000 -3.2515597
5.386000 -3.2788977
5.387000 -3.3056006
5.388000 -3.3316608999999997
5.389000 -3.3570711
5.390000 -3.3818240999999998
5.391000 -3.4059126
5.392000 -3.4293298
5.393000 -3.4520686
5.394000 -3.4741223000000003
5.395000 -3.4954842
5.396000 -3.5161473
5.397000 -3.5361055
5.398000 -3.5553521999999997
5.399000 -3.5738811000000004
5.400000 -3.5916861
5.401000 -3.6087613999999997
5.402000 -3.6251012
5.403000 -3.6406998
5.404000 -3.6555517
5.405000 -3.669652
5.406000 -3.6829956
5.407000 -3.6955778
5.408000 -3.7073936
5.409000 -3.7184391
5.410000 -3.7287097
5.411000 -3.7382018
5.412000 -3.7469114999999995
5.413000 -3.7548352
5.414000 -3.7619695
5.415000 -3.7683111
5.416000 -3.7738572999999995
5.417000 -3.7786052
5.418000 -3.7825521
5.419000 -3.7856954999999997
5.420000 -3.7880328
5.421000 -3.7895619999999997
5.422000 -3.7902810000000002
5.423000 -3.7901878
5.424000 -3.7892807
5.425000 -3.7875578
5.426000 -3.7850178999999997
5.427000 -3.7816592000000004
5.428000 -3.7774805000000002
5.429000 -3.7724808
5.430000 -3.7666589
5.431000 -3.7600141
5.432000 -3.7525459999999997
5.433000 -3.7442538999999995
5.434000 -3.7351374
5.435000 -3.7251963999999997
5.436000 -3.7144311
5.437000 -3.7028417
5.438000 -3.6904287
5.439000 -3.6771927000000004
5.440000 -3.6631346000000002
5.441000 -3.6482554
5.442000 -3.6325565999999996
5.443000 -3.6160398000000002
5.444000 -3.5987063999999997
5.445000 -3.5805583000000003
5.446000 -3.5615977
5.447000 -3.5418268000000004
5.448000 -3.5212483000000003
5.449000 -3.4998648
5.450000 -3.4776788000000005
5.451000 -3.4546934
5.452000 -3.4309119
5.453000 -3.4063373
5.454000 -3.3809733
5.455000 -3.3548232
5.456000 -3.3278912000000003
5.457000 -3.300181
5.458000 -3.2716967
5.459000 -3.2424424
5.460000 -3.2124224999999997
5.461000 -3.1816415
5.462000 -3.1501040000000002
5.463000 -3.1178147
5.464000 -3.0847784
5.465000 -3.0510003
5.466000 -3.0164856
5.467000 -2.9812397
5.468000 -2.9452682
5.469000 -2.9085765
5.470000 -2.8711706
5.471000 -2.8330566
5.472000 -2.7942408
5.473000 -2.7547292
5.474000 -2.7145287000000002
5.475000 -2.6736459
5.476000 -2.6320877
5.477000 -2.5898611
5.478000 -2.5469733000000003
5.479000 -2.503432
5.480000 -2.4592444
5.481000 -2.4144183999999997
5.482000 -2.3689618
5.483000 -2.3228828
5.484000 -2.2761893
5.485000 -2.2288896
5.486000 -2.1809922999999998
5.487000 -2.1325056
5.488000 -2.0834383
5.489000 -2.0337991
5.490000 -1.9835968999999998
5.491000 -1.9328406
5.492000 -1.8815391000000001
5.493000 -1.8297016999999998
5.494000 -1.7773375
5.495000 -1.7244559
5.496000 -1.6710663000000001
5.497000 -1.6171785
5.498000 -1.5628019
5.499000 -1.5079466
5.500000 -1.4526223
5.501000 -1.3968391
5.502000 -1.3406072999999998
5.503000 -1.2839369
5.504000 -1.2268387
5.505000 -1.1693229
5.506000 -1.1114002
5.507000 -1.0530815
5.508000 -0.9943774000000001
5.509000 -0.9352990400000001
5.510000 -0.87585747
5.511000 -0.81606368
5.512000 -0.75592897
5.513000 -0.69546462
5.514000 -0.63468199
5.515000 -0.5735924499999999
5.516000 -0.51220749
5.517000 -0.45053860999999995
5.518000 -0.38859742
5.519000 -0.3263955
5.520000 -0.26394452
5.521000 -0.2012562
5.522000 -0.13834226
5.523000 -0.075214502
5.524000 -0.011884742
5.525000 0.051635149
5.526000 0.11533325
5.527000 0.17919763
5.528000 0.24321626000000002
5.529000 0.30737713
5.530000 0.37166812
5.531000 0.43607708
5.532000 0.50059184
5.533000 0.56520021
5.534000 0.62988983
5.535000 0.69464841
5.536000 0.75946352
5.537000 0.82432274
5.538000 0.88921357
5.539000 0.9541234900000001
5.540000 1.0190398999999999
5.541000 1.0839503000000001
5.542000 1.1488421
5.543000 1.2137025
5.544000 1.278519
5.545000 1.3432789
5.546000 1.4079694999999999
5.547000 1.4725782
5.548000 1.5370925
5.549000 1.6014997
5.550000 1.6657874
5.551000 1.729943
5.552000 1.7939540999999999
5.553000 1.8578084000000001
5.554000 1.9214934
5.555000 1.9849967
5.556000 2.0483064
5.557000 2.1114102
5.558000 2.174296
5.559000 2.2369516999999997
5.560000 2.2993653999999997
5.561000 2.361525
5.562000 2.4234187
5.563000 2.4850342000000003
5.564000 2.54636
5.565000 2.6073841
5.566000 2.6680948
5.567000 2.7284801
5.568000 2.7885282
5.569000 2.8482273
5.570000 2.9075658
5.571000 2.9665317
5.572000 3.0251136
5.573000 3.0832997
5.574000 3.1410783999999996
5.575000 3.1984384999999995
5.576000 3.2553684
5.577000 3.3118565
5.578000 3.3678919
5.579000 3.4234632
5.580000 3.4785595000000002
5.581000 3.53317
5.582000 3.5872838999999996
5.583000 3.6408905
5.584000 3.6939792
5.585000 3.7465396999999996
5.586000 3.7985618999999997
5.587000 3.8500354
5.588000 3.9009500000000004
5.589000 3.9512965999999996
5.590000 4.001064599999999
5.591000 4.050244800000001
5.592000 4.0988278000000005
5.593000 4.1468039
5.594000 4.1941639
5.595000 4.2408984
5.596000 4.2869985
5.597000 4.3324549
5.598000 4.3772589
5.599000 4.421401400000001
5.600000 4.464873300000001
5.601000 4.5076665
5.602000 4.5497715
5.603000 4.5911804
5.604000 4.6318848
5.605000 4.6718758
5.606000 4.711145500000001
5.607000 4.7496859
5.608000 4.787489000000001
5.609000 4.8245467
5.610000 4.8608515
5.611000 4.896396
5.612000 4.9311731
5.613000 4.9651753
5.614000 4.9983956
5.615000 5.0308272
5.616000 5.0624639
5.617000 5.093299200000001
5.618000 5.1233268999999995
5.619000 5.1525414
5.620000 5.1809367
5.621000 5.208507200000001
5.622000 5.2352477
5.623000 5.261152999999999
5.624000 5.2862182
5.625000 5.3104386
5.626000 5.3338096
5.627000 5.3563263
5.628000 5.3779848
5.629000 5.3987809
5.630000 5.41871
5.631000 5.4377686
5.632000 5.4559524999999995
5.633000 5.473258
5.634000 5.4896817
5.635000 5.5052198
5.636000 5.5198688
5.637000 5.5336256
5.638000 5.5464868
5.639000 5.5584494
5.640000 5.5695105
5.641000 5.5796672
5.642000 5.5889171
5.643000 5.597257600000001
5.644000 5.604687
5.645000 5.6112029
5.646000 5.6168038000000005
5.647000 5.621488
5.648000 5.6252543
5.649000 5.6281019
5.650000 5.6300297
5.651000 5.6310374
5.652000 5.631125
5.653000 5.630292
5.654000 5.6285392
5.655000 5.6258666999999996
5.656000 5.6222755
5.657000 5.6177665
5.658000 5.6123402
5.659000 5.6059983
5.660000 5.5987421
5.661000 5.5905733
5.662000 5.5814937
5.663000 5.571504699999999
5.664000 5.5606086
5.665000 5.5488072
5.666000 5.5361028999999995
5.667000 5.5224977
5.668000 5.5079944
5.669000 5.4925952
5.670000 5.4763023
5.671000 5.4591186
5.672000 5.4410473
5.673000 5.422091099999999
5.674000 5.4022532
5.675000 5.3815369
5.676000 5.3599454
5.677000 5.3374827
5.678000 5.3141523
5.679000 5.2899584
5.680000 5.2649051
5.681000 5.2389968
5.682000 5.2122384
5.683000 5.1846350999999995
5.684000 5.1561918
5.685000 5.1269136
5.686000 5.0968066
5.687000 5.0658766
5.688000 5.0341297
5.689000 5.0015721
5.690000 4.9682103
5.691000 4.9340513
5.692000 4.8991013
5.693000 4.8633679999999995
5.694000 4.8268583
5.695000 4.7895793
5.696000 4.7515385
5.697000 4.7127433000000005
5.698000 4.6732016000000005
5.699000 4.6329208
5.700000 4.5919083
5.701000 4.5501724
5.702000 4.5077205000000005
5.703000 4.4645607
5.704000 4.4207014000000004
5.705000 4.3761503
5.706000 4.3309152
5.707000 4.2850051
5.708000 4.2384278
5.709000 4.1911922
5.710000 4.1433066
5.711000 4.0947802
5.712000 4.0456217
5.713000 3.9958403000000002
5.714000 3.9454455999999998
5.715000 3.8944468000000003
5.716000 3.8428538
5.717000 3.7906761999999996
5.718000 3.7379246
5.719000 3.684609
5.720000 3.6307395
5.721000 3.5763271
5.722000 3.5213824
5.723000 3.4659162
5.724000 3.4099393
5.725000 3.3534631000000004
5.726000 3.2964986
5.727000 3.2390568
5.728000 3.1811491
5.729000 3.1227866
5.730000 3.0639809000000002
5.731000 3.004743
5.732000 2.9450843
5.733000 2.8850162
5.734000 2.8245499
5.735000 2.7636969000000002
5.736000 2.7024684
5.737000 2.6408758
5.738000 2.5789306
5.739000 2.5166441
5.740000 2.4540277
5.741000 2.391093
5.742000 2.3278516
5.743000 2.2643149
5.744000 2.2004947
5.745000 2.1364028999999998
5.746000 2.0720514
5.747000 2.007452
5.748000 1.9426170999999999
5.749000 1.8775586
5.750000 1.8122890999999999
5.751000 1.7468210000000002
5.752000 1.6811669
5.753000 1.6153392999999998
5.754000 1.549351
5.755000 1.4832149
5.756000 1.416944
5.757000 1.350551
5.758000 1.2840492000000001
5.759000 1.2174514
5.760000 1.1507708
5.761000 1.0840202
5.762000 1.0172128
5.763000 0.95036142
5.764000 0.8834789500000001
5.765000 0.8165781400000001
5.766000 0.74967174
5.767000 0.68277237
5.768000 0.61589251
5.769000 0.5490446
5.770000 0.48224102
5.771000 0.41549397
5.772000 0.34881562
5.773000 0.2822181
5.774000 0.21571345
5.775000 0.14931369
5.776000 0.083030813
5.777000 0.016876812
5.778000 -0.049136329
5.779000 -0.11499659000000001
5.780000 -0.18069195000000002
5.781000 -0.24621032999999998
5.782000 -0.31153959999999997
5.783000 -0.37666762000000004
5.784000 -0.44158217
5.785000 -0.506271
5.786000 -0.57072188
5.787000 -0.63492246
5.788000 -0.6988605
5.789000 -0.7625236599999999
5.790000 -0.8258996500000001
5.791000 -0.88897627
5.792000 -0.95174136
5.793000 -1.0141828
5.794000 -1.0762885
5.795000 -1.1380468
5.796000 -1.1994457
5.797000 -1.2604737
5.798000 -1.3211192999999999
5.799000 -1.3813711
5.800000 -1.4412181
5.801000 -1.5006492999999999
5.802000 -1.5596539
5.803000 -1.6182212000000002
5.804000 -1.6763409999999999
5.805000 -1.7340027
5.806000 -1.7911963
5.807000 -1.8479117999999999
5.808000 -1.9041394999999999
5.809000 -1.9598695
5.810000 -2.015092
5.811000 -2.0697978999999997
5.812000 -2.1239776
5.813000 -2.1776216
5.814000 -2.2307208
5.815000 -2.2832657999999997
5.816000 -2.3352476
5.817000 -2.386657
5.818000 -2.4374848
5.819000 -2.4877222
5.820000 -2.53736
5.821000 -2.5863895
5.822000 -2.6348019000000003
5.823000 -2.6825882
5.824000 -2.7297398
5.825000 -2.7762482
5.826000 -2.8221048
5.827000 -2.8673016
5.828000 -2.9118301
5.829000 -2.9556826000000003
5.830000 -2.9988511
5.831000 -3.0413281
5.832000 -3.0831061
5.833000 -3.124178
5.834000 -3.1645369
5.835000 -3.2041758
5.836000 -3.243088
5.837000 -3.2812674
5.838000 -3.3187076
5.839000 -3.3554031999999996
5.840000 -3.3913477999999997
5.841000 -3.4265362
5.842000 -3.4609626999999996
5.843000 -3.4946222
5.844000 -3.5275094
5.845000 -3.5596191999999998
5.846000 -3.5909466
5.847000 -3.6214866
5.848000 -3.6512349
5.849000 -3.6801863
5.850000 -3.7083369
5.851000 -3.7356816
5.852000 -3.7622165
5.853000 -3.7879374
5.854000 -3.8128398
5.855000 -3.8369201
5.856000 -3.8601745
5.857000 -3.8825988999999996
5.858000 -3.9041903000000002
5.859000 -3.9249449999999997
5.860000 -3.9448600000000003
5.861000 -3.9639328000000003
5.862000 -3.9821599
5.863000 -3.9995395000000005
5.864000 -4.016069
5.865000 -4.0317465
5.866000 -4.0465698
5.867000 -4.060537699999999
5.868000 -4.0736489
5.869000 -4.0859021
5.870000 -4.0972967
5.871000 -4.1078318000000005
5.872000 -4.1175071
5.873000 -4.1263223
5.874000 -4.1342773
5.875000 -4.1413721
5.876000 -4.1476067
5.877000 -4.1529819
5.878000 -4.1574985
5.879000 -4.1611567
5.880000 -4.1639577999999995
5.881000 -4.1659024
5.882000 -4.1669916
5.883000 -4.1672271
5.884000 -4.1666094000000005
5.885000 -4.165140500000001
5.886000 -4.1628219
5.887000 -4.159655
5.888000 -4.1556422
5.889000 -4.1507848
5.890000 -4.1450854
5.891000 -4.1385461
5.892000 -4.1311691999999995
5.893000 -4.1229575999999994
5.894000 -4.1139137
5.895000 -4.1040406
5.896000 -4.0933415
5.897000 -4.08182
5.898000 -4.0694796
5.899000 -4.0563241
5.900000 -4.0423576
5.901000 -4.0275846
5.902000 -4.012009099999999
5.903000 -3.9956357
5.904000 -3.9784696
5.905000 -3.9605156000000004
5.906000 -3.9417788000000002
5.907000 -3.9222647
5.908000 -3.901979
5.909000 -3.880927
5.910000 -3.8591146
5.911000 -3.8365476000000003
5.912000 -3.8132320999999996
5.913000 -3.7891741999999997
5.914000 -3.7643801
5.915000 -3.7388563
5.916000 -3.7126094
5.917000 -3.6856458
5.918000 -3.6579721000000003
5.919000 -3.629595
5.920000 -3.6005214
5.921000 -3.5707586
5.922000 -3.5403131999999995
5.923000 -3.5091929
5.924000 -3.4774046000000003
5.925000 -3.4449562000000005
5.926000 -3.4118552
5.927000 -3.3781092999999998
5.928000 -3.3437263
5.929000 -3.3087145999999996
5.930000 -3.2730818000000004
5.931000 -3.2368366
5.932000 -3.1999874999999998
5.933000 -3.1625431
5.934000 -3.124512
5.935000 -3.0859031
5.936000 -3.0467253
5.937000 -3.0069878
5.938000 -2.9666999
5.939000 -2.9258708
5.940000 -2.8845099999999997
5.941000 -2.8426271
5.942000 -2.8002316
5.943000 -2.7573334000000003
5.944000 -2.7139422
5.945000 -2.6700676999999997
5.946000 -2.6257202
5.947000 -2.5809094
5.948000 -2.5356455
5.949000 -2.4899384
5.950000 -2.4437984
5.951000 -2.3972359
5.952000 -2.3502609
5.953000 -2.3028838
5.954000 -2.2551149
5.955000 -2.206965
5.956000 -2.1584444
5.957000 -2.1095635
5.958000 -2.0603335
5.959000 -2.0107646999999997
5.960000 -1.9608682
5.961000 -1.9106545999999998
5.962000 -1.8601352000000002
5.963000 -1.8093209999999997
5.964000 -1.758223
5.965000 -1.7068526
5.966000 -1.6552208
5.967000 -1.6033392
5.968000 -1.5512191
5.969000 -1.4988717
5.970000 -1.4463086
5.971000 -1.3935411
5.972000 -1.3405809
5.973000 -1.2874394
5.974000 -1.2341279
5.975000 -1.1806579
5.976000 -1.127041
5.977000 -1.0732886000000001
5.978000 -1.0194121
5.979000 -0.96542276
5.980000 -0.91133211
5.981000 -0.85715149
5.982000 -0.80289226
5.983000 -0.74856575
5.984000 -0.69418331
5.985000 -0.6397563
5.986000 -0.5852961400000001
5.987000 -0.53081415
5.988000 -0.47632167
5.989000 -0.42183013
5.990000 -0.36735095
5.991000 -0.31289553999999997
5.992000 -0.25847536000000004
5.993000 -0.20410188
5.994000 -0.14978658
5.995000 -0.095540925
5.996000 -0.041376409
5.997000 0.012695492
5.998000 0.06666330699999999
5.999000 0.12051557000000002
6.000000 0.17424088000000001
6.001000 0.22782786000000002
6.002000 0.28126515
6.003000 0.33454148
6.004000 0.38764563
6.005000 0.44056647
6.006000 0.49329298000000005
6.007000 0.54581417
6.008000 0.59811915
6.009000 0.65019722
6.010000 0.70203776
6.011000 0.75363023
6.012000 0.80496427
6.013000 0.85602961
6.014000 0.9068160299999999
6.015000 0.95731346
6.016000 1.007512
6.017000 1.0574019000000001
6.018000 1.1069733
6.019000 1.1562166
6.020000 1.2051222
6.021000 1.2536805
6.022000 1.3018821
6.023000 1.3497178
6.024000 1.3971779
6.025000 1.4442532
6.026000 1.4909346
6.027000 1.5372126
6.028000 1.5830780999999998
6.029000 1.628522
6.030000 1.6735353000000002
6.031000 1.7181087000000002
6.032000 1.7622333000000001
6.033000 1.8059002000000002
6.034000 1.8491007
6.035000 1.8918259
6.036000 1.9340673
6.037000 1.9758165
6.038000 2.0170651
6.039000 2.0578049000000003
6.040000 2.0980280000000002
6.041000 2.1377265
6.042000 2.1768928
6.043000 2.2155192
6.044000 2.2535985000000003
6.045000 2.2911236
6.046000 2.3280876
6.047000 2.3644835
6.048000 2.4003047
6.049000 2.4355449
6.050000 2.4701972999999997
6.051000 2.504256
6.052000 2.5377149
6.053000 2.5705678
6.054000 2.6028091
6.055000 2.6344327
6.056000 2.6654331
6.057000 2.6958045999999998
6.058000 2.725542
6.059000 2.7546395
6.060000 2.7830919
6.061000 2.8108940999999996
6.062000 2.8380408999999998
6.063000 2.8645271
6.064000 2.8903482
6.065000 2.9154994
6.066000 2.9399758
6.067000 2.9637732
6.068000 2.9868871
6.069000 3.0093135
6.070000 3.0310487
6.071000 3.0520888
6.072000 3.0724302
6.073000 3.0920696000000003
6.074000 3.1110039
6.075000 3.1292304
6.076000 3.1467464
6.077000 3.1635493
6.078000 3.1796369999999996
6.079000 3.1950070999999998
6.080000 3.2096582999999996
6.081000 3.2235886999999996
6.082000 3.2367966999999997
6.083000 3.2492808999999996
6.084000 3.2610401999999996
6.085000 3.2720737
6.086000 3.2823805
6.087000 3.2919593
6.088000 3.3008099
6.089000 3.3089317
6.090000 3.3163242000000004
6.091000 3.3229869
6.092000 3.3289194
6.093000 3.3341214
6.094000 3.3385929
6.095000 3.3423337999999996
6.096000 3.3453442
6.097000 3.3476245000000002
6.098000 3.3491749
6.099000 3.3499960000000004
6.100000 3.3500879999999995
6.101000 3.3494525
6.102000 3.3480898000000003
6.103000 3.3460017
6.104000 3.3431895000000003
6.105000 3.3396549999999996
6.106000 3.3353999
6.107000 3.3304267
6.108000 3.3247374000000005
6.109000 3.3183351
6.110000 3.3112224
6.111000 3.3034027
6.112000 3.2948791999999996
6.113000 3.2856554000000004
6.114000 3.2757349
6.115000 3.2651215999999996
6.116000 3.2538194
6.117000 3.2418325999999995
6.118000 3.2291654000000003
6.119000 3.2158218
6.120000 3.2018065
6.121000 3.1871237
6.122000 3.1717781
6.123000 3.1557743
6.124000 3.1391162
6.125000 3.1218091
6.126000 3.1038573
6.127000 3.0852654999999998
6.128000 3.0660385
6.129000 3.0461812
6.130000 3.0256985
6.131000 3.0045953
6.132000 2.9828766
6.133000 2.960548
6.134000 2.9376145
6.135000 2.9140819
6.136000 2.8899558
6.137000 2.8652422
6.138000 2.8399471
6.139000 2.8140768
6.140000 2.7876380999999997
6.141000 2.7606374
6.142000 2.7330818
6.143000 2.7049782
6.144000 2.6763342
6.145000 2.6471571999999997
6.146000 2.6174549
6.147000 2.5872353
6.148000 2.5565064
6.149000 2.5252760999999997
6.150000 2.4935529
6.151000 2.4613449
6.152000 2.4286607
6.153000 2.3955088
6.154000 2.3618974
6.155000 2.3278352
6.156000 2.2933306
6.157000 2.2583922
6.158000 2.2230285999999997
6.159000 2.1872480999999997
6.160000 2.1510594000000003
6.161000 2.1144707
6.162000 2.0774908
6.163000 2.040128
6.164000 2.002391
6.165000 1.9642884
6.166000 1.9258286999999998
6.167000 1.8870205000000002
6.168000 1.8478729
6.169000 1.8083947
6.170000 1.768595
6.171000 1.7284829000000002
6.172000 1.6880678
6.173000 1.6473590999999999
6.174000 1.6063666
6.175000 1.5650998999999999
6.176000 1.523569
6.177000 1.4817841
6.178000 1.4397552
6.179000 1.3974927
6.180000 1.355007
6.181000 1.3123084999999999
6.182000 1.2694077
6.183000 1.226315
6.184000 1.1830411
6.185000 1.1395964
6.186000 1.0959914
6.187000 1.0522366
6.188000 1.0083421000000001
6.189000 0.9643184000000001
6.190000 0.9201756700000001
6.191000 0.87592388
6.192000 0.83157318
6.193000 0.7871334400000001
6.194000 0.7426145000000001
6.195000 0.69802618
6.196000 0.6533782499999999
6.197000 0.60868044
6.198000 0.56394241
6.199000 0.51917387
6.200000 0.47438452000000003
6.201000 0.42958409000000003
6.202000 0.38478235
6.203000 0.33998915
6.204000 0.2952144
6.205000 0.25046805
6.206000 0.20576018999999998
6.207000 0.16110091999999998
6.208000 0.11650047999999999
6.209000 0.071969139
6.210000 0.027517266999999998
6.211000 -0.016844721
6.212000 -0.061106362000000004
6.213000 -0.10525717
6.214000 -0.14928664
6.215000 -0.1931843
6.216000 -0.23693969
6.217000 -0.28054239
6.218000 -0.32398209
6.219000 -0.36724855
6.220000 -0.41033165
6.221000 -0.45322137999999995
6.222000 -0.4959079
6.223000 -0.5383815200000001
6.224000 -0.5806326900000001
6.225000 -0.6226520099999999
6.226000 -0.6644303
6.227000 -0.70595853
6.228000 -0.74722781
6.229000 -0.7882293300000001
6.230000 -0.8289545800000001
6.231000 -0.86939493
6.232000 -0.9095421100000001
6.233000 -0.9493876199999999
6.234000 -0.9889232899999999
6.235000 -1.0281408
6.236000 -1.067032
6.237000 -1.1055886
6.238000 -1.1438023
6.239000 -1.181665
6.240000 -1.2191682000000001
6.241000 -1.2563038
6.242000 -1.2930633
6.243000 -1.3294383
6.244000 -1.3654205000000001
6.245000 -1.4010016
6.246000 -1.4361732
6.247000 -1.4709271
6.248000 -1.505255
6.249000 -1.5391488
6.250000 -1.5726006000000001
6.251000 -1.6056023999999998
6.252000 -1.6381465000000002
6.253000 -1.6702255
6.254000 -1.701832
6.255000 -1.7329588999999999
6.256000 -1.7635992
6.257000 -1.7937463
6.258000 -1.8233938
6.259000 -1.8525355000000001
6.260000 -1.8811652
6.261000 -1.9092772
6.262000 -1.936866
6.263000 -1.9639259
6.264000 -1.9904518
6.265000 -2.0164385
6.266000 -2.041881
6.267000 -2.0667743
6.268000 -2.0911137
6.269000 -2.1148942
6.270000 -2.1381116
6.271000 -2.1607608000000003
6.272000 -2.1828374
6.273000 -2.2043368
6.274000 -2.2252544999999997
6.275000 -2.2455857999999997
6.276000 -2.2653265
6.277000 -2.2844718999999998
6.278000 -2.3030177
6.279000 -2.3209596
6.280000 -2.3382934
6.281000 -2.3550149
6.282000 -2.3711203
6.283000 -2.3866054
6.284000 -2.4014665
6.285000 -2.4157001
6.286000 -2.429303
6.287000 -2.4422718
6.288000 -2.4546036
6.289000 -2.4662957999999997
6.290000 -2.4773460000000003
6.291000 -2.4877518000000003
6.292000 -2.4975114
6.293000 -2.5066229
6.294000 -2.515085
6.295000 -2.5228965999999997
6.296000 -2.5300566
6.297000 -2.5365641
6.298000 -2.5424186
6.299000 -2.5476197
6.300000 -2.552167
6.301000 -2.5560603
6.302000 -2.5592994
6.303000 -2.5618846
6.304000 -2.5638158
6.305000 -2.565093
6.306000 -2.5657166
6.307000 -2.5656868
6.308000 -2.5650037
6.309000 -2.5636679
6.310000 -2.5616792999999998
6.311000 -2.5590386
6.312000 -2.5557464
6.313000 -2.551803
6.314000 -2.5472093
6.315000 -2.541966
6.316000 -2.5360741
6.317000 -2.5295345
6.318000 -2.5223488
6.319000 -2.5145182
6.320000 -2.5060445000000002
6.321000 -2.4969297
6.322000 -2.4871757000000003
6.323000 -2.476785
6.324000 -2.4657601000000002
6.325000 -2.4541041
6.326000 -2.4418197999999998
6.327000 -2.4289104999999998
6.328000 -2.4153797
6.329000 -2.4012309999999997
6.330000 -2.3864685
6.331000 -2.3710959
6.332000 -2.3551174
6.333000 -2.3385372
6.334000 -2.3213599
6.335000 -2.3035897
6.336000 -2.2852311
6.337000 -2.2662885
6.338000 -2.2467669
6.339000 -2.2266706000000003
6.340000 -2.2060044000000003
6.341000 -2.1847729
6.342000 -2.1629808
6.343000 -2.1406330000000002
6.344000 -2.1177344000000002
6.345000 -2.0942897
6.346000 -2.0703038
6.347000 -2.0457818999999997
6.348000 -2.0207289999999998
6.349000 -1.9951503999999998
6.350000 -1.9690515
6.351000 -1.9424378999999998
6.352000 -1.9153152
6.353000 -1.8876893
6.354000 -1.8595666
6.355000 -1.830953
6.356000 -1.8018551
6.357000 -1.7722797
6.358000 -1.7422333
6.359000 -1.7117234
6.360000 -1.6807573
6.361000 -1.6493423
6.362000 -1.6174858
6.363000 -1.5851959999999998
6.364000 -1.5524805
6.365000 -1.5193473000000002
6.366000 -1.4858045
6.367000 -1.4518602
6.368000 -1.4175226
6.369000 -1.3827998
6.370000 -1.3477001
6.371000 -1.3122317
6.372000 -1.2764028
6.373000 -1.2402214999999999
6.374000 -1.2036961000000002
6.375000 -1.1668345
6.376000 -1.129645
6.377000 -1.0921358
6.378000 -1.0543149
6.379000 -1.0161905
6.380000 -0.9777707
6.381000 -0.9390638200000001
6.382000 -0.90007801
6.383000 -0.86082174
6.384000 -0.82130339
6.385000 -0.78153154
6.386000 -0.74151484
6.387000 -0.7012621
6.388000 -0.6607822099999999
6.389000 -0.62008421
6.390000 -0.57917726
6.391000 -0.53807064
6.392000 -0.49677379
6.393000 -0.45529626999999995
6.394000 -0.41364771
6.395000 -0.37183784999999997
6.396000 -0.32987647999999997
6.397000 -0.28777348
6.398000 -0.24553877000000002
6.399000 -0.20318225
6.400000 -0.16071388
6.401000 -0.11814358
6.402000 -0.07548126200000001
6.403000 -0.032736795
6.404000 0.010080008
6.405000 0.052959389999999995
6.406000 0.095891661
6.407000 0.1388672
6.408000 0.18187646000000002
6.409000 0.22490994999999997
6.410000 0.26795829
6.411000 0.31101207999999997
6.412000 0.35406204
6.413000 0.39709890000000003
6.414000 0.44011342999999997
6.415000 0.48309639
6.416000 0.5260385599999999
6.417000 0.5689307600000001
6.418000 0.61176368
6.419000 0.6545281000000001
6.420000 0.69721467
6.421000 0.73981406
6.422000 0.7823168300000001
6.423000 0.82471361
6.424000 0.8669948199999999
6.425000 0.9091509500000001
6.426000 0.9511724100000001
6.427000 0.99304961
6.428000 1.034773
6.429000 1.0763328
6.430000 1.1177195
6.431000 1.1589235999999998
6.432000 1.1999354
6.433000 1.2407455
6.434000 1.2813443
6.435000 1.3217227999999999
6.436000 1.3618714
6.437000 1.4017811999999998
6.438000 1.4414432
6.439000 1.4808483000000001
6.440000 1.5199878999999998
6.441000 1.5588532
6.442000 1.5974358000000002
6.443000 1.6357271
6.444000 1.6737189
6.445000 1.7114028
6.446000 1.7487708000000002
6.447000 1.7858148
6.448000 1.8225266
6.449000 1.8588984
6.450000 1.8949224
6.451000 1.9305903
6.452000 1.9658947
6.453000 2.0008274999999998
6.454000 2.0353809
6.455000 2.0695472
6.456000 2.1033185
6.457000 2.136687
6.458000 2.169645
6.459000 2.2021849
6.460000 2.2342989
6.461000 2.2659795
6.462000 2.2972192999999996
6.463000 2.3280108
6.464000 2.3583468
6.465000 2.3882199
6.466000 2.4176231
6.467000 2.4465496
6.468000 2.4749925
6.469000 2.5029453
6.470000 2.5304014
6.471000 2.5573548
6.472000 2.5837993
6.473000 2.6097288
6.474000 2.6351377
6.475000 2.6600204
6.476000 2.6843715
6.477000 2.7081857
6.478000 2.7314575
6.479000 2.7541822000000002
6.480000 2.7763546999999997
6.481000 2.7979704
6.482000 2.8190239999999998
6.483000 2.8395113
6.484000 2.8594275999999996
6.485000 2.8787681999999997
6.486000 2.8975287
6.487000 2.9157048000000003
6.488000 2.9332919
6.489000 2.9502859
6.490000 2.9666826
6.491000 2.9824777
6.492000 2.9976672
6.493000 3.012247
6.494000 3.0262135
6.495000 3.0395627000000003
6.496000 3.0522913
6.497000 3.0643957
6.498000 3.0758725
6.499000 3.0867187
6.500000 3.0969314000000003
6.501000 3.106508
6.502000 3.1154457
6.503000 3.1237425
6.504000 3.131396
6.505000 3.1384043
6.506000 3.144766
6.507000 3.1504795000000003
6.508000 3.1555433
6.509000 3.1599562999999997
6.510000 3.1637172999999996
6.511000 3.1668257
6.512000 3.1692807000000003
6.513000 3.1710815000000006
6.514000 3.1722277
6.515000 3.1727191
6.516000 3.1725556000000004
6.517000 3.1717364
6.518000 3.1702615000000005
6.519000 3.168131
6.520000 3.1653445000000002
6.521000 3.1619019999999995
6.522000 3.1578033999999997
6.523000 3.1530492
6.524000 3.1476393
6.525000 3.1415742000000004
6.526000 3.1348545
6.527000 3.1274802999999998
6.528000 3.1194525
6.529000 3.1107717999999998
6.530000 3.1014391999999997
6.531000 3.0914558000000003
6.532000 3.0808231
6.533000 3.0695425
6.534000 3.0576157999999998
6.535000 3.045045
6.536000 3.0318322
6.537000 3.0179797
6.538000 3.0034902
6.539000 2.9883664
6.540000 2.9726114000000003
6.541000 2.9562283000000003
6.542000 2.9392205000000002
6.543000 2.9215915
6.544000 2.9033449
6.545000 2.8844843
6.546000 2.8650137
6.547000 2.8449370000000003
6.548000 2.8242580999999998
6.549000 2.8029812
6.550000 2.7811106
6.551000 2.7586502999999998
6.552000 2.7356047
6.553000 2.7119779999999998
6.554000 2.6877746
6.555000 2.6629988
6.556000 2.6376553
6.557000 2.6117483
6.558000 2.5852827
6.559000 2.5582629999999997
6.560000 2.530694
6.561000 2.5025807
6.562000 2.473928
6.563000 2.4447411
6.564000 2.4150253999999998
6.565000 2.3847863
6.566000 2.3540294
6.567000 2.3227604
6.568000 2.2909855
6.569000 2.2587107
6.570000 2.2259424
6.571000 2.1926869
6.572000 2.158951
6.573000 2.1247415
6.574000 2.0900651999999997
6.575000 2.0549292
6.576000 2.0193407
6.577000 1.9833068999999999
6.578000 1.9468352000000002
6.579000 1.9099329000000003
6.580000 1.8726074999999998
6.581000 1.8348666
6.582000 1.7967176
6.583000 1.7581679
6.584000 1.719225
6.585000 1.6798965999999997
6.586000 1.6401902
6.587000 1.6001130999999997
6.588000 1.5596732
6.589000 1.5188777
6.590000 1.4777342
6.591000 1.4362504
6.592000 1.3944338
6.593000 1.3522922
6.594000 1.3098332000000001
6.595000 1.2670648
6.596000 1.2239949
6.597000 1.1806315
6.598000 1.1369827000000001
6.599000 1.093057
6.600000 1.0488627
6.601000 1.0044083000000001
6.602000 0.9597025800000001
6.603000 0.9147544400000001
6.604000 0.86957272
6.605000 0.82416646
6.606000 0.77854493
6.607000 0.73271729
6.608000 0.68669287
6.609000 0.64048101
6.610000 0.5940910899999999
6.611000 0.54753255
6.612000 0.50081476
6.613000 0.45394711000000004
6.614000 0.40693893000000003
6.615000 0.3597995
6.616000 0.31253804999999996
6.617000 0.26516374
6.618000 0.21768569
6.619000 0.1701129
6.620000 0.12245432999999999
6.621000 0.074718863
6.622000 0.026915335999999998
6.623000 -0.02094747
6.624000 -0.068860804
6.625000 -0.11681593000000001
6.626000 -0.16480413
6.627000 -0.21281668
6.628000 -0.26084482999999997
6.629000 -0.30887974
6.630000 -0.35691261
6.631000 -0.40493449
6.632000 -0.45293644000000005
6.633000 -0.5009093299999999
6.634000 -0.54884409
6.635000 -0.59673144
6.636000 -0.64456207
6.637000 -0.69232662
6.638000 -0.74001565
6.639000 -0.78761959
6.640000 -0.83512897
6.641000 -0.88253431
6.642000 -0.92982594
6.643000 -0.9769944500000001
6.644000 -1.0240303
6.645000 -1.0709242
6.646000 -1.1176667
6.647000 -1.1642487
6.648000 -1.210661
6.649000 -1.2568948
6.650000 -1.3029411
6.651000 -1.3487915
6.652000 -1.3944372999999999
6.653000 -1.4398701
6.654000 -1.4850818
6.655000 -1.5300642
6.656000 -1.5748093
6.657000 -1.6193094000000001
6.658000 -1.6635567
6.659000 -1.7075434
6.660000 -1.7512619
6.661000 -1.7947046000000002
6.662000 -1.8378640000000002
6.663000 -1.8807324
6.664000 -1.9233024
6.665000 -1.9655664
6.666000 -2.0075167
6.667000 -2.0491457
6.668000 -2.0904457
6.669000 -2.1314094
6.670000 -2.1720286
6.671000 -2.2122961
6.672000 -2.2522038
6.673000 -2.2917444
6.674000 -2.33091
6.675000 -2.3696933
6.676000 -2.4080866999999997
6.677000 -2.4460828
6.678000 -2.4836743
6.679000 -2.520854
6.680000 -2.5576149999999997
6.681000 -2.5939506000000003
6.682000 -2.6298538
6.683000 -2.6653184
6.684000 -2.700338
6.685000 -2.7349066
6.686000 -2.7690182
6.687000 -2.802667
6.688000 -2.8358476
6.689000 -2.8685547
6.690000 -2.9007829999999997
6.691000 -2.9325273
6.692000 -2.9637828
6.693000 -2.9945446000000002
6.694000 -3.0248079
6.695000 -3.0545682000000003
6.696000 -3.0838206
6.697000 -3.1125609
6.698000 -3.1407844
6.699000 -3.1684864
6.700000 -3.1956624000000002
6.701000 -3.2223079
6.702000 -3.2484189
6.703000 -3.2739904
6.704000 -3.2990180000000002
6.705000 -3.3234976
6.706000 -3.3474244
6.707000 -3.3707947000000003
6.708000 -3.3936039
6.709000 -3.4158483000000004
6.710000 -3.4375234999999997
6.711000 -3.4586262
6.712000 -3.4791529000000003
6.713000 -3.4991000000000003
6.714000 -3.5184644
6.715000 -3.5372429
6.716000 -3.5554331
6.717000 -3.5730325
6.718000 -3.5900384
6.719000 -3.6064491
6.720000 -3.6222626
6.721000 -3.6374774
6.722000 -3.6520921
6.723000 -3.6661051000000002
6.724000 -3.6795158000000003
6.725000 -3.692323
6.726000 -3.7045255
6.727000 -3.7161226999999997
6.728000 -3.7271142
6.729000 -3.7374988
6.730000 -3.7472765999999997
6.731000 -3.7564463999999997
6.732000 -3.7650082
6.733000 -3.7729613000000004
6.734000 -3.7803054000000005
6.735000 -3.7870399999999997
6.736000 -3.7931646999999997
6.737000 -3.7986796000000003
6.738000 -3.8035840000000003
6.739000 -3.8078777
6.740000 -3.8115609000000004
6.741000 -3.8146336000000005
6.742000 -3.8170956
6.743000 -3.8189474
6.744000 -3.8201895
6.745000 -3.820822
6.746000 -3.8208462
6.747000 -3.8202628
6.748000 -3.819073
6.749000 -3.8172785
6.750000 -3.8148805
6.751000 -3.8118813
6.752000 -3.8082827
6.753000 -3.8040873000000004
6.754000 -3.7992973
6.755000 -3.7939154000000004
6.756000 -3.7879448000000004
6.757000 -3.7813883
6.758000 -3.7742492000000003
6.759000 -3.7665311
6.760000 -3.7582371000000006
6.761000 -3.7493709
6.762000 -3.7399362999999997
6.763000 -3.7299368999999998
6.764000 -3.719376
6.765000 -3.7082574999999998
6.766000 -3.6965851
6.767000 -3.6843624
6.768000 -3.6715932
6.769000 -3.6582813
6.770000 -3.6444303
6.771000 -3.6300438999999995
6.772000 -3.6151259999999996
6.773000 -3.5996802000000003
6.774000 -3.5837106
6.775000 -3.5672210000000004
6.776000 -3.5502154
6.777000 -3.532698
6.778000 -3.5146732
6.779000 -3.4961450999999997
6.780000 -3.4771189000000002
6.781000 -3.4575991
6.782000 -3.4375910000000003
6.783000 -3.4170996000000002
6.784000 -3.3961303999999997
6.785000 -3.3746891000000003
6.786000 -3.3527814000000005
6.787000 -3.3304136
6.788000 -3.3075918000000004
6.789000 -3.2843221
6.790000 -3.2606113999999997
6.791000 -3.2364659
6.792000 -3.2118924
6.793000 -3.1868976
6.794000 -3.1614880999999997
6.795000 -3.1356707
6.796000 -3.1094525
6.797000 -3.0828401
6.798000 -3.0558405
6.799000 -3.0284606
6.800000 -3.0007070000000002
6.801000 -2.9725866
6.802000 -2.944106
6.803000 -2.9152721
6.804000 -2.8860915
6.805000 -2.8565709000000004
6.806000 -2.8267169
6.807000 -2.7965364999999998
6.808000 -2.7660362000000003
6.809000 -2.7352228999999997
6.810000 -2.7041035
6.811000 -2.6726848000000003
6.812000 -2.640974
6.813000 -2.6089781999999997
6.814000 -2.5767047
6.815000 -2.5441609
6.816000 -2.5113543
6.817000 -2.4782927999999997
6.818000 -2.444984
6.819000 -2.4114361
6.820000 -2.377657
6.821000 -2.343655
6.822000 -2.3094384
6.823000 -2.2750154
6.824000 -2.2403948
6.825000 -2.2055849
6.826000 -2.1705944
6.827000 -2.1354316
6.828000 -2.1001052
6.829000 -2.0646237000000003
6.830000 -2.0289954
6.831000 -1.9932288999999999
6.832000 -1.9573323
6.833000 -1.9213138
6.834000 -1.8851817
6.835000 -1.8489439
6.836000 -1.8126085
6.837000 -1.7761834
6.838000 -1.7396763
6.839000 -1.7030950999999999
6.840000 -1.6664473
6.841000 -1.6297411000000002
6.842000 -1.5929841
6.843000 -1.556184
6.844000 -1.5193487
6.845000 -1.4824861
6.846000 -1.4456042
6.847000 -1.4087110999999999
6.848000 -1.3718148
6.849000 -1.3349235
6.850000 -1.2980456
6.851000 -1.2611895
6.852000 -1.2243633999999999
6.853000 -1.1875759
6.854000 -1.1508355
6.855000 -1.1141507
6.856000 -1.0775301
6.857000 -1.0409821
6.858000 -1.0045152
6.859000 -0.9681379400000001
6.860000 -0.9318585500000001
6.861000 -0.8956852399999999
6.862000 -0.8596262
6.863000 -0.82368944
6.864000 -0.7878827899999999
6.865000 -0.75221406
6.866000 -0.7166908599999999
6.867000 -0.6813206199999999
6.868000 -0.64611067
6.869000 -0.61106822
6.870000 -0.57620034
6.871000 -0.5415140199999999
6.872000 -0.50701611
6.873000 -0.4727134
6.874000 -0.43861265000000005
6.875000 -0.40472056999999995
6.876000 -0.3710438
6.877000 -0.337589
6.878000 -0.30436278
6.879000 -0.27137185
6.880000 -0.23862284
6.881000 -0.2061225
6.882000 -0.17387755000000002
6.883000 -0.14189476
6.884000 -0.11018093999999999
6.885000 -0.07874291
6.886000 -0.047587501000000004
6.887000 -0.016721537
6.888000 0.013848174
6.889000 0.044114867
6.890000 0.074071839
6.891000 0.10371244999999998
6.892000 0.1330302
6.893000 0.16201867
6.894000 0.19067161
6.895000 0.21898292
6.896000 0.24694667999999997
6.897000 0.27455711
6.898000 0.30180868
6.899000 0.32869603
6.900000 0.35521397
6.901000 0.38135755000000005
6.902000 0.40712194
6.903000 0.43250252
6.904000 0.45749485
6.905000 0.48209452
6.906000 0.50629736
6.907000 0.5300992600000001
6.908000 0.55349614
6.909000 0.57648402
6.910000 0.599059
6.911000 0.62121716
6.912000 0.64295465
6.913000 0.6642676000000001
6.914000 0.68515218
6.915000 0.70560449
6.916000 0.72562075
6.917000 0.74519711
6.918000 0.76432973
6.919000 0.78301486
6.920000 0.80124876
6.921000 0.8190278000000001
6.922000 0.83634844
6.923000 0.85320715
6.924000 0.86960047
6.925000 0.88552535
6.926000 0.9009786000000001
6.927000 0.91595724
6.928000 0.9304585900000001
6.929000 0.9444801100000001
6.930000 0.9580195
6.931000 0.9710745
6.932000 0.9836432500000001
6.933000 0.9957239
6.934000 1.007315
6.935000 1.0184149999999998
6.936000 1.0290229
6.937000 1.0391376
6.938000 1.0487582
6.939000 1.0578839
6.940000 1.0665142
6.941000 1.0746486
6.942000 1.0822865
6.943000 1.0894277
6.944000 1.096072
6.945000 1.1022189999999998
6.946000 1.1078686
6.947000 1.1130205
6.948000 1.1176748
6.949000 1.1218313
6.950000 1.12549
6.951000 1.1286509
6.952000 1.131314
6.953000 1.1334796
6.954000 1.1351477
6.955000 1.1363189
6.956000 1.1369934
6.957000 1.137172
6.958000 1.1368551
6.959000 1.1360439
6.960000 1.1347392
6.961000 1.1329423
6.962000 1.1306547
6.963000 1.1278778999999999
6.964000 1.1246139
6.965000 1.1208646
6.966000 1.1166323
6.967000 1.1119192
6.968000 1.1067281
6.969000 1.1010617
6.970000 1.0949228
6.971000 1.0883144
6.972000 1.0812396
6.973000 1.0737017999999998
6.974000 1.065704
6.975000 1.0572498
6.976000 1.0483424
6.977000 1.0389853
6.978000 1.0291819
6.979000 1.0189356999999999
6.980000 1.0082501000000001
6.981000 0.99712843
6.982000 0.98557426
6.983000 0.97359112
6.984000 0.96118236
6.985000 0.94835153
6.986000 0.93510225
6.987000 0.9214380799999999
6.988000 0.90736272
6.989000 0.8928800000000001
6.990000 0.87799383
6.991000 0.86270822
6.992000 0.84702736
6.993000 0.83095562
6.994000 0.81449747
6.995000 0.79765758
6.996000 0.7804408700000001
6.997000 0.76285233
6.998000 0.74489722
6.999000 0.72658099
7.000000 0.70790919
7.001000 0.6888875299999999
7.002000 0.66952188
7.003000 0.6498182699999999
7.004000 0.62978272
7.005000 0.60942145
7.006000 0.5887406900000001
7.007000 0.56774667
7.008000 0.54644574
7.009000 0.52484418
7.010000 0.50294832
7.011000 0.48076441000000003
7.012000 0.45829866999999996
7.013000 0.43555731000000003
7.014000 0.41254652
7.015000 0.38927237000000003
7.016000 0.36574099
7.017000 0.34195841
7.018000 0.31793069
7.019000 0.29366383999999995
7.020000 0.26916394
7.021000 0.24443704000000002
7.022000 0.21948928
7.023000 0.19432686
7.024000 0.16895601999999998
7.025000 0.14338315
7.026000 0.11761471
7.027000 0.091657304
7.028000 0.065517653
7.029000 0.039202627000000004
7.030000 0.012719231
7.031000 -0.01392539
7.032000 -0.040723957
7.033000 -0.067669072
7.034000 -0.094753213
7.035000 -0.12196876000000001
7.036000 -0.14930801999999999
7.037000 -0.17676322
7.038000 -0.20432656
7.039000 -0.23199018999999999
7.040000 -0.25974631
7.041000 -0.28758708
7.042000 -0.31550473
7.043000 -0.34349156
7.044000 -0.3715399
7.045000 -0.39964220000000006
7.046000 -0.42779096
7.047000 -0.45597883999999994
7.048000 -0.48419852
7.049000 -0.51244278
7.050000 -0.54070456
7.051000 -0.56897686
7.052000 -0.5972527
7.053000 -0.62552514
7.054000 -0.65378733
7.055000 -0.68203243
7.056000 -0.7102535999999999
7.057000 -0.73844399
7.058000 -0.76659671
7.059000 -0.7947048199999999
7.060000 -0.82276138
7.061000 -0.85075935
7.062000 -0.8786915799999999
7.063000 -0.9065508800000001
7.064000 -0.93433009
7.065000 -0.96202185
7.066000 -0.9896188
7.067000 -1.0171136
7.068000 -1.0444988
7.069000 -1.0717669
7.070000 -1.0989105000000001
7.071000 -1.1259223
7.072000 -1.1527949
7.073000 -1.179521
7.074000 -1.2060933
7.075000 -1.2325048
7.076000 -1.2587483
7.077000 -1.284817
7.078000 -1.310704
7.079000 -1.3364027
7.080000 -1.3619066000000002
7.081000 -1.3872092
7.082000 -1.4123040999999998
7.083000 -1.4371853
7.084000 -1.4618467
7.085000 -1.4862821
7.086000 -1.5104856
7.087000 -1.5344514999999999
7.088000 -1.5581737
7.089000 -1.5816467
7.090000 -1.6048646
7.091000 -1.6278217000000001
7.092000 -1.6505122
7.093000 -1.6729303
7.094000 -1.6950702000000002
7.095000 -1.7169261000000002
7.096000 -1.7384922
7.097000 -1.7597627
7.098000 -1.7807317999999999
7.099000 -1.8013937
7.100000 -1.8217425999999999
7.101000 -1.8417725
7.102000 -1.8614780000000002
7.103000 -1.8808532999999998
7.104000 -1.8998928000000002
7.105000 -1.9185911999999998
7.106000 -1.9369431
7.107000 -1.9549433
7.108000 -1.9725868
7.109000 -1.9898688000000002
7.110000 -2.0067846
7.111000 -2.0233296000000003
7.112000 -2.0394994
7.113000 -2.05529
7.114000 -2.0706974
7.115000 -2.085718
7.116000 -2.1003479
7.117000 -2.1145837
7.118000 -2.1284221
7.119000 -2.1418598
7.120000 -2.1548936000000003
7.121000 -2.1675204999999997
7.122000 -2.1797376
7.123000 -2.1915417
7.124000 -2.2029301
7.125000 -2.2138998
7.126000 -2.2244478
7.127000 -2.2345712
7.128000 -2.2442672
7.129000 -2.253533
7.130000 -2.2623654
7.131000 -2.2707617
7.132000 -2.2787189
7.133000 -2.2862343
7.134000 -2.2933052999999997
7.135000 -2.2999289
7.136000 -2.3061026
7.137000 -2.3118241
7.138000 -2.3170907
7.139000 -2.3219004
7.140000 -2.3262511999999997
7.141000 -2.3301411
7.142000 -2.3335686
7.143000 -2.3365321000000003
7.144000 -2.3390302000000003
7.145000 -2.341062
7.146000 -2.3426266
7.147000 -2.3437234
7.148000 -2.3443516
7.149000 -2.3445111
7.150000 -2.3442016999999997
7.151000 -2.3434235
7.152000 -2.3421764
7.153000 -2.3404608000000002
7.154000 -2.338277
7.155000 -2.3356255
7.156000 -2.3325067
7.157000 -2.3289212999999997
7.158000 -2.3248699
7.159000 -2.3203529
7.160000 -2.3153713
7.161000 -2.3099257
7.162000 -2.3040166
7.163000 -2.2976451
7.164000 -2.2908118
7.165000 -2.2835175
7.166000 -2.2757631
7.167000 -2.2675494
7.168000 -2.2588776
7.169000 -2.2497488
7.170000 -2.240164
7.171000 -2.2301247
7.172000 -2.2196323000000002
7.173000 -2.2086883000000004
7.174000 -2.1972945
7.175000 -2.1854529
7.176000 -2.1731656
7.177000 -2.160435
7.178000 -2.1472635
7.179000 -2.1336537
7.180000 -2.1196084
7.181000 -2.1051308
7.182000 -2.0902239
7.183000 -2.074891
7.184000 -2.0591353999999997
7.185000 -2.0429607
7.186000 -2.0263705
7.187000 -2.0093685
7.188000 -1.9919584000000001
7.189000 -1.9741438
7.190000 -1.9559288000000001
7.191000 -1.9373171000000002
7.192000 -1.9183124999999999
7.193000 -1.8989189
7.194000 -1.8791402
7.195000 -1.8589802
7.196000 -1.8384429
7.197000 -1.8175321000000002
7.198000 -1.7962519
7.199000 -1.7746062999999999
7.200000 -1.7525993
7.201000 -1.7302349000000001
7.202000 -1.7075175000000002
7.203000 -1.6844515
7.204000 -1.661041
7.205000 -1.6372908
7.206000 -1.6132053
7.207000 -1.5887896
7.208000 -1.5640484
7.209000 -1.5389871
7.210000 -1.5136108000000001
7.211000 -1.4879249
7.212000 -1.461935
7.213000 -1.4356465
7.214000 -1.4090654
7.215000 -1.3821975
7.216000 -1.3550487
7.217000 -1.3276251
7.218000 -1.2999327
7.219000 -1.2719776
7.220000 -1.2437658
7.221000 -1.2153036000000002
7.222000 -1.1865971
7.223000 -1.1576522
7.224000 -1.1284753
7.225000 -1.0990722
7.226000 -1.0694491
7.227000 -1.0396117999999999
7.228000 -1.0095664
7.229000 -0.9793188399999999
7.230000 -0.94887502
7.231000 -0.9182408499999999
7.232000 -0.88742236
7.233000 -0.85642552
7.234000 -0.8252563900000001
7.235000 -0.79392102
7.236000 -0.7624256
7.237000 -0.73077641
7.238000 -0.6989797600000001
7.239000 -0.66704215
7.240000 -0.6349701400000001
7.241000 -0.60277041
7.242000 -0.57044975
7.243000 -0.53801509
7.244000 -0.50547342
7.245000 -0.47283187000000004
7.246000 -0.4400976
7.247000 -0.40727784
7.248000 -0.37437992
7.249000 -0.34141112
7.250000 -0.30837876
7.251000 -0.27529015
7.252000 -0.24215258
7.253000 -0.20897327999999998
7.254000 -0.17575942
7.255000 -0.14251812
7.256000 -0.10925638
7.257000 -0.075981143
7.258000 -0.042699231000000004
7.259000 -0.0094173753
7.260000 0.023857784
7.261000 0.057119707
7.262000 0.090361934
7.263000 0.12357809
7.264000 0.15676185
7.265000 0.18990693
7.266000 0.2230071
7.267000 0.25605613
7.268000 0.28904781
7.269000 0.32197593
7.270000 0.35483423000000003
7.271000 0.38761641
7.272000 0.42031611999999996
7.273000 0.45292703
7.274000 0.48544267
7.275000 0.5178565199999999
7.276000 0.5501619999999999
7.277000 0.58235247
7.278000 0.6144213
7.279000 0.6463618
7.280000 0.67816726
7.281000 0.7098309199999999
7.282000 0.74134604
7.283000 0.772706
7.284000 0.80390414
7.285000 0.83493385
7.286000 0.86578866
7.287000 0.8964621500000001
7.288000 0.92694806
7.289000 0.95724026
7.290000 0.98733269
7.291000 1.0172195
7.292000 1.0468949
7.293000 1.0763532
7.294000 1.1055892
7.295000 1.1345973
7.296000 1.1633724
7.297000 1.1919093
7.298000 1.2202030000000001
7.299000 1.2482484999999999
7.300000 1.2760409
7.301000 1.3035754
7.302000 1.3308471
7.303000 1.3578513
7.304000 1.3845831
7.305000 1.4110378
7.306000 1.4372106
7.307000 1.4630967
7.308000 1.4886913
7.309000 1.5139895
7.310000 1.5389868
7.311000 1.5636783
7.312000 1.5880592
7.313000 1.612125
7.314000 1.6358709
7.315000 1.6592925
7.316000 1.6823853999999998
7.317000 1.7051453
7.318000 1.7275680000000002
7.319000 1.7496492999999997
7.320000 1.7713854000000002
7.321000 1.7927724999999999
7.322000 1.813807
7.323000 1.8344853
7.324000 1.8548043
7.325000 1.8747608999999998
7.326000 1.8943518
7.327000 1.9135745
7.328000 1.932426
7.329000 1.9509037999999999
7.330000 1.9690054
7.331000 1.9867283999999998
7.332000 2.0040706
7.333000 2.0210296
7.334000 2.0376032
7.335000 2.0537891999999998
7.336000 2.0695856
7.337000 2.0849902
7.338000 2.1000011
7.339000 2.1146161
7.340000 2.1288332
7.341000 2.1426503
7.342000 2.1560656000000002
7.343000 2.1690769
7.344000 2.1816825
7.345000 2.1938804999999997
7.346000 2.2056689
7.347000 2.2170464
7.348000 2.2280112
7.349000 2.238562
7.350000 2.2486974
7.351000 2.2584163
7.352000 2.2677178
7.353000 2.2766010999999997
7.354000 2.2850658999999998
7.355000 2.2931116
7.356000 2.300738
7.357000 2.3079453
7.358000 2.3147337
7.359000 2.3211038
7.360000 2.327056
7.361000 2.3325913
7.362000 2.3377106000000003
7.363000 2.3424148999999996
7.364000 2.3467053
7.365000 2.3505829
7.366000 2.3540491
7.367000 2.3571052
7.368000 2.3597525
7.369000 2.3619924
7.370000 2.363826
7.371000 2.3652547999999998
7.372000 2.3662798
7.373000 2.3669025
7.374000 2.367124
7.375000 2.3669455
7.376000 2.3663685
7.377000 2.3653939
7.378000 2.3640232
7.379000 2.3622578
7.380000 2.360099
7.381000 2.3575485
7.382000 2.3546079
7.383000 2.3512792
7.384000 2.3475641
7.385000 2.3434652
7.386000 2.3389846
7.387000 2.3341250000000002
7.388000 2.3288891
7.389000 2.3232798999999997
7.390000 2.3173006
7.391000 2.3109546
7.392000 2.3042455
7.393000 2.297177
7.394000 2.289753
7.395000 2.2819776
7.396000 2.2738548
7.397000 2.2653889
7.398000 2.2565844000000004
7.399000 2.2474453
7.400000 2.2379762000000003
7.401000 2.2281814
7.402000 2.2180654
7.403000 2.2076325
7.404000 2.1968869
7.405000 2.1858331
7.406000 2.174475
7.407000 2.1628168999999997
7.408000 2.150863
7.409000 2.1386173
7.410000 2.1260837
7.411000 2.1132663
7.412000 2.1001691
7.413000 2.0867962
7.414000 2.0731518
7.415000 2.0592399
7.416000 2.0450648
7.417000 2.030631
7.418000 2.0159428999999998
7.419000 2.0010052
7.420000 1.9858225999999999
7.421000 1.9704003
7.422000 1.9547432999999999
7.423000 1.938857
7.424000 1.9227467000000003
7.425000 1.9064184000000002
7.426000 1.8898778
7.427000 1.8731307
7.428000 1.8561834
7.429000 1.8390421000000001
7.430000 1.8217127999999998
7.431000 1.8042019
7.432000 1.7865157
7.433000 1.7686604000000001
7.434000 1.7506422000000001
7.435000 1.7324675
7.436000 1.7141422
7.437000 1.6956723999999999
7.438000 1.6770639999999999
7.439000 1.6583227999999999
7.440000 1.6394545999999999
7.441000 1.620465
7.442000 1.6013594
7.443000 1.5821436000000002
7.444000 1.562823
7.445000 1.5434029999999999
7.446000 1.5238889
7.447000 1.5042865
7.448000 1.4846009
7.449000 1.4648379
7.450000 1.4450029
7.451000 1.4251016
7.452000 1.4051399
7.453000 1.3851237
7.454000 1.3650591
7.455000 1.3449519
7.456000 1.3248086
7.457000 1.3046355
7.458000 1.284439
7.459000 1.2642255999999998
7.460000 1.2440019
7.461000 1.2237746
7.462000 1.2035502999999999
7.463000 1.1833356
7.464000 1.1631371
7.465000 1.1429615
7.466000 1.1228152999999998
7.467000 1.1027048
7.468000 1.0826365
7.469000 1.0626165
7.470000 1.0426509
7.471000 1.0227457
7.472000 1.0029065
7.473000 0.9831391300000001
7.474000 0.96344901
7.475000 0.9438414100000001
7.476000 0.92432164
7.477000 0.90489481
7.478000 0.8855659499999999
7.479000 0.8663401
7.480000 0.84722219
7.481000 0.82821706
7.482000 0.80932966
7.483000 0.7905649000000001
7.484000 0.77192779
7.485000 0.75342339
7.486000 0.73505682
7.487000 0.71683335
7.488000 0.69875824
7.489000 0.6808369
7.490000 0.6630748
7.491000 0.64547751
7.492000 0.6280506499999999
7.493000 0.6107999000000001
7.494000 0.5937309
7.495000 0.57684933
7.496000 0.56016077
7.497000 0.54367087
7.498000 0.5273850600000001
7.499000 0.51130871
7.500000 0.49544703000000007
7.501000 0.47980514
7.502000 0.46438788999999997
7.503000 0.44919997
7.504000 0.43424591
7.505000 0.41952995000000004
7.506000 0.40505617
7.507000 0.39082849
7.508000 0.37685055
7.509000 0.36312588
7.510000 0.34965782
7.511000 0.33644955
7.512000 0.32350414
7.513000 0.31082456
7.514000 0.2984137
7.515000 0.28627443
7.516000 0.27440951999999996
7.517000 0.26282177
7.518000 0.25151397999999997
7.519000 0.24048898000000002
7.520000 0.2297496
7.521000 0.21929876
7.522000 0.20913937999999999
7.523000 0.19927444
7.524000 0.18970697
7.525000 0.18044004
7.526000 0.1714767
7.527000 0.16282003
7.528000 0.15447311
7.529000 0.14643896
7.530000 0.13872057000000002
7.531000 0.13132084000000002
7.532000 0.12424255999999999
7.533000 0.11748841
7.534000 0.11106094
7.535000 0.1049625
7.536000 0.09919528400000001
7.537000 0.093761296
7.538000 0.088662334
7.539000 0.083899981
7.540000 0.079475617
7.541000 0.075390411
7.542000 0.071645336
7.543000 0.068241177
7.544000 0.065178546
7.545000 0.062457891
7.546000 0.060079526
7.547000 0.058043649
7.548000 0.056350365000000006
7.549000 0.054999703
7.550000 0.053991633
7.551000 0.053326093
7.552000 0.053003
7.553000 0.053022271999999995
7.554000 0.053383828999999994
7.555000 0.054087595
7.556000 0.055133528
7.557000 0.056521589000000004
7.558000 0.058251747
7.559000 0.060323975
7.560000 0.062738237
7.561000 0.06549445699999999
7.562000 0.068592519
7.563000 0.072032242
7.564000 0.075813371
7.565000 0.079935545
7.566000 0.08439827400000001
7.567000 0.08920093
7.568000 0.094342732
7.569000 0.099822739
7.570000 0.10563981000000001
7.571000 0.11179263999999998
7.572000 0.11827971
7.573000 0.12509935
7.574000 0.13224966
7.575000 0.1397286
7.576000 0.14753395
7.577000 0.15566333999999998
7.578000 0.16411425
7.579000 0.17288408
7.580000 0.18197007
7.581000 0.19136943
7.582000 0.2010793
7.583000 0.21109674
7.584000 0.22141885
7.585000 0.23204265000000002
7.586000 0.24296523
7.587000 0.25418364
7.588000 0.26569495000000004
7.589000 0.27749627
7.590000 0.28958472
7.591000 0.30195742999999997
7.592000 0.31461152000000003
7.593000 0.32754412
7.594000 0.34075233
7.595000 0.35423322
7.596000 0.36798379999999997
7.597000 0.38200105
7.598000 0.39628176
7.599000 0.41082273
7.600000 0.42562060999999995
7.601000 0.44067185000000003
7.602000 0.45597279
7.603000 0.47151963
7.604000 0.48730839000000004
7.605000 0.50333496
7.606000 0.5195950199999999
7.607000 0.53608408
7.608000 0.55279755
7.609000 0.56973067
7.610000 0.5868786
7.611000 0.60423631
7.612000 0.6217987700000001
7.613000 0.63956082
7.614000 0.6575172300000001
7.615000 0.67566284
7.616000 0.69399239
7.617000 0.7125007
7.618000 0.73118261
7.619000 0.75003295
7.620000 0.7690466499999999
7.621000 0.78821871
7.622000 0.8075442199999999
7.623000 0.82701826
7.624000 0.84663602
7.625000 0.8663928099999999
7.626000 0.8862838099999999
7.627000 0.9063044600000001
7.628000 0.9264500800000001
7.629000 0.9467161300000001
7.630000 0.96709784
7.631000 0.98759057
7.632000 1.0081897
7.633000 1.0288903
7.634000 1.0496874
7.635000 1.0705763
7.636000 1.0915516
7.637000 1.1126082000000002
7.638000 1.1337409
7.639000 1.154944
7.640000 1.1762121
7.641000 1.1975394000000001
7.642000 1.2189201
7.643000 1.2403483
7.644000 1.2618179
7.645000 1.283323
7.646000 1.3048573
7.647000 1.3264148
7.648000 1.3479891000000002
7.649000 1.3695743999999999
7.650000 1.3911643
7.651000 1.4127528
7.652000 1.434334
7.653000 1.4559018
7.654000 1.4774506
7.655000 1.4989743999999998
7.656000 1.5204676
7.657000 1.5419248
7.658000 1.5633404
7.659000 1.5847092
7.660000 1.6060259000000001
7.661000 1.6272852
7.662000 1.6484821
7.663000 1.6696116
7.664000 1.6906686
7.665000 1.7116481
7.666000 1.7325452000000001
7.667000 1.7533547999999999
7.668000 1.7740721000000002
7.669000 1.7946921
7.670000 1.8152096999999998
7.671000 1.8356198000000001
7.672000 1.8559175
7.673000 1.8760974
7.674000 1.8961545
7.675000 1.9160835
7.676000 1.9358791
7.677000 1.9555362
7.678000 1.9750493
7.679000 1.9944131
7.680000 2.0136224
7.681000 2.0326719
7.682000 2.0515563
7.683000 2.0702703
7.684000 2.0888088
7.685000 2.1071669
7.686000 2.1253392
7.687000 2.1433210000000003
7.688000 2.1611074
7.689000 2.1786936
7.690000 2.196075
7.691000 2.2132471000000002
7.692000 2.2302054
7.693000 2.2469454
7.694000 2.2634629
7.695000 2.2797538
7.696000 2.2958138999999997
7.697000 2.3116391
7.698000 2.3272255
7.699000 2.3425693
7.700000 2.3576664000000003
7.701000 2.372513
7.702000 2.3871053
7.703000 2.4014397
7.704000 2.4155123
7.705000 2.4293196999999997
7.706000 2.4428582
7.707000 2.4561238999999997
7.708000 2.4691137
7.709000 2.4818236000000002
7.710000 2.4942506
7.711000 2.5063911
7.712000 2.5182419
7.713000 2.5297994
7.714000 2.5410607
7.715000 2.552023
7.716000 2.5626829
7.717000 2.5730377
7.718000 2.5830843999999997
7.719000 2.5928207000000003
7.720000 2.6022436
7.721000 2.6113508
7.722000 2.6201401
7.723000 2.628609
7.724000 2.6367554
7.725000 2.6445772
7.726000 2.6520725
7.727000 2.6592393999999997
7.728000 2.6660759
7.729000 2.6725803999999997
7.730000 2.6787511999999998
7.731000 2.6845867
7.732000 2.6900852
7.733000 2.6952455
7.734000 2.7000658
7.735000 2.7045449
7.736000 2.7086815
7.737000 2.7124742
7.738000 2.715922
7.739000 2.7190235
7.740000 2.7217776
7.741000 2.7241832
7.742000 2.7262394999999997
7.743000 2.7279455
7.744000 2.7293002
7.745000 2.7303031
7.746000 2.7309533
7.747000 2.7312506
7.748000 2.7311943000000003
7.749000 2.7307842
7.750000 2.7300199000000003
7.751000 2.7289016
7.752000 2.7274292
7.753000 2.7256029
7.754000 2.7234228
7.755000 2.7208896
7.756000 2.7180038
7.757000 2.7147658000000003
7.758000 2.7111765
7.759000 2.7072366
7.760000 2.7029471
7.761000 2.698309
7.762000 2.6933232
7.763000 2.687991
7.764000 2.6823135000000002
7.765000 2.6762918
7.766000 2.6699273
7.767000 2.6632211999999997
7.768000 2.6561749999999997
7.769000 2.64879
7.770000 2.6410675
7.771000 2.6330090999999998
7.772000 2.6246164
7.773000 2.6158908000000003
7.774000 2.6068343
7.775000 2.5974482
7.776000 2.5877347
7.777000 2.5776954
7.778000 2.5673324
7.779000 2.5566477
7.780000 2.5456434
7.781000 2.5343219
7.782000 2.5226854
7.783000 2.5107361000000004
7.784000 2.498477
7.785000 2.4859102
7.786000 2.4730388
7.787000 2.4598654
7.788000 2.4463931000000003
7.789000 2.4326246
7.790000 2.418563
7.791000 2.4042114999999997
7.792000 2.3895731
7.793000 2.3746513
7.794000 2.3594491
7.795000 2.34397
7.796000 2.3282172
7.797000 2.3121943999999996
7.798000 2.2959050000000003
7.799000 2.2793524
7.800000 2.2625403
7.801000 2.2454726000000003
7.802000 2.2281526
7.803000 2.2105841
7.804000 2.1927709
7.805000 2.1747168
7.806000 2.1564256
7.807000 2.1379013999999996
7.808000 2.1191482
7.809000 2.1001697
7.810000 2.0809701
7.811000 2.0615537
7.812000 2.0419245999999998
7.813000 2.0220868
7.814000 2.0020451
7.815000 1.9818036
7.816000 1.9613668
7.817000 1.9407393
7.818000 1.9199256000000002
7.819000 1.8989302
7.820000 1.8777579
7.821000 1.8564133
7.822000 1.834901
7.823000 1.8132257999999999
7.824000 1.7913923000000003
7.825000 1.769405
7.826000 1.747269
7.827000 1.7249885999999999
7.828000 1.7025687
7.829000 1.6800135
7.830000 1.6573278
7.831000 1.6345162
7.832000 1.6115829000000002
7.833000 1.5885327
7.834000 1.5653698
7.835000 1.5420987000000002
7.836000 1.5187239
7.837000 1.4952499
7.838000 1.4716811
7.839000 1.4480221999999998
7.840000 1.4242777
7.841000 1.4004522
7.842000 1.3765506
7.843000 1.3525776
7.844000 1.3285381
7.845000 1.304437
7.846000 1.2802795
7.847000 1.2560706
7.848000 1.2318155000000002
7.849000 1.2075195
7.850000 1.1831879
7.851000 1.1588259
7.852000 1.1344388
7.853000 1.1100321
7.854000 1.0856111
7.855000 1.0611809
7.856000 1.0367469
7.857000 1.0123142
7.858000 0.98788794
7.859000 0.9634731299999999
7.860000 0.93907472
7.861000 0.91469754
7.862000 0.89034634
7.863000 0.86602569
7.864000 0.8417402399999999
7.865000 0.8174943699999999
7.866000 0.79329247
7.867000 0.7691388
7.868000 0.74503762
7.869000 0.72099301
7.870000 0.6970090800000001
7.871000 0.67308987
7.872000 0.6492394
7.873000 0.62546167
7.874000 0.60176072
7.875000 0.5781406099999999
7.876000 0.5546053900000001
7.877000 0.5311591600000001
7.878000 0.50780606
7.879000 0.48455033
7.880000 0.46139620000000003
7.881000 0.43834802000000006
7.882000 0.41541015000000003
7.883000 0.39258701999999995
7.884000 0.36988312
7.885000 0.34730292
7.886000 0.32485094999999997
7.887000 0.30253171
7.888000 0.2803497
7.889000 0.25830935
7.890000 0.23641507
7.891000 0.21467116000000003
7.892000 0.19308182000000002
7.893000 0.17165116
7.894000 0.15038312
7.895000 0.12928153
7.896000 0.10835005
7.897000 0.08759215100000001
7.898000 0.067011185
7.899000 0.046610320000000004
7.900000 0.026392573
7.901000 0.006360820400000001
7.902000 -0.013482195
7.903000 -0.03313385
7.904000 -0.05259161700000001
7.905000 -0.071853056
7.906000 -0.090915791
7.907000 -0.10977748
7.908000 -0.12843583
7.909000 -0.14688853
7.910000 -0.16513331
7.911000 -0.18316783
7.912000 -0.2009898
7.913000 -0.21859682
7.914000 -0.23598655
7.915000 -0.25315657
7.916000 -0.2701045
7.917000 -0.28682789
7.918000 -0.30332431000000004
7.919000 -0.31959135
7.920000 -0.33562663000000004
7.921000 -0.3514278
7.922000 -0.36699255
7.923000 -0.38231866999999997
7.924000 -0.397404
7.925000 -0.41224654
7.926000 -0.42684432000000005
7.927000 -0.44119558
7.928000 -0.4552986
7.929000 -0.46915184
7.930000 -0.48275389999999996
7.931000 -0.49610352
7.932000 -0.50919959
7.933000 -0.52204113
7.934000 -0.53462726
7.935000 -0.5469572699999999
7.936000 -0.55903057
7.937000 -0.57084667
7.938000 -0.58240518
7.939000 -0.59370571
7.940000 -0.60474807
7.941000 -0.61553204
7.942000 -0.62605743
7.943000 -0.6363241000000001
7.944000 -0.64633191
7.945000 -0.65608071
7.946000 -0.66557033
7.947000 -0.67480067
7.948000 -0.68377149
7.949000 -0.69248262
7.950000 -0.70093381
7.951000 -0.70912484
7.952000 -0.7170555200000001
7.953000 -0.7247256599999999
7.954000 -0.73213512
7.955000 -0.73928377
7.956000 -0.7461716
7.957000 -0.7527987
7.958000 -0.75916522
7.959000 -0.76527148
7.960000 -0.77111796
7.961000 -0.77670524
7.962000 -0.7820340800000001
7.963000 -0.7871055
7.964000 -0.79192063
7.965000 -0.79648076
7.966000 -0.80078738
7.967000 -0.8048420800000001
7.968000 -0.80864662
7.969000 -0.8122028800000001
7.970000 -0.8155127999999999
7.971000 -0.81857853
7.972000 -0.8214022
7.973000 -0.82398588
7.974000 -0.8263317900000001
7.975000 -0.8284421599999999
7.976000 -0.83031906
7.977000 -0.83196461
7.978000 -0.83338078
7.979000 -0.83456961
7.980000 -0.83553316
7.981000 -0.83627319
7.982000 -0.83679156
7.983000 -0.83709005
7.984000 -0.83717033
7.985000 -0.83703427
7.986000 -0.83668353
7.987000 -0.8361198000000001
7.988000 -0.83534494
7.989000 -0.8343607200000001
7.990000 -0.8331690900000001
7.991000 -0.83177192
7.992000 -0.83017144
7.993000 -0.8283697099999999
7.994000 -0.82636913
7.995000 -0.82417214
7.996000 -0.8217814400000001
7.997000 -0.8191997200000001
7.998000 -0.8164299700000001
7.999000 -0.81347525
8.000000 -0.8103387400000001
8.001000 -0.8070238900000001
8.002000 -0.8035341300000001
8.003000 -0.79987301
8.004000 -0.79604425
8.005000 -0.79205167
8.006000 -0.7878990799999999
8.007000 -0.78359032
8.008000 -0.7791292400000001
8.009000 -0.7745197500000001
8.010000 -0.76976568
8.011000 -0.76487078
8.012000 -0.7598388
8.013000 -0.75467341
8.014000 -0.74937814
8.015000 -0.74395649
8.016000 -0.73841182
8.017000 -0.7327474199999999
8.018000 -0.72696651
8.019000 -0.72107222
8.020000 -0.7150675599999999
8.021000 -0.70895562
8.022000 -0.70273932
8.023000 -0.69642165
8.024000 -0.6900056299999999
8.025000 -0.68349424
8.026000 -0.6768905599999999
8.027000 -0.67019775
8.028000 -0.66341902
8.029000 -0.65655769
8.030000 -0.6496171900000001
8.031000 -0.64260112
8.032000 -0.6355131
8.033000 -0.6283569099999999
8.034000 -0.62113646
8.035000 -0.6138557600000001
8.036000 -0.60651884
8.037000 -0.59912992
8.038000 -0.59169321
8.039000 -0.58421292
8.040000 -0.57669338
8.041000 -0.56913882
8.042000 -0.5615535199999999
8.043000 -0.55394168
8.044000 -0.54630749
8.045000 -0.53865504
8.046000 -0.53098835
8.047000 -0.52331137
8.048000 -0.51562791
8.049000 -0.5079417
8.050000 -0.5002563800000001
8.051000 -0.49257553
8.052000 -0.48490254999999993
8.053000 -0.47724079
8.054000 -0.46959356
8.055000 -0.46196408
8.056000 -0.45435545
8.057000 -0.44677084999999994
8.058000 -0.43921330999999997
8.059000 -0.43168594000000005
8.060000 -0.42419177
8.061000 -0.41673393
8.062000 -0.40931543000000004
8.063000 -0.40193945
8.064000 -0.39460915
8.065000 -0.38732774999999997
8.066000 -0.38009849
8.067000 -0.3729247
8.068000 -0.36580977000000003
8.069000 -0.3587571
8.070000 -0.35177018
8.071000 -0.34485252
8.072000 -0.33800767
8.073000 -0.33123916999999997
8.074000 -0.3245506
8.075000 -0.31794549
8.076000 -0.31142735
8.077000 -0.30499969
8.078000 -0.29866591
8.079000 -0.29242933
8.080000 -0.28629324
8.081000 -0.28026078000000004
8.082000 -0.27433501
8.083000 -0.26851888
8.084000 -0.26281518
8.085000 -0.25722664
8.086000 -0.25175586
8.087000 -0.2464053
8.088000 -0.24117734
8.089000 -0.23607428000000003
8.090000 -0.23109831
8.091000 -0.22625159
8.092000 -0.22153619000000002
8.093000 -0.21695414999999998
8.094000 -0.21250749000000002
8.095000 -0.20819821
8.096000 -0.20402831
8.097000 -0.19999979999999998
8.098000 -0.19611472
8.099000 -0.1923751
8.100000 -0.18878301
8.101000 -0.18534055
8.102000 -0.18204984
8.103000 -0.17891300000000002
8.104000 -0.17593218
8.105000 -0.1731095
8.106000 -0.1704471
8.107000 -0.16794705
8.108000 -0.16561145
8.109000 -0.16344228
8.110000 -0.16144149000000002
8.111000 -0.15961094
8.112000 -0.15795241
8.113000 -0.15646758
8.114000 -0.15515799
8.115000 -0.1540251
8.116000 -0.15307020000000002
8.117000 -0.1522945
8.118000 -0.15169906
8.119000 -0.15128482000000001
8.120000 -0.15105258
8.121000 -0.15100306000000002
8.122000 -0.15113683
8.123000 -0.15145440000000002
8.124000 -0.15195614999999998
8.125000 -0.15264242
8.126000 -0.15351347
8.127000 -0.15456951
8.128000 -0.15581071
8.129000 -0.1572372
8.130000 -0.15884913
8.131000 -0.16064661
8.132000 -0.16262981
8.133000 -0.16479886
8.134000 -0.16715393
8.135000 -0.16969521999999998
8.136000 -0.17242294
8.137000 -0.17533735
8.138000 -0.17843869999999998
8.139000 -0.18172726
8.140000 -0.18520332
8.141000 -0.18886714000000002
8.142000 -0.19271898
8.143000 -0.19675905000000002
8.144000 -0.20098754000000002
8.145000 -0.20540454000000002
8.146000 -0.21001012000000002
8.147000 -0.21480420000000003
8.148000 -0.21978666
8.149000 -0.22495722
8.150000 -0.23031551
8.151000 -0.23586102999999997
8.152000 -0.24159313000000002
8.153000 -0.24751108
8.154000 -0.25361395
8.155000 -0.25990072000000003
8.156000 -0.26637025000000003
8.157000 -0.27302128999999997
8.158000 -0.27985245
8.159000 -0.28686228
8.160000 -0.29404925
8.161000 -0.30141175
8.162000 -0.3089481
8.163000 -0.31665664
8.164000 -0.32453563
8.165000 -0.33258332
8.166000 -0.34079801000000004
8.167000 -0.34917793
8.168000 -0.35772135
8.169000 -0.36642659
8.170000 -0.37529196000000004
8.171000 -0.38431580000000004
8.172000 -0.3934965
8.173000 -0.4028324
8.174000 -0.41232192999999995
8.175000 -0.42196349
8.176000 -0.43175551
8.177000 -0.4416964
8.178000 -0.45178453
8.179000 -0.46201833
8.180000 -0.47239615
8.181000 -0.48291632
8.182000 -0.49357717
8.183000 -0.50437688
8.184000 -0.51531363
8.185000 -0.5263855199999999
8.186000 -0.53759059
8.187000 -0.54892683
8.188000 -0.56039211
8.189000 -0.57198419
8.190000 -0.58370084
8.191000 -0.59553962
8.192000 -0.60749818
8.193000 -0.61957389
8.194000 -0.63176425
8.195000 -0.6440665600000001
8.196000 -0.65647806
8.197000 -0.66899601
8.198000 -0.6816175800000001
8.199000 -0.69433986
8.200000 -0.70715998
8.201000 -0.72007505
8.202000 -0.7330821399999999
8.203000 -0.7461783
8.204000 -0.75936061
8.205000 -0.77262619
8.206000 -0.78597208
8.207000 -0.79939542
8.208000 -0.8128933600000001
8.209000 -0.8264631
8.210000 -0.8401017599999999
8.211000 -0.85380655
8.212000 -0.86757476
8.213000 -0.8814035899999999
8.214000 -0.89529036
8.215000 -0.9092322599999999
8.216000 -0.92322659
8.217000 -0.93727065
8.218000 -0.95136166
8.219000 -0.9654967999999999
8.220000 -0.9796733999999999
8.221000 -0.99388864
8.222000 -1.0081396
8.223000 -1.0224236
8.224000 -1.0367376
8.225000 -1.0510787000000001
8.226000 -1.0654439999999998
8.227000 -1.0798305
8.228000 -1.0942352
8.229000 -1.1086550000000002
8.230000 -1.1230868
8.231000 -1.1375276
8.232000 -1.1519744
8.233000 -1.166424
8.234000 -1.1808733
8.235000 -1.1953192
8.236000 -1.2097586
8.237000 -1.2241885
8.238000 -1.2386058
8.239000 -1.2530075999999999
8.240000 -1.2673909
8.241000 -1.2817526
8.242000 -1.29609
8.243000 -1.3103999
8.244000 -1.3246798
8.245000 -1.3389267
8.246000 -1.3531378
8.247000 -1.3673104999999999
8.248000 -1.381442
8.249000 -1.3955297
8.250000 -1.4095708
8.251000 -1.4235627000000002
8.252000 -1.4375028
8.253000 -1.4513886
8.254000 -1.4652173
8.255000 -1.4789864
8.256000 -1.4926933999999998
8.257000 -1.5063355
8.258000 -1.5199102
8.259000 -1.5334147
8.260000 -1.5468464
8.261000 -1.5602026999999998
8.262000 -1.5734808999999998
8.263000 -1.5866783
8.264000 -1.5997919999999999
8.265000 -1.6128195
8.266000 -1.6257582
8.267000 -1.6386053
8.268000 -1.6513579
8.269000 -1.6640134
8.270000 -1.6765695
8.271000 -1.6890233000000001
8.272000 -1.7013725
8.273000 -1.7136144
8.274000 -1.7257466999999997
8.275000 -1.7377671000000001
8.276000 -1.7496733
8.277000 -1.7614630999999998
8.278000 -1.7731344
8.279000 -1.7846853
8.280000 -1.7961136999999998
8.281000 -1.8074179
8.282000 -1.818596
8.283000 -1.8296462999999998
8.284000 -1.8405672000000002
8.285000 -1.851357
8.286000 -1.8620142999999998
8.287000 -1.8725375
8.288000 -1.8829251000000002
8.289000 -1.8931758
8.290000 -1.9032878999999998
8.291000 -1.9132601
8.292000 -1.9230912
8.293000 -1.9327793
8.294000 -1.9423233000000002
8.295000 -1.9517215
8.296000 -1.9609723
8.297000 -1.9700743
8.298000 -1.979026
8.299000 -1.9878257
8.300000 -1.9964719
8.301000 -2.004963
8.302000 -2.0132974000000003
8.303000 -2.0214735
8.304000 -2.0294897
8.305000 -2.0373447
8.306000 -2.0450369
8.307000 -2.0525649
8.308000 -2.0599274000000003
8.309000 -2.067123
8.310000 -2.0741506
8.311000 -2.0810092
8.312000 -2.0876978
8.313000 -2.0942153
8.314000 -2.1005612
8.315000 -2.1067347
8.316000 -2.1127354
8.317000 -2.1185629
8.318000 -2.1242167999999997
8.319000 -2.1296969
8.320000 -2.1350029999999998
8.321000 -2.1401349
8.322000 -2.1450927
8.323000 -2.1498766
8.324000 -2.1544864
8.325000 -2.1589223
8.326000 -2.1631844
8.327000 -2.1672727999999997
8.328000 -2.1711873
8.329000 -2.1749284
8.330000 -2.1784959
8.331000 -2.1818899
8.332000 -2.1851104
8.333000 -2.1881573000000003
8.334000 -2.1910304
8.335000 -2.1937298000000003
8.336000 -2.1962553
8.337000 -2.1986067
8.338000 -2.200784
8.339000 -2.2027871
8.340000 -2.2046156
8.341000 -2.2062698
8.342000 -2.2077495
8.343000 -2.2090549
8.344000 -2.2101859
8.345000 -2.2111427
8.346000 -2.2119258
8.347000 -2.2125354
8.348000 -2.2129719999999997
8.349000 -2.2132362999999997
8.350000 -2.2133289
8.351000 -2.2132508
8.352000 -2.2130028999999998
8.353000 -2.2125863
8.354000 -2.2120019
8.355000 -2.2112511
8.356000 -2.2103352
8.357000 -2.2092557
8.358000 -2.2080138
8.359000 -2.2066111
8.360000 -2.2050490999999997
8.361000 -2.2033291
8.362000 -2.2014529
8.363000 -2.1994216
8.364000 -2.1972371
8.365000 -2.1949004000000003
8.366000 -2.1924131
8.367000 -2.1897763
8.368000 -2.1869915
8.369000 -2.1840597
8.370000 -2.180982
8.371000 -2.1777596
8.372000 -2.1743935999999997
8.373000 -2.1708849999999997
8.374000 -2.1672348
8.375000 -2.1634441
8.376000 -2.1595141
8.377000 -2.1554457
8.378000 -2.15124
8.379000 -2.1468984
8.380000 -2.1424219
8.381000 -2.1378120000000003
8.382000 -2.1330701
8.383000 -2.1281976
8.384000 -2.1231964
8.385000 -2.118068
8.386000 -2.1128142
8.387000 -2.1074371000000003
8.388000 -2.1019386
8.389000 -2.0963207
8.390000 -2.0905854
8.391000 -2.0847350000000002
8.392000 -2.0787718
8.393000 -2.0726980999999998
8.394000 -2.0665158999999997
8.395000 -2.0602277
8.396000 -2.0538354
8.397000 -2.0473415
8.398000 -2.0407481
8.399000 -2.0340575
8.400000 -2.0272715
8.401000 -2.0203924
8.402000 -2.0134220000000003
8.403000 -2.0063624
8.404000 -1.9992151999999999
8.405000 -1.9919826
8.406000 -1.9846661
8.407000 -1.9772675
8.408000 -1.9697886000000002
8.409000 -1.9622311
8.410000 -1.9545969
8.411000 -1.9468874
8.412000 -1.9391045
8.413000 -1.9312501
8.414000 -1.9233258
8.415000 -1.9153336
8.416000 -1.9072752
8.417000 -1.8991529999999999
8.418000 -1.8909687000000002
8.419000 -1.8827245
8.420000 -1.8744224999999999
8.421000 -1.866065
8.422000 -1.8576544
8.423000 -1.8491929
8.424000 -1.8406831
8.425000 -1.832127
8.426000 -1.8235274
8.427000 -1.8148866
8.428000 -1.806207
8.429000 -1.7974911
8.430000 -1.7887414000000001
8.431000 -1.7799601000000003
8.432000 -1.7711494
8.433000 -1.7623115000000003
8.434000 -1.7534487
8.435000 -1.7445629
8.436000 -1.7356561
8.437000 -1.7267304
8.438000 -1.7177872
8.439000 -1.7088287
8.440000 -1.6998563000000002
8.441000 -1.6908718
8.442000 -1.6818769
8.443000 -1.6728731000000001
8.444000 -1.6638618
8.445000 -1.6548447000000002
8.446000 -1.6458236000000002
8.447000 -1.6367998000000001
8.448000 -1.6277749000000001
8.449000 -1.6187508
8.450000 -1.609729
8.451000 -1.6007116
8.452000 -1.5917001
8.453000 -1.5826965
8.454000 -1.5737027000000001
8.455000 -1.5647206
8.456000 -1.5557523
8.457000 -1.5467996
8.458000 -1.5378646
8.459000 -1.5289492999999998
8.460000 -1.5200557
8.461000 -1.5111858
8.462000 -1.5023414000000002
8.463000 -1.4935245
8.464000 -1.4847369
8.465000 -1.4759803
8.466000 -1.4672565
8.467000 -1.458567
8.468000 -1.4499133000000002
8.469000 -1.441297
8.470000 -1.4327193999999999
8.471000 -1.4241815999999998
8.472000 -1.4156849
8.473000 -1.4072305
8.474000 -1.3988192
8.475000 -1.3904522000000001
8.476000 -1.3821303999999999
8.477000 -1.3738546
8.478000 -1.3656256
8.479000 -1.3574443
8.480000 -1.3493116
8.481000 -1.3412283
8.482000 -1.3331952
8.483000 -1.3252131
8.484000 -1.317283
8.485000 -1.3094058
8.486000 -1.3015825
8.487000 -1.2938142
8.488000 -1.2861019
8.489000 -1.2784467000000002
8.490000 -1.2708496999999999
8.491000 -1.2633122
8.492000 -1.2558352
8.493000 -1.2484201000000001
8.494000 -1.2410682
8.495000 -1.2337804
8.496000 -1.2265580999999999
8.497000 -1.2194023
8.498000 -1.2123142
8.499000 -1.2052949
8.500000 -1.1983451
8.501000 -1.1914657
8.502000 -1.1846577
8.503000 -1.1779216000000001
8.504000 -1.1712581
8.505000 -1.1646675
8.506000 -1.1581503
8.507000 -1.1517067
8.508000 -1.1453371
8.509000 -1.1390413
8.510000 -1.1328196000000001
8.511000 -1.1266719
8.512000 -1.120598
8.513000 -1.1145978
8.514000 -1.1086714
8.515000 -1.1028184
8.516000 -1.0970386
8.517000 -1.091332
8.518000 -1.0856983
8.519000 -1.0801374000000001
8.520000 -1.0746492
8.521000 -1.0692336
8.522000 -1.0638904
8.523000 -1.0586196
8.524000 -1.0534211999999998
8.525000 -1.0482951
8.526000 -1.0432413999999999
8.527000 -1.03826
8.528000 -1.0333510000000001
8.529000 -1.0285143
8.530000 -1.0237499
8.531000 -1.0190579
8.532000 -1.0144382
8.533000 -1.0098905999999999
8.534000 -1.0054152
8.535000 -1.0010116
8.536000 -0.99667972
8.537000 -0.99241929
8.538000 -0.9882300199999999
8.539000 -0.98411152
8.540000 -0.98006334
8.541000 -0.9760850099999999
8.542000 -0.97217606
8.543000 -0.9683358499999999
8.544000 -0.96456371
8.545000 -0.960859
8.546000 -0.95722098
8.547000 -0.9536488900000001
8.548000 -0.9501419000000001
8.549000 -0.94669908
8.550000 -0.9433196899999999
8.551000 -0.94000278
8.552000 -0.9367475300000001
8.553000 -0.933553
8.554000 -0.93041826
8.555000 -0.9273424699999999
8.556000 -0.9243247099999999
8.557000 -0.92136404
8.558000 -0.91845961
8.559000 -0.91561051
8.560000 -0.9128158000000001
8.561000 -0.91007464
8.562000 -0.9073861900000001
8.563000 -0.90474952
8.564000 -0.9021637000000001
8.565000 -0.89962771
8.566000 -0.8971407100000001
8.567000 -0.8947016699999999
8.568000 -0.89230957
8.569000 -0.8899633800000001
8.570000 -0.88766199
8.571000 -0.88540427
8.572000 -0.88318912
8.573000 -0.88101523
8.574000 -0.8788813799999999
8.575000 -0.87678628
8.576000 -0.87472862
8.577000 -0.87270709
8.578000 -0.87072039
8.579000 -0.86876703
8.580000 -0.86684572
8.581000 -0.86495494
8.582000 -0.8630934200000001
8.583000 -0.8612597399999999
8.584000 -0.8594525000000001
8.585000 -0.85767033
8.586000 -0.8559119900000001
8.587000 -0.8541761
8.588000 -0.8524612500000001
8.589000 -0.8507663400000001
8.590000 -0.84908996
8.591000 -0.8474309899999999
8.592000 -0.84578814
8.593000 -0.84416019
8.594000 -0.84254593
8.595000 -0.84094424
8.596000 -0.83935391
8.597000 -0.8377737399999999
8.598000 -0.8362025000000001
8.599000 -0.83463909
8.600000 -0.8330822
8.601000 -0.83153071
8.602000 -0.8299833200000001
8.603000 -0.82843881
8.604000 -0.82689589
8.605000 -0.82535334
8.606000 -0.82380977
8.607000 -0.8222637700000001
8.608000 -0.82071396
8.609000 -0.81915893
8.610000 -0.8175971900000001
8.611000 -0.81602735
8.612000 -0.8144478300000001
8.613000 -0.81285713
8.614000 -0.81125367
8.615000 -0.80963597
8.616000 -0.80800243
8.617000 -0.80635138
8.618000 -0.80468142
8.619000 -0.80299089
8.620000 -0.80127828
8.621000 -0.7995421100000001
8.622000 -0.79778079
8.623000 -0.7959930199999999
8.624000 -0.79417732
8.625000 -0.7923322700000001
8.626000 -0.79045659
8.627000 -0.78854905
8.628000 -0.78660836
8.629000 -0.7846334
8.630000 -0.78262296
8.631000 -0.780576
8.632000 -0.7784914199999999
8.633000 -0.77636824
8.634000 -0.77420543
8.635000 -0.7720019699999999
8.636000 -0.76975692
8.637000 -0.7674693100000001
8.638000 -0.7651382099999999
8.639000 -0.76276264
8.640000 -0.76034167
8.641000 -0.75787432
8.642000 -0.7553596
8.643000 -0.75279651
8.644000 -0.75018406
8.645000 -0.74752122
8.646000 -0.74480698
8.647000 -0.7420402500000001
8.648000 -0.73922002
8.649000 -0.73634521
8.650000 -0.73341476
8.651000 -0.73042759
8.652000 -0.72738263
8.653000 -0.7242788099999999
8.654000 -0.7211151100000001
8.655000 -0.71789045
8.656000 -0.71460381
8.657000 -0.71125417
8.658000 -0.7078405
8.659000 -0.7043618700000001
8.660000 -0.7008174
8.661000 -0.6972060999999999
8.662000 -0.69352714
8.663000 -0.6897796900000001
8.664000 -0.68596294
8.665000 -0.68207616
8.666000 -0.6781186
8.667000 -0.67408965
8.668000 -0.66998866
8.669000 -0.66581508
8.670000 -0.66156834
8.671000 -0.65724794
8.672000 -0.65285345
8.673000 -0.64838445
8.674000 -0.6438405700000001
8.675000 -0.63922144
8.676000 -0.63452674
8.677000 -0.62975613
8.678000 -0.62490939
8.679000 -0.61998619
8.680000 -0.61498624
8.681000 -0.60990932
8.682000 -0.60475515
8.683000 -0.59952349
8.684000 -0.59421407
8.685000 -0.5888266
8.686000 -0.58336076
8.687000 -0.57781632
8.688000 -0.57219299
8.689000 -0.56649046
8.690000 -0.5607083900000001
8.691000 -0.55484655
8.692000 -0.5489046200000001
8.693000 -0.54288232
8.694000 -0.53677936
8.695000 -0.53059547
8.696000 -0.52433047
8.697000 -0.51798411
8.698000 -0.5115562100000001
8.699000 -0.50504664
8.700000 -0.4984553
8.701000 -0.49178208999999995
8.702000 -0.48502698
8.703000 -0.47819000000000006
8.704000 -0.47127125
8.705000 -0.46427082
8.706000 -0.45718890999999995
8.707000 -0.45002569000000003
8.708000 -0.44278149
8.709000 -0.43545659000000003
8.710000 -0.42805140999999997
8.711000 -0.42056632
8.712000 -0.41300179
8.713000 -0.40535829
8.714000 -0.39763637
8.715000 -0.38983659
8.716000 -0.38195953
8.717000 -0.3740058
8.718000 -0.36597603
8.719000 -0.35787083
8.720000 -0.34969083
8.721000 -0.34143666
8.722000 -0.33310896
8.723000 -0.32470834000000004
8.724000 -0.3162354
8.725000 -0.30769075
8.726000 -0.29907499
8.727000 -0.29038868
8.728000 -0.28163241
8.729000 -0.27280671
8.730000 -0.26391218
8.731000 -0.25494937
8.732000 -0.24591885
8.733000 -0.2368212
8.734000 -0.22765703
8.735000 -0.21842697000000003
8.736000 -0.20913167
8.737000 -0.19977184
8.738000 -0.19034817
8.739000 -0.18086143999999998
8.740000 -0.17131246
8.741000 -0.16170207
8.742000 -0.15203116
8.743000 -0.14230065
8.744000 -0.13251151
8.745000 -0.12266473000000001
8.746000 -0.11276134000000002
8.747000 -0.10280238
8.748000 -0.09278892
8.749000 -0.082722044
8.750000 -0.072602835
8.751000 -0.06243238500000001
8.752000 -0.052211776999999994
8.753000 -0.041942089
8.754000 -0.031624388
8.755000 -0.021259734
8.756000 -0.010849167
8.757000 -0.0003937128
8.758000 0.010105614
8.759000 0.020647813
8.760000 0.031231894
8.761000 0.041856876
8.762000 0.052521774
8.763000 0.063225598
8.764000 0.073967362
8.765000 0.084746053
8.766000 0.09556064
8.767000 0.10641007999999999
8.768000 0.11729328
8.769000 0.12820914
8.770000 0.1391565
8.771000 0.15013416
8.772000 0.16114088
8.773000 0.17217539
8.774000 0.18323634
8.775000 0.19432239999999998
8.776000 0.20543213000000002
8.777000 0.21656412
8.778000 0.22771687
8.779000 0.2388889
8.780000 0.25007867
8.781000 0.26128467
8.782000 0.27250538
8.783000 0.28373927
8.784000 0.29498484999999997
8.785000 0.30624061
8.786000 0.31750507
8.787000 0.32877682
8.788000 0.34005449
8.789000 0.35133669
8.790000 0.36262213
8.791000 0.37390955000000003
8.792000 0.38519772
8.793000 0.39648549
8.794000 0.40777167000000003
8.795000 0.4190552
8.796000 0.43033500999999996
8.797000 0.44161006999999997
8.798000 0.4528793
8.799000 0.46414165
8.800000 0.47539612000000003
8.801000 0.48664166000000003
8.802000 0.49787718000000003
8.803000 0.50910162
8.804000 0.52031381
8.805000 0.53151264
8.806000 0.54269684
8.807000 0.5538652199999999
8.808000 0.56501646
8.809000 0.57614921
8.810000 0.58726207
8.811000 0.59835366
8.812000 0.60942248
8.813000 0.62046698
8.814000 0.63148569
8.815000 0.64247707
8.816000 0.65343953
8.817000 0.66437153
8.818000 0.67527154
8.819000 0.68613808
8.820000 0.6969695899999999
8.821000 0.7077646
8.822000 0.7185217500000001
8.823000 0.72923964
8.824000 0.73991697
8.825000 0.75055249
8.826000 0.76114498
8.827000 0.7716933300000001
8.828000 0.7821965
8.829000 0.7926533899999999
8.830000 0.8030631599999999
8.831000 0.8134248700000001
8.832000 0.8237376799999999
8.833000 0.8340007599999999
8.834000 0.84421327
8.835000 0.85437447
8.836000 0.8644835999999999
8.837000 0.87453984
8.838000 0.88454243
8.839000 0.89449054
8.840000 0.9043834199999999
8.841000 0.91422014
8.842000 0.92399986
8.843000 0.93372157
8.844000 0.94338432
8.845000 0.9529870899999999
8.846000 0.96252887
8.847000 0.97200852
8.848000 0.98142494
8.849000 0.9907769000000001
8.850000 1.0000633
8.851000 1.0092830000000002
8.852000 1.0184347999999999
8.853000 1.0275174999999999
8.854000 1.03653
8.855000 1.0454712
8.856000 1.0543399
8.857000 1.0631354000000002
8.858000 1.0718564
8.859000 1.080502
8.860000 1.0890714
8.861000 1.0975637
8.862000 1.1059783
8.863000 1.1143145
8.864000 1.1225716000000001
8.865000 1.130749
8.866000 1.1388462
8.867000 1.1468627
8.868000 1.1547983
8.869000 1.1626522000000001
8.870000 1.1704242999999999
8.871000 1.1781142
8.872000 1.1857215
8.873000 1.193246
8.874000 1.2006872
8.875000 1.2080449
8.876000 1.2153186999999999
8.877000 1.2225082
8.878000 1.229613
8.879000 1.2366327
8.880000 1.2435669
8.881000 1.2504151
8.882000 1.2571768
8.883000 1.2638515
8.884000 1.2704385
8.885000 1.2769374999999998
8.886000 1.2833477
8.887000 1.2896686
8.888000 1.2958996
8.889000 1.3020401
8.890000 1.3080896
8.891000 1.3140474
8.892000 1.3199133
8.893000 1.3256866
8.894000 1.3313669
8.895000 1.3369539
8.896000 1.3424473
8.897000 1.3478469
8.898000 1.3531525
8.899000 1.3583639
8.900000 1.3634810000000002
8.901000 1.3685038999999999
8.902000 1.3734326
8.903000 1.3782671
8.904000 1.3830073999999999
8.905000 1.3876539
8.906000 1.3922065000000001
8.907000 1.3966654
8.908000 1.4010309
8.909000 1.405303
8.910000 1.4094819
8.911000 1.4135678
8.912000 1.4175609
8.913000 1.4214612
8.914000 1.4252688
8.915000 1.4289839
8.916000 1.4326066
8.917000 1.4361369000000002
8.918000 1.439575
8.919000 1.4429209
8.920000 1.4461746
8.921000 1.4493363000000001
8.922000 1.452406
8.923000 1.4553838
8.924000 1.4582699
8.925000 1.4610642999999999
8.926000 1.4637672
8.927000 1.4663788
8.928000 1.4688993
8.929000 1.4713288
8.930000 1.4736677
8.931000 1.4759162
8.932000 1.4780746
8.933000 1.4801433
8.934000 1.4821227
8.935000 1.4840132000000001
8.936000 1.4858152
8.937000 1.4875292
8.938000 1.4891557
8.939000 1.4906953
8.940000 1.4921485
8.941000 1.4935159
8.942000 1.4947979999999998
8.943000 1.4959954
8.944000 1.4971086999999998
8.945000 1.4981383
8.946000 1.499085
8.947000 1.4999491999999999
8.948000 1.5007313
8.949000 1.5014319999999999
8.950000 1.5020515
8.951000 1.5025903
8.952000 1.5030488
8.953000 1.5034274
8.954000 1.5037265
8.955000 1.5039463
8.956000 1.5040871
8.957000 1.5041494
8.958000 1.5041335
8.959000 1.5040396
8.960000 1.5038681999999999
8.961000 1.5036197
8.962000 1.5032945
8.963000 1.5028931
8.964000 1.502416
8.965000 1.5018637
8.966000 1.5012368999999999
8.967000 1.5005362
8.968000 1.4997623
8.969000 1.4989158
8.970000 1.4979976000000002
8.971000 1.4970085
8.972000 1.4959491
8.973000 1.4948204
8.974000 1.4936233
8.975000 1.4923586
8.976000 1.4910269999999999
8.977000 1.4896296999999998
8.978000 1.4881673
8.979000 1.4866408
8.980000 1.4850510000000001
8.981000 1.4833988
8.982000 1.4816848
8.983000 1.4799099
8.984000 1.478075
8.985000 1.4761806
8.986000 1.4742275
8.987000 1.4722164
8.988000 1.4701479
8.989000 1.4680225999999998
8.990000 1.4658411999999998
8.991000 1.4636042
8.992000 1.461312
8.993000 1.4589652
8.994000 1.4565645
8.995000 1.4541102000000001
8.996000 1.4516028
8.997000 1.4490427000000001
8.998000 1.4464306999999998
8.999000 1.4437670999999999
9.000000 1.4410525
9.001000 1.4382874
9.002000 1.4354723999999999
9.003000 1.4326083
9.004000 1.4296958
9.005000 1.4267355000000002
9.006000 1.4237282
9.007000 1.4206747
9.008000 1.4175758
9.009000 1.4144324
9.010000 1.4112454
9.011000 1.4080158
9.012000 1.4047443
9.013000 1.401432
9.014000 1.3980797999999999
9.015000 1.3946886
9.016000 1.3912592
9.017000 1.3877925
9.018000 1.3842892
9.019000 1.3807501
9.020000 1.3771758
9.021000 1.3735672
9.022000 1.3699248000000002
9.023000 1.3662489999999998
9.024000 1.3625405
9.025000 1.3587996
9.026000 1.3550268
9.027000 1.3512226
9.028000 1.3473872
9.029000 1.343521
9.030000 1.3396244
9.031000 1.3356975
9.032000 1.3317408
9.033000 1.3277547
9.034000 1.3237393
9.035000 1.3196951000000001
9.036000 1.3156223999999999
9.037000 1.3115217000000001
9.038000 1.3073934
9.039000 1.303238
9.040000 1.299056
9.041000 1.294848
9.042000 1.2906143
9.043000 1.2863559
9.044000 1.2820732
9.045000 1.2777668
9.046000 1.2734377
9.047000 1.2690864
9.048000 1.2647135999999999
9.049000 1.2603202
9.050000 1.2559068
9.051000 1.2514743
9.052000 1.2470233000000002
9.053000 1.2425546
9.054000 1.2380688000000002
9.055000 1.2335665
9.056000 1.2290482
9.057000 1.2245147
9.058000 1.2199662999999998
9.059000 1.2154033
9.060000 1.2108264
9.061000 1.2062356
9.062000 1.2016312
9.063000 1.1970135
9.064000 1.1923826
9.065000 1.1877387
9.066000 1.1830818
9.067000 1.178412
9.068000 1.1737294
9.069000 1.1690342
9.070000 1.1643263
9.071000 1.1596058
9.072000 1.1548730999999999
9.073000 1.1501281
9.074000 1.1453711
9.075000 1.1406025
9.076000 1.1358225
9.077000 1.1310315
9.078000 1.1262299
9.079000 1.121418
9.080000 1.1165964000000002
9.081000 1.1117656999999999
9.082000 1.1069261000000001
9.083000 1.1020782999999998
9.084000 1.0972228
9.085000 1.0923601
9.086000 1.0874906
9.087000 1.0826148
9.088000 1.0777330999999999
9.089000 1.0728459
9.090000 1.0679535
9.091000 1.0630561
9.092000 1.0581540999999999
9.093000 1.0532475
9.094000 1.0483365
9.095000 1.043421
9.096000 1.0385012
9.097000 1.033577
9.098000 1.0286481
9.099000 1.0237146000000001
9.100000 1.0187763
9.101000 1.0138328
9.102000 1.008884
9.103000 1.0039298
9.104000 0.99896975
9.105000 0.9940037500000001
9.106000 0.98903151
9.107000 0.9840529400000001
9.108000 0.9790677600000001
9.109000 0.97407596
9.110000 0.96907737
9.111000 0.96407197
9.112000 0.9590597799999999
9.113000 0.9540408800000001
9.114000 0.94901538
9.115000 0.94398344
9.116000 0.9389452600000001
9.117000 0.93390103
9.118000 0.92885103
9.119000 0.92379544
9.120000 0.91873454
9.121000 0.91366861
9.122000 0.90859784
9.123000 0.9035224099999999
9.124000 0.8984425100000001
9.125000 0.8933581399999999
9.126000 0.88826939
9.127000 0.8831762700000001
9.128000 0.8780787700000001
9.129000 0.8729766099999999
9.130000 0.86786961
9.131000 0.86275758
9.132000 0.85764015
9.133000 0.85251695
9.134000 0.8473875900000001
9.135000 0.84225163
9.136000 0.83710868
9.137000 0.8319582799999999
9.138000 0.8268001500000001
9.139000 0.82163382
9.140000 0.81645893
9.141000 0.8112751899999999
9.142000 0.80608241
9.143000 0.80088042
9.144000 0.79566902
9.145000 0.7904483
9.146000 0.78521818
9.147000 0.7799787899999999
9.148000 0.77473028
9.149000 0.76947287
9.150000 0.7642068
9.151000 0.75893239
9.152000 0.7536499799999999
9.153000 0.7483598800000001
9.154000 0.74306247
9.155000 0.7377580699999999
9.156000 0.73244702
9.157000 0.72712959
9.158000 0.72180605
9.159000 0.71647661
9.160000 0.71114143
9.161000 0.70580058
9.162000 0.70045404
9.163000 0.69510178
9.164000 0.6897436499999999
9.165000 0.6843793699999999
9.166000 0.67900871
9.167000 0.67363125
9.168000 0.6682465799999999
9.169000 0.66285422
9.170000 0.65745362
9.171000 0.65204427
9.172000 0.6466256
9.173000 0.64119701
9.174000 0.6357579999999999
9.175000 0.63030799
9.176000 0.62484653
9.177000 0.61937319
9.178000 0.61388761
9.179000 0.60838945
9.180000 0.6028785400000001
9.181000 0.59735477
9.182000 0.5918180599999999
9.183000 0.5862684499999999
9.184000 0.58070603
9.185000 0.57513099
9.186000 0.56954352
9.187000 0.5639439399999999
9.188000 0.55833259
9.189000 0.55270977
9.190000 0.5470758800000001
9.191000 0.54143122
9.192000 0.53577614
9.193000 0.5301109
9.194000 0.5244358
9.195000 0.5187510000000001
9.196000 0.51305667
9.197000 0.50735287
9.198000 0.50163963
9.199000 0.49591688
9.200000 0.4901845
9.201000 0.48444229
9.202000 0.47868998
9.203000 0.47292728
9.204000 0.46715387
9.205000 0.46136933
9.206000 0.45557328999999996
9.207000 0.44976533
9.208000 0.44394502999999996
9.209000 0.43811197
9.210000 0.43226582999999996
9.211000 0.42640623000000005
9.212000 0.42053283999999996
9.213000 0.41464549
9.214000 0.40874396999999996
9.215000 0.40282817
9.216000 0.39689806
9.217000 0.39095366000000004
9.218000 0.38499513
9.219000 0.37902262999999997
9.220000 0.37303641
9.221000 0.36703679
9.222000 0.36102412
9.223000 0.35499884000000004
9.224000 0.34896138000000004
9.225000 0.34291218
9.226000 0.33685173999999996
9.227000 0.33078052
9.228000 0.32469896
9.229000 0.3186075
9.230000 0.31250652
9.231000 0.30639637000000003
9.232000 0.30027733
9.233000 0.29414962
9.234000 0.28801344
9.235000 0.28186890000000003
9.236000 0.27571605
9.237000 0.26955490000000004
9.238000 0.26338543
9.239000 0.25720754999999995
9.240000 0.25102116999999996
9.241000 0.24482615
9.242000 0.23862238000000002
9.243000 0.23240976
9.244000 0.22618817000000002
9.245000 0.21995754999999997
9.246000 0.21371787999999997
9.247000 0.20746915000000002
9.248000 0.20121145
9.249000 0.19494491
9.250000 0.18866973
9.251000 0.18238615
9.252000 0.17609450999999998
9.253000 0.16979516
9.254000 0.16348854
9.255000 0.15717514000000002
9.256000 0.15085546
9.257000 0.14453004
9.258000 0.13819945
9.259000 0.13186424
9.260000 0.125525
9.261000 0.11918226
9.262000 0.11283657999999999
9.263000 0.10648844
9.264000 0.10013831000000001
9.265000 0.093786599
9.266000 0.087433693
9.267000 0.081079907
9.268000 0.074725505
9.269000 0.068370713
9.270000 0.062015699
9.271000 0.055660593
9.272000 0.049305485999999996
9.273000 0.042950443
9.274000 0.036595513999999996
9.275000 0.030240731
9.276000 0.023886135
9.277000 0.017531778
9.278000 0.01117773
9.279000 0.0048240989
9.280000 -0.0015289661000000001
9.281000 -0.0078812649
9.282000 -0.014232538999999999
9.283000 -0.020582464999999998
9.284000 -0.026930656
9.285000 -0.033276653
9.286000 -0.039619929
9.287000 -0.04595989
9.288000 -0.052295887
9.289000 -0.05862721
9.290000 -0.064953102
9.291000 -0.07127277800000001
9.292000 -0.077585422
9.293000 -0.083890208
9.294000 -0.09018630999999999
9.295000 -0.096472906
9.296000 -0.10274921
9.297000 -0.10901446999999999
9.298000 -0.11526798
9.299000 -0.12150907000000001
9.300000 -0.12773717
9.301000 -0.13395173
9.302000 -0.14015231
9.303000 -0.14633851
9.304000 -0.15251
9.305000 -0.15866652
9.306000 -0.16480786
9.307000 -0.17093384
9.308000 -0.17704435
9.309000 -0.18313928999999998
9.310000 -0.18921854999999999
9.311000 -0.19528207
9.312000 -0.20132972999999998
9.313000 -0.20736143999999998
9.314000 -0.21337701
9.315000 -0.21937629
9.316000 -0.22535902
9.317000 -0.2313249
9.318000 -0.23727358999999998
9.319000 -0.24320465
9.320000 -0.24911759
9.321000 -0.25501187999999997
9.322000 -0.26088695
9.323000 -0.26674210000000004
9.324000 -0.27257665
9.325000 -0.27838985
9.326000 -0.28418093
9.327000 -0.28994908
9.328000 -0.2956935
9.329000 -0.30141338
9.330000 -0.3071079
9.331000 -0.31277628
9.332000 -0.31841774
9.333000 -0.32403155
9.334000 -0.32961699
9.335000 -0.33517343
9.336000 -0.34070024
9.337000 -0.34619689
9.338000 -0.35166284000000003
9.339000 -0.35709767
9.340000 -0.36250099
9.341000 -0.36787244
9.342000 -0.37321174
9.343000 -0.37851862
9.344000 -0.38379289
9.345000 -0.38903435
9.346000 -0.39424281999999994
9.347000 -0.39941817999999996
9.348000 -0.40456023999999996
9.349000 -0.40966882000000004
9.350000 -0.41474379
9.351000 -0.4197849
9.352000 -0.42479192000000005
9.353000 -0.42976458000000006
9.354000 -0.43470254
9.355000 -0.43960544
9.356000 -0.44447286
9.357000 -0.44930433000000003
9.358000 -0.45409929
9.359000 -0.45885722999999995
9.360000 -0.4635775
9.361000 -0.46825944
9.362000 -0.47290237
9.363000 -0.47750557
9.364000 -0.48206840000000006
9.365000 -0.48659005999999994
9.366000 -0.49106991
9.367000 -0.4955072
9.368000 -0.49990132000000004
9.369000 -0.50425157
9.370000 -0.50855735
9.371000 -0.51281811
9.372000 -0.51703332
9.373000 -0.52120253
9.374000 -0.52532526
9.375000 -0.5294011399999999
9.376000 -0.5334298599999999
9.377000 -0.53741112
9.378000 -0.54134466
9.379000 -0.5452302299999999
9.380000 -0.54906765
9.381000 -0.55285678
9.382000 -0.55659744
9.383000 -0.56028948
9.384000 -0.56393277
9.385000 -0.56752716
9.386000 -0.57107247
9.387000 -0.5745685700000001
9.388000 -0.5780153
9.389000 -0.58141239
9.390000 -0.58475966
9.391000 -0.58805682
9.392000 -0.59130359
9.393000 -0.59449966
9.394000 -0.59764469
9.395000 -0.60073826
9.396000 -0.60378001
9.397000 -0.60676951
9.398000 -0.60970625
9.399000 -0.61258981
9.400000 -0.6154197299999999
9.401000 -0.61819549
9.402000 -0.62091663
9.403000 -0.6235826800000001
9.404000 -0.62619317
9.405000 -0.6287476999999999
9.406000 -0.63124588
9.407000 -0.63368739
9.408000 -0.6360719
9.409000 -0.63839913
9.410000 -0.6406689099999999
9.411000 -0.64288108
9.412000 -0.64503551
9.413000 -0.64713215
9.414000 -0.649171
9.415000 -0.65115211
9.416000 -0.65307547
9.417000 -0.65494124
9.418000 -0.65674949
9.419000 -0.65850038
9.420000 -0.66019399
9.421000 -0.66183046
9.422000 -0.6634098500000001
9.423000 -0.66493223
9.424000 -0.66639767
9.425000 -0.6678062
9.426000 -0.66915778
9.427000 -0.67045232
9.428000 -0.67168977
9.429000 -0.67286994
9.430000 -0.67399275
9.431000 -0.67505795
9.432000 -0.6760653600000001
9.433000 -0.67701475
9.434000 -0.67790593
9.435000 -0.67873867
9.436000 -0.67951274
9.437000 -0.68022795
9.438000 -0.68088411
9.439000 -0.68148109
9.440000 -0.68201879
9.441000 -0.68249712
9.442000 -0.68291603
9.443000 -0.68327552
9.444000 -0.68357564
9.445000 -0.68381643
9.446000 -0.68399804
9.447000 -0.6841206
9.448000 -0.6841843000000001
9.449000 -0.6841893800000001
9.450000 -0.6841361100000001
9.451000 -0.68402467
9.452000 -0.6838554099999999
9.453000 -0.68362858
9.454000 -0.68334443
9.455000 -0.6830032899999999
9.456000 -0.6826054300000001
9.457000 -0.6821510799999999
9.458000 -0.6816404899999999
9.459000 -0.68107382
9.460000 -0.68045128
9.461000 -0.67977295
9.462000 -0.6790389800000001
9.463000 -0.6782494
9.464000 -0.67740418
9.465000 -0.67650331
9.466000 -0.67554675
9.467000 -0.6745344
9.468000 -0.67346613
9.469000 -0.6723417899999999
9.470000 -0.67116125
9.471000 -0.66992431
9.472000 -0.66863089
9.473000 -0.66728084
9.474000 -0.66587408
9.475000 -0.6644105499999999
9.476000 -0.66289026
9.477000 -0.66131325
9.478000 -0.65967962
9.479000 -0.65798955
9.480000 -0.6562432699999999
9.481000 -0.65444112
9.482000 -0.65258341
9.483000 -0.65067052
9.484000 -0.64870296
9.485000 -0.64668125
9.486000 -0.64460593
9.487000 -0.64247758
9.488000 -0.6402968
9.489000 -0.63806418
9.490000 -0.63578035
9.491000 -0.63344585
9.492000 -0.6310612400000001
9.493000 -0.6286270899999999
9.494000 -0.62614386
9.495000 -0.62361201
9.496000 -0.62103202
9.497000 -0.6184042
9.498000 -0.6157288799999999
9.499000 -0.61300639
9.500000 -0.61023692
9.501000 -0.60742069
9.502000 -0.60455785
9.503000 -0.60164849
9.504000 -0.59869275
9.505000 -0.59569073
9.506000 -0.59264246
9.507000 -0.589548
9.508000 -0.58640745
9.509000 -0.58322083
9.510000 -0.5799883
9.511000 -0.57670996
9.512000 -0.5733859299999999
9.513000 -0.57001645
9.514000 -0.56660175
9.515000 -0.56314212
9.516000 -0.55963788
9.517000 -0.55608945
9.518000 -0.55249729
9.519000 -0.54886192
9.520000 -0.54518394
9.521000 -0.54146391
9.522000 -0.53770253
9.523000 -0.5339005
9.524000 -0.53005852
9.525000 -0.52617737
9.526000 -0.5222578099999999
9.527000 -0.51830062
9.528000 -0.5143065
9.529000 -0.5102762000000001
9.530000 -0.5062104199999999
9.531000 -0.50210976
9.532000 -0.49797483
9.533000 -0.49380613
9.534000 -0.48960415
9.535000 -0.48536928
9.536000 -0.48110191999999996
9.537000 -0.47680227999999997
9.538000 -0.47247061
9.539000 -0.46810708
9.540000 -0.4637118
9.541000 -0.45928494
9.542000 -0.45482656000000005
9.543000 -0.45033670000000003
9.544000 -0.44581550000000003
9.545000 -0.44126306
9.546000 -0.43667951
9.547000 -0.43206503999999996
9.548000 -0.42741983000000006
9.549000 -0.42274417
9.550000 -0.41803839
9.551000 -0.41330283999999995
9.552000 -0.40853801
9.553000 -0.4037444
9.554000 -0.39892253000000005
9.555000 -0.39407304
9.556000 -0.38919661
9.557000 -0.38429389
9.558000 -0.37936564
9.559000 -0.37441256
9.560000 -0.36943543
9.561000 -0.364435
9.562000 -0.35941203
9.563000 -0.35436724000000003
9.564000 -0.34930136
9.565000 -0.34421504999999997
9.566000 -0.33910896
9.567000 -0.33398371
9.568000 -0.32883985
9.569000 -0.3236779
9.570000 -0.31849833
9.571000 -0.31330152
9.572000 -0.30808786000000005
9.573000 -0.30285767
9.574000 -0.29761121
9.575000 -0.29234872
9.576000 -0.2870704
9.577000 -0.28177644
9.578000 -0.27646698999999997
9.579000 -0.27114223
9.580000 -0.26580233
9.581000 -0.26044743
9.582000 -0.25507777
9.583000 -0.24969356999999998
9.584000 -0.24429505999999998
9.585000 -0.23888259
9.586000 -0.23345652
9.587000 -0.22801724
9.588000 -0.22256523
9.589000 -0.21710100000000002
9.590000 -0.2116251
9.591000 -0.20613817
9.592000 -0.20064083
9.593000 -0.19513376
9.594000 -0.18961764
9.595000 -0.18409317
9.596000 -0.17856103
9.597000 -0.1730219
9.598000 -0.16747641000000002
9.599000 -0.16192517
9.600000 -0.15636875
9.601000 -0.15080763
9.602000 -0.14524229
9.603000 -0.13967311000000002
9.604000 -0.13410043
9.605000 -0.12852451
9.606000 -0.12294558
9.607000 -0.11736382
9.608000 -0.11177934999999999
9.609000 -0.1061923
9.610000 -0.10060275
9.611000 -0.09501077
9.612000 -0.089416461
9.613000 -0.08381992199999999
9.614000 -0.078221288
9.615000 -0.072620728
9.616000 -0.067018444
9.617000 -0.061414711
9.618000 -0.055809843000000005
9.619000 -0.050204224
9.620000 -0.044598302
9.621000 -0.038992579
9.622000 -0.03338762
9.623000 -0.02778405
9.624000 -0.022182538
9.625000 -0.016583798
9.626000 -0.010988579
9.627000 -0.0053976557
9.628000 0.00018818196
9.629000 0.0057681405
9.630000 0.011341433
9.631000 0.016907291
9.632000 0.022464973
9.633000 0.028013779
9.634000 0.033553058000000004
9.635000 0.039082218
9.636000 0.04460073
9.637000 0.050108135000000005
9.638000 0.05560405
9.639000 0.061088172
9.640000 0.066560268
9.641000 0.072020188
9.642000 0.077467848
9.643000 0.082903227
9.644000 0.08832635900000001
9.645000 0.093737332
9.646000 0.09913626099999999
9.647000 0.10452328999999999
9.648000 0.10989856
9.649000 0.11526222
9.650000 0.12061438000000001
9.651000 0.12595514
9.652000 0.13128453999999998
9.653000 0.13660258
9.654000 0.14190915999999998
9.655000 0.14720414
9.656000 0.15248728
9.657000 0.15775829
9.658000 0.16301676
9.659000 0.16826224
9.660000 0.17349417
9.661000 0.17871198
9.662000 0.183915
9.663000 0.18910254999999998
9.664000 0.1942739
9.665000 0.19942834
9.666000 0.20456514
9.667000 0.2096836
9.668000 0.21478302999999999
9.669000 0.21986281
9.670000 0.22492239000000003
9.671000 0.22996118999999998
9.672000 0.23497880999999998
9.673000 0.23997487
9.674000 0.24494906000000002
9.675000 0.24990118
9.676000 0.25483107
9.677000 0.25973864999999996
9.678000 0.26462392
9.679000 0.26948692
9.680000 0.27432772
9.681000 0.27914646000000004
9.682000 0.28394326
9.683000 0.28871826
9.684000 0.29347162
9.685000 0.29820348
9.686000 0.30291395
9.687000 0.30760311
9.688000 0.31227102
9.689000 0.31691764
9.690000 0.32154294
9.691000 0.32614677
9.692000 0.33072897
9.693000 0.33528931
9.694000 0.3398275
9.695000 0.34434318
9.696000 0.34883597
9.697000 0.35330541
9.698000 0.35775104
9.699000 0.36217233
9.700000 0.36656877000000004
9.701000 0.37093984
9.702000 0.375285
9.703000 0.37960373000000003
9.704000 0.38389557
9.705000 0.38816005
9.706000 0.39239675
9.707000 0.39660535
9.708000 0.4007855
9.709000 0.40493696
9.710000 0.4090596
9.711000 0.41315323
9.712000 0.4172178
9.713000 0.42125331
9.714000 0.42525977000000004
9.715000 0.42923726
9.716000 0.43318588
9.717000 0.43710577
9.718000 0.44099707
9.719000 0.44485992
9.720000 0.44869441
9.721000 0.45250063
9.722000 0.45627862999999996
9.723000 0.46002846
9.724000 0.46375007
9.725000 0.46744342
9.726000 0.47110836
9.727000 0.47474466
9.728000 0.47835214
9.729000 0.48193047
9.730000 0.48547937
9.731000 0.48899840999999994
9.732000 0.49248724000000005
9.733000 0.49594543
9.734000 0.49937256
9.735000 0.5027682099999999
9.736000 0.50613196
9.737000 0.50946344
9.738000 0.51276227
9.739000 0.51602819
9.740000 0.5192608599999999
9.741000 0.52246009
9.742000 0.52562575
9.743000 0.5287576900000001
9.744000 0.5318558800000001
9.745000 0.53492035
9.746000 0.5379511
9.747000 0.54094829
9.748000 0.54391203
9.749000 0.54684253
9.750000 0.54973997
9.751000 0.55260463
9.752000 0.55543669
9.753000 0.55823643
9.754000 0.56100404
9.755000 0.5637398
9.756000 0.56644385
9.757000 0.5691163699999999
9.758000 0.5717574599999999
9.759000 0.5743672099999999
9.760000 0.57694567
9.761000 0.57949279
9.762000 0.58200848
9.763000 0.58449269
9.764000 0.58694519
9.765000 0.58936579
9.766000 0.59175426
9.767000 0.59411032
9.768000 0.59643365
9.769000 0.59872395
9.770000 0.60098087
9.771000 0.60320413
9.772000 0.60539343
9.773000 0.60754847
9.774000 0.609669
9.775000 0.61175483
9.776000 0.6138057899999999
9.777000 0.61582178
9.778000 0.61780275
9.779000 0.61974865
9.780000 0.62165954
9.781000 0.6235355
9.782000 0.62537668
9.783000 0.62718326
9.784000 0.62895543
9.785000 0.63069346
9.786000 0.6323976
9.787000 0.6340681100000001
9.788000 0.6357052799999999
9.789000 0.63730935
9.790000 0.63888049
9.791000 0.64041899
9.792000 0.64192493
9.793000 0.64339852
9.794000 0.64483979
9.795000 0.64624879
9.796000 0.64762551
9.797000 0.64896988
9.798000 0.65028179
9.799000 0.6515610500000001
9.800000 0.65280753
9.801000 0.6540209499999999
9.802000 0.65520112
9.803000 0.65634777
9.804000 0.65746061
9.805000 0.65853936
9.806000 0.65958383
9.807000 0.66059376
9.808000 0.6615689499999999
9.809000 0.6625092100000001
9.810000 0.66341446
9.811000 0.66428455
9.812000 0.66511952
9.813000 0.66591934
9.814000 0.66668415
9.815000 0.66741402
9.816000 0.66810921
9.817000 0.66876994
9.818000 0.66939648
9.819000 0.66998913
9.820000 0.6705483
9.821000 0.6710743499999999
9.822000 0.67156772
9.823000 0.67202882
9.824000 0.67245802
9.825000 0.6728557399999999
9.826000 0.67322236
9.827000 0.67355819
9.828000 0.67386357
9.829000 0.67413873
9.830000 0.6743838999999999
9.831000 0.67459922
9.832000 0.67478479
9.833000 0.67494065
9.834000 0.6750667499999999
9.835000 0.67516309
9.836000 0.6752295
9.837000 0.67526586
9.838000 0.67527196
9.839000 0.67524761
9.840000 0.67519257
9.841000 0.67510665
9.842000 0.67498963
9.843000 0.67484137
9.844000 0.67466162
9.845000 0.6744503
9.846000 0.67420732
9.847000 0.67393258
9.848000 0.67362613
9.849000 0.6732880099999999
9.850000 0.67291837
9.851000 0.6725173
9.852000 0.6720850700000001
9.853000 0.67162192
9.854000 0.67112814
9.855000 0.67060404
9.856000 0.67004999
9.857000 0.66946642
9.858000 0.66885371
9.859000 0.66821226
9.860000 0.6675424999999999
9.861000 0.6668448
9.862000 0.66611958
9.863000 0.66536721
9.864000 0.66458802
9.865000 0.6637822800000001
9.866000 0.66295033
9.867000 0.6620924
9.868000 0.66120867
9.869000 0.6602992799999999
9.870000 0.65936437
9.871000 0.6584039899999999
9.872000 0.6574181800000001
9.873000 0.6564069100000001
9.874000 0.6553701599999999
9.875000 0.65430789
9.876000 0.65322001
9.877000 0.65210648
9.878000 0.6509671499999999
9.879000 0.64980197
9.880000 0.64861085
9.881000 0.64739371
9.882000 0.6461505799999999
9.883000 0.6448814199999999
9.884000 0.64358627
9.885000 0.6422652400000001
9.886000 0.64091845
9.887000 0.63954606
9.888000 0.63814828
9.889000 0.63672536
9.890000 0.6352775700000001
9.891000 0.6338052000000001
9.892000 0.6323086099999999
9.893000 0.63078813
9.894000 0.6292440899999999
9.895000 0.62767686
9.896000 0.62608682
9.897000 0.6244742799999999
9.898000 0.62283957
9.899000 0.6211829799999999
9.900000 0.61950479
9.901000 0.61780526
9.902000 0.6160846
9.903000 0.61434298
9.904000 0.61258059
9.905000 0.61079757
9.906000 0.60899402
9.907000 0.60717002
9.908000 0.60532568
9.909000 0.60346103
9.910000 0.60157618
9.911000 0.5996712000000001
9.912000 0.59774616
9.913000 0.5958011400000001
9.914000 0.59383623
9.915000 0.59185158
9.916000 0.58984729
9.917000 0.58782352
9.918000 0.58578043
9.919000 0.58371825
9.920000 0.58163726
9.921000 0.57953764
9.922000 0.57741972
9.923000 0.5752837799999999
9.924000 0.5731301799999999
9.925000 0.57095923
9.926000 0.56877132
9.927000 0.56656683
9.928000 0.5643461399999999
9.929000 0.56210961
9.930000 0.55985767
9.931000 0.55759065
9.932000 0.55530895
9.933000 0.55301287
9.934000 0.55070273
9.935000 0.5483787999999999
9.936000 0.54604132
9.937000 0.54369052
9.938000 0.54132654
9.939000 0.53894948
9.940000 0.53655938
9.941000 0.53415629
9.942000 0.5317401599999999
9.943000 0.52931095
9.944000 0.52686855
9.945000 0.52441289
9.946000 0.52194386
9.947000 0.51946132
9.948000 0.51696519
9.949000 0.5144553700000001
9.950000 0.51193177
9.951000 0.50939438
9.952000 0.50684321
9.953000 0.5042783000000001
9.954000 0.50169979
9.955000 0.49910783000000003
9.956000 0.49650268999999997
9.957000 0.4938846
9.958000 0.49125394
9.959000 0.48861108000000003
9.960000 0.48595644000000005
9.961000 0.48329048
9.962000 0.48061372
9.963000 0.47792661999999997
9.964000 0.47522974
9.965000 0.47252355
9.966000 0.46980856
9.967000 0.46708523
9.968000 0.46435404
9.969000 0.46161539
9.970000 0.45886962
9.971000 0.45611705
9.972000 0.45335795999999995
9.973000 0.45059258
9.974000 0.4478211
9.975000 0.44504362000000003
9.976000 0.44226018
9.977000 0.43947082
9.978000 0.4366755
9.979000 0.43387418000000005
9.980000 0.43106675000000005
9.981000 0.42825304
9.982000 0.42543295
9.983000 0.42260629
9.984000 0.41977287999999996
9.985000 0.41693253
9.986000 0.41408511
9.987000 0.41123051
9.988000 0.4083686
9.989000 0.40549929
9.990000 0.40262258
9.991000 0.3997385
9.992000 0.39684712000000005
9.993000 0.39394855999999995
9.994000 0.39104302
9.995000 0.38813078
9.996000 0.38521211
9.997000 0.3822874
9.998000 0.37935704000000003
9.999000 0.37642149
10.00000 0.37348121
10.00100 0.3705367
10.00200 0.36758843
10.00300 0.36463693
10.00400 0.36168264
10.00500 0.35872601000000004
10.00600 0.35576746
10.00700 0.35280734
10.00800 0.34984597
10.00900 0.34688357000000003
10.01000 0.34392036
10.01100 0.34095645
10.01200 0.33799191
10.01300 0.33502672
10.01400 0.33206084999999996
10.01500 0.32909418999999995
10.01600 0.32612663000000003
10.01700 0.32315799
10.01800 0.32018807
10.01900 0.31721669
10.02000 0.31424365
10.02100 0.31126875
10.02200 0.3082918
10.02300 0.30531263999999997
10.02400 0.30233115
10.02500 0.29934724
10.02600 0.29636084
10.02700 0.29337192
10.02800 0.29038051
10.02900 0.28738668
10.03000 0.28439052
10.03100 0.2813922
10.03200 0.2783919
10.03300 0.27538985
10.03400 0.27238629
10.03500 0.26938152
10.03600 0.26637581
10.03700 0.26336950000000003
10.03800 0.26036289
10.03900 0.2573563
10.04000 0.25435004
10.04100 0.25134441
10.04200 0.24833968
10.04300 0.24533612
10.04400 0.24233393
10.04500 0.2393333
10.04600 0.23633435000000003
10.04700 0.23333717
10.04800 0.23034179999999999
10.04900 0.22734825
10.05000 0.22435645
10.05100 0.22136631999999998
10.05200 0.21837775
10.05300 0.21539058
10.05400 0.21240463999999998
10.05500 0.20941976
10.05600 0.20643572999999998
10.05700 0.20345235
10.05800 0.20046949
10.05900 0.19748698
10.06000 0.19450472
10.06100 0.19152263
10.06200 0.18854068999999998
10.06300 0.18555891
10.06400 0.18257735
10.06500 0.17959613000000002
10.06600 0.1766154
10.06700 0.17363536
10.06800 0.17065625
10.06900 0.16767833
10.07000 0.16470188
10.07100 0.1617272
10.07200 0.1587546
10.07300 0.15578434000000002
10.07400 0.15281673
10.07500 0.14985199999999999
10.07600 0.14689039
10.07700 0.14393206
10.07800 0.14097717
10.07900 0.13802582
10.08000 0.13507805
10.08100 0.13213386
10.08200 0.12919321
10.08300 0.12625599
10.08400 0.12332208
10.08500 0.12039129
10.08600 0.11746342
10.08700 0.11453823
10.08800 0.11161546
10.08900 0.10869485999999999
10.09000 0.10577614
10.09100 0.10285902999999999
10.09200 0.099943276
10.09300 0.097028632
10.09400 0.09411488400000001
10.09500 0.091201847
10.09600 0.088289374
10.09700 0.085377356
10.09800 0.082465727
10.09900 0.079554477
10.10000 0.07664363399999999
10.10100 0.073733274
10.10200 0.07082351399999999
10.10300 0.067914522
10.10400 0.065006485
10.10500 0.062099628999999996
10.10600 0.059194198999999996
10.10700 0.056290446
10.10800 0.05338862
10.10900 0.05048897
10.11000 0.047591727
10.11100 0.044697089
10.11200 0.041805222
10.11300 0.038916248
10.11400 0.036030239000000006
10.11500 0.03314722
10.11600 0.030267157000000003
10.11700 0.027389960999999997
10.11800 0.024515489
10.11900 0.021643549999999998
10.12000 0.018773909
10.12100 0.015906294999999997
10.12200 0.013040412
10.12300 0.010175943
10.12400 0.0073125659
10.12500 0.004449964
10.12600 0.0015878364
10.12700 -0.0012740918
10.12800 -0.0041360589000000005
10.12900 -0.0069982583
10.13000 -0.0098608303
10.13100 -0.012723859
10.13200 -0.015587364
10.13300 -0.018451304999999998
10.13400 -0.021315576
10.13500 -0.024180009
10.13600 -0.027044385
10.13700 -0.029908429
10.13800 -0.032771827
10.13900 -0.035634227
10.14000 -0.038495255
10.14100 -0.041354526
10.14200 -0.044211649
10.14300 -0.047066243
10.14400 -0.049917947
10.14500 -0.052766431999999995
10.14600 -0.055611406999999995
10.14700 -0.058452628
10.14800 -0.061289913999999994
10.14900 -0.064123137
10.15000 -0.06695223900000001
10.15100 -0.06977723699999999
10.15200 -0.07259821300000001
10.15300 -0.075415312
10.15400 -0.078228745
10.15500 -0.081038789
10.15600 -0.083845766
10.15700 -0.086650043
10.15800 -0.089452014
10.15900 -0.092252105
10.16000 -0.095050741
10.16100 -0.09784834699999999
10.16200 -0.10064532999999999
10.16300 -0.10344206999999998
10.16400 -0.1062389
10.16500 -0.10903612
10.16600 -0.11183395
10.16700 -0.11463256
10.16800 -0.11743205
10.16900 -0.12023243
10.17000 -0.12303365
10.17100 -0.12583558
10.17200 -0.12863802
10.17300 -0.13144071
10.17400 -0.13424334
10.17500 -0.13704554
10.17600 -0.13984691999999999
10.17700 -0.14264707000000001
10.17800 -0.14544555
10.17900 -0.14824197
10.18000 -0.1510359
10.18100 -0.15382699
10.18200 -0.15661489
10.18300 -0.15939934
10.18400 -0.16218009
10.18500 -0.16495701
10.18600 -0.16772998
10.18700 -0.17049899
10.18800 -0.17326409
10.18900 -0.17602538
10.19000 -0.17878302999999998
10.19100 -0.18153726
10.19200 -0.18428835
10.19300 -0.1870366
10.19400 -0.18978235000000002
10.19500 -0.19252594
10.19600 -0.19526772
10.19700 -0.19800803
10.19800 -0.20074719000000002
10.19900 -0.20348548
10.20000 -0.20622318
10.20100 -0.20896046999999998
10.20200 -0.21169751
10.20300 -0.21443438999999997
10.20400 -0.21717115
10.20500 -0.21990774999999999
10.20600 -0.22264409
10.20700 -0.22538004
10.20800 -0.2281154
10.20900 -0.23084991
10.21000 -0.23358327
10.21100 -0.23631518999999998
10.21200 -0.23904529
10.21300 -0.24177325
10.21400 -0.2444987
10.21500 -0.24722128
10.21600 -0.24994066999999998
10.21700 -0.25265655
10.21800 -0.25536865000000003
10.21900 -0.25807675
10.22000 -0.26078068
10.22100 -0.26348028
10.22200 -0.26617546
10.22300 -0.26886619
10.22400 -0.27155248
10.22500 -0.27423436
10.22600 -0.27691193000000003
10.22700 -0.27958532
10.22800 -0.28225468
10.22900 -0.28492014
10.23000 -0.28758189
10.23100 -0.29024007
10.23200 -0.29289483
10.23300 -0.29554630000000004
10.23400 -0.29819456
10.23500 -0.30083968
10.23600 -0.30348168
10.23700 -0.30612051
10.23800 -0.30875609
10.23900 -0.31138828
10.24000 -0.3140169
10.24100 -0.31664171
10.24200 -0.31926245
10.24300 -0.32187882
10.24400 -0.32449046
10.24500 -0.32709701999999996
10.24600 -0.32969811
10.24700 -0.33229337999999997
10.24800 -0.33488246
10.24900 -0.33746498999999996
10.25000 -0.34004066
10.25100 -0.34260916999999996
10.25200 -0.34517029
10.25300 -0.34772379000000003
10.25400 -0.35026954
10.25500 -0.35280744
10.25600 -0.35533744
10.25700 -0.35785956
10.25800 -0.36037383
10.25900 -0.36288039
10.26000 -0.36537936
10.26100 -0.36787093000000004
10.26200 -0.37035528
10.26300 -0.37283264
10.26400 -0.37530321
10.26500 -0.37776721
10.26600 -0.38022485
10.26700 -0.38267628
10.26800 -0.38512165
10.26900 -0.38756107
10.27000 -0.38999454
10.27100 -0.39242208
10.27200 -0.39484366
10.27300 -0.39725909
10.27400 -0.39966824
10.27500 -0.40207081
10.27600 -0.4044665
10.27700 -0.40685497000000004
10.27800 -0.40923584999999996
10.27900 -0.41160868
10.28000 -0.41397298000000005
10.28100 -0.41632824999999996
10.28200 -0.41867401
10.28300 -0.42100977
10.28400 -0.42333505
10.28500 -0.42564943
10.28600 -0.42795246
10.28700 -0.43024374000000004
10.28800 -0.43252296999999995
10.28900 -0.43478985
10.29000 -0.43704417
10.29100 -0.43928576999999996
10.29200 -0.44151456
10.29300 -0.44373049999999997
10.29400 -0.44593363999999996
10.29500 -0.44812402
10.29600 -0.45030178
10.29700 -0.4524671
10.29800 -0.45462013
10.29900 -0.45676110000000003
10.30000 -0.45889019999999997
10.30100 -0.46100761
10.30200 -0.46311351
10.30300 -0.46520811
10.30400 -0.46729147
10.30500 -0.46936375999999996
10.30600 -0.47142496000000006
10.30700 -0.47347504
10.30800 -0.47551394
10.30900 -0.47754152
10.31000 -0.47955760000000003
10.31100 -0.4815619
10.31200 -0.48355413999999997
10.31300 -0.48553394000000005
10.31400 -0.48750094
10.31500 -0.48945472
10.31600 -0.49139479999999996
10.31700 -0.49332077999999996
10.31800 -0.49523213
10.31900 -0.4971284
10.32000 -0.4990092
10.32100 -0.50087408
10.32200 -0.50272262
10.32300 -0.50455453
10.32400 -0.5063694900000001
10.32500 -0.50816722
10.32600 -0.5099475800000001
10.32700 -0.5117103900000001
10.32800 -0.5134556
10.32900 -0.51518311
10.33000 -0.51689297
10.33100 -0.51858523
10.33200 -0.52026003
10.33300 -0.52191745
10.33400 -0.52355765
10.33500 -0.5251808099999999
10.33600 -0.52678711
10.33700 -0.52837669
10.33800 -0.5299497400000001
10.33900 -0.53150635
10.34000 -0.53304671
10.34100 -0.53457082
10.34200 -0.53607877
10.34300 -0.5375705199999999
10.34400 -0.53904601
10.34500 -0.5405051200000001
10.34600 -0.54194769
10.34700 -0.5433735000000001
10.34800 -0.54478226
10.34900 -0.54617366
10.35000 -0.54754731
10.35100 -0.5489028499999999
10.35200 -0.55023986
10.35300 -0.55155787
10.35400 -0.55285646
10.35500 -0.55413516
10.35600 -0.5553935200000001
10.35700 -0.55663115
10.35800 -0.55784765
10.35900 -0.55904267
10.36000 -0.56021586
10.36100 -0.5613669800000001
10.36200 -0.56249583
10.36300 -0.5636022
10.36400 -0.56468598
10.36500 -0.56574708
10.36600 -0.5667855
10.36700 -0.5678013
10.36800 -0.56879446
10.36900 -0.5697650799999999
10.37000 -0.57071326
10.37100 -0.5716391399999999
10.37200 -0.57254285
10.37300 -0.57342448
10.37400 -0.57428414
10.37500 -0.57512191
10.37600 -0.57593784
10.37700 -0.57673198
10.37800 -0.57750433
10.37900 -0.57825483
10.38000 -0.57898341
10.38100 -0.57968991
10.38200 -0.58037415
10.38300 -0.58103595
10.38400 -0.58167507
10.38500 -0.58229123
10.38600 -0.58288416
10.38700 -0.58345348
10.38800 -0.58399891
10.38900 -0.58452007
10.39000 -0.58501665
10.39100 -0.58548832
10.39200 -0.58593475
10.39300 -0.58635571
10.39400 -0.58675087
10.39500 -0.58712005
10.39600 -0.58746301
10.39700 -0.58777961
10.39800 -0.58806976
10.39900 -0.58833337
10.40000 -0.58857044
10.40100 -0.5887810099999999
10.40200 -0.58896509
10.40300 -0.58912276
10.40400 -0.58925417
10.40500 -0.58935946
10.40600 -0.5894387099999999
10.40700 -0.58949217
10.40800 -0.58951993
10.40900 -0.58952211
10.41000 -0.58949888
10.41100 -0.58945031
10.41200 -0.58937646
10.41300 -0.58927736
10.41400 -0.5891529799999999
10.41500 -0.58900327
10.41600 -0.5888281399999999
10.41700 -0.58862744
10.41800 -0.58840094
10.41900 -0.58814841
10.42000 -0.58786958
10.42100 -0.58756415
10.42200 -0.58723181
10.42300 -0.5868722199999999
10.42400 -0.58648512
10.42500 -0.58607012
10.42600 -0.58562695
10.42700 -0.5851553300000001
10.42800 -0.5846549799999999
10.42900 -0.58412575
10.43000 -0.58356747
10.43100 -0.5829800399999999
10.43200 -0.58236336
10.43300 -0.5817174900000001
10.43400 -0.58104247
10.43500 -0.58033834
10.43600 -0.5796053
10.43700 -0.57884352
10.43800 -0.5780531999999999
10.43900 -0.57723457
10.44000 -0.57638786
10.44100 -0.5755133
10.44200 -0.57461117
10.44300 -0.57368171
10.44400 -0.5727251099999999
10.44500 -0.57174154
10.44600 -0.57073119
10.44700 -0.56969412
10.44800 -0.56863041
10.44900 -0.5675401099999999
10.45000 -0.56642313
10.45100 -0.5652793700000001
10.45200 -0.5641087
10.45300 -0.56291092
10.45400 -0.5616858100000001
10.45500 -0.56043309
10.45600 -0.55915243
10.45700 -0.5578434600000001
10.45800 -0.5565058399999999
10.45900 -0.5551392199999999
10.46000 -0.55374322
10.46100 -0.5523175
10.46200 -0.5508617
10.46300 -0.54937555
10.46400 -0.54785875
10.46500 -0.54631107
10.46600 -0.5447323900000001
10.46700 -0.54312255
10.46800 -0.54148156
10.46900 -0.53980942
10.47000 -0.53810622
10.47100 -0.53637214
10.47200 -0.53460738
10.47300 -0.53281221
10.47400 -0.53098695
10.47500 -0.52913199
10.47600 -0.5272476899999999
10.47700 -0.5253345199999999
10.47800 -0.52339286
10.47900 -0.52142316
10.48000 -0.51942584
10.48100 -0.51740129
10.48200 -0.51534981
10.48300 -0.51327175
10.48400 -0.51116734
10.48500 -0.5090368
10.48600 -0.50688023
10.48700 -0.50469772
10.48800 -0.50248927
10.48900 -0.5002548
10.49000 -0.4979942
10.49100 -0.49570728999999997
10.49200 -0.49339384
10.49300 -0.49105356
10.49400 -0.48868619
10.49500 -0.48629142999999997
10.49600 -0.48386892000000004
10.49700 -0.48141833
10.49800 -0.47893939
10.49900 -0.47643175000000004
10.50000 -0.47389516000000004
10.50100 -0.47132941
10.50200 -0.46873428
10.50300 -0.46610967
10.50400 -0.4634555
10.50500 -0.46077175
10.50600 -0.45805848
10.50700 -0.45531573999999997
10.50800 -0.45254375
10.50900 -0.4497427
10.51000 -0.44691293000000004
10.51100 -0.4440547
10.51200 -0.44116834
10.51300 -0.43825428
10.51400 -0.43531287999999996
10.51500 -0.43234457000000004
10.51600 -0.42934977
10.51700 -0.42632879
10.51800 -0.42328206
10.51900 -0.42020991
10.52000 -0.41711261000000005
10.52100 -0.41399039000000004
10.52200 -0.41084345
10.52300 -0.40767193
10.52400 -0.40447591
10.52500 -0.4012554
10.52600 -0.39801039000000005
10.52700 -0.39474075
10.52800 -0.39144638000000004
10.52900 -0.3881271
10.53000 -0.38478274
10.53100 -0.3814131
10.53200 -0.37801797
10.53300 -0.37459712
10.53400 -0.37115042
10.53500 -0.3676777
10.53600 -0.36417888
10.53700 -0.3606539
10.53800 -0.35710272
10.53900 -0.35352542
10.54000 -0.34992213
10.54100 -0.34629302
10.54200 -0.34263835
10.54300 -0.33895841000000004
10.54400 -0.33525359
10.54500 -0.33152427
10.54600 -0.32777091999999997
10.54700 -0.32399399
10.54800 -0.32019401
10.54900 -0.31637147
10.55000 -0.31252684999999997
10.55100 -0.30866065000000004
10.55200 -0.30477333
10.55300 -0.30086534000000004
10.55400 -0.29693705
10.55500 -0.29298877
10.55600 -0.2890208
10.55700 -0.28503335
10.55800 -0.28102656
10.55900 -0.27700053
10.56000 -0.2729553
10.56100 -0.26889085
10.56200 -0.26480709
10.56300 -0.26070393999999997
10.56400 -0.25658126
10.56500 -0.25243887
10.56600 -0.24827663
10.56700 -0.24409434
10.56800 -0.23989186
10.56900 -0.23566908
10.57000 -0.23142587999999997
10.57100 -0.22716224000000002
10.57200 -0.22287817999999998
10.57300 -0.21857374999999998
10.57400 -0.21424908
10.57500 -0.20990442
10.57600 -0.20554000999999997
10.57700 -0.2011562
10.57800 -0.1967534
10.57900 -0.19233206
10.58000 -0.18789269
10.58100 -0.18343583
10.58200 -0.17896204
10.58300 -0.17447189
10.58400 -0.16996595
10.58500 -0.16544479
10.58600 -0.16090893
10.58700 -0.15635886999999998
10.58800 -0.15179506
10.58900 -0.14721786
10.59000 -0.14262762
10.59100 -0.13802458
10.59200 -0.13340893
10.59300 -0.12878079
10.59400 -0.12414021
10.59500 -0.11948718
10.59600 -0.11482164
10.59700 -0.11014347999999999
10.59800 -0.10545257
10.59900 -0.10074875
10.60000 -0.096031855
10.60100 -0.09130172
10.60200 -0.086558203
10.60300 -0.081801205
10.60400 -0.077030656
10.60500 -0.07224655099999999
10.60600 -0.067448954
10.60700 -0.062637992
10.60800 -0.05781388
10.60900 -0.052976911
10.61000 -0.048127456
10.61100 -0.043265976
10.61200 -0.038393005
10.61300 -0.033509146
10.61400 -0.028615064
10.61500 -0.023711474
10.61600 -0.01879913
10.61700 -0.013878808
10.61800 -0.0089512927
10.61900 -0.004017364
10.62000 0.0009222206199999999
10.62100 0.0058667403
10.62200 0.010815524
10.62300 0.015767963
10.62400 0.020723521
10.62500 0.025681741
10.62600 0.030642252999999998
10.62700 0.035604776000000005
10.62800 0.040569119
10.62900 0.045535172
10.63000 0.050502911000000004
10.63100 0.055472378
10.63200 0.06044367899999999
10.63300 0.06541696500000001
10.63400 0.070392422
10.63500 0.075370248
10.63600 0.080350653
10.63700 0.085333822
10.63800 0.090319914
10.63900 0.095309044
10.64000 0.10030125999999999
10.64100 0.10529658
10.64200 0.11029488
10.64300 0.11529601
10.64400 0.12029970999999999
10.64500 0.12530562
10.64600 0.13031333
10.64700 0.13532232
10.64800 0.14033201
10.64900 0.14534176000000001
10.65000 0.15035084
10.65100 0.15535853
10.65200 0.16036404
10.65300 0.16536657999999999
10.65400 0.17036536
10.65500 0.1753596
10.65600 0.18034856000000002
10.65700 0.18533152
10.65800 0.19030783
10.65900 0.19527687999999999
10.66000 0.20023814999999998
10.66100 0.20519115000000002
10.66200 0.21013554999999998
10.66300 0.215071
10.66400 0.2199973
10.66500 0.22491426000000003
10.66600 0.22982181999999998
10.66700 0.23471995
10.66800 0.23960865
10.66900 0.24448799
10.67000 0.24935803
10.67100 0.25421889
10.67200 0.25907063
10.67300 0.26391333
10.67400 0.26874701
10.67500 0.27357168
10.67600 0.27838727
10.67700 0.28319363
10.67800 0.2879906
10.67900 0.29277788
10.68000 0.29755508999999997
10.68100 0.30232180999999997
10.68200 0.30707754000000004
10.68300 0.31182168
10.68400 0.31655359
10.68500 0.32127257
10.68600 0.3259779
10.68700 0.3306688
10.68800 0.33534451
10.68900 0.34000427
10.69000 0.34464733
10.69100 0.34927297
10.69200 0.35388053
10.69300 0.35846939
10.69400 0.36303902
10.69500 0.36758895
10.69600 0.37211876
10.69700 0.37662813
10.69800 0.38111680000000003
10.69900 0.38558461
10.70000 0.39003141999999996
10.70100 0.39445721
10.70200 0.3988619
10.70300 0.40324559
10.70400 0.40760827
10.70500 0.41195001000000003
10.70600 0.41627083
10.70700 0.42057079
10.70800 0.42484994000000004
10.70900 0.42910818
10.71000 0.43334545999999996
10.71100 0.43756165999999996
10.71200 0.44175656999999996
10.71300 0.44592991000000004
10.71400 0.45008138
10.71500 0.45421058
10.71600 0.45831706000000005
10.71700 0.46240031000000004
10.71800 0.46645975999999995
10.71900 0.47049476
10.72000 0.47450471
10.72100 0.47848891
10.72200 0.48244665000000003
10.72300 0.48637721
10.72400 0.49027991
10.72500 0.49415408
10.72600 0.49799904
10.72700 0.50181416
10.72800 0.50559887
10.72900 0.50935266
10.73000 0.51307501
10.73100 0.5167655600000001
10.73200 0.5204239900000001
10.73300 0.52405004
10.73400 0.52764351
10.73500 0.5312042299999999
10.73600 0.53473213
10.73700 0.53822715
10.73800 0.54168934
10.73900 0.5451187
10.74000 0.54851528
10.74100 0.55187913
10.74200 0.55521033
10.74300 0.55850889
10.74400 0.56177475
10.74500 0.56500798
10.74600 0.5682084199999999
10.74700 0.5713759500000001
10.74800 0.57451036
10.74900 0.57761143
10.75000 0.58067883
10.75100 0.5837122
10.75200 0.5867111
10.75300 0.58967508
10.75400 0.5926036299999999
10.75500 0.59549618
10.75600 0.59835222
10.75700 0.60117119
10.75800 0.60395254
10.75900 0.60669575
10.76000 0.6094003100000001
10.76100 0.61206571
10.76200 0.61469157
10.76300 0.61727748
10.76400 0.61982311
10.76500 0.62232818
10.76600 0.62479251
10.76700 0.62721595
10.76800 0.62959837
10.76900 0.6319397600000001
10.77000 0.63424008
10.77100 0.63649933
10.77200 0.6387176
10.77300 0.64089498
10.77400 0.64303153
10.77500 0.64512738
10.77600 0.64718258
10.77700 0.64919717
10.77800 0.6511711499999999
10.77900 0.65310458
10.78000 0.6549974000000001
10.78100 0.65684952
10.78200 0.65866085
10.78300 0.66043115
10.78400 0.66216025
10.78500 0.66384785
10.78600 0.66549364
10.78700 0.66709723
10.78800 0.66865827
10.78900 0.67017633
10.79000 0.6716509300000001
10.79100 0.67308163
10.79200 0.6744680000000001
10.79300 0.6758095199999999
10.79400 0.67710578
10.79500 0.67835641
10.79600 0.67956094
10.79700 0.6807190799999999
10.79800 0.68183052
10.79900 0.68289503
10.80000 0.68391236
10.80100 0.68488242
10.80200 0.68580518
10.80300 0.68668057
10.80400 0.68750866
10.80500 0.68828952
10.80600 0.68902336
10.80700 0.6897103
10.80800 0.69035059
10.80900 0.69094445
10.81000 0.69149216
10.81100 0.69199391
10.81200 0.69244998
10.81300 0.69286055
10.81400 0.6932258600000001
10.81500 0.693546
10.81600 0.69382112
10.81700 0.69405129
10.81800 0.6942365300000001
10.81900 0.69437679
10.82000 0.69447197
10.82100 0.69452198
10.82200 0.69452669
10.82300 0.69448585
10.82400 0.69439923
10.82500 0.69426661
10.82600 0.69408771
10.82700 0.6938622799999999
10.82800 0.69359005
10.82900 0.6932708
10.83000 0.69290423
10.83100 0.69249021
10.83200 0.69202855
10.83300 0.69151912
10.83400 0.69096186
10.83500 0.69035669
10.83600 0.6897036
10.83700 0.68900259
10.83800 0.68825376
10.83900 0.68745725
10.84000 0.6866131400000001
10.84100 0.68572164
10.84200 0.68478291
10.84300 0.6837972
10.84400 0.6827647299999999
10.84500 0.6816858
10.84600 0.68056057
10.84700 0.67938934
10.84800 0.67817234
10.84900 0.67690979
10.85000 0.67560193
10.85100 0.67424895
10.85200 0.6728509899999999
10.85300 0.67140823
10.85400 0.66992077
10.85500 0.6683887399999999
10.85600 0.6668122000000001
10.85700 0.6651911899999999
10.85800 0.6635257
10.85900 0.6618158
10.86000 0.66006142
10.86100 0.65826257
10.86200 0.6564192
10.86300 0.65453132
10.86400 0.6525988699999999
10.86500 0.65062186
10.86600 0.6486002799999999
10.86700 0.64653419
10.86800 0.64442358
10.86900 0.64226859
10.87000 0.64006937
10.87100 0.637826
10.87200 0.63553876
10.87300 0.63320785
10.87400 0.63083353
10.87500 0.6284161
10.87600 0.62595592
10.87700 0.62345332
10.87800 0.62090866
10.87900 0.6183223800000001
10.88000 0.61569484
10.88100 0.61302641
10.88200 0.61031748
10.88300 0.60756844
10.88400 0.60477965
10.88500 0.60195141
10.88600 0.599084
10.88700 0.59617776
10.88800 0.59323288
10.88900 0.59024957
10.89000 0.58722808
10.89100 0.5841685
10.89200 0.5810710099999999
10.89300 0.5779357199999999
10.89400 0.57476275
10.89500 0.5715522
10.89600 0.56830412
10.89700 0.56501864
10.89800 0.56169587
10.89900 0.55833589
10.90000 0.5549388
10.90100 0.55150478
10.90200 0.54803402
10.90300 0.54452666
10.90400 0.54098293
10.90500 0.53740307
10.90600 0.5337873
10.90700 0.53013596
10.90800 0.52644936
10.90900 0.52272785
10.91000 0.5189717699999999
10.91100 0.51518152
10.91200 0.51135756
10.91300 0.5075002599999999
10.91400 0.5036100299999999
10.91500 0.49968734
10.91600 0.49573267000000004
10.91700 0.49174642
10.91800 0.48772907
10.91900 0.48368098000000004
10.92000 0.47960263
10.92100 0.47549442
10.92200 0.4713567
10.92300 0.46718982
10.92400 0.46299412
10.92500 0.45876987
10.92600 0.45451731
10.92700 0.45023672000000003
10.92800 0.44592824000000003
10.92900 0.44159205
10.93000 0.43722834000000005
10.93100 0.43283715
10.93200 0.42841868
10.93300 0.42397295999999995
10.93400 0.41950010000000004
10.93500 0.41500018
10.93600 0.41047335
10.93700 0.40591974
10.93800 0.40133953999999994
10.93900 0.39673289
10.94000 0.39210008
10.94100 0.38744132
10.94200 0.38275693
10.94300 0.3780473
10.94400 0.37331281
10.94500 0.36855391
10.94600 0.36377108
10.94700 0.35896483
10.94800 0.35413571
10.94900 0.34928429
10.95000 0.34441114
10.95100 0.33951686
10.95200 0.33460204
10.95300 0.32966725999999996
10.95400 0.32471310999999997
10.95500 0.31974018000000004
10.95600 0.31474896
10.95700 0.30973998
10.95800 0.30471373
10.95900 0.29967064
10.96000 0.29461114
10.96100 0.28953559
10.96200 0.28444435
10.96300 0.27933773
10.96400 0.27421599
10.96500 0.26907937000000004
10.96600 0.26392809
10.96700 0.25876234
10.96800 0.25358228
10.96900 0.24838806000000002
10.97000 0.24317980000000003
10.97100 0.23795762
10.97200 0.23272166000000002
10.97300 0.227472
10.97400 0.22220879000000002
10.97500 0.21693218
10.97600 0.21164229
10.97700 0.20633933999999998
10.97800 0.20102351
10.97900 0.19569506
10.98000 0.19035428999999998
10.98100 0.18500149
10.98200 0.17963705
10.98300 0.17426136
10.98400 0.16887486999999998
10.98500 0.16347807
10.98600 0.15807147
10.98700 0.15265562
10.98800 0.14723109
10.98900 0.14179844
10.99000 0.13635826
10.99100 0.13091112
10.99200 0.12545761
10.99300 0.11999826000000001
10.99400 0.11453357
10.99500 0.10906402
10.99600 0.10359004000000001
10.99700 0.09811201600000001
10.99800 0.09263028
10.99900 0.087145105
11.00000 0.081656728
11.00100 0.07616532399999999
11.00200 0.07067103300000001
11.00300 0.06517396
11.00400 0.059674173999999996
11.00500 0.054171715999999995
11.00600 0.048666625
11.00700 0.043158923
11.00800 0.037648639
11.00900 0.032135812
11.01000 0.026620497
11.01100 0.021102771
11.01200 0.015582745
11.01300 0.010060561
11.01400 0.0045363973
11.01500 -0.00098952769
11.01600 -0.0065169559
11.01700 -0.01204559
11.01800 -0.017575093
11.01900 -0.023105094
11.02000 -0.028635189
11.02100 -0.034164946
11.02200 -0.039693908
11.02300 -0.045221602
11.02400 -0.05074754
11.02500 -0.056271226
11.02600 -0.06179217
11.02700 -0.06730989
11.02800 -0.072823913
11.02900 -0.078333792
11.03000 -0.083839102
11.03100 -0.089339452
11.03200 -0.09483449399999999
11.03300 -0.10032392
11.03400 -0.10580745
11.03500 -0.11128488000000002
11.03600 -0.11675601000000001
11.03700 -0.12222074000000001
11.03800 -0.12767897
11.03900 -0.13313064
11.04000 -0.13857575
11.04100 -0.14401427
11.04200 -0.14944626
11.04300 -0.15487171
11.04400 -0.16029067000000002
11.04500 -0.16570314
11.04600 -0.17110909000000002
11.04700 -0.17650849
11.04800 -0.18190126
11.04900 -0.18728726
11.05000 -0.19266632
11.05100 -0.19803822999999998
11.05200 -0.20340269
11.05300 -0.20875938
11.05400 -0.21410794
11.05500 -0.21944795999999997
11.05600 -0.22477901
11.05700 -0.23010063
11.05800 -0.23541234000000003
11.05900 -0.24071368
11.06000 -0.2460042
11.06100 -0.25128345
11.06200 -0.25655101
11.06300 -0.26180651
11.06400 -0.26704962
11.06500 -0.27228007
11.06600 -0.27749762
11.06700 -0.28270211
11.06800 -0.28789341
11.06900 -0.2930715
11.07000 -0.29823633
11.07100 -0.30338797
11.07200 -0.30852645
11.07300 -0.31365191
11.07400 -0.31876448
11.07500 -0.32386431
11.07600 -0.32895154
11.07700 -0.33402634000000003
11.07800 -0.33908887
11.07900 -0.34413923999999996
11.08000 -0.34917758000000004
11.08100 -0.35420395
11.08200 -0.35921838
11.08300 -0.36422089
11.08400 -0.36921138000000003
11.08500 -0.37418979
11.08600 -0.37915595
11.08700 -0.38410965
11.08800 -0.38905067
11.08900 -0.39397868999999996
11.09000 -0.39889336999999997
11.09100 -0.40379437
11.09200 -0.40868129999999997
11.09300 -0.41355374
11.09400 -0.41841129
11.09500 -0.42325351000000005
11.09600 -0.42808
11.09700 -0.43289037
11.09800 -0.43768430999999997
11.09900 -0.44246153000000005
11.10000 -0.44722175000000003
11.10100 -0.45196479
11.10200 -0.45669051
11.10300 -0.46139881
11.10400 -0.46608965
11.10500 -0.47076312000000003
11.10600 -0.47541931
11.10700 -0.48005837000000007
11.10800 -0.48468043000000005
11.10900 -0.48928573000000003
11.11000 -0.49387449
11.11100 -0.49844696000000005
11.11200 -0.50300336
11.11300 -0.50754393
11.11400 -0.5120688099999999
11.11500 -0.51657814
11.11600 -0.52107205
11.11700 -0.52555054
11.11800 -0.53001367
11.11900 -0.5344613
11.12000 -0.53889332
11.12100 -0.54330956
11.12200 -0.5477097799999999
11.12300 -0.55209366
11.12400 -0.5564609100000001
11.12500 -0.56081116
11.12600 -0.56514405
11.12700 -0.56945914
11.12800 -0.57375613
11.12900 -0.5780345800000001
11.13000 -0.58229412
11.13100 -0.58653443
11.13200 -0.59075523
11.13300 -0.59495624
11.13400 -0.5991372699999999
11.13500 -0.60329819
11.13600 -0.6074389
11.13700 -0.6115593899999999
11.13800 -0.6156596799999999
11.13900 -0.61973981
11.14000 -0.62379995
11.14100 -0.62784031
11.14200 -0.63186106
11.14300 -0.6358624900000001
11.14400 -0.63984487
11.14500 -0.64380853
11.14600 -0.6477537999999999
11.14700 -0.6516809600000001
11.14800 -0.65559028
11.14900 -0.65948204
11.15000 -0.66335648
11.15100 -0.6672137899999999
11.15200 -0.67105414
11.15300 -0.6748776
11.15400 -0.67868419
11.15500 -0.68247388
11.15600 -0.68624658
11.15700 -0.69000213
11.15800 -0.69374032
11.15900 -0.6974608600000001
11.16000 -0.7011634800000001
11.16100 -0.70484784
11.16200 -0.70851357
11.16300 -0.7121603
11.16400 -0.71578771
11.16500 -0.71939537
11.16600 -0.72298301
11.16700 -0.72655031
11.16800 -0.73009701
11.16900 -0.73362291
11.17000 -0.7371278
11.17100 -0.7406116
11.17200 -0.74407426
11.17300 -0.74751582
11.17400 -0.7509362900000001
11.17500 -0.75433576
11.17600 -0.75771436
11.17700 -0.76107229
11.17800 -0.76440969
11.17900 -0.76772678
11.18000 -0.77102375
11.18100 -0.77430075
11.18200 -0.777558
11.18300 -0.7807956500000001
11.18400 -0.78401389
11.18500 -0.7872127
11.18600 -0.7903922299999999
11.18700 -0.7935524899999999
11.18800 -0.7966933799999999
11.18900 -0.79981498
11.19000 -0.8029171300000001
11.19100 -0.80599971
11.19200 -0.80906264
11.19300 -0.8121056499999999
11.19400 -0.8151286299999999
11.19500 -0.8181313100000001
11.19600 -0.82111349
11.19700 -0.82407491
11.19800 -0.8270153800000001
11.19900 -0.8299347
11.20000 -0.8328327
11.20100 -0.8357090899999999
11.20200 -0.83856378
11.20300 -0.84139658
11.20400 -0.84420741
11.20500 -0.8469961599999999
11.20600 -0.84976275
11.20700 -0.8525072599999999
11.20800 -0.8552296100000001
11.20900 -0.8579298900000001
11.21000 -0.8606081800000001
11.21100 -0.8632645
11.21200 -0.86589903
11.21300 -0.86851185
11.21400 -0.8711030700000001
11.21500 -0.87367278
11.21600 -0.87622115
11.21700 -0.8787482
11.21800 -0.88125402
11.21900 -0.8837385999999999
11.22000 -0.88620195
11.22100 -0.8886439700000001
11.22200 -0.8910645700000001
11.22300 -0.89346366
11.22400 -0.89584105
11.22500 -0.89819646
11.22600 -0.9005297000000001
11.22700 -0.9028404999999999
11.22800 -0.90512857
11.22900 -0.90739354
11.23000 -0.9096352400000001
11.23100 -0.9118532800000001
11.23200 -0.91404738
11.23300 -0.91621736
11.23400 -0.9183629400000001
11.23500 -0.9204840299999999
11.23600 -0.92258034
11.23700 -0.9246518800000001
11.23800 -0.92669856
11.23900 -0.92872037
11.24000 -0.93071731
11.24100 -0.9326894800000001
11.24200 -0.9346369699999999
11.24300 -0.93655987
11.24400 -0.9384582799999999
11.24500 -0.94033238
11.24600 -0.9421822599999999
11.24700 -0.94400812
11.24800 -0.94581004
11.24900 -0.9475881199999999
11.25000 -0.94934246
11.25100 -0.95107304
11.25200 -0.95277997
11.25300 -0.9544631499999999
11.25400 -0.9561225799999999
11.25500 -0.9577581700000001
11.25600 -0.95936973
11.25700 -0.9609571699999999
11.25800 -0.9625203000000001
11.25900 -0.9640588400000001
11.26000 -0.9655726099999999
11.26100 -0.96706124
11.26200 -0.96852453
11.26300 -0.9699622200000001
11.26400 -0.97137392
11.26500 -0.9727593499999999
11.26600 -0.9741182399999999
11.26700 -0.97545031
11.26800 -0.9767552800000001
11.26900 -0.97803287
11.27000 -0.97928289
11.27100 -0.98050516
11.27200 -0.98169949
11.27300 -0.9828657799999999
11.27400 -0.98400395
11.27500 -0.9851139
11.27600 -0.98619564
11.27700 -0.98724915
11.27800 -0.9882745300000001
11.27900 -0.9892717900000001
11.28000 -0.9902411099999999
11.28100 -0.9911824899999999
11.28200 -0.99209603
11.28300 -0.9929819
11.28400 -0.99384012
11.28500 -0.99467067
11.28600 -0.9954737499999999
11.28700 -0.9962492599999999
11.28800 -0.99699721
11.28900 -0.99771749
11.29000 -0.99841002
11.29100 -0.99907471
11.29200 -0.9997113599999999
11.29300 -1.0003198
11.29400 -1.0008997
11.29500 -1.001451
11.29600 -1.0019734
11.29700 -1.0024666
11.29800 -1.0029305
11.29900 -1.0033648
11.30000 -1.0037692
11.30100 -1.0041437
11.30200 -1.0044881
11.30300 -1.0048022
11.30400 -1.005086
11.30500 -1.0053393000000002
11.30600 -1.0055621000000001
11.30700 -1.0057543
11.30800 -1.005916
11.30900 -1.0060471
11.31000 -1.0061475
11.31100 -1.0062174
11.31200 -1.0062567
11.31300 -1.0062654
11.31400 -1.0062434
11.31500 -1.0061908
11.31600 -1.0061073999999999
11.31700 -1.0059933
11.31800 -1.0058483
11.31900 -1.0056724
11.32000 -1.0054654
11.32100 -1.0052271
11.32200 -1.0049576
11.32300 -1.0046567
11.32400 -1.0043242000000001
11.32500 -1.00396
11.32600 -1.0035640000000001
11.32700 -1.0031359
11.32800 -1.0026759
11.32900 -1.0021836
11.33000 -1.0016592
11.33100 -1.0011025
11.33200 -1.0005133
11.33300 -0.99989176
11.33400 -0.9992376900000001
11.33500 -0.99855112
11.33600 -0.9978319500000001
11.33700 -0.9970801899999999
11.33800 -0.99629583
11.33900 -0.99547887
11.34000 -0.9946293199999999
11.34100 -0.9937470800000001
11.34200 -0.99283215
11.34300 -0.99188462
11.34400 -0.9909044
11.34500 -0.9898914
11.34600 -0.98884571
11.34700 -0.98776724
11.34800 -0.9866558900000001
11.34900 -0.9855115799999999
11.35000 -0.9843341999999999
11.35100 -0.9831236700000001
11.35200 -0.98187989
11.35300 -0.98060267
11.35400 -0.97929183
11.35500 -0.97794728
11.35600 -0.97656874
11.35700 -0.97515602
11.35800 -0.9737089299999999
11.35900 -0.9722273800000001
11.36000 -0.97071109
11.36100 -0.96915998
11.36200 -0.96757384
11.36300 -0.96595259
11.36400 -0.9642961400000001
11.36500 -0.96260449
11.36600 -0.96087754
11.36700 -0.9591154799999999
11.36800 -0.9573183000000001
11.36900 -0.9554861099999999
11.37000 -0.95361909
11.37100 -0.95171742
11.37200 -0.94978129
11.37300 -0.94781099
11.37400 -0.94580669
11.37500 -0.94376858
11.37600 -0.9416969500000001
11.37700 -0.9395919699999999
11.37800 -0.93745384
11.37900 -0.93528265
11.38000 -0.93307858
11.38100 -0.93084164
11.38200 -0.92857201
11.38300 -0.92626959
11.38400 -0.92393439
11.38500 -0.92156641
11.38600 -0.9191655599999999
11.38700 -0.91673173
11.38800 -0.91426484
11.38900 -0.9117648
11.39000 -0.90923151
11.39100 -0.90666488
11.39200 -0.9040648099999999
11.39300 -0.9014312199999999
11.39400 -0.89876419
11.39500 -0.89606363
11.39600 -0.89332964
11.39700 -0.89056222
11.39800 -0.8877615400000001
11.39900 -0.88492762
11.40000 -0.88206073
11.40100 -0.8791609699999999
11.40200 -0.8762285099999999
11.40300 -0.87326355
11.40400 -0.8702662800000001
11.40500 -0.86723687
11.40600 -0.86417552
11.40700 -0.86108232
11.40800 -0.8579575500000001
11.40900 -0.85480129
11.41000 -0.8516136599999999
11.41100 -0.8483947299999999
11.41200 -0.8451445999999999
11.41300 -0.84186336
11.41400 -0.83855093
11.41500 -0.83520738
11.41600 -0.8318326399999999
11.41700 -0.8284267
11.41800 -0.82498947
11.41900 -0.82152085
11.42000 -0.8180208499999999
11.42100 -0.8144893699999999
11.42200 -0.8109263099999999
11.42300 -0.8073316
11.42400 -0.8037052100000001
11.42500 -0.80004716
11.42600 -0.7963574500000001
11.42700 -0.7926361599999999
11.42800 -0.7888833099999999
11.42900 -0.78509897
11.43000 -0.78128334
11.43100 -0.7774367
11.43200 -0.77355923
11.43300 -0.76965122
11.43400 -0.76571293
11.43500 -0.76174475
11.43600 -0.75774705
11.43700 -0.7537202
11.43800 -0.74966461
11.43900 -0.7455806700000001
11.44000 -0.74146874
11.44100 -0.73732915
11.44200 -0.73316223
11.44300 -0.7289683
11.44400 -0.72474754
11.44500 -0.72050015
11.44600 -0.71622622
11.44700 -0.71192589
11.44800 -0.7075991
11.44900 -0.7032458699999999
11.45000 -0.69886614
11.45100 -0.69445977
11.45200 -0.69002663
11.45300 -0.68556662
11.45400 -0.68107955
11.45500 -0.67656529
11.45600 -0.6720237
11.45700 -0.66745477
11.45800 -0.66285841
11.45900 -0.6582347199999999
11.46000 -0.65358374
11.46100 -0.64890566
11.46200 -0.64420067
11.46300 -0.6394691299999999
11.46400 -0.63471138
11.46500 -0.62992787
11.46600 -0.6251191300000001
11.46700 -0.62028565
11.46800 -0.61542806
11.46900 -0.61054691
11.47000 -0.60564284
11.47100 -0.60071652
11.47200 -0.59576854
11.47300 -0.59079947
11.47400 -0.58580986
11.47500 -0.58080023
11.47600 -0.575771
11.47700 -0.57072258
11.47800 -0.56565534
11.47900 -0.56056948
11.48000 -0.55546523
11.48100 -0.55034272
11.48200 -0.54520196
11.48300 -0.54004299
11.48400 -0.53486573
11.48500 -0.52967011
11.48600 -0.52445596
11.48700 -0.51922314
11.48800 -0.5139715
11.48900 -0.5087008199999999
11.49000 -0.5034109600000001
11.49100 -0.49810177
11.49200 -0.49277311
11.49300 -0.48742495
11.49400 -0.48205727000000004
11.49500 -0.47667012999999997
11.49600 -0.47126360999999994
11.49700 -0.46583796
11.49800 -0.46039339999999995
11.49900 -0.45493031
11.50000 -0.4494491
11.50100 -0.4439503
11.50200 -0.4384344
11.50300 -0.43290206
11.50400 -0.42735389
11.50500 -0.42179059
11.50600 -0.41621284999999997
11.50700 -0.41062132999999995
11.50800 -0.40501668
11.50900 -0.39939955
11.51000 -0.39377054
11.51100 -0.38813012999999996
11.51200 -0.38247879
11.51300 -0.37681691
11.51400 -0.37114475999999996
11.51500 -0.36546257
11.51600 -0.35977047
11.51700 -0.35406852
11.51800 -0.34835672
11.51900 -0.34263497000000004
11.52000 -0.33690322
11.52100 -0.33116129
11.52200 -0.32540902
11.52300 -0.31964628
11.52400 -0.31387291
11.52500 -0.30808882
11.52600 -0.30229392
11.52700 -0.29648821999999997
11.52800 -0.29067176
11.52900 -0.28484465999999997
11.53000 -0.27900711
11.53100 -0.27315935999999996
11.53200 -0.26730178
11.53300 -0.26143475
11.53400 -0.25555876
11.53500 -0.24967429
11.53600 -0.24378193
11.53700 -0.23788225
11.53800 -0.23197589999999998
11.53900 -0.22606347
11.54000 -0.22014556
11.54100 -0.21422276999999998
11.54200 -0.20829567000000002
11.54300 -0.20236479999999998
11.54400 -0.19643062
11.54500 -0.19049359000000002
11.54600 -0.18455407
11.54700 -0.17861237
11.54800 -0.17266874999999998
11.54900 -0.16672341
11.55000 -0.16077647
11.55100 -0.15482802
11.55200 -0.1488781
11.55300 -0.14292668
11.55400 -0.13697373000000002
11.55500 -0.1310192
11.55600 -0.12506302
11.55700 -0.11910512999999999
11.55800 -0.11314547999999999
11.55900 -0.10718406000000001
11.56000 -0.10122089
11.56100 -0.095256011
11.56200 -0.089289562
11.56300 -0.083321729
11.56400 -0.07735275999999999
11.56500 -0.071382982
11.56600 -0.065412791
11.56700 -0.059442653
11.56800 -0.053473091
11.56900 -0.047504687000000004
11.57000 -0.041538061
11.57100 -0.035573874
11.57200 -0.029612794999999997
11.57300 -0.0236555
11.57400 -0.017702654
11.57500 -0.011754888
11.57600 -0.0058127942
11.57700 0.00012309368
11.57800 0.0060523096
11.57900 0.011974465
11.58000 0.017889253
11.58100 0.023796453000000002
11.58200 0.029695930000000002
11.58300 0.035587634
11.58400 0.041471588000000004
11.58500 0.047347878
11.58600 0.053216651
11.58700 0.05907808700000001
11.58800 0.064932398
11.58900 0.0707798
11.59000 0.076620502
11.59100 0.08245469100000001
11.59200 0.08828250600000001
11.59300 0.094104046
11.59400 0.09991934100000001
11.59500 0.10572835
11.59600 0.11153094
11.59700 0.11732692
11.59800 0.123116
11.59900 0.12889782
11.60000 0.13467193
11.60100 0.14043783
11.60200 0.14619495000000002
11.60300 0.15194267
11.60400 0.15768035
11.60500 0.16340731
11.60600 0.16912288
11.60700 0.17482638
11.60800 0.18051717
11.60900 0.18619463
11.61000 0.19185819
11.61100 0.19750732
11.61200 0.20314157000000002
11.61300 0.20876057
11.61400 0.21436396
11.61500 0.21995155000000002
11.61600 0.22552316
11.61700 0.23107871
11.61800 0.23661819
11.61900 0.24214163000000002
11.62000 0.24764913
11.62100 0.25314083
11.62200 0.25861692000000003
11.62300 0.26407759000000003
11.62400 0.26952303
11.62500 0.27495343
11.62600 0.28036898
11.62700 0.28576981
11.62800 0.29115602
11.62900 0.29652765999999997
11.63000 0.30188467
11.63100 0.30722697
11.63200 0.31255439
11.63300 0.3178667
11.63400 0.32316358
11.63500 0.32844462
11.63600 0.33370939
11.63700 0.33895737000000004
11.63800 0.344188
11.63900 0.34940073
11.64000 0.35459494999999996
11.64100 0.35977007
11.64200 0.36492553
11.64300 0.37006077
11.64400 0.37517529
11.64500 0.3802686
11.64600 0.38534033
11.64700 0.39039014
11.64800 0.39541777000000006
11.64900 0.40042302999999996
11.65000 0.40540579
11.65100 0.41036601
11.65200 0.4153037
11.65300 0.42021888999999996
11.65400 0.42511169
11.65500 0.42998222999999997
11.65600 0.43483068999999996
11.65700 0.43965718000000004
11.65800 0.44446182
11.65900 0.44924477
11.66000 0.45400606
11.66100 0.4587458
11.66200 0.46346397
11.66300 0.46816054
11.66400 0.47283539999999996
11.66500 0.47748839
11.66600 0.48211929
11.66700 0.48672784999999996
11.66800 0.49131378
11.66900 0.4958767
11.67000 0.50041624
11.67100 0.5049320399999999
11.67200 0.5094236200000001
11.67300 0.51389053
11.67400 0.51833238
11.67500 0.52274871
11.67600 0.5271391000000001
11.67700 0.53150319
11.67800 0.53584059
11.67900 0.54015098
11.68000 0.54443409
11.68100 0.5486896699999999
11.68200 0.55291755
11.68300 0.55711754
11.68400 0.56128954
11.68500 0.5654335
11.68600 0.56954939
11.68700 0.5736372
11.68800 0.57769697
11.68900 0.5817287099999999
11.69000 0.58573252
11.69100 0.58970843
11.69200 0.59365653
11.69300 0.59757684
11.69400 0.60146935
11.69500 0.60533406
11.69600 0.60917092
11.69700 0.6129798900000001
11.69800 0.61676078
11.69900 0.6205134600000001
11.70000 0.62423768
11.70100 0.62793321
11.70200 0.6315997799999999
11.70300 0.63523701
11.70400 0.63884463
11.70500 0.6424222599999999
11.70600 0.64596948
11.70700 0.64948602
11.70800 0.65297149
11.70900 0.65642558
11.71000 0.65984796
11.71100 0.6632383900000001
11.71200 0.66659665
11.71300 0.66992259
11.71400 0.67321602
11.71500 0.67647691
11.71600 0.67970515
11.71700 0.6829007500000001
11.71800 0.68606376
11.71900 0.68919417
11.72000 0.69229202
11.72100 0.69535747
11.72200 0.69839051
11.72300 0.70139128
11.72400 0.70435978
11.72500 0.7072961
11.72600 0.7102002399999999
11.72700 0.71307225
11.72800 0.71591204
11.72900 0.7187195599999999
11.73000 0.72149471
11.73100 0.72423741
11.73200 0.72694747
11.73300 0.72962469
11.73400 0.73226886
11.73500 0.7348797300000001
11.73600 0.73745707
11.73700 0.7400005599999999
11.73800 0.74250996
11.73900 0.744985
11.74000 0.74742539
11.74100 0.74983081
11.74200 0.75220102
11.74300 0.7545358
11.74400 0.75683491
11.74500 0.75909817
11.74600 0.7613253799999999
11.74700 0.76351641
11.74800 0.76567116
11.74900 0.76778955
11.75000 0.76987152
11.75100 0.7719171199999999
11.75200 0.77392631
11.75300 0.77589913
11.75400 0.77783572
11.75500 0.77973614
11.75600 0.78160046
11.75700 0.7834288300000001
11.75800 0.7852212500000001
11.75900 0.78697791
11.76000 0.7886989000000001
11.76100 0.79038432
11.76200 0.79203425
11.76300 0.7936487000000001
11.76400 0.7952275700000001
11.76500 0.7967709599999999
11.76600 0.79827867
11.76700 0.79975072
11.76800 0.80118701
11.76900 0.80258735
11.77000 0.80395164
11.77100 0.80527971
11.77200 0.80657126
11.77300 0.80782622
11.77400 0.8090443900000001
11.77500 0.81022559
11.77600 0.8113697200000001
11.77700 0.81247659
11.77800 0.8135460299999999
11.77900 0.8145779400000001
11.78000 0.81557222
11.78100 0.8165287800000001
11.78200 0.8174475299999999
11.78300 0.81832837
11.78400 0.81917122
11.78500 0.81997607
11.78600 0.8207429199999999
11.78700 0.82147159
11.78800 0.82216216
11.78900 0.82281446
11.79000 0.82342839
11.79100 0.82400395
11.79200 0.82454104
11.79300 0.8250395799999999
11.79400 0.82549946
11.79500 0.8259206099999999
11.79600 0.82630292
11.79700 0.82664629
11.79800 0.82695074
11.79900 0.8272160799999999
11.80000 0.82744239
11.80100 0.82762958
11.80200 0.8277776699999999
11.80300 0.82788663
11.80400 0.82795657
11.80500 0.8279875900000001
11.80600 0.82797967
11.80700 0.82793301
11.80800 0.8278477
11.80900 0.8277238299999999
11.81000 0.8275615999999999
11.81100 0.82736118
11.81200 0.8271226700000001
11.81300 0.82684625
11.81400 0.82653211
11.81500 0.8261804500000001
11.81600 0.8257913400000001
11.81700 0.82536489
11.81800 0.8249012800000001
11.81900 0.8244005000000001
11.82000 0.82386266
11.82100 0.82328776
11.82200 0.8226757899999999
11.82300 0.8220267499999999
11.82400 0.82134055
11.82500 0.8206171
11.82600 0.8198563000000001
11.82700 0.81905797
11.82800 0.81822202
11.82900 0.8173481599999999
11.83000 0.8164362999999999
11.83100 0.8154861600000001
11.83200 0.81449756
11.83300 0.81347032
11.83400 0.8124042300000001
11.83500 0.81129922
11.83600 0.8101550900000001
11.83700 0.8089718399999999
11.83800 0.8077494799999999
11.83900 0.8064880999999999
11.84000 0.8051876899999999
11.84100 0.80384845
11.84200 0.8024705599999999
11.84300 0.8010543
11.84400 0.79959994
11.84500 0.79810778
11.84600 0.7965781700000001
11.84700 0.7950115900000001
11.84800 0.7934083200000001
11.84900 0.79176882
11.85000 0.7900934700000001
11.85100 0.7883826300000001
11.85200 0.78663658
11.85300 0.78485571
11.85400 0.78304028
11.85500 0.78119044
11.85600 0.7793064199999999
11.85700 0.77738832
11.85800 0.77543622
11.85900 0.77345017
11.86000 0.77143018
11.86100 0.7693762
11.86200 0.76728817
11.86300 0.76516611
11.86400 0.76300986
11.86500 0.76081944
11.86600 0.75859474
11.86700 0.7563357199999999
11.86800 0.75404244
11.86900 0.75171487
11.87000 0.7493530899999999
11.87100 0.7469571700000001
11.87200 0.74452725
11.87300 0.7420634899999999
11.87400 0.7395660000000001
11.87500 0.73703509
11.87600 0.7344709700000001
11.87700 0.73187388
11.87800 0.72924411
11.87900 0.72658197
11.88000 0.7238877
11.88100 0.72116163
11.88200 0.71840407
11.88300 0.7156152699999999
11.88400 0.71279551
11.88500 0.70994501
11.88600 0.70706406
11.88700 0.70415284
11.88800 0.70121158
11.88900 0.69824043
11.89000 0.69523952
11.89100 0.692209
11.89200 0.6891489500000001
11.89300 0.68605947
11.89400 0.68294066
11.89500 0.6797926
11.89600 0.6766154
11.89700 0.6734090899999999
11.89800 0.6701737600000001
11.89900 0.66690957
11.90000 0.66361665
11.90100 0.66029513
11.90200 0.6569452100000001
11.90300 0.65356712
11.90400 0.65016109
11.90500 0.64672749
11.90600 0.6432666
11.90700 0.63977884
11.90800 0.6362646399999999
11.90900 0.63272445
11.91000 0.62915869
11.91100 0.62556788
11.91200 0.62195249
11.91300 0.61831297
11.91400 0.6146498499999999
11.91500 0.61096353
11.91600 0.6072544
11.91700 0.60352287
11.91800 0.59976922
11.91900 0.59599373
11.92000 0.59219664
11.92100 0.58837808
11.92200 0.58453819
11.92300 0.58067702
11.92400 0.57679461
11.92500 0.5728909299999999
11.92600 0.56896596
11.92700 0.56501972
11.92800 0.5610521
11.92900 0.5570631
11.93000 0.55305269
11.93100 0.5490209
11.93200 0.54496783
11.93300 0.54089362
11.93400 0.53679845
11.93500 0.5326826100000001
11.93600 0.52854638
11.93700 0.5243902100000001
11.93800 0.52021453
11.93900 0.5160198500000001
11.94000 0.5118067399999999
11.94100 0.50757588
11.94200 0.5033279300000001
11.94300 0.49906354
11.94400 0.49478351
11.94500 0.49048853
11.94600 0.48617935
11.94700 0.48185666
11.94800 0.47752117000000005
11.94900 0.47317357
11.95000 0.46881447
11.95100 0.46444442
11.95200 0.46006395
11.95300 0.45567346
11.95400 0.45127342000000004
11.95500 0.44686412
11.95600 0.44244584000000003
11.95700 0.43801875
11.95800 0.433583
11.95900 0.42913868
11.96000 0.42468584000000004
11.96100 0.42022448
11.96200 0.4157546
11.96300 0.41127615
11.96400 0.40678913
11.96500 0.40229349
11.96600 0.39778925
11.96700 0.39327642999999995
11.96800 0.38875508999999997
11.96900 0.38422539
11.97000 0.37968752
11.97100 0.37514174
11.97200 0.37058841
11.97300 0.36602793
11.97400 0.3614608
11.97500 0.35688756
11.97600 0.35230885
11.97700 0.34772535000000004
11.97800 0.34313777
11.97900 0.33854689
11.98000 0.33395346000000004
11.98100 0.32935827
11.98200 0.32476208
11.98300 0.32016563
11.98400 0.31556962
11.98500 0.31097471
11.98600 0.30638152
11.98700 0.30179056000000004
11.98800 0.29720230999999997
11.98900 0.29261718
11.99000 0.28803546
11.99100 0.28345743
11.99200 0.27888329
11.99300 0.27431317
11.99400 0.26974719999999996
11.99500 0.26518542
11.99600 0.26062788
11.99700 0.25607462000000003
11.99800 0.25152568999999997
11.99900 0.24698115999999998
12.00000 0.24244112
12.00100 0.23790572000000001
12.00200 0.23337512
12.00300 0.22884951999999997
12.00400 0.22432925
12.00500 0.21981464
12.00600 0.21530609
12.00700 0.21080405
12.00800 0.20630904000000003
12.00900 0.20182162999999997
12.01000 0.19734239
12.01100 0.19287196
12.01200 0.18841098
12.01300 0.18396011
12.01400 0.17952
12.01500 0.17509132
12.01600 0.17067469
12.01700 0.16627071000000002
12.01800 0.16187994
12.01900 0.1575029
12.02000 0.15314006
12.02100 0.14879184
12.02200 0.14445861
12.02300 0.14014067
12.02400 0.13583829
12.02500 0.13155167
12.02600 0.12728096
12.02700 0.1230263
12.02800 0.11878781000000001
12.02900 0.11456554
12.03000 0.11035957
12.03100 0.10616996
12.03200 0.1019968
12.03300 0.09784017500000002
12.03400 0.09370021299999999
12.03500 0.089577085
12.03600 0.085470994
12.03700 0.081382197
12.03800 0.077311008
12.03900 0.073257781
12.04000 0.069222937
12.04100 0.065206934
12.04200 0.061210286
12.04300 0.057233538
12.04400 0.053277268
12.04500 0.049342064
12.04600 0.04542853
12.04700 0.041537269
12.04800 0.037668864
12.04900 0.033823872
12.05000 0.030002824
12.05100 0.026206198
12.05200 0.022434427
12.05300 0.018687884999999998
12.05400 0.014966888
12.05500 0.011271693
12.05600 0.007602499
12.05700 0.0039594503
12.05800 0.00034264353
12.05900 -0.0032478649
12.06000 -0.006812049099999999
12.06100 -0.010349902999999999
12.06200 -0.013861428
12.06300 -0.017346625
12.06400 -0.020805477000000003
12.06500 -0.024237941
12.06600 -0.027643938999999996
12.06700 -0.031023344
12.06800 -0.034375984
12.06900 -0.037701625999999995
12.07000 -0.040999978
12.07100 -0.044270686
12.07200 -0.047513342
12.07300 -0.05072747600000001
12.07400 -0.053912582
12.07500 -0.0570681
12.07600 -0.060193444
12.07700 -0.06328800799999999
12.07800 -0.06635118000000001
12.07900 -0.069382344
12.08000 -0.07238090600000001
12.08100 -0.075346295
12.08200 -0.078277971
12.08300 -0.081175449
12.08400 -0.084038294
12.08500 -0.086866133
12.08600 -0.089658663
12.08700 -0.092415651
12.08800 -0.095136935
12.08900 -0.097822421
12.09000 -0.10047207
12.09100 -0.10308592
12.09200 -0.10566405
12.09300 -0.10820661000000001
12.09400 -0.11071375
12.09500 -0.11318566999999999
12.09600 -0.11562257
12.09700 -0.11802466
12.09800 -0.12039214000000001
12.09900 -0.1227252
12.10000 -0.12502397
12.10100 -0.12728856
12.10200 -0.12951904
12.10300 -0.13171542
12.10400 -0.13387762
12.10500 -0.13600556
12.10600 -0.13809906
12.10700 -0.14015789
12.10800 -0.14218176999999999
12.10900 -0.14417036
12.11000 -0.14612329999999998
12.11100 -0.14804018
12.11200 -0.14992058
12.11300 -0.15176407
12.11400 -0.15357019
12.11500 -0.15533855
12.11600 -0.15706874
12.11700 -0.15876041000000002
12.11800 -0.16041321
12.11900 -0.1620269
12.12000 -0.16360126
12.12100 -0.16513611
12.12200 -0.16663139000000002
12.12300 -0.16808705000000002
12.12400 -0.16950313
12.12500 -0.17087971
12.12600 -0.17221692
12.12700 -0.17351495
12.12800 -0.174774
12.12900 -0.1759943
12.13000 -0.1771761
12.13100 -0.17831966
12.13200 -0.17942522
12.13300 -0.18049302
12.13400 -0.18152324
12.13500 -0.18251610000000001
12.13600 -0.18347173
12.13700 -0.18439024
12.13800 -0.1852717
12.13900 -0.18611613
12.14000 -0.18692353
12.14100 -0.18769385
12.14200 -0.18842701
12.14300 -0.18912292
12.14400 -0.18978145
12.14500 -0.19040246
12.14600 -0.19098583
12.14700 -0.19153142
12.14800 -0.19203912
12.14900 -0.19250882
12.15000 -0.19294044
12.15100 -0.19333394
12.15200 -0.1936893
12.15300 -0.19400654
12.15400 -0.19428572
12.15500 -0.19452691
12.15600 -0.19473025000000002
12.15700 -0.19489587
12.15800 -0.19502396
12.15900 -0.19511472
12.16000 -0.19516834
12.16100 -0.19518503999999998
12.16200 -0.19516501
12.16300 -0.19510848
12.16400 -0.19501563
12.16500 -0.19488663
12.16600 -0.19472161999999998
12.16700 -0.19452074
12.16800 -0.19428405
12.16900 -0.19401164999999998
12.17000 -0.19370356
12.17100 -0.19335977000000001
12.17200 -0.19298029
12.17300 -0.19256508
12.17400 -0.19211407
12.17500 -0.19162723
12.17600 -0.19110451
12.17700 -0.19054584
12.17800 -0.18995120999999998
12.17900 -0.18932062
12.18000 -0.18865407
12.18100 -0.18795163
12.18200 -0.1872134
12.18300 -0.18643953
12.18400 -0.1856302
12.18500 -0.18478566
12.18600 -0.18390616999999998
12.18700 -0.18299209
12.18800 -0.1820438
12.18900 -0.18106169
12.19000 -0.18004623
12.19100 -0.17899787
12.19200 -0.17791711
12.19300 -0.17680444
12.19400 -0.17566036000000002
12.19500 -0.17448536
12.19600 -0.17327989
12.19700 -0.17204440000000001
12.19800 -0.17077929
12.19900 -0.16948492
12.20000 -0.16816163
12.20100 -0.16680966
12.20200 -0.16542926
12.20300 -0.16402057
12.20400 -0.16258373
12.20500 -0.16111881
12.20600 -0.15962583
12.20700 -0.15810480000000002
12.20800 -0.1565557
12.20900 -0.15497848
12.21000 -0.15337309
12.21100 -0.15173948
12.21200 -0.15007762
12.21300 -0.14838747
12.21400 -0.14666908
12.21500 -0.14492249
12.21600 -0.1431478
12.21700 -0.14134516
12.21800 -0.1395148
12.21900 -0.13765697
12.22000 -0.13577201
12.22100 -0.13386030000000002
12.22200 -0.13192226
12.22300 -0.12995839
12.22400 -0.12796923
12.22500 -0.12595531000000001
12.22600 -0.12391723999999998
12.22700 -0.12185561
12.22800 -0.11977101000000001
12.22900 -0.11766404
12.23000 -0.11553527999999999
12.23100 -0.11338529
12.23200 -0.11121458
12.23300 -0.10902365
12.23400 -0.10681291999999999
12.23500 -0.10458279999999999
12.23600 -0.10233362
12.23700 -0.10006569
12.23800 -0.097779254
12.23900 -0.09547454
12.24000 -0.09315172199999999
12.24100 -0.090810953
12.24200 -0.088452367
12.24300 -0.08607608600000001
12.24400 -0.083682226
12.24500 -0.08127091
12.24600 -0.07884227699999999
12.24700 -0.076396478
12.24800 -0.07393369500000001
12.24900 -0.071454135
12.25000 -0.06895804
12.25100 -0.066445686
12.25200 -0.06391738400000001
12.25300 -0.061373482
12.25400 -0.058814359
12.25500 -0.056240428
12.25600 -0.053652113999999994
12.25700 -0.051049871000000004
12.25800 -0.048434161
12.25900 -0.045805459
12.26000 -0.04316424
12.26100 -0.040510977999999996
12.26200 -0.037846129
12.26300 -0.035170143
12.26400 -0.032483446
12.26500 -0.029786443000000003
12.26600 -0.027079511
12.26700 -0.024362998
12.26800 -0.02163723
12.26900 -0.018902498
12.27000 -0.016159071
12.27100 -0.01340719
12.27200 -0.010647082
12.27300 -0.007878952600000001
12.27400 -0.0051030016000000004
12.27500 -0.0023194231999999998
12.27600 0.00047158396000000004
12.27700 0.0032698138999999998
12.27800 0.0060750433
12.27900 0.0088870271
12.28000 0.011705491
12.28100 0.014530128
12.28200 0.017360593
12.28300 0.020196504
12.28400 0.023037437
12.28500 0.025882923999999998
12.28600 0.028732459999999998
12.28700 0.031585499999999996
12.28800 0.034441476000000006
12.28900 0.037299795000000004
12.29000 0.040159849000000004
12.29100 0.04302102
12.29200 0.045882698
12.29300 0.048744290999999995
12.29400 0.05160523
12.29500 0.054464978000000004
12.29600 0.057323044
12.29700 0.060178997
12.29800 0.063032453
12.29900 0.065883104
12.30000 0.068730698
12.30100 0.07157505
12.30200 0.074416038
12.30300 0.07725359799999999
12.30400 0.080087717
12.30500 0.08291842
12.30600 0.085745763
12.30700 0.08856983
12.30800 0.091390696
12.30900 0.094208436
12.31000 0.097023108
12.31100 0.09983474199999999
12.31200 0.10264331
12.31300 0.10544873999999999
12.31400 0.10825092
12.31500 0.11104965
12.31600 0.11384466
12.31700 0.11663563
12.31800 0.11942214
12.31900 0.12220375
12.32000 0.1249799
12.32100 0.12775003999999998
12.32200 0.13051353
12.32300 0.13326970999999999
12.32400 0.13601792000000001
12.32500 0.13875745
12.32600 0.14148761
12.32700 0.14420775
12.32800 0.1469172
12.32900 0.14961535
12.33000 0.15230166
12.33100 0.1549756
12.33200 0.15763674
12.33300 0.16028469
12.33400 0.16291915
12.33500 0.16553988
12.33600 0.16814672
12.33700 0.17073957
12.33800 0.17331839
12.33900 0.17588319
12.34000 0.17843406
12.34100 0.18097109
12.34200 0.18349441
12.34300 0.18600418000000002
12.34400 0.18850053
12.34500 0.1909836
12.34600 0.19345351
12.34700 0.19591034
12.34800 0.19835411000000003
12.34900 0.20078481
12.35000 0.20320236000000003
12.35100 0.20560662000000002
12.35200 0.20799737
12.35300 0.21037434
12.35400 0.21273717
12.35500 0.21508546
12.35600 0.21741871999999998
12.35700 0.21973646
12.35800 0.22203808
12.35900 0.22432306
12.36000 0.22659078
12.36100 0.22884065
12.36200 0.2310721
12.36300 0.23328459
12.36400 0.23547759999999998
12.36500 0.23765067999999998
12.36600 0.23980342999999998
12.36700 0.24193552999999998
12.36800 0.2440467
12.36900 0.24613675000000002
12.37000 0.24820557000000001
12.37100 0.25025308
12.37200 0.25227929
12.37300 0.25428424
12.37400 0.25626805
12.37500 0.25823086
12.37600 0.26017278
12.37700 0.26209401
12.37800 0.2639947
12.37900 0.26587499000000003
12.38000 0.26773501
12.38100 0.26957483
12.38200 0.27139455
12.38300 0.27319412
12.38400 0.27497353
12.38500 0.27673268
12.38600 0.27847142999999996
12.38700 0.28018958
12.38800 0.28188692
12.38900 0.28356314
12.39000 0.28521796
12.39100 0.28685103
12.39200 0.28846203000000004
12.39300 0.29005059
12.39400 0.29161638
12.39500 0.29315904000000004
12.39600 0.29467829
12.39700 0.2961738
12.39800 0.29764536
12.39900 0.29909273000000003
12.40000 0.30051572
12.40100 0.30191422
12.40200 0.30328815
12.40300 0.3046375
12.40400 0.30596228
12.40500 0.30726255
12.40600 0.30853839
12.40700 0.30978995
12.40800 0.31101739
12.40900 0.31222089
12.41000 0.31340062
12.41100 0.31455678
12.41200 0.31568957000000003
12.41300 0.31679915
12.41400 0.31788566
12.41500 0.3189492
12.41600 0.31998989
12.41700 0.32100773
12.41800 0.32200270999999997
12.41900 0.32297478
12.42000 0.32392383999999996
12.42100 0.32484971
12.42200 0.32575223999999997
12.42300 0.32663115000000004
12.42400 0.3274862
12.42500 0.32831710000000003
12.42600 0.32912355000000004
12.42700 0.32990526
12.42800 0.33066194
12.42900 0.3313933
12.43000 0.33209915
12.43100 0.33277925
12.43200 0.33343348
12.43300 0.33406173
12.43400 0.33466395
12.43500 0.33524018
12.43600 0.3357905
12.43700 0.33631504
12.43800 0.336814
12.43900 0.33728762
12.44000 0.33773619
12.44100 0.33816000999999996
12.44200 0.33855943
12.44300 0.3389348
12.44400 0.33928647
12.44500 0.33961479
12.44600 0.33992005
12.44700 0.34020254
12.44800 0.3404625
12.44900 0.3407001
12.45000 0.34091552
12.45100 0.34110881
12.45200 0.34128001
12.45300 0.34142907
12.45400 0.34155589999999997
12.45500 0.34166037
12.45600 0.34174228
12.45700 0.34180139
12.45800 0.34183747999999997
12.45900 0.34185024
12.46000 0.34183938999999997
12.46100 0.34180465
12.46200 0.34174574999999996
12.46300 0.34166239
12.46400 0.34155436
12.46500 0.34142145999999995
12.46600 0.34126351
12.46700 0.34108043
12.46800 0.34087218999999996
12.46900 0.34063878000000003
12.47000 0.34038029
12.47100 0.34009686
12.47200 0.33978869
12.47300 0.33945604
12.47400 0.33909925
12.47500 0.33871867
12.47600 0.33831471
12.47700 0.33788783
12.47800 0.33743849000000004
12.47900 0.33696718000000003
12.48000 0.33647437
12.48100 0.33596053
12.48200 0.33542614
12.48300 0.33487163
12.48400 0.33429738
12.48500 0.33370373
12.48600 0.33309099
12.48700 0.33245941
12.48800 0.33180916000000005
12.48900 0.33114035999999997
12.49000 0.33045309
12.49100 0.32974735
12.49200 0.32902311
12.49300 0.32828029
12.49400 0.32751877
12.49500 0.32673839
12.49600 0.32593901000000003
12.49700 0.32512045
12.49800 0.32428256
12.49900 0.32342519
12.50000 0.32254821
12.50100 0.32165153
12.50200 0.32073511
12.50300 0.31979892
12.50400 0.31884301
12.50500 0.31786745
12.50600 0.31687238
12.50700 0.31585799999999997
12.50800 0.31482454000000004
12.50900 0.31377226
12.51000 0.31270149999999997
12.51100 0.31161258999999997
12.51200 0.3105059
12.51300 0.30938182
12.51400 0.30824073999999996
12.51500 0.30708305999999996
12.51600 0.30590917
12.51700 0.30471946
12.51800 0.30351423
12.51900 0.30229385
12.52000 0.30105859
12.52100 0.29980873
12.52200 0.29854449
12.52300 0.29726604
12.52400 0.29597352
12.52500 0.29466704
12.52600 0.29334667999999997
12.52700 0.29201249
12.52800 0.29066449
12.52900 0.28930269
12.53000 0.28792706
12.53100 0.28653755000000003
12.53200 0.28513416
12.53300 0.28371684999999996
12.53400 0.28228559999999997
12.53500 0.28084039
12.53600 0.27938124
12.53700 0.27790817
12.53800 0.27642121999999997
12.53900 0.27492049
12.54000 0.27340609
12.54100 0.27187816000000004
12.54200 0.27033687
12.54300 0.26878242
12.54400 0.26721503
12.54500 0.26563494
12.54600 0.26404243
12.54700 0.26243776
12.54800 0.26082126
12.54900 0.25919322
12.55000 0.25755397999999996
12.55100 0.25590381
12.55200 0.25424305
12.55300 0.252572
12.55400 0.25089094
12.55500 0.24920014999999998
12.55600 0.24749987999999998
12.55700 0.24579039
12.55800 0.24407187
12.55900 0.24234451999999998
12.56000 0.24060851
12.56100 0.23886401000000002
12.56200 0.2371111
12.56300 0.23534992
12.56400 0.23358054
12.56500 0.23180306999999997
12.56600 0.23001756
12.56700 0.22822409
12.56800 0.22642273
12.56900 0.22461354
12.57000 0.22279662
12.57100 0.22097207
12.57200 0.21914002000000002
12.57300 0.21730058
12.57400 0.21545393000000002
12.57500 0.21360025
12.57600 0.21173975000000003
12.57700 0.20987266000000002
12.57800 0.20799922999999998
12.57900 0.20611975
12.58000 0.20423452000000003
12.58100 0.20234385
12.58200 0.20044805000000002
12.58300 0.19854743000000002
12.58400 0.19664231000000001
12.58500 0.194733
12.58600 0.19281979000000002
12.58700 0.19090298
12.58800 0.18898281
12.58900 0.18705954
12.59000 0.18513337
12.59100 0.18320448
12.59200 0.18127306
12.59300 0.17933922
12.59400 0.17740309
12.59500 0.17546474
12.59600 0.17352424
12.59700 0.17158166
12.59800 0.16963702
12.59900 0.16769036
12.60000 0.1657417
12.60100 0.16379107
12.60200 0.1618385
12.60300 0.15988401
12.60400 0.15792768
12.60500 0.15596953
12.60600 0.15400968
12.60700 0.15204821
12.60800 0.15008525
12.60900 0.14812094
12.61000 0.14615548
12.61100 0.14418905999999998
12.61200 0.14222192
12.61300 0.14025432999999998
12.61400 0.13828656
12.61500 0.13631894
12.61600 0.13435183
12.61700 0.13238556
12.61800 0.13042051999999998
12.61900 0.12845708
12.62000 0.12649564
12.62100 0.12453660999999999
12.62200 0.12258035
12.62300 0.12062724999999999
12.62400 0.11867767000000001
12.62500 0.11673191000000001
12.62600 0.1147903
12.62700 0.11285308000000001
12.62800 0.11092048
12.62900 0.10899269
12.63000 0.10706983
12.63100 0.10515197999999999
12.63200 0.10323919
12.63300 0.10133146999999999
12.63400 0.09942876599999999
12.63500 0.097530993
12.63600 0.09563803900000001
12.63700 0.093749771
12.63800 0.091866031
12.63900 0.089986651
12.64000 0.088111463
12.64100 0.08624029600000001
12.64200 0.084372994
12.64300 0.082509418
12.64400 0.08064945
12.64500 0.07879301
12.64600 0.076940039
12.64700 0.075090531
12.64800 0.073244516
12.64900 0.071402063
12.65000 0.069563283
12.65100 0.06772834500000001
12.65200 0.065897446
12.65300 0.064070831
12.65400 0.06224878600000001
12.65500 0.060431636
12.65600 0.058619725
12.65700 0.056813435999999995
12.65800 0.055013166
12.65900 0.053219327999999996
12.66000 0.051432342
12.66100 0.049652637
12.66200 0.047880624
12.66300 0.046116713
12.66400 0.044361292
12.66500 0.042614725
12.66600 0.040877343
12.66700 0.03914944
12.66800 0.037431269
12.66900 0.035723043
12.67000 0.034024924
12.67100 0.032337024
12.67200 0.03065941
12.67300 0.028992097999999997
12.67400 0.027335063
12.67500 0.025688237
12.67600 0.024051519
12.67700 0.022424775
12.67800 0.020807849
12.67900 0.019200568
12.68000 0.017602756
12.68100 0.016014236
12.68200 0.014434841
12.68300 0.012864420000000001
12.68400 0.011302852
12.68500 0.009750041499999999
12.68600 0.0082059334
12.68700 0.0066705121
12.68800 0.0051438044
12.68900 0.0036258811
12.69000 0.002116856
12.69100 0.00061688716
12.69200 -0.0008738315999999999
12.69300 -0.0023550720999999998
12.69400 -0.0038265785
12.69500 -0.005288074
12.69600 -0.006739267
12.69700 -0.0081798578
12.69800 -0.009609547900000001
12.69900 -0.011028047
12.70000 -0.012435081999999998
12.70100 -0.013830398
12.70200 -0.01521377
12.70300 -0.016585007000000002
12.70400 -0.017943952
12.70500 -0.019290489
12.70600 -0.02062454
12.70700 -0.021946069
12.70800 -0.023255079999999997
12.70900 -0.024551606999999996
12.71000 -0.025835726
12.71100 -0.027107535000000002
12.71200 -0.028367156999999997
12.71300 -0.029614737000000002
12.71400 -0.030850421
12.71500 -0.032074368
12.71600 -0.033286729
12.71700 -0.034487652
12.71800 -0.035677265
12.71900 -0.036855676000000004
12.72000 -0.038022967
12.72100 -0.039179192
12.72200 -0.040324376
12.72300 -0.041458505
12.72400 -0.042581532
12.72500 -0.043693377
12.72600 -0.044793924000000006
12.72700 -0.045883030000000005
12.72800 -0.046960523
12.72900 -0.04802621
12.73000 -0.04907987899999999
12.73100 -0.050121307
12.73200 -0.051150267
12.73300 -0.052166544
12.73400 -0.05316992200000001
12.73500 -0.054160197
12.73600 -0.05513719500000001
12.73700 -0.056100765
12.73800 -0.05705078400000001
12.73900 -0.057987170000000005
12.74000 -0.058909866
12.74100 -0.059818861
12.74200 -0.060714175999999995
12.74300 -0.061595865
12.74400 -0.062464015000000005
12.74500 -0.063318742
12.74600 -0.06416018
12.74700 -0.064988493
12.74800 -0.065803836
12.74900 -0.06660637999999999
12.75000 -0.067396287
12.75100 -0.068173715
12.75200 -0.06893879
12.75300 -0.069691637
12.75400 -0.070432341
12.75500 -0.07116096100000001
12.75600 -0.071877521
12.75700 -0.072582008
12.75800 -0.073274376
12.75900 -0.073954539
12.76000 -0.074622378
12.76100 -0.075277762
12.76200 -0.075920526
12.76300 -0.076550484
12.76400 -0.07716745
12.76500 -0.077771232
12.76600 -0.078361644
12.76700 -0.078938511
12.76800 -0.079501682
12.76900 -0.080051023
12.77000 -0.08058644000000001
12.77100 -0.081107876
12.77200 -0.081615319
12.77300 -0.082108798
12.77400 -0.082588388
12.77500 -0.083054212
12.77600 -0.083506427
12.77700 -0.083945243
12.77800 -0.08437089299999999
12.77900 -0.084783655
12.78000 -0.085183815
12.78100 -0.085571688
12.78200 -0.085947581
12.78300 -0.086311816
12.78400 -0.086664694
12.78500 -0.087006495
12.78600 -0.08733748100000001
12.78700 -0.087657874
12.78800 -0.087967858
12.78900 -0.08826757
12.79000 -0.088557089
12.79100 -0.08883645600000001
12.79200 -0.089105649
12.79300 -0.089364598
12.79400 -0.089613185
12.79500 -0.089851243
12.79600 -0.090078567
12.79700 -0.090294919
12.79800 -0.090500037
12.79900 -0.090693648
12.80000 -0.090875465
12.80100 -0.091045204
12.80200 -0.09120260399999999
12.80300 -0.091347413
12.80400 -0.091479428
12.80500 -0.09159848
12.80600 -0.091704447
12.80700 -0.091797265
12.80800 -0.09187691599999999
12.80900 -0.091943465
12.81000 -0.091997028
12.81100 -0.092037785
12.81200 -0.09206598
12.81300 -0.092081906
12.81400 -0.092085905
12.81500 -0.09207836100000001
12.81600 -0.092059694
12.81700 -0.09203033999999999
12.81800 -0.09199074700000001
12.81900 -0.091941364
12.82000 -0.091882615
12.82100 -0.091814908
12.82200 -0.091738615
12.82300 -0.091654056
12.82400 -0.0915615
12.82500 -0.091461145
12.82600 -0.091353129
12.82700 -0.091237511
12.82800 -0.09111428499999999
12.82900 -0.09098337599999999
12.83000 -0.090844632
12.83100 -0.09069785
12.83200 -0.090542773
12.83300 -0.090379093
12.83400 -0.09020648399999999
12.83500 -0.090024591
12.83600 -0.08983305899999999
12.83700 -0.089631526
12.83800 -0.089419668
12.83900 -0.089197181
12.84000 -0.088963803
12.84100 -0.088719319
12.84200 -0.08846358400000001
12.84300 -0.08819650400000001
12.84400 -0.087918062
12.84500 -0.08762829800000001
12.84600 -0.087327324
12.84700 -0.08701531300000001
12.84800 -0.086692505
12.84900 -0.08635917900000001
12.85000 -0.086015667
12.85100 -0.085662329
12.85200 -0.085299549
12.85300 -0.084927736
12.85400 -0.08454729100000001
12.85500 -0.08415860900000001
12.85600 -0.08376207
12.85700 -0.083358021
12.85800 -0.082946778
12.85900 -0.08252862
12.86000 -0.08210376800000001
12.86100 -0.08167239700000001
12.86200 -0.08123462299999999
12.86300 -0.080790505
12.86400 -0.080340047
12.86500 -0.079883204
12.86600 -0.079419877
12.86700 -0.07894992
12.86800 -0.078473147
12.86900 -0.077989342
12.87000 -0.077498262
12.87100 -0.076999649
12.87200 -0.076493254
12.87300 -0.075978815
12.87400 -0.075456093
12.87500 -0.074924878
12.87600 -0.074384984
12.87700 -0.073836278
12.87800 -0.07327866
12.87900 -0.07271209000000001
12.88000 -0.072136591
12.88100 -0.071552227
12.88200 -0.070959132
12.88300 -0.070357486
12.88400 -0.069747522
12.88500 -0.06912951399999999
12.88600 -0.06850377
12.88700 -0.067870622
12.88800 -0.067230413
12.88900 -0.066583493
12.89000 -0.06593021099999999
12.89100 -0.065270881
12.89200 -0.0646058
12.89300 -0.063935219
12.89400 -0.06325935199999999
12.89500 -0.062578364
12.89600 -0.061892351
12.89700 -0.061201368
12.89800 -0.060505408
12.89900 -0.059804412999999994
12.90000 -0.05909828499999999
12.90100 -0.058386881999999994
12.90200 -0.057670032
12.90300 -0.056947541000000004
12.90400 -0.056219205999999994
12.90500 -0.055484811
12.90600 -0.05474415999999999
12.90700 -0.053997064000000004
12.90800 -0.053243362
12.90900 -0.05248292
12.91000 -0.051715637999999994
12.91100 -0.050941465000000005
12.91200 -0.050160376
12.91300 -0.049372407
12.91400 -0.048577617000000003
12.91500 -0.047776112
12.91600 -0.046968029
12.91700 -0.046153538
12.91800 -0.045332834
12.91900 -0.044506125
12.92000 -0.043673632999999996
12.92100 -0.042835591
12.92200 -0.041992222999999995
12.92300 -0.041143753
12.92400 -0.040290385
12.92500 -0.039432305
12.92600 -0.038569677
12.92700 -0.03770263
12.92800 -0.036831267
12.92900 -0.035955652
12.93000 -0.035075811
12.93100 -0.034191730000000004
12.93200 -0.03330335
12.93300 -0.032410573
12.93400 -0.031513261
12.93500 -0.03061124
12.93600 -0.029704301
12.93700 -0.028792210000000002
12.93800 -0.027874709
12.93900 -0.026951527000000003
12.94000 -0.026022384000000003
12.94100 -0.025087004
12.94200 -0.024145123
12.94300 -0.023196495
12.94400 -0.022240905999999998
12.94500 -0.021278179
12.94600 -0.020308183
12.94700 -0.019330835
12.94800 -0.01834611
12.94900 -0.017354039
12.95000 -0.01635471
12.95100 -0.015348267
12.95200 -0.014334910000000001
12.95300 -0.013314879
12.95400 -0.012288454
12.95500 -0.011255943999999999
12.95600 -0.010217671
12.95700 -0.0091739639
12.95800 -0.0081251463
12.95900 -0.0070715214
12.96000 -0.0060133625
12.96100 -0.0049509064
12.96200 -0.0038843390999999997
12.96300 -0.002813794
12.96400 -0.0017393438999999998
12.96500 -0.0006609986899999999
12.96600 0.00042129782
12.96700 0.0015076624
12.96800 0.0025982676
12.96900 0.0036933405
12.97000 0.0047931542
12.97100 0.0058980215
12.97200 0.007008281
12.97300 0.0081242906
12.97400 0.0092464179
12.97500 0.010375024
12.97600 0.011510462
12.97700 0.012653061
12.97800 0.013803122000000001
12.97900 0.014960906
12.98000 0.016126632
12.98100 0.017300464999999998
12.98200 0.018482518
12.98300 0.019672848
12.98400 0.020871447999999997
12.98500 0.022078256999999997
12.98600 0.023293155
12.98700 0.024515967
12.98800 0.025746467999999998
12.98900 0.026984391000000003
12.99000 0.028229429000000004
12.99100 0.029481246
12.99200 0.030739486
12.99300 0.032003786
12.99400 0.033273781
12.99500 0.034549122
12.99600 0.035829481
12.99700 0.037114567
12.99800 0.038404128
12.99900 0.039697974000000004
13.00000 0.040995973
13.00100 0.042298058
13.00200 0.043604235
13.00300 0.044914577
13.00400 0.046229232
13.00500 0.047548412
13.00600 0.04887239200000001
13.00700 0.050201494
13.00800 0.051536085
13.00900 0.052876561
13.01000 0.054223335000000004
13.01100 0.055576809
13.01200 0.056937383
13.01300 0.05830542699999999
13.01400 0.059681264
13.01500 0.061065168
13.01600 0.062457349999999995
13.01700 0.063857948
13.01800 0.065267028
13.01900 0.066684576
13.02000 0.06811050099999999
13.02100 0.069544639
13.02200 0.070986751
13.02300 0.072436547
13.02400 0.073893677
13.02500 0.075357751
13.02600 0.076828356
13.02700 0.078305055
13.02800 0.079787412
13.02900 0.081275002
13.03000 0.082767411
13.03100 0.084264268
13.03200 0.08576523400000001
13.03300 0.087270024
13.03400 0.08877840599999999
13.03500 0.09029021
13.03600 0.09180532699999999
13.03700 0.09332370799999999
13.03800 0.094845367
13.03900 0.096370373
13.04000 0.09789884799999998
13.04100 0.099430967
13.04200 0.10096695000000001
13.04300 0.10250704000000001
13.04400 0.10405150999999999
13.04500 0.10560064999999999
13.04600 0.10715474999999999
13.04700 0.10871410000000001
13.04800 0.11027897999999998
13.04900 0.11184964
13.05000 0.1134263
13.05100 0.11500914999999999
13.05200 0.11659833000000001
13.05300 0.11819392
13.05400 0.11979594999999998
13.05500 0.12140443
13.05600 0.12301925999999999
13.05700 0.12464032
13.05800 0.12626742999999999
13.05900 0.12790036999999999
13.06000 0.12953888
13.06100 0.13118268
13.06200 0.13283145000000002
13.06300 0.13448489
13.06400 0.13614268000000002
13.06500 0.13780451000000002
13.06600 0.13947009999999999
13.06700 0.1411392
13.06800 0.1428116
13.06900 0.14448712
13.07000 0.14616563999999999
13.07100 0.14784707
13.07200 0.14953139
13.07300 0.1512186
13.07400 0.15290875
13.07500 0.15460195
13.07600 0.15629827999999998
13.07700 0.1579979
13.07800 0.15970092
13.07900 0.16140749
13.08000 0.16311771
13.08100 0.16483166999999999
13.08200 0.16654944
13.08300 0.16827103
13.08400 0.16999638
13.08500 0.17172542999999998
13.08600 0.17345801
13.08700 0.17519394
13.08800 0.17693293
13.08900 0.17867467
13.09000 0.18041878
13.09100 0.18216483
13.09200 0.18391238000000001
13.09300 0.18566094
13.09400 0.18740998
13.09500 0.18915901000000002
13.09600 0.19090748
13.09700 0.19265490000000002
13.09800 0.19440076
13.09900 0.19614458999999998
13.10000 0.19788595
13.10100 0.19962445
13.10200 0.20135973999999998
13.10300 0.20309153
13.10400 0.20481958
13.10500 0.20654368999999997
13.10600 0.20826375000000003
13.10700 0.20997969
13.10800 0.21169148
13.10900 0.21339918
13.11000 0.21510282999999997
13.11100 0.21680255999999998
13.11200 0.21849849999999998
13.11300 0.2201908
13.11400 0.22187962
13.11500 0.2235651
13.11600 0.22524742
13.11700 0.22692666
13.11800 0.22860292999999998
13.11900 0.23027624
13.12000 0.23194656
13.12100 0.23361381999999997
13.12200 0.23527786
13.12300 0.23693846999999998
13.12400 0.23859537
13.12500 0.24024819
13.12600 0.24189646000000004
13.12700 0.24353973999999998
13.12800 0.24517744
13.12900 0.24680898
13.13000 0.2484337
13.13100 0.25005096
13.13200 0.25166008
13.13300 0.25326036999999996
13.13400 0.25485118
13.13500 0.25643187
13.13600 0.25800185000000003
13.13700 0.25956056
13.13800 0.26110748
13.13900 0.26264221
13.14000 0.26416436
13.14100 0.26567362
13.14200 0.26716974
13.14300 0.26865255
13.14400 0.27012192
13.14500 0.27157778
13.14600 0.2730201
13.14700 0.27444887
13.14800 0.2758641
13.14900 0.27726584
13.15000 0.27865409
13.15100 0.28002888
13.15200 0.28139022
13.15300 0.28273806
13.15400 0.28407234
13.15500 0.28539291
13.15600 0.28669962000000004
13.15700 0.28799225
13.15800 0.28927049
13.15900 0.29053404
13.16000 0.29178248
13.16100 0.29301539
13.16200 0.29423225
13.16300 0.29543256
13.16400 0.29661573999999996
13.16500 0.29778119999999997
13.16600 0.29892832999999996
13.16700 0.30005651
13.16800 0.30116513
13.16900 0.30225357
13.17000 0.30332122
13.17100 0.30436749
13.17200 0.30539182000000004
13.17300 0.30639372000000004
13.17400 0.3073727
13.17500 0.30832835000000003
13.17600 0.30926028
13.17700 0.31016816
13.17800 0.31105168
13.17900 0.31191059
13.18000 0.31274469
13.18100 0.31355377
13.18200 0.31433771
13.18300 0.31509639
13.18400 0.31582967
13.18500 0.31653739999999997
13.18600 0.31721948
13.18700 0.31787576
13.18800 0.31850603
13.18900 0.31911011
13.19000 0.31968774
13.19100 0.32023862
13.19200 0.3207624
13.19300 0.32125867
13.19400 0.32172699
13.19500 0.32216688
13.19600 0.32257778
13.19700 0.32295911
13.19800 0.32331028
13.19900 0.32363066
13.20000 0.32391960000000003
13.20100 0.32417646
13.20200 0.32440061
13.20300 0.32459140999999997
13.20400 0.32474827
13.20500 0.32487062
13.20600 0.32495790999999996
13.20700 0.32500965
13.20800 0.32502539
13.20900 0.32500471
13.21000 0.32494727
13.21100 0.32485276
13.21200 0.32472089
13.21300 0.32455143999999997
13.21400 0.32434419
13.21500 0.324099
13.21600 0.32381569
13.21700 0.3234941
13.21800 0.32313413
13.21900 0.32273561
13.22000 0.32229843
13.22100 0.3218224
13.22200 0.32130736
13.22300 0.32075311
13.22400 0.32015939
13.22500 0.31952597
13.22600 0.31885252999999997
13.22700 0.31813874000000003
13.22800 0.31738426
13.22900 0.31658864999999997
13.23000 0.31575151
13.23100 0.31487236
13.23200 0.31395075
13.23300 0.31298616
13.23400 0.31197809
13.23500 0.31092602
13.23600 0.30982941
13.23700 0.30868777999999997
13.23800 0.30750062
13.23900 0.30626745
13.24000 0.30498786
13.24100 0.30366139999999997
13.24200 0.30228773
13.24300 0.30086648
13.24400 0.29939739
13.24500 0.2978802
13.24600 0.29631471000000004
13.24700 0.29470075
13.24800 0.29303818
13.24900 0.2913269
13.25000 0.28956681
13.25100 0.28775786000000003
13.25200 0.28589999
13.25300 0.28399313
13.25400 0.28203721
13.25500 0.28003214
13.25600 0.27797783000000004
13.25700 0.27587411
13.25800 0.27372083
13.25900 0.27151776
13.26000 0.26926466
13.26100 0.26696122
13.26200 0.26460711
13.26300 0.262202
13.26400 0.25974545
13.26500 0.25723702000000004
13.26600 0.2546763
13.26700 0.2520628
13.26800 0.24939606
13.26900 0.24667559
13.27000 0.24390095
13.27100 0.24107168
13.27200 0.23818738
13.27300 0.23524764
13.27400 0.23225208
13.27500 0.22920038999999998
13.27600 0.22609229000000003
13.27700 0.22292753999999998
13.27800 0.21970596
13.27900 0.21642737999999997
13.28000 0.2130917
13.28100 0.2096989
13.28200 0.20624893
13.28300 0.20274182000000002
13.28400 0.19917763
13.28500 0.19555644
13.28600 0.19187836
13.28700 0.18814354
13.28800 0.18435209
13.28900 0.18050417000000002
13.29000 0.17659991
13.29100 0.17263945
13.29200 0.1686229
13.29300 0.16455037
13.29400 0.16042191
13.29500 0.15623757
13.29600 0.15199735
13.29700 0.14770123000000002
13.29800 0.14334913999999999
13.29900 0.13894095
13.30000 0.13447654
13.30100 0.12995574
13.30200 0.12537834
13.30300 0.12074411000000002
13.30400 0.11605281999999999
13.30500 0.11130421000000001
13.30600 0.10649804
13.30700 0.10163405999999998
13.30800 0.096712034
13.30900 0.091731758
13.31000 0.086693041
13.31100 0.081595738
13.31200 0.076439738
13.31300 0.071224972
13.31400 0.065951416
13.31500 0.060619088
13.31600 0.055228057000000004
13.31700 0.049778435
13.31800 0.044270375
13.31900 0.038704063999999996
13.32000 0.033079725
13.32100 0.027397606999999997
13.32200 0.021657981
13.32300 0.015861134000000002
13.32400 0.010007362
13.32500 0.0040969651
13.32600 -0.0018697556
13.32700 -0.007892504100000001
13.32800 -0.013970993000000001
13.32900 -0.020104946
13.33000 -0.026294106
13.33100 -0.032538225000000004
13.33200 -0.03883708
13.33300 -0.045190458
13.33400 -0.051598164
13.33500 -0.058060029000000006
13.33600 -0.064575888
13.33700 -0.071145588
13.33800 -0.07776899699999999
13.33900 -0.084445981
13.34000 -0.09117641600000001
13.34100 -0.097960175
13.34200 -0.10479714000000001
13.34300 -0.11168720000000001
13.34400 -0.11863019999999999
13.34500 -0.12562602
13.34600 -0.13267449
13.34700 -0.13977544
13.34800 -0.14692867
13.34900 -0.15413398
13.35000 -0.16139111
13.35100 -0.16869981
13.35200 -0.17605975
13.35300 -0.18347062
13.35400 -0.19093206
13.35500 -0.19844367999999998
13.35600 -0.20600506000000002
13.35700 -0.21361577999999998
13.35800 -0.22127538
13.35900 -0.22898332999999998
13.36000 -0.23673915
13.36100 -0.24454235000000002
13.36200 -0.25239237999999997
13.36300 -0.26028871
13.36400 -0.26823084
13.36500 -0.27621824
13.36600 -0.28425038
13.36700 -0.29232679
13.36800 -0.30044694
13.36900 -0.30861041
13.37000 -0.31681671
13.37100 -0.32506543
13.37200 -0.33335614
13.37300 -0.34168842
13.37400 -0.3500619
13.37500 -0.35847619
13.37600 -0.3669309
13.37700 -0.37542565
13.37800 -0.38396008000000004
13.37900 -0.39253379
13.38000 -0.40114643
13.38100 -0.40979757999999994
13.38200 -0.41848682
13.38300 -0.42721378
13.38400 -0.43597799000000004
13.38500 -0.44477899
13.38600 -0.45361630999999997
13.38700 -0.46248944000000003
13.38800 -0.47139791
13.38900 -0.48034121
13.39000 -0.48931879
13.39100 -0.49833008
13.39200 -0.50737453
13.39300 -0.5164515199999999
13.39400 -0.5255605099999999
13.39500 -0.53470084
13.39600 -0.54387185
13.39700 -0.55307294
13.39800 -0.56230342
13.39900 -0.5715626300000001
13.40000 -0.58084987
13.40100 -0.59016445
13.40200 -0.5995056599999999
13.40300 -0.60887281
13.40400 -0.6182652000000001
13.40500 -0.62768213
13.40600 -0.63712285
13.40700 -0.6465867200000001
13.40800 -0.6560730300000001
13.40900 -0.66558109
13.41000 -0.67511029
13.41100 -0.68465997
13.41200 -0.69422955
13.41300 -0.7038184000000001
13.41400 -0.7134259700000001
13.41500 -0.72305165
13.41600 -0.73269489
13.41700 -0.74235518
13.41800 -0.7520319400000001
13.41900 -0.7617246400000001
13.42000 -0.7714327
13.42100 -0.78115556
13.42200 -0.7908926300000001
13.42300 -0.8006433000000001
13.42400 -0.8104069199999999
13.42500 -0.8201828200000001
13.42600 -0.82997028
13.42700 -0.83976863
13.42800 -0.84957704
13.42900 -0.85939476
13.43000 -0.86922096
13.43100 -0.8790547
13.43200 -0.8888951500000001
13.43300 -0.8987414699999999
13.43400 -0.90859272
13.43500 -0.91844788
13.43600 -0.92830611
13.43700 -0.93816649
13.43800 -0.9480280799999999
13.43900 -0.95789004
13.44000 -0.96775135
13.44100 -0.97761126
13.44200 -0.98746885
13.44300 -0.9973233600000001
13.44400 -1.0071739
13.44500 -1.0170197
13.44600 -1.0268601
13.44700 -1.0366942000000001
13.44800 -1.0465214
13.44900 -1.0563409
13.45000 -1.0661521
13.45100 -1.0759543
13.45200 -1.0857468000000001
13.45300 -1.0955291
13.45400 -1.1053003000000001
13.45500 -1.1150599
13.45600 -1.1248072
13.45700 -1.1345414
13.45800 -1.1442618
13.45900 -1.1539677
13.46000 -1.1636584
13.46100 -1.173333
13.46200 -1.1829906
13.46300 -1.1926305
13.46400 -1.2022518
13.46500 -1.2118533
13.46600 -1.2214343
13.46700 -1.2309937
13.46800 -1.2405304000000001
13.46900 -1.2500435
13.47000 -1.259532
13.47100 -1.2689948
13.47200 -1.2784308
13.47300 -1.287839
13.47400 -1.2972185
13.47500 -1.3065684
13.47600 -1.3158876
13.47700 -1.3251753
13.47800 -1.3344306000000001
13.47900 -1.343653
13.48000 -1.3528415
13.48100 -1.3619956
13.48200 -1.3711145
13.48300 -1.3801978
13.48400 -1.3892449
13.48500 -1.3982552000000001
13.48600 -1.4072284
13.48700 -1.4161639
13.48800 -1.4250613
13.48900 -1.4339201
13.49000 -1.4427399
13.49100 -1.4515202
13.49200 -1.4602604
13.49300 -1.46896
13.49400 -1.4776183
13.49500 -1.4862346
13.49600 -1.4948082999999999
13.49700 -1.5033385
13.49800 -1.5118242
13.49900 -1.5202647
13.50000 -1.528659
13.50100 -1.5370059999999999
13.50200 -1.5453046
13.50300 -1.5535538999999998
13.50400 -1.5617526
13.50500 -1.5698997
13.50600 -1.577994
13.50700 -1.5860345000000002
13.50800 -1.5940201
13.50900 -1.6019493
13.51000 -1.6098215999999999
13.51100 -1.6176357999999997
13.51200 -1.6253909
13.51300 -1.6330862000000002
13.51400 -1.6407208999999998
13.51500 -1.6482940000000001
13.51600 -1.6558051
13.51700 -1.6632535
13.51800 -1.6706385000000001
13.51900 -1.6779598
13.52000 -1.685217
13.52100 -1.6924096
13.52200 -1.6995372000000002
13.52300 -1.7065996
13.52400 -1.7135965
13.52500 -1.7205275999999998
13.52600 -1.7273924999999999
13.52700 -1.7341909999999998
13.52800 -1.7409226
13.52900 -1.747587
13.53000 -1.7541835
13.53100 -1.7607116999999999
13.53200 -1.7671712
13.53300 -1.773561
13.53400 -1.7798807
13.53500 -1.7861294
13.53600 -1.7923063
13.53700 -1.7984105000000001
13.53800 -1.8044411999999999
13.53900 -1.8103973999999998
13.54000 -1.816278
13.54100 -1.8220821000000003
13.54200 -1.8278088000000001
13.54300 -1.8334571000000002
13.54400 -1.8390261
13.54500 -1.8445147
13.54600 -1.8499224
13.54700 -1.855248
13.54800 -1.8604912000000002
13.54900 -1.8656511
13.55000 -1.8707272000000001
13.55100 -1.8757189
13.55200 -1.8806256000000001
13.55300 -1.8854471000000002
13.55400 -1.8901831
13.55500 -1.894833
13.55600 -1.8993966000000002
13.55700 -1.9038737000000001
13.55800 -1.9082639
13.55900 -1.9125672
13.56000 -1.9167831
13.56100 -1.9209114999999999
13.56200 -1.9249519
13.56300 -1.9289041
13.56400 -1.9327675999999998
13.56500 -1.9365422
13.56600 -1.9402273
13.56700 -1.9438224
13.56800 -1.9473271
13.56900 -1.9507408
13.57000 -1.9540628
13.57100 -1.9572927
13.57200 -1.9604297
13.57300 -1.9634733000000002
13.57400 -1.9664228
13.57500 -1.9692775
13.57600 -1.9720368
13.57700 -1.9747002
13.57800 -1.9772673
13.57900 -1.9797373999999999
13.58000 -1.98211
13.58100 -1.9843848000000002
13.58200 -1.9865614999999999
13.58300 -1.9886399
13.58400 -1.9906195000000002
13.58500 -1.9925002
13.58600 -1.9942818
13.58700 -1.9959642
13.58800 -1.9975472
13.58900 -1.999031
13.59000 -2.0004155
13.59100 -2.0017006999999998
13.59200 -2.0028865
13.59300 -2.0039728
13.59400 -2.0049596
13.59500 -2.0058469999999997
13.59600 -2.0066345
13.59700 -2.0073222
13.59800 -2.0079097
13.59900 -2.0083968
13.60000 -2.0087831
13.60100 -2.0090681999999997
13.60200 -2.0092517
13.60300 -2.0093331
13.60400 -2.0093119
13.60500 -2.0091876
13.60600 -2.0089597
13.60700 -2.0086274
13.60800 -2.0081904
13.60900 -2.007648
13.61000 -2.0069998
13.61100 -2.0062454
13.61200 -2.0053843
13.61300 -2.0044163
13.61400 -2.0033412
13.61500 -2.0021586
13.61600 -2.0008684999999997
13.61700 -1.9994709999999998
13.61800 -1.9979659
13.61900 -1.9963536
13.62000 -1.9946342
13.62100 -1.9928079
13.62200 -1.990875
13.62300 -1.9888358
13.62400 -1.9866906
13.62500 -1.9844397999999999
13.62600 -1.9820837
13.62700 -1.9796226
13.62800 -1.9770568
13.62900 -1.9743866999999997
13.63000 -1.9716122999999999
13.63100 -1.9687340000000002
13.63200 -1.9657517
13.63300 -1.9626656999999998
13.63400 -1.9594757
13.63500 -1.9561818000000002
13.63600 -1.9527839000000002
13.63700 -1.9492817999999998
13.63800 -1.9456754
13.63900 -1.9419642000000001
13.64000 -1.9381481999999999
13.64100 -1.9342270000000001
13.64200 -1.9302003
13.64300 -1.9260678
13.64400 -1.9218294
13.64500 -1.9174845999999999
13.64600 -1.9130333999999998
13.64700 -1.9084754999999998
13.64800 -1.9038109
13.64900 -1.8990396
13.65000 -1.8941614999999998
13.65100 -1.8891767
13.65200 -1.8840853000000002
13.65300 -1.8788875999999999
13.65400 -1.8735837000000002
13.65500 -1.8681739999999998
13.65600 -1.8626591000000001
13.65700 -1.8570391
13.65800 -1.8513147
13.65900 -1.8454863
13.66000 -1.8395543
13.66100 -1.8335195
13.66200 -1.8273823000000002
13.66300 -1.8211431999999999
13.66400 -1.8148025
13.66500 -1.808361
13.66600 -1.8018185999999998
13.66700 -1.795176
13.66800 -1.7884336
13.66900 -1.7815916
13.67000 -1.7746501000000001
13.67100 -1.7676093
13.67200 -1.7604694
13.67300 -1.7532303999999999
13.67400 -1.7458925
13.67500 -1.7384556999999998
13.67600 -1.73092
13.67700 -1.7232856
13.67800 -1.7155523999999998
13.67900 -1.7077208
13.68000 -1.6997906999999999
13.68100 -1.6917624
13.68200 -1.6836358
13.68300 -1.6754115
13.68400 -1.6670896000000002
13.68500 -1.6586704
13.68600 -1.6501544
13.68700 -1.6415419
13.68800 -1.6328334999999998
13.68900 -1.6240294999999998
13.69000 -1.6151305
13.69100 -1.6061371000000002
13.69200 -1.5970498
13.69300 -1.5878693999999998
13.69400 -1.5785962
13.69500 -1.5692309000000002
13.69600 -1.5597739
13.69700 -1.5502258999999998
13.69800 -1.5405874
13.69900 -1.5308589
13.70000 -1.5210408
13.70100 -1.5111336
13.70200 -1.5011379
13.70300 -1.4910538
13.70400 -1.4808818
13.70500 -1.4706222
13.70600 -1.4602755
13.70700 -1.449842
13.70800 -1.439322
13.70900 -1.4287158
13.71000 -1.4180238
13.71100 -1.4072464
13.71200 -1.3963838
13.71300 -1.3854365
13.71400 -1.3744049
13.71500 -1.3632894
13.71600 -1.3520906
13.71700 -1.3408089
13.71800 -1.3294449
13.71900 -1.3179992
13.72000 -1.3064725
13.72100 -1.2948654
13.72200 -1.2831785
13.72300 -1.2714126
13.72400 -1.2595685
13.72500 -1.2476467999999998
13.72600 -1.2356483999999999
13.72700 -1.2235739
13.72800 -1.2114242000000002
13.72900 -1.1991997
13.73000 -1.1869014
13.73100 -1.1745298
13.73200 -1.1620856000000002
13.73300 -1.1495694
13.73400 -1.1369816
13.73500 -1.124323
13.73600 -1.1115939
13.73700 -1.098795
13.73800 -1.0859265
13.73900 -1.072989
13.74000 -1.0599829
13.74100 -1.0469087
13.74200 -1.0337668
13.74300 -1.0205577000000001
13.74400 -1.0072819
13.74500 -0.99393986
13.74600 -0.9805321699999999
13.74700 -0.96705938
13.74800 -0.95352205
13.74900 -0.9399209199999999
13.75000 -0.92625655
13.75100 -0.9125296999999999
13.75200 -0.8987410899999999
13.75300 -0.8848914899999999
13.75400 -0.8709817200000001
13.75500 -0.85701253
13.75600 -0.8429847699999999
13.75700 -0.8288992599999999
13.75800 -0.8147568399999999
13.75900 -0.8005583700000001
13.76000 -0.78630466
13.76100 -0.77199661
13.76200 -0.75763506
13.76300 -0.74322079
13.76400 -0.72875461
13.76500 -0.71423729
13.76600 -0.6996696299999999
13.76700 -0.68505239
13.76800 -0.67038629
13.76900 -0.65567205
13.77000 -0.64091035
13.77100 -0.6261019
13.77200 -0.61124731
13.77300 -0.59634722
13.77400 -0.58140229
13.77500 -0.5664131099999999
13.77600 -0.5513802600000001
13.77700 -0.5363043399999999
13.77800 -0.52118599
13.77900 -0.50602574
13.78000 -0.49082423
13.78100 -0.47558211
13.78200 -0.46029999
13.78300 -0.44497848
13.78400 -0.42961831
13.78500 -0.41422014999999995
13.78600 -0.39878468999999994
13.78700 -0.38331266999999997
13.78800 -0.36780485
13.78900 -0.35226201
13.79000 -0.33668494
13.79100 -0.32107443999999996
13.79200 -0.30543134
13.79300 -0.28975643
13.79400 -0.27405056
13.79500 -0.25831454
13.79600 -0.2425492
13.79700 -0.22675535
13.79800 -0.21093381
13.79900 -0.19508537
13.80000 -0.17921084999999998
13.80100 -0.16331105
13.80200 -0.14738675
13.80300 -0.13143874
13.80400 -0.11546782
13.80500 -0.09947477399999999
13.80600 -0.083460414
13.80700 -0.067425537
13.80800 -0.05137095
13.80900 -0.035297469
13.81000 -0.019205917
13.81100 -0.0030971201
13.81200 0.013028095
13.81300 0.029168901
13.81400 0.045324466
13.81500 0.06149397200000001
13.81600 0.077676598
13.81700 0.093871541
13.81800 0.11007801
13.81900 0.12629521999999999
13.82000 0.14252241999999998
13.82100 0.15875886
13.82200 0.1750038
13.82300 0.19125653
13.82400 0.20751635999999998
13.82500 0.22378259
13.82600 0.24005452000000002
13.82700 0.25633147
13.82800 0.27261276
13.82900 0.28889771000000003
13.83000 0.30518561
13.83100 0.32147577
13.83200 0.33776748
13.83300 0.35406002000000003
13.83400 0.3703526
13.83500 0.38664448
13.83600 0.40293485
13.83700 0.41922294
13.83800 0.43550786
13.83900 0.45178882000000004
13.84000 0.46806494000000004
13.84100 0.48433538000000004
13.84200 0.5005992
13.84300 0.51685553
13.84400 0.5331034800000001
13.84500 0.54934211
13.84600 0.56557055
13.84700 0.58178785
13.84800 0.59799314
13.84900 0.61418554
13.85000 0.63036415
13.85100 0.64652814
13.85200 0.66267662
13.85300 0.6788088
13.85400 0.69492389
13.85500 0.71102115
13.85600 0.72709983
13.85700 0.74315928
13.85800 0.7591988
13.85900 0.77521773
13.86000 0.79121552
13.86100 0.8071916199999999
13.86200 0.82314555
13.86300 0.83907666
13.86400 0.8549845800000001
13.86500 0.87086875
13.86600 0.88672861
13.86700 0.9025638
13.86800 0.9183736499999999
13.86900 0.93415771
13.87000 0.94991541
13.87100 0.96564619
13.87200 0.9813493100000001
13.87300 0.9970241200000001
13.87400 1.0126698
13.87500 1.0282855
13.87600 1.0438706
13.87700 1.059424
13.87800 1.0749449
13.87900 1.0904322
13.88000 1.1058851
13.88100 1.1213024
13.88200 1.1366832
13.88300 1.1520266
13.88400 1.1673314000000001
13.88500 1.1825967
13.88600 1.1978216
13.88700 1.2130052
13.88800 1.2281465999999999
13.88900 1.243245
13.89000 1.2582996000000002
13.89100 1.2733097
13.89200 1.2882746
13.89300 1.3031937
13.89400 1.3180664
13.89500 1.3328921
13.89600 1.3476704000000002
13.89700 1.3624008
13.89800 1.3770828000000002
13.89900 1.3917159000000001
13.90000 1.4062998
13.90100 1.4208337999999998
13.90200 1.4353177
13.90300 1.4497508
13.90400 1.4641328
13.90500 1.478463
13.90600 1.492741
13.90700 1.5069661
13.90800 1.5211376
13.90900 1.5352551
13.91000 1.5493177
13.91100 1.5633248
13.91200 1.5772754
13.91300 1.5911689
13.91400 1.6050043999999999
13.91500 1.6187813
13.91600 1.6324986
13.91700 1.6461553
13.91800 1.6597508
13.91900 1.6732842
13.92000 1.6867546
13.92100 1.7001614000000003
13.92200 1.7135037
13.92300 1.7267808
13.92400 1.7399922
13.92500 1.7531373
13.92600 1.7662153
13.92700 1.7792257999999999
13.92800 1.7921686
13.92900 1.805043
13.93000 1.8178487
13.93100 1.8305853
13.93200 1.8432524
13.93300 1.8558497999999999
13.93400 1.8683773000000001
13.93500 1.8808343
13.93600 1.8932205
13.93700 1.9055357
13.93800 1.9177794000000001
13.93900 1.9299510999999998
13.94000 1.9420502999999998
13.94100 1.9540764
13.94200 1.966029
13.94300 1.9779073
13.94400 1.9897107
13.94500 2.0014383000000002
13.94600 2.0130895
13.94700 2.0246636
13.94800 2.0361597
13.94900 2.0475769
13.95000 2.0589147
13.95100 2.0701720999999997
13.95200 2.0813486
13.95300 2.0924434
13.95400 2.1034561
13.95500 2.1143859000000003
13.95600 2.1252325
13.95700 2.1359952
13.95800 2.1466738999999997
13.95900 2.1572681
13.96000 2.1677777
13.96100 2.1782024
13.96200 2.1885421
13.96300 2.1987969
13.96400 2.2089666
13.96500 2.2190509
13.96600 2.2290502
13.96700 2.2389641
13.96800 2.2487927
13.96900 2.2585357999999998
13.97000 2.2681935
13.97100 2.2777654000000003
13.97200 2.2872513
13.97300 2.2966509999999998
13.97400 2.305964
13.97500 2.3151900999999997
13.97600 2.3243286
13.97700 2.333379
13.97800 2.3423407
13.97900 2.3512131
13.98000 2.3599954
13.98100 2.3686869
13.98200 2.3772868999999996
13.98300 2.3857946
13.98400 2.3942091
13.98500 2.4025299
13.98600 2.4107561
13.98700 2.4188871
13.98800 2.4269222999999998
13.98900 2.4348613
13.99000 2.4427034
13.99100 2.4504483
13.99200 2.4580957
13.99300 2.4656454
13.99400 2.4730971
13.99500 2.4804508
13.99600 2.4877066
13.99700 2.4948642
13.99800 2.5019238
13.99900 2.5088856
14.00000 2.5157496000000004
14.00100 2.5225161
14.00200 2.5291849
14.00300 2.5357563
14.00400 2.5422305
14.00500 2.5486074000000003
14.00600 2.554887
14.00700 2.5610693
14.00800 2.5671542
14.00900 2.5731415
14.01000 2.5790308
14.01100 2.5848218999999997
14.01200 2.5905145000000003
14.01300 2.5961082
14.01400 2.6016027
14.01500 2.6069973
14.01600 2.6122915
14.01700 2.6174849
14.01800 2.6225769999999997
14.01900 2.6275673999999998
14.02000 2.6324555
14.02100 2.637241
14.02200 2.6419235
14.02300 2.6465026999999997
14.02400 2.6509784
14.02500 2.6553503999999997
14.02600 2.6596187000000002
14.02700 2.663783
14.02800 2.6678436
14.02900 2.6718004
14.03000 2.6756536
14.03100 2.6794035000000003
14.03200 2.6830504
14.03300 2.6865943999999997
14.03400 2.6900358
14.03500 2.693375
14.03600 2.6966121
14.03700 2.6997473000000003
14.03800 2.702781
14.03900 2.7057134
14.04000 2.7085444
14.04100 2.7112743000000004
14.04200 2.713903
14.04300 2.7164306
14.04400 2.7188569
14.04500 2.7211819000000004
14.04600 2.7234053
14.04700 2.7255268999999998
14.04800 2.7275464
14.04900 2.7294636
14.05000 2.7312782
14.05100 2.7329899
14.05200 2.7345985
14.05300 2.7361037
14.05400 2.7375052
14.05500 2.7388029
14.05600 2.7399964999999997
14.05700 2.7410859
14.05800 2.7420711
14.05900 2.7429520999999997
14.06000 2.743729
14.06100 2.744402
14.06200 2.744971
14.06300 2.7454365000000003
14.06400 2.7457986
14.06500 2.7460577
14.06600 2.7462142
14.06700 2.7462682
14.06800 2.7462203
14.06900 2.7460707
14.07000 2.7458199999999997
14.07100 2.7454684
14.07200 2.7450161
14.07300 2.7444636
14.07400 2.7438112
14.07500 2.7430586999999997
14.07600 2.7422065
14.07700 2.7412547
14.07800 2.7402032
14.07900 2.7390523
14.08000 2.7378017
14.08100 2.7364513
14.08200 2.735001
14.08300 2.7334509
14.08400 2.7318008000000003
14.08500 2.7300507
14.08600 2.7282003
14.08700 2.7262496
14.08800 2.7241986
14.08900 2.7220475
14.09000 2.7197963
14.09100 2.717445
14.09200 2.7149942
14.09300 2.7124438
14.09400 2.7097944
14.09500 2.7070463
14.09600 2.7041998
14.09700 2.7012557
14.09800 2.6982144999999997
14.09900 2.6950767
14.10000 2.691843
14.10100 2.6885141
14.10200 2.6850902999999997
14.10300 2.6815724999999997
14.10400 2.6779613
14.10500 2.674257
14.10600 2.6704604
14.10700 2.6665717
14.10800 2.6625914
14.10900 2.6585197000000003
14.11000 2.6543571
14.11100 2.6501034999999997
14.11200 2.6457593
14.11300 2.6413244999999996
14.11400 2.6367992
14.11500 2.6321833999999997
14.11600 2.6274772
14.11700 2.6226806
14.11800 2.6177933
14.11900 2.6128156
14.12000 2.6077474
14.12100 2.6025886000000003
14.12200 2.5973395
14.12300 2.5919999999999996
14.12400 2.5865704
14.12500 2.5810508
14.12600 2.5754416
14.12700 2.5697431
14.12800 2.5639556
14.12900 2.5580799
14.13000 2.5521163
14.13100 2.5460655
14.13200 2.5399281
14.13300 2.5337045999999996
14.13400 2.5273958
14.13500 2.5210027
14.13600 2.5145257
14.13700 2.5079656
14.13800 2.5013233
14.13900 2.4945991000000003
14.14000 2.4877941
14.14100 2.4809087
14.14200 2.4739433
14.14300 2.4668986
14.14400 2.4597751
14.14500 2.452573
14.14600 2.4452927
14.14700 2.4379345
14.14800 2.4304984000000003
14.14900 2.4229849000000003
14.15000 2.4153938999999998
14.15100 2.4077254999999997
14.15200 2.3999801
14.15300 2.3921574000000003
14.15400 2.3842577
14.15500 2.3762811
14.15600 2.3682276
14.15700 2.3600975
14.15800 2.3518909
14.15900 2.3436081
14.16000 2.3352494000000004
14.16100 2.3268152
14.16200 2.3183059
14.16300 2.3097219
14.16400 2.3010639
14.16500 2.2923324
14.16600 2.2835281
14.16700 2.2746515
14.16800 2.2657033
14.16900 2.2566843999999997
14.17000 2.2475952
14.17100 2.2384368
14.17200 2.2292098
14.17300 2.2199150000000003
14.17400 2.2105532
14.17500 2.2011248
14.17600 2.1916308
14.17700 2.1820717
14.17800 2.1724481
14.17900 2.1627607
14.18000 2.1530099000000003
14.18100 2.1431964000000003
14.18200 2.1333206000000002
14.18300 2.1233831000000003
14.18400 2.113384
14.18500 2.1033239
14.18600 2.093203
14.18700 2.0830218
14.18800 2.0727808
14.18900 2.0624802
14.19000 2.0521203
14.19100 2.0417018
14.19200 2.0312248
14.19300 2.0206898
14.19400 2.0100975
14.19500 1.9994482
14.19600 1.9887427
14.19700 1.9779813
14.19800 1.9671645000000002
14.19900 1.9562932000000002
14.20000 1.9453680000000002
14.20100 1.9343894000000001
14.20200 1.9233582999999999
14.20300 1.9122751
14.20400 1.9011408
14.20500 1.889956
14.20600 1.8787213
14.20700 1.8674372000000001
14.20800 1.8561045000000003
14.20900 1.8447236999999999
14.21000 1.8332956
14.21100 1.8218206000000001
14.21200 1.8102991999999998
14.21300 1.7987317999999999
14.21400 1.787119
14.21500 1.7754611
14.21600 1.7637586
14.21700 1.7520120000000001
14.21800 1.7402217000000002
14.21900 1.7283878999999998
14.22000 1.7165111
14.22100 1.7045917000000002
14.22200 1.6926302
14.22300 1.6806268999999998
14.22400 1.6685823
14.22500 1.6564968999999998
14.22600 1.6443713
14.22700 1.6322058
14.22800 1.620001
14.22900 1.6077576
14.23000 1.5954761000000002
14.23100 1.5831571
14.23200 1.5708013
14.23300 1.5584093
14.23400 1.5459818
14.23500 1.5335194
14.23600 1.5210228
14.23700 1.5084926
14.23800 1.4959295
14.23900 1.4833341999999998
14.24000 1.4707073
14.24100 1.4580492
14.24200 1.4453607
14.24300 1.4326422
14.24400 1.4198942
14.24500 1.4071173
14.24600 1.3943119
14.24700 1.3814785
14.24800 1.3686175
14.24900 1.3557293
14.25000 1.3428143
14.25100 1.3298729
14.25200 1.3169056000000001
14.25300 1.3039126
14.25400 1.2908945
14.25500 1.2778516
14.25600 1.2647845
14.25700 1.2516935
14.25800 1.2385792
14.25900 1.2254421999999998
14.26000 1.2122829
14.26100 1.1991019
14.26200 1.1859001
14.26300 1.1726779
14.26400 1.1594361
14.26500 1.1461753
14.26600 1.1328964000000001
14.26700 1.1196
14.26800 1.1062868
14.26900 1.0929577
14.27000 1.0796134000000002
14.27100 1.0662546
14.27200 1.0528821000000002
14.27300 1.0394964
14.27400 1.0260984
14.27500 1.0126887
14.27600 0.9992678600000001
14.27700 0.98583652
14.27800 0.9723953000000001
14.27900 0.95894467
14.28000 0.9454852
14.28100 0.9320174299999999
14.28200 0.9185417600000001
14.28300 0.90505872
14.28400 0.8915687
14.28500 0.8780721599999999
14.28600 0.86456956
14.28700 0.8510612000000001
14.28800 0.8375476099999999
14.28900 0.82402909
14.29000 0.8105061
14.29100 0.79697901
14.29200 0.7834482
14.29300 0.7699140800000001
14.29400 0.75637712
14.29500 0.74283769
14.29600 0.72929622
14.29700 0.7157532
14.29800 0.70220907
14.29900 0.68866429
14.30000 0.67511932
14.30100 0.66157468
14.30200 0.6480309200000001
14.30300 0.6344885100000001
14.30400 0.62094796
14.30500 0.60740984
14.30600 0.5938747
14.30700 0.58034309
14.30800 0.56681554
14.30900 0.55329255
14.31000 0.53977473
14.31100 0.5262625400000001
14.31200 0.51275655
14.31300 0.49925726
14.31400 0.48576519
14.31500 0.47228085
14.31600 0.45880475000000004
14.31700 0.44533741
14.31800 0.43187928000000003
14.31900 0.41843089
14.32000 0.40499274999999996
14.32100 0.39156531000000006
14.32200 0.37814914
14.32300 0.36474476
14.32400 0.35135269
14.32500 0.33797345
14.32600 0.32460762000000004
14.32700 0.31125573
14.32800 0.29791836
14.32900 0.28459604
14.33000 0.27128935
14.33100 0.25799882
14.33200 0.24472501
14.33300 0.23146844000000003
14.33400 0.21822961999999999
14.33500 0.20500906
14.33600 0.19180721
14.33700 0.17862455
14.33800 0.16546152
14.33900 0.15231852
14.34000 0.13919597
14.34100 0.12609425000000002
14.34200 0.11301376
14.34300 0.09995484699999999
14.34400 0.086917885
14.34500 0.073903252
14.34600 0.060911324999999995
14.34700 0.047942481
14.34800 0.034997117
14.34900 0.022075642
14.35000 0.009178475699999999
14.35100 -0.0036939437
14.35200 -0.016541162
14.35300 -0.029362712
14.35400 -0.042158109
14.35500 -0.054926862
14.35600 -0.067668461
14.35700 -0.080382387
14.35800 -0.09306811799999999
14.35900 -0.10572512
14.36000 -0.11835286999999999
14.36100 -0.13095081
14.36200 -0.14351842
14.36300 -0.15605515
14.36400 -0.16856048
14.36500 -0.18103389
14.36600 -0.19347487
14.36700 -0.20588292
14.36800 -0.21825756000000002
14.36900 -0.23059833
14.37000 -0.24290478
14.37100 -0.25517652
14.37200 -0.26741314
14.37300 -0.27961431000000003
14.37400 -0.29177968
14.37500 -0.303909
14.37600 -0.31600199
14.37700 -0.32805842
14.37800 -0.3400781
14.37900 -0.35206084
14.38000 -0.36400646999999997
14.38100 -0.37591488
14.38200 -0.38778589
14.38300 -0.39961939
14.38400 -0.41141519
14.38500 -0.42317314
14.38600 -0.43489304
14.38700 -0.44657472
14.38800 -0.45821783
14.38900 -0.46982216
14.39000 -0.48138732
14.39100 -0.49291300000000005
14.39200 -0.50439872
14.39300 -0.51584411
14.39400 -0.52724867
14.39500 -0.53861188
14.39600 -0.54993322
14.39700 -0.5612121400000001
14.39800 -0.5724481299999999
14.39900 -0.5836406700000001
14.40000 -0.5947892100000001
14.40100 -0.60589323
14.40200 -0.61695222
14.40300 -0.62796571
14.40400 -0.63893329
14.40500 -0.6498544900000001
14.40600 -0.6607289
14.40700 -0.67155617
14.40800 -0.68233595
14.40900 -0.69306791
14.41000 -0.7037517600000001
14.41100 -0.71438723
14.41200 -0.72497404
14.41300 -0.73551196
14.41400 -0.74600079
14.41500 -0.75644027
14.41600 -0.76683024
14.41700 -0.77717043
14.41800 -0.78746071
14.41900 -0.7977007899999999
14.42000 -0.80789048
14.42100 -0.8180296
14.42200 -0.8281178800000001
14.42300 -0.8381551100000001
14.42400 -0.8481410300000001
14.42500 -0.85807536
14.42600 -0.8679579
14.42700 -0.87778829
14.42800 -0.8875662499999999
14.42900 -0.8972914000000001
14.43000 -0.9069634599999999
14.43100 -0.91658216
14.43200 -0.92614703
14.43300 -0.9356577899999999
14.43400 -0.94511416
14.43500 -0.9545157699999999
14.43600 -0.96386224
14.43700 -0.9731533000000001
14.43800 -0.98238867
14.43900 -0.99156816
14.44000 -1.0006914
14.44100 -1.0097583
14.44200 -1.0187686
14.44300 -1.0277223
14.44400 -1.0366191
14.44500 -1.045459
14.44600 -1.0542418
14.44700 -1.0629674
14.44800 -1.0716359
14.44900 -1.0802471
14.45000 -1.0888009
14.45100 -1.0972973000000001
14.45200 -1.1057360999999999
14.45300 -1.1141172
14.45400 -1.1224404000000001
14.45500 -1.1307056
14.45600 -1.1389125999999998
14.45700 -1.1470611
14.45800 -1.1551509
14.45900 -1.1631817
14.46000 -1.1711531000000002
14.46100 -1.1790650999999999
14.46200 -1.1869172000000001
14.46300 -1.1947091
14.46400 -1.2024405
14.46500 -1.2101113000000001
14.46600 -1.2177211000000001
14.46700 -1.2252698
14.46800 -1.2327569999999999
14.46900 -1.2401828
14.47000 -1.2475468
14.47100 -1.2548491
14.47200 -1.2620897
14.47300 -1.2692683999999999
14.47400 -1.2763853
14.47500 -1.2834405
14.47600 -1.2904339
14.47700 -1.2973656
14.47800 -1.3042358
14.47900 -1.3110445
14.48000 -1.3177919
14.48100 -1.3244781
14.48200 -1.331103
14.48300 -1.3376669
14.48400 -1.3441698
14.48500 -1.3506116000000001
14.48600 -1.3569925
14.48700 -1.3633124
14.48800 -1.3695711
14.48900 -1.3757688000000001
14.49000 -1.3819052
14.49100 -1.3879801
14.49200 -1.3939933
14.49300 -1.3999446
14.49400 -1.4058338
14.49500 -1.4116605
14.49600 -1.4174244
14.49700 -1.4231253
14.49800 -1.4287629
14.49900 -1.4343368
14.50000 -1.4398467
14.50100 -1.4452923
14.50200 -1.4506735
14.50300 -1.4559898999999998
14.50400 -1.4612416
14.50500 -1.4664282000000002
14.50600 -1.4715498
14.50700 -1.4766064
14.50800 -1.4815979
14.50900 -1.4865244999999998
14.51000 -1.4913862999999998
14.51100 -1.4961834
14.51200 -1.5009162
14.51300 -1.5055849
14.51400 -1.5101898
14.51500 -1.5147313
14.51600 -1.5192094
14.51700 -1.5236247
14.51800 -1.5279775
14.51900 -1.5322679000000001
14.52000 -1.5364962
14.52100 -1.5406625999999999
14.52200 -1.5447674
14.52300 -1.5488108
14.52400 -1.5527927000000001
14.52500 -1.5567133
14.52600 -1.5605726
14.52700 -1.5643705
14.52800 -1.5681068999999999
14.52900 -1.5717819000000002
14.53000 -1.5753955
14.53100 -1.5789472
14.53200 -1.582437
14.53300 -1.5858648
14.53400 -1.5892305999999998
14.53500 -1.592534
14.53600 -1.595775
14.53700 -1.5989535
14.53800 -1.6020693
14.53900 -1.6051224
14.54000 -1.6081128
14.54100 -1.6110405
14.54200 -1.6139056999999999
14.54300 -1.6167084000000003
14.54400 -1.6194487
14.54500 -1.6221268
14.54600 -1.6247430999999999
14.54700 -1.6272977000000002
14.54800 -1.629791
14.54900 -1.6322235
14.55000 -1.6345954
14.55100 -1.6369071
14.55200 -1.639159
14.55300 -1.6413515
14.55400 -1.6434852
14.55500 -1.6455602
14.55600 -1.6475771
14.55700 -1.6495360000000001
14.55800 -1.6514376000000002
14.55900 -1.6532818
14.56000 -1.655069
14.56100 -1.6567994
14.56200 -1.6584729999999999
14.56300 -1.6600901000000001
14.56400 -1.6616506999999998
14.56500 -1.6631547
14.56600 -1.6646024
14.56700 -1.6659936
14.56800 -1.6673284
14.56900 -1.6686066999999998
14.57000 -1.6698286
14.57100 -1.6709941
14.57200 -1.6721028999999998
14.57300 -1.6731553
14.57400 -1.6741514
14.57500 -1.6750911
14.57600 -1.6759748
14.57700 -1.6768023
14.57800 -1.6775737999999998
14.57900 -1.6782897
14.58000 -1.67895
14.58100 -1.679555
14.58200 -1.6801050000000002
14.58300 -1.6806003
14.58400 -1.6810410000000002
14.58500 -1.6814275
14.58600 -1.6817601000000002
14.58700 -1.682039
14.58800 -1.6822645
14.58900 -1.6824367999999998
14.59000 -1.6825561999999998
14.59100 -1.6826229000000001
14.59200 -1.6826373
14.59300 -1.6825993000000001
14.59400 -1.6825093
14.59500 -1.6823674
14.59600 -1.6821736
14.59700 -1.6819283
14.59800 -1.6816316000000002
14.59900 -1.6812837
14.60000 -1.6808845
14.60100 -1.6804343
14.60200 -1.6799333
14.60300 -1.6793815
14.60400 -1.6787793
14.60500 -1.6781269
14.60600 -1.6774245
14.60700 -1.6766723000000001
14.60800 -1.6758708
14.60900 -1.6750203000000001
14.61000 -1.6741210999999998
14.61100 -1.6731735
14.61200 -1.6721781000000002
14.61300 -1.6711354
14.61400 -1.6700458
14.61500 -1.6689098
14.61600 -1.6677279
14.61700 -1.6665008
14.61800 -1.6652288000000002
14.61900 -1.6639126
14.62000 -1.6625524999999999
14.62100 -1.6611491999999999
14.62200 -1.6597028999999999
14.62300 -1.6582141000000001
14.62400 -1.6566830000000001
14.62500 -1.6551099999999999
14.62600 -1.6534951999999998
14.62700 -1.651839
14.62800 -1.6501416000000002
14.62900 -1.648403
14.63000 -1.6466232
14.63100 -1.6448025000000002
14.63200 -1.6429407999999999
14.63300 -1.6410381000000003
14.63400 -1.6390946
14.63500 -1.6371101
14.63600 -1.6350849
14.63700 -1.6330187999999999
14.63800 -1.6309121999999998
14.63900 -1.6287649000000002
14.64000 -1.626577
14.64100 -1.6243489
14.64200 -1.6220808
14.64300 -1.6197728000000002
14.64400 -1.6174252999999998
14.64500 -1.6150385
14.64600 -1.6126128
14.64700 -1.6101484999999998
14.64800 -1.6076460000000001
14.64900 -1.6051058
14.65000 -1.6025281999999998
14.65100 -1.5999138
14.65200 -1.5972631000000002
14.65300 -1.5945764000000002
14.65400 -1.5918544
14.65500 -1.5890973
14.65600 -1.5863055000000001
14.65700 -1.5834795
14.65800 -1.5806196000000001
14.65900 -1.5777264
14.66000 -1.5748000000000002
14.66100 -1.5718408
14.66200 -1.568849
14.66300 -1.5658248
14.66400 -1.5627685999999998
14.66500 -1.5596804
14.66600 -1.5565605
14.66700 -1.553409
14.66800 -1.5502261
14.66900 -1.5470119
14.67000 -1.5437665
14.67100 -1.5404901
14.67200 -1.5371828
14.67300 -1.5338447
14.67400 -1.5304760000000002
14.67500 -1.5270769
14.67600 -1.5236476
14.67700 -1.5201882
14.67800 -1.5166992000000001
14.67900 -1.5131808
14.68000 -1.5096332000000001
14.68100 -1.5060568
14.68200 -1.502452
14.68300 -1.4988192
14.68400 -1.4951588
14.68500 -1.491471
14.68600 -1.4877563
14.68700 -1.4840152
14.68800 -1.4802479
14.68900 -1.4764549
14.69000 -1.4726366
14.69100 -1.4687932000000001
14.69200 -1.4649251
14.69300 -1.4610326999999999
14.69400 -1.4571162
14.69500 -1.4531759
14.69600 -1.4492118999999999
14.69700 -1.4452245000000001
14.69800 -1.4412139
14.69900 -1.4371802
14.70000 -1.4331237000000001
14.70100 -1.4290445
14.70200 -1.4249428
14.70300 -1.4208187
14.70400 -1.4166725
14.70500 -1.4125043
14.70600 -1.4083142
14.70700 -1.4041025
14.70800 -1.3998694
14.70900 -1.3956151
14.71000 -1.3913398000000001
14.71100 -1.3870437
14.71200 -1.3827271
14.71300 -1.3783902000000001
14.71400 -1.3740333
14.71500 -1.3696565
14.71600 -1.3652601
14.71700 -1.3608444000000002
14.71800 -1.3564095999999999
14.71900 -1.3519557999999998
14.72000 -1.3474833
14.72100 -1.3429923
14.72200 -1.3384829
14.72300 -1.3339554
14.72400 -1.3294099
14.72500 -1.3248466
14.72600 -1.3202656
14.72700 -1.3156670000000001
14.72800 -1.311051
14.72900 -1.3064178
14.73000 -1.3017674
14.73100 -1.2971002
14.73200 -1.2924162
14.73300 -1.2877156
14.73400 -1.2829986
14.73500 -1.2782656
14.73600 -1.2735166
14.73700 -1.2687519
14.73800 -1.2639719
14.73900 -1.2591767999999999
14.74000 -1.2543669
14.74100 -1.2495426
14.74200 -1.2447041
14.74300 -1.239852
14.74400 -1.2349864
14.74500 -1.2301076
14.74600 -1.2252162
14.74700 -1.2203123
14.74800 -1.2153964
14.74900 -1.2104686
14.75000 -1.2055293999999999
14.75100 -1.2005787
14.75200 -1.195617
14.75300 -1.1906444
14.75400 -1.1856611
14.75500 -1.1806672
14.75600 -1.1756626
14.75700 -1.1706474999999998
14.75800 -1.1656219
14.75900 -1.1605858
14.76000 -1.155539
14.76100 -1.1504817
14.76200 -1.1454136
14.76300 -1.1403347
14.76400 -1.1352451
14.76500 -1.1301445
14.76600 -1.1250329
14.76700 -1.1199104
14.76800 -1.1147768
14.76900 -1.1096324
14.77000 -1.1044770000000002
14.77100 -1.0993110000000001
14.77200 -1.0941343
14.77300 -1.0889472
14.77400 -1.08375
14.77500 -1.0785428
14.77600 -1.0733259
14.77700 -1.0680996
14.77800 -1.0628643
14.77900 -1.0576202
14.78000 -1.0523677
14.78100 -1.0471072
14.78200 -1.041839
14.78300 -1.0365633
14.78400 -1.0312805
14.78500 -1.0259908
14.78600 -1.0206944
14.78700 -1.0153917000000001
14.78800 -1.0100826
14.78900 -1.0047674
14.79000 -0.99944621
14.79100 -0.99411914
14.79200 -0.9887863
14.79300 -0.9834476700000001
14.79400 -0.97810337
14.79500 -0.9727533899999999
14.79600 -0.9673978200000001
14.79700 -0.9620367499999999
14.79800 -0.95667019
14.79900 -0.95129814
14.80000 -0.9459207799999999
14.80100 -0.9405381
14.80200 -0.93515022
14.80300 -0.92975721
14.80400 -0.9243592599999999
14.80500 -0.9189564699999999
14.80600 -0.91354903
14.80700 -0.90813702
14.80800 -0.90272063
14.80900 -0.89729996
14.81000 -0.8918752
14.81100 -0.88644642
14.81200 -0.8810138299999999
14.81300 -0.87557752
14.81400 -0.87013757
14.81500 -0.86469417
14.81600 -0.8592473300000001
14.81700 -0.8537971400000001
14.81800 -0.84834369
14.81900 -0.8428869800000001
14.82000 -0.8374271000000001
14.82100 -0.83196405
14.82200 -0.8264978399999999
14.82300 -0.82102856
14.82400 -0.8155562
14.82500 -0.81008077
14.82600 -0.8046022599999999
14.82700 -0.7991207800000001
14.82800 -0.79363631
14.82900 -0.78814896
14.83000 -0.78265881
14.83100 -0.77716596
14.83200 -0.77167056
14.83300 -0.76617273
14.83400 -0.76067266
14.83500 -0.75517055
14.83600 -0.74966662
14.83700 -0.7441611499999999
14.83800 -0.73865443
14.83900 -0.7331467700000001
14.84000 -0.72763846
14.84100 -0.72212983
14.84200 -0.71662115
14.84300 -0.7111128
14.84400 -0.70560505
14.84500 -0.70009818
14.84600 -0.69459244
14.84700 -0.68908799
14.84800 -0.68358509
14.84900 -0.67808381
14.85000 -0.67258431
14.85100 -0.6670865699999999
14.85200 -0.66159056
14.85300 -0.65609626
14.85400 -0.65060356
14.85500 -0.64511234
14.85600 -0.6396224699999999
14.85700 -0.6341337699999999
14.85800 -0.62864604
14.85900 -0.62315911
14.86000 -0.61767288
14.86100 -0.61218715
14.86200 -0.6067019
14.86300 -0.60121701
14.86400 -0.5957325
14.86500 -0.59024841
14.86600 -0.58476487
14.86700 -0.5792820399999999
14.86800 -0.57380013
14.86900 -0.56831939
14.87000 -0.56284019
14.87100 -0.5573628500000001
14.87200 -0.55188779
14.87300 -0.54641538
14.87400 -0.54094614
14.87500 -0.53548045
14.87600 -0.5300188
14.87700 -0.52456157
14.87800 -0.51910919
14.87900 -0.5136620700000001
14.88000 -0.50822049
14.88100 -0.5027847799999999
14.88200 -0.49735517
14.88300 -0.49193189
14.88400 -0.48651503999999995
14.88500 -0.48110471
14.88600 -0.47570093999999996
14.88700 -0.4703037
14.88800 -0.46491288000000003
14.88900 -0.45952839
14.89000 -0.45415005
14.89100 -0.44877767
14.89200 -0.44341106
14.89300 -0.43804999
14.89400 -0.43269424000000006
14.89500 -0.42734356
14.89600 -0.42199777000000005
14.89700 -0.41665668
14.89800 -0.41132019999999997
14.89900 -0.40598828000000003
14.90000 -0.40066089
14.90100 -0.39533805
14.90200 -0.39001992
14.90300 -0.38470667999999997
14.90400 -0.37939863
14.90500 -0.3740961
14.90600 -0.36879947999999996
14.90700 -0.36350926
14.90800 -0.35822596
14.90900 -0.35295014
14.91000 -0.34768236999999996
14.91100 -0.34242321000000003
14.91200 -0.33717328
14.91300 -0.3319331
14.91400 -0.32670321
14.91500 -0.3214841
14.91600 -0.31627619
14.91700 -0.31107985
14.91800 -0.30589537
14.91900 -0.30072294
14.92000 -0.29556274
14.92100 -0.29041483
14.92200 -0.28527924
14.92300 -0.28015592
14.92400 -0.27504477
14.92500 -0.26994569
14.92600 -0.26485852
14.92700 -0.25978313999999997
14.92800 -0.25471938
14.92900 -0.24966712
14.93000 -0.24462624
14.93100 -0.23959670000000002
14.93200 -0.23457846
14.93300 -0.22957155
14.93400 -0.22457605
14.93500 -0.2195921
14.93600 -0.21461989
14.93700 -0.20965965999999997
14.93800 -0.20471171
14.93900 -0.19977635
14.94000 -0.19485395
14.94100 -0.18994492
14.94200 -0.18504965
14.94300 -0.18016857
14.94400 -0.17530208
14.94500 -0.1704506
14.94600 -0.16561451
14.94700 -0.16079417
14.94800 -0.15598990000000001
14.94900 -0.15120197000000002
14.95000 -0.1464306
14.95100 -0.14167599
14.95200 -0.13693825999999998
14.95300 -0.13221748
14.95400 -0.12751367
14.95500 -0.1228268
14.95600 -0.1181568
14.95700 -0.11350357
14.95800 -0.10886696
14.95900 -0.10424684000000001
14.96000 -0.09964304000000002
14.96100 -0.095055415
14.96200 -0.09048383800000001
14.96300 -0.085928215
14.96400 -0.081388489
14.96500 -0.07686466
14.96600 -0.072356802
14.96700 -0.067865045
14.96800 -0.06338960399999999
14.96900 -0.058930775
14.97000 -0.054488925
14.97100 -0.050064502
14.97200 -0.045658019
14.97300 -0.041270046
14.97400 -0.036901201
14.97500 -0.032552131
14.97600 -0.028223504
14.97700 -0.023915984
14.97800 -0.019630221
14.97900 -0.01536683
14.98000 -0.011126378
14.98100 -0.0069093658
14.98200 -0.0027162225
14.98300 0.0014527093
14.98400 0.005597177
14.98500 0.009717021
14.98600 0.013812174
14.98700 0.017882659000000002
14.98800 0.021928581
14.98900 0.025950113
14.99000 0.029947494999999998
14.99100 0.033921006
14.99200 0.037870955
14.99300 0.041797667000000004
14.99400 0.045701463
14.99500 0.049582642
14.99600 0.053441472000000004
14.99700 0.057278166000000005
14.99800 0.061092880999999995
14.99900 0.064885698
15.00000 0.068656617
15.00100 0.072405563
15.00200 0.076132361
15.00300 0.07983676
15.00400 0.08351842400000001
15.00500 0.087176933
15.00600 0.09081180900000001
15.00700 0.0944225
15.00800 0.09800841799999999
15.00900 0.10156892000000001
15.01000 0.10510337
15.01100 0.10861111000000001
15.01200 0.11209147
15.01300 0.11554384000000001
15.01400 0.11896761
15.01500 0.12236224000000001
15.01600 0.12572723
15.01700 0.12906219
15.01800 0.13236677
15.01900 0.13564072000000002
15.02000 0.13888386
15.02100 0.14209613
15.02200 0.14527752
15.02300 0.14842812
15.02400 0.15154808
15.02500 0.15463763
15.02600 0.15769703
15.02700 0.16072659
15.02800 0.16372664
15.02900 0.16669751
15.03000 0.16963952
15.03100 0.17255298
15.03200 0.17543813
15.03300 0.1782952
15.03400 0.1811243
15.03500 0.18392552
15.03600 0.18669885
15.03700 0.18944418
15.03800 0.19216134999999998
15.03900 0.19485009
15.04000 0.19751006999999998
15.04100 0.20014092
15.04200 0.2027422
15.04300 0.20531341
15.04400 0.20785406
15.04500 0.21036359999999998
15.04600 0.21284155
15.04700 0.21528740999999998
15.04800 0.21770073
15.04900 0.22008107
15.05000 0.22242807
15.05100 0.22474145999999998
15.05200 0.22702097999999998
15.05300 0.22926647
15.05400 0.23147785
15.05500 0.23365507
15.05600 0.23579816
15.05700 0.23790724
15.05800 0.23998239
15.05900 0.24202379999999998
15.06000 0.24403165999999998
15.06100 0.24600616
15.06200 0.24794750000000002
15.06300 0.24985586999999998
15.06400 0.25173144
15.06500 0.25357436
15.06600 0.25538472
15.06700 0.25716256
15.06800 0.25890793
15.06900 0.26062075
15.07000 0.26230095000000003
15.07100 0.26394837
15.07200 0.26556281000000004
15.07300 0.26714406
15.07400 0.26869182
15.07500 0.27020581
15.07600 0.27168565
15.07700 0.27313104
15.07800 0.27454162000000004
15.07900 0.27591707
15.08000 0.27725704
15.08100 0.27856124
15.08200 0.2798294
15.08300 0.28106127999999997
15.08400 0.28225671999999996
15.08500 0.28341559
15.08600 0.28453781
15.08700 0.28562341
15.08800 0.2866724
15.08900 0.28768491
15.09000 0.2886611
15.09100 0.28960117999999996
15.09200 0.29050539999999997
15.09300 0.29137405
15.09400 0.29220739
15.09500 0.29300577
15.09600 0.29376948
15.09700 0.29449882
15.09800 0.29519403
15.09900 0.29585535999999996
15.10000 0.29648298
15.10100 0.29707701999999997
15.10200 0.29763756
15.10300 0.2981646
15.10400 0.29865808
15.10500 0.2991179
15.10600 0.29954386
15.10700 0.29993579000000004
15.10800 0.30029339
15.10900 0.30061638
15.11000 0.30090446
15.11100 0.30115731
15.11200 0.30137461
15.11300 0.30155608
15.11400 0.30170146
15.11500 0.30181052
15.11600 0.30188307
15.11700 0.30191897
15.11800 0.30191815
15.11900 0.30188062
15.12000 0.30180644
15.12100 0.30169571
15.12200 0.30154858
15.12300 0.3013653
15.12400 0.30114609
15.12500 0.30089126
15.12600 0.30060112
15.12700 0.30027602
15.12800 0.2999163
15.12900 0.29952228
15.13000 0.29909427
15.13100 0.29863256
15.13200 0.29813744999999997
15.13300 0.29760913
15.13400 0.2970478
15.13500 0.2964536
15.13600 0.29582658
15.13700 0.29516683
15.13800 0.2944743
15.13900 0.29374897
15.14000 0.29299071
15.14100 0.29219938
15.14200 0.29137484
15.14300 0.29051688
15.14400 0.28962528
15.14500 0.28869985000000004
15.14600 0.28774035
15.14700 0.28674661
15.14800 0.28571843
15.14900 0.28465566999999997
15.15000 0.28355820000000004
15.15100 0.28242597
15.15200 0.28125893
15.15300 0.28005713
15.15400 0.27882066
15.15500 0.27754966
15.15600 0.27624432
15.15700 0.27490489
15.15800 0.27353165
15.15900 0.27212494
15.16000 0.27068511
15.16100 0.26921255
15.16200 0.26770767
15.16300 0.26617087
15.16400 0.26460253
15.16500 0.26300305
15.16600 0.26137277
15.16700 0.25971204000000003
15.16800 0.25802113
15.16900 0.25630028
15.17000 0.25454969
15.17100 0.25276951
15.17200 0.25095986
15.17300 0.2491208
15.17400 0.24725234000000001
15.17500 0.24535443999999998
15.17600 0.24342707
15.17700 0.24147015000000002
15.17800 0.23948362
15.17900 0.23746737
15.18000 0.23542135
15.18100 0.23334546000000003
15.18200 0.23123964000000002
15.18300 0.22910388999999998
15.18400 0.22693817
15.18500 0.22474253
15.18600 0.22251701
15.18700 0.22026175000000003
15.18800 0.21797686000000002
15.18900 0.21566253
15.19000 0.21331894999999998
15.19100 0.21094636
15.19200 0.20854501
15.19300 0.20611521000000002
15.19400 0.20365727000000003
15.19500 0.20117149999999998
15.19600 0.19865823
15.19700 0.19611779000000001
15.19800 0.19355053
15.19900 0.19095675
15.20000 0.18833678
15.20100 0.18569091
15.20200 0.18301944
15.20300 0.18032263
15.20400 0.17760074
15.20500 0.17485399
15.20600 0.17208258999999998
15.20700 0.16928674999999999
15.20800 0.16646662
15.20900 0.16362238
15.21000 0.16075415
15.21100 0.15786206
15.21200 0.15494624
15.21300 0.15200679
15.21400 0.14904382
15.21500 0.14605742
15.21600 0.1430477
15.21700 0.14001477
15.21800 0.13695873
15.21900 0.13387970000000002
15.22000 0.13077782
15.22100 0.12765322
15.22200 0.12450606
15.22300 0.12133651
15.22400 0.11814474999999999
15.22500 0.11493097000000001
15.22600 0.11169536
15.22700 0.10843814
15.22800 0.10515952
15.22900 0.10185973000000001
15.23000 0.09853899199999999
15.23100 0.095197541
15.23200 0.091835595
15.23300 0.08845338
15.23400 0.085051119
15.23500 0.081629027
15.23600 0.078187318
15.23700 0.07472619800000001
15.23800 0.07124588
15.23900 0.067746564
15.24000 0.064228463
15.24100 0.060691789
15.24200 0.05713675099999999
15.24300 0.05356358
15.24400 0.049972505
15.24500 0.046363764
15.24600 0.042737616
15.24700 0.039094329000000004
15.24800 0.035434181
15.24900 0.031757462
15.25000 0.028064474
15.25100 0.024355523
15.25200 0.020630917999999998
15.25300 0.016890974
15.25400 0.013136001
15.25500 0.0093663039
15.25600 0.0055821802
15.25700 0.0017839135
15.25800 -0.0020282263
15.25900 -0.0058539852
15.26000 -0.0096931268
15.26100 -0.013545432
15.26200 -0.017410698999999998
15.26300 -0.021288739
15.26400 -0.02517938
15.26500 -0.02908246
15.26600 -0.032997821000000004
15.26700 -0.036925313
15.26800 -0.040864784
15.26900 -0.04481608
15.27000 -0.048779036000000005
15.27100 -0.052753481
15.27200 -0.056739233
15.27300 -0.060736085
15.27400 -0.064743828
15.27500 -0.068762235
15.27600 -0.072791049
15.27700 -0.076830015
15.27800 -0.080878852
15.27900 -0.08493727100000001
15.28000 -0.08900496799999999
15.28100 -0.09308164000000001
15.28200 -0.09716696799999999
15.28300 -0.10126064
15.28400 -0.10536234
15.28500 -0.10947175
15.28600 -0.11358856999999999
15.28700 -0.1177125
15.28800 -0.12184326
15.28900 -0.12598056
15.29000 -0.13012417
15.29100 -0.13427382000000002
15.29200 -0.13842927000000002
15.29300 -0.14259033
15.29400 -0.14675678
15.29500 -0.15092843
15.29600 -0.1551051
15.29700 -0.15928664
15.29800 -0.16347287
15.29900 -0.16766365
15.30000 -0.17185883
15.30100 -0.17605824
15.30200 -0.18026173
15.30300 -0.18446912
15.30400 -0.18868023
15.30500 -0.19289483000000002
15.30600 -0.1971127
15.30700 -0.20133359
15.30800 -0.20555721
15.30900 -0.20978323000000001
15.31000 -0.21401129
15.31100 -0.21824103000000003
15.31200 -0.22247205
15.31300 -0.22670390999999998
15.31400 -0.23093617
15.31500 -0.23516836
15.31600 -0.23940001
15.31700 -0.24363063000000001
15.31800 -0.24785978999999997
15.31900 -0.25208702
15.32000 -0.25631189
15.32100 -0.260534
15.32200 -0.26475301
15.32300 -0.26896857
15.32400 -0.2731804
15.32500 -0.27738831
15.32600 -0.28159206000000003
15.32700 -0.28579154
15.32800 -0.28998661000000003
15.32900 -0.29417721
15.33000 -0.2983633
15.33100 -0.30254484000000004
15.33200 -0.30672182000000003
15.33300 -0.31089424
15.33400 -0.31506207
15.33500 -0.31922529
15.33600 -0.32338381
15.33700 -0.32753756
15.33800 -0.33168639
15.33900 -0.33583015
15.34000 -0.3399686
15.34100 -0.34410145999999997
15.34200 -0.34822843000000003
15.34300 -0.35234911
15.34400 -0.35646310999999997
15.34500 -0.36056999
15.34600 -0.36466925
15.34700 -0.36876036
15.34800 -0.37284279000000004
15.34900 -0.37691598
15.35000 -0.38097939
15.35100 -0.38503245
15.35200 -0.38907463000000003
15.35300 -0.39310539
15.35400 -0.39712428
15.35500 -0.40113077999999996
15.35600 -0.40512453
15.35700 -0.40910514000000003
15.35800 -0.41307225
15.35900 -0.41702562
15.36000 -0.42096507000000005
15.36100 -0.42489041
15.36200 -0.4288015
15.36300 -0.43269833999999996
15.36400 -0.43658088
15.36500 -0.44044912999999997
15.36600 -0.44430313
15.36700 -0.44814292000000006
15.36800 -0.45196861
15.36900 -0.45578023
15.37000 -0.45957784
15.37100 -0.46336143
15.37200 -0.46713101
15.37300 -0.47088647
15.37400 -0.47462778000000005
15.37500 -0.4783547
15.37600 -0.48206705
15.37700 -0.48576449000000005
15.37800 -0.48944666000000003
15.37900 -0.49311314
15.38000 -0.49676345999999993
15.38100 -0.5003970600000001
15.38200 -0.50401334
15.38300 -0.5076116900000001
15.38400 -0.5111915100000001
15.38500 -0.51475209
15.38600 -0.51829284
15.38700 -0.52181315
15.38800 -0.5253124100000001
15.38900 -0.5287901
15.39000 -0.53224573
15.39100 -0.53567882
15.39200 -0.53908904
15.39300 -0.54247607
15.39400 -0.54583973
15.39500 -0.54917978
15.39600 -0.55249617
15.39700 -0.55578882
15.39800 -0.5590577099999999
15.39900 -0.56230291
15.40000 -0.56552445
15.40100 -0.5687223699999999
15.40200 -0.57189679
15.40300 -0.57504773
15.40400 -0.57817525
15.40500 -0.58127935
15.40600 -0.58435993
15.40700 -0.58741695
15.40800 -0.5904502699999999
15.40900 -0.5934596999999999
15.41000 -0.59644491
15.41100 -0.5994055899999999
15.41200 -0.60234135
15.41300 -0.60525178
15.41400 -0.6081363200000001
15.41500 -0.61099445
15.41600 -0.61382563
15.41700 -0.61662924
15.41800 -0.61940472
15.41900 -0.6221514699999999
15.42000 -0.62486888
15.42100 -0.6275564
15.42200 -0.63021351
15.42300 -0.63283974
15.42400 -0.63543469
15.42500 -0.63799797
15.42600 -0.6405293000000001
15.42700 -0.6430285099999999
15.42800 -0.64549535
15.42900 -0.64792978
15.43000 -0.65033175
15.43100 -0.6527013100000001
15.43200 -0.6550385599999999
15.43300 -0.65734359
15.43400 -0.65961652
15.43500 -0.66185752
15.43600 -0.66406676
15.43700 -0.66624437
15.43800 -0.66839042
15.43900 -0.67050499
15.44000 -0.67258812
15.44100 -0.6746397399999999
15.44200 -0.67665973
15.44300 -0.67864787
15.44400 -0.6806038799999999
15.44500 -0.6825274299999999
15.44600 -0.68441811
15.44700 -0.6862754000000001
15.44800 -0.68809874
15.44900 -0.68988753
15.45000 -0.69164112
15.45100 -0.6933589
15.45200 -0.69504022
15.45300 -0.69668442
15.45400 -0.6982909500000001
15.45500 -0.6998592100000001
15.45600 -0.70138872
15.45700 -0.70287902
15.45800 -0.7043297900000001
15.45900 -0.70574079
15.46000 -0.70711179
15.46100 -0.70844269
15.46200 -0.70973355
15.46300 -0.71098437
15.46400 -0.7121953200000001
15.46500 -0.7133666000000001
15.46600 -0.71449843
15.46700 -0.71559111
15.46800 -0.7166449
15.46900 -0.71766009
15.47000 -0.7186369
15.47100 -0.71957558
15.47200 -0.72047631
15.47300 -0.72133923
15.47400 -0.72216433
15.47500 -0.72295163
15.47600 -0.72370097
15.47700 -0.72441217
15.47800 -0.72508492
15.47900 -0.72571882
15.48000 -0.72631347
15.48100 -0.7268683100000001
15.48200 -0.72738277
15.48300 -0.72785621
15.48400 -0.72828797
15.48500 -0.72867735
15.48600 -0.72902371
15.48700 -0.72932635
15.48800 -0.72958465
15.48900 -0.72979806
15.49000 -0.72996602
15.49100 -0.73008812
15.49200 -0.7301639799999999
15.49300 -0.73019336
15.49400 -0.73017604
15.49500 -0.73011196
15.49600 -0.73000113
15.49700 -0.72984365
15.49800 -0.72963969
15.49900 -0.72938954
15.50000 -0.7290934699999999
15.50100 -0.72875191
15.50200 -0.72836517
15.50300 -0.72793369
15.50400 -0.72745788
15.50500 -0.7269380599999999
15.50600 -0.72637461
15.50700 -0.72576776
15.50800 -0.7251177400000001
15.50900 -0.72442465
15.51000 -0.72368854
15.51100 -0.72290939
15.51200 -0.7220870300000001
15.51300 -0.7212212800000001
15.51400 -0.72031179
15.51500 -0.71935826
15.51600 -0.71836021
15.51700 -0.7173171300000001
15.51800 -0.71622855
15.51900 -0.71509392
15.52000 -0.7139127200000001
15.52100 -0.71268445
15.52200 -0.71140863
15.52300 -0.7100848
15.52400 -0.70871264
15.52500 -0.70729186
15.52600 -0.70582223
15.52700 -0.70430366
15.52800 -0.70273611
15.52900 -0.70111961
15.53000 -0.69945431
15.53100 -0.6977404
15.53200 -0.69597815
15.53300 -0.69416789
15.53400 -0.69231
15.53500 -0.69040479
15.53600 -0.68845274
15.53700 -0.68645417
15.53800 -0.68440945
15.53900 -0.68231891
15.54000 -0.68018283
15.54100 -0.67800139
15.54200 -0.67577474
15.54300 -0.67350292
15.54400 -0.67118593
15.54500 -0.66882367
15.54600 -0.66641597
15.54700 -0.6639625899999999
15.54800 -0.6614631999999999
15.54900 -0.65891743
15.55000 -0.65632486
15.55100 -0.65368507
15.55200 -0.6509976
15.55300 -0.64826203
15.55400 -0.64547788
15.55500 -0.6426448
15.55600 -0.6397624000000001
15.55700 -0.63683037
15.55800 -0.63384851
15.55900 -0.63081668
15.56000 -0.62773479
15.56100 -0.62460285
15.56200 -0.62142094
15.56300 -0.61818925
15.56400 -0.61490806
15.56500 -0.6115777
15.56600 -0.60819858
15.56700 -0.60477108
15.56800 -0.6012957099999999
15.56900 -0.59777298
15.57000 -0.5942033600000001
15.57100 -0.59058736
15.57200 -0.58692545
15.57300 -0.58321799
15.57400 -0.5794654100000001
15.57500 -0.57566799
15.57600 -0.57182596
15.57700 -0.5679395
15.57800 -0.56400867
15.57900 -0.56003351
15.58000 -0.5560139199999999
15.58100 -0.55194977
15.58200 -0.54784082
15.58300 -0.54368684
15.58400 -0.53948755
15.58500 -0.53524268
15.58600 -0.53095189
15.58700 -0.52661486
15.58800 -0.52223131
15.58900 -0.51780101
15.59000 -0.5133237700000001
15.59100 -0.50879945
15.59200 -0.5042280100000001
15.59300 -0.49960949000000004
15.59400 -0.49494393
15.59500 -0.49023152999999997
15.59600 -0.48547251999999996
15.59700 -0.48066727000000004
15.59800 -0.47581615
15.59900 -0.47091957999999995
15.60000 -0.46597808
15.60100 -0.4609921
15.60200 -0.45596226000000006
15.60300 -0.45088906999999995
15.60400 -0.44577302999999996
15.60500 -0.44061467000000004
15.60600 -0.43541449
15.60700 -0.43017291
15.60800 -0.42489027
15.60900 -0.41956692
15.61000 -0.41420311
15.61100 -0.40879901
15.61200 -0.40335474000000004
15.61300 -0.39787036000000003
15.61400 -0.39234589999999997
15.61500 -0.38678126999999995
15.61600 -0.38117641
15.61700 -0.37553115
15.61800 -0.36984535
15.61900 -0.36411886
15.62000 -0.35835148
15.62100 -0.35254308
15.62200 -0.34669351
15.62300 -0.34080269
15.62400 -0.33487056000000004
15.62500 -0.3288971
15.62600 -0.32288238999999996
15.62700 -0.31682651
15.62800 -0.31072965
15.62900 -0.30459205
15.63000 -0.29841398
15.63100 -0.29219585
15.63200 -0.28593803
15.63300 -0.27964099
15.63400 -0.27330522
15.63500 -0.26693128
15.63600 -0.26051966
15.63700 -0.2540709
15.63800 -0.24758556
15.63900 -0.24106413999999998
15.64000 -0.23450711999999999
15.64100 -0.22791494
15.64200 -0.22128799
15.64300 -0.21462664
15.64400 -0.20793115
15.64500 -0.20120174000000002
15.64600 -0.19443861
15.64700 -0.18764184
15.64800 -0.18081149999999999
15.64900 -0.17394762
15.65000 -0.16705019000000002
15.65100 -0.16011916
15.65200 -0.15315448
15.65300 -0.14615611
15.65400 -0.13912397999999998
15.65500 -0.13205809999999998
15.65600 -0.12495846
15.65700 -0.11782512
15.65800 -0.11065819
15.65900 -0.10345781
15.66000 -0.09622419
15.66100 -0.08895761
15.66200 -0.081658392
15.66300 -0.07432692199999999
15.66400 -0.066963636
15.66500 -0.05956901
15.66600 -0.05214355799999999
15.66700 -0.044687826
15.66800 -0.03720237
15.66900 -0.029687755
15.67000 -0.022144547
15.67100 -0.014573295
15.67200 -0.006974527100000001
15.67300 0.00065125582
15.67400 0.0083035899
15.67500 0.01598205
15.67600 0.023686256
15.67700 0.031415871000000005
15.67800 0.039170604000000005
15.67900 0.046950209
15.68000 0.05475448
15.68100 0.062583241
15.68200 0.070436345
15.68300 0.078313675
15.68400 0.086215121
15.68500 0.094140583
15.68600 0.10208995
15.68700 0.11006310999999999
15.68800 0.11805991999999998
15.68900 0.12608023
15.69000 0.13412383
15.69100 0.14219049
15.69200 0.15027995
15.69300 0.15839187
15.69400 0.1665259
15.69500 0.17468163
15.69600 0.18285862
15.69700 0.19105637
15.69800 0.19927437
15.69900 0.20751206
15.70000 0.21576891
15.70100 0.22404431
15.70200 0.23233771999999997
15.70300 0.24064856
15.70400 0.24897630999999998
15.70500 0.25732042
15.70600 0.26568044
15.70700 0.27405589
15.70800 0.28244641000000004
15.70900 0.2908516
15.71000 0.29927117000000003
15.71100 0.30770485999999997
15.71200 0.31615244
15.71300 0.32461374000000004
15.71400 0.33308858999999996
15.71500 0.3415769
15.71600 0.35007854
15.71700 0.35859342
15.71800 0.36712145
15.71900 0.37566249
15.72000 0.38421643
15.72100 0.39278311
15.72200 0.40136225999999997
15.72300 0.40995372
15.72400 0.41855712999999994
15.72500 0.42717219
15.72600 0.43579848
15.72700 0.44443556
15.72800 0.45308298
15.72900 0.46174019
15.73000 0.47040666
15.73100 0.47908174000000003
15.73200 0.48776488
15.73300 0.49645547
15.73400 0.5051529499999999
15.73500 0.51385667
15.73600 0.52256607
15.73700 0.53128065
15.73800 0.53999987
15.73900 0.54872325
15.74000 0.5574503399999999
15.74100 0.5661808
15.74200 0.57491423
15.74300 0.58365036
15.74400 0.59238886
15.74500 0.60112956
15.74600 0.6098722099999999
15.74700 0.61861658
15.74800 0.6273624999999999
15.74900 0.6361098
15.75000 0.6448582700000001
15.75100 0.65360768
15.75200 0.66235783
15.75300 0.67110844
15.75400 0.6798591900000001
15.75500 0.68860981
15.75600 0.69735991
15.75700 0.7061090800000001
15.75800 0.71485685
15.75900 0.72360272
15.76000 0.73234616
15.76100 0.74108657
15.76200 0.74982336
15.76300 0.7585559000000001
15.76400 0.76728351
15.76500 0.7760055800000001
15.76600 0.78472141
15.76700 0.7934304
15.76800 0.8021319299999999
15.76900 0.81082536
15.77000 0.8195101300000001
15.77100 0.8281856799999999
15.77200 0.83685163
15.77300 0.84550744
15.77400 0.8541528099999999
15.77500 0.8627874799999999
15.77600 0.87141115
15.77700 0.8800235599999999
15.77800 0.8886246
15.77900 0.8972140999999999
15.78000 0.90579204
15.78100 0.91435825
15.78200 0.9229127300000001
15.78300 0.93145538
15.78400 0.93998611
15.78500 0.94850482
15.78600 0.95701134
15.78700 0.9655054700000001
15.78800 0.97398702
15.78900 0.98245572
15.79000 0.9909112
15.79100 0.9993530800000001
15.79200 1.0077809
15.79300 1.0161941
15.79400 1.0245921999999998
15.79500 1.0329747
15.79600 1.0413408000000002
15.79700 1.0496900999999998
15.79800 1.0580218000000001
15.79900 1.0663354
15.80000 1.0746301999999999
15.80100 1.0829056
15.80200 1.091161
15.80300 1.0993959
15.80400 1.1076097999999999
15.80500 1.1158022
15.80600 1.1239727
15.80700 1.1321209
15.80800 1.1402465
15.80900 1.1483493
15.81000 1.1564289
15.81100 1.1644851
15.81200 1.1725177
15.81300 1.1805265
15.81400 1.1885114
15.81500 1.1964721
15.81600 1.2044084
15.81700 1.2123202
15.81800 1.2202072
15.81900 1.2280692
15.82000 1.2359059000000001
15.82100 1.2437169
15.82200 1.251502
15.82300 1.2592606
15.82400 1.2669924000000001
15.82500 1.2746967999999999
15.82600 1.2823734
15.82700 1.2900217
15.82800 1.2976408
15.82900 1.3052304000000001
15.83000 1.3127899
15.83100 1.3203185
15.83200 1.3278157000000002
15.83300 1.3352809
15.83400 1.3427136
15.83500 1.3501133
15.83600 1.3574793
15.83700 1.3648113
15.83800 1.3721089
15.83900 1.3793717
15.84000 1.3865995
15.84100 1.393792
15.84200 1.4009491
15.84300 1.4080705
15.84400 1.4151563
15.84500 1.4222063
15.84600 1.4292205
15.84700 1.4361987999999999
15.84800 1.4431411
15.84900 1.4500475000000002
15.85000 1.4569178
15.85100 1.4637518999999999
15.85200 1.4705496
15.85300 1.4773107
15.85400 1.484035
15.85500 1.4907219
15.85600 1.4973713
15.85700 1.5039827000000001
15.85800 1.5105555
15.85900 1.5170892
15.86000 1.5235833
15.86100 1.5300372
15.86200 1.5364502
15.86300 1.5428217
15.86400 1.5491512
15.86500 1.5554381000000002
15.86600 1.5616817
15.86700 1.5678817
15.86800 1.5740376
15.86900 1.5801488999999997
15.87000 1.5862154
15.87100 1.5922368
15.87200 1.5982127
15.87300 1.6041429999999999
15.87400 1.6100276
15.87500 1.6158666
15.87600 1.6216597999999998
15.87700 1.6274072
15.87800 1.633109
15.87900 1.6387650999999999
15.88000 1.6443755
15.88100 1.6499406
15.88200 1.65546
15.88300 1.6609339
15.88400 1.6663624
15.88500 1.6717454
15.88600 1.6770829
15.88700 1.6823744
15.88800 1.6876200000000001
15.88900 1.6928192000000002
15.89000 1.6979719
15.89100 1.7030773999999997
15.89200 1.7081354
15.89300 1.7131455
15.89400 1.7181072
15.89500 1.7230197999999999
15.89600 1.7278828
15.89700 1.7326957
15.89800 1.7374576999999998
15.89900 1.7421685
15.90000 1.7468274
15.90100 1.7514341
15.90200 1.7559879999999999
15.90300 1.7604889
15.90400 1.7649364
15.90500 1.7693302000000002
15.90600 1.7736701000000001
15.90700 1.7779561
15.90800 1.7821882
15.90900 1.7863662999999999
15.91000 1.7904906000000003
15.91100 1.7945612
15.91200 1.7985782
15.91300 1.8025417
15.91400 1.8064519
15.91500 1.8103091000000002
15.91600 1.8141133999999999
15.91700 1.8178647
15.91800 1.8215632
15.91900 1.8252089999999999
15.92000 1.8288018
15.92100 1.8323418
15.92200 1.8358286000000001
15.92300 1.8392621000000002
15.92400 1.8426418
15.92500 1.8459676
15.92600 1.8492391000000001
15.92700 1.8524559
15.92800 1.8556174
15.92900 1.8587231999999998
15.93000 1.8617729
15.93100 1.8647661
15.93200 1.8677024
15.93300 1.8705815000000001
15.93400 1.873403
15.93500 1.8761666
15.93600 1.8788723
15.93700 1.8815199
15.93800 1.8841093
15.93900 1.8866407
15.94000 1.8891141
15.94100 1.8915296000000001
15.94200 1.8938875000000002
15.94300 1.896188
15.94400 1.8984316
15.94500 1.9006184999999998
15.94600 1.902749
15.94700 1.9048236
15.94800 1.9068426
15.94900 1.908806
15.95000 1.9107142000000001
15.95100 1.9125676
15.95200 1.9143660999999998
15.95300 1.91611
15.95400 1.9177989999999998
15.95500 1.9194333000000001
15.95600 1.9210126
15.95700 1.9225368
15.95800 1.9240057000000002
15.95900 1.9254189000000002
15.96000 1.9267759999999998
15.96100 1.9280767
15.96200 1.9293206
15.96300 1.9305073
15.96400 1.9316362
15.96500 1.9327072
15.96600 1.9337198
15.96700 1.9346737999999999
15.96800 1.9355689999999999
15.96900 1.9364052
15.97000 1.9371822
15.97100 1.9379001
15.97200 1.9385589
15.97300 1.9391591
15.97400 1.9397004999999998
15.97500 1.9401837000000002
15.97600 1.940609
15.97700 1.9409766
15.97800 1.9412873000000002
15.97900 1.9415414
15.98000 1.9417394000000001
15.98100 1.9418819
15.98200 1.9419692
15.98300 1.942002
15.98400 1.9419803999999998
15.98500 1.941905
15.98600 1.9417758999999999
15.98700 1.9415936000000003
15.98800 1.9413581
15.98900 1.9410696
15.99000 1.940728
15.99100 1.9403332999999998
15.99200 1.9398855
15.99300 1.9393845
15.99400 1.9388299000000002
15.99500 1.9382218
15.99600 1.9375598
15.99700 1.9368438000000001
15.99800 1.9360738
15.99900 1.9352494000000002
16.00000 1.9343705999999998
16.00100 1.9334372
16.00200 1.9324495000000002
16.00300 1.9314073
16.00400 1.9303108
16.00500 1.92916
16.00600 1.9279554
16.00700 1.9266972
16.00800 1.9253856999999999
16.00900 1.9240213999999998
16.01000 1.9226046
16.01100 1.9211359000000001
16.01200 1.9196158
16.01300 1.9180447
16.01400 1.9164233
16.01500 1.9147516999999998
16.01600 1.9130307999999998
16.01700 1.9112607
16.01800 1.9094421000000001
16.01900 1.9075750999999999
16.02000 1.9056601
16.02100 1.9036973
16.02200 1.9016868999999998
16.02300 1.8996290999999998
16.02400 1.8975236999999998
16.02500 1.8953711000000002
16.02600 1.8931711
16.02700 1.890924
16.02800 1.8886296
16.02900 1.8862879
16.03000 1.883899
16.03100 1.8814628999999998
16.03200 1.8789796
16.03300 1.8764494
16.03400 1.8738721999999999
16.03500 1.8712485
16.03600 1.8685782000000002
16.03700 1.8658619
16.03800 1.8631000000000002
16.03900 1.8602928
16.04000 1.8574407000000002
16.04100 1.8545443000000001
16.04200 1.8516043
16.04300 1.8486211
16.04400 1.8455954
16.04500 1.8425278
16.04600 1.8394188999999999
16.04700 1.8362692
16.04800 1.8330791999999998
16.04900 1.8298496000000002
16.05000 1.8265808000000001
16.05100 1.8232733
16.05200 1.8199276
16.05300 1.8165438999999999
16.05400 1.8131226
16.05500 1.8096639
16.05600 1.8061681
16.05700 1.8026351999999999
16.05800 1.7990654
16.05900 1.795459
16.06000 1.7918159999999999
16.06100 1.7881364
16.06200 1.7844204
16.06300 1.7806681000000002
16.06400 1.7768795
16.06500 1.7730546999999999
16.06600 1.7691941999999998
16.06700 1.7652979
16.06800 1.7613661999999999
16.06900 1.7573994
16.07000 1.7533976999999998
16.07100 1.7493617
16.07200 1.7452918000000002
16.07300 1.7411884
16.07400 1.737052
16.07500 1.7328831999999998
16.07600 1.7286828
16.07700 1.7244510000000002
16.07800 1.7201887
16.07900 1.7158965000000002
16.08000 1.7115748
16.08100 1.7072242000000002
16.08200 1.7028453
16.08300 1.6984386
16.08400 1.6940046
16.08500 1.6895437999999998
16.08600 1.6850562999999998
16.08700 1.6805427000000002
16.08800 1.6760034
16.08900 1.6714387000000002
16.09000 1.6668485
16.09100 1.6622335
16.09200 1.6575936
16.09300 1.6529292
16.09400 1.6482404
16.09500 1.6435273000000001
16.09600 1.6387903999999998
16.09700 1.6340298999999998
16.09800 1.6292457999999999
16.09900 1.6244389000000001
16.10000 1.6196093000000003
16.10100 1.6147573
16.10200 1.6098833
16.10300 1.6049879
16.10400 1.6000714
16.10500 1.5951345
16.10600 1.5901775999999999
16.10700 1.5852014
16.10800 1.5802063000000002
16.10900 1.575193
16.11000 1.5701622
16.11100 1.5651142
16.11200 1.5600499
16.11300 1.5549696
16.11400 1.5498739
16.11500 1.5447632
16.11600 1.5396381000000001
16.11700 1.5344989
16.11800 1.5293461
16.11900 1.5241799999999999
16.12000 1.5190009
16.12100 1.5138091
16.12200 1.5086047999999999
16.12300 1.5033885
16.12400 1.4981602
16.12500 1.4929203
16.12600 1.487669
16.12700 1.4824064
16.12800 1.4771329999999998
16.12900 1.4718490000000002
16.13000 1.4665546
16.13100 1.4612501
16.13200 1.4559361
16.13300 1.4506128
16.13400 1.4452806
16.13500 1.43994
16.13600 1.4345914
16.13700 1.4292354
16.13800 1.4238724
16.13900 1.4185031000000001
16.14000 1.4131278
16.14100 1.4077471
16.14200 1.4023615
16.14300 1.3969716
16.14400 1.3915778
16.14500 1.3861806
16.14600 1.3807804
16.14700 1.3753777
16.14800 1.3699728
16.14900 1.364566
16.15000 1.3591575999999999
16.15100 1.353748
16.15200 1.3483373
16.15300 1.3429256
16.15400 1.3375133000000001
16.15500 1.3321005000000001
16.15600 1.3266873000000001
16.15700 1.3212738
16.15800 1.3158603
16.15900 1.3104469
16.16000 1.3050337
16.16100 1.2996212
16.16200 1.2942093
16.16300 1.2887985
16.16400 1.2833891
16.16500 1.2779815
16.16600 1.272576
16.16700 1.267173
16.16800 1.2617731
16.16900 1.2563766
16.17000 1.2509841000000002
16.17100 1.2455961
16.17200 1.2402131
16.17300 1.2348357
16.17400 1.2294642999999998
16.17500 1.2240993
16.17600 1.2187413
16.17700 1.2133907
16.17800 1.2080476999999998
16.17900 1.2027128
16.18000 1.1973862
16.18100 1.1920681
16.18200 1.1867587000000002
16.18300 1.1814582
16.18400 1.1761666
16.18500 1.170884
16.18600 1.1656104
16.18700 1.1603458
16.18800 1.1550902
16.18900 1.1498436
16.19000 1.144606
16.19100 1.1393773
16.19200 1.1341577
16.19300 1.1289472999999999
16.19400 1.1237459
16.19500 1.118554
16.19600 1.1133716
16.19700 1.1081989
16.19800 1.1030364000000001
16.19900 1.0978843
16.20000 1.092743
16.20100 1.087613
16.20200 1.0824947999999999
16.20300 1.0773887
16.20400 1.0722953
16.20500 1.0672150999999999
16.20600 1.0621486
16.20700 1.0570964
16.20800 1.0520588000000002
16.20900 1.0470362
16.21000 1.0420292
16.21100 1.0370378
16.21200 1.0320624999999999
16.21300 1.0271035
16.21400 1.0221609
16.21500 1.0172348
16.21600 1.0123251
16.21700 1.0074318
16.21800 1.0025549999999999
16.21900 0.9976944
16.22000 0.9928498399999999
16.22100 0.9880212100000001
16.22200 0.9832083199999999
16.22300 0.9784108999999999
16.22400 0.97362883
16.22500 0.9688618600000001
16.22600 0.9641099699999999
16.22700 0.9593729900000001
16.22800 0.9546509
16.22900 0.94994381
16.23000 0.94525171
16.23100 0.9405748
16.23200 0.93591325
16.23300 0.9312672500000001
16.23400 0.92663718
16.23500 0.92202341
16.23600 0.91742631
16.23700 0.91284625
16.23800 0.90828361
16.23900 0.90373885
16.24000 0.8992123399999999
16.24100 0.89470437
16.24200 0.8902152099999999
16.24300 0.88574523
16.24400 0.8812945299999999
16.24500 0.87686321
16.24600 0.87245125
16.24700 0.8680586699999999
16.24800 0.86368537
16.24900 0.85933115
16.25000 0.85499575
16.25100 0.85067889
16.25200 0.84638018
16.25300 0.84209926
16.25400 0.83783576
16.25500 0.8335893000000001
16.25600 0.82935952
16.25700 0.82514603
16.25800 0.82094856
16.25900 0.81676682
16.26000 0.8126006499999999
16.26100 0.8084498299999999
16.26200 0.8043143
16.26300 0.80019394
16.26400 0.79608895
16.26500 0.7919993300000001
16.26600 0.7879252499999999
16.26700 0.78386692
16.26800 0.7798246099999999
16.26900 0.7757986
16.27000 0.77178911
16.27100 0.76779644
16.27200 0.76382081
16.27300 0.7598625
16.27400 0.7559217
16.27500 0.7519985499999999
16.27600 0.74809315
16.27700 0.74420553
16.27800 0.7403356
16.27900 0.73648333
16.28000 0.73264847
16.28100 0.72883079
16.28200 0.72503001
16.28300 0.72124572
16.28400 0.71747745
16.28500 0.7137247400000001
16.28600 0.70998711
16.28700 0.706264
16.28800 0.70255487
16.28900 0.6988592
16.29000 0.6951764699999999
16.29100 0.69150622
16.29200 0.68784808
16.29300 0.6842016200000001
16.29400 0.68056658
16.29500 0.6769427100000001
16.29600 0.6733298799999999
16.29700 0.6697280299999999
16.29800 0.66613713
16.29900 0.66255732
16.30000 0.65898872
16.30100 0.65543153
16.30200 0.65188603
16.30300 0.6483525
16.30400 0.64483122
16.30500 0.6413225100000001
16.30600 0.6378265999999999
16.30700 0.6343437399999999
16.30800 0.63087409
16.30900 0.62741782
16.31000 0.623975
16.31100 0.62054554
16.31200 0.61712931
16.31300 0.6137261199999999
16.31400 0.61033568
16.31500 0.60695754
16.31600 0.6035912800000001
16.31700 0.60023633
16.31800 0.59689204
16.31900 0.59355777
16.32000 0.59023285
16.32100 0.58691655
16.32200 0.58360817
16.32300 0.58030705
16.32400 0.5770125
16.32500 0.57372386
16.32600 0.57044062
16.32700 0.56716222
16.32800 0.56388825
16.32900 0.56061833
16.33000 0.55735218
16.33100 0.55408957
16.33200 0.55083032
16.33300 0.54757437
16.33400 0.54432163
16.33500 0.54107215
16.33600 0.53782598
16.33700 0.53458316
16.33800 0.53134379
16.33900 0.52810791
16.34000 0.52487557
16.34100 0.52164681
16.34200 0.5184216
16.34300 0.51519987
16.34400 0.51198155
16.34500 0.5087664399999999
16.34600 0.50555426
16.34700 0.50234473
16.34800 0.49913744
16.34900 0.49593192999999997
16.35000 0.49272765999999996
16.35100 0.48952409999999996
16.35200 0.48632053999999997
16.35300 0.48311632000000004
16.35400 0.47991076
16.35500 0.47670313999999997
16.35600 0.47349269000000005
16.35700 0.47027874000000003
16.35800 0.46706055
16.35900 0.46383752
16.36000 0.46060904999999996
16.36100 0.45737457000000004
16.36200 0.45413360999999997
16.36300 0.45088581
16.36400 0.44763084000000003
16.36500 0.44436851
16.36600 0.44109863
16.36700 0.43782112
16.36800 0.43453597
16.36900 0.43124323999999997
16.37000 0.42794296
16.37100 0.42463527
16.37200 0.42132027
16.37300 0.41799801000000003
16.37400 0.41466863
16.37500 0.41133211999999997
16.37600 0.40798848
16.37700 0.40463759000000005
16.37800 0.40127933000000005
16.37900 0.39791343999999995
16.38000 0.39453954
16.38100 0.39115725
16.38200 0.3877661
16.38300 0.38436549
16.38400 0.3809548
16.38500 0.37753331
16.38600 0.37410029
16.38700 0.37065495000000004
16.38800 0.36719651000000003
16.38900 0.36372419
16.39000 0.3602372
16.39100 0.3567348
16.39200 0.35321629
16.39300 0.34968101
16.39400 0.34612836
16.39500 0.34255784
16.39600 0.33896896000000004
16.39700 0.33536137
16.39800 0.33173473000000003
16.39900 0.32808877999999997
16.40000 0.32442338
16.40100 0.32073839000000004
16.40200 0.31703375
16.40300 0.31330942
16.40400 0.30956538
16.40500 0.30580168
16.40600 0.30201832
16.40700 0.29821531
16.40800 0.29439263
16.40900 0.29055024
16.41000 0.2866881
16.41100 0.28280604
16.41200 0.27890389
16.41300 0.27498142
16.41400 0.27103829
16.41500 0.26707414
16.41600 0.2630885
16.41700 0.25908087999999996
16.41800 0.2550507
16.41900 0.25099735
16.42000 0.24692018000000002
16.42100 0.2428185
16.42200 0.23869160000000003
16.42300 0.23453876
16.42400 0.23035931
16.42500 0.22615255
16.42600 0.22191785000000003
16.42700 0.2176546
16.42800 0.21336229999999998
16.42900 0.20904042999999997
16.43000 0.20468861
16.43100 0.20030648
16.43200 0.19589381
16.43300 0.19145035999999999
16.43400 0.18697602
16.43500 0.18247069
16.43600 0.17793435
16.43700 0.17336697
16.43800 0.16876855999999998
16.43900 0.16413915
16.44000 0.15947875
16.44100 0.15478733
16.44200 0.15006484
16.44300 0.14531121
16.44400 0.14052629
16.44500 0.13570988
16.44600 0.13086174
16.44700 0.12598156
16.44800 0.12106897000000001
16.44900 0.11612352999999999
16.45000 0.11114477
16.45100 0.10613217999999999
16.45200 0.10108522999999998
16.45300 0.096003321
16.45400 0.090885884
16.45500 0.085732335
16.45600 0.080542098
16.45700 0.075314619
16.45800 0.070049369
16.45900 0.06474585399999999
16.46000 0.059403619000000005
16.46100 0.054022268000000005
16.46200 0.048601444
16.46300 0.043140847
16.46400 0.037640230999999996
16.46500 0.032099398
16.46600 0.026518203000000004
16.46700 0.020896543
16.46800 0.015234356
16.46900 0.009531614300000001
16.47000 0.0037883153999999997
16.47100 -0.0019955223
16.47200 -0.0078198704
16.47300 -0.013684698
16.47400 -0.019589985
16.47500 -0.025535718
16.47600 -0.031521916
16.47700 -0.037548618
16.47800 -0.043615904999999996
16.47900 -0.049723894000000005
16.48000 -0.055872748
16.48100 -0.062062678999999996
16.48200 -0.068293937
16.48300 -0.074566819
16.48400 -0.08088165800000001
16.48500 -0.08723882499999999
16.48600 -0.093638716
16.48700 -0.10008175
16.48800 -0.10656837
16.48900 -0.11309898
16.49000 -0.11967402
16.49100 -0.12629390000000001
16.49200 -0.13295899
16.49300 -0.13966963000000002
16.49400 -0.14642616
16.49500 -0.15322882
16.49600 -0.16007782
16.49700 -0.16697334
16.49800 -0.17391552
16.49900 -0.18090440000000002
16.50000 -0.18794006
16.50100 -0.19502246
16.50200 -0.20215160000000001
16.50300 -0.20932741
16.50400 -0.21654984000000002
16.50500 -0.22381884
16.50600 -0.23113436
16.50700 -0.23849632
16.50800 -0.24590470999999997
16.50900 -0.25335953
16.51000 -0.2608608
16.51100 -0.26840859
16.51200 -0.27600294
16.51300 -0.283644
16.51400 -0.29133188
16.51500 -0.29906677
16.51600 -0.30684880999999997
16.51700 -0.31467821
16.51800 -0.32255517
16.51900 -0.33047986
16.52000 -0.33845250000000004
16.52100 -0.34647323
16.52200 -0.35454226
16.52300 -0.36265969
16.52400 -0.37082562
16.52500 -0.37904015999999996
16.52600 -0.38730334
16.52700 -0.39561521
16.52800 -0.40397573999999997
16.52900 -0.41238489
16.53000 -0.42084255
16.53100 -0.42934865
16.53200 -0.43790308
16.53300 -0.44650565999999997
16.53400 -0.45515625
16.53500 -0.46385471
16.53600 -0.47260080000000004
16.53700 -0.48139434999999997
16.53800 -0.49023521000000003
16.53900 -0.4991232
16.54000 -0.50805812
16.54100 -0.51703984
16.54200 -0.52606827
16.54300 -0.53514326
16.54400 -0.54426473
16.54500 -0.55343262
16.54600 -0.5626468499999999
16.54700 -0.57190745
16.54800 -0.5812143900000001
16.54900 -0.5905676599999999
16.55000 -0.59996727
16.55100 -0.60941326
16.55200 -0.61890567
16.55300 -0.62844446
16.55400 -0.63802968
16.55500 -0.64766132
16.55600 -0.65733935
16.55700 -0.66706371
16.55800 -0.67683426
16.55900 -0.68665091
16.56000 -0.69651352
16.56100 -0.70642191
16.56200 -0.71637584
16.56300 -0.72637508
16.56400 -0.73641934
16.56500 -0.74650836
16.56600 -0.75664185
16.56700 -0.76681948
16.56800 -0.7770409300000001
16.56900 -0.78730593
16.57000 -0.79761418
16.57100 -0.8079653600000001
16.57200 -0.81835929
16.57300 -0.8287956900000001
16.57400 -0.83927438
16.57500 -0.84979506
16.57600 -0.8603577499999999
16.57700 -0.87096216
16.57800 -0.8816083
16.57900 -0.89229597
16.58000 -0.90302508
16.58100 -0.9137956399999999
16.58200 -0.9246073699999999
16.58300 -0.93546025
16.58400 -0.94635412
16.58500 -0.9572887800000001
16.58600 -0.96826404
16.58700 -0.97927963
[truncated: 332,841 more chars]
