# Supplementary material for: 2D Synthetic dataset of numerical simulations of long-period seismicity in a volcanic edifice and related sensitivity kernels
Source: Data Brief. 2021 Jan 25;34:106673. doi: 10.1016/j.dib.2020.106673 (PMC7841316; doi:10.1016/j.dib.2020.106673)
Supplement: Supplementary Data S1 — Supplementary Raw Research Data. This is open data under the CC BY license http://creativecommons.org/licenses/by/4.0/ [file mmc1.zip › Dataset/OUTPUT_SEISMOGRAMS/9000_3000/disp_Z_hetero_11000_2830_SVF7e-1Hz.semd]

-1.714286 0.0
-1.713286 0.0
-1.712286 0.0
-1.711286 0.0
-1.710286 0.0
-1.709286 0.0
-1.708286 0.0
-1.707286 0.0
-1.706286 0.0
-1.705286 -3.8344936e-34
-1.704286 -6.3957247e-33
-1.703286 -5.483252299999999e-32
-1.702286 -3.2057424e-31
-1.701286 -1.4306134e-30
-1.700286 -5.1702279e-30
-1.699286 -1.5667114e-29
-1.698286 -4.0647969e-29
-1.697286 -9.1310774e-29
-1.696286 -1.7800849e-28
-1.695286 -2.9838517e-28
-1.694286 -4.1673686e-28
-1.693286 -4.3991516000000005e-28
-1.692286 -2.055789e-28
-1.691286 4.9182536999999995e-28
-1.690286 1.8128565e-27
-1.689286 3.7198922e-27
-1.688286 5.8017851e-27
-1.687286 7.1747156e-27
-1.686286 6.5890174e-27
-1.685286 2.8357567e-27
-1.684286 -4.5828481e-27
-1.683286 -1.4754058e-26
-1.682286 -2.5037506000000003e-26
-1.681286 -3.1556482999999996e-26
-1.680286 -3.0662673e-26
-1.679286 -2.1008275e-26
-1.678286 -5.2542559e-27
-1.677286 9.874108000000001e-27
-1.676286 1.6129794e-26
-1.675286 8.6826958e-27
-1.674286 -8.3927453e-27
-1.673286 -1.928945e-26
-1.672286 4.0701076e-28
-1.671286 7.3215262e-26
-1.670286 2.0407941e-25
-1.669286 3.6577704000000003e-25
-1.668286 4.9403697e-25
-1.667286 4.9964501e-25
-1.666286 2.9908575e-25
-1.665286 -1.4337533e-25
-1.664286 -7.7732089e-25
-1.663286 -1.449932e-24
-1.662286 -1.9258709e-24
-1.661286 -1.9456487000000002e-24
-1.660286 -1.309933e-24
-1.659286 3.4481436e-26
-1.658286 1.9344188e-24
-1.657286 4.0158487e-24
-1.656286 5.721237799999999e-24
-1.655286 6.3914238e-24
-1.654286 5.3792579e-24
-1.653286 2.1866449000000002e-24
-1.652286 -3.3746638e-24
-1.651286 -1.099656e-23
-1.650286 -1.9676640999999998e-23
-1.649286 -2.7559428e-23
-1.648286 -3.1911462e-23
-1.647286 -2.935255e-23
-1.646286 -1.6447698e-23
-1.645286 9.315036e-24
-1.644286 4.8269497e-23
-1.643286 9.730111200000001e-23
-1.642286 1.4894062000000002e-22
-1.641286 1.9122873999999998e-22
-1.640286 2.0866523e-22
-1.639286 1.8435029e-22
-1.638286 1.0315802e-22
-1.637286 -4.4475864000000006e-23
-1.636286 -2.5875212e-22
-1.635286 -5.273562399999999e-22
-1.634286 -8.235714999999999e-22
-1.633286 -1.1061442e-21
-1.632286 -1.3212263e-21
-1.631286 -1.4065515000000001e-21
-1.630286 -1.2978182e-21
-1.629286 -9.3704077e-22
-1.628286 -2.8234273e-22
-1.627286 6.8165281e-22
-1.626286 1.9340181e-21
-1.625286 3.4096569e-21
-1.624286 4.9947501e-21
-1.623286 6.5265479e-21
-1.622286 7.7980112e-21
-1.621286 8.567115300000001e-21
-1.620286 8.5700587e-21
-1.619286 7.537293300000001e-21
-1.618286 5.2113877e-21
-1.617286 1.3661656999999999e-21
-1.616286 -4.1727568e-21
-1.615286 -1.1505423999999999e-20
-1.614286 -2.0632219000000002e-20
-1.613286 -3.1425386000000004e-20
-1.612286 -4.359825e-20
-1.611286 -5.6674706e-20
-1.610286 -6.9963344e-20
-1.609286 -8.2542508e-20
-1.608286 -9.3263655e-20
-1.607286 -1.0078015000000001e-19
-1.606286 -1.0360766e-19
-1.605286 -1.0021847e-19
-1.604286 -8.916885799999999e-20
-1.603286 -6.9252148e-20
-1.602286 -3.9665615e-20
-1.601286 -1.7432906999999998e-22
-1.600286 4.8746848e-20
-1.599286 1.0581195e-19
-1.598286 1.6887751e-19
-1.597286 2.3495863e-19
-1.596286 3.0030461e-19
-1.595286 3.6052267e-19
-1.594286 4.1072723999999996e-19
-1.593286 4.4568992e-19
-1.592286 4.5996388e-19
-1.591286 4.479639000000001e-19
-1.590286 4.0399282999999997e-19
-1.589286 3.2222289999999997e-19
-1.588286 1.9665355e-19
-1.587286 2.1081538e-20
-1.586286 -2.1087662999999999e-19
-1.585286 -5.0566754e-19
-1.584286 -8.6956166e-19
-1.583286 -1.3082786e-18
-1.582286 -1.8264933e-18
-1.581286 -2.4272623e-18
-1.580286 -3.1114318000000004e-18
-1.579286 -3.8771148e-18
-1.578286 -4.7193242e-18
-1.577286 -5.6298378e-18
-1.576286 -6.5973599e-18
-1.575286 -7.607987200000001e-18
-1.574286 -8.645970299999999e-18
-1.573286 -9.6946867e-18
-1.572286 -1.0737696e-17
-1.571286 -1.1759744e-17
-1.570286 -1.2747531999999999e-17
-1.569286 -1.3690128999999999e-17
-1.568286 -1.457891e-17
-1.567286 -1.5407021e-17
-1.566286 -1.6168419000000002e-17
-1.565286 -1.6856694e-17
-1.564286 -1.7463906e-17
-1.563286 -1.7979765e-17
-1.562286 -1.8391457e-17
-1.561286 -1.8684367e-17
-1.560286 -1.8843834e-17
-1.559286 -1.8857856e-17
-1.558286 -1.8720502999999998e-17
-1.557286 -1.843555e-17
-1.556286 -1.8019715e-17
-1.555286 -1.7504808000000002e-17
-1.554286 -1.6938154e-17
-1.553286 -1.6380864e-17
-1.552286 -1.5903806999999998e-17
-1.551286 -1.5581544e-17
-1.550286 -1.5484902000000002e-17
-1.549286 -1.5673188999999998e-17
-1.548286 -1.6187230999999998e-17
-1.547286 -1.7044407e-17
-1.546286 -1.8236612e-17
-1.545286 -1.9731538e-17
-1.544286 -2.1477088e-17
-1.543286 -2.3407978e-17
-1.542286 -2.5452887999999998e-17
-1.541286 -2.7540272999999998e-17
-1.540286 -2.9600777e-17
-1.539286 -3.1564452e-17
-1.538286 -3.3351943e-17
-1.537286 -3.4859671e-17
-1.536286 -3.5940278999999996e-17
-1.535286 -3.6381117000000004e-17
-1.534286 -3.5883749e-17
-1.533286 -3.4048778e-17
-1.532286 -3.0369152999999997e-17
-1.531286 -2.4235138e-17
-1.530286 -1.4951679e-17
-1.529286 -1.7678565e-18
-1.528286 1.608435e-17
-1.527286 3.9346283e-17
-1.526286 6.8689595e-17
-1.525286 1.0467989e-16
-1.524286 1.4775242e-16
-1.523286 1.9820351999999998e-16
-1.522286 2.5619971e-16
-1.521286 3.2180297e-16
-1.520286 3.9500865e-16
-1.519286 4.7579015e-16
-1.518286 5.641426000000001e-16
-1.517286 6.6011929e-16
-1.516286 7.638531500000001e-16
-1.515286 8.7556075e-16
-1.514286 9.95527e-16
-1.513286 1.1240734e-15
-1.512286 1.261515e-15
-1.511286 1.4081139e-15
-1.510286 1.5640381e-15
-1.509286 1.7293311e-15
-1.508286 1.9038983e-15
-1.507286 2.0875137e-15
-1.506286 2.2798395e-15
-1.505286 2.4804544e-15
-1.504286 2.6888806000000003e-15
-1.503286 2.9045983999999998e-15
-1.502286 3.1270342e-15
-1.501286 3.3555227e-15
-1.500286 3.5892306e-15
-1.499286 3.827056e-15
-1.498286 4.0675045e-15
-1.497286 4.3085727e-15
-1.496286 4.5476385e-15
-1.495286 4.781407e-15
-1.494286 5.0059038e-15
-1.493286 5.2165457e-15
-1.492286 5.4082892e-15
-1.491286 5.5758432e-15
-1.490286 5.7139393e-15
-1.489286 5.8176201e-15
-1.488286 5.8825346000000005e-15
-1.487286 5.905177499999999e-15
-1.486286 5.883062e-15
-1.485286 5.8148091e-15
-1.484286 5.7001102e-15
-1.483286 5.5395945e-15
-1.482286 5.334586e-15
-1.481286 5.0867902e-15
-1.480286 4.7979347e-15
-1.479286 4.4693945e-15
-1.478286 4.1018364999999995e-15
-1.477286 3.6949053e-15
-1.476286 3.2469832999999996e-15
-1.475286 2.7550109e-15
-1.474286 2.2143819e-15
-1.473286 1.6189154000000001e-15
-1.472286 9.608878200000001e-16
-1.471286 2.3113347e-16
-1.470286 -5.807892300000001e-16
-1.469286 -1.4863482999999999e-15
-1.468286 -2.4976998e-15
-1.467286 -3.6272353e-15
-1.466286 -4.8869993e-15
-1.465286 -6.2879749e-15
-1.464286 -7.8392535e-15
-1.463286 -9.5471022e-15
-1.462286 -1.1413985999999999e-14
-1.461286 -1.3437655e-14
-1.460286 -1.5610308e-14
-1.459286 -1.7917987e-14
-1.458286 -2.0340288e-14
-1.457286 -2.2850455e-14
-1.456286 -2.5415893e-14
-1.455286 -2.7999148000000003e-14
-1.454286 -3.0559316e-14
-1.453286 -3.305382e-14
-1.452286 -3.5440462000000004e-14
-1.451286 -3.7679607e-14
-1.450286 -3.9736388e-14
-1.449286 -4.1582813999999996e-14
-1.448286 -4.319953e-14
-1.447286 -4.4577306e-14
-1.446286 -4.5717973e-14
-1.445286 -4.6634891999999996e-14
-1.444286 -4.7352762999999996e-14
-1.443286 -4.7906971e-14
-1.442286 -4.8342293e-14
-1.441286 -4.8711085999999995e-14
-1.440286 -4.9071059000000004e-14
-1.439286 -4.9482606e-14
-1.438286 -5.0005861000000007e-14
-1.437286 -5.0697669e-14
-1.436286 -5.160851e-14
-1.435286 -5.2779624e-14
-1.434286 -5.4240374e-14
-1.433286 -5.6006162999999996e-14
-1.432286 -5.8076978e-14
-1.431286 -6.0436733e-14
-1.430286 -6.305336600000001e-14
-1.429286 -6.5879766e-14
-1.428286 -6.8855435e-14
-1.427286 -7.190882500000001e-14
-1.426286 -7.496013900000001e-14
-1.425286 -7.792431500000001e-14
-1.424286 -8.0714294e-14
-1.423286 -8.3244026e-14
-1.422286 -8.5431267e-14
-1.421286 -8.720005699999999e-14
-1.420286 -8.8482735e-14
-1.419286 -8.922161200000001e-14
-1.418286 -8.9370076e-14
-1.417286 -8.889338699999999e-14
-1.416286 -8.7768966e-14
-1.415286 -8.5986237e-14
-1.414286 -8.3545755e-14
-1.413286 -8.0457711e-14
-1.412286 -7.6739422e-14
-1.411286 -7.2411809e-14
-1.410286 -6.7494799e-14
-1.409286 -6.2001573e-14
-1.408286 -5.5932e-14
-1.407286 -4.9265379000000006e-14
-1.406286 -4.1953112999999995e-14
-1.405286 -3.3911893000000004e-14
-1.404286 -2.5017944e-14
-1.403286 -1.5103086e-14
-1.402286 -3.9532182e-15
-1.401286 8.6905633e-15
-1.400286 2.3127906e-14
-1.399286 3.9691979999999996e-14
-1.398286 5.874002000000001e-14
-1.397286 8.064175099999999e-14
-1.396286 1.0576678000000001e-13
-1.395286 1.3447108e-13
-1.394286 1.6708398e-13
-1.393286 2.0389608000000002e-13
-1.392286 2.4514806e-13
-1.391286 2.9102159000000004e-13
-1.390286 3.4163119000000003e-13
-1.389286 3.9701832000000006e-13
-1.388286 4.5714601e-13
-1.387286 5.2189584e-13
-1.386286 5.910652200000001e-13
-1.385286 6.6436712e-13
-1.384286 7.4143072e-13
-1.383286 8.218051700000001e-13
-1.382286 9.049645000000001e-13
-1.381286 9.9031484e-13
-1.380286 1.0772039e-12
-1.379286 1.1649303000000001e-12
-1.378286 1.2527511e-12
-1.377286 1.3398873e-12
-1.376286 1.4255229000000002e-12
-1.375286 1.5087962e-12
-1.374286 1.5887809e-12
-1.373286 1.6644573e-12
-1.372286 1.7346729999999998e-12
-1.371286 1.7980939e-12
-1.370286 1.8531514e-12
-1.369286 1.8979898e-12
-1.368286 1.9304203e-12
-1.367286 1.9478903000000003e-12
-1.366286 1.9474722e-12
-1.365286 1.9258822e-12
-1.364286 1.8795327e-12
-1.363286 1.8046194e-12
-1.362286 1.6972454999999999e-12
-1.361286 1.5535776999999998e-12
-1.360286 1.3700296e-12
-1.359286 1.1434635e-12
-1.358286 8.7139904e-13
-1.357286 5.522199999999999e-13
-1.356286 1.8536543e-13
-1.355286 -2.2850056e-13
-1.354286 -6.873536e-13
-1.353286 -1.1877088e-12
-1.352286 -1.7245628e-12
-1.351286 -2.2913730000000003e-12
-1.350286 -2.8800784e-12
-1.349286 -3.4811526000000003e-12
-1.348286 -4.0836976e-12
-1.347286 -4.6755602e-12
-1.346286 -5.2434866e-12
-1.345286 -5.7733014e-12
-1.344286 -6.250124e-12
-1.343286 -6.658623600000001e-12
-1.342286 -6.9833143e-12
-1.341286 -7.2089097e-12
-1.340286 -7.3207181e-12
-1.339286 -7.3050981e-12
-1.338286 -7.1499704e-12
-1.337286 -6.8453659e-12
-1.336286 -6.3840175e-12
-1.335286 -5.7619667e-12
-1.334286 -4.9791683e-12
-1.333286 -4.0400665999999994e-12
-1.332286 -2.9541199e-12
-1.331286 -1.7362303e-12
-1.330286 -4.0705926e-13
-1.329286 1.0068107999999999e-12
-1.328286 2.4728929e-12
-1.327286 3.953021100000001e-12
-1.326286 5.4037991999999996e-12
-1.325286 6.7773051e-12
-1.324286 8.0220424e-12
-1.323286 9.0841512e-12
-1.322286 9.9088781e-12
-1.321286 1.0442259999999999e-11
-1.320286 1.0633026e-11
-1.319286 1.0434641e-11
-1.318286 9.807457699999999e-12
-1.317286 8.720889300000001e-12
-1.316286 7.1555358e-12
-1.315286 5.1051679e-12
-1.314286 2.5784596e-12
-1.313286 -3.9961171999999994e-13
-1.312286 -3.7868102e-12
-1.311286 -7.5232274e-12
-1.310286 -1.1531469e-11
-1.309286 -1.5717526e-11
-1.308286 -1.997235e-11
-1.307286 -2.4174131000000002e-11
-1.306286 -2.8191284e-11
-1.305286 -3.1886061e-11
-1.304286 -3.5118691e-11
-1.303286 -3.7751951999999995e-11
-1.302286 -3.9655981999999996e-11
-1.301286 -4.0713209000000005e-11
-1.300286 -4.082315e-11
-1.299286 -3.9906915e-11
-1.298286 -3.7911224e-11
-1.297286 -3.4811707000000004e-11
-1.296286 -3.0615414e-11
-1.295286 -2.5362304999999996e-11
-1.294286 -1.9125672e-11
-1.293286 -1.2011471999999999e-11
-1.292286 -4.1564727e-12
-1.291286 4.2746622e-12
-1.290286 1.3093324e-11
-1.289286 2.2091801e-11
-1.288286 3.1048841999999996e-11
-1.287286 3.9735809e-11
-1.286286 4.7923118e-11
-1.285286 5.5386875e-11
-1.284286 6.1915409e-11
-1.283286 6.7315554e-11
-1.282286 7.1418441e-11
-1.281286 7.4084722e-11
-1.280286 7.5208958e-11
-1.279286 7.4723165e-11
-1.278286 7.259944100000001e-11
-1.277286 6.8851467e-11
-1.276286 6.3535109e-11
-1.275286 5.6747841e-11
-1.274286 4.8627226e-11
-1.273286 3.9348323e-11
-1.272286 2.9120234000000005e-11
-1.271286 1.81817e-11
-1.270286 6.7959703e-12
-1.269286 -4.7550634e-12
-1.268286 -1.6177295e-11
-1.267286 -2.7171277000000002e-11
-1.266286 -3.7439425e-11
-1.265286 -4.6693345999999995e-11
-1.264286 -5.4661158e-11
-1.263286 -6.1094641e-11
-1.262286 -6.5775982e-11
-1.261286 -6.852399e-11
-1.260286 -6.919958899999999e-11
-1.259286 -6.7710426e-11
-1.258286 -6.4014446e-11
-1.257286 -5.8122230000000003e-11
-1.256286 -5.0098207e-11
-1.255286 -4.0060338e-11
-1.254286 -2.817858e-11
-1.253286 -1.4671857e-11
-1.252286 1.9621938e-13
-1.251286 1.6122936e-11
-1.250286 3.2773166e-11
-1.249286 4.9787057e-11
-1.248286 6.6788496e-11
-1.247286 8.339412099999999e-11
-1.246286 9.9222724e-11
-1.245286 1.1390476999999999e-10
-1.244286 1.2709152e-10
-1.243286 1.3846400999999998e-10
-1.242286 1.4774118e-10
-1.241286 1.5468716e-10
-1.240286 1.5911737e-10
-1.239286 1.6090346999999998e-10
-1.238286 1.5997684999999998e-10
-1.237286 1.5633051e-10
-1.236286 1.5001966e-10
-1.235286 1.4116042e-10
-1.234286 1.2992717e-10
-1.233286 1.1654816e-10
-1.232286 1.0129988e-10
-1.231286 8.4499812e-11
-1.230286 6.6497984e-11
-1.229286 4.7667436e-11
-1.228286 2.8393734e-11
-1.227286 9.0636937e-12
-1.226286 -9.9463366e-12
-1.225286 -2.8282457e-11
-1.224286 -4.5625086999999996e-11
-1.223286 -6.170039e-11
-1.222286 -7.6290824e-11
-1.221286 -8.9244389e-11
-1.220286 -1.0048219000000001e-10
-1.219286 -1.1000379e-10
-1.218286 -1.1789015e-10
-1.217286 -1.2430343e-10
-1.216286 -1.2948401e-10
-1.215286 -1.3374404e-10
-1.214286 -1.3745768e-10
-1.213286 -1.4104832e-10
-1.212286 -1.4497271000000002e-10
-1.211286 -1.4970266e-10
-1.210286 -1.5570477e-10
-1.209286 -1.6341884e-10
-1.208286 -1.7323595e-10
-1.207286 -1.8547667999999999e-10
-1.206286 -2.0037064e-10
-1.205286 -2.1803798e-10
-1.204286 -2.3847372000000003e-10
-1.203286 -2.6153578e-10
-1.202286 -2.8693713999999997e-10
-1.201286 -3.1424248999999997e-10
-1.200286 -3.4287042000000004e-10
-1.199286 -3.7210022e-10
-1.198286 -4.0108489e-10
-1.197286 -4.288681e-10
-1.196286 -4.5440695e-10
-1.195286 -4.765985800000001e-10
-1.194286 -4.943105000000001e-10
-1.193286 -5.0641396e-10
-1.192286 -5.1181936e-10
-1.191286 -5.0951261e-10
-1.190286 -4.9859101e-10
-1.189286 -4.7829848e-10
-1.188286 -4.4805778000000004e-10
-1.187286 -4.0749916e-10
-1.186286 -3.5648492e-10
-1.185286 -2.9512751e-10
-1.184286 -2.2380159999999999e-10
-1.183286 -1.4314874e-10
-1.182286 -5.4075141999999996e-11
-1.181286 4.2258468e-11
-1.180286 1.44454e-10
-1.179286 2.5090017e-10
-1.178286 3.5980275e-10
-1.177286 4.692208e-10
-1.176286 5.7710616e-10
-1.175286 6.8134803e-10
-1.174286 7.798176999999999e-10
-1.173286 8.7041615e-10
-1.172286 9.5112147e-10
-1.171286 1.0200339e-09
-1.170286 1.0754217e-09
-1.169286 1.1157623e-09
-1.168286 1.1397821e-09
-1.167286 1.1464901e-09
-1.166286 1.1352094999999999e-09
-1.165286 1.105602e-09
-1.164286 1.0576878e-09
-1.163286 9.9185798e-10
-1.162286 9.088799199999999e-10
-1.161286 8.098943400000001e-10
-1.160286 6.9640383e-10
-1.159286 5.7025205e-10
-1.158286 4.335937e-10
-1.157286 2.8885479e-10
-1.156286 1.3868413e-10
-1.155286 -1.410325e-11
-1.154286 -1.6659033e-10
-1.153286 -3.158269e-10
-1.152286 -4.5890205999999996e-10
-1.151286 -5.930177399999999e-10
-1.150286 -7.1555956e-10
-1.149286 -8.2416357e-10
-1.148286 -9.1677733e-10
-1.147286 -9.9170967e-10
-1.146286 -1.0476695e-09
-1.145286 -1.0837933e-09
-1.144286 -1.099657e-09
-1.143286 -1.0952742e-09
-1.142286 -1.071082e-09
-1.141286 -1.0279132e-09
-1.140286 -9.6695742e-10
-1.139286 -8.897146e-10
-1.138286 -7.9794045e-10
-1.137286 -6.9358963e-10
-1.136286 -5.7875666e-10
-1.135286 -4.5561749e-10
-1.134286 -3.2637476e-10
-1.133286 -1.9320676000000001e-10
-1.132286 -5.8222351e-11
-1.131286 7.6577736e-11
-1.130286 2.0933316e-10
-1.129286 3.3834925e-10
-1.128286 4.6211702e-10
-1.127286 5.7932678e-10
-1.126286 6.8887786e-10
-1.125286 7.8988361e-10
-1.124286 8.8167373e-10
-1.123286 9.637922399999999e-10
-1.122286 1.0359927e-09
-1.121286 1.0982306e-09
-1.120286 1.1506519e-09
-1.119286 1.1935767000000001e-09
-1.118286 1.2274804e-09
-1.117286 1.2529688e-09
-1.116286 1.2707482e-09
-1.115286 1.2815901e-09
-1.114286 1.2862934e-09
-1.113286 1.2856394000000001e-09
-1.112286 1.2803454e-09
-1.111286 1.2710165000000001e-09
-1.110286 1.2580958000000001e-09
-1.109286 1.2418178e-09
-1.108286 1.2221654e-09
-1.107286 1.1988307000000001e-09
-1.106286 1.171187e-09
-1.105286 1.1382675e-09
-1.104286 1.0987577e-09
-1.103286 1.0509991000000001e-09
-1.102286 9.930068899999999e-10
-1.101286 9.225021800000001e-10
-1.100286 8.369579300000001e-10
-1.099286 7.3365767e-10
-1.098286 6.097670100000001e-10
-1.097286 4.6241525999999997e-10
-1.096286 2.8878631e-10
-1.095286 8.6215789e-11
-1.094286 -1.477082e-10
-1.093286 -4.1504161000000003e-10
-1.092286 -7.1738318e-10
-1.091286 -1.0557756e-09
-1.090286 -1.4306109e-09
-1.089286 -1.8415439e-09
-1.088286 -2.2874124e-09
-1.087286 -2.7661705e-09
-1.086286 -3.2748311e-09
-1.085286 -3.809416e-09
-1.084286 -4.3649303e-09
-1.083286 -4.9353424e-09
-1.082286 -5.5135839999999995e-09
-1.081286 -6.0915682e-09
-1.080286 -6.6602250999999995e-09
-1.079286 -7.2095642000000006e-09
-1.078286 -7.7287524e-09
-1.077286 -8.2062274e-09
-1.076286 -8.6298288e-09
-1.075286 -8.986957000000001e-09
-1.074286 -9.2647702e-09
-1.073286 -9.4503953e-09
-1.072286 -9.5311613e-09
-1.071286 -9.494866e-09
-1.070286 -9.3300444e-09
-1.069286 -9.0262547e-09
-1.068286 -8.5743627e-09
-1.067286 -7.966826499999999e-09
-1.066286 -7.197961e-09
-1.065286 -6.264191900000001e-09
-1.064286 -5.1642683e-09
-1.063286 -3.8994568e-09
-1.062286 -2.4736761e-09
-1.061286 -8.9359188e-10
-1.060286 8.3133804e-10
-1.059286 2.6888825e-09
-1.058286 4.6641062999999996e-09
-1.057286 6.7394888e-09
-1.056286 8.895111e-09
-1.055286 1.1108875999999999e-08
-1.054286 1.3356781999999998e-08
-1.053286 1.5613225e-08
-1.052286 1.7851349999999998e-08
-1.051286 2.0043406e-08
-1.050286 2.2161101e-08
-1.049286 2.4175986e-08
-1.048286 2.6059796e-08
-1.047286 2.7784804999999998e-08
-1.046286 2.9324143e-08
-1.045286 3.0652064e-08
-1.044286 3.1744207e-08
-1.043286 3.2577796e-08
-1.042286 3.3131789000000004e-08
-1.041286 3.3387018e-08
-1.040286 3.3326256000000006e-08
-1.039286 3.2934275e-08
-1.038286 3.2197892e-08
-1.037286 3.1105976e-08
-1.036286 2.9649490999999997e-08
-1.035286 2.7821508999999998e-08
-1.034286 2.5617275000000002e-08
-1.033286 2.3034263e-08
-1.032286 2.0072316999999998e-08
-1.031286 1.6733784e-08
-1.030286 1.30237e-08
-1.029286 8.9500393e-09
-1.028286 4.5239635e-09
-1.027286 -2.3988019e-10
-1.026286 -5.3230718000000005e-09
-1.025286 -1.0703133e-08
-1.024286 -1.6353276e-08
-1.023286 -2.2242173e-08
-1.022286 -2.8333805e-08
-1.021286 -3.4587394e-08
-1.020286 -4.0957399e-08
-1.019286 -4.7393628e-08
-1.018286 -5.3841487e-08
-1.017286 -6.0242239e-08
-1.016286 -6.6533501e-08
-1.015286 -7.2649742e-08
-1.014286 -7.8522866e-08
-1.013286 -8.4082935e-08
-1.012286 -8.925884999999999e-08
-1.011286 -9.397915799999999e-08
-1.010286 -9.817272600000001e-08
-1.009286 -1.0176958e-07
-1.008286 -1.0470165999999999e-07
-1.007286 -1.0690351e-07
-1.006286 -1.0831305e-07
-1.005286 -1.0887223000000001e-07
-1.004286 -1.0852765999999999e-07
-1.003286 -1.0723118e-07
-1.002286 -1.0494041e-07
-1.001286 -1.0161932e-07
-1.000286 -9.7238628e-08
-0.9992857 -9.177624199999999e-08
-0.9982857 -8.5217644e-08
-0.9972857 -7.7556128e-08
-0.9962857 -6.8793077e-08
-0.9952857 -5.893812699999999e-08
-0.9942857 -4.8009224e-08
-0.9932857 -3.6032746e-08
-0.9922857 -2.3043453e-08
-0.9912857 -9.0845172e-09
-0.9902857 5.7924672e-09
-0.9892857 2.1527484e-08
-0.9882857 3.8052037e-08
-0.9872857 5.5288951e-08
-0.9862857 7.3152223e-08
-0.9852857 9.154674200000001e-08
-0.9842857 1.1036778e-07
-0.9832857 1.2950068000000002e-07
-0.9822857 1.488203e-07
-0.9812857 1.6819082e-07
-0.9802857 1.8746529e-07
-0.9792857 2.0648556e-07
-0.9782857 2.2508236999999997e-07
-0.9772857 2.4307580000000004e-07
-0.9762857 2.6027598000000003e-07
-0.9752857 2.7648432e-07
-0.9742857 2.9149494e-07
-0.9732857 3.0509677e-07
-0.9722857 3.1707563e-07
-0.9712857 3.272169e-07
-0.9702857 3.3530825e-07
-0.9692857 3.4114249000000003e-07
-0.9682857 3.4452052e-07
-0.9672857 3.4525404999999997e-07
-0.9662857 3.4316845e-07
-0.9652857 3.3810493999999996e-07
-0.9642857 3.29923e-07
-0.9632857 3.185022e-07
-0.9622857 3.0374381e-07
-0.9612857 2.8557223e-07
-0.9602857 2.6393598e-07
-0.9592857 2.3880908e-07
-0.9582857 2.1019186e-07
-0.9572857 1.7811198e-07
-0.9562857 1.4262552e-07
-0.9552857 1.0381794e-07
-0.9542857 6.1805089e-08
-0.9532857 1.6734501e-08
-0.9522857 -3.1213867999999995e-08
-0.9512857 -8.1826163e-08
-0.9502857 -1.3485411999999998e-07
-0.9492857 -1.9001429000000002e-07
-0.9482857 -2.4698756e-07
-0.9472857 -3.0541918e-07
-0.9462857 -3.6491892e-07
-0.9452857 -4.2506128e-07
-0.9442857 -4.8538662e-07
-0.9432857 -5.454017700000001e-07
-0.9422857 -6.045811e-07
-0.9412857 -6.6236749e-07
-0.9402857 -7.181733e-07
-0.9392857 -7.713812700000001e-07
-0.9382857 -8.2134513e-07
-0.9372857 -8.6739025e-07
-0.9362857 -9.088140000000001e-07
-0.9352857 -9.448860399999999e-07
-0.9342857 -9.748493599999999e-07
-0.9332857 -9.979206799999999e-07
-0.9322857 -1.0132908e-06
-0.9312857 -1.0201262999999999e-06
-0.9302857 -1.0175711e-06
-0.9292857 -1.0047483e-06
-0.9282857 -9.8076329e-07
-0.9272857 -9.4470716e-07
-0.9262857 -8.956601700000001e-07
-0.9252857 -8.3269551e-07
-0.9242857 -7.548838e-07
-0.9232857 -6.6129688e-07
-0.9222857 -5.5101292e-07
-0.9212857 -4.2311963e-07
-0.9202857 -2.7671905e-07
-0.9192857 -1.1093043e-07
-0.9182857 7.510635999999999e-08
-0.9172857 2.822278e-07
-0.9162857 5.1124442e-07
-0.9152857 7.629392199999999e-07
-0.9142857 1.0380643999999999e-06
-0.9132857 1.3373405e-06
-0.9122857 1.6614547999999998e-06
-0.9112857 2.0110594000000002e-06
-0.9102857 2.3867702e-06
-0.9092857 2.7891648e-06
-0.9082857 3.2187828000000003e-06
-0.9072857 3.6761229e-06
-0.9062857 4.1616442e-06
-0.9052857 4.6757641e-06
-0.9042857 5.2188589000000005e-06
-0.9032857 5.7912629000000005e-06
-0.9022857 6.3932681e-06
-0.9012857 7.025124699999999e-06
-0.9002857 7.687042100000001e-06
-0.8992857 8.3791875e-06
-0.8982857 9.1016851e-06
-0.8972857 9.854619499999999e-06
-0.8962857 1.0638026e-05
-0.8952857 1.1451896e-05
-0.8942857 1.2296177e-05
-0.8932857 1.3170764e-05
-0.8922857 1.4075501e-05
-0.8912857 1.5010190000000002e-05
-0.8902857 1.5974576999999998e-05
-0.8892857 1.6968355999999998e-05
-0.8882857 1.7991181e-05
-0.8872857 1.9042646e-05
-0.8862857 2.0122319e-05
-0.8852857 2.1229718e-05
-0.8842857 2.236434e-05
-0.8832857 2.3525659e-05
-0.8822857 2.4713128e-05
-0.8812857 2.5926195e-05
-0.8802857 2.7164302000000002e-05
-0.8792857 2.8426894e-05
-0.8782857 2.9713430999999997e-05
-0.8772857 3.1023373000000005e-05
-0.8762857 3.2356206e-05
-0.8752857 3.3711436e-05
-0.8742857 3.5088584e-05
-0.8732857 3.6487177e-05
-0.8722857 3.7906776e-05
-0.8712857 3.9346943e-05
-0.8702857 4.0807259e-05
-0.8692857 4.2287317e-05
-0.8682857 4.3786720999999996e-05
-0.8672857 4.5305092e-05
-0.8662857 4.6842060999999997e-05
-0.8652857 4.8397271000000006e-05
-0.8642857 4.9970384e-05
-0.8632857 5.156107899999999e-05
-0.8622857 5.3169049000000006e-05
-0.8612857 5.4794003000000006e-05
-0.8602857 5.6435681e-05
-0.8592857 5.8093843e-05
-0.8582857 5.9768263e-05
-0.8572857 6.1458741e-05
-0.8562857 6.316510599999999e-05
-0.8552857 6.488718900000001e-05
-0.8542857 6.662483e-05
-0.8532857 6.8377892e-05
-0.8522857 7.0146274e-05
-0.8512857 7.1929873e-05
-0.8502857 7.3728609e-05
-0.8492857 7.554242e-05
-0.8482857 7.737125399999999e-05
-0.8472857 7.9215062e-05
-0.8462857 8.1073841e-05
-0.8452857 8.2947588e-05
-0.8442857 8.4836336e-05
-0.8432857 8.6740135e-05
-0.8422857 8.8659073e-05
-0.8412857 9.059325000000001e-05
-0.8402857 9.2542768e-05
-0.8392857 9.450774900000001e-05
-0.8382857 9.6488327e-05
-0.8372857 9.8484645e-05
-0.8362857 0.00010049682
-0.8352857 0.00010252503000000001
-0.8342857 0.00010456943000000001
-0.8332857 0.00010663015
-0.8322857 0.00010870735
-0.8312857 0.00011080116
-0.8302857 0.00011291168000000001
-0.8292857 0.00011503903
-0.8282857 0.00011718328
-0.8272857 0.00011934455
-0.8262857 0.00012152298
-0.8252857 0.00012371867
-0.8242857 0.00012593176
-0.8232857 0.00012816236
-0.8222857 0.00013041059
-0.8212857 0.00013267661
-0.8202857 0.00013496057000000002
-0.8192857 0.00013726260000000002
-0.8182857 0.00013958295
-0.8172857 0.00014192183
-0.8162857 0.00014427947
-0.8152857 0.00014665615
-0.8142857 0.00014905212
-0.8132857 0.00015146763
-0.8122857 0.00015390302
-0.8112857 0.00015635857
-0.8102857 0.0001588346
-0.8092857 0.00016133148999999998
-0.8082857 0.00016384955
-0.8072857 0.00016638916
-0.8062857 0.00016895062
-0.8052857 0.00017153424
-0.8042857 0.00017414031
-0.8032857 0.00017676914
-0.8022857 0.00017942098
-0.8012857 0.00018209613
-0.8002857 0.00018479486
-0.7992857 0.00018751747
-0.7982857 0.00019026421
-0.7972857 0.00019303536
-0.7962857 0.00019583119
-0.7952857 0.00019865197
-0.7942857 0.00020149802999999998
-0.7932857 0.00020436971000000002
-0.7922857 0.00020726741
-0.7912857 0.00021019152
-0.7902857 0.00021314254
-0.7892857 0.00021612091
-0.7882857 0.00021912717
-0.7872857 0.00022216186000000002
-0.7862857 0.00022522548999999998
-0.7852857 0.00022831866
-0.7842857 0.00023144194
-0.7832857 0.00023459597
-0.7822857 0.00023778136
-0.7812857 0.00024099872
-0.7802857 0.00024424864
-0.7792857 0.00024753173999999997
-0.7782857 0.00025084845999999997
-0.7772857 0.00025419943
-0.7762857 0.00025758518
-0.7752857 0.00026100624
-0.7742857 0.00026446305
-0.7732857 0.00026795614999999996
-0.7722857 0.00027148587
-0.7712857 0.00027505273000000003
-0.7702857 0.00027865697
-0.7692857 0.00028229903999999996
-0.7682857 0.00028597929000000004
-0.7672857 0.00028969805
-0.7662857 0.00029345567
-0.7652857 0.00029725252
-0.7642857 0.00030108883
-0.7632857 0.00030496494
-0.7622857 0.00030888118
-0.7612857 0.00031283787
-0.7602857 0.00031683534999999997
-0.7592857 0.00032087401000000003
-0.7582857 0.00032495425
-0.7572857 0.00032907647
-0.7562857 0.00033324109
-0.7552857 0.00033744871
-0.7542857 0.00034169975
-0.7532857 0.00034599477
-0.7522857 0.00035033431
-0.7512857 0.00035471887
-0.7502857 0.00035914904
-0.7492857 0.0003636254
-0.7482857 0.00036814852
-0.7472857 0.00037271905
-0.7462857 0.00037733757
-0.7452857 0.00038200465000000003
-0.7442857 0.00038672087999999996
-0.7432857 0.00039148672
-0.7422857 0.00039630272000000007
-0.7412857 0.00040116952
-0.7402857 0.00040608760999999996
-0.7392857 0.00041105764
-0.7382857 0.00041608014
-0.7372857 0.0004211558
-0.7362857 0.0004262854
-0.7352857 0.00043146961000000003
-0.7342857 0.00043670921
-0.7332857 0.00044200497000000005
-0.7322857 0.00044735802
-0.7312857 0.00045276929
-0.7302857 0.00045824004
-0.7292857 0.00046377154
-0.7282857 0.00046936498
-0.7272857 0.00047502198999999995
-0.7262857 0.00048074394
-0.7252857 0.00048653246000000003
-0.7242857 0.00049238893
-0.7232857 0.00049831492
-0.7222857 0.00050431195
-0.7212857 0.00051038173
-0.7202857 0.0005165258200000001
-0.7192857 0.00052274572
-0.7182857 0.0005290430600000001
-0.7172857 0.0005354193000000001
-0.7162857 0.00054187599
-0.7152857 0.0005484143900000001
-0.7142857 0.0005550360599999999
-0.7132857 0.0005617424
-0.7122857 0.00056853482
-0.7112857 0.00057541492
-0.7102857 0.00058238434
-0.7092857 0.00058944461
-0.7082857 0.00059659715
-0.7072857 0.00060384364
-0.7062857 0.00061118553
-0.7052857 0.00061862443
-0.7042857 0.000626162
-0.7032857 0.00063380003
-0.7022857 0.0006415401500000001
-0.7012857 0.00064938436
-0.7002857 0.00065733448
-0.6992857 0.00066539233
-0.6982857 0.00067355959
-0.6972857 0.0006818380799999999
-0.6962857 0.00069022963
-0.6952857 0.00069873618
-0.6942857 0.00070735978
-0.6932857 0.00071610234
-0.6922857 0.00072496587
-0.6912857 0.0007339522700000001
-0.6902857 0.0007430631699999999
-0.6892857 0.00075230046
-0.6882857 0.00076166575
-0.6872857 0.0007711611
-0.6862857 0.0007807881999999999
-0.6852857 0.0007905489800000001
-0.6842857 0.0008004451
-0.6832857 0.00081047847
-0.6822857 0.0008206505300000001
-0.6812857 0.0008309632
-0.6802857 0.0008414179300000001
-0.6792857 0.0008520165500000001
-0.6782857 0.00086276095
-0.6772857 0.00087365315
-0.6762857 0.0008846948699999999
-0.6752857 0.0008958882100000001
-0.6742857 0.0009072347899999999
-0.6732857 0.0009187367100000001
-0.6722857 0.0009303963499999999
-0.6712857 0.0009422155
-0.6702857 0.00095419655
-0.6692857 0.0009663417600000001
-0.6682857 0.0009786535900000001
-0.6672857 0.0009911344899999998
-0.6662857 0.0010037867
-0.6652857 0.0010166126999999999
-0.6642857 0.001029615
-0.6632857 0.0010427962
-0.6622857 0.0010561587
-0.6612857 0.0010697052999999999
-0.6602857 0.0010834382
-0.6592857 0.0010973602
-0.6582857 0.0011114735
-0.6572857 0.0011257804
-0.6562857 0.0011402829
-0.6552857 0.0011549832
-0.6542857 0.0011698837
-0.6532857 0.0011849863
-0.6522857 0.0012002928999999998
-0.6512857 0.0012158054
-0.6502857 0.0012315255
-0.6492857 0.0012474549
-0.6482857 0.0012635953
-0.6472857 0.001279948
-0.6462857 0.0012965154
-0.6452857 0.001313299
-0.6442857 0.0013303008
-0.6432857 0.0013475229
-0.6422857 0.0013649670000000001
-0.6412857 0.0013826353
-0.6402857 0.0014005301000000001
-0.6392857 0.0014186532
-0.6382857 0.0014370071000000002
-0.6372857 0.0014555937999999999
-0.6362857 0.0014744151
-0.6352857 0.0014934736
-0.6342857 0.001512771
-0.6332857 0.001532309
-0.6322857 0.0015520893
-0.6312857 0.0015721134000000001
-0.6302857 0.001592383
-0.6292857 0.0016128988
-0.6282857 0.0016336626
-0.6272857 0.0016546759
-0.6262857 0.0016759401
-0.6252857 0.0016974554
-0.6242857 0.0017192237999999998
-0.6232857 0.0017412465
-0.6222857 0.0017635246
-0.6212857 0.0017860590999999998
-0.6202857 0.0018088514
-0.6192857 0.0018319030000000002
-0.6182857 0.0018552148999999999
-0.6172857 0.0018787892000000001
-0.6162857 0.0019026269
-0.6152857 0.0019267300000000002
-0.6142857 0.0019510996999999998
-0.6132857 0.0019757381
-0.6122857 0.002000647
-0.6112857 0.0020258285
-0.6102857 0.0020512851
-0.6092857 0.0020770189
-0.6082857 0.0021030325999999997
-0.6072857 0.0021293294
-0.6062857 0.0021559114
-0.6052857 0.0021827814999999997
-0.6042857 0.0022099424
-0.6032857 0.0022373968
-0.6022857 0.0022651482
-0.6012857 0.0022931998
-0.6002857 0.0023215542
-0.5992857 0.0023502145
-0.5982857 0.0023791838
-0.5972857 0.0024084648
-0.5962857 0.002438061
-0.5952857 0.0024679752
-0.5942857 0.0024982110999999998
-0.5932857 0.002528772
-0.5922857 0.0025596608
-0.5912857 0.0025908809999999997
-0.5902857 0.0026224365
-0.5892857 0.0026543299000000003
-0.5882857 0.0026865653000000002
-0.5872857 0.0027191469000000003
-0.5862857 0.0027520786
-0.5852857 0.0027853647999999996
-0.5842857 0.0028190092
-0.5832857 0.0028530159000000003
-0.5822857 0.0028873887
-0.5812857 0.0029221317
-0.5802857 0.0029572497
-0.5792857 0.0029927470999999996
-0.5782857 0.0030286288
-0.5772857 0.0030648993
-0.5762857 0.0031015643
-0.5752857 0.0031386283999999998
-0.5742857 0.0031760944999999997
-0.5732857 0.0032139686999999996
-0.5722857 0.0032522545
-0.5712857 0.0032909575
-0.5702857 0.0033300821000000003
-0.5692857 0.0033696317
-0.5682857 0.0034096112
-0.5672857 0.0034500241
-0.5662857 0.0034908742
-0.5652857 0.0035321649
-0.5642857 0.0035738998
-0.5632857 0.0036160822
-0.5622857 0.003658716
-0.5612857 0.0037018034999999998
-0.5602857 0.0037453487
-0.5592857 0.0037893544
-0.5582857 0.0038338247000000002
-0.5572857 0.0038787646
-0.5562857 0.0039241775
-0.5552857 0.0039700681
-0.5542857 0.0040164392
-0.5532857 0.004063296
-0.5522857 0.0041106414
-0.5512857 0.004158480799999999
-0.5502857 0.004206819
-0.5492857 0.004255661399999999
-0.5482857 0.0043050128
-0.5472857 0.0043548785
-0.5462857 0.0044052627
-0.5452857 0.0044561704
-0.5442857 0.0045076049
-0.5432857 0.004559569800000001
-0.5422857 0.0046120702
-0.5412857 0.0046651112
-0.5402857 0.0047186983
-0.5392857 0.0047728361
-0.5382857 0.0048275302
-0.5372857 0.0048827846
-0.5362857 0.0049386028000000005
-0.5352857 0.0049949886
-0.5342857 0.0050519469
-0.5332857 0.0051094827
-0.5322857 0.0051676012
-0.5312857 0.0052263082999999995
-0.5302857 0.0052856107
-0.5292857 0.0053455151
-0.5282857 0.0054060256
-0.5272857 0.0054671487
-0.5262857 0.0055288889
-0.5252857 0.0055912522
-0.5242857 0.0056542449
-0.5232857 0.0057178746
-0.5222857 0.0057821508
-0.5212857 0.0058470792
-0.5202857 0.0059126683
-0.5192857 0.0059789243
-0.5182857 0.0060458537
-0.5172857 0.0061134619
-0.5162857 0.006181759100000001
-0.5152857 0.0062507519000000004
-0.5142857 0.0063204483
-0.5132857 0.0063908592000000005
-0.5122857 0.006461990400000001
-0.5112857 0.00653385
-0.5102857 0.0066064429000000004
-0.5092857 0.0066797758
-0.5082857 0.0067538553
-0.5072857 0.006828687
-0.5062857 0.0069042748000000004
-0.5052857 0.0069806287
-0.5042857 0.0070577531
-0.5032857 0.007135657500000001
-0.5022857 0.007214346999999999
-0.5012857 0.007293825899999999
-0.5002857 0.0073740972000000005
-0.4992857 0.0074551695
-0.4982857 0.0075370481
-0.4972857 0.007619743000000001
-0.4962857 0.007703263700000001
-0.4952857 0.007787614599999999
-0.4942857 0.0078728066
-0.4932857 0.007958847
-0.4922857 0.0080457401
-0.4912857 0.0081334954
-0.4902857 0.0082221202
-0.4892857 0.0083116203
-0.4882857 0.0084020074
-0.4872857 0.0084932923
-0.4862857 0.008585483
-0.4852857 0.008678587599999999
-0.4842857 0.0087726141
-0.4832857 0.0088675661
-0.4822857 0.008963455200000001
-0.4812857 0.009060288
-0.4802857 0.009158072500000001
-0.4792857 0.009256818200000001
-0.4782857 0.0093565344
-0.4772857 0.0094572257
-0.4762857 0.0095588999
-0.4752857 0.009661562200000001
-0.4742857 0.009765218400000001
-0.4732857 0.009869878
-0.4722857 0.009975548899999999
-0.4712857 0.010082240000000001
-0.4702857 0.010189960999999999
-0.4692857 0.010298719999999999
-0.4682857 0.010408523000000001
-0.4672857 0.010519381999999999
-0.4662857 0.010631303
-0.4652857 0.010744297
-0.4642857 0.010858376
-0.4632857 0.010973554
-0.4622857 0.011089844
-0.4612857 0.011207254
-0.4602857 0.011325796
-0.4592857 0.011445480000000001
-0.4582857 0.011566317000000001
-0.4572857 0.011688317
-0.4562857 0.011811491
-0.4552857 0.011935854000000001
-0.4542857 0.012061415
-0.4532857 0.012188187
-0.4522857 0.012316181
-0.4512857 0.012445405
-0.4502857 0.012575870000000001
-0.4492857 0.012707581999999999
-0.4482857 0.012840552000000002
-0.4472857 0.01297479
-0.4462857 0.013110309
-0.4452857 0.013247118
-0.4442857 0.013385226
-0.4432857 0.013524642
-0.4422857 0.013665376
-0.4412857 0.013807433000000001
-0.4402857 0.013950825
-0.4392857 0.014095558
-0.4382857 0.014241644000000001
-0.4372857 0.014389094
-0.4362857 0.014537916
-0.4352857 0.014688128000000002
-0.4342857 0.014839738000000002
-0.4332857 0.014992752000000002
-0.4322857 0.01514718
-0.4312857 0.015303035999999999
-0.4302857 0.015460328999999998
-0.4292857 0.015619068
-0.4282857 0.015779267
-0.4272857 0.015940938
-0.4262857 0.016104087
-0.4252857 0.016268730000000002
-0.4242857 0.01643487
-0.4232857 0.016602525
-0.4222857 0.016771695
-0.4212857 0.016942389999999998
-0.4202857 0.017114617999999998
-0.4192857 0.01728839
-0.4182857 0.017463714
-0.4172857 0.017640595999999998
-0.4162857 0.017819046
-0.4152857 0.017999072
-0.4142857 0.018180679999999998
-0.4132857 0.018363874
-0.4122857 0.018548667
-0.4112857 0.018735065999999998
-0.4102857 0.018923082
-0.4092857 0.019112727
-0.4082857 0.019304015
-0.4072857 0.01949696
-0.4062857 0.01969157
-0.4052857 0.019887862
-0.4042857 0.02008585
-0.4032857 0.020285546
-0.4022857 0.020486965
-0.4012857 0.020690126
-0.4002857 0.020895046
-0.3992857 0.021101741
-0.3982857 0.021310229
-0.3972857 0.021520517
-0.3962857 0.021732623
-0.3952857 0.021946558
-0.3942857 0.022162336
-0.3932857 0.022379973
-0.3922857 0.022599487
-0.3912857 0.022820887999999998
-0.3902857 0.023044191999999998
-0.3892857 0.023269403
-0.3882857 0.023496530999999998
-0.3872857 0.023725585
-0.3862857 0.023956584
-0.3852857 0.024189535
-0.3842857 0.024424453000000002
-0.3832857 0.024661349000000003
-0.3822857 0.024900227
-0.3812857 0.025141102000000002
-0.3802857 0.025383988000000003
-0.3792857 0.025628894
-0.3782857 0.025875834
-0.3772857 0.026124826
-0.3762857 0.026375888
-0.3752857 0.02662903
-0.3742857 0.026884270000000002
-0.3732857 0.027141620999999998
-0.3722857 0.027401105000000002
-0.3712857 0.027662736999999996
-0.3702857 0.027926531
-0.3692857 0.028192507999999998
-0.3682857 0.028460679
-0.3672857 0.028731063
-0.3662857 0.02900367
-0.3652857 0.029278517000000004
-0.3642857 0.029555614999999997
-0.3632857 0.029834983
-0.3622857 0.030116638
-0.3612857 0.030400583999999998
-0.3602857 0.03068684
-0.3592857 0.030975422000000002
-0.3582857 0.031266335
-0.3572857 0.031559591
-0.3562857 0.031855205000000004
-0.3552857 0.032153184
-0.3542857 0.032453545
-0.3532857 0.032756303
-0.3522857 0.033061462
-0.3512857 0.033369038
-0.3502857 0.033679034000000004
-0.3492857 0.033991461
-0.3482857 0.034306331999999995
-0.3472857 0.034623675
-0.3462857 0.034943508
-0.3452857 0.035265851
-0.3442857 0.035590719
-0.3432857 0.03591812
-0.3422857 0.036248067
-0.3412857 0.036580572000000006
-0.3402857 0.036915651
-0.3392857 0.037253325000000004
-0.3382857 0.037593616
-0.3372857 0.037936537
-0.3362857 0.038282105
-0.3352857 0.038630317
-0.3342857 0.038981193000000004
-0.3332857 0.039334744
-0.3322857 0.039690972
-0.3312857 0.040049903
-0.3302857 0.040411553
-0.3292857 0.040775942
-0.3282857 0.041143078
-0.3272857 0.041512979
-0.3262857 0.041885645
-0.3252857 0.042261093
-0.3242857 0.042639329
-0.3232857 0.043020371
-0.3222857 0.043404241999999996
-0.3212857 0.043790959000000004
-0.3202857 0.044180546
-0.3192857 0.044573014
-0.3182857 0.044968384
-0.3172857 0.045366667
-0.3162857 0.045767882999999995
-0.3152857 0.046172057
-0.3142857 0.046579211
-0.3132857 0.046989377
-0.3122857 0.047402579
-0.3112857 0.047818827
-0.3102857 0.048238147
-0.3092857 0.048660539
-0.3082857 0.049086026000000005
-0.3072857 0.049514615
-0.3062857 0.049946329000000005
-0.3052857 0.05038118700000001
-0.3042857 0.050819199999999995
-0.3032857 0.05126039
-0.3022857 0.051704765
-0.3012857 0.052152312000000006
-0.3002857 0.052603055
-0.2992857 0.053057010999999994
-0.2982857 0.053514179
-0.2972857 0.053974584
-0.2962857 0.054438243
-0.2952857 0.054905144
-0.2942857 0.055375317
-0.2932857 0.055848772000000005
-0.2922857 0.056325509999999995
-0.2912857 0.056805555
-0.2902857 0.057288911000000005
-0.2892857 0.057775597000000005
-0.2882857 0.058265636
-0.2872857 0.05875905
-0.2862857 0.059255841
-0.2852857 0.059756037
-0.2842857 0.060259661
-0.2832857 0.060766714
-0.2822857 0.061277219
-0.2812857 0.061791191999999995
-0.2802857 0.062308653
-0.2792857 0.062829611
-0.2782857 0.063354085
-0.2772857 0.063882087
-0.2762857 0.064413628
-0.2752857 0.064948713
-0.2742857 0.06548735
-0.2732857 0.066029537
-0.2722857 0.06657529200000001
-0.2712857 0.067124644
-0.2702857 0.06767759899999999
-0.2692857 0.068234158
-0.2682857 0.06879434200000001
-0.2672857 0.069358153
-0.2662857 0.06992562
-0.2652857 0.070496742
-0.2642857 0.071071531
-0.2632857 0.071649993
-0.2622857 0.072232151
-0.2612857 0.072818022
-0.2602857 0.073407631
-0.2592857 0.074000988
-0.2582857 0.074598112
-0.2572857 0.075199024
-0.2562857 0.07580372
-0.2552857 0.076412223
-0.2542857 0.077024568
-0.2532857 0.077640777
-0.2522857 0.078260875
-0.2512857 0.078884867
-0.2502857 0.079512794
-0.2492857 0.08014465
-0.2482857 0.08078044
-0.2472857 0.081420172
-0.2462857 0.082063855
-0.2452857 0.082711491
-0.2442857 0.083363085
-0.2432857 0.084018672
-0.2422857 0.084678276
-0.2412857 0.08534189
-0.2402857 0.086009532
-0.2392857 0.086681184
-0.2382857 0.087356847
-0.2372857 0.088036526
-0.2362857 0.088720256
-0.2352857 0.089408061
-0.2342857 0.090099988
-0.2332857 0.090796035
-0.2322857 0.091496203
-0.2312857 0.092200493
-0.2302857 0.092908891
-0.2292857 0.09362140599999999
-0.2282857 0.09433807
-0.2272857 0.09505891899999999
-0.2262857 0.095783983
-0.2252857 0.09651330799999999
-0.2242857 0.097246887
-0.2232857 0.097984716
-0.2222857 0.09872677
-0.2212857 0.09947308599999999
-0.2202857 0.10022366
-0.2192857 0.1009785
-0.2182857 0.10173764999999999
-0.2172857 0.10250114
-0.2162857 0.10326895
-0.2152857 0.10404108
-0.2142857 0.10481752
-0.2132857 0.10559822999999999
-0.2122857 0.10638323
-0.2112857 0.10717249999999999
-0.2102857 0.10796611
-0.2092857 0.10876406
-0.2082857 0.10956639000000001
-0.2072857 0.11037308000000001
-0.2062857 0.11118410999999999
-0.2052857 0.11199948000000001
-0.2042857 0.11281916
-0.2032857 0.11364318999999999
-0.2022857 0.11447162
-0.2012857 0.11530446
-0.2002857 0.11614176000000001
-0.1992857 0.11698349999999999
-0.1982857 0.11782967
-0.1972857 0.11868029
-0.1962857 0.1195353
-0.1952857 0.12039475000000001
-0.1942857 0.12125860999999999
-0.1932857 0.12212690000000001
-0.1922857 0.12299968
-0.1912857 0.12387693999999999
-0.1902857 0.12475871
-0.1892857 0.12564498000000002
-0.1882857 0.12653572
-0.1872857 0.12743095999999998
-0.1862857 0.12833066
-0.1852857 0.12923486
-0.1842857 0.13014353
-0.1832857 0.13105668
-0.1822857 0.1319743
-0.1812857 0.13289643
-0.1802857 0.13382302
-0.1792857 0.13475409
-0.1782857 0.13568965
-0.1772857 0.13662968
-0.1762857 0.13757418
-0.1752857 0.13852316
-0.1742857 0.13947666
-0.1732857 0.14043468
-0.1722857 0.14139721
-0.1712857 0.14236426
-0.1702857 0.14333584
-0.1692857 0.14431195
-0.1682857 0.14529256999999998
-0.1672857 0.14627769
-0.1662857 0.14726730000000002
-0.1652857 0.1482614
-0.1642857 0.14925998000000001
-0.1632857 0.15026309
-0.1622857 0.15127069
-0.1612857 0.15228278
-0.1602857 0.1532994
-0.1592857 0.15432052000000002
-0.1582857 0.15534615000000002
-0.1572857 0.15637631
-0.1562857 0.15741097
-0.1552857 0.15845012
-0.1542857 0.15949379
-0.1532857 0.16054193
-0.1522857 0.16159454
-0.1512857 0.16265158999999998
-0.1502857 0.16371309
-0.1492857 0.16477904000000002
-0.1482857 0.16584946
-0.1472857 0.16692432000000001
-0.1462857 0.16800362
-0.1452857 0.16908731999999999
-0.1442857 0.17017543000000002
-0.1432857 0.17126794
-0.1422857 0.17236485000000001
-0.1412857 0.17346619000000002
-0.1402857 0.17457193000000001
-0.1392857 0.17568207000000002
-0.1382857 0.17679657000000001
-0.1372857 0.17791545
-0.1362857 0.17903866999999998
-0.1352857 0.18016618
-0.1342857 0.18129800000000001
-0.1332857 0.18243415
-0.1322857 0.18357455
-0.1312857 0.18471924
-0.1302857 0.18586818000000002
-0.1292857 0.18702138
-0.1282857 0.18817877
-0.1272857 0.18934036999999998
-0.1262857 0.19050613
-0.1252857 0.19167608
-0.1242857 0.19285022
-0.1232857 0.19402851
-0.1222857 0.19521094
-0.1212857 0.19639749
-0.1202857 0.19758814000000002
-0.1192857 0.19878284000000002
-0.1182857 0.19998161999999997
-0.1172857 0.20118446999999998
-0.1162857 0.20239137
-0.1152857 0.20360227
-0.1142857 0.20481723000000002
-0.1132857 0.20603613999999998
-0.1122857 0.20725899
-0.1112857 0.20848576000000002
-0.1102857 0.20971637999999998
-0.1092857 0.21095094
-0.1082857 0.21218939
-0.1072857 0.21343173
-0.1062857 0.21467789
-0.1052857 0.21592786
-0.1042857 0.21718161
-0.1032857 0.21843913
-0.1022857 0.21970039000000002
-0.1012857 0.22096538000000002
-0.1002857 0.22223410000000002
-9.9285714E-02 0.2235065
-9.8285712E-02 0.22478262000000002
-9.7285718E-02 0.22606237
-9.6285716E-02 0.22734574000000002
-9.5285714E-02 0.22863266000000002
-9.4285712E-02 0.22992312
-9.3285717E-02 0.23121708
-9.2285715E-02 0.23251448000000002
-9.1285713E-02 0.23381533000000002
-9.0285711E-02 0.23511962
-8.9285716E-02 0.23642732000000002
-8.8285714E-02 0.23773839000000002
-8.7285712E-02 0.23905276
-8.6285718E-02 0.24037034999999998
-8.5285716E-02 0.24169119999999997
-8.4285714E-02 0.24301523999999997
-8.3285712E-02 0.24434246999999998
-8.2285717E-02 0.24567291
-8.1285715E-02 0.24700651
-8.0285713E-02 0.24834321999999998
-7.9285711E-02 0.249683
-7.8285716E-02 0.25102575
-7.7285714E-02 0.25237139999999997
-7.6285712E-02 0.25371995
-7.5285718E-02 0.25507128
-7.4285716E-02 0.25642549000000003
-7.3285714E-02 0.25778251999999996
-7.2285712E-02 0.25914237
-7.1285717E-02 0.26050506
-7.0285715E-02 0.26187048999999996
-6.9285713E-02 0.26323856
-6.8285711E-02 0.26460921
-6.7285717E-02 0.26598244
-6.6285715E-02 0.26735819
-6.5285712E-02 0.2687365
-6.4285718E-02 0.2701174
-6.3285716E-02 0.27150081000000004
-6.2285714E-02 0.27288657
-6.1285716E-02 0.27427464
-6.0285714E-02 0.27566489
-5.9285715E-02 0.27705731
-5.8285713E-02 0.27845181
-5.7285715E-02 0.27984839
-5.6285713E-02 0.28124705
-5.5285715E-02 0.28264781
-5.4285713E-02 0.28405059
-5.3285714E-02 0.28545533
-5.2285716E-02 0.28686195
-5.1285714E-02 0.28827032
-5.0285716E-02 0.28968039
-4.9285714E-02 0.29109214
-4.8285715E-02 0.29250558
-4.7285713E-02 0.29392065
-4.6285715E-02 0.29533736
-4.5285713E-02 0.29675558
-4.4285715E-02 0.29817524
-4.3285713E-02 0.29959616
-4.2285714E-02 0.30101836
-4.1285716E-02 0.30244177
-4.0285714E-02 0.3038663
-3.9285716E-02 0.30529192
-3.8285714E-02 0.3067187
-3.7285715E-02 0.30814656
-3.6285713E-02 0.30957542
-3.5285715E-02 0.31100519
-3.4285713E-02 0.31243581
-3.3285715E-02 0.31386721
-3.2285713E-02 0.31529926
-3.1285714E-02 0.31673193
-3.0285714E-02 0.31816511999999997
-2.9285714E-02 0.31959879999999996
-2.8285714E-02 0.3210329
-2.7285714E-02 0.3224673
-2.6285714E-02 0.32390191
-2.5285713E-02 0.32533670000000003
-2.4285715E-02 0.32677157
-2.3285715E-02 0.32820653
-2.2285715E-02 0.32964158
-2.1285715E-02 0.33107661
-2.0285714E-02 0.33251161
-1.9285714E-02 0.33394648
-1.8285714E-02 0.33538113
-1.7285714E-02 0.33681546
-1.6285714E-02 0.33824926
-1.5285715E-02 0.33968247
-1.4285714E-02 0.34111507999999996
-1.3285714E-02 0.34254703
-1.2285714E-02 0.34397834000000005
-1.1285714E-02 0.34540892
-1.0285715E-02 0.34683867999999995
-9.2857145E-03 0.34826759
-8.2857143E-03 0.34969556
-7.2857141E-03 0.35112242
-6.2857145E-03 0.35254816
-5.2857143E-03 0.35397264
-4.2857141E-03 0.35539584
-3.2857142E-03 0.35681766
-2.2857143E-03 0.35823805000000003
-1.2857143E-03 0.35965686999999996
-2.8571428E-04 0.36107397
7.1428571E-04 0.36248933
1.7142857E-03 0.36390277000000004
2.7142856E-03 0.3653141
3.7142858E-03 0.36672326
4.7142855E-03 0.36813028
5.7142857E-03 0.36953511
6.7142858E-03 0.37093775
7.7142855E-03 0.37233811
8.7142857E-03 0.37373605
9.7142858E-03 0.3751314
1.0714286E-02 0.37652408
1.1714286E-02 0.37791396
1.2714285E-02 0.37930091
1.3714286E-02 0.38068494999999997
1.4714286E-02 0.38206597999999997
1.5714286E-02 0.38344387
1.6714286E-02 0.38481857999999997
1.7714286E-02 0.38618995
1.8714286E-02 0.38755778
1.9714287E-02 0.38892203000000003
2.0714285E-02 0.39028258
2.1714285E-02 0.39163935000000005
2.2714285E-02 0.39299247000000004
2.3714285E-02 0.39434177000000004
2.4714286E-02 0.3956872
2.5714286E-02 0.39702868
2.6714286E-02 0.39836600999999994
2.7714286E-02 0.39969906
2.8714286E-02 0.4010275
2.9714286E-02 0.40235138
3.0714286E-02 0.40367055
3.1714287E-02 0.40498492
3.2714285E-02 0.4062945
3.3714287E-02 0.40759929000000006
3.4714285E-02 0.40889908999999997
3.5714287E-02 0.41019358000000006
3.6714286E-02 0.41148281
3.7714284E-02 0.41276663999999996
3.8714286E-02 0.41404496999999996
3.9714284E-02 0.41531770999999995
4.0714286E-02 0.41658492
4.1714285E-02 0.41784644
4.2714287E-02 0.41910224
4.3714285E-02 0.42035221
4.4714287E-02 0.42159599
4.5714285E-02 0.42283358
4.6714287E-02 0.42406479
4.7714286E-02 0.42528948000000005
4.8714284E-02 0.42650754999999996
4.9714286E-02 0.42771907
5.0714284E-02 0.42892392
5.1714286E-02 0.43012197
5.2714285E-02 0.43131304000000004
5.3714287E-02 0.43249684000000005
5.4714285E-02 0.43367348000000006
5.5714287E-02 0.43484266
5.6714285E-02 0.43600439
5.7714287E-02 0.43715863
5.8714285E-02 0.43830531999999994
5.9714288E-02 0.43944414
6.0714286E-02 0.44057509
6.1714284E-02 0.44169789000000004
6.2714286E-02 0.44281236
6.3714288E-02 0.44391835
6.4714283E-02 0.44501567999999997
6.5714285E-02 0.4461044
6.6714287E-02 0.44718436
6.7714289E-02 0.44825547000000004
6.8714283E-02 0.44931774
6.9714285E-02 0.45037107
7.0714287E-02 0.45141517
7.1714282E-02 0.45244982
7.2714284E-02 0.45347497999999997
7.3714286E-02 0.45449048999999997
7.4714288E-02 0.45549618000000003
7.5714283E-02 0.45649209
7.6714285E-02 0.45747799
7.7714287E-02 0.45845374
7.8714289E-02 0.45941919
7.9714283E-02 0.46037422
8.0714285E-02 0.46131872000000007
8.1714287E-02 0.4622526
8.2714289E-02 0.46317581999999996
8.3714284E-02 0.46408819
8.4714286E-02 0.46498957
8.5714288E-02 0.46587981999999994
8.6714283E-02 0.46675871
8.7714285E-02 0.46762614999999996
8.8714287E-02 0.46848184
8.9714289E-02 0.4693259
9.0714283E-02 0.47015798999999997
9.1714285E-02 0.47097802000000005
9.2714287E-02 0.47178580000000003
9.3714289E-02 0.47258138999999993
9.4714284E-02 0.47336458000000003
9.5714286E-02 0.47413521000000003
9.6714288E-02 0.47489326000000004
9.7714283E-02 0.47563841
9.8714285E-02 0.47637060999999997
9.9714287E-02 0.47708969
0.1007143 0.47779553999999996
0.1017143 0.47848802
0.1027143 0.47916686
0.1037143 0.47983197000000005
0.1047143 0.48048314999999997
0.1057143 0.48112022
0.1067143 0.48174318
0.1077143 0.48235188999999995
0.1087143 0.48294612000000003
0.1097143 0.48352582000000005
0.1107143 0.48409072000000003
0.1117143 0.48464066000000006
0.1127143 0.48517548
0.1137143 0.48569514999999996
0.1147143 0.4861997
0.1157143 0.48668878
0.1167143 0.48716245
0.1177143 0.48762034
0.1187143 0.48806225
0.1197143 0.48848796
0.1207143 0.48889737
0.1217143 0.48929042999999994
0.1227143 0.48966696000000004
0.1237143 0.49002700999999993
0.1247143 0.4903703
0.1257143 0.49069672999999997
0.1267143 0.49100611
0.1277143 0.49129822
0.1287143 0.49157287
0.1297143 0.49182991
0.1307143 0.4920694
0.1317143 0.49229115
0.1327143 0.49249516
0.1337143 0.4926811
0.1347143 0.49284869
0.1357143 0.49299770000000004
0.1367143 0.49312813
0.1377143 0.4932398
0.1387143 0.49333279
0.1397143 0.49340688
0.1407143 0.49346196
0.1417143 0.49349768
0.1427143 0.49351393000000005
0.1437143 0.49351044
0.1447143 0.49348716
0.1457143 0.49344385
0.1467143 0.49338052000000004
0.1477143 0.49329698
0.1487143 0.49319309
0.1497143 0.49306876
0.1507143 0.49292371
0.1517143 0.49275779
0.1527143 0.49257088000000004
0.1537143 0.49236291
0.1547143 0.49213385
0.1557143 0.49188360999999997
0.1567143 0.49161188999999994
0.1577143 0.49131839
0.1587143 0.49100289999999996
0.1597143 0.4906652
0.1607143 0.49030511
0.1617143 0.48992274999999996
0.1627143 0.48951814000000005
0.1637143 0.48909113
0.1647143 0.48864149
0.1657143 0.48816898000000003
0.1667143 0.48767324
0.1677143 0.48715421
0.1687143 0.48661176
0.1697143 0.48604584
0.1707143 0.48545646
0.1717143 0.48484365
0.1727143 0.48420718
0.1737143 0.48354673000000004
0.1747143 0.48286198
0.1757143 0.48215268
0.1767143 0.48141852
0.1777143 0.48065953999999994
0.1787143 0.47987597000000004
0.1797143 0.47906777
0.1807143 0.47823498000000003
0.1817143 0.47737723
0.1827143 0.47649425
0.1837143 0.4755856
0.1847143 0.47465111
0.1857143 0.47369068000000003
0.1867143 0.47270437
0.1877143 0.47169225
0.1887143 0.47065429000000003
0.1897143 0.46959039999999996
0.1907143 0.46850032999999996
0.1917143 0.46738368
0.1927143 0.46624001000000004
0.1937143 0.46506915
0.1947143 0.46387104999999995
0.1957143 0.46264575999999996
0.1967143 0.46139350000000007
0.1977143 0.46011405
0.1987143 0.45880736
0.1997143 0.45747319000000003
0.2007143 0.45611099
0.2017143 0.45472048000000004
0.2027143 0.45330157000000004
0.2037143 0.45185434
0.2047143 0.45037889
0.2057143 0.44887531999999997
0.2067143 0.44734362
0.2077143 0.44578337
0.2087143 0.44419421000000003
0.2097143 0.44257571
0.2107143 0.44092755000000006
0.2117143 0.43924982
0.2127143 0.4375427
0.2137143 0.43580635
0.2147143 0.43404074000000004
0.2157143 0.43224576000000003
0.2167143 0.43042096999999996
0.2177143 0.42856615000000003
0.2187143 0.42668100999999997
0.2197143 0.42476533
0.2207143 0.42281924
0.2217143 0.42084278999999997
0.2227143 0.41883605999999995
0.2237143 0.41679889
0.2247143 0.41473107000000003
0.2257143 0.41263239
0.2267143 0.41050245
0.2277143 0.40834122
0.2287143 0.40614856000000005
0.2297143 0.40392452000000006
0.2307143 0.40166917999999996
0.2317143 0.39938265000000006
0.2327143 0.39706463000000003
0.2337143 0.3947149
0.2347143 0.39233313999999997
0.2357143 0.38991913
0.2367143 0.38747294
0.2377143 0.38499455000000005
0.2387143 0.38248408
0.2397143 0.37994138
0.2407143 0.37736632000000003
0.2417143 0.37475873
0.2427143 0.37211832
0.2437143 0.36944505
0.2447143 0.36673879000000004
0.2457143 0.36399958
0.2467143 0.3612275
0.2477143 0.35842252
0.2487143 0.35558455
0.2497143 0.35271342
0.2507143 0.34980893
0.2517143 0.34687073999999996
0.2527143 0.3438988
0.2537143 0.34089298
0.2547143 0.33785331
0.2557143 0.33477987000000003
0.2567143 0.33167270000000004
0.2577143 0.32853181000000004
0.2587143 0.32535703
0.2597143 0.32214816
0.2607143 0.3189052
0.2617143 0.31562804
0.2627143 0.3123167
0.2637143 0.30897122
0.2647143 0.30559166
0.2657143 0.30217783
0.2667143 0.29872956
0.2677143 0.29524658
0.2687143 0.29172867
0.2697143 0.2881757
0.2707143 0.28458773
0.2717143 0.28096496000000004
0.2727143 0.27730765
0.2737143 0.27361582
0.2747143 0.26988946
0.2757143 0.26612838
0.2767143 0.26233234
0.2777143 0.25850111
0.2787143 0.25463456
0.2797143 0.25073271
0.2807143 0.24679566
0.2817143 0.2428235
0.2827143 0.23881613999999998
0.2837143 0.23477350000000002
0.2847143 0.23069548999999998
0.2857143 0.22658186
0.2867143 0.22243247
0.2877143 0.21824746
0.2887143 0.21402705
0.2897143 0.20977147
0.2907143 0.20548086999999998
0.2917143 0.20115518000000002
0.2927143 0.19679421
0.2937143 0.19239768000000002
0.2947143 0.18796526000000002
0.2957143 0.18349679
0.2967143 0.17899233
0.2977143 0.17445217
0.2987143 0.16987657
0.2997143 0.16526574
0.3007143 0.16061964
0.3017143 0.15593808
0.3027143 0.15122084
0.3037143 0.14646783
0.3047143 0.14167906
0.3057143 0.13685481
0.3067143 0.13199536
0.3077143 0.12710086
0.3087143 0.12217137
0.3097143 0.1172067
0.3107143 0.11220654999999999
0.3117143 0.10717061
0.3127143 0.10209875
0.3137143 0.09699107600000001
0.3147143 0.091847836
0.3157143 0.08666935
0.3167143 0.081455917
0.3177143 0.07620765800000001
0.3187143 0.070924521
0.3197143 0.065606314
0.3207143 0.060252850999999996
0.3217143 0.054864032
0.3227143 0.04943994
0.3237143 0.043980766
0.3247143 0.038486744999999996
0.3257143 0.032958001
0.3267143 0.027394542
0.3277143 0.021796268
0.3287143 0.016163055
0.3297143 0.010494803
0.3307143 0.0047915433
0.3317143 -0.0009465068600000001
0.3327143 -0.0067190630999999995
0.3337143 -0.012525842
0.3347143 -0.018366679
0.3357143 -0.024241558
0.3367143 -0.030150567000000003
0.3377143 -0.036093872
0.3387143 -0.042071598
0.3397143 -0.048083754
0.3407143 -0.054130144
0.3417143 -0.060210476
0.3427143 -0.066324498
0.3437143 -0.07247203599999999
0.3447143 -0.078653073
0.3457143 -0.084867683
0.3467143 -0.09111596200000001
0.3477143 -0.097397895
0.3487143 -0.10371327000000001
0.3497143 -0.11006184
0.3507143 -0.11644330000000001
0.3517143 -0.12285742
0.3527143 -0.12930408999999998
0.3537143 -0.13578341
0.3547143 -0.14229545999999998
0.3557143 -0.14884029999999998
0.3567143 -0.15541782
0.3577143 -0.1620278
0.3587143 -0.16866999
0.3597143 -0.17534411
0.3607143 -0.18204986
0.3617143 -0.18878713
0.3627143 -0.19555585000000003
0.3637143 -0.20235604999999998
0.3647143 -0.20918769
0.3657143 -0.21605066
0.3667143 -0.22294467999999998
0.3677143 -0.22986957000000002
0.3687143 -0.23682518
0.3697143 -0.24381133000000002
0.3707143 -0.25082806
0.3717143 -0.2578754
0.3727143 -0.26495331
0.3737143 -0.27206165
0.3747143 -0.27920016999999997
0.3757143 -0.28636847
0.3767143 -0.29356622
0.3777143 -0.30079316
0.3787143 -0.30804932999999995
0.3797143 -0.31533458
0.3807143 -0.32264893
0.3817143 -0.32999231
0.3827143 -0.3373645
0.3837143 -0.34476519
0.3847143 -0.35219409
0.3857143 -0.35965093
0.3867143 -0.36713567
0.3877143 -0.37464821
0.3887143 -0.38218845
0.3897143 -0.38975633
0.3907143 -0.39735157000000004
0.3917143 -0.40497398000000007
0.3927143 -0.41262312
0.3937143 -0.42029866
0.3947143 -0.42800033
0.3957143 -0.43572811
0.3967143 -0.44348175
0.3977143 -0.45126127
0.3987143 -0.45906636
0.3997143 -0.46689692000000005
0.4007143 -0.47475267
0.4017143 -0.48263352000000004
0.4027143 -0.49053895999999997
0.4037143 -0.49846889
0.4047143 -0.50642327
0.4057143 -0.51440177
0.4067143 -0.52240435
0.4077143 -0.53043067
0.4087143 -0.53848056
0.4097143 -0.54655368
0.4107143 -0.55464953
0.4117143 -0.56276792
0.4127143 -0.57090851
0.4137143 -0.5790712299999999
0.4147143 -0.5872558299999999
0.4157143 -0.59546218
0.4167143 -0.60369014
0.4177143 -0.61193928
0.4187143 -0.62020929
0.4197143 -0.62849992
0.4207143 -0.63681095
0.4217143 -0.6451422299999999
0.4227143 -0.6534935900000001
0.4237143 -0.6618647400000001
0.4247143 -0.67025558
0.4257143 -0.6786657500000001
0.4267143 -0.68709487
0.4277143 -0.69554257
0.4287143 -0.7040085300000001
0.4297143 -0.7124925
0.4307143 -0.72099427
0.4317143 -0.72951359
0.4327143 -0.73805023
0.4337143 -0.74660406
0.4347143 -0.7551746
0.4357143 -0.7637615799999999
0.4367143 -0.77236472
0.4377143 -0.78098383
0.4387143 -0.78961859
0.4397143 -0.79826871
0.4407143 -0.80693411
0.4417143 -0.81561441
0.4427143 -0.82430905
0.4437143 -0.8330178400000001
0.4447143 -0.8417403299999999
0.4457143 -0.8504761399999999
0.4467143 -0.8592252599999999
0.4477143 -0.8679871400000001
0.4487143 -0.87676197
0.4497143 -0.88554937
0.4507143 -0.89434898
0.4517143 -0.9031601300000001
0.4527143 -0.91198264
0.4537143 -0.92081614
0.4547143 -0.92966082
0.4557143 -0.9385163
0.4567143 -0.9473823899999999
0.4577143 -0.9562586399999999
0.4587143 -0.9651448599999999
0.4597143 -0.97404001
0.4607143 -0.9829440199999999
0.4617143 -0.99185631
0.4627143 -1.0007767
0.4637143 -1.0097052
0.4647143 -1.0186416999999999
0.4657143 -1.0275859999999999
0.4667143 -1.0365375
0.4677143 -1.0454959
0.4687143 -1.0544608
0.4697143 -1.0634315
0.4707143 -1.0724078
0.4717143 -1.0813896
0.4727143 -1.0903768
0.4737143 -1.0993692
0.4747143 -1.1083664
0.4757143 -1.1173678
0.4767143 -1.1263728
0.4777143 -1.1353808
0.4787143 -1.1443917
0.4797143 -1.1534049
0.4807143 -1.1624206
0.4817143 -1.1714386
0.4827143 -1.1804587
0.4837143 -1.1894809
0.4847143 -1.1985046
0.4857143 -1.207529
0.4867143 -1.2165538999999999
0.4877143 -1.2255789
0.4887143 -1.2346036
0.4897143 -1.2436278
0.4907143 -1.2526515
0.4917143 -1.2616743
0.4927143 -1.2706959
0.4937143 -1.2797154
0.4947143 -1.2887324
0.4957143 -1.2977465000000001
0.4967143 -1.3067573000000001
0.4977143 -1.3157647
0.4987143 -1.3247689
0.4997143 -1.3337698
0.5007143 -1.3427669999999998
0.5017143 -1.3517599999999999
0.5027143 -1.3607483
0.5037143 -1.3697313
0.5047143 -1.3787086
0.5057143 -1.3876796
0.5067143 -1.3966443
0.5077143 -1.4056025
0.5087143 -1.4145541
0.5097143 -1.4234989
0.5107143 -1.4324362
0.5117143 -1.4413654999999999
0.5127143 -1.4502861
0.5137143 -1.4591976
0.5147143 -1.4681
0.5157143 -1.4769933000000002
0.5167143 -1.4858774
0.5177143 -1.4947522
0.5187143 -1.5036173
0.5197143 -1.5124721
0.5207143 -1.5213154
0.5217143 -1.530147
0.5227143 -1.5389659999999998
0.5237143 -1.5477728
0.5247143 -1.5565674
0.5257143 -1.5653496999999998
0.5267143 -1.5741199000000001
0.5277143 -1.5828773
0.5287143 -1.5916215
0.5297143 -1.6003509999999999
0.5307143 -1.6090652
0.5317143 -1.6177639000000001
0.5327143 -1.626447
0.5337143 -1.6351152
0.5347143 -1.6437688999999998
0.5357143 -1.6524074999999998
0.5367143 -1.6610302000000001
0.5377143 -1.6696362
0.5387143 -1.6782239
0.5397143 -1.6867936000000001
0.5407143 -1.6953446
0.5417143 -1.7038773999999999
0.5427143 -1.7123921
0.5437143 -1.7208894999999997
0.5447143 -1.7293686
0.5457143 -1.7378291000000001
0.5467143 -1.7462699000000002
0.5477143 -1.7546897999999997
0.5487143 -1.763089
0.5497143 -1.7714675999999998
0.5507143 -1.7798256
0.5517143 -1.7881634
0.5527143 -1.7964803000000003
0.5537143 -1.8047761
0.5547143 -1.8130502
0.5557143 -1.8213015
0.5567143 -1.8295297
0.5577143 -1.8377339
0.5587143 -1.8459149000000001
0.5597143 -1.8540723
0.5607143 -1.8622069
0.5617143 -1.8703185
0.5627143 -1.8784063
0.5637143 -1.8864697
0.5647143 -1.8945076
0.5657143 -1.9025200999999998
0.5667143 -1.9105064
0.5677143 -1.9184667999999998
0.5687143 -1.9264014
0.5697143 -1.9343105999999999
0.5707143 -1.9421943000000002
0.5717143 -1.9500514
0.5727143 -1.9578813
0.5737143 -1.9656828000000002
0.5747143 -1.9734554000000002
0.5757143 -1.9811993
0.5767143 -1.9889152
0.5777143 -1.9966029
0.5787143 -2.0042634
0.5797143 -2.0118967000000003
0.5807143 -2.0195016999999997
0.5817143 -2.0270772
0.5827143 -2.0346221
0.5837143 -2.0421362
0.5847143 -2.0496193
0.5857143 -2.0570722999999997
0.5867143 -2.0644956999999997
0.5877143 -2.0718891
0.5887143 -2.0792522
0.5897143 -2.0865834999999997
0.5907143 -2.0938827
0.5917143 -2.1011493999999997
0.5927143 -2.1083836000000002
0.5937143 -2.1155857
0.5947143 -2.1227565
0.5957143 -2.129896
0.5967143 -2.1370044
0.5977143 -2.1440811
0.5987143 -2.1511246
0.5997143 -2.1581339
0.6007143 -2.1651081999999997
0.6017143 -2.1720484
0.6027143 -2.1789543
0.6037143 -2.1858267000000002
0.6047143 -2.1926662
0.6057143 -2.1994725
0.6067143 -2.2062445
0.6077143 -2.2129821
0.6087143 -2.2196846
0.6097143 -2.2263514
0.6107143 -2.2329828
0.6117143 -2.2395796999999997
0.6127143 -2.2461429
0.6137143 -2.2526719
0.6147143 -2.2591661999999997
0.6157143 -2.2656245
0.6167143 -2.2720458
0.6177143 -2.2784291000000003
0.6187143 -2.2847755000000003
0.6197143 -2.2910852
0.6207143 -2.2973588
0.6217143 -2.3035977
0.6227143 -2.3098022
0.6237143 -2.3159714
0.6247143 -2.3221044
0.6257143 -2.3282005000000003
0.6267143 -2.3342593
0.6277143 -2.3402803
0.6287143 -2.3462636
0.6297143 -2.3522103
0.6307143 -2.3581207
0.6317143 -2.3639947
0.6327143 -2.3698317
0.6337143 -2.3756314
0.6347143 -2.3813929000000003
0.6357143 -2.3871163
0.6367143 -2.3928015
0.6377143 -2.3984494
0.6387143 -2.404061
0.6397143 -2.4096368
0.6407143 -2.4151763
0.6417143 -2.4206795
0.6427143 -2.426145
0.6437143 -2.4315719
0.6447143 -2.4369592
0.6457143 -2.4423076
0.6467143 -2.4476176
0.6477143 -2.45289
0.6487143 -2.4581263
0.6497143 -2.4633262
0.6507143 -2.4684897
0.6517143 -2.4736157000000003
0.6527143 -2.4787037
0.6537143 -2.4837533
0.6547143 -2.4887651
0.6557143 -2.4937395
0.6567143 -2.4986774
0.6577143 -2.5035797
0.6587143 -2.5084467999999998
0.6597143 -2.5132772
0.6607143 -2.5180699
0.6617143 -2.5228246999999997
0.6627143 -2.5275402
0.6637143 -2.5322175
0.6647143 -2.5368575
0.6657143 -2.5414613999999998
0.6667143 -2.5460307
0.6677143 -2.550566
0.6687143 -2.5550665
0.6697143 -2.5595315
0.6707143 -2.5639603
0.6717143 -2.5683523999999998
0.6727143 -2.5727084000000002
0.6737143 -2.5770288
0.6747143 -2.581314
0.6757143 -2.5855638
0.6767143 -2.5897791999999997
0.6777143 -2.5939595
0.6787143 -2.5981037
0.6797143 -2.6022114
0.6807143 -2.6062836999999996
0.6817143 -2.6103215
0.6827143 -2.6143256999999998
0.6837143 -2.6182971999999998
0.6847143 -2.6222367
0.6857143 -2.6261441
0.6867143 -2.6300201
0.6877143 -2.6338639
0.6887143 -2.6376745
0.6897143 -2.6414512
0.6907143 -2.645193
0.6917143 -2.6489012
0.6927143 -2.6525764
0.6937143 -2.6562195
0.6947143 -2.6598316
0.6957143 -2.6634132
0.6967143 -2.6669646
0.6977143 -2.6704857
0.6987143 -2.6739767000000003
0.6997143 -2.6774375
0.7007143 -2.680869
0.7017143 -2.6842715
0.7027143 -2.6876453000000002
0.7037143 -2.6909908
0.7047143 -2.6943082
0.7057143 -2.6975967
0.7067143 -2.7008563
0.7077143 -2.7040869
0.7087143 -2.7072882
0.7097143 -2.7104618
0.7107143 -2.7136082
0.7117143 -2.7167294
0.7127143 -2.7198257
0.7137143 -2.7228972000000002
0.7147143 -2.7259441
0.7157143 -2.7289664
0.7167143 -2.7319638
0.7177143 -2.734937
0.7187143 -2.7378861
0.7197143 -2.7408112
0.7207143 -2.7437124
0.7217143 -2.7465908
0.7227143 -2.7494458
0.7237143 -2.7522773000000003
0.7247143 -2.7550859
0.7257143 -2.7578732
0.7267143 -2.7606395999999997
0.7277143 -2.7633867999999997
0.7287143 -2.7661152
0.7297143 -2.7688259
0.7307143 -2.7715184
0.7317143 -2.7741930000000004
0.7327143 -2.7768489
0.7337143 -2.7794868
0.7347143 -2.7821065999999997
0.7357143 -2.7847089
0.7367143 -2.7872948
0.7377143 -2.7898641
0.7387143 -2.7924176
0.7397143 -2.7949553
0.7407143 -2.7974771
0.7417143 -2.7999845999999997
0.7427143 -2.8024789
0.7437143 -2.8049607
0.7447143 -2.8074315
0.7457143 -2.8098915
0.7467143 -2.8123403000000002
0.7477143 -2.8147775999999998
0.7487143 -2.8172033
0.7497143 -2.819618
0.7507143 -2.8220223
0.7517143 -2.8244171
0.7527143 -2.8268036
0.7537143 -2.8291818
0.7547143 -2.831552
0.7557143 -2.8339144
0.7567143 -2.8362695
0.7577143 -2.8386187
0.7587143 -2.8409636
0.7597143 -2.8433047
0.7607143 -2.8456436000000003
0.7617143 -2.8479807
0.7627143 -2.8503153
0.7637143 -2.8526481
0.7647143 -2.8549783
0.7657143 -2.8573062
0.7667143 -2.8596321000000002
0.7677143 -2.8619571
0.7687143 -2.8642818
0.7697143 -2.8666081
0.7707143 -2.8689362
0.7717143 -2.8712668
0.7727143 -2.8736006
0.7737143 -2.8759375
0.7747143 -2.8782787
0.7757143 -2.8806249
0.7767143 -2.8829772
0.7777143 -2.8853362000000002
0.7787143 -2.8877021999999997
0.7797143 -2.8900759000000003
0.7807143 -2.8924564
0.7817143 -2.8948439
0.7827143 -2.8972393
0.7837143 -2.899643
0.7847143 -2.9020572000000002
0.7857143 -2.9044829
0.7867143 -2.9069217000000003
0.7877143 -2.9093746
0.7887143 -2.9118415
0.7897143 -2.9143220000000003
0.7907143 -2.9168157
0.7917143 -2.9193236000000002
0.7927143 -2.9218474000000003
0.7937143 -2.924389
0.7947143 -2.926949
0.7957143 -2.9295292
0.7967143 -2.9321278
0.7977143 -2.9347442
0.7987143 -2.9373787
0.7997143 -2.9400313000000002
0.8007143 -2.942704
0.8017143 -2.9453987
0.8027143 -2.9481173
0.8037143 -2.9508611
0.8047143 -2.9536307
0.8057143 -2.9564252
0.8067143 -2.9592445
0.8077143 -2.9620884
0.8087143 -2.9649576
0.8097143 -2.9678541999999997
0.8107143 -2.9707801999999996
0.8117143 -2.9737374
0.8127143 -2.9767253
0.8137143 -2.9797433
0.8147143 -2.9827908
0.8157143 -2.9858678999999997
0.8167143 -2.9889761
0.8177143 -2.9921176000000003
0.8187143 -2.9952955
0.8197143 -2.9985117
0.8207143 -3.0017674000000003
0.8217143 -3.0050607
0.8227143 -3.0083906000000002
0.8237143 -3.0117549
0.8247143 -3.015154
0.8257143 -3.0185893
0.8267143 -3.0220643
0.8277143 -3.0255811
0.8287143 -3.0291425
0.8297143 -3.032748
0.8307143 -3.0363971
0.8317143 -3.0400887
0.8327143 -3.0438218
0.8337143 -3.047598
0.8347143 -3.0514196
0.8357143 -3.0552897999999997
0.8367143 -3.0592108
0.8377143 -3.0631831000000003
0.8387143 -3.0672053
0.8397143 -3.0712755
0.8407143 -3.0753918000000002
0.8417143 -3.0795548
0.8427143 -3.083767
0.8437143 -3.0880317
0.8447143 -3.0923521
0.8457143 -3.0967306
0.8467143 -3.1011669
0.8477143 -3.1056596
0.8487143 -3.1102065000000003
0.8497143 -3.1148072
0.8507143 -3.1194634999999997
0.8517143 -3.1241771000000003
0.8527143 -3.128951
0.8537143 -3.1337876000000002
0.8547143 -3.1386875
0.8557143 -3.1436507000000002
0.8567143 -3.1486753
0.8577143 -3.1537588999999997
0.8587143 -3.1589013
0.8597143 -3.1641033
0.8607143 -3.1693700999999996
0.8617143 -3.1747047
0.8627143 -3.1801097
0.8637143 -3.1855862999999998
0.8647143 -3.1911328
0.8657143 -3.1967461000000004
0.8667143 -3.2024231
0.8677143 -3.2081652000000003
0.8687143 -3.2139745
0.8697143 -3.2198548000000002
0.8707143 -3.2258105
0.8717143 -3.2318428000000003
0.8727143 -3.2379512
0.8737143 -3.2441333
0.8747143 -3.2503873000000003
0.8757143 -3.2567135999999994
0.8767143 -3.2631124999999996
0.8777143 -3.2695871000000003
0.8787143 -3.2761402000000004
0.8797143 -3.2827750000000004
0.8807143 -3.2894921
0.8817143 -3.2962903000000003
0.8827143 -3.303168
0.8837143 -3.3101216000000004
0.8847143 -3.3171508000000003
0.8857143 -3.324258
0.8867143 -3.3314459
0.8877143 -3.338718
0.8887143 -3.3460776999999995
0.8897143 -3.3535257
0.8907143 -3.3610608
0.8917143 -3.3686813000000004
0.8927143 -3.3763859
0.8937143 -3.3841733
0.8947143 -3.3920448
0.8957143 -3.4000035
0.8967143 -3.4080516999999997
0.8977143 -3.4161918
0.8987143 -3.4244239000000003
0.8997143 -3.4327462000000004
0.9007143 -3.4411572
0.9017143 -3.4496556999999997
0.9027143 -3.4582432000000005
0.9037143 -3.4669206
0.9047143 -3.4756921000000003
0.9057143 -3.4845605
0.9067143 -3.4935257999999996
0.9077143 -3.5025887
0.9087143 -3.5117469999999997
0.9097143 -3.5209987
0.9107143 -3.5303444
0.9117143 -3.5397828
0.9127143 -3.5493165
0.9137143 -3.5589470999999997
0.9147143 -3.5686771999999998
0.9157143 -3.5785072
0.9167143 -3.588438
0.9177143 -3.598468
0.9187143 -3.6085966999999997
0.9197143 -3.6188236999999996
0.9207143 -3.6291499
0.9217143 -3.639577
0.9227143 -3.6501064999999997
0.9237143 -3.6607407000000003
0.9247143 -3.67148
0.9257143 -3.6823228
0.9267143 -3.6932688
0.9277143 -3.7043161999999996
0.9287143 -3.7154637
0.9297143 -3.726713
0.9307143 -3.7380651
0.9317143 -3.7495217999999997
0.9327143 -3.7610855
0.9337143 -3.7727568000000002
0.9347143 -3.7845368999999995
0.9357143 -3.7964250999999996
0.9367143 -3.8084201999999996
0.9377143 -3.8205214
0.9387143 -3.8327288
0.9397143 -3.8450423999999996
0.9407143 -3.8574631999999998
0.9417143 -3.8699929
0.9427143 -3.8826335
0.9437143 -3.8953833
0.9447143 -3.9082434
0.9457143 -3.9212108000000003
0.9467143 -3.9342847
0.9477143 -3.9474647000000003
0.9487143 -3.9607536
0.9497143 -3.9741541999999996
0.9507143 -3.9876685000000003
0.9517143 -4.0012967
0.9527143 -4.015038499999999
0.9537143 -4.028891
0.9547143 -4.042853
0.9557143 -4.0569223
0.9567143 -4.0711001
0.9577143 -4.0853869000000005
0.9587143 -4.0997848
0.9597143 -4.1142959
0.9607143 -4.128921
0.9617143 -4.1436587
0.9627143 -4.158508
0.9637143 -4.1734688
0.9647143 -4.188541
0.9657143 -4.2037252
0.9667143 -4.2190235
0.9677143 -4.2344358
0.9687143 -4.2499628
0.9697143 -4.2656031
0.9707143 -4.2813562
0.9717143 -4.2972192
0.9727143 -4.3131925
0.9737143 -4.3292772
0.9747143 -4.3454722
0.9757143 -4.3617796
0.9767143 -4.3782011
0.9777143 -4.394736099999999
0.9787143 -4.4113841
0.9797143 -4.4281453
0.9807143 -4.4450182
0.9817143 -4.4620026
0.9827143 -4.4790979
0.9837143 -4.4963043
0.9847143 -4.5136221
0.9857143 -4.5310527
0.9867143 -4.5485944
0.9877143 -4.566247
0.9887143 -4.5840092
0.9897143 -4.6018798
0.9907143 -4.6198592
0.9917143 -4.6379488
0.9927143 -4.6561491
0.9937143 -4.67446
0.9947143 -4.6928819
0.9957143 -4.7114138
0.9967143 -4.7300547
0.9977143 -4.7488045
0.9987143 -4.7676615
0.9997143 -4.7866266
1.000714 -4.8056994
1.001714 -4.824879800000001
1.002714 -4.8441671
1.003714 -4.8635598
1.004714 -4.8830576
1.005714 -4.9026594
1.006714 -4.9223653999999994
1.007714 -4.942177200000001
1.008714 -4.9620938
1.009714 -4.9821157
1.010714 -5.002242
1.011714 -5.0224714
1.012714 -5.042804
1.013714 -5.0632387
1.014714 -5.0837755
1.015714 -5.104414
1.016714 -5.1251542
1.017714 -5.1459946
1.018714 -5.1669352
1.019714 -5.1879741
1.020714 -5.2091107
1.021714 -5.2303441
1.022714 -5.2516751
1.023714 -5.2731041
1.024714 -5.294631000000001
1.025714 -5.316254900000001
1.026714 -5.3379744
1.027714 -5.3597879
1.028714 -5.3816941
1.029714 -5.4036915
1.030714 -5.4257803000000004
1.031714 -5.447960999999999
1.032714 -5.4702334
1.033714 -5.492596000000001
1.034714 -5.5150479
1.035714 -5.5375881
1.036714 -5.5602152
1.037714 -5.5829283
1.038714 -5.6057274
1.039714 -5.6286123
1.040714 -5.6515824
1.041714 -5.6746379
1.042714 -5.6977775
1.043714 -5.7209997999999995
1.044714 -5.7443034
1.045714 -5.7676859
1.046714 -5.7911471
1.047714 -5.814686
1.048714 -5.8383025
1.049714 -5.8619965
1.050714 -5.8857668
1.051714 -5.909612
1.052714 -5.9335314
1.053714 -5.9575222
1.054714 -5.9815835
1.055714 -6.0057145
1.056714 -6.0299151
1.057714 -6.0541861
1.058714 -6.0785249
1.059714 -6.1029304
1.060714 -6.1274014
1.061714 -6.1519351
1.062714 -6.1765295
1.063714 -6.2011838
1.064714 -6.2258977
1.065714 -6.250672
1.066714 -6.275505600000001
1.067714 -6.300397200000001
1.068714 -6.325347000000001
1.069714 -6.3503519
1.070714 -6.3754097
1.071714 -6.400518900000001
1.072714 -6.4256802
1.073714 -6.450893000000001
1.074714 -6.476156399999999
1.075714 -6.501469
1.076714 -6.52683
1.077714 -6.5522373
1.078714 -6.577687
1.079714 -6.6031791
1.080714 -6.62871
1.081714 -6.6542797
1.082714 -6.6798873
1.083714 -6.705533
1.084714 -6.7312180999999995
1.085714 -6.756938999999999
1.086714 -6.7826942
1.087714 -6.8084791000000005
1.088714 -6.8342894
1.089714 -6.8601280000000004
1.090714 -6.885992000000001
1.091714 -6.9118813
1.092714 -6.937797399999999
1.093714 -6.9637381
1.094714 -6.9897026
1.095714 -7.015685700000001
1.096714 -7.0416853
1.097714 -7.067698999999999
1.098714 -7.0937283
1.099714 -7.1197718
1.100714 -7.1458317
1.101714 -7.1719058
1.102714 -7.1979918000000005
1.103714 -7.224087399999999
1.104714 -7.2501868
1.105714 -7.2762877
1.106714 -7.3023878
1.107714 -7.3284894000000005
1.108714 -7.3545903
1.109714 -7.380690400000001
1.110714 -7.4067883000000005
1.111714 -7.432880999999999
1.112714 -7.458965500000001
1.113714 -7.4850395
1.114714 -7.511100900000001
1.115714 -7.5371481000000005
1.116714 -7.563181200000001
1.117714 -7.5892024000000005
1.118714 -7.6152079
1.119714 -7.641197
1.120714 -7.6671652
1.121714 -7.6931104
1.122714 -7.719026499999999
1.123714 -7.7449113
1.124714 -7.7707656
1.125714 -7.7965878
1.126714 -7.8223802
1.127714 -7.8481421
1.128714 -7.8738712
1.129714 -7.8995645
1.130714 -7.9252169
1.131714 -7.950825999999999
1.132714 -7.9763919
1.133714 -8.0019116
1.134714 -8.0273859
1.135714 -8.052815500000001
1.136714 -8.0781966
1.137714 -8.1035264
1.138714 -8.1288025
1.139714 -8.1540182
1.140714 -8.1791699
1.141714 -8.204259
1.142714 -8.229284
1.143714 -8.2542464
1.144714 -8.279146299999999
1.145714 -8.303982
1.146714 -8.32875
1.147714 -8.3534472
1.148714 -8.3780661
1.149714 -8.4026061
1.150714 -8.4270664
1.151714 -8.4514476
1.152714 -8.4757499
1.153714 -8.4999703
1.154714 -8.5241079
1.155714 -8.5481554
1.156714 -8.5721098
1.157714 -8.5959658
1.158714 -8.6197227
1.159714 -8.643382800000001
1.160714 -8.666946000000001
1.161714 -8.690411600000001
1.162714 -8.7137803
1.163714 -8.7370448
1.164714 -8.7602019
1.165714 -8.7832473
1.166714 -8.806178000000001
1.167714 -8.8289909
1.168714 -8.8516869
1.169714 -8.8742658
1.170714 -8.8967264
1.171714 -8.9190669
1.172714 -8.9412831
1.173714 -8.9633703
1.174714 -8.9853272
1.175714 -9.0071492
1.176714 -9.0288386
1.177714 -9.0503946
1.178714 -9.0718158
1.179714 -9.0930998
1.180714 -9.114244600000001
1.181714 -9.135244
1.182714 -9.156096
1.183714 -9.1767944
1.184714 -9.1973387
1.185714 -9.2177287
1.186714 -9.2379645
1.187714 -9.2580453
1.188714 -9.2779703
1.189714 -9.2977352
1.190714 -9.3173355
1.191714 -9.3367673
1.192714 -9.3560308
1.193714 -9.375124399999999
1.194714 -9.394045199999999
1.195714 -9.4127931
1.196714 -9.4313651
1.197714 -9.4497569
1.198714 -9.467963899999999
1.199714 -9.4859846
1.200714 -9.5038161
1.201714 -9.5214561
1.202714 -9.5389068
1.203714 -9.5561631
1.204714 -9.5732257
1.205714 -9.590091600000001
1.206714 -9.606757
1.207714 -9.623222100000001
1.208714 -9.6394829
1.209714 -9.6555389
1.210714 -9.6713871
1.211714 -9.687024399999999
1.212714 -9.7024485
1.213714 -9.7176552
1.214714 -9.7326435
1.215714 -9.7474083
1.216714 -9.7619489
1.217714 -9.7762614
1.218714 -9.790346
1.219714 -9.8042011
1.220714 -9.8178245
1.221714 -9.8312147
1.222714 -9.8443702
1.223714 -9.8572902
1.224714 -9.869971900000001
1.225714 -9.8824121
1.226714 -9.894608700000001
1.227714 -9.9065557
1.228714 -9.918253100000001
1.229714 -9.9296987
1.230714 -9.940888000000001
1.231714 -9.951819500000001
1.232714 -9.962488
1.233714 -9.9728934
1.234714 -9.983031500000001
1.235714 -9.992905
1.236714 -10.002510000000001
1.237714 -10.011849999999999
1.238714 -10.02092
1.239714 -10.029720000000001
1.240714 -10.03824
1.241714 -10.04649
1.242714 -10.05446
1.243714 -10.06214
1.244714 -10.06953
1.245714 -10.076640000000001
1.246714 -10.08345
1.247714 -10.08997
1.248714 -10.09619
1.249714 -10.102120000000001
1.250714 -10.10775
1.251714 -10.11308
1.252714 -10.11812
1.253714 -10.12284
1.254714 -10.12726
1.255714 -10.13138
1.256714 -10.13518
1.257714 -10.13867
1.258714 -10.14185
1.259714 -10.14471
1.260714 -10.14725
1.261714 -10.149460000000001
1.262714 -10.15135
1.263714 -10.15291
1.264714 -10.15414
1.265714 -10.15503
1.266714 -10.1556
1.267714 -10.15584
1.268714 -10.15574
1.269714 -10.15531
1.270714 -10.15455
1.271714 -10.15344
1.272714 -10.15198
1.273714 -10.15017
1.274714 -10.14802
1.275714 -10.14552
1.276714 -10.142660000000001
1.277714 -10.13945
1.278714 -10.13588
1.279714 -10.13195
1.280714 -10.127650000000001
1.281714 -10.12299
1.282714 -10.11797
1.283714 -10.11258
1.284714 -10.10683
1.285714 -10.10071
1.286714 -10.09423
1.287714 -10.08737
1.288714 -10.08014
1.289714 -10.07253
1.290714 -10.06454
1.291714 -10.05616
1.292714 -10.0474
1.293714 -10.038260000000001
1.294714 -10.02873
1.295714 -10.01881
1.296714 -10.0085
1.297714 -9.9978
1.298714 -9.9867068
1.299714 -9.9752173
1.300714 -9.9633314
1.301714 -9.9510483
1.302714 -9.9383682
1.303714 -9.9252909
1.304714 -9.9118136
1.305714 -9.897929399999999
1.306714 -9.8836355
1.307714 -9.868928
1.308714 -9.853806299999999
1.309714 -9.8382704
1.310714 -9.8223239
1.311714 -9.8059654
1.312714 -9.789192700000001
1.313714 -9.7720042
1.314714 -9.754396999999999
1.315714 -9.7363673
1.316714 -9.717913
1.317714 -9.6990332
1.318714 -9.6797302
1.319714 -9.6600033
1.320714 -9.6398525
1.321714 -9.6192732
1.322714 -9.5982619
1.323714 -9.5768139
1.324714 -9.5549226
1.325714 -9.5325902
1.326714 -9.509819
1.327714 -9.486613400000001
1.328714 -9.4629742
1.329714 -9.4388992
1.330714 -9.414389
1.331714 -9.3894355
1.332714 -9.364035
1.333714 -9.3381837
1.334714 -9.3118794
1.335714 -9.2851222
1.336714 -9.257916400000001
1.337714 -9.2302635
1.338714 -9.2021629
1.339714 -9.173611600000001
1.340714 -9.1446057
1.341714 -9.1151394
1.342714 -9.085210400000001
1.343714 -9.0548187
1.344714 -9.0239622
1.345714 -8.9926466
1.346714 -8.9608736
1.347714 -8.928646899999999
1.348714 -8.8959634
1.349714 -8.862820300000001
1.350714 -8.8292137
1.351714 -8.7951362
1.352714 -8.7605871
1.353714 -8.7255649
1.354714 -8.6900711
1.355714 -8.6541086
1.356714 -8.617678300000001
1.357714 -8.5807808
1.358714 -8.5434124
1.359714 -8.5055694
1.360714 -8.4672451
1.361714 -8.4284417
1.362714 -8.3891608
1.363714 -8.3494082
1.364714 -8.309187
1.365714 -8.2684956
1.366714 -8.227333400000001
1.367714 -8.1856951
1.368714 -8.1435755
1.369714 -8.1009686
1.370714 -8.0578715
1.371714 -8.0142856
1.372714 -7.9702131
1.373714 -7.9256594
1.374714 -7.8806296
1.375714 -7.835125199999999
1.376714 -7.7891394
1.377714 -7.7426702
1.378714 -7.695710699999999
1.379714 -7.648257899999999
1.380714 -7.6003134
1.381714 -7.5518839
1.382714 -7.502972300000001
1.383714 -7.4535795
1.384714 -7.4037038
1.385714 -7.3533408
1.386714 -7.3024854
1.387714 -7.2511353
1.388714 -7.199293399999999
1.389714 -7.146959
1.390714 -7.0941358999999995
1.391714 -7.04083
1.392714 -6.987042000000001
1.393714 -6.9327697
1.394714 -6.8780117
1.395714 -6.8227626
1.396714 -6.7670219000000005
1.397714 -6.7107871
1.398714 -6.6540591
1.399714 -6.596841700000001
1.400714 -6.5391339
1.401714 -6.4809397
1.402714 -6.422258899999999
1.403714 -6.3630924
1.404714 -6.303434800000001
1.405714 -6.2432870000000005
1.406714 -6.1826475
1.407714 -6.1215173
1.408714 -6.0598977
1.409714 -5.9977915
1.410714 -5.9351992
1.411714 -5.8721217999999995
1.412714 -5.8085583000000005
1.413714 -5.7445064
1.414714 -5.679965800000001
1.415714 -5.614933
1.416714 -5.5494085
1.417714 -5.4833937
1.418714 -5.4168936
1.419714 -5.3499117
1.420714 -5.2824501
1.421714 -5.2145112000000005
1.422714 -5.1460929
1.423714 -5.077194
1.424714 -5.0078116
1.425714 -4.937943799999999
1.426714 -4.8675917
1.427714 -4.796759
1.428714 -4.725448
1.429714 -4.653661700000001
1.430714 -4.581399299999999
1.431714 -4.5086581
1.432714 -4.4354327
1.433714 -4.3617226
1.434714 -4.2875301
1.435714 -4.2128608
1.436714 -4.1377213
1.437714 -4.0621173
1.438714 -3.9860491
1.439714 -3.9095167
1.440714 -3.8325161000000003
1.441714 -3.7550423
1.442714 -3.6770917
1.443714 -3.5986646999999996
1.444714 -3.5197657
1.445714 -3.4404002000000005
1.446714 -3.3605747
1.447714 -3.2802925
1.448714 -3.1995519999999997
1.449714 -3.1183492
1.450714 -3.0366816
1.451714 -2.9545482
1.452714 -2.871955
1.453714 -2.7889078
1.454714 -2.7054142
1.455714 -2.6214768999999998
1.456714 -2.5370945999999996
1.457714 -2.4522623
1.458714 -2.3669751
1.459714 -2.2812299
1.460714 -2.1950284
1.461714 -2.1083735
1.462714 -2.0212753
1.463714 -1.9337391
1.464714 -1.8457692
1.465714 -1.7573647000000001
1.466714 -1.6685229
1.467714 -1.5792394
1.468714 -1.4895131000000001
1.469714 -1.3993475
1.470714 -1.3087487
1.471714 -1.2177247
1.472714 -1.1262801
1.473714 -1.0344175
1.474714 -0.94213346
1.475714 -0.8494234599999999
1.476714 -0.75628287
1.477714 -0.66271066
1.478714 -0.5687107299999999
1.479714 -0.47429102000000006
1.480714 -0.37946056
1.481714 -0.28422696
1.482714 -0.18859246
1.483714 -0.09255503
1.484714 0.0038887938
1.485714 0.10074240000000001
1.486714 0.19800412
1.487714 0.29566926
1.488714 0.39373152000000006
1.489714 0.49218447
1.490714 0.5910248499999999
1.491714 0.69025373
1.492714 0.7898759099999999
1.493714 0.8898963200000001
1.494714 0.99031655
1.495714 1.0911330000000001
1.496714 1.1923364
1.497714 1.2939170999999998
1.498714 1.3958663
1.499714 1.4981803
1.500714 1.6008595
1.501714 1.7039079
1.502714 1.8073289
1.503714 1.9111216
1.504714 2.0152817
1.505714 2.1198016
1.506714 2.2246744
1.507714 2.3298962
1.508714 2.4354678
1.509714 2.5413912
1.510714 2.6476715
1.511714 2.7543100000000003
1.512714 2.8613025
1.513714 2.9686403
1.514714 3.0763125
1.515714 3.1843096
1.516714 3.2926273
1.517714 3.4012645
1.518714 3.5102258999999996
1.519714 3.6195185
1.520714 3.7291421999999996
1.521714 3.8390964
1.522714 3.9493736000000004
1.523714 4.0599644
1.524714 4.1708607
1.525714 4.2820599
1.526714 4.3935608
1.527714 4.5053668
1.528714 4.6174805999999995
1.529714 4.7299024
1.530714 4.842624799999999
1.531714 4.9556378
1.532714 5.0689299
1.533714 5.1824924
1.534714 5.2963233999999995
1.535714 5.4104257
1.536714 5.5248059000000005
1.537714 5.6394681
1.538714 5.7544123
1.539714 5.8696315
1.540714 5.9851184
1.541714 6.1008628
1.542714 6.2168576
1.543714 6.3330978
1.544714 6.4495862
1.545714 6.5663241
1.546714 6.6833131
1.547714 6.8005502
1.548714 6.9180273
1.549714 7.035735999999999
1.550714 7.153666
1.551714 7.2718150999999995
1.552714 7.390184
1.553714 7.508775600000001
1.554714 7.627595199999999
1.555714 7.7466398000000005
1.556714 7.865905
1.557714 7.9853825
1.558714 8.105059
1.559714 8.224928400000001
1.560714 8.3449841
1.561714 8.465229
1.562714 8.5856646
1.563714 8.7062903
1.564714 8.8271037
1.565714 8.9480989
1.566714 9.0692677
1.567714 9.1906004
1.568714 9.312094
1.569714 9.4337478
1.570714 9.5555656
1.571714 9.6775465
1.572714 9.799690499999999
1.573714 9.9219896
1.574714 10.04443
1.575714 10.16702
1.576714 10.28973
1.577714 10.41257
1.578714 10.53553
1.579714 10.65862
1.580714 10.781839999999999
1.581714 10.90519
1.582714 11.028649999999999
1.583714 11.152230000000001
1.584714 11.275920000000001
1.585714 11.3997
1.586714 11.52359
1.587714 11.64757
1.588714 11.77164
1.589714 11.895809999999999
1.590714 12.02006
1.591714 12.1444
1.592714 12.2688
1.593714 12.393270000000001
1.594714 12.517800000000001
1.595714 12.64239
1.596714 12.767029999999998
1.597714 12.891739999999999
1.598714 13.01651
1.599714 13.141330000000002
1.600714 13.2662
1.601714 13.3911
1.602714 13.51603
1.603714 13.64099
1.604714 13.765979999999999
1.605714 13.89099
1.606714 14.016020000000001
1.607714 14.14106
1.608714 14.266110000000001
1.609714 14.39116
1.610714 14.51621
1.611714 14.64125
1.612714 14.76627
1.613714 14.891289999999998
1.614714 15.0163
1.615714 15.1413
1.616714 15.26627
1.617714 15.39122
1.618714 15.51613
1.619714 15.641
1.620714 15.76583
1.621714 15.8906
1.622714 16.01532
1.623714 16.13999
1.624714 16.2646
1.625714 16.38915
1.626714 16.51362
1.627714 16.63801
1.628714 16.76232
1.629714 16.88655
1.630714 17.0107
1.631714 17.13476
1.632714 17.25873
1.633714 17.3826
1.634714 17.50636
1.635714 17.63001
1.636714 17.75354
1.637714 17.87695
1.638714 18.00024
1.639714 18.1234
1.640714 18.24644
1.641714 18.36934
1.642714 18.4921
1.643714 18.6147
1.644714 18.73715
1.645714 18.85945
1.646714 18.98158
1.647714 19.10356
1.648714 19.22537
1.649714 19.34702
1.650714 19.46848
1.651714 19.589760000000002
1.652714 19.71085
1.653714 19.83174
1.654714 19.95242
1.655714 20.07291
1.656714 20.1932
1.657714 20.31328
1.658714 20.43315
1.659714 20.552799999999998
1.660714 20.67222
1.661714 20.7914
1.662714 20.91035
1.663714 21.02907
1.664714 21.14754
1.665714 21.26577
1.666714 21.383750000000003
1.667714 21.50147
1.668714 21.61893
1.669714 21.73611
1.670714 21.85301
1.671714 21.969630000000002
1.672714 22.08598
1.673714 22.20204
1.674714 22.317819999999998
1.675714 22.433320000000002
1.676714 22.54851
1.677714 22.66339
1.678714 22.77796
1.679714 22.89221
1.680714 23.00613
1.681714 23.11974
1.682714 23.23303
1.683714 23.34599
1.684714 23.45861
1.685714 23.57088
1.686714 23.6828
1.687714 23.79435
1.688714 23.90553
1.689714 24.01636
1.690714 24.126839999999998
1.691714 24.23696
1.692714 24.346719999999998
1.693714 24.4561
1.694714 24.565080000000002
1.695714 24.67366
1.696714 24.78184
1.697714 24.88963
1.698714 24.99701
1.699714 25.104
1.700714 25.21058
1.701714 25.31674
1.702714 25.422479999999997
1.703714 25.52777
1.704714 25.63261
1.705714 25.737009999999998
1.706714 25.840980000000002
1.707714 25.944519999999997
1.708714 26.04761
1.709714 26.15027
1.710714 26.25247
1.711714 26.35419
1.712714 26.455430000000003
1.713714 26.55619
1.714714 26.65646
1.715714 26.756259999999997
1.716714 26.85557
1.717714 26.95441
1.718714 27.052749999999996
1.719714 27.15058
1.720714 27.24789
1.721714 27.34468
1.722714 27.440949999999997
1.723714 27.536699999999996
1.724714 27.63195
1.725714 27.726679999999998
1.726714 27.82089
1.727714 27.914559999999998
1.728714 28.00769
1.729714 28.10025
1.730714 28.19225
1.731714 28.28368
1.732714 28.37456
1.733714 28.464869999999998
1.734714 28.554629999999996
1.735714 28.643819999999998
1.736714 28.732419999999998
1.737714 28.82044
1.738714 28.907860000000003
1.739714 28.99468
1.740714 29.0809
1.741714 29.16654
1.742714 29.25158
1.743714 29.33604
1.744714 29.41987
1.745714 29.50309
1.746714 29.585660000000004
1.747714 29.6676
1.748714 29.74889
1.749714 29.829549999999998
1.750714 29.909580000000002
1.751714 29.98897
1.752714 30.067729999999997
1.753714 30.14584
1.754714 30.223290000000002
1.755714 30.30007
1.756714 30.37618
1.757714 30.45163
1.758714 30.5264
1.759714 30.60049
1.760714 30.67392
1.761714 30.74666
1.762714 30.81871
1.763714 30.890040000000003
1.764714 30.96067
1.765714 31.030590000000004
1.766714 31.09979
1.767714 31.16829
1.768714 31.23609
1.769714 31.303189999999997
1.770714 31.369560000000003
1.771714 31.43521
1.772714 31.50012
1.773714 31.5643
1.774714 31.62774
1.775714 31.690430000000003
1.776714 31.752380000000002
1.777714 31.81359
1.778714 31.874039999999997
1.779714 31.93373
1.780714 31.99266
1.781714 32.05082
1.782714 32.1082
1.783714 32.16481
1.784714 32.22065
1.785714 32.27572
1.786714 32.33001
1.787714 32.38352
1.788714 32.43624
1.789714 32.48816
1.790714 32.539269999999995
1.791714 32.58957
1.792714 32.63906
1.793714 32.68774
1.794714 32.73562
1.795714 32.782689999999995
1.796714 32.82894
1.797714 32.874370000000006
1.798714 32.91898
1.799714 32.96275
1.800714 33.00569
1.801714 33.0478
1.802714 33.089059999999996
1.803714 33.12948
1.804714 33.16906
1.805714 33.2078
1.806714 33.24567
1.807714 33.282689999999995
1.808714 33.31884
1.809714 33.35413
1.810714 33.38854
1.811714 33.4221
1.812714 33.45478
1.813714 33.4866
1.814714 33.51755
1.815714 33.54763
1.816714 33.576820000000005
1.817714 33.60512
1.818714 33.63253
1.819714 33.659040000000005
1.820714 33.68464
1.821714 33.70934
1.822714 33.73314
1.823714 33.75604
1.824714 33.77804
1.825714 33.79914
1.826714 33.819320000000005
1.827714 33.83859
1.828714 33.85694
1.829714 33.87437
1.830714 33.89087
1.831714 33.90646
1.832714 33.92113
1.833714 33.93489
1.834714 33.94772
1.835714 33.95961
1.836714 33.97055
1.837714 33.980529999999995
1.838714 33.98954
1.839714 33.99761
1.840714 34.00474
1.841714 34.01093
1.842714 34.016200000000005
1.843714 34.02053
1.844714 34.023900000000005
1.845714 34.0263
1.846714 34.02773
1.847714 34.02818
1.848714 34.02767
1.849714 34.02621
1.850714 34.0238
1.851714 34.020430000000005
1.852714 34.01609
1.853714 34.01076
1.854714 34.00444
1.855714 33.997119999999995
1.856714 33.98881
1.857714 33.979530000000004
1.858714 33.96929
1.859714 33.958110000000005
1.860714 33.94595
1.861714 33.9328
1.862714 33.91865
1.863714 33.90348
1.864714 33.88731
1.865714 33.87012
1.866714 33.85196
1.867714 33.832820000000005
1.868714 33.81271
1.869714 33.7916
1.870714 33.769490000000005
1.871714 33.746359999999996
1.872714 33.722190000000005
1.873714 33.697
1.874714 33.67082
1.875714 33.64366
1.876714 33.61552
1.877714 33.5864
1.878714 33.55627
1.879714 33.52512
1.880714 33.49293
1.881714 33.459689999999995
1.882714 33.42544
1.883714 33.39018
1.884714 33.35393
1.885714 33.31669
1.886714 33.278459999999995
1.887714 33.239200000000004
1.888714 33.19891
1.889714 33.157579999999996
1.890714 33.11522
1.891714 33.071830000000006
1.892714 33.027440000000006
1.893714 32.982060000000004
1.894714 32.93568
1.895714 32.88829
1.896714 32.83987
1.897714 32.7904
1.898714 32.739869999999996
1.899714 32.68832
1.900714 32.63573
1.901714 32.58215
1.902714 32.52757
1.903714 32.472
1.904714 32.41541
1.905714 32.3578
1.906714 32.29915
1.907714 32.23945
1.908714 32.17872
1.909714 32.11698
1.910714 32.05424
1.911714 31.9905
1.912714 31.925750000000004
1.913714 31.85998
1.914714 31.79317
1.915714 31.72531
1.916714 31.65642
1.917714 31.5865
1.918714 31.51558
1.919714 31.44367
1.920714 31.370769999999997
1.921714 31.29687
1.922714 31.22195
1.923714 31.146
1.924714 31.069010000000002
1.925714 30.99099
1.926714 30.911949999999997
1.927714 30.83192
1.928714 30.750899999999998
1.929714 30.668889999999998
1.930714 30.58589
1.931714 30.501859999999997
1.932714 30.41682
1.933714 30.33074
1.934714 30.24365
1.935714 30.155569999999997
1.936714 30.06652
1.937714 29.97649
1.938714 29.885489999999997
1.939714 29.79349
1.940714 29.700480000000002
1.941714 29.606460000000002
1.942714 29.51142
1.943714 29.415370000000003
1.944714 29.31834
1.945714 29.22035
1.946714 29.12139
1.947714 29.02148
1.948714 28.92058
1.949714 28.818690000000004
1.950714 28.715790000000002
1.951714 28.61191
1.952714 28.50706
1.953714 28.40125
1.954714 28.29449
1.955714 28.18678
1.956714 28.078120000000002
1.957714 27.968500000000002
1.958714 27.85789
1.959714 27.7463
1.960714 27.63374
1.961714 27.52023
1.962714 27.40578
1.963714 27.290409999999998
1.964714 27.174110000000002
1.965714 27.05688
1.966714 26.938689999999998
1.967714 26.81956
1.968714 26.699479999999998
1.969714 26.578439999999997
1.970714 26.45648
1.971714 26.333620000000003
1.972714 26.20984
1.973714 26.085150000000002
1.974714 25.959549999999997
1.975714 25.83302
1.976714 25.70557
1.977714 25.577189999999998
1.978714 25.4479
1.979714 25.317719999999998
1.980714 25.18666
1.981714 25.054710000000004
1.982714 24.921889999999998
1.983714 24.78817
1.984714 24.65356
1.985714 24.51804
1.986714 24.381639999999997
1.987714 24.24435
1.988714 24.10621
1.989714 23.96722
1.990714 23.827370000000002
1.991714 23.68666
1.992714 23.54509
1.993714 23.40266
1.994714 23.259369999999997
1.995714 23.11524
1.996714 22.97026
1.997714 22.82446
1.998714 22.67783
1.999714 22.530369999999998
2.000714 22.382089999999998
2.001714 22.232969999999998
2.002714 22.08302
2.003714 21.93225
2.004714 21.78068
2.005714 21.62831
2.006714 21.47514
2.007714 21.32119
2.008714 21.16645
2.009714 21.01092
2.010714 20.8546
2.011714 20.69751
2.012714 20.53963
2.013714 20.380989999999997
2.014714 20.22158
2.015714 20.06142
2.016714 19.900499999999997
2.017714 19.73882
2.018714 19.57639
2.019714 19.41322
2.020714 19.24931
2.021714 19.08467
2.022714 18.91932
2.023714 18.753239999999998
2.024714 18.58646
2.025714 18.418960000000002
2.026714 18.25076
2.027714 18.08185
2.028714 17.91225
2.029714 17.741960000000002
2.030714 17.570990000000002
2.031714 17.39934
2.032714 17.227
2.033714 17.05399
2.034714 16.88031
2.035714 16.70596
2.036714 16.53096
2.037714 16.355330000000002
2.038714 16.17905
2.039714 16.00215
2.040714 15.82462
2.041714 15.64647
2.042714 15.46768
2.043714 15.288280000000002
2.044714 15.10827
2.045714 14.927660000000001
2.046714 14.74645
2.047714 14.56467
2.048714 14.382290000000001
2.049714 14.19933
2.050714 14.01578
2.051714 13.831650000000002
2.052714 13.64696
2.053714 13.461709999999998
2.054714 13.27594
2.055714 13.08964
2.056714 12.902830000000002
2.057714 12.715480000000001
2.058714 12.5276
2.059714 12.33919
2.060714 12.15025
2.061714 11.9608
2.062714 11.770859999999999
2.063714 11.58044
2.064714 11.38954
2.065714 11.198170000000001
2.066714 11.0063
2.067714 10.81395
2.068714 10.621120000000001
2.069714 10.42783
2.070714 10.2341
2.071714 10.03994
2.072714 9.845376
2.073714 9.650402499999998
2.074714 9.455011
2.075714 9.259193400000001
2.076714 9.0629466
2.077714 8.8662788
2.078714 8.6692087
2.079714 8.4717609
2.080714 8.2739539
2.081714 8.0757961
2.082714 7.8772858
2.083714 7.6784141
2.084714 7.4791752
2.085714 7.279568899999999
2.086714 7.0796095
2.087714 6.879320699999999
2.088714 6.678729499999999
2.089714 6.4778514
2.090714 6.2766857
2.091714 6.075225
2.092714 5.8734532
2.093714 5.6713626
2.094714 5.4689575
2.095714 5.2662585
2.096714 5.0632946
2.097714 4.8600927
2.098714 4.6566691
2.099714 4.4530243
2.100714 4.2491465999999996
2.101714 4.0450238
2.102714 3.8406502000000002
2.103714 3.6360376
2.104714 3.4312107000000003
2.105714 3.2261983
2.106714 3.0210234
2.107714 2.8156932
2.108714 2.6102008
2.109714 2.4045305
2.110714 2.1986691
2.111714 1.9926191999999998
2.112714 1.7863983
2.113714 1.5800374
2.114714 1.3735680000000001
2.115714 1.1670114
2.116714 0.9603719199999999
2.117714 0.75363806
2.118714 0.54679192
2.119714 0.33982249
2.120714 0.13273434
2.121714 -0.074450846
2.122714 -0.28170163
2.123714 -0.48898864
2.124714 -0.69629666
2.125714 -0.90362784
2.126714 -1.110998
2.127714 -1.3184232
2.128714 -1.5259081
2.129714 -1.7334398000000002
2.130714 -1.9409895
2.131714 -2.1485228
2.132714 -2.3560127
2.133714 -2.5634501
2.134714 -2.7708429999999997
2.135714 -2.97821
2.136714 -3.185565
2.137714 -3.3929095
2.138714 -3.600226
2.139714 -3.8074821
2.140714 -4.0146451
2.141714 -4.2216923
2.142714 -4.4286203
2.143714 -4.6354391
2.144714 -4.8421685
2.145714 -5.048818499999999
2.146714 -5.255383999999999
2.147714 -5.4618421999999995
2.148714 -5.6681592
2.149714 -5.8743045
2.150714 -6.0802612
2.151714 -6.286034
2.152714 -6.4916365
2.153714 -6.697087
2.154714 -6.9023907
2.155714 -7.1075349999999995
2.156714 -7.3124923
2.157714 -7.5172268
2.158714 -7.7217101999999995
2.159714 -7.925929900000001
2.160714 -8.129894
2.161714 -8.3336174
2.162714 -8.5371166
2.163714 -8.7403961
2.164714 -8.9434393
2.165714 -9.1462165
2.166714 -9.3486965
2.167714 -9.5508561
2.168714 -9.75269
2.169714 -9.954210400000001
2.170714 -10.15543
2.171714 -10.35637
2.172714 -10.55701
2.173714 -10.75733
2.174714 -10.957310000000001
2.175714 -11.15691
2.176714 -11.35611
2.177714 -11.55491
2.178714 -11.75332
2.179714 -11.95136
2.180714 -12.14905
2.181714 -12.34636
2.182714 -12.543280000000001
2.183714 -12.73977
2.184714 -12.935820000000001
2.185714 -13.1314
2.186714 -13.32652
2.187714 -13.5212
2.188714 -13.71545
2.189714 -13.909260000000002
2.190714 -14.10263
2.191714 -14.29552
2.192714 -14.487900000000002
2.193714 -14.67976
2.194714 -14.871080000000001
2.195714 -15.06188
2.196714 -15.25216
2.197714 -15.441949999999999
2.198714 -15.63122
2.199714 -15.819980000000001
2.200714 -16.00819
2.201714 -16.19583
2.202714 -16.38287
2.203714 -16.56932
2.204714 -16.75519
2.205714 -16.94048
2.206714 -17.1252
2.207714 -17.30933
2.208714 -17.49287
2.209714 -17.67577
2.210714 -17.85803
2.211714 -18.03962
2.212714 -18.22055
2.213714 -18.400830000000003
2.214714 -18.580479999999998
2.215714 -18.75949
2.216714 -18.93784
2.217714 -19.11553
2.218714 -19.29252
2.219714 -19.4688
2.220714 -19.64436
2.221714 -19.819200000000002
2.222714 -19.99332
2.223714 -20.16674
2.224714 -20.33945
2.225714 -20.51142
2.226714 -20.68265
2.227714 -20.85311
2.228714 -21.0228
2.229714 -21.1917
2.230714 -21.35983
2.231714 -21.527189999999997
2.232714 -21.69379
2.233714 -21.85961
2.234714 -22.02465
2.235714 -22.188869999999998
2.236714 -22.35227
2.237714 -22.51482
2.238714 -22.67653
2.239714 -22.83739
2.240714 -22.997419999999998
2.241714 -23.15661
2.242714 -23.31494
2.243714 -23.47242
2.244714 -23.62902
2.245714 -23.78474
2.246714 -23.93956
2.247714 -24.09348
2.248714 -24.24652
2.249714 -24.39867
2.250714 -24.54993
2.251714 -24.70029
2.252714 -24.84972
2.253714 -24.99823
2.254714 -25.145780000000002
2.255714 -25.292360000000002
2.256714 -25.438
2.257714 -25.58267
2.258714 -25.726399999999998
2.259714 -25.869170000000004
2.260714 -26.01097
2.261714 -26.151790000000002
2.262714 -26.291629999999998
2.263714 -26.43047
2.264714 -26.56831
2.265714 -26.70516
2.266714 -26.841009999999997
2.267714 -26.97586
2.268714 -27.109680000000004
2.269714 -27.24247
2.270714 -27.37423
2.271714 -27.50495
2.272714 -27.634619999999998
2.273714 -27.76323
2.274714 -27.89079
2.275714 -28.01729
2.276714 -28.14273
2.277714 -28.26709
2.278714 -28.39039
2.279714 -28.51261
2.280714 -28.633750000000003
2.281714 -28.75381
2.282714 -28.87277
2.283714 -28.99063
2.284714 -29.10737
2.285714 -29.22299
2.286714 -29.33749
2.287714 -29.45088
2.288714 -29.56315
2.289714 -29.674279999999996
2.290714 -29.784280000000003
2.291714 -29.89313
2.292714 -30.00084
2.293714 -30.10738
2.294714 -30.21277
2.295714 -30.31701
2.296714 -30.42009
2.297714 -30.522
2.298714 -30.62276
2.299714 -30.72233
2.300714 -30.82072
2.301714 -30.91792
2.302714 -31.01391
2.303714 -31.1087
2.304714 -31.2023
2.305714 -31.2947
2.306714 -31.38592
2.307714 -31.47594
2.308714 -31.564750000000004
2.309714 -31.65233
2.310714 -31.738670000000003
2.311714 -31.82377
2.312714 -31.907629999999997
2.313714 -31.99027
2.314714 -32.071690000000004
2.315714 -32.15188
2.316714 -32.23085
2.317714 -32.30856
2.318714 -32.385009999999994
2.319714 -32.46019
2.320714 -32.5341
2.321714 -32.60675
2.322714 -32.67815
2.323714 -32.748310000000004
2.324714 -32.817220000000006
2.325714 -32.884859999999996
2.326714 -32.951209999999996
2.327714 -33.01627
2.328714 -33.08002
2.329714 -33.14248
2.330714 -33.20365
2.331714 -33.263549999999995
2.332714 -33.32218
2.333714 -33.37954
2.334714 -33.43561
2.335714 -33.490370000000006
2.336714 -33.54383
2.337714 -33.595960000000005
2.338714 -33.64677
2.339714 -33.69628
2.340714 -33.74451
2.341714 -33.79144
2.342714 -33.837070000000004
2.343714 -33.8814
2.344714 -33.924389999999995
2.345714 -33.96603
2.346714 -34.00634
2.347714 -34.045320000000004
2.348714 -34.08298
2.349714 -34.11934
2.350714 -34.1544
2.351714 -34.18816
2.352714 -34.22059
2.353714 -34.251670000000004
2.354714 -34.28139
2.355714 -34.30977
2.356714 -34.336800000000004
2.357714 -34.36251
2.358714 -34.38691
2.359714 -34.40999
2.360714 -34.43175
2.361714 -34.45216
2.362714 -34.47122
2.363714 -34.48891
2.364714 -34.50524
2.365714 -34.52024
2.366714 -34.53391
2.367714 -34.54627
2.368714 -34.557320000000004
2.369714 -34.567029999999995
2.370714 -34.5754
2.371714 -34.5824
2.372714 -34.588029999999996
2.373714 -34.59231
2.374714 -34.59524
2.375714 -34.59687
2.376714 -34.59718
2.377714 -34.59617
2.378714 -34.593810000000005
2.379714 -34.5901
2.380714 -34.58502
2.381714 -34.578579999999995
2.382714 -34.57078
2.383714 -34.56167
2.384714 -34.55124
2.385714 -34.53951
2.386714 -34.52646
2.387714 -34.51207
2.388714 -34.49633
2.389714 -34.47922
2.390714 -34.46076
2.391714 -34.44097
2.392714 -34.419889999999995
2.393714 -34.3975
2.394714 -34.37382
2.395714 -34.34881
2.396714 -34.32247
2.397714 -34.29477
2.398714 -34.26572
2.399714 -34.23534
2.400714 -34.20365
2.401714 -34.17068
2.402714 -34.136430000000004
2.403714 -34.10089
2.404714 -34.06404
2.405714 -34.02586
2.406714 -33.98635
2.407714 -33.94552
2.408714 -33.90338
2.409714 -33.85995
2.410714 -33.81526
2.411714 -33.769310000000004
2.412714 -33.72208
2.413714 -33.67355
2.414714 -33.62371
2.415714 -33.57256
2.416714 -33.520109999999995
2.417714 -33.46638
2.418714 -33.411410000000004
2.419714 -33.3552
2.420714 -33.29775
2.421714 -33.23903
2.422714 -33.17905
2.423714 -33.11777
2.424714 -33.05521
2.425714 -32.9914
2.426714 -32.926339999999996
2.427714 -32.860060000000004
2.428714 -32.79257
2.429714 -32.72386
2.430714 -32.65391
2.431714 -32.58271
2.432714 -32.51025
2.433714 -32.436569999999996
2.434714 -32.36167
2.435714 -32.28558
2.436714 -32.20829
2.437714 -32.129819999999995
2.438714 -32.05015
2.439714 -31.96928
2.440714 -31.887179999999997
2.441714 -31.80388
2.442714 -31.719389999999997
2.443714 -31.633719999999997
2.444714 -31.546879999999998
2.445714 -31.4589
2.446714 -31.369750000000003
2.447714 -31.279459999999997
2.448714 -31.188
2.449714 -31.09537
2.450714 -31.00158
2.451714 -30.906650000000003
2.452714 -30.810589999999998
2.453714 -30.713410000000003
2.454714 -30.61512
2.455714 -30.515710000000002
2.456714 -30.415180000000003
2.457714 -30.31352
2.458714 -30.210749999999997
2.459714 -30.10686
2.460714 -30.001870000000004
2.461714 -29.895789999999998
2.462714 -29.78865
2.463714 -29.68044
2.464714 -29.571180000000002
2.465714 -29.460839999999997
2.466714 -29.349449999999997
2.467714 -29.236980000000003
2.468714 -29.12346
2.469714 -29.008879999999998
2.470714 -28.893279999999997
2.471714 -28.77666
2.472714 -28.65902
2.473714 -28.54036
2.474714 -28.420679999999997
2.475714 -28.299999999999997
2.476714 -28.17829
2.477714 -28.055590000000002
2.478714 -27.9319
2.479714 -27.80724
2.480714 -27.681620000000002
2.481714 -27.555039999999998
2.482714 -27.4275
2.483714 -27.299
2.484714 -27.169529999999998
2.485714 -27.03913
2.486714 -26.90777
2.487714 -26.77548
2.488714 -26.64227
2.489714 -26.508159999999997
2.490714 -26.373150000000003
2.491714 -26.23724
2.492714 -26.10045
2.493714 -25.962760000000003
2.494714 -25.8242
2.495714 -25.68476
2.496714 -25.54445
2.497714 -25.403290000000002
2.498714 -25.26129
2.499714 -25.11845
2.500714 -24.97478
2.501714 -24.83027
2.502714 -24.68494
2.503714 -24.53878
2.504714 -24.39181
2.505714 -24.24404
2.506714 -24.09548
2.507714 -23.94615
2.508714 -23.79606
2.509714 -23.645220000000002
2.510714 -23.49362
2.511714 -23.34127
2.512714 -23.18817
2.513714 -23.03433
2.514714 -22.879749999999998
2.515714 -22.724449999999997
2.516714 -22.568450000000002
2.517714 -22.411739999999998
2.518714 -22.254350000000002
2.519714 -22.09626
2.520714 -21.9375
2.521714 -21.77806
2.522714 -21.61795
2.523714 -21.45718
2.524714 -21.29578
2.525714 -21.13376
2.526714 -20.97112
2.527714 -20.80787
2.528714 -20.644019999999998
2.529714 -20.47956
2.530714 -20.31449
2.531714 -20.14882
2.532714 -19.98256
2.533714 -19.815730000000002
2.534714 -19.64835
2.535714 -19.480430000000002
2.536714 -19.311970000000002
2.537714 -19.14298
2.538714 -18.97345
2.539714 -18.80341
2.540714 -18.63285
2.541714 -18.46178
2.542714 -18.29024
2.543714 -18.11823
2.544714 -17.94575
2.545714 -17.77282
2.546714 -17.59944
2.547714 -17.4256
2.548714 -17.25131
2.549714 -17.07657
2.550714 -16.90141
2.551714 -16.72584
2.552714 -16.54988
2.553714 -16.373540000000002
2.554714 -16.196830000000002
2.555714 -16.01975
2.556714 -15.842300000000002
2.557714 -15.66448
2.558714 -15.4863
2.559714 -15.307799999999999
2.560714 -15.12897
2.561714 -14.94984
2.562714 -14.770420000000001
2.563714 -14.590700000000002
2.564714 -14.41069
2.565714 -14.230390000000002
2.566714 -14.049790000000002
2.567714 -13.868920000000001
2.568714 -13.68779
2.569714 -13.50643
2.570714 -13.324839999999998
2.571714 -13.143040000000001
2.572714 -12.961039999999999
2.573714 -12.77882
2.574714 -12.5964
2.575714 -12.413780000000001
2.576714 -12.23097
2.577714 -12.048010000000001
2.578714 -11.86489
2.579714 -11.68164
2.580714 -11.49826
2.581714 -11.31475
2.582714 -11.1311
2.583714 -10.947320000000001
2.584714 -10.76343
2.585714 -10.579429999999999
2.586714 -10.39535
2.587714 -10.21121
2.588714 -10.02702
2.589714 -9.842784
2.590714 -9.658508000000001
2.591714 -9.4741918
2.592714 -9.2898384
2.593714 -9.1054574
2.594714 -8.9210637
2.595714 -8.7366745
2.596714 -8.5523054
2.597714 -8.3679661
2.598714 -8.1836589
2.599714 -7.9993851000000005
2.600714 -7.8151435000000005
2.601714 -7.630942
2.602714 -7.446794199999999
2.603714 -7.2627202
2.604714 -7.0787415000000005
2.605714 -6.894876099999999
2.606714 -6.7111328
2.607714 -6.5275155
2.608714 -6.3440211
2.609714 -6.1606482
2.610714 -5.9774041
2.611714 -5.7942998
2.612714 -5.6113522
2.613714 -5.4285794
2.614714 -5.2459937
2.615714 -5.0636027
2.616714 -4.8814077
2.617714 -4.6994112
2.618714 -4.5176178
2.619714 -4.3360379
2.620714 -4.1546896
2.621714 -3.9735927999999996
2.622714 -3.7927654
2.623714 -3.6122173
2.624714 -3.431952
2.625714 -3.2519668
2.626714 -3.0722596
2.627714 -2.8928317
2.628714 -2.7136932999999996
2.629714 -2.5348602000000002
2.630714 -2.3563508
2.631714 -2.1781816999999997
2.632714 -2.0003653999999997
2.633714 -1.8229072999999998
2.634714 -1.6458098
2.635714 -1.4690761
2.636714 -1.2927134999999998
2.637714 -1.116734
2.638714 -0.94115371
2.639714 -0.7659883200000001
2.640714 -0.5912497600000001
2.641714 -0.41694393999999996
2.642714 -0.24307154
2.643714 -0.06963116500000001
2.644714 0.10337617
2.645714 0.27594357
2.646714 0.44805743
2.647714 0.61969999
2.648714 0.7908527699999999
2.649714 0.9615013400000001
2.650714 1.1316373
2.651714 1.3012575
2.652714 1.4703618999999999
2.653714 1.6389485
2.654714 1.8070119999999998
2.655714 1.9745415
2.656714 2.1415235
2.657714 2.3079446
2.658714 2.4737947
2.659714 2.6390681
2.660714 2.8037620999999997
2.661714 2.9678747
2.662714 3.1314007999999998
2.663714 3.2943301000000003
2.664714 3.4566484
2.665714 3.618338
2.666714 3.7793845
2.667714 3.9397769
2.668714 4.0995114
2.669714 4.2585868
2.670714 4.4170048
2.671714 4.574763
2.672714 4.7318559
2.673714 4.888273
2.674714 5.0440013
2.675714 5.1990274
2.676714 5.3533416
2.677714 5.5069376000000005
2.678714 5.6598108
2.679714 5.8119595
2.680714 5.9633791
2.681714 6.1140604000000005
2.682714 6.2639929
2.683714 6.4131632
2.684714 6.5615617
2.685714 6.709179999999999
2.686714 6.8560161
2.687714 7.0020668
2.688714 7.1473308
2.689714 7.291802
2.690714 7.435475299999999
2.691714 7.5783379
2.692714 7.720379500000001
2.693714 7.8615874
2.694714 8.0019511
2.695714 8.141464
2.696714 8.2801253
2.697714 8.4179327
2.698714 8.5548855
2.699714 8.690980099999999
2.700714 8.826208900000001
2.701714 8.960562900000001
2.702714 9.0940326
2.703714 9.2266075
2.704714 9.3582816
2.705714 9.489052000000001
2.706714 9.6189156
2.707714 9.7478703
2.708714 9.875911499999999
2.709714 10.00303
2.710714 10.12921
2.711714 10.25445
2.712714 10.37874
2.713714 10.50206
2.714714 10.62443
2.715714 10.74584
2.716714 10.866299999999999
2.717714 10.9858
2.718714 11.10433
2.719714 11.221879999999999
2.720714 11.338429999999999
2.721714 11.45399
2.722714 11.56853
2.723714 11.68206
2.724714 11.794590000000001
2.725714 11.90611
2.726714 12.01662
2.727714 12.126109999999999
2.728714 12.234580000000001
2.729714 12.34202
2.730714 12.44841
2.731714 12.553749999999999
2.732714 12.658040000000002
2.733714 12.7613
2.734714 12.86351
2.735714 12.964680000000001
2.736714 13.06479
2.737714 13.16383
2.738714 13.261800000000001
2.739714 13.35866
2.740714 13.454440000000002
2.741714 13.549130000000002
2.742714 13.642750000000001
2.743714 13.735289999999999
2.744714 13.826749999999999
2.745714 13.91713
2.746714 14.006409999999999
2.747714 14.094570000000001
2.748714 14.18161
2.749714 14.26753
2.750714 14.352329999999998
2.751714 14.43602
2.752714 14.518600000000001
2.753714 14.60007
2.754714 14.680399999999999
2.755714 14.75961
2.756714 14.83766
2.757714 14.91457
2.758714 14.990329999999998
2.759714 15.06495
2.760714 15.13845
2.761714 15.21082
2.762714 15.282070000000001
2.763714 15.35218
2.764714 15.42113
2.765714 15.48889
2.766714 15.55548
2.767714 15.620890000000001
2.768714 15.68514
2.769714 15.74823
2.770714 15.810179999999999
2.771714 15.870970000000002
2.772714 15.93059
2.773714 15.989020000000002
2.774714 16.04627
2.775714 16.102330000000002
2.776714 16.15721
2.777714 16.21093
2.778714 16.26349
2.779714 16.314899999999998
2.780714 16.36514
2.781714 16.41419
2.782714 16.462040000000002
2.783714 16.50867
2.784714 16.55408
2.785714 16.598309999999998
2.786714 16.64136
2.787714 16.683239999999998
2.788714 16.723959999999998
2.789714 16.7635
2.790714 16.801849999999998
2.791714 16.838990000000003
2.792714 16.87492
2.793714 16.909650000000003
2.794714 16.94319
2.795714 16.97556
2.796714 17.00676
2.797714 17.03679
2.798714 17.065630000000002
2.799714 17.093249999999998
2.800714 17.11966
2.801714 17.14484
2.802714 17.16882
2.803714 17.19162
2.804714 17.21324
2.805714 17.233719999999998
2.806714 17.25302
2.807714 17.27114
2.808714 17.28805
2.809714 17.30376
2.810714 17.31825
2.811714 17.33156
2.812714 17.343690000000002
2.813714 17.35466
2.814714 17.36447
2.815714 17.37311
2.816714 17.380570000000002
2.817714 17.38682
2.818714 17.39186
2.819714 17.39571
2.820714 17.39838
2.821714 17.39991
2.822714 17.400299999999998
2.823714 17.39955
2.824714 17.397650000000002
2.825714 17.39457
2.826714 17.3903
2.827714 17.38485
2.828714 17.37821
2.829714 17.37042
2.830714 17.36149
2.831714 17.35144
2.832714 17.340249999999997
2.833714 17.32792
2.834714 17.31443
2.835714 17.29976
2.836714 17.28394
2.837714 17.26696
2.838714 17.24887
2.839714 17.22967
2.840714 17.20938
2.841714 17.18798
2.842714 17.16546
2.843714 17.1418
2.844714 17.11699
2.845714 17.09105
2.846714 17.06398
2.847714 17.03581
2.848714 17.00656
2.849714 16.97624
2.850714 16.94483
2.851714 16.91233
2.852714 16.87872
2.853714 16.84401
2.854714 16.80819
2.855714 16.7713
2.856714 16.733349999999998
2.857714 16.69437
2.858714 16.65436
2.859714 16.61329
2.860714 16.571150000000003
2.861714 16.527919999999998
2.862714 16.48362
2.863714 16.43824
2.864714 16.39182
2.865714 16.34438
2.866714 16.29594
2.867714 16.246489999999998
2.868714 16.19603
2.869714 16.144530000000003
2.870714 16.092000000000002
2.871714 16.03844
2.872714 15.98387
2.873714 15.928310000000002
2.874714 15.87178
2.875714 15.814300000000001
2.876714 15.75584
2.877714 15.69641
2.878714 15.635969999999999
2.879714 15.57454
2.880714 15.51212
2.881714 15.44873
2.882714 15.384400000000001
2.883714 15.319160000000002
2.884714 15.253
2.885714 15.18593
2.886714 15.117920000000002
2.887714 15.04898
2.888714 14.979090000000001
2.889714 14.90826
2.890714 14.83653
2.891714 14.76392
2.892714 14.690420000000001
2.893714 14.616060000000001
2.894714 14.540819999999998
2.895714 14.46469
2.896714 14.387649999999999
2.897714 14.309730000000002
2.898714 14.23094
2.899714 14.15129
2.900714 14.070820000000001
2.901714 13.98954
2.902714 13.90744
2.903714 13.82453
2.904714 13.740779999999999
2.905714 13.656190000000002
2.906714 13.57078
2.907714 13.48454
2.908714 13.397519999999998
2.909714 13.30972
2.910714 13.221169999999999
2.911714 13.13185
2.912714 13.04177
2.913714 12.950909999999999
2.914714 12.85928
2.915714 12.76689
2.916714 12.67375
2.917714 12.579889999999999
2.918714 12.48532
2.919714 12.39005
2.920714 12.294080000000001
2.921714 12.19741
2.922714 12.10001
2.923714 12.00189
2.924714 11.903080000000001
2.925714 11.80358
2.926714 11.703420000000001
2.927714 11.60263
2.928714 11.5012
2.929714 11.399140000000001
2.930714 11.29644
2.931714 11.19309
2.932714 11.08909
2.933714 10.98447
2.934714 10.87923
2.935714 10.773399999999999
2.936714 10.666979999999999
2.937714 10.55998
2.938714 10.452409999999999
2.939714 10.34427
2.940714 10.23554
2.941714 10.126240000000001
2.942714 10.01638
2.943714 9.9059865
2.944714 9.7950764
2.945714 9.6836627
2.946714 9.5717497
2.947714 9.4593331
2.948714 9.3464099
2.949714 9.2329733
2.950714 9.119029300000001
2.951714 9.0045892
2.952714 8.8896737
2.953714 8.774301399999999
2.954714 8.6584903
2.955714 8.5422508
2.956714 8.4255822
2.957714 8.308485899999999
2.958714 8.1909619
2.959714 8.0730133
2.960714 7.954654799999999
2.961714 7.835900799999999
2.962714 7.7167675000000004
2.963714 7.5972676
2.964714 7.4774042
2.965714 7.3571749
2.966714 7.2365768
2.967714 7.115609200000001
2.968714 6.9942795
2.969714 6.8726047999999995
2.970714 6.750606
2.971714 6.628306200000001
2.972714 6.505724
2.973714 6.382865499999999
2.974714 6.259730500000001
2.975714 6.1363148999999995
2.976714 6.0126148
2.977714 5.8886319
2.978714 5.7643781999999995
2.979714 5.6398716
2.980714 5.5151302
2.981714 5.3901695
2.982714 5.2649967
2.983714 5.1396124
2.984714 5.0140165
2.985714 4.8882078
2.986714 4.7621962
2.987714 4.6359967
2.988714 4.509631499999999
2.989714 4.3831203
2.990714 4.2564772
2.991714 4.1297041
2.992714 4.0027961
2.993714 3.8757429
2.994714 3.7485413000000003
2.995714 3.6211964
2.996714 3.4937263000000005
2.997714 3.3661544
2.998714 3.2385077
2.999714 3.1108048
3.000714 2.9830527
3.001714 2.8552497
3.002714 2.7273882
3.003714 2.5994653
3.004714 2.4714869
3.005714 2.3434687
3.006714 2.2154325999999998
3.007714 2.0873982
3.008714 1.9593772999999999
3.009714 1.8313693
3.010714 1.7033657
3.011714 1.5753584
3.012714 1.4473476
3.013714 1.3193469
3.014714 1.1913828
3.015714 1.0634865
3.016714 0.9356843300000001
3.017714 0.8079892
3.018714 0.6803988000000001
3.019714 0.55289995
3.020714 0.42547798
3.021714 0.29812701999999996
3.022714 0.17085568
3.023714 0.043685431999999996
3.024714 -0.083356607
3.025714 -0.21024758000000002
3.026714 -0.33697625999999997
3.027714 -0.46354495000000007
3.028714 -0.58996277
3.029714 -0.71623651
3.030714 -0.8423609699999999
3.031714 -0.9683165699999999
3.032714 -1.0940734
3.033714 -1.2196018
3.034714 -1.3448836
3.035714 -1.4699179999999998
3.036714 -1.5947189000000002
3.037714 -1.7193081
3.038714 -1.8436994000000002
3.039714 -1.9678911000000001
3.040714 -2.0918628000000004
3.041714 -2.2155815999999997
3.042714 -2.339014
3.043714 -2.4621377
3.044714 -2.5849467
3.045714 -2.7074512
3.046714 -2.8296650999999997
3.047714 -2.9515957
3.048714 -3.0732358
3.049714 -3.194562
3.050714 -3.315546
3.051714 -3.4361626999999997
3.052714 -3.5564035
3.053714 -3.6762774
3.054714 -3.7958048
3.055714 -3.9150036999999998
3.056714 -4.033879199999999
3.057714 -4.1524161
3.058714 -4.2705804
3.059714 -4.3883324
3.060714 -4.5056403000000005
3.061714 -4.6224911
3.062714 -4.7388919000000005
3.063714 -4.8548639
3.064714 -4.970428
3.065714 -5.085589
3.066714 -5.2003343
3.067714 -5.3146355
3.068714 -5.4284631999999995
3.069714 -5.5417977
3.070714 -5.654637500000001
3.071714 -5.7669971
3.072714 -5.8788966
3.073714 -5.9903488
3.074714 -6.1013456
3.075714 -6.2118609
3.076714 -6.3218541
3.077714 -6.4312913
3.078714 -6.5401508999999995
3.079714 -6.6484377
3.080714 -6.7561731
3.081714 -6.8633817
3.082714 -6.9700815
3.083714 -7.0762678999999995
3.084714 -7.181917899999999
3.085714 -7.286997100000001
3.086714 -7.3914751
3.087714 -7.495340000000001
3.088714 -7.5985946
3.089714 -7.701259100000001
3.090714 -7.8033537
3.091714 -7.9048827
3.092714 -8.0058314
3.093714 -8.1061684
3.094714 -8.2058556
3.095714 -8.3048701
3.096714 -8.403205900000001
3.097714 -8.500879999999999
3.098714 -8.5979179
3.099714 -8.694342500000001
3.100714 -8.79016
3.101714 -8.885353799999999
3.102714 -8.979892
3.103714 -9.073738800000001
3.104714 -9.1668725
3.105714 -9.2592895
3.106714 -9.3510084
3.107714 -9.442049299999999
3.108714 -9.5324285
3.109714 -9.6221432
3.110714 -9.711173200000001
3.111714 -9.7994842
3.112714 -9.8870471
3.113714 -9.9738456
3.114714 -10.059890000000001
3.115714 -10.14519
3.116714 -10.22978
3.117714 -10.31367
3.118714 -10.39686
3.119714 -10.47932
3.120714 -10.56101
3.121714 -10.641910000000001
3.122714 -10.72201
3.123714 -10.80131
3.124714 -10.879850000000001
3.125714 -10.95763
3.126714 -11.03468
3.127714 -11.11097
3.128714 -11.18648
3.129714 -11.26118
3.130714 -11.33505
3.131714 -11.40808
3.132714 -11.48029
3.133714 -11.55171
3.134714 -11.622349999999999
3.135714 -11.69221
3.136714 -11.7613
3.137714 -11.82956
3.138714 -11.89697
3.139714 -11.96353
3.140714 -12.02922
3.141714 -12.09407
3.142714 -12.158090000000001
3.143714 -12.22131
3.144714 -12.28373
3.145714 -12.34531
3.146714 -12.40604
3.147714 -12.46589
3.148714 -12.524840000000001
3.149714 -12.58291
3.150714 -12.64012
3.151714 -12.69648
3.152714 -12.75202
3.153714 -12.806719999999999
3.154714 -12.86057
3.155714 -12.913540000000001
3.156714 -12.965589999999999
3.157714 -13.016739999999999
3.158714 -13.06699
3.159714 -13.116349999999999
3.160714 -13.16485
3.161714 -13.212489999999999
3.162714 -13.25927
3.163714 -13.30517
3.164714 -13.350159999999999
3.165714 -13.394229999999999
3.166714 -13.43738
3.167714 -13.47962
3.168714 -13.52096
3.169714 -13.56144
3.170714 -13.60105
3.171714 -13.639780000000002
3.172714 -13.677610000000001
3.173714 -13.714509999999999
3.174714 -13.75047
3.175714 -13.7855
3.176714 -13.819600000000001
3.177714 -13.852800000000002
3.178714 -13.885110000000001
3.179714 -13.91654
3.180714 -13.94707
3.181714 -13.97669
3.182714 -14.00538
3.183714 -14.033119999999998
3.184714 -14.059940000000001
3.185714 -14.085819999999998
3.186714 -14.110809999999999
3.187714 -14.1349
3.188714 -14.158090000000001
3.189714 -14.180380000000001
3.190714 -14.201749999999999
3.191714 -14.22217
3.192714 -14.24164
3.193714 -14.26017
3.194714 -14.277780000000002
3.195714 -14.294490000000001
3.196714 -14.310300000000002
3.197714 -14.32522
3.198714 -14.33923
3.199714 -14.352319999999999
3.200714 -14.364469999999999
3.201714 -14.37567
3.202714 -14.38595
3.203714 -14.39531
3.204714 -14.40377
3.205714 -14.41133
3.206714 -14.418000000000001
3.207714 -14.423749999999998
3.208714 -14.428569999999999
3.209714 -14.43247
3.210714 -14.435429999999998
3.211714 -14.43747
3.212714 -14.438609999999999
3.213714 -14.43885
3.214714 -14.438210000000002
3.215714 -14.436679999999999
3.216714 -14.43424
3.217714 -14.43089
3.218714 -14.42661
3.219714 -14.42142
3.220714 -14.415320000000001
3.221714 -14.40832
3.222714 -14.40043
3.223714 -14.39166
3.224714 -14.382010000000001
3.225714 -14.37147
3.226714 -14.360029999999998
3.227714 -14.347689999999998
3.228714 -14.334450000000002
3.229714 -14.32032
3.230714 -14.305319999999998
3.231714 -14.28945
3.232714 -14.27272
3.233714 -14.25513
3.234714 -14.23666
3.235714 -14.21732
3.236714 -14.197090000000001
3.237714 -14.17598
3.238714 -14.15401
3.239714 -14.131170000000001
3.240714 -14.10748
3.241714 -14.082939999999999
3.242714 -14.057559999999999
3.243714 -14.03133
3.244714 -14.004240000000001
3.245714 -13.9763
3.246714 -13.947499999999998
3.247714 -13.917860000000001
3.248714 -13.88739
3.249714 -13.8561
3.250714 -13.82399
3.251714 -13.79106
3.252714 -13.7573
3.253714 -13.722719999999999
3.254714 -13.68731
3.255714 -13.65107
3.256714 -13.614009999999999
3.257714 -13.57614
3.258714 -13.537469999999999
3.259714 -13.49802
3.260714 -13.45778
3.261714 -13.41675
3.262714 -13.374929999999999
3.263714 -13.332320000000001
3.264714 -13.288920000000001
3.265714 -13.244729999999999
3.266714 -13.19978
3.267714 -13.15407
3.268714 -13.1076
3.269714 -13.060369999999999
3.270714 -13.012389999999998
3.271714 -12.96363
3.272714 -12.91411
3.273714 -12.863830000000002
3.274714 -12.8128
3.275714 -12.761030000000002
3.276714 -12.70854
3.277714 -12.65534
3.278714 -12.601429999999999
3.279714 -12.5468
3.280714 -12.49146
3.281714 -12.435400000000001
3.282714 -12.37862
3.283714 -12.32113
3.284714 -12.26294
3.285714 -12.20407
3.286714 -12.144499999999999
3.287714 -12.084259999999999
3.288714 -12.023340000000001
3.289714 -11.96175
3.290714 -11.899469999999999
3.291714 -11.83651
3.292714 -11.77289
3.293714 -11.708630000000001
3.294714 -11.64374
3.295714 -11.57822
3.296714 -11.51208
3.297714 -11.445310000000001
3.298714 -11.3779
3.299714 -11.30985
3.300714 -11.24116
3.301714 -11.17183
3.302714 -11.101890000000001
3.303714 -11.03135
3.304714 -10.96023
3.305714 -10.88852
3.306714 -10.81624
3.307714 -10.743369999999999
3.308714 -10.66991
3.309714 -10.595880000000001
3.310714 -10.52129
3.311714 -10.44615
3.312714 -10.37048
3.313714 -10.29427
3.314714 -10.21753
3.315714 -10.14025
3.316714 -10.06241
3.317714 -9.9840172
3.318714 -9.9050798
3.319714 -9.8256163
3.320714 -9.7456515
3.321714 -9.665206099999999
3.322714 -9.584289799999999
3.323714 -9.5029004
3.324714 -9.4210312
3.325714 -9.3386769
3.326714 -9.2558376
3.327714 -9.172520800000001
3.328714 -9.088742
3.329714 -9.0045139
3.330714 -8.91985
3.331714 -8.8347517
3.332714 -8.7492146
3.333714 -8.6632311
3.334714 -8.5767992
3.335714 -8.4899247
3.336714 -8.4026262
3.337714 -8.314928400000001
3.338714 -8.2268551
3.339714 -8.1384189
3.340714 -8.0496237
3.341714 -7.9604596
3.342714 -7.870914
3.343714 -7.7809773
3.344714 -7.690651
3.345714 -7.599947599999999
3.346714 -7.5088881
3.347714 -7.4174933
3.348714 -7.325775900000001
3.349714 -7.2337389000000005
3.350714 -7.141377
3.351714 -7.0486866
3.352714 -6.955668299999999
3.353714 -6.8623334
3.354714 -6.7687005
3.355714 -6.6747904
3.356714 -6.580621000000001
3.357714 -6.486197600000001
3.358714 -6.391514099999999
3.359714 -6.296555700000001
3.360714 -6.2013127
3.361714 -6.1057836
3.362714 -6.0099792
3.363714 -5.9139211
3.364714 -5.8176361000000005
3.365714 -5.721144799999999
3.366714 -5.6244567000000005
3.367714 -5.5275712
3.368714 -5.4304797
3.369714 -5.3331751
3.370714 -5.2356586
3.371714 -5.1379398
3.372714 -5.0400365
3.373714 -4.9419679
3.374714 -4.8437453999999995
3.375714 -4.7453701
3.376714 -4.6468351
3.377714 -4.5481313000000005
3.378714 -4.4492576
3.379714 -4.3502215
3.380714 -4.2510431
3.381714 -4.1517477
3.382714 -4.0523592
3.383714 -3.9528914
3.384714 -3.8533445
3.385714 -3.7537102000000004
3.386714 -3.6539763
3.387714 -3.5541363
3.388714 -3.4541938
3.389714 -3.3541631
3.390714 -3.2540645
3.391714 -3.1539171999999995
3.392714 -3.0537324
3.393714 -2.9535133
3.394714 -2.8532557
3.395714 -2.7529553
3.396714 -2.6526138
3.397714 -2.5522416
3.398714 -2.4518561
3.399714 -2.3514763000000003
3.400714 -2.2511162000000002
3.401714 -2.1507803
3.402714 -2.0504631
3.403714 -1.9501543
3.404714 -1.8498447000000002
3.405714 -1.7495357999999999
3.406714 -1.64924
3.407714 -1.5489786
3.408714 -1.4487748999999999
3.409714 -1.3486479
3.410714 -1.2486078
3.411714 -1.1486546
3.412714 -1.0487823
3.413714 -0.94898529
3.414714 -0.84926384
3.415714 -0.74962517
3.416714 -0.65008299
3.417714 -0.55065113
3.418714 -0.45133927000000007
3.419714 -0.35215073999999996
3.420714 -0.25308302
3.421714 -0.15413247
3.422714 -0.055299571
3.423714 0.043407435
3.424714 0.14197185
3.425714 0.24037319
3.426714 0.33859254
3.427714 0.43661813
3.428714 0.5344477000000001
3.429714 0.6320877899999999
3.430714 0.72954819
3.431714 0.82683628
3.432714 0.92395255
3.433714 1.0208887
3.434714 1.1176306
3.435714 1.2141615
3.436714 1.3104681
3.437714 1.4065413
3.438714 1.5023783000000002
3.439714 1.5979773999999998
3.440714 1.6933357
3.441714 1.7884454
3.442714 1.8832944
3.443714 1.9778704
3.444714 2.0721627
3.445714 2.1661673
3.446714 2.2598868000000003
3.447714 2.3533288
3.448714 2.4465017
3.449714 2.539408
3.450714 2.6320430999999997
3.451714 2.7243927
3.452714 2.8164385
3.453714 2.9081612999999997
3.454714 2.9995466
3.455714 3.0905871
3.456714 3.1812821
3.457714 3.2716337999999996
3.458714 3.3616442
3.459714 3.451312
3.460714 3.5406321
3.461714 3.6295965
3.462714 3.7181973
3.463714 3.8064308
3.464714 3.8942955
3.465714 3.9817944
3.466714 4.0689286
3.467714 4.1556942999999995
3.468714 4.2420831
3.469714 4.3280788
3.470714 4.413664300000001
3.471714 4.4988234
3.472714 4.5835469
3.473714 4.6678342
3.474714 4.7516897
3.475714 4.8351232
3.476714 4.9181409
3.477714 5.0007436
3.478714 5.0829273
3.479714 5.1646803
3.480714 5.2459899
3.481714 5.3268458999999995
3.482714 5.4072414
3.483714 5.487176
3.484714 5.5666499
3.485714 5.6456611
3.486714 5.7242036
3.487714 5.8022659
3.488714 5.8798338999999995
3.489714 5.9568971
3.490714 6.0334503999999995
3.491714 6.109497
3.492714 6.1850462
3.493714 6.2601089
3.494714 6.3346922
3.495714 6.408792000000001
3.496714 6.482397
3.497714 6.5554917
3.498714 6.6280559000000006
3.499714 6.7000784
3.500714 6.7715555
3.501714 6.8424888
3.502714 6.9128886000000005
3.503714 6.9827563999999995
3.504714 7.052090799999999
3.505714 7.120882000000001
3.506714 7.1891188999999995
3.507714 7.2567917
3.508714 7.3238976
3.509714 7.390439499999999
3.510714 7.4564286
3.511714 7.5218736999999996
3.512714 7.5867765
3.513714 7.6511309
3.514714 7.7149175
3.515714 7.7781163
3.516714 7.8407086
3.517714 7.9026878
3.518714 7.964059
3.519714 8.0248334
3.520714 8.0850229
3.521714 8.1446357
3.522714 8.203669600000001
3.523714 8.2621105
3.524714 8.3199449
3.525714 8.3771624
3.526714 8.4337622
3.527714 8.4897481
3.528714 8.5451312
3.529714 8.599920599999999
3.530714 8.6541139
3.531714 8.7076999
3.532714 8.7606579
3.533714 8.8129692
3.534714 8.8646218
3.535714 8.915617300000001
3.536714 8.9659683
3.537714 9.0156943
3.538714 9.0648077
3.539714 9.1133118
3.540714 9.1611996
3.541714 9.2084534
3.542714 9.255056100000001
3.543714 9.3009964
3.544714 9.3462735
3.545714 9.3908995
3.546714 9.434887
3.547714 9.478244199999999
3.548714 9.5209658
3.549714 9.5630378
3.550714 9.6044391
3.551714 9.6451551
3.552714 9.6851818
3.553714 9.7245276
3.554714 9.7632118
3.555714 9.8012559
3.556714 9.838670500000001
3.557714 9.8754533
3.558714 9.911587800000001
3.559714 9.947052600000001
3.560714 9.981828199999999
3.561714 10.01591
3.562714 10.04931
3.563714 10.08203
3.564714 10.11411
3.565714 10.145529999999999
3.566714 10.17629
3.567714 10.20638
3.568714 10.23578
3.569714 10.264479999999999
3.570714 10.29248
3.571714 10.31979
3.572714 10.34644
3.573714 10.37245
3.574714 10.397820000000001
3.575714 10.42253
3.576714 10.446579999999999
3.577714 10.46992
3.578714 10.492550000000001
3.579714 10.514479999999999
3.580714 10.53571
3.581714 10.55628
3.582714 10.5762
3.583714 10.59546
3.584714 10.61407
3.585714 10.63199
3.586714 10.64922
3.587714 10.665750000000001
3.588714 10.68158
3.589714 10.69674
3.590714 10.71125
3.591714 10.72512
3.592714 10.73834
3.593714 10.7509
3.594714 10.762770000000002
3.595714 10.77394
3.596714 10.7844
3.597714 10.79417
3.598714 10.80326
3.599714 10.81172
3.600714 10.81953
3.601714 10.82671
3.602714 10.83323
3.603714 10.83908
3.604714 10.844230000000001
3.605714 10.84869
3.606714 10.85248
3.607714 10.85561
3.608714 10.85811
3.609714 10.859969999999999
3.610714 10.86119
3.611714 10.86175
3.612714 10.86164
3.613714 10.86083
3.614714 10.85936
3.615714 10.85722
3.616714 10.854460000000001
3.617714 10.85108
3.618714 10.84709
3.619714 10.84248
3.620714 10.83722
3.621714 10.8313
3.622714 10.82471
3.623714 10.817450000000001
3.624714 10.80955
3.625714 10.80104
3.626714 10.79191
3.627714 10.78218
3.628714 10.771840000000001
3.629714 10.76087
3.630714 10.74925
3.631714 10.73699
3.632714 10.7241
3.633714 10.71059
3.634714 10.6965
3.635714 10.68183
3.636714 10.66657
3.637714 10.6507
3.638714 10.63421
3.639714 10.61709
3.640714 10.59933
3.641714 10.580960000000001
3.642714 10.562000000000001
3.643714 10.54247
3.644714 10.52238
3.645714 10.50173
3.646714 10.48051
3.647714 10.45871
3.648714 10.4363
3.649714 10.4133
3.650714 10.389710000000001
3.651714 10.36556
3.652714 10.340860000000001
3.653714 10.31561
3.654714 10.289819999999999
3.655714 10.26346
3.656714 10.23653
3.657714 10.20902
3.658714 10.18094
3.659714 10.15232
3.660714 10.12317
3.661714 10.09351
3.662714 10.06335
3.663714 10.03268
3.664714 10.00147
3.665714 9.9697165
3.666714 9.9374115
3.667714 9.9045612
3.668714 9.8711848
3.669714 9.8373011
3.670714 9.8029256
3.671714 9.768064299999999
3.672714 9.7327113
3.673714 9.6968576
3.674714 9.6604966
3.675714 9.6236296
3.676714 9.5862657
3.677714 9.548424899999999
3.678714 9.510123
3.679714 9.471371000000001
3.680714 9.4321661
3.681714 9.392499899999999
3.682714 9.3523569
3.683714 9.3117274
3.684714 9.2706114
3.685714 9.229023
3.686714 9.1869846
3.687714 9.144517
3.688714 9.1016345
3.689714 9.0583399
3.690714 9.0146266
3.691714 8.970481900000001
3.692714 8.9258961
3.693714 8.8808686
3.694714 8.8354111
3.695714 8.7895401
3.696714 8.7432683
3.697714 8.6966075
3.698714 8.6495586
3.699714 8.602110999999999
3.700714 8.5542567
3.701714 8.5059941
3.702714 8.457329099999999
3.703714 8.4082782
3.704714 8.358863
3.705714 8.3091028
3.706714 8.259006600000001
3.707714 8.2085706
3.708714 8.1577837
3.709714 8.1066318
3.710714 8.0551058
3.711714 8.0032095
3.712714 7.9509555999999995
3.713714 7.8983642000000005
3.714714 7.845453900000001
3.715714 7.7922381
3.716714 7.7387184
3.717714 7.6848887
3.718714 7.6307416
3.719714 7.576274099999999
3.720714 7.52149
3.721714 7.4664049
3.722714 7.411034399999999
3.723714 7.3553935
3.724714 7.2994865
3.725714 7.2433069
3.726714 7.186843499999999
3.727714 7.130083399999999
3.728714 7.0730239
3.729714 7.0156746000000005
3.730714 6.9580555
3.731714 6.9001928
3.732714 6.842108099999999
3.733714 6.7838140000000005
3.734714 6.7253061
3.735714 6.6665746
3.736714 6.607605499999999
3.737714 6.5483943
3.738714 6.4889431
3.739714 6.4292654
3.740714 6.3693792
3.741714 6.3092992
3.742714 6.2490307000000005
3.743714 6.18857
3.744714 6.1279077
3.745714 6.067035300000001
3.746714 6.0059551
3.747714 5.9446812
3.748714 5.8832385
3.749714 5.8216527
3.750714 5.7599409999999995
3.751714 5.6981061
3.752714 5.6361377
3.753714 5.5740163
3.754714 5.5117253
3.755714 5.4492604
3.756714 5.3866331
3.757714 5.3238645
3.758714 5.260979
3.759714 5.1979955
3.760714 5.1349178
3.761714 5.0717387
3.762714 5.0084468
3.763714 4.9450330000000005
3.764714 4.8815016
3.765714 4.8178691
3.766714 4.7541615
3.767714 4.6904001
3.768714 4.626597100000001
3.769714 4.5627467
3.770714 4.498833
3.771714 4.4348337
3.772714 4.3707386
3.773714 4.3065522000000005
3.774714 4.2422961
3.775714 4.1780002
3.776714 4.1136894
3.777714 4.0493779
3.778714 3.9850608000000003
3.779714 3.920722
3.780714 3.8563460000000003
3.781714 3.7919249
3.782714 3.7274665999999996
3.783714 3.6629945
3.784714 3.5985358
3.785714 3.5341105999999995
3.786714 3.4697237999999997
3.787714 3.4053646
3.788714 3.3410127999999997
3.789714 3.2766543
3.790714 3.2122854
3.791714 3.147921
3.792714 3.0835884
3.793714 3.0193167
3.794714 2.9551249000000004
3.795714 2.8910150999999997
3.796714 2.8269732
3.797714 2.7629785
3.798714 2.6990155
3.799714 2.6350847
3.800714 2.5712026
3.801714 2.5073981
3.802714 2.4436983999999997
3.803714 2.3801189000000003
3.804714 2.3166567
3.805714 2.2532945
3.806714 2.1900116
3.807714 2.1267951
3.808714 2.0636491
3.809714 2.0005947
3.810714 1.9376611
3.811714 1.8748738
3.812714 1.8122441999999999
3.813714 1.7497655
3.814714 1.6874202
3.815714 1.6251901
3.816714 1.5630679
3.817714 1.5010637
3.818714 1.4392023
3.819714 1.3775132
3.820714 1.3160177
3.821714 1.2547209
3.822714 1.1936099
3.823714 1.1326618
3.824714 1.0718561999999998
3.825714 1.0111862
3.826714 0.95066344
3.827714 0.8903140199999999
3.828714 0.8301673500000001
3.829714 0.7702437200000001
3.830714 0.71054725
3.831714 0.65106684
3.832714 0.59178453
3.833714 0.53268676
3.834714 0.47377362
3.835714 0.41506104
3.836714 0.35657401
3.837714 0.29833624
3.838714 0.24035911000000001
3.839714 0.18263754
3.840714 0.12515308
3.841714 0.067884428
3.842714 0.010819211
3.843714 -0.046038101
3.844714 -0.1026662
3.845714 -0.15903538
3.846714 -0.21511914999999998
3.847714 -0.27090493
3.848714 -0.32639748
3.849714 -0.38161376
3.850714 -0.43657310000000005
3.851714 -0.49128565
3.852714 -0.5457465100000001
3.853714 -0.5999378900000001
3.854714 -0.65383702
3.855714 -0.70742699
3.856714 -0.76070395
3.857714 -0.8136780899999999
3.858714 -0.8663671100000001
3.859714 -0.91878558
3.860714 -0.9709348
3.861714 -1.0228009
3.862714 -1.0743582999999999
3.863714 -1.1255807
3.864714 -1.1764517
3.865714 -1.226971
3.866714 -1.2771529
3.867714 -1.3270187
3.868714 -1.3765853
3.869714 -1.4258569
3.870714 -1.4748226999999998
3.871714 -1.5234618
3.872714 -1.5717524999999999
3.873714 -1.6196815
3.874714 -1.6672494
3.875714 -1.7144660999999999
3.876714 -1.7613454000000002
3.877714 -1.8078942
3.878714 -1.8541081000000001
3.879714 -1.8999716
3.880714 -1.9454636
3.881714 -1.9905677
3.882714 -2.0352792
3.883714 -2.079607
3.884714 -2.1235690000000003
3.885714 -2.1671835
3.886714 -2.2104597
3.887714 -2.2533923000000002
3.888714 -2.2959653
3.889714 -2.3381561
3.890714 -2.3799471999999997
3.891714 -2.4213301
3.892714 -2.462309
3.893714 -2.5028959
3.894714 -2.5431016
3.895714 -2.5829311
3.896714 -2.6223786
3.897714 -2.6614321
3.898714 -2.7000776
3.899714 -2.7383059000000003
3.900714 -2.7761197
3.901714 -2.8135292
3.902714 -2.850548
3.903714 -2.8871862000000004
3.904714 -2.9234439
3.905714 -2.9593103
3.906714 -2.9947678
3.907714 -3.0297989000000003
3.908714 -3.0643921
3.909714 -3.0985469
3.910714 -3.132271
3.911714 -3.1655766
3.912714 -3.1984738999999998
3.913714 -3.2309663000000004
3.914714 -3.2630473
3.915714 -3.2947089999999997
3.916714 -3.3259388000000003
3.917714 -3.3567328
3.918714 -3.3870928
3.919714 -3.4170259
3.920714 -3.4465414
3.921714 -3.4756417999999996
3.922714 -3.5043246999999997
3.923714 -3.5325787999999996
3.924714 -3.5603926
3.925714 -3.5877548000000004
3.926714 -3.6146626
3.927714 -3.6411203000000003
3.928714 -3.6671367000000004
3.929714 -3.6927218999999996
3.930714 -3.7178844000000004
3.931714 -3.7426243999999995
3.932714 -3.7669363999999996
3.933714 -3.7908132999999995
3.934714 -3.8142454
3.935714 -3.8372293
3.936714 -3.8597655
3.937714 -3.8818579
3.938714 -3.9035104
3.939714 -3.9247267000000003
3.940714 -3.9455049
3.941714 -3.9658401000000003
3.942714 -3.9857253000000004
3.943714 -4.005155
3.944714 -4.024129
3.945714 -4.042651500000001
3.946714 -4.0607302999999995
3.947714 -4.0783726
3.948714 -4.0955838
3.949714 -4.1123644
3.950714 -4.1287098
3.951714 -4.1446127
3.952714 -4.1600648
3.953714 -4.1750614
3.954714 -4.1896027
3.955714 -4.203691
3.956714 -4.2173326
3.957714 -4.2305313
3.958714 -4.2432908
3.959714 -4.2556103
3.960714 -4.2674873
3.961714 -4.2789172
3.962714 -4.2899001
3.963714 -4.3004379
3.964714 -4.3105356
3.965714 -4.3202005
3.966714 -4.3294378
3.967714 -4.338247
3.968714 -4.3466251
3.969714 -4.3545641
3.970714 -4.362056
3.971714 -4.3690957
3.972714 -4.3756813
3.973714 -4.381818
3.974714 -4.3875162
3.975714 -4.3927841
3.976714 -4.3976296
3.977714 -4.4020537
3.978714 -4.4060532
3.979714 -4.4096228
3.980714 -4.4127591
3.981714 -4.4154629
3.982714 -4.4177387
3.983714 -4.4195928
3.984714 -4.4210315
3.985714 -4.422056700000001
3.986714 -4.4226639
3.987714 -4.4228464
3.988714 -4.4225957000000005
3.989714 -4.4219073
3.990714 -4.4207837
3.991714 -4.419233999999999
3.992714 -4.4172723
3.993714 -4.4149112
3.994714 -4.4121575
3.995714 -4.40901
3.996714 -4.4054627
3.997714 -4.401505
3.998714 -4.3971304
3.999714 -4.3923385
4.000714 -4.3871362
4.001714 -4.3815337
4.002714 -4.3755397
4.003714 -4.3691579
4.004714 -4.3623846
4.005714 -4.3552134
4.006714 -4.3476369
4.007714 -4.3396529
4.008714 -4.331268
4.009714 -4.3224960999999995
4.010714 -4.3133516
4.011714 -4.3038465
4.012714 -4.2939818999999995
4.013714 -4.2837527
4.014714 -4.2731442
4.015714 -4.2621441
4.016714 -4.2507462
4.017715 -4.2389557
4.018714 -4.2267837
4.019714 -4.2142484
4.020714 -4.2013622999999995
4.021714 -4.1881293
4.022714 -4.1745465
4.023714 -4.1606046
4.024714 -4.1462973
4.025714 -4.1316237
4.026714 -4.1165918
4.027714 -4.101215300000001
4.028714 -4.0855102
4.029714 -4.0694833
4.030715 -4.0531315
4.031714 -4.0364437
4.032714 -4.0194049000000005
4.033714 -4.0020041
4.034714 -3.9842427
4.035714 -3.9661337
4.036714 -3.9476968
4.037714 -3.9289527
4.038714 -3.9099131000000003
4.039714 -3.8905784
4.040714 -3.8709391
4.041714 -3.8509801
4.042714 -3.8306929000000003
4.043715 -3.8100775000000002
4.044714 -3.7891448000000003
4.045714 -3.7679117
4.046714 -3.7463915
4.047714 -3.7245899
4.048714 -3.702502
4.049714 -3.6801147999999997
4.050714 -3.657417
4.051714 -3.6344055
4.052714 -3.6110892999999997
4.053714 -3.5874885
4.054714 -3.5636242
4.055714 -3.5395127
4.056714 -3.5151597
4.057714 -3.4905545000000004
4.058714 -3.4656833999999996
4.059714 -3.4405295000000002
4.060714 -3.4150875999999997
4.061714 -3.3893641000000003
4.062714 -3.3633761
4.063715 -3.3371441
4.064714 -3.3106823
4.065714 -3.283995
4.066714 -3.2570738
4.067714 -3.2299072
4.068714 -3.2024872
4.069714 -3.1748127
4.070714 -3.1468965
4.071714 -3.118756
4.072714 -3.0904089999999997
4.073714 -3.0618642
4.074714 -3.0331185
4.075714 -3.0041594000000003
4.076715 -2.9749705
4.077714 -2.9455429
4.078714 -2.9158798999999997
4.079714 -2.8859971
4.080714 -2.8559174
4.081714 -2.8256625
4.082714 -2.7952442
4.083714 -2.7646609
4.084714 -2.7339017
4.085714 -2.7029525
4.086714 -2.6718045
4.087714 -2.6404595
4.088714 -2.6089299
4.089714 -2.5772322
4.090714 -2.5453808
4.091714 -2.5133796
4.092714 -2.4812233
4.093714 -2.4489006
4.094714 -2.4164025
4.095714 -2.3837278
4.096714 -2.3508878
4.097714 -2.3179034
4.098714 -2.2847949
4.099714 -2.2515774
4.100714 -2.218253
4.101714 -2.1848125
4.102714 -2.1512402
4.103714 -2.1175217
4.104714 -2.0836523
4.105714 -2.0496393
4.106714 -2.0154998
4.107714 -1.9812526000000001
4.108714 -1.946912
4.109715 -1.9124821
4.110714 -1.8779581
4.111714 -1.8433313999999998
4.112714 -1.8085965999999998
4.113714 -1.7737569000000002
4.114714 -1.7388245
4.115714 -1.7038157000000003
4.116714 -1.6687447000000002
4.117714 -1.6336178
4.118714 -1.5984297
4.119714 -1.5631683
4.120714 -1.5278198
4.121714 -1.4923769
4.122715 -1.4568433
4.123714 -1.4212333000000001
4.124714 -1.3855677
4.125714 -1.3498648
4.126714 -1.3141353
4.127714 -1.2783788
4.128714 -1.2425878
4.129714 -1.2067519
4.130714 -1.1708654
4.131714 -1.1349305
4.132714 -1.0989564
4.133714 -1.0629566
4.134714 -1.0269415
4.135714 -0.99091483
4.136714 -0.95487302
4.137714 -0.91880867
4.138714 -0.88271499
4.139714 -0.84659318
4.140714 -0.81045292
4.141714 -0.77431062
4.142715 -0.73818378
4.143714 -0.7020850200000001
4.144714 -0.6660176400000001
4.145714 -0.62997565
4.146714 -0.5939476699999999
4.147714 -0.55792294
4.148714 -0.5218973800000001
4.149714 -0.48587526999999997
4.150714 -0.44986820000000005
4.151714 -0.41389045999999996
4.152714 -0.37795354
4.153714 -0.34206251
4.154714 -0.30621558
4.155715 -0.27040762
4.156714 -0.23463464
4.157714 -0.19889788
4.158714 -0.16320486
4.159714 -0.12756743
4.160714 -0.091996806
4.161714 -0.056499511
4.162714 -0.02107489
4.163714 0.014283964000000001
4.164714 0.049586181
4.165714 0.08483793399999999
4.166714 0.12003821
4.167714 0.1551779
4.168715 0.19024234
4.169714 0.22521605999999997
4.170714 0.26008745
4.171714 0.29485244
4.172714 0.32951429
4.173714 0.36408058
4.174714 0.39855819000000003
4.175714 0.43294947000000006
4.176714 0.46725078
4.177714 0.50145355
4.178714 0.5355482899999999
4.179714 0.56952862
4.180714 0.60339323
4.181714 0.6371458099999999
4.182714 0.67079146
4.183714 0.70433328
4.184714 0.7377683700000001
4.185714 0.77108745
4.186714 0.8042773200000001
4.187714 0.83732549
4.188715 0.8702239
4.189714 0.9029719
4.190714 0.9355762
4.191714 0.9680466699999999
4.192714 1.0003912
4.193714 1.0326115
4.194714 1.0647022000000002
4.195714 1.0966518
4.196714 1.1284475999999999
4.197714 1.1600799
4.198714 1.1915456
4.199714 1.2228473
4.200714 1.2539917
4.201715 1.2849836
4.202714 1.3158229000000001
4.203714 1.3465031
4.204714 1.3770132
4.205714 1.4073425
4.206714 1.4374844
4.207714 1.4674405
4.208714 1.4972176
4.209714 1.5268261
4.210714 1.5562723
4.211714 1.5855560000000002
4.212714 1.6146686000000001
4.213714 1.6435957
4.214714 1.6723229999999998
4.215714 1.7008431000000002
4.216714 1.7291561
4.217714 1.7572699
4.218714 1.7851955999999998
4.219714 1.8129414
4.220714 1.8405078
4.221714 1.8678865999999998
4.222714 1.895065
4.223714 1.9220298
4.224714 1.9487733
4.225714 1.9752964000000002
4.226714 2.0016072
4.227714 2.0277157
4.228714 2.0536277
4.229714 2.0793421
4.230714 2.1048489999999997
4.231714 2.1301338
4.232714 2.1551842000000003
4.233714 2.1799959
4.234715 2.2045744999999997
4.235714 2.2289315
4.236714 2.2530805000000003
4.237714 2.2770287
4.238714 2.3007733999999997
4.239714 2.3243017
4.240714 2.3475964
4.241714 2.3706431
4.242714 2.3934359
4.243714 2.4159797
4.244714 2.4382867
4.245714 2.4603707999999997
4.246714 2.4822392
4.247715 2.5038889
4.248714 2.5253082
4.249714 2.5464812
4.250714 2.5673978
4.251714 2.5880553
4.252714 2.6084624
4.253714 2.628633
4.254714 2.6485793
4.255714 2.6683047
4.256714 2.6878012
4.257714 2.7070529999999997
4.258714 2.7260423
4.259714 2.7447578
4.260714 2.7631998
4.261714 2.7813805
4.262714 2.7993172
4.263714 2.8170245
4.264714 2.8345069
4.265714 2.8517574
4.266714 2.86876
4.267715 2.8854972
4.268714 2.9019589
4.269714 2.9181467
4.270714 2.9340731
4.271714 2.9497527999999997
4.272714 2.9651983
4.273714 2.980409
4.274714 2.9953754
4.275714 3.0100796
4.276714 3.0245068
4.277714 3.0386506
4.278714 3.0525173999999997
4.279714 3.0661242
4.280715 3.0794892000000003
4.281714 3.0926237
4.282714 3.1055255
4.283714 3.1181813999999997
4.284714 3.1305719
4.285714 3.142681
4.286714 3.1545020999999998
4.287714 3.1660437999999997
4.288714 3.1773224000000004
4.289714 3.1883571
4.290714 3.1991586
4.291714 3.2097232000000004
4.292714 3.2200385
4.293715 3.2300866999999998
4.294714 3.2398544
4.295714 3.2493420000000004
4.296714 3.2585591
4.297714 3.2675236000000005
4.298714 3.2762531
4.299714 3.2847524000000003
4.300714 3.2930136
4.301714 3.3010196
4.302714 3.3087499
4.303714 3.3161923000000004
4.304714 3.3233479000000004
4.305714 3.3302315
4.306714 3.3368647
4.307714 3.3432651
4.308714 3.3494383
4.309714 3.3553772000000004
4.310714 3.3610649
4.311714 3.3664852
4.312714 3.3716286999999996
4.313715 3.3764996
4.314714 3.381113
4.315714 3.3854883000000005
4.316714 3.389639
4.317714 3.3935662
4.318714 3.3972580000000003
4.319714 3.4006935
4.320714 3.4038577
4.321714 3.4067426
4.322714 3.4093581
4.323714 3.4117217999999996
4.324714 3.413856
4.325714 3.4157742
4.326715 3.4174759
4.327714 3.4189496
4.328714 3.4201756
4.329714 3.421139
4.330714 3.4218371
4.331714 3.4222785
4.332714 3.4224818999999997
4.333714 3.4224655
4.334714 3.4222394000000005
4.335714 3.4217991000000003
4.336714 3.4211304
4.337714 3.4202136000000003
4.338714 3.4190379
4.339714 3.4176037
4.340714 3.4159239
4.341714 3.4140211
4.342714 3.4119137
4.343714 3.4096111
4.344714 3.4071076999999996
4.345714 3.4043875000000003
4.346714 3.4014307
4.347714 3.3982265999999997
4.348714 3.3947758
4.349714 3.3910918999999997
4.350714 3.387196
4.351714 3.3831038
4.352714 3.3788204000000004
4.353714 3.3743385
4.354714 3.3696431999999996
4.355714 3.3647183
4.356714 3.3595577000000003
4.357714 3.3541678999999998
4.358714 3.3485677
4.359715 3.3427764
4.360714 3.3368099
4.361714 3.3306699
4.362714 3.3243448
4.363714 3.3178151000000002
4.364714 3.3110630000000003
4.365714 3.3040814000000003
4.366714 3.2968771
4.367714 3.2894682
4.368714 3.2818756999999996
4.369714 3.2741141000000002
4.370714 3.2661859
4.371714 3.2580829999999996
4.372715 3.2497913000000005
4.373714 3.2412986999999998
4.374714 3.2326050000000004
4.375714 3.2237191
4.376714 3.2146607
4.377714 3.2054458
4.378714 3.1960825999999996
4.379714 3.1865668
4.380714 3.1768821000000003
4.381714 3.1670094000000004
4.382714 3.1569354
4.383714 3.1466596
4.384714 3.1361949
4.385714 3.1255636000000004
4.386714 3.1147873
4.387714 3.1038776
4.388714 3.0928338
4.389714 3.0816438
4.390714 3.0702915
4.391714 3.0587671
4.392715 3.0470710000000003
4.393714 3.0352147
4.394714 3.0232156
4.395714 3.0110867999999997
4.396714 2.9988326
4.397714 2.9864457
4.398714 2.9739104
4.399714 2.9612124
4.400714 2.9483462
4.401714 2.9353194
4.402714 2.9221509
4.403714 2.9088639
4.404714 2.8954769000000002
4.405715 2.8819952
4.406714 2.8684103999999997
4.407714 2.854705
4.408714 2.8408617
4.409714 2.8268712000000003
4.410714 2.8127369
4.411714 2.7984731
4.412714 2.7840989
4.413714 2.7696274
4.414714 2.7550624999999997
4.415714 2.7403962
4.416714 2.7256157
4.417714 2.7107108
4.418715 2.6956806
4.419714 2.680536
4.420714 2.6652958
4.421714 2.6499791000000004
4.422714 2.6345956999999998
4.423714 2.6191432
4.424714 2.6036067
4.425714 2.5879668000000002
4.426714 2.5722086
4.427714 2.5563292
4.428714 2.5403395
4.429714 2.5242603999999997
4.430714 2.5081138999999997
4.431714 2.4919135
4.432714 2.4756607
4.433714 2.4593456
4.434714 2.4429539
4.435714 2.4264757
4.436714 2.4099106
4.437714 2.3932699
4.438715 2.3765707000000003
4.439714 2.3598272
4.440714 2.3430448
4.441714 2.3262150999999998
4.442714 2.3093227
4.443714 2.2923512
4.444714 2.2752931
4.445714 2.2581538
4.446714 2.2409512
4.447714 2.2237089
4.448714 2.2064459000000003
4.449714 2.18917
4.450714 2.1718748
4.451715 2.154544
4.452714 2.1371607
4.453714 2.1197147999999997
4.454714 2.1022096
4.455714 2.0846590000000003
4.456714 2.0670813999999997
4.457714 2.0494915999999996
4.458714 2.0318924
4.459714 2.0142764
4.460714 1.9966301
4.461714 1.9789412999999998
4.462714 1.9612081
4.463714 1.9434410999999998
4.464714 1.9256592
4.465714 1.9078825000000001
4.466714 1.8901227
4.467714 1.8723784
4.468714 1.8546360000000002
4.469714 1.8368771
4.470714 1.8190860999999998
4.471714 1.8012598000000002
4.472714 1.7834079999999999
4.473714 1.7655499000000001
4.474714 1.747706
4.475714 1.7298888
4.476714 1.7120980000000001
4.477714 1.6943219999999999
4.478714 1.6765453
4.479714 1.6587562999999999
4.480714 1.6409544000000003
4.481714 1.6231516000000001
4.482714 1.6053655999999998
4.483714 1.5876131000000002
4.484715 1.5699005
4.485714 1.552222
4.486714 1.5345635
4.487714 1.5169096
4.488714 1.4992528
4.489714 1.4815978
4.490714 1.4639609
4.491714 1.4463636
4.492714 1.4288227
4.493714 1.4113428000000001
4.494714 1.3939153
4.495714 1.3765232
4.496714 1.359149
4.497715 1.3417836
4.498714 1.3244313
4.499714 1.3071074999999999
4.500714 1.2898315
4.501714 1.2726182000000001
4.502714 1.2554718
4.503714 1.2383848
4.504714 1.2213433
4.505714 1.2043352999999999
4.506714 1.1873576000000001
4.507714 1.1704184
4.508714 1.1535334
4.509714 1.1367192
4.510714 1.1199842999999998
4.511714 1.1033251000000002
4.512714 1.0867279
4.513714 1.0701754
4.514714 1.0536557
4.515714 1.0371688000000001
4.516714 1.0207272
4.517715 1.0043517
4.518714 0.98806247
4.519714 0.97187059
4.520714 0.95577491
4.521714 0.93976278
4.522714 0.9238180699999999
4.523714 0.9079285899999999
4.524714 0.8920922899999999
4.525714 0.8763179200000001
4.526714 0.86061908
4.527714 0.8450076900000001
4.528714 0.82948767
4.529714 0.81405323
4.530715 0.79869218
4.531714 0.78339307
4.532714 0.7681521099999999
4.533714 0.75297686
4.534714 0.73788385
4.535714 0.72289235
4.536714 0.7080154
4.537714 0.69325459
4.538714 0.67859935
4.539714 0.66403211
4.540714 0.64953598
4.541714 0.63510239
4.542714 0.62073441
4.543715 0.60644471
4.544714 0.59224954
4.545714 0.578161
4.546714 0.5641825500000001
4.547714 0.5503089600000001
4.548714 0.53653065
4.549714 0.52284058
4.550714 0.50923871
4.551714 0.49573341000000004
4.552714 0.48233727
4.553714 0.46906116999999997
4.554714 0.45590810000000004
4.555714 0.44287088999999996
4.556714 0.42993492
4.557714 0.41708387
4.558714 0.40430767
4.559714 0.39160647000000004
4.560714 0.37899117000000004
4.561714 0.36647855
4.562714 0.35408451
4.563715 0.34181785000000003
4.564714 0.32967768999999997
4.565714 0.31765550000000004
4.566714 0.30574018999999997
4.567714 0.29392417
4.568714 0.28220667
4.569714 0.27059338
4.570714 0.25909273
4.571714 0.2477108
4.572714 0.23644753000000002
4.573714 0.22529643000000002
4.574714 0.21424801
4.575714 0.20329494
4.576715 0.19243663
4.577714 0.1816807
4.578714 0.17104041
4.579714 0.16052957
4.580714 0.1501567
4.581714 0.13992161
4.582714 0.12981561
4.583714 0.11982531
4.584714 0.10993814000000002
4.585714 0.10014696000000001
4.586714 0.090452115
4.587714 0.080859952
4.588714 0.071378966
4.589714 0.06201564700000001
4.590714 0.052772055000000005
4.591714 0.043646115
4.592714 0.034634233
4.593714 0.025734663
4.594714 0.016949713
4.595714 0.0082855608
4.596714 -0.00025036038
4.597714 -0.008653027899999999
4.598714 -0.016922863
4.599714 -0.025066486
4.600714 -0.033094807000000004
4.601714 -0.041019201
4.602714 -0.048847379999999996
4.603714 -0.056580821
4.604714 -0.064214552
4.605714 -0.071739434
4.606714 -0.07914569
4.607714 -0.086426182
4.608714 -0.093578064
4.609715 -0.10060245000000001
4.610714 -0.10750268
4.611714 -0.11428198
4.612714 -0.12094204
4.613714 -0.12748307
4.614714 -0.13390473
4.615714 -0.14020796000000002
4.616714 -0.14639599
4.617714 -0.15247422
4.618714 -0.15844876000000002
4.619714 -0.16432439000000001
4.620714 -0.17010254
4.621714 -0.17578049
4.622715 -0.18135187
4.623714 -0.18680863
4.624714 -0.19214331
4.625714 -0.19735133000000002
4.626714 -0.202432
4.627714 -0.20738847
4.628714 -0.21222627
4.629714 -0.21695171000000002
4.630714 -0.22157007
4.631714 -0.22608461
4.632714 -0.23049645
4.633714 -0.23480512
4.634714 -0.23900982999999998
4.635714 -0.24311001999999998
4.636714 -0.24710572
4.637714 -0.25099752999999997
4.638714 -0.25478546
4.639714 -0.25846839
4.640714 -0.26204372
4.641714 -0.26550775000000004
4.642715 -0.26885698999999996
4.643714 -0.27208969
4.644714 -0.27520696
4.645714 -0.27821355
4.646714 -0.28111681
4.647714 -0.28392465
4.648714 -0.28664342
4.649714 -0.28927578
4.650714 -0.29182015
4.651714 -0.2942716
4.652714 -0.29662403
4.653714 -0.29887243
4.654714 -0.30101505
4.655715 -0.30305337
4.656714 -0.30499086999999997
4.657714 -0.30683095
4.658714 -0.30857518
4.659714 -0.31022243
4.660714 -0.31177014999999997
4.661714 -0.31321654
4.662714 -0.31456277
4.663714 -0.31581416
4.664714 -0.31697922
4.665714 -0.31806689
4.666714 -0.3190831
4.667714 -0.3200283
4.668715 -0.32089693
4.669714 -0.32167975000000004
4.670714 -0.3223676
4.671714 -0.32295519
4.672714 -0.32344318
4.673714 -0.3238376
4.674714 -0.3241468
4.675714 -0.32437758
4.676714 -0.32453239
4.677714 -0.32460873
4.678714 -0.32460163000000003
4.679714 -0.32450713000000003
4.680714 -0.32432592
4.681714 -0.32406403
4.682714 -0.32373106
4.683714 -0.32333604
4.684714 -0.32288309000000004
4.685714 -0.32236902
4.686714 -0.32178466
4.687714 -0.32111867
4.688715 -0.32036295000000004
4.689714 -0.31951671000000004
4.690714 -0.31858701
4.691714 -0.31758621
4.692714 -0.31652662
4.693714 -0.31541551
4.694714 -0.31425253999999997
4.695714 -0.31303102
4.696714 -0.31174223
4.697714 -0.31038059
4.698714 -0.30894701
4.699714 -0.30744907
4.700714 -0.305897
4.701715 -0.3042988
4.702714 -0.30265555
4.703714 -0.30096078
4.704714 -0.2992033
4.705714 -0.2973729
4.706714 -0.29546604000000004
4.707714 -0.29348843
4.708714 -0.29145329999999997
4.709714 -0.28937615
4.710714 -0.28726805
4.711714 -0.28513095
4.712714 -0.28295738
4.713714 -0.28073431
4.714714 -0.27844973
4.715714 -0.27609861
4.716714 -0.27368506000000004
4.717714 -0.27122046
4.718714 -0.26871753
4.719714 -0.26618454
4.720714 -0.26362173
4.721714 -0.26102200999999997
4.722714 -0.25837587
4.723714 -0.25567755
4.724714 -0.25292952
4.725714 -0.25014287999999996
4.726714 -0.24733276
4.727714 -0.24451171000000002
4.728714 -0.24168358999999998
4.729714 -0.23884118999999998
4.730714 -0.23596936000000002
4.731714 -0.23305153
4.732714 -0.23007721
4.733714 -0.22704676000000001
4.734715 -0.22397111000000003
4.735714 -0.22086673
4.736714 -0.21774838999999999
4.737714 -0.2146231
4.738714 -0.21148834
4.739714 -0.20833481
4.740714 -0.20515299
4.741714 -0.20193895
4.742714 -0.19869732
4.743714 -0.19543924999999998
4.744714 -0.19217668999999998
4.745714 -0.18891585
4.746714 -0.18565325000000002
4.747715 -0.18237656
4.748714 -0.17907011
4.749714 -0.17572254
4.750714 -0.17233273000000002
4.751714 -0.16891133
4.752714 -0.16547698
4.753714 -0.16204875000000002
4.754714 -0.15863873
4.755714 -0.15524779
4.756714 -0.15186676
4.757714 -0.14848178
4.758714 -0.14508181
4.759714 -0.1416637
4.760714 -0.13823317
4.761714 -0.13480098
4.762714 -0.1313766
4.763714 -0.12796274
4.764714 -0.12455366
4.765714 -0.12113827
4.766714 -0.11770632
4.767715 -0.1142549
4.768714 -0.11079130000000001
4.769714 -0.10733120000000002
4.770714 -0.10389246999999999
4.771714 -0.10048754
4.772714 -0.097118277
4.773714 -0.093775359
4.774714 -0.090442871
4.775714 -0.087105576
4.776714 -0.083755585
4.777714 -0.080395362
4.778714 -0.077035971
4.779714 -0.07369139300000001
4.780715 -0.070372061
4.781714 -0.067080697
4.782714 -0.06381250000000001
4.783714 -0.060559302999999995
4.784714 -0.057315402
4.785714 -0.054081774000000006
4.786714 -0.05086663300000001
4.787714 -0.047681844
4.788714 -0.044537006999999997
4.789714 -0.041434270999999995
4.790714 -0.038366514
4.791714 -0.035319995
4.792714 -0.032280351
4.793715 -0.029239137000000002
4.794714 -0.026197801000000003
4.795714 -0.023167374999999997
4.796714 -0.020163872
4.797714 -0.017201881999999998
4.798714 -0.014289083999999999
4.799714 -0.01142437
4.800714 -0.0085999265
4.801714 -0.005806260000000001
4.802714 -0.0030372693999999997
4.803714 -0.00029299497
4.804714 0.002421206
4.805714 0.0050983228
4.806714 0.0077342520000000005
4.807714 0.010330544
4.808714 0.012893968999999998
4.809714 0.015433071999999999
4.810714 0.017953315
4.811714 0.020453402
4.812714 0.022924619
4.813715 0.025353685
4.814714 0.027727865
4.815714 0.030039919999999998
4.816714 0.032290738
4.817714 0.034488423
4.818714 0.036644447000000004
4.819714 0.038768709000000005
4.820714 0.040865733
4.821714 0.042933601
4.822714 0.044965761
4.823714 0.046954627
4.824714 0.048894942
4.825714 0.05078534
4.826715 0.052627507999999996
4.827714 0.054423627
4.828714 0.05617374
4.829714 0.057874434
4.830714 0.059519778
4.831714 0.061103934
4.832714 0.062624173
4.833714 0.06408288000000001
4.834714 0.06548725700000001
4.835714 0.06684694699999999
4.836714 0.068170403
4.837714 0.06946179200000001
4.838714 0.070719462
4.839714 0.071936712
4.840714 0.07310420599999999
4.841714 0.074213027
4.842714 0.07525704
4.843714 0.076233706
4.844714 0.077143521
4.845714 0.07798851600000001
4.846714 0.078770873
4.847714 0.079492235
4.848714 0.080153852
4.849714 0.080757408
4.850714 0.081305561
4.851714 0.081801933
4.852714 0.082250306
4.853714 0.08265333600000001
4.854714 0.08301129
4.855714 0.08332149
4.856714 0.08357859299999999
4.857714 0.083775684
4.858714 0.083905837
4.859715 0.08396355
4.860714 0.083945773
4.861714 0.08385235
4.862714 0.0836858
4.863714 0.083450699
4.864714 0.08315267
4.865714 0.082797196
4.866714 0.082388549
4.867714 0.081928947
4.868714 0.081418199
4.869714 0.080853957
4.870714 0.08023261300000001
4.871714 0.079550355
4.872715 0.078804145
4.873714 0.077992131
4.874714 0.07711338100000001
4.875714 0.076167192
4.876714 0.07515242899999999
4.877714 0.074067421
4.878714 0.07291054899999999
4.879714 0.07168150599999999
4.880714 0.070382276
4.881714 0.069017411
4.882714 0.067593023
4.883714 0.066114753
4.884714 0.064585486
4.885714 0.063003862
4.886714 0.061364373
4.887714 0.059659318999999995
4.888714 0.057881762
4.889714 0.05602818
4.890714 0.054099719
4.891714 0.052101229
4.892715 0.050038641
4.893714 0.04791595
4.894714 0.045733177
4.895714 0.043486529999999995
4.896714 0.041170619
4.897714 0.038781698
4.898714 0.036320221
4.899714 0.033791209
4.900714 0.031202167
4.901714 0.028559405
4.902714 0.025864565
4.903714 0.023113197000000002
4.904714 0.020296288
4.905715 0.017404201
4.906714 0.014431166000000002
4.907714 0.011378195
4.908714 0.0082528044
4.909714 0.0050656476
4.910714 0.0018255347
4.911714 -0.0014646881999999999
4.912714 -0.0048093432
4.913714 -0.0082175247
4.914714 -0.011698255
4.915714 -0.015255552999999998
4.916714 -0.018885966
4.917714 -0.022579916999999998
4.918715 -0.026326318
4.919714 -0.030118232999999998
4.920714 -0.033956752
4.921714 -0.037850998000000004
4.922714 -0.041814134
4.923714 -0.045857229
4.924714 -0.049983885000000006
4.925714 -0.054188468
4.926714 -0.05845880999999999
4.927714 -0.062782061
4.928714 -0.06715099399999999
4.929714 -0.071567361
4.930714 -0.076040812
4.931714 -0.08058362300000001
4.932714 -0.085203984
4.933714 -0.08990111499999999
4.934714 -0.094664912
4.935714 -0.099480443
4.936714 -0.10433508
4.937714 -0.10922486000000001
4.938715 -0.11415688
4.939714 -0.11914624
4.940714 -0.12420906999999999
4.941714 -0.12935470999999998
4.942714 -0.13458135
4.943714 -0.13987675
4.944714 -0.14522416999999999
4.945714 -0.15061037
4.946714 -0.15603185
4.947714 -0.1614962
4.948714 -0.1670178
4.949714 -0.17261008
4.950714 -0.17827821
4.951715 -0.18401599
4.952714 -0.18980865
4.953714 -0.19564016
4.954714 -0.20150149
4.955714 -0.20739554999999998
4.956714 -0.21333649999999998
4.957714 -0.21934286
4.958714 -0.22542874999999998
4.959714 -0.23159648
4.960714 -0.23783506000000001
4.961714 -0.24412496
4.962714 -0.25044701
4.963714 -0.25679115
4.964714 -0.26316096
4.965714 -0.26957109
4.966714 -0.27603984
4.967714 -0.28257985
4.968714 -0.28919138
4.969714 -0.29586265
4.970714 -0.30257569
4.971714 -0.30931558
4.972714 -0.31607826
4.973714 -0.32287273
4.974714 -0.32971657
4.975714 -0.3366268
4.976714 -0.34361088
4.977714 -0.3506622
4.978714 -0.35776244
4.979714 -0.36488988
4.980714 -0.37202958
4.981714 -0.37918063
4.982714 -0.38635635
4.983714 -0.39357812999999997
4.984715 -0.40086512
4.985714 -0.40822481
4.986714 -0.41564996000000004
4.987714 -0.42312247999999997
4.988714 -0.43062195
4.989714 -0.43813604999999994
4.990714 -0.44566598
4.991714 -0.45322519999999994
4.992714 -0.4608321
4.993714 -0.46849917
4.994714 -0.47622649000000006
4.995714 -0.48400019
4.996714 -0.49179913
4.997715 -0.49960474
4.998714 -0.50741052
4.999714 -0.51522525
5.000714 -0.52306922
5.001714 -0.53096474
5.002714 -0.53892531
5.003714 -0.54694931
5.004714 -0.55502094
5.005714 -0.56311782
5.006714 -0.57122153
5.007714 -0.57932623
5.008714 -0.5874407899999999
5.009714 -0.5955834400000001
5.010714 -0.60377186
5.011714 -0.61201374
5.012714 -0.62030195
5.013714 -0.62861838
5.014714 -0.63694203
5.015714 -0.64525986
5.016714 -0.6535731300000001
5.017715 -0.66189701
5.018714 -0.67025325
5.019714 -0.6786592800000001
5.020714 -0.6871196900000001
5.021714 -0.69562378
5.022714 -0.7041505499999999
5.023714 -0.7126786700000001
5.024714 -0.72119683
5.025714 -0.7297082300000001
5.026714 -0.7382289
5.027714 -0.74677872
5.028714 -0.7553714300000001
5.029714 -0.76400721
5.030715 -0.77267215
5.031714 -0.78134546
5.032714 -0.7900089000000001
5.033714 -0.79865614
5.034714 -0.80729583
5.035714 -0.8159468
5.036714 -0.82462896
5.037714 -0.83335331
5.038714 -0.8421164
5.039714 -0.85090194
5.040714 -0.8596884100000001
5.041714 -0.8684595999999999
5.042714 -0.87721208
5.043715 -0.8859560799999999
5.044714 -0.89470921
5.045714 -0.90348786
5.046714 -0.9122978
5.047714 -0.9211311999999999
5.048714 -0.9299698299999999
5.049714 -0.9387943
5.050714 -0.94759306
5.051714 -0.95636807
5.052714 -0.96513396
5.053714 -0.9739105600000001
5.054714 -0.98271361
5.055714 -0.9915468300000001
5.056714 -1.0004004
5.057714 -1.009255
5.058714 -1.0180918
5.059714 -1.0269004
5.060714 -1.0356832999999999
5.061714 -1.0444541
5.062714 -1.0532298
5.063715 -1.062022
5.064714 -1.0708312
5.065714 -1.0796459
5.066714 -1.0884494
5.067714 -1.097227
5.068714 -1.1059747
5.069714 -1.1147004
5.070714 -1.1234197
5.071714 -1.1321488
5.072714 -1.1408954
5.073714 -1.1496548
5.074714 -1.1584111
5.075714 -1.1671444
5.076715 -1.1758392
5.077714 -1.1844916
5.078714 -1.1931099
5.079714 -1.2017101000000001
5.080714 -1.2103083000000001
5.081714 -1.2189125
5.082714 -1.22752
5.083714 -1.236119
5.084714 -1.2446946
5.085714 -1.2532366
5.086714 -1.2617448
5.087714 -1.270228
5.088714 -1.2786990999999999
5.089714 -1.2871674
5.090714 -1.2956341
5.091714 -1.3040891000000001
5.092714 -1.3125164
5.093714 -1.3209008
5.094714 -1.3292346
5.095714 -1.3375211999999999
5.096714 -1.3457741
5.097714 -1.3540098999999999
5.098714 -1.3622419000000001
5.099714 -1.3704734
5.100714 -1.3786966
5.101714 -1.3868975000000001
5.102714 -1.3950613
5.103714 -1.4031799
5.104714 -1.4112537
5.105714 -1.4192905
5.106714 -1.427301
5.107714 -1.4352915000000002
5.108714 -1.4432610000000001
5.109715 -1.4512015
5.110714 -1.4591013
5.111714 -1.4669519
5.112714 -1.474752
5.113714 -1.4825083
5.114714 -1.4902338
5.115714 -1.4979404
5.116714 -1.505634
5.117714 -1.5133107
5.118714 -1.5209583
5.119714 -1.528561
5.120714 -1.5361063
5.121714 -1.5435892
5.122715 -1.5510136
5.123714 -1.5583903
5.124714 -1.5657311
5.125714 -1.5730442
5.126714 -1.5803298000000001
5.127714 -1.5875826
5.128714 -1.5947936
5.129714 -1.6019564
5.130714 -1.6090688999999998
5.131714 -1.6161358000000001
5.132714 -1.6231634000000001
5.133714 -1.6301565
5.134714 -1.6371151
5.135714 -1.6440323
5.136714 -1.6508965
5.137714 -1.6576961000000001
5.138714 -1.6644239
5.139714 -1.6710822
5.140714 -1.6776791
5.141714 -1.6842285
5.142715 -1.6907429
5.143714 -1.6972296000000002
5.144714 -1.7036874
5.145714 -1.7101083
5.146714 -1.7164810999999998
5.147714 -1.7227961
5.148714 -1.7290479
5.149714 -1.7352374
5.150714 -1.7413683
5.151714 -1.7474445
5.152714 -1.7534668
5.153714 -1.7594313000000001
5.154714 -1.7653309
5.155715 -1.7711593
5.156714 -1.7769143
5.157714 -1.7826002
5.158714 -1.7882267
5.159714 -1.7938059
5.160714 -1.7993473
5.161714 -1.804853
5.162714 -1.8103179
5.163714 -1.81573
5.164714 -1.8210756000000001
5.165714 -1.8263444
5.166714 -1.8315333999999999
5.167714 -1.8366457999999999
5.168715 -1.8416895999999998
5.169714 -1.846673
5.170714 -1.8515997999999998
5.171714 -1.8564692
5.172714 -1.8612744
5.173714 -1.8660091
5.174714 -1.87067
5.175714 -1.8752592
5.176714 -1.8797832
5.177714 -1.8842504999999998
5.178714 -1.8886667
5.179714 -1.893031
5.180714 -1.8973356000000001
5.181714 -1.9015685
5.182714 -1.9057180999999999
5.183714 -1.9097783
5.184714 -1.9137513
5.185714 -1.9176457
5.186714 -1.9214742
5.187714 -1.9252462000000001
5.188715 -1.9289641
5.189714 -1.9326231999999999
5.190714 -1.9362131
5.191714 -1.9397236000000002
5.192714 -1.943149
5.193714 -1.9464902999999998
5.194714 -1.9497547
5.195714 -1.952951
5.196714 -1.9560851000000001
5.197714 -1.9591562
5.198714 -1.9621574999999998
5.199714 -1.9650781999999998
5.200714 -1.9679094000000001
5.201715 -1.970649
5.202714 -1.9733025000000002
5.203714 -1.9758811
5.204714 -1.9783963000000002
5.205714 -1.9808536
5.206714 -1.9832516000000002
5.207714 -1.9855794999999998
5.208714 -1.9878239999999998
5.209714 -1.9899741
5.210714 -1.9920262000000002
5.211714 -1.9939856999999999
5.212714 -1.9958632
5.213714 -1.9976705000000001
5.214714 -1.9994136
5.215714 -2.0010905
5.216714 -2.0026922
5.217714 -2.0042071000000004
5.218714 -2.0056268
5.219714 -2.0069508
5.220714 -2.0081861
5.221714 -2.0093437
5.222714 -2.0104338999999998
5.223714 -2.0114597
5.224714 -2.0124156
5.225714 -2.0132898999999997
5.226714 -2.0140706
5.227714 -2.0147501
5.228714 -2.0153301
5.229714 -2.0158205
5.230714 -2.0162346
5.231714 -2.0165833
5.232714 -2.016869
5.233714 -2.0170845
5.234715 -2.0172169
5.235714 -2.0172531
5.236714 -2.0171853
5.237714 -2.0170152
5.238714 -2.0167536999999998
5.239714 -2.016413
5.240714 -2.0160021
5.241714 -2.0155222999999998
5.242714 -2.0149661
5.243714 -2.0143215
5.244714 -2.0135779
5.245714 -2.0127311
5.246714 -2.0117864
5.247715 -2.0107558
5.248714 -2.0096514
5.249714 -2.0084798
5.250714 -2.0072384
5.251714 -2.0059165
5.252714 -2.0044992
5.253714 -2.0029759
5.254714 -2.0013444
5.255714 -1.9996123000000001
5.256714 -1.9977932999999999
5.257714 -1.9959008
5.258714 -1.9939423
5.259714 -1.991915
5.260714 -1.9898083
5.261714 -1.9876083
5.262714 -1.9853064999999999
5.263714 -1.9829011
5.264714 -1.980401
5.265714 -1.9778174999999998
5.266714 -1.975161
5.267715 -1.9724352
5.268714 -1.9696329
5.269714 -1.9667421
5.270714 -1.9637497
5.271714 -1.9606499
5.272714 -1.9574454000000001
5.273714 -1.9541473999999999
5.274714 -1.9507701
5.275714 -1.9473236
5.276714 -1.9438094
5.277714 -1.9402195
5.278714 -1.9365404
5.279714 -1.9327594
5.280715 -1.9288706
5.281714 -1.9248785000000002
5.282714 -1.920794
5.283714 -1.9166303999999998
5.284714 -1.9123962
5.285714 -1.9080915
5.286714 -1.9037081
5.287714 -1.899234
5.288714 -1.8946596999999998
5.289714 -1.8899837999999998
5.290714 -1.8852126
5.291714 -1.8803581999999999
5.292714 -1.8754317999999999
5.293715 -1.8704390000000002
5.294714 -1.8653754000000002
5.295714 -1.8602297
5.296714 -1.854988
5.297714 -1.8496408999999998
5.298714 -1.8441877999999998
5.299714 -1.8386364
5.300714 -1.8329995000000001
5.301714 -1.8272886
5.302714 -1.8215084
5.303714 -1.8156555
5.304714 -1.8097203
5.305714 -1.8036921000000001
5.306714 -1.7975657999999999
5.307714 -1.7913437
5.308714 -1.7850345
5.309714 -1.7786507
5.310714 -1.7722004999999998
5.311714 -1.7656852
5.312714 -1.7590979
5.313715 -1.7524272
5.314714 -1.7456617
5.315714 -1.7387962
5.316714 -1.7318333000000001
5.317714 -1.7247826000000002
5.318714 -1.7176559
5.319714 -1.7104609
5.320714 -1.7031990000000001
5.321714 -1.6958646000000002
5.322714 -1.6884488999999998
5.323714 -1.6809441
5.324714 -1.6733488
5.325714 -1.6656684000000002
5.326715 -1.6579119
5.327714 -1.6500887999999998
5.328714 -1.6422031
5.329714 -1.6342519
5.330714 -1.6262254
5.331714 -1.6181123
5.332714 -1.6099037999999999
5.333714 -1.6015982000000002
5.334714 -1.593201
5.335714 -1.5847232
5.336714 -1.5761755
5.337714 -1.5675644999999998
5.338714 -1.5588907
5.339714 -1.5501493
5.340714 -1.5413342
5.341714 -1.5324416
5.342714 -1.5234726
5.343714 -1.514432
5.344714 -1.5053271
5.345714 -1.4961627
5.346714 -1.4869379999999999
5.347714 -1.4776467999999998
5.348714 -1.4682798000000001
5.349714 -1.4588276
5.350714 -1.4492858000000002
5.351714 -1.439657
5.352714 -1.4299498000000002
5.353714 -1.4201753
5.354714 -1.4103437
5.355714 -1.4004598
5.356714 -1.390523
5.357714 -1.3805279
5.358714 -1.370468
5.359715 -1.3603389000000001
5.360714 -1.3501397
5.361714 -1.3398734
5.362714 -1.3295438
5.363714 -1.3191534
5.364714 -1.3087013
5.365714 -1.2981829
5.366714 -1.2875931999999999
5.367714 -1.2769285
5.368714 -1.2661897
5.369714 -1.2553831
5.370714 -1.2445183
5.371714 -1.2336053
5.372715 -1.2226509
5.373714 -1.2116565
5.374714 -1.2006177999999998
5.375714 -1.1895271
5.376714 -1.178376
5.377714 -1.1671592
5.378714 -1.1558755
5.379714 -1.144528
5.380714 -1.1331217
5.381714 -1.1216613
5.382714 -1.1101486
5.383714 -1.0985835
5.384714 -1.0869644
5.385714 -1.0752901000000001
5.386714 -1.0635621
5.387714 -1.0517849
5.388714 -1.0399639999999999
5.389714 -1.0281046
5.390714 -1.0162093
5.391714 -1.004276
5.392715 -0.9922985900000001
5.393714 -0.9802693499999999
5.394714 -0.9681819899999999
5.395714 -0.9560341
5.396714 -0.94382837
5.397714 -0.9315719800000001
5.398714 -0.9192738699999999
5.399714 -0.90694185
5.400714 -0.89458004
5.401714 -0.88218814
5.402714 -0.86976271
5.403714 -0.85729975
5.404714 -0.8447965599999999
5.405715 -0.83225342
5.406714 -0.8196727399999999
5.407714 -0.80705779
5.408714 -0.7944105200000001
5.409714 -0.7817296300000001
5.410714 -0.76901158
5.411714 -0.7562516699999999
5.412714 -0.7434470599999999
5.413714 -0.73059844
5.414714 -0.71771112
5.415714 -0.70479373
5.416714 -0.691855
5.417714 -0.67890091
5.418715 -0.6659322
5.419714 -0.65294453
5.420714 -0.63993046
5.421714 -0.62688282
5.422714 -0.61379797
5.423714 -0.60067726
5.424714 -0.5875262
5.425714 -0.57435217
5.426714 -0.56116115
5.427714 -0.54795551
5.428714 -0.53473371
5.429714 -0.5214917
5.430714 -0.5082262700000001
5.431714 -0.49493727000000004
5.432714 -0.48162849
5.433714 -0.46830592
5.434714 -0.45497534
5.435714 -0.4416388
5.436714 -0.42829337
5.437714 -0.4149321
5.438715 -0.40154699
5.439714 -0.38813271
5.440714 -0.37468981
5.441714 -0.36122517000000004
5.442714 -0.34774959
5.443714 -0.33427391
5.444714 -0.32080506999999997
5.445714 -0.30734371
5.446714 -0.29388494
5.447714 -0.28042125
5.448714 -0.26694655
5.449714 -0.25345907
5.450714 -0.23996194
5.451715 -0.22646119
5.452714 -0.21296223
5.453714 -0.19946697
5.454714 -0.18597274
5.455714 -0.17247368
5.456714 -0.15896435
5.457714 -0.14544355
5.458714 -0.13191606
5.459714 -0.11839179
5.460714 -0.10488207000000001
5.461714 -0.091395184
5.462714 -0.07793283999999999
5.463714 -0.064489583
5.464714 -0.051055604
5.465714 -0.037621101000000004
5.466714 -0.024180785
5.467714 -0.010736012
5.468714 0.0027062112999999997
5.469714 0.016136664
5.470714 0.029548371
5.471714 0.042939524
5.472714 0.056313578
5.473714 0.06967656700000001
5.474714 0.083033124
5.475714 0.09638312
5.476714 0.10972082
5.477714 0.12303710000000001
5.478714 0.1363234
5.479714 0.14957584
5.480714 0.16279706
5.481714 0.17599491
5.482714 0.18917855
5.483714 0.20235365
5.484715 0.21551929
5.485714 0.22866786
5.486714 0.2417882
5.487714 0.25487051
5.488714 0.26791035
5.489714 0.28091031
5.490714 0.29387816
5.491714 0.30682283000000005
5.492714 0.31974963
5.493714 0.3326579
5.494714 0.34554142
5.495714 0.35839158
5.496714 0.37120173
5.497715 0.38397019
5.498714 0.39670067000000003
5.499714 0.40939972
5.500714 0.42207264000000005
5.501714 0.43471991
5.502714 0.44733589
5.503714 0.45991078999999996
5.504714 0.47243498000000006
5.505714 0.48490325
5.506714 0.49731708
5.507714 0.5096841599999999
5.508714 0.52201445
5.509714 0.53431578
5.510714 0.54658973
5.511714 0.55883136
5.512714 0.57103117
5.513714 0.58317957
5.514714 0.59527061
5.515714 0.60730418
5.516714 0.61928472
5.517715 0.6312183100000001
5.518714 0.6431086
5.519714 0.65495446
5.520714 0.6667504599999999
5.521714 0.67848973
5.522714 0.69016777
5.523714 0.70178509
5.524714 0.71334713
5.525714 0.7248621000000001
5.526714 0.7363366
5.527714 0.7477721199999999
5.528714 0.7591638199999999
5.529714 0.77050179
5.530715 0.7817750800000001
5.531714 0.79297572
5.532714 0.8041015800000001
5.533714 0.8151560999999999
5.534714 0.8261457999999999
5.535714 0.8370770099999999
5.536714 0.84795263
5.537714 0.85877096
5.538714 0.8695282000000001
5.539714 0.88022025
5.540714 0.89084543
5.541714 0.9014059799999999
5.542714 0.91190627
5.543715 0.92235031
5.544714 0.9327389300000001
5.545714 0.94306841
5.546714 0.9533312199999999
5.547714 0.9635183
5.548714 0.97362306
5.549714 0.9836437199999999
5.550714 0.99358326
5.551714 1.0034485
5.552714 1.0132463
5.553714 1.0229812
5.554714 1.0326539
5.555714 1.0422616
5.556714 1.0518002
5.557714 1.0612664
5.558714 1.0706589
5.559714 1.079978
5.560714 1.0892247000000002
5.561714 1.0983986
5.562714 1.107497
5.563715 1.1165150000000001
5.564714 1.125447
5.565714 1.1342893
5.566714 1.1430423
5.567714 1.1517088
5.568714 1.1602947000000001
5.569714 1.1688053
5.570714 1.1772446
5.571714 1.1856138999999999
5.572714 1.193911
5.573714 1.2021331
5.574714 1.2102774
5.575714 1.2183419
5.576715 1.2263256999999999
5.577714 1.2342275999999999
5.578714 1.2420459
5.579714 1.2497776999999999
5.580714 1.2574197
5.581714 1.2649694
5.582714 1.2724261000000001
5.583714 1.2797914000000001
5.584714 1.2870691
5.585714 1.2942629
5.586714 1.3013755
5.587714 1.3084082000000001
5.588714 1.3153598
5.589714 1.3222285999999999
5.590714 1.3290129
5.591714 1.335712
5.592714 1.3423255
5.593714 1.3488527000000001
5.594714 1.3552921
5.595714 1.3616408
5.596714 1.3678948
5.597714 1.3740518
5.598714 1.3801115
5.599714 1.3860762
5.600714 1.3919508
5.601714 1.3977407000000002
5.602714 1.4034493000000001
5.603714 1.4090766
5.604714 1.4146198
5.605714 1.4200749000000001
5.606714 1.4254381
5.607714 1.4307077
5.608714 1.4358843
5.609715 1.4409701000000001
5.610714 1.4459665
5.611714 1.4508724000000002
5.612714 1.4556845
5.613714 1.460398
5.614714 1.4650097
5.615714 1.4695201
5.616714 1.4739338
5.617714 1.4782585000000001
5.618714 1.4825019
5.619714 1.4866683
5.620714 1.4907561
5.621714 1.4947591
5.622715 1.4986678999999998
5.623714 1.502475
5.624714 1.5061771
5.625714 1.5097762000000001
5.626714 1.5132783
5.627714 1.5166886
5.628714 1.5200101000000001
5.629714 1.5232407
5.630714 1.5263758
5.631714 1.529411
5.632714 1.5323458
5.633714 1.5351854
5.634714 1.5379394
5.635714 1.5406176
5.636714 1.5432256
5.637714 1.5457609
5.638714 1.5482135
5.639714 1.5505698
5.640714 1.5528171
5.641714 1.55495
5.642715 1.5569711
5.643714 1.5588895
5.644714 1.5607168
5.645714 1.5624605
5.646714 1.5641223999999998
5.647714 1.5656976
5.648714 1.5671797
5.649714 1.5685653000000002
5.650714 1.5698561
5.651714 1.5710609
5.652714 1.5721906
5.653714 1.5732519
5.654714 1.5742441999999999
5.655715 1.5751574000000002
5.656714 1.5759749
5.657714 1.5766820000000001
5.658714 1.5772706
5.659714 1.5777439
5.660714 1.5781146
5.661714 1.5783994
5.662714 1.5786119
5.663714 1.5787577000000002
5.664714 1.5788319
5.665714 1.5788237
5.666714 1.5787233
5.667714 1.5785268000000001
5.668715 1.5782382000000001
5.669714 1.5778683000000002
5.670714 1.5774276
5.671714 1.5769197
5.672714 1.5763383
5.673714 1.5756693
5.674714 1.5748966
5.675714 1.5740113
5.676714 1.5730157000000002
5.677714 1.5719235000000003
5.678714 1.5707549
5.679714 1.5695272
5.680714 1.5682481000000001
5.681714 1.5669128
5.682714 1.5655065
5.683714 1.5640119000000001
5.684714 1.5624182
5.685714 1.5607256999999999
5.686714 1.5589445
5.687714 1.5570888999999999
5.688715 1.5551697
5.689714 1.5531876
5.690714 1.5511338
5.691714 1.5489936
5.692714 1.5467555
5.693714 1.5444178
5.694714 1.5419913
5.695714 1.5394947
5.696714 1.5369469
5.697714 1.534358
5.698714 1.5317239
5.699714 1.5290282
5.700714 1.5262502
5.701715 1.523374
5.702714 1.520396
5.703714 1.5173262
5.704714 1.5141832
5.705714 1.5109846999999998
5.706714 1.5077395
5.707714 1.5044434
5.708714 1.5010831
5.709714 1.497643
5.710714 1.4941145
5.711714 1.4905018
5.712714 1.4868194
5.713714 1.4830862
5.714714 1.4793151
5.715714 1.4755066000000001
5.716714 1.4716484
5.717714 1.4677206999999999
5.718714 1.4637061
5.719714 1.4595983
5.720714 1.4554054
5.721714 1.4511467
5.722714 1.4468438
5.723714 1.4425106
5.724714 1.4381473
5.725714 1.4337404999999999
5.726714 1.4292707999999998
5.727714 1.4247223999999998
5.728714 1.4200914
5.729714 1.4153874
5.730714 1.4106288
5.731714 1.4058328
5.732714 1.4010078000000001
5.733714 1.3961487
5.734715 1.3912406
5.735714 1.3862656
5.736714 1.3812142
5.737714 1.3760895
5.738714 1.3709071
5.739714 1.3656878000000001
5.740714 1.3604477
5.741714 1.3551901
5.742714 1.349904
5.743714 1.3445693
5.744714 1.3391665000000001
5.745714 1.3336867000000001
5.746714 1.3281357
5.747715 1.3225313
5.748714 1.3168961
5.749714 1.3112459
5.750714 1.305584
5.751714 1.2999003
5.752714 1.2941778
5.753714 1.2884018000000002
5.754714 1.2825675
5.755714 1.2766830999999998
5.756714 1.2707644
5.757714 1.264827
5.758714 1.2588774
5.759714 1.2529093999999998
5.760714 1.2469061
5.761714 1.2408483
5.762714 1.2347245999999998
5.763714 1.2285369000000002
5.764714 1.2223011000000001
5.765714 1.2160399
5.766714 1.2097738
5.767715 1.2035115
5.768714 1.197248
5.769714 1.1909679
5.770714 1.1846531
5.771714 1.1782929
5.772714 1.1718879999999998
5.773714 1.1654498
5.774714 1.1589943
5.775714 1.1525332
5.776714 1.1460674
5.777714 1.139588
5.778714 1.1330799
5.779714 1.1265309
5.780715 1.1199385
5.781714 1.1133123999999999
5.782714 1.1066707
5.783714 1.1000322999999999
5.784714 1.0934078999999999
5.785714 1.0867957
5.786714 1.0801824
5.787714 1.0735492
5.788714 1.0668815999999999
5.789714 1.060175
5.790714 1.0534366
5.791714 1.0466815
5.792714 1.0399248
5.793715 1.0331751
5.794714 1.0264304
5.795714 1.0196809
5.796714 1.0129148
5.797714 1.0061252
5.798714 0.99931462
5.799714 0.99249436
5.800714 0.9856793100000001
5.801714 0.97888093
5.802714 0.97210184
5.803714 0.96533392
5.804714 0.95856311
5.805714 0.95177563
5.806714 0.9449647699999999
5.807714 0.9381340800000001
5.808714 0.93129547
5.809714 0.92446432
5.810714 0.9176521599999999
5.811714 0.9108620700000001
5.812714 0.9040880899999999
5.813715 0.89731952
5.814714 0.89054611
5.815714 0.8837641199999999
5.816714 0.87697748
5.817714 0.87019634
5.818714 0.8634315800000001
5.819714 0.8566894599999999
5.820714 0.84996894
5.821714 0.8432621100000001
5.822714 0.8365589200000001
5.823714 0.829852
5.824714 0.8231408900000001
5.825714 0.8164318300000001
5.826715 0.80973599
5.827714 0.8030638099999999
5.828714 0.7964205
5.829714 0.7898043800000001
5.830714 0.78320792
5.831714 0.7766220699999999
5.832714 0.7700406
5.833714 0.76346323
5.834714 0.7568958699999999
5.835714 0.7503478299999999
5.836714 0.74382764
5.837714 0.7373396299999999
5.838714 0.7308824
5.839714 0.72445013
5.840714 0.71803578
5.841714 0.71163466
5.842714 0.70524672
5.843714 0.69887619
5.844714 0.6925294599999999
5.845714 0.68621216
5.846714 0.67992643
5.847714 0.67367037
5.848714 0.66743931
5.849714 0.66122808
5.850714 0.6550343200000001
5.851714 0.64885956
5.852714 0.64270915
5.853714 0.63659032
5.854714 0.63050902
5.855714 0.62446832
5.856714 0.61846701
5.857714 0.61250045
5.858714 0.60656262
5.859715 0.60064876
5.860714 0.59475722
5.861714 0.58888998
5.862714 0.5830515199999999
5.863714 0.57724742
5.864714 0.5714816
5.865714 0.56575551
5.866714 0.56006755
5.867714 0.55441461
5.868714 0.5487937
5.869714 0.54320395
5.870714 0.53764749
5.871714 0.53212871
5.872715 0.52665253
5.873714 0.5212224599999999
5.874714 0.51583834
5.875714 0.51049669
5.876714 0.50519169
5.877714 0.49991752
5.878714 0.49467143
5.879714 0.48945481
5.880714 0.48427354
5.881714 0.4791352
5.882714 0.47404650000000004
5.883714 0.46901009
5.884714 0.46402393
5.885714 0.45908214999999997
5.886714 0.45417785000000005
5.887714 0.4493067
5.888714 0.44446923
5.889714 0.43967064000000006
5.890714 0.43491861000000004
5.891714 0.43021971000000003
5.892715 0.42557586000000003
5.893714 0.42098337
5.894714 0.41643456
5.895714 0.41192137
5.896714 0.40743966000000004
5.897714 0.40299157
5.898714 0.39858506000000005
5.899714 0.39423006000000005
5.900714 0.38993437999999997
5.901714 0.3856993
5.902714 0.38151904000000003
5.903714 0.37738329
5.904714 0.37328228
5.905715 0.36921164
5.906714 0.36517493
5.907714 0.3611824
5.908714 0.35724624
5.909714 0.35337482
5.910714 0.34956866999999997
5.911714 0.34582003
5.912714 0.34211653
5.913714 0.3384473
5.914714 0.33480851
5.915714 0.33120529
5.916714 0.32764943
5.917714 0.32415378
5.918715 0.3207257
5.919714 0.31736332
5.920714 0.31405645
5.921714 0.31079145
5.922714 0.3075582
5.923714 0.30435564
5.924714 0.30119251
5.925714 0.29808362
5.926714 0.29504241000000003
5.927714 0.29207424000000004
5.928714 0.28917328
5.929714 0.2863249
5.930714 0.28351244999999997
5.931714 0.2807253
5.932714 0.27796407
5.933714 0.27524051
5.934714 0.27257195
5.935714 0.26997295
5.936714 0.26744835
5.937714 0.26499107
5.938715 0.26258589
5.939714 0.26021730000000004
5.940714 0.25787749
5.941714 0.25557061000000003
5.942714 0.25331064
5.943714 0.25111453
5.944714 0.24899318999999998
5.945714 0.24694542
5.946714 0.24495784
5.947714 0.24301098
5.948714 0.24108859000000002
5.949714 0.23918572999999999
5.950714 0.23731159000000002
5.951715 0.23548521999999997
5.952714 0.23372674000000002
5.953714 0.2320478
5.954714 0.23044602
5.955714 0.22890635
5.956714 0.22740861999999998
5.957714 0.2259376
5.958714 0.2244903
5.959714 0.22307708999999998
5.960714 0.22171602999999998
5.961714 0.22042324000000002
5.962714 0.21920407
5.963714 0.21804988000000003
5.964714 0.21694175000000002
5.965714 0.21585971
5.966714 0.21479323
5.967714 0.21374659000000001
5.968714 0.21273775
5.969714 0.21179018
5.970714 0.21092175000000002
5.971714 0.21013633999999998
5.972714 0.20942222
5.973714 0.20875782
5.974714 0.20812203
5.975714 0.20750449
5.976714 0.20690995999999998
5.977714 0.20635508000000002
5.978714 0.20585943
5.979714 0.20543479
5.980714 0.20507858
5.981714 0.20477468999999998
5.982714 0.20450125
5.983714 0.20424182999999999
5.984715 0.20399387
5.985714 0.20377075
5.986714 0.20359571
5.987714 0.20349086
5.988714 0.20346664999999997
5.989714 0.20351688999999998
5.990714 0.20362156999999997
5.991714 0.20375659000000002
5.992714 0.20390511
5.993714 0.20406533
5.994714 0.20425047
5.995714 0.20448156
5.996714 0.20477605999999998
5.997715 0.20513901999999998
5.998714 0.20556019
5.999714 0.20601921999999998
6.000714 0.20649624000000003
6.001714 0.20698223
6.002714 0.20748418999999999
6.003714 0.20802207
6.004714 0.20861942
6.005714 0.20929158
6.006714 0.21003806
6.007714 0.21084209
6.008714 0.21167832999999997
6.009714 0.21252437
6.010714 0.21337082
6.011714 0.21422496
6.012714 0.21510625000000003
6.013714 0.2160361
6.014714 0.21702714999999997
6.015714 0.21807711999999999
6.016714 0.21917068
6.017715 0.22028778000000002
6.018714 0.22141470000000002
6.019714 0.22255133
6.020714 0.22371185
6.021714 0.22491784999999997
6.022714 0.22618722
6.023714 0.22752467
6.024714 0.22891846
6.025714 0.23034508
6.026714 0.23177965
6.027714 0.23320724999999998
6.028714 0.23462926
6.029714 0.23606229
6.030715 0.23752965
6.031714 0.23905048
6.032714 0.24063087
6.033714 0.24226217
6.034714 0.24392620999999998
6.035714 0.24560519999999997
6.036714 0.24729103000000002
6.037714 0.24898901999999998
6.038714 0.25071446
6.039714 0.25248397
6.040714 0.25430568
6.041714 0.25617378
6.042714 0.25806997
6.043715 0.25997138999999997
6.044714 0.26186127
6.045714 0.26373706999999996
6.046714 0.26561192
6.047714 0.26750888
6.048714 0.26945085
6.049714 0.27145054
6.050714 0.27350555
6.051714 0.27560068
6.052714 0.27771585
6.053714 0.2798357
6.054714 0.28195616
6.055714 0.28408477
6.056714 0.28623496
6.057714 0.28841749
6.058714 0.29063369
6.059714 0.29287356999999997
6.060714 0.29512062
6.061714 0.29735989
6.062714 0.29958619000000003
6.063715 0.30180756000000003
6.064714 0.30404245
6.065714 0.30631195
6.066714 0.30863027000000004
6.067714 0.3109985
6.068714 0.3134043
6.069714 0.31582736
6.070714 0.31824831
6.071714 0.32065657
6.072714 0.32305352000000004
6.073714 0.32545002
6.074714 0.3278597
6.075714 0.33029141
6.076715 0.33274516000000004
6.077714 0.33521291000000003
6.078714 0.33768369000000004
6.079714 0.3401503
6.080714 0.34261412999999996
6.081714 0.34508521
6.082714 0.34757764
6.083714 0.35010246
6.084714 0.35266175
6.085714 0.35524659000000003
6.086714 0.35784
6.087714 0.36042388999999997
6.088714 0.36298644
6.089714 0.36552637
6.090714 0.36805277000000003
6.091714 0.37058045
6.092714 0.37312317
6.093714 0.37568815
6.094714 0.37827389
6.095714 0.38087249
6.096714 0.38347455999999996
6.097714 0.38607421
6.098714 0.38867146
6.099714 0.39127138
6.100714 0.39387987999999996
6.101714 0.39649941
6.102714 0.39912602
6.103714 0.40175020999999994
6.104714 0.40436056
6.105714 0.40694885000000003
6.106714 0.40951394
6.107714 0.41206307
6.108714 0.41460893
6.109715 0.41716495000000003
6.110714 0.4197401
6.111714 0.42233593
6.112714 0.42494624
6.113714 0.42756069
6.114714 0.43016886
6.115714 0.43276362
6.116714 0.43534324999999996
6.117714 0.43790977999999997
6.118714 0.44046687
6.119714 0.44301669
6.120714 0.4455586
6.121714 0.44808970000000004
6.122715 0.45060691999999997
6.123714 0.45310953000000004
6.124714 0.4556003
6.125714 0.45808543999999995
6.126714 0.46057217
6.127714 0.46306578
6.128714 0.46556718
6.129714 0.46807188
6.130714 0.47057122
6.131714 0.47305534000000005
6.132714 0.47551570000000004
6.133714 0.47794813
6.134714 0.48035341000000004
6.135714 0.48273634
6.136714 0.48510367000000004
6.137714 0.48746186999999996
6.138714 0.48981500000000006
6.139714 0.49216454
6.140714 0.49450942
6.141714 0.49684750999999994
6.142715 0.49917703
6.143714 0.50149672
6.144714 0.50380649
6.145714 0.50610579
6.146714 0.50839311
6.147714 0.51066526
6.148714 0.51291762
6.149714 0.51514511
6.150714 0.51734415
6.151714 0.5195139900000001
6.152714 0.52165766
6.153714 0.5237815
6.154714 0.52589322
6.155715 0.5279995
6.156714 0.53010373
6.157714 0.53220447
6.158714 0.53429622
6.159714 0.53637112
6.160714 0.5384218399999999
6.161714 0.54044379
6.162714 0.54243631
6.163714 0.5444019999999999
6.164714 0.5463453
6.165714 0.54826955
6.166714 0.5501757399999999
6.167714 0.55206208
6.168715 0.55392594
6.169714 0.5557656799999999
6.170714 0.55758255
6.171714 0.55938107
6.172714 0.56116711
6.173714 0.5629451
6.174714 0.5647155
6.175714 0.56647328
6.176714 0.56820931
6.177714 0.56991316
6.178714 0.5715775799999999
6.179714 0.57320115
6.180714 0.57478878
6.181714 0.5763496699999999
6.182714 0.5778929700000001
6.183714 0.5794241099999999
6.184714 0.58094263
6.185714 0.58244299
6.186714 0.5839174100000001
6.187714 0.58536027
6.188715 0.58677052
6.189714 0.5881525599999999
6.190714 0.58951299
6.191714 0.59085716
6.192714 0.59218546
6.193714 0.59349271
6.194714 0.59476979
6.195714 0.5960085399999999
6.196714 0.59720566
6.197714 0.5983652100000001
6.198714 0.5994969
6.199714 0.60061258
6.200714 0.60172016
6.201715 0.60282028
6.202714 0.60390565
6.203714 0.6049639499999999
6.204714 0.60598352
6.205714 0.60695824
6.206714 0.6078898
6.207714 0.60878647
6.208714 0.60965843
6.209714 0.61051236
6.210714 0.61134854
6.211714 0.61216038
6.212714 0.6129384499999999
6.213714 0.6136758299999999
6.214714 0.6143719
6.215714 0.6150335499999999
6.216714 0.6156721199999999
6.217714 0.61629754
6.218714 0.61691338
6.219714 0.6175145
6.220714 0.61808871
6.221714 0.6186224100000001
6.222714 0.6191066000000001
6.223714 0.61954116
6.224714 0.61993473
6.225714 0.62030074
6.226714 0.62065092
6.227714 0.6209902500000001
6.228714 0.62131472
6.229714 0.62161391
6.230714 0.62187654
6.231714 0.62209587
6.232714 0.62227328
6.233714 0.62241708
6.234715 0.62253773
6.235714 0.62264213
6.236714 0.62272926
6.237714 0.6227902599999999
6.238714 0.62281224
6.239714 0.6227846300000001
6.240714 0.62270439
6.241714 0.62257815
6.242714 0.62241927
6.243714 0.62224185
6.244714 0.62205461
6.245714 0.62185689
6.246714 0.62163938
6.247715 0.62138904
6.248714 0.62109521
6.249714 0.62075472
6.250714 0.62037301
6.251714 0.61996072
6.252714 0.6195279300000001
6.253714 0.61907871
6.254714 0.61860885
6.255714 0.6181079899999999
6.256714 0.6175647000000001
6.257714 0.61697266
6.258714 0.61633382
6.259714 0.61565782
6.260714 0.61495742
6.261714 0.61424254
6.262714 0.61351531
6.263714 0.61276909
6.264714 0.61199148
6.265714 0.6111702
6.266714 0.61029904
6.267715 0.60938019
6.268714 0.6084230700000001
6.269714 0.60743941
6.270714 0.6064375399999999
6.271714 0.60541853
6.272714 0.6043762
6.273714 0.60330061
6.274714 0.60218363
6.275714 0.60102311
6.276714 0.59982426
6.277714 0.59859706
6.278714 0.59735114
6.279714 0.59609083
6.280715 0.5948129600000001
6.281714 0.59350762
6.282714 0.59216307
6.283714 0.59077088
6.284714 0.5893299799999999
6.285714 0.58784629
6.286714 0.5863301900000001
6.287714 0.58479137
6.288714 0.5832342
6.289714 0.58165649
6.290714 0.58005108
6.291714 0.57840967
6.292714 0.57672737
6.293715 0.5750054
6.294714 0.5732499999999999
6.295714 0.5714695
6.296714 0.5696697199999999
6.297714 0.56785094
6.298714 0.5660077099999999
6.299714 0.5641314700000001
6.300714 0.5622143900000001
6.301714 0.56025293
6.302714 0.55825002
6.303714 0.55621299
6.304714 0.55415048
6.305714 0.55206856
6.306714 0.54996824
6.307714 0.54784548
6.308714 0.54569342
6.309714 0.54350635
6.310714 0.54128165
6.311714 0.53902138
6.312714 0.5367305099999999
6.313715 0.5344142700000001
6.314714 0.53207525
6.315714 0.52971249
6.316714 0.52732131
6.317714 0.52489634
6.318714 0.5224337800000001
6.319714 0.51993341
6.320714 0.51739858
6.321714 0.5148346500000001
6.322714 0.51224669
6.323714 0.50963704
6.324714 0.50700465
6.325714 0.50434577
6.326715 0.50165574
6.327714 0.49893087999999997
6.328714 0.49617016
6.329714 0.49337531
6.330714 0.49054995
6.331714 0.48769801
6.332714 0.48482222
6.333714 0.48192306
6.334714 0.47899932
6.335714 0.47604879
6.336714 0.4730694
6.337714 0.4700602
6.338714 0.46702133999999995
6.339714 0.46395408000000005
6.340714 0.46085957
6.341714 0.45773875999999997
6.342714 0.45459089
6.343714 0.45141447
6.344714 0.44820722999999996
6.345714 0.44496702000000005
6.346714 0.44169285999999996
6.347714 0.43838564
6.348714 0.43504824999999997
6.349714 0.43168486999999994
6.350714 0.42829979
6.351714 0.4248959
6.352714 0.4214739
6.353714 0.41803168
6.354714 0.4145653
6.355714 0.41107028
6.356714 0.40754299
6.357714 0.40398231
6.358714 0.40038981999999995
6.359715 0.39676875
6.360714 0.39312234
6.361714 0.38945228
6.362714 0.38575795
6.363714 0.38203688
6.364714 0.37828633
6.365714 0.37450534
6.366714 0.37069580999999996
6.367714 0.36686249
6.368714 0.36301077
6.369714 0.3591445
6.370714 0.35526352
6.371714 0.35136309
6.372715 0.34743571
6.373714 0.3434737
6.374714 0.33947281
6.375714 0.33543409999999996
6.376714 0.33136357
6.377714 0.32726936
6.378714 0.32315839
6.379714 0.31903305
6.380714 0.31489052
6.381714 0.31072435000000004
6.382714 0.30652806
6.383714 0.30229879
6.384714 0.29803894000000003
6.385714 0.29375523000000003
6.386714 0.28945529000000003
6.387714 0.28514361
6.388714 0.28081871999999997
6.389714 0.27647354
6.390714 0.27209844
6.391714 0.26768586
6.392715 0.26323437
6.393714 0.25874984
6.394714 0.25424315000000003
6.395714 0.24972521000000003
6.396714 0.24520189
6.397714 0.24067105
6.398714 0.23612365999999999
6.399714 0.23154786
6.400714 0.22693479
6.401714 0.22228276
6.402714 0.21759809
6.403714 0.21289184000000003
6.404714 0.20817434
6.405715 0.20344984000000002
6.406714 0.19871437
6.407714 0.19395761
6.408714 0.18916835999999998
6.409714 0.18434027
6.410714 0.17947559
6.411714 0.17458432000000002
6.412714 0.16967955
6.413714 0.16477102
6.414714 0.15986012
6.415714 0.15493874000000002
6.416714 0.14999306
6.417714 0.14501031
6.418715 0.13998507
6.419714 0.13492235
6.420714 0.12983546
6.421714 0.12473983
6.422714 0.11964577
6.423714 0.11455341
6.424714 0.10945278
6.425714 0.10432862999999999
6.426714 0.09916793800000001
6.427714 0.093966123
6.428714 0.088729116
6.429714 0.08347010599999999
6.430714 0.078202685
6.431714 0.072933803
6.432714 0.06766016
6.433714 0.062369765
6.434714 0.05704830400000001
6.435714 0.051686657000000004
6.436714 0.046286281
6.437714 0.04085922
6.438715 0.035422741
6.439714 0.029991136
6.440714 0.024568653
6.441714 0.019147057999999998
6.442714 0.013709246000000001
6.443714 0.0082370781
6.444714 0.0027197986
6.445714 -0.0028410641
6.446714 -0.008432730099999999
6.447714 -0.014037498
6.448714 -0.019641283
6.449714 -0.025240105
6.450714 -0.030841443
6.451715 -0.036459701
6.452714 -0.042108286
6.453714 -0.047792260999999996
6.454714 -0.053505501
6.455714 -0.05923368700000001
6.456714 -0.064961793
6.457714 -0.07068232499999999
6.458714 -0.076399988
6.459714 -0.082130369
6.460714 -0.087893143
6.461714 -0.093702879
6.462714 -0.099561946
6.463714 -0.10545907
6.464714 -0.1113742
6.465714 -0.11728738
6.466714 -0.12318743000000001
6.467714 -0.12907626
6.468714 -0.13496686
6.469714 -0.14087625
6.470714 -0.14681664
6.471714 -0.15278958
6.472714 -0.15878588
6.473714 -0.16479099
6.474714 -0.1707933
6.475714 -0.17679108
6.476714 -0.18279396
6.477714 -0.18881876
6.478714 -0.19488108
6.479714 -0.20098720999999997
6.480714 -0.20713033
6.481714 -0.21329272999999999
6.482714 -0.21945341000000002
6.483714 -0.22559762
6.484715 -0.23172323
6.485714 -0.23784144
6.486714 -0.24397131
6.487714 -0.25013078
6.488714 -0.25632854
6.489714 -0.26256088
6.490714 -0.26881436
6.491714 -0.27507325
6.492714 -0.28132775
6.493714 -0.28757884
6.494714 -0.29383721
6.495714 -0.30011747
6.496714 -0.3064299
6.497715 -0.3127743
6.498714 -0.31913954
6.499714 -0.32550811
6.500714 -0.33186469
6.501714 -0.33820346
6.502714 -0.34453132999999997
6.503714 -0.35086495
6.504714 -0.35722328000000003
6.505714 -0.36361886
6.506714 -0.37005227
6.507714 -0.37651234
6.508714 -0.38298145
6.509714 -0.38944404
6.510714 -0.39589345
6.511714 -0.40233424
6.512714 -0.40877941
6.513714 -0.41524321
6.514714 -0.42173360000000004
6.515714 -0.42824862
6.516714 -0.43477751000000003
6.517715 -0.44130664000000003
6.518714 -0.44782659999999996
6.519714 -0.45433757
6.520714 -0.46084966000000005
6.521714 -0.46737804
6.522714 -0.47393553000000005
6.523714 -0.48052631
6.524714 -0.48714331
6.525714 -0.49377097999999997
6.526714 -0.50039222
6.527714 -0.50699566
6.528714 -0.51358077
6.529714 -0.52015716
6.530715 -0.5267400799999999
6.531714 -0.53334306
6.532714 -0.53997207
6.533714 -0.54662311
6.534714 -0.55328538
6.535714 -0.5599466200000001
6.536714 -0.5666000299999999
6.537714 -0.57324707
6.538714 -0.57989671
6.539714 -0.58656037
6.540714 -0.5932459600000001
6.541714 -0.59995335
6.542714 -0.60667372
6.543715 -0.6133936799999999
6.544714 -0.62010135
6.545714 -0.62679169
6.546714 -0.6334691800000001
6.547714 -0.64014574
6.548714 -0.64683547
6.549714 -0.65354817
6.550714 -0.6602854
6.551714 -0.6670398200000001
6.552714 -0.67379889
6.553714 -0.68055075
6.554714 -0.68728938
6.555714 -0.69401669
6.556714 -0.7007411699999999
6.557714 -0.70747319
6.558714 -0.71421969
6.559714 -0.72098058
6.560714 -0.7277493399999999
6.561714 -0.73451591
6.562714 -0.741272
6.563715 -0.7480152
6.564714 -0.75475043
6.565714 -0.76148785
6.566714 -0.76823789
6.567714 -0.7750066
6.568714 -0.78179222
6.569714 -0.78858603
6.570714 -0.7953758400000001
6.571714 -0.8021512099999999
6.572714 -0.8089084200000001
6.573714 -0.81565091
6.574714 -0.8223884699999999
6.575714 -0.8291321799999999
6.576715 -0.83588902
6.577714 -0.8426593600000001
6.578714 -0.8494365
6.579714 -0.8562105699999999
6.580714 -0.86297262
6.581714 -0.8697196799999999
6.582714 -0.87645557
6.583714 -0.8831889399999999
6.584714 -0.8899296600000001
6.585714 -0.89668278
6.586714 -0.90344669
6.587714 -0.9102132199999999
6.588714 -0.91697136
6.589714 -0.92371199
6.590714 -0.93043251
6.591714 -0.93713766
6.592714 -0.94383769
6.593714 -0.9505432100000001
6.594714 -0.95726065
6.595714 -0.96398843
6.596714 -0.97071789
6.597714 -0.9774375700000001
6.598714 -0.9841379699999999
6.599714 -0.99081649
6.600714 -0.99747898
6.601714 -1.0041369
6.602714 -1.010802
6.603714 -1.0174808
6.604714 -1.0241717
6.605714 -1.0308652
6.606714 -1.0375485
6.607714 -1.0442108
6.608714 -1.0508491
6.609715 -1.0574682
6.610714 -1.0640787
6.611714 -1.0706913
6.612714 -1.0773107
6.613714 -1.0839339
6.614714 -1.0905506
6.615714 -1.0971484
6.616714 -1.1037190000000001
6.617714 -1.1102632
6.618714 -1.1167902
6.619714 -1.1233147
6.620714 -1.1298503999999998
6.621714 -1.1364021
6.622715 -1.1429646999999998
6.623714 -1.1495241
6.624714 -1.1560641999999999
6.625714 -1.1625733
6.626714 -1.1690496
6.627714 -1.1755018000000002
6.628714 -1.181944
6.629714 -1.1883885
6.630714 -1.1948406999999999
6.631714 -1.2012955
6.632714 -1.2077402
6.633714 -1.2141621
6.634714 -1.2205540000000001
6.635714 -1.2269193
6.636714 -1.2332707
6.637714 -1.2396235
6.638714 -1.2459889
6.639714 -1.2523669
6.640714 -1.2587455
6.641714 -1.2651055
6.642715 -1.2714292
6.643714 -1.2777079
6.644714 -1.2839462
6.645714 -1.2901595
6.646714 -1.2963670999999999
6.647714 -1.3025829
6.648714 -1.3088092
6.649714 -1.3150368000000001
6.650714 -1.3212493
6.651714 -1.3274324
6.652714 -1.333581
6.653714 -1.3397020000000002
6.654714 -1.3458111
6.655715 -1.3519236000000001
6.656714 -1.3580468
6.657714 -1.3641749
6.658714 -1.3702908999999999
6.659714 -1.3763745
6.660714 -1.3824111000000001
6.661714 -1.3883994
6.662714 -1.3943525
6.663714 -1.4002915
6.664714 -1.4062366
6.665714 -1.4121966
6.666714 -1.4181658
6.667714 -1.4241272
6.668715 -1.4300598
6.669714 -1.4359497
6.670714 -1.4417957000000001
6.671714 -1.4476099
6.672714 -1.4534104
6.673714 -1.4592119000000001
6.674714 -1.4650178
6.675714 -1.4708177
6.676714 -1.4765928
6.677714 -1.4823251000000002
6.678714 -1.488007
6.679714 -1.4936456
6.680714 -1.4992603
6.681714 -1.5048736999999999
6.682714 -1.5105007
6.683714 -1.5161417
6.684714 -1.5217817
6.685714 -1.5273973
6.686714 -1.5329679
6.687714 -1.5384844
6.688715 -1.5439536999999999
6.689714 -1.5493942
6.690714 -1.5548263
6.691714 -1.5602624
6.692714 -1.5657006
6.693714 -1.5711261
6.694714 -1.5765185000000002
6.695714 -1.5818632999999998
6.696714 -1.5871592
6.697714 -1.5924186999999999
6.698714 -1.5976628
6.699714 -1.6029099000000002
6.700714 -1.6081659000000001
6.701715 -1.6134216
6.702714 -1.6186552
6.703714 -1.6238435999999998
6.704714 -1.6289723999999999
6.705714 -1.6340435
6.706714 -1.6390728
6.707714 -1.6440838999999998
6.708714 -1.6490972
6.709714 -1.6541189
6.710714 -1.6591409000000001
6.711714 -1.664144
6.712714 -1.6691085
6.713714 -1.6740234999999999
6.714714 -1.6788926
6.715714 -1.6837312
6.716714 -1.688558
6.717714 -1.6933843
6.718714 -1.698208
6.719714 -1.7030131
6.720714 -1.7077774000000001
6.721714 -1.7124837
6.722714 -1.7171271
6.723714 -1.7217191
6.724714 -1.7262829
6.725714 -1.7308412
6.726714 -1.7354076999999999
6.727714 -1.7399807
6.728714 -1.7445432
6.729714 -1.7490728
6.730714 -1.7535515000000002
6.731714 -1.7579738
6.732714 -1.7623486000000002
6.733714 -1.7666925
6.734715 -1.7710222000000002
6.735714 -1.7753437
6.736714 -1.7796507
6.737714 -1.7839272
6.738714 -1.7881554000000002
6.739714 -1.7923277000000002
6.740714 -1.7964491999999999
6.741714 -1.8005380000000002
6.742714 -1.8046164999999998
6.743714 -1.8087007
6.744714 -1.8127935000000002
6.745714 -1.8168816
6.746714 -1.8209423999999999
6.747715 -1.8249528000000002
6.748714 -1.8289
6.749714 -1.8327847000000002
6.750714 -1.836621
6.751714 -1.840427
6.752714 -1.8442158
6.753714 -1.847991
6.754714 -1.8517444
6.755714 -1.8554619
6.756714 -1.8591326
6.757714 -1.8627556
6.758714 -1.8663406
6.759714 -1.8699054
6.760714 -1.8734651000000002
6.761714 -1.8770255
6.762714 -1.8805797999999998
6.763714 -1.8841088
6.764714 -1.8875899
6.765714 -1.8910074999999997
6.766714 -1.8943571
6.767715 -1.8976487
6.768714 -1.9009011
6.769714 -1.9041320000000002
6.770714 -1.9073525
6.771714 -1.9105613000000001
6.772714 -1.9137484999999999
6.773714 -1.9169008
6.774714 -1.9200101
6.775714 -1.9230772
6.776714 -1.9261100999999998
6.777714 -1.9291197999999998
6.778714 -1.9321142
6.779714 -1.9350909
6.780715 -1.9380391000000001
6.781714 -1.9409424000000002
6.782714 -1.9437868
6.783714 -1.9465664
6.784714 -1.9492880000000001
6.785714 -1.9519661000000001
6.786714 -1.9546203000000002
6.787714 -1.9572645
6.788714 -1.9599024
6.789714 -1.9625286
6.790714 -1.9651292
6.791714 -1.9676909
6.792714 -1.9702058000000002
6.793715 -1.9726738000000001
6.794714 -1.9751007
6.795714 -1.9774942
6.796714 -1.9798592
6.797714 -1.9821944
6.798714 -1.9844923
6.799714 -1.9867444
6.800714 -1.9889443999999998
6.801714 -1.9910943
6.802714 -1.9932032
6.803714 -1.9952837
6.804714 -1.9973487
6.805714 -1.9994032
6.806714 -2.0014437
6.807714 -2.0034585000000003
6.808714 -2.0054336999999998
6.809714 -2.0073561
6.810714 -2.0092202
6.811714 -2.0110289
6.812714 -2.0127906
6.813715 -2.0145148
6.814714 -2.0162085
6.815714 -2.0178741000000002
6.816714 -2.0195095
6.817714 -2.0211097000000002
6.818714 -2.0226721
6.819714 -2.0241966
6.820714 -2.0256883
6.821714 -2.0271527000000003
6.822714 -2.0285949000000003
6.823714 -2.0300143999999998
6.824714 -2.0314053
6.825714 -2.032757
6.826715 -2.0340594
6.827714 -2.0353056
6.828714 -2.0364955
6.829714 -2.0376356
6.830714 -2.0387361
6.831714 -2.039808
6.832714 -2.0408587999999996
6.833714 -2.0418897
6.834714 -2.0428969
6.835714 -2.0438725
6.836714 -2.0448089
6.837714 -2.0457013
6.838714 -2.0465491
6.839714 -2.0473549
6.840714 -2.0481233000000003
6.841714 -2.0488553
6.842714 -2.0495501999999997
6.843714 -2.0502046
6.844714 -2.0508146000000003
6.845714 -2.0513782000000003
6.846714 -2.0518975
6.847714 -2.0523787000000002
6.848714 -2.0528307
6.849714 -2.0532614000000002
6.850714 -2.0536738999999997
6.851714 -2.0540653
6.852714 -2.0544271999999997
6.853714 -2.0547470000000003
6.854714 -2.0550149
6.855714 -2.0552254999999997
6.856714 -2.0553799
6.857714 -2.0554854000000002
6.858714 -2.0555507
6.859715 -2.0555846
6.860714 -2.0555908
6.861714 -2.0555681999999997
6.862714 -2.0555131
6.863714 -2.0554215
6.864714 -2.0552909
6.865714 -2.0551246
6.866714 -2.0549268
6.867714 -2.0547012
6.868714 -2.054449
6.869714 -2.0541647
6.870714 -2.0538393
6.871714 -2.0534622
6.872715 -2.0530261000000003
6.873714 -2.0525306
6.874714 -2.0519832
6.875714 -2.0513969
6.876714 -2.050784
6.877714 -2.0501541000000003
6.878714 -2.0495085
6.879714 -2.0488407
6.880714 -2.0481404000000003
6.881714 -2.0473978
6.882714 -2.0466078
6.883714 -2.0457711
6.884714 -2.0448931999999997
6.885714 -2.0439802
6.886714 -2.0430345
6.887714 -2.0420536
6.888714 -2.0410301
6.889714 -2.0399565
6.890714 -2.0388296
6.891714 -2.0376522
6.892715 -2.0364345999999998
6.893714 -2.0351898
6.894714 -2.0339275
6.895714 -2.032651
6.896714 -2.0313540000000003
6.897714 -2.0300239
6.898714 -2.0286461
6.899714 -2.027211
6.900714 -2.0257169
6.901714 -2.0241711
6.902714 -2.0225853
6.903714 -2.0209709
6.904714 -2.0193328999999998
6.905715 -2.0176688
6.906714 -2.0159706
6.907714 -2.0142298
6.908714 -2.0124428
6.909714 -2.0106122
6.910714 -2.0087462
6.911714 -2.0068547
6.912714 -2.0049421
6.913714 -2.0030063
6.914714 -2.0010363
6.915714 -1.9990178
6.916714 -1.9969397999999998
6.917714 -1.9947982999999998
6.918715 -1.992601
6.919714 -1.9903616999999998
6.920714 -1.9880963
6.921714 -1.9858159
6.922714 -1.9835213
6.923714 -1.9812049000000003
6.924714 -1.9788539
6.925714 -1.9764568999999998
6.926714 -1.9740097
6.927714 -1.9715156
6.928714 -1.968983
6.929714 -1.9664206
6.930714 -1.9638309
6.931714 -1.9612107
6.932714 -1.9585493999999999
6.933714 -1.9558368
6.934714 -1.9530674000000001
6.935714 -1.9502448
6.936714 -1.9473812
6.937714 -1.9444910999999998
6.938715 -1.9415869999999997
6.939714 -1.9386724000000002
6.940714 -1.9357408999999999
6.941714 -1.9327786
6.942714 -1.9297702
6.943714 -1.9267062000000001
6.944714 -1.9235859000000002
6.945714 -1.9204160000000001
6.946714 -1.9172083999999998
6.947714 -1.9139726
6.948714 -1.9107115000000001
6.949714 -1.9074205
6.950714 -1.9040914
6.951715 -1.9007163
6.952714 -1.8972933
6.953714 -1.8938278999999998
6.954714 -1.8903308
6.955714 -1.8868137
6.956714 -1.8832818000000002
6.957714 -1.8797325
6.958714 -1.8761547
6.959714 -1.8725341
6.960714 -1.8688586
6.961714 -1.8651247
6.962714 -1.8613380999999998
6.963714 -1.8575098
6.964714 -1.8536529
6.965714 -1.8497748
6.966714 -1.8458754000000002
6.967714 -1.8419478
6.968714 -1.8379824
6.969714 -1.8339714
6.970714 -1.8299142000000002
6.971714 -1.8258162000000002
6.972714 -1.8216871
6.973714 -1.8175339
6.974714 -1.8133584
6.975714 -1.8091559
6.976714 -1.8049165999999999
6.977714 -1.8006304000000002
6.978714 -1.7962918
6.979714 -1.7919026
6.980714 -1.7874714
6.981714 -1.7830102
6.982714 -1.7785275
6.983714 -1.7740266
6.984715 -1.7695038
6.985714 -1.7649496
6.986714 -1.7603543
6.987714 -1.7557127
6.988714 -1.7510255999999997
6.989714 -1.7462993
6.990714 -1.7415421
6.991714 -1.7367598000000002
6.992714 -1.7319543
6.993714 -1.727121
6.994714 -1.7222524
6.995714 -1.7173417
6.996714 -1.7123863
6.997715 -1.7073888
6.998714 -1.7023558
6.999714 -1.6972955
7.000714 -1.6922126999999998
7.001714 -1.6871068999999999
7.002714 -1.6819727
7.003714 -1.6768023
7.004714 -1.6715886
7.005714 -1.6663294
7.006714 -1.6610276
7.007714 -1.6556898
7.008714 -1.6503248000000001
7.009714 -1.6449383000000002
7.010714 -1.6395302
7.011714 -1.6340975
7.012714 -1.6286322999999998
7.013714 -1.6231287
7.014714 -1.6175840000000001
7.015714 -1.611999
7.016714 -1.6063783000000003
7.017715 -1.6007273
7.018714 -1.5950497000000001
7.019714 -1.5893456000000001
7.020714 -1.5836114
7.021714 -1.5778422
7.022714 -1.5720338
7.023714 -1.5661851
7.024714 -1.5602994000000001
7.025714 -1.554382
7.026714 -1.5484399
7.027714 -1.5424765999999999
7.028714 -1.5364923000000001
7.029714 -1.5304823
7.030715 -1.5244399
7.031714 -1.5183582
7.032714 -1.5122334
7.033714 -1.5060666999999999
7.034714 -1.4998624999999999
7.035714 -1.4936277
7.036714 -1.4873682
7.037714 -1.4810869
7.038714 -1.4747823
7.039714 -1.4684501
7.040714 -1.4620859
7.041714 -1.4556869
7.042714 -1.4492543
7.043715 -1.4427919
7.044714 -1.4363048
7.045714 -1.4297967
7.046714 -1.4232673
7.047714 -1.4167123
7.048714 -1.4101244000000002
7.049714 -1.4034964
7.050714 -1.3968248
7.051714 -1.3901109999999999
7.052714 -1.3833613
7.053714 -1.3765847
7.054714 -1.3697891
7.055714 -1.3629769
7.056714 -1.3561456
7.057714 -1.3492886000000002
7.058714 -1.3423981
7.059714 -1.3354694
7.060714 -1.3285023
7.061714 -1.3215021
7.062714 -1.3144761
7.063715 -1.3074303
7.064714 -1.3003661
7.065714 -1.2932798
7.066714 -1.2861639
7.067714 -1.2790115
7.068714 -1.271819
7.069714 -1.2645897
7.070714 -1.2573320000000001
7.071714 -1.2500558
7.072714 -1.2427678
7.073714 -1.2354686
7.074714 -1.2281517
7.075714 -1.2208058000000002
7.076715 -1.2134209
7.077714 -1.2059919000000001
7.078714 -1.1985217
7.079714 -1.1910197
7.080714 -1.1834976000000001
7.081714 -1.1759632
7.082714 -1.1684179
7.083714 -1.1608557
7.084714 -1.1532662
7.085714 -1.1456408
7.086714 -1.1379759
7.087714 -1.1302761
7.088714 -1.1225511000000001
7.089714 -1.114811
7.090714 -1.1070608
7.091714 -1.0992977
7.092714 -1.0915113
7.093714 -1.0836888
7.094714 -1.0758215999999998
7.095714 -1.0679092
7.096714 -1.0599608999999999
7.097714 -1.0519913
7.098714 -1.0440151
7.099714 -1.0360392
7.100714 -1.0280607000000002
7.101714 -1.0200681
7.102714 -1.0120469
7.103714 -1.0039867
7.104714 -0.9958852100000001
7.105714 -0.98774973
7.106714 -0.97959237
7.107714 -0.9714236500000001
7.108714 -0.96324701
7.109715 -0.95505649
7.110714 -0.94684018
7.111714 -0.93858633
7.112714 -0.9302901100000001
7.113714 -0.92195673
7.114714 -0.9135999699999999
7.115714 -0.9052366900000001
7.116714 -0.89687798
7.117714 -0.8885244800000001
7.118714 -0.8801659599999999
7.119714 -0.8717844299999999
7.120714 -0.86336331
7.121714 -0.85489396
7.122715 -0.8463799
7.123714 -0.83783409
7.124714 -0.829273
7.125714 -0.8207079
7.126714 -0.81214076
7.127714 -0.8035639299999999
7.128714 -0.79496484
7.129714 -0.78633334
7.130714 -0.77766785
7.131714 -0.76897689
7.132714 -0.76027499
7.133714 -0.75157527
7.134714 -0.7428823
7.135714 -0.73418878
7.136714 -0.72547775
7.137714 -0.71672988
7.138714 -0.7079323799999999
7.139714 -0.6990845800000001
7.140714 -0.69019874
7.141714 -0.6812945
7.142715 -0.67239031
7.143714 -0.66349562
7.144714 -0.65460778
7.145714 -0.6457142100000001
7.146714 -0.63679977
7.147714 -0.6278545600000001
7.148714 -0.6188787099999999
7.149714 -0.60988162
7.150714 -0.60087643
7.151714 -0.59187212
7.152714 -0.58286814
7.153714 -0.57385326
7.154714 -0.56481077
7.155715 -0.55572647
7.156714 -0.54659629
7.157714 -0.53742938
7.158714 -0.52824472
7.159714 -0.51906356
7.160714 -0.50990023
7.161714 -0.50075599
7.162714 -0.49161934
7.163714 -0.48247161
7.164714 -0.47329506
7.165714 -0.46408120999999997
7.166714 -0.45483336
7.167714 -0.44556349
7.168715 -0.43628536999999995
7.169714 -0.42700715999999994
7.170714 -0.41772714
7.171714 -0.40843496
7.172714 -0.39911796000000005
7.173714 -0.38976856
7.174714 -0.38038951
7.175714 -0.37099402000000004
7.176714 -0.36160033
7.177714 -0.35222331
7.178714 -0.34286729
7.179714 -0.33352347
7.180714 -0.32417302
7.181714 -0.31479513000000003
7.182714 -0.30537585
7.183714 -0.2959135
7.184714 -0.28641890000000003
7.185714 -0.27690986
7.186714 -0.26740294000000003
7.187714 -0.25790636
7.188715 -0.24841758000000003
7.189714 -0.23892636
7.190714 -0.22942106999999998
7.191714 -0.21989569
7.192714 -0.21035324
7.193714 -0.20080406999999997
7.194714 -0.19126009
7.195714 -0.18172779
7.196714 -0.17220345
7.197714 -0.16267367
7.198714 -0.1531205
7.199714 -0.14352946
7.200714 -0.13389641
7.201715 -0.12423006
7.202714 -0.11454903
7.203714 -0.10487421
7.204714 -0.095220655
7.205714 -0.085592095
7.206714 -0.075980666
7.207714 -0.066371582
7.208714 -0.056750374
7.209714 -0.047109133000000004
7.210714 -0.037448946
7.211714 -0.027777595000000002
7.212714 -0.018103966
7.213714 -0.0084321524
7.214714 0.001241402
7.215714 0.010926541000000001
7.216714 0.020634117
7.217714 0.030369571
7.218714 0.040128655
7.219714 0.049897557
7.220714 0.059657730000000006
7.221714 0.069393264
7.222714 0.07909754599999999
7.223714 0.088776182
7.224714 0.09844483600000001
7.225714 0.10812293
7.226714 0.11782625
7.227714 0.12756119999999999
7.228714 0.13732369
7.229714 0.14710245
7.230714 0.15688498
7.231714 0.16666347
7.232714 0.17643727
7.233714 0.18621155
7.234715 0.19599267
7.235714 0.20578307999999998
7.236714 0.21557820000000003
7.237714 0.22536741999999998
7.238714 0.23513851000000002
7.239714 0.24488386999999998
7.240714 0.25460487000000004
7.241714 0.26431293
7.242714 0.27402588
7.243714 0.28376111
7.244714 0.29352899
7.245714 0.30332874
7.246714 0.3131489
7.247715 0.3229724
7.248714 0.33278314
7.249714 0.34257222
7.250714 0.35233998
7.251714 0.36209424
7.252714 0.37184521000000004
7.253714 0.38159995
7.254714 0.39135897999999997
7.255714 0.40111667
7.256714 0.41086548
7.257714 0.42060086999999996
7.258714 0.43032495
7.259714 0.44004717000000004
7.260714 0.44978056
7.261714 0.45953593
7.262714 0.46931598
7.263714 0.47911303
7.264714 0.48891115
7.265714 0.49869176
7.266714 0.50844108
7.267715 0.51815528
7.268714 0.52784183
7.269714 0.5375158
7.270714 0.54719318
7.271714 0.55688433
7.272714 0.5665900700000001
7.273714 0.5763028299999999
7.274714 0.5860113499999999
7.275714 0.59570721
7.276714 0.60538882
7.277714 0.61506256
7.278714 0.62473859
7.279714 0.6344252300000001
7.280715 0.6441232699999999
7.281714 0.65382444
7.282714 0.66351402
7.283714 0.673177
7.284714 0.68280571
7.285714 0.69240336
7.286714 0.70198379
7.287714 0.7115656
7.288714 0.72116442
7.289714 0.73078601
7.290714 0.7404238900000001
7.291714 0.75006257
7.292714 0.75968443
7.293715 0.7692778
7.294714 0.77884146
7.295714 0.7883845800000001
7.296714 0.79792105
7.297714 0.80746226
7.298714 0.81701111
7.299714 0.8265606099999999
7.300714 0.83609745
7.301714 0.84560905
7.302714 0.85509121
7.303714 0.86455075
7.304714 0.87400312
7.305714 0.88346554
7.306714 0.89294808
7.307714 0.90244878
7.308714 0.91195321
7.309714 0.9214404
7.310714 0.93089258
7.311714 0.9403022000000001
7.312714 0.94967587
7.313715 0.95903119
7.314714 0.9683878200000001
7.315714 0.97775925
7.316714 0.98714586
7.317714 0.9965362999999999
7.318714 1.0059131000000001
7.319714 1.0152619999999999
7.320714 1.0245788
7.321714 1.0338715
7.322714 1.043156
7.323714 1.0524467
7.324714 1.0617493
7.325714 1.0710562
7.326715 1.0803497
7.327714 1.0896101
7.328714 1.0988256
7.329714 1.1079987
7.330714 1.1171457
7.331714 1.1262904
7.332714 1.1354528
7.333714 1.1446406
7.334714 1.1538452
7.335714 1.1630464999999999
7.336714 1.1722216
7.337714 1.1813558
7.338714 1.1904486
7.339714 1.1995130999999999
7.340714 1.2085679
7.341714 1.2176276
7.342714 1.2266947
7.343714 1.2357584
7.344714 1.2448004000000001
7.345714 1.2538041999999998
7.346714 1.2627655
7.347714 1.2716942
7.348714 1.2806118
7.349714 1.2895406
7.350714 1.2984936
7.351714 1.307467
7.352714 1.3164419
7.353714 1.3253918
7.354714 1.334295
7.355714 1.3431441
7.356714 1.3519484
7.357714 1.3607292
7.358714 1.3695088
7.359715 1.3783006
7.360714 1.3871019
7.361714 1.3958973
7.362714 1.404667
7.363714 1.4133974
7.364714 1.422089
7.365714 1.4307562
7.366714 1.4394206
7.367714 1.4480988
7.368714 1.4567942
7.369714 1.4654935
7.370714 1.4741725
7.371714 1.482807
7.372715 1.4913838000000001
7.373714 1.4999080999999999
7.374714 1.5083997999999998
7.375714 1.5168853
7.376714 1.5253846999999998
7.377714 1.533903
7.378714 1.5424287
7.379714 1.5509396
7.380714 1.5594151
7.381714 1.567845
7.382714 1.5762351000000001
7.383714 1.5846035
7.384714 1.5929695000000001
7.385714 1.6013447
7.386714 1.6097248000000002
7.387714 1.6180921000000001
7.388714 1.6264241
7.389714 1.6347041
7.390714 1.6429313
7.391714 1.65112
7.392715 1.6592957
7.393714 1.6674811
7.394714 1.6756871999999998
7.395714 1.6839073999999998
7.396714 1.6921209
7.397714 1.7003023999999998
7.398714 1.7084347
7.399714 1.7165152
7.400714 1.7245574
7.401714 1.7325824
7.402714 1.7406086
7.403714 1.7486418
7.404714 1.7566726000000001
7.405715 1.7646817
7.406714 1.7726509000000001
7.407714 1.7805714
7.408714 1.7884498
7.409714 1.796305
7.410714 1.8041594
7.411714 1.8120266
7.412714 1.8199058000000001
7.413714 1.8277803
7.414714 1.8356258
7.415714 1.8434213000000002
7.416714 1.8511586
7.417714 1.8588459000000002
7.418715 1.8665042
7.419714 1.8741554
7.420714 1.8818135999999999
7.421714 1.889478
7.422714 1.8971343000000003
7.423714 1.9047635
7.424714 1.9123511
7.425714 1.9198944999999998
7.426714 1.9274041
7.427714 1.9348984999999999
7.428714 1.9423932000000002
7.429714 1.9498931000000002
7.430714 1.9573888000000002
7.431714 1.9648608
7.432714 1.972289
7.433714 1.9796619000000002
7.434714 1.9869827
7.435714 1.9942682
7.436714 2.0015413
7.437714 2.0088188
7.438715 2.0161061
7.439714 2.0233937
7.440714 2.0306632000000002
7.441714 2.0378958
7.442714 2.0450816
7.443714 2.0522224
7.444714 2.0593314
7.445714 2.0664239
7.446714 2.0735092
7.447714 2.0805867
7.448714 2.0876441
7.449714 2.0946657
7.450714 2.1016404
7.451715 2.1085674
7.452714 2.1154579
7.453714 2.1223303
7.454714 2.1292014000000004
7.455714 2.1360798
7.456714 2.1429602
7.457714 2.1498287
7.458714 2.1566661000000003
7.459714 2.1634579
7.460714 2.1702003000000003
7.461714 2.1769
7.462714 2.1835706999999998
7.463714 2.1902246
7.464714 2.196867
7.465714 2.2034933999999997
7.466714 2.2100931
7.467714 2.2166558
7.468714 2.223176
7.469714 2.2296587
7.470714 2.2361152
7.471714 2.2425594
7.472714 2.2489991000000003
7.473714 2.2554339999999997
7.474714 2.261854
7.475714 2.2682441
7.476714 2.2745913
7.477714 2.2808891
7.478714 2.2871409999999996
7.479714 2.2933584
7.480714 2.2995537
7.481714 2.305736
7.482714 2.3119068
7.483714 2.3180604000000002
7.484715 2.3241880999999998
7.485714 2.330282
7.486714 2.3363402
7.487714 2.3423673999999997
7.488714 2.3483699000000002
7.489714 2.3543539
7.490714 2.3603208
7.491714 2.3662657
7.492714 2.3721791999999997
7.493714 2.3780517000000003
7.494714 2.3838782999999997
7.495714 2.3896599000000003
7.496714 2.3954036000000003
7.497715 2.4011195
7.498714 2.4068164
7.499714 2.4124984
7.500714 2.4181643999999998
7.501714 2.4238085
7.502714 2.4294233
7.503714 2.4350042
7.504714 2.4405494
7.505714 2.4460614
7.506714 2.4515437
7.507714 2.4569983
7.508714 2.4624255
7.509714 2.4678228
7.510714 2.4731858
7.511714 2.4785114
7.512714 2.4837993
7.513714 2.4890522
7.514714 2.4942746
7.515714 2.4994718
7.516714 2.5046462
7.517715 2.5097983
7.518714 2.5149249
7.519714 2.5200216
7.520714 2.5250839000000003
7.521714 2.5301082
7.522714 2.5350927999999997
7.523714 2.540038
7.524714 2.5449469999999996
7.525714 2.5498221
7.526714 2.5546659
7.527714 2.5594795
7.528714 2.5642628
7.529714 2.5690157
7.530715 2.5737373
7.531714 2.5784262
7.532714 2.5830821999999998
7.533714 2.5877053
7.534714 2.5922963
7.535714 2.5968557
7.536714 2.6013833
7.537714 2.6058773
7.538714 2.6103357000000003
7.539714 2.6147557
7.540714 2.6191358
7.541714 2.623475
7.542714 2.6277753
7.543715 2.6320405
7.544714 2.6362749
7.545714 2.6404809
7.546714 2.6446592
7.547714 2.6488069
7.548714 2.6529185
7.549714 2.6569884
7.550714 2.6610127
7.551714 2.6649917
7.552714 2.6689291
7.553714 2.6728297000000003
7.554714 2.676698
7.555714 2.6805356
7.556714 2.6843406
7.557714 2.6881089
7.558714 2.6918365
7.559714 2.6955212
7.560714 2.6991652
7.561714 2.7027739
7.562714 2.7063526
7.563715 2.7099051
7.564714 2.7134292
7.565714 2.7169179000000003
7.566714 2.7203627
7.567714 2.7237561
7.568714 2.727096
7.569714 2.7303859999999998
7.570714 2.7336353
7.571714 2.7368527
7.572714 2.7400436
7.573714 2.7432067
7.574714 2.7463358
7.575714 2.7494216
7.576715 2.7524574
7.577714 2.7554415
7.578714 2.7583786999999997
7.579714 2.7612775999999997
7.580714 2.7641453
7.581714 2.766984
7.582714 2.7697895
7.583714 2.7725535999999997
7.584714 2.7752665999999997
7.585714 2.7779236
7.586714 2.7805269
7.587714 2.7830850000000003
7.588714 2.7856095
7.589714 2.7881078
7.590714 2.7905818
7.591714 2.7930237
7.592714 2.7954223000000002
7.593714 2.7977651
7.594714 2.8000468
7.595714 2.8022697
7.596714 2.804444
7.597714 2.8065812
7.598714 2.8086893
7.599714 2.810769
7.600714 2.8128125
7.601714 2.8148081
7.602714 2.8167468
7.603714 2.8186262
7.604714 2.8204527
7.605714 2.8222373
7.606714 2.823991
7.607714 2.8257176
7.608714 2.8274114999999997
7.609715 2.8290605
7.610714 2.8306508
7.611714 2.8321741
7.612714 2.8336316
7.613714 2.8350340000000003
7.614714 2.8363962
7.615714 2.8377309
7.616714 2.8390421999999997
7.617714 2.8403245
7.618714 2.841565
7.619714 2.8427504
7.620714 2.843873
7.621714 2.8449344
7.622715 2.845943
7.623714 2.8469106
7.624714 2.8478444
7.625714 2.8487429
7.626714 2.8495967
7.627714 2.8503925
7.628714 2.8511198
7.629714 2.8517772
7.630714 2.8523732
7.631714 2.8529225
7.632714 2.8534405
7.633714 2.8539342999999997
7.634714 2.8544012
7.635714 2.8548285
7.636714 2.8552003
7.637714 2.8555048999999997
7.638714 2.8557394
7.639714 2.8559102
7.640714 2.8560299000000002
7.641714 2.8561102000000003
7.642715 2.8561553
7.643714 2.8561601
7.644714 2.8561138
7.645714 2.856005
7.646714 2.855829
7.647714 2.8555898
7.648714 2.8552996
7.649714 2.854972
7.650714 2.8546156
7.651714 2.8542301
7.652714 2.8538048
7.653714 2.8533237
7.654714 2.8527725
7.655715 2.8521457999999997
7.656714 2.8514476
7.657714 2.8506905
7.658714 2.8498879
7.659714 2.8490478
7.660714 2.8481698
7.661714 2.8472455
7.662714 2.8462635
7.663714 2.845216
7.664714 2.8441019
7.665714 2.842929
7.666714 2.8417081
7.667714 2.8404491
7.668715 2.8391538
7.669714 2.8378159
7.670714 2.8364222000000003
7.671714 2.8349604
7.672714 2.8334238000000003
7.673714 2.8318148
7.674714 2.8301442
7.675714 2.828425
7.676714 2.8266676
7.677714 2.8248742
7.678714 2.8230388
7.679714 2.821151
7.680714 2.8192002
7.681714 2.8171813
7.682714 2.8150978
7.683714 2.8129578
7.684714 2.8107699
7.685714 2.8085385
7.686714 2.8062604
7.687714 2.8039273
7.688715 2.8015293
7.689714 2.7990606000000002
7.690714 2.7965212
7.691714 2.7939187
7.692714 2.7912635000000003
7.693714 2.7885647
7.694714 2.7858254999999996
7.695714 2.7830424
7.696714 2.7802067
7.697714 2.7773092
7.698714 2.7743442
7.699714 2.7713118
7.700714 2.7682174
7.701715 2.7650696999999997
7.702714 2.7618739999999997
7.703714 2.7586306
7.704714 2.7553359
7.705714 2.7519831000000003
7.706714 2.7485661
7.707714 2.7450837
7.708714 2.7415388999999997
7.709714 2.7379382
7.710714 2.7342874999999998
7.711714 2.7305895000000002
7.712714 2.7268417
7.713714 2.723038
7.714714 2.7191715000000003
7.715714 2.7152376
7.716714 2.7112366999999997
7.717714 2.7071722
7.718714 2.7030511
7.719714 2.6988776
7.720714 2.6946543
7.721714 2.6903799
7.722714 2.6860503000000002
7.723714 2.6816623
7.724714 2.677214
7.725714 2.6727065000000003
7.726714 2.6681425
7.727714 2.6635244
7.728714 2.6588531
7.729714 2.6541272
7.730714 2.649343
7.731714 2.6444970000000003
7.732714 2.6395869999999997
7.733714 2.6346143
7.734715 2.6295818
7.735714 2.6244937999999998
7.736714 2.6193528
7.737714 2.6141597
7.738714 2.6089128
7.739714 2.6036102
7.740714 2.5982507
7.741714 2.5928335000000002
7.742714 2.5873592
7.743714 2.5818285
7.744714 2.5762418
7.745714 2.5705975999999997
7.746714 2.5648938
7.747715 2.5591282
7.748714 2.5533
7.749714 2.5474103
7.750714 2.5414627
7.751714 2.5354607000000002
7.752714 2.5294065
7.753714 2.5233001
7.754714 2.5171395
7.755714 2.5109224
7.756714 2.5046473
7.757714 2.4983147
7.758714 2.4919275
7.759714 2.485488
7.760714 2.4789978
7.761714 2.4724552
7.762714 2.4658568
7.763714 2.4591973
7.764714 2.4524733
7.765714 2.4456847
7.766714 2.4388362
7.767715 2.4319332
7.768714 2.4249814
7.769714 2.4179822
7.770714 2.4109339
7.771714 2.4038306
7.772714 2.3966666
7.773714 2.3894394
7.774714 2.3821513999999997
7.775714 2.3748082999999998
7.776714 2.3674166
7.777714 2.35998
7.778714 2.3524972
7.779714 2.3449622
7.780715 2.3373671
7.781714 2.3297057
7.782714 2.3219777
7.783714 2.3141885
7.784714 2.3063479
7.785714 2.2984636999999997
7.786714 2.2905404000000003
7.787714 2.2825742
7.788714 2.2745577999999997
7.789714 2.2664817
7.790714 2.2583406
7.791714 2.2501359
7.792714 2.2418747
7.793715 2.2335673
7.794714 2.2252207999999998
7.795714 2.2168359
7.796714 2.2084057
7.797714 2.1999195
7.798714 2.1913676
7.799714 2.1827468999999997
7.800714 2.1740623
7.801714 2.1653254
7.802714 2.1565484
7.803714 2.1477386000000003
7.804714 2.1388948
7.805714 2.1300077
7.806714 2.1210648
7.807714 2.1120569
7.808714 2.1029828
7.809714 2.093849
7.810714 2.0846679999999997
7.811714 2.0754512
7.812714 2.0662036
7.813715 2.0569196
7.814714 2.0475876
7.815714 2.0381942
7.816714 2.0287324
7.817714 2.0192046
7.818714 2.0096217999999997
7.819714 2.0000001
7.820714 1.9903513000000002
7.821714 1.9806781999999998
7.822714 1.9709727
7.823714 1.9612204000000002
7.824714 1.9514076000000002
7.825714 1.9415284000000002
7.826715 1.9315872
7.827714 1.9215975
7.828714 1.9115734999999998
7.829714 1.9015252999999999
7.830714 1.8914506000000002
7.831714 1.8813381
7.832714 1.8711718
7.833714 1.8609396999999999
7.834714 1.8506391
7.835714 1.8402793000000002
7.836714 1.8298768
7.837714 1.8194478
7.838714 1.809
7.839714 1.7985293999999998
7.840714 1.7880222000000001
7.841714 1.7774625
7.842714 1.7668396
7.843714 1.7561547
7.844714 1.7454199
7.845714 1.7346523999999999
7.846714 1.7238658
7.847714 1.7130638999999999
7.848714 1.7022384000000002
7.849714 1.6913721
7.850714 1.6804479
7.851714 1.6694579
7.852714 1.6584071999999999
7.853714 1.6473101
7.854714 1.6361860999999998
7.855714 1.6250473
7.856714 1.6138947000000001
7.857714 1.6027177
7.858714 1.591499
7.859715 1.5802238
7.860714 1.5688883
7.861714 1.5575006
7.862714 1.5460774
7.863714 1.5346359
7.864714 1.5231848
7.865714 1.5117200000000002
7.866714 1.5002265000000001
7.867714 1.4886854999999999
7.868714 1.4770841
7.869714 1.4654218
7.870714 1.4537107
7.871714 1.4419701
7.872715 1.4302175
7.873714 1.4184603
7.874714 1.4066927999999999
7.875714 1.3948992
7.876714 1.3830623
7.877714 1.3711721
7.878714 1.3592307
7.879714 1.3472521
7.880714 1.3352538
7.881714 1.3232488
7.882714 1.3112384
7.883714 1.2992119
7.884714 1.2871508
7.885714 1.2750388
7.886714 1.2628690999999999
7.887714 1.2506492
7.888714 1.2383961
7.889714 1.2261293
7.890714 1.2138615
7.891714 1.2015929
7.892715 1.1893111
7.893714 1.1769982
7.894714 1.1646397
7.895714 1.1522317
7.896714 1.1397832
7.897714 1.1273111
7.898714 1.1148318000000002
7.899714 1.1023536
7.900714 1.0898727000000001
7.901714 1.0773744
7.902714 1.0648422
7.903714 1.0522648000000001
7.904714 1.0396431
7.905715 1.0269896
7.906714 1.0143223
7.907714 1.0016568
7.908714 0.98899789
7.909714 0.97633814
7.910714 0.96366089
7.911714 0.9509486100000001
7.912714 0.9381911700000001
7.913714 0.9253907
7.914714 0.91256043
7.915714 0.8997178600000001
7.916714 0.88687679
7.917714 0.8740404599999999
7.918715 0.86120106
7.919714 0.84834378
7.920714 0.8354553
7.921714 0.82253013
7.922714 0.80957422
7.923714 0.7966022899999999
7.924714 0.7836307400000001
7.925714 0.77066952
7.926714 0.75771785
7.927714 0.7447639500000001
7.928714 0.73179104
7.929714 0.7187853999999999
7.930714 0.70574274
7.931714 0.6926705099999999
7.932714 0.67958394
7.933714 0.66649881
7.934714 0.6534243900000001
7.935714 0.64035892
7.936714 0.62729134
7.937714 0.61420705
7.938715 0.60109482
7.939714 0.58795321
7.940714 0.57479064
7.941714 0.5616216
7.942714 0.5484595
7.943714 0.5353101499999999
7.944714 0.52216924
7.945714 0.50902446
7.946714 0.4958617
7.947714 0.48267222000000004
7.948714 0.46945713000000006
7.949714 0.45622704000000003
7.950714 0.44299732
7.951715 0.42978110999999997
7.952714 0.4165831
7.953714 0.40339822999999997
7.954714 0.3902138
7.955714 0.37701637
7.956714 0.36379821
7.957714 0.35056081
7.958714 0.3373143
7.959714 0.32407232
7.960714 0.31084551
7.961714 0.29763666
7.962714 0.28443921
7.963714 0.27124075999999997
7.964714 0.25802911
7.965714 0.24479826
7.966714 0.23155136
7.967714 0.21829918999999998
7.968714 0.20505521
7.969714 0.19182913000000001
7.970714 0.17862255999999999
7.971714 0.16542851
7.972714 0.15223508
7.973714 0.13903151
7.974714 0.1258136
7.975714 0.11258613
7.976714 0.099360978
7.977714 0.08615173899999999
7.978714 0.072967645
7.979714 0.059809459999999995
7.980714 0.046669327999999996
7.981714 0.033534761
7.982714 0.020394535000000002
7.983714 0.0072440096
7.984715 -0.0059128455
7.985714 -0.01906547
7.986714 -0.03220198
7.987714 -0.045314941
7.988714 -0.05840495
7.989714 -0.071480317
7.990714 -0.084552914
7.991714 -0.097632286
7.992714 -0.11072069
7.993714 -0.12381170999999999
7.994714 -0.13689286
7.995714 -0.14995118000000002
7.996714 -0.16297916
7.997715 -0.17597805
7.998714 -0.18895699999999999
7.999714 -0.20192868999999997
8.000714 -0.21490296
8.001715 -0.22788222
8.002714 -0.2408599
8.003715 -0.25382354
8.004714 -0.26676058999999996
8.005714 -0.27966421999999996
8.006714 -0.29253650000000003
8.007714 -0.30538717
8.008715 -0.31822887
8.009714 -0.33107076
8.010715 -0.34391403
8.011714 -0.35675105
8.012714 -0.36956901000000003
8.013714 -0.38235593
8.014714 -0.39510638
8.015715 -0.40782439000000004
8.016714 -0.42052153
8.017715 -0.43321108
8.018714 -0.44590220999999997
8.019714 -0.45859464
8.020715 -0.47127888999999995
8.021714 -0.48394054
8.022715 -0.49656704
8.023714 -0.5091533500000001
8.024714 -0.52170432
8.025714 -0.53423215
8.026714 -0.54675038
8.027715 -0.5592668000000001
8.028714 -0.57177967
8.029715 -0.58427798
8.030714 -0.59674671
8.031714 -0.60917372
8.032714 -0.6215557
8.033714 -0.63389982
8.034715 -0.64622001
8.035714 -0.6585303699999999
8.036715 -0.67083812
8.037714 -0.68313996
8.038714 -0.69542346
8.039714 -0.70767319
8.040714 -0.71987826
8.041715 -0.7320378
8.042714 -0.7441612400000001
8.043715 -0.75626401
8.044714 -0.76835961
8.045714 -0.78045325
8.046714 -0.7925385599999999
8.047714 -0.80460068
8.048715 -0.81662303
8.049714 -0.82859509
8.050714 -0.84051797
8.051714 -0.8524028600000001
8.052714 -0.8642666
8.053715 -0.87612253
8.054714 -0.8879739799999999
8.055715 -0.89981314
8.056714 -0.91162389
8.057714 -0.9233898500000001
8.058714 -0.93510225
8.059714 -0.94676455
8.060715 -0.95838998
8.061714 -0.9699950900000001
8.062715 -0.98159136
8.063714 -0.99317934
8.064714 -1.0047473
8.065714 -1.0162778000000001
8.066714 -1.0277556
8.067715 -1.0391755
8.068714 -1.0505451000000001
8.069715 -1.0618816999999998
8.070714 -1.073204
8.071714 -1.0845225
8.072714 -1.0958358
8.073714 -1.1071298
8.074715 -1.1183855
8.075714 -1.129587
8.076715 -1.14073
8.077714 -1.1518222999999999
8.078714 -1.1628803
8.079714 -1.1739195
8.080714 -1.1849471999999999
8.081715 -1.1959575999999998
8.082714 -1.2069353999999999
8.083714 -1.2178624
8.084714 -1.2287279
8.085714 -1.2395334
8.086715 -1.2502932
8.087714 -1.2610276
8.088715 -1.2717532
8.089714 -1.2824749
8.090714 -1.2931834999999998
8.091714 -1.30386
8.092714 -1.3144841
8.093715 -1.3250444
8.094714 -1.3355425
8.095715 -1.3459916
8.096714 -1.3564104000000001
8.097714 -1.3668125
8.098714 -1.3771999
8.099714 -1.3875624
8.100715 -1.3978825000000001
8.101714 -1.4081448
8.102715 -1.4183446
8.103714 -1.4284898000000001
8.104714 -1.4385986
8.105714 -1.4486901
8.106714 -1.4587748
8.107715 -1.4688493
8.108714 -1.4788970000000001
8.109715 -1.4888965
8.110714 -1.4988299
8.111714 -1.5086921999999998
8.112714 -1.5184923
8.113714 -1.5282487
8.114715 -1.5379798999999998
8.115714 -1.5476957
8.116714 -1.5573930999999999
8.117714 -1.5670579
8.118714 -1.5766731999999999
8.119715 -1.5862280999999998
8.120714 -1.5957229
8.121715 -1.6051712
8.122714 -1.6145907000000002
8.123714 -1.6239960000000002
8.124714 -1.6333895
8.125714 -1.6427601
8.126715 -1.6520871
8.127714 -1.6613501999999998
8.128715 -1.6705386
8.129714 -1.6796561
8.130714 -1.6887185999999998
8.131714 -1.6977478000000001
8.132714 -1.7067594
8.133715 -1.7157571
8.134714 -1.7247321
8.135715 -1.7336678
8.136714 -1.7425488999999998
8.137714 -1.7513689
8.138714 -1.7601341
8.139714 -1.7688585
8.140715 -1.7775571000000001
8.141714 -1.7862369999999999
8.142715 -1.7948931000000001
8.143714 -1.8035092999999998
8.144714 -1.8120667
8.145715 -1.820551
8.146714 -1.8289613999999998
8.147715 -1.83731
8.148714 -1.8456166999999999
8.149714 -1.8539011
8.150714 -1.8621729999999999
8.151714 -1.8704293
8.152715 -1.8786557
8.153714 -1.8868346
8.154715 -1.894954
8.155714 -1.9030116
8.156714 -1.9110166000000002
8.157714 -1.918982
8.158714 -1.9269193
8.159715 -1.9348295000000002
8.160714 -1.9427037
8.161715 -1.9505266
8.162714 -1.9582842999999999
8.163714 -1.9659719999999998
8.164714 -1.9735968
8.165714 -1.9811755
8.166715 -1.9887272
8.167714 -1.9962644000000003
8.168715 -2.0037884
8.169714 -2.0112887
8.170714 -2.0187473000000002
8.171714 -2.0261485
8.172714 -2.0334841999999997
8.173715 -2.0407577999999997
8.174714 -2.0479796
8.175714 -2.0551626
8.176714 -2.0623133
8.177714 -2.0694310000000002
8.178715 -2.0765064
8.179714 -2.0835280000000003
8.180715 -2.0904889
8.181714 -2.0973902
8.182714 -2.1042425
8.183714 -2.1110611
8.184714 -2.1178575
8.185715 -2.1246361
8.186714 -2.1313895
8.187715 -2.1381035
8.188714 -2.1447619
8.189714 -2.1513544
8.190714 -2.1578796000000002
8.191714 -2.1643464000000003
8.192715 -2.1707669
8.193714 -2.1771532
8.194715 -2.1835109
8.195714 -2.1898374
8.196714 -2.1961247999999998
8.197714 -2.2023641
8.198714 -2.2085514
8.199715 -2.2146892
8.200714 -2.2207847
8.201715 -2.226847
8.202714 -2.2328803
8.203714 -2.2388818
8.204714 -2.2448413
8.205714 -2.2507474
8.206715 -2.2565903
8.207714 -2.2623680999999998
8.208714 -2.2680854
8.209714 -2.2737542
8.210714 -2.2793876
8.211715 -2.2849943
8.212714 -2.2905767
8.213715 -2.2961296
8.214714 -2.3016449000000003
8.215714 -2.3071143999999997
8.216714 -2.3125336
8.217714 -2.3179034
8.218715 -2.3232281
8.219714 -2.3285111
8.220715 -2.3337547
8.221714 -2.3389559
8.222714 -2.3441091000000003
8.223714 -2.3492091999999998
8.224714 -2.3542538
8.225715 -2.3592452
8.226714 -2.3641909
8.227715 -2.3690997
8.228714 -2.37398
8.229714 -2.3788344
8.230714 -2.3836605
8.231714 -2.3884511
8.232715 -2.3931972999999997
8.233714 -2.3978913
8.234715 -2.4025295
8.235714 -2.4071129
8.236714 -2.4116457000000002
8.237714 -2.4161331
8.238714 -2.4205798
8.239715 -2.4249876
8.240714 -2.4293561
8.241714 -2.4336841000000002
8.242714 -2.43797
8.243714 -2.4422146
8.244715 -2.4464203
8.245714 -2.4505904
8.246715 -2.4547268
8.247714 -2.4588291
8.248714 -2.4628935000000003
8.249714 -2.4669144
8.250714 -2.4708847
8.251715 -2.4748003
8.252714 -2.4786605
8.253715 -2.4824684
8.254714 -2.4862314
8.255714 -2.4899568
8.256714 -2.4936514
8.257714 -2.4973175
8.258715 -2.5009543
8.259714 -2.5045566
8.260715 -2.5081193
8.261714 -2.5116369
8.262714 -2.5151065
8.263714 -2.518528
8.264714 -2.5219034000000002
8.265715 -2.5252352
8.266714 -2.5285238000000003
8.267715 -2.5317689
8.268714 -2.5349684
8.269714 -2.5381207
8.270715 -2.5412273
8.271714 -2.5442921
8.272715 -2.5473224
8.273714 -2.550325
8.274714 -2.5533048
8.275714 -2.5562612
8.276714 -2.5591886
8.277715 -2.5620768
8.278714 -2.5649145
8.279715 -2.5676940999999998
8.280714 -2.5704145
8.281714 -2.57308
8.282714 -2.5756983
8.283714 -2.5782783
8.284715 -2.5808247
8.285714 -2.5833388999999998
8.286715 -2.5858182
8.287714 -2.5882591
8.288714 -2.5906596
8.289714 -2.5930222
8.290714 -2.5953516
8.291715 -2.5976526
8.292714 -2.599927
8.293715 -2.6021721
8.294714 -2.6043776000000003
8.295714 -2.6065324
8.296714 -2.6086269
8.297714 -2.6106587
8.298715 -2.6126333
8.299714 -2.6145624
8.300714 -2.6164601
8.301714 -2.6183367
8.302714 -2.6201952
8.303715 -2.6220314
8.304714 -2.623836
8.305715 -2.6255992999999997
8.306714 -2.6273169
8.307714 -2.6289898999999997
8.308714 -2.630624
8.309714 -2.6322251000000003
8.310715 -2.6337946
8.311714 -2.6353283000000003
8.312715 -2.6368171
8.313714 -2.6382519
8.314714 -2.6396288
8.315714 -2.6409512
8.316714 -2.6422314
8.317715 -2.6434835
8.318714 -2.6447203
8.319715 -2.6459457
8.320714 -2.647154
8.321714 -2.6483323
8.322714 -2.6494654
8.323714 -2.6505427000000004
8.324715 -2.6515631
8.325714 -2.6525328
8.326715 -2.6534624
8.327714 -2.6543614
8.328714 -2.6552320000000003
8.329714 -2.6560709
8.330714 -2.6568701
8.331715 -2.6576228
8.332714 -2.658328
8.333714 -2.6589932
8.334714 -2.6596302
8.335714 -2.6602516
8.336715 -2.6608622
8.337714 -2.6614569
8.338715 -2.6620224
8.339714 -2.662541
8.340714 -2.6629996
8.341714 -2.6633942
8.342714 -2.6637307999999997
8.343715 -2.6640235000000003
8.344714 -2.6642872
8.345715 -2.6645312
8.346714 -2.6647556999999997
8.347714 -2.6649534999999998
8.348714 -2.6651144
8.349714 -2.6652316
8.350715 -2.6653057
8.351714 -2.6653446
8.352715 -2.6653592
8.353714 -2.6653561999999997
8.354714 -2.6653353
8.355714 -2.6652861
8.356714 -2.6651939
8.357715 -2.6650447
8.358714 -2.6648328
8.359715 -2.6645632
8.360714 -2.6642511
8.361714 -2.6639137
8.362714 -2.6635643
8.363714 -2.6632056
8.364715 -2.6628302
8.365714 -2.6624244
8.366714 -2.6619751000000003
8.367714 -2.661477
8.368714 -2.6609325999999998
8.369715 -2.660352
8.370714 -2.6597444
8.371715 -2.6591146
8.372714 -2.658459
8.373714 -2.6577665
8.374714 -2.6570247
8.375714 -2.6562267999999998
8.376715 -2.6553759
8.377714 -2.6544847
8.378715 -2.6535694
8.379714 -2.6526442
8.380714 -2.6517136
8.381714 -2.6507707
8.382714 -2.649801
8.383715 -2.6487883
8.384714 -2.6477225
8.385715 -2.6466034
8.386714 -2.64544
8.387714 -2.6442444
8.388714 -2.6430268
8.389714 -2.6417892
8.390715 -2.6405253
8.391714 -2.6392248
8.392715 -2.6378794
8.393714 -2.636488
8.394714 -2.6350576
8.395715 -2.6336014000000003
8.396714 -2.6321312
8.397715 -2.6306514
8.398714 -2.629157
8.399714 -2.6276338999999997
8.400714 -2.6260667
8.401714 -2.6244434
8.402715 -2.6227618
8.403714 -2.6210299
8.404715 -2.6192613
8.405714 -2.6174689
8.406714 -2.6156601000000004
8.407714 -2.6138328
8.408714 -2.6119793
8.409715 -2.6100904000000003
8.410714 -2.6081608999999997
8.411715 -2.6061932999999997
8.412714 -2.6041958
8.413714 -2.6021782
8.414714 -2.6001465
8.415714 -2.5980975
8.416715 -2.5960213999999997
8.417714 -2.5939053
8.418715 -2.5917383
8.419714 -2.5895173000000002
8.420714 -2.5872478
8.421714 -2.584943
8.422714 -2.5826152
8.423715 -2.5802724
8.424714 -2.5779140999999997
8.425714 -2.5755338
8.426714 -2.5731208
8.427714 -2.570668
8.428715 -2.5681738
8.429714 -2.5656434
8.430715 -2.5630845
8.431714 -2.560503
8.432714 -2.5579004
8.433714 -2.5552715999999998
8.434714 -2.5526074999999997
8.435715 -2.5499009
8.436714 -2.547149
8.437715 -2.5443565
8.438714 -2.5415324
8.439714 -2.5386872
8.440714 -2.5358269
8.441714 -2.5329509999999997
8.442715 -2.5300529
8.443714 -2.5271226
8.444715 -2.5241528
8.445714 -2.5211398
8.446714 -2.5180865
8.447714 -2.5150003
8.448714 -2.5118875999999997
8.449715 -2.5087522
8.450714 -2.5055917
8.451715 -2.5024015
8.452714 -2.4991762
8.453714 -2.4959132
8.454714 -2.4926152
8.455714 -2.4892887
8.456715 -2.4859394999999997
8.457714 -2.4825711
8.458714 -2.4791818
8.459714 -2.4757655
8.460714 -2.4723139
8.461715 -2.4688214
8.462714 -2.4652863000000003
8.463715 -2.4617120999999997
8.464714 -2.458106
8.465714 -2.4544751
8.466714 -2.4508227000000002
8.467714 -2.4471479
8.468715 -2.4434468000000003
8.469714 -2.4397151999999998
8.470715 -2.4359509
8.471714 -2.4321552
8.472714 -2.4283318
8.473714 -2.4244845
8.474714 -2.4206143
8.475715 -2.4167184
8.476714 -2.4127904
8.477715 -2.4088249
8.478714 -2.4048181
8.479714 -2.4007717
8.480714 -2.3966914
8.481714 -2.3925845
8.482715 -2.3884563
8.483714 -2.3843084
8.484715 -2.3801379000000003
8.485714 -2.3759391
8.486714 -2.3717076
8.487714 -2.3674415
8.488714 -2.3631428999999997
8.489715 -2.3588158000000004
8.490714 -2.3544637
8.491714 -2.3500875
8.492714 -2.3456832
8.493714 -2.3412466
8.494715 -2.3367725
8.495714 -2.3322606
8.496715 -2.3277152
8.497714 -2.3231432
8.498714 -2.318552
8.499714 -2.3139445000000003
8.500714 -2.309319
8.501715 -2.3046687
8.502714 -2.2999856999999997
8.503715 -2.2952635
8.504714 -2.2905013
8.505714 -2.2857038
8.506714 -2.2808772
8.507714 -2.2760265
8.508715 -2.2711533999999998
8.509714 -2.2662546
8.510715 -2.2613242
8.511714 -2.2563577
8.512714 -2.2513544
8.513714 -2.2463191
8.514714 -2.2412604
8.515715 -2.2361845000000002
8.516714 -2.2310946
8.517715 -2.2259863
8.518714 -2.2208504000000002
8.519714 -2.2156770999999997
8.520715 -2.2104597
8.521714 -2.2051983
8.522715 -2.1999002
8.523714 -2.1945758
8.524714 -2.1892337
8.525714 -2.1838766
8.526714 -2.1785004
8.527715 -2.1730963
8.528714 -2.1676559
8.529715 -2.1621758
8.530714 -2.1566594
8.531714 -2.1511150999999997
8.532714 -2.1455519
8.533714 -2.1399749
8.534715 -2.1343809
8.535714 -2.12876
8.536715 -2.1231016
8.537714 -2.1173979999999997
8.538714 -2.1116501
8.539714 -2.1058667
8.540714 -2.1000604999999997
8.541715 -2.0942433
8.542714 -2.088419
8.543715 -2.0825812999999997
8.544714 -2.0767181999999997
8.545714 -2.0708157000000003
8.546714 -2.0648649000000003
8.547714 -2.0588672
8.548715 -2.0528316
8.549714 -2.0467715
8.550714 -2.0406969
8.551714 -2.0346098
8.552714 -2.0285029
8.553715 -2.0223655
8.554714 -2.0161881999999998
8.555715 -2.0099685
8.556714 -2.0037138999999997
8.557714 -1.9974382999999998
8.558714 -1.9911537
8.559714 -1.9848661
8.560715 -1.9785691
8.561714 -1.9722473
8.562715 -1.9658826
8.563714 -1.9594627999999998
8.564714 -1.9529868
8.565714 -1.9464644
8.566714 -1.9399136000000001
8.567715 -1.9333501999999998
8.568714 -1.9267822000000001
8.569715 -1.9202052
8.570714 -1.9136081999999999
8.571714 -1.9069774000000002
8.572714 -1.9003049
8.573714 -1.8935934
8.574715 -1.8868534
8.575714 -1.8800981
8.576715 -1.8733355999999999
8.577714 -1.8665629
8.578714 -1.8597668
8.579714 -1.8529302
8.580714 -1.8460379999999998
8.581715 -1.8390879
8.582714 -1.8320897999999999
8.583714 -1.8250631
8.584714 -1.8180290000000001
8.585714 -1.8109997999999998
8.586715 -1.803975
8.587714 -1.7969408999999998
8.588715 -1.7898791
8.589714 -1.7827742
8.590714 -1.7756222
8.591714 -1.7684296
8.592714 -1.7612102
8.593715 -1.7539760000000002
8.594714 -1.7467309
8.595715 -1.7394672999999998
8.596714 -1.7321704
8.597714 -1.7248257999999999
8.598714 -1.7174279000000001
8.599714 -1.7099835
8.600715 -1.7025108
8.601714 -1.6950307000000002
8.602715 -1.6875574
8.603714 -1.6800925000000002
8.604714 -1.6726226
8.605714 -1.6651267
8.606714 -1.6575844999999998
8.607715 -1.6499857999999998
8.608714 -1.6423348
8.609715 -1.6346462
8.610714 -1.6269384000000002
8.611714 -1.6192228999999998
8.612714 -1.6115006
8.613714 -1.6037611
8.614715 -1.59599
8.615714 -1.5881773
8.616714 -1.5803235
8.617714 -1.5724399999999998
8.618714 -1.5645439
8.619715 -1.5566496
8.620714 -1.5487603
8.621715 -1.5408652999999999
8.622714 -1.5329437
8.623714 -1.524974
8.624714 -1.5169435
8.625714 -1.5088536
8.626715 -1.5007195
8.627714 -1.4925628
8.628715 -1.484402
8.629714 -1.4762445000000002
8.630714 -1.4680847000000001
8.631714 -1.4599077999999999
8.632714 -1.4516992
8.633715 -1.4434513
8.634714 -1.4351677999999999
8.635715 -1.4268614000000002
8.636714 -1.4185457000000001
8.637714 -1.410228
8.638714 -1.4019038
8.639714 -1.3935585000000001
8.640715 -1.3851731
8.641714 -1.3767342999999999
8.642715 -1.368241
8.643714 -1.3597053
8.644714 -1.3511478000000001
8.645715 -1.3425884000000001
8.646714 -1.3340375
8.647715 -1.3254923
8.648714 -1.3169379
8.649714 -1.3083557000000001
8.650714 -1.2997319
8.651714 -1.2910631000000001
8.652715 -1.2823572
8.653714 -1.2736281999999999
8.654715 -1.2648881
8.655714 -1.2561409000000001
8.656714 -1.2473807
8.657714 -1.2385944
8.658714 -1.2297698
8.659715 -1.2209025
8.660714 -1.211999
8.661715 -1.2030742
8.662714 -1.1941456
8.663714 -1.1852241
8.664714 -1.176309
8.665714 -1.1673879999999999
8.666715 -1.1584424
8.667714 -1.1494556
8.668715 -1.1404200999999998
8.669714 -1.1313404
8.670714 -1.1222296
8.671714 -1.1131037
8.672714 -1.1039735
8.673715 -1.0948408
8.674714 -1.085698
8.675714 -1.0765336
8.676714 -1.0673388000000001
8.677714 -1.0581118
8.678715 -1.0488600000000001
8.679714 -1.0395952
8.680715 -1.0303267
8.681714 -1.021057
8.682714 -1.0117788
8.683714 -1.0024781
8.684714 -0.99314023
8.685715 -0.98375687
8.686714 -0.9743300300000001
8.687715 -0.96487142
8.688714 -0.95539792
8.689714 -0.94592366
8.690714 -0.93645565
8.691714 -0.9269908099999999
8.692715 -0.9175189800000001
8.693714 -0.90802833
8.694715 -0.8985105
8.695714 -0.8889650000000001
8.696714 -0.87939706
8.697714 -0.86981459
8.698714 -0.86022317
8.699715 -0.85062161
8.700714 -0.8410027299999999
8.701715 -0.83135739
8.702714 -0.82167778
8.703714 -0.8119630600000001
8.704714 -0.80222022
8.705714 -0.7924617300000001
8.706715 -0.7827009100000001
8.707714 -0.77294605
8.708714 -0.7631972
8.709714 -0.75344681
8.710714 -0.74368287
8.711715 -0.7338943
8.712714 -0.72407527
8.713715 -0.71422686
8.714714 -0.70435558
8.715714 -0.69446969
8.716714 -0.68457494
8.717714 -0.6746727499999999
8.718715 -0.6647598
8.719714 -0.65483106
8.720715 -0.6448831399999999
8.721714 -0.63491683
8.722714 -0.6249374200000001
8.723714 -0.61495239
8.724714 -0.60496791
8.725715 -0.59498604
8.726714 -0.5850024500000001
8.727715 -0.57500834
8.728714 -0.56499355
8.729714 -0.5549503499999999
8.730714 -0.54487665
8.731714 -0.53477641
8.732715 -0.52465838
8.733714 -0.5145323900000001
8.734715 -0.50440584
8.735714 -0.49428147999999994
8.736714 -0.4841574
8.737714 -0.47402875
8.738714 -0.46389055999999995
8.739715 -0.45373999
8.740714 -0.44357748999999996
8.741714 -0.43340572
8.742714 -0.42322775999999995
8.743714 -0.4130445
8.744715 -0.40285359
8.745714 -0.39264983000000003
8.746715 -0.3824275
8.747714 -0.37218309
8.748714 -0.3619174
8.749714 -0.35163641
8.750714 -0.34134968
8.751715 -0.33106708
8.752714 -0.32079543
8.753715 -0.3105361
8.754714 -0.30028457
8.755714 -0.29003230999999996
8.756714 -0.27977014
8.757714 -0.26949148
8.758715 -0.25919464000000003
8.759714 -0.24888252000000002
8.760715 -0.23856072
8.761714 -0.22823435999999997
8.762714 -0.21790562
8.763714 -0.20757308
8.764714 -0.19723305000000002
8.765715 -0.18688233
8.766714 -0.17652091
8.767715 -0.16615344
8.768714 -0.15578795
8.769714 -0.1454328
8.770715 -0.13509283
8.771714 -0.12476661
8.772715 -0.1144463
8.773714 -0.10412041
8.774714 -0.09377817
8.775714 -0.083414139
8.776714 -0.073030498
8.777715 -0.062636106
8.778714 -0.052242638999999993
8.779715 -0.041859827
8.780714 -0.031491445
8.781714 -0.021134413
8.782714 -0.010781113
8.783714 -0.00042380916
8.784715 0.009941051400000001
8.785714 0.020310995999999998
8.786715 0.030678709000000002
8.787714 0.0410362
8.788714 0.051379582
8.789714 0.061711913
8.790714 0.07204255100000001
8.791715 0.082383095
8.792714 0.092741795
8.793715 0.10311889
8.794714 0.11350539999999999
8.795714 0.12388629
8.796714 0.13424654
8.797714 0.14457745
8.798715 0.15488024
8.799714 0.16516519
8.800714 0.17544674999999998
8.801714 0.18573668000000002
8.802714 0.19603898000000003
8.803715 0.20634862999999998
8.804714 0.21665476000000003
8.805715 0.22694662
8.806714 0.23721941
8.807714 0.24747673999999997
8.808714 0.25772871
8.809714 0.26798609
8.810715 0.27825394999999997
8.811714 0.28852788
8.812715 0.29879475
8.813714 0.30903823
8.814714 0.31924632000000003
8.815714 0.32941727
8.816714 0.33956097999999996
8.817715 0.349695
8.818714 0.35983673
8.819715 0.36999586
8.820714 0.38017
8.821714 0.39034637
8.822714 0.40050778000000004
8.823714 0.41064108
8.824715 0.42074262
8.825714 0.43081958000000004
8.826715 0.44088521999999997
8.827714 0.45095127999999995
8.828714 0.46102139
8.829714 0.47108838000000003
8.830714 0.48113754
8.831715 0.49115415
8.832714 0.50113117
8.833714 0.51107337
8.834714 0.520996
8.835714 0.53091771
8.836715 0.54085152
8.837714 0.55079842
8.838715 0.5607463
8.839714 0.5706753099999999
8.840714 0.58056675
8.841714 0.59041143
8.842714 0.60021393
8.843715 0.60998956
8.844714 0.61975699
8.845715 0.62952875
8.846714 0.63930545
8.847714 0.6490756799999999
8.848714 0.65882239
8.849714 0.66853128
8.850715 0.6781985100000001
8.851714 0.68783248
8.852715 0.69744894
8.853714 0.70706327
8.854714 0.7166810800000001
8.855714 0.72629517
8.856714 0.73588765
8.857715 0.74543841
8.858714 0.7549347399999999
8.859715 0.76437755
8.860714 0.77378163
8.861714 0.7831688
8.862714 0.79255803
8.863714 0.80195619
8.864715 0.8113555600000001
8.865714 0.82073752
8.866714 0.83008148
8.867714 0.83937449
8.868714 0.84861694
8.869715 0.8578214799999999
8.870714 0.86700553
8.871715 0.8761817599999999
8.872714 0.8853519299999999
8.873714 0.8945050600000001
8.874714 0.9036232700000001
8.875714 0.91269175
8.876715 0.9217058300000001
8.877714 0.93067512
8.878715 0.93961814
8.879714 0.9485547400000001
8.880714 0.9574950699999999
8.881714 0.9664346500000001
8.882714 0.9753559700000001
8.883715 0.9842354799999999
8.884714 0.9930544499999999
8.885715 1.0018067
8.886714 1.0105016
8.887714 1.0191579
8.888714 1.0277957
8.889714 1.0364259
8.890715 1.0450462
8.891714 1.0536431000000002
8.892715 1.0621994
8.893714 1.0707034
8.894714 1.0791551
8.895715 1.0875659
8.896714 1.0959524
8.897715 1.1043272
8.898714 1.1126913999999999
8.899714 1.1210332
8.900714 1.1293319
8.901714 1.1375685
8.902715 1.1457336
8.903714 1.1538329999999999
8.904715 1.1618853
8.905714 1.1699131999999999
8.906714 1.1779338
8.907714 1.1859509000000001
8.908714 1.1939539000000001
8.909715 1.2019232
8.910714 1.2098394000000001
8.911715 1.2176926
8.912714 1.2254845
8.913714 1.2332275
8.914714 1.2409359
8.915714 1.2486182000000001
8.916715 1.2562725000000001
8.917714 1.2638867
8.918715 1.2714454
8.919714 1.2789385
8.920714 1.2863672
8.921714 1.2937449
8.922714 1.3010918999999999
8.923715 1.3084255
8.924714 1.3157524999999999
8.925714 1.3230653
8.926714 1.3303454
8.927714 1.3375698999999999
8.928715 1.344722
8.929714 1.3517970000000001
8.930715 1.3588036
8.931714 1.3657583
8.932714 1.3726765
8.933714 1.3795663999999999
8.934714 1.3864250999999999
8.935715 1.3932415
8.936714 1.400004
8.937715 1.4067067
8.938714 1.4133527
8.939714 1.4199534999999999
8.940714 1.4265224
8.941714 1.4330673999999999
8.942715 1.4395858
8.943714 1.4460641
8.944715 1.4524831999999999
8.945714 1.4588264
8.946714 1.465087
8.947714 1.4712714
8.948714 1.4773961
8.949715 1.4834808
8.950714 1.4895405
8.951715 1.4955782000000002
8.952714 1.5015871
8.953714 1.5075524999999999
8.954714 1.5134606
8.955714 1.5193039
8.956715 1.5250839999999999
8.957714 1.530809
8.958714 1.5364874
8.959714 1.5421231
8.960714 1.5477117
8.961715 1.5532429
8.962714 1.5587052000000001
8.963715 1.5640922000000002
8.964714 1.5694071
8.965714 1.5746620999999998
8.966714 1.5798748000000002
8.967714 1.5850592000000001
8.968715 1.5902208
8.969714 1.5953541000000002
8.970715 1.6004441
8.971714 1.6054722000000001
8.972714 1.6104236
8.973714 1.6152933
8.974714 1.620085
8.975715 1.6248091999999998
8.976714 1.6294774
8.977715 1.6340962
8.978714 1.6386660000000002
8.979714 1.6431823
8.980714 1.6476397999999999
8.981714 1.652037
8.982715 1.6563773
8.983714 1.6606705
8.984715 1.6649251999999999
8.985714 1.6691461
8.986714 1.6733301999999999
8.987714 1.6774654
8.988714 1.6815361000000002
8.989715 1.6855262
8.990714 1.6894273000000002
8.991714 1.6932409
8.992714 1.6969775999999999
8.993714 1.700652
8.994715 1.7042788
8.995714 1.7078651
8.996715 1.7114114
8.997714 1.7149115
8.998714 1.7183572
8.999714 1.7217424
9.000714 1.7250653
9.001715 1.7283283
9.002714 1.7315346999999999
9.003715 1.7346863000000001
9.004714 1.7377791999999999
9.005714 1.7408054
9.006714 1.7437553000000001
9.007714 1.7466221
9.008715 1.7494062000000001
9.009714 1.752116
9.010715 1.7547655999999998
9.011714 1.7573707
9.012714 1.7599419
9.013714 1.7624821999999998
9.014714 1.7649850000000002
9.015715 1.7674373
9.016714 1.7698249
9.017715 1.7721372
9.018714 1.7743703
9.019714 1.7765269
9.020715 1.7786123
9.021714 1.7806323
9.022715 1.7825886999999998
9.023714 1.7844796
9.024714 1.7863015
9.025714 1.7880521999999999
9.026714 1.7897347000000001
9.027715 1.7913571
9.028714 1.7929303
9.029715 1.794464
9.030714 1.7959619
9.031714 1.7974198000000001
9.032714 1.7988247999999998
9.033714 1.8001603000000002
9.034715 1.8014118
9.035714 1.8025717
9.036715 1.8036420000000002
9.037714 1.8046319000000002
9.038714 1.8055556
9.039714 1.8064236
9.040714 1.8072421
9.041715 1.8080095
9.042714 1.8087214
9.043715 1.8093730999999997
9.044714 1.8099641
9.045714 1.8104981999999998
9.046714 1.8109811
9.047714 1.8114176
9.048715 1.8118059
9.049714 1.812138
9.050714 1.8124004999999999
9.051714 1.8125790999999998
9.052714 1.8126654
9.053715 1.8126594
9.054714 1.8125704
9.055715 1.8124145
9.056714 1.8122077
9.057714 1.81196
9.058714 1.8116729000000003
9.059714 1.8113405
9.060715 1.8109517
9.061714 1.8104978
9.062715 1.8099748
9.063714 1.8093847
9.064714 1.8087331000000002
9.065714 1.8080249
9.066714 1.8072603
9.067715 1.8064335
9.068714 1.8055347999999998
9.069715 1.8045554
9.070714 1.8034938999999999
9.071714 1.8023565
9.072714 1.8011565999999999
9.073714 1.7999101
9.074715 1.7986285000000002
9.075714 1.7973149000000002
9.076715 1.7959617
9.077714 1.7945545
9.078714 1.7930785
9.079714 1.791523
9.080714 1.7898861
9.081715 1.7881736
9.082714 1.7863951999999998
9.083714 1.7845588
9.084714 1.7826676
9.085714 1.7807191
9.086715 1.7787062999999999
9.087714 1.7766245
9.088715 1.7744742
9.089714 1.7722631
9.090714 1.7700034999999998
9.091714 1.7677063
9.092714 1.7653758
9.093715 1.7630069000000002
9.094714 1.7605857999999999
9.095715 1.7580959999999999
9.096714 1.7555244
9.097714 1.7528661
9.098714 1.7501271999999999
9.099714 1.7473202
9.100715 1.7444597999999998
9.101714 1.7415562999999998
9.102715 1.7386122
9.103714 1.7356222000000001
9.104714 1.7325780999999998
9.105714 1.7294744
9.106714 1.7263098000000001
9.107715 1.72309
9.108714 1.7198225
9.109715 1.7165132
9.110714 1.7131606000000001
9.111714 1.7097558999999998
9.112714 1.7062860999999998
9.113714 1.7027392999999997
9.114715 1.6991105
9.115714 1.6954044000000001
9.116714 1.6916339999999999
9.117714 1.687816
9.118714 1.6839647999999998
9.119715 1.6800860000000002
9.120714 1.6761767
9.121715 1.6722264
9.122714 1.668223
9.123714 1.6641587
9.124714 1.6600317999999998
9.125714 1.6558468
9.126715 1.6516106
9.127714 1.6473274999999998
9.128715 1.6429964
9.129714 1.6386114
9.130714 1.6341647000000001
9.131714 1.6296513
9.132714 1.6250727999999999
9.133715 1.6204381
9.134714 1.6157614
9.135715 1.6110548999999998
9.136714 1.6063252000000001
9.137714 1.6015695
9.138714 1.596777
9.139714 1.5919330999999999
9.140715 1.5870256
9.141714 1.5820492
9.142715 1.5770065
9.143714 1.5719062
9.144714 1.5667591
9.145715 1.5615721
9.146714 1.5563471
9.147715 1.5510812
9.148714 1.5457697
9.149714 1.5404107
9.150714 1.5350062
9.151714 1.5295632
9.152715 1.5240890999999999
9.153714 1.5185884
9.154715 1.5130597000000001
9.155714 1.5074949
9.156714 1.501882
9.157714 1.4962095
9.158714 1.4904716
9.159715 1.4846705
9.160714 1.4788154
9.161715 1.4729191000000001
9.162714 1.4669939
9.163714 1.4610467
9.164714 1.4550774
9.165714 1.4490816
9.166715 1.4430522
9.167714 1.4369839
9.168715 1.4308749
9.169714 1.4247269
9.170714 1.4185428999999998
9.171714 1.4123238999999999
9.172714 1.4060682
9.173715 1.3997708
9.174714 1.3934259
9.175714 1.3870301
9.176714 1.3805848
9.177714 1.3740969
9.178715 1.3675776000000002
9.179714 1.3610384999999998
9.180715 1.3544869
9.181714 1.3479243
9.182714 1.341346
9.183714 1.3347431
9.184714 1.3281059
9.185715 1.3214274
9.186714 1.3147048
9.187715 1.3079402
9.188714 1.3011386999999999
9.189714 1.2943051
9.190714 1.2874424
9.191714 1.2805514
9.192715 1.273631
9.193714 1.2666807
9.194715 1.2597021
9.195714 1.2526994
9.196714 1.2456778
9.197714 1.2386424
9.198714 1.2315946
9.199715 1.2245318
9.200714 1.2174477
9.201715 1.2103337
9.202714 1.2031825
9.203714 1.1959909
9.204714 1.1887607
9.205714 1.1814985999999998
9.206715 1.1742139
9.207714 1.1669151
9.208714 1.1596079000000001
9.209714 1.1522937
9.210714 1.1449695
9.211715 1.1376308
9.212714 1.1302735
9.213715 1.1228953
9.214714 1.1154977
9.215714 1.1080825
9.216714 1.1006515
9.217714 1.0932045
9.218715 1.0857386
9.219714 1.0782489
9.220715 1.070732
9.221714 1.0631873
9.222714 1.0556193
9.223714 1.048036
9.224714 1.0404472
9.225715 1.0328607
9.226714 1.025279
9.227715 1.0176992
9.228714 1.0101138
9.229714 1.0025138
9.230714 0.9948923300000001
9.231714 0.98724766
9.232715 0.9795829699999999
9.233714 0.97190514
9.234715 0.9642212699999999
9.235714 0.9565353400000001
9.236714 0.9488468099999999
9.237714 0.94115185
9.238714 0.9334458
9.239715 0.9257265400000001
9.240714 0.91799665
9.241714 0.91026276
9.242714 0.90253279
9.243714 0.8948126799999999
9.244715 0.88710245
9.245714 0.8793964099999999
9.246715 0.87168477
9.247714 0.86395815
9.248714 0.85621169
9.249714 0.84844772
9.250714 0.84067509
9.251715 0.8329049700000001
9.252714 0.82514649
9.253715 0.81740245
9.254714 0.80966856
9.255714 0.80193626
9.256714 0.7941970600000001
9.257714 0.78644687
9.258715 0.77868882
9.259714 0.77093164
9.260715 0.76318574
9.261714 0.75545809
9.262714 0.7477488800000001
9.263714 0.74005155
9.264714 0.73235631
9.265715 0.7246551999999999
9.266714 0.71694646
9.267715 0.70923604
9.268714 0.70153503
9.269714 0.6938546400000001
9.270715 0.68620089
9.271714 0.67857108
9.272715 0.67095514
9.273714 0.66334018
9.274714 0.6557168
9.275714 0.64808372
9.276714 0.64044851
9.277715 0.63282442
9.278714 0.62522413
9.279715 0.61765406
9.280714 0.6101116999999999
9.281714 0.60258713
9.282714 0.5950683299999999
9.283714 0.5875478
9.284715 0.58002626
9.285714 0.57251286
9.286715 0.56502097
9.287714 0.55756145
9.288714 0.55013746
9.289714 0.5427429
9.290714 0.53536571
9.291715 0.52799392
9.292714 0.52062185
9.293715 0.5132535899999999
9.294714 0.50590141
9.295714 0.49858
9.296714 0.49129953000000004
9.297714 0.48406054
9.298715 0.47685360000000004
9.299714 0.46966359999999996
9.300714 0.46247696
9.301714 0.45528840000000004
9.302714 0.44810344
9.303715 0.44093583999999997
9.304714 0.43380116
9.305715 0.42670965000000005
9.306714 0.41966164000000006
9.307714 0.41264798
9.308714 0.40565534000000003
9.309714 0.39867312000000005
9.310715 0.39169919
9.311714 0.38474125
9.312715 0.37781298
9.313714 0.3709272
9.314714 0.36408915
9.315714 0.35729362000000003
9.316714 0.35052726
9.317715 0.34377521
9.318714 0.3370286
9.319715 0.33028952
9.320714 0.32357059
9.321714 0.31688972
9.322714 0.31026212999999997
9.323714 0.30369358
9.324715 0.297178
9.325714 0.29070077
9.326715 0.28424574999999996
9.327714 0.27780288
9.328714 0.27137264
9.329714 0.26496504
9.330714 0.25859419
9.331715 0.25227079
9.332714 0.24599682
9.333714 0.23976467
9.334714 0.23356158999999999
9.335714 0.22737689
9.336715 0.22120818
9.337714 0.21506369
9.338715 0.20895912
9.339714 0.20291067
9.340714 0.19692748
9.341714 0.19100683
9.342714 0.18513546
9.343715 0.17929515000000001
9.344714 0.1734711
9.345715 0.16765842
9.346714 0.16186401
9.347714 0.15610291
9.348714 0.1503912
9.349714 0.14473872999999998
9.350715 0.13914527000000002
9.351714 0.13360181000000002
9.352715 0.12809610999999999
9.353714 0.12261975
9.354714 0.11717274999999999
9.355714 0.11176381
9.356714 0.10640551
9.357715 0.10110751
9.358714 0.095871015
9.359715 0.090687111
9.360714 0.085540349
9.361714 0.080415711
9.362714 0.075305771
9.363714 0.07021453300000001
9.364715 0.065156276
9.365714 0.060149631
9.366714 0.055209891000000004
9.367714 0.050343003000000004
9.368714 0.045544028
9.369715 0.040800509
9.370714 0.036098971
9.371715 0.031431249
9.372714 0.026797716
9.373714 0.022205892
9.374714 0.017665487
9.375714 0.013182424
9.376715 0.0087551824
9.377714 0.0043750752
9.378715 3.0592983000000004e-05
9.379714 -0.0042863951
9.380714 -0.008575691
9.381714 -0.012827697999999998
9.382714 -0.01702681
9.383715 -0.02115767
9.384714 -0.025211664999999998
9.385715 -0.029190428999999997
9.386714 -0.033104944000000004
9.387714 -0.03697066
9.388714 -0.040800939
9.389714 -0.044601777
9.390715 -0.048370275000000004
9.391714 -0.052097288000000005
9.392715 -0.055772386
9.393714 -0.059389195000000006
9.394714 -0.062947947
9.395715 -0.06645432999999999
9.396714 -0.069915614
9.397715 -0.073335681
9.398714 -0.07671208
9.399714 -0.080036162
9.400714 -0.083296752
9.401714 -0.086485303
9.402715 -0.08960035
9.403714 -0.092648674
9.404715 -0.09564310899999999
9.405714 -0.09859733999999999
9.406714 -0.10152053
9.407714 -0.10441382999999999
9.408714 -0.10727032
9.409715 -0.11007837
9.410714 -0.11282666999999999
9.411715 -0.11550868000000002
9.412714 -0.11812458999999999
9.413714 -0.12068005
9.414714 -0.12318239
9.415714 -0.12563660999999998
9.416715 -0.12804266
9.417714 -0.13039573
9.418715 -0.13268923
9.419714 -0.13491864
9.420714 -0.13708456000000002
9.421714 -0.13919321
9.422714 -0.14125429
9.423715 -0.14327687
9.424714 -0.14526518
9.425714 -0.14721637
9.426714 -0.14912132
9.427714 -0.15096799
9.428715 -0.1527461
9.429714 -0.15445087
9.430715 -0.15608460000000002
9.431714 -0.15765522
9.432714 -0.1591726
9.433714 -0.16064435000000002
9.434714 -0.16207297
9.435715 -0.16345558000000002
9.436714 -0.16478621
9.437715 -0.16605955
9.438714 -0.16727394
9.439714 -0.16843262
9.440714 -0.169542
9.441714 -0.17060839
9.442715 -0.17163415
9.443714 -0.17261576
9.444715 -0.17354441
9.445714 -0.17440917
9.446714 -0.17520165000000001
9.447714 -0.17591962
9.448714 -0.17656840000000001
9.449715 -0.17715906
9.450714 -0.17770413999999998
9.451715 -0.17821272999999999
9.452714 -0.17868715
9.453714 -0.17912266999999998
9.454714 -0.17951014
9.455714 -0.17984052
9.456715 -0.18010905
9.457714 -0.18031709999999998
9.458714 -0.1804707
9.459714 -0.18057679999999998
9.460714 -0.18063897
9.461715 -0.18065475
9.462714 -0.18061618
9.463715 -0.18051337
9.464714 -0.18033951
9.465714 -0.18009503000000002
9.466714 -0.17978838
9.467714 -0.17943352
9.468715 -0.17904437
9.469714 -0.17862901
9.470715 -0.17818628
9.471714 -0.17770632
9.472714 -0.17717487999999998
9.473714 -0.17657954
9.474714 -0.17591495
9.475715 -0.17518445
9.476714 -0.17439786
9.477715 -0.17356605
9.478714 -0.17269539
9.479714 -0.17178456
9.480714 -0.17082567
9.481714 -0.16980867
9.482715 -0.16872758000000002
9.483714 -0.16758456
9.484715 -0.16639015
9.485714 -0.16515902999999998
9.486714 -0.1639033
9.487714 -0.1626262
9.488714 -0.16131974999999998
9.489715 -0.15996756
9.490714 -0.15855151
9.491714 -0.15705967
9.492714 -0.15549145
9.493714 -0.15385774000000002
9.494715 -0.1521759
9.495714 -0.15046188
9.496715 -0.14872359000000002
9.497714 -0.14695813000000002
9.498714 -0.14515447
9.499714 -0.14330012
9.500714 -0.14138829
9.501715 -0.13942189
9.502714 -0.13741216
9.503715 -0.13537275000000001
9.504714 -0.13331184000000001
9.505714 -0.13122677
9.506714 -0.12910374
9.507714 -0.12692328
9.508715 -0.12466917000000001
9.509714 -0.12233622000000001
9.510715 -0.11993358
9.511714 -0.11748142
9.512714 -0.11500261
9.513714 -0.11251315
9.514714 -0.11001586
9.515715 -0.10750013
9.516714 -0.10494784000000001
9.517715 -0.10234262999999999
9.518714 -0.09967746400000001
9.519714 -0.096957508
9.520715 -0.094196422
9.521714 -0.09140831
9.522715 -0.08859951
9.523714 -0.085764425
9.524714 -0.082887866
9.525714 -0.07995273900000001
9.526714 -0.076949364
9.527715 -0.073881767
9.528714 -0.070767518
9.529715 -0.067630864
9.530714 -0.064492167
9.531714 -0.061358837
9.532714 -0.058221887
9.533714 -0.055060000000000005
9.534715 -0.051849202
9.535714 -0.048573487
9.536715 -0.045231479
9.537714 -0.041835990999999996
9.538714 -0.038406925
9.539714 -0.034961026000000006
9.540714 -0.031503785
9.541715 -0.028027378999999998
9.542714 -0.02451578
9.543715 -0.020954099
9.544714 -0.017337607
9.545714 -0.01367548
9.546714 -0.0099873701
9.547714 -0.0062941494
9.548715 -0.0026075104
9.549714 0.0010765320999999999
9.550714 0.0047766760000000005
9.551714 0.0085182022
9.552714 0.012321401999999999
9.553715 0.016192213
9.554714 0.020119289
9.555715 0.024079135999999998
9.556714 0.028046823
9.557714 0.032007007
9.558714 0.035960117
9.559714 0.039920857000000004
9.560715 0.043909819
9.561714 0.047942603
9.562715 0.052022026
9.563714 0.05613705099999999
9.564714 0.060269091
9.565714 0.064402312
9.566714 0.06853264099999999
9.567715 0.072670786
9.568714 0.07683749399999999
9.569715 0.081053376
9.570714 0.085328141
9.571714 0.089654786
9.572714 0.09401163600000001
9.573714 0.09837143599999999
9.574715 0.10271335
9.575714 0.10703198
9.576715 0.11133924999999999
9.577714 0.11565832
9.578714 0.12001243
9.579714 0.12441406999999999
9.580714 0.12885991
9.581715 0.13333345
9.582714 0.13781397
9.583714 0.14228738
9.584714 0.14675305
9.585714 0.15122358
9.586715 0.15571775000000002
9.587714 0.16024996
9.588715 0.16482184
9.589714 0.16942018
9.590714 0.17402265
9.591714 0.17860824
9.592714 0.18316758
9.593715 0.18770776
9.594714 0.19224953
9.595715 0.19681774999999999
9.596714 0.20143006
9.597714 0.20608858
9.598714 0.21077942000000002
9.599714 0.21547917
9.600715 0.22016591
9.601714 0.22482905000000003
9.602715 0.22947318000000003
9.603714 0.23411447000000002
9.604714 0.23877185
9.605714 0.24345667999999998
9.606714 0.24816707999999998
9.607715 0.25288886
9.608714 0.2576032
9.609715 0.26229629
9.610714 0.26696698999999996
9.611714 0.27162763
9.612714 0.27629826
9.613714 0.28099674
9.614715 0.28572951
9.615714 0.29048771
9.616714 0.29525072
9.617714 0.29999542
9.618714 0.30470635
9.619715 0.30938261
9.620714 0.31403772999999996
9.621715 0.31869295
9.622714 0.3233671
9.623714 0.32806795
9.624714 0.33278961
9.625714 0.33751598
9.626715 0.34222943
9.627714 0.34691944999999996
9.628715 0.35158745
9.629714 0.35624533999999997
9.630714 0.36090851999999995
9.631714 0.36558718
9.632714 0.3702803
9.633715 0.37497513
9.634714 0.37965287999999997
9.635715 0.38429752
9.636714 0.38890337999999997
9.637714 0.39347825000000003
9.638714 0.39803985999999997
9.639714 0.40260768
9.640715 0.40719397
9.641714 0.41179876000000004
9.642715 0.41640969
9.643714 0.421008
9.644714 0.42557716000000007
9.645715 0.43011024000000003
9.646714 0.43461174
9.647715 0.43909470999999994
9.648714 0.44357334
9.649714 0.44805575000000003
9.650714 0.45253997999999995
9.651714 0.45701520999999995
9.652715 0.46146763
9.653714 0.46588751
9.654715 0.47027455
9.655714 0.47463803000000004
9.656714 0.47899229
9.657714 0.4833499
9.658714 0.48771496000000003
9.659715 0.49208066999999994
9.660714 0.49643191
9.661715 0.50075171
9.662714 0.5050288
9.663714 0.50926213
9.664714 0.51346077
9.665714 0.51763952
9.666715 0.5218117999999999
9.667714 0.52598389
9.668715 0.5301524
9.669714 0.53430656
9.670714 0.53843367
9.671714 0.54252548
9.672714 0.5465814400000001
9.673715 0.55060838
9.674714 0.55461684
9.675714 0.55861482
9.676714 0.56260363
9.677714 0.56657651
9.678715 0.5705219699999999
9.679714 0.57442868
9.680715 0.5782914800000001
9.681714 0.58211354
9.682714 0.58590537
9.683714 0.58968021
9.684714 0.59344792
9.685715 0.59721069
9.686714 0.6009621500000001
9.687715 0.60468991
9.688714 0.60838121
9.689714 0.61202794
9.690714 0.61562974
9.691714 0.61919331
9.692715 0.62272875
9.693714 0.62624402
9.694715 0.62974133
9.695714 0.6332158099999999
9.696714 0.63665854
9.697714 0.64006057
9.698714 0.64341766
9.699715 0.64673256
9.700714 0.65001384
9.701715 0.6532718
9.702714 0.65651368
9.703714 0.6597399700000001
9.704714 0.66294409
9.705714 0.66611478
9.706715 0.66924142
9.707714 0.67231874
9.708714 0.67534903
9.709714 0.67834109
9.710714 0.68130614
9.711715 0.6842522400000001
9.712714 0.68718111
9.713715 0.69008665
9.714714 0.6929581100000001
9.715714 0.6957846200000001
9.716714 0.69856034
9.717714 0.70128655
9.718715 0.70397113
9.719714 0.70662433
9.720715 0.70925355
9.721714 0.71185972
9.722714 0.71443687
9.723714 0.7169747700000001
9.724714 0.71946369
9.725715 0.7218996099999999
9.726714 0.72428607
9.727715 0.72663282
9.728714 0.7289513
9.729714 0.7312488699999999
9.730714 0.73352535
9.731714 0.7357727700000001
9.732715 0.73797856
9.733714 0.74013178
9.734715 0.74222791
9.735714 0.74427119
9.736714 0.7462725499999999
9.737714 0.74824463
9.738714 0.75019551
9.739715 0.75212512
9.740714 0.75402488
9.741714 0.7558818
9.742714 0.7576846100000001
9.743714 0.75942902
9.744715 0.76111946
9.745714 0.76276683
9.746715 0.76438291
9.747714 0.7659744900000001
9.748714 0.76753986
9.749714 0.7690691900000001
9.750714 0.77054976
9.751715 0.7719721199999999
9.752714 0.77333506
9.753715 0.7746466900000001
9.754714 0.77592074
9.755714 0.77717011
9.756714 0.77840071
9.757714 0.7796081699999999
9.758715 0.78077982
9.759714 0.78190034
9.760715 0.78295898
9.761714 0.7839546500000001
9.762714 0.78489613
9.763714 0.78579802
9.764714 0.78667384
9.765715 0.7875291600000001
9.766714 0.78835925
9.767715 0.7891517100000001
9.768714 0.78989258
9.769714 0.7905730999999999
9.770715 0.79119429
9.771714 0.7917664
9.772715 0.79230359
9.773714 0.79281647
9.774714 0.7933068099999999
9.775714 0.7937655800000001
9.776714 0.7941775999999999
9.777715 0.79452796
9.778714 0.79481034
9.779715 0.7950297599999999
9.780714 0.7952004699999999
9.781714 0.79533961
9.782714 0.79545937
9.783714 0.79556117
9.784715 0.79563549
9.785714 0.7956666899999999
9.786715 0.7956405200000001
9.787714 0.79555102
9.788714 0.7954038700000001
9.789714 0.79521276
9.790714 0.79499297
9.791715 0.79475343
9.792714 0.79449182
9.793715 0.7941965000000001
9.794714 0.7938511699999999
9.795714 0.79344409
9.796714 0.79297274
9.797714 0.79244645
9.798715 0.79188095
9.799714 0.79129096
9.800714 0.7906829000000001
9.801714 0.79005165
9.802714 0.78938277
9.803715 0.7886595099999999
9.804714 0.78787124
9.805715 0.7870185199999999
9.806714 0.7861131800000001
9.807714 0.78517254
9.808714 0.78421151
9.809714 0.78323539
9.810715 0.7822377599999999
9.811714 0.78120409
9.812715 0.78011863
9.813714 0.77897245
9.814714 0.77776769
9.815714 0.7765158999999999
9.816714 0.77523249
9.817715 0.77392855
9.818714 0.77260523
9.819715 0.77125318
9.820714 0.7698572699999999
9.821714 0.7684041699999999
9.822714 0.76688924
9.823714 0.76531908
9.824715 0.76370863
9.825714 0.76207435
9.826715 0.76042647
9.827714 0.75876382
9.828714 0.7570751
9.829714 0.7553440100000001
9.830714 0.75355717
9.831715 0.7517105399999999
9.832714 0.74981097
9.833714 0.74787284
9.834714 0.74591078
9.835714 0.7439325600000001
9.836715 0.74193561
9.837714 0.7399088699999999
9.838715 0.73783835
9.839714 0.7357146099999999
9.840714 0.73353732
9.841714 0.73131574
9.842714 0.72906413
9.843715 0.7267945
9.844714 0.72451122
9.845715 0.7222085300000001
9.846714 0.71987384
9.847714 0.71749366
9.848714 0.71506063
9.849714 0.71257656
9.850715 0.7100523
9.851714 0.70750196
9.852715 0.70493668
9.853714 0.70235902
9.854714 0.69976212
9.855714 0.69713346
9.856714 0.69446051
9.857715 0.691737
9.858714 0.68896557
9.859715 0.68615652
9.860714 0.6833223599999999
9.861714 0.68047242
9.862714 0.67760851
9.863714 0.674725
9.864715 0.67181196
9.865714 0.66886083
9.866714 0.66586859
9.867714 0.66283983
9.868714 0.65978384
9.869715 0.65671057
9.870714 0.65362509
9.871715 0.65052519
9.872714 0.6474019
9.873714 0.64424388
9.874714 0.64104255
9.875714 0.63779587
9.876715 0.63450988
9.877714 0.63119591
9.878715 0.62786588
9.879714 0.6245272700000001
9.880714 0.6211808
9.881714 0.6178207699999999
9.882714 0.61443867
9.883715 0.61102691
9.884714 0.6075827899999999
9.885715 0.60410867
9.886714 0.60061072
9.887714 0.59709498
9.888714 0.59356424
9.889714 0.59001646
9.890715 0.586446
9.891714 0.5828464400000001
9.892715 0.57921405
9.893714 0.5755507400000001
9.894714 0.57186317
9.895715 0.56816083
9.896714 0.56445226
9.897715 0.5607414500000001
9.898714 0.55702641
9.899714 0.55329967
9.900714 0.54955161
9.901714 0.54577431
9.902715 0.54196413
9.903714 0.5381230699999999
9.904715 0.53425734
9.905714 0.5303749299999999
9.906714 0.52648191
9.907714 0.5225808799999999
9.908714 0.5186705899999999
9.909715 0.51474762
9.910714 0.5108091
9.911715 0.50685466
9.912714 0.50288714
9.913714 0.49891155000000004
9.914714 0.4949322
9.915714 0.49095042000000005
9.916715 0.48696306
9.917714 0.48296303
9.918715 0.47894148
9.919714 0.47489181
9.920714 0.47081201
9.921714 0.46670665
9.922714 0.46258489999999997
9.923715 0.45845792999999996
9.924714 0.4543345
9.925714 0.45021805000000004
9.926714 0.44610607
9.927714 0.44199154
9.928715 0.43786666
9.929714 0.43372641999999995
9.930715 0.42957063000000006
9.931714 0.42540332999999997
9.932714 0.42123077
9.933714 0.41705724
9.934714 0.41288310000000006
9.935715 0.40870379
9.936714 0.40451256
9.937715 0.40030396
9.938714 0.39607729
9.939714 0.39183814000000006
9.940714 0.38759706
9.941714 0.38336496999999997
9.942715 0.3791488
9.943714 0.37494795000000003
9.944715 0.37075431999999997
9.945714 0.3665556
9.946714 0.36234045
9.947714 0.35810363
9.948714 0.35384812
9.949715 0.34958376
9.950714 0.34532244
9.951715 0.34107286
9.952714 0.33683667
9.953714 0.33260814
9.954714 0.32837775
9.955714 0.32413735
9.956715 0.31988502
9.957714 0.31562645
9.958714 0.31137264
9.959714 0.30713433
9.960714 0.30291673999999996
9.961715 0.29871641
9.962714 0.29452236
9.963715 0.29032133
9.964714 0.28610409
9.965714 0.28187055
9.966714 0.27763024000000003
9.967714 0.27339844999999996
9.968715 0.26918940999999996
9.969714 0.26500956000000003
9.970715 0.26085474999999997
9.971714 0.25671199
9.972714 0.25256579
9.973714 0.24840537999999998
9.974714 0.24422996
9.975715 0.24004873999999998
9.976714 0.23587644
9.977715 0.231726
9.978714 0.2276022
9.979714 0.22349967999999998
9.980714 0.21940585999999998
9.981714 0.21530786
9.982715 0.21119956
9.983714 0.20708559999999998
9.984715 0.20297966
9.985714 0.19889814
9.986714 0.1948521
9.987714 0.19084159
9.988714 0.18685495
9.989715 0.18287409
9.990714 0.17888292
9.991714 0.17487508999999998
9.992714 0.17085726
9.993714 0.16684611
9.994715 0.16286074
9.995714 0.15891366999999998
9.996715 0.15500535
9.997714 0.15112432
9.998714 0.14725333
9.999714 0.1433781
10.00071 0.13949436
10.00171 0.13560996
10.00271 0.13174069
10.00371 0.12790204
10.00471 0.12410117
10.00571 0.12033294000000001
10.00671 0.11658239
10.00771 0.11283229
10.00871 0.10907212999999999
10.00971 0.10530413000000001
10.01071 0.10154302
10.01171 0.09780955699999999
10.01271 0.09412106
10.01371 0.09048315700000001
10.01471 0.086887169
10.01571 0.083314191
10.01671 0.079744071
10.01771 0.07616485199999999
10.01871 0.072578143
10.01971 0.068997935
10.02071 0.065443391
10.02171 0.061929325
10.02271 0.058459134999999995
10.02371 0.055023485999999996
10.02471 0.051605532999999995
10.02571 0.048189971000000005
10.02671 0.044771147000000004
10.02771 0.041356333999999995
10.02871 0.037962314999999996
10.02971 0.034607036
10.03071 0.031300430000000004
10.03171 0.028039090000000003
10.03271 0.024807449999999998
10.03371 0.02158506
10.03471 0.018356436
10.03571 0.015118721
10.03671 0.011883336
10.03771 0.0086708686
10.03871 0.0055016026
10.03971 0.0023863184
10.04071 -0.0006782735
10.04171 -0.0037072903
10.04271 -0.0067199137
10.04371 -0.0097299191
10.04471 -0.012739256999999999
10.04571 -0.015737684000000002
10.04671 -0.018708533
10.04771 -0.021637631
10.04871 -0.024520769
10.04971 -0.027365959000000002
10.05071 -0.030189376999999996
10.05171 -0.033007
10.05271 -0.035826172
10.05371 -0.038641295
10.05471 -0.041435906
10.05571 -0.0441902
10.05671 -0.046890366
10.05771 -0.04953513899999999
10.05871 -0.052136515
10.05971 -0.054714171
10.06071 -0.057286385
10.06171 -0.059861765
10.06271 -0.062435737
10.06371 -0.064993341
10.06471 -0.067516725
10.06571 -0.06999367
10.06671 -0.072422926
10.06771 -0.074813899
10.06871 -0.077181071
10.06971 -0.079536001
10.07071 -0.081881147
10.07171 -0.08420844699999999
10.07271 -0.086503458
10.07371 -0.08875287
10.07471 -0.090951612
10.07571 -0.09310603499999999
10.07671 -0.095231418
10.07771 -0.097345188
10.07871 -0.09945879
10.07971 -0.10157243
10.08071 -0.10367485
10.08171 -0.10574861999999999
10.08271 -0.10777769
10.08371 -0.10975441
10.08471 -0.11168225
10.08571 -0.1135732
10.08671 -0.11544162
10.08771 -0.11729717
10.08871 -0.11914069
10.08971 -0.12096455
10.09071 -0.12275728
10.09171 -0.12450988
10.09271 -0.12622069
10.09371 -0.12789638
10.09471 -0.12954865
10.09571 -0.13118822
10.09671 -0.13281927
10.09771 -0.13443694
10.09871 -0.13602915
10.09971 -0.13758196
10.10071 -0.13908574
10.10171 -0.14053945999999998
10.10271 -0.14195119
10.10371 -0.14333426
10.10471 -0.14470156
10.10571 -0.14606012000000002
10.10671 -0.14740868
10.10771 -0.14873899999999998
10.10871 -0.15004029
10.10971 -0.15130425
10.11071 -0.15252881
10.11171 -0.15371828
10.11271 -0.15488077
10.11371 -0.15602361
10.11471 -0.15714946999999999
10.11571 -0.15825502
10.11671 -0.15933242
10.11771 -0.16037327999999998
10.11871 -0.16137288
10.11971 -0.16233274
10.12071 -0.16326034
10.12171 -0.16416614
10.12271 -0.16505921
10.12371 -0.16594336999999998
10.12471 -0.16681554999999998
10.12571 -0.16766724
10.12671 -0.16848801
10.12771 -0.16926996
10.12871 -0.17001062
10.12971 -0.1707137
10.13071 -0.17138704000000002
10.13171 -0.17203898
10.13271 -0.17267453
10.13371 -0.1732935
10.13471 -0.17389094
10.13571 -0.17445985
10.13671 -0.17499481
10.13771 -0.17549498
10.13871 -0.17596478999999998
10.13971 -0.17641218
10.14071 -0.17684504
10.14171 -0.17726751000000002
10.14271 -0.17767778
10.14371 -0.17806841
10.14471 -0.17842948
10.14571 -0.17875275000000002
10.14671 -0.17903537
10.14771 -0.17928133
10.14871 -0.17949977
10.14971 -0.1797011
10.15071 -0.17989233999999998
10.15171 -0.18007412
10.15271 -0.18024043
10.15371 -0.18038163000000002
10.15471 -0.18048916999999998
10.15571 -0.18055993
10.15671 -0.18059803000000002
10.15771 -0.1806132
10.15871 -0.18061628000000002
10.15971 -0.18061386999999998
10.16071 -0.18060495000000001
10.16171 -0.18058082
10.16271 -0.18052893
10.16371 -0.18043872
10.16471 -0.18030676
10.16571 -0.18013876
10.16671 -0.17994731
10.16771 -0.17974625
10.16871 -0.17954427
10.16971 -0.17934093
10.17071 -0.17912691
10.17171 -0.17888861
10.17271 -0.17861507000000001
10.17371 -0.1783036
10.17471 -0.17796137
10.17571 -0.17760220999999998
10.17671 -0.17723981
10.17771 -0.17688061
10.17871 -0.17652010999999998
10.17971 -0.17614447
10.18071 -0.17573677
10.18171 -0.17528525
10.18271 -0.17478945
10.18371 -0.17426098
10.18471 -0.17371874
10.18571 -0.17318017
10.18671 -0.17265321
10.18771 -0.17213268
10.18871 -0.17160282999999998
10.18971 -0.17104511
10.19071 -0.17044737
10.19171 -0.16980988
10.19271 -0.16914519
10.19371 -0.16847183000000002
10.19471 -0.16780493
10.19571 -0.16714829
10.19671 -0.16649223
10.19771 -0.16581819
10.19871 -0.16510816
10.19971 -0.16435435
10.20071 -0.16356388
10.20171 -0.16275642
10.20271 -0.16195522999999998
10.20371 -0.16117613
10.20471 -0.16041951999999998
10.20571 -0.1596697
10.20671 -0.15890201
10.20771 -0.15809420999999999
10.20871 -0.15723694
10.20971 -0.15633813000000002
10.21071 -0.15541881
10.21171 -0.15450282
10.21271 -0.15360522000000001
10.21371 -0.1527252
10.21471 -0.15184702
10.21571 -0.15094865999999998
10.21671 -0.15001367000000002
10.21771 -0.14904035
10.21871 -0.14804335999999998
10.21971 -0.14704687
10.22071 -0.14607243
10.22171 -0.14512761000000002
10.22271 -0.14420119
10.22371 -0.14326765
10.22471 -0.14229891
10.22571 -0.14127786
10.22671 -0.14020702
10.22771 -0.13910781
10.22871 -0.13801106999999999
10.22971 -0.13694274
10.23071 -0.1359123
10.23171 -0.13490886
10.23271 -0.13390739
10.23371 -0.13288144999999998
10.23471 -0.13181656
10.23571 -0.13071679
10.23671 -0.12960233
10.23771 -0.12849814
10.23871 -0.12742055
10.23971 -0.12636796
10.24071 -0.12532078
10.24171 -0.12425109
10.24271 -0.12313685
10.24371 -0.12197410000000002
10.24471 -0.12078043999999999
10.24571 -0.11958814
10.24671 -0.11842957
10.24771 -0.11732241000000002
10.24871 -0.11626116
10.24971 -0.11522005999999999
10.25071 -0.11416492
10.25171 -0.11306930999999999
10.25271 -0.11192621
10.25371 -0.11075041000000001
10.25471 -0.10957007
10.25571 -0.10841212
10.25671 -0.10728872
10.25771 -0.10619176000000001
10.25871 -0.10509798999999999
10.25971 -0.10398200999999999
10.26071 -0.10283077
10.26171 -0.10165158
10.26271 -0.10046986000000001
10.26371 -0.099317054
10.26471 -0.09821490399999999
10.26571 -0.097163743
10.26671 -0.096141041
10.26771 -0.09511078199999999
10.26871 -0.094039756
10.26971 -0.092912774
10.27071 -0.09173951699999999
10.27171 -0.090549694
10.27271 -0.089379057
10.27371 -0.08825300600000001
10.27471 -0.087175693
10.27571 -0.08613005
10.27671 -0.085088029
10.27771 -0.08402604699999999
10.27871 -0.082937384
10.27971 -0.081835513
10.28071 -0.080746604
10.28171 -0.079695159
10.28271 -0.078690157
10.28371 -0.077718787
10.28471 -0.076751498
10.28571 -0.07575581
10.28671 -0.074712274
10.28771 -0.073624769
10.28871 -0.072519819
10.28971 -0.071435102
10.29071 -0.070402568
10.29171 -0.069434417
10.29271 -0.06851832100000001
10.29371 -0.06762428699999999
10.29471 -0.066719478
10.29571 -0.065783673
10.29671 -0.064817828
10.29771 -0.06384186
10.29871 -0.06288295299999999
10.29971 -0.061960786000000004
10.30071 -0.061077018999999996
10.30171 -0.060214603
10.30271 -0.059347028999999996
10.30371 -0.05845297099999999
10.30471 -0.057528558
10.30571 -0.056591129000000004
10.30671 -0.055672292
10.30771 -0.054803339000000006
10.30871 -0.054000382
10.30971 -0.053256319
10.31071 -0.05254366
10.31171 -0.051826908000000005
10.31271 -0.051078544000000003
10.31371 -0.050290971000000004
10.31471 -0.04947884
10.31571 -0.048670912
10.31671 -0.047895693999999996
10.31771 -0.047168083
10.31871 -0.046483355000000004
10.31971 -0.045821385
10.32071 -0.045158446
10.32171 -0.044480411000000004
10.32271 -0.043790656
10.32371 -0.04310848
10.32471 -0.042459066
10.32571 -0.041860002
10.32671 -0.041311248999999994
10.32771 -0.040793809
10.32871 -0.040277847
10.32971 -0.039736475
10.33071 -0.039158491
10.33171 -0.038553908000000005
10.33271 -0.037949655000000006
10.33371 -0.037377508000000004
10.33471 -0.036860118000000004
10.33571 -0.036401756
10.33671 -0.035987989
10.33771 -0.035594103999999994
10.33871 -0.03519771
10.33971 -0.034789313
10.34071 -0.034375774
10.34171 -0.033975265
10.34271 -0.033606455
10.34371 -0.033277829
10.34471 -0.032982536
10.34571 -0.032701430999999996
10.34671 -0.032412674
10.34771 -0.032103236
10.34871 -0.031776263
10.34971 -0.031450728000000004
10.35071 -0.031153348
10.35171 -0.030906653
10.35271 -0.030718930000000002
10.35371 -0.030580733
10.35471 -0.030469589
10.35571 -0.030360342
10.35671 -0.030236294999999996
10.35771 -0.030095782
10.35871 -0.029951305
10.35971 -0.029822205999999997
10.36071 -0.029724591999999998
10.36171 -0.029663718000000002
10.36271 -0.029632402999999998
10.36371 -0.029616081000000002
10.36471 -0.029601454
10.36571 -0.029584469
10.36671 -0.029573299
10.36771 -0.029584928
10.36871 -0.02963701
10.36971 -0.029739000999999998
10.37071 -0.029887038
10.37171 -0.030064964
10.37271 -0.030251089
10.37371 -0.030427425999999997
10.37471 -0.030587116
10.37571 -0.030736657
10.37671 -0.03089215
10.37771 -0.03107154
10.37871 -0.031286752
10.37971 -0.031539242
10.38071 -0.031820918000000004
10.38171 -0.032119491
10.38271 -0.032425555
10.38371 -0.032737412
10.38471 -0.033061756
10.38571 -0.033409795
10.38671 -0.033791029
10.38771 -0.034207801
10.38871 -0.034653413
10.38971 -0.035114690999999996
10.39071 -0.035577812
10.39171 -0.036034491
10.39271 -0.036485764
10.39371 -0.03694153
10.39471 -0.037416320999999995
10.39571 -0.037923187
10.39671 -0.038468611
10.39771 -0.039050504
10.39871 -0.039660127
10.39971 -0.040286552
10.40071 -0.040921659
10.40171 -0.04156323
10.40271 -0.042214943
10.40371 -0.042883487
10.40471 -0.043574424
10.40571 -0.0442889
10.40671 -0.045022756000000004
10.40771 -0.045768425
10.40871 -0.046518569999999995
10.40971 -0.047269798
10.41071 -0.04802467
10.41171 -0.048791099
10.41271 -0.049579387999999995
10.41371 -0.050398217999999995
10.41471 -0.051251322
10.41571 -0.052136194
10.41671 -0.053045299
10.41771 -0.05396914800000001
10.41871 -0.054899999000000005
10.41971 -0.055834482
10.42071 -0.056774262
10.42171 -0.057724595999999996
10.42271 -0.05869139599999999
10.42371 -0.059678434999999995
10.42471 -0.060685613000000006
10.42571 -0.06170927700000001
10.42671 -0.062744273
10.42771 -0.063786795
10.42871 -0.064836617
10.42971 -0.065897772
10.43071 -0.066977058
10.43171 -0.068081083
10.43271 -0.069213065
10.43371 -0.070370821
10.43471 -0.071547017
10.43571 -0.072731625
10.43671 -0.073915819
10.43771 -0.075095514
10.43871 -0.076273119
10.43971 -0.07745656799999999
10.44071 -0.078656065
10.44171 -0.079879857
10.44271 -0.08113097899999999
10.44371 -0.08240639
10.44471 -0.08369884500000001
10.44571 -0.08500067600000001
10.44671 -0.086307683
10.44771 -0.087621011
10.44871 -0.088946352
10.44971 -0.09029048399999999
10.45071 -0.091657048
10.45171 -0.093043665
10.45271 -0.094441924
10.45371 -0.095840637
10.45471 -0.097230921
10.45571 -0.09861073899999999
10.45671 -0.099986675
10.45771 -0.10137181
10.45871 -0.10278042000000001
10.45971 -0.10422197000000001
10.46071 -0.10569687
10.46171 -0.1071965
10.46271 -0.10870682
10.46371 -0.1102148
10.46471 -0.11171384999999999
10.46571 -0.11320617
10.46671 -0.11470071000000001
10.46771 -0.11620784999999999
10.46871 -0.11773363
10.46971 -0.11927636000000001
10.47071 -0.12082738
10.47171 -0.12237595
10.47271 -0.12391553999999999
10.47371 -0.12544835
10.47471 -0.12698558
10.47571 -0.128543
10.47671 -0.13013375
10.47771 -0.13176154
10.47871 -0.13341802
10.47971 -0.13508546000000002
10.48071 -0.13674385
10.48171 -0.13837927
10.48271 -0.13998939
10.48371 -0.14158384999999998
10.48471 -0.14317901
10.48571 -0.14479007
10.48671 -0.1464241
10.48771 -0.14807748
10.48871 -0.14973888
10.48971 -0.15139617
10.49071 -0.15304367
10.49171 -0.15468567
10.49271 -0.15633468
10.49371 -0.15800478
10.49471 -0.15970356
10.49571 -0.16142680999999998
10.49671 -0.16315893
10.49771 -0.16487891999999998
10.49871 -0.16656974
10.49971 -0.16822617
10.50071 -0.16985762999999998
10.50171 -0.17148424
10.50271 -0.17312801
10.50371 -0.17480332
10.50471 -0.17651111
10.50571 -0.17823938
10.50671 -0.17996979999999999
10.50771 -0.18168682
10.50871 -0.18338496
10.50971 -0.18507037
10.51071 -0.18675638
10.51171 -0.18845518
10.51271 -0.19017017
10.51371 -0.19189293000000002
10.51471 -0.19360667
10.51571 -0.19529444
10.51671 -0.19694820999999998
10.51771 -0.19857397000000002
10.51871 -0.20019014000000002
10.51971 -0.20181991000000002
10.52071 -0.2034808
10.52171 -0.20517672
10.52271 -0.20689606000000002
10.52371 -0.20861692999999998
10.52471 -0.21031706
10.52571 -0.21198324
10.52671 -0.21361666999999998
10.52771 -0.21523052999999998
10.52871 -0.21684265
10.52971 -0.21846578
10.53071 -0.22010137000000002
10.53171 -0.22173929000000003
10.53271 -0.22336391
10.53371 -0.22496312999999998
10.53471 -0.22653568999999998
10.53571 -0.22809275
10.53671 -0.22965309
10.53771 -0.23123377
10.53871 -0.23284123999999998
10.53971 -0.23446726
10.54071 -0.23609179
10.54171 -0.23769157000000002
10.54271 -0.23925051
10.54371 -0.24076662999999998
10.54471 -0.24225258
10.54571 -0.24372903
10.54671 -0.24521495
10.54771 -0.24671891999999998
10.54871 -0.24823573999999998
10.54971 -0.24974992999999998
10.55071 -0.25124431
10.55171 -0.25270865000000003
10.55271 -0.25414465999999997
10.55371 -0.25556441
10.55471 -0.25698347
10.55571 -0.25841224
10.55671 -0.25984964
10.55771 -0.26128313000000003
10.55871 -0.26269448
10.55971 -0.26406875999999996
10.56071 -0.26540204
10.56171 -0.26670394000000003
10.56271 -0.26799331
10.56371 -0.26928976
10.56471 -0.27060458
10.56571 -0.27193548
10.56671 -0.27326799
10.56771 -0.27458235
10.56871 -0.27586249999999995
10.56971 -0.27710309
10.57071 -0.27831099
10.57171 -0.27950075
10.57271 -0.2806867
10.57371 -0.28187545999999997
10.57471 -0.28306304
10.57571 -0.28423725
10.57671 -0.28538455
10.57771 -0.28649746
10.57871 -0.28757879000000003
10.57971 -0.28864041
10.58071 -0.28969743000000003
10.58171 -0.29076037
10.58271 -0.29182949
10.58371 -0.29289424000000003
10.58471 -0.29393774
10.58571 -0.29494453
10.58671 -0.29590761000000004
10.58771 -0.29683155
10.58871 -0.29772988
10.58971 -0.29861883
10.59071 -0.29950971
10.59171 -0.30040436
10.59271 -0.3012951
10.59371 -0.30216915
10.59471 -0.30301535
10.59571 -0.30382925
10.59671 -0.30461471
10.59771 -0.30538081
10.59871 -0.30613653
10.59971 -0.30688515
10.60071 -0.30762227
10.60171 -0.30833762000000003
10.60271 -0.30902028
10.60371 -0.3096642
10.60471 -0.31027151
10.60571 -0.31085187000000003
10.60671 -0.31141812999999996
10.60771 -0.31198058
10.60871 -0.31254231
10.60971 -0.3130981
10.61071 -0.31363696
10.61171 -0.3141473
10.61271 -0.31462181
10.61371 -0.31506028
10.61471 -0.3154686
10.61571 -0.3158553
10.61671 -0.31622706
10.61771 -0.31658574
10.61871 -0.31692819
10.61971 -0.31724861
10.62071 -0.31754209
10.62171 -0.31780754
10.62271 -0.31804824
10.62371 -0.31827001
10.62471 -0.31847805
10.62571 -0.3186737
10.62671 -0.31885353
10.62771 -0.31901037
10.62871 -0.3191364
10.62971 -0.31922648
10.63071 -0.31928013
10.63171 -0.31930166
10.63271 -0.31929800999999997
10.63371 -0.31927582
10.63471 -0.31923901
10.63571 -0.31918781
10.63671 -0.31911931000000004
10.63771 -0.31902939
10.63871 -0.31891463
10.63971 -0.31877344
10.64071 -0.31860599
10.64171 -0.31841323000000005
10.64271 -0.31819572
10.64371 -0.31795332
10.64471 -0.31768503
10.64571 -0.31738994000000004
10.64671 -0.31706824
10.64771 -0.31672132
10.64871 -0.31635182
10.64971 -0.31596236
10.65071 -0.31555488
10.65171 -0.31512976000000004
10.65271 -0.31468587
10.65371 -0.31422086
10.65471 -0.31373184000000004
10.65571 -0.31321587
10.65671 -0.31267034
10.65771 -0.31209317999999997
10.65871 -0.31148321
10.65971 -0.31084057
10.66071 -0.31016710999999997
10.66171 -0.30946634
10.66271 -0.30874307
10.66371 -0.30800207
10.66471 -0.30724658000000005
10.66571 -0.30647712
10.66671 -0.30569122
10.66771 -0.30488455999999997
10.66871 -0.3040524
10.66971 -0.30319151
10.67071 -0.30230114
10.67171 -0.30138264
10.67271 -0.3004384
10.67371 -0.29946996000000004
10.67471 -0.29847714999999997
10.67571 -0.29745821
10.67671 -0.29641129
10.67771 -0.29533638
10.67871 -0.29423642
10.67971 -0.29311683
10.68071 -0.29198353
10.68171 -0.29084007
10.68271 -0.28968528
10.68371 -0.28851291
10.68471 -0.28731357
10.68571 -0.28607834
10.68671 -0.28480219
10.68771 -0.28348637000000004
10.68871 -0.28213763000000003
10.68971 -0.28076537
10.69071 -0.27937749
10.69171 -0.27797737
10.69271 -0.27656313
10.69371 -0.27512941
10.69471 -0.27367115999999997
10.69571 -0.27218678
10.69671 -0.27067927
10.69771 -0.26915476
10.69871 -0.26761871
10.69971 -0.26607227
10.70071 -0.26451042
10.70171 -0.26292335
10.70271 -0.26130062
10.70371 -0.25963601999999997
10.70471 -0.25793125
10.70571 -0.25619564
10.70671 -0.25444282
10.70771 -0.25268486
10.70871 -0.25092736
10.70971 -0.24916732
10.71071 -0.24739476
10.71171 -0.24559787
10.71271 -0.24376852
10.71371 -0.24190573
10.71471 -0.24001533
10.71571 -0.23810638
10.71671 -0.23618578
10.71771 -0.23425408
10.71871 -0.23230501
10.71971 -0.23032886
10.72071 -0.22831785
10.72171 -0.22627127
10.72271 -0.2241971
10.72371 -0.22210925999999998
10.72471 -0.22002175000000002
10.72571 -0.21794226
10.72671 -0.21586842
10.72771 -0.21378852
10.72871 -0.21168659
10.72971 -0.20954967
10.73071 -0.2073732
10.73171 -0.20516282
10.73271 -0.20293084000000003
10.73371 -0.20069014
10.73471 -0.1984478
10.73571 -0.1962021
10.73671 -0.1939441
10.73771 -0.19166302
10.73871 -0.18935263000000002
10.73971 -0.18701521
10.74071 -0.18466109
10.74171 -0.18230380999999998
10.74271 -0.17995313
10.74371 -0.17760975999999998
10.74471 -0.1752642
10.74571 -0.17290069
10.74671 -0.17050431000000002
10.74771 -0.168068
10.74871 -0.16559594
10.74971 -0.16310180999999999
10.75071 -0.16060261
10.75171 -0.15811103
10.75271 -0.15563025
10.75371 -0.15315334
10.75471 -0.15066756
10.75571 -0.14816141
10.75671 -0.14563057
10.75771 -0.14308009
10.75871 -0.14052145000000002
10.75971 -0.13796628
10.76071 -0.13541974
10.76171 -0.13287734
10.76271 -0.13032641
10.76371 -0.12775204
10.76471 -0.12514453
10.76571 -0.12250436
10.76671 -0.11984268000000001
10.76771 -0.1171766
10.76871 -0.11452176
10.76971 -0.11188558
10.77071 -0.10926448000000001
10.77171 -0.10664623999999999
10.77271 -0.10401632000000001
10.77371 -0.10136501
10.77471 -0.09869171800000001
10.77571 -0.096004782
10.77671 -0.09331650200000001
10.77771 -0.090636563
10.77871 -0.087966776
10.77971 -0.085300149
10.78071 -0.082624535
10.78171 -0.07992916500000001
10.78271 -0.077210704
10.78371 -0.074475817
10.78471 -0.071738864
10.78571 -0.069015764
10.78671 -0.066316919
10.78771 -0.063642702
10.78871 -0.060983445
10.78971 -0.058323982999999996
10.79071 -0.05565061
10.79171 -0.052956887999999994
10.79271 -0.050245912
10.79371 -0.047527865
10.79471 -0.044814477
10.79571 -0.042113109
10.79671 -0.039423443
10.79771 -0.036738378999999995
10.79871 -0.034048533
10.79971 -0.031347989
10.80071 -0.028638353000000002
10.80171 -0.025928975
10.80271 -0.023233159
10.80371 -0.020562131
10.80471 -0.017919729000000002
10.80571 -0.015300349
10.80671 -0.012691127000000002
10.80771 -0.010077421
10.80871 -0.007449003199999999
10.80971 -0.0048041296
10.81071 -0.0021497557
10.81171 0.00050205672
10.81271 0.0031396066000000003
10.81371 0.0057563837
10.81471 0.0083530002
10.81571 0.010935509000000001
10.81671 0.013511177999999999
10.81771 0.016083963
10.81871 0.018652086000000002
10.81971 0.021208746
10.82071 0.023745696
10.82171 0.026257848
10.82271 0.028746561
10.82371 0.031219827
10.82471 0.033689276
10.82571 0.036165197
10.82671 0.038651942
10.82771 0.041145697
10.82871 0.043635676
10.82971 0.046108215
10.83071 0.048551892
10.83171 0.050961400999999996
10.83271 0.053338740999999995
10.83371 0.055691303000000004
10.83471 0.05802792699999999
10.83571 0.060354883000000005
10.83671 0.062673539
10.83771 0.06498071
10.83871 0.067271222
10.83971 0.06954128
10.84071 0.071790954
10.84171 0.07402436500000001
10.84271 0.076247595
10.84371 0.07846519
10.84471 0.08067708700000001
10.84571 0.08287739499999999
10.84671 0.085055828
10.84771 0.087201345
10.84871 0.089306437
10.84971 0.091370242
10.85071 0.093399122
10.85171 0.095404318
10.85271 0.09739771500000001
10.85371 0.099387381
10.85471 0.10137476
10.85571 0.10335461
10.85671 0.10531759
10.85771 0.10725425000000001
10.85871 0.10915872
10.85971 0.11103022
10.86071 0.11287211000000001
10.86171 0.11468899
10.86271 0.1164834
10.86371 0.11825371
10.86471 0.11999459999999999
10.86571 0.12169965999999999
10.86671 0.12336523999999999
10.86771 0.1249933
10.86871 0.12659193
10.86971 0.12817275
10.87071 0.12974619
10.87171 0.13131681
10.87271 0.13288063
10.87371 0.13442572
10.87471 0.13593651
10.87571 0.13739944
10.87671 0.13880813
10.87771 0.14016539
10.87871 0.14148136
10.87971 0.14276882999999999
10.88071 0.14403752
10.88171 0.14529017
10.88271 0.14652236999999999
10.88371 0.14772576
10.88471 0.14889316
10.88571 0.15002277
10.88671 0.15111924000000002
10.88771 0.15219109
10.88871 0.15324531
10.88971 0.15428242
10.89071 0.15529401
10.89171 0.15626508
10.89271 0.15717979
10.89371 0.15802870000000002
10.89471 0.15881363
10.89571 0.15954793
10.89671 0.16025156000000002
10.89771 0.16094306
10.89871 0.1616321
10.89971 0.16231564
10.90071 0.16297995999999998
10.90171 0.16360707
10.90271 0.16418271
10.90371 0.16470214
10.90471 0.1651708
10.90571 0.16559996
10.90671 0.16599935
10.90771 0.16637112
10.90871 0.16670774
10.90971 0.16699594999999998
10.91071 0.16722401
10.91171 0.16738909
10.91271 0.16750082
10.91371 0.16757850999999999
10.91471 0.16764326000000002
10.91571 0.1677083
10.91671 0.16777219
10.91771 0.16781833000000002
10.91871 0.16782132
10.91971 0.16775746
10.92071 0.16761435
10.92171 0.16739552
10.92271 0.1671177
10.92371 0.16680211
10.92471 0.16646422
10.92571 0.16610704999999998
10.92671 0.16572092
10.92771 0.16528999
10.92871 0.16480174
10.92971 0.16425468
10.93071 0.16366008
10.93171 0.16303639
10.93271 0.16239936
10.93371 0.16175265
10.93471 0.1610838
10.93571 0.16036831999999998
10.93671 0.15957999
10.93771 0.15870284
10.93871 0.1577389
10.93971 0.15670803
10.94071 0.15563944999999998
10.94171 0.15455908
10.94271 0.15347841
10.94371 0.15239037
10.94471 0.15127386
10.94571 0.1501046
10.94671 0.14886697
10.94771 0.14756084
10.94871 0.14620023999999998
10.94971 0.14480443
10.95071 0.14338642000000001
10.95171 0.14194471
10.95271 0.14046277
10.95371 0.13891688
10.95471 0.13728831
10.95571 0.13557405
10.95671 0.13379011999999998
10.95771 0.13196558
10.95871 0.13012992
10.95971 0.1282995
10.96071 0.12646992
10.96171 0.1246177
10.96271 0.12271098999999999
10.96371 0.12072392
10.96471 0.11864783000000001
10.96571 0.11649411000000001
10.96671 0.11428733999999999
10.96771 0.11205244
10.96871 0.10980213
10.96971 0.10753121
10.97071 0.10522019999999999
10.97171 0.10284649000000001
10.97271 0.10039720999999999
10.97371 0.09787719499999999
10.97471 0.095307437
10.97571 0.09271505399999999
10.97671 0.090119377
10.97771 0.087521214
10.97871 0.084900844
10.97971 0.08222615
10.98071 0.07946706
10.98171 0.076609466
10.98271 0.073661807
10.98371 0.07065114900000001
10.98471 0.067610532
10.98571 0.064563804
10.98671 0.061515205999999996
10.98771 0.058448693
10.98871 0.055337104000000005
10.98971 0.052156369
10.99071 0.048897736
10.99171 0.045571671
10.99271 0.042201803
10.99371 0.038811952000000004
10.99471 0.035412968
10.99571 0.031996181000000005
10.99671 0.028536955000000003
10.99771 0.025006776999999997
10.99871 0.021387848
10.99971 0.017682838
11.00071 0.013914827
11.00171 0.010117166
11.00271 0.006318089399999999
11.00371 0.0025275489
11.00471 -0.0012674116
11.00571 -0.0050964085
11.00671 -0.0089917361
11.00771 -0.012973417999999999
11.00871 -0.017040566
11.00971 -0.021173085
11.01071 -0.025342603
11.01171 -0.029527018000000002
11.01271 -0.033721392
11.01371 -0.037939657
11.01471 -0.042206518
11.01571 -0.046543701
11.01671 -0.050957705
11.01771 -0.055435293999999996
11.01871 -0.059949164
11.01971 -0.064471213
11.02071 -0.06898662
11.02171 -0.073501852
11.02271 -0.078042323
11.02371 -0.08264094899999999
11.02471 -0.087322854
11.02571 -0.092093751
11.02671 -0.096937577
11.02771 -0.10182447
11.02871 -0.10672495000000001
11.02971 -0.11162353
11.03071 -0.11652514000000001
11.03171 -0.12145133000000001
11.03271 -0.12642841999999999
11.03371 -0.13147388000000002
11.03471 -0.1365875
11.03571 -0.14175201
11.03671 -0.14694248000000001
11.03771 -0.15213965999999998
11.03871 -0.15734059
11.03971 -0.16256077000000002
11.04071 -0.16782694
11.04171 -0.17316374
11.04271 -0.17858128
11.04371 -0.18406920999999998
11.04471 -0.18960085
11.04571 -0.19514501
11.04671 -0.20068015
11.04771 -0.20620361999999998
11.04871 -0.21173218
11.04971 -0.21729310999999998
11.05071 -0.22291098999999998
11.05171 -0.22859633999999998
11.05271 -0.23434134
11.05371 -0.24012529999999999
11.05471 -0.24592571
11.05571 -0.25173028000000003
11.05671 -0.25754299
11.05771 -0.26338201
11.05871 -0.26926969
11.05971 -0.2752207
11.06071 -0.28123364
11.06171 -0.28729099
11.06271 -0.29336666
11.06371 -0.29943837
11.06471 -0.30549823
11.06571 -0.3115563
11.06671 -0.3176359
11.06771 -0.32376254000000004
11.06871 -0.32995204
11.06971 -0.33620351
11.07071 -0.34250061
11.07171 -0.34881977
11.07271 -0.35514175
11.07371 -0.36146026
11.07471 -0.3677838
11.07571 -0.37413028
11.07671 -0.38051687
11.07771 -0.38695071999999997
11.07871 -0.39342497
11.07971 -0.39992196999999996
11.08071 -0.40642251
11.08171 -0.41291523
11.08271 -0.41940277000000004
11.08371 -0.42590117
11.08471 -0.43243198000000005
11.08571 -0.43901232999999995
11.08671 -0.44564712
11.08771 -0.45232628
11.08871 -0.45902994
11.08971 -0.46573738
11.09071 -0.47243629
11.09171 -0.47912733
11.09271 -0.48582279000000006
11.09371 -0.49253939999999996
11.09471 -0.49928967
11.09571 -0.50607561
11.09671 -0.51288833
11.09771 -0.51971278
11.09871 -0.52653579
11.09971 -0.5333528399999999
11.10071 -0.54017021
11.10171 -0.5470016999999999
11.10271 -0.5538618200000001
11.10371 -0.56075808
11.10471 -0.56768679
11.10571 -0.57463478
11.10671 -0.58158459
11.10771 -0.58852271
11.10871 -0.5954449500000001
11.10971 -0.60235788
11.11071 -0.60927547
11.11171 -0.61621205
11.11271 -0.62317615
11.11371 -0.6301669400000001
11.11471 -0.6371757
11.11571 -0.64419019
11.11671 -0.65120109
11.11771 -0.65820604
11.11871 -0.66520954
11.11971 -0.67222011
11.12071 -0.67924513
11.12171 -0.68628625
11.12271 -0.69333753
11.12371 -0.70038824
11.12471 -0.70742723
11.12571 -0.7144483699999999
11.12671 -0.72145308
11.12771 -0.7284502
11.12871 -0.73545198
11.12971 -0.74246908
11.13071 -0.7495062
11.13171 -0.75656036
11.13271 -0.76362249
11.13371 -0.7706813499999999
11.13471 -0.7777280200000001
11.13571 -0.7847585699999999
11.13671 -0.7917749700000001
11.13771 -0.7987819599999999
11.13871 -0.8057850400000001
11.13971 -0.81278654
11.14071 -0.8197844
11.14171 -0.8267743500000001
11.14271 -0.8337518199999999
11.14371 -0.84071457
11.14471 -0.84766541
11.14571 -0.85461037
11.14671 -0.8615572
11.14771 -0.86851129
11.14871 -0.87547339
11.14971 -0.8824380099999999
11.15071 -0.8893948
11.15171 -0.8963317599999999
11.15271 -0.90323938
11.15371 -0.91011347
11.15471 -0.91695646
11.15571 -0.9237757900000001
11.15671 -0.93058078
11.15771 -0.93737915
11.15871 -0.94417473
11.15971 -0.95096678
11.16071 -0.95775127
11.16171 -0.96452348
11.16271 -0.97128022
11.16371 -0.9780217900000001
11.16471 -0.98475032
11.16571 -0.99146767
11.16671 -0.998173
11.16771 -1.0048613
11.16871 -1.011523
11.16971 -1.0181483999999998
11.17071 -1.0247305
11.17171 -1.0312689
11.17271 -1.0377711
11.17371 -1.0442496000000001
11.17471 -1.050719
11.17571 -1.0571891999999998
11.17671 -1.0636632
11.17771 -1.0701348
11.17871 -1.0765922
11.17971 -1.0830224
11.18071 -1.0894154
11.18171 -1.0957681000000001
11.18271 -1.1020834
11.18371 -1.1083665
11.18471 -1.1146219000000002
11.18571 -1.120849
11.18671 -1.1270426
11.18771 -1.1331965
11.18871 -1.1393066
11.18971 -1.145376
11.19071 -1.1514148
11.19171 -1.1574374
11.19271 -1.1634562
11.19371 -1.1694757
11.19471 -1.1754894
11.19571 -1.181481
11.19671 -1.1874304
11.19771 -1.1933205
11.19871 -1.199144
11.19971 -1.2049054
11.20071 -1.2106172
11.20171 -1.2162948999999998
11.20271 -1.2219486
11.20371 -1.2275805000000002
11.20471 -1.2331847999999999
11.20571 -1.2387524
11.20671 -1.2442772
11.20771 -1.2497605999999999
11.20871 -1.2552109
11.20971 -1.260639
11.21071 -1.2660516
11.21171 -1.271446
11.21271 -1.2768085
11.21371 -1.2821193
11.21471 -1.2873597
11.21571 -1.2925205
11.21671 -1.2976072
11.21771 -1.3026367
11.21871 -1.3076317
11.21971 -1.3126104
11.22071 -1.3175793
11.22171 -1.3225317
11.22271 -1.3274512
11.22371 -1.3323205
11.22471 -1.3371284
11.22571 -1.3418754
11.22671 -1.3465696
11.22771 -1.3512228
11.22871 -1.355841
11.22971 -1.3604206
11.23071 -1.3649493000000001
11.23171 -1.3694114
11.23271 -1.3737977000000001
11.23371 -1.3781105
11.23471 -1.3823653
11.23571 -1.3865847
11.23671 -1.3907887
11.23771 -1.3949855
11.23871 -1.3991675000000001
11.23971 -1.4033138
11.24071 -1.4073983
11.24171 -1.411401
11.24271 -1.4153159
11.24371 -1.4191516
11.24471 -1.4229256
11.24571 -1.4266554
11.24671 -1.4303496
11.24771 -1.4340045
11.24871 -1.4376081
11.24971 -1.4411475999999999
11.25071 -1.4446177
11.25171 -1.4480246
11.25271 -1.4513844999999999
11.25371 -1.4547144
11.25471 -1.4580235000000001
11.25571 -1.4613064
11.25671 -1.4645438
11.25771 -1.4677099
11.25871 -1.470783
11.25971 -1.4737549
11.26071 -1.4766354000000002
11.26171 -1.4794466
11.26271 -1.4822138
11.26371 -1.4849548000000001
11.26471 -1.4876721000000002
11.26571 -1.4903544
11.26671 -1.492983
11.26771 -1.4955416
11.26871 -1.4980247
11.26971 -1.5004387
11.27071 -1.5027975
11.27171 -1.5051132
11.27271 -1.5073879000000001
11.27371 -1.5096108000000001
11.27471 -1.5117627
11.27571 -1.5138247
11.27671 -1.5157889
11.27771 -1.5176623999999999
11.27871 -1.5194663000000002
11.27971 -1.5212267
11.28071 -1.5229634
11.28171 -1.5246816
11.28271 -1.5263697999999999
11.28371 -1.5280049
11.28471 -1.5295633
11.28571 -1.531031
11.28671 -1.5324086000000001
11.28771 -1.5337087
11.28871 -1.5349491
11.28971 -1.5361415999999999
11.29071 -1.5372874
11.29171 -1.5383759000000001
11.29271 -1.5393917
11.29371 -1.5403241
11.29471 -1.5411730000000001
11.29571 -1.5419515
11.29671 -1.5426795
11.29771 -1.5433742000000001
11.29871 -1.544041
11.29971 -1.5446703000000002
11.30071 -1.5452405
11.30171 -1.5457274
11.30271 -1.5461144
11.30371 -1.5464001
11.30471 -1.5465975
11.30571 -1.5467283
11.30671 -1.5468122000000002
11.30771 -1.5468585
11.30871 -1.5468634
11.30971 -1.5468123999999999
11.31071 -1.5466905
11.31171 -1.5464892
11.31271 -1.5462113
11.31371 -1.5458688
11.31471 -1.545476
11.31571 -1.5450409999999999
11.31671 -1.5445601999999998
11.31771 -1.5440198
11.31871 -1.5434005000000002
11.31971 -1.5426882
11.32071 -1.5418796000000001
11.32171 -1.5409855000000001
11.32271 -1.5400257000000002
11.32371 -1.53902
11.32471 -1.5379798999999998
11.32571 -1.5369035
11.32671 -1.5357771
11.32771 -1.5345821000000002
11.32871 -1.5333038
11.32971 -1.5319376
11.33071 -1.5304904
11.33171 -1.5289759
11.33271 -1.5274070000000002
11.33371 -1.5257892
11.33471 -1.5241181
11.33571 -1.5223825
11.33671 -1.5205705999999999
11.33771 -1.5186773
11.33871 -1.5167075
11.33971 -1.5146744
11.34071 -1.5125929
11.34171 -1.5104731999999998
11.34271 -1.5083141
11.34371 -1.5061043
11.34471 -1.5038265
11.34571 -1.5014653
11.34671 -1.4990143
11.34771 -1.4964776000000002
11.34871 -1.4938687000000002
11.34971 -1.4912029
11.35071 -1.4884911
11.35171 -1.4857354999999999
11.35271 -1.4829295
11.35371 -1.4800625
11.35471 -1.4771258
11.35571 -1.4741169
11.35671 -1.471041
11.35771 -1.4679074
11.35871 -1.4647233000000002
11.35971 -1.4614904
11.36071 -1.4582029
11.36171 -1.4548497
11.36271 -1.4514201
11.36371 -1.4479090000000001
11.36471 -1.4443202
11.36571 -1.4406645
11.36671 -1.4369559
11.36771 -1.4332057
11.36871 -1.4294174
11.36971 -1.4255866000000001
11.37071 -1.4217037
11.37171 -1.417758
11.37271 -1.4137435999999999
11.37371 -1.4096597
11.37471 -1.4055118
11.37571 -1.4013058999999999
11.37671 -1.3970461
11.37771 -1.3927322
11.37871 -1.3883601
11.37971 -1.3839245999999998
11.38071 -1.3794228
11.38171 -1.3748563999999999
11.38271 -1.3702316
11.38371 -1.3655572
11.38471 -1.36084
11.38571 -1.3560822
11.38671 -1.3512807
11.38771 -1.3464279
11.38871 -1.3415157
11.38971 -1.3365386
11.39071 -1.3314957
11.39171 -1.3263906
11.39271 -1.3212290999999998
11.39371 -1.3160164
11.39471 -1.3107557
11.39571 -1.3054468
11.39671 -1.3000881
11.39771 -1.294678
11.39871 -1.2892165
11.39971 -1.2837055
11.40071 -1.2781478000000002
11.40171 -1.2725456
11.40271 -1.2668988
11.40371 -1.261205
11.40471 -1.2554605
11.40571 -1.2496612
11.40671 -1.2438057
11.40771 -1.237895
11.40871 -1.2319322000000001
11.40971 -1.2259211
11.41071 -1.2198652
11.41171 -1.2137664
11.41271 -1.2076249000000001
11.41371 -1.2014403999999999
11.41471 -1.1952127
11.41571 -1.1889415
11.41671 -1.182627
11.41771 -1.1762692
11.41871 -1.1698668
11.41971 -1.1634184
11.42071 -1.1569223
11.42171 -1.1503778
11.42271 -1.1437859
11.42371 -1.1371493
11.42471 -1.1304718999999999
11.42571 -1.1237567
11.42671 -1.1170057
11.42771 -1.1102187
11.42871 -1.1033948999999998
11.42971 -1.0965322
11.43071 -1.0896306999999998
11.43171 -1.0826913
11.43271 -1.0757156
11.43371 -1.0687049
11.43471 -1.0616587
11.43571 -1.0545748000000001
11.43671 -1.0474498
11.43771 -1.0402812000000001
11.43871 -1.0330683999999999
11.43971 -1.0258141
11.44071 -1.0185239000000001
11.44171 -1.0112038
11.44271 -1.0038576000000001
11.44371 -0.9964859100000001
11.44471 -0.98908599
11.44571 -0.9816533000000001
11.44671 -0.9741837200000001
11.44771 -0.9666764200000001
11.44871 -0.95913373
11.44971 -0.9515606799999999
11.45071 -0.9439618300000001
11.45171 -0.93633886
11.45271 -0.92869028
11.45371 -0.92101153
11.45471 -0.9132985
11.45571 -0.90554953
11.45671 -0.8977675799999999
11.45771 -0.88995872
11.45871 -0.88213086
11.45971 -0.87428931
11.46071 -0.8664348199999999
11.46171 -0.8585627199999999
11.46271 -0.8506651000000001
11.46371 -0.84273471
11.46471 -0.83476817
11.46571 -0.8267672699999999
11.46671 -0.81873834
11.46771 -0.8106890099999999
11.46871 -0.80262441
11.46971 -0.7945451900000001
11.47071 -0.78644678
11.47171 -0.77832374
11.47271 -0.7701720599999999
11.47371 -0.76199295
11.47471 -0.75379275
11.47571 -0.7455806700000001
11.47671 -0.73736454
11.47771 -0.72914697
11.47871 -0.720924
11.47971 -0.71268659
11.48071 -0.7044247800000001
11.48171 -0.69613233
11.48271 -0.68780975
11.48371 -0.67946413
11.48471 -0.67110602
11.48571 -0.66274437
11.48671 -0.6543829099999999
11.48771 -0.64601889
11.48871 -0.63764495
11.48971 -0.6292535
11.49071 -0.62084147
11.49171 -0.61241179
11.49271 -0.60397228
11.49371 -0.59553161
11.49471 -0.58709467
11.49571 -0.5786594899999999
11.49671 -0.57021785
11.49771 -0.56175892
11.49871 -0.55327485
11.49971 -0.54476466
11.50071 -0.53623561
11.50171 -0.52770069
11.50271 -0.51917294
11.50371 -0.5106602800000001
11.50471 -0.50216271
11.50571 -0.49367257999999997
11.50671 -0.48517925000000006
11.50771 -0.47667413000000003
11.50871 -0.46815503999999997
11.50971 -0.45962677999999996
11.51071 -0.45109805999999997
11.51171 -0.4425765
11.51271 -0.43406473
11.51371 -0.42555854000000004
11.51471 -0.417049
11.51571 -0.40852776999999996
11.51671 -0.39999164000000004
11.51771 -0.39144530999999994
11.51871 -0.38290035
11.51971 -0.37437028
11.52071 -0.36586483000000003
11.52171 -0.35738533
11.52271 -0.3489241
11.52371 -0.34046785
11.52471 -0.33200348
11.52571 -0.32352398
11.52671 -0.31503101
11.52771 -0.30653386
11.52871 -0.29804474
11.52971 -0.28957321999999996
11.53071 -0.28112237
11.53171 -0.27268846
11.53271 -0.26426413
11.53371 -0.25584344000000003
11.53471 -0.24742607
11.53571 -0.23901826
11.53671 -0.23063004
11.53771 -0.22227019
11.53871 -0.21394121
11.53971 -0.20563724
11.54071 -0.19734567
11.54171 -0.18905244999999998
11.54271 -0.18074824
11.54371 -0.17243270000000002
11.54471 -0.16411501
11.54571 -0.15581021
11.54671 -0.14753308
11.54771 -0.13929248
11.54871 -0.13108847
11.54971 -0.12291371
11.55071 -0.11475779
11.55171 -0.10661274
11.55271 -0.09847658200000001
11.55371 -0.090353511
11.55471 -0.082250789
11.55571 -0.074174022
11.55671 -0.066123431
11.55771 -0.058093196
11.55871 -0.050074281
11.55971 -0.042059421
11.56071 -0.03404778
11.56171 -0.026046872000000002
11.56271 -0.018070573
11.56371 -0.010133988
11.56471 -0.0022473658
11.56571 0.0055881475000000005
11.56671 0.013380992
11.56771 0.021145688000000003
11.56871 0.028896937
11.56971 0.036643987
11.57071 0.04438766
11.57171 0.052121253
11.57271 0.059834465999999996
11.57371 0.067518413
11.57471 0.075169129
11.57571 0.082788046
11.57671 0.090379402
11.57771 0.097946182
11.57871 0.1054868
11.57971 0.11299453
11.58071 0.12046011000000001
11.58171 0.12787624
11.58271 0.13524202999999999
11.58371 0.14256473
11.58471 0.14985806
11.58571 0.15713724
11.58671 0.16441307
11.58771 0.17168754
11.58871 0.17895274
11.58971 0.18619397
11.59071 0.19339509
11.59171 0.2005442
11.59271 0.20763711
11.59371 0.21467716000000003
11.59471 0.22167240000000002
11.59571 0.22863068
11.59671 0.23555643999999998
11.59771 0.24244932
11.59871 0.24930629999999998
11.59971 0.25612512000000004
11.60071 0.26290729
11.60171 0.26965905
11.60271 0.27638907
11.60371 0.28310437
11.60471 0.28980598
11.60571 0.29648656
11.60671 0.30313177999999996
11.60771 0.30972476
11.60871 0.31625190999999997
11.60971 0.32270793
11.61071 0.32909773000000003
11.61171 0.33543438
11.61271 0.34173399
11.61371 0.34800994
11.61471 0.35426868
11.61571 0.36050901
11.61671 0.36672405
11.61771 0.37290582
11.61871 0.37904896
11.61971 0.38515226999999996
11.62071 0.3912176
11.62171 0.39724666000000003
11.62271 0.40323744
11.62371 0.40918295
11.62471 0.41507329
11.62571 0.42089885
11.62671 0.42665591
11.62771 0.43234932000000004
11.62871 0.43799202
11.62971 0.44360123999999995
11.63071 0.44919248
11.63171 0.45477375000000003
11.63271 0.46034250000000004
11.63371 0.46588690000000005
11.63471 0.47139060000000005
11.63571 0.47683860000000006
11.63671 0.48222244000000003
11.63771 0.48754159
11.63871 0.49280221999999996
11.63971 0.49801231
11.64071 0.5031775199999999
11.64171 0.50829896
11.64271 0.51337359
11.64371 0.51839841
11.64471 0.52337344
11.64571 0.52830498
11.64671 0.53320336
11.64771 0.5380797700000001
11.64871 0.5429402
11.64971 0.5477816299999999
11.65071 0.5525914
11.65171 0.5573507400000001
11.65271 0.56204111
11.65371 0.56665139
11.65471 0.57118111
11.65571 0.5756407
11.65671 0.58004679
11.65771 0.5844153000000001
11.65871 0.5887561
11.65971 0.59307036
11.66071 0.5973522099999999
11.66171 0.60159354
11.66271 0.6057890100000001
11.66371 0.60993908
11.66471 0.61404868
11.66571 0.6181235900000001
11.66671 0.6221652
11.66771 0.62616761
11.66871 0.63011837
11.66971 0.6340029199999999
11.67071 0.6378111399999999
11.67171 0.64154263
11.67271 0.6452079399999999
11.67371 0.64882566
11.67471 0.65241517
11.67571 0.65598958
11.67671 0.65955045
11.67771 0.66308822
11.67871 0.6665865400000001
11.67971 0.67002946
11.68071 0.6734078299999999
11.68171 0.67672175
11.68271 0.6799787300000001
11.68371 0.68318802
11.68471 0.68635517
11.68571 0.6894785
11.68671 0.69255037
11.68771 0.6955622699999999
11.68871 0.69851037
11.68971 0.70139985
11.69071 0.70424424
11.69171 0.70706052
11.69271 0.7098618400000001
11.69371 0.71265092
11.69471 0.71541825
11.69571 0.7181454399999999
11.69671 0.7208121900000001
11.69771 0.72340453
11.69871 0.72592022
11.69971 0.72836871
11.70071 0.7307660300000001
11.70171 0.73312731
11.70271 0.73546008
11.70371 0.73776226
11.70471 0.74002477
11.70571 0.74223708
11.70671 0.7443944499999999
11.70771 0.74650045
11.70871 0.7485657
11.70971 0.7506021300000001
11.71071 0.75261588
11.71171 0.75460314
11.71271 0.75655016
11.71371 0.75843907
11.71471 0.76025552
11.71571 0.7619954600000001
11.71671 0.7636677
11.71771 0.76529058
11.71871 0.7668843
11.71971 0.76846262
11.72071 0.77002775
11.72171 0.77157044
11.72271 0.7730751299999999
11.72371 0.7745280400000001
11.72471 0.7759231099999999
11.72571 0.7772646400000001
11.72671 0.77856341
11.72771 0.77983015
11.72871 0.78106914
11.72971 0.78227492
11.73071 0.7834345100000001
11.73171 0.78453394
11.73271 0.78556584
11.73371 0.78653377
11.73471 0.78745186
11.73571 0.7883396
11.73671 0.7892132700000001
11.73771 0.79007847
11.73871 0.79092877
11.73971 0.79174815
11.74071 0.79251844
11.74171 0.7932283
11.74271 0.79387696
11.74371 0.79447431
11.74471 0.79503497
11.74571 0.7955712300000001
11.74671 0.79608653
11.74771 0.7965743500000001
11.74871 0.79702204
11.74971 0.79741832
11.75071 0.7977591799999999
11.75171 0.79805143
11.75271 0.7983095900000001
11.75371 0.7985493200000001
11.75471 0.79877973
11.75571 0.79899849
11.75671 0.79919258
11.75771 0.7993438300000001
11.75871 0.79943733
11.75971 0.7994675099999999
11.76071 0.7994410599999999
11.76171 0.7993733500000001
11.76271 0.7992808699999999
11.76371 0.7991739499999999
11.76471 0.79905298
11.76571 0.7989088099999999
11.76671 0.79872832
11.76771 0.79850191
11.76871 0.7982285699999999
11.76971 0.7979170400000001
11.77071 0.7975811100000001
11.77171 0.7972328000000001
11.77271 0.7968761
11.77371 0.7965045000000001
11.77471 0.79610301
11.77571 0.79565579
11.77671 0.79515325
11.77771 0.79459697
11.77871 0.7939987799999999
11.77971 0.79337591
11.78071 0.7927431699999999
11.78171 0.79210652
11.78271 0.79146111
11.78371 0.7907940999999999
11.78471 0.7900917900000001
11.78571 0.78934599
11.78671 0.7885581799999999
11.78771 0.78773787
11.78871 0.78689782
11.78971 0.78604678
11.79071 0.7851853000000001
11.79171 0.7843049200000001
11.79271 0.7833926
11.79371 0.78243688
11.79471 0.7814348699999999
11.79571 0.78039374
11.79671 0.7793284
11.79771 0.77825524
11.79871 0.77718487
11.79971 0.77611771
11.80071 0.77504418
11.80171 0.77394932
11.80271 0.7728196700000001
11.80371 0.7716492699999999
11.80471 0.77044144
11.80571 0.76920702
11.80671 0.76795788
11.80771 0.76670125
11.80871 0.76543633
11.80971 0.76415516
11.81071 0.76284721
11.81171 0.76150559
11.81271 0.76013082
11.81371 0.75873216
11.81471 0.7573230200000001
11.81571 0.7559157000000001
11.81671 0.75451471
11.81771 0.7531152600000001
11.81871 0.75170454
11.81971 0.75026779
11.82071 0.74879439
11.82171 0.74728271
11.82271 0.74574053
11.82371 0.74418131
11.82471 0.74261827
11.82571 0.7410587700000001
11.82671 0.73950179
11.82771 0.7379395000000001
11.82871 0.73636188
11.82971 0.73476252
11.83071 0.73314146
11.83171 0.73150555
11.83271 0.72986451
11.83371 0.72822557
11.83471 0.72658937
11.83571 0.72494885
11.83671 0.72329235
11.83771 0.72160857
11.83871 0.71989251
11.83971 0.71814815
11.84071 0.71638757
11.84171 0.71462612
11.84271 0.71287625
11.84371 0.7111426399999999
11.84471 0.7094208599999999
11.84571 0.70769954
11.84671 0.70596617
11.84771 0.7042123499999999
11.84871 0.7024369699999999
11.84971 0.70064613
11.85071 0.69884891
11.85171 0.69705299
11.85271 0.69526024
11.85371 0.69346628
11.85471 0.69166315
11.85571 0.68984386
11.85671 0.68800724
11.85771 0.68615945
11.85871 0.68431213
11.85971 0.68247779
11.86071 0.6806640899999999
11.86171 0.67886999
11.86271 0.67708557
11.86371 0.67529618
11.86471 0.67348839
11.86571 0.6716552699999999
11.86671 0.66979937
11.86771 0.66793123
11.86871 0.6660646800000001
11.86971 0.66421051
11.87071 0.66237277
11.87171 0.6605478899999999
11.87271 0.6587275800000001
11.87371 0.65690363
11.87471 0.65507288
11.87571 0.65323878
11.87671 0.6514097600000001
11.87771 0.64959433
11.87871 0.64779609
11.87971 0.64601102
11.88071 0.64422828
11.88171 0.64243502
11.88271 0.64062206
11.88371 0.63878908
11.88471 0.63694534
11.88571 0.63510677
11.88671 0.63328962
11.88771 0.63150371
11.88871 0.62974896
11.88971 0.62801586
11.89071 0.62629012
11.89171 0.62455912
11.89271 0.62281718
11.89371 0.62106736
11.89471 0.6193187600000001
11.89571 0.61758123
11.89671 0.6158597299999999
11.89771 0.61415187
11.89871 0.61244937
11.89971 0.6107426699999999
11.90071 0.60902713
11.90171 0.60730656
11.90271 0.60559288
11.90371 0.6039016399999999
11.90471 0.6022450500000001
11.90571 0.60062618
11.90671 0.59903702
11.90771 0.59746136
11.90871 0.59588142
11.90971 0.59428564
11.91071 0.5926730100000001
11.91171 0.59105325
11.91271 0.58944207
11.91371 0.58785356
11.91471 0.58629438
11.91571 0.58476166
11.91671 0.5832454699999999
11.91771 0.58173519
11.91871 0.58022551
11.91971 0.57871984
11.92071 0.57722894
11.92171 0.57576513
11.92271 0.57433555
11.92371 0.5729373999999999
11.92471 0.57155825
11.92571 0.57018083
11.92671 0.56879101
11.92771 0.5673843900000001
11.92871 0.5659687299999999
11.92971 0.5645609
11.93071 0.56317975
11.93171 0.5618376700000001
11.93271 0.56053596
11.93371 0.55926451
11.93471 0.5580076500000001
11.93571 0.5567516699999999
11.93671 0.55549163
11.93771 0.55423304
11.93871 0.55298866
11.93971 0.5517714699999999
11.94071 0.5505878900000001
11.94171 0.5494341300000001
11.94271 0.54829787
11.94371 0.5471649599999999
11.94471 0.54602656
11.94571 0.54488485
11.94671 0.54375227
11.94771 0.54264641
11.94871 0.54158168
11.94971 0.54056211
11.95071 0.53957957
11.95171 0.53861677
11.95271 0.5376550800000001
11.95371 0.53668302
11.95471 0.53570131
11.95571 0.53472207
11.95671 0.53376243
11.95771 0.53283656
11.95871 0.53194892
11.95971 0.53109294
11.96071 0.5302545599999999
11.96171 0.52942056
11.96271 0.52858503
11.96371 0.52775308
11.96471 0.52693859
11.96571 0.52615702
11.96671 0.52541741
11.96771 0.52471794
11.96871 0.52404571
11.96971 0.52338298
11.97071 0.52271564
11.97171 0.52203974
11.97271 0.52136392
11.97371 0.52070492
11.97471 0.52008005
11.97571 0.51949853
11.97671 0.51895767
11.97771 0.51844413
11.97871 0.5179405699999999
11.97971 0.5174341100000001
11.98071 0.5169225399999999
11.98171 0.5164149699999999
11.98271 0.51592719
11.98371 0.51547354
11.98471 0.51505994
11.98571 0.51468099
11.98671 0.51432285
11.98771 0.5139702
11.98871 0.5136143
11.98971 0.51325699
11.99071 0.51291049
11.99171 0.512591
11.99271 0.51231026
11.99371 0.51207016
11.99471 0.51186131
11.99571 0.5116676
11.99671 0.51147402
11.99771 0.51127388
11.99871 0.51107234
11.99971 0.5108840299999999
12.00071 0.51072622
12.00171 0.51061041
12.00271 0.51053734
12.00371 0.51049651
12.00471 0.5104715
12.00571 0.5104479399999999
12.00671 0.51041991
12.00771 0.5103922000000001
12.00871 0.51037711
12.00971 0.51038796
12.01071 0.51043169
12.01171 0.5105059599999999
12.01271 0.5105999299999999
12.01371 0.51070051
12.01471 0.51079923
12.01571 0.51089702
12.01671 0.51100454
12.01771 0.51113721
12.01871 0.51130787
12.01971 0.51152082
12.02071 0.51176907
12.02171 0.51203752
12.02271 0.51230961
12.02371 0.51257461
12.02471 0.51283203
12.02571 0.51309112
12.02671 0.51336596
12.02771 0.51366868
12.02871 0.51400387
12.02971 0.51436732
12.03071 0.51474893
12.03171 0.5151385399999999
12.03271 0.51553114
12.03371 0.51592989
12.03471 0.516344
12.03571 0.51678363
12.03671 0.51725409
12.03771 0.51775235
12.03871 0.51826783
12.03971 0.5187868099999999
12.04071 0.51929867
12.04171 0.5198009299999999
12.04271 0.52030054
12.04371 0.52081109
12.04471 0.52134688
12.04571 0.52191676
12.04671 0.52252123
12.04771 0.52315267
12.04871 0.52379952
12.04971 0.52445172
12.05071 0.52510495
12.05171 0.5257613999999999
12.05271 0.52642724
12.05371 0.5271086
12.05471 0.52780742
12.05571 0.5285198799999999
12.05671 0.52923872
12.05771 0.52995654
12.05871 0.53067054
12.05971 0.5313844
12.06071 0.53210761
12.06171 0.53285165
12.06271 0.53362492
12.06371 0.53442945
12.06471 0.53525995
12.06571 0.5361055499999999
12.06671 0.53695487
12.06771 0.53779972
12.06871 0.53863805
12.06971 0.5394733500000001
12.07071 0.54031224
12.07171 0.5411608099999999
12.07271 0.5420219199999999
12.07371 0.54289466
12.07471 0.54377564
12.07571 0.54466161
12.07671 0.54555209
12.07771 0.54644998
12.07871 0.54736026
12.07971 0.54828767
12.08071 0.5492340800000001
12.08171 0.55019669
12.08271 0.55116913
12.08371 0.5521431099999999
12.08471 0.5531117799999999
12.08571 0.55407216
12.08671 0.55502574
12.08771 0.5559780599999999
12.08871 0.55693598
12.08971 0.5579052
12.09071 0.5588887300000001
12.09171 0.5598859900000001
12.09271 0.56089382
12.09371 0.56190826
12.09471 0.56292606
12.09571 0.56394576
12.09671 0.56496742
12.09771 0.5659918300000001
12.09871 0.5670195
12.09971 0.56804968
12.10071 0.56908042
12.10171 0.57010902
12.10271 0.57113366
12.10371 0.57215393
12.10471 0.57317158
12.10571 0.5741904
12.10671 0.5752151799999999
12.10771 0.5762496500000001
12.10871 0.57729562
12.10971 0.57835183
12.11071 0.5794143300000001
12.11171 0.5804773400000001
12.11271 0.58153528
12.11371 0.5825844099999999
12.11471 0.5836240500000001
12.11571 0.58465628
12.11671 0.58568507
12.11771 0.58671418
12.11871 0.58774576
12.11971 0.58877938
12.12071 0.58981273
12.12171 0.5908431
12.12271 0.59186914
12.12371 0.59289169
12.12471 0.59391405
12.12571 0.5949399400000001
12.12671 0.59597185
12.12771 0.59700874
12.12871 0.59804609
12.12971 0.5990770200000001
12.13071 0.60009458
12.13171 0.60109496
12.13271 0.60207904
12.13371 0.60305195
12.13471 0.60402104
12.13571 0.60499264
12.13671 0.6059693199999999
12.13771 0.6069488399999999
12.13871 0.6079257
12.13971 0.60889372
12.14071 0.6098497199999999
12.14171 0.61079487
12.14271 0.61173434
12.14371 0.61267437
12.14471 0.61361897
12.14571 0.61456719
12.14671 0.6155124900000001
12.14771 0.61644544
12.14871 0.61735786
12.14971 0.6182462
12.15071 0.6191136300000001
12.15171 0.6199687300000001
12.15271 0.62082116
12.15371 0.62167775
12.15471 0.62253908
12.15571 0.6233993
12.15671 0.62424932
12.15771 0.62508136
12.15871 0.62589305
12.15971 0.6266884
12.16071 0.62747588
12.16171 0.62826378
12.16271 0.62905559
12.16371 0.62984778
12.16471 0.63063079
12.16571 0.63139326
12.16671 0.63212775
12.16771 0.63283439
12.16871 0.63352115
12.16971 0.6342005900000001
12.17071 0.63488376
12.17171 0.63557536
12.17271 0.63627143
12.17371 0.63696117
12.17471 0.63763191
12.17571 0.63827569
12.17671 0.63889185
12.17771 0.63948757
12.17871 0.6400734699999999
12.17971 0.64065764
12.18071 0.64124134
12.18171 0.6418178299999999
12.18271 0.6423756899999999
12.18371 0.64290445
12.18471 0.64340099
12.18571 0.6438712099999999
12.18671 0.6443280299999999
12.18771 0.64478577
12.18871 0.64525334
12.18971 0.6457299
12.19071 0.64620497
12.19171 0.64666285
12.19271 0.6470899999999999
12.19371 0.64748065
12.19471 0.6478390199999999
12.19571 0.64817686
12.19671 0.64850682
12.19771 0.64883647
12.19871 0.6491642
12.19971 0.64948089
12.20071 0.64977473
12.20171 0.65003769
12.20271 0.65027056
12.20371 0.65048295
12.20471 0.65068863
12.20571 0.6508992499999999
12.20671 0.65111746
12.20771 0.65133544
12.20871 0.65153772
12.20971 0.65170797
12.21071 0.6518364
12.21171 0.65192399
12.21271 0.65198191
12.21371 0.65202615
12.21471 0.6520696
12.21571 0.65211654
12.21671 0.65216101
12.21771 0.65219039
12.21871 0.65219244
12.21971 0.65216147
12.22071 0.6521013099999999
12.22171 0.6520234
12.22271 0.6519407500000001
12.22371 0.6518608
12.22471 0.65178121
12.22571 0.65169064
12.22671 0.65157358
12.22771 0.65141805
12.22871 0.65122116
12.22971 0.65099103
12.23071 0.6507426000000001
12.23171 0.65049091
12.23271 0.65024383
12.23371 0.6499984799999999
12.23471 0.64974274
12.23571 0.64946134
12.23671 0.64914315
12.23771 0.6487865500000001
12.23871 0.6484
12.23971 0.64799739
12.24071 0.64759152
12.24171 0.64718751
12.24271 0.6467804300000001
12.24371 0.64635831
12.24471 0.6459082500000001
12.24571 0.64542294
12.24671 0.64490438
12.24771 0.644363
12.24871 0.64381235
12.24971 0.64326189
12.25071 0.6427121299999999
12.25171 0.6421541799999999
12.25271 0.64157345
12.25371 0.64095701
12.25471 0.6402995
12.25571 0.63960575
12.25671 0.63888892
12.25771 0.63816402
12.25871 0.63744145
12.25971 0.63672219
12.26071 0.6359979499999999
12.26171 0.63525564
12.26271 0.63448348
12.26371 0.6336771
12.26471 0.6328404400000001
12.26571 0.63198386
12.26671 0.6311178700000001
12.26771 0.63024797
12.26871 0.6293715
12.26971 0.6284791
12.27071 0.62755947
12.27171 0.6266057
12.27271 0.62561869
12.27371 0.62460746
12.27471 0.62358519
12.27571 0.6225629699999999
12.27671 0.6215449399999999
12.27771 0.6205259799999999
12.27871 0.61949417
12.27971 0.618436
12.28071 0.6173424000000001
12.28171 0.61621261
12.28271 0.61505353
12.28371 0.6138766200000001
12.28471 0.6126922100000001
12.28571 0.61150491
12.28671 0.61031249
12.28771 0.60910769
12.28871 0.60788239
12.28971 0.60663242
12.29071 0.60535972
12.29171 0.60407128
12.29271 0.60277535
12.29371 0.6014769
12.29471 0.60017486
12.29571 0.59886156
12.29671 0.59752604
12.29771 0.5961589500000001
12.29871 0.5947567100000001
12.29971 0.59332317
12.30071 0.59186863
12.30171 0.59040505
12.30271 0.58894176
12.30371 0.58748168
12.30471 0.58602132
12.30571 0.5845526200000001
12.30671 0.58306735
12.30771 0.5815602799999999
12.30871 0.58003138
12.30971 0.57848492
12.31071 0.57692635
12.31171 0.57535921
12.31271 0.5737829
12.31371 0.57219299
12.31471 0.57058348
12.31571 0.56895018
12.31671 0.56729312
12.31771 0.56561744
12.31871 0.56393165
12.31971 0.5622441899999999
12.32071 0.56056017
12.32171 0.5588789000000001
12.32271 0.55719432
12.32371 0.55549713
12.32471 0.55377861
12.32571 0.5520341
12.32671 0.5502643500000001
12.32771 0.54847491
12.32871 0.54667345
12.32971 0.54486655
12.33071 0.5430572699999999
12.33171 0.54124431
12.33271 0.53942348
12.33371 0.5375904499999999
12.33471 0.53574303
12.33571 0.53388281
12.33671 0.5320143900000001
12.33771 0.53014294
12.33871 0.52827159
12.33971 0.52639912
12.34071 0.52452022
12.34171 0.52262722
12.34271 0.52071367
12.34371 0.51877713
12.34471 0.51682079
12.34571 0.51485267
12.34671 0.51288232
12.34771 0.5109174200000001
12.34871 0.50896038
12.34971 0.5070074
12.35071 0.50505046
12.35171 0.50308062
12.35271 0.50109196
12.35371 0.49908408000000004
12.35471 0.49706139000000005
12.35571 0.49503105999999997
12.35671 0.49299933
12.35771 0.49096844
12.35871 0.48893569
12.35971 0.4868954
12.36071 0.48484192
12.36171 0.48277383
12.36271 0.48069507
12.36371 0.47861426
12.36471 0.47654081000000004
12.36571 0.47448091
12.36671 0.47243377000000003
12.36771 0.47039185
12.36871 0.46834326
12.36971 0.46627698
12.37071 0.46418742
12.37171 0.46207714
12.37271 0.45995539999999996
12.37371 0.45783413
12.37471 0.45572212
12.37571 0.45362171
12.37671 0.45152786000000006
12.37771 0.44943104
12.37871 0.44732275000000005
12.37971 0.44519985
12.38071 0.44306647
12.38171 0.44093234
12.38271 0.43880767
12.38371 0.43669795
12.38471 0.43460075000000004
12.38571 0.43250644
12.38671 0.43040253
12.38771 0.42827972
12.38871 0.42613707
12.38971 0.42398251
12.39071 0.42183003
12.39171 0.41969321
12.39271 0.41757901
12.39371 0.41548461
12.39471 0.41339849
12.39571 0.41130632
12.39671 0.40919762
12.39771 0.40707067
12.39871 0.40493346999999996
12.39971 0.40279939000000003
12.40071 0.40068063
12.40171 0.39858207999999995
12.40271 0.39649867
12.40371 0.39441818
12.40471 0.39232718
12.40571 0.39021836
12.40671 0.38809448
12.40771 0.38596741
12.40871 0.38385291
12.40971 0.38176279
12.41071 0.3796991
12.41171 0.37765291
12.41271 0.37560856
12.41371 0.37355106
12.41471 0.3714737
12.41571 0.36938137
12.41671 0.36728859
12.41771 0.36521265
12.41871 0.36316521
12.41971 0.36114689
12.42071 0.35914709
12.42171 0.35714916999999996
12.42271 0.35513893
12.42371 0.3531117
12.42471 0.35107441
12.42571 0.3490424
12.42671 0.34703174999999997
12.42771 0.34505103
12.42871 0.34309707
12.42971 0.34115624
12.43071 0.33921127
12.43171 0.33724988
12.43271 0.33527124
12.43371 0.33328654
12.43471 0.33131386
12.43571 0.32936941999999997
12.43671 0.32745972
12.43771 0.32557822000000003
12.43871 0.32370849999999995
12.43971 0.32183225000000004
12.44071 0.31993836
12.44171 0.31802836
12.44271 0.31611591
12.44371 0.31422023
12.44471 0.31235667
12.44571 0.31052956
12.44671 0.30873022
12.44771 0.30694155
12.44871 0.30514649
12.44971 0.30333675
12.45071 0.30151691999999997
12.45171 0.29970212
12.45271 0.29791037000000004
12.45371 0.29615352
12.45471 0.294431
12.45571 0.29272991
12.45671 0.29103115999999996
12.45771 0.28931894
12.45871 0.28758855
12.45971 0.28584891
12.46071 0.28411855
12.46171 0.28241675
12.46271 0.28075441
12.46371 0.27912906
12.46471 0.2775263
12.46571 0.27592718
12.46671 0.27431764000000003
12.46771 0.27269556
12.46871 0.27107152
12.46971 0.26946359
12.47071 0.26788826
12.47171 0.26635206
12.47271 0.26484828
12.47371 0.26336002999999997
12.47471 0.26186877
12.47571 0.26036324
12.47671 0.258845
12.47771 0.25732776
12.47871 0.25583060999999996
12.47971 0.25436878
12.48071 0.2529463
12.48171 0.2515543
12.48271 0.25017564000000003
12.48371 0.24879379
12.48471 0.24740094999999998
12.48571 0.24600218000000001
12.48671 0.2446129
12.48771 0.24325137000000002
12.48871 0.24192945999999999
12.48971 0.24064677
12.49071 0.23939059999999998
12.49171 0.238142
12.49271 0.23688468999999998
12.49371 0.23561277999999997
12.49471 0.23433333
12.49571 0.23306265999999998
12.49671 0.23181853
12.49771 0.23061157999999998
12.49871 0.22944075000000003
12.49971 0.22829424
12.50071 0.22715623000000001
12.50171 0.22601497
12.50271 0.22486895
12.50371 0.22372778000000001
12.50471 0.22260721
12.50571 0.22152119999999997
12.50671 0.22047451
12.50771 0.21946013
12.50871 0.21846196999999998
12.50971 0.21746245000000003
12.51071 0.21645071
12.51171 0.21542762000000001
12.51271 0.21440538000000003
12.51371 0.21340172
12.51471 0.21243185999999997
12.51571 0.21150154000000002
12.51671 0.21060521
12.51771 0.20972914
12.51871 0.20885869999999998
12.51971 0.2079854
12.52071 0.20711061
12.52171 0.20624434
12.52271 0.20539968
12.52371 0.20458573
12.52471 0.2038026
12.52571 0.20304127
12.52671 0.20228786999999998
12.52771 0.20153059
12.52871 0.20076586000000002
12.52971 0.20000052000000001
12.53071 0.19924899
12.53171 0.19852687
12.53271 0.19784376
12.53371 0.19719908000000003
12.53471 0.19658230999999998
12.53571 0.19597795
12.53671 0.19537237999999998
12.53771 0.19475968000000002
12.53871 0.19414371
12.53971 0.19353546
12.54071 0.19294727
12.54171 0.19238703
12.54271 0.19185465000000002
12.54371 0.19134285
12.54471 0.19084151
12.54571 0.19034327
12.54671 0.1898476
12.54771 0.18936135999999998
12.54871 0.18889534
12.54971 0.18845882
12.55071 0.18805451
12.55171 0.18767648
12.55271 0.18731225
12.55371 0.18694797999999999
12.55471 0.18657439
12.55571 0.18619088
12.55671 0.18580586000000002
12.55771 0.18543308
12.55871 0.18508596
12.55971 0.18477227
12.56071 0.18449152
12.56171 0.18423618
12.56271 0.18399580000000001
12.56371 0.1837621
12.56471 0.18353235
12.56571 0.18330985
12.56671 0.18310114
12.56771 0.18291172
12.56871 0.18274235
12.56971 0.1825879
12.57071 0.18243934
12.57171 0.18228806
12.57271 0.18213037
12.57371 0.18197001999999998
12.57471 0.18181740999999998
12.57571 0.18168577
12.57671 0.18158574
12.57771 0.18152095000000001
12.57871 0.18148646
12.57971 0.18147058
12.58071 0.18145972
12.58171 0.18144357
12.58271 0.18141883
12.58371 0.18138967
12.58471 0.18136497000000001
12.58571 0.1813539
12.58671 0.18136177
12.58771 0.1813882
12.58871 0.18142839
12.58971 0.18147662
12.59071 0.18153017000000002
12.59171 0.18159162
12.59271 0.18166822999999999
12.59371 0.18176845
12.59471 0.18189739000000002
12.59571 0.18205318
12.59671 0.18222638
12.59771 0.18240267000000002
12.59871 0.18256829
12.59971 0.18271536
12.60071 0.18284512
12.60171 0.18296763
12.60271 0.18309763
12.60371 0.18324882
12.60471 0.1834287
12.60571 0.18363646
12.60671 0.18386462
12.60771 0.18410333
12.60871 0.18434544
12.60971 0.18458951
12.61071 0.18483966
12.61171 0.18510217
12.61271 0.18538075
12.61371 0.18567317
12.61471 0.18597083
12.61571 0.18626201
12.61671 0.18653736
12.61771 0.18679501
12.61871 0.18704268
12.61971 0.18729557
12.62071 0.18757079
12.62171 0.18788049
12.62271 0.18822699999999998
12.62371 0.18860199
12.62471 0.18899022000000001
12.62571 0.18937597
12.62671 0.18974933
12.62771 0.19010934999999998
12.62871 0.19046286
12.62971 0.19081959
12.63071 0.19118632
12.63171 0.191563
12.63271 0.19194286
12.63371 0.19231637000000001
12.63471 0.19267723
12.63571 0.19302709
12.63671 0.19337643000000002
12.63771 0.19374092
12.63871 0.19413468
12.63971 0.19456355
12.64071 0.19502179
12.64171 0.19549376000000002
12.64271 0.19596017
12.64371 0.19640577999999997
12.64471 0.1968255
12.64571 0.19722567000000002
12.64671 0.19762021999999999
12.64771 0.19802365
12.64871 0.19844416999999998
12.64971 0.19888035
12.65071 0.19932289
12.65171 0.19976059
12.65271 0.20018679
12.65371 0.20060392999999999
12.65471 0.20102274
12.65571 0.20145697
12.65671 0.20191602
12.65771 0.20239912
12.65871 0.20289448999999998
12.65971 0.2033835
12.66071 0.20384865000000002
12.66171 0.20428134999999997
12.66271 0.20468563
12.66371 0.20507649
12.66471 0.20547283000000002
12.66571 0.20588925
12.66671 0.20633
12.66771 0.20678784
12.66871 0.20724879999999998
12.66971 0.20769963
12.67071 0.20813483
12.67171 0.20855912
12.67271 0.20898459000000003
12.67371 0.20942367
12.67471 0.20988169
12.67571 0.21035313000000003
12.67671 0.21082298
12.67771 0.21127343999999998
12.67871 0.21169222999999998
12.67971 0.21207875
12.68071 0.21244474
12.68171 0.21280918999999998
12.68271 0.21319005000000002
12.68371 0.21359628999999997
12.68471 0.21402427999999998
12.68571 0.21446038
12.68671 0.21488783
12.68771 0.21529493
12.68871 0.21568029
12.68971 0.21605268000000002
12.69071 0.21642570000000003
12.69171 0.21680993999999998
12.69271 0.21720671000000003
12.69371 0.21760690000000002
12.69471 0.21799497999999998
12.69571 0.21835673
12.69671 0.21868686
12.69771 0.21899221
12.69871 0.21928919
12.69971 0.2195966
12.70071 0.21992704999999999
12.70171 0.22028144000000002
12.70271 0.2206486
12.70371 0.22101083
12.70471 0.22135221
12.70571 0.22166548
12.70671 0.2219548
12.70771 0.22223231000000002
12.70871 0.22251150000000003
12.70971 0.22279945999999998
12.71071 0.22309334000000003
12.71171 0.22338189000000003
12.71271 0.22365125000000002
12.71371 0.22389262000000001
12.71471 0.2241075
12.71571 0.22430758
12.71671 0.22450965
12.71771 0.22472781000000003
12.71871 0.22496649000000002
12.71971 0.22521841
12.72071 0.22546779
12.72171 0.22569734
12.72271 0.22589602
12.72371 0.22606365
12.72471 0.22621017000000002
12.72571 0.22634996999999998
12.72671 0.22649476
12.72771 0.22664815
12.72871 0.22680437999999997
12.72971 0.22695216
12.73071 0.22708094
12.73171 0.22718692000000001
12.73271 0.22727516
12.73371 0.22735712
12.73471 0.22744462
12.73571 0.22754354999999998
12.73671 0.2276503
12.73771 0.22775272000000002
12.73871 0.22783547
12.73971 0.22788690000000003
12.74071 0.22790418
12.74171 0.22789440000000002
12.74271 0.22787112
12.74371 0.2278483
12.74471 0.22783412000000003
12.74571 0.22782811
12.74671 0.2278225
12.74771 0.22780681
12.74871 0.22777345000000002
12.74971 0.22772125
12.75071 0.22765533
12.75171 0.22758383000000001
12.75271 0.22751279
12.75371 0.22744234
12.75471 0.22736581
12.75571 0.22727284
12.75671 0.22715412
12.75771 0.22700620000000002
12.75871 0.22683323000000002
12.75971 0.22664552000000002
12.76071 0.22645525000000002
12.76171 0.22627108
12.76271 0.22609488
12.76371 0.22592152999999998
12.76471 0.22574174
12.76571 0.22554634999999998
12.76671 0.22533021
12.76771 0.22509356000000003
12.76871 0.22484092
12.76971 0.22457773
12.77071 0.22430726999999998
12.77171 0.22402892
12.77271 0.22373879
12.77371 0.2234322
12.77471 0.22310656
12.77571 0.22276326
12.77671 0.22240744
12.77771 0.22204592999999997
12.77871 0.22168416
12.77971 0.22132369
12.78071 0.22096171
12.78171 0.22059205999999998
12.78271 0.22020792
12.78371 0.21980437
12.78471 0.21938011000000002
12.78571 0.21893717000000001
12.78671 0.21847973
12.78771 0.21801211
12.78871 0.21753711999999997
12.78971 0.21705550999999998
12.79071 0.21656649000000003
12.79171 0.21606872000000002
12.79271 0.21556122
12.79371 0.21504358999999998
12.79471 0.214516
12.79571 0.21397845999999998
12.79671 0.21343040000000002
12.79771 0.21287045000000002
12.79871 0.21229677000000002
12.79971 0.21170792
12.80071 0.21110296
12.80171 0.21048213999999998
12.80271 0.20984656000000002
12.80371 0.20919819
12.80471 0.20853956
12.80571 0.20787339
12.80671 0.20720237
12.80771 0.20652853000000002
12.80871 0.2058527
12.80971 0.20517374
12.81071 0.20448866
12.81171 0.20379310000000003
12.81271 0.20308231000000002
12.81371 0.20235281000000002
12.81471 0.20160347
12.81571 0.20083589
12.81671 0.20005372000000002
12.81771 0.19926094
12.81871 0.19846016
12.81971 0.1976518
12.82071 0.19683425999999998
12.82171 0.19600531
12.82271 0.19516412
12.82371 0.19431219
12.82471 0.19345323
12.82571 0.19259147
12.82671 0.19172932
12.82771 0.19086547
12.82871 0.18999467
12.82971 0.18910954
12.83071 0.18820364
12.83171 0.1872745
12.83271 0.18632491
12.83371 0.18536208999999998
12.83471 0.18439436
12.83571 0.18342754
12.83671 0.18246216
12.83771 0.18149356
12.83871 0.18051449
12.83971 0.17951892
12.84071 0.17850549
12.84171 0.17747849000000002
12.84271 0.17644586
12.84371 0.17541497
12.84471 0.17438866
12.84571 0.17336311000000001
12.84671 0.17232915000000001
12.84771 0.17127647000000001
12.84871 0.17019855
12.84971 0.16909602999999998
12.85071 0.16797672
12.85171 0.16685195
12.85271 0.16573136000000002
12.85371 0.16461805999999998
12.85471 0.16350732
12.85571 0.16238898
12.85671 0.1612529
12.85771 0.16009436000000002
12.85871 0.15891669
12.85971 0.15772998
12.86071 0.15654607
12.86171 0.15537265
12.86271 0.15420874
12.86371 0.15304487
12.86471 0.15186712
12.86571 0.15066375
12.86671 0.14943116
12.86771 0.14817568
12.86871 0.14691073
12.86971 0.14565053
12.87071 0.14440329
12.87171 0.1431675
12.87271 0.14193293999999998
12.87371 0.14068596
12.87471 0.13941692
12.87571 0.13812518000000001
12.87671 0.13681948
12.87771 0.1355136
12.87871 0.13421889
12.87971 0.13293807
12.88071 0.13166317
12.88171 0.13037870000000001
12.88271 0.12906919
12.88371 0.12772679
12.88471 0.12635582
12.88571 0.12497101000000001
12.88671 0.1235912
12.88771 0.12223065
12.88871 0.12089268
12.88971 0.11956848
12.89071 0.11824183
12.89171 0.11689742
12.89271 0.11552826000000001
12.89371 0.11413862999999999
12.89471 0.11274129000000001
12.89571 0.11135036000000001
12.89671 0.10997333
12.89771 0.10860668
12.89871 0.10723707
12.89971 0.1058479
12.90071 0.10442819
12.90171 0.10297864
12.90271 0.10151258
12.90371 0.10005030000000001
12.90471 0.09860979600000001
12.90571 0.09719868499999999
12.90671 0.095810514
12.90771 0.094427762
12.90871 0.093030278
12.90971 0.09160438800000001
12.91071 0.090148899
12.91171 0.088674598
12.91271 0.087198254
12.91371 0.08573371499999999
12.91471 0.08428488499999999
12.91571 0.082844106
12.91671 0.081396726
12.91771 0.079929346
12.91871 0.078437448
12.91971 0.076928828
12.92071 0.075420371
12.92171 0.073930039
12.92271 0.072468037
12.92371 0.071031228
12.92471 0.069604127
12.92571 0.068165571
12.92671 0.066698465
12.92771 0.065197656
12.92871 0.063672033
12.92971 0.062139938
12.93071 0.06062031600000001
12.93171 0.059123966
12.93271 0.057649112
12.93371 0.056183117000000005
12.93471 0.054709555
12.93571 0.053216942
12.93671 0.051704468
12.93771 0.050181948
12.93871 0.048664425
12.93971 0.047163683
12.94071 0.045681492
12.94171 0.044207959
12.94271 0.042726137
12.94371 0.041220325999999995
12.94471 0.039684173
12.94571 0.038124534
12.94671 0.036558971999999995
12.94771 0.035008232
12.94871 0.033486908
12.94971 0.031997164
12.95071 0.030528216
12.95171 0.029061735
12.95271 0.02758039
12.95371 0.026075458
12.95471 0.024549707
12.95571 0.023014735999999997
12.95671 0.021483951
12.95771 0.019965289
12.95871 0.018457332
12.95971 0.016950548
12.96071 0.015433101
12.96171 0.013897938000000002
12.96271 0.012347677000000001
12.96371 0.010794273
12.96471 0.0092539711
12.96571 0.0077396078
12.96671 0.0062541578
12.96771 0.004788779900000001
12.96871 0.003326132
12.96971 0.0018477003000000002
12.97071 0.00034137893
12.97171 -0.0011938992999999999
12.97271 -0.0027485552
12.97371 -0.0043075481
12.97471 -0.0058572463000000005
12.97571 -0.0073908952
12.97671 -0.0089102679
12.97771 -0.010422798
12.97871 -0.011936181
12.97971 -0.013453519
12.98071 -0.014971287
12.98171 -0.016481370999999998
12.98271 -0.017975974999999998
12.98371 -0.019452766
12.98471 -0.020917533000000002
12.98571 -0.022382692
12.98671 -0.023862689
12.98771 -0.025367859
12.98871 -0.026899991999999998
12.98971 -0.028451433
12.99071 -0.030008295999999997
12.99171 -0.031555898
12.99271 -0.033084294
12.99371 -0.034591247
12.99471 -0.036081704
12.99571 -0.037564416
12.99671 -0.039047477
12.99771 -0.040535216
12.99871 -0.042027503
12.99971 -0.043521612
13.00071 -0.04501525
13.00171 -0.046509105999999995
13.00271 -0.048007338999999996
13.00371 -0.049515709000000005
13.00471 -0.051038375000000004
13.00571 -0.052574911
13.00671 -0.05411944
13.00771 -0.055662007
13.00871 -0.057191873000000004
13.00971 -0.058701303
13.01071 -0.060188246
13.01171 -0.06165684899999999
13.01271 -0.063115713
13.01371 -0.06457495
13.01471 -0.06604314
13.01571 -0.067525369
13.01671 -0.06902301699999999
13.01771 -0.070534571
13.01871 -0.07205712
13.01971 -0.073587504
13.02071 -0.075122993
13.02171 -0.076661113
13.02271 -0.078199216
13.02371 -0.079734111
13.02471 -0.081262377
13.02571 -0.082780927
13.02671 -0.0842879
13.02771 -0.085783418
13.02871 -0.08726988499999999
13.02971 -0.088751846
13.03071 -0.090235309
13.03171 -0.09172667600000001
13.03271 -0.093231373
13.03371 -0.094752631
13.03471 -0.09629038399999999
13.03571 -0.097841059
13.03671 -0.099398196
13.03771 -0.10095396000000001
13.03871 -0.10250139000000001
13.03971 -0.10403647
13.04071 -0.10555929
13.04171 -0.10707382
13.04271 -0.10858631
13.04371 -0.11010297
13.04471 -0.11162781000000001
13.04571 -0.11316173
13.04671 -0.11470325
13.04771 -0.11625037999999999
13.04871 -0.11780269
13.04971 -0.11936212
13.05071 -0.12093226000000001
13.05171 -0.12251596
13.05271 -0.12411266
13.05371 -0.12571707
13.05471 -0.12732
13.05571 -0.12891154000000002
13.05671 -0.1304852
13.05771 -0.13204131
13.05871 -0.13358775
13.05971 -0.13513742
13.06071 -0.13670343
13.06171 -0.13829392
13.06271 -0.13990906
13.06371 -0.14154161999999998
13.06471 -0.14318073
13.06571 -0.14481711
13.06671 -0.14644744
13.06771 -0.14807520999999998
13.06871 -0.14970801
13.06971 -0.15135257
13.07071 -0.15301019999999999
13.07171 -0.15467524
13.07271 -0.15633738
13.07371 -0.15798742000000002
13.07471 -0.1596228
13.07571 -0.16125087999999999
13.07671 -0.16288718000000002
13.07771 -0.16454944000000002
13.07871 -0.16624997
13.07971 -0.16798987
13.08071 -0.16975801
13.08171 -0.17153561
13.08271 -0.17330408
13.08371 -0.17505283
13.08471 -0.17678317
13.08571 -0.17850641
13.08671 -0.18023733
13.08771 -0.18198639
13.08871 -0.18375436
13.08971 -0.18553274
13.09071 -0.1873092
13.09171 -0.18907553
13.09271 -0.19083398000000001
13.09371 -0.1925982
13.09471 -0.19438801
13.09571 -0.19622028
13.09671 -0.19810027000000002
13.09771 -0.20001801
13.09871 -0.20195145999999997
13.09971 -0.20387575000000002
13.10071 -0.20577388000000002
13.10171 -0.20764382
13.10271 -0.20949887
13.10371 -0.21136093
13.10471 -0.21324991
13.10571 -0.21517479
13.10671 -0.2171302
13.10771 -0.21910083
13.10871 -0.22107065
13.10971 -0.22303252
13.11071 -0.22499294
13.11171 -0.22696941
13.11271 -0.22898137000000002
13.11371 -0.23103969
13.11471 -0.23313942
13.11571 -0.23526038999999999
13.11671 -0.23737545
13.11771 -0.23946272999999998
13.11871 -0.24151604000000002
13.11971 -0.2435483
13.12071 -0.2455859
13.12171 -0.24765710999999999
13.12271 -0.24977976000000002
13.12371 -0.25195389
13.12471 -0.25416336
13.12571 -0.25638507
13.12671 -0.25860127
13.12771 -0.26080839
13.12871 -0.26301849
13.12971 -0.26525212000000004
13.13071 -0.26752644
13.13171 -0.26984492
13.13271 -0.27219399
13.13371 -0.27454851999999996
13.13471 -0.2768839
13.13571 -0.27918867
13.13671 -0.28147139
13.13771 -0.28375783
13.13871 -0.28608018
13.13971 -0.28846258999999996
13.14071 -0.29091069
13.14171 -0.29340948
13.14271 -0.2959311
13.14371 -0.2984484
13.14471 -0.30094752999999996
13.14571 -0.30343363
13.14671 -0.30592678
13.14771 -0.30845052
13.14871 -0.31101897
13.14971 -0.31362893000000003
13.15071 -0.31626150000000003
13.15171 -0.318892
13.15271 -0.32150345
13.15371 -0.32409674
13.15471 -0.32669194
13.15571 -0.32931997
13.15671 -0.33200835
13.15771 -0.33476825
13.15871 -0.33758881
13.15971 -0.34044203
13.16071 -0.34329563
13.16171 -0.34612783
13.16271 -0.34893691
13.16371 -0.35174084
13.16471 -0.35456751999999997
13.16571 -0.35744051
13.16671 -0.36036749
13.16771 -0.36333706
13.16871 -0.36632554
13.16971 -0.36930998
13.17071 -0.37228086
13.17171 -0.37524793
13.17271 -0.37823599
13.17371 -0.38127278
13.17471 -0.38437492
13.17571 -0.38753913
13.17671 -0.390743
13.17771 -0.39395522
13.17871 -0.39715054000000005
13.17971 -0.40032165000000003
13.18071 -0.4034827
13.18171 -0.40666237
13.18271 -0.40989006
13.18371 -0.41318219
13.18471 -0.41653486000000006
13.18571 -0.41992678
13.18671 -0.42333034999999997
13.18771 -0.4267259
13.18871 -0.43011120999999997
13.18971 -0.43350263
13.19071 -0.43692584
13.19171 -0.4404027
13.19271 -0.44393945
13.19371 -0.44752341
13.19471 -0.45112902000000005
13.19571 -0.45473073
13.19671 -0.45831581
13.19771 -0.46189139
13.19871 -0.46548144999999996
13.19971 -0.46911556
13.20071 -0.47281468000000004
13.20171 -0.47658132
13.20271 -0.48039835000000003
13.20371 -0.48423753999999997
13.20471 -0.48807310000000004
13.20571 -0.49189376
13.20671 -0.49570757
13.20771 -0.49953735
13.20871 -0.503409
13.20971 -0.50733839
13.21071 -0.51132417
13.21171 -0.51534916
13.21271 -0.5193896100000001
13.21371 -0.5234280099999999
13.21471 -0.52746208
13.21571 -0.5315065800000001
13.21671 -0.53558564
13.21771 -0.53972099
13.21871 -0.5439206
13.21971 -0.5481743699999999
13.22071 -0.5524586
13.22171 -0.55674706
13.22271 -0.5610232199999999
13.22371 -0.56528817
13.22471 -0.56955963
13.22571 -0.57386337
13.22671 -0.57822084
13.22771 -0.5826395
13.22871 -0.58710994
13.22971 -0.5916114
13.23071 -0.59612272
13.23171 -0.60063265
13.23271 -0.6051453800000001
13.23371 -0.6096774699999999
13.23471 -0.6142491
13.23571 -0.61887368
13.23671 -0.62355055
13.23771 -0.62826541
13.23871 -0.63299732
13.23971 -0.63772914
13.24071 -0.64245611
13.24171 -0.64718877
13.24271 -0.65194787
13.24371 -0.65675443
13.24471 -0.66162045
13.24571 -0.6665428600000001
13.24671 -0.6715056500000001
13.24771 -0.67648743
13.24871 -0.6814713099999999
13.24971 -0.68645272
13.25071 -0.69144033
13.25171 -0.69645117
13.25271 -0.70150164
13.25371 -0.7065997
13.25471 -0.7117413
13.25571 -0.71691298
13.25671 -0.72209914
13.25771 -0.72729038
13.25871 -0.7324880899999999
13.25971 -0.73770415
13.26071 -0.74295476
13.26171 -0.74825264
13.26271 -0.7536006199999999
13.26371 -0.75899004
13.26471 -0.76440494
13.26571 -0.7698291
13.26671 -0.77525373
13.26771 -0.78068092
13.26871 -0.78612259
13.26971 -0.79159457
13.27071 -0.79710912
13.27171 -0.8026693899999999
13.27271 -0.80826879
13.27371 -0.8138943500000001
13.27471 -0.81953332
13.27571 -0.82517918
13.27671 -0.83083389
13.27771 -0.83650639
13.27871 -0.84220786
13.27971 -0.84794611
13.28071 -0.8537213300000001
13.28171 -0.85952654
13.28271 -0.86535094
13.28371 -0.8711855900000001
13.28471 -0.8770272100000001
13.28571 -0.8828802
13.28671 -0.8887546099999999
13.28771 -0.89466115
13.28871 -0.90060625
13.28971 -0.9065889800000001
13.29071 -0.91260122
13.29171 -0.9186309800000001
13.29271 -0.92466809
13.29371 -0.93070762
13.29471 -0.93675256
13.29571 -0.94281146
13.29671 -0.94889496
13.29771 -0.95501132
13.29871 -0.96116308
13.29971 -0.96734632
13.30071 -0.97355349
13.30171 -0.97977668
13.30271 -0.98601095
13.30371 -0.9922565
13.30471 -0.99851778
13.30571 -1.0048006999999999
13.30671 -1.0111086
13.30771 -1.0174400000000001
13.30871 -1.0237889999999998
13.30971 -1.0301468
13.31071 -1.0365057
13.31171 -1.0428636999999998
13.31271 -1.0492253
13.31371 -1.0556004
13.31471 -1.0620013
13.31571 -1.068437
13.31671 -1.0749101
13.31771 -1.0814156
13.31871 -1.087943
13.31971 -1.09448
13.32071 -1.1010181
13.32171 -1.1075548
13.32271 -1.1140939
13.32371 -1.1206428
13.32471 -1.1272081
13.32571 -1.1337928000000002
13.32671 -1.1403938
13.32771 -1.1470045
13.32871 -1.1536182000000001
13.32971 -1.1602324000000002
13.33071 -1.1668507
13.33171 -1.1734823
13.33271 -1.180138
13.33371 -1.1868245
13.33471 -1.1935413000000001
13.33571 -1.2002788
13.33671 -1.2070221
13.33771 -1.2137569000000001
13.33871 -1.2204747
13.33971 -1.2271769
13.34071 -1.2338738
13.34171 -1.2405798000000001
13.34271 -1.2473067
13.34371 -1.2540594
13.34471 -1.2608332999999998
13.34571 -1.2676178
13.34671 -1.2744017
13.34771 -1.2811792
13.34871 -1.2879523
13.34971 -1.2947299
13.35071 -1.3015222
13.35171 -1.3083344000000001
13.35271 -1.3151632
13.35371 -1.3219959
13.35471 -1.3288167
13.35571 -1.3356139
13.35671 -1.3423848999999999
13.35771 -1.3491394
13.35871 -1.3558951
13.35971 -1.36267
13.36071 -1.3694749000000002
13.36171 -1.376308
13.36271 -1.3831567
13.36371 -1.3900019
13.36471 -1.3968284
13.36571 -1.4036297
13.36671 -1.4104109999999999
13.36771 -1.4171853
13.36871 -1.4239648
13.36971 -1.4307555
13.37071 -1.4375516
13.37171 -1.4443398
13.37271 -1.4511053
13.37371 -1.4578404999999999
13.37471 -1.4645493
13.37571 -1.4712472
13.37671 -1.4779541
13.37771 -1.4846850999999999
13.37871 -1.4914431000000001
13.37971 -1.4982164
13.38071 -1.5049836
13.38171 -1.5117224
13.38271 -1.5184199
13.38371 -1.5250773
13.38471 -1.5317084
13.38571 -1.5383324999999999
13.38671 -1.5449639
13.38771 -1.5516056
13.38871 -1.5582475
13.38971 -1.5648726000000002
13.39071 -1.5714658
13.39171 -1.5780218
13.39271 -1.5845489000000001
13.39371 -1.5910646000000002
13.39471 -1.5975859
13.39571 -1.6041216
13.39671 -1.610665
13.39771 -1.6171971
13.39871 -1.6236951999999998
13.39971 -1.6301418
13.40071 -1.6365342
13.40171 -1.6428852
13.40271 -1.6492166999999998
13.40371 -1.6555505000000001
13.40471 -1.6618966999999998
13.40571 -1.6682493999999999
13.40671 -1.674591
13.40771 -1.6809002
13.40871 -1.6871627
13.40971 -1.6933786
13.41071 -1.6995600999999998
13.41171 -1.7057259000000002
13.41271 -1.7118901
13.41371 -1.7180544999999998
13.41471 -1.7242070000000003
13.41571 -1.7303262
13.41671 -1.7363925999999998
13.41771 -1.7423991
13.41871 -1.7483531
13.41971 -1.7542752000000001
13.42071 -1.7601879
13.42171 -1.7661060999999998
13.42271 -1.7720282
13.42371 -1.7779378
13.42471 -1.7838106
13.42571 -1.7896265000000002
13.42671 -1.795377
13.42771 -1.8010704
13.42871 -1.8067246
13.42971 -1.8123593
13.43071 -1.8179853
13.43171 -1.8235980999999999
13.43271 -1.8291825000000002
13.43371 -1.8347193000000002
13.43471 -1.840196
13.43571 -1.8456134999999998
13.43671 -1.8509863000000002
13.43771 -1.8563349
13.43871 -1.8616754999999998
13.43971 -1.8670117
13.44071 -1.8723313
13.44171 -1.8776115
13.44271 -1.882829
13.44371 -1.8879706
13.44471 -1.893039
13.44571 -1.8980505
13.44671 -1.903026
13.44771 -1.9079821000000001
13.44871 -1.9129224
13.44971 -1.9178365999999998
13.45071 -1.9227061
13.45171 -1.9275144000000002
13.45271 -1.9322548
13.45371 -1.9369338
13.45471 -1.9415670999999999
13.45571 -1.9461716
13.45671 -1.9507552000000001
13.45771 -1.9553125
13.45871 -1.9598270000000002
13.45971 -1.9642774000000003
13.46071 -1.9686493999999999
13.46171 -1.9729415000000001
13.46271 -1.9771671000000002
13.46371 -1.9813463
13.46471 -1.9854981
13.46571 -1.9896311999999998
13.46671 -1.9937398
13.46771 -1.9978067
13.46871 -2.0018129
13.46971 -2.0057444
13.47071 -2.0096002000000004
13.47171 -2.01339
13.47271 -2.0171281
13.47371 -2.0208253999999997
13.47471 -2.0244828999999998
13.47571 -2.0280909
13.47671 -2.0316332999999998
13.47771 -2.0350965
13.47871 -2.0384768
13.47971 -2.0417824
13.48071 -2.0450304999999998
13.48171 -2.0482387
13.48271 -2.0514181
13.48371 -2.0545665
13.48471 -2.0576704
13.48571 -2.0607113999999997
13.48671 -2.063673
13.48771 -2.0665485
13.48871 -2.0693425000000003
13.48971 -2.0720677
13.49071 -2.074736
13.49171 -2.0773547
13.49271 -2.0799205
13.49371 -2.0824237
13.49471 -2.0848533
13.49571 -2.0872032
13.49671 -2.0894762
13.49771 -2.0916827
13.49871 -2.0938363
13.49971 -2.0959463
13.50071 -2.0980129
13.50171 -2.1000259
13.50271 -2.101969
13.50371 -2.1038273
13.50471 -2.1055919999999997
13.50571 -2.1072642999999998
13.50671 -2.1088537
13.50771 -2.110373
13.50871 -2.1118313
13.50971 -2.113232
13.51071 -2.1145707
13.51171 -2.1158397
13.51271 -2.1170326999999998
13.51371 -2.1181487999999997
13.51471 -2.1191921
13.51571 -2.1201696
13.51671 -2.1210879
13.51771 -2.1219475
13.51871 -2.1227425
13.51971 -2.123462
13.52071 -2.1240953
13.52171 -2.1246349
13.52271 -2.1250807
13.52371 -2.1254392
13.52471 -2.1257197
13.52571 -2.1259316999999998
13.52671 -2.1260789
13.52771 -2.1261601000000003
13.52871 -2.1261711
13.52971 -2.1261057
13.53071 -2.1259604000000003
13.53171 -2.1257345
13.53271 -2.1254299
13.53371 -2.125049
13.53471 -2.1245925
13.53571 -2.1240579
13.53671 -2.1234409999999997
13.53771 -2.1227377
13.53871 -2.1219453
13.53971 -2.1210648
13.54071 -2.1200996
13.54171 -2.1190556
13.54271 -2.1179376
13.54371 -2.1167483000000002
13.54471 -2.1154875
13.54571 -2.1141520000000003
13.54671 -2.1127380000000002
13.54771 -2.111242
13.54871 -2.1096606
13.54971 -2.1079925999999998
13.55071 -2.106237
13.55171 -2.1043938
13.55271 -2.1024626
13.55371 -2.1004437
13.55471 -2.0983387
13.55571 -2.0961488
13.55671 -2.0938771
13.55771 -2.0915249
13.55871 -2.0890934
13.55971 -2.086582
13.56071 -2.0839898
13.56171 -2.0813148
13.56271 -2.0785565
13.56371 -2.0757141
13.56471 -2.0727875
13.56571 -2.0697758
13.56671 -2.0666776000000002
13.56771 -2.0634897
13.56871 -2.06021
13.56971 -2.0568378
13.57071 -2.053375
13.57171 -2.0498252000000003
13.57271 -2.0461936
13.57371 -2.0424839
13.57471 -2.038697
13.57571 -2.0348297
13.57671 -2.030877
13.57771 -2.0268332
13.57871 -2.022695
13.57971 -2.0184629
13.58071 -2.014141
13.58171 -2.0097343
13.58271 -2.0052468
13.58371 -2.0006785
13.58471 -1.9960266
13.58571 -1.9912855999999999
13.58671 -1.9864515999999999
13.58771 -1.981524
13.58871 -1.9765066000000002
13.58971 -1.9714061
13.59071 -1.9662281
13.59171 -1.9609746000000001
13.59271 -1.9556418
13.59371 -1.9502222999999999
13.59471 -1.944707
13.59571 -1.9390909
13.59671 -1.933375
13.59771 -1.9275652
13.59871 -1.9216724
13.59971 -1.9157042999999998
13.60071 -1.9096639
13.60171 -1.9035479000000002
13.60271 -1.8973476999999999
13.60371 -1.8910546
13.60471 -1.8846633000000002
13.60571 -1.8781761000000001
13.60671 -1.8715994
13.60771 -1.8649425000000002
13.60871 -1.8582104
13.60971 -1.8514024
13.61071 -1.8445123
13.61171 -1.8375298000000002
13.61271 -1.830448
13.61371 -1.823266
13.61471 -1.8159908999999999
13.61571 -1.8086339999999999
13.61671 -1.8012064
13.61771 -1.7937131
13.61871 -1.7861512
13.61971 -1.7785102000000002
13.62071 -1.7707776000000002
13.62171 -1.7629441
13.62271 -1.7550085
13.62371 -1.7469782
13.62471 -1.7388648999999998
13.62571 -1.7306780000000002
13.62671 -1.7224222
13.62771 -1.7140925
13.62871 -1.7056793000000001
13.62971 -1.6971732
13.63071 -1.6885696
13.63171 -1.6798718000000001
13.63271 -1.6710902
13.63371 -1.6622370000000002
13.63471 -1.6533196000000001
13.63571 -1.6443372
13.63671 -1.6352814
13.63771 -1.6261395
13.63871 -1.6169007999999998
13.63971 -1.6075625999999998
13.64071 -1.5981315
13.64171 -1.5886197000000002
13.64271 -1.5790410000000001
13.64371 -1.5694024
13.64471 -1.5597022
13.64571 -1.5499309
13.64671 -1.5400755
13.64771 -1.5301265
13.64871 -1.5200819
13.64971 -1.5099484
13.65071 -1.4997374
13.65171 -1.4894588
13.65271 -1.4791165
13.65371 -1.4687062000000002
13.65471 -1.4582180999999999
13.65571 -1.4476421
13.65671 -1.4369741
13.65771 -1.4262185
13.65871 -1.4153869
13.65971 -1.4044931
13.66071 -1.3935461999999998
13.66171 -1.3825468
13.66271 -1.3714866
13.66371 -1.3603517
13.66471 -1.3491299
13.66571 -1.3378154999999998
13.66671 -1.3264121
13.66771 -1.3149304000000002
13.66871 -1.303383
13.66971 -1.291778
13.67071 -1.2801163
13.67171 -1.2683915000000001
13.67271 -1.2565942
13.67371 -1.2447173
13.67471 -1.2327604
13.67571 -1.2207301
13.67671 -1.2086368
13.67771 -1.1964895999999998
13.67871 -1.1842909000000001
13.67971 -1.1720354
13.68071 -1.1597113
13.68171 -1.1473073
13.68271 -1.134817
13.68371 -1.1222428
13.68471 -1.1095952
13.68571 -1.0968883
13.68671 -1.0841334
13.68771 -1.0713352
13.68871 -1.0584902
13.68971 -1.0455891
13.69071 -1.0326229
13.69171 -1.0195862999999998
13.69271 -1.0064804
13.69371 -0.9933114999999999
13.69471 -0.9800869999999999
13.69571 -0.9668108999999999
13.69671 -0.95348218
13.69771 -0.9400946099999999
13.69871 -0.9266402599999999
13.69971 -0.9131146600000001
13.70071 -0.89951931
13.70171 -0.88586193
13.70271 -0.8721536999999999
13.70371 -0.8584046700000001
13.70471 -0.8446198
13.70571 -0.8307965500000001
13.70671 -0.8169267299999999
13.70771 -0.80300057
13.70871 -0.7890108
13.70971 -0.77495542
13.71071 -0.76083802
13.71171 -0.74666576
13.71271 -0.7324453
13.71371 -0.71818046
13.71471 -0.70387148
13.71571 -0.6895159399999999
13.71671 -0.6751115400000001
13.71771 -0.66065849
13.71871 -0.64616008
13.71971 -0.63162157
13.72071 -0.61704777
13.72171 -0.60244054
13.72271 -0.5877974
13.72371 -0.5731123
13.72471 -0.55837804
13.72571 -0.54358868
13.72671 -0.52874265
13.72771 -0.51384261
13.72871 -0.49889474
13.72971 -0.48390646
13.73071 -0.46888376
13.73171 -0.45383037000000004
13.73271 -0.43874737
13.73371 -0.4236341
13.73471 -0.40848916
13.73571 -0.39331145
13.73671 -0.37809999
13.73771 -0.36285394000000004
13.73871 -0.34757194
13.73971 -0.33225229
13.74071 -0.31689331
13.74171 -0.30149412000000003
13.74271 -0.28605533
13.74371 -0.27057919999999996
13.74471 -0.25506953
13.74571 -0.23953085999999998
13.74671 -0.22396741
13.74771 -0.20838289000000002
13.74871 -0.19277977
13.74971 -0.17715929
13.75071 -0.16152115
13.75171 -0.1458633
13.75271 -0.13018204
13.75371 -0.11447236000000001
13.75471 -0.098729099
13.75571 -0.08294831500000001
13.75671 -0.06712897400000001
13.75771 -0.051273772
13.75871 -0.035388887
13.75971 -0.019482394
13.76071 -0.0035620124
13.76171 0.012367018
13.76271 0.028302963
13.76371 0.044247118
13.76471 0.060202199
13.76571 0.07617041699999999
13.76671 0.092152366
13.76771 0.10814731999999999
13.76871 0.12415475
13.76971 0.14017611000000002
13.77071 0.15621561
13.77171 0.17227932
13.77271 0.18837262
13.77371 0.20449691999999997
13.77471 0.22064773000000001
13.77571 0.23681468
13.77671 0.25298453
13.77771 0.26914559
13.77871 0.285292
13.77971 0.30142536999999997
13.78071 0.31755392
13.78171 0.33368838
13.78271 0.34983736
13.78371 0.366004
13.78471 0.38218552
13.78571 0.39837579
13.78671 0.41456958
13.78771 0.43076560999999997
13.78871 0.44696783
13.78971 0.46318229
13.79071 0.47941295999999994
13.79171 0.49565756
13.79271 0.51190616
13.79371 0.5281438599999999
13.79471 0.54435669
13.79571 0.56053735
13.79671 0.57668895
13.79771 0.59282412
13.79871 0.60895993
13.79971 0.6251106000000001
13.80071 0.64128158
13.80171 0.6574678700000001
13.80271 0.67365663
13.80371 0.68983426
13.80471 0.7059922
13.80571 0.7221307100000001
13.80671 0.73825736
13.80771 0.7543812
13.80871 0.77050678
13.80971 0.7866299699999999
13.81071 0.80273813
13.81171 0.8188162000000001
13.81271 0.83485413
13.81371 0.85085267
13.81471 0.8668243900000001
13.81571 0.8827887499999999
13.81671 0.8987635399999999
13.81771 0.91475677
13.81871 0.9307624800000001
13.81971 0.9467630600000001
13.82071 0.96273683
13.82171 0.9786683100000001
13.82271 0.9945537900000001
13.82371 1.0104018
13.82471 1.0262276000000001
13.82571 1.0420443
13.82671 1.0578560000000001
13.82771 1.0736548000000001
13.82871 1.0894252
13.82971 1.1051528
13.83071 1.1208321
13.83171 1.1364708
13.83271 1.1520867000000001
13.83371 1.1676992000000002
13.83471 1.1833198
13.83571 1.1989448
13.83671 1.2145565
13.83771 1.2301298999999999
13.83871 1.2456438
13.83971 1.2610903
13.84071 1.2764776
13.84171 1.2918257
13.84271 1.3071559
13.84371 1.3224808
13.84471 1.3377985000000001
13.84571 1.3530937
13.84671 1.3683467
13.84771 1.3835435999999999
13.84871 1.3986832
13.84971 1.4137790000000001
13.85071 1.4288504
13.85171 1.4439133
13.85271 1.4589704000000001
13.85371 1.4740081999999999
13.85471 1.4890024
13.85571 1.5039289
13.85671 1.5187752
13.85771 1.5335464
13.85871 1.5482633000000001
13.85971 1.5629524
13.86071 1.5776328999999998
13.86171 1.5923086999999998
13.86271 1.6069664000000001
13.86371 1.6215816
13.86471 1.6361317
13.86571 1.6506067
13.86671 1.6650135
13.86771 1.6793707000000002
13.86871 1.6936993
13.86971 1.7080103999999998
13.87071 1.7222989000000002
13.87171 1.7365461
13.87271 1.7507277
13.87371 1.7648263000000002
13.87471 1.7788414
13.87571 1.7927904000000001
13.87671 1.8066993
13.87771 1.8205921999999999
13.87871 1.8344773
13.87971 1.8483443
13.88071 1.8621687000000002
13.88171 1.8759212
13.88271 1.8895830999999998
13.88371 1.9031538000000001
13.88471 1.9166493999999998
13.88571 1.9300943000000002
13.88671 1.9435083
13.88771 1.9568974
13.88871 1.9702498
13.88971 1.9835431000000001
13.89071 1.9967572999999998
13.89171 2.0098835
13.89271 2.0229314
13.89371 2.0359224
13.89471 2.0488823
13.89571 2.0618247
13.89671 2.0747455
13.89771 2.0876225
13.89871 2.100426
13.89971 2.1131322
13.90071 2.1257332
13.90171 2.1382412
13.90271 2.1506812
13.90371 2.1630797999999998
13.90471 2.1754514
13.90571 2.1877928
13.90671 2.2000855
13.90771 2.2123061
13.90871 2.224437
13.90971 2.2364770999999997
13.91071 2.2484412
13.91171 2.2603517
13.91271 2.2722265
13.91371 2.284069
13.91471 2.2958653
13.91571 2.3075894999999997
13.91671 2.3192162
13.91771 2.3307335
13.91871 2.3421474
13.91971 2.3534803
13.92071 2.3647606000000003
13.92171 2.3760092999999998
13.92271 2.3872303
13.92371 2.3984099
13.92471 2.4095237
13.92571 2.4205484999999998
13.92671 2.4314736999999997
13.92771 2.4423048
13.92871 2.4530601
13.92971 2.4637599999999997
13.93071 2.4744162
13.93171 2.4850246
13.93271 2.4955675
13.93371 2.5060222
13.93471 2.5163727000000002
13.93571 2.5266184000000003
13.93671 2.5367744
13.93771 2.5468653
13.93871 2.5569126
13.93971 2.5669258
13.94071 2.576896
13.94171 2.5868015
13.94271 2.5966171
13.94371 2.606326
13.94471 2.6159268
13.94571 2.6254335
13.94671 2.6348677
13.94771 2.6442472
13.94871 2.6535787
13.94971 2.6628539
13.95071 2.6720554
13.95171 2.6811654000000003
13.95271 2.6901752
13.95371 2.6990905
13.95471 2.7079275
13.95571 2.7167054
13.95671 2.7254359999999997
13.95771 2.7341172
13.95871 2.7427336
13.95971 2.7512624999999997
13.96071 2.7596856
13.96171 2.7679959
13.96271 2.7762029
13.96371 2.7843256
13.96471 2.7923852
13.96571 2.8003948000000003
13.96671 2.8083548
13.96771 2.8162522
13.96871 2.8240683
13.96971 2.8317875999999997
13.97071 2.8394066
13.97171 2.8469324
13.97271 2.8543798
13.97371 2.8617622
13.97471 2.8690848
13.97571 2.8763415
13.97671 2.883517
13.97771 2.8905963999999997
13.97871 2.8975697
13.97971 2.9044403
13.98071 2.9112216
13.98171 2.9179323
13.98271 2.924588
13.98371 2.9311929
13.98471 2.937739
13.98571 2.9442104000000002
13.98671 2.9505892
13.98771 2.9568644
13.98871 2.9630348
13.98971 2.9691106
13.99071 2.9751054999999997
13.99171 2.9810315
13.99271 2.9868929
13.99371 2.9926838
13.99471 2.9983938
13.99571 3.0040124
13.99671 3.0095354000000003
13.99771 3.0149672
13.99871 3.0203186
13.99971 3.025602
14.00071 3.0308243
14.00171 3.0359838
14.00271 3.0410698
14.00371 3.0460675999999998
14.00471 3.0509628
14.00571 3.0557510999999997
14.00671 3.0604364
14.00771 3.0650314
14.00871 3.0695514999999998
14.00971 3.0740073
14.01071 3.078402
14.01171 3.0827299
14.01271 3.0869812
14.01371 3.0911453
14.01471 3.0952172
14.01571 3.0991980999999997
14.01671 3.1030951
14.01771 3.1069165
14.01871 3.1106662
14.01971 3.1143429
14.02071 3.1179391
14.02171 3.1214448
14.02271 3.1248525
14.02371 3.1281605
14.02471 3.1313766
14.02571 3.1345125
14.02671 3.1375811000000002
14.02771 3.1405896
14.02871 3.1435378
14.02971 3.1464174
14.03071 3.1492166000000004
14.03171 3.1519223
14.03271 3.1545289
14.03371 3.1570386
14.03471 3.1594588999999997
14.03571 3.1618003
14.03671 3.1640701
14.03771 3.1662714000000003
14.03871 3.1683996
14.03971 3.1704470999999996
14.04071 3.1724066000000004
14.04171 3.1742755
14.04271 3.1760588
14.04371 3.1777646
14.04471 3.1794026000000004
14.04571 3.1809784
14.04671 3.1824894
14.04771 3.1839254999999995
14.04871 3.1852736999999998
14.04971 3.1865232
14.05071 3.1876709000000005
14.05171 3.1887230000000004
14.05271 3.1896923
14.05371 3.1905927
14.05471 3.1914338
14.05571 3.1922173
14.05671 3.1929351
14.05771 3.1935748
14.05871 3.1941246
14.05971 3.1945799
14.06071 3.1949438
14.06171 3.1952266
14.06271 3.1954385000000003
14.06371 3.1955849
14.06471 3.1956654
14.06571 3.1956701999999995
14.06671 3.195589
14.06771 3.1954136
14.06871 3.195145
14.06971 3.1947941
14.07071 3.194375
14.07171 3.1939007
14.07271 3.1933773
14.07371 3.1927988
14.07471 3.192151
14.07571 3.191416
14.07671 3.1905826
14.07771 3.1896468
14.07871 3.1886183
14.07971 3.1875107
14.08071 3.1863379999999997
14.08171 3.1851078999999998
14.08271 3.1838182
14.08371 3.1824581
14.08471 3.1810150000000004
14.08571 3.1794835
14.08671 3.1778652
14.08771 3.176171
14.08871 3.1744145
14.08971 3.1726061999999997
14.09071 3.1707476999999997
14.09171 3.1688273000000002
14.09271 3.1668282999999997
14.09371 3.1647350999999997
14.09471 3.1625405000000004
14.09571 3.1602498
14.09671 3.1578790000000003
14.09771 3.1554479000000004
14.09871 3.1529702
14.09971 3.1504497
14.10071 3.1478770000000003
14.10171 3.1452347
14.10271 3.1425066
14.10371 3.1396862
14.10471 3.1367779
14.10571 3.1337943
14.10671 3.1307504
14.10771 3.1276546
14.10871 3.1245044
14.10971 3.1212866
14.11071 3.1179856999999997
14.11171 3.11459
14.11271 3.1110995999999997
14.11371 3.107528
14.11471 3.1038947
14.11571 3.1002186000000003
14.11671 3.0965071
14.11771 3.0927546
14.11871 3.0889435
14.11971 3.0850530000000003
14.12071 3.0810691
14.12171 3.0769903000000003
14.12271 3.0728281
14.12371 3.0686017
14.12471 3.0643269
14.12571 3.0600106
14.12671 3.0556457
14.12771 3.0512162999999997
14.12871 3.0467059
14.12971 3.0421063000000004
14.13071 3.0374225
14.13171 3.0326692
14.13271 3.0278651
14.13371 3.0230226
14.13471 3.0181412
14.13571 3.0132065
14.13671 3.0081986
14.13771 3.0030994
14.13871 2.9979035
14.13971 2.9926199
14.14071 2.9872689
14.14171 2.9818723
14.14271 2.9764438
14.14371 2.9709829
14.14471 2.9654758
14.14571 2.9599021999999997
14.14671 2.9542457
14.14771 2.9485028
14.14871 2.9426821999999997
14.14971 2.9368015
14.15071 2.9308768
14.15171 2.9249158
14.15271 2.9189125
14.15371 2.9128507000000003
14.15471 2.9067125
14.15571 2.9004876
14.15671 2.8941788
14.15771 2.8878022
14.15871 2.8813790999999997
14.15971 2.8749259
14.16071 2.8684461000000003
14.16171 2.8619293
14.16271 2.8553545
14.16371 2.8487012
14.16471 2.8419575
14.16571 2.8351264
14.16671 2.8282231
14.16771 2.8212685
14.16871 2.8142788
14.16971 2.8072577
14.17071 2.8001967999999997
14.17171 2.79308
14.17271 2.7858928
14.17371 2.7786313
14.17471 2.7713023
14.17571 2.7639229000000003
14.17671 2.7565093999999997
14.17771 2.7490693999999998
14.17871 2.7415978
14.17971 2.734077
14.18071 2.7264852
14.18171 2.7188076
14.18271 2.7110412999999998
14.18371 2.7031989999999997
14.18471 2.6953014
14.18571 2.6873693
14.18671 2.6794139
14.18771 2.6714325
14.18871 2.6634112
14.18971 2.6553327
14.19071 2.6471851
14.19171 2.6389673
14.19271 2.6306896
14.19371 2.6223663
14.19471 2.6140103000000003
14.19571 2.6056234000000003
14.19671 2.5971951
14.19771 2.58871
14.19871 2.5801526000000004
14.19971 2.5715165
14.20071 2.5628092000000002
14.20171 2.5540482
14.20271 2.5452543000000003
14.20371 2.5364421000000004
14.20471 2.5276136
14.20571 2.5187576
14.20671 2.5098559
14.20771 2.5008915
14.20871 2.4918554
14.20971 2.482751
14.21071 2.4735907
14.21171 2.4643886999999998
14.21271 2.4551539
14.21371 2.4458854
14.21471 2.4365742
14.21571 2.4272073
14.21671 2.4177764
14.21771 2.4082819
14.21871 2.3987347
14.21971 2.389151
14.22071 2.3795458
14.22171 2.3699247999999997
14.22271 2.3602825000000003
14.22371 2.3506027
14.22471 2.3408679
14.22571 2.3310656
14.22671 2.3211936
14.22771 2.3112599
14.22871 2.30128
14.22971 2.2912676
14.23071 2.2812296
14.23171 2.2711629
14.23271 2.2610579
14.23371 2.2509042
14.23471 2.240696
14.23571 2.2304365
14.23671 2.2201356
14.23771 2.2098047999999997
14.23871 2.1994522
14.23971 2.1890769
14.24071 2.1786684000000003
14.24171 2.1682123
14.24271 2.1576958
14.24371 2.1471145000000003
14.24471 2.1364732
14.24571 2.1257848
14.24671 2.1150645
14.24771 2.1043235
14.24871 2.0935642
14.24971 2.0827809
14.25071 2.0719634
14.25171 2.0611018
14.25271 2.0501925
14.25371 2.0392379
14.25471 2.0282459999999998
14.25571 2.0172244
14.25671 2.0061765
14.25771 1.9950987999999998
14.25871 1.9839830999999999
14.25971 1.9728187000000001
14.26071 1.9615998
14.26171 1.9503273
14.26271 1.9390097
14.26371 1.9276593000000002
14.26471 1.9162878
14.26571 1.9049019
14.26671 1.8934991
14.26771 1.8820716000000002
14.26871 1.870608
14.26971 1.8591003
14.27071 1.8475453999999998
14.27171 1.8359462
14.27271 1.8243097
14.27371 1.812643
14.27471 1.8009493
14.27571 1.7892273
14.27671 1.7774712000000001
14.27771 1.7656753
14.27871 1.7538371000000001
14.27971 1.7419599000000001
14.28071 1.7300511
14.28171 1.7181193000000001
14.28271 1.7061719999999998
14.28371 1.6942097
14.28471 1.6822277
14.28571 1.6702160000000001
14.28671 1.6581656
14.28771 1.6460692999999997
14.28871 1.633927
14.28971 1.6217441999999997
14.29071 1.6095292
14.29171 1.5972896
14.29271 1.5850296
14.29371 1.5727496
14.29471 1.5604451
14.29571 1.548112
14.29671 1.5357474
14.29771 1.5233524
14.29871 1.5109309
14.29971 1.4984874000000001
14.30071 1.4860251999999998
14.30171 1.4735428
14.30271 1.4610349
14.30371 1.4484941
14.30471 1.4359138
14.30571 1.4232911000000001
14.30671 1.4106290000000001
14.30771 1.3979345
14.30871 1.3852170000000001
14.30971 1.3724847
14.31071 1.3597414
14.31171 1.3469857
14.31271 1.3342123
14.31371 1.3214143
14.31471 1.308587
14.31571 1.2957291
14.31671 1.2828427
14.31771 1.2699324
14.31871 1.2570012
14.31971 1.2440501
14.32071 1.2310766000000002
14.32171 1.2180763000000001
14.32271 1.205046
14.32371 1.1919848
14.32471 1.1788961
14.32571 1.1657868999999998
14.32671 1.1526646
14.32771 1.1395345
14.32871 1.1263967
14.32971 1.1132467
14.33071 1.100076
14.33171 1.0868766
14.33271 1.0736435
14.33371 1.0603767
14.33471 1.0470813
14.33571 1.0337648
14.33671 1.0204339
14.33771 1.0070921
14.33871 0.9937387900000001
14.33971 0.98037021
14.34071 0.96698236
14.34171 0.95357308
14.34271 0.94014397
14.34371 0.9266994000000001
14.34471 0.91324439
14.34571 0.8997811
14.34671 0.88630766
14.34771 0.8728183800000001
14.34871 0.85930564
14.34971 0.8457639299999999
14.35071 0.8321918500000001
14.35171 0.8185942700000001
14.35271 0.80497935
14.35371 0.79135681
14.35471 0.77773337
14.35571 0.7641102200000001
14.35671 0.75048315
14.35771 0.73684449
14.35871 0.7231866499999999
14.35971 0.70950533
14.36071 0.69580087
14.36171 0.68207737
14.36271 0.6683402199999999
14.36371 0.65459302
14.36471 0.64083585
14.36571 0.62706564
14.36671 0.61327834
14.36771 0.59947199
14.36871 0.5856486999999999
14.36971 0.57181497
14.37071 0.5579792
14.37171 0.54414836
14.37271 0.53032464
14.37371 0.51650419
14.37471 0.50267819
14.37571 0.48883632
14.37671 0.47497088000000004
14.37771 0.46107954999999995
14.37871 0.44716606
14.37971 0.43323822
14.38071 0.41930442999999995
14.38171 0.40537020999999995
14.38271 0.39143655
14.38371 0.37750068999999997
14.38471 0.36355815999999996
14.38571 0.34960611
14.38671 0.33564512
14.38771 0.32167886
14.38871 0.30771217
14.38971 0.29374799
14.39071 0.27978523
14.39171 0.26581846
14.39271 0.25183994
14.39371 0.23784311
14.39471 0.22382597
14.39571 0.20979242000000003
14.39671 0.19575147999999998
14.39771 0.18171384
14.39871 0.16768804999999998
14.39971 0.15367739
14.40071 0.13967908
14.40171 0.12568604
14.40271 0.11169013000000001
14.40371 0.097685528
14.40471 0.083670643
14.40571 0.069647765
14.40671 0.055620971
14.40771 0.041593399
14.40871 0.027565402
14.40971 0.013534559000000002
14.41071 -0.0005025070499999999
14.41171 -0.014547464999999999
14.41271 -0.028598227
14.41371 -0.04264868
14.41471 -0.05669049
14.41571 -0.070716342
14.41671 -0.08472302599999999
14.41771 -0.098713068
14.41871 -0.11269393000000001
14.41971 -0.12667525000000002
14.42071 -0.14066517
14.42171 -0.15466734000000001
14.42271 -0.16867981
14.42371 -0.18269628
14.42471 -0.19670888
14.42571 -0.21071116999999998
14.42671 -0.22470026999999998
14.42771 -0.23867667
14.42871 -0.25264302
14.42971 -0.26660168
14.43071 -0.28055294
14.43171 -0.29449484
14.43271 -0.3084243
14.43371 -0.32233944999999997
14.43471 -0.33624126000000004
14.43571 -0.35013424
14.43671 -0.36402505
14.43771 -0.37791994
14.43871 -0.39182184000000003
14.43971 -0.40572872
14.44071 -0.41963369999999994
14.44171 -0.43352731
14.44271 -0.44740047
14.44371 -0.46124766
14.44471 -0.4750682
14.44571 -0.48886612
14.44671 -0.50264793
14.44771 -0.51641995
14.44871 -0.53018583
14.44971 -0.54394603
14.45071 -0.55769845
14.45171 -0.57143988
14.45271 -0.58516855
14.45371 -0.5988842799999999
14.45471 -0.61258846
14.45571 -0.62628225
14.45671 -0.63996515
14.45771 -0.65363352
14.45871 -0.6672815000000001
14.45971 -0.68090269
14.46071 -0.6944926
14.46171 -0.70805089
14.46271 -0.72158203
14.46371 -0.73509389
14.46471 -0.7485955
14.46571 -0.76209353
14.46671 -0.77559012
14.46771 -0.78908214
14.46871 -0.80256267
14.46971 -0.81602335
14.47071 -0.82945758
14.47171 -0.8428620200000001
14.47271 -0.8562369300000001
14.47371 -0.86958492
14.47471 -0.88290833
14.47571 -0.89620817
14.47671 -0.9094832500000001
14.47771 -0.9227311199999999
14.47871 -0.9359504100000001
14.47971 -0.94914213
14.48071 -0.9623104699999999
14.48171 -0.97546186
14.48271 -0.98860189
14.48371 -1.0017331
14.48471 -1.0148524
14.48571 -1.0279521999999999
14.48671 -1.041022
14.48771 -1.054052
14.48871 -1.0670365
14.48971 -1.0799759
14.49071 -1.0928758
14.49171 -1.1057451
14.49271 -1.1185917
14.49371 -1.1314197
14.49471 -1.1442290000000002
14.49571 -1.1570156999999999
14.49671 -1.169775
14.49771 -1.182504
14.49871 -1.1952031
14.49971 -1.2078756
14.50071 -1.2205241
14.50171 -1.233149
14.50271 -1.2457463
14.50371 -1.258308
14.50471 -1.2708249
14.50571 -1.2832903999999998
14.50671 -1.2957039
14.50771 -1.3080711
14.50871 -1.3204024
14.50971 -1.3327095
14.51071 -1.3449997
14.51171 -1.3572738000000002
14.51271 -1.3695258
14.51371 -1.3817454999999998
14.51471 -1.3939231
14.51571 -1.4060529
14.51671 -1.4181353
14.51771 -1.4301749000000001
14.51871 -1.4421772
14.51971 -1.4541456
14.52071 -1.4660782
14.52171 -1.4779691
14.52271 -1.4898115
14.52371 -1.5016021
14.52471 -1.5133429999999999
14.52571 -1.5250426
14.52671 -1.5367116
14.52771 -1.5483586
14.52871 -1.5599863999999999
14.52971 -1.5715891
14.53071 -1.5831544999999998
14.53171 -1.5946688
14.53271 -1.6061228
14.53371 -1.6175135999999999
14.53471 -1.6288467
14.53571 -1.6401313000000002
14.53671 -1.6513772
14.53771 -1.6625887
14.53871 -1.6737634000000001
14.53971 -1.6848939
14.54071 -1.6959723
14.54171 -1.7069941000000002
14.54271 -1.7179620999999998
14.54371 -1.7288843000000003
14.54471 -1.7397696
14.54571 -1.7506244
14.54671 -1.7614467000000003
14.54771 -1.7722274999999998
14.54871 -1.7829537
14.54971 -1.7936133
14.55071 -1.8042015000000002
14.55171 -1.8147223000000001
14.55271 -1.8251868
14.55371 -1.8356089
14.55471 -1.8459974000000001
14.55571 -1.8563537
14.55671 -1.8666703
14.55771 -1.8769358999999999
14.55871 -1.8871399
14.55971 -1.8972779
14.56071 -1.9073535
14.56171 -1.9173762
14.56271 -1.9273546
14.56371 -1.9372929
14.56471 -1.9471871000000003
14.56571 -1.9570269000000002
14.56671 -1.9668
14.56771 -1.9764977
14.56871 -1.9861199
14.56971 -1.9956756
14.57071 -2.0051787
14.57171 -2.0146415
14.57271 -2.0240696
14.57371 -2.0334587
14.57471 -2.0427965
14.57571 -2.0520691
14.57671 -2.0612666
14.57771 -2.0703882
14.57871 -2.0794408
14.57971 -2.0884359000000003
14.58071 -2.0973843
14.58171 -2.1062879
14.58271 -2.1151414
14.58371 -2.1239325
14.58471 -2.1326505
14.58571 -2.1412887
14.58671 -2.1498521999999998
14.58771 -2.1583518
14.58871 -2.1668008999999997
14.58971 -2.1752086
14.59071 -2.1835739
14.59171 -2.1918870999999998
14.59271 -2.2001323999999998
14.59371 -2.2082971
14.59471 -2.2163754
14.59571 -2.2243707
14.59671 -2.2322945
14.59771 -2.2401609
14.59871 -2.2479784
14.59971 -2.2557469
14.60071 -2.2634583
14.60171 -2.2711004999999997
14.60271 -2.2786641
14.60371 -2.2861469999999997
14.60471 -2.2935558
14.60571 -2.3009025999999997
14.60671 -2.3081988
14.60771 -2.3154488
14.60871 -2.322647
14.60971 -2.3297794
14.61071 -2.3368311999999998
14.61171 -2.3437919000000003
14.61271 -2.3506608
14.61371 -2.3574468
14.61471 -2.3641646
14.61571 -2.3708271
14.61671 -2.37744
14.61771 -2.3839993
14.61871 -2.3904936
14.61971 -2.3969095
14.62071 -2.403239
14.62171 -2.4094826
14.62271 -2.4156492000000003
14.62371 -2.4217511000000003
14.62471 -2.4277971999999997
14.62571 -2.4337884
14.62671 -2.4397162999999997
14.62771 -2.4455676
14.62871 -2.4513302
14.62971 -2.456999
14.63071 -2.4625787999999997
14.63171 -2.4680829
14.63271 -2.4735263
14.63371 -2.4789192
14.63471 -2.4842616
14.63571 -2.4895443
14.63671 -2.494752
14.63771 -2.4998715000000002
14.63871 -2.5048958
14.63971 -2.5098288
14.64071 -2.514681
14.64171 -2.5194650999999997
14.64271 -2.5241876
14.64371 -2.5288483
14.64471 -2.5334382
14.64571 -2.537946
14.64671 -2.5423639000000002
14.64771 -2.5466903999999997
14.64871 -2.5509345999999997
14.64971 -2.5551088
14.65071 -2.5592253
14.65171 -2.5632877
14.65271 -2.5672909
14.65371 -2.5712211
14.65471 -2.5750637
14.65571 -2.5788082
14.65671 -2.5824536
14.65771 -2.586008
14.65871 -2.5894854
14.65971 -2.592898
14.66071 -2.5962524
14.66171 -2.5995459
14.66271 -2.6027690999999997
14.66371 -2.6059105999999996
14.66471 -2.6089633
14.66571 -2.6119272999999996
14.66671 -2.6148092000000003
14.66771 -2.617619
14.66871 -2.6203635999999997
14.66971 -2.6230427
14.67071 -2.6256486999999997
14.67171 -2.6281694
14.67271 -2.6305946000000002
14.67371 -2.6329201
14.67471 -2.6351511000000003
14.67571 -2.6373002999999997
14.67671 -2.6393821
14.67771 -2.6414081
14.67871 -2.6433801
14.67971 -2.6452916
14.68071 -2.6471296
14.68171 -2.6488811
14.68271 -2.6505385
14.68371 -2.6521018
14.68471 -2.6535783
14.68571 -2.6549768
14.68671 -2.6563046999999997
14.68771 -2.6575629
14.68871 -2.6587456
14.68971 -2.6598454
14.69071 -2.660856
14.69171 -2.661778
14.69271 -2.6626179
14.69371 -2.663387
14.69471 -2.6640953
14.69571 -2.6647477999999998
14.69671 -2.6653403
14.69771 -2.665861
14.69871 -2.6662946
14.69971 -2.6666295
14.70071 -2.6668614
14.70171 -2.6669955
14.70271 -2.6670432
14.70371 -2.6670173
14.70471 -2.6669277
14.70571 -2.6667768
14.70671 -2.6665602
14.70771 -2.6662707
14.70871 -2.6659023
14.70971 -2.665453
14.71071 -2.6649261
14.71171 -2.6643287
14.71271 -2.6636667999999997
14.71371 -2.6629401
14.71471 -2.662142
14.71571 -2.6612608
14.71671 -2.6602845999999998
14.71771 -2.6592072
14.71871 -2.6580306
14.71971 -2.6567653
14.72071 -2.6554266
14.72171 -2.6540298
14.72271 -2.6525822
14.72371 -2.6510827
14.72471 -2.6495235
14.72571 -2.6478918
14.72671 -2.6461776
14.72771 -2.644377
14.72871 -2.6424926
14.72971 -2.640531
14.73071 -2.6384989
14.73171 -2.6363984
14.73271 -2.6342254
14.73371 -2.6319733000000003
14.73471 -2.6296346
14.73571 -2.6272070000000003
14.73671 -2.6246961
14.73771 -2.6221134
14.73871 -2.6194727
14.73971 -2.6167842
14.74071 -2.6140492
14.74171 -2.6112601
14.74271 -2.6084026
14.74371 -2.6054621
14.74471 -2.6024284
14.74571 -2.5993011999999998
14.74671 -2.5960878
14.74771 -2.5928011
14.74871 -2.5894523
14.74971 -2.5860464
14.75071 -2.5825815
14.75171 -2.57905
14.75271 -2.5754446
14.75371 -2.571762
14.75471 -2.568006
14.75571 -2.5641853
14.75671 -2.560311
14.75771 -2.5563879000000003
14.75871 -2.5524142999999997
14.75971 -2.5483789
14.76071 -2.5442675
14.76171 -2.5400679999999998
14.76271 -2.5357766
14.76371 -2.5313992
14.76471 -2.5269505000000003
14.76571 -2.5224458000000003
14.76671 -2.5178974
14.76771 -2.513307
14.76871 -2.5086677
14.76971 -2.5039669
14.77071 -2.4991933
14.77171 -2.4943413000000003
14.77271 -2.489415
14.77371 -2.484425
14.77471 -2.4793826
14.77571 -2.4742933000000003
14.77671 -2.4691548
14.77771 -2.4639571
14.77871 -2.4586886
14.77971 -2.4533406
14.78071 -2.4479147
14.78171 -2.4424205
14.78271 -2.4368746
14.78371 -2.4312904
14.78471 -2.4256742
14.78571 -2.4200208
14.78671 -2.4143167
14.78771 -2.4085455
14.78871 -2.4026958
14.78971 -2.3967665
14.79071 -2.3907673000000003
14.79171 -2.3847127
14.79271 -2.3786176
14.79371 -2.3724876
14.79471 -2.3663186
14.79571 -2.3600992
14.79671 -2.3538163
14.79771 -2.3474632
14.79871 -2.3410428
14.79971 -2.3345673000000002
14.80071 -2.3280513999999997
14.80171 -2.3215067
14.80271 -2.3149339
14.80371 -2.308323
14.80471 -2.3016585
14.80571 -2.294926
14.80671 -2.2881193
14.80771 -2.281245
14.80871 -2.2743184
14.80971 -2.2673577
14.81071 -2.260375
14.81171 -2.2533718
14.81271 -2.2463378
14.81371 -2.2392556
14.81471 -2.2321118
14.81571 -2.2249009
14.81671 -2.2176296
14.81771 -2.2103123
14.81871 -2.2029653
14.81971 -2.1955969
14.82071 -2.1882059
14.82171 -2.1807792
14.82271 -2.1733008000000003
14.82371 -2.1657605
14.82471 -2.1581581
14.82571 -2.1505050000000003
14.82671 -2.1428198
14.82771 -2.1351179
14.82871 -2.1274062
14.82971 -2.1196784
14.83071 -2.111919
14.83171 -2.1041106
14.83271 -2.0962428
14.83371 -2.0883162
14.83471 -2.0803439999999997
14.83571 -2.0723442000000003
14.83671 -2.064332
14.83771 -2.0563116
14.83871 -2.0482756
14.83971 -2.0402081
14.84071 -2.0320933
14.84171 -2.0239233999999997
14.84271 -2.0157028
14.84371 -2.0074459
14.84471 -1.9991707
14.84571 -1.9908898000000002
14.84671 -1.982604
14.84771 -1.9743028999999999
14.84871 -1.9659702000000001
14.84971 -1.957592
14.85071 -1.9491648000000001
14.85171 -1.9406967000000002
14.85271 -1.9322046999999998
14.85371 -1.9237069
14.85471 -1.9152127
14.85571 -1.9067196000000002
14.85671 -1.8982133
14.85771 -1.8896755
14.85871 -1.8810926
14.85971 -1.8724622
14.86071 -1.8637951
14.86171 -1.8551089
14.86271 -1.8464211000000001
14.86371 -1.8377405
14.86471 -1.8290626
14.86571 -1.8203747
14.86671 -1.8116605000000001
14.86771 -1.8029109
14.86871 -1.7941269999999998
14.86971 -1.7853207999999998
14.87071 -1.7765085999999999
14.87171 -1.767703
14.87271 -1.7589064
14.87371 -1.7501097
14.87471 -1.7412964
14.87571 -1.7324511
14.87671 -1.7235668
14.87771 -1.7146498
14.87871 -1.7057159999999998
14.87971 -1.6967851999999999
14.88071 -1.6878717
14.88171 -1.6789781
14.88271 -1.6700955
14.88371 -1.6612076999999998
14.88471 -1.6522996
14.88571 -1.6433652
14.88671 -1.6344096999999997
14.88771 -1.6254465999999999
14.88871 -1.6164903000000002
14.88971 -1.6075483000000002
14.89071 -1.5986186999999998
14.89171 -1.5896905
14.89271 -1.5807483
14.89371 -1.5717831000000002
14.89471 -1.5627955999999998
14.89571 -1.5537973
14.89671 -1.5448057
14.89771 -1.5358367
14.89871 -1.526897
14.89971 -1.5179818
14.90071 -1.5090772000000001
14.90171 -1.5001669
14.90271 -1.4912395999999999
14.90371 -1.482295
14.90471 -1.4733424
14.90571 -1.4643973
14.90671 -1.4554726
14.90771 -1.4465732
14.90871 -1.4376938000000001
14.90971 -1.4288233
14.91071 -1.4199499
14.91171 -1.4110686000000001
14.91271 -1.4021841
14.91371 -1.3933086000000001
14.91471 -1.3844565
14.91571 -1.375637
14.91671 -1.3668501
14.91771 -1.3580856000000001
14.91871 -1.3493288
14.91971 -1.3405669
14.92071 -1.3317953
14.92171 -1.3230199999999999
14.92271 -1.3142542
14.92371 -1.3055129
14.92471 -1.2968057
14.92571 -1.2881334
14.92671 -1.2794883
14.92771 -1.2708589
14.92871 -1.2622365
14.92971 -1.2536197
14.93071 -1.2450147999999999
14.93171 -1.2364331
14.93271 -1.2278845
14.93371 -1.2193729
14.93471 -1.2108947
14.93571 -1.2024392
14.93671 -1.193995
14.93771 -1.1855554000000001
14.93871 -1.1771213
14.93971 -1.168702
14.94071 -1.1603101
14.94171 -1.1519566
14.94271 -1.1436464
14.94371 -1.1353762
14.94471 -1.1271371000000001
14.94571 -1.1189196000000001
14.94671 -1.1107186
14.94771 -1.1025349
14.94871 -1.0943756
14.94971 -1.0862497
14.95071 -1.0781641
14.95171 -1.0701197
14.95271 -1.0621115
14.95371 -1.0541311
14.95471 -1.0461709
14.95571 -1.0382283
14.95671 -1.0303071000000001
14.95771 -1.0224164
14.95871 -1.0145655
14.95971 -1.0067613
14.96071 -0.9990048600000001
14.96171 -0.99129137
14.96271 -0.9836128
14.96371 -0.9759623599999999
14.96471 -0.96833715
14.96571 -0.9607393299999999
14.96671 -0.9531748499999999
14.96771 -0.94565032
14.96871 -0.9381698399999999
14.96971 -0.9307329499999999
14.97071 -0.92333574
14.97171 -0.91597289
14.97271 -0.90864068
14.97371 -0.90133939
14.97471 -0.89407377
14.97571 -0.8868508
14.97671 -0.8796771999999999
14.97771 -0.87255687
14.97871 -0.8654884999999999
14.97971 -0.8584674400000001
14.98071 -0.85148718
14.98171 -0.8445421200000001
14.98271 -0.83762994
14.98371 -0.83075203
14.98471 -0.82391249
14.98571 -0.81711626
14.98671 -0.8103666799999999
14.98771 -0.8036646999999999
14.98871 -0.7970090000000001
14.98971 -0.79039764
14.99071 -0.78382911
14.99171 -0.77730413
14.99271 -0.77082543
14.99371 -0.76439702
14.99471 -0.7580222600000001
14.99571 -0.75170239
14.99671 -0.74543552
14.99771 -0.73921741
14.99871 -0.73304251
14.99971 -0.7269064900000001
15.00071 -0.7208074
15.00171 -0.71474668
15.00271 -0.70872875
15.00371 -0.70275948
15.00471 -0.69684424
15.00571 -0.6909865000000001
15.00671 -0.68518696
15.00771 -0.67944364
15.00871 -0.67375358
15.00971 -0.66811405
15.01071 -0.6625236
15.01171 -0.6569827
15.01271 -0.65149269
15.01371 -0.64605465
15.01471 -0.64066835
15.01571 -0.63533178
15.01671 -0.63004154
15.01771 -0.6247947
15.01871 -0.61959047
15.01971 -0.61443131
15.02071 -0.60932287
15.02171 -0.60427212
15.02271 -0.59928535
15.02371 -0.59436578
15.02471 -0.58951215
15.02571 -0.584719
15.02671 -0.5799792699999999
15.02771 -0.57528662
15.02871 -0.57063783
15.02971 -0.56603383
15.03071 -0.56147878
15.03171 -0.55697765
15.03271 -0.55253389
15.03371 -0.5481480599999999
15.03471 -0.54381764
15.03571 -0.53953906
15.03671 -0.5353101499999999
15.03771 -0.53113205
15.03871 -0.52700914
15.03971 -0.5229473099999999
15.04071 -0.5189512900000001
15.04171 -0.51502138
15.04271 -0.51115318
15.04371 -0.5073385300000001
15.04471 -0.50356872
15.04571 -0.49983854000000005
15.04671 -0.49614845999999996
15.04771 -0.49250494
15.04871 -0.48891767
15.04971 -0.48539555
15.05071 -0.48194299
15.05171 -0.47855848
15.05271 -0.4752358
15.05371 -0.47196685000000005
15.05471 -0.46874628999999995
15.05571 -0.46557328000000003
15.05671 -0.46245189999999997
15.05771 -0.45938845999999994
15.05871 -0.45638778
15.05971 -0.45345002000000006
15.06071 -0.45057014
15.06171 -0.44774044999999996
15.06271 -0.44495430999999996
15.06371 -0.44220998
15.06471 -0.43951236
15.06571 -0.43687136
15.06671 -0.43429742000000005
15.06771 -0.43179704999999996
15.06871 -0.42936914
15.06971 -0.42700539
15.07071 -0.42469348
15.07171 -0.42242254
15.07271 -0.42018741
15.07371 -0.41799098
15.07471 -0.41584224000000003
15.07571 -0.41375207
15.07671 -0.41172812
15.07771 -0.40977155
15.07871 -0.40787705
15.07971 -0.40603676
15.08071 -0.40424438
15.08171 -0.4024989
15.08271 -0.40080543
15.08371 -0.39917226
15.08471 -0.39760600999999995
15.08571 -0.39610736999999996
15.08671 -0.39466926999999996
15.08771 -0.39327918
15.08871 -0.39192461
15.08971 -0.3905982
15.09071 -0.38930203
15.09171 -0.38804684
15.09271 -0.38684793
15.09371 -0.38571875
15.09471 -0.38466549
15.09571 -0.38368504
15.09671 -0.38276704
15.09771 -0.38189911
15.09871 -0.38107235
15.09971 -0.38028482999999996
15.10071 -0.37954109999999996
15.10171 -0.37884854
15.10271 -0.37821222
15.10371 -0.37763107
15.10471 -0.37709804999999996
15.10571 -0.37660330999999997
15.10671 -0.3761396
15.10771 -0.37570707000000003
15.10871 -0.37531462
15.10971 -0.37497673
15.11071 -0.37470788
15.11171 -0.37451597999999997
15.11271 -0.37439875
15.11371 -0.37434434
15.11471 -0.37433591
15.11571 -0.37435838
15.11671 -0.37440411
15.11771 -0.37447482
15.11871 -0.37457934
15.11971 -0.37472863
15.12071 -0.37492986
15.12171 -0.37518372
15.12271 -0.375485
15.12371 -0.37582667999999997
15.12471 -0.37620496000000003
15.12571 -0.37662247
15.12671 -0.37708806
15.12771 -0.37761272
15.12871 -0.37820376
15.12971 -0.37886037
15.13071 -0.37957234
15.13171 -0.38032338
15.13271 -0.38109724
15.13371 -0.381884
15.13471 -0.38268387000000004
15.13571 -0.38350671999999997
15.13671 -0.38436712
15.13771 -0.38527825
15.13871 -0.38624653
15.13971 -0.38727
15.14071 -0.38834050999999997
15.14171 -0.38944888
15.14271 -0.39058968
15.14371 -0.39176373000000003
15.14471 -0.39297691999999995
15.14571 -0.39423601999999996
15.14671 -0.39554387
15.14771 -0.39689639
15.14871 -0.39828341
15.14971 -0.39969267999999997
15.15071 -0.40111536999999997
15.15171 -0.40255049
15.15271 -0.40400615
15.15371 -0.40549612999999995
15.15471 -0.40703448000000003
15.15571 -0.40862937
15.15671 -0.41028013999999996
15.15771 -0.41197776
15.15871 -0.41370866999999995
15.15971 -0.41546114
15.16071 -0.41722907000000004
15.16171 -0.41901381
15.16271 -0.42082197
15.16371 -0.42266077
15.16471 -0.42453408
15.16571 -0.42643999
15.16671 -0.4283723
15.16771 -0.43032406999999995
15.16871 -0.43229195000000004
15.16971 -0.43427878999999997
15.17071 -0.43629309999999993
15.17171 -0.43834549999999994
15.17271 -0.44044359
15.17371 -0.442588
15.17471 -0.44477140000000004
15.17571 -0.44698081999999995
15.17671 -0.44920277
15.17771 -0.45142797999999995
15.17871 -0.45365496
15.17971 -0.45588962
15.18071 -0.45814202000000004
15.18171 -0.46042176
15.18271 -0.46273371999999996
15.18371 -0.46507684
15.18471 -0.46744533
15.18571 -0.46983263
15.18671 -0.47223483999999993
15.18771 -0.47465251
15.18871 -0.47709048
15.18971 -0.47955434
15.19071 -0.48204693
15.19171 -0.48456560000000004
15.19271 -0.48710243000000003
15.19371 -0.48964676
15.19471 -0.49218982
15.19571 -0.49472805
15.19671 -0.49726520999999996
15.19771 -0.49981060000000005
15.19871 -0.50237528
15.19971 -0.50496799
15.20071 -0.50759166
15.20171 -0.5102424
15.20271 -0.51291175
15.20371 -0.5155907000000001
15.20471 -0.518273
15.20571 -0.52095745
15.20671 -0.52364697
15.20771 -0.52634636
15.20871 -0.52905851
15.20971 -0.53178226
15.21071 -0.53451257
15.21171 -0.53724246
15.21271 -0.5399663499999999
15.21371 -0.54268329
15.21471 -0.54539819
15.21571 -0.54811961
15.21671 -0.55085681
15.21771 -0.55361553
15.21871 -0.55639534
15.21971 -0.55918954
15.22071 -0.56198784
15.22171 -0.56478009
15.22271 -0.56756036
15.22371 -0.57032849
15.22471 -0.5730894400000001
15.22571 -0.5758503
15.22671 -0.57861637
15.22771 -0.58138892
15.22871 -0.5841644
15.22971 -0.58693676
15.23071 -0.5897007
15.23171 -0.5924548
15.23271 -0.59520258
15.23371 -0.59795091
15.23471 -0.6007068299999999
15.23571 -0.60347375
15.23671 -0.60624899
15.23771 -0.6090241
15.23871 -0.61178752
15.23971 -0.6145294299999999
15.24071 -0.61724531
15.24171 -0.61993739
15.24271 -0.6226137700000001
15.24371 -0.62528406
15.24471 -0.62795533
15.24571 -0.63062911
15.24671 -0.63330098
15.24771 -0.6359633499999999
15.24871 -0.6386091899999999
15.24971 -0.64123617
15.25071 -0.64384737
15.25171 -0.64644986
15.25271 -0.6490506699999999
15.25371 -0.65165251
15.25471 -0.65425159
15.25571 -0.65683839
15.25671 -0.65940106
15.25771 -0.6619308100000001
15.25871 -0.6644255499999999
15.25971 -0.66689085
15.26071 -0.66933762
15.26171 -0.67177699
15.26271 -0.67421542
15.26371 -0.6766517599999999
15.26471 -0.67907819
15.26571 -0.68148337
15.26671 -0.68385866
15.26771 -0.68620141
15.26871 -0.68851602
15.26971 -0.69081113
15.27071 -0.69309496
15.27171 -0.6953707
15.27271 -0.6976339500000001
15.27371 -0.69987467
15.27471 -0.70208181
15.27571 -0.70424872
15.27671 -0.70637646
15.27771 -0.70847389
15.27871 -0.71055358
15.27971 -0.71262601
15.28071 -0.71469424
15.28171 -0.71675223
15.28271 -0.71878717
15.28371 -0.7207851900000001
15.28471 -0.72273742
15.28571 -0.72464389
15.28671 -0.72651273
15.28771 -0.72835637
15.28871 -0.73018479
15.28971 -0.73200082
15.29071 -0.7337987
15.29171 -0.7355668999999999
15.29271 -0.73729414
15.29371 -0.73897499
15.29471 -0.7406130000000001
15.29571 -0.74221832
15.29671 -0.74380329
15.29771 -0.74537527
15.29871 -0.74693267
15.29971 -0.74846488
15.30071 -0.74995677
15.30171 -0.75139566
15.30271 -0.75277747
15.30371 -0.75410842
15.30471 -0.75540268
15.30571 -0.75667566
15.30671 -0.75793685
15.30771 -0.75918557
15.30871 -0.7604113800000001
15.30971 -0.76159909
15.31071 -0.76273591
15.31171 -0.76381732
15.31271 -0.76484839
15.31371 -0.7658408
15.31471 -0.76680589
15.31571 -0.76774876
15.31671 -0.7686648100000001
15.31771 -0.76954211
15.31871 -0.77036717
15.31971 -0.7711321099999999
15.32071 -0.7718393100000001
15.32171 -0.77250064
15.32271 -0.77313287
15.32371 -0.77374917
15.32471 -0.77435323
15.32571 -0.77493694
15.32671 -0.77548367
15.32771 -0.77597555
15.32871 -0.77640139
15.32971 -0.77676107
15.33071 -0.77706492
15.33171 -0.77732797
15.33271 -0.77756266
15.33371 -0.77777295
15.33471 -0.7779526099999999
15.33571 -0.77808918
15.33671 -0.77817086
15.33771 -0.77819298
15.33871 -0.7781608
15.33971 -0.77808681
15.34071 -0.77798455
15.34171 -0.77786115
15.34271 -0.77771274
15.34371 -0.77752555
15.34471 -0.77728112
15.34571 -0.77696517
15.34671 -0.77657369
15.34771 -0.77611497
15.34871 -0.77560632
15.34971 -0.77506579
15.35071 -0.77450476
15.35171 -0.7739229599999999
15.35271 -0.77330954
15.35371 -0.77264886
15.35471 -0.77192825
15.35571 -0.77114375
15.35671 -0.77030142
15.35771 -0.76941317
15.35871 -0.76848976
15.35971 -0.7675346000000001
15.36071 -0.7665411599999999
15.36171 -0.76549598
15.36271 -0.76438519
15.36371 -0.76320195
15.36471 -0.76195044
15.36571 -0.76064491
15.36671 -0.7593038
15.36771 -0.75794137
15.36871 -0.7565612
15.36971 -0.75515416
15.37071 -0.75370278
15.37171 -0.75218882
15.37271 -0.75060097
15.37371 -0.74893921
15.37471 -0.74721375
15.37571 -0.74543958
15.37671 -0.7436286200000001
15.37771 -0.74178451
15.37871 -0.73990137
15.37971 -0.73796762
15.38071 -0.73597315
15.38171 -0.73391483
15.38271 -0.73179891
15.38371 -0.7296382
15.38471 -0.72744573
15.38571 -0.72522736
15.38671 -0.72297836
15.38771 -0.72068428
15.38871 -0.71832696
15.38971 -0.71589244
15.39071 -0.71337731
15.39171 -0.71079032
15.39271 -0.7081485799999999
15.39371 -0.70547042
15.39471 -0.70276763
15.39571 -0.7000409099999999
15.39671 -0.69728117
15.39771 -0.69447439
15.39871 -0.69160862
15.39971 -0.68867947
15.40071 -0.6856912700000001
15.40171 -0.68265358
15.40271 -0.67957486
15.40371 -0.67645749
15.40471 -0.67329509
15.40571 -0.6700756
15.40671 -0.6667871
15.40771 -0.6634241
15.40871 -0.65999175
15.40971 -0.6565044600000001
15.41071 -0.65298048
15.41171 -0.64943465
15.41271 -0.64587197
15.41371 -0.6422855
15.41471 -0.63865958
15.41571 -0.63497671
15.41671 -0.63122422
15.41771 -0.62739933
15.41871 -0.62350836
15.41971 -0.61956295
15.42071 -0.61557381
15.42171 -0.61154542
15.42271 -0.60747466
15.42371 -0.6033537400000001
15.42471 -0.59917513
15.42571 -0.59493696
15.42671 -0.5906452000000001
15.42771 -0.58631185
15.42871 -0.58194944
15.42971 -0.57756505
15.43071 -0.5731560800000001
15.43171 -0.56871017
15.43271 -0.56421012
15.43371 -0.5596403
15.43471 -0.55499356
15.43571 -0.55027339
15.43671 -0.54549281
15.43771 -0.54066814
15.43871 -0.53581237
15.43971 -0.53093038
15.44071 -0.52601784
15.44171 -0.52106502
15.44271 -0.51606214
15.44371 -0.51100468
15.44471 -0.5058955900000001
15.44571 -0.50074323
15.44671 -0.49555674000000005
15.44771 -0.4903404
15.44871 -0.48509026
15.44971 -0.47979555
15.45071 -0.47444282000000004
15.45171 -0.4690228
15.45271 -0.46353489
15.45371 -0.4579884
15.45471 -0.45239907
15.45571 -0.44678259
15.45671 -0.44114803999999996
15.45771 -0.43549449
15.45871 -0.42981128
15.45971 -0.42408365000000003
15.46071 -0.41829883
15.46171 -0.41245194
15.46271 -0.40654745000000003
15.46371 -0.4005963
15.46471 -0.39461041
15.46571 -0.38859632
15.46671 -0.3825526
15.46771 -0.37647071
15.46871 -0.37034005000000003
15.46971 -0.36415382999999996
15.47071 -0.35791344
15.47171 -0.35162852
15.47271 -0.34531311
15.47371 -0.33897867
15.47471 -0.33262875
15.47571 -0.32625648
15.47671 -0.31984737
15.47771 -0.3133856
15.47871 -0.30686106
15.47971 -0.30027411000000004
15.48071 -0.29363527
15.48171 -0.28696067000000003
15.48271 -0.28026467
15.48371 -0.27355354
15.48471 -0.26682322
15.48571 -0.26006189
15.48671 -0.2532562
15.48771 -0.2463982
15.48871 -0.23948909000000002
15.48971 -0.23253872
15.49071 -0.22556030000000002
15.49171 -0.21856367000000002
15.49271 -0.21155001999999998
15.49371 -0.20451089000000003
15.49471 -0.19743228
15.49571 -0.19030159
15.49671 -0.18311428000000002
15.49771 -0.17587687
15.49871 -0.16860465
15.49971 -0.16131501
15.50071 -0.15401958
15.50171 -0.14671879000000002
15.50271 -0.13940184
15.50371 -0.13205144
15.50471 -0.12465203
15.50571 -0.11719676999999999
15.50671 -0.10969045000000001
15.50771 -0.10214677999999999
15.50871 -0.094581494
15.50971 -0.087004626
15.51071 -0.079415843
15.51171 -0.071805087
15.51271 -0.064158061
15.51371 -0.056464132
15.51471 -0.048722397
15.51571 -0.04094289
15.51671 -0.033142144
15.51771 -0.025335411000000002
15.51871 -0.017528929999999998
15.51971 -0.0097166099
15.52071 -0.0018824438
15.52171 0.0059921986
15.52271 0.013919757
15.52371 0.021900579
15.52471 0.02992255
15.52571 0.03796675
15.52671 0.046016215
15.52771 0.054063782000000005
15.52871 0.062114856
15.52971 0.070184242
15.53071 0.078288215
15.53171 0.08643613
15.53271 0.094625546
15.53371 0.10284344999999999
15.53471 0.11107277
15.53571 0.11930115000000001
15.53671 0.12752748
15.53771 0.13576283
15.53871 0.14402526
15.53971 0.152331
15.54071 0.16068618
15.54171 0.16908351
15.54271 0.17750517999999998
15.54371 0.18593111
15.54471 0.19434819
15.54571 0.20275623999999998
15.54671 0.21116780000000002
15.54771 0.21960153000000002
15.54871 0.22807291000000002
15.54971 0.23658664000000001
15.55071 0.2451343
15.55171 0.25369872000000004
15.55271 0.2622626
15.55371 0.27081715
15.55471 0.27936655
15.55571 0.28792585000000004
15.55671 0.29651320000000003
15.55771 0.30514081
15.55871 0.31380843999999997
15.55971 0.32250322000000003
15.56071 0.33120567
15.56171 0.33989898
15.56271 0.34857720999999997
15.56371 0.35724808
15.56471 0.36592914
15.56571 0.37463899
15.56671 0.38338795
15.56771 0.39217309
15.56871 0.40097954
15.56971 0.40978771
15.57071 0.4185827
15.57171 0.4273613
15.57271 0.43613356999999997
15.57371 0.4449171
15.57471 0.45372806
15.57571 0.46257316000000004
15.57671 0.47144596
15.57771 0.48033017999999994
15.57871 0.48920778000000004
15.57971 0.49806796000000003
15.58071 0.50691268
15.58171 0.51575555
15.58271 0.52461536
15.58371 0.5335066
15.58471 0.54243202
15.58571 0.55138133
15.58671 0.56033563
15.58771 0.56927674
15.58871 0.5781956
15.58971 0.58709616
15.59071 0.59599299
15.59171 0.6049037
15.59271 0.6138402000000001
15.59371 0.62280265
15.59471 0.63177976
15.59571 0.64075468
15.59671 0.64971363
15.59771 0.65865321
15.59871 0.6675817500000001
15.59971 0.67651533
15.60071 0.68546943
15.60171 0.69445088
15.60271 0.70345402
15.60371 0.71246321
15.60471 0.72145984
15.60571 0.73043099
15.60671 0.7393753200000001
15.60771 0.74830353
15.60871 0.75723268
15.60971 0.76617794
15.61071 0.77514532
15.61171 0.7841295599999999
15.61271 0.79311728
15.61371 0.8020942099999999
15.61471 0.81105232
15.61571 0.81999395
15.61671 0.82893046
15.61771 0.83787497
15.61871 0.8468359700000001
15.61971 0.8558116899999999
15.62071 0.8647902900000001
15.62171 0.87375548
15.62271 0.88269357
15.62371 0.89160027
15.62471 0.90048322
15.62571 0.90935761
15.62671 0.91823954
15.62771 0.9271391699999999
15.62871 0.93605621
15.62971 0.9449808900000001
15.63071 0.9538994199999999
15.63171 0.9628009099999999
15.63271 0.9716820899999999
15.63371 0.9805481899999999
15.63471 0.98940916
15.63571 0.9982728399999999
15.63671 1.0071409999999998
15.63771 1.016007
15.63871 1.0248597
15.63971 1.0336883
15.64071 1.0424891
15.64171 1.0512669000000001
15.64271 1.0600339
15.64371 1.0688039
15.64471 1.0775869
15.64571 1.0863839
15.64671 1.0951873
15.64771 1.1039841
15.64871 1.1127622
15.64971 1.1215148
15.65071 1.1302424
15.65171 1.1389517
15.65271 1.1476502
15.65371 1.1563429
15.65471 1.165029
15.65571 1.1737035
15.65671 1.1823606
15.65771 1.1909977
15.65871 1.1996175
15.65971 1.2082277000000001
15.66071 1.2168375
15.66171 1.2254527
15.66271 1.2340732
15.66371 1.242692
15.66471 1.251298
15.66571 1.2598808
15.66671 1.2684342
15.66771 1.2769585
15.66871 1.2854585
15.66971 1.2939421
15.67071 1.3024155000000002
15.67171 1.3108809000000001
15.67271 1.3193375999999999
15.67371 1.3277828999999999
15.67471 1.3362149
15.67571 1.3446339
15.67671 1.3530426
15.67771 1.3614433000000001
15.67871 1.3698376
15.67971 1.3782226
15.68071 1.3865927
15.68171 1.3949413000000002
15.68271 1.4032632999999999
15.68371 1.4115575
15.68471 1.4198269
15.68571 1.4280773
15.68671 1.4363153
15.68771 1.4445454
15.68871 1.452769
15.68971 1.4609843
15.69071 1.4691884
15.69171 1.4773791
15.69271 1.4855549
15.69371 1.4937152
15.69471 1.5018592000000002
15.69571 1.5099844
15.69671 1.5180869
15.69771 1.5261631
15.69871 1.5342114
15.69971 1.5422328
15.70071 1.5502327999999999
15.70171 1.5582183
15.70271 1.566196
15.70371 1.5741688999999999
15.70471 1.5821366
15.70571 1.5900946999999999
15.70671 1.5980376
15.70771 1.6059609
15.70871 1.6138632
15.70971 1.6217441999999997
15.71071 1.6296050999999998
15.71171 1.6374461
15.71271 1.6452650999999998
15.71371 1.6530585
15.71471 1.6608228999999999
15.71571 1.6685594000000001
15.71671 1.6762726
15.71771 1.6839715000000002
15.71871 1.6916647999999999
15.71971 1.6993579
15.72071 1.7070505999999999
15.72171 1.7147356999999999
15.72271 1.7224028999999998
15.72371 1.7300414
15.72471 1.7376455999999998
15.72571 1.7452158
15.72671 1.752758
15.72771 1.7602801000000001
15.72871 1.7677873
15.72971 1.7752798
15.73071 1.7827541999999998
15.73171 1.7902054
15.73271 1.7976312
15.73371 1.8050343
15.73471 1.8124226
15.73571 1.8198054000000001
15.73671 1.8271886000000002
15.73771 1.8345699
15.73871 1.84194
15.73971 1.8492846
15.74071 1.8565901999999999
15.74171 1.8638514
15.74271 1.8710715999999998
15.74371 1.8782627
15.74471 1.8854393
15.74571 1.8926117999999998
15.74671 1.8997835
15.74771 1.9069478000000002
15.74871 1.9140945999999999
15.74971 1.921214
15.75071 1.9283028
15.75171 1.9353656000000001
15.75271 1.9424118000000001
15.75371 1.9494502
15.75471 1.9564826
15.75571 1.9635025000000002
15.75671 1.9704973000000001
15.75771 1.9774538000000002
15.75871 1.9843655000000002
15.75971 1.9912373
15.76071 1.9980835
15.76171 2.0049216000000003
15.76271 2.0117663
15.76371 2.0186204
15.76471 2.0254759
15.76571 2.0323157000000003
15.76671 2.039123
15.76771 2.0458881
15.76871 2.0526117
15.76971 2.0593049
15.77071 2.0659821
15.77171 2.072653
15.77271 2.0793173
15.77371 2.0859662
15.77471 2.0925861
15.77571 2.0991677
15.77671 2.1057123
15.77771 2.1122307
15.77871 2.1187395
15.77971 2.1252533000000002
15.78071 2.1317769
15.78171 2.1383017
15.78271 2.1448087
15.78371 2.151278
15.78471 2.1576967
15.78571 2.1640647
15.78671 2.1703951
15.78771 2.1767078
15.78871 2.1830194
15.78971 2.1893363
15.79071 2.1956526
15.79171 2.2019542999999997
15.79271 2.2082269
15.79371 2.2144635999999998
15.79471 2.2206683000000003
15.79571 2.2268534
15.79671 2.2330330999999997
15.79771 2.2392148
15.79871 2.2453943
15.79971 2.2515563
15.80071 2.2576822
15.80171 2.2637583
15.80271 2.2697834
15.80371 2.2757698
15.80471 2.2817384
15.80571 2.2877101
15.80671 2.2936951
15.80771 2.2996897
15.80871 2.3056779
15.80971 2.3116415000000003
15.81071 2.3175657
15.81171 2.3234478999999997
15.81271 2.3292979
15.81371 2.3351301
15.81471 2.3409577
15.81571 2.3467831
15.81671 2.3525985
15.81771 2.3583883
15.81871 2.3641387
15.81971 2.3698451
15.82071 2.375515
15.82171 2.3811663
15.82271 2.3868179
15.82371 2.3924819999999998
15.82471 2.3981564
15.82571 2.4038268
15.82671 2.4094721
15.82771 2.4150753000000003
15.82871 2.4206297
15.82971 2.4261422
15.83071 2.4316289
15.83171 2.4371067
15.83271 2.4425855
15.83371 2.4480635
15.83471 2.4535291
15.83571 2.4589675
15.83671 2.4643689
15.83771 2.4697351999999997
15.83871 2.4750777
15.83971 2.4804113
15.84071 2.4857488
15.84171 2.491091
15.84271 2.4964282
15.84371 2.5017431
15.84471 2.5070194
15.84571 2.5122497
15.84671 2.5174383000000002
15.84771 2.5225997
15.84871 2.5277514
15.84971 2.5329065
15.85071 2.5380664
15.85171 2.5432224999999997
15.85271 2.5483601
15.85371 2.5534656
15.85471 2.5585340000000003
15.85571 2.5635701
15.85671 2.5685854
15.85771 2.5735924
15.85871 2.5785964000000003
15.85971 2.5835936999999998
15.86071 2.5885737
15.86171 2.5935227000000003
15.86271 2.5984334000000002
15.86371 2.6033068
15.86471 2.608154
15.86571 2.6129894
15.86671 2.6178258999999997
15.86771 2.6226666
15.86871 2.6275048
15.86971 2.6323277999999997
15.87071 2.6371213
15.87171 2.6418783
15.87271 2.6465989999999997
15.87371 2.6512917000000003
15.87471 2.6559677
15.87571 2.6606349000000002
15.87671 2.6652945
15.87771 2.6699409
15.87871 2.674566
15.87971 2.6791623
15.88071 2.6837287
15.88171 2.6882712
15.88271 2.6927982999999998
15.88371 2.6973197
15.88471 2.7018385
15.88571 2.7063515
15.88671 2.7108489
15.88771 2.7153203
15.88871 2.7197577
15.88971 2.7241597
15.89071 2.728531
15.89171 2.7328797
15.89271 2.7372139
15.89371 2.7415367
15.89471 2.745847
15.89571 2.7501404
15.89671 2.7544117999999997
[truncated: 740,428 more chars]
