# Supplementary material for: 2D Synthetic dataset of numerical simulations of long-period seismicity in a volcanic edifice and related sensitivity kernels
Source: Data Brief. 2021 Jan 25;34:106673. doi: 10.1016/j.dib.2020.106673 (PMC7841316; doi:10.1016/j.dib.2020.106673)
Supplement: Supplementary Data S1 — Supplementary Raw Research Data. This is open data under the CC BY license http://creativecommons.org/licenses/by/4.0/ [file mmc1.zip › Dataset/OUTPUT_SEISMOGRAMS/9000_3000/disp_Z_hetero_12000_2493_ISO7e-1Hz.semd]

-1.714286 0.0
-1.713286 0.0
-1.712286 0.0
-1.711286 0.0
-1.710286 0.0
-1.709286 0.0
-1.708286 0.0
-1.707286 0.0
-1.706286 0.0
-1.705286 0.0
-1.704286 -1.5303363e-35
-1.703286 -1.535868e-34
-1.702286 -1.0337933000000001e-33
-1.701286 -5.4316826999999996e-33
-1.700286 -2.3777622e-32
-1.699286 -9.0190043e-32
-1.698286 -3.0437014999999997e-31
-1.697286 -9.3146437e-31
-1.696286 -2.6221376e-30
-1.695286 -6.8655847e-30
-1.694286 -1.6867573000000002e-29
-1.693286 -3.916328e-29
-1.692286 -8.6439554e-29
-1.691286 -1.8226005999999999e-28
-1.690286 -3.6866135999999998e-28
-1.689286 -7.1791401e-28
-1.688286 -1.3501041e-27
-1.687286 -2.4585665e-27
-1.686286 -4.345548e-27
-1.685286 -7.4707659e-27
-1.684286 -1.2515683e-26
-1.683286 -2.0466335e-26
-1.682286 -3.2717289e-26
-1.681286 -5.1198946e-26
-1.680286 -7.852962e-26
-1.679286 -1.1819294e-25
-1.678286 -1.7474024e-25
-1.677286 -2.5401595e-25
-1.676286 -3.6340376e-25
-1.675286 -5.1208925e-25
-1.674286 -7.113349099999999e-25
-1.673286 -9.7476253e-25
-1.672286 -1.3186382e-24
-1.671286 -1.7621544000000002e-24
-1.670286 -2.3277071e-24
-1.669286 -3.0411617000000004e-24
-1.668286 -3.9321065e-24
-1.667286 -5.0340878e-24
-1.666286 -6.384824500000001e-24
-1.665286 -8.0263873e-24
-1.664286 -1.0005338e-23
-1.663286 -1.2372795e-23
-1.662286 -1.5184402999999998e-23
-1.661286 -1.8500149e-23
-1.660286 -2.2383975e-23
-1.659286 -2.6903098e-23
-1.658286 -3.2126927e-23
-1.657286 -3.812549e-23
-1.656286 -4.4967211e-23
-1.655286 -5.2715905999999996e-23
-1.654286 -6.142685300000001e-23
-1.653286 -7.1141848e-23
-1.652286 -8.1883111e-23
-1.651286 -9.364605299999999e-23
-1.650286 -1.0639091e-22
-1.649286 -1.2003343e-22
-1.648286 -1.344349e-22
-1.647286 -1.4939191e-22
-1.646286 -1.646265e-22
-1.645286 -1.7977752e-22
-1.644286 -1.94394e-22
-1.643286 -2.0793205999999998e-22
-1.642286 -2.1975598e-22
-1.641286 -2.2914546e-22
-1.640286 -2.3530979e-22
-1.639286 -2.3741045e-22
-1.638286 -2.3459278000000004e-22
-1.637286 -2.2602747999999998e-22
-1.636286 -2.1096186e-22
-1.635286 -1.8877988e-22
-1.634286 -1.5906977e-22
-1.633286 -1.2169656e-22
-1.632286 -7.687596e-23
-1.631286 -2.5245246999999997e-23
-1.630286 3.2074439e-23
-1.629286 9.3430615e-23
-1.628286 1.5661363999999999e-22
-1.627286 2.1885964e-22
-1.626286 2.7688897e-22
-1.625286 3.2698636e-22
-1.624286 3.6512723000000004e-22
-1.623286 3.8715341e-22
-1.622286 3.8899757000000003e-22
-1.621286 3.669538e-22
-1.620286 3.1798689e-22
-1.619286 2.4006933e-22
-1.618286 1.3253026e-22
-1.617286 -3.6030849000000004e-24
-1.616286 -1.6529549e-22
-1.615286 -3.4725171999999997e-22
-1.614286 -5.4175105e-22
-1.613286 -7.3859721e-22
-1.612286 -9.252114100000001e-22
-1.611286 -1.0868916e-21
-1.610286 -1.207257e-21
-1.609286 -1.2688856e-21
-1.608286 -1.2541449e-21
-1.607286 -1.1462009e-21
-1.606286 -9.3017792e-22
-1.605286 -5.944233e-22
-1.604286 -1.318212e-22
-1.603286 4.5892109e-22
-1.602286 1.1720982e-21
-1.601286 1.9940391e-21
-1.600286 2.9024465e-21
-1.599286 3.8661404e-21
-1.598286 4.8452995e-21
-1.597286 5.7922723999999996e-21
-1.596286 6.6530162e-21
-1.595286 7.369180699999999e-21
-1.594286 7.880829e-21
-1.593286 8.1297323e-21
-1.592286 8.063136600000001e-21
-1.591286 7.6378554e-21
-1.590286 6.8244698e-21
-1.589286 5.6114169e-21
-1.588286 4.0086708000000005e-21
-1.587286 2.0507187e-21
-1.586286 -2.0147052e-22
-1.585286 -2.6597954e-21
-1.584286 -5.2099485e-21
-1.583286 -7.7141439e-21
-1.582286 -1.0015780000000001e-20
-1.581286 -1.1946084e-20
-1.580286 -1.3332667000000001e-20
-1.579286 -1.4009782e-20
-1.578286 -1.3829945e-20
-1.577286 -1.2676425999999999e-20
-1.576286 -1.0475991000000001e-20
-1.575286 -7.2111549e-21
-1.574286 -2.9310976000000004e-21
-1.573286 2.239634e-21
-1.572286 8.0955645e-21
-1.571286 1.4348726e-20
-1.570286 2.0631858e-20
-1.569286 2.6506986e-20
-1.568286 3.1479756e-20
-1.567286 3.5019608e-20
-1.566286 3.6585594e-20
-1.565286 3.5657194e-20
-1.564286 3.1769155e-20
-1.563286 2.4548965e-20
-1.562286 1.3755153e-20
-1.561286 -6.8562631e-22
-1.560286 -1.8645116e-20
-1.559286 -3.9766092e-20
-1.558286 -6.344367800000001e-20
-1.557286 -8.881775099999999e-20
-1.556286 -1.1477874e-19
-1.555286 -1.3998844e-19
-1.554286 -1.6291726e-19
-1.553286 -1.8189821e-19
-1.552286 -1.9519737999999998e-19
-1.551286 -2.0109956e-19
-1.550286 -1.9800668000000002e-19
-1.549286 -1.8454572999999998e-19
-1.548286 -1.5968185e-19
-1.547286 -1.2283134e-19
-1.546286 -7.3968814e-20
-1.545286 -1.3721896e-20
-1.544286 5.6552825e-20
-1.543286 1.3471943e-19
-1.542286 2.1784365e-19
-1.541286 3.0221044e-19
-1.540286 3.8338226e-19
-1.539286 4.5630025e-19
-1.538286 5.1542904e-19
-1.537286 5.5494388e-19
-1.536286 5.6895555e-19
-1.535286 5.51768e-19
-1.534286 4.9815975e-19
-1.533286 4.0367864000000003e-19
-1.532286 2.649383e-19
-1.531286 7.990236e-20
-1.530286 -1.5185746e-19
-1.529286 -4.2894383999999995e-19
-1.528286 -7.479708e-19
-1.527286 -1.103468e-18
-1.526286 -1.4878616e-18
-1.525286 -1.8915417e-18
-1.524286 -2.3030193e-18
-1.523286 -2.7091737e-18
-1.522286 -3.0955887000000002e-18
-1.521286 -3.4469686000000002e-18
-1.520286 -3.7476225e-18
-1.519286 -3.9820038e-18
-1.518286 -4.1352830000000005e-18
-1.517286 -4.193935e-18
-1.516286 -4.1463184e-18
-1.515286 -3.9832209999999995e-18
-1.514286 -3.6983507e-18
-1.513286 -3.2887492999999997e-18
-1.512286 -2.7551131e-18
-1.511286 -2.1020016e-18
-1.510286 -1.3379295e-18
-1.509286 -4.7533211e-19
-1.508286 4.6958934e-19
-1.507286 1.4771394e-18
-1.506286 2.5245032e-18
-1.505286 3.5862076e-18
-1.504286 4.6346494e-18
-1.503286 5.6406629e-18
-1.502286 6.5741116e-18
-1.501286 7.404469800000001e-18
-1.500286 8.1013837e-18
-1.499286 8.635187200000001e-18
-1.498286 8.9773673e-18
-1.497286 9.1009694e-18
-1.496286 8.980948699999999e-18
-1.495286 8.5944744e-18
-1.494286 7.9212089e-18
-1.493286 6.9435751e-18
-1.492286 5.6470541e-18
-1.491286 4.0205258999999995e-18
-1.490286 2.0566969e-18
-1.489286 -2.4736931e-19
-1.488286 -2.8895913e-18
-1.487286 -5.8620746e-18
-1.486286 -9.150179500000001e-18
-1.485286 -1.2731473e-17
-1.484286 -1.6574595e-17
-1.483286 -2.063809e-17
-1.482286 -2.4869278e-17
-1.481286 -2.9203234e-17
-1.480286 -3.3562e-17
-1.479286 -3.7854104e-17
-1.478286 -4.1974518e-17
-1.477286 -4.5805172999999997e-17
-1.476286 -4.9216098999999994e-17
-1.475286 -5.2067318e-17
-1.474286 -5.4211494e-17
-1.473286 -5.549745e-17
-1.472286 -5.5774478e-17
-1.471286 -5.4897413e-17
-1.470286 -5.2732406999999996e-17
-1.469286 -4.9163220999999995e-17
-1.468286 -4.4097851e-17
-1.467286 -3.7475314e-17
-1.466286 -2.9272220999999995e-17
-1.465286 -1.9508942e-17
-1.464286 -8.254964600000001e-18
-1.463286 4.3668198999999996e-18
-1.462286 1.8177256e-17
-1.461286 3.2939769e-17
-1.460286 4.8361156e-17
-1.459286 6.4094519e-17
-1.458286 7.974450200000001e-17
-1.457286 9.4874814e-17
-1.456286 1.0901804e-16
-1.455286 1.2168758e-16
-1.454286 1.3239148e-16
-1.453286 1.4064773e-16
-1.452286 1.4600085e-16
-1.451286 1.480389e-16
-1.450286 1.4641064e-16
-1.449286 1.4084211e-16
-1.448286 1.3115203e-16
-1.447286 1.1726539e-16
-1.446286 9.922468799999999e-17
-1.445286 7.7198171e-17
-1.444286 5.1484828000000004e-17
-1.443286 2.2515603e-17
-1.442286 -9.1492774e-18
-1.441286 -4.2826976e-17
-1.440286 -7.7722707e-17
-1.439286 -1.1294414e-16
-1.438286 -1.4751924e-16
-1.437286 -1.8041707e-16
-1.436286 -2.1057109e-16
-1.435286 -2.3690413e-16
-1.434286 -2.5835456e-16
-1.433286 -2.7390266e-16
-1.432286 -2.8259683000000003e-16
-1.431286 -2.835784e-16
-1.430286 -2.7610505e-16
-1.429286 -2.5957159e-16
-1.428286 -2.3352812e-16
-1.427286 -1.9769499e-16
-1.426286 -1.5197428e-16
-1.425286 -9.645762400000001e-17
-1.424286 -3.1430576e-17
-1.423286 4.2626948999999995e-17
-1.422286 1.250435e-16
-1.421286 2.1496237999999999e-16
-1.420286 3.1135128000000004e-16
-1.419286 4.1301467e-16
-1.418286 5.1860928e-16
-1.417286 6.2666227e-16
-1.416286 7.355922e-16
-1.415286 8.4373225e-16
-1.414286 9.493566e-16
-1.413286 1.0507091e-15
-1.412286 1.1460349e-15
-1.411286 1.2336142e-15
-1.410286 1.3117992999999999e-15
-1.409286 1.3790537e-15
-1.408286 1.4339925e-15
-1.407286 1.4754258e-15
-1.406286 1.5024010000000001e-15
-1.405286 1.5142459e-15
-1.404286 1.5106092999999998e-15
-1.403286 1.4914993e-15
-1.402286 1.4573152e-15
-1.401286 1.4088738999999998e-15
-1.400286 1.3474254e-15
-1.399286 1.2746594e-15
-1.398286 1.1926963e-15
-1.397286 1.1040642e-15
-1.396286 1.0116596e-15
-1.395286 9.1868937e-16
-1.394286 8.2859476e-16
-1.393286 7.4495704e-16
-1.392286 6.7138578e-16
-1.391286 6.1139132e-16
-1.390286 5.6824417e-16
-1.389286 5.4482454e-16
-1.388286 5.4346672e-16
-1.387286 5.6580295e-16
-1.386286 6.1261282e-16
-1.385286 6.8368405e-16
-1.384286 7.776917199999999e-16
-1.383286 8.9210155e-16
-1.382286 1.0231042e-15
-1.381286 1.1655861e-15
-1.380286 1.3131418e-15
-1.379286 1.4581320000000001e-15
-1.378286 1.5917891e-15
-1.377286 1.7043735999999999e-15
-1.376286 1.7853767e-15
-1.375286 1.823772e-15
-1.374286 1.8083078e-15
-1.373286 1.7278369e-15
-1.372286 1.5716733e-15
-1.371286 1.3299707999999999e-15
-1.370286 9.9410798e-16
-1.369286 5.5707202e-16
-1.368286 1.3826871e-17
-1.367286 -6.3834661e-16
-1.366286 -1.3995502000000002e-15
-1.365286 -2.2670208e-15
-1.364286 -3.2349448999999996e-15
-1.363286 -4.2943472e-15
-1.362286 -5.4330592e-15
-1.361286 -6.6357759e-15
-1.360286 -7.8842012e-15
-1.359286 -9.1572871e-15
-1.358286 -1.0431561000000001e-14
-1.357286 -1.1681545e-14
-1.356286 -1.2880248999999999e-14
-1.355286 -1.3999739000000002e-14
-1.354286 -1.501177e-14
-1.353286 -1.5888465e-14
-1.352286 -1.6603025e-14
-1.351286 -1.7130466e-14
-1.350286 -1.7448352e-14
-1.349286 -1.7537521000000002e-14
-1.348286 -1.7382774e-14
-1.347286 -1.6973521e-14
-1.346286 -1.6304363e-14
-1.345286 -1.5375587000000002e-14
-1.344286 -1.4193582000000001e-14
-1.343286 -1.2771129999999999e-14
-1.342286 -1.1127587000000001e-14
-1.341286 -9.2889299e-15
-1.340286 -7.2876617e-15
-1.339286 -5.1625682e-15
-1.338286 -2.9583244e-15
-1.337286 -7.249396e-16
-1.336286 1.4829547e-15
-1.335286 3.6069743e-15
-1.334286 5.586003000000001e-15
-1.333286 7.3573639e-15
-1.332286 8.8581223e-15
-1.331286 1.0026515e-14
-1.330286 1.0803479e-14
-1.329286 1.1134271e-14
-1.328286 1.0970132e-14
-1.327286 1.0269998e-14
-1.326286 9.0021848e-15
-1.325286 7.1460464e-15
-1.324286 4.6935409e-15
-1.323286 1.6506745e-15
-1.322286 -1.9612297e-15
-1.321286 -6.1044751e-15
-1.320286 -1.0724202e-14
-1.319286 -1.5747900000000002e-14
-1.318286 -2.1085275e-14
-1.317286 -2.6628479e-14
-1.316286 -3.2252799e-14
-1.315286 -3.7817721000000003e-14
-1.314286 -4.3168499e-14
-1.313286 -4.8138147999999996e-14
-1.312286 -5.2549898000000006e-14
-1.311286 -5.622007e-14
-1.310286 -5.8961371e-14
-1.309286 -6.0586509e-14
-1.308286 -6.091214e-14
-1.307286 -5.9763034e-14
-1.306286 -5.697639599999999e-14
-1.305286 -5.2406282999999995e-14
-1.304286 -4.5927974e-14
-1.303286 -3.7442226e-14
-1.302286 -2.6879347e-14
-1.301286 -1.4202924e-14
-1.300286 5.8684209e-16
-1.299286 1.7450299e-14
-1.298286 3.630609e-14
-1.297286 5.702955300000001e-14
-1.296286 7.945182799999999e-14
-1.295286 1.0335974e-13
-1.294286 1.2849644000000002e-13
-1.293286 1.5456294e-13
-1.292286 1.8122034999999998e-13
-1.291286 2.0809300000000002e-13
-1.290286 2.3477231e-13
-1.289286 2.6082139e-13
-1.288286 2.857803e-13
-1.287286 3.0917198e-13
-1.286286 3.3050863000000003e-13
-1.285286 3.4929864e-13
-1.284286 3.6505379e-13
-1.283286 3.7729680999999997e-13
-1.282286 3.8556897e-13
-1.281286 3.8943801e-13
-1.280286 3.8850580999999996e-13
-1.279286 3.8241594000000005e-13
-1.278286 3.7086125999999995e-13
-1.277286 3.5359083e-13
-1.276286 3.3041673e-13
-1.275286 3.012202e-13
-1.274286 2.6595727e-13
-1.273286 2.2466367e-13
-1.272286 1.7745895e-13
-1.271286 1.2454975000000002e-13
-1.270286 6.6232116e-14
-1.269286 2.8927972e-15
-1.268286 -6.4990609e-14
-1.267286 -1.3685068e-13
-1.266286 -2.1203246000000002e-13
-1.265286 -2.8979706e-13
-1.264286 -3.6932657e-13
-1.263286 -4.4973049e-13
-1.262286 -5.3005327e-13
-1.261286 -6.092836299999999e-13
-1.260286 -6.8636477e-13
-1.259286 -7.6020631e-13
-1.258286 -8.296968899999999e-13
-1.257286 -8.9371835e-13
-1.256286 -9.5116049e-13
-1.255286 -1.0009368e-12
-1.254286 -1.0420005e-12
-1.253286 -1.0733612e-12
-1.252286 -1.0941009e-12
-1.251286 -1.1033914e-12
-1.250286 -1.1005091e-12
-1.249286 -1.0848507e-12
-1.248286 -1.0559477e-12
-1.247286 -1.0134786e-12
-1.246286 -9.5728047e-13
-1.245286 -8.87359e-13
-1.244286 -8.0389534e-13
-1.243286 -7.0725201e-13
-1.242286 -5.979756599999999e-13
-1.241286 -4.7679773e-13
-1.240286 -3.4463244e-13
-1.239286 -2.0257225e-13
-1.238286 -5.1880509000000005e-14
-1.237286 1.0601818000000001e-13
-1.236286 2.6955034e-13
-1.235286 4.3700835000000003e-13
-1.234286 6.0656737e-13
-1.233286 7.763043399999999e-13
-1.232286 9.4421914e-13
-1.231286 1.1082571e-12
-1.230286 1.2663330999999999e-12
-1.229286 1.4163567e-12
-1.228286 1.5562587e-12
-1.227286 1.6840172000000001e-12
-1.226286 1.797685e-12
-1.225286 1.895416e-12
-1.224286 1.9754924000000003e-12
-1.223286 2.03635e-12
-1.222286 2.0766027e-12
-1.221286 2.0950655e-12
-1.220286 2.0907765e-12
-1.219286 2.0630153e-12
-1.218286 2.0113202e-12
-1.217286 1.9355015e-12
-1.216286 1.8356524e-12
-1.215286 1.712156e-12
-1.214286 1.5656891e-12
-1.213286 1.3972215999999999e-12
-1.212286 1.2080122e-12
-1.211286 9.9960001e-13
-1.210286 7.737916999999999e-13
-1.209286 5.326454500000001e-13
-1.208286 2.7845001000000003e-13
-1.207286 1.3700972000000001e-14
-1.206286 -2.589269e-13
-1.205286 -5.366098099999999e-13
-1.204286 -8.1640805e-13
-1.203286 -1.0953004e-12
-1.202286 -1.3702206e-12
-1.201286 -1.6380938000000001e-12
-1.200286 -1.8958739e-12
-1.199286 -2.1405797e-12
-1.198286 -2.3693294e-12
-1.197286 -2.5793749e-12
-1.196286 -2.768132e-12
-1.195286 -2.933208e-12
-1.194286 -3.0724270000000004e-12
-1.193286 -3.1838507999999997e-12
-1.192286 -3.2657957999999997e-12
-1.191286 -3.3168472000000004e-12
-1.190286 -3.3358678e-12
-1.189286 -3.3220049e-12
-1.188286 -3.2746926999999996e-12
-1.187286 -3.193652e-12
-1.186286 -3.0788872e-12
-1.185286 -2.9306818e-12
-1.184286 -2.7495923000000003e-12
-1.183286 -2.5364408e-12
-1.182286 -2.2923075e-12
-1.181286 -2.0185231e-12
-1.180286 -1.7166617e-12
-1.179286 -1.3885349e-12
-1.178286 -1.0361868e-12
-1.177286 -6.6188959e-13
-1.176286 -2.6814103e-13
-1.175286 1.4233775e-13
-1.174286 5.6660342e-13
-1.173286 1.0014917e-12
-1.172286 1.4436191000000001e-12
-1.171286 1.8893854e-12
-1.170286 2.3349783e-12
-1.169286 2.7763802e-12
-1.168286 3.209378e-12
-1.167286 3.6295785000000003e-12
-1.166286 4.0324257e-12
-1.165286 4.4132266e-12
-1.164286 4.76718e-12
-1.163286 5.0894136999999995e-12
-1.162286 5.3750265e-12
-1.161286 5.6191372999999995e-12
-1.160286 5.8169398e-12
-1.159286 5.9637645e-12
-1.158286 6.0551438e-12
-1.157286 6.0868831e-12
-1.156286 6.055136300000001e-12
-1.155286 5.956481400000001e-12
-1.154286 5.7879997e-12
-1.153286 5.5473557e-12
-1.152286 5.2328723e-12
-1.151286 4.8436071e-12
-1.150286 4.3794229e-12
-1.149286 3.8410517999999995e-12
-1.148286 3.230153e-12
-1.147286 2.549362e-12
-1.146286 1.8023294e-12
-1.145286 9.9374846e-13
-1.144286 1.2936964999999998e-13
-1.143286 -7.839977700000001e-13
-1.142286 -1.7384994000000002e-12
-1.141286 -2.725265e-12
-1.140286 -3.7344537e-12
-1.139286 -4.7553155e-12
-1.138286 -5.7762707e-12
-1.137286 -6.785005e-12
-1.136286 -7.768583e-12
-1.135286 -8.7135757e-12
-1.134286 -9.6062068e-12
-1.133286 -1.0432508999999999e-11
-1.132286 -1.11785e-11
-1.131286 -1.1830361000000001e-11
-1.130286 -1.2374636e-11
-1.129286 -1.2798427e-11
-1.128286 -1.3089599999999999e-11
-1.127286 -1.3236997e-11
-1.126286 -1.323064e-11
-1.125286 -1.3061926999999999e-11
-1.124286 -1.2723833e-11
-1.123286 -1.2211091e-11
-1.122286 -1.1520356e-11
-1.121286 -1.0650357e-11
-1.120286 -9.6020251e-12
-1.119286 -8.378592400000001e-12
-1.118286 -6.9856691e-12
-1.117286 -5.4312854e-12
-1.116286 -3.7259055e-12
-1.115286 -1.8824037000000003e-12
-1.114286 8.3992449e-14
-1.113286 2.1557942e-12
-1.112286 4.3133801e-12
-1.111286 6.5351567e-12
-1.110286 8.7977538e-12
-1.109286 1.1076249e-11
-1.108286 1.3344419000000001e-11
-1.107286 1.557502e-11
-1.106286 1.7740082e-11
-1.105286 1.9811229e-11
-1.104286 2.1760003e-11
-1.103286 2.3558203e-11
-1.102286 2.5178229e-11
-1.101286 2.6593417e-11
-1.100286 2.7778378999999998e-11
-1.099286 2.8709329e-11
-1.098286 2.9364399e-11
-1.097286 2.9723941999999996e-11
-1.096286 2.9770804e-11
-1.095286 2.9490589000000004e-11
-1.094286 2.8871895e-11
-1.093286 2.7906513e-11
-1.092286 2.6589616e-11
-1.091286 2.4919910000000003e-11
-1.090286 2.2899743e-11
-1.089286 2.0535205e-11
-1.088286 1.7836181e-11
-1.087286 1.4816374999999998e-11
-1.086286 1.1493295000000001e-11
-1.085286 7.8882173e-12
-1.084286 4.026099e-12
-1.083286 -6.4528992e-14
-1.082286 -4.3517138e-12
-1.081286 -8.8002651e-12
-1.080286 -1.3371974e-11
-1.079286 -1.8025871e-11
-1.078286 -2.2718516e-11
-1.077286 -2.7404327e-11
-1.076286 -3.2035938e-11
-1.075286 -3.6564594000000003e-11
-1.074286 -4.0940577e-11
-1.073286 -4.5113655e-11
-1.072286 -4.9033558e-11
-1.071286 -5.2650478e-11
-1.070286 -5.5915597e-11
-1.069286 -5.8781593e-11
-1.068286 -6.1203191e-11
-1.067286 -6.313769e-11
-1.066286 -6.4545499e-11
-1.065286 -6.5390656e-11
-1.064286 -6.5641318e-11
-1.063286 -6.5270245e-11
-1.062286 -6.4255231e-11
-1.061286 -6.2579521e-11
-1.060286 -6.023214199999999e-11
-1.059286 -5.7208241999999995e-11
-1.058286 -5.3509329e-11
-1.057286 -4.9143464e-11
-1.056286 -4.4125390999999996e-11
-1.055286 -3.8476619e-11
-1.054286 -3.2225416000000005e-11
-1.053286 -2.5406746e-11
-1.052286 -1.8062144e-11
-1.051286 -1.0239522e-11
-1.050286 -1.9929118e-12
-1.049286 6.6178454e-12
-1.048286 1.5527476999999998e-11
-1.047286 2.4665705e-11
-1.046286 3.3957719e-11
-1.045286 4.33247e-11
-1.044286 5.2684387e-11
-1.043286 6.1951681e-11
-1.042286 7.1039279e-11
-1.041286 7.985834200000001e-11
-1.040286 8.831917900000001e-11
-1.039286 9.633198099999999e-11
-1.038286 1.0380755e-10
-1.037286 1.1065803999999999e-10
-1.036286 1.1679774e-10
-1.035286 1.2214382e-10
-1.034286 1.2661715e-10
-1.033286 1.3014304e-10
-1.032286 1.3265204e-10
-1.031286 1.3408072e-10
-1.030286 1.3437243999999998e-10
-1.029286 1.3347804999999999e-10
-1.028286 1.3135668e-10
-1.027286 1.2797637999999999e-10
-1.026286 1.2331487e-10
-1.025286 1.1736005e-10
-1.024286 1.1011067000000001e-10
-1.023286 1.0157682e-10
-1.022286 9.178036999999999e-11
-1.021286 8.0755373e-11
-1.020286 6.8548352e-11
-1.019286 5.521852e-11
-1.018286 4.0837884e-11
-1.017286 2.5491243999999998e-11
-1.016286 9.2760794e-12
-1.015286 -7.6976775e-12
-1.014286 -2.5308022e-11
-1.013286 -4.3421373e-11
-1.012286 -6.1893221e-11
-1.011286 -8.0568907e-11
-1.010286 -9.9284578e-11
-1.009286 -1.1786826e-10
-1.008286 -1.3614108e-10
-1.007286 -1.5391864e-10
-1.006286 -1.7101257e-10
-1.005286 -1.8723213e-10
-1.004286 -2.0238602e-10
-1.003286 -2.1628422e-10
-1.002286 -2.2874002999999998e-10
-1.001286 -2.395721e-10
-1.000286 -2.486066e-10
-0.9992857 -2.556794e-10
-0.9982857 -2.6063821000000003e-10
-0.9972857 -2.6334492000000004e-10
-0.9962857 -2.6367761999999996e-10
-0.9952857 -2.6153283e-10
-0.9942857 -2.5682746000000004e-10
-0.9932857 -2.4950071999999997e-10
-0.9922857 -2.3951594e-10
-0.9912857 -2.2686204e-10
-0.9902857 -2.1155494999999998e-10
-0.9892857 -1.936387e-10
-0.9882857 -1.7318624e-10
-0.9872857 -1.5029998e-10
-0.9862857 -1.2511198e-10
-0.9852857 -9.7783814e-11
-0.9842857 -6.850607299999999e-11
-0.9832857 -3.7497449e-11
-0.9822857 -5.0034917e-12
-0.9812857 2.8705040999999997e-11
-0.9802857 6.3334217e-11
-0.9792857 9.856931899999999e-11
-0.9782857 1.3407757e-10
-0.9772857 1.6951124e-10
-0.9762857 2.0451097000000003e-10
-0.9752857 2.3870944000000003e-10
-0.9742857 2.717352e-10
-0.9732857 3.0321665e-10
-0.9722857 3.3278636e-10
-0.9712857 3.6008511999999997e-10
-0.9702857 3.8476631e-10
-0.9692857 4.0650014e-10
-0.9682857 4.2497767000000003e-10
-0.9672857 4.3991502999999995e-10
-0.9662857 4.5105694e-10
-0.9652857 4.5818053999999994e-10
-0.9642857 4.6109848e-10
-0.9632857 4.5966182e-10
-0.9622857 4.5376268e-10
-0.9612857 4.4333621e-10
-0.9602857 4.2836234e-10
-0.9592857 4.0886690999999994e-10
-0.9582857 3.8492242999999997e-10
-0.9572857 3.5664824e-10
-0.9562857 3.2421021e-10
-0.9552857 2.8781998e-10
-0.9542857 2.4773362999999997e-10
-0.9532857 2.0424988e-10
-0.9522857 1.5770794e-10
-0.9512857 1.084848e-10
-0.9502857 5.6992177000000005e-11
-0.9492857 3.6730337e-12
-0.9482857 -5.1002171000000004e-11
-0.9472857 -1.065396e-10
-0.9462857 -1.6242642e-10
-0.9452857 -2.1813536e-10
-0.9442857 -2.7312952e-10
-0.9432857 -3.2686733e-10
-0.9422857 -3.7880749e-10
-0.9412857 -4.2841425e-10
-0.9402857 -4.751624e-10
-0.9392857 -5.1854241e-10
-0.9382857 -5.5806566e-10
-0.9372857 -5.932691799999999e-10
-0.9362857 -6.2372069e-10
-0.9352857 -6.490232400000001e-10
-0.9342857 -6.6881964e-10
-0.9332857 -6.827967899999999e-10
-0.9322857 -6.9068952e-10
-0.9312857 -6.9228434e-10
-0.9302857 -6.8742251e-10
-0.9292857 -6.7600318e-10
-0.9282857 -6.5798556e-10
-0.9272857 -6.3339104e-10
-0.9262857 -6.0230458e-10
-0.9252857 -5.6487553e-10
-0.9242857 -5.2131806e-10
-0.9232857 -4.7191075e-10
-0.9222857 -4.1699578000000003e-10
-0.9212857 -3.5697727e-10
-0.9202857 -2.9231906000000003e-10
-0.9192857 -2.2354171e-10
-0.9182857 -1.5121903e-10
-0.9172857 -7.5973651e-11
-0.9162857 1.5278142e-12
-0.9152857 8.0580361e-11
-0.9142857 1.6044678e-10
-0.9132857 2.4036435000000003e-10
-0.9122857 3.1955207e-10
-0.9112857 3.9721828e-10
-0.9102857 4.7256869e-10
-0.9092857 5.4481463e-10
-0.9082857 6.131815999999999e-10
-0.9072857 6.7691768e-10
-0.9062857 7.353021e-10
-0.9052857 7.876537999999999e-10
-0.9042857 8.3333939e-10
-0.9032857 8.7178112e-10
-0.9022857 9.024642099999999e-10
-0.9012857 9.249435400000001e-10
-0.9002857 9.388500399999999e-10
-0.8992857 9.4389583e-10
-0.8982857 9.398789e-10
-0.8972857 9.2668685e-10
-0.8962857 9.042992899999999e-10
-0.8952857 8.727896e-10
-0.8942857 8.3232561e-10
-0.8932857 7.831688399999999e-10
-0.8922857 7.2567317e-10
-0.8912857 6.602819e-10
-0.8902857 5.8752421e-10
-0.8892857 5.080103400000001e-10
-0.8882857 4.2242594e-10
-0.8872857 3.3152545e-10
-0.8862857 2.361249e-10
-0.8852857 1.3709365e-10
-0.8842857 3.5345847e-11
-0.8832857 -6.8168735e-11
-0.8822857 -1.7247429e-10
-0.8812857 -2.7657874e-10
-0.8802857 -3.7948373e-10
-0.8792857 -4.8019453e-10
-0.8782857 -5.777299600000001e-10
-0.8772857 -6.7113212e-10
-0.8762857 -7.594756400000001e-10
-0.8752857 -8.418767399999999e-10
-0.8742857 -9.175016599999999e-10
-0.8732857 -9.855746400000001e-10
-0.8722857 -1.045385e-09
-0.8712857 -1.0962936e-09
-0.8702857 -1.1377391e-09
-0.8692857 -1.1692425e-09
-0.8682857 -1.1904112e-09
-0.8672857 -1.2009427e-09
-0.8662857 -1.2006269999999999e-09
-0.8652857 -1.1893478e-09
-0.8642857 -1.1670841e-09
-0.8632857 -1.1339095000000001e-09
-0.8622857 -1.0899921000000001e-09
-0.8612857 -1.0355923e-09
-0.8602857 -9.7106134e-10
-0.8592857 -8.968382499999999e-10
-0.8582857 -8.1344636e-10
-0.8572857 -7.2148945e-10
-0.8562857 -6.216472199999999e-10
-0.8552857 -5.1467051e-10
-0.8542857 -4.0137580999999996e-10
-0.8532857 -2.8263962e-10
-0.8522857 -1.5939243e-10
-0.8512857 -3.2612265e-11
-0.8502857 9.668190699999999e-11
-0.8492857 2.274371e-10
-0.8482857 3.5857340999999997e-10
-0.8472857 4.8899149e-10
-0.8462857 6.1757999e-10
-0.8452857 7.4322336e-10
-0.8442857 8.648099600000001e-10
-0.8432857 9.8123992e-10
-0.8422857 1.0914335e-09
-0.8412857 1.1943396000000001e-09
-0.8402857 1.2889438999999999e-09
-0.8392857 1.3742778e-09
-0.8382857 1.4494268e-09
-0.8372857 1.5135389e-09
-0.8362857 1.5658337000000001e-09
-0.8352857 1.6056099000000002e-09
-0.8342857 1.6322537e-09
-0.8332857 1.6452467999999999e-09
-0.8322857 1.6441732e-09
-0.8312857 1.6287265000000001e-09
-0.8302857 1.5987158e-09
-0.8292857 1.5540711e-09
-0.8282857 1.4948482e-09
-0.8272857 1.4212316e-09
-0.8262857 1.3335378e-09
-0.8252857 1.2322157e-09
-0.8242857 1.1178475999999999e-09
-0.8232857 9.9114701e-10
-0.8222857 8.5295668e-10
-0.8212857 7.042440399999999e-10
-0.8202857 5.4609559e-10
-0.8192857 3.7971011000000005e-10
-0.8182857 2.0639005000000001e-10
-0.8172857 2.7531756000000003e-11
-0.8162857 -1.5538556000000001e-10
-0.8152857 -3.4081206e-10
-0.8142857 -5.2714061e-10
-0.8132857 -7.127209e-10
-0.8122857 -8.958744299999999e-10
-0.8112857 -1.0749100000000002e-09
-0.8102857 -1.2481394e-09
-0.8092857 -1.4138937e-09
-0.8082857 -1.5705395e-09
-0.8072857 -1.7164945e-09
-0.8062857 -1.8502432e-09
-0.8052857 -1.9703522000000002e-09
-0.8042857 -2.0754841e-09
-0.8032857 -2.1644117e-09
-0.8022857 -2.2360303000000003e-09
-0.8012857 -2.2893694e-09
-0.8002857 -2.3236033e-09
-0.7992857 -2.3380605000000003e-09
-0.7982857 -2.3322318e-09
-0.7972857 -2.3057769e-09
-0.7962857 -2.2585307000000003e-09
-0.7952857 -2.1905068000000003e-09
-0.7942857 -2.1019011e-09
-0.7932857 -1.9930932e-09
-0.7922857 -1.8646468e-09
-0.7912857 -1.7173093e-09
-0.7902857 -1.5520089999999998e-09
-0.7892857 -1.3698521e-09
-0.7882857 -1.172118e-09
-0.7872857 -9.6025262e-10
-0.7862857 -7.3586163e-10
-0.7852857 -5.0070117e-10
-0.7842857 -2.5666766999999996e-10
-0.7832857 -5.7861207e-12
-0.7822857 2.4980315000000003e-10
-0.7812857 5.0785934e-10
-0.7802857 7.6605727e-10
-0.7792857 1.0220054e-09
-0.7782857 1.2732650000000002e-09
-0.7772857 1.517371e-09
-0.7762857 1.7518539000000001e-09
-0.7752857 1.9742631000000003e-09
-0.7742857 2.1821918e-09
-0.7732857 2.3733016e-09
-0.7722857 2.5453488e-09
-0.7712857 2.696211e-09
-0.7702857 2.8239132000000002e-09
-0.7692857 2.9266541e-09
-0.7682857 3.0028324e-09
-0.7672857 3.0510705e-09
-0.7662857 3.0702385000000003e-09
-0.7652857 3.0594756e-09
-0.7642857 3.0182099999999997e-09
-0.7632857 2.9461752e-09
-0.7622857 2.8434241e-09
-0.7612857 2.7103398e-09
-0.7602857 2.5476427e-09
-0.7592857 2.3563937e-09
-0.7582857 2.1379939e-09
-0.7572857 1.8941786e-09
-0.7562857 1.6270083999999999e-09
-0.7552857 1.3388558e-09
-0.7542857 1.0323862e-09
-0.7532857 7.1053601e-10
-0.7522857 3.7648587e-10
-0.7512857 3.3630293e-11
-0.7502857 -3.1445632e-10
-0.7492857 -6.6405713e-10
-0.7482857 -1.0113528e-09
-0.7472857 -1.3524641e-09
-0.7462857 -1.6834959000000002e-09
-0.7452857 -2.0005834e-09
-0.7442857 -2.2999378e-09
-0.7432857 -2.5778936e-09
-0.7422857 -2.830954e-09
-0.7412857 -3.0558361e-09
-0.7402857 -3.2495142e-09
-0.7392857 -3.4092611e-09
-0.7382857 -3.5326855999999996e-09
-0.7372857 -3.6177682e-09
-0.7362857 -3.6628908e-09
-0.7352857 -3.6668644e-09
-0.7342857 -3.6289499e-09
-0.7332857 -3.5488747e-09
-0.7322857 -3.4268446000000004e-09
-0.7312857 -3.2635477999999997e-09
-0.7302857 -3.0601563e-09
-0.7292857 -2.8183185e-09
-0.7282857 -2.5401473e-09
-0.7272857 -2.2282023e-09
-0.7262857 -1.8854666e-09
-0.7252857 -1.5153176e-09
-0.7242857 -1.121493e-09
-0.7232857 -7.0805302e-10
-0.7222857 -2.7933708e-10
-0.7212857 1.6008215000000002e-10
-0.7202857 6.0544816e-10
-0.7192857 1.0518724e-09
-0.7182857 1.4943879e-09
-0.7172857 1.9280038e-09
-0.7162857 2.3477604e-09
-0.7152857 2.7487844e-09
-0.7142857 3.1263422e-09
-0.7132857 3.4758934999999995e-09
-0.7122857 3.7931397999999995e-09
-0.7112857 4.074073e-09
-0.7102857 4.3150199e-09
-0.7092857 4.5126822e-09
-0.7082857 4.6641729e-09
-0.7072857 4.767049300000001e-09
-0.7062857 4.8193397e-09
-0.7052857 4.8195673000000005e-09
-0.7042857 4.7667668e-09
-0.7032857 4.6604984e-09
-0.7022857 4.5008556e-09
-0.7012857 4.2884677999999995e-09
-0.7002857 4.0244991000000004e-09
-0.6992857 3.7106419e-09
-0.6982857 3.3491057e-09
-0.6972857 2.9426021e-09
-0.6962857 2.4943247e-09
-0.6952857 2.0079258e-09
-0.6942857 1.4874883e-09
-0.6932857 9.374945300000002e-10
-0.6922857 3.6279103e-10
-0.6912857 -2.3145017e-10
-0.6902857 -8.397734800000001e-10
-0.6892857 -1.4564851e-09
-0.6882857 -2.0757011e-09
-0.6872857 -2.6913983e-09
-0.6862857 -3.2974689000000003e-09
-0.6852857 -3.8877755e-09
-0.6842857 -4.4562100999999995e-09
-0.6832857 -4.996753e-09
-0.6822857 -5.5035348e-09
-0.6812857 -5.9708974e-09
-0.6802857 -6.393455199999999e-09
-0.6792857 -6.7661578e-09
-0.6782857 -7.084348400000001e-09
-0.6772857 -7.3438235e-09
-0.6762857 -7.540885300000001e-09
-0.6752857 -7.672393999999999e-09
-0.6742857 -7.735815500000001e-09
-0.6732857 -7.7292617e-09
-0.6722857 -7.6515232e-09
-0.6712857 -7.5020996e-09
-0.6702857 -7.281218699999999e-09
-0.6692857 -6.9898455000000004e-09
-0.6682857 -6.6296871e-09
-0.6672857 -6.2031845e-09
-0.6662857 -5.713496e-09
-0.6652857 -5.1644713000000005e-09
-0.6642857 -4.5606165000000005e-09
-0.6632857 -3.907049e-09
-0.6622857 -3.2094445000000002e-09
-0.6612857 -2.4739764e-09
-0.6602857 -1.7072473999999999e-09
-0.6592857 -9.1621571e-10
-0.6582857 -1.0811591000000001e-10
-0.6572857 7.0962368e-10
-0.6562857 1.5294663e-09
-0.6552857 2.3438531e-09
-0.6542857 3.1452889e-09
-0.6532857 3.9264276000000005e-09
-0.6522857 4.6801531e-09
-0.6512857 5.3996571e-09
-0.6502857 6.078512e-09
-0.6492857 6.710736799999999e-09
-0.6482857 7.2908568e-09
-0.6472857 7.813955e-09
-0.6462857 8.275714800000001e-09
-0.6452857 8.6724551e-09
-0.6442857 9.0011554e-09
-0.6432857 9.259473e-09
-0.6422857 9.445751099999999e-09
-0.6412857 9.5590161e-09
-0.6402857 9.598970200000001e-09
-0.6392857 9.5659744e-09
-0.6382857 9.4610236e-09
-0.6372857 9.2857159e-09
-0.6362857 9.042218400000001e-09
-0.6352857 8.733223200000001e-09
-0.6342857 8.3619049e-09
-0.6332857 7.931870400000001e-09
-0.6322857 7.4471089000000004e-09
-0.6312857 6.9119383999999995e-09
-0.6302857 6.330953800000001e-09
-0.6292857 5.7089736e-09
-0.6282857 5.0509871e-09
-0.6272857 4.3621034e-09
-0.6262857 3.6475035000000004e-09
-0.6252857 2.9123925e-09
-0.6242857 2.1619583e-09
-0.6232857 1.4013303999999999e-09
-0.6222857 6.3554531e-10
-0.6212857 -1.3048522000000001e-10
-0.6202857 -8.920013199999999e-10
-0.6192857 -1.6444174e-09
-0.6182857 -2.3833404e-09
-0.6172857 -3.1045822e-09
-0.6162857 -3.8041702e-09
-0.6152857 -4.4783499999999995e-09
-0.6142857 -5.1235877e-09
-0.6132857 -5.7365661e-09
-0.6122857 -6.3141777e-09
-0.6112857 -6.8535171000000004e-09
-0.6102857 -7.351866300000001e-09
-0.6092857 -7.8066845e-09
-0.6082857 -8.2155893e-09
-0.6072857 -8.5763431e-09
-0.6062857 -8.886835e-09
-0.6052857 -9.145066e-09
-0.6042857 -9.3491291e-09
-0.6032857 -9.4971975e-09
-0.6022857 -9.5875093e-09
-0.6012857 -9.6183526e-09
-0.6002857 -9.5880574e-09
-0.5992857 -9.494983300000001e-09
-0.5982857 -9.337512e-09
-0.5972857 -9.1140415e-09
-0.5962857 -8.8229812e-09
-0.5952857 -8.4627465e-09
-0.5942857 -8.0317593e-09
-0.5932857 -7.528444499999999e-09
-0.5922857 -6.951229200000001e-09
-0.5912857 -6.2985436e-09
-0.5902857 -5.5688204e-09
-0.5892857 -4.7604961999999995e-09
-0.5882857 -3.8720114e-09
-0.5872857 -2.9018116e-09
-0.5862857 -1.8483493000000001e-09
-0.5852857 -7.1008555e-10
-0.5842857 5.1450641e-10
-0.5832857 1.8269373999999999e-09
-0.5822857 3.2286950999999995e-09
-0.5812857 4.7212376e-09
-0.5802857 6.3059807e-09
-0.5792857 7.9842834e-09
-0.5782857 9.7574317e-09
-0.5772857 1.1626615e-08
-0.5762857 1.3592898999999999e-08
-0.5752857 1.5657196e-08
-0.5742857 1.7820227e-08
-0.5732857 2.0082482e-08
-0.5722857 2.2444171999999998e-08
-0.5712857 2.4905183000000002e-08
-0.5702857 2.7465019e-08
-0.5692857 3.0122752000000005e-08
-0.5682857 3.2876954e-08
-0.5672857 3.5725653000000004e-08
-0.5662857 3.8666262e-08
-0.5652857 4.1695533e-08
-0.5642857 4.4809501e-08
-0.5632857 4.8003435e-08
-0.5622857 5.127179799999999e-08
-0.5612857 5.4608218000000005e-08
-0.5602857 5.8005449999999993e-08
-0.5592857 6.1455385e-08
-0.5582857 6.4949013e-08
-0.5572857 6.8476452e-08
-0.5562857 7.2026957e-08
-0.5552857 7.5588952e-08
-0.5542857 7.9150075e-08
-0.5532857 8.2697216e-08
-0.5522857 8.6216595e-08
-0.5512857 8.969383e-08
-0.5502857 9.3114005e-08
-0.5492857 9.6461783e-08
-0.5482857 9.972148700000002e-08
-0.5472857 1.0287717000000001e-07
-0.5462857 1.0591279e-07
-0.5452857 1.0881223999999999e-07
-0.5442857 1.1155947e-07
-0.5432857 1.1413864e-07
-0.5422857 1.1653415e-07
-0.5412857 1.1873076e-07
-0.5402857 1.2071372e-07
-0.5392857 1.2246881e-07
-0.5382857 1.2398246e-07
-0.5372857 1.2524178e-07
-0.5362857 1.2623469e-07
-0.5352857 1.2694993e-07
-0.5342857 1.2737715e-07
-0.5332857 1.2750699e-07
-0.5322857 1.2733108000000002e-07
-0.5312857 1.2684209999999998e-07
-0.5302857 1.2603386e-07
-0.5292857 1.2490128999999998e-07
-0.5282857 1.2344051e-07
-0.5272857 1.2164888e-07
-0.5262857 1.1952498e-07
-0.5252857 1.1706869e-07
-0.5242857 1.1428122e-07
-0.5232857 1.1116510999999999e-07
-0.5222857 1.0772431e-07
-0.5212857 1.0396414e-07
-0.5202857 9.9891384e-08
-0.5192857 9.5514263e-08
-0.5182857 9.0842467e-08
-0.5172857 8.588717e-08
-0.5162857 8.0661045e-08
-0.5152857 7.517825299999999e-08
-0.5142857 6.945443100000001e-08
-0.5132857 6.3506689e-08
-0.5122857 5.7353577000000006e-08
-0.5112857 5.1015048e-08
-0.5102857 4.4512413e-08
-0.5092857 3.7868278e-08
-0.5082857 3.1106472999999996e-08
-0.5072857 2.4251966999999997e-08
-0.5062857 1.7330767e-08
-0.5052857 1.0369812000000001e-08
-0.5042857 3.3968438999999996e-09
-0.5032857 -3.5597237e-09
-0.5022857 -1.0470957000000001e-08
-0.5012857 -1.7307558e-08
-0.5002857 -2.4040034e-08
-0.4992857 -3.0638872e-08
-0.4982857 -3.7074726999999995e-08
-0.4972857 -4.3318601e-08
-0.4962857 -4.9342053e-08
-0.4952857 -5.511736600000001e-08
-0.4942857 -6.0617772e-08
-0.4932857 -6.5817618e-08
-0.4922857 -7.069258e-08
-0.4912857 -7.521981400000001e-08
-0.4902857 -7.9378148e-08
-0.4892857 -8.3148255e-08
-0.4882857 -8.6512769e-08
-0.4872857 -8.945646399999999e-08
-0.4862857 -9.1966335e-08
-0.4852857 -9.4031727e-08
-0.4842857 -9.564441499999999e-08
-0.4832857 -9.679864700000001e-08
-0.4822857 -9.749122600000001e-08
-0.4812857 -9.7721498e-08
-0.4802857 -9.749138199999999e-08
-0.4792857 -9.680531899999999e-08
-0.4782857 -9.567025e-08
-0.4772857 -9.4095554e-08
-0.4762857 -9.2092967e-08
-0.4752857 -8.967647200000001e-08
-0.4742857 -8.686218399999999e-08
-0.4732857 -8.3668217e-08
-0.4722857 -8.0114537e-08
-0.4712857 -7.622280000000001e-08
-0.4702857 -7.2016182e-08
-0.4692857 -6.7519201e-08
-0.4682857 -6.2757533e-08
-0.4672857 -5.775781e-08
-0.4662857 -5.2547443999999997e-08
-0.4652857 -4.7154425e-08
-0.4642857 -4.1607137e-08
-0.4632857 -3.5934163999999995e-08
-0.4622857 -3.016411e-08
-0.4612857 -2.4325428e-08
-0.4602857 -1.8446239e-08
-0.4592857 -1.2554183999999999e-08
-0.4582857 -6.6762615999999995e-09
-0.4572857 -8.386894500000001e-10
-0.4562857 4.9332302e-09
-0.4552857 1.0615233000000001e-08
-0.4542857 1.6184207999999998e-08
-0.4532857 2.1618299e-08
-0.4522857 2.6896999000000002e-08
-0.4512857 3.2001232000000004e-08
-0.4502857 3.6913433000000003e-08
-0.4492857 4.1617612e-08
-0.4482857 4.6099402e-08
-0.4472857 5.0346116000000004e-08
-0.4462857 5.4346783000000004e-08
-0.4452857 5.8092176e-08
-0.4442857 6.1574823e-08
-0.4432857 6.4789035e-08
-0.4422857 6.7730893e-08
-0.4412857 7.0398243e-08
-0.4402857 7.2790679e-08
-0.4392857 7.4909495e-08
-0.4382857 7.6757672e-08
-0.4372857 7.833978999999999e-08
-0.4362857 7.9661983e-08
-0.4352857 8.0731855e-08
-0.4342857 8.1558388e-08
-0.4332857 8.215183499999999e-08
-0.4322857 8.252361e-08
-0.4312857 8.2686152e-08
-0.4302857 8.2652812e-08
-0.4292857 8.243769e-08
-0.4282857 8.2055496e-08
-0.4272857 8.152139e-08
-0.4262857 8.0850832e-08
-0.4252857 8.005942e-08
-0.4242857 7.9162749e-08
-0.4232857 7.8176249e-08
-0.4222857 7.711507e-08
-0.4212857 7.5993933e-08
-0.4202857 7.482703900000001e-08
-0.4192857 7.3627954e-08
-0.4182857 7.2409556e-08
-0.4172857 7.1183964e-08
-0.4162857 6.9962514e-08
-0.4152857 6.8755757e-08
-0.4142857 6.7573469e-08
-0.4132857 6.6424694e-08
-0.4122857 6.5317807e-08
-0.4112857 6.4260602e-08
-0.4102857 6.326040800000001e-08
-0.4092857 6.2324201e-08
-0.4082857 6.1458744e-08
-0.4072857 6.0670735e-08
-0.4062857 5.996697e-08
-0.4052857 5.9354499e-08
-0.4042857 5.884078200000001e-08
-0.4032857 5.8433830000000004e-08
-0.4022857 5.8142357999999994e-08
-0.4012857 5.7975895999999996e-08
-0.4002857 5.7944903999999996e-08
-0.3992857 5.8060845000000006e-08
-0.3982857 5.8336236e-08
-0.3972857 5.8784683e-08
-0.3962857 5.9420874000000006e-08
-0.3952857 6.0260541e-08
-0.3942857 6.1320377e-08
-0.3932857 6.2617955e-08
-0.3922857 6.417158499999999e-08
-0.3912857 6.6000133e-08
-0.3902857 6.8122863e-08
-0.3892857 7.0559181e-08
-0.3882857 7.3328427e-08
-0.3872857 7.644959700000001e-08
-0.3862857 7.9941076e-08
-0.3852857 8.3820351e-08
-0.3842857 8.810372999999999e-08
-0.3832857 9.2806035e-08
-0.3822857 9.7940334e-08
-0.3812857 1.0351763e-07
-0.3802857 1.0954661e-07
-0.3792857 1.1603336e-07
-0.3782857 1.2298116e-07
-0.3772857 1.3039022000000002e-07
-0.3762857 1.3825749e-07
-0.3752857 1.4657651e-07
-0.3742857 1.553372e-07
-0.3732857 1.6452578999999998e-07
-0.3722857 1.7412474e-07
-0.3712857 1.841126e-07
-0.3702857 1.9446409e-07
-0.3692857 2.0514996000000002e-07
-0.3682857 2.161372e-07
-0.3672857 2.2738895e-07
-0.3662857 2.3886471e-07
-0.3652857 2.505204e-07
-0.3642857 2.6230857e-07
-0.3632857 2.7417859e-07
-0.3622857 2.8607685000000004e-07
-0.3612857 2.9794709e-07
-0.3602857 3.0973056999999996e-07
-0.3592857 3.2136653e-07
-0.3582857 3.3279242e-07
-0.3572857 3.4394426999999997e-07
-0.3562857 3.5475713e-07
-0.3552857 3.6516543e-07
-0.3542857 3.7510337e-07
-0.3532857 3.8450545e-07
-0.3522857 3.9330681e-07
-0.3512857 4.0144362999999996e-07
-0.3502857 4.0885375e-07
-0.3492857 4.1547699e-07
-0.3482857 4.2125552e-07
-0.3472857 4.2613446e-07
-0.3462857 4.3006216000000003e-07
-0.3452857 4.3299066999999996e-07
-0.3442857 4.3487613999999996e-07
-0.3432857 4.3567914000000005e-07
-0.3422857 4.3536503e-07
-0.3412857 4.3390429e-07
-0.3402857 4.3127279999999996e-07
-0.3392857 4.2745212e-07
-0.3382857 4.2242974e-07
-0.3372857 4.161993e-07
-0.3362857 4.0876070999999994e-07
-0.3352857 4.0012034000000003e-07
-0.3342857 3.9029113e-07
-0.3332857 3.7929269e-07
-0.3322857 3.6715125999999997e-07
-0.3312857 3.5389978e-07
-0.3302857 3.3957779e-07
-0.3292857 3.2423140000000003e-07
-0.3282857 3.0791314e-07
-0.3272857 2.9068179e-07
-0.3262857 2.7260214e-07
-0.3252857 2.5374476e-07
-0.3242857 2.3418563e-07
-0.3232857 2.1400581e-07
-0.3222857 1.9329107e-07
-0.3212857 1.7213135e-07
-0.3202857 1.5062033000000001e-07
-0.3192857 1.2885480000000001e-07
-0.3182857 1.0693419e-07
-0.3172857 8.4959878e-08
-0.3162857 6.3034539e-08
-0.3152857 4.1261525e-08
-0.3142857 1.9744144999999998e-08
-0.3132857 -1.4150108000000001e-09
-0.3122857 -2.2114768000000002e-08
-0.3112857 -4.2256051e-08
-0.3102857 -6.1742544e-08
-0.3092857 -8.0481349e-08
-0.3082857 -9.838357900000001e-08
-0.3072857 -1.1536493e-07
-0.3062857 -1.3134620999999998e-07
-0.3052857 -1.4625381e-07
-0.3042857 -1.600201e-07
-0.3032857 -1.7258379e-07
-0.3022857 -1.8389024e-07
-0.3012857 -1.9389161000000001e-07
-0.3002857 -2.0254709e-07
-0.2992857 -2.0982293999999998e-07
-0.2982857 -2.1569255e-07
-0.2972857 -2.201364e-07
-0.2962857 -2.2314197e-07
-0.2952857 -2.2470363000000003e-07
-0.2942857 -2.2482243e-07
-0.2932857 -2.2350592000000002e-07
-0.2922857 -2.2076796e-07
-0.2912857 -2.1662836e-07
-0.2902857 -2.1111264e-07
-0.2892857 -2.0425178999999997e-07
-0.2882857 -1.9608193e-07
-0.2872857 -1.8664396999999998e-07
-0.2862857 -1.7598338e-07
-0.2852857 -1.6414987e-07
-0.2842857 -1.5119705e-07
-0.2832857 -1.371822e-07
-0.2822857 -1.2216592e-07
-0.2812857 -1.0621189e-07
-0.2802857 -8.938657000000001e-08
-0.2792857 -7.1758882e-08
-0.2782857 -5.3399957e-08
-0.2772857 -3.4382822e-08
-0.2762857 -1.4782098000000001e-08
-0.2752857 5.3263144e-09
-0.2742857 2.586556e-08
-0.2732857 4.6758164e-08
-0.2722857 6.7926376e-08
-0.2712857 8.9292534e-08
-0.2702857 1.1077944e-07
-0.2692857 1.3231070999999998e-07
-0.2682857 1.5381116999999998e-07
-0.2672857 1.7520729e-07
-0.2662857 1.9642747e-07
-0.2652857 2.1740251999999998e-07
-0.2642857 2.3806592e-07
-0.2632857 2.5835432000000003e-07
-0.2622857 2.7820772e-07
-0.2612857 2.975699e-07
-0.2602857 3.1638863e-07
-0.2592857 3.3461598e-07
-0.2582857 3.5220853e-07
-0.2572857 3.6912751000000004e-07
-0.2562857 3.8533901e-07
-0.2552857 4.00814e-07
-0.2542857 4.155285e-07
-0.2532857 4.2946349e-07
-0.2522857 4.4260489e-07
-0.2512857 4.5494364e-07
-0.2502857 4.6647539e-07
-0.2492857 4.7720046e-07
-0.2482857 4.8712367e-07
-0.2472857 4.962541e-07
-0.2462857 5.0460485e-07
-0.2452857 5.1219273e-07
-0.2442857 5.1903806e-07
-0.2432857 5.2516422e-07
-0.2422857 5.305974299999999e-07
-0.2412857 5.3536642e-07
-0.2402857 5.39502e-07
-0.2392857 5.430368200000001e-07
-0.2382857 5.4600489e-07
-0.2372857 5.484413399999999e-07
-0.2362857 5.503821e-07
-0.2352857 5.5186353e-07
-0.2342857 5.5292224e-07
-0.2332857 5.5359464e-07
-0.2322857 5.5391691e-07
-0.2312857 5.539246e-07
-0.2302857 5.5365259e-07
-0.2292857 5.5313487e-07
-0.2282857 5.524044799999999e-07
-0.2272857 5.5149338e-07
-0.2262857 5.5043246e-07
-0.2252857 5.4925149e-07
-0.2242857 5.4797913e-07
-0.2232857 5.4664309e-07
-0.2222857 5.4527014e-07
-0.2212857 5.4388614e-07
-0.2202857 5.425162999999999e-07
-0.2192857 5.4118523e-07
-0.2182857 5.3991713e-07
-0.2172857 5.3873581e-07
-0.2162857 5.3766502e-07
-0.2152857 5.367284e-07
-0.2142857 5.359496799999999e-07
-0.2132857 5.3535274e-07
-0.2122857 5.3496163e-07
-0.2112857 5.3480074e-07
-0.2102857 5.3489466e-07
-0.2092857 5.352682299999999e-07
-0.2082857 5.3594644e-07
-0.2072857 5.3695435e-07
-0.2062857 5.3831704e-07
-0.2052857 5.4005933e-07
-0.2042857 5.4220575e-07
-0.2032857 5.447802700000001e-07
-0.2022857 5.4780607e-07
-0.2012857 5.5130545e-07
-0.2002857 5.5529954e-07
-0.1992857 5.5980807e-07
-0.1982857 5.6484923e-07
-0.1972857 5.7043947e-07
-0.1962857 5.765933499999999e-07
-0.1952857 5.8332339e-07
-0.1942857 5.9063989e-07
-0.1932857 5.9855103e-07
-0.1922857 6.0706262e-07
-0.1912857 6.1617818e-07
-0.1902857 6.258988399999999e-07
-0.1892857 6.3622352e-07
-0.1882857 6.4714882e-07
-0.1872857 6.5866921e-07
-0.1862857 6.7077699e-07
-0.1852857 6.834624e-07
-0.1842857 6.967138e-07
-0.1832857 7.105175600000001e-07
-0.1822857 7.2485831e-07
-0.1812857 7.3971891e-07
-0.1802857 7.5508053e-07
-0.1792857 7.709225300000001e-07
-0.1782857 7.8722273e-07
-0.1772857 8.0395726e-07
-0.1762857 8.211004299999999e-07
-0.1752857 8.386247299999999e-07
-0.1742857 8.5650083e-07
-0.1732857 8.746975599999999e-07
-0.1722857 8.931816199999999e-07
-0.1712857 9.119176500000001e-07
-0.1702857 9.3086827e-07
-0.1692857 9.499937700000001e-07
-0.1682857 9.6925223e-07
-0.1672857 9.8859969e-07
-0.1662857 1.0079899000000001e-06
-0.1652857 1.0273746e-06
-0.1642857 1.0467039e-06
-0.1632857 1.0659257999999998e-06
-0.1622857 1.0849873e-06
-0.1612857 1.1038341e-06
-0.1602857 1.1224112e-06
-0.1592857 1.1406637e-06
-0.1582857 1.1585364e-06
-0.1572857 1.1759751999999999e-06
-0.1562857 1.1929274e-06
-0.1552857 1.2093422e-06
-0.1542857 1.2251713e-06
-0.1532857 1.2403695e-06
-0.1522857 1.2548956e-06
-0.1512857 1.2687125e-06
-0.1502857 1.2817883e-06
-0.1492857 1.2940963e-06
-0.1482857 1.3056158e-06
-0.1472857 1.3163323e-06
-0.1462857 1.3262379e-06
-0.1452857 1.3353314e-06
-0.1442857 1.3436185e-06
-0.1432857 1.351112e-06
-0.1422857 1.3578313e-06
-0.1412857 1.3638024e-06
-0.1402857 1.369058e-06
-0.1392857 1.3736368e-06
-0.1382857 1.3775829e-06
-0.1372857 1.3809459e-06
-0.1362857 1.3837798e-06
-0.1352857 1.3861424e-06
-0.1342857 1.3880951e-06
-0.1332857 1.3897018e-06
-0.1322857 1.3910282000000001e-06
-0.1312857 1.3921414e-06
-0.1302857 1.3931091e-06
-0.1292857 1.3939987e-06
-0.1282857 1.3948768e-06
-0.1272857 1.395809e-06
-0.1262857 1.3968585e-06
-0.1252857 1.3980865e-06
-0.1242857 1.3995513e-06
-0.1232857 1.4013078e-06
-0.1222857 1.4034074999999999e-06
-0.1212857 1.4058982e-06
-0.1202857 1.4088235e-06
-0.1192857 1.412223e-06
-0.1182857 1.416132e-06
-0.1172857 1.4205813e-06
-0.1162857 1.4255976999999999e-06
-0.1152857 1.4312032e-06
-0.1142857 1.4374157e-06
-0.1132857 1.4442489e-06
-0.1122857 1.4517122e-06
-0.1112857 1.4598106e-06
-0.1102857 1.4685453e-06
-0.1092857 1.4779133e-06
-0.1082857 1.4879076e-06
-0.1072857 1.4985174000000002e-06
-0.1062857 1.5097282e-06
-0.1052857 1.5215213999999999e-06
-0.1042857 1.5338751999999999e-06
-0.1032857 1.5467638000000001e-06
-0.1022857 1.5601579e-06
-0.1012857 1.5740248e-06
-0.1002857 1.5883285999999999e-06
-9.9285714E-02 1.6030299000000002e-06
-9.8285712E-02 1.6180863e-06
-9.7285718E-02 1.6334523e-06
-9.6285716E-02 1.6490798e-06
-9.5285714E-02 1.6649178e-06
-9.4285712E-02 1.680913e-06
-9.3285717E-02 1.69701e-06
-9.2285715E-02 1.7131514e-06
-9.1285713E-02 1.7292784e-06
-9.0285711E-02 1.7453305999999999e-06
-8.9285716E-02 1.7612473e-06
-8.8285714E-02 1.776967e-06
-8.7285712E-02 1.7924280999999998e-06
-8.6285718E-02 1.8075696000000001e-06
-8.5285716E-02 1.8223313000000001e-06
-8.4285714E-02 1.8366546e-06
-8.3285712E-02 1.8504824e-06
-8.2285717E-02 1.8637605000000001e-06
-8.1285715E-02 1.8764371e-06
-8.0285713E-02 1.8884641000000002e-06
-7.9285711E-02 1.8997971e-06
-7.8285716E-02 1.9103961e-06
-7.7285714E-02 1.9202258e-06
-7.6285712E-02 1.9292562e-06
-7.5285718E-02 1.9374626e-06
-7.4285716E-02 1.9448263e-06
-7.3285714E-02 1.9513347e-06
-7.2285712E-02 1.9569810999999997e-06
-7.1285717E-02 1.961765e-06
-7.0285715E-02 1.9656923e-06
-6.9285713E-02 1.9687754e-06
-6.8285711E-02 1.9710324e-06
-6.7285717E-02 1.9724873999999998e-06
-6.6285715E-02 1.9731699e-06
-6.5285712E-02 1.9731146e-06
-6.4285718E-02 1.9723611e-06
-6.3285716E-02 1.9709528e-06
-6.2285714E-02 1.9689368e-06
-6.1285716E-02 1.9663632999999998e-06
-6.0285714E-02 1.9632846e-06
-5.9285715E-02 1.9597552e-06
-5.8285713E-02 1.9558302999999998e-06
-5.7285715E-02 1.9515658e-06
-5.6285713E-02 1.9470175e-06
-5.5285715E-02 1.9422401e-06
-5.4285713E-02 1.9372878000000003e-06
-5.3285714E-02 1.932213e-06
-5.2285716E-02 1.9270658e-06
-5.1285714E-02 1.9218945e-06
-5.0285716E-02 1.916745e-06
-4.9285714E-02 1.9116607e-06
-4.8285715E-02 1.9066825999999999e-06
-4.7285713E-02 1.9018493e-06
-4.6285715E-02 1.8971971e-06
-4.5285713E-02 1.8927599000000001e-06
-4.4285715E-02 1.8885702e-06
-4.3285713E-02 1.8846585e-06
-4.2285714E-02 1.8810543999999998e-06
-4.1285716E-02 1.8777863000000001e-06
-4.0285714E-02 1.8748814000000001e-06
-3.9285716E-02 1.872367e-06
-3.8285714E-02 1.8702696000000002e-06
-3.7285715E-02 1.8686157e-06
-3.6285713E-02 1.8674312e-06
-3.5285715E-02 1.8667420999999999e-06
-3.4285713E-02 1.8665743e-06
-3.3285715E-02 1.8669528e-06
-3.2285713E-02 1.8679022999999998e-06
-3.1285714E-02 1.8694461e-06
-3.0285714E-02 1.8716065e-06
-2.9285714E-02 1.8744039000000002e-06
-2.8285714E-02 1.8778563999999999e-06
-2.7285714E-02 1.8819799e-06
-2.6285714E-02 1.8867868999999998e-06
-2.5285713E-02 1.8922863e-06
-2.4285715E-02 1.8984836999999999e-06
-2.3285715E-02 1.9053799e-06
-2.2285715E-02 1.9129716e-06
-2.1285715E-02 1.9212509e-06
-2.0285714E-02 1.930205e-06
-1.9285714E-02 1.9398164999999998e-06
-1.8285714E-02 1.9500636e-06
-1.7285714E-02 1.9609198e-06
-1.6285714E-02 1.9723545e-06
-1.5285715E-02 1.9843335999999997e-06
-1.4285714E-02 1.9968196e-06
-1.3285714E-02 2.0097723e-06
-1.2285714E-02 2.0231493e-06
-1.1285714E-02 2.0369066e-06
-1.0285715E-02 2.0509994000000003e-06
-9.2857145E-03 2.0653822e-06
-8.2857143E-03 2.0800099e-06
-7.2857141E-03 2.0948386e-06
-6.2857145E-03 2.1098252e-06
-5.2857143E-03 2.1249285e-06
-4.2857141E-03 2.1401095999999997e-06
-3.2857142E-03 2.1553317e-06
-2.2857143E-03 2.1705612000000003e-06
-1.2857143E-03 2.1857666e-06
-2.8571428E-04 2.2009198e-06
7.1428571E-04 2.2159952e-06
1.7142857E-03 2.2309699e-06
2.7142856E-03 2.2458234e-06
3.7142858E-03 2.2605377e-06
4.7142855E-03 2.2750967e-06
5.7142857E-03 2.2894863e-06
6.7142858E-03 2.3036934e-06
7.7142855E-03 2.3177066e-06
8.7142857E-03 2.3315149e-06
9.7142858E-03 2.3451083e-06
1.0714286E-02 2.3584771e-06
1.1714286E-02 2.3716117e-06
1.2714285E-02 2.3845027000000003e-06
1.3714286E-02 2.3971408e-06
1.4714286E-02 2.4095163000000002e-06
1.5714286E-02 2.4216199e-06
1.6714286E-02 2.4334422e-06
1.7714286E-02 2.444974e-06
1.8714286E-02 2.4562066e-06
1.9714287E-02 2.4671316e-06
2.0714285E-02 2.4777416e-06
2.1714285E-02 2.4880302e-06
2.2714285E-02 2.4979924e-06
2.3714285E-02 2.5076245000000003e-06
2.4714286E-02 2.516925e-06
2.5714286E-02 2.525894e-06
2.6714286E-02 2.5345342e-06
2.7714286E-02 2.5428506e-06
2.8714286E-02 2.5508506e-06
2.9714286E-02 2.5585445000000002e-06
3.0714286E-02 2.5659451e-06
3.1714287E-02 2.5730682e-06
3.2714285E-02 2.5799318000000002e-06
3.3714287E-02 2.5865567e-06
3.4714285E-02 2.5929658e-06
3.5714287E-02 2.5991843000000003e-06
3.6714286E-02 2.605239e-06
3.7714284E-02 2.6111584e-06
3.8714286E-02 2.6169717e-06
3.9714284E-02 2.622709e-06
4.0714286E-02 2.6284006e-06
4.1714285E-02 2.6340765999999997e-06
4.2714287E-02 2.6397664e-06
4.3714285E-02 2.6454980000000003e-06
4.4714287E-02 2.6512978e-06
4.5714285E-02 2.65719e-06
4.6714287E-02 2.6631961e-06
4.7714286E-02 2.6693344e-06
4.8714284E-02 2.6756203e-06
4.9714286E-02 2.6820647e-06
5.0714284E-02 2.6886749e-06
5.1714286E-02 2.6954540000000003e-06
5.2714285E-02 2.7024006e-06
5.3714287E-02 2.7095091e-06
5.4714285E-02 2.7167689999999998e-06
5.5714287E-02 2.7241661e-06
5.6714285E-02 2.7316819e-06
5.7714287E-02 2.7392939e-06
5.8714285E-02 2.7469763e-06
5.9714288E-02 2.7547001e-06
6.0714286E-02 2.7624337000000003e-06
6.1714284E-02 2.770143e-06
6.2714286E-02 2.7777928e-06
6.3714288E-02 2.7853462e-06
6.4714283E-02 2.7927658e-06
6.5714285E-02 2.8000146e-06
6.6714287E-02 2.8070554e-06
6.7714289E-02 2.8138521e-06
6.8714283E-02 2.8203697000000003e-06
6.9714285E-02 2.8265752e-06
7.0714287E-02 2.8324372e-06
7.1714282E-02 2.8379262e-06
7.2714284E-02 2.8430151e-06
7.3714286E-02 2.8476789e-06
7.4714288E-02 2.8518951e-06
7.5714283E-02 2.8556427e-06
7.6714285E-02 2.8589028000000003e-06
7.7714287E-02 2.8616583e-06
7.8714289E-02 2.8638931e-06
7.9714283E-02 2.8655922000000002e-06
8.0714285E-02 2.8667413e-06
8.1714287E-02 2.8673261e-06
8.2714289E-02 2.8673327e-06
8.3714284E-02 2.8667463e-06
8.4714286E-02 2.8655521e-06
8.5714288E-02 2.863734e-06
8.6714283E-02 2.8612751e-06
8.7714285E-02 2.858158e-06
8.8714287E-02 2.8543639e-06
8.9714289E-02 2.8498732e-06
9.0714283E-02 2.8446663999999997e-06
9.1714285E-02 2.8387233999999998e-06
9.2714287E-02 2.8320244e-06
9.3714289E-02 2.8245505e-06
9.4714284E-02 2.8162841e-06
9.5714286E-02 2.8072096e-06
9.6714288E-02 2.7973138e-06
9.7714283E-02 2.7865871e-06
9.8714285E-02 2.7750238e-06
9.9714287E-02 2.7626223e-06
0.1007143 2.7493869e-06
0.1017143 2.735327e-06
0.1027143 2.7204585000000003e-06
0.1037143 2.7048037000000002e-06
0.1047143 2.6883917e-06
0.1057143 2.6712586e-06
0.1067143 2.6534471e-06
0.1077143 2.6350069e-06
0.1087143 2.6159941999999997e-06
0.1097143 2.5964713e-06
0.1107143 2.5765063e-06
0.1117143 2.5561722999999997e-06
0.1127143 2.5355467e-06
0.1137143 2.5147106e-06
0.1147143 2.493748e-06
0.1157143 2.4727449000000003e-06
0.1167143 2.4517885e-06
0.1177143 2.430966e-06
0.1187143 2.4103644000000003e-06
0.1197143 2.3900691e-06
0.1207143 2.3701638e-06
0.1217143 2.350729e-06
0.1227143 2.3318425e-06
0.1237143 2.3135778e-06
0.1247143 2.2960045e-06
0.1257143 2.2791877e-06
0.1267143 2.2631879000000004e-06
0.1277143 2.2480606e-06
0.1287143 2.2338568e-06
0.1297143 2.2206224e-06
0.1307143 2.2083986e-06
0.1317143 2.197222e-06
0.1327143 2.1871243999999998e-06
0.1337143 2.1781338e-06
0.1347143 2.170273e-06
0.1357143 2.1635613999999997e-06
0.1367143 2.1580137e-06
0.1377143 2.1536405e-06
0.1387143 2.1504482e-06
0.1397143 2.1484388e-06
0.1407143 2.1476097e-06
0.1417143 2.1479535e-06
0.1427143 2.1494575e-06
0.1437143 2.1521037e-06
0.1447143 2.1558686e-06
0.1457143 2.1607217e-06
0.1467143 2.1666267e-06
0.1477143 2.1735397e-06
0.1487143 2.1814103e-06
0.1497143 2.1901796e-06
0.1507143 2.1997819e-06
0.1517143 2.210143e-06
0.1527143 2.2211813e-06
0.1537143 2.2328072e-06
0.1547143 2.2449241e-06
0.1557143 2.2574278e-06
0.1567143 2.2702082e-06
0.1577143 2.2831488e-06
0.1587143 2.2961283e-06
0.1597143 2.3090211e-06
0.1607143 2.3216984e-06
0.1617143 2.3340295e-06
0.1627143 2.3458828e-06
0.1637143 2.3571269e-06
0.1647143 2.3676325e-06
0.1657143 2.3772726e-06
0.1667143 2.3859251e-06
0.1677143 2.3934732e-06
0.1687143 2.3998068e-06
0.1697143 2.4048237000000002e-06
0.1707143 2.4084313e-06
0.1717143 2.4105468e-06
0.1727143 2.4110984999999997e-06
0.1737143 2.4100267e-06
0.1747143 2.4072839999999998e-06
0.1757143 2.4028362999999996e-06
0.1767143 2.3966631e-06
0.1777143 2.3887578e-06
0.1787143 2.3791277e-06
0.1797143 2.3677940999999998e-06
0.1807143 2.3547924e-06
0.1817143 2.3401718e-06
0.1827143 2.3239945e-06
0.1837143 2.3063359e-06
0.1847143 2.2872834e-06
0.1857143 2.2669361e-06
0.1867143 2.2454039e-06
0.1877143 2.2228059e-06
0.1887143 2.199271e-06
0.1897143 2.1749349e-06
0.1907143 2.1499401e-06
0.1917143 2.1244344999999997e-06
0.1927143 2.09857e-06
0.1937143 2.0725013e-06
0.1947143 2.0463844e-06
0.1957143 2.0203756999999997e-06
0.1967143 1.9946306e-06
0.1977143 1.9693019e-06
0.1987143 1.9445390999999997e-06
0.1997143 1.9204871e-06
0.2007143 1.8972848e-06
0.2017143 1.8750651e-06
0.2027143 1.8539529000000002e-06
0.2037143 1.8340653e-06
0.2047143 1.8155106e-06
0.2057143 1.7983876000000001e-06
0.2067143 1.7827858e-06
0.2077143 1.7687848e-06
0.2087143 1.7564536e-06
0.2097143 1.745852e-06
0.2107143 1.7370291999999999e-06
0.2117143 1.7300246999999998e-06
0.2127143 1.7248681999999998e-06
0.2137143 1.7215799999999998e-06
0.2147143 1.7201710000000001e-06
0.2157143 1.7206432e-06
0.2167143 1.7229898e-06
0.2177143 1.7271952999999998e-06
0.2187143 1.7332363e-06
0.2197143 1.7410812e-06
0.2207143 1.7506903000000002e-06
0.2217143 1.7620163e-06
0.2227143 1.7750043e-06
0.2237143 1.7895916e-06
0.2247143 1.8057083000000002e-06
0.2257143 1.8232771999999999e-06
0.2267143 1.8422133e-06
0.2277143 1.8624251e-06
0.2287143 1.8838138000000002e-06
0.2297143 1.9062741e-06
0.2307143 1.9296940999999997e-06
0.2317143 1.9539561000000003e-06
0.2327143 1.978937e-06
0.2337143 2.0045091e-06
0.2347143 2.0305402e-06
0.2357143 2.0568951e-06
0.2367143 2.0834364e-06
0.2377143 2.110025e-06
0.2387143 2.1365217e-06
0.2397143 2.1627882e-06
0.2407143 2.1886876e-06
0.2417143 2.2140867e-06
0.2427143 2.2388559e-06
0.2437143 2.2628708e-06
0.2447143 2.2860132e-06
0.2457143 2.3081718e-06
0.2467143 2.3292433e-06
0.2477143 2.3491325999999998e-06
0.2487143 2.3677535e-06
0.2497143 2.3850289000000003e-06
0.2507143 2.4008912e-06
0.2517143 2.4152824e-06
0.2527143 2.4281534999999998e-06
0.2537143 2.4394649999999998e-06
0.2547143 2.4491863e-06
0.2557143 2.457295e-06
0.2567143 2.4637769e-06
0.2577143 2.4686251e-06
0.2587143 2.47184e-06
0.2597143 2.4734280000000002e-06
0.2607143 2.4734019e-06
0.2617143 2.4717796000000003e-06
0.2627143 2.4685842999999998e-06
0.2637143 2.4638439e-06
0.2647143 2.4575911e-06
0.2657143 2.4498627e-06
0.2667143 2.4407003e-06
0.2677143 2.4301492e-06
0.2687143 2.4182599e-06
0.2697143 2.405087e-06
0.2707143 2.3906903e-06
0.2717143 2.3751343999999998e-06
0.2727143 2.3584894e-06
0.2737143 2.3408305999999997e-06
0.2747143 2.3222396e-06
0.2757143 2.3028035e-06
0.2767143 2.2826152e-06
0.2777143 2.2617737e-06
0.2787143 2.2403839000000002e-06
0.2797143 2.2185564e-06
0.2807143 2.1964071e-06
0.2817143 2.1740572e-06
0.2827143 2.1516318e-06
0.2837143 2.12926e-06
0.2847143 2.1070742e-06
0.2857143 2.085209e-06
0.2867143 2.0638005e-06
0.2877143 2.042985e-06
0.2887143 2.0228981e-06
0.2897143 2.0036742e-06
0.2907143 1.9854447e-06
0.2917143 1.9683371e-06
0.2927143 1.9524744e-06
0.2937143 1.9379735e-06
0.2947143 1.9249439e-06
0.2957143 1.913488e-06
0.2967143 1.9036989e-06
0.2977143 1.89566e-06
0.2987143 1.8894441999999999e-06
0.2997143 1.8851132e-06
0.3007143 1.8827172999999999e-06
0.3017143 1.8822941e-06
0.3027143 1.8838689000000001e-06
0.3037143 1.8874536e-06
0.3047143 1.8930473e-06
0.3057143 1.9006363000000002e-06
0.3067143 1.9101932e-06
0.3077143 1.9216786e-06
0.3087143 1.93504e-06
0.3097143 1.9502136999999997e-06
0.3107143 1.9671241e-06
0.3117143 1.9856854e-06
0.3127143 2.0058019e-06
0.3137143 2.0273694e-06
0.3147143 2.0502760000000003e-06
0.3157143 2.074403e-06
0.3167143 2.0996266e-06
0.3177143 2.1258188e-06
0.3187143 2.1528484e-06
0.3197143 2.1805825e-06
0.3207143 2.2088877e-06
0.3217143 2.2376311e-06
0.3227143 2.2666814e-06
0.3237143 2.2959099999999998e-06
0.3247143 2.3251912e-06
0.3257143 2.354404e-06
0.3267143 2.3834318e-06
0.3277143 2.4121633999999998e-06
0.3287143 2.4404928e-06
0.3297143 2.4683196e-06
0.3307143 2.495549e-06
0.3317143 2.5220919e-06
0.3327143 2.5478643000000003e-06
0.3337143 2.5727871e-06
0.3347143 2.5967857e-06
0.3357143 2.6197899e-06
0.3367143 2.6417329e-06
0.3377143 2.6625512e-06
0.3387143 2.6821844e-06
0.3397143 2.7005738e-06
0.3407143 2.7176631000000002e-06
0.3417143 2.733398e-06
0.3427143 2.7477260999999998e-06
0.3437143 2.7605966000000002e-06
0.3447143 2.7719601e-06
0.3457143 2.7817698e-06
0.3467143 2.7899812e-06
0.3477143 2.7965523000000002e-06
0.3487143 2.8014448e-06
0.3497143 2.8046243e-06
0.3507143 2.8060608e-06
0.3517143 2.8057297e-06
0.3527143 2.8036121e-06
0.3537143 2.7996955999999998e-06
0.3547143 2.7939752e-06
0.3557143 2.7864534e-06
0.3567143 2.7771405e-06
0.3577143 2.7660557e-06
0.3587143 2.7532263e-06
0.3597143 2.7386882e-06
0.3607143 2.7224859e-06
0.3617143 2.7046717e-06
0.3627143 2.6853058000000002e-06
0.3637143 2.6644553e-06
0.3647143 2.6421938e-06
0.3657143 2.6186004e-06
0.3667143 2.5937592e-06
0.3677143 2.5677572e-06
0.3687143 2.540685e-06
0.3697143 2.5126344e-06
0.3707143 2.4836979e-06
0.3717143 2.4539672e-06
0.3727143 2.423533e-06
0.3737143 2.3924835000000002e-06
0.3747143 2.360904e-06
0.3757143 2.3288758e-06
0.3767143 2.2964759e-06
0.3777143 2.2637771e-06
0.3787143 2.2308466e-06
0.3797143 2.1977471e-06
0.3807143 2.1645356e-06
0.3817143 2.1312646e-06
0.3827143 2.0979813e-06
0.3837143 2.0647287999999998e-06
0.3847143 2.0315456e-06
0.3857143 1.9984662999999997e-06
0.3867143 1.9655218e-06
0.3877143 1.93274e-06
0.3887143 1.9001455e-06
0.3897143 1.8677598e-06
0.3907143 1.8356019e-06
0.3917143 1.8036875000000002e-06
0.3927143 1.7720296000000002e-06
0.3937143 1.7406377e-06
0.3947143 1.7095172e-06
0.3957143 1.6786691e-06
0.3967143 1.6480895e-06
0.3977143 1.6177678e-06
0.3987143 1.5876866000000002e-06
0.3997143 1.5578204e-06
0.4007143 1.5281338999999998e-06
0.4017143 1.4985817e-06
0.4027143 1.4691068999999999e-06
0.4037143 1.4396394e-06
0.4047143 1.4100963e-06
0.4057143 1.3803796e-06
0.4067143 1.3503764e-06
0.4077143 1.3199582e-06
0.4087143 1.2889802e-06
0.4097143 1.2572817000000001e-06
0.4107143 1.2246860000000001e-06
0.4117143 1.1910012e-06
0.4127143 1.1560207e-06
0.4137143 1.1195244e-06
0.4147143 1.0812798000000001e-06
0.4157143 1.0410433e-06
0.4167143 9.985621199999999e-07
0.4177143 9.535766800000001e-07
0.4187143 9.058218199999999e-07
0.4197143 8.5502938e-07
0.4207143 8.009301699999999e-07
0.4217143 7.432565699999999e-07
0.4227143 6.817447100000001e-07
0.4237143 6.161366099999999e-07
0.4247143 5.4618186e-07
0.4257143 4.7164002e-07
0.4267143 3.9228256e-07
0.4277143 3.0789381999999997e-07
0.4287143 2.1827255999999998e-07
0.4297143 1.2323268e-07
0.4307143 2.2604725e-08
0.4317143 -8.376430700000001e-08
0.4327143 -1.9600994000000001e-07
0.4337143 -3.1425109e-07
0.4347143 -4.3859005000000003e-07
0.4357143 -5.6911262e-07
0.4367143 -7.0588912e-07
0.4377143 -8.4897565e-07
0.4387143 -9.984146e-07
0.4397143 -1.1542365999999999e-06
0.4407143 -1.3164615000000001e-06
0.4417143 -1.4851001000000001e-06
0.4427143 -1.6601549e-06
0.4437143 -1.8416222999999999e-06
0.4447143 -2.0294937000000002e-06
0.4457143 -2.2237575e-06
0.4467143 -2.4244003999999998e-06
0.4477143 -2.6314082e-06
0.4487143 -2.8447669e-06
0.4497143 -3.0644648999999998e-06
0.4507143 -3.2904936e-06
0.4517143 -3.5228478e-06
0.4527143 -3.7615269e-06
0.4537143 -4.0065359e-06
0.4547143 -4.2578851e-06
0.4557143 -4.5155907e-06
0.4567143 -4.7796753e-06
0.4577143 -5.0501676e-06
0.4587143 -5.3271023e-06
0.4597143 -5.610520399999999e-06
0.4607143 -5.9004687e-06
0.4617143 -6.1969999e-06
0.4627143 -6.5001707e-06
0.4637143 -6.8100441e-06
0.4647143 -7.1266867999999994e-06
0.4657143 -7.4501706e-06
0.4667143 -7.780570100000001e-06
0.4677143 -8.1179643e-06
0.4687143 -8.462435400000001e-06
0.4697143 -8.8140673e-06
0.4707143 -9.172948300000001e-06
0.4717143 -9.5391684e-06
0.4727143 -9.9128201e-06
0.4737143 -1.0294e-05
0.4747143 -1.0682806e-05
0.4757143 -1.1079339e-05
0.4767143 -1.1483705e-05
0.4777143 -1.1896011000000001e-05
0.4787143 -1.2316369e-05
0.4797143 -1.2744893e-05
0.4807143 -1.3181701999999998e-05
0.4817143 -1.3626918999999999e-05
0.4827143 -1.4080671999999999e-05
0.4837143 -1.454309e-05
0.4847143 -1.5014309000000001e-05
0.4857143 -1.5494469e-05
0.4867143 -1.5983711e-05
0.4877143 -1.6482183e-05
0.4887143 -1.6990032e-05
0.4897143 -1.7507408e-05
0.4907143 -1.8034461e-05
0.4917143 -1.8571346e-05
0.4927143 -1.9118215e-05
0.4937143 -1.967522e-05
0.4947143 -2.0242510999999998e-05
0.4957143 -2.0820237e-05
0.4967143 -2.1408543e-05
0.4977143 -2.2007576e-05
0.4987143 -2.2617475e-05
0.4997143 -2.3238377e-05
0.5007143 -2.3870419e-05
0.5017143 -2.4513733e-05
0.5027143 -2.516845e-05
0.5037143 -2.5834700000000002e-05
0.5047143 -2.6512615000000002e-05
0.5057143 -2.7202326999999996e-05
0.5067143 -2.7903971e-05
0.5077143 -2.8617683e-05
0.5087143 -2.934361e-05
0.5097143 -3.0081906999999997e-05
0.5107143 -3.0832734e-05
0.5117143 -3.1596264e-05
0.5127143 -3.2372679e-05
0.5137143 -3.3162181e-05
0.5147143 -3.3964977e-05
0.5157143 -3.4781297000000004e-05
0.5167143 -3.5611384e-05
0.5177143 -3.6455498e-05
0.5187143 -3.7313909999999996e-05
0.5197143 -3.8186914000000004e-05
0.5207143 -3.9074811e-05
0.5217143 -3.9977922e-05
0.5227143 -4.0896578e-05
0.5237143 -4.1831117e-05
0.5247143 -4.2781895e-05
0.5257143 -4.3749264e-05
0.5267143 -4.4733591000000004e-05
0.5277143 -4.5735240000000005e-05
0.5287143 -4.6754579e-05
0.5297143 -4.7791974e-05
0.5307143 -4.8847795e-05
0.5317143 -4.992239700000001e-05
0.5327143 -5.1016139e-05
0.5337143 -5.2129365999999996e-05
0.5347143 -5.3262426e-05
0.5357143 -5.4415653e-05
0.5367143 -5.5589373e-05
0.5377143 -5.6783898000000005e-05
0.5387143 -5.799954e-05
0.5397143 -5.9236601e-05
0.5407143 -6.0495374999999995e-05
0.5417143 -6.1776149e-05
0.5427143 -6.3079204e-05
0.5437143 -6.4404821e-05
0.5447143 -6.575327199999999e-05
0.5457143 -6.7124824e-05
0.5467143 -6.8519751e-05
0.5477143 -6.9938312e-05
0.5487143 -7.1380782e-05
0.5497143 -7.2847428e-05
0.5507143 -7.4338521e-05
0.5517143 -7.5854331e-05
0.5527143 -7.7395129e-05
0.5537143 -7.8961187e-05
0.5547143 -8.0552786e-05
0.5557143 -8.217019699999999e-05
0.5567143 -8.3813694e-05
0.5577143 -8.5483555e-05
0.5587143 -8.7180058e-05
0.5597143 -8.8903477e-05
0.5607143 -9.0654078e-05
0.5617143 -9.2432134e-05
0.5627143 -9.4237913e-05
0.5637143 -9.6071676e-05
0.5647143 -9.7933673e-05
0.5657143 -9.9824172e-05
0.5667143 -0.00010174341
0.5677143 -0.00010369163
0.5687143 -0.00010566906
0.5697143 -0.00010767595
0.5707143 -0.00010971252999999999
0.5717143 -0.00011177901
0.5727143 -0.00011387563
0.5737143 -0.00011600259
0.5747143 -0.00011816013000000002
0.5757143 -0.00012034847
0.5767143 -0.00012256780999999998
0.5777143 -0.00012481842
0.5787143 -0.00012710049999999998
0.5797143 -0.00012941429
0.5807143 -0.00013176003
0.5817143 -0.000134138
0.5827143 -0.00013654844
0.5837143 -0.00013899164
0.5847143 -0.00014146789000000001
0.5857143 -0.00014397749
0.5867143 -0.00014652076999999999
0.5877143 -0.00014909805
0.5887143 -0.0001517097
0.5897143 -0.00015435608
0.5907143 -0.00015703758
0.5917143 -0.00015975462
0.5927143 -0.0001625076
0.5937143 -0.00016529698
0.5947143 -0.0001681232
0.5957143 -0.00017098674
0.5967143 -0.00017388809
0.5977143 -0.00017682775
0.5987143 -0.00017980623
0.5997143 -0.00018282407
0.6007143 -0.0001858818
0.6017143 -0.00018897997
0.6027143 -0.00019211914000000002
0.6037143 -0.00019529984
0.6047143 -0.00019852268
0.6057143 -0.00020178823
0.6067143 -0.00020509706
0.6077143 -0.00020844975
0.6087143 -0.0002118469
0.6097143 -0.00021528907999999997
0.6107143 -0.0002187769
0.6117143 -0.00022231092999999997
0.6127143 -0.00022589178999999997
0.6137143 -0.00022952006000000002
0.6147143 -0.00023319633
0.6157143 -0.00023692121
0.6167143 -0.00024069528999999998
0.6177143 -0.0002445192
0.6187143 -0.00024839351
0.6197143 -0.00025231882
0.6207143 -0.00025629574
0.6217143 -0.0002603249
0.6227143 -0.00026440687
0.6237143 -0.00026854227
0.6247143 -0.0002727317
0.6257143 -0.00027697574
0.6267143 -0.00028127502
0.6277143 -0.00028563009
0.6287143 -0.00029004154
0.6297143 -0.00029450998
0.6307143 -0.00029903594999999996
0.6317143 -0.00030362003
0.6327143 -0.00030826275
0.6337143 -0.00031296465
0.6347143 -0.00031772627
0.6357143 -0.00032254810999999997
0.6367143 -0.00032743069000000004
0.6377143 -0.00033237447
0.6387143 -0.00033737997
0.6397143 -0.00034244763
0.6407143 -0.00034757791
0.6417143 -0.00035277126000000003
0.6427143 -0.00035802811
0.6437143 -0.00036334891
0.6447143 -0.00036873405000000003
0.6457143 -0.00037418399
0.6467143 -0.00037969912
0.6477143 -0.00038527987
0.6487143 -0.00039092669999999996
0.6497143 -0.00039663996
0.6507143 -0.00040242016
0.6517143 -0.00040826772
0.6527143 -0.00041418307
0.6537143 -0.00042016673000000004
0.6547143 -0.00042621913999999996
0.6557143 -0.00043234086
0.6567143 -0.00043853238
0.6577143 -0.00044479424999999996
0.6587143 -0.00045112702
0.6597143 -0.00045753127
0.6607143 -0.00046400764
0.6617143 -0.00047055678000000004
0.6627143 -0.00047717930999999995
0.6637143 -0.00048387592000000005
0.6647143 -0.00049064729
0.6657143 -0.00049749415
0.6667143 -0.00050441718
0.6677143 -0.00051141719
0.6687143 -0.00051849488
0.6697143 -0.00052565106
0.6707143 -0.0005328865
0.6717143 -0.00054020197
0.6727143 -0.00054759826
0.6737143 -0.00055507617
0.6747143 -0.00056263643
0.6757143 -0.00057027987
0.6767143 -0.00057800726
0.6777143 -0.00058581932
0.6787143 -0.0005937168200000001
0.6797143 -0.0006017005
0.6807143 -0.00060977104
0.6817143 -0.00061792916
0.6827143 -0.0006261755499999999
0.6837143 -0.0006345108399999999
0.6847143 -0.00064293563
0.6857143 -0.00065145055
0.6867143 -0.00066005618
0.6877143 -0.00066875309
0.6887143 -0.00067754181
0.6897143 -0.00068642285
0.6907143 -0.00069539669
0.6917143 -0.00070446381
0.6927143 -0.0007136246500000001
0.6937143 -0.00072287967
0.6947143 -0.00073222923
0.6957143 -0.00074167374
0.6967143 -0.00075121357
0.6977143 -0.00076084912
0.6987143 -0.00077058066
0.6997143 -0.00078040866
0.7007143 -0.0007903334300000001
0.7017143 -0.00080035534
0.7027143 -0.0008104746499999999
0.7037143 -0.00082069182
0.7047143 -0.0008310071300000001
0.7057143 -0.00084142102
0.7067143 -0.00085193387
0.7077143 -0.0008625460399999999
0.7087143 -0.0008732578899999999
0.7097143 -0.0008840698700000001
0.7107143 -0.0008949825300000001
0.7117143 -0.0009059962400000001
0.7127143 -0.00091711154
0.7137143 -0.0009283289699999999
0.7147143 -0.00093964918
0.7157143 -0.00095107262
0.7167143 -0.00096260001
0.7177143 -0.0009742319
0.7187143 -0.00098596911
0.7197143 -0.00099781228
0.7207143 -0.0010097622
0.7217143 -0.0010218197
0.7227143 -0.0010339854
0.7237143 -0.0010462604
0.7247143 -0.0010586455
0.7257143 -0.0010711415999999998
0.7267143 -0.0010837496
0.7277143 -0.0010964705000000002
0.7287143 -0.0011093053
0.7297143 -0.001122255
0.7307143 -0.0011353205
0.7317143 -0.001148503
0.7327143 -0.0011618034
0.7337143 -0.0011752229
0.7347143 -0.0011887624
0.7357143 -0.0012024231
0.7367143 -0.001216206
0.7377143 -0.0012301121
0.7387143 -0.0012441426
0.7397143 -0.0012582985
0.7407143 -0.0012725807
0.7417143 -0.0012869905
0.7427143 -0.0013015288
0.7437143 -0.0013161965
0.7447143 -0.0013309948000000001
0.7457143 -0.0013459246
0.7467143 -0.001360987
0.7477143 -0.0013761827
0.7487143 -0.0013915129
0.7497143 -0.0014069783
0.7507143 -0.0014225800000000001
0.7517143 -0.0014383188000000001
0.7527143 -0.0014541956000000001
0.7537143 -0.0014702113
0.7547143 -0.0014863666
0.7557143 -0.0015026626
0.7567143 -0.0015190998
0.7577143 -0.0015356791000000001
0.7587143 -0.0015524011999999998
0.7597143 -0.0015692669000000002
0.7607143 -0.001586277
0.7617143 -0.0016034321000000002
0.7627143 -0.0016207328
0.7637143 -0.0016381799000000001
0.7647143 -0.0016557738
0.7657143 -0.0016735154
0.7667143 -0.0016914048999999997
0.7677143 -0.0017094433
0.7687143 -0.001727631
0.7697143 -0.0017459684000000002
0.7707143 -0.0017644562999999999
0.7717143 -0.0017830949
0.7727143 -0.0018018848999999998
0.7737143 -0.0018208267999999998
0.7747143 -0.0018399209
0.7757143 -0.0018591678
0.7767143 -0.0018785679000000001
0.7777143 -0.0018981216
0.7787143 -0.0019178295
0.7797143 -0.0019376917
0.7807143 -0.0019577089999999998
0.7817143 -0.0019778816
0.7827143 -0.0019982097
0.7837143 -0.0020186939
0.7847143 -0.0020393345
0.7857143 -0.0020601319
0.7867143 -0.0020810867
0.7877143 -0.002102199
0.7887143 -0.0021234691000000003
0.7897143 -0.0021448976
0.7907143 -0.0021664846
0.7917143 -0.0021882306
0.7927143 -0.0022101359999999997
0.7937143 -0.002232201
0.7947143 -0.0022544262
0.7957143 -0.0022768118
0.7967143 -0.0022993581
0.7977143 -0.0023220656999999997
0.7987143 -0.0023449347
0.7997143 -0.0023679659
0.8007143 -0.0023911593
0.8017143 -0.0024145154
0.8027143 -0.0024380350000000003
0.8037143 -0.0024617182
0.8047143 -0.0024855655
0.8057143 -0.0025095775
0.8067143 -0.0025337546
0.8077143 -0.0025580972
0.8087143 -0.0025826061
0.8097143 -0.0026072816
0.8107143 -0.0026321242
0.8117143 -0.0026571346
0.8127143 -0.0026823132
0.8137143 -0.0027076607
0.8147143 -0.0027331776
0.8157143 -0.0027588645
0.8167143 -0.0027847220000000003
0.8177143 -0.0028107506
0.8187143 -0.0028369512
0.8197143 -0.0028633242
0.8207143 -0.0028898701
0.8217143 -0.0029165896
0.8227143 -0.0029434834
0.8237143 -0.0029705519
0.8247143 -0.0029977959
0.8257143 -0.0030252157999999998
0.8267143 -0.0030528125
0.8277143 -0.0030805858999999997
0.8287143 -0.0031085372000000003
0.8297143 -0.0031366668
0.8307143 -0.003164975
0.8317143 -0.0031934622
0.8327143 -0.0032221291
0.8337143 -0.0032509760999999996
0.8347143 -0.0032800035
0.8357143 -0.0033092117999999997
0.8367143 -0.0033386012
0.8377143 -0.0033681725
0.8387143 -0.0033979257
0.8397143 -0.0034278612
0.8407143 -0.0034579789
0.8417143 -0.0034882796
0.8427143 -0.0035187633
0.8437143 -0.00354943
0.8447143 -0.0035802805
0.8457143 -0.0036113142
0.8467143 -0.0036425321000000004
0.8477143 -0.0036739336999999997
0.8487143 -0.0037055192999999997
0.8497143 -0.0037372891
0.8507143 -0.0037692428999999998
0.8517143 -0.0038013811999999996
0.8527143 -0.0038337039000000002
0.8537143 -0.0038662107000000004
0.8547143 -0.0038989019
0.8557143 -0.0039317776
0.8567143 -0.0039648377
0.8577143 -0.003998082
0.8587143 -0.0040315106
0.8597143 -0.0040651234000000005
0.8607143 -0.0040989202
0.8617143 -0.0041329011
0.8627143 -0.0041670661
0.8637143 -0.0042014148
0.8647143 -0.0042359472
0.8657143 -0.004270663
0.8667143 -0.0043055621
0.8677143 -0.0043406446
0.8687143 -0.0043759101
0.8697143 -0.0044113585
0.8707143 -0.0044469896
0.8717143 -0.0044828033
0.8727143 -0.0045187993
0.8737143 -0.0045549776
0.8747143 -0.0045913377
0.8757143 -0.0046278798
0.8767143 -0.0046646032999999995
0.8777143 -0.0047015084
0.8787143 -0.0047385951
0.8797143 -0.0047758629
0.8807143 -0.0048133119
0.8817143 -0.0048509417
0.8827143 -0.0048887523
0.8837143 -0.004926743700000001
0.8847143 -0.0049649156
0.8857143 -0.0050032679
0.8867143 -0.0050418006
0.8877143 -0.0050805134
0.8887143 -0.0051194063
0.8897143 -0.0051584793
0.8907143 -0.005197732
0.8917143 -0.0052371640999999995
0.8927143 -0.0052767755
0.8937143 -0.0053165662
0.8947143 -0.005356535999999999
0.8957143 -0.0053966844
0.8967143 -0.005437010999999999
0.8977143 -0.0054775155
0.8987143 -0.0055181976
0.8997143 -0.0055590572
0.9007143 -0.0056000936
0.9017143 -0.0056413064
0.9027143 -0.0056826953
0.9037143 -0.0057242596
0.9047143 -0.0057659988999999995
0.9057143 -0.0058079124
0.9067143 -0.0058499994
0.9077143 -0.0058922597
0.9087143 -0.005934692300000001
0.9097143 -0.005977297
0.9107143 -0.0060200728
0.9117143 -0.006063019100000001
0.9127143 -0.006106135
0.9137143 -0.0061494204
0.9147143 -0.0061928738
0.9157143 -0.0062364947
0.9167143 -0.0062802820999999995
0.9177143 -0.006324235399999999
0.9187143 -0.0063683547
0.9197143 -0.0064126383000000006
0.9207143 -0.006457085
0.9217143 -0.0065016946
0.9227143 -0.0065464665
0.9237143 -0.006591399899999999
0.9247143 -0.0066364933
0.9257143 -0.006681746200000001
0.9267143 -0.0067271583
0.9277143 -0.0067727284
0.9287143 -0.0068184549
0.9297143 -0.006864337799999999
0.9307143 -0.0069103757000000005
0.9317143 -0.0069565685
0.9327143 -0.007002914200000001
0.9337143 -0.0070494127
0.9347143 -0.007096062499999999
0.9357143 -0.0071428629000000006
0.9367143 -0.0071898132
0.9377143 -0.007236911899999999
0.9387143 -0.0072841576000000005
0.9397143 -0.0073315496
0.9407143 -0.007379087
0.9417143 -0.0074267686
0.9427143 -0.0074745927
0.9437143 -0.0075225587
0.9447143 -0.007570664499999999
0.9457143 -0.0076189099
0.9467143 -0.0076672928
0.9477143 -0.0077158125
0.9487143 -0.0077644676
0.9497143 -0.007813256499999999
0.9507143 -0.0078621779
0.9517143 -0.0079112309
0.9527143 -0.0079604142
0.9537143 -0.0080097256
0.9547143 -0.0080591642
0.9557143 -0.008108728800000001
0.9567143 -0.0081584185
0.9577143 -0.0082082312
0.9587143 -0.0082581653
0.9597143 -0.0083082203
0.9607143 -0.008358393799999999
0.9617143 -0.008408684500000001
0.9627143 -0.0084590916
0.9637143 -0.008509613
0.9647143 -0.0085602478
0.9657143 -0.008610994
0.9667143 -0.00866185
0.9677143 -0.0087128145
0.9687143 -0.0087638851
0.9697143 -0.008815061300000001
0.9707143 -0.0088663401
0.9717143 -0.0089177207
0.9727143 -0.008969201
0.9737143 -0.0090207795
0.9747143 -0.0090724541
0.9757143 -0.0091242233
0.9767143 -0.0091760849
0.9777143 -0.0092280374
0.9787143 -0.0092800779
0.9797143 -0.0093322051
0.9807143 -0.009384417400000001
0.9817143 -0.0094367118
0.9827143 -0.0094890871
0.9837143 -0.0095415402
0.9847143 -0.0095940697
0.9857143 -0.0096466734
0.9867143 -0.0096993492
0.9877143 -0.0097520948
0.9887143 -0.009804908
0.9897143 -0.0098577861
0.9907143 -0.0099107274
0.9917143 -0.0099637298
0.9927143 -0.01001679
0.9937143 -0.010069907
0.9947143 -0.010123078
0.9957143 -0.0101763
0.9967143 -0.010229571
0.9977143 -0.010282888
0.9987143 -0.010336249
0.9997143 -0.010389652000000001
1.000714 -0.010443094
1.001714 -0.010496572000000001
1.002714 -0.010550084999999999
1.003714 -0.010603628
1.004714 -0.010657201
1.005714 -0.010710799
1.006714 -0.010764421
1.007714 -0.010818063
1.008714 -0.010871723
1.009714 -0.010925398999999999
1.010714 -0.010979088
1.011714 -0.011032786
1.012714 -0.01108649
1.013714 -0.011140199
1.014714 -0.011193909
1.015714 -0.011247618
1.016714 -0.011301323
1.017714 -0.01135502
1.018714 -0.011408707
1.019714 -0.011462381
1.020714 -0.011516039
1.021714 -0.011569678
1.022714 -0.011623296
1.023714 -0.011676888
1.024714 -0.011730453
1.025714 -0.011783987
1.026714 -0.011837488
1.027714 -0.011890952
1.028714 -0.011944376
1.029714 -0.011997759
1.030714 -0.012051095
1.031714 -0.012104383
1.032714 -0.012157619
1.033714 -0.0122108
1.034714 -0.012263923
1.035714 -0.012316987000000001
1.036714 -0.012369987
1.037714 -0.012422919000000001
1.038714 -0.012475782
1.039714 -0.012528570000000001
1.040714 -0.012581283
1.041714 -0.012633916
1.042714 -0.012686465999999999
1.043714 -0.012738929999999999
1.044714 -0.012791304000000002
1.045714 -0.012843585999999999
1.046714 -0.012895771999999998
1.047714 -0.012947859
1.048714 -0.012999843999999998
1.049714 -0.013051725
1.050714 -0.013103496
1.051714 -0.013155155000000002
1.052714 -0.0132067
1.053714 -0.013258125999999999
1.054714 -0.013309432
1.055714 -0.013360613
1.056714 -0.013411666000000001
1.057714 -0.013462588000000001
1.058714 -0.013513376
1.059714 -0.013564025999999998
1.060714 -0.013614536
1.061714 -0.013664902
1.062714 -0.01371512
1.063714 -0.013765188000000001
1.064714 -0.013815102
1.065714 -0.013864857999999999
1.066714 -0.013914454
1.067714 -0.013963885
1.068714 -0.014013149
1.069714 -0.014062241999999999
1.070714 -0.014111160000000001
1.071714 -0.014159898
1.072714 -0.014208455
1.073714 -0.014256826
1.074714 -0.014305007
1.075714 -0.014352995000000002
1.076714 -0.014400786
1.077714 -0.014448375000000001
1.078714 -0.014495761000000001
1.079714 -0.014542938
1.080714 -0.014589903
1.081714 -0.014636651
1.082714 -0.014683179000000001
1.083714 -0.014729481999999999
1.084714 -0.014775558
1.085714 -0.014821400999999998
1.086714 -0.014867008000000001
1.087714 -0.014912374999999999
1.088714 -0.014957497
1.089714 -0.015002371
1.090714 -0.015046993
1.091714 -0.015091359
1.092714 -0.015135464
1.093714 -0.015179304999999999
1.094714 -0.015222876
1.095714 -0.015266174
1.096714 -0.015309195
1.097714 -0.015351934
1.098714 -0.015394388
1.099714 -0.015436551
1.100714 -0.01547842
1.101714 -0.015519989000000001
1.102714 -0.015561255000000001
1.103714 -0.015602214
1.104714 -0.015642860999999997
1.105714 -0.015683191000000003
1.106714 -0.0157232
1.107714 -0.015762885
1.108714 -0.015802239
1.109714 -0.015841259
1.110714 -0.015879939000000003
1.111714 -0.015918276000000002
1.112714 -0.015956265
1.113714 -0.015993902
1.114714 -0.016031183
1.115714 -0.016068100999999998
1.116714 -0.016104653
1.117714 -0.016140833
1.118714 -0.016176638
1.119714 -0.016212062
1.120714 -0.0162471
1.121714 -0.016281748999999998
1.122714 -0.016316003
1.123714 -0.016349858
1.124714 -0.01638331
1.125714 -0.016416352999999998
1.126714 -0.016448983
1.127714 -0.016481195
1.128714 -0.016512984
1.129714 -0.016544345
1.130714 -0.016575275
1.131714 -0.016605767
1.132714 -0.016635818
1.133714 -0.016665424
1.134714 -0.016694579
1.135714 -0.016723277999999998
1.136714 -0.016751517
1.137714 -0.016779292
1.138714 -0.016806599000000002
1.139714 -0.016833433000000002
1.140714 -0.016859788
1.141714 -0.01688566
1.142714 -0.016911046
1.143714 -0.016935939
1.144714 -0.016960337000000002
1.145714 -0.016984233
1.146714 -0.017007624
1.147714 -0.017030505
1.148714 -0.017052873
1.149714 -0.017074721
1.150714 -0.017096047
1.151714 -0.017116845
1.152714 -0.017137111
1.153714 -0.01715684
1.154714 -0.01717603
1.155714 -0.017194674
1.156714 -0.017212769
1.157714 -0.017230311999999998
1.158714 -0.017247295000000003
1.159714 -0.017263717
1.160714 -0.017279571
1.161714 -0.017294854999999998
1.162714 -0.017309564
1.163714 -0.017323693
1.164714 -0.017337238
1.165714 -0.017350195
1.166714 -0.017362559
1.167714 -0.017374328
1.168714 -0.017385493000000002
1.169714 -0.017396054
1.170714 -0.017406004
1.171714 -0.017415342
1.172714 -0.017424062
1.173714 -0.017432158
1.174714 -0.017439628
1.175714 -0.017446466
1.176714 -0.017452669
1.177714 -0.017458232
1.178714 -0.017463152
1.179714 -0.017467424999999998
1.180714 -0.017471045
1.181714 -0.01747401
1.182714 -0.017476313
1.183714 -0.017477951999999998
1.184714 -0.017478922
1.185714 -0.017479221
1.186714 -0.017478842
1.187714 -0.017477783
1.188714 -0.017476038000000003
1.189714 -0.017473605
1.190714 -0.017470478999999997
1.191714 -0.017466657
1.192714 -0.017462134
1.193714 -0.017456905
1.194714 -0.017450968
1.195714 -0.017444319
1.196714 -0.017436953
1.197714 -0.017428866999999997
1.198714 -0.017420056
1.199714 -0.017410515
1.200714 -0.017400242
1.201714 -0.01738923
1.202714 -0.017377477000000002
1.203714 -0.017364978
1.204714 -0.01735173
1.205714 -0.017337727
1.206714 -0.017322965000000003
1.207714 -0.017307441
1.208714 -0.017291149999999998
1.209714 -0.017274090000000002
1.210714 -0.017256253
1.211714 -0.017237637
1.212714 -0.017218238
1.213714 -0.017198052
1.214714 -0.017177073
1.215714 -0.017155299
1.216714 -0.017132726
1.217714 -0.01710935
1.218714 -0.017085166000000002
1.219714 -0.017060171
1.220714 -0.017034360000000002
1.221714 -0.01700773
1.222714 -0.016980278
1.223714 -0.016951999
1.224714 -0.016922889
1.225714 -0.016892946000000002
1.226714 -0.016862166
1.227714 -0.016830544
1.228714 -0.016798078
1.229714 -0.016764762
1.230714 -0.016730595
1.231714 -0.016695572000000002
1.232714 -0.01665969
1.233714 -0.016622947
1.234714 -0.016585337
1.235714 -0.016546858
1.236714 -0.016507505
1.237714 -0.016467276
1.238714 -0.016426168
1.239714 -0.016384177
1.240714 -0.0163413
1.241714 -0.016297534
1.242714 -0.016252876
1.243714 -0.016207321
1.244714 -0.016160868000000002
1.245714 -0.016113513
1.246714 -0.016065255
1.247714 -0.016016087999999998
1.248714 -0.015966012
1.249714 -0.015915022
1.250714 -0.015863117
1.251714 -0.015810295
1.252714 -0.015756552
1.253714 -0.015701886
1.254714 -0.015646295
1.255714 -0.015589776999999999
1.256714 -0.015532329
1.257714 -0.015473949
1.258714 -0.015414635999999999
1.259714 -0.015354386
1.260714 -0.015293199
1.261714 -0.015231072
1.262714 -0.015168003999999999
1.263714 -0.015103992000000002
1.264714 -0.015039035000000001
1.265714 -0.014973130999999999
1.266714 -0.014906277999999999
1.267714 -0.014838473000000001
1.268714 -0.014769716999999998
1.269714 -0.014700006
1.270714 -0.014629338999999998
1.271714 -0.014557713
1.272714 -0.014485128
1.273714 -0.014411580999999998
1.274714 -0.014337069000000001
1.275714 -0.014261593000000001
1.276714 -0.014185149
1.277714 -0.014107735
1.278714 -0.014029352
1.279714 -0.013949994
1.280714 -0.013869663
1.281714 -0.013788356
1.282714 -0.013706069
1.283714 -0.013622803
1.284714 -0.013538554999999999
1.285714 -0.013453323
1.286714 -0.013367106
1.287714 -0.013279902
1.288714 -0.01319171
1.289714 -0.013102527999999999
1.290714 -0.013012356000000001
1.291714 -0.012921191
1.292714 -0.012829032
1.293714 -0.012735877999999999
1.294714 -0.012641728
1.295714 -0.012546580000000002
1.296714 -0.012450434
1.297714 -0.012353287999999999
1.298714 -0.012255141
1.299714 -0.012155993
1.300714 -0.012055843
1.301714 -0.011954689000000001
1.302714 -0.011852532
1.303714 -0.01174937
1.304714 -0.011645202
1.305714 -0.011540028
1.306714 -0.011433846999999999
1.307714 -0.011326659
1.308714 -0.011218462
1.309714 -0.011109256999999999
1.310714 -0.010999043
1.311714 -0.01088782
1.312714 -0.010775587
1.313714 -0.010662344
1.314714 -0.01054809
1.315714 -0.010432826
1.316714 -0.010316551
1.317714 -0.010199265
1.318714 -0.010080968
1.319714 -0.0099616605
1.320714 -0.0098413424
1.321714 -0.0097200136
1.322714 -0.0095976742
1.323714 -0.0094743249
1.324714 -0.009349965699999999
1.325714 -0.0092245973
1.326714 -0.0090982197
1.327714 -0.0089708345
1.328714 -0.0088424415
1.329714 -0.0087130415
1.330714 -0.0085826352
1.331714 -0.0084512241
1.332714 -0.0083188082
1.333714 -0.008185389
1.334714 -0.008050967899999999
1.335714 -0.0079155448
1.336714 -0.0077791221
1.337714 -0.0076417004
1.338714 -0.007503281099999999
1.339714 -0.0073638657000000005
1.340714 -0.0072234558
1.341714 -0.0070820519000000005
1.342714 -0.0069396562999999994
1.343714 -0.0067962705
1.344714 -0.0066518965
1.345714 -0.006506536
1.346714 -0.0063601903
1.347714 -0.0062128616
1.348714 -0.0060645520999999996
1.349714 -0.0059152637
1.350714 -0.0057649981
1.351714 -0.0056137578
1.352714 -0.0054615455000000005
1.353714 -0.005308363
1.354714 -0.005154212700000001
1.355714 -0.0049990977
1.356714 -0.00484302
1.357714 -0.0046859823
1.358714 -0.0045279874
1.359714 -0.0043690383
1.360714 -0.0042091375
1.361714 -0.0040482879
1.362714 -0.0038864928
1.363714 -0.0037237547
1.364714 -0.0035600766
1.365714 -0.0033954617
1.366714 -0.0032299129000000005
1.367714 -0.0030634335
1.368714 -0.0028960263
1.369714 -0.0027276945
1.370714 -0.0025584412000000003
1.371714 -0.0023882692
1.372714 -0.0022171820000000003
1.373714 -0.0020451826
1.374714 -0.0018722742
1.375714 -0.0016984596999999998
1.376714 -0.0015237426
1.377714 -0.0013481259
1.378714 -0.0011716127999999999
1.379714 -0.00099420658
1.380714 -0.00081591052
1.381714 -0.00063672787
1.382714 -0.00045666211000000003
1.383714 -0.00027571662
1.384714 -9.3894886e-05
1.385714 8.8799499e-05
1.386714 0.00027236288
1.387714 0.00045679153
1.388714 0.0006420816599999999
1.389714 0.0008282293499999999
1.390714 0.0010152306
1.391714 0.0012030814
1.392714 0.0013917776
1.393714 0.0015813148000000002
1.394714 0.0017716888
1.395714 0.0019628948999999996
1.396714 0.0021549289
1.397714 0.002347786
1.398714 0.0025414616
1.399714 0.0027359509
1.400714 0.0029312492
1.401714 0.0031273517
1.402714 0.0033242533
1.403714 0.0035219491
1.404714 0.0037204340000000003
1.405714 0.0039197032
1.406714 0.0041197512
1.407714 0.0043205731
1.408714 0.0045221637
1.409714 0.0047245179
1.410714 0.0049276303
1.411714 0.0051314952999999995
1.412714 0.005336108
1.413714 0.0055414628
1.414714 0.0057475543
1.415714 0.005954377
1.416714 0.0061619256
1.417714 0.006370194
1.418714 0.006579176999999999
1.419714 0.0067888678999999995
1.420714 0.0069992617
1.421714 0.0072103525
1.422714 0.0074221345
1.423714 0.0076346012
1.424714 0.0078477467
1.425714 0.0080615653
1.426714 0.0082760504
1.427714 0.0084911953
1.428714 0.0087069937
1.429714 0.0089234396
1.430714 0.0091405258
1.431714 0.0093582465
1.432714 0.009576595
1.433714 0.0097955643
1.434714 0.010015148
1.435714 0.010235338
1.436714 0.01045613
1.437714 0.010677516
1.438714 0.010899489
1.439714 0.011122041
1.440714 0.011345168000000001
1.441714 0.011568861
1.442714 0.011793113000000001
1.443714 0.012017918
1.444714 0.012243268
1.445714 0.012469158000000001
1.446714 0.01269558
1.447714 0.012922526
1.448714 0.013149989999999999
1.449714 0.013377964000000001
1.450714 0.013606440999999999
1.451714 0.013835413999999999
1.452714 0.014064876
1.453714 0.014294819
1.454714 0.014525237
1.455714 0.014756122
1.456714 0.014987466999999999
1.457714 0.015219265
1.458714 0.015451506
1.459714 0.015684185
1.460714 0.015917294
1.461714 0.016150824
1.462714 0.016384768
1.463714 0.016619118000000002
1.464714 0.016853867
1.465714 0.017089007
1.466714 0.017324528
1.467714 0.017560425
1.468714 0.017796688
1.469714 0.01803331
1.470714 0.018270282
1.471714 0.018507596
1.472714 0.018745245
1.473714 0.018983219
1.474714 0.019221511
1.475714 0.019460113
1.476714 0.019699016
1.477714 0.019938212
1.478714 0.020177693
1.479714 0.02041745
1.480714 0.020657474999999998
1.481714 0.020897759999999998
1.482714 0.021138295
1.483714 0.021379073000000002
1.484714 0.021620084999999997
1.485714 0.021861322
1.486714 0.022102776
1.487714 0.022344438
1.488714 0.0225863
1.489714 0.022828352
1.490714 0.023070586
1.491714 0.023312993
1.492714 0.023555564
1.493714 0.023798289
1.494714 0.024041161
1.495714 0.024284168000000002
1.496714 0.024527303
1.497714 0.024770555
1.498714 0.025013915999999997
1.499714 0.025257375000000002
1.500714 0.025500924999999997
1.501714 0.025744553000000003
1.502714 0.025988250999999997
1.503714 0.02623201
1.504714 0.026475818999999998
1.505714 0.026719668
1.506714 0.026963546
1.507714 0.027207445
1.508714 0.027451355999999996
1.509714 0.027695265999999996
1.510714 0.027939167999999997
1.511714 0.028183048999999998
1.512714 0.028426902
1.513714 0.028670716
1.514714 0.028914481
1.515714 0.029158184999999996
1.516714 0.029401821999999998
1.517714 0.029645376999999997
1.518714 0.029888845
1.519714 0.030132214
1.520714 0.030375473
1.521714 0.030618612000000003
1.522714 0.030861623
1.523714 0.031104498
1.524714 0.031347224
1.525714 0.031589789
1.526714 0.031832189000000004
1.527714 0.032074412
1.528714 0.032316445
1.529714 0.032558283
1.530714 0.032799915
1.531714 0.033041328
1.532714 0.033282518000000004
1.533714 0.033523471
1.534714 0.033764180000000005
1.535714 0.034004636000000005
1.536714 0.034244827
1.537714 0.034484745
1.538714 0.03472438
1.539714 0.034963724
1.540714 0.035202765
1.541714 0.035441494999999996
1.542714 0.035679905
1.543714 0.035917983
1.544714 0.036155721
1.545714 0.036393109
1.546714 0.036630139
1.547714 0.036866803
1.548714 0.037103088
1.549714 0.037338986
1.550714 0.037574486
1.551714 0.037809577999999996
1.552714 0.038044254
1.553714 0.038278505
1.554714 0.038512319
1.555714 0.038745688
1.556714 0.038978599999999995
1.557714 0.039211047
1.558714 0.039443018999999996
1.559714 0.039674505
1.560714 0.039905496
1.561714 0.040135981
1.562714 0.040365951
1.563714 0.040595396
1.564714 0.040824307000000004
1.565714 0.041052673
1.566714 0.041280483
1.567714 0.041507729
1.568714 0.041734401000000004
1.569714 0.041960491
1.570714 0.042185988
1.571714 0.042410882
1.572714 0.042635162000000004
1.573714 0.042858822000000005
1.574714 0.04308185
1.575714 0.043304238
1.576714 0.043525975
1.577714 0.043747053
1.578714 0.043967462
1.579714 0.04418719
1.580714 0.044406232
1.581714 0.044624574
1.582714 0.04484221
1.583714 0.045059129
1.584714 0.045275324
1.585714 0.045490783
1.586714 0.045705496
1.587714 0.045919456
1.588714 0.04613265
1.589714 0.046345071
1.590714 0.046556708
1.591714 0.046767551
1.592714 0.04697759
1.593714 0.047186817
1.594714 0.047395221
1.595714 0.04760279
1.596714 0.047809517
1.597714 0.048015389
1.598714 0.048220399
1.599714 0.048424533
1.600714 0.048627786
1.601714 0.04883014499999999
1.602714 0.049031596000000004
1.603714 0.049232133
1.604714 0.04943175
1.605714 0.04963043
1.606714 0.049828168000000006
1.607714 0.05002495
1.608714 0.050220772000000004
1.609714 0.050415623
1.610714 0.050609489
1.611714 0.050802360000000005
1.612714 0.05099423
1.613714 0.051185087
1.614714 0.051374926
1.615714 0.05156373400000001
1.616714 0.0517515
1.617714 0.051938219
1.618714 0.052123878
1.619714 0.052308472
1.620714 0.052491989
1.621714 0.052674416999999994
1.622714 0.052855752
1.623714 0.053035986
1.624714 0.053215108000000004
1.625714 0.053393107
1.626714 0.053569977
1.627714 0.053745712
1.628714 0.053920300000000004
1.629714 0.05409373
1.630714 0.054265995000000004
1.631714 0.054437091
1.632714 0.054607005
1.633714 0.054775731
1.634714 0.054943259
1.635714 0.055109581000000005
1.636714 0.055274687
1.637714 0.055438571
1.638714 0.055601227
1.639714 0.055762642
1.640714 0.055922812
1.641714 0.056081730999999996
1.642714 0.056239386
1.643714 0.056395773
1.644714 0.056550885
1.645714 0.056704716
1.646714 0.056857255
1.647714 0.057008489999999995
1.648714 0.057158421
1.649714 0.057307037
1.650714 0.057454332
1.651714 0.057600299
1.652714 0.057744926999999995
1.653714 0.057888210999999995
1.654714 0.058030145000000005
1.655714 0.058170722
1.656714 0.058309932
1.657714 0.058447768000000004
1.658714 0.058584224
1.659714 0.058719288999999994
1.660714 0.058852957
1.661714 0.058985222
1.662714 0.059116078999999995
1.663714 0.059245515000000006
1.664714 0.059373525
1.665714 0.059500104
1.666714 0.059625244
1.667714 0.059748935999999996
1.668714 0.059871178
1.669714 0.059991959
1.670714 0.060111273
1.671714 0.060229114
1.672714 0.060345471
1.673714 0.060460344
1.674714 0.060573721
1.675714 0.060685595999999994
1.676714 0.060795969
1.677714 0.060904829
1.678714 0.06101217
1.679714 0.061117986000000006
1.680714 0.061222271
1.681714 0.061325018999999995
1.682714 0.061426219
1.683714 0.061525869999999996
1.684714 0.061623967
1.685714 0.061720499000000005
1.686714 0.061815465
1.687714 0.061908853
1.688714 0.06200065800000001
1.689714 0.06209088
1.690714 0.062179507
1.691714 0.062266533
1.692714 0.062351952999999995
1.693714 0.062435761000000006
1.694714 0.06251795
1.695714 0.062598515
1.696714 0.06267745000000001
1.697714 0.06275475
1.698714 0.06283040899999999
1.699714 0.06290442
1.700714 0.062976778
1.701714 0.06304747699999999
1.702714 0.063116511
1.703714 0.063183875
1.704714 0.063249562
1.705714 0.063313567
1.706714 0.06337589
1.707714 0.063436519
1.708714 0.06349545399999999
1.709714 0.06355269
1.710714 0.06360822000000001
1.711714 0.063662045
1.712714 0.063714152
1.713714 0.06376454299999999
1.714714 0.06381321
1.715714 0.063860149
1.716714 0.06390535900000001
1.717714 0.063948834
1.718714 0.063990569
1.719714 0.064030557
1.720714 0.06406880000000001
1.721714 0.06410529
1.722714 0.064140023
1.723714 0.064172997
1.724714 0.064204202
1.725714 0.06423364399999999
1.726714 0.06426131
1.727714 0.064287201
1.728714 0.06431131
1.729714 0.064333639
1.730714 0.06435418
1.731714 0.06437292900000001
1.732714 0.06438988500000001
1.733714 0.064405042
1.734714 0.064418395
1.735714 0.064429943
1.736714 0.064439687
1.737714 0.064447621
1.738714 0.064453739
1.739714 0.06445804
1.740714 0.06446052599999999
1.741714 0.064461189
1.742714 0.064460025
1.743714 0.064457033
1.744714 0.064452214
1.745714 0.064445566
1.746714 0.064437086
1.747714 0.064426771
1.748714 0.06441461700000001
1.749714 0.064400624
1.750714 0.064384792
1.751714 0.06436712
1.752714 0.064347603
1.753714 0.064326241
1.754714 0.064303027
1.755714 0.064277963
1.756714 0.064251048
1.757714 0.064222276
1.758714 0.064191647
1.759714 0.064159161
1.760714 0.064124813
1.761714 0.06408860200000001
1.762714 0.064050528
1.763714 0.064010586
1.764714 0.06396877000000001
1.765714 0.063925085
1.766714 0.06387952599999999
1.767714 0.063832093
1.768714 0.063782779
1.769714 0.06373158500000001
1.770714 0.063678512
1.771714 0.063623552
1.772714 0.063566712
1.773714 0.063507986
1.774714 0.063447375
1.775714 0.06338487699999999
1.776714 0.063320494
1.777714 0.063254219
1.778714 0.063186057
1.779714 0.06311601
1.780714 0.063044071
1.781714 0.062970247
1.782714 0.06289453
1.783714 0.062816928
1.784714 0.06273743899999999
1.785714 0.062656065
1.786714 0.062572805
1.787714 0.062487659
1.788714 0.062400626
1.789714 0.06231170799999999
1.790714 0.062220905
1.791714 0.062128214999999994
1.792714 0.062033645000000005
1.793714 0.061937189
1.794714 0.061838853000000006
1.795714 0.061738631
1.796714 0.061636529
1.797714 0.061532540999999996
1.798714 0.061426673
1.799714 0.061318924
1.800714 0.061209296
1.801714 0.061097782
1.802714 0.060984387999999994
1.803714 0.060869112999999996
1.804714 0.060751958999999994
1.805714 0.060632929999999995
1.806714 0.060512021000000006
1.807714 0.060389232
1.808714 0.060264568
1.809714 0.060138025
1.810714 0.060009607
1.811714 0.059879314999999995
1.812714 0.059747149
1.813714 0.05961311400000001
1.814714 0.059477211
1.815714 0.059339439
1.816714 0.059199799
1.817714 0.05905829
1.818714 0.058914918999999996
1.819714 0.058769685
1.820714 0.05862259400000001
1.821714 0.058473647000000004
1.822714 0.05832284200000001
1.823714 0.058170187
1.824714 0.05801568
1.825714 0.057859323000000004
1.826714 0.057701119999999995
1.827714 0.057541077999999996
1.828714 0.05737919699999999
1.829714 0.057215475999999994
1.830714 0.057049922
1.831714 0.056882534
1.832714 0.056713319000000005
1.833714 0.056542276
1.834714 0.056369411
1.835714 0.056194724
1.836714 0.056018219999999994
1.837714 0.055839901
1.838714 0.055659771999999996
1.839714 0.055477838
1.840714 0.055294100000000006
1.841714 0.055108563
1.842714 0.054921226999999996
1.843714 0.05473209899999999
1.844714 0.054541178
1.845714 0.05434847
1.846714 0.054153980000000004
1.847714 0.05395771
1.848714 0.053759664000000006
1.849714 0.053559842999999996
1.850714 0.053358258
1.851714 0.053154904
1.852714 0.052949791999999996
1.853714 0.052742922000000005
1.854714 0.05253429999999999
1.855714 0.052323932000000004
1.856714 0.052111817
1.857714 0.051897962000000006
1.858714 0.051682373000000004
1.859714 0.051465048
1.860714 0.051245996
1.861714 0.051025219999999996
1.862714 0.050802721
1.863714 0.050578505
1.864714 0.050352578
1.865714 0.050124945
1.866714 0.049895607
1.867714 0.049664569000000006
1.868714 0.049431837000000006
1.869714 0.049197418
1.870714 0.04896131
1.871714 0.04872352
1.872714 0.048484054
1.873714 0.048242914000000005
1.874714 0.048000106
1.875714 0.047755634000000005
1.876714 0.047509503
1.877714 0.047261719
1.878714 0.047012288
1.879714 0.046761212
1.880714 0.046508497
1.881714 0.04625415
1.882714 0.045998176
1.883714 0.045740578
1.884714 0.045481364999999996
1.885714 0.045220539000000004
1.886714 0.044958109999999996
1.887714 0.044694082999999996
1.888714 0.044428460999999995
1.889714 0.044161253000000004
1.890714 0.043892465
1.891714 0.043622102
1.892714 0.04335017
1.893714 0.043076678
1.894714 0.04280163
1.895714 0.042525033
1.896714 0.042246893
1.897714 0.04196722
1.898714 0.041686016
1.899714 0.041403289999999995
1.900714 0.04111905
1.901714 0.040833299999999996
1.902714 0.040546048
1.903714 0.040257299999999996
1.904714 0.039967062
1.905714 0.039675339999999996
1.906714 0.039382141999999995
1.907714 0.039087477
1.908714 0.038791348999999996
1.909714 0.038493765
1.910714 0.038194735
1.911714 0.037894261
1.912714 0.037592353
1.913714 0.037289018
1.914714 0.036984262999999996
1.915714 0.036678097
1.916714 0.036370524
1.917714 0.036061554999999995
1.918714 0.035751195
1.919714 0.035439451999999996
1.920714 0.035126333
1.921714 0.034811845
1.922714 0.034495999
1.923714 0.034178798999999996
1.924714 0.033860252
1.925714 0.033540369
1.926714 0.033219156
1.927714 0.032896618
1.928714 0.032572765
1.929714 0.032247606
1.930714 0.031921145
1.931714 0.031593392000000005
1.932714 0.031264352999999995
1.933714 0.030934035999999998
1.934714 0.030602451
1.935714 0.030269602
1.936714 0.029935496
1.937714 0.029600141
1.938714 0.029263544
1.939714 0.028925708999999997
1.940714 0.028586647
1.941714 0.028246362
1.942714 0.027904863
1.943714 0.027562156999999997
1.944714 0.027218251000000002
1.945714 0.02687315
1.946714 0.026526864000000004
1.947714 0.026179399000000003
1.948714 0.025830761
1.949714 0.025480957
1.950714 0.025129995999999998
1.951714 0.024777884
1.952714 0.02442463
1.953714 0.024070241
1.954714 0.023714725
1.955714 0.02335809
1.956714 0.023000344
1.957714 0.022641495
1.958714 0.022281552
1.959714 0.021920522999999997
1.960714 0.021558416
1.961714 0.021195241
1.962714 0.020831007000000002
1.963714 0.020465722
1.964714 0.020099395
1.965714 0.019732035
1.966714 0.019363652
1.967714 0.018994254
1.968714 0.018623853
1.969714 0.018252456
1.970714 0.017880072
1.971714 0.017506712
1.972714 0.017132386
1.973714 0.016757102
1.974714 0.016380870000000002
1.975714 0.0160037
1.976714 0.015625602
1.977714 0.015246583999999999
1.978714 0.014866656999999998
1.979714 0.014485831
1.980714 0.014104114
1.981714 0.013721516
1.982714 0.013338048
1.983714 0.012953718999999999
1.984714 0.012568538999999998
1.985714 0.012182517
1.986714 0.011795663999999999
1.987714 0.011407987999999999
1.988714 0.011019502
1.989714 0.010630213
1.990714 0.010240132999999998
1.991714 0.0098492717
1.992714 0.009457639
1.993714 0.0090652451
1.994714 0.0086721004
1.995714 0.008278215
1.996714 0.0078835998
1.997714 0.007488265
1.998714 0.007092220800000001
1.999714 0.006695478100000001
2.000714 0.0062980471
2.001714 0.0058999390999999995
2.002714 0.0055011645999999996
2.003714 0.005101734100000001
2.004714 0.0047016583
2.005714 0.004300948099999999
2.006714 0.0038996138999999996
2.007714 0.0034976667
2.008714 0.0030951170999999997
2.009714 0.0026919759
2.010714 0.0022882536
2.011714 0.0018839608000000001
2.012714 0.0014791082
2.013714 0.0010737065
2.014714 0.0006677661100000001
2.015714 0.00026129755
2.016714 -0.00014568865
2.017714 -0.00055318196
2.018714 -0.00096117192
2.019714 -0.0013696481
2.020714 -0.0017785998
2.021714 -0.0021880169
2.022714 -0.0025978887000000003
2.023714 -0.0030082045
2.024714 -0.0034189539
2.025714 -0.0038301262999999998
2.026714 -0.0042417107999999995
2.027714 -0.004653697
2.028714 -0.0050660739
2.029714 -0.0054788306
2.030714 -0.0058919562
2.031714 -0.0063054395
2.032714 -0.0067192697
2.033714 -0.0071334354
2.034714 -0.0075479264
2.035714 -0.0079627302
2.036714 -0.0083778359
2.037714 -0.0087932327
2.038714 -0.009208908200000001
2.039714 -0.0096248514
2.040714 -0.010041051
2.041714 -0.010457495
2.042714 -0.010874173
2.043714 -0.011291073
2.044714 -0.011708184
2.045714 -0.012125493
2.046714 -0.012542991
2.047714 -0.012960665
2.048714 -0.013378504000000001
2.049714 -0.013796496
2.050714 -0.014214632
2.051714 -0.0146329
2.052714 -0.015051287
2.053714 -0.015469785
2.054714 -0.015888381
2.055714 -0.016307064000000003
2.056714 -0.016725824
2.057714 -0.01714465
2.058714 -0.017563532
2.059714 -0.017982455999999997
2.060714 -0.018401415
2.061714 -0.018820395
2.062714 -0.019239387
2.063714 -0.019658380000000003
2.064714 -0.020077362999999997
2.065714 -0.020496325000000003
2.066714 -0.020915252
2.067714 -0.021334137
2.068714 -0.021752964
2.069714 -0.022171724
2.070714 -0.022590406
2.071714 -0.023008998000000003
2.072714 -0.023427486
2.073714 -0.023845861
2.074714 -0.024264109
2.075714 -0.024682219000000002
2.076714 -0.025100177
2.077714 -0.025517971
2.078714 -0.025935587
2.079714 -0.026353018
2.080714 -0.026770247
2.081714 -0.027187262
2.082714 -0.027604049000000002
2.083714 -0.028020598
2.084714 -0.028436896000000003
2.085714 -0.028852929000000003
2.086714 -0.029268686
2.087714 -0.029684152
2.088714 -0.030099318
2.089714 -0.03051417
2.090714 -0.030928696
2.091714 -0.031342881
2.092714 -0.031756714
2.093714 -0.032170184
2.094714 -0.032583278
2.095714 -0.032995982
2.096714 -0.033408283999999996
2.097714 -0.033820173
2.098714 -0.034231634
2.099714 -0.034642659
2.100714 -0.035053230000000005
2.101714 -0.035463338
2.102714 -0.035872968
2.103714 -0.03628211
2.104714 -0.036690748
2.105714 -0.037098871
2.106714 -0.037506463999999996
2.107714 -0.037913516
2.108714 -0.038320015
2.109714 -0.038725947000000004
2.110714 -0.039131296
2.111714 -0.039536052
2.112714 -0.039940199
2.113714 -0.040343726999999996
2.114714 -0.040746623
2.115714 -0.041148870000000004
2.116714 -0.041550459
2.117714 -0.041951373
2.118714 -0.042351603
2.119714 -0.042751135
2.120714 -0.043149953
2.121714 -0.04354805
2.122714 -0.043945407
2.123714 -0.044342017
2.124714 -0.044737864
2.125714 -0.04513294
2.126714 -0.04552723
2.127714 -0.045920722
2.128714 -0.046313406
2.129714 -0.046705268
2.130714 -0.047096296
2.131714 -0.047486479
2.132714 -0.047875807
2.133714 -0.048264267
2.134714 -0.048651849000000004
2.135714 -0.04903854
2.136714 -0.049424329
2.137714 -0.049809202999999996
2.138714 -0.050193159
2.139714 -0.05057617700000001
2.140714 -0.050958246
2.141714 -0.051339354999999996
2.142714 -0.051719497
2.143714 -0.052098656
2.144714 -0.052476819999999993
2.145714 -0.05285398200000001
2.146714 -0.053230126
2.147714 -0.053605245
2.148714 -0.053979322999999996
2.149714 -0.054352345999999996
2.150714 -0.054724311
2.151714 -0.055095198000000005
2.152714 -0.055465003000000006
2.153714 -0.055833708
2.154714 -0.056201307000000006
2.155714 -0.056567782
2.156714 -0.056933129
2.157714 -0.057297328
2.158714 -0.057660375
2.159714 -0.058022252
2.160714 -0.058382952999999994
2.161714 -0.058742460999999996
2.162714 -0.059100764
2.163714 -0.059457857
2.164714 -0.059813727
2.165714 -0.060168357
2.166714 -0.060521741000000004
2.167714 -0.060873863
2.168714 -0.061224708999999995
2.169714 -0.061574276
2.170714 -0.061922544
2.171714 -0.062269508
2.172714 -0.06261515100000001
2.173714 -0.062959461
2.174714 -0.063302426
2.175714 -0.063644035
2.176714 -0.06398427599999999
2.177714 -0.064323138
2.178714 -0.064660603
2.179714 -0.064996665
2.180714 -0.065331307
2.181714 -0.06566451599999999
2.182714 -0.065996288
2.183714 -0.06632660500000001
2.184714 -0.066655455
2.185714 -0.06698282700000001
2.186714 -0.067308702
2.187714 -0.067633076
2.188714 -0.067955937
2.189714 -0.068277272
2.190714 -0.06859707100000001
2.191714 -0.068915327
2.192714 -0.069232023
2.193714 -0.06954714799999999
2.194714 -0.069860695
2.195714 -0.070172653
2.196714 -0.07048301
2.197714 -0.070791756
2.198714 -0.071098877
2.199714 -0.071404368
2.200714 -0.071708218
2.201714 -0.07201042
2.202714 -0.072310958
2.203714 -0.072609825
2.204714 -0.07290701
2.205714 -0.073202502
2.206714 -0.073496293
2.207714 -0.07378837299999999
2.208714 -0.074078731
2.209714 -0.074367353
2.210714 -0.074654236
2.211714 -0.07493936
2.212714 -0.07522272099999999
2.213714 -0.07550430600000001
2.214714 -0.075784104
2.215714 -0.076062104
2.216714 -0.076338294
2.217714 -0.07661266700000001
2.218714 -0.076885207
2.219714 -0.077155908
2.220714 -0.07742475700000001
2.221714 -0.077691744
2.222714 -0.077956857
2.223714 -0.078220083
2.224714 -0.078481412
2.225714 -0.078740838
2.226714 -0.078998343
2.227714 -0.079253927
2.228714 -0.079507573
2.229714 -0.079759274
2.230714 -0.08000902
2.231714 -0.08025679899999999
2.232714 -0.08050260399999999
2.233714 -0.08074642400000001
2.234714 -0.080988253
2.235714 -0.081228081
2.236714 -0.08146590000000001
2.237714 -0.081701699
2.238714 -0.081935473
2.239714 -0.082167209
2.240714 -0.08239690200000001
2.241714 -0.082624541
2.242714 -0.082850119
2.243714 -0.08307363
2.244714 -0.083295064
2.245714 -0.083514408
2.246714 -0.083731656
2.247714 -0.083946803
2.248714 -0.084159838
2.249714 -0.084370753
2.250714 -0.084579538
2.251714 -0.084786187
2.252714 -0.084990694
2.253714 -0.085193047
2.254714 -0.085393235
2.255714 -0.085591257
2.256714 -0.08578709699999999
2.257714 -0.08598075399999999
2.258714 -0.086172216
2.259714 -0.086361472
2.260714 -0.086548523
2.261714 -0.08673335500000001
2.262714 -0.086915964
2.263714 -0.087096338
2.264714 -0.087274471
2.265714 -0.087450357
2.266714 -0.087623991
2.267714 -0.087795366
2.268714 -0.087964471
2.269714 -0.08813130599999999
2.270714 -0.088295859
2.271714 -0.088458124
2.272714 -0.08861809600000001
2.273714 -0.088775769
2.274714 -0.088931137
2.275714 -0.089084194
2.276714 -0.089234934
2.277714 -0.089383352
2.278714 -0.089529442
2.279714 -0.08967319700000001
2.280714 -0.089814607
2.281714 -0.089953671
2.282714 -0.090090377
2.283714 -0.090224727
2.284714 -0.09035670700000001
2.285714 -0.090486312
2.286714 -0.090613542
2.287714 -0.090738386
2.288714 -0.090860837
2.289714 -0.09098089599999999
2.290714 -0.091098552
2.291714 -0.091213797
2.292714 -0.091326633
2.293714 -0.09143704700000001
2.294714 -0.091545039
2.295714 -0.091650605
2.296714 -0.091753737
2.297714 -0.091854436
2.298714 -0.091952697
2.299714 -0.092048512
2.300714 -0.092141883
2.301714 -0.092232804
2.302714 -0.092321268
2.303714 -0.092407275
2.304714 -0.092490821
2.305714 -0.09257190400000001
2.306714 -0.092650525
2.307714 -0.09272667799999999
2.308714 -0.092800363
2.309714 -0.092871574
2.310714 -0.092940306
2.311714 -0.093006564
2.312714 -0.093070342
2.313714 -0.09313163499999999
2.314714 -0.093190442
2.315714 -0.093246758
2.316714 -0.093300588
2.317714 -0.093351922
2.318714 -0.093400758
2.319714 -0.09344709699999999
2.320714 -0.093490933
2.321714 -0.093532266
2.322714 -0.093571091
2.323714 -0.093607401
2.324714 -0.09364120199999999
2.325714 -0.093672489
2.326714 -0.093701255
2.327714 -0.09372750099999999
2.328714 -0.093751226
2.329714 -0.093772425
2.330714 -0.093791098
2.331714 -0.093807245
2.332714 -0.09382086
2.333714 -0.093831948
2.334714 -0.093840505
2.335714 -0.093846524
2.336714 -0.09385001
2.337714 -0.09385096500000001
2.338714 -0.093849382
2.339714 -0.093845266
2.340714 -0.093838613
2.341714 -0.09382942799999999
2.342714 -0.093817705
2.343714 -0.09380345
2.344714 -0.093786657
2.345714 -0.093767332
2.346714 -0.09374547500000001
2.347714 -0.093721086
2.348714 -0.093694165
2.349714 -0.09366471800000001
2.350714 -0.09363273899999999
2.351714 -0.093598233
2.352714 -0.093561201
2.353714 -0.093521643
2.354714 -0.093479559
2.355714 -0.093434955
2.356714 -0.093387824
2.357714 -0.093338173
2.358714 -0.093286007
2.359714 -0.09323132099999999
2.360714 -0.09317412
2.361714 -0.093114405
2.362714 -0.093052175
2.363714 -0.09298743699999999
2.364714 -0.092920189
2.365714 -0.092850433
2.366714 -0.092778174
2.367714 -0.092703413
2.368714 -0.09262614799999999
2.369714 -0.09254639199999999
2.370714 -0.092464138
2.371714 -0.092379394
2.372714 -0.092292164
2.373714 -0.092202454
2.374714 -0.092110265
2.375714 -0.092015602
2.376714 -0.091918471
2.377714 -0.091818871
2.378714 -0.091716816
2.379714 -0.09161230399999999
2.380714 -0.091505342
2.381714 -0.091395929
2.382714 -0.091284077
2.383714 -0.091169792
2.384714 -0.091053074
2.385714 -0.090933929
2.386714 -0.090812362
2.387714 -0.09068838
2.388714 -0.090561993
2.389714 -0.090433203
2.390714 -0.090302015
2.391714 -0.090168428
2.392714 -0.090032455
2.393714 -0.08989410099999999
2.394714 -0.089753373
2.395714 -0.089610275
2.396714 -0.089464814
2.397714 -0.08931699
2.398714 -0.089166814
2.399714 -0.08901429200000001
2.400714 -0.088859431
2.401714 -0.088702235
2.402714 -0.088542717
2.403714 -0.088380877
2.404714 -0.088216725
2.405714 -0.088050269
2.406714 -0.08788151300000001
2.407714 -0.087710464
2.408714 -0.08753712799999999
2.409714 -0.087361515
2.410714 -0.087183632
2.411714 -0.087003486
2.412714 -0.08682108
2.413714 -0.086636428
2.414714 -0.086449535
2.415714 -0.08626040700000001
2.416714 -0.08606905499999999
2.417714 -0.085875485
2.418714 -0.085679709
2.419714 -0.08548172799999999
2.420714 -0.08528155700000001
2.421714 -0.08507919800000001
2.422714 -0.084874663
2.423714 -0.084667961
2.424714 -0.084459101
2.425714 -0.084248086
2.426714 -0.084034924
2.427714 -0.083819631
2.428714 -0.083602208
2.429714 -0.08338266600000001
2.430714 -0.083161012
2.431714 -0.082937256
2.432714 -0.08271141
2.433714 -0.08248348
2.434714 -0.082253473
2.435714 -0.08202139900000001
2.436714 -0.08178727
2.437714 -0.08155109199999999
2.438714 -0.081312878
2.439714 -0.081072637
2.440714 -0.080830377
2.441714 -0.080586114
2.442714 -0.080339855
2.443714 -0.080091605
2.444714 -0.079841382
2.445714 -0.079589197
2.446714 -0.079335057
2.447714 -0.079078978
2.448714 -0.078820967
2.449714 -0.078561041
2.450714 -0.078299205
2.451714 -0.07803547799999999
2.452714 -0.077769865
2.453714 -0.07750238300000001
2.454714 -0.077233044
2.455714 -0.07696186099999999
2.456714 -0.076688844
2.457714 -0.07641400400000001
2.458714 -0.076137361
2.459714 -0.07585891900000001
2.460714 -0.075578695
2.461714 -0.07529670299999999
2.462714 -0.075012952
2.463714 -0.074727449
2.464714 -0.07444021199999999
2.465714 -0.074151257
2.466714 -0.073860592
2.467714 -0.073568226
2.468714 -0.073274178
2.469714 -0.072978454
2.470714 -0.072681071
2.471714 -0.072382041
2.472714 -0.072081375
2.473714 -0.07177908599999999
2.474714 -0.071475183
2.475714 -0.07116968
2.476714 -0.070862594
2.477714 -0.070553937
2.478714 -0.070243719
2.479714 -0.06993195299999999
2.480714 -0.069618656
2.481714 -0.06930384
2.482714 -0.06898752200000001
2.483714 -0.06866971399999999
2.484714 -0.068350427
2.485714 -0.06802968
2.486714 -0.067707483
2.487714 -0.06738385399999999
2.488714 -0.067058811
2.489714 -0.066732365
2.490714 -0.066404534
2.491714 -0.066075329
2.492714 -0.065744767
2.493714 -0.065412861
2.494714 -0.065079634
2.495714 -0.064745097
2.496714 -0.064409262
2.497714 -0.064072147
2.498714 -0.063733768
2.499714 -0.06339413799999999
2.500714 -0.063053274
2.501714 -0.062711188
2.502714 -0.062367896
2.503714 -0.062023418000000004
2.504714 -0.061677763
2.505714 -0.061330949999999995
2.506714 -0.060982996
2.507714 -0.060633908
2.508714 -0.060283707
2.509714 -0.059932406
2.510714 -0.059580017000000006
2.511714 -0.059226557
2.512714 -0.05887204299999999
2.513714 -0.058516487
2.514714 -0.058159907
2.515714 -0.057802314
2.516714 -0.057443725999999994
2.517714 -0.057084159999999995
2.518714 -0.056723627000000006
2.519714 -0.056362146
2.520714 -0.055999733999999995
2.521714 -0.055636401999999995
2.522714 -0.055272167
2.523714 -0.054907041999999996
2.524714 -0.05454105
2.525714 -0.054174202000000005
2.526714 -0.05380651
2.527714 -0.053437997
2.528714 -0.053068674999999996
2.529714 -0.052698562000000004
2.530714 -0.052327669
2.531714 -0.051956012999999995
2.532714 -0.05158361200000001
2.533714 -0.051210483
2.534714 -0.050836638999999996
2.535714 -0.050462096
2.536714 -0.050086866
2.537714 -0.049710966
2.538714 -0.049334415
2.539714 -0.048957224
2.540714 -0.048579409000000004
2.541714 -0.048200987
2.542714 -0.047821971
2.543714 -0.047442375
2.544714 -0.047062215000000004
2.545714 -0.046681505
2.546714 -0.046300258999999996
2.547714 -0.045918496
2.548714 -0.045536226
2.549714 -0.045153467
2.550714 -0.044770233
2.551714 -0.04438654
2.552714 -0.044002404
2.553714 -0.043617841
2.554714 -0.043232866999999994
2.555714 -0.042847497
2.556714 -0.042461746
2.557714 -0.042075632
2.558714 -0.041689171
2.559714 -0.041302378
2.560714 -0.040915271
2.561714 -0.040527864000000004
2.562714 -0.040140175
2.563714 -0.039752221000000004
2.564714 -0.039364019
2.565714 -0.038975585
2.566714 -0.038586932000000004
2.567714 -0.038198079
2.568714 -0.037809042
2.569714 -0.037419834
2.570714 -0.037030471
2.571714 -0.036640972
2.572714 -0.03625135
2.573714 -0.035861620999999996
2.574714 -0.035471798
2.575714 -0.035081897
2.576714 -0.034691932
2.577714 -0.034301917
2.578714 -0.033911868
2.579714 -0.033521795
2.580714 -0.033131716
2.581714 -0.032741646
2.582714 -0.032351597
2.583714 -0.031961585
2.584714 -0.031571623
2.585714 -0.031181728
2.586714 -0.030791911
2.587714 -0.03040219
2.588714 -0.030012577
2.589714 -0.029623089
2.590714 -0.029233738
2.591714 -0.028844542
2.592714 -0.028455514
2.593714 -0.028066669000000002
2.594714 -0.027678022
2.595714 -0.027289591
2.596714 -0.026901388999999998
2.597714 -0.026513432
2.598714 -0.026125733999999998
2.599714 -0.02573831
2.600714 -0.025351177
2.601714 -0.024964346000000002
2.602714 -0.024577836000000002
2.603714 -0.024191657999999998
2.604714 -0.023805829
2.605714 -0.02342036
2.606714 -0.023035266999999998
2.607714 -0.022650563999999998
2.608714 -0.022266262000000002
2.609714 -0.021882376
2.610714 -0.021498917
2.611714 -0.021115899
2.612714 -0.020733333
2.613714 -0.020351232
2.614714 -0.019969608
2.615714 -0.019588471
2.616714 -0.019207835
2.617714 -0.01882771
2.618714 -0.018448109
2.619714 -0.018069042
2.620714 -0.01769052
2.621714 -0.017312556
2.622714 -0.016935160999999997
2.623714 -0.016558345000000002
2.624714 -0.016182121
2.625714 -0.015806503
2.626714 -0.0154315
2.627714 -0.015057126
2.628714 -0.014683392
2.629714 -0.014310311
2.630714 -0.013937897000000001
2.631714 -0.013566163000000001
2.632714 -0.013195119
2.633714 -0.012824780000000001
2.634714 -0.012455159
2.635714 -0.012086269
2.636714 -0.011718121
2.637714 -0.01135073
2.638714 -0.010984108
2.639714 -0.010618267
2.640714 -0.01025322
2.641714 -0.009888978100000001
2.642714 -0.0095255535
2.643714 -0.0091629583
2.644714 -0.0088012028
2.645714 -0.0084402986
2.646714 -0.008080256499999999
2.647714 -0.0077210869
2.648714 -0.0073628005
2.649714 -0.007005407
2.650714 -0.006648915600000001
2.651714 -0.0062933366
2.652714 -0.0059386795
2.653714 -0.0055849534
2.654714 -0.0052321677
2.655714 -0.0048803315000000005
2.656714 -0.0045294535
2.657714 -0.0041795432
2.658714 -0.0038306093999999997
2.659714 -0.0034826615
2.660714 -0.0031357082
2.661714 -0.0027897586
2.662714 -0.0024448216
2.663714 -0.0021009066
2.664714 -0.0017580224999999999
2.665714 -0.0014161784999999999
2.666714 -0.0010753834
2.667714 -0.00073564638
2.668714 -0.00039697629000000004
2.669714 -5.9382011999999994e-05
2.670714 0.0002771277
2.671714 0.0006125442300000001
2.672714 0.00094685911
2.673714 0.001280064
2.674714 0.0016121507000000001
2.675714 0.0019431112
2.676714 0.0022729379
2.677714 0.0026016231
2.678714 0.0029291596
2.679714 0.0032555403
2.680714 0.0035807584999999996
2.681714 0.0039048075000000003
2.682714 0.0042276810000000005
2.683714 0.0045493729
2.684714 0.0048698774
2.685714 0.0051891886
2.686714 0.0055073006999999995
2.687714 0.0058242087
2.688714 0.0061399071
2.689714 0.006454390700000001
2.690714 0.0067676548
2.691714 0.0070796938
2.692714 0.007390503
2.693714 0.007700077499999999
2.694714 0.0080084123
2.695714 0.0083155021
2.696714 0.008621341800000001
2.697714 0.0089259265
2.698714 0.009229250999999999
2.699714 0.0095313102
2.700714 0.0098320997
2.701714 0.010131614
2.702714 0.010429848
2.703714 0.010726797
2.704714 0.011022455
2.705714 0.011316819
2.706714 0.011609884000000001
2.707714 0.011901645
2.708714 0.012192096999999999
2.709714 0.012481237000000001
2.710714 0.012769062999999999
2.711714 0.013055568
2.712714 0.013340750999999998
2.713714 0.013624608
2.714714 0.013907135999999999
2.715714 0.014188333
2.716714 0.014468196999999999
2.717714 0.014746725
2.718714 0.015023915
2.719714 0.015299766999999999
2.720714 0.015574278999999998
2.721714 0.015847449
2.722714 0.016119277
2.723714 0.016389762
2.724714 0.016658903
2.725714 0.016926699
2.726714 0.01719315
2.727714 0.017458254
2.728714 0.017722012
2.729714 0.017984421
2.730714 0.018245480999999997
2.731714 0.018505192
2.732714 0.018763551
2.733714 0.019020558
2.734714 0.019276212
2.735714 0.019530513
2.736714 0.019783457
2.737714 0.020035045
2.738714 0.020285275
2.739714 0.020534148000000002
2.740714 0.02078166
2.741714 0.021027811
2.742714 0.021272601999999998
2.743714 0.021516031
2.744714 0.021758098
2.745714 0.021998803
2.746714 0.022238145
2.747714 0.022476126
2.748714 0.022712746
2.749714 0.022948005
2.750714 0.023181905
2.751714 0.023414448
2.752714 0.023645634000000002
2.753714 0.023875466999999997
2.754714 0.024103948
2.755714 0.024331079
2.756714 0.024556863
2.757714 0.024781302999999998
2.758714 0.025004402000000002
2.759714 0.025226161
2.760714 0.025446588
2.761714 0.025665681
2.762714 0.025883444999999998
2.763714 0.026099883999999997
2.764714 0.026315002
2.765714 0.026528802
2.766714 0.026741286
2.767714 0.026952458
2.768714 0.027162319999999997
2.769714 0.027370875
2.770714 0.027578126
2.771714 0.027784077
2.772714 0.027988729
2.773714 0.028192088999999997
2.774714 0.028394157
2.775714 0.028594938000000004
2.776714 0.028794432999999998
2.777714 0.028992648
2.778714 0.029189584999999997
2.779714 0.029385247
2.780714 0.02957964
2.781714 0.029772765000000003
2.782714 0.029964625999999998
2.783714 0.03015523
2.784714 0.030344579
2.785714 0.030532680000000003
2.786714 0.030719538
2.787714 0.030905157000000003
2.788714 0.031089543999999997
2.789714 0.031272703
2.790714 0.03145464
2.791714 0.03163536
2.792714 0.031814873
2.793714 0.03199318
2.794714 0.032170292
2.795714 0.032346213000000006
2.796714 0.032520952
2.797714 0.032694516
2.798714 0.032866909
2.799714 0.033038139
2.800714 0.033208213
2.801714 0.033377137
2.802714 0.033544918
2.803714 0.033711563
2.804714 0.033877080000000004
2.805714 0.034041476
2.806714 0.034204754000000004
2.807714 0.034366924
2.808714 0.034527993
2.809714 0.034687964999999994
2.810714 0.034846849
2.811714 0.035004650000000005
2.812714 0.035161374
2.813714 0.035317027
2.814714 0.035471618
2.815714 0.035625152
2.816714 0.035777636
2.817714 0.035929077000000004
2.818714 0.036079483
2.819714 0.036228859
2.820714 0.036377212
2.821714 0.036524553
2.822714 0.036670887
2.823714 0.036816223
2.824714 0.036960567
2.825714 0.037103925999999995
2.826714 0.037246311000000004
2.827714 0.037387728999999995
2.828714 0.03752819
2.829714 0.037667702
2.830714 0.037806272
2.831714 0.037943909
2.832714 0.038080622
2.833714 0.03821642
2.834714 0.038351311
2.835714 0.038485302
2.836714 0.038618402
2.837714 0.038750621
2.838714 0.038881967
2.839714 0.039012445
2.840714 0.039142065000000004
2.841714 0.039270835
2.842714 0.039398763
2.843714 0.039525857
2.844714 0.039652124000000004
2.845714 0.03977757
2.846714 0.039902207
2.847714 0.040026041
2.848714 0.040149078
2.849714 0.040271325
2.850714 0.040392793
2.851714 0.04051349
2.852714 0.040633420999999996
2.853714 0.040752595
2.854714 0.040871024000000006
2.855714 0.040988713999999996
2.856714 0.041105674
2.857714 0.041221912
2.858714 0.041337436
2.859714 0.041452257
2.860714 0.041566385
2.861714 0.041679827999999995
2.862714 0.041792597
2.863714 0.041904702
2.864714 0.042016152
2.865714 0.042126959000000005
2.866714 0.042237132000000004
2.867714 0.042346682
2.868714 0.04245562
2.869714 0.042563956
2.870714 0.042671702
2.871714 0.042778865
2.872714 0.042885458
2.873714 0.042991489
2.874714 0.04309697
2.875714 0.043201909
2.876714 0.043306319
2.877714 0.043410208
2.878714 0.043513585
2.879714 0.043616458000000004
2.880714 0.04371884
2.881714 0.043820738
2.882714 0.043922162
2.883714 0.04402312
2.884714 0.044123619
2.885714 0.044223669
2.886714 0.04432328
2.887714 0.044422457
2.888714 0.044521212000000004
2.889714 0.044619551
2.890714 0.044717483
2.891714 0.044815018
2.892714 0.044912164000000004
2.893714 0.045008928
2.894714 0.045105317
2.895714 0.045201342000000005
2.896714 0.045297013
2.897714 0.045392336
2.898714 0.045487322
2.899714 0.04558198
2.900714 0.045676316999999994
2.901714 0.045770346
2.902714 0.045864072
2.903714 0.045957506999999995
2.904714 0.046050659
2.905714 0.046143540999999996
2.906714 0.046236158
2.907714 0.046328522000000004
2.908714 0.046420642
2.909714 0.046512525
2.910714 0.046604182
2.911714 0.04669562
2.912714 0.046786852000000004
2.913714 0.046877882999999995
2.914714 0.046968725
2.915714 0.047059382999999996
2.916714 0.047149867000000005
2.917714 0.047240185000000004
2.918714 0.047330346
2.919714 0.047420355
2.920714 0.047510222000000005
2.921714 0.047599952
2.922714 0.047689553999999995
2.923714 0.047779034
2.924714 0.0478684
2.925714 0.047957659
2.926714 0.048046818
2.927714 0.048135885
2.928714 0.048224864
2.929714 0.048313761000000004
2.930714 0.048402583
2.931714 0.048491338
2.932714 0.048580032
2.933714 0.048668671
2.934714 0.048757263
2.935714 0.048845813999999994
2.936714 0.048934331
2.937714 0.049022818
2.938714 0.049111282
2.939714 0.049199734
2.940714 0.049288175
2.941714 0.049376616
2.942714 0.049465057
2.943714 0.049553509
2.944714 0.049641979
2.945714 0.049730477999999995
2.946714 0.049819006
2.947714 0.049907569000000006
2.948714 0.049996177999999995
2.949714 0.05008483999999999
2.950714 0.050173554
2.951714 0.050262333
2.952714 0.050351181
2.953714 0.050440105000000006
2.954714 0.050529109999999995
2.955714 0.050618203
2.956714 0.050707388
2.957714 0.050796673
2.958714 0.050886062999999995
2.959714 0.050975557
2.960714 0.051065168
2.961714 0.051154901
2.962714 0.051244756
2.963714 0.051334739
2.964714 0.051424856
2.965714 0.051515112999999994
2.966714 0.051605509
2.967714 0.051696057000000004
2.968714 0.051786756
2.969714 0.051877613
2.970714 0.051968626000000004
2.971714 0.052059809
2.972714 0.05215116
2.973714 0.05224268000000001
2.974714 0.05233437999999999
2.975714 0.052426261
2.976714 0.052518328
2.977714 0.052610587
2.978714 0.052703037999999994
2.979714 0.052795687
2.980714 0.052888534
2.981714 0.052981585
2.982714 0.053074844999999995
2.983714 0.053168314999999994
2.984714 0.053261995
2.985714 0.053355889
2.986714 0.053450000000000004
2.987714 0.053544331
2.988714 0.053638883
2.989714 0.053733663
2.990714 0.053828668999999996
2.991714 0.053923903
2.992714 0.05401936399999999
2.993714 0.054115057
2.994714 0.054210983
2.995714 0.054307141999999996
2.996714 0.054403533999999996
2.997714 0.05450015899999999
2.998714 0.054597022
2.999714 0.05469411800000001
3.000714 0.054791453
3.001714 0.054889027
3.002714 0.054986838999999996
3.003714 0.055084890000000004
3.004714 0.055183179
3.005714 0.055281712999999996
3.006714 0.055380486
3.007714 0.05547950299999999
3.008714 0.055578764
3.009714 0.05567827
3.010714 0.055778021000000004
3.011714 0.055878016
3.012714 0.055978255
3.013714 0.056078745
3.014714 0.056179479
3.015714 0.056280462999999996
3.016714 0.056381692
3.017714 0.056483172
3.018714 0.056584894999999996
3.019714 0.056686868999999994
3.020714 0.056789088
3.021714 0.056891551000000005
3.022714 0.056994258
3.023714 0.057097204000000006
3.024714 0.057200394999999994
3.025714 0.057303824
3.026714 0.057407485999999994
3.027714 0.05751138100000001
3.028714 0.057615509
3.029714 0.057719862999999996
3.030714 0.057824445
3.031714 0.057929247999999996
3.032714 0.058034266
3.033714 0.0581395
3.034714 0.058244943
3.035714 0.058350596
3.036714 0.058456452
3.037714 0.058562506
3.038714 0.058668759
3.039714 0.058775203
3.040714 0.058881834
3.041714 0.058988650999999996
3.042714 0.05909564800000001
3.043714 0.05920282
3.044714 0.059310166000000004
3.045714 0.05941768199999999
3.046714 0.05952536
3.047714 0.059633201000000004
3.048714 0.059741199999999994
3.049714 0.059849356
3.050714 0.059957662999999994
3.051714 0.060066115
3.052714 0.060174713000000005
3.053714 0.060283451
3.054714 0.060392322
3.055714 0.060501322
3.056714 0.060610449999999996
3.057714 0.060719699999999995
3.058714 0.060829066
3.059714 0.060938543
3.060714 0.061048125
3.061714 0.061157805999999995
3.062714 0.061267579
3.063714 0.061377435
3.064714 0.061487372
3.065714 0.06159737800000001
3.066714 0.061707449
3.067714 0.061817578000000005
3.068714 0.061927759000000006
3.069714 0.062037981
3.070714 0.062148238
3.071714 0.062258518
3.072714 0.062368815999999994
3.073714 0.062479124999999996
3.074714 0.062589435
3.075714 0.062699738
3.076714 0.062810024
3.077714 0.062920287
3.078714 0.063030515
3.079714 0.06314070199999999
3.080714 0.063250843
3.081714 0.063360925
3.082714 0.063470943
3.083714 0.063580892
3.084714 0.063690759
3.085714 0.063800532
3.086714 0.06391021300000001
3.087714 0.06401978900000001
3.088714 0.064129248
3.089714 0.064238586
3.090714 0.064347795
3.091714 0.06445687
3.092714 0.06456579400000001
3.093714 0.064674567
3.094714 0.064783177
3.095714 0.064891612
3.096714 0.06499986
3.097714 0.065107917
3.098714 0.065215776
3.099714 0.06532341900000001
3.100714 0.065430842
3.101714 0.065538031
3.102714 0.06564497600000001
3.103714 0.065751665
3.104714 0.065858092
3.105714 0.065964239
3.106714 0.066070101
3.107714 0.06617566700000001
3.108714 0.066280924
3.109714 0.06638586099999999
3.110714 0.066490466
3.111714 0.06659472699999999
3.112714 0.066698634
3.113714 0.06680217299999999
3.114714 0.066905341
3.115714 0.067008118
3.116714 0.067110499
3.117714 0.067212473
3.118714 0.067314022
3.119714 0.067415141
3.120714 0.067515817
3.121714 0.067616039
3.122714 0.067715795
3.123714 0.06781508
3.124714 0.067913876
3.125714 0.068012171
3.126714 0.06810996
3.127714 0.068207225
3.128714 0.068303954
3.129714 0.068400142
3.130714 0.068495772
3.131714 0.06859082500000001
3.132714 0.068685296
3.133714 0.068779173
3.134714 0.068872439
3.135714 0.068965083
3.136714 0.069057092
3.137714 0.069148449
3.138714 0.069239148
3.139714 0.069329172
3.140714 0.069418503
3.141714 0.06950713
3.142714 0.069595041
3.143714 0.069682224
3.144714 0.069768663
3.145714 0.069854344
3.146714 0.069939258
3.147714 0.07002338500000001
3.148714 0.070106715
3.149714 0.070189236
3.150714 0.07027093699999999
3.151714 0.070351799
3.152714 0.070431817
3.153714 0.070510973
3.154714 0.07058925699999999
3.155714 0.07066665600000001
3.156714 0.070743158
3.157714 0.070818752
3.158714 0.070893421
3.159714 0.070967159
3.160714 0.07103994699999999
3.161714 0.071111775
3.162714 0.071182632
3.163714 0.07125250400000001
3.164714 0.071321381
3.165714 0.071389246
3.166714 0.071456085
3.167714 0.071521889
3.168714 0.071586639
3.169714 0.071650324
3.170714 0.071712927
3.171714 0.071774435
3.172714 0.071834837
3.173714 0.07189411
3.174714 0.071952242
3.175714 0.072009221
3.176714 0.07206502499999999
3.177714 0.072119641
3.178714 0.072173058
3.179714 0.072225253
3.180714 0.072276214
3.181714 0.072325923
3.182714 0.072374369
3.183714 0.072421535
3.184714 0.072467403
3.185714 0.07251195499999999
3.186714 0.07255518
3.187714 0.072597066
3.188714 0.072637596
3.189714 0.072676752
3.190714 0.07271452299999999
3.191714 0.072750892
3.192714 0.072785845
3.193714 0.072819367
3.194714 0.072851445
3.195714 0.07288206800000001
3.196714 0.072911219
3.197714 0.07293888500000001
3.198714 0.072965055
3.199714 0.072989712
3.200714 0.073012849
3.201714 0.073034444
3.202714 0.073054491
3.203714 0.073072972
3.204714 0.073089876
3.205714 0.073105184
3.206714 0.07311888600000001
3.207714 0.07313097
3.208714 0.073141418
3.209714 0.073150219
3.210714 0.07315736099999999
3.211714 0.073162833
3.212714 0.07316661599999999
3.213714 0.0731687
3.214714 0.073169067
3.215714 0.073167711
3.216714 0.07316461399999999
3.217714 0.07315976
3.218714 0.073153141
3.219714 0.073144742
3.220714 0.07313454999999999
3.221714 0.073122547
3.222714 0.073108729
3.223714 0.073093077
3.224714 0.07307558
3.225714 0.07305622
3.226714 0.073034992
3.227714 0.073011877
3.228714 0.072986865
3.229714 0.072959939
3.230714 0.072931091
3.231714 0.072900305
3.232714 0.072867569
3.233714 0.072832871
3.234714 0.072796195
3.235714 0.072757533
3.236714 0.072716869
3.237714 0.072674191
3.238714 0.072629488
3.239714 0.072582747
3.240714 0.072533952
3.241714 0.07248309
3.242714 0.07243015600000001
3.243714 0.072375126
3.244714 0.072317995
3.245714 0.072258752
3.246714 0.072197383
3.247714 0.072133873
3.248714 0.072068215
3.249714 0.072000391
3.250714 0.071930396
3.251714 0.07185821299999999
3.252714 0.07178383499999999
3.253714 0.071707246
3.254714 0.071628438
3.255714 0.07154740200000001
3.256714 0.071464124
3.257714 0.071378594
3.258714 0.071290805
3.259714 0.07120074
3.260714 0.07110839399999999
3.261714 0.071013754
3.262714 0.070916815
3.263714 0.070817565
3.264714 0.07071599199999999
3.265714 0.070612086
3.266714 0.07050584
3.267714 0.070397242
3.268714 0.07028628
3.269714 0.07017295
3.270714 0.070057239
3.271714 0.06993914100000001
3.272714 0.069818646
3.273714 0.06969574
3.274714 0.069570419
3.275714 0.069442671
3.276714 0.06931248400000001
3.277714 0.069179852
3.278714 0.06904476300000001
3.279714 0.068907213
3.280714 0.068767183
3.281714 0.068624673
3.282714 0.068479666
3.283714 0.068332162
3.284714 0.068182143
3.285714 0.068029604
3.286714 0.067874539
3.287714 0.067716942
3.288714 0.067556801
3.289714 0.06739411
3.290714 0.067228865
3.291714 0.067061052
3.292714 0.066890672
3.293714 0.066717714
3.294714 0.066542171
3.295714 0.066364039
3.296714 0.06618331000000001
3.297714 0.06599998500000001
3.298714 0.065814052
3.299714 0.065625506
3.300714 0.065434346
3.301714 0.065240567
3.302714 0.065044162
3.303714 0.064845127
3.304714 0.064643461
3.305714 0.064439158
3.306714 0.064232212
3.307714 0.064022624
3.308714 0.063810381
3.309714 0.06359548999999999
3.310714 0.063377939
3.311714 0.063157728
3.312714 0.062934851
3.313714 0.06270930200000001
3.314714 0.062481080999999994
3.315714 0.062250182999999994
3.316714 0.062016601
3.317714 0.061780337000000005
3.318714 0.06154137700000001
3.319714 0.061299728
3.320714 0.061055378
3.321714 0.060808327
3.322714 0.060558574999999996
3.323714 0.060306111
3.324714 0.06005093499999999
3.325714 0.059793046
3.326714 0.05953243800000001
3.327714 0.05926910700000001
3.328714 0.059003051
3.329714 0.058734266
3.330714 0.058462756000000005
3.331714 0.058188511
3.332714 0.05791153499999999
3.333714 0.057631824000000005
3.334714 0.05734937699999999
3.335714 0.057064195
3.336714 0.056776276
3.337714 0.056485622
3.338714 0.056192226
3.339714 0.05589609499999999
3.340714 0.055597228000000005
3.341714 0.055295631000000005
3.342714 0.05499129800000001
3.343714 0.054684235
3.344714 0.054374442
3.345714 0.054061925
3.346714 0.053746684
3.347714 0.053428719000000006
3.348714 0.053108035
3.349714 0.052784634000000004
3.350714 0.052458519
3.351714 0.052129693
3.352714 0.051798158999999996
3.353714 0.051463925
3.354714 0.051126990000000004
3.355714 0.05078735399999999
3.356714 0.050445023
3.357714 0.050100003000000004
3.358714 0.049752293999999996
3.359714 0.049401901
3.360714 0.049048825
3.361714 0.048693074
3.362714 0.048334652
3.363714 0.047973561000000005
3.364714 0.047609804
3.365714 0.047243387000000005
3.366714 0.046874312
3.367714 0.046502586
3.368714 0.046128215
3.369714 0.045751201
3.370714 0.04537155
3.371714 0.044989269
3.372714 0.044604362
3.373714 0.044216836
3.374714 0.043826696
3.375714 0.043433945
3.376714 0.043038593
3.377714 0.042640647999999996
3.378714 0.042240111999999996
3.379714 0.041836994999999995
3.380714 0.041431305
3.381714 0.041023045
3.382714 0.040612227
3.383714 0.040198857
3.384714 0.039782943
3.385714 0.039364494
3.386714 0.038943518
3.387714 0.038520026
3.388714 0.038094021
3.389714 0.037665517
3.390714 0.037234521
3.391714 0.036801046
3.392714 0.036365096
3.393714 0.035926685
3.394714 0.03548582
3.395714 0.035042514
3.396714 0.034596774
3.397714 0.034148613
3.398714 0.033698039
3.399714 0.033245064000000005
3.400714 0.0327897
3.401714 0.032331955
3.402714 0.03187184
3.403714 0.031409369
3.404714 0.030944552000000004
3.405714 0.0304774
3.406714 0.030007929
3.407714 0.029536147000000002
3.408714 0.029062069000000003
3.409714 0.02858571
3.410714 0.028107076999999998
3.411714 0.027626188
3.412714 0.027143056000000002
3.413714 0.026657691000000004
3.414714 0.026170112
3.415714 0.025680329
3.416714 0.025188358
3.417714 0.024694213000000003
3.418714 0.02419791
3.419714 0.023699463
3.420714 0.023198886999999998
3.421714 0.022696197
3.422714 0.022191409
3.423714 0.021684538
3.424714 0.021175601
3.425714 0.020664612000000002
3.426714 0.020151587999999998
3.427714 0.019636545000000002
3.428714 0.019119499
3.429714 0.018600468
3.430714 0.018079465
3.431714 0.017556508999999998
3.432714 0.017031615
3.433714 0.016504801
3.434714 0.015976082
3.435714 0.015445476
3.436714 0.014913000999999999
3.437714 0.014378673
3.438714 0.013842511000000002
3.439714 0.013304532
3.440714 0.012764755
3.441714 0.012223196999999998
3.442714 0.011679876
3.443714 0.011134813
3.444714 0.010588026
3.445714 0.010039534
3.446714 0.009489357799999999
3.447714 0.0089375157
3.448714 0.0083840285
3.449714 0.0078289166
3.450714 0.007272201
3.451714 0.0067139022999999996
3.452714 0.0061540413
3.453714 0.0055926397
3.454714 0.0050297185000000005
3.455714 0.0044652996
3.456714 0.0038994042999999996
3.457714 0.0033320546
3.458714 0.0027632725
3.459714 0.0021930799
3.460714 0.0016214988000000001
3.461714 0.0010485515
3.462714 0.00047426015
3.463714 -0.00010135318
3.464714 -0.00067826604
3.465714 -0.0012564561999999998
3.466714 -0.0018359015
3.467714 -0.0024165794
3.468714 -0.0029984674
3.469714 -0.0035815431999999996
3.470714 -0.0041657837
3.471714 -0.0047511661
3.472714 -0.005337668
3.473714 -0.0059252659
3.474714 -0.0065139364
3.475714 -0.0071036564
3.476714 -0.0076944023
3.477714 -0.0082861508
3.478714 -0.0088788773
3.479714 -0.0094725568
3.480714 -0.010067166
3.481714 -0.010662679000000001
3.482714 -0.01125907
3.483714 -0.011856315
3.484714 -0.012454388
3.485714 -0.013053262000000001
3.486714 -0.013652911
3.487714 -0.01425331
3.488714 -0.014854431
3.489714 -0.015456247000000001
3.490714 -0.016058733
3.491714 -0.01666186
3.492714 -0.017265601
3.493714 -0.017869931
3.494714 -0.018474819
3.495714 -0.019080240000000002
3.496714 -0.019686167
3.497714 -0.020292572000000002
3.498714 -0.020899426
3.499714 -0.021506703000000002
3.500714 -0.022114375
3.501714 -0.022722414
3.502714 -0.023330793
3.503714 -0.023939485
3.504714 -0.024548461000000004
3.505714 -0.025157693999999998
3.506714 -0.025767158000000002
3.507714 -0.026376821999999998
3.508714 -0.026986661000000002
3.509714 -0.027596645
3.510714 -0.028206749
3.511714 -0.028816942
3.512714 -0.0294272
3.513714 -0.030037493
3.514714 -0.030647792
3.515714 -0.03125807
3.516714 -0.031868298999999996
3.517714 -0.032478449
3.518714 -0.033088494
3.519714 -0.033698406
3.520714 -0.034308154
3.521714 -0.034917713
3.522714 -0.035527055
3.523714 -0.036136148
3.524714 -0.036744965
3.525714 -0.037353476999999996
3.526714 -0.037961654
3.527714 -0.038569469999999995
3.528714 -0.039176893
3.529714 -0.039783897
3.530714 -0.04039045
3.531714 -0.040996526
3.532714 -0.041602095
3.533714 -0.042207126
3.534714 -0.042811592
3.535714 -0.043415461999999995
3.536714 -0.044018708
3.537714 -0.0446213
3.538714 -0.045223208
3.539714 -0.045824403
3.540714 -0.046424856
3.541714 -0.047024534
3.542714 -0.04762341
3.543714 -0.04822145
3.544714 -0.048818626
3.545714 -0.049414904999999995
3.546714 -0.050010259
3.547714 -0.050604652
3.548714 -0.051198056000000006
3.549714 -0.051790435
3.550714 -0.052381761000000006
3.551714 -0.052972003999999996
3.552714 -0.05356113
3.553714 -0.054149103000000004
3.554714 -0.054735894
3.555714 -0.055321469
3.556714 -0.055905791999999996
3.557714 -0.056488834999999994
3.558714 -0.057070563
3.559714 -0.057650945
3.560714 -0.058229948999999996
3.561714 -0.058807537
3.562714 -0.059383683
3.563714 -0.059958349
3.564714 -0.060531509
3.565714 -0.061103125
3.566714 -0.061673170000000006
3.567714 -0.062241615
3.568714 -0.062808424
3.569714 -0.06337356799999999
3.570714 -0.063937018
3.571714 -0.064498739
3.572714 -0.065058703
3.573714 -0.065616879
3.574714 -0.06617324
3.575714 -0.066727749
3.576714 -0.067280378
3.577714 -0.06783109899999999
3.578714 -0.06837987999999999
3.579714 -0.068926695
3.580714 -0.069471507
3.581714 -0.070014293
3.582714 -0.070555019
3.583714 -0.07109365
3.584714 -0.071630161
3.585714 -0.07216451900000001
3.586714 -0.072696694
3.587714 -0.07322665199999999
3.588714 -0.073754363
3.589714 -0.07427979700000001
3.590714 -0.07480292100000001
3.591714 -0.075323705
3.592714 -0.07584212
3.593714 -0.076358131
3.594714 -0.076871709
3.595714 -0.07738281899999999
3.596714 -0.077891431
3.597714 -0.078397518
3.598714 -0.078901043
3.599714 -0.079401978
3.600714 -0.079900294
3.601714 -0.08039595599999999
3.602714 -0.080888928
3.603714 -0.08137918799999999
3.604714 -0.0818667
3.605714 -0.082351436
3.606714 -0.08283336599999999
3.607714 -0.083312462
3.608714 -0.083788694
3.609714 -0.084262027
3.610714 -0.084732438
3.611714 -0.085199898
3.612714 -0.085664372
3.613714 -0.086125836
3.614714 -0.08658426200000001
3.615714 -0.087039615
3.616714 -0.087491871
3.617714 -0.087941001
3.618714 -0.08838697699999999
3.619714 -0.088829768
3.620714 -0.089269347
3.621714 -0.089705689
3.622714 -0.09013876
3.623714 -0.090568536
3.624714 -0.090994983
3.625714 -0.091418077
3.626714 -0.091837789
3.627714 -0.09225409
3.628714 -0.092666957
3.629714 -0.093076355
3.630714 -0.093482254
3.631714 -0.09388463200000001
3.632714 -0.094283459
3.633714 -0.094678707
3.634714 -0.095070351
3.635714 -0.09545835800000001
3.636714 -0.095842703
3.637714 -0.096223364
3.638714 -0.096600305
3.639714 -0.096973503
3.640714 -0.097342936
3.641714 -0.09770856700000001
3.642714 -0.09807037399999999
3.643714 -0.09842834
3.644714 -0.09878242899999999
3.645714 -0.099132617
3.646714 -0.099478883
3.647714 -0.099821191
3.648714 -0.10015951999999999
3.649714 -0.10049384
3.650714 -0.10082413000000001
3.651714 -0.10115037
3.652714 -0.10147254000000001
3.653714 -0.10179061
3.654714 -0.10210454999999999
3.655714 -0.10241434
3.656714 -0.10271995999999999
3.657714 -0.10302138
3.658714 -0.10331857000000001
3.659714 -0.10361152000000001
3.660714 -0.10390021
3.661714 -0.10418461
3.662714 -0.1044647
3.663714 -0.10474045
3.664714 -0.10501185
3.665714 -0.10527887000000001
3.666714 -0.10554149
3.667714 -0.1057997
3.668714 -0.10605345999999999
3.669714 -0.10630277
3.670714 -0.10654759000000001
3.671714 -0.10678790999999999
3.672714 -0.10702371
3.673714 -0.10725496999999999
3.674714 -0.10748167
3.675714 -0.10770379
3.676714 -0.10792130999999999
3.677714 -0.10813421
3.678714 -0.10834247
3.679714 -0.10854607
3.680714 -0.10874497999999999
3.681714 -0.10893921000000001
3.682714 -0.10912872000000001
3.683714 -0.10931350000000001
3.684714 -0.10949352000000001
3.685714 -0.10966877000000001
3.686714 -0.10983923
3.687714 -0.11000488
3.688714 -0.11016569
3.689714 -0.11032167
3.690714 -0.11047277
3.691714 -0.11061898999999999
3.692714 -0.11076031
3.693714 -0.11089671
3.694714 -0.11102817999999999
3.695714 -0.11115469
3.696714 -0.11127623
3.697714 -0.11139278000000001
3.698714 -0.11150432999999998
3.699714 -0.11161085999999999
3.700714 -0.11171236
3.701714 -0.11180881
3.702714 -0.1119002
3.703714 -0.11198651000000001
3.704714 -0.11206772999999999
3.705714 -0.11214386
3.706714 -0.11221486000000001
3.707714 -0.11228073000000001
3.708714 -0.11234146
3.709714 -0.11239704
3.710714 -0.11244745
3.711714 -0.11249268000000001
3.712714 -0.11253273000000001
3.713714 -0.11256759
3.714714 -0.11259722999999999
3.715714 -0.11262164999999999
3.716714 -0.11264084999999999
3.717714 -0.1126548
3.718714 -0.11266352
3.719714 -0.11266697999999999
3.720714 -0.11266518
3.721714 -0.1126581
3.722714 -0.11264574999999999
3.723714 -0.11262811
3.724714 -0.11260518
3.725714 -0.11257693
3.726714 -0.11254336999999999
3.727714 -0.11250449
3.728714 -0.11246029
3.729714 -0.11241074
3.730714 -0.11235586
3.731714 -0.11229563
3.732714 -0.11223004
3.733714 -0.11215909999999998
3.734714 -0.11208278999999999
3.735714 -0.11200111
3.736714 -0.11191405
3.737714 -0.11182162000000001
3.738714 -0.1117238
3.739714 -0.11162058
3.740714 -0.11151198
3.741714 -0.11139798000000001
3.742714 -0.11127859
3.743714 -0.11115379
3.744714 -0.11102359
3.745714 -0.11088798999999999
3.746714 -0.11074698999999999
3.747714 -0.11060059
3.748714 -0.11044876999999999
3.749714 -0.11029155
3.750714 -0.11012891999999999
3.751714 -0.10996088
3.752714 -0.10978745
3.753714 -0.10960861000000001
3.754714 -0.10942436
3.755714 -0.10923472000000001
3.756714 -0.10903968
3.757714 -0.10883923
3.758714 -0.1086334
3.759714 -0.10842216
3.760714 -0.10820554
3.761714 -0.10798353
3.762714 -0.10775614
3.763714 -0.10752337
3.764714 -0.10728522000000001
3.765714 -0.10704169999999999
3.766714 -0.10679282
3.767714 -0.10653856
3.768714 -0.10627895999999999
3.769714 -0.106014
3.770714 -0.10574369
3.771714 -0.10546804
3.772714 -0.10518706000000001
3.773714 -0.10490076
3.774714 -0.10460914
3.775714 -0.10431221000000002
3.776714 -0.10400999
3.777714 -0.10370246999999999
3.778714 -0.10338966000000001
3.779714 -0.10307159
3.780714 -0.10274824
3.781714 -0.10241965
3.782714 -0.10208582
3.783714 -0.10174675
3.784714 -0.10140245
3.785714 -0.10105295
3.786714 -0.10069824
3.787714 -0.10033834
3.788714 -0.09997326399999999
3.789714 -0.09960301699999999
3.790714 -0.099227612
3.791714 -0.09884706200000001
3.792714 -0.098461378
3.793714 -0.098070584
3.794714 -0.097674679
3.795714 -0.09727368
3.796714 -0.0968676
3.797714 -0.09645645600000001
3.798714 -0.09604025399999999
3.799714 -0.095619017
3.800714 -0.095192756
3.801714 -0.09476148399999999
3.802714 -0.094325218
3.803714 -0.093883969
3.804714 -0.09343776
3.805714 -0.092986604
3.806714 -0.092530518
3.807714 -0.092069519
3.808714 -0.09160362500000001
3.809714 -0.091132853
3.810714 -0.09065722100000001
3.811714 -0.090176746
3.812714 -0.089691445
3.813714 -0.089201343
3.814714 -0.088706461
3.815714 -0.088206818
3.816714 -0.087702431
3.817714 -0.087193324
3.818714 -0.086679519
3.819714 -0.08616104
3.820714 -0.085637905
3.821714 -0.085110142
3.822714 -0.084577769
3.823714 -0.08404080900000001
3.824714 -0.08349929099999999
3.825714 -0.082953234
3.826714 -0.082402665
3.827714 -0.08184760799999999
3.828714 -0.08128809299999999
3.829714 -0.080724136
3.830714 -0.080155768
3.831714 -0.07958301599999999
3.832714 -0.079005898
3.833714 -0.07842444999999999
3.834714 -0.077838695
3.835714 -0.077248656
3.836714 -0.076654361
3.837714 -0.07605583499999999
3.838714 -0.07545310699999999
3.839714 -0.074846204
3.840714 -0.074235158
3.841714 -0.07361999
3.842714 -0.07300073
3.843714 -0.072377414
3.844714 -0.071750063
3.845714 -0.071118708
3.846714 -0.070483377
3.847714 -0.06984409999999999
3.848714 -0.069200911
3.849714 -0.06855384
3.850714 -0.067902915
3.851714 -0.067248166
3.852714 -0.066589628
3.853714 -0.06592733
3.854714 -0.065261306
3.855714 -0.06459159199999999
3.856714 -0.063918217
3.857714 -0.063241215
3.858714 -0.062560622
3.859714 -0.061876466000000005
3.860714 -0.06118878999999999
3.861714 -0.060497619999999995
3.862714 -0.059802993
3.863714 -0.059104949
3.864714 -0.058403518
3.865714 -0.057698734
3.866714 -0.056990638
3.867714 -0.056279264
3.868714 -0.055564649
3.869714 -0.054846832
3.870714 -0.054125843
3.871714 -0.053401722
3.872714 -0.052674511
3.873714 -0.051944242999999994
3.874714 -0.05121095999999999
3.875714 -0.050474697
3.876714 -0.049735495
3.877714 -0.048993388
3.878714 -0.048248417
3.879714 -0.047500621
3.880714 -0.046750039
3.881714 -0.045996709
3.882714 -0.045240673
3.883714 -0.044481970999999995
3.884714 -0.043720641
3.885714 -0.042956720999999996
3.886714 -0.042190253999999996
3.887714 -0.041421282
3.888714 -0.040649841000000006
3.889714 -0.039875976
3.890714 -0.039099723999999995
3.891714 -0.03832113
3.892714 -0.037540233
3.893714 -0.036757076
3.894714 -0.035971697000000004
3.895714 -0.035184142
3.896714 -0.034394453
3.897714 -0.033602671
3.898714 -0.032808841000000005
3.899714 -0.032013003
3.900714 -0.0312152
3.901714 -0.030415476
3.902714 -0.029613874999999998
3.903714 -0.028810441
3.904714 -0.028005216
3.905714 -0.027198246
3.906714 -0.026389572
3.907714 -0.02557924
3.908714 -0.024767296
3.909714 -0.023953781
3.910714 -0.023138740999999997
3.911714 -0.022322222
3.912714 -0.021504267
3.913714 -0.020684925
3.914714 -0.019864237
3.915714 -0.019042252
3.916714 -0.018219014
3.917714 -0.017394569000000002
3.918714 -0.016568965
3.919714 -0.015742246
3.920714 -0.01491446
3.921714 -0.014085652999999998
3.922714 -0.013255870999999999
3.923714 -0.012425161999999998
3.924714 -0.011593571
3.925714 -0.010761146000000001
3.926714 -0.0099279336
3.927714 -0.0090939808
3.928714 -0.0082593353
3.929714 -0.0074240437
3.930714 -0.0065881526
3.931714 -0.00575171
3.932714 -0.004914762400000001
3.933714 -0.0040773579
3.934714 -0.0032395434
3.935714 -0.0024013661
3.936714 -0.0015628737
3.937714 -0.00072411358
3.938714 0.00011486666000000001
3.939714 0.00095401938
3.940714 0.0017932966999999998
3.941714 0.0026326506
3.942714 0.0034720331
3.943714 0.0043113959999999995
3.944714 0.005150690800000001
3.945714 0.0059898688
3.946714 0.006828882
3.947714 0.0076676813
3.948714 0.0085062173
3.949714 0.0093444418
3.950714 0.010182305
3.951714 0.011019756
3.952714 0.011856748
3.953714 0.01269323
3.954714 0.013529151
3.955714 0.014364463000000001
3.956714 0.015199115
3.957714 0.016033053999999998
3.958714 0.016866232999999998
3.959714 0.0176986
3.960714 0.018530103
3.961714 0.019360692999999998
3.962714 0.020190318000000002
3.963714 0.021018928
3.964714 0.02184647
3.965714 0.022672895
3.966714 0.02349815
3.967714 0.024322186
3.968714 0.02514495
3.969714 0.025966394000000004
3.970714 0.026786464000000003
3.971714 0.027605111
3.972714 0.028422286
3.973714 0.029237935
3.974714 0.03005201
3.975714 0.030864461000000003
3.976714 0.031675238
3.977714 0.032484293000000004
3.978714 0.033291575000000004
3.979714 0.034097035000000005
3.980714 0.034900627000000004
3.981714 0.035702297
3.982714 0.036502001
3.983714 0.037299689999999996
3.984714 0.038095316000000004
3.985714 0.038888829
3.986714 0.039680183
3.987714 0.040469327
3.988714 0.041256216
3.989714 0.042040802999999995
3.990714 0.042823041000000006
3.991714 0.043602880999999996
3.992714 0.044380274
3.993714 0.045155175
3.994714 0.045927535
3.995714 0.046697306
3.996714 0.047464441999999996
3.997714 0.048228895
3.998714 0.04899061799999999
3.999714 0.049749563999999996
4.000714 0.050505681000000004
4.001714 0.051258928999999995
4.002714 0.052009255
4.003714 0.052756612
4.004714 0.053500955
4.005714 0.054242235
4.006714 0.054980407
4.007714 0.055715417999999996
4.008714 0.056447227999999995
4.009714 0.05717578499999999
4.010714 0.057901046000000005
4.011714 0.058622967
4.012714 0.059341494
4.013714 0.060056586999999995
4.014714 0.060768197999999995
4.015714 0.061476283
4.016714 0.062180799
4.017715 0.062881695
4.018714 0.06357893
4.019714 0.064272457
4.020714 0.064962235
4.021714 0.06564821800000001
4.022714 0.06633035999999999
4.023714 0.067008618
4.024714 0.067682948
4.025714 0.068353309
4.026714 0.069019658
4.027714 0.069681951
4.028714 0.07034014
4.029714 0.07099419
4.030715 0.071644055
4.031714 0.072289695
4.032714 0.07293106199999999
4.033714 0.073568115
4.034714 0.074200815
4.035714 0.07482912
4.036714 0.075452984
4.037714 0.076072366
4.038714 0.076687231
4.039714 0.077297533
4.040714 0.07790323
4.041714 0.078504282
4.042714 0.079100649
4.043715 0.079692289
4.044714 0.080279162
4.045714 0.080861233
4.046714 0.081438461
4.047714 0.08201080499999999
4.048714 0.082578225
4.049714 0.083140685
4.050714 0.083698152
4.051714 0.08425058299999999
4.052714 0.084797939
4.053714 0.085340184
4.054714 0.085877284
4.055714 0.086409203
4.056714 0.086935906
4.057714 0.087457354
4.058714 0.087973516
4.059714 0.088484352
4.060714 0.088989834
4.061714 0.089489925
4.062714 0.089984591
4.063715 0.090473797
4.064714 0.090957509
4.065714 0.091435696
4.066714 0.091908319
4.067714 0.092375354
4.068714 0.09283676
4.069714 0.093292509
4.070714 0.093742571
4.071714 0.09418691
4.072714 0.094625494
4.073714 0.095058291
4.074714 0.095485273
4.075714 0.095906411
4.076715 0.096321671
4.077714 0.096731022
4.078714 0.097134436
4.079714 0.097531884
4.080714 0.097923342
4.081714 0.09830876999999999
4.082714 0.09868814399999999
4.083714 0.099061441
4.084714 0.099428627
4.085714 0.09978967700000001
4.086714 0.10014456000000001
4.087714 0.10049326
4.088714 0.10083574000000001
4.089714 0.10117198
4.090714 0.10150195
4.091714 0.10182563
4.092714 0.10214299
4.093714 0.10245402
4.094714 0.10275868
4.095714 0.10305695000000001
4.096714 0.10334882000000001
4.097714 0.10363425999999999
4.098714 0.10391324
4.099714 0.10418573999999999
4.100714 0.10445175
4.101714 0.10471124
4.102714 0.1049642
4.103714 0.10521059
4.104714 0.10545041
4.105714 0.10568362999999999
4.106714 0.10591024
4.107714 0.10613020000000001
4.108714 0.10634352
4.109715 0.10655015999999999
4.110714 0.10675011000000001
4.111714 0.10694335
4.112714 0.10712987
4.113714 0.10730964999999999
4.114714 0.10748267000000002
4.115714 0.10764891
4.116714 0.10780836
4.117714 0.10796101
4.118714 0.10810684000000001
4.119714 0.10824584000000001
4.120714 0.10837799999999999
4.121714 0.10850329
4.122715 0.10862172
4.123714 0.10873326999999999
4.124714 0.10883793000000001
4.125714 0.10893568
4.126714 0.10902653000000001
4.127714 0.10911047000000001
4.128714 0.10918747999999999
4.129714 0.10925755000000001
4.130714 0.10932068
4.131714 0.10937687
4.132714 0.10942612000000002
4.133714 0.10946840000000001
4.134714 0.10950373
4.135714 0.10953210000000001
4.136714 0.1095535
4.137714 0.10956792000000001
4.138714 0.10957536999999999
4.139714 0.10957585
4.140714 0.10956933999999999
4.141714 0.10955585999999999
4.142715 0.1095354
4.143714 0.10950795
4.144714 0.10947349999999999
4.145714 0.10943206999999999
4.146714 0.10938364999999999
4.147714 0.10932825
4.148714 0.10926585
4.149714 0.10919647
4.150714 0.1091201
4.151714 0.10903674
4.152714 0.10894641000000001
4.153714 0.10884908
4.154714 0.10874479
4.155715 0.1086335
4.156714 0.10851525
4.157714 0.10839003
4.158714 0.10825786000000001
4.159714 0.10811872
4.160714 0.10797262999999999
4.161714 0.10781958999999999
4.162714 0.10765961
4.163714 0.10749269
4.164714 0.10731885000000001
4.165714 0.10713808999999999
4.166714 0.10695042
4.167714 0.10675584
4.168715 0.10655437
4.169714 0.10634601
4.170714 0.10613078000000001
4.171714 0.10590869
4.172714 0.10567973
4.173714 0.10544393
4.174714 0.10520130000000001
4.175714 0.10495185000000001
4.176714 0.10469558000000001
4.177714 0.10443252000000001
4.178714 0.10416267
4.179714 0.10388605
4.180714 0.10360267000000001
4.181714 0.10331256
4.182714 0.10301570999999998
4.183714 0.10271214
4.184714 0.10240187
4.185714 0.10208492
4.186714 0.10176129999999999
4.187714 0.10143102999999999
4.188715 0.10109412000000001
4.189714 0.1007506
4.190714 0.10040049000000001
4.191714 0.1000438
4.192714 0.099680561
4.193714 0.09931077899999999
4.194714 0.09893449
4.195714 0.098551705
4.196714 0.098162459
4.197714 0.097766775
4.198714 0.097364665
4.199714 0.09695616300000001
4.200714 0.096541288
4.201715 0.096120068
4.202714 0.095692527
4.203714 0.095258694
4.204714 0.09481859699999999
4.205714 0.094372255
4.206714 0.09391970200000001
4.207714 0.093460962
4.208714 0.092996063
4.209714 0.092525029
4.210714 0.09204789499999999
4.211714 0.091564684
4.212714 0.09107542
4.213714 0.09058013699999999
4.214714 0.090078864
4.215714 0.089571631
4.216714 0.08905846
4.217714 0.088539388
4.218714 0.088014442
4.219714 0.087483658
4.220714 0.086947065
4.221714 0.086404692
4.222714 0.08585656800000001
4.223714 0.085302728
4.224714 0.084743206
4.225714 0.08417803900000001
4.226714 0.083607261
4.227714 0.0830309
4.228714 0.082448998
4.229714 0.08186159
4.230714 0.081268715
4.231714 0.080670405
4.232714 0.080066698
4.233714 0.079457636
4.234715 0.07884326
4.235714 0.078223605
4.236714 0.077598711
4.237714 0.076968619
4.238714 0.076333369
4.239714 0.075692998
4.240714 0.07504754999999999
4.241714 0.07439706800000001
4.242714 0.073741592
4.243714 0.07308116199999999
4.244714 0.072415825
4.245714 0.071745616
4.246714 0.07107058200000001
4.247715 0.070390763
4.248714 0.0697062
4.249714 0.06901694
4.250714 0.068323023
4.251714 0.06762449599999999
4.252714 0.0669214
4.253714 0.066213775
4.254714 0.065501669
4.255714 0.064785127
4.256714 0.064064196
4.257714 0.063338917
4.258714 0.062609342
4.259714 0.061875512
4.260714 0.061137474
4.261714 0.060395279
4.262714 0.059648969999999996
4.263714 0.058898597000000004
4.264714 0.058144215
4.265714 0.057385868
4.266714 0.056623603
4.267715 0.055857474000000004
4.268714 0.055087531999999995
4.269714 0.054313829999999994
4.270714 0.05353642
4.271714 0.05275534900000001
4.272714 0.051970675
4.273714 0.05118245
4.274714 0.050390726999999996
4.275714 0.049595558000000005
4.276714 0.048796993000000004
4.277714 0.047995089
4.278714 0.047189899
4.279714 0.046381478999999996
4.280715 0.045569881
4.281714 0.044755157000000004
4.282714 0.043937363
4.283714 0.043116554
4.284714 0.042292784
4.285714 0.041466107
4.286714 0.040636578
4.287714 0.03980425
4.288714 0.038969176
4.289714 0.038131413999999995
4.290714 0.037291016999999996
4.291714 0.036448042
4.292714 0.035602541
4.293715 0.034754569
4.294714 0.033904184
4.295714 0.033051438999999995
4.296714 0.032196392
4.297714 0.031339098
4.298714 0.030479612
4.299714 0.029617990000000004
4.300714 0.028754291
4.301714 0.027888568
4.302714 0.027020884
4.303714 0.026151290999999997
4.304714 0.025279848999999997
4.305714 0.024406616
4.306714 0.023531649999999998
4.307714 0.02265501
4.308714 0.021776752
4.309714 0.020896937
4.310714 0.020015624
4.311714 0.019132871
4.312714 0.018248738
4.313715 0.017363284
4.314714 0.016476569
4.315714 0.015588649999999999
4.316714 0.01469959
4.317714 0.013809444
4.318714 0.012918276000000001
4.319714 0.012026143999999999
4.320714 0.011133106
4.321714 0.010239224
4.322714 0.009344556
4.323714 0.0084491629
4.324714 0.0075531039
4.325714 0.006656439699999999
4.326715 0.0057592293
4.327714 0.0048615337
4.328714 0.0039634124
4.329714 0.0030649262
4.330714 0.0021661352
4.331714 0.0012670999
4.332714 0.00036788142
4.333714 -0.00053145945
4.334714 -0.0014308615
4.335714 -0.0023302637
4.336714 -0.0032296043999999998
4.337714 -0.0041288218
4.338714 -0.005027854399999999
4.339714 -0.0059266399999999995
4.340714 -0.006825116700000001
4.341714 -0.007723222399999999
4.342714 -0.008620894399999999
4.343714 -0.0095180701
4.344714 -0.010414688
4.345714 -0.011310685000000001
4.346714 -0.012205999
4.347714 -0.013100568
4.348714 -0.013994329
4.349714 -0.014887222
4.350714 -0.015779182000000003
4.351714 -0.016670149
4.352714 -0.017560061
4.353714 -0.018448856
4.354714 -0.019336473
4.355714 -0.020222852
4.356714 -0.021107931
4.357714 -0.021991649999999998
4.358714 -0.022873948999999998
4.359715 -0.023754768
4.360714 -0.024634047000000003
4.361714 -0.025511725
4.362714 -0.026387742
4.363714 -0.027262041
4.364714 -0.028134562
4.365714 -0.029005244
4.366714 -0.029874031
4.367714 -0.030740863
4.368714 -0.03160568
4.369714 -0.032468422
4.370714 -0.033329034
4.371714 -0.034187455
4.372715 -0.035043625
4.373714 -0.035897485
4.374714 -0.036748975999999996
4.375714 -0.037598039
4.376714 -0.038444618
4.377714 -0.039288649
4.378714 -0.040130076
4.379714 -0.040968839
4.380714 -0.041804879
4.381714 -0.042638136
4.382714 -0.043468553
4.383714 -0.044296068
4.384714 -0.045120626
4.385714 -0.045942166
4.386714 -0.046760633
4.387714 -0.047575965
4.388714 -0.048388107
4.389714 -0.049196999000000005
4.390714 -0.050002586999999994
4.391714 -0.050804811
4.392715 -0.051603618000000004
4.393714 -0.05239895000000001
4.394714 -0.053190754
4.395714 -0.05397897299999999
4.396714 -0.054763548999999995
4.397714 -0.05554442799999999
4.398714 -0.056321558
4.399714 -0.057094888
4.400714 -0.057864358
4.401714 -0.058629923
4.402714 -0.059391523
4.403714 -0.060149108
4.404714 -0.06090262899999999
4.405715 -0.061652029
4.406714 -0.062397262
4.407714 -0.06313827500000001
4.408714 -0.06387501500000001
4.409714 -0.06460743
4.410714 -0.06533547399999999
4.411714 -0.066059089
4.412714 -0.06677823299999999
4.413714 -0.06749284800000001
4.414714 -0.06820288799999999
4.415714 -0.068908307
4.416714 -0.069609052
4.417714 -0.07030507500000001
4.418715 -0.070996326
4.419714 -0.071682758
4.420714 -0.072364317
4.421714 -0.073040958
4.422714 -0.073712633
4.423714 -0.074379297
4.424714 -0.075040897
4.425714 -0.07569738699999999
4.426714 -0.076348719
4.427714 -0.076994853
4.428714 -0.077635737
4.429714 -0.078271324
4.430714 -0.078901573
4.431714 -0.07952643799999999
4.432714 -0.08014587199999999
4.433714 -0.080759829
4.434714 -0.081368274
4.435714 -0.081971154
4.436714 -0.082568428
4.437714 -0.08316005700000001
4.438715 -0.083745999
4.439714 -0.084326213
4.440714 -0.08490065200000001
4.441714 -0.085469277
4.442714 -0.086032052
4.443714 -0.086588931
4.444714 -0.087139878
4.445714 -0.087684847
4.446714 -0.088223809
4.447714 -0.088756718
4.448714 -0.089283538
4.449714 -0.089804229
4.450714 -0.090318755
4.451715 -0.090827077
4.452714 -0.09132915900000001
4.453714 -0.091824966
4.454714 -0.092314457
4.455714 -0.09279759800000001
4.456714 -0.09327436
4.457714 -0.093744701
4.458714 -0.09420859300000001
4.459714 -0.094666
4.460714 -0.095116888
4.461714 -0.095561228
4.462714 -0.09599898500000001
4.463714 -0.096430135
4.464714 -0.096854637
4.465714 -0.097272469
4.466714 -0.09768360799999999
4.467714 -0.09808801099999999
4.468714 -0.09848565100000001
4.469714 -0.098876515
4.470714 -0.099260558
4.471714 -0.099637767
4.472714 -0.10000811
4.473714 -0.10037156000000001
4.474714 -0.10072809
4.475714 -0.10107768
4.476714 -0.10142031
4.477714 -0.10175594
4.478714 -0.10208457000000001
4.479714 -0.10240616
4.480714 -0.10272068
4.481714 -0.10302811999999999
4.482714 -0.10332844999999999
4.483714 -0.10362165
4.484715 -0.10390769
4.485714 -0.10418656999999999
4.486714 -0.10445825
4.487714 -0.10472271
4.488714 -0.10497993
4.489714 -0.10522988
4.490714 -0.10547256
4.491714 -0.10570792999999999
4.492714 -0.10593599000000001
4.493714 -0.1061567
4.494714 -0.10637005000000001
4.495714 -0.10657604
4.496714 -0.10677463
4.497715 -0.10696582
4.498714 -0.10714958000000001
4.499714 -0.10732592
4.500714 -0.1074948
4.501714 -0.10765622
4.502714 -0.10781017
4.503714 -0.10795663
4.504714 -0.10809560000000001
4.505714 -0.10822704999999999
4.506714 -0.10835099
4.507714 -0.10846739000000001
4.508714 -0.10857626000000001
4.509714 -0.1086776
4.510714 -0.10877139
4.511714 -0.10885763000000001
4.512714 -0.10893630000000001
4.513714 -0.10900742
4.514714 -0.10907096000000001
4.515714 -0.10912693000000001
4.516714 -0.10917532
4.517715 -0.10921614
4.518714 -0.10924938
4.519714 -0.10927502
4.520714 -0.10929308
4.521714 -0.10930353999999999
4.522714 -0.10930642
4.523714 -0.10930171
4.524714 -0.10928939
4.525714 -0.10926948
4.526714 -0.10924197999999999
4.527714 -0.10920689
4.528714 -0.1091642
4.529714 -0.10911390000000001
4.530715 -0.10905602
4.531714 -0.10899056
4.532714 -0.10891751
4.533714 -0.10883688
4.534714 -0.10874866999999999
4.535714 -0.1086529
4.536714 -0.10854955999999999
4.537714 -0.10843866
4.538714 -0.10832022
4.539714 -0.10819422999999999
4.540714 -0.10806072
4.541714 -0.10791968
4.542714 -0.10777112
4.543715 -0.10761507
4.544714 -0.10745152999999999
4.545714 -0.1072805
4.546714 -0.10710201
4.547714 -0.10691608000000001
4.548714 -0.10672271
4.549714 -0.10652191999999999
4.550714 -0.10631372000000001
4.551714 -0.10609813
4.552714 -0.10587516999999999
4.553714 -0.10564486
4.554714 -0.10540719000000001
4.555714 -0.10516220999999999
4.556714 -0.10490993000000001
4.557714 -0.10465035
4.558714 -0.10438351
4.559714 -0.10410942000000001
4.560714 -0.10382809
4.561714 -0.10353955000000001
4.562714 -0.10324382
4.563715 -0.10294092
4.564714 -0.10263086
4.565714 -0.10231368
4.566714 -0.10198938
4.567714 -0.10165799
4.568714 -0.10131954000000001
4.569714 -0.10097404
4.570714 -0.10062153000000001
4.571714 -0.10026203
4.572714 -0.09989555700000001
4.573714 -0.099522131
4.574714 -0.09914179099999999
4.575714 -0.098754559
4.576715 -0.098360458
4.577714 -0.097959512
4.578714 -0.097551756
4.579714 -0.097137218
4.580714 -0.096715929
4.581714 -0.096287916
4.582714 -0.095853209
4.583714 -0.095411844
4.584714 -0.094963849
4.585714 -0.094509253
4.586714 -0.094048091
4.587714 -0.093580398
4.588714 -0.09310621
4.589714 -0.092625554
4.590714 -0.092138466
4.591714 -0.091644982
4.592714 -0.091145135
4.593714 -0.090638961
4.594714 -0.090126501
4.595714 -0.089607784
4.596714 -0.08908284899999999
4.597714 -0.088551734
4.598714 -0.088014471
4.599714 -0.087471103
4.600714 -0.086921663
4.601714 -0.08636619300000001
4.602714 -0.085804734
4.603714 -0.085237325
4.604714 -0.08466400299999999
4.605714 -0.084084808
4.606714 -0.083499786
4.607714 -0.082908972
4.608714 -0.082312414
4.609715 -0.081710151
4.610714 -0.081102224
4.611714 -0.080488686
4.612714 -0.079869572
4.613714 -0.079244934
4.614714 -0.078614813
4.615714 -0.077979255
4.616714 -0.07733830700000001
4.617714 -0.076692016
4.618714 -0.076040428
4.619714 -0.075383589
4.620714 -0.074721553
4.621714 -0.074054359
4.622715 -0.073382061
4.623714 -0.07270470400000001
4.624714 -0.07202234099999999
4.625714 -0.071335019
4.626714 -0.070642785
4.627714 -0.06994568999999999
4.628714 -0.069243781
4.629714 -0.068537105
4.630714 -0.067825714
4.631714 -0.067109661
4.632714 -0.066388986
4.633714 -0.065663748
4.634714 -0.06493399300000001
4.635714 -0.064199773
4.636714 -0.063461135
4.637714 -0.06271813799999999
4.638714 -0.061970827
4.639714 -0.061219255
4.640714 -0.060463476
4.641714 -0.05970354
4.642715 -0.058939500000000006
4.643714 -0.058171415000000004
4.644714 -0.057399337
4.645714 -0.056623323999999996
4.646714 -0.05584342900000001
4.647714 -0.055059709
4.648714 -0.054272223
4.649714 -0.053481023999999995
4.650714 -0.052686175
4.651714 -0.051887735
4.652714 -0.051085762
4.653714 -0.05028031300000001
4.654714 -0.049471447999999994
4.655715 -0.048659227
4.656714 -0.047843714
4.657714 -0.047024965
4.658714 -0.046203044000000006
4.659714 -0.045378010999999996
4.660714 -0.044549929
4.661714 -0.043718854
4.662714 -0.042884852
4.663714 -0.042047980000000006
4.664714 -0.041208299999999996
4.665714 -0.040365872
4.666714 -0.039520755
4.667714 -0.038673013
4.668715 -0.037822704000000006
4.669714 -0.036969889
4.670714 -0.036114626000000004
4.671714 -0.035256977
4.672714 -0.034397002
4.673714 -0.033534762999999995
4.674714 -0.032670319
4.675714 -0.031803729
4.676714 -0.030935055
4.677714 -0.030064359
4.678714 -0.029191704
4.679714 -0.028317148
4.680714 -0.027440753
4.681714 -0.026562580000000002
4.682714 -0.025682693
4.683714 -0.024801152
4.684714 -0.023918024
4.685714 -0.023033369999999997
4.686714 -0.022147251
4.687714 -0.021259734
4.688715 -0.020370881
4.689714 -0.019480756999999998
4.690714 -0.018589426
4.691714 -0.017696952000000002
4.692714 -0.016803401
4.693714 -0.015908835
4.694714 -0.01501332
4.695714 -0.014116922
4.696714 -0.013219705000000002
4.697714 -0.012321732
4.698714 -0.011423071
4.699714 -0.010523784
4.700714 -0.009623935299999999
4.701715 -0.0087235909
4.702714 -0.0078228142
4.703714 -0.0069216694
4.704714 -0.0060202204999999995
4.705714 -0.0051185318
4.706714 -0.0042166666
4.707714 -0.0033146891
4.708714 -0.0024126632000000003
4.709714 -0.0015106523
4.710714 -0.00060872057
4.711714 0.00029306814
4.712714 0.0011946498
4.713714 0.0020959607000000002
4.714714 0.0029969367
4.715714 0.0038975140000000004
4.716714 0.0047976282
4.717714 0.0056972149
4.718714 0.00659621
4.719714 0.0074945492
4.720714 0.0083921681
4.721714 0.0092890026
4.722714 0.010184988
4.723714 0.011080061
4.724714 0.011974157000000001
4.725714 0.012867212000000001
4.726714 0.013759163000000001
4.727714 0.014649946999999998
4.728714 0.015539500000000001
4.729714 0.016427759
4.730714 0.017314663
4.731714 0.018200150000000002
4.732714 0.019084157
4.733714 0.019966625
4.734715 0.02084749
4.735714 0.021726693
4.736714 0.022604175
4.737714 0.023479876
4.738714 0.024353735
4.739714 0.025225693
4.740714 0.026095691
4.741714 0.026963665999999997
4.742714 0.027829562999999998
4.743714 0.028693320999999997
4.744714 0.029554882
4.745714 0.030414187000000002
4.746714 0.031271175
4.747715 0.032125789
4.748714 0.032977966
4.749714 0.03382765
4.750714 0.034674777999999996
4.751714 0.035519289999999995
4.752714 0.036361127
4.753714 0.037200228
4.754714 0.038036529
4.755714 0.038869976
4.756714 0.039700503
4.757714 0.040528053
4.758714 0.041352562
4.759714 0.042173971
4.760714 0.042992219
4.761714 0.043807249
4.762714 0.044618998
4.763714 0.045427406
4.764714 0.046232415
4.765714 0.047033966999999996
4.766714 0.047832003
4.767715 0.048626465
4.768714 0.049417297
4.769714 0.050204445
4.770714 0.05098785
4.771714 0.051767455
4.772714 0.052543206
4.773714 0.053315051
4.774714 0.054082938000000004
4.775714 0.054846808999999996
4.776714 0.055606617
4.777714 0.056362309000000006
4.778714 0.057113833999999995
4.779714 0.057861139
4.780715 0.058604177
4.781714 0.059342901999999996
4.782714 0.060077262
4.783714 0.060807203
4.784714 0.06153268
4.785714 0.062253646
4.786714 0.06297005500000001
4.787714 0.063681853
4.788714 0.06438899399999999
4.789714 0.065091433
4.790714 0.065789121
4.791714 0.06648201399999999
4.792714 0.067170057
4.793715 0.067853212
4.794714 0.06853142400000001
4.795714 0.06920464800000001
4.796714 0.069872843
4.797714 0.070535956
4.798714 0.071193941
4.799714 0.07184675800000001
4.800714 0.072494353
4.801714 0.073136686
4.802714 0.073773711
4.803714 0.074405386
4.804714 0.075031666
4.805714 0.075652509
4.806714 0.076267874
4.807714 0.076877722
4.808714 0.07748200400000001
4.809714 0.07808068800000001
4.810714 0.078673725
4.811714 0.079261081
4.812714 0.079842721
4.813715 0.080418604
4.814714 0.08098869
4.815714 0.081552943
4.816714 0.08211133000000001
4.817714 0.082663808
4.818714 0.083210348
4.819714 0.083750911
4.820714 0.084285461
4.821714 0.084813969
4.822714 0.085336395
4.823714 0.085852703
4.824714 0.086362864
4.825714 0.086866843
4.826715 0.087364606
4.827714 0.087856123
4.828714 0.08834136
4.829714 0.088820281
4.830714 0.089292857
4.831714 0.089759059
4.832714 0.090218848
4.833714 0.090672198
4.834714 0.091119081
4.835714 0.09155946300000001
4.836714 0.091993314
4.837714 0.092420611
4.838714 0.092841318
4.839714 0.093255413
4.840714 0.09366286700000001
4.841714 0.09406365600000001
4.842714 0.09445775099999999
4.843714 0.094845128
4.844714 0.095225766
4.845714 0.095599634
4.846714 0.095966714
4.847714 0.09632698499999999
4.848714 0.096680428
4.849714 0.09702701899999999
4.850714 0.09736673700000001
4.851714 0.09769956799999999
4.852714 0.098025484
4.853714 0.098344474
4.854714 0.09865652500000001
4.855714 0.098961615
4.856714 0.09925972000000001
4.857714 0.099550828
4.858714 0.09983492799999999
4.859715 0.10011200999999999
4.860714 0.10038204
4.861714 0.10064503
4.862714 0.10090094000000001
4.863714 0.10114976999999999
4.864714 0.10139151
4.865714 0.10162613
4.866714 0.10185362999999999
4.867714 0.102074
4.868714 0.10228723
4.869714 0.10249331
4.870714 0.10269221
4.871714 0.10288395000000002
4.872715 0.1030685
4.873714 0.10324586
4.874714 0.10341600999999999
4.875714 0.10357896000000001
4.876714 0.10373469
4.877714 0.1038832
4.878714 0.10402447999999999
4.879714 0.10415853
4.880714 0.10428535
4.881714 0.10440492000000001
4.882714 0.10451724999999999
4.883714 0.10462233000000001
4.884714 0.10472017
4.885714 0.10481075
4.886714 0.10489409000000001
4.887714 0.10497018
4.888714 0.10503902000000001
4.889714 0.10510059999999999
4.890714 0.10515493000000001
4.891714 0.10520200999999998
4.892715 0.10524184
4.893714 0.10527442000000001
4.894714 0.10529977
4.895714 0.10531786000000001
4.896714 0.10532872
4.897714 0.10533234
4.898714 0.10532872
4.899714 0.10531787
4.900714 0.10529980000000001
4.901714 0.1052745
4.902714 0.10524199000000001
4.903714 0.10520226999999999
4.904714 0.10515533999999999
4.905715 0.10510121
4.906714 0.10503988
4.907714 0.10497137000000001
4.908714 0.10489568
4.909714 0.10481282
4.910714 0.10472280999999999
4.911714 0.10462564999999999
4.912714 0.10452134
4.913714 0.10440991
4.914714 0.10429138
4.915714 0.10416574
4.916714 0.10403302
4.917714 0.10389322000000001
4.918715 0.10374638
4.919714 0.1035925
4.920714 0.10343161000000001
4.921714 0.10326373
4.922714 0.10308886
4.923714 0.10290705
4.924714 0.10271829
4.925714 0.10252262000000001
4.926714 0.10232005999999999
4.927714 0.10211063000000001
4.928714 0.10189436
4.929714 0.10167127
4.930714 0.10144138999999999
4.931714 0.10120472999999999
4.932714 0.10096133
4.933714 0.10071119999999999
4.934714 0.10045436999999999
4.935714 0.10019088
4.936714 0.099920749
4.937714 0.09964399499999999
4.938715 0.09936065200000001
4.939714 0.099070743
4.940714 0.098774291
4.941714 0.098471332
4.942714 0.098161888
4.943714 0.097845984
4.944714 0.09752364699999999
4.945714 0.097194908
4.946714 0.096859789
4.947714 0.096518325
4.948714 0.096170546
4.949714 0.09581648
4.950714 0.095456152
4.951715 0.095089595
4.952714 0.09471684500000001
4.953714 0.09433792399999999
4.954714 0.093952869
4.955714 0.093561714
4.956714 0.093164487
4.957714 0.092761224
4.958714 0.09235196
4.959714 0.09193673000000001
4.960714 0.091515569
4.961714 0.09108851100000001
4.962714 0.09065559100000001
4.963714 0.090216845
4.964714 0.089772313
4.965714 0.089322031
4.966714 0.088866038
4.967714 0.088404375
4.968714 0.087937078
4.969714 0.087464182
4.970714 0.08698573200000001
4.971714 0.08650176500000001
4.972714 0.08601232
4.973714 0.085517438
4.974714 0.085017161
4.975714 0.084511528
4.976714 0.084000581
4.977714 0.08348436099999999
4.978714 0.082962908
4.979714 0.08243626800000001
4.980714 0.081904483
4.981714 0.081367593
4.982714 0.080825639
4.983714 0.080278667
4.984715 0.079726719
4.985714 0.07916984
4.986714 0.078608078
4.987714 0.078041473
4.988714 0.077470072
4.989714 0.076893921
4.990714 0.076313067
4.991714 0.075727561
4.992714 0.075137446
4.993714 0.07454277399999999
4.994714 0.07394359
4.995714 0.073339941
4.996714 0.072731881
4.997715 0.072119455
4.998714 0.07150271600000001
4.999714 0.07088171
5.000714 0.07025649
5.001714 0.06962710800000001
5.002714 0.06899361
5.003714 0.06835605
5.004714 0.06771447400000001
5.005714 0.067068933
5.006714 0.066419481
5.007714 0.06576617
5.008714 0.065109046
5.009714 0.064448168
5.010714 0.063783582
5.011714 0.063115335
5.012714 0.06244348499999999
5.013714 0.061768078000000004
5.014714 0.061089173000000004
5.015714 0.060406816
5.016714 0.05972106
5.017715 0.059031956999999996
5.018714 0.058339559000000006
5.019714 0.057643919999999994
5.020714 0.05694509
5.021714 0.056243128999999996
5.022714 0.055538083
5.023714 0.05483001
5.024714 0.05411896299999999
5.025714 0.053404999
5.026714 0.052688172000000005
5.027714 0.05196853900000001
5.028714 0.051246153
5.029714 0.050521072
5.030715 0.049793354
5.031714 0.049063050999999996
5.032714 0.048330225
5.033714 0.047594932
5.034714 0.046857228
5.035714 0.04611717
5.036714 0.045374816
5.037714 0.044630221
5.038714 0.043883441999999995
5.039714 0.04313454
5.040714 0.042383568
5.041714 0.041630588
5.042714 0.040875655
5.043715 0.040118824
5.044714 0.039360154
5.045714 0.038599703
5.046714 0.037837526
5.047714 0.037073679000000005
5.048714 0.036308222
5.049714 0.035541208
5.050714 0.034772695
5.051714 0.034002741
5.052714 0.033231403
5.053714 0.032458737
5.054714 0.031684799
5.055714 0.030909645000000003
5.056714 0.030133335
5.057714 0.029355921999999996
5.058714 0.028577467000000002
5.059714 0.027798029000000002
5.060714 0.027017662
5.061714 0.026236424999999997
5.062714 0.025454375999999997
5.063715 0.024671576
5.064714 0.023888081000000002
5.065714 0.023103950999999998
5.066714 0.022319243
5.067714 0.021534017
5.068714 0.020748332999999997
5.069714 0.019962248999999998
5.070714 0.019175822999999998
5.071714 0.018389114
5.072714 0.017602180999999998
5.073714 0.016815084
5.074714 0.016027880999999997
5.075714 0.01524063
5.076715 0.014453387000000002
5.077714 0.013666213000000002
5.078714 0.012879162
5.079714 0.012092294
5.080714 0.011305665
5.081714 0.010519331
5.082714 0.009733349
5.083714 0.0089477733
5.084714 0.0081626604
5.085714 0.0073780662
5.086714 0.0065940454
5.087714 0.0058106532
5.088714 0.0050279443
5.089714 0.0042459735
5.090714 0.0034647954
5.091714 0.0026844647
5.092714 0.0019050356
5.093714 0.0011265623
5.094714 0.00034909938
5.095714 -0.00042729898
5.096714 -0.0012025783
5.097714 -0.0019766841
5.098714 -0.0027495622
5.099714 -0.0035211579000000003
5.100714 -0.0042914169
5.101714 -0.0050602848
5.102714 -0.0058277074
5.103714 -0.00659363
5.104714 -0.0073579984
5.105714 -0.0081207581
5.106714 -0.0088818553
5.107714 -0.0096412361
5.108714 -0.010398847
5.109715 -0.011154635
5.110714 -0.011908545999999999
5.111714 -0.012660527
5.112714 -0.013410525999999999
5.113714 -0.01415849
5.114714 -0.014904367
5.115714 -0.015648105
5.116714 -0.016389652999999997
5.117714 -0.017128962
5.118714 -0.017865979
5.119714 -0.018600652
5.120714 -0.019332935
5.121714 -0.020062775999999997
5.122715 -0.020790126
5.123714 -0.021514936999999998
5.124714 -0.022237159
5.125714 -0.022956742
5.126714 -0.023673639
5.127714 -0.024387802
5.128714 -0.025099184
5.129714 -0.025807734
5.130714 -0.026513406000000003
5.131714 -0.027216153
5.132714 -0.027915929
5.133714 -0.028612683
5.134714 -0.02930637
5.135714 -0.029996942999999998
5.136714 -0.030684354999999996
5.137714 -0.031368560000000004
5.138714 -0.032049511
5.139714 -0.032727161000000005
5.140714 -0.033401465
5.141714 -0.034072378
5.142715 -0.034739857
5.143714 -0.035403852
5.144714 -0.036064323
5.145714 -0.036721224999999996
5.146714 -0.037374513
5.147714 -0.038024146
5.148714 -0.038670079
5.149714 -0.03931227
5.150714 -0.039950677000000004
5.151714 -0.04058526
5.152714 -0.041215977
5.153714 -0.04184279
5.154714 -0.042465657999999996
5.155715 -0.043084542
5.156714 -0.043699404000000004
5.157714 -0.044310206
5.158714 -0.044916911000000004
5.159714 -0.045519479
5.160714 -0.046117873999999996
5.161714 -0.046712061
5.162714 -0.047302005
5.163714 -0.047887667
5.164714 -0.048469013
5.165714 -0.049046007999999995
5.166714 -0.049618619999999995
5.167714 -0.050186808000000006
5.168715 -0.050750543999999995
5.169714 -0.051309790999999993
5.170714 -0.051864516
5.171714 -0.052414683000000004
5.172714 -0.052960257999999996
5.173714 -0.05350121099999999
5.174714 -0.054037507
5.175714 -0.054569112
5.176714 -0.055095996
5.177714 -0.055618124
5.178714 -0.056135468
5.179714 -0.056647998000000005
5.180714 -0.05715568
5.181714 -0.057658489
5.182714 -0.058156392
5.183714 -0.058649358
5.184714 -0.059137359
5.185714 -0.05962036700000001
5.186714 -0.060098356
5.187714 -0.060571298999999995
5.188715 -0.061039172999999995
5.189714 -0.061501947
5.190714 -0.061959593
5.191714 -0.062412093
5.192714 -0.062859419
5.193714 -0.063301547
5.194714 -0.06373846000000001
5.195714 -0.064170128
5.196714 -0.064596528
5.197714 -0.065017643
5.198714 -0.065433449
5.199714 -0.06584393000000001
5.200714 -0.066249061
5.201715 -0.066648819
5.202714 -0.067043188
5.203714 -0.067432143
5.204714 -0.067815674
5.205714 -0.06819375
5.206714 -0.06856635999999999
5.207714 -0.068933488
5.208714 -0.069295109
5.209714 -0.069651211
5.210714 -0.070001773
5.211714 -0.070346781
5.212714 -0.070686213
5.213714 -0.071020058
5.214714 -0.071348302
5.215714 -0.071670924
5.216714 -0.071987917
5.217714 -0.072299264
5.218714 -0.07260494699999999
5.219714 -0.072904961
5.220714 -0.073199288
5.221714 -0.073487917
5.222714 -0.073770835
5.223714 -0.074048038
5.224714 -0.074319507
5.225714 -0.074585236
5.226714 -0.07484522099999999
5.227714 -0.075099448
5.228714 -0.075347914
5.229714 -0.075590605
5.230714 -0.075827516
5.231714 -0.07605864100000001
5.232714 -0.07628398
5.233714 -0.076503522
5.234715 -0.07671726100000001
5.235714 -0.07692518999999999
5.236714 -0.07712731
5.237714 -0.077323616
5.238714 -0.077514106
5.239714 -0.07769877
5.240714 -0.077877613
5.241714 -0.078050623
5.242714 -0.078217807
5.243714 -0.07837915899999999
5.244714 -0.07853467800000001
5.245714 -0.078684359
5.246714 -0.078828208
5.247715 -0.078966218
5.248714 -0.07909838999999999
5.249714 -0.079224724
5.250714 -0.079345226
5.251714 -0.079459889
5.252714 -0.07956872
5.253714 -0.079671724
5.254714 -0.079768902
5.255714 -0.07986025299999999
5.256714 -0.07994578299999999
5.257714 -0.080025499
5.258714 -0.080099405
5.259714 -0.080167508
5.260714 -0.080229813
5.261714 -0.080286333
5.262714 -0.080337067
5.263714 -0.080382026
5.264714 -0.080421218
5.265714 -0.080454652
5.266714 -0.080482342
5.267715 -0.08050429199999999
5.268714 -0.080520514
5.269714 -0.080531015
5.270714 -0.080535811
5.271714 -0.080534909
5.272714 -0.08052832
5.273714 -0.080516055
5.274714 -0.080498127
5.275714 -0.08047454799999999
5.276714 -0.080445333
5.277714 -0.08041049
5.278714 -0.08037003
5.279714 -0.08032397
5.280715 -0.080272323
5.281714 -0.08021510400000001
5.282714 -0.080152322
5.283714 -0.080083997
5.284714 -0.08001014399999999
5.285714 -0.079930772
5.286714 -0.079845905
5.287714 -0.079755555
5.288714 -0.079659739
5.289714 -0.079558475
5.290714 -0.079451781
5.291714 -0.079339679
5.292714 -0.079222186
5.293715 -0.079099322
5.294714 -0.078971108
5.295714 -0.078837562
5.296714 -0.078698713
5.297714 -0.07855458
5.298714 -0.078405178
5.299714 -0.078250538
5.300714 -0.07809068200000001
5.301714 -0.07792563400000001
5.302714 -0.07775541700000001
5.303714 -0.077580061
5.304714 -0.077399588
5.305714 -0.07721402200000001
5.306714 -0.077023386
5.307714 -0.076827715
5.308714 -0.076627027
5.309714 -0.076421356
5.310714 -0.07621072
5.311714 -0.07599515400000001
5.312714 -0.075774681
5.313715 -0.07554933
5.314714 -0.075319124
5.315714 -0.075084099
5.316714 -0.074844278
5.317714 -0.074599689
5.318714 -0.07435035699999999
5.319714 -0.074096315
5.320714 -0.07383758800000001
5.321714 -0.07357421
5.322714 -0.073306204
5.323714 -0.0730336
5.324714 -0.072756433
5.325714 -0.07247472499999999
5.326715 -0.072188512
5.327714 -0.071897818
5.328714 -0.071602681
5.329714 -0.07130312700000001
5.330714 -0.07099918999999999
5.331714 -0.070690899
5.332714 -0.07037828900000001
5.333714 -0.070061395
5.334714 -0.06974024599999999
5.335714 -0.069414877
5.336714 -0.069085322
5.337714 -0.068751618
5.338714 -0.068413798
5.339714 -0.06807189799999999
5.340714 -0.06772594600000001
5.341714 -0.067375985
5.342714 -0.067022053
5.343714 -0.06666418
5.344714 -0.06630240800000001
5.345714 -0.065936765
5.346714 -0.06556729800000001
5.347714 -0.065194035
5.348714 -0.064817019
5.349714 -0.064436288
5.350714 -0.064051873
5.351714 -0.06366382
5.352714 -0.063272158
5.353714 -0.062876934
5.354714 -0.062478182
5.355714 -0.062075938000000004
5.356714 -0.061670243
5.357714 -0.061261135999999994
5.358714 -0.060848653
5.359715 -0.060432841
5.360714 -0.060013734
5.361714 -0.059591368
5.362714 -0.059165788000000004
5.363714 -0.05873703
5.364714 -0.058305141
5.365714 -0.057870155
5.366714 -0.057432114
5.367714 -0.056991057
5.368714 -0.056547031000000005
5.369714 -0.056100072
5.370714 -0.05565022
5.371714 -0.055197522
5.372715 -0.054742018
5.373714 -0.054283743
5.374714 -0.053822744000000006
5.375714 -0.053359068
5.376714 -0.052892748
5.377714 -0.052423832999999996
5.378714 -0.051952363
5.379714 -0.051478378000000005
5.380714 -0.051001919
5.381714 -0.050523033
5.382714 -0.050041761000000004
5.383714 -0.049558142
5.384714 -0.049072219
5.385714 -0.048584034000000005
5.386714 -0.048093629
5.387714 -0.047601042999999996
5.388714 -0.047106322
5.389714 -0.046609505
5.390714 -0.046110635999999997
5.391714 -0.045609754
5.392715 -0.045106901
5.393714 -0.044602120999999995
5.394714 -0.044095455
5.395714 -0.043586944
5.396714 -0.043076632
5.397714 -0.042564559
5.398714 -0.042050768
5.399714 -0.041535305
5.400714 -0.041018211
5.401714 -0.040499528
5.402714 -0.0399793
5.403714 -0.039457571000000004
5.404714 -0.038934382999999996
5.405715 -0.038409783
5.406714 -0.037883813
5.407714 -0.037356518
5.408714 -0.036827946
5.409714 -0.036298137
5.410714 -0.035767138
5.411714 -0.035234995
5.412714 -0.034701751
5.413714 -0.034167455
5.414714 -0.033632151
5.415714 -0.033095884
5.416714 -0.0325587
5.417714 -0.032020645
5.418715 -0.031481765
5.419714 -0.030942103999999998
5.420714 -0.030401707
5.421714 -0.02986062
5.422714 -0.029318889999999997
5.423714 -0.028776561
5.424714 -0.028233675
5.425714 -0.027690281
5.426714 -0.027146419999999997
5.427714 -0.026602135
5.428714 -0.026057471
5.429714 -0.025512472999999997
5.430714 -0.024967183999999996
5.431714 -0.024421647
5.432714 -0.023875904
5.433714 -0.023329996999999998
5.434714 -0.02278397
5.435714 -0.022237864
5.436714 -0.021691721
5.437714 -0.021145583
5.438715 -0.020599493
5.439714 -0.020053492
5.440714 -0.019507622
5.441714 -0.018961923999999998
5.442714 -0.01841644
5.443714 -0.017871210000000002
5.444714 -0.017326277
5.445714 -0.016781683000000002
5.446714 -0.016237468
5.447714 -0.015693672999999998
5.448714 -0.015150339
5.449714 -0.014607509000000001
5.450714 -0.014065221999999999
5.451715 -0.013523518
5.452714 -0.012982440000000001
5.453714 -0.012442027000000001
5.454714 -0.011902320000000001
5.455714 -0.011363358
5.456714 -0.010825184
5.457714 -0.010287834
5.458714 -0.0097513504
5.459714 -0.0092157716
5.460714 -0.008681136400000001
5.461714 -0.0081474842
5.462714 -0.0076148543
5.463714 -0.007083284400000001
5.464714 -0.006552814
5.465714 -0.006023480800000001
5.466714 -0.0054953234
5.467714 -0.0049683797
5.468714 -0.0044426874
5.469714 -0.0039182843
5.470714 -0.0033952081
5.471714 -0.0028734963000000002
5.472714 -0.0023531862000000002
5.473714 -0.0018343151
5.474714 -0.0013169201
5.475714 -0.0008010382800000001
5.476714 -0.00028670645
5.477714 0.00022603858
5.478714 0.0007371600500000001
5.479714 0.0012466213
5.480714 0.0017543858
5.481714 0.0022604174
5.482714 0.0027646796
5.483714 0.0032671366999999997
5.484715 0.0037677528000000004
5.485714 0.0042664923999999995
5.486714 0.0047633199
5.487714 0.0052582
5.488714 0.0057510973
5.489714 0.0062419777999999995
5.490714 0.0067308064999999995
5.491714 0.0072175491
5.492714 0.007702171600000001
5.493714 0.0081846403
5.494714 0.008664921899999999
5.495714 0.0091429829
5.496714 0.009618791199999999
5.497715 0.010092314
5.498714 0.01056352
5.499714 0.011032377
5.500714 0.011498853
5.501714 0.011962918
5.502714 0.01242454
5.503714 0.012883691000000001
5.504714 0.013340340000000001
5.505714 0.013794459
5.506714 0.014246017000000001
5.507714 0.014694984999999999
5.508714 0.015141336
5.509714 0.01558504
5.510714 0.016026071
5.511714 0.016464398999999998
5.512714 0.016899999
5.513714 0.017332842
5.514714 0.017762902
5.515714 0.018190152
5.516714 0.018614565
5.517715 0.019036117
5.518714 0.019454781
5.519714 0.019870533000000003
5.520714 0.020283344000000002
5.521714 0.020693193000000002
5.522714 0.021100053
5.523714 0.021503901
5.524714 0.021904713
5.525714 0.022302466
5.526714 0.022697137
5.527714 0.023088703
5.528714 0.023477143000000002
5.529714 0.023862434
5.530715 0.024244556
5.531714 0.024623484999999997
5.532714 0.024999204
5.533714 0.025371691999999998
5.534714 0.025740927
5.535714 0.026106893000000003
5.536714 0.026469567
5.537714 0.026828931999999996
5.538714 0.027184971
5.539714 0.027537663
5.540714 0.027886991
5.541714 0.028232932999999998
5.542714 0.028575474
5.543715 0.028914597
5.544714 0.029250283999999998
5.545714 0.029582516
5.546714 0.029911275
5.547714 0.030236545999999996
5.548714 0.030558309000000002
5.549714 0.030876551
5.550714 0.031191250000000004
5.551714 0.031502393999999996
5.552714 0.031809965999999995
5.553714 0.032113947
5.554714 0.032414324
5.555714 0.032711079000000004
5.556714 0.033004198
5.557714 0.033293664
5.558714 0.033579463999999996
5.559714 0.033861582
5.560714 0.034140007
5.561714 0.034414724
5.562714 0.034685718
5.563715 0.034952979
5.564714 0.035216493
5.565714 0.035476254
5.566714 0.035732245
5.567714 0.035984458999999996
5.568714 0.036232884
5.569714 0.03647751
5.570714 0.03671833
5.571714 0.036955334
5.572714 0.037188517
5.573714 0.037417869
5.574714 0.037643386
5.575714 0.037865061
5.576715 0.038082886
5.577714 0.038296857000000004
5.578714 0.03850697
5.579714 0.03871322
5.580714 0.038915602
5.581714 0.039114113
5.582714 0.039308748
5.583714 0.039499506000000004
5.584714 0.039686382
5.585714 0.039869372
5.586714 0.040048474
5.587714 0.040223688
5.588714 0.040395007999999996
5.589714 0.040562432999999995
5.590714 0.040725962
5.591714 0.040885591
5.592714 0.041041322
5.593714 0.041193151
5.594714 0.04134108
5.595714 0.041485106
5.596714 0.04162523
5.597714 0.041761450000000006
5.598714 0.041893768000000005
5.599714 0.042022183000000005
5.600714 0.042146697999999996
5.601714 0.042267313
5.602714 0.042384030999999996
5.603714 0.042496854
5.604714 0.042605787
5.605714 0.042710829000000006
5.606714 0.042811985
5.607714 0.042909259
5.608714 0.043002656
5.609715 0.043092179
5.610714 0.043177835000000005
5.611714 0.043259625
5.612714 0.043337559
5.613714 0.04341164
5.614714 0.043481874
5.615714 0.043548268
5.616714 0.043610829999999996
5.617714 0.043669561
5.618714 0.043724474
5.619714 0.043775572
5.620714 0.043822863000000004
5.621714 0.043866355999999995
5.622715 0.043906056
5.623714 0.043941972999999995
5.624714 0.043974112
5.625714 0.044002483
5.626714 0.044027093
5.627714 0.044047952
5.628714 0.044065068
5.629714 0.044078453
5.630714 0.044088112
5.631714 0.044094058
5.632714 0.044096299
5.633714 0.044094847
5.634714 0.044089710000000004
5.635714 0.044080903
5.636714 0.044068435
5.637714 0.044052320000000006
5.638714 0.044032567999999994
5.639714 0.044009194
5.640714 0.043982209
5.641714 0.04395163
5.642715 0.043917468
5.643714 0.04387974
5.644714 0.043838459999999996
5.645714 0.043793643
5.646714 0.043745304
5.647714 0.043693458
5.648714 0.043638123
5.649714 0.043579316
5.650714 0.043517054
5.651714 0.043451352
5.652714 0.043382228
5.653714 0.043309698
5.654714 0.043233781
5.655715 0.043154492999999995
5.656714 0.043071853
5.657714 0.042985877
5.658714 0.042896584
5.659714 0.04280399
5.660714 0.042708113
5.661714 0.042608970999999995
5.662714 0.042506584
5.663714 0.042400969
5.664714 0.042292147
5.665714 0.042180135
5.666714 0.042064951
5.667714 0.041946615
5.668715 0.041825144
5.669714 0.041700559
5.670714 0.041572881
5.671714 0.041442125999999996
5.672714 0.041308315
5.673714 0.041171472
5.674714 0.041031613
5.675714 0.040888763
5.676714 0.040742941
5.677714 0.040594168
5.678714 0.040442465000000004
5.679714 0.040287853
5.680714 0.040130355
5.681714 0.039969993
5.682714 0.039806789999999995
5.683714 0.039640767
5.684714 0.039471951
5.685714 0.03930036
5.686714 0.03912602
5.687714 0.038948955
5.688715 0.038769188999999996
5.689714 0.038586746
5.690714 0.038401648999999996
5.691714 0.038213923
5.692714 0.038023593
5.693714 0.037830684
5.694714 0.03763522
5.695714 0.037437226
5.696714 0.03723673
5.697714 0.037033754
5.698714 0.036828325
5.699714 0.036620471
5.700714 0.036410216
5.701715 0.036197586
5.702714 0.035982611
5.703714 0.035765313
5.704714 0.035545722
5.705714 0.035323863
5.706714 0.035099767000000004
5.707714 0.034873458
5.708714 0.034644964
5.709714 0.034414313
5.710714 0.034181535
5.711714 0.033946655
5.712714 0.033709704
5.713714 0.033470705999999996
5.714714 0.033229691
5.715714 0.032986692
5.716714 0.032741734
5.717714 0.032494846
5.718714 0.032246058
5.719714 0.031995394999999996
5.720714 0.03174289
5.721714 0.031488572
5.722714 0.031232470000000002
5.723714 0.03097461
5.724714 0.030715023999999997
5.725714 0.030453738999999997
5.726714 0.030190786
5.727714 0.029926190999999998
5.728714 0.029659987
5.729714 0.0293922
5.730714 0.029122859
5.731714 0.028851992
5.732714 0.028579629999999998
5.733714 0.028305801
5.734715 0.028030534
5.735714 0.027753858
5.736714 0.0274758
5.737714 0.027196392000000003
5.738714 0.026915662
5.739714 0.026633640000000004
5.740714 0.026350355000000002
5.741714 0.026065839
5.742714 0.025780117999999998
5.743714 0.025493224
5.744714 0.025205183
5.745714 0.024916031
5.746714 0.024625793000000003
5.747715 0.024334500000000002
5.748714 0.024042181000000003
5.749714 0.023748867
5.750714 0.023454586
5.751714 0.023159370000000002
5.752714 0.022863247
5.753714 0.022566249
5.754714 0.022268403
5.755714 0.021969739
5.756714 0.021670289000000002
5.757714 0.02137008
5.758714 0.02106914
5.759714 0.020767501
5.760714 0.020465191
5.761714 0.020162237
5.762714 0.019858671
5.763714 0.01955452
5.764714 0.019249815
5.765714 0.018944581
5.766714 0.018638850000000002
5.767715 0.018332648
5.768714 0.018026005
5.769714 0.017718947000000002
5.770714 0.017411506
5.771714 0.017103708999999998
5.772714 0.016795582
5.773714 0.016487154
5.774714 0.016178453
5.775714 0.015869507
5.776714 0.015560344
5.777714 0.015250992000000001
5.778714 0.014941478999999999
5.779714 0.014631833
5.780715 0.014322080999999999
5.781714 0.014012252
5.782714 0.013702372
5.783714 0.01339247
5.784714 0.013082573
5.785714 0.012772710999999999
5.786714 0.012462911
5.787714 0.012153199
5.788714 0.011843605
5.789714 0.011534157
5.790714 0.01122488
5.791714 0.010915805
5.792714 0.010606958
5.793715 0.010298366
5.794714 0.0099900586
5.795714 0.009682061499999998
5.796714 0.009374402700000001
5.797714 0.0090671092
5.798714 0.0087602079
5.799714 0.0084537263
5.800714 0.0081476916
5.801714 0.0078421297
5.802714 0.0075370676999999995
5.803714 0.0072325318
5.804714 0.0069285481
5.805714 0.0066251436
5.806714 0.0063223437
5.807714 0.0060201746
5.808714 0.0057186625999999996
5.809714 0.0054178329999999995
5.810714 0.0051177118
5.811714 0.0048183246999999995
5.812714 0.0045196972
5.813715 0.0042218551000000005
5.814714 0.0039248232
5.815714 0.003628627
5.816714 0.0033332915
5.817714 0.0030388414999999998
5.818714 0.0027453019
5.819714 0.0024526973
5.820714 0.002161052
5.821714 0.0018703904
5.822714 0.0015807363999999998
5.823714 0.0012921138
5.824714 0.0010045463
5.825714 0.0007180572100000001
5.826715 0.00043266973
5.827714 0.00014840675
5.828714 -0.00013470908
5.829714 -0.0004166553
5.830714 -0.00069740972
5.831714 -0.00097695029
5.832714 -0.0012552552
5.833714 -0.001532303
5.834714 -0.0018080726
5.835714 -0.0020825426
5.836714 -0.0023556924
5.837714 -0.0026275015
5.838714 -0.0028979492
5.839714 -0.0031670154999999998
5.840714 -0.0034346805
5.841714 -0.0037009242
5.842714 -0.0039657272
5.843714 -0.00422907
5.844714 -0.0044909335000000005
5.845714 -0.0047512989
5.846714 -0.0050101473
5.847714 -0.005267459699999999
5.848714 -0.0055232176
5.849714 -0.0057774028
5.850714 -0.0060299968
5.851714 -0.0062809813
5.852714 -0.0065303385999999995
5.853714 -0.00677805
5.854714 -0.0070240981999999995
5.855714 -0.0072684648
5.856714 -0.007511131799999999
5.857714 -0.007752081700000001
5.858714 -0.0079912963
5.859715 -0.0082287581
5.860714 -0.0084644496
5.861714 -0.008698353499999999
5.862714 -0.0089304514
5.863714 -0.009160726800000001
5.864714 -0.009389162
5.865714 -0.009615740400000001
5.866714 -0.0098404453
5.867714 -0.010063259
5.868714 -0.010284166
5.869714 -0.01050315
5.870714 -0.010720194
5.871714 -0.010935284
5.872715 -0.011148403999999999
5.873714 -0.011359539
5.874714 -0.011568674
5.875714 -0.011775795
5.876714 -0.011980889
5.877714 -0.012183941
5.878714 -0.012384939
5.879714 -0.012583869000000001
5.880714 -0.012780719
5.881714 -0.012975477000000001
5.882714 -0.013168131000000001
5.883714 -0.013358671
5.884714 -0.013547084999999999
5.885714 -0.013733363000000002
5.886714 -0.013917492
5.887714 -0.014099466
5.888714 -0.014279272
5.889714 -0.014456901000000001
5.890714 -0.014632345000000001
5.891714 -0.014805594
5.892715 -0.014976641
5.893714 -0.015145474999999999
5.894714 -0.01531209
5.895714 -0.015476476
5.896714 -0.015638626
5.897714 -0.015798531
5.898714 -0.015956185
5.899714 -0.016111579
5.900714 -0.016264706
5.901714 -0.016415559
5.902714 -0.016564129
5.903714 -0.016710411
5.904714 -0.016854395999999997
5.905715 -0.016996078
5.906714 -0.017135449
5.907714 -0.017272503
5.908714 -0.017407235
5.909714 -0.017539637
5.910714 -0.017669703999999998
5.911714 -0.017797429
5.912714 -0.017922807
5.913714 -0.018045832
5.914714 -0.018166499
5.915714 -0.018284803000000002
5.916714 -0.01840074
5.917714 -0.018514306
5.918715 -0.018625495000000002
5.919714 -0.018734307
5.920714 -0.018840736
5.921714 -0.018944779
5.922714 -0.019046433
5.923714 -0.019145696
5.924714 -0.019242566
5.925714 -0.01933704
5.926714 -0.019429118000000002
5.927714 -0.019518796999999997
5.928714 -0.019606076
5.929714 -0.019690955
5.930714 -0.019773431
5.931714 -0.019853505
5.932714 -0.019931178
5.933714 -0.020006446
5.934714 -0.020079312000000002
5.935714 -0.020149775
5.936714 -0.020217837
5.937714 -0.020283498
5.938715 -0.020346759000000002
5.939714 -0.020407619000000002
5.940714 -0.020466081
5.941714 -0.020522147
5.942714 -0.020575817
5.943714 -0.020627094
5.944714 -0.020675977999999998
5.945714 -0.020722473
5.946714 -0.02076658
5.947714 -0.020808302
5.948714 -0.020847641
5.949714 -0.020884602
5.950714 -0.020919184
5.951715 -0.020951393999999998
5.952714 -0.020981234
5.953714 -0.021008706
5.954714 -0.021033817
5.955714 -0.021056569
5.956714 -0.021076966
5.957714 -0.021095014
5.958714 -0.021110717
5.959714 -0.02112408
5.960714 -0.021135109
5.961714 -0.021143809
5.962714 -0.021150187
5.963714 -0.021154249
5.964714 -0.021156001
5.965714 -0.021155449
5.966714 -0.021152601
5.967714 -0.021147465
5.968714 -0.021140045
5.969714 -0.02113035
5.970714 -0.02111839
5.971714 -0.02110417
5.972714 -0.0210877
5.973714 -0.021068985999999998
5.974714 -0.021048038999999998
5.975714 -0.021024865
5.976714 -0.020999475
5.977714 -0.020971877
5.978714 -0.020942080000000002
5.979714 -0.020910094
5.980714 -0.020875927
5.981714 -0.02083959
5.982714 -0.020801093
5.983714 -0.020760445
5.984715 -0.020717656
5.985714 -0.020672739
5.986714 -0.020625703
5.987714 -0.020576558
5.988714 -0.020525315
5.989714 -0.020471985
5.990714 -0.02041658
5.991714 -0.02035911
5.992714 -0.020299589
5.993714 -0.020238024
5.994714 -0.020174429
5.995714 -0.020108815999999998
5.996714 -0.020041195
5.997715 -0.019971578
5.998714 -0.019899977
5.999714 -0.019826404
6.000714 -0.019750869
6.001714 -0.019673386
6.002714 -0.019593966
6.003714 -0.019512621
6.004714 -0.019429364
6.005714 -0.019344206
6.006714 -0.019257159
6.007714 -0.019168237
6.008714 -0.019077453
6.009714 -0.01898482
6.010714 -0.01889035
6.011714 -0.018794059
6.012714 -0.018695958999999998
6.013714 -0.018596064
6.014714 -0.01849439
6.015714 -0.018390952000000002
6.016714 -0.018285764
6.017715 -0.01817884
6.018714 -0.018070199
6.019714 -0.017959854
6.020714 -0.017847823999999998
6.021714 -0.017734122
6.022714 -0.017618766
6.023714 -0.017501773
6.024714 -0.017383161
6.025714 -0.017262944
6.026714 -0.017141142999999998
6.027714 -0.017017774
6.028714 -0.016892854
6.029714 -0.016766402
6.030715 -0.016638436
6.031714 -0.016508972
6.032714 -0.016378028
6.033714 -0.016245623
6.034714 -0.016111774000000002
6.035714 -0.015976501
6.036714 -0.015839821
6.037714 -0.015701751
6.038714 -0.015562307
6.039714 -0.015421509
6.040714 -0.015279373
6.041714 -0.015135917
6.042714 -0.014991158000000001
6.043715 -0.014845112
6.044714 -0.014697797000000002
6.045714 -0.014549229
6.046714 -0.014399424000000001
6.047714 -0.014248399
6.048714 -0.014096168
6.049714 -0.01394275
6.050714 -0.013788160999999998
6.051714 -0.013632415
6.052714 -0.013475529
6.053714 -0.013317520000000001
6.054714 -0.013158405000000001
6.055714 -0.0129982
6.056714 -0.012836921000000001
6.057714 -0.012674586
6.058714 -0.012511211
6.059714 -0.012346815
6.060714 -0.012181415999999999
6.061714 -0.012015028
6.062714 -0.011847672
6.063715 -0.011679366
6.064714 -0.011510127
6.065714 -0.011339974
6.066714 -0.011168926
6.067714 -0.010997001000000001
6.068714 -0.010824218
6.069714 -0.010650596
6.070714 -0.010476154000000001
6.071714 -0.010300911
6.072714 -0.010124885
6.073714 -0.0099480967
6.074714 -0.0097705641
6.075714 -0.0095923067
6.076715 -0.0094133444
6.077714 -0.0092336952
6.078714 -0.0090533795
6.079714 -0.0088724155
6.080714 -0.0086908236
6.081714 -0.008508622700000001
6.082714 -0.0083258317
6.083714 -0.0081424703
6.084714 -0.0079585581
6.085714 -0.007774114800000001
6.086714 -0.0075891592
6.087714 -0.0074037111
6.088714 -0.007217790000000001
6.089714 -0.0070314149000000005
6.090714 -0.0068446061
6.091714 -0.006657382599999999
6.092714 -0.0064697633
6.093714 -0.0062817686
6.094714 -0.006093417
6.095714 -0.0059047281
6.096714 -0.0057157209
6.097714 -0.005526415
6.098714 -0.005336829800000001
6.099714 -0.005146984
6.100714 -0.0049568971
6.101714 -0.0047665879
6.102714 -0.0045760753
6.103714 -0.004385378299999999
6.104714 -0.0041945157
6.105714 -0.0040035065
6.106714 -0.0038123693000000005
6.107714 -0.0036211226000000003
6.108714 -0.0034297849000000003
6.109715 -0.0032383748
6.110714 -0.0030469106
6.111714 -0.0028554103
6.112714 -0.0026638922000000002
6.113714 -0.0024723742
6.114714 -0.0022808743
6.115714 -0.0020894102
6.116714 -0.0018979997999999999
6.117714 -0.0017066606
6.118714 -0.0015154103
6.119714 -0.0013242665000000001
6.120714 -0.0011332465
6.121714 -0.0009423678400000001
6.122715 -0.00075164803
6.123714 -0.0005611045299999999
6.124714 -0.00037075474
6.125714 -0.0001806162
6.126714 9.2935551e-06
6.127714 0.00019895695
6.128714 0.00038835636999999995
6.129714 0.0005774742900000001
6.130714 0.0007662930299999999
6.131714 0.0009547949
6.132714 0.0011429624
6.133714 0.0013307776
6.134714 0.0015182232
6.135714 0.0017052816
6.136714 0.0018919351999999998
6.137714 0.0020781667
6.138714 0.0022639587999999998
6.139714 0.0024492942
6.140714 0.002634156
6.141714 0.0028185274
6.142715 0.0030023915
6.143714 0.0031857321999999998
6.144714 0.0033685326
6.145714 0.0035507772000000003
6.146714 0.0037324495
6.147714 0.0039135339
6.148714 0.0040940151
6.149714 0.0042738775
6.150714 0.0044531062
6.151714 0.0046316862
6.152714 0.0048096023
6.153714 0.004986840199999999
6.154714 0.0051633855
6.155715 0.0053392239000000005
6.156714 0.005514341
6.157714 0.0056887231
6.158714 0.0058623562
6.159714 0.0060352264000000004
6.160714 0.0062073203
6.161714 0.0063786239
6.162714 0.0065491244
6.163714 0.0067188077
6.164714 0.0068876616
6.165714 0.0070556722
6.166714 0.0072228264
6.167714 0.007389111100000001
6.168715 0.007554514000000001
6.169714 0.007719022
6.170714 0.0078826219
6.171714 0.0080453014
6.172714 0.0082070481
6.173714 0.0083678489
6.174714 0.0085276915
6.175714 0.0086865643
6.176714 0.008844454
6.177714 0.0090013491
6.178714 0.0091572372
6.179714 0.0093121067
6.180714 0.0094659459
6.181714 0.0096187425
6.182714 0.0097704855
6.183714 0.0099211626
6.184714 0.010070764
6.185714 0.010219276
6.186714 0.01036669
6.187714 0.010512994
6.188715 0.010658178
6.189714 0.01080223
6.190714 0.010945141
6.191714 0.0110869
6.192714 0.011227497
6.193714 0.011366922
6.194714 0.011505166
6.195714 0.01164222
6.196714 0.011778073
6.197714 0.011912717
6.198714 0.012046142
6.199714 0.012178339
6.200714 0.012309301
6.201715 0.012439018000000001
6.202714 0.012567484
6.203714 0.012694689
6.204714 0.012820626
6.205714 0.012945286000000002
6.206714 0.013068663000000001
6.207714 0.013190749
6.208714 0.013311536
6.209714 0.013431018
6.210714 0.013549185999999998
6.211714 0.013666036999999999
6.212714 0.01378156
6.213714 0.01389575
6.214714 0.014008601999999998
6.215714 0.014120108000000001
6.216714 0.014230260000000002
6.217714 0.014339053
6.218714 0.014446481
6.219714 0.014552537
6.220714 0.014657213
6.221714 0.014760504
6.222714 0.014862404000000001
6.223714 0.014962904999999999
6.224714 0.015062003999999999
6.225714 0.015159691000000001
6.226714 0.015255962
6.227714 0.015350811
6.228714 0.015444233
6.229714 0.015536221000000001
6.230714 0.015626771
6.231714 0.015715876
6.232714 0.015803534
6.233714 0.015889738
6.234715 0.015974484
6.235714 0.016057769
6.236714 0.016139589
6.237714 0.01621994
6.238714 0.016298819
6.239714 0.016376223
6.240714 0.016452149000000003
6.241714 0.016526597
6.242714 0.016599563
6.243714 0.016671045
6.244714 0.016741042999999997
6.245714 0.016809555
6.246714 0.016876580999999998
6.247715 0.016942119999999998
6.248714 0.017006171
6.249714 0.017068734000000002
6.250714 0.01712981
6.251714 0.017189399
6.252714 0.0172475
6.253714 0.017304115
6.254714 0.017359243
6.255714 0.017412886
6.256714 0.017465043
6.257714 0.017515717
6.258714 0.017564906999999998
6.259714 0.017612614999999998
6.260714 0.017658841
6.261714 0.017703586
6.262714 0.017746852
6.263714 0.017788638000000002
6.264714 0.017828945
6.265714 0.017867774
6.266714 0.017905125
6.267715 0.017940998
6.268714 0.017975393
6.269714 0.018008312
6.270714 0.018039755
6.271714 0.018069721
6.272714 0.018098213
6.273714 0.018125228
6.274714 0.01815077
6.275714 0.018174837
6.276714 0.018197432
6.277714 0.018218554999999997
6.278714 0.018238209
6.279714 0.018256393
6.280715 0.018273110999999998
6.281714 0.018288362
6.282714 0.018302152
6.283714 0.01831448
6.284714 0.018325352
6.285714 0.018334769
6.286714 0.018342733
6.287714 0.018349248999999998
6.288714 0.018354322
6.289714 0.018357954
6.290714 0.018360149
6.291714 0.018360911
6.292714 0.018360246
6.293715 0.018358159
6.294714 0.018354653999999998
6.295714 0.018349737
6.296714 0.018343412
6.297714 0.018335687
6.298714 0.018326567000000002
6.299714 0.018316058
6.300714 0.018304166
6.301714 0.018290899
6.302714 0.018276264
6.303714 0.018260267
6.304714 0.018242917
6.305714 0.018224221
6.306714 0.018204187
6.307714 0.018182823
6.308714 0.018160137
6.309714 0.018136138
6.310714 0.018110833
6.311714 0.018084231
6.312714 0.018056341
6.313715 0.018027171999999998
6.314714 0.01799673
6.315714 0.017965026
6.316714 0.017932068
6.317714 0.017897863
6.318714 0.017862421
6.319714 0.017825748
6.320714 0.017787854999999998
6.321714 0.01774875
6.322714 0.01770844
6.323714 0.017666933
6.324714 0.017624238
6.325714 0.017580362
6.326715 0.017535315
6.327714 0.017489104
6.328714 0.017441738000000002
6.329714 0.017393223
6.330714 0.017343569
6.331714 0.017292784
6.332714 0.017240876000000002
6.333714 0.017187855000000002
6.334714 0.017133728
6.335714 0.017078503000000002
6.336714 0.01702219
6.337714 0.016964797
6.338714 0.016906334999999998
6.339714 0.01684681
6.340714 0.016786232
6.341714 0.016724611
6.342714 0.016661955000000003
6.343714 0.016598274
6.344714 0.016533575999999998
6.345714 0.016467873
6.346714 0.016401172999999998
6.347714 0.016333484000000002
6.348714 0.016264818
6.349714 0.016195184
6.350714 0.016124593
6.351714 0.016053053
6.352714 0.015980574
6.353714 0.015907167
6.354714 0.015832842
6.355714 0.015757608
6.356714 0.015681476
6.357714 0.015604455000000001
6.358714 0.015526556
6.359715 0.015447788
6.360714 0.015368161
6.361714 0.015287686000000002
6.362714 0.015206373
6.363714 0.015124229999999999
6.364714 0.015041269999999999
6.365714 0.014957499999999999
6.366714 0.014872932999999998
6.367714 0.014787578999999999
6.368714 0.014701446
6.369714 0.014614547
6.370714 0.01452689
6.371714 0.014438489
6.372715 0.014349353000000002
6.373714 0.014259491999999999
6.374714 0.014168918
6.375714 0.014077642000000001
6.376714 0.013985675000000001
6.377714 0.013893031
6.378714 0.013799718
6.379714 0.013705749
6.380714 0.013611136999999999
6.381714 0.013515893
6.382714 0.013420028999999998
6.383714 0.013323558000000001
6.384714 0.01322649
6.385714 0.01312884
6.386714 0.013030617000000001
6.387714 0.012931836
6.388714 0.012832505999999999
6.389714 0.012732641
6.390714 0.012632250999999999
6.391714 0.012531351
6.392715 0.012429951
6.393714 0.012328061
6.394714 0.012225696
6.395714 0.012122864
6.396714 0.01201958
6.397714 0.011915854
6.398714 0.011811697000000001
6.399714 0.011707122
6.400714 0.011602139000000001
6.401714 0.011496761
6.402714 0.011390998
6.403714 0.011284863000000001
6.404714 0.011178367
6.405715 0.011071522
6.406714 0.010964338
6.407714 0.010856829
6.408714 0.010749005
6.409714 0.010640878
6.410714 0.010532461
6.411714 0.010423765
6.412714 0.010314801
6.413714 0.01020558
6.414714 0.010096117
6.415714 0.0099864199
6.416714 0.0098765027
6.417714 0.009766376
6.418715 0.0096560507
6.419714 0.0095455391
6.420714 0.009434851400000001
6.421714 0.0093239993
6.422714 0.0092129936
6.423714 0.009101845400000001
6.424714 0.0089905654
6.425714 0.0088791647
6.426714 0.0087676533
6.427714 0.0086560416
6.428714 0.0085443404
6.429714 0.0084325591
6.430714 0.008320708
6.431714 0.008208798
6.432714 0.0080968384
6.433714 0.007984838900000001
6.434714 0.0078728102
6.435714 0.0077607619
6.436714 0.0076487034999999995
6.437714 0.0075366457
6.438715 0.0074245982
6.439714 0.0073125709999999995
6.440714 0.0072005736
6.441714 0.007088616999999999
6.442714 0.0069767113
6.443714 0.0068648667000000005
6.444714 0.0067530935000000005
6.445714 0.006641401700000001
6.446714 0.0065298023
6.447714 0.0064183056
6.448714 0.006306922300000001
6.449714 0.0061956627
6.450714 0.006084537
6.451715 0.0059735557
6.452714 0.0058627291
6.453714 0.0057520676
6.454714 0.0056415811
6.455714 0.0055312797
6.456714 0.0054211738
6.457714 0.0053112726
6.458714 0.0052015861
6.459714 0.0050921233
6.460714 0.0049828940999999995
6.461714 0.0048739072
6.462714 0.0047651716
6.463714 0.0046566962
6.464714 0.0045484895999999995
6.465714 0.0044405602
6.466714 0.0043329164
6.467714 0.0042255662
6.468714 0.004118518
6.469714 0.0040117793
6.470714 0.0039053582
6.471714 0.0037992620000000003
6.472714 0.0036934984
6.473714 0.0035880745
6.474714 0.0034829975999999996
6.475714 0.0033782750999999996
6.476714 0.0032739139
6.477714 0.0031699212
6.478714 0.0030663034999999996
6.479714 0.0029630675
6.480714 0.0028602199
6.481714 0.0027577673
6.482714 0.0026557162
6.483714 0.0025540729
6.484715 0.0024528435
6.485714 0.0023520346
6.486714 0.002251652
6.487714 0.0021517018
6.488714 0.00205219
6.489714 0.0019531226
6.490714 0.0018545054000000001
6.491714 0.0017563440000000002
6.492714 0.0016586442
6.493714 0.001561412
6.494714 0.0014646527
6.495714 0.0013683722
6.496714 0.0012725758
6.497715 0.0011772694
6.498714 0.0010824583999999998
6.499714 0.0009881485300000002
6.500714 0.00089434534
6.501714 0.00080105447
6.502714 0.0007082815
6.503714 0.00061603209
6.504714 0.00052431201
6.505714 0.00043312693
6.506714 0.00034248262
6.507714 0.00025238483
6.508714 0.00016283935
6.509714 7.3851993e-05
6.510714 -1.4571461e-05
6.511714 -0.00010242525
6.512714 -0.00018970368000000002
6.513714 -0.00027640108
6.514714 -0.00036251192
6.515714 -0.00044803077999999995
6.516714 -0.00053295234
6.517715 -0.00061727151
6.518714 -0.00070098336
6.519714 -0.0007840832
6.520714 -0.00086656655
6.521714 -0.0009484292599999999
6.522714 -0.0010296673999999999
6.523714 -0.0011102775
6.524714 -0.001190256
6.525714 -0.0012696
6.526714 -0.0013483066999999999
6.527714 -0.0014263736
6.528714 -0.0015037986
6.529714 -0.0015805794
6.530715 -0.0016567144
6.531714 -0.0017322020999999998
6.532714 -0.001807041
6.533714 -0.0018812298000000002
6.534714 -0.001954767
6.535714 -0.0020276517
6.536714 -0.0020998827
6.537714 -0.0021714588
6.538714 -0.0022423788
6.539714 -0.0023126417999999997
6.540714 -0.0023822466
6.541714 -0.0024511917
6.542714 -0.0025194762
6.543715 -0.0025870988
6.544714 -0.002654058
6.545714 -0.0027203523
6.546714 -0.0027859806999999998
6.547714 -0.0028509416
6.548714 -0.0029152337
6.549714 -0.0029788556
6.550714 -0.0030418061
6.551714 -0.003104084
6.552714 -0.003165688
6.553714 -0.0032266176
6.554714 -0.0032868717
6.555714 -0.0033464489999999996
6.556714 -0.0034053493000000003
6.557714 -0.0034635723
6.558714 -0.0035211174999999996
6.559714 -0.0035779849
6.560714 -0.0036341745999999998
6.561714 -0.0036896865
6.562714 -0.0037445213999999995
6.563715 -0.0037986796000000003
6.564714 -0.0038521619
6.565714 -0.0039049693
6.566714 -0.0039571026999999995
6.567714 -0.0040085633
6.568714 -0.0040593528
6.569714 -0.004109472899999999
6.570714 -0.004158925
6.571714 -0.004207710700000001
6.572714 -0.004255831999999999
6.573714 -0.004303290899999999
6.574714 -0.0043500895
6.575714 -0.0043962296
6.576715 -0.0044417135000000005
6.577714 -0.0044865432
6.578714 -0.004530721
6.579714 -0.004574249
6.580714 -0.0046171292
6.581714 -0.0046593639000000004
6.582714 -0.0047009547
6.583714 -0.0047419042
6.584714 -0.0047822141
6.585714 -0.0048218866
6.586714 -0.0048609236
6.587714 -0.0048993272
6.588714 -0.0049370991999999995
6.589714 -0.0049742419
6.590714 -0.0050107577
6.591714 -0.0050466486
6.592714 -0.005081917
6.593714 -0.0051165654
6.594714 -0.0051505962
6.595714 -0.0051840125
6.596714 -0.0052168165
6.597714 -0.0052490115
6.598714 -0.0052806008
6.599714 -0.0053115873
6.600714 -0.0053419745999999995
6.601714 -0.005371766399999999
6.602714 -0.0054009659
6.603714 -0.0054295768000000005
6.604714 -0.005457603
6.605714 -0.0054850483
6.606714 -0.0055119166
6.607714 -0.0055382119
6.608714 -0.0055639379
6.609715 -0.0055890985
6.610714 -0.0056136981999999995
6.611714 -0.0056377405
6.612714 -0.0056612298000000005
6.613714 -0.0056841698000000005
6.614714 -0.0057065648
6.615714 -0.0057284189
6.616714 -0.005749736399999999
6.617714 -0.0057705216
6.618714 -0.0057907786
6.619714 -0.0058105121
6.620714 -0.0058297264000000005
6.621714 -0.0058484267
6.622715 -0.0058666174
6.623714 -0.0058843034
6.624714 -0.005901490299999999
6.625714 -0.0059181827999999995
6.626714 -0.0059343867000000005
6.627714 -0.0059501072000000006
6.628714 -0.0059653499
6.629714 -0.0059801208000000005
6.630714 -0.0059944257
6.631714 -0.0060082704
6.632714 -0.0060216607000000005
6.633714 -0.006034602799999999
6.634714 -0.006047102600000001
6.635714 -0.0060591661
6.636714 -0.0060707993000000005
6.637714 -0.0060820082999999995
6.638714 -0.006092798500000001
6.639714 -0.006103176199999999
6.640714 -0.006113147499999999
6.641714 -0.0061227176
6.642715 -0.0061318926
6.643714 -0.0061406776
6.644714 -0.006149078399999999
6.645714 -0.006157100100000001
6.646714 -0.0061647486
6.647714 -0.006172029000000001
6.648714 -0.0061789461999999995
6.649714 -0.0061855055
6.650714 -0.0061917119
6.651714 -0.0061975697
6.652714 -0.006203084899999999
6.653714 -0.006208262500000001
6.654714 -0.006213106800000001
6.655715 -0.0062176223
6.656714 -0.0062218147
6.657714 -0.0062256884
6.658714 -0.0062292485
6.659714 -0.006232499399999999
6.660714 -0.0062354469
6.661714 -0.006238095400000001
6.662714 -0.006240450600000001
6.663714 -0.0062425169999999995
6.664714 -0.0062443003
6.665714 -0.006245805700000001
6.666714 -0.0062470383
6.667714 -0.0062480038
6.668715 -0.0062487074
6.669714 -0.0062491555999999995
6.670714 -0.006249353500000001
6.671714 -0.0062493068999999995
6.672714 -0.006249021700000001
6.673714 -0.0062485043999999995
6.674714 -0.0062477608
6.675714 -0.0062467967
6.676714 -0.006245618
6.677714 -0.0062442311999999995
6.678714 -0.0062426421
6.679714 -0.0062408573
6.680714 -0.0062388826000000005
6.681714 -0.0062367239
6.682714 -0.0062343875
6.683714 -0.0062318803
6.684714 -0.006229207099999999
6.685714 -0.0062263753
6.686714 -0.0062233899
6.687714 -0.0062202576
6.688715 -0.0062169842
6.689714 -0.0062135761
6.690714 -0.006210039299999999
6.691714 -0.0062063795
6.692714 -0.0062026033
6.693714 -0.0061987164
6.694714 -0.0061947256
6.695714 -0.006190636500000001
6.696714 -0.0061864557
6.697714 -0.006182189099999999
6.698714 -0.0061778432
6.699714 -0.0061734238
6.700714 -0.0061689367
6.701715 -0.0061643884999999995
6.702714 -0.006159785000000001
6.703714 -0.006155132000000001
6.704714 -0.006150435399999999
6.705714 -0.0061457008999999995
6.706714 -0.0061409344
6.707714 -0.0061361417
6.708714 -0.006131328700000001
6.709714 -0.0061265011
6.710714 -0.0061216633
6.711714 -0.0061168219
6.712714 -0.006111981900000001
6.713714 -0.0061071484999999995
6.714714 -0.0061023264
6.715714 -0.0060975213
6.716714 -0.0060927381
6.717714 -0.0060879818
6.718714 -0.0060832579
6.719714 -0.0060785707
6.720714 -0.0060739258
6.721714 -0.0060693277
6.722714 -0.0060647817
6.723714 -0.0060602924
6.724714 -0.0060558650000000006
6.725714 -0.0060515045
6.726714 -0.0060472161
6.727714 -0.0060430044
6.728714 -0.0060388746
6.729714 -0.0060348317
6.730714 -0.0060308805
6.731714 -0.006027026
6.732714 -0.0060232731000000005
6.733714 -0.0060196267
6.734715 -0.0060160921
6.735714 -0.006012673499999999
6.736714 -0.006009375599999999
6.737714 -0.0060062032999999996
6.738714 -0.0060031609
6.739714 -0.0060002527
6.740714 -0.0059974831
6.741714 -0.0059948557
6.742714 -0.0059923746
6.743714 -0.0059900438
6.744714 -0.005987866499999999
6.745714 -0.0059858463
6.746714 -0.0059839862
6.747715 -0.0059822891000000005
6.748714 -0.0059807579000000005
6.749714 -0.0059793953999999995
6.750714 -0.005978204
6.751714 -0.0059771861
6.752714 -0.0059763439
6.753714 -0.0059756792
6.754714 -0.005975194299999999
6.755714 -0.0059748912
6.756714 -0.0059747719
6.757714 -0.0059748378
6.758714 -0.005975091
6.759714 -0.005975533
6.760714 -0.005976166
6.761714 -0.0059769911000000005
6.762714 -0.0059780104
6.763714 -0.0059792259
6.764714 -0.0059806389
6.765714 -0.0059822512
6.766714 -0.0059840651
6.767715 -0.005986082
6.768714 -0.005988303699999999
6.769714 -0.0059907325
6.770714 -0.00599337
6.771714 -0.005996218199999999
6.772714 -0.0059992792
6.773714 -0.0060025548000000005
6.774714 -0.0060060473
6.775714 -0.0060097587
6.776714 -0.0060136914
6.777714 -0.006017847
6.778714 -0.0060222279
6.779714 -0.0060268364999999996
6.780715 -0.006031675
6.781714 -0.0060367456
6.782714 -0.0060420505
6.783714 -0.0060475919
6.784714 -0.0060533723
6.785714 -0.0060593939000000005
6.786714 -0.0060656588
6.787714 -0.0060721693
6.788714 -0.0060789276
6.789714 -0.0060859354999999995
6.790714 -0.006093195
6.791714 -0.0061007082
6.792714 -0.0061084764
6.793715 -0.0061165018
6.794714 -0.006124785399999999
6.795714 -0.0061333289
6.796714 -0.0061421328
6.797714 -0.0061511986
6.798714 -0.0061605278
6.799714 -0.006170120500000001
6.800714 -0.0061799778999999996
6.801714 -0.0061901002
6.802714 -0.0062004881
6.803714 -0.006211141599999999
6.804714 -0.0062220613
6.805714 -0.0062332467
6.806714 -0.0062446983
6.807714 -0.0062564162
6.808714 -0.0062683997
6.809714 -0.0062806488
6.810714 -0.0062931635
6.811714 -0.006305943
6.812714 -0.0063189873
6.813715 -0.0063322957
6.814714 -0.0063458683
6.815714 -0.0063597042999999995
6.816714 -0.0063738028999999995
6.817714 -0.0063881642
6.818714 -0.0064027874
6.819714 -0.006417671799999999
6.820714 -0.0064328167
6.821714 -0.0064482214
6.822714 -0.0064638858
6.823714 -0.0064798092
6.824714 -0.006495991
6.825714 -0.0065124303
6.826715 -0.0065291264
6.827714 -0.0065460794
6.828714 -0.0065632877999999995
6.829714 -0.006580751500000001
6.830714 -0.0065984699
6.831714 -0.0066164414999999996
6.832714 -0.0066346656
6.833714 -0.0066531415
6.834714 -0.0066718676
6.835714 -0.0066908426
6.836714 -0.0067100649
6.837714 -0.0067295332
6.838714 -0.006749245900000001
6.839714 -0.0067692003
6.840714 -0.0067893947000000005
6.841714 -0.0068098263
6.842714 -0.006830492200000001
6.843714 -0.0068513895
6.844714 -0.006872515200000001
6.845714 -0.006893865799999999
6.846714 -0.0069154383
6.847714 -0.006937228299999999
6.848714 -0.006959232300000001
6.849714 -0.0069814472
6.850714 -0.0070038680999999995
6.851714 -0.0070264919
6.852714 -0.0070493136999999996
6.853714 -0.0070723305
6.854714 -0.007095537900000001
6.855714 -0.0071189315
6.856714 -0.0071425085
6.857714 -0.0071662645
6.858714 -0.007190195900000001
6.859715 -0.007214299
6.860714 -0.007238570099999999
6.861714 -0.0072630064
6.862714 -0.007287603499999999
6.863714 -0.0073123592
6.864714 -0.0073372692000000005
6.865714 -0.0073623305
6.866714 -0.0073875402
6.867714 -0.0074128955
6.868714 -0.0074383926
6.869714 -0.007464027999999999
6.870714 -0.0074897987
6.871714 -0.0075157019
6.872715 -0.0075417345
6.873714 -0.007567893
6.874714 -0.0075941738
6.875714 -0.007620573899999999
6.876714 -0.0076470904
6.877714 -0.0076737197000000005
6.878714 -0.007700458800000001
6.879714 -0.0077273042
6.880714 -0.0077542528999999995
6.881714 -0.0077813012
6.882714 -0.007808446399999999
6.883714 -0.0078356854
6.884714 -0.007863014599999999
6.885714 -0.007890430399999999
6.886714 -0.007917930600000001
6.887714 -0.007945510900000001
6.888714 -0.007973168999999999
6.889714 -0.0080009013
6.890714 -0.008028704199999999
6.891714 -0.0080565747
6.892715 -0.008084509299999999
6.893714 -0.008112504999999999
6.894714 -0.0081405582
6.895714 -0.0081686652
6.896714 -0.0081968225
6.897714 -0.008225027
6.898714 -0.0082532744
6.899714 -0.0082815612
6.900714 -0.0083098828
6.901714 -0.0083382358
6.902714 -0.0083666164
6.903714 -0.0083950203
6.904714 -0.0084234431
6.905715 -0.0084518804
6.906714 -0.008480328
6.907714 -0.0085087813
6.908714 -0.0085372354
6.909714 -0.0085656866
6.910714 -0.008594129
6.911714 -0.0086225584
6.912714 -0.0086509703
6.913714 -0.0086793596
6.914714 -0.0087077213
6.915714 -0.0087360509
6.916714 -0.0087643435
6.917714 -0.0087925946
6.918715 -0.0088207991
6.919714 -0.0088489527
6.920714 -0.008877051
6.921714 -0.0089050889
6.922714 -0.0089330628
6.923714 -0.0089609683
6.924714 -0.008988801000000001
6.925714 -0.0090165573
6.926714 -0.0090442329
6.927714 -0.009071824
6.928714 -0.009099327899999999
6.929714 -0.009126740000000001
6.930714 -0.0091540576
6.931714 -0.0091812777
6.932714 -0.0092083959
6.933714 -0.009235410099999999
6.934714 -0.0092623159
6.935714 -0.0092891103
6.936714 -0.0093157905
6.937714 -0.0093423521
6.938715 -0.0093687922
6.939714 -0.0093951072
6.940714 -0.0094212926
6.941714 -0.0094473449
6.942714 -0.0094732597
6.943714 -0.0094990333
6.944714 -0.0095246607
6.945714 -0.0095501375
6.946714 -0.009575459299999999
6.947714 -0.009600621
6.948714 -0.0096256183
6.949714 -0.009650445300000001
6.950714 -0.009675097700000001
6.951715 -0.0096995696
6.952714 -0.0097238561
6.953714 -0.0097479518
6.954714 -0.0097718519
6.955714 -0.009795551199999999
6.956714 -0.0098190445
6.957714 -0.0098423261
6.958714 -0.0098653916
6.959714 -0.0098882367
6.960714 -0.0099108562
6.961714 -0.009933245
6.962714 -0.0099553989
6.963714 -0.0099773133
6.964714 -0.009998984
6.965714 -0.010020407
6.966714 -0.010041577000000001
6.967714 -0.01006249
6.968714 -0.010083143
6.969714 -0.010103531
6.970714 -0.01012365
6.971714 -0.010143496
6.972714 -0.010163066
6.973714 -0.010182353
6.974714 -0.010201356
6.975714 -0.010220069
6.976714 -0.010238487999999999
6.977714 -0.010256609
6.978714 -0.010274427
6.979714 -0.010291937999999999
6.980714 -0.010309138
6.981714 -0.010326022
6.982714 -0.010342585
6.983714 -0.010358825
6.984715 -0.010374735000000001
6.985714 -0.010390312
6.986714 -0.010405552
6.987714 -0.010420451
6.988714 -0.010435005
6.989714 -0.010449209
6.990714 -0.01046306
6.991714 -0.010476555
6.992714 -0.010489691
6.993714 -0.010502464
6.994714 -0.010514871
6.995714 -0.010526909000000001
6.996714 -0.010538575000000001
6.997715 -0.010549867000000001
6.998714 -0.010560782999999999
6.999714 -0.010571319
7.000714 -0.010581474
7.001714 -0.010591246
7.002714 -0.010600631
7.003714 -0.010609628
7.004714 -0.010618236000000001
7.005714 -0.010626451
7.006714 -0.010634272
7.007714 -0.010641696
7.008714 -0.010648722
7.009714 -0.010655346
7.010714 -0.010661567
7.011714 -0.010667382
7.012714 -0.010672788
7.013714 -0.010677783
7.014714 -0.010682364
7.015714 -0.010686529
7.016714 -0.010690274
7.017715 -0.010693598
7.018714 -0.010696497
7.019714 -0.010698968
7.020714 -0.010701008
7.021714 -0.010702616
7.022714 -0.010703787000000001
7.023714 -0.010704521
7.024714 -0.010704813
7.025714 -0.010704662
7.026714 -0.010704066
7.027714 -0.010703021
7.028714 -0.010701526
7.029714 -0.01069958
7.030715 -0.010697181
7.031714 -0.010694325
7.032714 -0.010691013
7.033714 -0.010687244
7.034714 -0.010683015
7.035714 -0.010678326
7.036714 -0.010673176000000001
7.037714 -0.010667564
7.038714 -0.010661489
7.039714 -0.010654951
7.040714 -0.010647949
7.041714 -0.010640479999999999
7.042714 -0.010632547000000001
7.043715 -0.010624146999999999
7.044714 -0.010615279
7.045714 -0.010605943999999999
7.046714 -0.010596139
7.047714 -0.010585863000000001
7.048714 -0.010575115
7.049714 -0.010563894
7.050714 -0.010552197999999999
7.051714 -0.010540026000000001
7.052714 -0.010527376
7.053714 -0.010514247
7.054714 -0.010500637
7.055714 -0.010486545
7.056714 -0.010471969000000001
7.057714 -0.010456908000000001
7.058714 -0.01044136
7.059714 -0.010425325
7.060714 -0.010408802
7.061714 -0.01039179
7.062714 -0.010374288
7.063715 -0.010356297
7.064714 -0.010337817
7.065714 -0.010318846999999999
7.066714 -0.01029939
7.067714 -0.010279445
7.068714 -0.010259014
7.069714 -0.010238097
7.070714 -0.010216695999999999
7.071714 -0.010194813
7.072714 -0.010172449
7.073714 -0.010149606
7.074714 -0.010126286
7.075714 -0.010102489999999999
7.076715 -0.010078219
7.077714 -0.010053475999999999
7.078714 -0.010028261
7.079714 -0.010002575
7.080714 -0.0099764206
7.081714 -0.0099497978
7.082714 -0.0099227072
7.083714 -0.0098951503
7.084714 -0.0098671269
7.085714 -0.0098386372
7.086714 -0.009809681800000001
7.087714 -0.009780259999999999
7.088714 -0.009750372600000001
7.089714 -0.009720018700000001
7.090714 -0.0096891985
7.091714 -0.0096579119
7.092714 -0.0096261581
7.093714 -0.0095939373
7.094714 -0.0095612486
7.095714 -0.0095280921
7.096714 -0.0094944677
7.097714 -0.0094603747
7.098714 -0.0094258132
7.099714 -0.0093907831
7.100714 -0.0093552844
7.101714 -0.0093193172
7.102714 -0.0092828814
7.103714 -0.0092459777
7.104714 -0.0092086062
7.105714 -0.009170767600000001
7.106714 -0.0091324626
7.107714 -0.009093691899999999
7.108714 -0.009054456300000001
7.109715 -0.0090147572
7.110714 -0.0089745961
7.111714 -0.0089339745
7.112714 -0.0088928929
7.113714 -0.0088513538
7.114714 -0.0088093584
7.115714 -0.0087669083
7.116714 -0.0087240063
7.117714 -0.008680653299999999
7.118714 -0.008636852
7.119714 -0.008592604700000001
7.120714 -0.0085479136
7.121714 -0.0085027808
7.122715 -0.0084572086
7.123714 -0.0084111998
7.124714 -0.0083647566
7.125714 -0.008317882
7.126714 -0.0082705781
7.127714 -0.008222848599999999
7.128714 -0.0081746955
7.129714 -0.0081261227
7.130714 -0.008077133
7.131714 -0.0080277299
7.132714 -0.0079779173
7.133714 -0.0079276986
7.134714 -0.007877077599999999
7.135714 -0.0078260586
7.136714 -0.007774645199999999
7.137714 -0.0077228418
7.138714 -0.007670652799999999
7.139714 -0.0076180826
7.140714 -0.0075651355
7.141714 -0.0075118165
7.142715 -0.0074581294
7.143714 -0.007404079199999999
7.144714 -0.0073496703
7.145714 -0.007294907099999999
7.146714 -0.0072397932
7.147714 -0.007184333700000001
7.148714 -0.0071285314
7.149714 -0.0070723908999999995
7.150714 -0.0070159156
7.151714 -0.0069591086
7.152714 -0.006901972700000001
7.153714 -0.0068445115
7.154714 -0.0067867273
7.155715 -0.0067286229999999995
7.156714 -0.0066702007
7.157714 -0.0066114626000000004
7.158714 -0.0065524117
7.159714 -0.0064930492999999995
7.160714 -0.0064333776999999995
7.161714 -0.0063733991000000005
7.162714 -0.0063131156
7.163714 -0.006252529400000001
7.164714 -0.006191642
7.165714 -0.006130456299999999
7.166714 -0.0060689748
7.167714 -0.0060071998
7.168715 -0.0059451337
7.169714 -0.0058827794000000004
7.170714 -0.0058201395999999996
7.171714 -0.0057572175
7.172714 -0.0056940164
7.173714 -0.0056305391
7.174714 -0.005566789
7.175714 -0.0055027696
7.176714 -0.0054384844000000005
7.177714 -0.0053739368000000004
7.178714 -0.0053091306
7.179714 -0.0052440693
7.180714 -0.0051787563
7.181714 -0.005113195599999999
7.182714 -0.0050473906999999995
7.183714 -0.004981345000000001
7.184714 -0.0049150622
7.185714 -0.0048485457
7.186714 -0.004781799
7.187714 -0.0047148256
7.188715 -0.0046476289
7.189714 -0.004580212
7.190714 -0.0045125784
7.191714 -0.0044447315
7.192714 -0.004376674400000001
7.193714 -0.0043084103
7.194714 -0.0042399424
7.195714 -0.0041712745
7.196714 -0.004102409400000001
7.197714 -0.0040333507000000005
7.198714 -0.0039641021
7.199714 -0.003894667
7.200714 -0.0038250488000000004
7.201715 -0.0037552512000000003
7.202714 -0.0036852784
7.203714 -0.0036151341
7.204714 -0.0035448224999999997
7.205714 -0.0034743480000000004
7.206714 -0.0034037144
7.207714 -0.0033329266
7.208714 -0.0032619890000000003
7.209714 -0.0031909061000000003
7.210714 -0.0031196825
7.211714 -0.0030483232
7.212714 -0.0029768329
7.213714 -0.0029052166
7.214714 -0.0028334789
7.215714 -0.0027616246
7.216714 -0.0026896587
7.217714 -0.0026175858
7.218714 -0.0025454105000000003
7.219714 -0.0024731373
7.220714 -0.0024007708
7.221714 -0.0023283152999999997
7.222714 -0.0022557751
7.223714 -0.0021831542
7.224714 -0.0021104564
7.225714 -0.0020376858
7.226714 -0.0019648458
7.227714 -0.0018919402
7.228714 -0.0018189721000000001
7.229714 -0.0017459452
7.230714 -0.0016728623
7.231714 -0.0015997271
7.232714 -0.0015265425
7.233714 -0.0014533116
7.234715 -0.0013800376
7.235714 -0.0013067238
7.236714 -0.0012333733
7.237714 -0.0011599896
7.238714 -0.0010865761
7.239714 -0.0010131364000000001
7.240714 -0.0009396741
7.241714 -0.0008661932999999999
7.242714 -0.0007926979399999999
7.243714 -0.00071919239
7.244714 -0.00064568108
7.245714 -0.00057216857
7.246714 -0.0004986597599999999
7.247715 -0.00042515953000000004
7.248714 -0.00035167304
7.249714 -0.00027820552
7.250714 -0.00020476227
7.251714 -0.00013134875
7.252714 -5.7970391000000005e-05
7.253714 1.5367317e-05
7.254714 8.865891899999999e-05
7.255714 0.00016189899
7.256714 0.00023508216999999998
7.257714 0.00030820315
7.258714 0.00038125681
7.259714 0.00045423812000000005
7.260714 0.00052714222
7.261714 0.0005999644099999999
7.262714 0.00067270016
7.263714 0.00074534514
7.264714 0.00081789512
7.265714 0.0008903461100000001
7.266714 0.00096269432
7.267715 0.001034936
7.268714 0.0011070677
7.269714 0.0011790858
7.270714 0.0012509872000000001
7.271714 0.0013227686
7.272714 0.001394427
7.273714 0.0014659592
7.274714 0.0015373622
7.275714 0.0016086331
7.276714 0.0016797689
7.277714 0.0017507668
7.278714 0.0018216237
7.279714 0.0018923367
7.280715 0.0019629031
7.281714 0.0020333198000000003
7.282714 0.0021035839
7.283714 0.0021736923
7.284714 0.0022436423000000002
7.285714 0.0023134307
7.286714 0.0023830546
7.287714 0.0024525109
7.288714 0.0025217965
7.289714 0.0025909085
7.290714 0.0026598434
7.291714 0.0027285983
7.292714 0.0027971701000000003
7.293715 0.0028655555000000003
7.294714 0.0029337514
7.295714 0.0030017545000000003
7.296714 0.0030695617
7.297714 0.0031371695999999998
7.298714 0.0032045750999999995
7.299714 0.0032717751
7.300714 0.0033387667
7.301714 0.0034055464999999995
7.302714 0.0034721117
7.303714 0.003538459
7.304714 0.0036045858
7.305714 0.0036704895999999996
7.306714 0.0037361674999999996
7.307714 0.0038016168999999997
7.308714 0.0038668353000000004
7.309714 0.0039318202
7.310714 0.0039965689
7.311714 0.0040610794
7.312714 0.004125349
7.313715 0.0041893756
7.314714 0.0042531567
7.315714 0.00431669
7.316714 0.0043799730000000005
7.317714 0.0044430031
7.318714 0.0045057775
7.319714 0.004568294
7.320714 0.0046305493
7.321714 0.0046925408
7.322714 0.0047542653
7.323714 0.004815719899999999
7.324714 0.0048769012
7.325714 0.0049378061
7.326715 0.004998430799999999
7.327714 0.0050587721
7.328714 0.0051188268
7.329714 0.0051785912
7.330714 0.0052380619
7.331714 0.0052972355
7.332714 0.0053561085
7.333714 0.0054146782
7.334714 0.0054729411
7.335714 0.0055308941
7.336714 0.005588534599999999
7.337714 0.0056458593
7.338714 0.0057028661
7.339714 0.005759552
7.340714 0.0058159145
7.341714 0.0058719513999999995
7.342714 0.0059276605
7.343714 0.0059830392
7.344714 0.006038085800000001
7.345714 0.006092797800000001
7.346714 0.0061471728
7.347714 0.0062012092
7.348714 0.006254905000000001
7.349714 0.0063082582
7.350714 0.0063612664
7.351714 0.0064139276
7.352714 0.0064662403
7.353714 0.006518201600000001
7.354714 0.0065698099
7.355714 0.0066210632
7.356714 0.0066719592999999995
7.357714 0.006722495899999999
7.358714 0.006772671599999999
7.359715 0.0068224843
7.360714 0.0068719317
7.361714 0.0069210124
7.362714 0.0069697242
7.363714 0.007018064900000001
7.364714 0.007066033900000001
7.365714 0.007113628100000001
7.366714 0.007160846900000001
7.367714 0.007207688
7.368714 0.0072541501
7.369714 0.0073002317
7.370714 0.0073459312
7.371714 0.0073912466
7.372715 0.0074361771
7.373714 0.007480722
7.374714 0.007524879
7.375714 0.007568647600000001
7.376714 0.0076120261
7.377714 0.0076550139
7.378714 0.007697610299999999
7.379714 0.007739813700000001
7.380714 0.007781623599999999
7.381714 0.007823039
7.382714 0.0078640587
7.383714 0.007904682599999999
7.384714 0.007944909200000001
7.385714 0.0079847377
7.386714 0.0080241676
7.387714 0.0080631973
7.388714 0.0081018261
7.389714 0.0081400533
7.390714 0.0081778766
7.391714 0.008215295400000001
7.392715 0.008252308199999999
7.393714 0.008288912800000001
7.394714 0.0083251078
7.395714 0.008360890900000001
7.396714 0.0083962601
7.397714 0.0084312131
7.398714 0.0084657484
7.399714 0.008499863199999999
7.400714 0.0085335552
7.401714 0.0085668231
7.402714 0.0085996639
7.403714 0.0086320761
7.404714 0.0086640575
7.405715 0.0086956068
7.406714 0.008726722400000001
7.407714 0.008757403
7.408714 0.008787646900000001
7.409714 0.0088174536
7.410714 0.0088468223
7.411714 0.008875753
7.412714 0.0089042456
7.413714 0.008932299500000001
7.414714 0.0089599154
7.415714 0.0089870933
7.416714 0.0090138339
7.417714 0.0090401372
7.418715 0.0090660047
7.419714 0.0090914364
7.420714 0.009116432899999999
7.421714 0.0091409951
7.422714 0.0091651236
7.423714 0.0091888192
7.424714 0.0092120819
7.425714 0.0092349117
7.426714 0.0092573093
7.427714 0.009279273900000001
7.428714 0.0093008064
7.429714 0.009321906
7.430714 0.0093425726
7.431714 0.0093628056
7.432714 0.0093826049
7.433714 0.0094019699
7.434714 0.0094208997
7.435714 0.0094393945
7.436714 0.0094574534
7.437714 0.0094750765
7.438715 0.0094922638
7.439714 0.0095090145
7.440714 0.0095253286
7.441714 0.0095412062
7.442714 0.009556648000000001
7.443714 0.009571653900000001
7.444714 0.0095862255
7.445714 0.0096003627
7.446714 0.009614066899999999
7.447714 0.0096273398
7.448714 0.0096401818
7.449714 0.0096525953
7.450714 0.0096645817
7.451715 0.0096761425
7.452714 0.0096872798
7.453714 0.0096979951
7.454714 0.0097082913
7.455714 0.0097181699
7.456714 0.0097276323
7.457714 0.0097366814
7.458714 0.009745317900000001
7.459714 0.009753544099999999
7.460714 0.0097613622
7.461714 0.0097687727
7.462714 0.0097757773
7.463714 0.0097823766
7.464714 0.0097885721
7.465714 0.0097943637
7.466714 0.0097997523
7.467714 0.0098047385
7.468714 0.009809322399999999
7.469714 0.0098135039
7.470714 0.009817283
7.471714 0.009820659
7.472714 0.0098236327
7.473714 0.009826203300000001
7.474714 0.0098283708
7.475714 0.0098301352
7.476714 0.0098314966
7.477714 0.009832454099999999
7.478714 0.0098330085
7.479714 0.0098331599
7.480714 0.0098329088
7.481714 0.0098322555
7.482714 0.0098312004
7.483714 0.0098297452
7.484715 0.0098278906
7.485714 0.009825637199999999
7.486714 0.0098229866
7.487714 0.0098199402
7.488714 0.0098164994
7.489714 0.009812666400000001
7.490714 0.009808441999999999
7.491714 0.009803828300000001
7.492714 0.0097988261
7.493714 0.0097934375
7.494714 0.009787664
7.495714 0.0097815071
7.496714 0.0097749682
7.497715 0.009768048000000001
7.498714 0.009760748100000001
7.499714 0.009753069
7.500714 0.009745012400000001
7.501714 0.0097365781
7.502714 0.009727767600000001
7.503714 0.009718581
7.504714 0.0097090189
7.505714 0.0096990821
7.506714 0.0096887707
7.507714 0.0096780852
7.508714 0.0096670265
7.509714 0.0096555952
7.510714 0.0096437921
7.511714 0.0096316187
7.512714 0.0096190757
7.513714 0.0096061645
7.514714 0.0095928874
7.515714 0.009579245699999999
7.516714 0.0095652416
7.517715 0.0095508782
7.518714 0.0095361574
7.519714 0.0095210824
7.520714 0.009505656599999999
7.521714 0.0094898824
7.522714 0.009473763900000001
7.523714 0.0094573043
7.524714 0.0094405077
7.525714 0.0094233772
7.526714 0.0094059164
7.527714 0.0093881281
7.528714 0.0093700161
7.529714 0.0093515839
7.530715 0.0093328345
7.531714 0.009313769999999999
7.532714 0.0092943934
7.533714 0.0092747068
7.534714 0.0092547125
7.535714 0.0092344118
7.536714 0.0092138071
7.537714 0.0091928996
7.538714 0.0091716902
7.539714 0.0091501803
7.540714 0.0091283706
7.541714 0.0091062626
7.542714 0.009083857
7.543715 0.009061154600000001
7.544714 0.009038156
7.545714 0.0090148627
7.546714 0.0089912763
7.547714 0.008967397299999999
7.548714 0.0089432273
7.549714 0.0089187684
7.550714 0.0088940222
7.551714 0.0088689907
7.552714 0.0088436762
7.553714 0.0088180808
7.554714 0.0087922075
7.555714 0.0087660592
7.556714 0.0087396395
7.557714 0.0087129505
7.558714 0.0086859967
7.559714 0.008658781
7.560714 0.008631307
7.561714 0.008603579
7.562714 0.008575600800000001
7.563715 0.008547375900000001
7.564714 0.008518908
7.565714 0.008490201400000001
7.566714 0.0084612599
7.567714 0.0084320869
7.568714 0.0084026869
7.569714 0.008373062899999999
7.570714 0.0083432191
7.571714 0.008313158499999999
7.572714 0.0082828847
7.573714 0.0082524006
7.574714 0.0082217091
7.575714 0.0081908132
7.576715 0.0081597158
7.577714 0.008128419
7.578714 0.0080969257
7.579714 0.0080652382
7.580714 0.0080333586
7.581714 0.0080012898
7.582714 0.007969033300000001
7.583714 0.007936591299999999
7.584714 0.007903965899999999
7.585714 0.0078711593
7.586714 0.0078381738
7.587714 0.007805011400000001
7.588714 0.007771674399999999
7.589714 0.0077381657
7.590714 0.0077044875
7.591714 0.0076706427
7.592714 0.0076366334000000004
7.593714 0.007602462599999999
7.594714 0.0075681331999999995
7.595714 0.007533648
7.596714 0.0074990094
7.597714 0.0074642208
7.598714 0.0074292846
7.599714 0.0073942036
7.600714 0.0073589807
7.601714 0.0073236180000000005
7.602714 0.0072881186
7.603714 0.007252484600000001
7.604714 0.0072167182000000005
7.605714 0.007180821600000001
7.606714 0.0071447968
7.607714 0.0071086462
7.608714 0.007072371199999999
7.609715 0.0070359732
7.610714 0.0069994545
7.611714 0.0069628164
7.612714 0.006926060500000001
7.613714 0.0068891888
7.614714 0.006852203699999999
7.615714 0.0068151072
7.616714 0.0067779009
7.617714 0.0067405876
7.618714 0.0067031702000000006
7.619714 0.0066656517000000005
7.620714 0.006628035000000001
7.621714 0.0065903229999999995
7.622715 0.006552519299999999
7.623714 0.0065146276
7.624714 0.0064766515
7.625714 0.0064385953
7.626714 0.0064004627
7.627714 0.006362257400000001
7.628714 0.0063239837
7.629714 0.0062856459
7.630714 0.0062472477999999994
7.631714 0.0062087929
7.632714 0.0061702855999999995
7.633714 0.006131729600000001
7.634714 0.0060931288
7.635714 0.0060544866
7.636714 0.0060158065
7.637714 0.0059770919
7.638714 0.0059383456
7.639714 0.0058995705
7.640714 0.005860769700000001
7.641714 0.0058219459
7.642715 0.0057831017
7.643714 0.0057442398
7.644714 0.0057053625
7.645714 0.0056664721
7.646714 0.0056275709
7.647714 0.0055886612
7.648714 0.0055497454
7.649714 0.0055108256
7.650714 0.0054719043
7.651714 0.0054329836999999995
7.652714 0.0053940661
7.653714 0.0053551536
7.654714 0.0053162486
7.655715 0.0052773539
7.656714 0.0052384719
7.657714 0.0051996052
7.658714 0.0051607567
7.659714 0.0051219289
7.660714 0.0050831248
7.661714 0.0050443472
7.662714 0.0050055995
7.663714 0.0049668844000000005
7.664714 0.0049282054999999995
7.665714 0.0048895658
7.666714 0.0048509683
7.667714 0.0048124162
7.668715 0.0047739126
7.669714 0.0047354606
7.670714 0.0046970632000000005
7.671714 0.0046587233
7.672714 0.0046204434
7.673714 0.004582226
7.674714 0.004544073500000001
7.675714 0.0045059882
7.676714 0.004467972
7.677714 0.0044300265
7.678714 0.0043921533
7.679714 0.0043543536
7.680714 0.0043166288
7.681714 0.0042789800999999995
7.682714 0.0042414082
7.683714 0.004203913700000001
7.684714 0.0041664975
7.685714 0.0041291602
7.686714 0.0040919025
7.687714 0.0040547253
7.688715 0.004017629500000001
7.689714 0.003980616
7.690714 0.0039436858
7.691714 0.0039068404
7.692714 0.0038700810999999996
7.693714 0.0038334099
7.694714 0.003796829
7.695714 0.00376034
7.696714 0.0037239456999999996
7.697714 0.0036876484999999997
7.698714 0.0036514513
7.699714 0.0036153571
7.700714 0.0035793691
7.701715 0.0035434907
7.702714 0.0035077253000000003
7.703714 0.0034720764000000003
7.704714 0.0034365472
7.705714 0.0034011413
7.706714 0.0033658624000000004
7.707714 0.0033307137
7.708714 0.0032956985000000003
7.709714 0.0032608197
7.710714 0.0032260807
7.711714 0.0031914838
7.712714 0.0031570322
7.713714 0.0031227282
7.714714 0.0030885737999999997
7.715714 0.0030545707
7.716714 0.0030207209
7.717714 0.0029870260000000003
7.718714 0.0029534869
7.719714 0.0029201046
7.720714 0.0028868801
7.721714 0.0028538136
7.722714 0.0028209057
7.723714 0.0027881564
7.724714 0.0027555659
7.725714 0.0027231343
7.726714 0.002690861
7.727714 0.0026587461
7.728714 0.0026267890999999996
7.729714 0.0025949899
7.730714 0.0025633481
7.731714 0.0025318634000000002
7.732714 0.0025005356
7.733714 0.0024693646999999997
7.734715 0.0024383506
7.735714 0.0024074931999999998
7.736714 0.0023767931000000003
7.737714 0.0023462504
7.738714 0.0023158656
7.739714 0.0022856395
7.740714 0.0022555726999999998
7.741714 0.0022256663
7.742714 0.0021959213
7.743714 0.0021663389
7.744714 0.0021369203999999998
7.745714 0.0021076669999999997
7.746714 0.0020785805
7.747715 0.0020496622
7.748714 0.002020914
7.749714 0.0019923373
7.750714 0.0019639339
7.751714 0.0019357056
7.752714 0.0019076537
7.753714 0.0018797802
7.754714 0.0018520866000000002
7.755714 0.0018245744000000002
7.756714 0.0017972452
7.757714 0.0017701004
7.758714 0.0017431415
7.759714 0.0017163697000000002
7.760714 0.0016897861999999998
7.761714 0.0016633923
7.762714 0.0016371892
7.763714 0.0016111779
7.764714 0.0015853593
7.765714 0.0015597347
7.766714 0.0015343046000000002
7.767715 0.0015090704
7.768714 0.0014840329
7.769714 0.0014591928
7.770714 0.0014345513000000002
7.771714 0.0014101091
7.772714 0.0013858673
7.773714 0.0013618267
7.774714 0.0013379881999999999
7.775714 0.0013143528
7.776714 0.0012909213
7.777714 0.0012676946
7.778714 0.0012446736000000002
7.779714 0.0012218589
7.780715 0.0011992513
7.781714 0.0011768514
7.782714 0.0011546595
7.783714 0.0011326762
7.784714 0.0011109016
7.785714 0.0010893355999999999
7.786714 0.0010679781999999999
7.787714 0.0010468291
7.788714 0.0010258878000000001
7.789714 0.0010051536
7.790714 0.00098462579
7.791714 0.00096430331
7.792714 0.00094418501
7.793715 0.0009242697200000001
7.794714 0.0009045560500000001
7.795714 0.0008850425700000001
7.796714 0.00086572791
7.797714 0.00084661051
7.798714 0.00082768911
7.799714 0.00080896225
7.800714 0.00079042857
7.801714 0.0007720869700000001
7.802714 0.00075393637
7.803714 0.00073597589
7.804714 0.00071820473
7.805714 0.00070062233
7.806714 0.00068322834
7.807714 0.00066602252
7.808714 0.00064900482
7.809714 0.0006321753499999999
7.810714 0.00061553433
7.811714 0.00059908216
7.812714 0.0005828193500000001
7.813715 0.00056674644
7.814714 0.00055086407
7.815714 0.00053517292
7.816714 0.00051967368
7.817714 0.00050436702
7.818714 0.00048925353
7.819714 0.00047433386000000005
7.820714 0.00045960851
7.821714 0.00044507783000000004
7.822714 0.00043074218999999996
7.823714 0.00041660173
7.824714 0.0004026565
7.825714 0.00038890638999999997
7.826715 0.00037535117
7.827714 0.00036199041999999997
7.828714 0.00034882364
7.829714 0.00033585011
7.830714 0.00032306896
7.831714 0.00031047914
7.832714 0.00029807952
7.833714 0.0002858688
7.834714 0.00027384554
7.835714 0.00026200821
7.836714 0.00025035517000000004
7.837714 0.00023888472
7.838714 0.00022759507000000002
7.839714 0.00021648443
7.840714 0.00020555094
7.841714 0.00019479278
7.842714 0.00018420814
7.843714 0.00017379524000000002
7.844714 0.00016355237
7.845714 0.00015347789
7.846714 0.00014357022
7.847714 0.00013382789
7.848714 0.00012424954
7.849714 0.00011483388
7.850714 0.00010557973000000001
7.851714 9.648596199999999e-05
7.852714 8.7551547e-05
7.853714 7.8775486e-05
7.854714 7.0156818e-05
7.855714 6.1694601e-05
7.856714 5.3387879e-05
7.857714 4.5235666000000005e-05
7.858714 3.7236936e-05
7.859715 2.9390597e-05
7.860714 2.1695486e-05
7.861714 1.4150343e-05
7.862714 6.7538423e-06
7.863714 -4.9543312e-07
7.864714 -7.5989824e-06
7.865714 -1.4558353e-05
7.866714 -2.1375149e-05
7.867714 -2.8050974000000002e-05
7.868714 -3.4587433e-05
7.869714 -4.0986079999999996e-05
7.870714 -4.7248403e-05
7.871714 -5.3375783e-05
7.872715 -5.9369455e-05
7.873714 -6.52305e-05
7.874714 -7.0959823e-05
7.875714 -7.6558109e-05
7.876714 -8.2025849e-05
7.877714 -8.7363321e-05
7.878714 -9.2570593e-05
7.879714 -9.7647535e-05
7.880714 -0.00010259386
7.881714 -0.0001074091
7.882714 -0.0001120927
7.883714 -0.00011664400999999999
7.884714 -0.00012106239
7.885714 -0.00012534713000000001
7.886714 -0.00012949764
7.887714 -0.00013351341
7.888714 -0.00013739406
7.889714 -0.00014113939
7.890714 -0.00014474941000000002
7.891714 -0.00014822436
7.892715 -0.00015156475
7.893714 -0.00015477133
7.894714 -0.00015784516
7.895714 -0.00016078754
7.896714 -0.00016360008
7.897714 -0.00016628459
7.898714 -0.00016884314
7.899714 -0.00017127802
7.900714 -0.00017359166
7.901714 -0.00017578667
7.902714 -0.00017786574
7.903714 -0.00017983164999999998
7.904714 -0.00018168719
7.905715 -0.00018343516
7.906714 -0.00018507831000000001
7.907714 -0.00018661931
7.908714 -0.00018806071
7.909714 -0.00018940493
7.910714 -0.0001906542
7.911714 -0.00019181059000000002
7.912714 -0.00019287595
7.913714 -0.00019385188000000002
7.914714 -0.00019473977999999998
7.915714 -0.00019554082
7.916714 -0.00019625592999999997
7.917714 -0.0001968858
7.918715 -0.00019743095
7.919714 -0.0001978917
7.920714 -0.00019826821
7.921714 -0.00019856051999999998
7.922714 -0.00019876854
7.923714 -0.00019889217000000002
7.924714 -0.00019893125000000001
7.925714 -0.00019888565999999998
7.926714 -0.00019875538
7.927714 -0.00019854043999999998
7.928714 -0.00019824106000000002
7.929714 -0.00019785762
7.930714 -0.00019739075
7.931714 -0.00019684129999999997
7.932714 -0.00019621040999999998
7.933714 -0.00019549945999999997
7.934714 -0.00019471017
7.935714 -0.00019384452
7.936714 -0.00019290474
7.937714 -0.00019189331
7.938715 -0.00019081294
7.939714 -0.00018966655
7.940714 -0.00018845713999999998
7.941714 -0.00018718783
7.942714 -0.00018586178
7.943714 -0.00018448211999999998
7.944714 -0.00018305192
7.945714 -0.0001815741
7.946714 -0.00018005146
7.947714 -0.00017848653999999998
7.948714 -0.00017688162
7.949714 -0.00017523873000000002
7.950714 -0.00017355959
7.951715 -0.00017184557
7.952714 -0.00017009775
7.953714 -0.00016831689
7.954714 -0.00016650346
7.955714 -0.00016465765
7.956714 -0.00016277943
7.957714 -0.00016086855000000002
7.958714 -0.0001589246
7.959714 -0.0001569471
7.960714 -0.00015493547
7.961714 -0.00015288913000000002
7.962714 -0.00015080753
7.963714 -0.00014869024
7.964714 -0.0001465369
7.965714 -0.00014434733
7.966714 -0.00014212152
7.967714 -0.00013985969
7.968714 -0.00013756224
7.969714 -0.00013522983
7.970714 -0.00013286331
7.971714 -0.00013046373999999998
7.972714 -0.00012803239
7.973714 -0.00012557068
7.974714 -0.0001230802
7.975714 -0.00012056263
7.976714 -0.00011801973
7.977714 -0.00011545329
7.978714 -0.00011286513
7.979714 -0.00011025701
7.980714 -0.00010763063
7.981714 -0.00010498755999999999
7.982714 -0.00010232926000000001
7.983714 -9.965702899999999e-05
7.984715 -9.697196200000001e-05
7.985714 -9.427495799999999e-05
7.986714 -9.1566721e-05
7.987714 -8.8847736e-05
7.988714 -8.611828e-05
7.989714 -8.3378416e-05
7.990714 -8.062803e-05
7.991714 -7.7866827e-05
7.992714 -7.5094374e-05
7.993714 -7.2310115e-05
7.994714 -6.9513413e-05
7.995714 -6.6703575e-05
7.996714 -6.3879889e-05
7.997715 -6.1041669e-05
7.998714 -5.8188277e-05
7.999714 -5.5319162999999996e-05
8.000714 -5.2433904e-05
8.001715 -4.9532235e-05
8.002714 -4.6614059e-05
8.003715 -4.3679483e-05
8.004714 -4.0728824e-05
8.005714 -3.7762624e-05
8.006714 -3.478165e-05
8.007714 -3.1786888e-05
8.008715 -2.8779547e-05
8.009714 -2.5761028e-05
8.010715 -2.2732915e-05
8.011714 -1.9696951e-05
8.012714 -1.6654998e-05
8.013714 -1.3609020999999999e-05
8.014714 -1.0561043e-05
8.015715 -7.513101299999999e-06
8.016714 -4.4672348e-06
8.017715 -1.4254328e-06
8.018714 1.6103863e-06
8.019714 4.6384179999999996e-06
8.020715 7.656983300000001e-06
8.021714 1.0664558999999999e-05
8.022715 1.365979e-05
8.023714 1.6641503e-05
8.024714 1.9608707e-05
8.025714 2.2560603e-05
8.026714 2.5496575999999997e-05
8.027715 2.8416179e-05
8.028714 3.1319121e-05
8.029715 3.4205249e-05
8.030714 3.7074525e-05
8.031714 3.9927002000000005e-05
8.032714 4.2762789999999996e-05
8.033714 4.5582038e-05
8.034715 4.8384895999999994e-05
8.035714 5.117148e-05
8.036715 5.3941852e-05
8.037714 5.6696013e-05
8.038714 5.9433853e-05
8.039714 6.215514100000001e-05
8.040714 6.4859529e-05
8.041715 6.7546523e-05
8.042714 7.0215492e-05
8.043715 7.286564600000001e-05
8.044714 7.5496069e-05
8.045714 7.8105711e-05
8.046714 8.069341700000001e-05
8.047714 8.3257942e-05
8.048715 8.5797967e-05
8.049714 8.8312134e-05
8.050714 9.0799068e-05
8.051714 9.3257421e-05
8.052714 9.568586799999999e-05
8.053715 9.808316e-05
8.054714 0.00010044816000000001
8.055715 0.00010277982
8.056714 0.00010507727
8.057714 0.00010733975
8.058714 0.00010956668
8.059714 0.00011175764
8.060715 0.00011391238
8.061714 0.00011603081000000001
8.062715 0.00011811297
8.063714 0.00012015907
8.064714 0.00012216939
8.065714 0.00012414429
8.066714 0.00012608419
8.067715 0.00012798957
8.068714 0.00012986087
8.069715 0.00013169852
8.070714 0.00013350289
8.071714 0.00013527427
8.072714 0.00013701288
8.073714 0.00013871878
8.074715 0.00014039193
8.075714 0.00014203215
8.076715 0.00014363912
8.077714 0.0001452124
8.078714 0.0001467514
8.079714 0.00014825544
8.080714 0.0001497237
8.081715 0.00015115534
8.082714 0.00015254941
8.083714 0.00015390495
8.084714 0.00015522097
8.085714 0.00015649648
8.086715 0.00015773052
8.087714 0.00015892215
8.088715 0.00016007049
8.089714 0.00016117472
8.090714 0.00016223407
8.091714 0.00016324788999999999
8.092714 0.00016421556
8.093715 0.00016513655999999998
8.094714 0.00016601042
8.095715 0.00016683674
8.096714 0.00016761518
8.097714 0.00016834542
8.098714 0.00016902721
8.099714 0.00016966030000000002
8.100715 0.00017024445
8.101714 0.00017077941
8.102715 0.00017126495
8.103714 0.0001717008
8.104714 0.00017208667
8.105714 0.00017242224
8.106714 0.00017270715
8.107715 0.000172941
8.108714 0.00017312333
8.109715 0.00017325365
8.110714 0.00017333141
8.111714 0.00017335600999999999
8.112714 0.00017332684
8.113714 0.0001732432
8.114715 0.00017310439
8.115714 0.00017290964999999999
8.116714 0.00017265824
8.117714 0.00017234932999999998
8.118714 0.00017198212
8.119715 0.00017155579
8.120714 0.00017106954
8.121715 0.00017052258
8.122714 0.00016991414999999998
8.123714 0.00016924354
8.124714 0.00016851009000000002
8.125714 0.00016771322
8.126715 0.00016685244999999999
8.127714 0.00016592736
8.128715 0.00016493763
8.129714 0.00016388304
8.130714 0.0001627635
8.131714 0.000161579
8.132714 0.00016032961
8.133715 0.00015901552
8.134714 0.00015763696
8.135715 0.00015619422
8.136714 0.0001546876
8.137714 0.00015311741
8.138714 0.00015148395
8.139714 0.00014978742000000002
8.140715 0.00014802798
8.141714 0.00014620564999999998
8.142715 0.00014432032
8.143714 0.00014237172
8.144714 0.0001403594
8.145715 0.00013828269
8.146714 0.00013614075000000002
8.147715 0.00013393252
8.148714 0.00013165672
8.149714 0.00012931193
8.150714 0.00012689651
8.151714 0.00012440869
8.152715 0.00012184656
8.153714 0.00011920814000000001
8.154715 0.00011649137
8.155714 0.00011369417
8.156714 0.00011081449000000001
8.157714 0.00010785031
8.158714 0.00010479971
8.159715 0.00010166086999999999
8.160714 9.8432122e-05
8.161715 9.511194299999999e-05
8.162714 9.1699019e-05
8.163714 8.8192206e-05
8.164714 8.459057899999999e-05
8.165714 8.0893415e-05
8.166715 7.710017900000001e-05
8.167714 7.3210526e-05
8.168715 6.9224302e-05
8.169714 6.514150100000001e-05
8.170714 6.096227e-05
8.171714 5.6686889000000004e-05
8.172714 5.2315721e-05
8.173715 4.7849204e-05
8.174714 4.3287838e-05
8.175714 3.8632139999999995e-05
8.176714 3.3882637e-05
8.177714 2.9039825e-05
8.178715 2.4104161999999998e-05
8.179714 1.9076047e-05
8.180715 1.3955793e-05
8.181714 8.7436106e-06
8.182714 3.4395928e-06
8.183714 -1.9562918e-06
8.184714 -7.4442312e-06
8.185715 -1.3024564999999998e-05
8.186714 -1.8697799e-05
8.187715 -2.4464603e-05
8.188714 -3.032583e-05
8.189714 -3.6282503e-05
8.190714 -4.233583e-05
8.191714 -4.8487192000000004e-05
8.192715 -5.4738126e-05
8.193714 -6.1090321e-05
8.194715 -6.7545608e-05
8.195714 -7.4105935e-05
8.196714 -8.0773339e-05
8.197714 -8.7549932e-05
8.198714 -9.4437877e-05
8.199715 -0.00010143934
8.200714 -0.00010855649
8.201715 -0.00011579144000000001
8.202714 -0.00012314623
8.203714 -0.0001306228
8.204714 -0.00013822298
8.205714 -0.00014594846
8.206715 -0.00015380075
8.207714 -0.00016178119
8.208714 -0.00016989096
8.209714 -0.00017813103
8.210714 -0.00018650221
8.211715 -0.00019500512000000003
8.212714 -0.00020364024999999997
8.213715 -0.00021240792
8.214714 -0.00022130832
8.215714 -0.00023034158
8.216714 -0.00023950772
8.217714 -0.00024880671
8.218715 -0.00025823852
8.219714 -0.00026780306000000003
8.220715 -0.00027750029
8.221714 -0.0002873302
8.222714 -0.00029729283
8.223714 -0.00030738829
8.224714 -0.00031761674000000003
8.225715 -0.00032797840999999997
8.226714 -0.00033847361
8.227715 -0.00034910272
8.228714 -0.00035986620000000004
8.229714 -0.00037076454
8.230714 -0.00038179828
8.231714 -0.00039296797
8.232715 -0.00040427421
8.233714 -0.00041571766
8.234715 -0.00042729884999999997
8.235714 -0.00043901831999999997
8.236714 -0.00045087668
8.237714 -0.00046287437
8.238714 -0.00047501189
8.239715 -0.00048728966
8.240714 -0.00049970804
8.241714 -0.00051226734
8.242714 -0.0005249678500000001
8.243714 -0.00053780973
8.244715 -0.00055079327
8.245714 -0.00056391859
8.246715 -0.00057718589
8.247714 -0.0005905953
8.248714 -0.0006041469500000001
8.249714 -0.0006178410800000001
8.250714 -0.00063167781
8.251715 -0.00064565743
8.252714 -0.0006597802000000001
8.253715 -0.00067404649
8.254714 -0.0006884567
8.255714 -0.0007030113
8.256714 -0.00071771087
8.257714 -0.00073255605
8.258715 -0.00074754757
8.259714 -0.0007626862499999999
8.260715 -0.00077797304
8.261714 -0.0007934088900000001
8.262714 -0.00080899499
8.263714 -0.00082473243
8.264714 -0.00084062249
8.265715 -0.00085666643
8.266714 -0.0008728656199999999
8.267715 -0.00088922152
8.268714 -0.0009057354
8.269714 -0.00092240871
8.270715 -0.0009392428199999999
8.271714 -0.0009562389999999999
8.272715 -0.00097339844
8.273714 -0.0009907224
8.274714 -0.0010082119
8.275714 -0.0010258677
8.276714 -0.0010436908
8.277715 -0.0010616816999999999
8.278714 -0.0010798409
8.279715 -0.0010981686
8.280714 -0.0011166649
8.281714 -0.0011353297
8.282714 -0.0011541627999999999
8.283714 -0.0011731636999999999
8.284715 -0.0011923318
8.285714 -0.0012116664999999999
8.286715 -0.0012311668
8.287714 -0.0012508319
8.288714 -0.0012706607
8.289714 -0.0012906521
8.290714 -0.001310805
8.291715 -0.0013311183000000002
8.292714 -0.0013515908
8.293715 -0.0013722215999999998
8.294714 -0.0013930096
8.295714 -0.0014139538
8.296714 -0.0014350534
8.297714 -0.0014563077
8.298715 -0.0014777159
8.299714 -0.0014992776
8.300714 -0.0015209922
8.301714 -0.0015428594
8.302714 -0.0015648787999999999
8.303715 -0.0015870501999999999
8.304714 -0.0016093736
8.305715 -0.0016318487
8.306714 -0.0016544755
8.307714 -0.0016772537
8.308714 -0.0017001834
8.309714 -0.0017232643999999999
8.310715 -0.0017464962999999998
8.311714 -0.0017698790999999998
8.312715 -0.0017934122
8.313714 -0.0018170953
8.314714 -0.0018409278999999999
8.315714 -0.0018649092
8.316714 -0.0018890389
8.317715 -0.0019133158
8.318714 -0.0019377393999999999
8.319715 -0.0019623087
8.320714 -0.0019870229
8.321714 -0.0020118809999999997
8.322714 -0.0020368823
8.323714 -0.0020620259
8.324715 -0.0020873109
8.325714 -0.0021127365
8.326715 -0.0021383023
8.327714 -0.0021640073
8.328714 -0.0021898513
8.329714 -0.002215834
8.330714 -0.0022419550000000003
8.331715 -0.0022682140999999998
8.332714 -0.0022946113
8.333714 -0.0023211465000000002
8.334714 -0.0023478198
8.335714 -0.0023746314
8.336715 -0.002401581
8.337714 -0.0024286689999999996
8.338715 -0.0024558953
8.339714 -0.0024832598
8.340714 -0.0025107622000000002
8.341714 -0.0025384021
8.342714 -0.0025661791
8.343715 -0.0025940924
8.344714 -0.0026221410999999997
8.345715 -0.0026503238000000003
8.346714 -0.0026786389
8.347714 -0.0027070849999999997
8.348714 -0.0027356598
8.349714 -0.0027643611
8.350715 -0.0027931866
8.351714 -0.0028221335
8.352715 -0.002851199
8.353714 -0.0028803799
8.354714 -0.0029096731000000002
8.355714 -0.0029390754
8.356714 -0.0029685834
8.357715 -0.002998194
8.358714 -0.0030279039
8.359715 -0.0030577099
8.360714 -0.0030876086
8.361714 -0.0031175976000000004
8.362714 -0.0031476735
8.363714 -0.0031778342
8.364715 -0.0032080769999999997
8.365714 -0.0032383998999999998
8.366714 -0.0032688007000000003
8.367714 -0.0032992779000000005
8.368714 -0.0033298299999999998
8.369715 -0.0033604559999999995
8.370714 -0.0033911546999999998
8.371715 -0.0034219250999999997
8.372714 -0.0034527667999999997
8.373714 -0.003483679
8.374714 -0.0035146615000000003
8.375714 -0.0035457142
8.376715 -0.0035768364000000005
8.377714 -0.0036080276999999996
8.378715 -0.0036392881000000005
8.379714 -0.0036706169
8.380714 -0.0037020141
8.381714 -0.0037334787
8.382714 -0.0037650098
8.383715 -0.0037966067
8.384714 -0.0038282679999999997
8.385715 -0.0038599923
8.386714 -0.0038917780000000003
8.387714 -0.0039236234
8.388714 -0.0039555263000000005
8.389714 -0.0039874842
8.390715 -0.0040194951
8.391714 -0.0040515559
8.392715 -0.0040836642999999995
8.393714 -0.0041158171
8.394714 -0.0041480114
8.395715 -0.0041802443
8.396714 -0.0042125128
8.397715 -0.004244814
8.398714 -0.0042771451
8.399714 -0.0043095031
8.400714 -0.0043418851
8.401714 -0.004374289
8.402715 -0.0044067117
8.403714 -0.004439151200000001
8.404715 -0.0044716056
8.405714 -0.004504072400000001
8.406714 -0.004536549700000001
8.407714 -0.004569035799999999
8.408714 -0.004601528400000001
8.409715 -0.0046340261
8.410714 -0.0046665264
8.411715 -0.0046990277
8.412714 -0.0047315275999999995
8.413714 -0.0047640235
8.414714 -0.0047965128000000004
8.415714 -0.004828993
8.416715 -0.0048614605
8.417714 -0.004893912
8.418715 -0.0049263435
8.419714 -0.004958751
8.420714 -0.0049911301
8.421714 -0.0050234758
8.422714 -0.0050557828
8.423715 -0.0050880462
8.424714 -0.0051202602
8.425714 -0.0051524192
8.426714 -0.0051845171
8.427714 -0.005216548
8.428715 -0.0052485062
8.429714 -0.0052803853999999996
8.430715 -0.0053121803
8.431714 -0.0053438853
8.432714 -0.0053754949000000005
8.433714 -0.0054070042
8.434714 -0.0054384083
8.435715 -0.005469702999999999
8.436714 -0.0055008841
8.437715 -0.005531948
8.438714 -0.005562892
8.439714 -0.0055937126
8.440714 -0.0056244076
8.441714 -0.0056549750000000005
8.442715 -0.0056854129
8.443714 -0.0057157202
8.444715 -0.005745895
8.445714 -0.0057759371000000006
8.446714 -0.0058058453
8.447714 -0.0058356185000000005
8.448714 -0.0058652564
8.449715 -0.0058947586
8.450714 -0.005924124
8.451715 -0.0059533519
8.452714 -0.0059824411
8.453714 -0.0060113907
8.454714 -0.0060401995
8.455714 -0.0060688653
8.456715 -0.0060973867
8.457714 -0.0061257611
8.458714 -0.006153986
8.459714 -0.006182058099999999
8.460714 -0.0062099745
8.461715 -0.0062377316
8.462714 -0.006265325600000001
8.463715 -0.0062927524
8.464714 -0.006320007399999999
8.465714 -0.0063470856
8.466714 -0.0063739826
8.467714 -0.006400693400000001
8.468715 -0.0064272121
8.469714 -0.0064535343
8.470715 -0.006479655000000001
8.471714 -0.0065055683
8.472714 -0.0065312699
8.473714 -0.0065567547
8.474714 -0.0065820175
8.475715 -0.006607054100000001
8.476714 -0.00663186
8.477715 -0.0066564317
8.478714 -0.006680763899999999
8.479714 -0.0067048539
8.480714 -0.0067286978999999995
8.481714 -0.0067522924
8.482715 -0.0067756344
8.483714 -0.006798721
8.484715 -0.0068215493
8.485714 -0.0068441164
8.486714 -0.0068664194000000005
8.487714 -0.006888456099999999
8.488714 -0.006910223599999999
8.489715 -0.006931719
8.490714 -0.00695294
8.491714 -0.0069738831
8.492714 -0.0069945460999999995
8.493714 -0.0070149254
8.494715 -0.007035017900000001
8.495714 -0.0070548209
8.496715 -0.0070743314
8.497714 -0.007093545000000001
8.498714 -0.007112459599999999
8.499714 -0.0071310707000000004
8.500714 -0.0071493756000000006
8.501715 -0.007167371200000001
8.502714 -0.007185054
8.503715 -0.0072024210000000005
8.504714 -0.0072194684999999995
8.505714 -0.0072361938
8.506714 -0.007252594500000001
8.507714 -0.007268667800000001
8.508715 -0.0072844115
8.509714 -0.0072998235
8.510715 -0.0073149007
8.511714 -0.0073296418
8.512714 -0.007344045299999999
8.513714 -0.007358109000000001
8.514714 -0.0073718315
8.515715 -0.0073852112
8.516714 -0.0073982468
8.517715 -0.0074109368
8.518714 -0.0074232797
8.519714 -0.0074352742
8.520715 -0.0074469186
8.521714 -0.0074582115999999995
8.522715 -0.0074691518
8.523714 -0.0074797368
8.524714 -0.0074899654000000005
8.525714 -0.007499835200000001
8.526714 -0.007509344099999999
8.527715 -0.00751849
8.528714 -0.0075272699
8.529715 -0.0075356817000000005
8.530714 -0.0075437230000000004
8.531714 -0.007551391199999999
8.532714 -0.0075586831000000005
8.533714 -0.007565596000000001
8.534715 -0.0075721269
8.535714 -0.0075782722000000005
8.536715 -0.0075840297
8.537714 -0.0075893956999999995
8.538714 -0.0075943673
8.539714 -0.0075989416999999995
8.540714 -0.007603116
8.541715 -0.007606887099999999
8.542714 -0.0076102515
8.543715 -0.007613207
8.544714 -0.0076157507
8.545714 -0.0076178803
8.546714 -0.0076195931000000005
8.547714 -0.0076208868
8.548715 -0.0076217591
8.549714 -0.007622208100000001
8.550714 -0.007622231399999999
8.551714 -0.007621826799999999
8.552714 -0.0076209929999999995
8.553715 -0.0076197284
8.554714 -0.0076180309
8.555715 -0.007615899099999999
8.556714 -0.0076133314
8.557714 -0.0076103264
8.558714 -0.0076068827
8.559714 -0.0076029995
8.560715 -0.0075986746999999995
8.561714 -0.0075939075
8.562715 -0.0075886972
8.563714 -0.0075830416
8.564714 -0.00757694
8.565714 -0.0075703916
8.566714 -0.0075633943
8.567715 -0.0075559474000000005
8.568714 -0.0075480501
8.569715 -0.0075397009
8.570714 -0.0075308992
8.571714 -0.007521643399999999
8.572714 -0.0075119322
8.573714 -0.0075017655
8.574715 -0.0074911419
8.575714 -0.0074800613
8.576715 -0.007468522399999999
8.577714 -0.0074565251
8.578714 -0.007444068599999999
8.579714 -0.0074311522999999996
8.580714 -0.007417776899999999
8.581715 -0.0074039417000000005
8.582714 -0.007389646599999999
8.583714 -0.007374892399999999
8.584714 -0.0073596791000000005
8.585714 -0.007344006700000001
8.586715 -0.0073278752
8.587714 -0.0073112852999999995
8.588715 -0.007294237700000001
8.589714 -0.007276732500000001
8.590714 -0.0072587696
8.591714 -0.0072403497999999995
8.592714 -0.0072214731
8.593715 -0.007202140100000001
8.594714 -0.007182351
8.595715 -0.0071621063
8.596714 -0.0071414055
8.597714 -0.0071202485
8.598714 -0.007098636
8.599714 -0.007076567299999999
8.600715 -0.0070540424
8.601714 -0.0070310613
8.602715 -0.007007623900000001
8.603714 -0.006983729699999999
8.604714 -0.0069593785
8.605714 -0.0069345711
8.606714 -0.0069093068
8.607715 -0.0068835855999999996
8.608714 -0.0068574074
8.609715 -0.0068307731000000005
8.610714 -0.0068036832000000005
8.611714 -0.0067761379
8.612714 -0.0067481385000000005
8.613714 -0.0067196852
8.614715 -0.00669078
8.615714 -0.0066614236999999995
8.616714 -0.006631617
8.617714 -0.006601362100000001
8.618714 -0.0065706612
8.619715 -0.006539515
8.620714 -0.006507926399999999
8.621715 -0.006475897
8.622714 -0.006443428700000001
8.623714 -0.0064105239
8.624714 -0.006377185499999999
8.625714 -0.0063434149
8.626715 -0.006309215
8.627714 -0.0062745879
8.628715 -0.0062395367
8.629714 -0.006204063500000001
8.630714 -0.0061681704999999995
8.631714 -0.006131859799999999
8.632714 -0.0060951341
8.633715 -0.0060579954
8.634714 -0.0060204464
8.635715 -0.0059824892
8.636714 -0.005944126
8.637714 -0.0059053589
8.638714 -0.0058661906
8.639714 -0.0058266229
8.640715 -0.0057866582
8.641714 -0.005746298800000001
8.642715 -0.0057055466
8.643714 -0.0056644039
8.644714 -0.0056228728
8.645715 -0.0055809556000000005
8.646714 -0.005538654699999999
8.647715 -0.0054959721
8.648714 -0.005452910399999999
8.649714 -0.0054094719
8.650714 -0.0053656589000000005
8.651714 -0.0053214739
8.652715 -0.0052769195
8.653714 -0.0052319989
8.654715 -0.0051867143999999995
8.655714 -0.0051410691
8.656714 -0.0050950661
8.657714 -0.0050487084
8.658714 -0.0050019997
8.659715 -0.0049549431
8.660714 -0.0049075421
8.661715 -0.0048598005
8.662714 -0.004811722500000001
8.663714 -0.0047633115
8.664714 -0.0047145717
8.665714 -0.0046655074
8.666715 -0.0046161222
8.667714 -0.0045664205000000005
8.668715 -0.0045164066
8.669714 -0.0044660846
8.670714 -0.0044154584999999994
8.671714 -0.0043645327
8.672714 -0.0043133106
8.673715 -0.0042617969
8.674714 -0.0042099949
8.675714 -0.0041579089
8.676714 -0.0041055423999999995
8.677714 -0.0040528987
8.678715 -0.0039999817
8.679714 -0.0039467948
8.680715 -0.0038933413
8.681714 -0.0038396243
8.682714 -0.0037856476
8.683714 -0.0037314141
8.684714 -0.003676927
8.685715 -0.0036221896000000003
8.686714 -0.0035672052000000004
8.687715 -0.003511977
8.688714 -0.0034565084
8.689714 -0.0034008026000000003
8.690714 -0.0033448631999999996
8.691714 -0.0032886939
8.692715 -0.003232298
8.693714 -0.0031756794
8.694715 -0.0031188420999999997
8.695714 -0.0030617899
8.696714 -0.0030045267000000002
8.697714 -0.0029470565999999998
8.698714 -0.0028893839
8.699715 -0.0028315128
8.700714 -0.0027734477
8.701715 -0.0027151929
8.702714 -0.0026567532
8.703714 -0.0025981328000000002
8.704714 -0.0025393362999999998
8.705714 -0.0024803683000000003
8.706715 -0.0024212335000000002
8.707714 -0.0023619366
8.708714 -0.0023024824
8.709714 -0.0022428753999999998
8.710714 -0.0021831205
8.711715 -0.0021232225000000003
8.712714 -0.0020631857999999998
8.713715 -0.0020030155
8.714714 -0.0019427161999999998
8.715714 -0.0018822926
8.716714 -0.0018217494
8.717714 -0.0017610912999999999
8.718715 -0.0017003228999999999
8.719714 -0.0016394489999999999
8.720715 -0.0015784741
8.721714 -0.0015174028
8.722714 -0.0014562397
8.723714 -0.0013949894
8.724714 -0.0013336566000000001
8.725715 -0.0012722456
8.726714 -0.0012107612
8.727715 -0.0011492079
8.728714 -0.0010875905
8.729714 -0.0010259136
8.730714 -0.0009641818900000001
8.731714 -0.0009024001899999999
8.732715 -0.0008405734700000001
8.733714 -0.0007787065399999999
8.734715 -0.00071680447
8.735714 -0.0006548722900000001
8.736714 -0.00059291515
8.737714 -0.00053093822
8.738714 -0.00046894678999999997
8.739715 -0.00040694608
8.740714 -0.00034494142
8.741714 -0.00028293807
8.742714 -0.00022094132
8.743714 -0.00015895641
8.744715 -9.698851499999999e-05
8.745714 -3.504272e-05
8.746715 2.6875952e-05
8.747714 8.876259e-05
8.748714 0.00015061239
8.749714 0.0002124207
8.750714 0.00027418293
8.751715 0.0003358947
8.752714 0.00039755168000000005
8.753715 0.00045914967000000004
8.754714 0.00052068458
8.755714 0.00058215237
8.756714 0.00064354908
8.757714 0.00070487076
8.758715 0.0007661135
8.759714 0.00082727329
8.760715 0.00088834622
8.761714 0.0009493282999999999
8.762714 0.0010102153
8.763714 0.0010710031
8.764714 0.0011316874
8.765715 0.0011922638
8.766714 0.0012527276000000001
8.767715 0.0013130743000000001
8.768714 0.0013732992
8.769714 0.0014333972
8.770715 0.0014933636000000001
8.771714 0.0015531932
8.772715 0.001612881
8.773714 0.0016724218000000002
8.774714 0.0017318105
8.775714 0.0017910421
8.776714 0.0018501112
8.777715 0.001909013
8.778714 0.0019677424000000003
8.779715 0.0020262944
8.780714 0.0020846641
8.781714 0.0021428467999999997
8.782714 0.002200838
8.783714 0.0022586331
8.784715 0.0023162276
8.785714 0.0023736173000000003
8.786715 0.0024307978
8.787714 0.0024877651
8.788714 0.0025445152
8.789714 0.0026010443
8.790714 0.0026573483
8.791715 0.0027134236
8.792714 0.0027692662
8.793715 0.0028248723999999997
8.794714 0.0028802384
8.795714 0.0029353607
8.796714 0.0029902354
8.797714 0.0030448587
8.798715 0.0030992269
8.799714 0.003153336
8.800714 0.0032071821
8.801714 0.0032607614999999998
8.802714 0.0033140699000000005
8.803715 0.0033671036
8.804714 0.0034198587
8.805715 0.0034723307
8.806714 0.0035245157
8.807714 0.0035764093
8.808714 0.0036280074999999997
8.809714 0.0036793062000000003
8.810715 0.0037303013
8.811714 0.0037809884999999996
8.812715 0.0038313639
8.813714 0.0038814233000000003
8.814714 0.0039311628000000005
8.815714 0.0039805789
8.816714 0.0040296676
8.817715 0.0040784253
8.818714 0.0041268486
8.819715 0.0041749338999999995
8.820714 0.004222678400000001
8.821714 0.0042700787
8.822714 0.004317132
8.823714 0.0043638356
8.824715 0.0044101867
8.825714 0.0044561828
8.826715 0.0045018216
8.827714 0.0045471006
8.828714 0.004592018
8.829714 0.0046365712
8.830714 0.0046807581
8.831715 0.0047245765
8.832714 0.0047680245
8.833714 0.0048110996
8.834714 0.0048538001
8.835714 0.0048961232000000006
8.836715 0.0049380669
8.837714 0.0049796286
8.838715 0.0050208062
8.839714 0.0050615967000000005
8.840714 0.0051019978999999995
8.841714 0.0051420069
8.842714 0.0051816208999999995
8.843715 0.0052208372
8.844714 0.0052596533
8.845715 0.005298066000000001
8.846714 0.0053360727
8.847714 0.005373670499999999
8.848714 0.0054108568
8.849714 0.0054476292
8.850715 0.0054839849
8.851714 0.0055199216
8.852715 0.005555437
8.853714 0.005590529
8.854714 0.005625195600000001
8.855714 0.0056594348
8.856714 0.0056932451
8.857715 0.0057266247
8.858714 0.005759572
8.859715 0.0057920857
8.860714 0.0058241646999999995
8.861714 0.0058558071
8.862714 0.0058870122
8.863714 0.0059177786000000005
8.864715 0.0059481048
8.865714 0.0059779897
8.866714 0.0060074319000000004
8.867714 0.0060364298000000005
8.868714 0.0060649818
8.869715 0.0060930865999999995
8.870714 0.006120742900000001
8.871715 0.0061479484000000004
8.872714 0.0061747014000000005
8.873714 0.006201000399999999
8.874714 0.006226843100000001
8.875714 0.0062522281999999995
8.876715 0.006277153400000001
8.877714 0.006301617400000001
8.878715 0.006325617899999999
8.879714 0.0063491541
8.880714 0.006372224
8.881714 0.0063948268
8.882714 0.0064169617
8.883715 0.006438627999999999
8.884714 0.0064598243999999996
8.885715 0.0064805514
8.886714 0.0065008091
8.887714 0.0065205975
8.888714 0.0065399166
8.889714 0.006558767900000001
8.890715 0.0065771521
8.891714 0.0065950699
8.892715 0.0066125234
8.893714 0.0066295142000000005
8.894714 0.006646043799999999
8.895715 0.006662113400000001
8.896714 0.0066777254999999995
8.897715 0.0066928813
8.898714 0.0067075831
8.899714 0.0067218323
8.900714 0.0067356304
8.901714 0.0067489796
8.902715 0.006761880599999999
8.903714 0.0067743356000000005
8.904715 0.006786344600000001
8.905714 0.006797909
8.906714 0.0068090296000000005
8.907714 0.0068197071
8.908714 0.0068299407
8.909715 0.0068397312
8.910714 0.006849078600000001
8.911715 0.0068579822
8.912714 0.0068664413
8.913714 0.0068744557000000005
8.914714 0.0068820242000000005
8.915714 0.0068891466
8.916715 0.0068958216
8.917714 0.0069020483
8.918715 0.0069078262
8.919714 0.0069131544
8.920714 0.0069180322
8.921714 0.0069224589
8.922714 0.0069264344
8.923715 0.006929958199999999
8.924714 0.0069330308
8.925714 0.0069356523
8.926714 0.0069378235
8.927714 0.006939545
8.928715 0.0069408183
8.929714 0.0069416448
8.930715 0.0069420261
8.931714 0.0069419642
8.932714 0.0069414607
8.933714 0.006940518499999999
8.934714 0.006939139
8.935715 0.0069373258
8.936714 0.0069350812
8.937715 0.0069324072999999995
8.938714 0.006929306999999999
8.939714 0.0069257832
8.940714 0.0069218382000000005
8.941714 0.0069174748
8.942715 0.006912694499999999
8.943714 0.0069075002000000005
8.944715 0.0069018941
8.945714 0.0068958776
8.946714 0.0068894529
8.947714 0.0068826215
8.948714 0.006875384900000001
8.949715 0.0068677443999999995
8.950714 0.0068597015
8.951715 0.006851257800000001
8.952714 0.006842414599999999
8.953714 0.0068331734
8.954714 0.006823535699999999
8.955714 0.006813502799999999
8.956715 0.006803076399999999
8.957714 0.0067922578
8.958714 0.0067810492
8.959714 0.0067694520000000005
8.960714 0.0067574685
8.961715 0.0067451008
8.962714 0.0067323512
8.963715 0.006719221700000001
8.964714 0.0067057154
8.965714 0.0066918342999999995
8.966714 0.006677581399999999
8.967714 0.006662959600000001
8.968715 0.0066479712
8.969714 0.006632618900000001
8.970715 0.0066169057
8.971714 0.006600834599999999
8.972714 0.0065844077
8.973714 0.006567627899999999
8.974714 0.0065504973
8.975715 0.006533019
8.976714 0.0065151959
8.977715 0.0064970292
8.978714 0.006478522099999999
8.979714 0.0064596767
8.980714 0.0064404951
8.981714 0.0064209795
8.982715 0.0064011321
8.983714 0.0063809552
8.984715 0.0063604507999999995
8.985714 0.006339621199999999
8.986714 0.006318469199999999
8.987714 0.006296996399999999
8.988714 0.0062752057
8.989715 0.006253099099999999
8.990714 0.006230678999999999
8.991714 0.0062079482
8.992714 0.006184909600000001
8.993714 0.0061615654
8.994715 0.0061379193
8.995714 0.006113974100000001
8.996715 0.006089732400000001
8.997714 0.0060651982
8.998714 0.0060403745
8.999714 0.0060152648000000005
9.000714 0.0059898724
9.001715 0.0059642014
9.002714 0.0059382553000000005
9.003715 0.0059120379
9.004714 0.005885553
9.005714 0.0058588048
9.006714 0.0058317968
9.007714 0.0058045334
9.008715 0.0057770183
9.009714 0.0057492554
9.010715 0.0057212488
9.011714 0.0056930025
9.012714 0.00566452
9.013714 0.0056358054
9.014714 0.0056068628
9.015715 0.0055776953
9.016714 0.0055483069
9.017715 0.005518701399999999
9.018714 0.0054888824
9.019714 0.0054588534
9.020715 0.0054286182
9.021714 0.0053981803
9.022715 0.0053675431
9.023714 0.0053367101
9.024714 0.005305685399999999
9.025714 0.0052744723
9.026714 0.0052430747
9.027715 0.0052114967
9.028714 0.0051797419
9.029715 0.0051478142
9.030714 0.0051157182
9.031714 0.0050834577
9.032714 0.0050510367
9.033714 0.0050184601
9.034715 0.0049857317
9.035714 0.0049528564
9.036715 0.0049198385
9.037714 0.0048866823
9.038714 0.0048533919
9.039714 0.0048199719
9.040714 0.0047864265
9.041715 0.0047527596
9.042714 0.0047189751
9.043715 0.0046850768
9.044714 0.0046510682
9.045714 0.0046169531
9.046714 0.0045827346
9.047714 0.0045484157
9.048715 0.0045139994000000004
9.049714 0.0044794881
9.050714 0.0044448847
9.051714 0.0044101915
9.052714 0.0043754106
9.053715 0.0043405442
9.054714 0.0043055945
9.055715 0.0042705637000000005
9.056714 0.0042354535
9.057714 0.0042002663
9.058714 0.004165003699999999
9.059714 0.0041296679999999995
9.060715 0.0040942614
9.061714 0.0040587864
9.062715 0.0040232450999999995
9.063714 0.0039876399
9.064714 0.003951973500000001
9.065714 0.0039162485
9.066714 0.0038804679
9.067715 0.0038446349
9.068714 0.0038087521000000004
9.069715 0.003772823
9.070714 0.0037368511000000003
9.071714 0.0037008394
9.072714 0.0036647914
9.073714 0.0036287110999999998
9.074715 0.0035926015999999997
9.075714 0.0035564666
9.076715 0.0035203098000000004
9.077714 0.0034841349
9.078714 0.0034479452999999997
9.079714 0.0034117445
9.080714 0.0033755365000000003
9.081715 0.0033393248
9.082714 0.0033031126999999998
9.083714 0.0032669039
9.084714 0.0032307015999999997
9.085714 0.0031945096
9.086715 0.0031583309
9.087714 0.0031221691
9.088715 0.0030860271999999995
9.089714 0.0030499088000000003
9.090714 0.0030138170000000002
9.091714 0.0029777548
9.092714 0.0029417252999999997
9.093715 0.0029057317
9.094714 0.002869777
9.095715 0.0028338643000000003
9.096714 0.0027979964
9.097714 0.0027621763
9.098714 0.002726407
9.099714 0.0026906911000000003
9.100715 0.0026550316999999998
9.101714 0.0026194313
9.102715 0.0025838928000000002
9.103714 0.0025484189
9.104714 0.0025130123000000003
9.105714 0.0024776755
9.106714 0.0024424111
9.107715 0.0024072217
9.108714 0.0023721099
9.109715 0.0023370781000000003
9.110714 0.0023021288
9.111714 0.0022672644
9.112714 0.0022324873
9.113714 0.0021977998
9.114715 0.002163204
9.115714 0.0021287025
9.116714 0.0020942973
9.117714 0.0020599904
9.118714 0.0020257839
9.119715 0.0019916801
9.120714 0.0019576808
9.121715 0.0019237880999999999
9.122714 0.0018900040000000002
9.123714 0.0018563305
9.124714 0.0018227693999999998
9.125714 0.0017893228
9.126715 0.0017559927
9.127714 0.0017227811
9.128715 0.0016896898
9.129714 0.0016567212
9.130714 0.0016238773
9.131714 0.0015911604
9.132714 0.0015585729000000001
9.133715 0.0015261171999999999
9.134714 0.0014937958
9.135715 0.0014616112
9.136714 0.0014295661
9.137714 0.0013976634
9.138714 0.0013659058
9.139714 0.0013342962
9.140715 0.0013028375
9.141714 0.0012715327000000002
9.142715 0.0012403847
9.143714 0.0012093963999999999
9.144714 0.0011785705999999999
9.145715 0.0011479100999999999
9.146714 0.0011174175
9.147715 0.0010870953
9.148714 0.0010569459
9.149714 0.0010269715
9.150714 0.00099717417
9.151714 0.00096755575
9.152715 0.0009381177699999999
9.153714 0.0009088617800000001
9.154715 0.0008797889700000001
9.155714 0.0008509005099999999
9.156714 0.00082219722
9.157714 0.00079367983
9.158714 0.00076534907
9.159715 0.00073720535
9.160714 0.00070924912
9.161715 0.0006814807000000001
9.162714 0.00065390041
9.163714 0.00062650852
9.164714 0.00059930535
9.165714 0.00057229117
9.166715 0.00054546636
9.167714 0.00051883126
9.168715 0.00049238638
9.169714 0.00046613222
9.170714 0.00044006947
9.171714 0.0004141988
9.172714 0.00038852104
9.173715 0.00036303704000000003
9.174714 0.00033774782
9.175714 0.00031265442
9.176714 0.00028775803
9.177714 0.00026305984
9.178715 0.00023856117
9.179714 0.00021426338
9.180715 0.0001901679
9.181714 0.0001662762
9.182714 0.00014258981
9.183714 0.00011911029000000001
9.184714 9.583923200000001e-05
9.185715 7.2778232e-05
9.186714 4.9928911e-05
9.187715 2.7292879e-05
9.188714 4.8717251e-06
9.189714 -1.7332985e-05
9.190714 -3.931973e-05
9.191714 -6.1087053e-05
9.192715 -8.2633562e-05
9.193714 -0.00010395797000000001
9.194715 -0.00012505908000000002
9.195714 -0.00014593581
9.196714 -0.00016658721999999998
9.197714 -0.00018701248
9.198714 -0.00020721095000000002
9.199715 -0.00022718207000000003
9.200714 -0.00024692546999999996
9.201715 -0.00026644091
9.202714 -0.00028572829
9.203714 -0.00030478758999999997
9.204714 -0.00032361895
9.205714 -0.00034222257
9.206715 -0.00036059873
9.207714 -0.00037874777000000004
9.208714 -0.00039666998
9.209714 -0.00041436574
9.210714 -0.00043183541
9.211715 -0.00044907924
9.212714 -0.00046609748
9.213715 -0.00048289030000000003
9.214714 -0.00049945779
9.215714 -0.00051579991
9.216714 -0.00053191657
9.217714 -0.00054780753
9.218715 -0.00056347249
9.219714 -0.0005789110699999999
9.220715 -0.00059412278
9.221714 -0.00060910711
9.222714 -0.00062386343
9.223714 -0.00063839116
9.224714 -0.00065268964
9.225715 -0.0006667582100000001
9.226714 -0.00068059617
9.227715 -0.0006942029399999999
9.228714 -0.00070757783
9.229714 -0.0007207203
9.230714 -0.0007336298499999999
9.231714 -0.00074630593
9.232715 -0.00075874809
9.233714 -0.0007709559199999999
9.234715 -0.00078292915
9.235714 -0.00079466745
9.236714 -0.00080617056
9.237714 -0.0008174382899999999
9.238714 -0.0008284705500000001
9.239715 -0.00083926725
9.240714 -0.0008498283
9.241714 -0.0008601538
9.242714 -0.0008702437299999999
9.243714 -0.00088009829
9.244715 -0.00088971774
9.245714 -0.00089910236
9.246715 -0.0009082525099999999
9.247714 -0.00091716865
9.248714 -0.0009258514199999999
9.249714 -0.00093430135
9.250714 -0.0009425193599999999
9.251715 -0.00095050618
9.252714 -0.00095826281
9.253715 -0.0009657902399999999
9.254714 -0.0009730896600000001
9.255714 -0.00098016226
9.256714 -0.0009870093
9.257714 -0.00099363215
9.258715 -0.0010000322
9.259714 -0.0010062107
9.260715 -0.0010121692
9.261714 -0.001017909
9.262714 -0.0010234317
9.263714 -0.0010287384
9.264714 -0.0010338306000000001
9.265715 -0.0010387098000000001
9.266714 -0.0010433771
9.267715 -0.0010478338
9.268714 -0.0010520810999999999
9.269714 -0.0010561203
9.270715 -0.0010599526
9.271714 -0.0010635789
9.272715 -0.0010670004
9.273714 -0.0010702182
9.274714 -0.0010732334
9.275714 -0.0010760468
9.276714 -0.0010786595
9.277715 -0.0010810724000000001
9.278714 -0.0010832865
9.279715 -0.0010853026
9.280714 -0.0010871214999999999
9.281714 -0.0010887439
9.282714 -0.0010901706
9.283714 -0.0010914023
9.284715 -0.0010924394
9.285714 -0.0010932824
9.286715 -0.0010939317999999999
9.287714 -0.0010943879
9.288714 -0.0010946509
9.289714 -0.0010947209999999999
9.290714 -0.0010945984
9.291715 -0.0010942832
9.292714 -0.0010937753
9.293715 -0.001093075
9.294714 -0.0010921823
9.295714 -0.0010910971
9.296714 -0.0010898199
9.297714 -0.0010883506999999999
9.298715 -0.0010866901
9.299714 -0.0010848385999999998
9.300714 -0.0010827967
9.301714 -0.0010805655
9.302714 -0.0010781458
9.303715 -0.0010755389
9.304714 -0.0010727462
9.305715 -0.0010697692
9.306714 -0.0010666098
9.307714 -0.0010632699
9.308714 -0.0010597515
9.309714 -0.001056057
9.310715 -0.0010521884
9.311714 -0.0010481484000000002
9.312715 -0.0010439394000000002
9.313714 -0.0010395637
9.314714 -0.0010350239
9.315714 -0.0010303224
9.316714 -0.0010254616
9.317715 -0.0010204439
9.318714 -0.0010152714
9.319715 -0.0010099463
9.320714 -0.0010044706000000001
9.321714 -0.0009988460999999999
9.322714 -0.00099307454
9.323714 -0.00098715755
9.324715 -0.00098109649
9.325714 -0.00097489283
9.326715 -0.0009685477399999999
9.327714 -0.00096206231
9.328714 -0.0009554375499999999
9.329714 -0.00094867446
9.330714 -0.00094177394
9.331715 -0.00093473682
9.332714 -0.00092756391
9.333714 -0.00092025602
9.334714 -0.0009128139899999999
9.335714 -0.0009052387199999999
9.336715 -0.00089753112
9.337714 -0.00088969209
9.338715 -0.00088172264
9.339714 -0.0008736239600000001
9.340714 -0.0008653971199999999
9.341714 -0.0008570433200000001
9.342714 -0.00084856401
9.343715 -0.00083996056
9.344714 -0.00083123441
9.345715 -0.00082238712
9.346714 -0.00081342041
9.347714 -0.0008043359199999999
9.348714 -0.0007951353800000001
9.349714 -0.0007858206999999999
9.350715 -0.0007763936100000001
9.351714 -0.0007668560100000001
9.352715 -0.00075720982
9.353714 -0.0007474569
9.354714 -0.00073759911
9.355714 -0.0007276382799999999
9.356714 -0.0007175762699999999
9.357715 -0.00070741485
9.358714 -0.00069715575
9.359715 -0.0006868006900000001
9.360714 -0.00067635137
9.361714 -0.0006658093800000001
9.362714 -0.00065517629
9.363714 -0.00064445371
9.364715 -0.00063364314
9.365714 -0.00062274607
9.366714 -0.0006117640600000001
9.367714 -0.0006006986
9.368714 -0.00058955129
9.369715 -0.00057832372
9.370714 -0.00056701751
9.371715 -0.00055563441
9.372714 -0.00054417624
9.373714 -0.00053264489
9.374714 -0.0005210423300000001
9.375714 -0.00050937069
9.376715 -0.00049763221
9.377714 -0.00048582914999999996
9.378715 -0.00047396397
9.379714 -0.00046203922
9.380714 -0.00045005749999999997
9.381714 -0.00043802147000000005
9.382714 -0.00042593392
9.383715 -0.00041379758000000005
9.384714 -0.00040161522
9.385715 -0.00038938960999999997
9.386714 -0.00037712343
9.387714 -0.00036481933
9.388714 -0.00035247986000000003
9.389714 -0.00034010743
9.390715 -0.00032770433
9.391714 -0.00031527272
9.392715 -0.00030281456000000003
9.393714 -0.00029033163
9.394714 -0.00027782555
9.395715 -0.00026529779
9.396714 -0.00025274962
9.397715 -0.00024018217999999998
9.398714 -0.00022759648
9.399714 -0.00021499338000000002
9.400714 -0.00020237371
9.401714 -0.00018973824
9.402715 -0.0001770877
9.403714 -0.00016442287
9.404715 -0.00015174456
9.405714 -0.00013905368
9.406714 -0.00012635123
9.407714 -0.00011363838
9.408714 -0.00010091645
9.409715 -8.818693700000001e-05
9.410714 -7.545151599999999e-05
9.411715 -6.2712076e-05
9.412714 -4.9970685999999994e-05
9.413714 -3.7229594000000004e-05
9.414714 -2.4491229e-05
9.415714 -1.1758149000000001e-05
9.416715 9.6696198e-07
9.417714 1.368132e-05
9.418715 2.6382079e-05
9.419714 3.9066379e-05
9.420714 5.1731359e-05
9.421714 6.4374206e-05
9.422714 7.699217700000001e-05
9.423715 8.958263e-05
9.424714 0.00010214304999999999
9.425714 0.00011467107
9.426714 0.00012716447
9.427714 0.00013962122
9.428715 0.00015203943
9.429714 0.00016441743
9.430715 0.00017675366999999999
9.431714 0.00018904677000000002
9.432714 0.00020129550999999998
9.433714 0.00021349872
9.434714 0.00022565539000000002
9.435715 0.00023776454
9.436714 0.00024982526
9.437715 0.00026183661
9.438714 0.00027379769999999996
9.439714 0.00028570755000000003
9.440714 0.00029756518
9.441714 0.00030936949
9.442715 0.00032111932
9.443714 0.00033281340000000003
9.444715 0.00034445034
9.445714 0.00035602864
9.446714 0.00036754666
9.447714 0.00037900265000000003
9.448714 0.00039039478
9.449715 0.00040172099
9.450714 0.00041297922000000005
9.451715 0.00042416723000000004
9.452714 0.00043528275000000004
9.453714 0.00044632343
9.454714 0.0004572868
9.455714 0.0004681704
9.456715 0.00047897179
9.457714 0.00048968841
9.458714 0.00050031786
9.459714 0.00051085763
9.460714 0.0005213054
9.461715 0.00053165886
9.462714 0.00054191582
9.463715 0.0005520742
9.464714 0.00056213203
9.465714 0.00057208758
9.466714 0.00058193918
9.467714 0.00059168538
9.468715 0.00060132484
9.469714 0.0006108564799999999
9.470715 0.0006202793
9.471714 0.00062959248
9.472714 0.0006387952900000001
9.473714 0.00064788715
9.474714 0.0006568675000000001
9.475715 0.00066573589
9.476714 0.00067449191
9.477715 0.00068313511
9.478714 0.00069166499
9.479714 0.00070008105
9.480714 0.00070838259
9.481714 0.0007165689099999999
9.482715 0.00072463913
9.483714 0.0007325922099999999
9.484715 0.00074042696
9.485714 0.00074814207
9.486714 0.00075573607
9.487714 0.00076320739
9.488714 0.00077055429
9.489715 0.0007777749500000001
9.490714 0.00078486746
9.491714 0.0007918298299999999
9.492714 0.00079866022
9.493714 0.00080535665
9.494715 0.0008119172899999999
9.495714 0.00081834032
9.496715 0.00082462402
9.497714 0.00083076684
9.498714 0.00083676732
9.499714 0.0008426241
9.500714 0.0008483360900000001
9.501715 0.0008539021999999999
9.502714 0.00085932152
9.503715 0.0008645931299999999
9.504714 0.00086971631
9.505714 0.00087469043
9.506714 0.00087951466
9.507714 0.00088418847
9.508715 0.0008887110200000001
9.509714 0.0008930816
9.510715 0.00089729929
9.511714 0.00090136318
9.512714 0.00090527219
9.513714 0.00090902522
9.514714 0.00091262091
9.515715 0.0009160578
9.516714 0.0009193344300000001
9.517715 0.00092244909
9.518714 0.0009254001300000001
9.519714 0.0009281857300000001
9.520715 0.0009308041599999999
9.521714 0.00093325352
9.522715 0.0009355320799999999
9.523714 0.00093763792
9.524714 0.0009395694200000001
9.525714 0.0009413248299999999
9.526714 0.00094290272
9.527715 0.00094430152
9.528714 0.00094551997
9.529715 0.00094655688
9.530714 0.00094741117
9.531714 0.00094808183
9.532714 0.0009485681400000001
9.533714 0.00094886946
9.534715 0.00094898523
9.535714 0.0009489150200000001
9.536715 0.00094865845
9.537714 0.00094821535
9.538714 0.00094758561
9.539714 0.00094676907
9.540714 0.0009457658099999999
9.541715 0.00094457591
9.542714 0.0009431993900000001
9.543715 0.0009416363400000001
9.544714 0.00093988692
9.545714 0.0009379512399999999
9.546714 0.00093582939
9.547714 0.0009335215500000001
9.548715 0.00093102763
9.549714 0.00092834771
9.550714 0.00092548171
9.551714 0.00092242954
9.552714 0.0009191909200000001
9.553715 0.00091576567
9.554714 0.0009121533400000001
9.555715 0.0009083535600000001
9.556714 0.00090436588
9.557714 0.00090018966
9.558714 0.0008958243600000001
9.559714 0.0008912693399999999
9.560715 0.00088652387
9.561714 0.00088158722
9.562715 0.00087645876
9.563714 0.00087113795
9.564714 0.0008656241300000001
9.565714 0.00085991687
9.566714 0.00085401571
9.567715 0.0008479204600000001
9.568714 0.00084163103
9.569715 0.00083514742
9.570714 0.0008284699099999999
9.571714 0.00082159886
9.572714 0.00081453472
9.573714 0.0008072783200000001
9.574715 0.0007998303800000001
9.575714 0.00079219199
9.576715 0.0007843640599999999
9.577714 0.0007763478600000001
9.578714 0.00076814449
9.579714 0.00075975522
9.580714 0.0007511812799999999
9.581715 0.0007424237999999999
9.582714 0.00073348397
9.583714 0.00072436278
9.584714 0.0007150612
9.585714 0.00070558003
9.586715 0.0006959199700000001
9.587714 0.00068608165
9.588715 0.00067606547
9.589714 0.00066587177
9.590714 0.0006555008
9.591714 0.0006449526599999999
9.592714 0.00063422744
9.593715 0.00062332515
9.594714 0.00061224578
9.595715 0.0006009893199999999
9.596714 0.0005895557900000001
9.597714 0.00057794523
9.598714 0.00056615777
9.599714 0.00055419364
9.600715 0.00054205316
9.601714 0.0005297367800000001
9.602715 0.00051724505
9.603714 0.0005045787
9.604714 0.0004917385
9.605714 0.00047872545
9.606714 0.00046554055000000004
9.607715 0.00045218498999999995
9.608714 0.00043866003000000005
9.609715 0.00042496699
9.610714 0.00041110725
9.611714 0.00039708225
9.612714 0.00038289340000000006
9.613714 0.00036854215
9.614715 0.00035402991
9.615714 0.00033935810000000003
9.616714 0.00032452804000000004
9.617714 0.00030954104
9.618714 0.00029439832
9.619715 0.00027910103
9.620714 0.00026365026000000003
9.621715 0.00024804701
9.622714 0.00023229221999999998
9.623714 0.00021638675
9.624714 0.00020033137
9.625714 0.00018412685
9.626715 0.00016777389
9.627714 0.00015127313999999998
9.628715 0.00013462526
9.629714 0.00011783089
9.630714 0.00010089069
9.631714 8.380531499999999e-05
9.632714 6.6575484e-05
9.633715 4.9201958e-05
9.634714 3.1685556e-05
9.635715 1.4027174e-05
9.636714 -3.7722135e-06
9.637714 -2.1711544e-05
9.638714 -3.978966e-05
9.639714 -5.8005303999999996e-05
9.640715 -7.6357128e-05
9.641714 -9.4843688e-05
9.642715 -0.00011346344
9.643714 -0.00013221477
9.644714 -0.00015109597
9.645715 -0.00017010527000000002
9.646714 -0.00018924085
9.647715 -0.00020850082
9.648714 -0.00022788329
9.649714 -0.00024738635999999996
9.650714 -0.00026700811
9.651714 -0.00028674665
9.652715 -0.0003066001
9.653714 -0.00032656662
9.654715 -0.00034664447
9.655714 -0.00036683196
9.656714 -0.00038712742
9.657714 -0.00040752939
9.658714 -0.00042803636
9.659715 -0.00044864705
9.660714 -0.00046936016
9.661715 -0.00049017453
9.662714 -0.00051108909
9.663714 -0.00053210283
9.664714 -0.00055321484
9.665714 -0.00057442421
9.666715 -0.00059573008
9.667714 -0.00061713163
9.668715 -0.00063862803
9.669714 -0.0006602183899999999
9.670714 -0.00068190179
9.671714 -0.00070367723
9.672714 -0.00072554367
9.673715 -0.0007474998299999999
9.674714 -0.00076954439
9.675714 -0.00079167585
9.676714 -0.0008138925300000001
9.677714 -0.00083619261
9.678715 -0.00085857391
9.679714 -0.00088103425
9.680715 -0.00090357116
9.681714 -0.0009261819300000001
9.682714 -0.00094886373
9.683714 -0.00097161355
9.684714 -0.00099442814
9.685715 -0.0010173042
9.686714 -0.0010402383
9.687715 -0.0010632268
9.688714 -0.0010862661
9.689714 -0.0011093525
9.690714 -0.0011324823
9.691714 -0.0011556519
9.692715 -0.0011788576
9.693714 -0.0012020957
9.694715 -0.0012253628
9.695714 -0.0012486554
9.696714 -0.0012719701000000001
9.697714 -0.0012953037
9.698714 -0.0013186532
9.699715 -0.0013420155
9.700714 -0.0013653877
9.701715 -0.0013887669
9.702714 -0.0014121506999999998
9.703714 -0.0014355364
9.704714 -0.0014589215
9.705714 -0.0014823037
9.706715 -0.0015056808
9.707714 -0.0015290503
9.708714 -0.0015524100999999998
9.709714 -0.0015757581
9.710714 -0.0015990923
9.711715 -0.0016224107
9.712714 -0.0016457112
9.713715 -0.0016689919
9.714714 -0.001692251
9.715714 -0.0017154865000000002
9.716714 -0.0017386967
9.717714 -0.0017618795000000002
9.718715 -0.0017850334
9.719714 -0.0018081566
9.720715 -0.0018312472
9.721714 -0.0018543036
9.722714 -0.0018773237999999998
9.723714 -0.0019003062000000001
9.724714 -0.001923249
9.725715 -0.00194615
9.726714 -0.0019690075000000002
9.727715 -0.0019918194
9.728714 -0.0020145837
9.729714 -0.0020372981
9.730714 -0.0020599606
9.731714 -0.0020825686
9.732715 -0.0021051199
9.733714 -0.0021276120999999997
9.734715 -0.0021500424
9.735714 -0.0021724083
9.736714 -0.0021947073000000003
9.737714 -0.0022169368
9.738714 -0.0022390939
9.739715 -0.0022611763000000003
9.740714 -0.0022831811
9.741714 -0.002305106
9.742714 -0.0023269481999999998
9.743714 -0.0023487055
9.744715 -0.0023703755
9.745714 -0.0023919557999999997
9.746715 -0.0024134442
9.747714 -0.0024348387999999998
9.748714 -0.0024561374
9.749714 -0.0024773377
9.750714 -0.002498438
9.751715 -0.0025194362
9.752714 -0.0025403304
9.753715 -0.0025611185
9.754714 -0.0025817986
9.755714 -0.0026023688
9.756714 -0.002622827
9.757714 -0.0026431711
9.758715 -0.002663399
9.759714 -0.0026835085
9.760715 -0.0027034976
9.761714 -0.002723364
9.762714 -0.0027431057000000003
9.763714 -0.0027627204
9.764714 -0.002782206
9.765715 -0.0028015602
9.766714 -0.0028207813
9.767715 -0.0028398670000000003
9.768714 -0.0028588156
9.769714 -0.0028776252
9.770715 -0.0028962941
9.771714 -0.0029148205
9.772715 -0.0029332028
9.773714 -0.0029514395
9.774714 -0.0029695291
9.775714 -0.0029874702
9.776714 -0.0030052614
9.777715 -0.0030229009999999997
9.778714 -0.0030403879
9.779715 -0.0030577205000000005
9.780714 -0.0030748972
9.781714 -0.0030919164000000002
9.782714 -0.0031087766
9.783714 -0.0031254760000000003
9.784715 -0.0031420128
9.785714 -0.0031583855
9.786715 -0.0031745916000000002
9.787714 -0.0031906295999999997
9.788714 -0.0032064974
9.789714 -0.0032221928
9.790714 -0.0032377138000000004
9.791715 -0.0032530580999999997
9.792714 -0.0032682236999999996
9.793715 -0.0032832088999999996
9.794714 -0.0032980111000000005
9.795714 -0.0033126288999999996
9.796714 -0.0033270599999999997
9.797714 -0.0033413024
9.798715 -0.0033553543999999998
9.799714 -0.0033692139999999997
9.800714 -0.0033828797000000003
9.801714 -0.0033963497
9.802714 -0.0034096220999999998
9.803715 -0.0034226956
9.804714 -0.0034355681999999996
9.805715 -0.0034482386000000004
9.806714 -0.0034607051999999998
9.807714 -0.0034729666000000003
9.808714 -0.0034850210999999996
9.809714 -0.0034968674
9.810715 -0.0035085039
9.811714 -0.0035199293000000003
9.812715 -0.0035311423
9.813714 -0.0035421413
9.814714 -0.0035529254
9.815714 -0.003563493
9.816714 -0.0035738426999999996
9.817715 -0.003583973
9.818714 -0.0035938832000000005
9.819715 -0.0036035715
9.820714 -0.0036130368000000003
9.821714 -0.0036222777
9.822714 -0.0036312929000000002
9.823714 -0.0036400808000000002
9.824715 -0.0036486399000000003
9.825714 -0.0036569687000000003
9.826715 -0.0036650654
9.827714 -0.0036729281000000003
9.828714 -0.0036805552
9.829714 -0.0036879443000000004
9.830714 -0.0036950933
9.831715 -0.003702
9.832714 -0.0037086622
9.833714 -0.0037150778000000005
9.834714 -0.0037212441000000003
9.835714 -0.0037271591
9.836715 -0.0037328206
9.837714 -0.0037382266000000005
9.838715 -0.0037433747
9.839714 -0.0037482634
9.840714 -0.0037528913
9.841714 -0.0037572565
9.842714 -0.0037613583000000003
9.843715 -0.0037651957
9.844714 -0.0037687681000000005
9.845715 -0.0037720754
9.846714 -0.0037751179
9.847714 -0.0037778955
9.848714 -0.0037804093
9.849714 -0.0037826601
9.850715 -0.0037846489999999997
9.851714 -0.0037863773999999998
9.852715 -0.0037878471999999996
9.853714 -0.0037890593
9.854714 -0.0037900161
9.855714 -0.003790719
9.856714 -0.0037911697
9.857715 -0.0037913702
9.858714 -0.0037913217999999997
9.859715 -0.0037910263999999996
9.860714 -0.0037904851
9.861714 -0.0037896989000000005
9.862714 -0.0037886693
9.863714 -0.0037873970999999997
9.864715 -0.003785883
9.865714 -0.0037841273
9.866714 -0.0037821304
9.867714 -0.0037798927
9.868714 -0.0037774137999999997
9.869715 -0.0037746933
9.870714 -0.0037717313
9.871715 -0.0037685268999999998
9.872714 -0.00376508
9.873714 -0.0037613895999999997
9.874714 -0.0037574551
9.875714 -0.0037532757999999998
9.876715 -0.0037488506
9.877714 -0.003744179
9.878715 -0.0037392601
9.879714 -0.0037340931
9.880714 -0.0037286769
9.881714 -0.0037230110999999996
9.882714 -0.0037170949999999997
9.883715 -0.0037109279000000005
9.884714 -0.0037045094
9.885715 -0.0036978392
9.886714 -0.0036909165
9.887714 -0.0036837413000000005
9.888714 -0.0036763132999999997
9.889714 -0.0036686324
9.890715 -0.0036606982999999997
9.891714 -0.0036525114
9.892715 -0.0036440713
9.893714 -0.0036353784
9.894714 -0.0036264326000000004
9.895715 -0.0036172342999999997
9.896714 -0.0036077836
9.897715 -0.0035980807
9.898714 -0.0035881260999999997
9.899714 -0.0035779201
9.900714 -0.0035674635
9.901714 -0.0035567561999999995
9.902715 -0.0035457989999999997
9.903714 -0.0035345921999999997
9.904715 -0.0035231361999999997
9.905714 -0.0035114321
9.906714 -0.0034994801999999998
9.907714 -0.0034872817000000003
9.908714 -0.0034748376000000004
9.909715 -0.0034621486999999998
9.910714 -0.0034492165
9.911715 -0.0034360419000000002
9.912714 -0.0034226268
9.913714 -0.0034089728000000004
9.914714 -0.0033950811
9.915714 -0.0033809541000000003
9.916715 -0.003366594
9.917714 -0.0033520028
9.918715 -0.0033371827
9.919714 -0.0033221364
9.920714 -0.0033068660000000003
9.921714 -0.0032913744
9.922714 -0.0032756638
9.923715 -0.0032597367
9.924714 -0.0032435961
9.925714 -0.0032272437
9.926714 -0.0032106826
9.927714 -0.0031939144
9.928715 -0.003176941
9.929714 -0.0031597643000000003
9.930715 -0.003142386
9.931714 -0.0031248073000000004
9.932714 -0.0031070293
9.933714 -0.0030890526000000003
9.934714 -0.0030708776000000003
9.935715 -0.0030525047
9.936714 -0.0030339341000000003
9.937715 -0.0030151654
9.938714 -0.0029961982
9.939714 -0.0029770320999999997
9.940714 -0.0029576662
9.941714 -0.0029380999
9.942715 -0.0029183322
9.943714 -0.0028983624
9.944715 -0.0028781897
9.945714 -0.0028578133
9.946714 -0.0028372331000000002
9.947714 -0.0028164486
9.948714 -0.0027954597
9.949715 -0.0027742666000000003
9.950714 -0.00275287
9.951715 -0.0027312708
9.952714 -0.00270947
9.953714 -0.0026874695
9.954714 -0.0026652709000000003
9.955714 -0.0026428768
9.956715 -0.0026202894999999998
9.957714 -0.0025975120999999998
9.958714 -0.0025745479
9.959714 -0.0025514001999999997
9.960714 -0.0025280728
9.961715 -0.0025045694
9.962714 -0.0024808942
9.963715 -0.0024570511
9.964714 -0.0024330442
9.965714 -0.0024088777999999996
9.966714 -0.0023845560000000003
9.967714 -0.0023600827
9.968715 -0.002335462
9.969714 -0.0023106977000000003
9.970715 -0.0022857937
9.971714 -0.0022607535
9.972714 -0.0022355807
9.973714 -0.0022102785999999998
9.974714 -0.0021848504
9.975715 -0.0021592992
9.976714 -0.0021336282
9.977715 -0.0021078402
9.978714 -0.0020819378
9.979714 -0.0020559239
9.980714 -0.002029801
9.981714 -0.0020035719
9.982715 -0.0019772389
9.983714 -0.0019508046999999998
9.984715 -0.0019242715999999997
9.985714 -0.0018976421000000002
9.986714 -0.0018709185999999998
9.987714 -0.0018441032999999998
9.988714 -0.0018171985999999999
9.989715 -0.0017902067999999998
9.990714 -0.0017631302
9.991714 -0.0017359710999999998
9.992714 -0.0017087315
9.993714 -0.0016814136
9.994715 -0.0016540194000000002
9.995714 -0.0016265511
9.996715 -0.0015990106
9.997714 -0.0015713998
9.998714 -0.0015437208
9.999714 -0.0015159752
10.00071 -0.001488165
10.00171 -0.0014602918
10.00271 -0.0014323575
10.00371 -0.0014043637
10.00471 -0.0013763121
10.00571 -0.0013482046
10.00671 -0.0013200426
10.00771 -0.0012918278
10.00871 -0.0012635618000000001
10.00971 -0.0012352462
10.01071 -0.0012068826999999999
10.01171 -0.0011784728000000001
10.01271 -0.0011500182
10.01371 -0.0011215205
10.01471 -0.0010929813000000001
10.01571 -0.0010644023
10.01671 -0.0010357854000000001
10.01771 -0.0010071324000000001
10.01871 -0.0009784452199999999
10.01971 -0.0009497258399999999
10.02071 -0.0009209763399999999
10.02171 -0.0008921990199999999
10.02271 -0.00086339633
10.02371 -0.00083457071
10.02471 -0.00080572481
10.02571 -0.0007768613600000001
10.02671 -0.00074798336
10.02771 -0.0007190938
10.02871 -0.00069019579
10.02971 -0.00066129255
10.03071 -0.00063238735
10.03171 -0.0006034834800000001
10.03271 -0.00057458424
10.03371 -0.00054569286
10.03471 -0.0005168125400000001
10.03571 -0.00048794632
10.03671 -0.00045909723999999996
10.03771 -0.00043026807
10.03871 -0.00040146147
10.03971 -0.00037267992
10.04071 -0.00034392569000000003
10.04171 -0.00031520094
10.04271 -0.00028650759
10.04371 -0.00025784743
10.04471 -0.00022922208999999997
10.04571 -0.00020063311999999998
10.04671 -0.00017208198
10.04771 -0.00014357007
10.04871 -0.00011509879
10.04971 -8.6669576e-05
10.05071 -5.8283905000000007e-05
10.05171 -2.9943357e-05
10.05271 -1.6496248e-06
10.05371 2.6595458e-05
10.05471 5.4789905e-05
10.05571 8.2931564e-05
10.05671 0.00011101811000000001
10.05771 0.00013904706
10.05871 0.00016701579
10.05971 0.00019492152
10.06071 0.00022276138
10.06171 0.00025053239
10.06271 0.00027823151
10.06371 0.00030585568
10.06471 0.00033340184
10.06571 0.00036086694
10.06671 0.00038824796
10.06771 0.00041554204000000003
10.06871 0.00044274625
10.06971 0.00046985792
10.07071 0.00049687442
10.07171 0.00052379328
10.07271 0.00055061209
10.07371 0.00057732859
10.07471 0.0006039406299999999
10.07571 0.00063044622
10.07671 0.00065684335
10.07771 0.00068313016
10.07871 0.00070930487
10.07971 0.0007353657100000001
10.08071 0.00076131096
10.08171 0.0007871389200000001
10.08271 0.00081284788
10.08371 0.0008384361500000001
10.08471 0.0008639021000000001
10.08571 0.0008892439799999999
10.08671 0.0009144600000000001
10.08771 0.00093954832
10.08871 0.0009645071300000001
10.08971 0.0009893346
10.09071 0.0010140287
10.09171 0.0010385873
10.09271 0.0010630083
10.09371 0.0010872895
10.09471 0.0011114287
10.09571 0.0011354234000000001
10.09671 0.0011592710000000001
10.09771 0.0011829689
10.09871 0.0012065147
10.09971 0.0012299052
10.10071 0.0012531378
10.10171 0.0012762095
10.10271 0.0012991173
10.10371 0.0013218581
10.10471 0.001344429
10.10571 0.0013668268
10.10671 0.0013890487
10.10771 0.0014110917
10.10871 0.0014329528
10.10971 0.0014546295
10.11071 0.0014761192
10.11171 0.0014974194
10.11271 0.0015185278
10.11371 0.0015394426
10.11471 0.0015601617999999999
10.11571 0.0015806837999999999
10.11671 0.0016010072
10.11771 0.0016211307000000002
10.11871 0.0016410532999999998
10.11971 0.0016607740999999999
10.12071 0.0016802925999999999
10.12171 0.001699608
10.12271 0.0017187201999999998
10.12371 0.0017376286
10.12471 0.0017563329
10.12571 0.0017748331
10.12671 0.0017931288
10.12771 0.0018112201
10.12871 0.0018291065999999998
10.12971 0.0018467881
10.13071 0.0018642646
10.13171 0.0018815354999999999
10.13271 0.0018986007
10.13371 0.0019154601000000002
10.13471 0.0019321129
10.13571 0.0019485588999999998
10.13671 0.0019647977999999997
10.13771 0.0019808291
10.13871 0.0019966525
10.13971 0.0020122674
10.14071 0.0020276735
10.14171 0.0020428704
10.14271 0.0020578579999999996
10.14371 0.0020726357
10.14471 0.002087203
10.14571 0.0021015599
10.14671 0.0021157059999999998
10.14771 0.0021296408
10.14871 0.0021433641
10.14971 0.0021568755999999997
10.15071 0.0021701745999999997
10.15171 0.0021832609
10.15271 0.0021961338999999997
10.15371 0.0022087932
10.15471 0.002221238
10.15571 0.0022334678
10.15671 0.0022454818
10.15771 0.0022572793999999998
10.15871 0.0022688595
10.15971 0.0022802215
10.16071 0.0022913642
10.16171 0.0023022867
10.16271 0.0023129882000000003
10.16371 0.0023234676000000003
10.16471 0.0023337239
10.16571 0.0023437564
10.16671 0.0023535637999999998
10.16771 0.0023631455
10.16871 0.0023725008
10.16971 0.0023816287
10.17071 0.0023905284
10.17171 0.0023991996999999997
10.17271 0.0024076418
10.17371 0.0024158546
10.17471 0.0024238376
10.17571 0.0024315907
10.17671 0.0024391138
10.17771 0.0024464069000000002
10.17871 0.0024534701999999998
10.17971 0.0024603039000000004
10.18071 0.0024669085
10.18171 0.0024732842999999997
10.18271 0.0024794317
10.18371 0.0024853516
10.18471 0.0024910445
10.18571 0.0024965113
10.18671 0.0025017527
10.18771 0.0025067697
10.18871 0.0025115630999999997
10.18971 0.0025161338
10.19071 0.002520483
10.19171 0.0025246115999999997
10.19271 0.0025285204
10.19371 0.0025322106
10.19471 0.0025356831
10.19571 0.0025389387
10.19671 0.0025419784
10.19771 0.0025448029
10.19871 0.0025474132
10.19971 0.0025498097
10.20071 0.0025519932
10.20171 0.0025539643
10.20271 0.0025557232000000003
10.20371 0.0025572705
10.20471 0.0025586060999999998
10.20571 0.0025597305
10.20671 0.0025606433999999997
10.20771 0.002561345
10.20871 0.0025618348
10.20971 0.0025621128
10.21071 0.0025621785
10.21171 0.0025620315
10.21271 0.0025616713
10.21371 0.0025610974
10.21471 0.0025603091000000002
10.21571 0.0025593057
10.21671 0.0025580868
10.21771 0.0025566516
10.21871 0.0025549996
10.21971 0.0025531304
10.22071 0.0025510435
10.22171 0.0025487385
10.22271 0.0025462152
10.22371 0.0025434736000000003
10.22471 0.0025405136
10.22571 0.0025373354
10.22671 0.0025339396
10.22771 0.0025303263
10.22871 0.0025264964
10.22971 0.0025224506
10.23071 0.0025181898
10.23171 0.0025137151
10.23271 0.0025090278
10.23371 0.002504129
10.23471 0.0024990204
10.23571 0.0024937033
10.23671 0.0024881794
10.23771 0.0024824505
10.23871 0.0024765181999999997
10.23971 0.0024703842
10.24071 0.0024640505
10.24171 0.0024575189
10.24271 0.0024507912
10.24371 0.0024438691999999996
10.24471 0.0024367549
10.24571 0.0024294503
10.24671 0.0024219571
10.24771 0.0024142772
10.24871 0.0024064124000000003
10.24971 0.0023983643999999998
10.25071 0.0023901353
10.25171 0.0023817267
10.25271 0.0023731403
10.25371 0.0023643779000000003
10.25471 0.002355441
10.25571 0.0023463312999999998
10.25671 0.0023370503
10.25771 0.0023275993999999998
10.25871 0.0023179800000000003
10.25971 0.0023081935
10.26071 0.0022982413
10.26171 0.0022881244
10.26271 0.0022778442
10.26371 0.0022674019
10.26471 0.0022567986999999998
10.26571 0.0022460356999999998
10.26671 0.0022351142
10.26771 0.0022240353999999998
10.26871 0.0022128005999999998
10.26971 0.0022014112
10.27071 0.0021898684
10.27171 0.002178174
10.27271 0.0021663294
10.27371 0.0021543367
10.27471 0.0021421976
10.27571 0.0021299141999999997
10.27671 0.0021174885
10.27771 0.0021049226999999998
10.27871 0.0020922194000000003
10.27971 0.0020793808
10.28071 0.0020664094
10.28171 0.0020533078
10.28271 0.0020400787
10.28371 0.0020267245000000003
10.28471 0.002013248
10.28571 0.0019996516
10.28671 0.0019859381
10.28771 0.0019721097
10.28871 0.0019581692
10.28971 0.0019441189999999998
10.29071 0.0019299614
10.29171 0.0019156987
10.29271 0.0019013332000000001
10.29371 0.0018868674
10.29471 0.0018723033
10.29571 0.0018576429
10.29671 0.0018428887
10.29771 0.0018280427
10.29871 0.0018131070000000002
10.29971 0.0017980836
10.30071 0.0017829744999999998
10.30171 0.0017677819
10.30271 0.0017525078999999998
10.30371 0.0017371543
10.30471 0.0017217232999999998
10.30571 0.0017062166000000002
10.30671 0.0016906361000000002
10.30771 0.0016749834999999999
10.30871 0.0016592605000000002
10.30971 0.0016434686
10.31071 0.0016276093
10.31171 0.0016116839000000001
10.31271 0.0015956937
10.31371 0.0015796399000000002
10.31471 0.0015635233
10.31571 0.001547345
10.31671 0.001531106
10.31771 0.0015148071
10.31871 0.0014984492
10.31971 0.0014820330999999998
10.32071 0.0014655597
10.32171 0.0014490299
10.32271 0.0014324446
10.32371 0.001415805
10.32471 0.0013991123
10.32571 0.0013823676
10.32671 0.0013655726
10.32771 0.0013487286
10.32871 0.0013318375
10.32971 0.0013149011
10.33071 0.0012979213
10.33171 0.0012809003
10.33271 0.0012638403000000001
10.33371 0.0012467436
10.33471 0.0012296126
10.33571 0.0012124498
10.33671 0.0011952578
10.33771 0.0011780389999999999
10.33871 0.0011607962
10.33971 0.0011435319
10.34071 0.0011262487
10.34171 0.0011089492
10.34271 0.0010916359
10.34371 0.0010743115
10.34471 0.0010569784
10.34571 0.0010396389
10.34671 0.0010222957
10.34771 0.0010049509
10.34871 0.0009876068400000001
10.34971 0.00097026568
10.35071 0.0009529296199999999
10.35171 0.0009356006599999999
10.35271 0.00091828078
10.35371 0.00090097192
10.35471 0.00088367588
10.35571 0.00086639438
10.35671 0.00084912917
10.35771 0.00083188197
10.35871 0.00081465423
10.35971 0.0007974475900000001
10.36071 0.0007802636000000001
10.36171 0.0007631038
10.36271 0.00074596978
10.36371 0.00072886305
10.36471 0.00071178529
10.36571 0.0006947381699999999
10.36671 0.00067772348
10.36771 0.00066074313
10.36871 0.00064379906
10.36971 0.00062689342
10.37071 0.00061002847
10.37171 0.0005932066
10.37271 0.00057643028
10.37371 0.0005597021299999999
10.37471 0.00054302477
10.37571 0.00052640103
10.37671 0.0005098336699999999
10.37771 0.00049332552
10.37871 0.0004768794
10.37971 0.00046049804
10.38071 0.00044418407
10.38171 0.00042794004
10.38271 0.00041176831
10.38371 0.00039567108
10.38471 0.00037965033
10.38571 0.00036370782
10.38671 0.00034784509
10.38771 0.00033206345
10.38871 0.00031636396
10.38971 0.00030074741
10.39071 0.00028521445
10.39171 0.0002697655
10.39271 0.00025440083
10.39371 0.00023912057
10.39471 0.00022392478
10.39571 0.00020881343999999997
10.39671 0.00019378654
10.39771 0.0001788441
10.39871 0.00016398618
10.39971 0.00014921299
10.40071 0.00013452484000000002
10.40171 0.00011992222
10.40271 0.00010540581
10.40371 9.097649400000001e-05
10.40471 7.6635388e-05
10.40571 6.2383833e-05
10.40671 4.8223393e-05
10.40771 3.415586e-05
10.40871 2.0183244e-05
10.40971 6.3077444e-06
10.41071 -7.4682589e-06
10.41171 -2.114223e-05
10.41271 -3.4711507999999996e-05
10.41371 -4.8173337e-05
10.41471 -6.1524884e-05
10.41571 -7.4763295e-05
10.41671 -8.7885707e-05
10.41771 -0.00010088929000000001
10.41871 -0.00011377127000000001
10.41971 -0.00012652896
10.42071 -0.00013915978
10.42171 -0.00015166131000000002
10.42271 -0.00016403128
10.42371 -0.0001762676
10.42471 -0.00018836837
10.42571 -0.00020033189999999997
10.42671 -0.00021215667
10.42771 -0.00022384142999999998
10.42871 -0.00023538507
10.42971 -0.00024678675
10.43071 -0.00025804577
10.43171 -0.00026916161
10.43271 -0.00028013394
10.43371 -0.00029096252
10.43471 -0.00030164729000000003
10.43571 -0.00031218826
10.43671 -0.00032258553999999997
10.43771 -0.00033283925
10.43871 -0.00034294958
10.43971 -0.00035291669
10.44071 -0.00036274073
10.44171 -0.00037242185
10.44271 -0.00038196008000000004
10.44371 -0.00039135547999999995
10.44471 -0.00040060795000000003
10.44571 -0.00040971731
10.44671 -0.00041868328999999997
10.44771 -0.00042750556999999995
10.44871 -0.0004361837
10.44971 -0.00044471717
10.45071 -0.00045310539
10.45171 -0.00046134769
10.45271 -0.00046944333000000003
10.45371 -0.00047739159
10.45471 -0.00048519164000000004
10.45571 -0.00049284267
10.45671 -0.00050034387
10.45771 -0.0005076944
10.45871 -0.00051489351
10.45971 -0.0005219404099999999
10.46071 -0.00052883438
10.46171 -0.00053557465
10.46271 -0.00054216057
10.46371 -0.0005485915200000001
10.46471 -0.0005548668500000001
10.46571 -0.0005609859299999999
10.46671 -0.00056694817
10.46771 -0.0005727529700000001
10.46871 -0.00057839966
10.46971 -0.0005838875900000001
10.47071 -0.0005892160500000001
10.47171 -0.00059438426
10.47271 -0.0005993913
10.47371 -0.00060423627
10.47471 -0.0006089181199999999
10.47571 -0.00061343567
10.47671 -0.00061778769
10.47771 -0.00062197282
10.47871 -0.00062598956
10.47971 -0.00062983636
10.48071 -0.0006335115399999999
10.48171 -0.00063701341
10.48271 -0.00064034016
10.48371 -0.00064349001
10.48471 -0.0006464611499999999
10.48571 -0.0006492518
10.48671 -0.00065186023
10.48771 -0.00065428476
10.48871 -0.0006565238000000001
10.48971 -0.0006585759399999999
10.49071 -0.0006604398499999999
10.49171 -0.00066211446
10.49271 -0.0006635988
10.49371 -0.00066489215
10.49471 -0.0006659940500000001
10.49571 -0.00066690418
10.49671 -0.0006676224999999999
10.49771 -0.00066814919
10.49871 -0.00066848461
10.49971 -0.00066862935
10.50071 -0.0006685842
10.50171 -0.00066835005
10.50271 -0.00066792804
10.50371 -0.0006673193600000001
10.50471 -0.00066652537
10.50571 -0.00066554749
10.50671 -0.0006643871500000001
10.50771 -0.0006630459199999999
10.50871 -0.00066152529
10.50971 -0.00065982686
10.51071 -0.00065795211
10.51171 -0.00065590257
10.51271 -0.0006536797199999999
10.51371 -0.00065128497
10.51471 -0.0006487197
10.51571 -0.00064598526
10.51671 -0.00064308288
10.51771 -0.00064001379
10.51871 -0.00063677908
10.51971 -0.00063337984
10.52071 -0.00062981712
10.52171 -0.00062609183
10.52271 -0.00062220488
10.52371 -0.00061815708
10.52471 -0.00061394917
10.52571 -0.00060958182
10.52671 -0.0006050556299999999
10.52771 -0.0006003711
10.52871 -0.00059552872
10.52971 -0.0005905288200000001
10.53071 -0.00058537171
10.53171 -0.00058005758
10.53271 -0.00057458656
10.53371 -0.00056895869
10.53471 -0.0005631739400000001
10.53571 -0.00055723231
10.53671 -0.0005511336
10.53771 -0.00054487768
10.53871 -0.0005384643399999999
10.53971 -0.00053189337
10.54071 -0.00052516461
10.54171 -0.00051827788
10.54271 -0.00051123297
10.54371 -0.00050402982
10.54471 -0.00049666833
10.54571 -0.00048914858
10.54671 -0.00048147067
10.54771 -0.00047363478
10.54871 -0.00046564128
10.54971 -0.00045749057
10.55071 -0.00044918324
10.55171 -0.00044071999
10.55271 -0.00043210161
10.55371 -0.00042332908
10.55471 -0.00041440347999999996
10.55571 -0.00040532605000000003
10.55671 -0.00039609813
10.55771 -0.00038672124
10.55871 -0.00037719696999999997
10.55971 -0.00036752706
10.56071 -0.00035771337999999995
10.56171 -0.0003477579
10.56271 -0.00033766266
10.56371 -0.00032742985000000003
10.56471 -0.00031706168000000004
10.56571 -0.00030656045000000004
10.56671 -0.0002959285
10.56771 -0.0002851682
10.56871 -0.00027428193
10.56971 -0.00026327205
10.57071 -0.00025214088
10.57171 -0.00024089068
10.57271 -0.00022952364999999998
10.57371 -0.00021804187
10.57471 -0.00020644729
10.57571 -0.00019474173
10.57671 -0.00018292683999999998
10.57771 -0.00017100410999999999
10.57871 -0.00015897486
10.57971 -0.00014684021999999999
10.58071 -0.00013460111
10.58171 -0.00012225834
10.58271 -0.00010981249999999999
10.58371 -9.7264092e-05
10.58471 -8.4613441e-05
10.58571 -7.1860802e-05
10.58671 -5.9006351e-05
10.58771 -4.6050221e-05
10.58871 -3.2992537e-05
10.58971 -1.9833442e-05
10.59071 -6.5731179e-06
10.59171 6.7881672e-06
10.59271 2.0250052e-05
10.59371 3.3812054e-05
10.59471 4.7473554e-05
10.59571 6.1233794e-05
10.59671 7.5091856e-05
10.59771 8.9046682e-05
10.59871 0.00010309706
10.59971 0.00011724164
10.60071 0.00013147896000000002
10.60171 0.00014580745
10.60271 0.00016022543
10.60371 0.00017473118
10.60471 0.00018932291
10.60571 0.00020399882
10.60671 0.00021875709999999999
10.60771 0.00023359598
10.60871 0.00024851370000000003
10.60971 0.00026350854
10.61071 0.00027857885999999995
10.61171 0.00029372309
10.61271 0.00030893971
10.61371 0.00032422729
10.61471 0.00033958444999999997
10.61571 0.00035500991
10.61671 0.00037050243
10.61771 0.00038606081
10.61871 0.00040168393
10.61971 0.00041737066999999995
10.62071 0.00043311998
10.62171 0.00044893077
10.62271 0.00046480195000000004
10.62371 0.00048073243
10.62471 0.0004967211700000001
10.62571 0.00051276702
10.62671 0.0005288688
10.62771 0.0005450253399999999
10.62871 0.00056123536
10.62971 0.00057749758
10.63071 0.00059381064
10.63171 0.00061017308
10.63271 0.00062658346
10.63371 0.00064304022
10.63471 0.00065954173
10.63571 0.0006760863
10.63671 0.0006926721699999999
10.63771 0.00070929746
10.63871 0.00072596031
10.63971 0.00074265872
10.64071 0.0007593907
10.64171 0.00077615414
10.64271 0.0007929469600000001
10.64371 0.00080976706
10.64471 0.00082661227
10.64571 0.00084348039
10.64671 0.00086036925
10.64771 0.00087727676
10.64871 0.00089420091
10.64971 0.00091113952
10.65071 0.0009280906900000001
10.65171 0.00094505249
10.65271 0.00096202311
10.65371 0.00097900083
10.65471 0.00099598392
10.65571 0.0010129708
10.65671 0.0010299601
10.65771 0.0010469503
10.65871 0.00106394
10.65971 0.001080928
10.66071 0.001097913
10.66171 0.0011148939
10.66271 0.0011318694000000001
10.66371 0.0011488385
10.66471 0.0011657999
10.66571 0.0011827523
10.66671 0.0011996946
10.66771 0.0012166256
10.66871 0.0012335438
10.66971 0.0012504478999999999
10.67071 0.0012673364
10.67171 0.0012842077000000001
10.67271 0.0013010604
10.67371 0.0013178927
10.67471 0.0013347028
10.67571 0.0013514892
10.67671 0.0013682499
10.67771 0.0013849832
10.67871 0.0014016871
10.67971 0.0014183599
10.68071 0.0014349996000000002
10.68171 0.0014516041999999999
10.68271 0.0014681721
10.68371 0.0014847012999999998
10.68471 0.0015011899
10.68571 0.0015176363
10.68671 0.0015340387000000002
10.68771 0.0015503952
10.68871 0.0015667042999999998
10.68971 0.0015829641
10.69071 0.0015991731
10.69171 0.0016153295
10.69271 0.001631432
10.69371 0.0016474787000000002
10.69471 0.0016634681999999998
10.69571 0.0016793988999999998
10.69671 0.0016952692
10.69771 0.0017110779000000002
10.69871 0.0017268232
10.69971 0.0017425038000000001
10.70071 0.0017581184
10.70171 0.0017736655
10.70271 0.0017891436000000002
10.70371 0.0018045515
10.70471 0.0018198880000000002
10.70571 0.0018351519
10.70671 0.0018503417
10.70771 0.0018654564
10.70871 0.0018804947
10.70971 0.0018954555
10.71071 0.0019103378
10.71171 0.0019251404
10.71271 0.0019398619999999999
10.71371 0.0019545017
10.71471 0.0019690584000000002
10.71571 0.0019835308
10.71671 0.0019979179
10.71771 0.0020122186
10.71871 0.0020264317000000002
10.71971 0.0020405557999999997
10.72071 0.0020545898
10.72171 0.0020685324
10.72271 0.002082382
10.72371 0.0020961374000000002
10.72471 0.0021097971
10.72571 0.0021233595999999998
10.72671 0.0021368236
10.72771 0.0021501874
10.72871 0.0021634494
10.72971 0.0021766084
10.73071 0.0021896629
10.73171 0.0022026114000000003
10.73271 0.0022154523
10.73371 0.0022281847
10.73471 0.002240807
10.73571 0.0022533182
10.73671 0.002265717
10.73771 0.0022780026
10.73871 0.0022901741
10.73971 0.0023022303
10.74071 0.0023141707
10.74171 0.0023259945000000002
10.74271 0.0023377012
10.74371 0.0023492901
10.74471 0.0023607607
10.74571 0.0023721124
10.74671 0.0023833449
10.74771 0.0023944575999999998
10.74871 0.00240545
10.74971 0.0024163215
10.75071 0.0024270716
10.75171 0.0024376994
10.75271 0.0024482044
10.75371 0.0024585855000000003
10.75471 0.0024688423
10.75571 0.0024789733000000003
10.75671 0.0024889778
10.75771 0.0024988544999999997
10.75871 0.0025086024999999997
10.75971 0.0025182202
10.76071 0.0025277066
10.76171 0.0025370602
10.76271 0.0025462796
10.76371 0.0025553634
10.76471 0.0025643105
10.76571 0.0025731193
10.76671 0.0025817884
10.76771 0.0025903168
10.76871 0.002598703
10.76971 0.0026069459999999997
10.77071 0.0026150447
10.77171 0.0026229978
10.77271 0.0026308046
10.77371 0.002638464
10.77471 0.0026459751
10.77571 0.0026533373
10.77671 0.0026605498999999998
10.77771 0.0026676124
10.77871 0.0026745239999999997
10.77971 0.0026812842
10.78071 0.0026878926
10.78171 0.002694349
10.78271 0.0027006528
10.78371 0.0027068038
10.78471 0.0027128017
10.78571 0.0027186461
10.78671 0.0027243368
10.78771 0.0027298736
10.78871 0.0027352561999999998
10.78971 0.0027404842
10.79071 0.0027455571
10.79171 0.0027504748
10.79271 0.0027552365
10.79371 0.002759842
10.79471 0.0027642905
10.79571 0.0027685814
10.79671 0.0027727139000000003
10.79771 0.0027766871
10.79871 0.0027805003
10.79971 0.0027841525
10.80071 0.0027876426
10.80171 0.0027909695
10.80271 0.0027941323
10.80371 0.00279713
10.80471 0.0027999615
10.80571 0.0028026255999999998
10.80671 0.0028051214
10.80771 0.0028074481
10.80871 0.0028096047
10.80971 0.0028115906
10.81071 0.0028134053
10.81171 0.0028150481999999998
10.81271 0.002816519
10.81371 0.0028178174
10.81471 0.0028189434
10.81571 0.0028198971
10.81671 0.0028206785000000002
10.81771 0.002821288
10.81871 0.0028217259
10.81971 0.0028219925
10.82071 0.0028220886
10.82171 0.0028220145
10.82271 0.002821771
10.82371 0.0028213584
10.82471 0.0028207774
10.82571 0.0028200286
10.82671 0.0028191122
10.82771 0.0028180288
10.82871 0.0028167789
10.82971 0.002815363
10.83071 0.0028137813999999997
10.83171 0.0028120345
10.83271 0.0028101224
10.83371 0.0028080454
10.83471 0.0028058041
10.83571 0.0028033986
10.83671 0.0028008293
10.83771 0.0027980965
10.83871 0.0027952005
10.83971 0.0027921415000000003
10.84071 0.00278892
10.84171 0.0027855364999999997
10.84271 0.0027819911
10.84371 0.0027782844
10.84471 0.0027744164999999998
10.84571 0.0027703878
10.84671 0.0027661985
10.84771 0.0027618487
10.84871 0.0027573387
10.84971 0.0027526683
10.85071 0.0027478372
10.85171 0.0027428452
10.85271 0.002737692
10.85371 0.0027323768999999998
10.85471 0.0027268992
10.85571 0.0027212582
10.85671 0.0027154527
10.85771 0.0027094819
10.85871 0.0027033446
10.85971 0.0026970396000000002
10.86071 0.0026905658
10.86171 0.002683922
10.86271 0.0026771067
10.86371 0.0026701191
10.86471 0.0026629579
10.86571 0.0026556219000000002
10.86671 0.0026481104
10.86771 0.0026404225
10.86871 0.0026325573
10.86971 0.0026245147
10.87071 0.0026162941
10.87171 0.0026078955
10.87271 0.0025993188
10.87371 0.0025905641
10.87471 0.0025816322
10.87571 0.0025725234
10.87671 0.0025632387
10.87771 0.0025537791
10.87871 0.0025441457
10.87971 0.0025343399
10.88071 0.0025243631
10.88171 0.002514217
10.88271 0.0025039031
10.88371 0.0024934232
10.88471 0.0024827792
10.88571 0.0024719728
10.88671 0.0024610057
10.88771 0.0024498796999999997
10.88871 0.0024385965
10.88971 0.0024271576000000003
10.89071 0.0024155644
10.89171 0.0024038183
10.89271 0.0023919203
10.89371 0.0023798712999999997
10.89471 0.0023676719
10.89571 0.0023553226
10.89671 0.0023428235999999997
10.89771 0.0023301749000000003
10.89871 0.0023173761000000004
10.89971 0.0023044271
10.90071 0.0022913271
10.90171 0.0022780754
10.90271 0.0022646711000000003
10.90371 0.0022511134
10.90471 0.0022374012
10.90571 0.0022235334
10.90671 0.002209509
10.90771 0.0021953269
10.90871 0.0021809863000000003
10.90971 0.0021664866000000002
10.91071 0.0021518272
10.91171 0.0021370075
10.91271 0.0021220272
10.91371 0.0021068865
10.91471 0.0020915853
10.91571 0.0020761241
10.91671 0.0020605034999999997
10.91771 0.0020447242
10.91871 0.0020287867
10.91971 0.0020126925
10.92071 0.0019964424
10.92171 0.0019800376
10.92271 0.0019634796
10.92371 0.0019467694
10.92471 0.0019299084999999999
10.92571 0.0019128977999999998
10.92671 0.0018957388
10.92771 0.0018784321999999998
10.92871 0.0018609791
10.92971 0.0018433806
10.93071 0.0018256373
10.93171 0.0018077499
10.93271 0.0017897190000000002
10.93371 0.0017715450999999998
10.93471 0.0017532286
10.93571 0.0017347698000000002
10.93671 0.001716169
10.93771 0.0016974263
10.93871 0.0016785421000000001
10.93971 0.0016595167999999998
10.94071 0.0016403505
10.94171 0.0016210435
10.94271 0.0016015963
10.94371 0.0015820096
10.94471 0.0015622840000000002
10.94571 0.0015424201
10.94671 0.0015224189
10.94771 0.0015022816
10.94871 0.0014820092000000001
10.94971 0.0014616032
10.95071 0.0014410649
10.95171 0.0014203959
10.95271 0.0013995979000000001
10.95371 0.0013786728
10.95471 0.0013576225000000001
10.95571 0.0013364489
10.95671 0.001315154
10.95771 0.0012937398
10.95871 0.0012722085
10.95971 0.0012505619
10.96071 0.0012288021
10.96171 0.0012069311
10.96271 0.0011849508
10.96371 0.0011628629999999999
10.96471 0.0011406692999999999
10.96571 0.0011183713999999999
10.96671 0.0010959708
10.96771 0.0010734686000000002
10.96871 0.0010508661
10.96971 0.0010281643
10.97071 0.001005364
10.97171 0.00098246601
10.97271 0.0009594708
10.97371 0.00093637891
10.97471 0.00091319052
10.97571 0.00088990573
10.97671 0.00086652462
10.97771 0.0008430471100000001
10.97871 0.00081947301
10.97971 0.00079580204
10.98071 0.00077203385
10.98171 0.00074816808
10.98271 0.0007242042599999999
10.98371 0.00070014198
10.98471 0.0006759808
10.98571 0.00065172026
10.98671 0.00062735994
10.98771 0.0006028994899999999
10.98871 0.00057833863
10.98971 0.00055367714
10.99071 0.00052891482
10.99171 0.0005040517
10.99271 0.00047908779
10.99371 0.00045402326
10.99471 0.00042885840000000003
10.99571 0.00040359358999999997
10.99671 0.00037822942
10.99771 0.00035276655
10.99871 0.00032720575
10.99971 0.00030154793
11.00071 0.00027579413
11.00171 0.00024994551000000003
11.00271 0.00022400334
11.00371 0.00019796895999999999
11.00471 0.00017184385
11.00571 0.00014562954
11.00671 0.00011932767000000001
11.00771 9.2939933e-05
11.00871 6.6468078e-05
11.00971 3.9913920000000006e-05
11.01071 1.3279312e-05
11.01171 -1.3433849e-05
11.01271 -4.0223645e-05
11.01371 -6.7088126e-05
11.01471 -9.4025341e-05
11.01571 -0.00012103333
11.01671 -0.00014811012999999999
11.01771 -0.00017525381
11.01871 -0.00020246246
11.01971 -0.00022973418
11.02071 -0.00025706715000000003
11.02171 -0.00028445963
11.02271 -0.00031190989
11.02371 -0.00033941633
11.02471 -0.00036697741
11.02571 -0.00039459173000000003
11.02671 -0.00042225796999999997
11.02771 -0.00044997495999999997
11.02871 -0.00047774160999999995
11.02971 -0.000505557
11.03071 -0.00053342033
11.03171 -0.0005613309
11.03271 -0.00058928817
11.03371 -0.0006172917
11.03471 -0.00064534111
11.03571 -0.00067343608
11.03671 -0.0007015763899999999
11.03771 -0.00072976186
11.03871 -0.00075799235
11.03971 -0.00078626763
11.04071 -0.0008145875700000001
11.04171 -0.00084295189
11.04271 -0.0008713602299999999
11.04371 -0.0008998123100000001
11.04471 -0.0009283076000000001
11.04571 -0.00095684545
11.04671 -0.0009854253199999999
11.04771 -0.0010140462999999999
11.04871 -0.0010427075
11.04971 -0.001071408
11.05071 -0.0011001466
11.05171 -0.0011289223
11.05271 -0.0011577337
11.05371 -0.0011865797
11.05471 -0.0012154589
11.05571 -0.00124437
11.05671 -0.0012733117
11.05771 -0.0013022827000000001
11.05871 -0.0013312818
11.05971 -0.0013603076
11.06071 -0.0013893589
11.06171 -0.0014184346
11.06271 -0.0014475333
11.06371 -0.0014766541
11.06471 -0.0015057955
11.06571 -0.0015349566
11.06671 -0.0015641359
11.06771 -0.0015933323000000001
11.06871 -0.0016225446
11.06971 -0.0016517711999999999
11.07071 -0.0016810107
11.07171 -0.0017102615
11.07271 -0.0017395219
11.07371 -0.0017687902
11.07471 -0.0017980647
11.07571 -0.0018273430999999998
11.07671 -0.0018566236
11.07771 -0.0018859039999999999
11.07871 -0.0019151821
11.07971 -0.0019444558
11.08071 -0.0019737228
11.08171 -0.0020029807
11.08271 -0.0020322275
11.08371 -0.0020614609
11.08471 -0.0020906786
11.08571 -0.0021198784
11.08671 -0.0021490587000000004
11.08771 -0.0021782171
11.08871 -0.0022073518
11.08971 -0.0022364611
11.09071 -0.0022655433
11.09171 -0.0022945968999999997
11.09271 -0.0023236204
11.09371 -0.0023526123
11.09471 -0.0023815715
11.09571 -0.0024104968999999997
11.09671 -0.0024393874
11.09771 -0.0024682422
11.09871 -0.0024970604
11.09971 -0.0025258416
11.10071 -0.0025545851000000003
11.10171 -0.0025832904
11.10271 -0.0026119573
11.10371 -0.0026405854
11.10471 -0.0026691749
11.10571 -0.0026977254
11.10671 -0.0027262371
11.10771 -0.0027547100999999997
11.10871 -0.0027831444
11.10971 -0.0028115401
11.11071 -0.0028398974
11.11171 -0.0028682163
11.11271 -0.0028964971
11.11371 -0.0029247394
11.11471 -0.0029529433999999997
11.11571 -0.0029811086000000003
11.11671 -0.0030092345999999997
11.11771 -0.0030373209
11.11871 -0.0030653668
11.11971 -0.0030933711999999998
11.12071 -0.0031213327000000003
11.12171 -0.0031492506
11.12271 -0.0031771226000000003
11.12371 -0.0032049476
11.12471 -0.0032327232
11.12571 -0.0032604479
11.12671 -0.0032881191
11.12771 -0.0033157343
11.12871 -0.0033432912
11.12971 -0.0033707870999999997
11.13071 -0.0033982193
11.13171 -0.0034255852
11.13271 -0.0034528817
11.13371 -0.0034801065
11.13471 -0.0035072564000000004
11.13571 -0.0035343284
11.13671 -0.0035613199999999998
11.13771 -0.0035882279999999997
11.13871 -0.0036150496999999998
11.13971 -0.0036417822999999998
11.14071 -0.0036684229000000005
11.14171 -0.0036949685
11.14271 -0.0037214166
11.14371 -0.0037477639
11.14471 -0.0037740083000000002
11.14571 -0.0038001464
11.14671 -0.0038261757999999996
11.14771 -0.0038520939
11.14871 -0.0038778981
11.14971 -0.0039035858
11.15071 -0.003929155
11.15171 -0.003954603
11.15271 -0.0039799281
11.15371 -0.004005128
11.15471 -0.0040302009
11.15571 -0.0040551451
11.15671 -0.004079959
11.15771 -0.0041046413000000006
11.15871 -0.0041291903
11.15971 -0.0041536051999999995
11.16071 -0.0041778851
11.16171 -0.0042020289
11.16271 -0.0042260355
11.16371 -0.0042499047
11.16471 -0.0042736352000000005
11.16571 -0.0042972264
11.16671 -0.0043206775
11.16771 -0.0043439875
11.16871 -0.0043671555999999995
11.16971 -0.0043901808
11.17071 -0.0044130618000000005
11.17171 -0.0044357977
11.17271 -0.004458387
11.17371 -0.004480828599999999
11.17471 -0.0045031207
11.17571 -0.0045252617999999994
11.17671 -0.0045472498
11.17771 -0.004569083099999999
11.17871 -0.00459076
11.17971 -0.0046122786
11.18071 -0.0046336369
11.18171 -0.0046548324
11.18271 -0.004675864
11.18371 -0.004696729199999999
11.18471 -0.0047174261
11.18571 -0.0047379526
11.18671 -0.0047583075
11.18771 -0.0047784884
11.18871 -0.0047984939999999995
11.18971 -0.004818322900000001
11.19071 -0.004837973000000001
11.19171 -0.0048574431
11.19271 -0.0048767317
11.19371 -0.0048958373
11.19471 -0.004914758799999999
11.19571 -0.0049334947
11.19671 -0.0049520437
11.19771 -0.0049704041999999995
11.19871 -0.0049885751999999995
11.19971 -0.005006555100000001
11.20071 -0.0050243430000000006
11.20171 -0.0050419374
11.20271 -0.0050593363999999995
11.20371 -0.0050765389
11.20471 -0.0050935432
11.20571 -0.005110347800000001
11.20671 -0.0051269508
11.20771 -0.0051433504
11.20871 -0.0051595453
11.20971 -0.0051755331
11.21071 -0.0051913124
11.21171 -0.0052068812
11.21271 -0.0052222371
11.21371 -0.0052373784
11.21471 -0.0052523032
11.21571 -0.0052670093
11.21671 -0.005281495
11.21771 -0.0052957585
11.21871 -0.0053097974
11.21971 -0.0053236105
11.22071 -0.005337195800000001
11.22171 -0.0053505519
11.22271 -0.0053636773
11.22371 -0.0053765707
11.22471 -0.0053892312
11.22571 -0.0054016574999999995
11.22671 -0.0054138491
11.22771 -0.0054258053
11.22871 -0.0054375254000000005
11.22971 -0.0054490094
11.23071 -0.0054602569
11.23171 -0.0054712680000000005
11.23271 -0.0054820426
11.23371 -0.0054925807
11.23471 -0.0055028828
11.23571 -0.005512949099999999
11.23671 -0.0055227796000000004
11.23771 -0.0055323748
11.23871 -0.0055417346
11.23971 -0.0055508594
11.24071 -0.0055597488
11.24171 -0.0055684028
11.24271 -0.0055768211000000005
11.24371 -0.0055850036
11.24471 -0.0055929493
11.24571 -0.0056006575
11.24671 -0.005608127
11.24771 -0.0056153567
11.24871 -0.0056223453
11.24971 -0.0056290912
11.25071 -0.0056355922
11.25171 -0.0056418467
11.25271 -0.0056478522
11.25371 -0.0056536068000000005
11.25471 -0.0056591081
11.25571 -0.0056643534
11.25671 -0.005669340300000001
11.25771 -0.0056740663999999994
11.25871 -0.0056785288
11.25971 -0.0056827252
11.26071 -0.0056866531
11.26171 -0.0056903104
11.26271 -0.005693694799999999
11.26371 -0.0056968038
11.26471 -0.0056996356
11.26571 -0.0057021884
11.26671 -0.0057044599
11.26771 -0.0057064492
11.26871 -0.0057081543000000005
11.26971 -0.0057095741999999994
11.27071 -0.0057107074
11.27171 -0.0057115525
11.27271 -0.0057121088
11.27371 -0.0057123751
11.27471 -0.005712350299999999
11.27571 -0.0057120335
11.27671 -0.0057114234
11.27771 -0.0057105192999999995
11.27871 -0.0057093202000000004
11.27971 -0.0057078247
11.28071 -0.0057060319
11.28171 -0.0057039403999999995
11.28271 -0.0057015495
11.28371 -0.0056988574
11.28471 -0.005695863000000001
11.28571 -0.0056925652
11.28671 -0.0056889625
11.28771 -0.0056850538
11.28871 -0.0056808378000000005
11.28971 -0.0056763132
11.29071 -0.005671479100000001
11.29171 -0.0056663346000000005
11.29271 -0.0056608784
11.29371 -0.0056551100000000005
11.29471 -0.0056490284
11.29571 -0.0056426328
11.29671 -0.0056359229
11.29771 -0.0056288983999999995
11.29871 -0.0056215587
11.29971 -0.0056139033000000005
11.30071 -0.0056059325
11.30171 -0.0055976456
11.30271 -0.0055890428
11.30371 -0.005580124
11.30471 -0.005570889
11.30571 -0.0055613378
11.30671 -0.005551470199999999
11.30771 -0.005541286
11.30871 -0.0055307852999999995
11.30971 -0.005519968199999999
11.31071 -0.005508834099999999
11.31171 -0.0054973832
11.31271 -0.0054856155
11.31371 -0.0054735305
11.31471 -0.0054611282
11.31571 -0.0054484084
11.31671 -0.0054353713
11.31771 -0.005422016700000001
11.31871 -0.0054083444
11.31971 -0.0053943546
11.32071 -0.0053800474999999995
11.32171 -0.0053654232
11.32271 -0.0053504817000000005
11.32371 -0.0053352232
11.32471 -0.005319648000000001
11.32571 -0.0053037562
11.32671 -0.0052875483
11.32771 -0.0052710246
11.32871 -0.0052541855
11.32971 -0.0052370309
11.33071 -0.0052195617
11.33171 -0.005201777800000001
11.33271 -0.0051836799999999995
11.33371 -0.0051652685
11.33471 -0.0051465438
11.33571 -0.0051275059
11.33671 -0.0051081558999999995
11.33771 -0.0050884937
11.33871 -0.0050685197
11.33971 -0.0050482347
11.34071 -0.0050276391
11.34171 -0.005006733
11.34271 -0.0049855171
11.34371 -0.0049639915
11.34471 -0.0049421571000000004
11.34571 -0.0049200138
11.34671 -0.004897562
11.34771 -0.0048748017000000005
11.34871 -0.004851733
11.34971 -0.004828356
11.35071 -0.004804671
11.35171 -0.0047806778
11.35271 -0.0047563764
11.35371 -0.0047317666
11.35471 -0.0047068483
11.35571 -0.0046816214
11.35671 -0.0046560857
11.35771 -0.0046302415
11.35871 -0.0046040885
11.35971 -0.0045776265
11.36071 -0.0045508564999999996
11.36171 -0.0045237783000000005
11.36271 -0.0044963926
11.36371 -0.0044687004
11.36471 -0.0044407025
11.36571 -0.0044124001
11.36671 -0.0043837947
11.36771 -0.0043548876
11.36871 -0.0043256809
11.36971 -0.0042961761
11.37071 -0.0042663756
11.37171 -0.0042362815
11.37271 -0.0042058964
11.37371 -0.0041752221
11.37471 -0.004144261000000001
11.37571 -0.0041130155
11.37671 -0.0040814877
11.37771 -0.0040496798
11.37871 -0.004017593900000001
11.37971 -0.0039852319
11.38071 -0.003952595200000001
11.38171 -0.0039196857
11.38271 -0.0038865051
11.38371 -0.0038530542999999995
11.38471 -0.0038193346
11.38571 -0.0037853471
11.38671 -0.0037510927
11.38771 -0.0037165722
11.38871 -0.0036817866
11.38971 -0.0036467365
11.39071 -0.0036114222999999997
11.39171 -0.0035758450000000002
11.39271 -0.0035400055
11.39371 -0.0035039044
11.39471 -0.0034675424000000002
11.39571 -0.0034309207
11.39671 -0.0033940399999999996
11.39771 -0.0033569013
11.39871 -0.0033195058
11.39971 -0.0032818545
11.40071 -0.003243949
11.40171 -0.0032057906
11.40271 -0.0031673803999999997
11.40371 -0.0031287203000000003
11.40471 -0.0030898122
11.40571 -0.0030506571
11.40671 -0.0030112571000000003
11.40771 -0.002971614
11.40871 -0.0029317298
11.40971 -0.0028916063000000002
11.41071 -0.0028512459
11.41171 -0.0028106504
11.41271 -0.0027698223
11.41371 -0.0027287637
11.41471 -0.0026874772
11.41571 -0.0026459653000000002
11.41671 -0.0026042304
11.41771 -0.0025622752
11.41871 -0.0025201023000000003
11.41971 -0.0024777144
11.42071 -0.0024351142
11.42171 -0.0023923045
11.42271 -0.0023492879
11.42371 -0.0023060673
11.42471 -0.0022626451000000002
11.42571 -0.0022190241
11.42671 -0.0021752068
11.42771 -0.0021311958
11.42871 -0.0020869935000000003
11.42971 -0.0020426023
11.43071 -0.0019980247
11.43171 -0.001953263
11.43271 -0.0019083194
11.43371 -0.0018631963
11.43471 -0.0018178957999999998
11.43571 -0.0017724202
11.43671 -0.0017267717
11.43771 -0.0016809528
11.43871 -0.0016349657
11.43971 -0.0015888126999999998
11.44071 -0.0015424960999999998
11.44171 -0.0014960184000000001
11.44271 -0.001449382
11.44371 -0.0014025895
11.44471 -0.0013556435
11.44571 -0.0013085465
11.44671 -0.0012613010999999999
11.44771 -0.0012139098999999999
11.44871 -0.0011663758
11.44971 -0.0011187011
11.45071 -0.0010708887
11.45171 -0.0010229412
11.45271 -0.000974861
11.45371 -0.00092665086
11.45471 -0.0008783134000000001
11.45571 -0.0008298510700000001
11.45671 -0.0007812664100000001
11.45771 -0.00073256201
11.45871 -0.00068374029
11.45971 -0.0006348038400000001
11.46071 -0.00058575511
11.46171 -0.00053659664
11.46271 -0.00048733100000000003
11.46371 -0.00043796076
11.46471 -0.00038848857
11.46571 -0.00033891706
11.46671 -0.00028924892
11.46771 -0.00023948688999999998
11.46871 -0.00018963377
11.46971 -0.00013969236
11.47071 -8.966551400000001e-05
11.47171 -3.9556132999999996e-05
11.47271 1.0632875000000001e-05
11.47371 6.0898577e-05
11.47471 0.00011123802000000001
11.47571 0.00016164827
11.47671 0.00021212634
11.47771 0.00026266925
11.47871 0.00031327406
11.47971 0.00036393778
11.48071 0.00041465746
11.48171 0.00046543009
11.48271 0.0005162527500000001
11.48371 0.00056712238
11.48471 0.00061803594
11.48571 0.0006689903800000001
11.48671 0.00071998265
11.48771 0.00077100958
11.48871 0.00082206798
11.48971 0.00087315457
11.49071 0.0009242659899999999
11.49171 0.00097539896
11.49271 0.00102655
11.49371 0.0010777157
11.49471 0.0011288923
11.49571 0.0011800764
11.49671 0.0012312643
11.49771 0.0012824523
11.49871 0.0013336366
11.49971 0.0013848137
11.50071 0.0014359797
11.50171 0.001487131
11.50271 0.0015382639
11.50371 0.0015893746999999998
11.50471 0.0016404599999999998
11.50571 0.0016915159
11.50671 0.0017425391
11.50771 0.0017935263
11.50871 0.001844474
11.50971 0.0018953791
11.51071 0.0019462383
11.51171 0.0019970485
11.51271 0.0020478064000000002
11.51371 0.0020985093000000002
11.51471 0.0021491542
11.51571 0.0021997379
11.51671 0.0022502578
11.51771 0.0023007107000000003
11.51871 0.0023510938
11.51971 0.002401404
11.52071 0.0024516383
11.52171 0.0025017936
11.52271 0.002551867
11.52371 0.0026018552
11.52471 0.0026517548
11.52571 0.0027015625
11.52671 0.0027512749999999996
11.52771 0.0028008886
11.52871 0.0028503999
11.52971 0.0028998050999999997
11.53071 0.0029491006
11.53171 0.0029982826000000003
11.53271 0.0030473473
11.53371 0.003096291
11.53471 0.0031451102
11.53571 0.0031938005
11.53671 0.0032423588
11.53771 0.0032907809999999996
11.53871 0.0033390635999999995
11.53971 0.0033872031
11.54071 0.003435196
11.54171 0.0034830391
11.54271 0.003530729
11.54371 0.0035782628000000003
11.54471 0.0036256369999999997
11.54571 0.0036728488
11.54671 0.0037198952000000005
11.54771 0.0037667734
11.54871 0.0038134807
11.54971 0.0038600145
11.55071 0.0039063718
11.55171 0.0039525501000000005
11.55271 0.0039985465
11.55371 0.0040443585
11.55471 0.0040899838
11.55571 0.0041354193
11.55671 0.0041806627
11.55771 0.0042257106999999995
11.55871 0.0042705611000000004
11.55971 0.0043152108
11.56071 0.0043596567
11.56171 0.0044038958999999996
11.56271 0.0044479253
11.56371 0.0044917419
11.56471 0.0045353423
11.56571 0.004578723000000001
11.56671 0.0046218807
11.56771 0.004664811400000001
11.56871 0.0047075118
11.56971 0.004749978
11.57071 0.0047922062
11.57171 0.004834192100000001
11.57271 0.0048759317
11.57371 0.004917421
11.57471 0.0049586557
11.57571 0.0049996317
11.57671 0.0050403447
11.57771 0.0050807903
11.57871 0.0051209645
11.57971 0.0051608633000000004
11.58071 0.0052004823
11.58171 0.005239818
11.58271 0.0052788662
11.58371 0.0053176234
11.58471 0.0053560863
11.58571 0.005394251300000001
11.58671 0.0054321154
11.58771 0.0054696753
11.58871 0.0055069286
11.58971 0.0055438729999999995
11.59071 0.0055805056
11.59171 0.0056168246000000005
11.59271 0.0056528279
11.59371 0.0056885132
11.59471 0.0057238791
11.59571 0.0057589237
11.59671 0.005793645300000001
11.59771 0.0058280423999999996
11.59871 0.0058621132000000005
11.59971 0.0058958562
11.60071 0.0059292699
11.60171 0.005962353
11.60271 0.0059951035
11.60371 0.0060275197
11.60471 0.0060596005
11.60571 0.0060913437
11.60671 0.006122747400000001
11.60771 0.0061538107
11.60871 0.0061845312
11.60971 0.0062149076
11.61071 0.0062449377
11.61171 0.00627462
11.61271 0.006303953
11.61371 0.0063329346
11.61471 0.0063615626
11.61571 0.0063898355
11.61671 0.0064177511
11.61771 0.0064453081
11.61871 0.0064725042
11.61971 0.0064993372
11.62071 0.0065258048999999995
11.62171 0.0065519052
11.62271 0.0065776359
11.62371 0.0066029947999999995
11.62471 0.006627978999999999
11.62571 0.0066525856
11.62671 0.0066768123
11.62771 0.006700656399999999
11.62871 0.006724114799999999
11.62971 0.0067471847
11.63071 0.0067698638
11.63171 0.0067921486
11.63271 0.0068140369
11.63371 0.006835525699999999
11.63471 0.0068566129
11.63571 0.0068772955
11.63671 0.0068975714
11.63771 0.0069174384
11.63871 0.0069368951
11.63971 0.0069559392
11.64071 0.0069745693
11.64171 0.0069927839000000006
11.64271 0.0070105823
11.64371 0.0070279630999999995
11.64471 0.0070449249
11.64571 0.0070614675
11.64671 0.0070775903
11.64771 0.007093291799999999
11.64871 0.007108572
11.64971 0.0071234303
11.65071 0.0071378658000000005
11.65171 0.0071518777999999995
11.65271 0.007165466400000001
11.65371 0.00717863
11.65471 0.0071913681000000005
11.65571 0.0072036797
11.65671 0.0072155635
11.65771 0.0072270188
11.65871 0.007238044799999999
11.65971 0.0072486393
11.66071 0.0072588024
11.66171 0.0072685318
11.66271 0.0072778261
11.66371 0.007286683800000001
11.66471 0.007295103600000001
11.66571 0.0073030837999999995
11.66671 0.0073106232
11.66771 0.0073177202
11.66871 0.0073243726
11.66971 0.007330579
11.67071 0.0073363379
11.67171 0.0073416471
11.67271 0.007346506000000001
11.67371 0.0073509116
11.67471 0.007354863200000001
11.67571 0.007358358600000001
11.67671 0.007361396300000001
11.67771 0.0073639749000000004
11.67871 0.0073660936
11.67971 0.0073677503999999994
11.68071 0.007368944400000001
11.68171 0.0073696748999999995
11.68271 0.0073699404
11.68371 0.0073697410999999996
11.68471 0.0073690760000000004
11.68571 0.0073679454
11.68671 0.0073663483
11.68771 0.0073642848
11.68871 0.007361754999999999
11.68971 0.007358759500000001
11.69071 0.0073552983
11.69171 0.0073513715
11.69271 0.0073469797
11.69371 0.0073421237000000006
11.69471 0.0073368028
11.69571 0.0073310184
11.69671 0.0073247706
11.69771 0.007318059199999999
11.69871 0.007310884399999999
11.69971 0.007303246100000001
11.70071 0.0072951443000000005
11.70171 0.0072865791
11.70271 0.0072775496000000005
11.70371 0.007268055900000001
11.70471 0.0072580973
11.70571 0.007247673799999999
11.70671 0.0072367846
11.70771 0.007225429699999999
11.70871 0.0072136085
11.70971 0.0072013208
11.71071 0.007188566099999999
11.71171 0.0071753449
11.71271 0.0071616566999999996
11.71371 0.007147502
11.71471 0.007132881
11.71571 0.0071177943
11.71671 0.0071022419
11.71771 0.0070862254
11.71871 0.007069745299999999
11.71971 0.0070528033
11.72071 0.0070353999
11.72171 0.007017536699999999
11.72271 0.006999214399999999
11.72371 0.006980435100000001
11.72471 0.006961199699999999
11.72571 0.0069415102
11.72671 0.0069213682
11.72771 0.006900775
11.72871 0.0068797322
11.72971 0.0068582420000000005
11.73071 0.006836305
11.73171 0.0068139234000000005
11.73271 0.0067910987
11.73371 0.006767832400000001
11.73471 0.0067441259
11.73571 0.0067199812999999995
11.73671 0.0066953995
11.73771 0.006670382599999999
11.73871 0.006644931999999999
11.73971 0.00661905
11.74071 0.006592737899999999
11.74171 0.0065659973
11.74271 0.0065388296000000005
11.74371 0.0065112363
11.74471 0.0064832195
11.74571 0.006454781400000001
11.74671 0.006425922800000001
11.74771 0.0063966458000000006
11.74871 0.0063669519
11.74971 0.0063368425
11.75071 0.0063063191
11.75171 0.0062753832
11.75271 0.0062440362
11.75371 0.0062122803
11.75471 0.0061801162
11.75571 0.0061475446
11.75671 0.0061145678
11.75771 0.0060811864
11.75871 0.0060474016
11.75971 0.0060132148
11.76071 0.0059786271
11.76171 0.0059436396
11.76271 0.0059082533
11.76371 0.0058724698
11.76471 0.0058362901
11.76571 0.0057997153
11.76671 0.0057627465
11.76771 0.0057253856
11.76871 0.005687633199999999
11.76971 0.0056494911
11.77071 0.0056109609
11.77171 0.005572044
11.77271 0.0055327422
11.77371 0.005493057
11.77471 0.0054529901
11.77571 0.0054125438
11.77671 0.0053717198
11.77771 0.005330520399999999
11.77871 0.0052889478
11.77971 0.0052470041
11.78071 0.0052046918
11.78171 0.0051620136
11.78271 0.005118971999999999
11.78371 0.0050755694
11.78471 0.0050318085
11.78571 0.004987692199999999
11.78671 0.0049432238
11.78771 0.0048984057
11.78871 0.0048532409
11.78971 0.0048077323
11.79071 0.0047618832
11.79171 0.0047156966
11.79271 0.0046691755
11.79371 0.0046223227000000006
11.79471 0.004575141400000001
11.79571 0.004527634500000001
11.79671 0.0044798049
11.79771 0.0044316559
11.79871 0.0043831897
11.79971 0.0043344095
11.80071 0.0042853178
11.80171 0.0042359177
11.80271 0.004186212
11.80371 0.0041362029
11.80471 0.0040858933
11.80571 0.0040352860999999995
11.80671 0.0039843839
11.80771 0.0039331891
11.80871 0.0038817048000000004
11.80971 0.0038299338
11.81071 0.0037778787000000004
11.81171 0.0037255428
11.81271 0.0036729288999999997
11.81371 0.0036200403000000003
11.81471 0.0035668803000000002
11.81571 0.0035134522
11.81671 0.0034597593000000003
11.81771 0.0034058055
11.81871 0.0033515941999999995
11.81971 0.0032971293000000003
11.82071 0.0032424147999999997
11.82171 0.0031874544000000003
11.82271 0.0031322525
11.82371 0.0030768125999999997
11.82471 0.0030211388
11.82571 0.0029652349
11.82671 0.002909105
11.82771 0.0028527529
11.82871 0.0027961823
11.82971 0.0027393968
11.83071 0.0026823998
11.83171 0.002625195
11.83271 0.0025677853
11.83371 0.0025101741
11.83471 0.0024523642
11.83571 0.0023943585000000002
11.83671 0.0023361597
11.83771 0.0022777707
11.83871 0.002219194
11.83971 0.0021604321
11.84071 0.0021014877
11.84171 0.0020423635
11.84271 0.0019830619000000002
11.84371 0.0019235856999999998
11.84471 0.0018639377
11.84571 0.0018041208
11.84671 0.0017441382
11.84771 0.0016839929000000001
11.84871 0.0016236885
11.84971 0.0015632284
11.85071 0.0015026161999999999
11.85171 0.0014418558
11.85271 0.0013809511
11.85371 0.0013199063
11.85471 0.0012587256
11.85571 0.0011974132
11.85671 0.0011359734000000001
11.85771 0.0010744107999999999
11.85871 0.0010127298
11.85971 0.00095093474
11.86071 0.00088903016
11.86171 0.00082702045
11.86271 0.00076490987
11.86371 0.0007027028900000001
11.86471 0.00064040369
11.86571 0.00057801644
11.86671 0.0005155453
11.86771 0.00045299429999999996
11.86871 0.0003903674
11.86971 0.00032766847999999996
11.87071 0.00026490134
11.87171 0.00020206971000000002
11.87271 0.00013917726
11.87371 7.622754799999999e-05
11.87471 1.3224127e-05
11.87571 -4.9829549e-05
11.87671 -0.00011293009
11.87771 -0.00017607415
11.87871 -0.00023925845
11.87971 -0.00030247973000000004
11.88071 -0.00036573474
11.88171 -0.00042902033999999995
11.88271 -0.0004923332700000001
11.88371 -0.00055567039
11.88471 -0.00061902851
11.88571 -0.00068240438
11.88671 -0.00074579475
11.88771 -0.00080919626
11.88871 -0.00087260551
11.88971 -0.00093601902
11.89071 -0.00099943318
11.89171 -0.0010628443000000002
11.89271 -0.0011262486
11.89371 -0.0011896421
11.89471 -0.0012530207
11.89571 -0.0013163801999999999
11.89671 -0.0013797163
11.89771 -0.0014430247
11.89871 -0.0015063008
11.89971 -0.0015695401000000002
11.90071 -0.0016327382
11.90171 -0.0016958902
11.90271 -0.0017589917
11.90371 -0.0018220380000000002
11.90471 -0.0018850248999999998
11.90571 -0.0019479477
11.90671 -0.0020108022
11.90771 -0.0020735841000000003
11.90871 -0.0021362893999999997
11.90971 -0.0021989141
11.91071 -0.0022614542
11.91171 -0.0023239060999999997
11.91271 -0.0023862664
11.91371 -0.0024485313
11.91471 -0.0025106974000000002
11.91571 -0.0025727613
11.91671 -0.0026347197
11.91771 -0.0026965696
11.91871 -0.0027583073
11.91971 -0.00281993
11.92071 -0.002881434
11.92171 -0.0029428163999999997
11.92271 -0.0030040736
11.92371 -0.0030652023
11.92471 -0.0031261991999999997
11.92571 -0.0031870608
11.92671 -0.0032477834000000003
11.92771 -0.0033083636999999997
11.92871 -0.0033687978
11.92971 -0.0034290824
11.93071 -0.0034892142
11.93171 -0.0035491892000000004
11.93271 -0.0036090038
11.93371 -0.0036686539000000003
11.93471 -0.0037281362999999996
11.93571 -0.0037874473
11.93671 -0.0038465831
11.93771 -0.0039055398
11.93871 -0.0039643139
11.93971 -0.0040229013
11.94071 -0.0040812982
11.94171 -0.0041395004
11.94271 -0.0041975039
11.94371 -0.0042553048999999996
11.94471 -0.0043128988
11.94571 -0.0043702814
11.94671 -0.0044274486
11.94771 -0.0044843957
11.94871 -0.0045411187
11.94971 -0.0045976129
11.95071 -0.0046538738
11.95171 -0.0047098973
11.95271 -0.0047656791000000006
11.95371 -0.004821215
11.95471 -0.0048765006999999996
11.95571 -0.0049315324
11.95671 -0.0049863062
11.95771 -0.0050408184
11.95871 -0.0050950657
11.95971 -0.0051490445999999995
11.96071 -0.0052027521
11.96171 -0.0052561852
11.96271 -0.0053093412000000005
11.96371 -0.0053622174
11.96471 -0.0054148117
11.96571 -0.005467121399999999
11.96671 -0.0055191445
11.96771 -0.0055708788
11.96871 -0.005622322
11.96971 -0.005673472
11.97071 -0.0057243269
11.97171 -0.005774884599999999
11.97271 -0.0058251429
11.97371 -0.0058750997
11.97471 -0.0059247526
11.97571 -0.0059740993
11.97671 -0.006023137
11.97771 -0.0060718633999999995
11.97871 -0.006120275799999999
11.97971 -0.006168371299999999
11.98071 -0.0062161466999999995
11.98171 -0.0062635990999999995
11.98271 -0.006310725400000001
11.98371 -0.006357522199999999
11.98471 -0.0064039865
11.98571 -0.0064501146
11.98671 -0.0064959037
11.98771 -0.00654135
11.98871 -0.0065864493
11.98971 -0.0066311986
11.99071 -0.0066755943000000005
11.99171 -0.0067196328
11.99271 -0.0067633104
11.99371 -0.0068066234
11.99471 -0.006849568299999999
11.99571 -0.0068921414
11.99671 -0.0069343398
11.99771 -0.0069761591
11.99871 -0.007017596399999999
11.99971 -0.007058648
12.00071 -0.007099311200000001
12.00171 -0.0071395829
12.00271 -0.007179459500000001
12.00371 -0.007218938100000001
12.00471 -0.0072580166
12.00571 -0.007296691900000001
12.00671 -0.0073349613
12.00771 -0.0073728223999999995
12.00871 -0.0074102732
12.00971 -0.0074473122
12.01071 -0.0074839365
12.01171 -0.0075201446
12.01271 -0.0075559343
12.01371 -0.0075913034
12.01471 -0.0076262513
12.01571 -0.007660775000000001
12.01671 -0.0076948738
12.01771 -0.0077285455000000005
12.01871 -0.0077617886
12.01971 -0.007794601
12.02071 -0.0078269819
12.02171 -0.007858928400000001
12.02271 -0.0078904392
12.02371 -0.0079215126
12.02471 -0.0079521466
12.02571 -0.0079823396
12.02671 -0.0080120895
12.02771 -0.0080413942
12.02871 -0.008070252100000001
12.02971 -0.0080986611
12.03071 -0.0081266197
12.03171 -0.0081541257
12.03271 -0.0081811777
12.03371 -0.0082077742
12.03471 -0.008233913800000001
12.03571 -0.0082595958
12.03671 -0.008284817900000001
12.03771 -0.0083095794
12.03871 -0.0083338789
12.03971 -0.0083577157
12.04071 -0.008381088299999999
12.04171 -0.0084039959
12.04271 -0.008426438599999999
12.04371 -0.0084484149
12.04471 -0.0084699241
12.04571 -0.0084909654
12.04671 -0.0085115382
12.04771 -0.0085316417
12.04871 -0.0085512744
12.04971 -0.008570436300000001
12.05071 -0.0085891261
12.05171 -0.008607342899999999
12.05271 -0.008625086
12.05371 -0.008642354100000001
12.05471 -0.0086591455
12.05571 -0.0086754597
12.05671 -0.008691295100000001
12.05771 -0.008706651000000001
12.05871 -0.0087215252
12.05971 -0.008735917099999999
12.06071 -0.008749825099999999
12.06171 -0.0087632478
12.06271 -0.0087761837
12.06371 -0.0087886314
12.06471 -0.0088005887
12.06571 -0.008812054900000001
12.06671 -0.0088230285
12.06771 -0.0088335073
12.06871 -0.0088434907
12.06971 -0.008852977
12.07071 -0.0088619643
12.07171 -0.0088704517
12.07271 -0.0088784371
12.07371 -0.0088859197
12.07471 -0.008892898
12.07571 -0.0088993715
12.07671 -0.0089053377
12.07771 -0.008910796200000001
12.07871 -0.008915746
12.07971 -0.0089201865
12.08071 -0.0089241163
12.08171 -0.008927535200000001
12.08271 -0.0089304427
12.08371 -0.0089328387
12.08471 -0.0089347224
12.08571 -0.0089360939
12.08671 -0.008936954
12.08771 -0.0089373025
12.08871 -0.0089371402
12.08971 -0.0089364679
12.09071 -0.0089352863
12.09171 -0.0089335968
12.09271 -0.0089314002
12.09371 -0.0089286987
12.09471 -0.0089254929
12.09571 -0.008921785
12.09671 -0.0089175759
12.09771 -0.0089128684
12.09871 -0.0089076631
12.09971 -0.0089019624
12.10071 -0.0088957677
12.10171 -0.0088890811
12.10271 -0.008881903299999999
12.10371 -0.0088742367
12.10471 -0.0088660818
12.10571 -0.008857440800000001
12.10671 -0.0088483139
12.10771 -0.008838703100000001
12.10871 -0.0088286084
12.10971 -0.0088180313
12.11071 -0.0088069719
12.11171 -0.0087954308
12.11271 -0.0087834087
12.11371 -0.0087709064
12.11471 -0.0087579239
12.11571 -0.008744462
12.11671 -0.0087305205
12.11771 -0.0087161003
12.11871 -0.008701201300000001
12.11971 -0.0086858243
12.12071 -0.0086699692
12.12171 -0.0086536376
12.12271 -0.0086368294
12.12371 -0.0086195454
12.12471 -0.0086017862
12.12571 -0.0085835527
12.12671 -0.0085648462
12.12771 -0.0085456682
12.12871 -0.0085260195
12.12971 -0.0085059015
12.13071 -0.0084853156
12.13171 -0.0084642634
12.13271 -0.0084427469
12.13371 -0.0084207677
12.13471 -0.008398327899999999
12.13571 -0.0083754298
12.13671 -0.0083520747
12.13771 -0.0083282648
12.13871 -0.0083040031
12.13971 -0.008279291099999999
12.14071 -0.0082541308
12.14171 -0.0082285245
12.14271 -0.0082024744
12.14371 -0.008175981899999999
12.14471 -0.00814905
12.14571 -0.008121680000000001
12.14671 -0.0080938735
12.14771 -0.008065632599999999
12.14871 -0.0080369588
12.14971 -0.0080078535
12.15071 -0.007978318199999999
12.15171 -0.0079483536
12.15271 -0.0079179612
12.15371 -0.0078871417
12.15471 -0.007855896499999999
12.15571 -0.0078242265
12.15671 -0.0077921322
12.15771 -0.007759615300000001
12.15871 -0.0077266763000000006
12.15971 -0.007693316
12.16071 -0.007659535899999999
12.16171 -0.007625337499999999
12.16271 -0.0075907221
12.16371 -0.007555692
12.16471 -0.0075202485999999995
12.16571 -0.0074843942
12.16671 -0.007448130799999999
12.16771 -0.0074114614
12.16871 -0.007374388999999999
12.16971 -0.007336916299999999
12.17071 -0.007299047100000001
12.17171 -0.0072607843
12.17271 -0.0072221315
12.17371 -0.0071830924
12.17471 -0.0071436712
12.17571 -0.007103871
12.17671 -0.0070636961
12.17771 -0.0070231508
12.17871 -0.0069822381000000005
12.17971 -0.006940962300000001
12.18071 -0.0068993264
12.18171 -0.0068573339
12.18271 -0.0068149885999999995
12.18371 -0.006772294
12.18471 -0.0067292531
12.18571 -0.006685868699999999
12.18671 -0.006642143100000001
12.18771 -0.0065980799
12.18871 -0.006553681999999999
12.18971 -0.0065089516
12.19071 -0.0064638909
12.19171 -0.006418502699999999
12.19271 -0.0063727901
12.19371 -0.0063267550999999995
12.19471 -0.0062804
12.19571 -0.006233727600000001
12.19671 -0.0061867402000000005
12.19771 -0.0061394407
12.19871 -0.0060918314999999995
12.19971 -0.0060439153
12.20071 -0.005995695
12.20171 -0.0059471731
12.20271 -0.0058983529
12.20371 -0.0058492369
12.20471 -0.0057998280999999995
12.20571 -0.0057501293
12.20671 -0.0057001434
12.20771 -0.0056498739000000004
12.20871 -0.0055993234
12.20971 -0.005548495400000001
12.21071 -0.005497393099999999
12.21171 -0.0054460197000000005
12.21271 -0.0053943782
12.21371 -0.0053424727
12.21471 -0.0052903059
12.21571 -0.0052378815
12.21671 -0.0051852032
12.21771 -0.0051322746
12.21871 -0.0050790994
12.21971 -0.0050256811
12.22071 -0.0049720238
12.22171 -0.0049181312
12.22271 -0.0048640071000000005
12.22371 -0.0048096557
12.22471 -0.0047550806
12.22571 -0.0047002857
12.22671 -0.0046452751
12.22771 -0.0045900528
12.22871 -0.0045346223
12.22971 -0.0044789878000000005
12.23071 -0.0044231532
12.23171 -0.0043671222
12.23271 -0.0043108987
12.23371 -0.0042544863
12.23471 -0.0041978896
12.23571 -0.0041411116
12.23671 -0.0040841569
12.23771 -0.004027029
12.23871 -0.0039697319000000005
12.23971 -0.0039122697
12.24071 -0.0038546463
12.24171 -0.0037968656999999998
12.24271 -0.003738932
12.24371 -0.0036808491
12.24471 -0.0036226211
12.24571 -0.0035642519000000004
12.24671 -0.0035057456
12.24771 -0.0034471057
12.24871 -0.0033883367
12.24971 -0.0033294426000000004
12.25071 -0.0032704268999999998
12.25171 -0.0032112934
12.25271 -0.0031520456
12.25371 -0.0030926876
12.25471 -0.0030332227
12.25571 -0.0029736543999999998
12.25671 -0.0029139861
12.25771 -0.0028542211999999997
12.25871 -0.002794363
12.25971 -0.0027344149
12.26071 -0.0026743803
12.26171 -0.0026142625
12.26271 -0.0025540648
12.26371 -0.0024937906
12.26471 -0.0024334435
12.26571 -0.0023730268
12.26671 -0.0023125443000000002
12.26771 -0.0022519996
12.26871 -0.0021913967
12.26971 -0.0021307393
12.27071 -0.0020700312
12.27171 -0.0020092765999999997
12.27271 -0.0019484793
12.27371 -0.0018876435
12.27471 -0.0018267732
12.27571 -0.0017658724
12.27671 -0.0017049450999999998
12.27771 -0.0016439953
12.27871 -0.001583027
12.27971 -0.0015220437999999999
12.28071 -0.0014610495999999998
12.28171 -0.0014000479
12.28271 -0.0013390423
12.28371 -0.0012780362
12.28471 -0.001217033
12.28571 -0.0011560357
12.28671 -0.0010950477
12.28771 -0.0010340721
12.28871 -0.00097311195
12.28971 -0.0009121703400000001
12.29071 -0.00085125039
12.29171 -0.00079035517
12.29271 -0.00072948778
12.29371 -0.0006686515
12.29471 -0.0006078496
12.29571 -0.00054708548
12.29671 -0.00048636252000000004
12.29771 -0.00042568436000000004
12.29871 -0.0003650546
12.29971 -0.00030447698
12.30071 -0.00024395531
12.30171 -0.00018349347
12.30271 -0.0001230954
12.30371 -6.2765099e-05
12.30471 -2.5065916e-06
12.30571 5.7676095e-05
12.30671 0.00011777894000000001
12.30771 0.00017779792
12.30871 0.00023772907
12.30971 0.0002975685
12.31071 0.00035731236
12.31171 0.00041695689000000003
12.31271 0.00047649842000000006
12.31371 0.0005359334
12.31471 0.0005952583300000001
12.31571 0.0006544698
12.31671 0.00071356453
12.31771 0.0007725393499999999
12.31871 0.0008313912099999999
12.31971 0.0008901171
12.32071 0.00094871402
12.32171 0.0010071792
12.32271 0.0010655096
12.32371 0.0011237026999999999
12.32471 0.0011817556999999999
12.32571 0.0012396657
12.32671 0.0012974301999999999
12.32771 0.0013550464
12.32871 0.0014125116
12.32971 0.0014698228
12.33071 0.0015269774
12.33171 0.0015839723
12.33271 0.0016408047
12.33371 0.0016974713
12.33471 0.0017539689000000002
12.33571 0.0018102944999999998
12.33671 0.0018664447
12.33771 0.0019224158999999999
12.33871 0.0019782046
12.33971 0.0020338075
12.34071 0.0020892207
12.34171 0.0021444402999999997
12.34271 0.0021994627000000004
12.34371 0.0022542839
12.34471 0.0023089002
12.34571 0.0023633078
12.34671 0.0024175028
12.34771 0.0024714816
12.34871 0.0025252406
12.34971 0.0025787762
12.35071 0.0026320851
12.35171 0.0026851641
12.35271 0.0027380103
12.35371 0.002790621
12.35471 0.0028429933
12.35571 0.0028951252
12.35671 0.0029470144
12.35771 0.0029986590000000003
12.35871 0.0030500574
12.35971 0.0031012081000000003
12.36071 0.0031521096
12.36171 0.0032027609
12.36271 0.0032531607
12.36371 0.0033033083999999997
12.36471 0.0033532029000000003
12.36571 0.0034028431
12.36671 0.0034522283
12.36771 0.0035013578
12.36871 0.00355023
12.36971 0.0035988436
12.37071 0.0036471974
12.37171 0.0036952901
12.37271 0.0037431197
12.37371 0.0037906841
12.37471 0.0038379811
12.37571 0.0038850080999999997
12.37671 0.0039317627
12.37771 0.0039782415
12.37871 0.004024442
12.37971 0.0040703606
12.38071 0.0041159943
12.38171 0.0041613392
12.38271 0.0042063919
12.38371 0.0042511492
12.38471 0.0042956071
12.38571 0.0043397620000000005
12.38671 0.0043836106
12.38771 0.0044271495
12.38871 0.0044703753
12.38971 0.0045132849
12.39071 0.0045558751000000005
12.39171 0.0045981432999999995
12.39271 0.004640087
12.39371 0.0046817036
12.39471 0.0047229913999999994
12.39571 0.0047639478
12.39671 0.0048045713
12.39771 0.0048448605
12.39871 0.0048848135
12.39971 0.0049244296
12.40071 0.0049637078
12.40171 0.0050026472
12.40271 0.0050412473
12.40371 0.0050795072
12.40471 0.0051174268999999994
12.40571 0.0051550065
12.40671 0.005192246
12.40771 0.0052291449
12.40871 0.0052657039999999995
12.40971 0.0053019234
12.41071 0.0053378033
12.41171 0.0053733442
12.41271 0.0054085463
12.41371 0.005443410599999999
12.41471 0.0054779367999999995
12.41571 0.0055121258
12.41671 0.0055459779
12.41771 0.0055794935
12.41871 0.005612673
12.41971 0.0056455166
12.42071 0.0056780241999999995
12.42171 0.0057101955
12.42271 0.0057420308
12.42371 0.0057735298
12.42471 0.005804692
12.42571 0.0058355166
12.42671 0.0058660033
12.42771 0.0058961512
12.42871 0.0059259593
12.42971 0.0059554266
12.43071 0.0059845519
12.43171 0.0060133345
12.43271 0.0060417729
12.43371 0.0060698658
12.43471 0.0060976119
12.43571 0.006125010300000001
12.43671 0.006152059400000001
12.43771 0.0061787578
12.43871 0.006205104699999999
12.43971 0.0062310988
12.44071 0.0062567393
12.44171 0.0062820247000000004
12.44271 0.0063069536
12.44371 0.006331525899999999
12.44471 0.0063557403
12.44571 0.0063795959999999995
12.44671 0.0064030923
12.44771 0.006426228400000001
12.44871 0.0064490036
12.44971 0.0064714171
12.45071 0.006493468400000001
12.45171 0.0065151573
12.45271 0.0065364831000000005
12.45371 0.0065574452
12.45471 0.0065780434
12.45571 0.006598278599999999
12.45671 0.006618149899999999
12.45771 0.0066376575
12.45871 0.006656801300000001
12.45971 0.006675581999999999
12.46071 0.006694000299999999
12.46171 0.0067120563
12.46271 0.006729751500000001
12.46371 0.0067470857
12.46471 0.0067640605
12.46571 0.0067806766
12.46671 0.0067969355
12.46771 0.006812837800000001
12.46871 0.0068283851
12.46971 0.0068435787
12.47071 0.0068584195
12.47171 0.0068729088999999995
12.47271 0.006887047499999999
12.47371 0.0069008369
12.47471 0.0069142785
12.47571 0.006927373
12.47671 0.0069401212000000006
12.47771 0.0069525246
12.47871 0.0069645837000000006
12.47971 0.0069762995
12.48071 0.0069876725
12.48171 0.0069987029
12.48271 0.007009392000000001
12.48371 0.007019740599999999
12.48471 0.0070297494
12.48571 0.0070394184
12.48671 0.0070487491
12.48771 0.007057742200000001
12.48871 0.0070663984
12.48971 0.0070747184999999995
12.49071 0.0070827038
12.49171 0.0070903552
12.49271 0.0070976734
12.49371 0.0071046597
12.49471 0.0071113151000000005
12.49571 0.007117640799999999
12.49671 0.0071236384
12.49771 0.0071293085
12.49871 0.0071346534
12.49971 0.007139673799999999
12.50071 0.0071443712
12.50171 0.0071487462
12.50271 0.007152801099999999
12.50371 0.0071565366
12.50471 0.007159954099999999
12.50571 0.007163055099999999
12.50671 0.0071658404
12.50771 0.0071683120000000005
12.50871 0.007170471500000001
12.50971 0.007172320300000001
12.51071 0.0071738592
12.51171 0.007175090300000001
12.51271 0.007176015799999999
12.51371 0.0071766364
12.51471 0.0071769544
12.51571 0.0071769718
12.51671 0.0071766903
12.51771 0.007176111799999999
12.51871 0.007175238
12.51971 0.0071740716999999996
12.52071 0.0071726143
12.52171 0.007170868
12.52271 0.007168835100000001
12.52371 0.007166517800000001
12.52471 0.007163917299999999
12.52571 0.007161036799999999
12.52671 0.0071578783
12.52771 0.0071544433
12.52871 0.007150734000000001
12.52971 0.007146753299999999
12.53071 0.0071425027
12.53171 0.0071379851
12.53271 0.0071332019
12.53371 0.007128155299999999
12.53471 0.0071228482
12.53571 0.0071172821
12.53671 0.0071114599
12.53771 0.0071053837000000005
12.53871 0.0070990565
12.53971 0.0070924805
12.54071 0.0070856579
12.54171 0.0070785914000000005
12.54271 0.007071283499999999
12.54371 0.0070637368
12.54471 0.0070559545
12.54571 0.0070479386
12.54671 0.007039692
12.54771 0.007031217
12.54871 0.0070225164
12.54971 0.0070135924
12.55071 0.0070044473
12.55171 0.0069950838
12.55271 0.006985503600000001
12.55371 0.006975709399999999
12.55471 0.0069657028
12.55571 0.0069554852
12.55671 0.0069450587
12.55771 0.0069344256
12.55871 0.0069235874
12.55971 0.0069125454
12.56071 0.0069013011
12.56171 0.006889856
12.56271 0.006878211600000001
12.56371 0.0068663699000000005
12.56471 0.0068543319
12.56571 0.0068420995
12.56671 0.006829674400000001
12.56771 0.006817058599999999
12.56871 0.0068042544
12.56971 0.006791263099999999
12.57071 0.006778087099999999
12.57171 0.0067647292
12.57271 0.0067511915
12.57371 0.0067374764
12.57471 0.0067235865999999995
12.57571 0.006709525
12.57671 0.0066952955
12.57771 0.0066809
12.57871 0.006666343
12.57971 0.006651626600000001
12.58071 0.0066367553
12.58171 0.0066217326
12.58271 0.006606561499999999
12.58371 0.006591246299999999
12.58471 0.00657579
12.58571 0.0065601969
12.58671 0.0065444707
12.58771 0.0065286149
12.58871 0.0065126333
12.58971 0.0064965301
12.59071 0.0064803084
12.59171 0.0064639717
12.59271 0.0064475229000000005
12.59371 0.0064309657
12.59471 0.006414303099999999
12.59571 0.0063975378
12.59671 0.0063806729
12.59771 0.006363711100000001
12.59871 0.0063466541
12.59971 0.006329505399999999
12.60071 0.006312266499999999
12.60171 0.0062949395
12.60271 0.006277526
12.60371 0.0062600287
12.60471 0.0062424486
12.60571 0.0062247876
12.60671 0.006207048099999999
12.60771 0.0061892308
12.60871 0.0061713385
12.60971 0.0061533727000000005
12.61071 0.0061353347999999995
12.61171 0.0061172272
12.61271 0.0060990522
12.61371 0.0060808125
12.61471 0.0060625101
12.61571 0.0060441482
12.61671 0.0060257291
12.61771 0.0060072565000000005
12.61871 0.0059887334
12.61971 0.005970163
12.62071 0.0059515489
12.62171 0.0059328944
12.62271 0.0059142036
12.62371 0.0058954796000000005
12.62471 0.0058767266
12.62571 0.0058579477
12.62671 0.0058391466
12.62771 0.005820326999999999
12.62871 0.0058014917
12.62971 0.0057826437
12.63071 0.0057637859
12.63171 0.0057449211000000005
12.63271 0.0057260513
12.63371 0.0057071789
12.63471 0.0056883058000000005
12.63571 0.0056694338
12.63671 0.0056505643
12.63771 0.0056316989
12.63871 0.0056128385
12.63971 0.0055939843
12.64071 0.0055751374
12.64171 0.0055562989
12.64271 0.0055374694
12.64371 0.0055186501
12.64471 0.0054998425
12.64571 0.0054810476
12.64671 0.0054622669
12.64771 0.0054435015
12.64871 0.0054247535
12.64971 0.0054060249000000005
12.65071 0.0053873177
12.65171 0.0053686341
12.65271 0.0053499771
12.65371 0.0053313492
12.65471 0.0053127533
12.65571 0.0052941927
12.65671 0.0052756706
12.65771 0.0052571907999999995
12.65871 0.0052387568
12.65971 0.0052203723
12.66071 0.0052020408
12.66171 0.0051837666000000004
12.66271 0.005165553
12.66371 0.0051474042
12.66471 0.0051293238
12.66571 0.0051113155
12.66671 0.0050933828
12.66771 0.005075529400000001
12.66871 0.0050577586
12.66971 0.0050400737
12.67071 0.0050224775
12.67171 0.005004973
12.67271 0.0049875631
12.67371 0.0049702503
12.67471 0.0049530368
12.67571 0.0049359249
12.67671 0.0049189166
12.67771 0.0049020135
12.67871 0.0048852176
12.67971 0.0048685301999999995
12.68071 0.0048519527
12.68171 0.0048354861
12.68271 0.0048191319
12.68371 0.0048028913
12.68471 0.0047867648
12.68571 0.0047707537
12.68671 0.004754859
12.68771 0.0047390819
12.68871 0.0047234233
12.68971 0.004707884
12.69071 0.0046924652
12.69171 0.0046771682
12.69271 0.0046619938
12.69371 0.0046469439
12.69471 0.004632018999999999
12.69571 0.0046172211999999995
12.69671 0.0046025514
12.69771 0.0045880111
12.69871 0.0045736022
12.69971 0.0045593257
12.70071 0.0045451829999999995
12.70171 0.0045311761
12.70271 0.0045173059
12.70371 0.004503574000000001
12.70471 0.0044899814
12.70571 0.00447653
12.70671 0.0044632208
12.70771 0.0044500550000000005
12.70871 0.0044370339
12.70971 0.0044241588
12.71071 0.0044114309
12.71171 0.0043988515
12.71271 0.004386422
12.71371 0.004374143499999999
12.71471 0.0043620177
12.71571 0.0043500462
12.71671 0.0043382303999999995
12.71771 0.0043265722
12.71871 0.0043150732
12.71971 0.0043037358
12.72071 0.0042925618
12.72171 0.0042815533
12.72271 0.0042707128
12.72371 0.0042600423
12.72471 0.0042495441
12.72571 0.0042392207
12.72671 0.0042290743
12.72771 0.004219107
12.72871 0.0042093208
12.72971 0.0041997177
12.73071 0.0041902993
12.73171 0.0041810672
12.73271 0.0041720227999999995
12.73371 0.0041631673
12.73471 0.004154501200000001
12.73571 0.0041460255
12.73671 0.00413774
12.73771 0.0041296451
12.73871 0.0041217405
12.73971 0.0041140254
12.74071 0.0041064995
12.74171 0.0040991620999999995
12.74271 0.004092012
12.74371 0.0040850486
12.74471 0.0040782703
12.74571 0.0040716764
12.74671 0.0040652655999999995
12.74771 0.0040590367
12.74871 0.0040529889
12.74971 0.0040471212
12.75071 0.0040414328
12.75171 0.0040359231
12.75271 0.004030591700000001
12.75371 0.0040254381
12.75471 0.0040204624
12.75571 0.0040156647
12.75671 0.0040110452
12.75771 0.0040066043
12.75871 0.0040023424
12.75971 0.0039982602
12.76071 0.0039943588
12.76171 0.003990639
12.76271 0.0039871014
12.76371 0.0039837476
12.76471 0.0039805785
12.76571 0.0039775950000000004
12.76671 0.0039747982
12.76771 0.003972189
12.76871 0.0039697683
12.76971 0.0039675371
12.77071 0.0039654959
12.77171 0.0039636448
12.77271 0.0039619845
12.77371 0.0039605151
12.77471 0.0039592367
12.77571 0.003958149
12.77671 0.0039572515
12.77771 0.0039565439
12.77871 0.0039560255
12.77971 0.0039556955
12.78071 0.0039555529
12.78171 0.0039555969
12.78271 0.0039558265000000006
12.78371 0.0039562401
12.78471 0.0039568371
12.78571 0.003957616
12.78671 0.003958576100000001
12.78771 0.0039597158
12.78871 0.0039610346
12.78971 0.0039625316
12.79071 0.0039642058
12.79171 0.003966056799999999
12.79271 0.0039680843
12.79371 0.003970287800000001
12.79471 0.003972667
12.79571 0.0039752216
12.79671 0.0039779516
12.79771 0.0039808568999999995
12.79871 0.0039839379
12.79971 0.0039871942
12.80071 0.0039906259
12.80171 0.0039942326000000005
12.80271 0.0039980147
12.80371 0.004001971
12.80471 0.0040061015
12.80571 0.0040104056
12.80671 0.0040148818
12.80771 0.0040195293
12.80871 0.0040243467
12.80971 0.0040293322
12.81071 0.0040344839
12.81171 0.0040397998000000004
12.81271 0.0040452775
12.81371 0.0040509145
12.81471 0.004056708
12.81571 0.0040626554
12.81671 0.0040687533
12.81771 0.004074999399999999
12.81871 0.0040813902
12.81971 0.0040879229
12.82071 0.0040945946
12.82171 0.004101402400000001
12.82271 0.0041083433
12.82371 0.0041154148
12.82471 0.0041226143
12.82571 0.0041299398
12.82671 0.0041373888999999995
12.82771 0.0041449595
12.82871 0.0041526499
12.82971 0.0041604584
12.83071 0.0041683834000000005
12.83171 0.004176422999999999
12.83271 0.004184576000000001
12.83371 0.0041928415
12.83471 0.0042012175999999995
12.83571 0.0042097032000000005
12.83671 0.0042182968
12.83771 0.0042269974
12.83871 0.0042358031
12.83971 0.0042447122
12.84071 0.0042537235
12.84171 0.0042628347999999995
12.84271 0.004272044
12.84371 0.0042813491999999995
12.84471 0.0042907479
12.84571 0.0043002379
12.84671 0.0043098167
12.84771 0.0043194814
12.84871 0.004329229699999999
12.84971 0.0043390584
12.85071 0.0043489646
12.85171 0.0043589458
12.85271 0.004368999
12.85371 0.004379121299999999
12.85471 0.0043893098
12.85571 0.004399562
12.85671 0.004409875000000001
12.85771 0.0044202465
12.85871 0.0044306744
12.85971 0.0044411561
12.86071 0.0044516899
12.86171 0.0044622739
12.86271 0.0044729062000000005
12.86371 0.0044835851000000005
12.86471 0.0044943099
12.86571 0.0045050787
12.86671 0.0045158908
12.86771 0.0045267454
12.86871 0.0045376415
12.86971 0.004548578
12.87071 0.0045595545
12.87171 0.0045705699
12.87271 0.0045816236
12.87371 0.0045927147
12.87471 0.0046038425
12.87571 0.0046150057
12.87671 0.004626203
12.87771 0.0046374331
12.87871 0.004648694399999999
12.87971 0.0046599853
12.88071 0.0046713038
12.88171 0.0046826473
12.88271 0.0046940135
12.88371 0.0047053993
12.88471 0.0047168018
12.88571 0.0047282178
12.88671 0.004739643599999999
12.88771 0.0047510755
12.88871 0.0047625097
12.88971 0.0047739421
12.89071 0.0047853682
12.89171 0.0047967838
12.89271 0.0048081845
12.89371 0.0048195658999999995
12.89471 0.004830923700000001
12.89571 0.0048422531
12.89671 0.0048535500999999995
12.89771 0.0048648108
12.89871 0.0048760307
12.89971 0.0048872058
12.90071 0.0048983326
12.90171 0.004909406900000001
12.90271 0.004920426
12.90371 0.0049313861
12.90471 0.0049422844
12.90571 0.004953118
12.90671 0.0049638838
12.90771 0.0049745795
12.90871 0.0049852024
12.90971 0.0049957504
12.91071 0.0050062212
12.91171 0.0050166123
12.91271 0.0050269216
12.91371 0.0050371469
12.91471 0.005047286
12.91571 0.0050573366
12.91671 0.0050672963
12.91771 0.0050771628999999995
12.91871 0.0050869341
12.91971 0.0050966071
12.92071 0.0051061796999999996
12.92171 0.005115649
12.92271 0.0051250121000000004
12.92371 0.0051342664
12.92471 0.005143409
12.92571 0.0051524366
12.92671 0.0051613464
12.92771 0.0051701354
12.92871 0.0051788
12.92971 0.0051873369
12.93071 0.0051957428
12.93171 0.0052040145
12.93271 0.005212148200000001
12.93371 0.0052201405
12.93471 0.0052279876
12.93571 0.0052356856
12.93671 0.0052432311
12.93771 0.0052506199
12.93871 0.0052578482
12.93971 0.005264912
12.94071 0.0052718075
12.94171 0.0052785304
12.94271 0.005285077
12.94371 0.0052914431
12.94471 0.0052976244
12.94571 0.0053036172
12.94671 0.0053094172
12.94771 0.0053150208000000004
12.94871 0.005320424
12.94971 0.0053256226
12.95071 0.0053306136
12.95171 0.0053353928
12.95271 0.005339957
12.95371 0.0053443029
12.95471 0.0053484273
12.95571 0.0053523268
12.95671 0.0053559987
12.95771 0.0053594398
12.95871 0.0053626474
12.95971 0.0053656189
12.96071 0.0053683518
12.96171 0.0053708434
12.96271 0.0053730917
12.96371 0.0053750939999999995
12.96471 0.0053768479000000004
12.96571 0.0053783515
12.96671 0.0053796022
12.96771 0.0053805983
12.96871 0.0053813375
12.96971 0.0053818178
12.97071 0.0053820368
12.97171 0.005381992699999999
12.97271 0.005381683900000001
12.97371 0.005381108
12.97471 0.0053802629
12.97571 0.0053791468
12.97671 0.0053777574
12.97771 0.005376093
12.97871 0.005374151099999999
12.97971 0.0053719297
12.98071 0.0053694264
12.98171 0.0053666389999999994
12.98271 0.0053635649
12.98371 0.005360202
12.98471 0.0053565469
12.98571 0.0053525971
12.98671 0.0053483498
12.98771 0.005343802
12.98871 0.00533895
12.98971 0.005333791
12.99071 0.0053283209
12.99171 0.0053225365
12.99271 0.005316434199999999
12.99371 0.0053100102000000005
12.99471 0.0053032606999999996
12.99571 0.0052961816
12.99671 0.0052887692000000005
12.99771 0.0052810199
12.99871 0.0052729301
12.99971 0.0052644962
13.00071 0.0052557149
13.00171 0.0052465824
13.00271 0.005237096
13.00371 0.0052272528
13.00471 0.0052170501000000005
13.00571 0.005206485
13.00671 0.0051955554
13.00771 0.0051842591
13.00871 0.0051725943000000005
13.00971 0.0051605591999999995
13.01071 0.0051481522
13.01171 0.005135372
13.01271 0.0051222174
13.01371 0.005108687
13.01471 0.0050947798
13.01571 0.0050804948999999995
13.01671 0.0050658312999999995
13.01771 0.0050507879
13.01871 0.0050353639
13.01971 0.0050195587
13.02071 0.0050033712000000004
13.02171 0.0049868006
13.02271 0.0049698454
13.02371 0.004952505
13.02471 0.0049347778
13.02571 0.0049166628999999995
13.02671 0.0048981587
13.02771 0.0048792634
13.02871 0.0048599755
13.02971 0.0048402933
13.03071 0.004820215
13.03171 0.0047997382
13.03271 0.004778861
13.03371 0.004757581
13.03471 0.0047358957
13.03571 0.0047138023
13.03671 0.004691298500000001
13.03771 0.0046683817
13.03871 0.0046450488
13.03971 0.0046212976
13.04071 0.0045971250000000005
13.04171 0.0045725286
13.04271 0.0045475055
13.04371 0.0045220535000000004
13.04471 0.0044961704
13.04571 0.0044698535999999995
13.04671 0.0044431014
13.04771 0.0044159122
13.04871 0.0043882843
13.04971 0.0043602166
13.05071 0.0043317074999999995
13.05171 0.0043027569
13.05271 0.0042733634
13.05371 0.0042435273
13.05471 0.004213248
13.05571 0.0041825257
13.05671 0.0041513602
13.05771 0.0041197516
13.05871 0.0040877007
13.05971 0.0040552073000000004
13.06071 0.0040222716
13.06171 0.0039888942
13.06271 0.003955075200000001
13.06371 0.0039208146
13.06471 0.0038861122
13.06571 0.0038509678999999997
13.06671 0.0038153816
13.06771 0.0037793525
13.06871 0.0037428799
13.06971 0.0037059632
13.07071 0.0036686015000000002
13.07171 0.0036307938
13.07271 0.003592539
13.07371 0.0035538360000000003
13.07471 0.0035146833
13.07571 0.0034750799
13.07671 0.0034350247
13.07771 0.0033945162
13.07871 0.0033535533
13.07971 0.0033121352
13.08071 0.0032702606
13.08171 0.0032279291000000005
13.08271 0.0031851399000000003
13.08371 0.0031418923999999996
13.08471 0.0030981861
13.08571 0.0030540209999999996
13.08671 0.0030093972
13.08771 0.0029643144
13.08871 0.0029187731
13.08971 0.0028727736
13.09071 0.0028263164
13.09171 0.002779402
13.09271 0.002732031
13.09371 0.0026842041
13.09471 0.0026359221
13.09571 0.0025871859
13.09671 0.0025379961000000003
13.09771 0.0024883534999999997
13.09871 0.0024382589
13.09971 0.0023877128
13.10071 0.0023367162
13.10171 0.0022852693
13.10271 0.0022333730000000003
13.10371 0.0021810278
13.10471 0.002128234
13.10571 0.0020749922
13.10671 0.0020213027000000002
13.10771 0.0019671659
13.10871 0.0019125822
13.10971 0.0018575521999999998
13.11071 0.0018020761
13.11171 0.0017461545
13.11271 0.0016897882
13.11371 0.0016329779
13.11471 0.0015757243
13.11571 0.0015180285
13.11671 0.0014598917
13.11771 0.0014013152
13.11871 0.0013423006999999999
13.11971 0.0012828497
13.12071 0.0012229644
13.12171 0.0011626468
13.12271 0.0011018993
13.12371 0.0010407243
13.12471 0.00097912462
13.12571 0.0009171029
13.12671 0.0008546621800000001
13.12771 0.0007918053600000001
13.12871 0.0007285354999999999
13.12971 0.00066485568
13.13071 0.00060076895
13.13171 0.00053627828
13.13271 0.00047138664999999997
13.13371 0.00040609684000000005
13.13471 0.00034041157
13.13571 0.00027433337
13.13671 0.00020786459999999997
13.13771 0.00014100749
13.13871 7.3764005e-05
13.13971 6.1359536e-06
13.14071 -6.187504500000001e-05
13.14171 -0.00013026756
13.14271 -0.00019904032000000001
13.14371 -0.00026819218
13.14471 -0.00033772214
13.14571 -0.00040762925
13.14671 -0.00047791264
13.14771 -0.0005485714199999999
13.14871 -0.00061960473
13.14971 -0.00069101166
13.15071 -0.0007627911100000001
13.15171 -0.00083494197
13.15271 -0.00090746298
13.15371 -0.00098035252
13.15471 -0.001053609
13.15571 -0.0011272303
13.15671 -0.0012012144
13.15771 -0.0012755589
13.15871 -0.0013502609
13.15971 -0.0014253177
13.16071 -0.0015007261
13.16171 -0.0015764826
13.16271 -0.0016525839
13.16371 -0.0017290262
13.16471 -0.0018058056
13.16571 -0.0018829181
13.16671 -0.0019603598
13.16771 -0.0020381264999999997
13.16871 -0.0021162143
13.16971 -0.0021946190999999997
13.17071 -0.0022733368
13.17171 -0.0023523635
13.17271 -0.0024316952
13.17371 -0.0025113284
13.17471 -0.0025912594
13.17571 -0.0026714844
13.17671 -0.0027520002
13.17771 -0.0028328033
13.17871 -0.0029138904000000003
13.17971 -0.0029952582
13.18071 -0.0030769035
13.18171 -0.0031588232
13.18271 -0.0032410138
13.18371 -0.0033234722999999997
13.18471 -0.0034061952000000004
13.18571 -0.0034891793
13.18671 -0.003572421
13.18771 -0.0036559166
13.18871 -0.0037396625
13.18971 -0.0038236547
13.19071 -0.0039078892
13.19171 -0.003992362
13.19271 -0.004077069
13.19371 -0.0041620056
13.19471 -0.0042471678
13.19571 -0.0043325512000000005
13.19671 -0.0044181514000000005
13.19771 -0.0045039636
13.19871 -0.0045899836999999995
13.19971 -0.0046762074
13.20071 -0.0047626301
13.20171 -0.0048492475
13.20271 -0.0049360555
13.20371 -0.0050230497
13.20471 -0.0051102262999999995
13.20571 -0.0051975807
13.20671 -0.005285109400000001
13.20771 -0.0053728087
13.20871 -0.0054606742000000005
13.20971 -0.0055487028
13.21071 -0.0056368899
13.21171 -0.0057252324
13.21271 -0.0058137262
13.21371 -0.0059023674
13.21471 -0.0059911519
13.21571 -0.0060800761
13.21671 -0.006169136
13.21771 -0.0062583269000000006
13.21871 -0.0063476444000000005
13.21971 -0.0064370847999999994
13.22071 -0.006526643099999999
13.22171 -0.0066163142
13.22271 -0.006706093
13.22371 -0.0067959751
13.22471 -0.0068859546
13.22571 -0.0069760259
13.22671 -0.0070661838000000005
13.22771 -0.0071564216
13.22871 -0.0072467345
13.22971 -0.0073371157
13.23071 -0.0074275595
13.23171 -0.007518059299999999
13.23271 -0.007608609299999999
13.23371 -0.007699203
13.23471 -0.0077898338
13.23571 -0.0078804966
13.23671 -0.0079711841
13.23771 -0.0080618913
13.23871 -0.0081526116
13.23971 -0.008243339799999999
13.24071 -0.0083340703
13.24171 -0.0084247979
13.24271 -0.0085155174
13.24371 -0.0086062246
13.24471 -0.008696915
13.24571 -0.008787583600000001
13.24671 -0.0088782268
13.24771 -0.008968840799999999
13.24871 -0.0090594214
13.24971 -0.0091499649
13.25071 -0.0092404684
13.25171 -0.0093309274
13.25271 -0.0094213385
13.25371 -0.0095116979
13.25471 -0.009602002
13.25571 -0.0096922464
13.25671 -0.0097824275
13.25771 -0.0098725402
13.25871 -0.0099625795
13.25971 -0.010052541
13.26071 -0.010142419
13.26171 -0.010232207
13.26271 -0.0103219
13.26371 -0.010411491
13.26471 -0.010500973
13.26571 -0.010590341
13.26671 -0.010679587
13.26771 -0.010768705
13.26871 -0.010857687000000001
13.26971 -0.010946526
13.27071 -0.011035216
13.27171 -0.011123749
13.27271 -0.011212119000000001
13.27371 -0.01130032
13.27471 -0.011388346
13.27571 -0.011476191
13.27671 -0.011563849
13.27771 -0.011651314999999999
13.27871 -0.011738583
13.27971 -0.01182565
13.28071 -0.011912511
13.28171 -0.011999161
13.28271 -0.012085595999999999
13.28371 -0.012171814
13.28471 -0.012257810000000001
13.28571 -0.012343581
13.28671 -0.012429123
13.28771 -0.012514433
13.28871 -0.012599508
13.28971 -0.012684343
13.29071 -0.012768934999999999
13.29171 -0.01285328
13.29271 -0.012937376
13.29371 -0.013021217
13.29471 -0.013104797
13.29571 -0.013188113999999999
13.29671 -0.013271162
13.29771 -0.013353936
13.29871 -0.013436431
13.29971 -0.01351864
13.30071 -0.013600559
13.30171 -0.013682181000000002
13.30271 -0.013763497999999999
13.30371 -0.013844506000000001
13.30471 -0.013925195000000001
13.30571 -0.014005558999999999
13.30671 -0.014085592
13.30771 -0.014165285
13.30871 -0.014244633
13.30971 -0.014323626
13.31071 -0.014402259
13.31171 -0.014480524000000002
13.31271 -0.014558413000000001
13.31371 -0.014635919
13.31471 -0.014713035
13.31571 -0.014789756000000001
13.31671 -0.014866075
13.31771 -0.014941985
13.31871 -0.015017481999999999
13.31971 -0.015092560000000001
13.32071 -0.015167212
13.32171 -0.015241435999999999
13.32271 -0.015315226000000001
13.32371 -0.015388578
13.32471 -0.015461487
13.32571 -0.015533950000000001
13.32671 -0.015605963
13.32771 -0.015677522
13.32871 -0.015748624
13.32971 -0.015819265000000002
13.33071 -0.015889440999999997
13.33171 -0.015959150999999998
13.33271 -0.016028386999999998
13.33371 -0.016097148
13.33471 -0.01616543
13.33571 -0.016233228
13.33671 -0.016300537
13.33771 -0.016367353999999997
13.33871 -0.016433673
13.33971 -0.01649949
13.34071 -0.0165648
13.34171 -0.016629599999999998
13.34271 -0.016693881
13.34371 -0.016757642
13.34471 -0.016820876000000002
13.34571 -0.016883579
13.34671 -0.016945744999999998
13.34771 -0.017007369
13.34871 -0.017068446
13.34971 -0.017128974
13.35071 -0.017188945
13.35171 -0.017248356
13.35271 -0.017307201
13.35371 -0.017365476999999997
13.35471 -0.01742318
13.35571 -0.017480305
13.35671 -0.017536848
13.35771 -0.017592804
13.35871 -0.017648170999999997
13.35971 -0.017702945
13.36071 -0.01775712
13.36171 -0.017810693
13.36271 -0.01786366
13.36371 -0.017916018
13.36471 -0.017967762
13.36571 -0.018018887
13.36671 -0.018069391
13.36771 -0.018119269
13.36871 -0.018168517000000002
13.36971 -0.018217131
13.37071 -0.018265106
13.37171 -0.018312439
13.37271 -0.018359124
13.37371 -0.018405158999999997
13.37471 -0.018450538000000002
13.37571 -0.018495257
13.37671 -0.018539313
13.37771 -0.018582701
13.37871 -0.018625417000000002
13.37971 -0.018667454
13.38071 -0.018708812000000002
13.38171 -0.018749485
13.38271 -0.018789468
13.38371 -0.018828758
13.38471 -0.018867351
13.38571 -0.018905243000000002
13.38671 -0.018942429
13.38771 -0.018978906
13.38871 -0.019014672
13.38971 -0.019049721999999998
13.39071 -0.019084052
13.39171 -0.01911766
13.39271 -0.019150543
13.39371 -0.019182697
13.39471 -0.019214119
13.39571 -0.019244806
13.39671 -0.019274755
13.39771 -0.019303965
13.39871 -0.019332432
13.39971 -0.019360153
13.40071 -0.019387127
13.40171 -0.019413351
13.40271 -0.019438821000000002
13.40371 -0.019463537
13.40471 -0.019487496
13.40571 -0.019510694
13.40671 -0.019533132
13.40771 -0.019554804000000002
13.40871 -0.019575711000000003
13.40971 -0.019595848
13.41071 -0.019615213
13.41171 -0.019633806
13.41271 -0.019651624
13.41371 -0.019668664
13.41471 -0.019684923
13.41571 -0.0197004
13.41671 -0.019715093
13.41771 -0.019728999
13.41871 -0.019742115
13.41971 -0.019754439999999998
13.42071 -0.019765971
13.42171 -0.019776706
13.42271 -0.019786644
13.42371 -0.019795781000000002
13.42471 -0.019804116
13.42571 -0.019811646999999998
13.42671 -0.019818371
13.42771 -0.019824288000000002
13.42871 -0.019829394
13.42971 -0.01983369
13.43071 -0.019837171
13.43171 -0.019839837
13.43271 -0.019841685
13.43371 -0.019842714
13.43471 -0.019842922000000002
13.43571 -0.019842308000000003
13.43671 -0.01984087
13.43771 -0.019838605999999998
13.43871 -0.019835514999999998
13.43971 -0.019831595
13.44071 -0.019826845
13.44171 -0.019821263
13.44271 -0.019814848
13.44371 -0.019807599999999998
13.44471 -0.019799515
13.44571 -0.019790595
13.44671 -0.019780836
13.44771 -0.019770239
13.44871 -0.019758803
13.44971 -0.019746526
13.45071 -0.019733407
13.45171 -0.019719447
13.45271 -0.019704647
13.45371 -0.019689003
13.45471 -0.019672517
13.45571 -0.019655189
13.45671 -0.019637019
13.45771 -0.019618007
13.45871 -0.019598154
13.45971 -0.01957746
13.46071 -0.019555925
13.46171 -0.019533547999999998
13.46271 -0.019510332
13.46371 -0.019486276
13.46471 -0.019461381
13.46571 -0.019435647
13.46671 -0.019409074000000002
13.46771 -0.019381662
13.46871 -0.019353413
13.46971 -0.019324325
13.47071 -0.019294397
13.47171 -0.019263632000000003
13.47271 -0.019232027000000002
13.47371 -0.019199583
13.47471 -0.0191663
13.47571 -0.019132177
13.47671 -0.019097213
13.47771 -0.019061408000000002
13.47871 -0.019024762
13.47971 -0.018987275
13.48071 -0.018948945000000002
13.48171 -0.018909774
13.48271 -0.018869761
13.48371 -0.018828905
13.48471 -0.018787208
13.48571 -0.018744668
13.48671 -0.018701288
13.48771 -0.018657067
13.48871 -0.018612007
13.48971 -0.018566108
13.49071 -0.018519371
13.49171 -0.018471798
13.49271 -0.018423391
13.49371 -0.01837415
13.49471 -0.018324079
13.49571 -0.018273179
13.49671 -0.018221453000000002
13.49771 -0.018168901
13.49871 -0.018115529
13.49971 -0.018061338
13.50071 -0.01800633
13.50171 -0.017950509
13.50271 -0.017893879
13.50371 -0.017836440999999998
13.50471 -0.017778201
13.50571 -0.017719161
13.50671 -0.017659325
13.50771 -0.017598696
13.50871 -0.017537276999999997
13.50971 -0.017475071999999998
13.51071 -0.017412085
13.51171 -0.017348319
13.51271 -0.017283777
13.51371 -0.017218462
13.51471 -0.017152377
13.51571 -0.017085526
13.51671 -0.017017909
13.51771 -0.01694953
13.51871 -0.016880390000000002
13.51971 -0.016810493
13.52071 -0.016739839000000003
13.52171 -0.016668432
13.52271 -0.016596272
13.52371 -0.016523359
13.52471 -0.016449697
13.52571 -0.016375288
13.52671 -0.016300131
13.52771 -0.016224231999999998
13.52871 -0.016147587999999997
13.52971 -0.016070204
13.53071 -0.015992082
13.53171 -0.015913224
13.53271 -0.015833629999999998
13.53371 -0.015753307
13.53471 -0.015672256
13.53571 -0.01559048
13.53671 -0.015507982
13.53771 -0.015424766999999999
13.53871 -0.015340837
13.53971 -0.015256197
13.54071 -0.015170852
13.54171 -0.015084802999999999
13.54271 -0.014998057
13.54371 -0.014910615999999998
13.54471 -0.014822484999999998
13.54571 -0.014733669000000001
13.54671 -0.014644171000000001
13.54771 -0.014553997999999999
13.54871 -0.01446315
13.54971 -0.014371632999999998
13.55071 -0.014279451
13.55171 -0.014186608
13.55271 -0.014093109
13.55371 -0.013998957000000001
13.55471 -0.013904155999999999
13.55571 -0.013808709999999998
13.55671 -0.013712621999999999
13.55771 -0.013615897
13.55871 -0.013518539
13.55971 -0.013420551999999999
13.56071 -0.013321939
13.56171 -0.013222707
13.56271 -0.013122857
13.56371 -0.013022394
13.56471 -0.012921322
13.56571 -0.012819647000000002
13.56671 -0.01271737
13.56771 -0.012614498
13.56871 -0.012511033999999999
13.56971 -0.012406983
13.57071 -0.012302351000000001
13.57171 -0.012197141
13.57271 -0.012091359
13.57371 -0.01198501
13.57471 -0.011878098
13.57571 -0.011770629999999999
13.57671 -0.011662611
13.57771 -0.011554048
13.57871 -0.011444944
13.57971 -0.011335307
13.58071 -0.011225141999999999
13.58171 -0.011114457000000001
13.58271 -0.011003255
13.58371 -0.010891545
13.58471 -0.010779333
13.58571 -0.010666623
13.58671 -0.010553422
13.58771 -0.010439737
13.58871 -0.010325572
13.58971 -0.010210933
13.59071 -0.010095827
13.59171 -0.0099802579
13.59271 -0.0098642304
13.59371 -0.0097477503
13.59471 -0.009630822
13.59571 -0.0095134499
13.59671 -0.0093956391
13.59771 -0.0092773931
13.59871 -0.0091587171
13.59971 -0.0090396148
13.60071 -0.0089200912
13.60171 -0.008800150699999999
13.60271 -0.0086797976
13.60371 -0.0085590371
13.60471 -0.0084378735
13.60571 -0.0083163126
13.60671 -0.0081943595
13.60771 -0.0080720194
13.60871 -0.007949298700000001
13.60971 -0.0078262034
13.61071 -0.0077027398
13.61171 -0.0075789147
13.61271 -0.0074547343999999995
13.61371 -0.0073302064
13.61471 -0.0072053372
13.61571 -0.0070801347
13.61671 -0.0069546055
13.61771 -0.0068287576
13.61871 -0.0067025976000000004
13.61971 -0.006576132700000001
13.62071 -0.006449371000000001
13.62171 -0.0063223189
13.62271 -0.006194984599999999
13.62371 -0.0060673741
13.62471 -0.0059394951999999996
13.62571 -0.0058113543
13.62671 -0.0056829584
13.62771 -0.005554314
13.62871 -0.0054254279999999995
13.62971 -0.0052963071000000006
13.63071 -0.0051669576
13.63171 -0.0050373859
13.63271 -0.0049075985
13.63371 -0.0047776019
13.63471 -0.0046474022
13.63571 -0.0045170058
13.63671 -0.0043864191
13.63771 -0.004255648700000001
13.63871 -0.0041247003999999995
13.63971 -0.0039935809999999995
13.64071 -0.0038622969
13.64171 -0.0037308541999999997
13.64271 -0.0035992598
13.64371 -0.0034675202
13.64471 -0.0033356416999999997
13.64571 -0.0032036311000000002
13.64671 -0.0030714949
13.64771 -0.00293924
13.64871 -0.0028068729
13.64971 -0.0026744005
13.65071 -0.0025418294
13.65171 -0.0024091665
13.65271 -0.0022764185
13.65371 -0.0021435922
13.65471 -0.0020106943
13.65571 -0.0018777317000000001
13.65671 -0.0017447106
13.65771 -0.0016116381
13.65871 -0.0014785203
13.65971 -0.0013453640000000002
13.66071 -0.0012121754000000002
13.66171 -0.001078961
13.66271 -0.00094572688
13.66371 -0.00081247927
13.66471 -0.00067922419
13.66571 -0.00054596771
13.66671 -0.00041271583
13.66771 -0.00027947449
13.66871 -0.00014624962
13.66971 -1.3047139e-05
13.67071 0.00012012704
13.67171 0.00025326692
13.67271 0.00038636649
13.67371 0.00051941961
13.67471 0.00065242011
13.67571 0.00078536159
13.67671 0.00091823767
13.67771 0.0010510417
13.67871 0.0011837669
13.67971 0.0013164065000000002
13.68071 0.0014489532
13.68171 0.0015813999
13.68271 0.0017137392000000002
13.68371 0.0018459637
13.68471 0.0019780657
13.68571 0.0021100373
13.68671 0.002241871
13.68771 0.0023735584999999997
13.68871 0.0025050922
13.68971 0.0026364642
13.69071 0.0027676664
13.69171 0.0028986910999999997
13.69271 0.0030295305
13.69371 0.0031601769
13.69471 0.0032906224
13.69571 0.0034208595000000002
13.69671 0.0035508812
13.69771 0.0036806799
13.69871 0.0038102487000000003
13.69971 0.0039395803
13.70071 0.0040686682
13.70171 0.004197505
13.70271 0.0043260847
13.70371 0.0044544002
13.70471 0.004582445
13.70571 0.0047102127
13.70671 0.0048376965
13.70771 0.0049648901
13.70871 0.005091786399999999
13.70971 0.0052183794
13.71071 0.005344662
13.71171 0.0054706277
13.71271 0.0055962701
13.71371 0.0057215817000000006
13.71471 0.0058465561
13.71571 0.0059711862999999995
13.71671 0.0060954651
13.71771 0.0062193859999999995
13.71871 0.006342941899999999
13.71971 0.0064661261
13.72071 0.006588931900000001
13.72171 0.0067113528
13.72271 0.0068333829000000006
13.72371 0.006955015100000001
13.72471 0.007076243499999999
13.72571 0.007197062999999999
13.72671 0.007317466999999999
13.72771 0.007437451099999999
13.72871 0.007557009700000001
13.72971 0.0076761375
13.73071 0.007794830200000001
13.73171 0.0079130834
13.73271 0.0080308921
13.73371 0.008148252500000001
13.73471 0.0082651604
13.73571 0.0083816114
13.73671 0.0084976018
13.73771 0.0086131273
13.73871 0.0087281835
13.73971 0.008842766
13.74071 0.0089568704
13.74171 0.0090704918
13.74271 0.0091836257
13.74371 0.0092962669
13.74471 0.0094084106
13.74571 0.009520050700000001
13.74671 0.0096311815
13.74771 0.0097417978
13.74871 0.009851892499999999
13.74971 0.0099614605
13.75071 0.010070494
13.75171 0.010178988
13.75271 0.010286935
13.75371 0.010394328
13.75471 0.010501161
13.75571 0.010607427000000001
13.75671 0.010713118
13.75771 0.010818228
13.75871 0.010922751999999999
13.75971 0.011026682
13.76071 0.011130011
13.76171 0.011232734999999999
13.76271 0.011334845
13.76371 0.011436339
13.76471 0.011537208
13.76571 0.011637449
13.76671 0.011737056
13.76771 0.011836024
13.76871 0.011934349
13.76971 0.012032027
13.77071 0.012129052999999999
13.77171 0.012225423000000001
13.77271 0.012321134
13.77371 0.012416183
13.77471 0.012510565000000001
13.77571 0.012604278000000002
13.77671 0.012697319
13.77771 0.012789683999999999
13.77871 0.012881371
13.77971 0.012972378
13.78071 0.0130627
13.78171 0.013152334
13.78271 0.013241277000000001
13.78371 0.013329525
13.78471 0.013417075
13.78571 0.013503924
13.78671 0.013590067
13.78771 0.013675499999999998
13.78871 0.013760218
13.78971 0.013844218
13.79071 0.013927492999999999
13.79171 0.01401004
13.79271 0.014091852
13.79371 0.014172927
13.79471 0.014253258
13.79571 0.014332841
13.79671 0.014411670000000001
13.79771 0.014489740999999999
13.79871 0.014567049
13.79971 0.014643592
13.80071 0.014719363999999999
13.80171 0.014794363
13.80271 0.014868585
13.80371 0.014942026
13.80471 0.015014684000000002
13.80571 0.015086556000000001
13.80671 0.01515764
13.80771 0.015227935
13.80871 0.015297436
13.80971 0.015366142999999999
13.81071 0.015434054
13.81171 0.015501166
13.81271 0.015567477
13.81371 0.015632987
13.81471 0.015697692
13.81571 0.015761591
13.81671 0.015824681
13.81771 0.015886959
13.81871 0.015948422
13.81971 0.016009067
13.82071 0.016068891
13.82171 0.016127891
13.82271 0.016186063
13.82371 0.016243404000000003
13.82471 0.01629991
13.82571 0.016355579000000002
13.82671 0.016410406
13.82771 0.016464388
13.82871 0.016517521
13.82971 0.016569802
13.83071 0.016621228
13.83171 0.016671797000000002
13.83271 0.016721505
13.83371 0.01677035
13.83471 0.016818331000000002
13.83571 0.016865443
13.83671 0.016911686000000002
13.83771 0.016957056999999998
13.83871 0.017001557
13.83971 0.017045182
13.84071 0.017087933
13.84171 0.017129807
13.84271 0.017170806
13.84371 0.017210928
13.84471 0.017250175
13.84571 0.017288544000000003
13.84671 0.017326037
13.84771 0.017362653
13.84871 0.017398392
13.84971 0.017433257
13.85071 0.017467246
13.85171 0.01750036
13.85271 0.017532601
13.85371 0.017563969999999998
13.85471 0.017594465
13.85571 0.017624088
13.85671 0.01765284
13.85771 0.01768072
13.85871 0.017707729
13.85971 0.017733868
13.86071 0.017759136
13.86171 0.017783531999999998
13.86271 0.017807055999999998
13.86371 0.017829708
13.86471 0.017851486
13.86571 0.01787239
13.86671 0.017892419
13.86771 0.017911573
13.86871 0.01792985
13.86971 0.017947248
13.87071 0.017963767
13.87171 0.017979406
13.87271 0.017994165
13.87371 0.018008042
13.87471 0.018021037
13.87571 0.018033148
13.87671 0.018044378
13.87771 0.018054724
13.87871 0.018064187
13.87971 0.018072769
13.88071 0.018080468000000002
13.88171 0.018087286
13.88271 0.018093223
13.88371 0.018098281
13.88471 0.018102462
13.88571 0.018105767
13.88671 0.018108195
13.88771 0.018109751
13.88871 0.018110435
13.88971 0.01811025
13.89071 0.018109195999999998
13.89171 0.018107276999999998
13.89271 0.018104493
13.89371 0.018100848
13.89471 0.018096343
13.89571 0.018090979
13.89671 0.018084759000000002
13.89771 0.018077686000000003
13.89871 0.018069761
13.89971 0.018060986
13.90071 0.018051364
13.90171 0.018040898
13.90271 0.01802959
13.90371 0.018017441999999998
13.90471 0.018004458
13.90571 0.017990638
13.90671 0.017975985
13.90771 0.017960503
13.90871 0.017944195
13.90971 0.017927063
13.91071 0.017909109
13.91171 0.017890337
13.91271 0.017870749000000002
13.91371 0.017850347
13.91471 0.017829135
13.91571 0.017807115
13.91671 0.01778429
13.91771 0.017760662
13.91871 0.017736234
13.91971 0.017711008
13.92071 0.017684988000000002
13.92171 0.017658174000000002
13.92271 0.017630571
13.92371 0.017602179
13.92471 0.017573002
13.92571 0.017543042
13.92671 0.017512303
13.92771 0.017480786
13.92871 0.017448496
13.92971 0.017415432
13.93071 0.017381601
13.93171 0.017347002
13.93271 0.017311641
13.93371 0.017275520000000003
13.93471 0.017238643
13.93571 0.017201011
13.93671 0.017162631
13.93771 0.017123503
13.93871 0.017083633
13.93971 0.017043023
13.94071 0.017001676
13.94171 0.016959598
13.94271 0.016916791
13.94371 0.016873258999999998
13.94471 0.016829005
13.94571 0.016784034
13.94671 0.016738349
13.94771 0.016691954999999998
13.94871 0.016644855
13.94971 0.016597053
13.95071 0.016548554
13.95171 0.016499362
13.95271 0.016449479
13.95371 0.016398911000000002
13.95471 0.016347662000000002
13.95571 0.016295736999999998
13.95671 0.016243139
13.95771 0.016189873
13.95871 0.016135944
13.95971 0.016081356
13.96071 0.016026114
13.96171 0.015970224999999998
13.96271 0.015913691
13.96371 0.015856518
13.96471 0.015798712
13.96571 0.015740277
13.96671 0.01568122
13.96771 0.015621545
13.96871 0.015561259
13.96971 0.015500367
13.97071 0.015438875
13.97171 0.015376788
13.97271 0.015314111
13.97371 0.015250851999999999
13.97471 0.015187016000000001
13.97571 0.015122609
13.97671 0.015057636
13.97771 0.014992105
13.97871 0.014926018999999999
13.97971 0.014859386
13.98071 0.014792211000000001
13.98171 0.014724501
13.98271 0.014656261000000002
13.98371 0.014587498
13.98471 0.014518216
13.98571 0.014448421999999999
13.98671 0.014378122000000002
13.98771 0.014307321
13.98871 0.014236024
13.98971 0.014164238000000001
13.99071 0.014091968
13.99171 0.014019221
13.99271 0.013946
13.99371 0.01387231
13.99471 0.013798158000000001
13.99571 0.013723549
13.99671 0.013648486999999999
13.99771 0.013572977
13.99871 0.013497025
13.99971 0.013420635
14.00071 0.013343811
14.00171 0.013266558999999999
14.00271 0.013188884000000001
14.00371 0.013110791000000002
14.00471 0.013032285000000001
14.00571 0.012953370999999998
14.00671 0.012874054999999999
14.00771 0.012794341
14.00871 0.012714234999999999
14.00971 0.012633743999999999
14.01071 0.012552872
14.01171 0.012471626
14.01271 0.012390011
14.01371 0.012308036
14.01471 0.012225703999999999
14.01571 0.012143025
14.01671 0.012060003000000001
14.01771 0.011976646
14.01871 0.01189296
14.01971 0.011808953
14.02071 0.011724632
14.02171 0.011640002
14.02271 0.011555072
14.02371 0.011469849
14.02471 0.011384339
14.02571 0.011298549
14.02671 0.011212486
14.02771 0.011126156
14.02871 0.011039568
14.02971 0.010952727
14.03071 0.010865642
14.03171 0.010778317
14.03271 0.01069076
14.03371 0.010602977999999999
14.03471 0.010514977
14.03571 0.010426765
14.03671 0.010338349
14.03771 0.010249733
14.03871 0.010160926
14.03971 0.010071934000000001
14.04071 0.0099827637
14.04171 0.009893421500000001
14.04271 0.0098039134
14.04371 0.009714246000000001
14.04471 0.009624425
14.04571 0.0095344571
14.04671 0.009444348
14.04771 0.0093541035
14.04871 0.0092637289
14.04971 0.009173230499999999
14.05071 0.0090826143
14.05171 0.0089918853
14.05271 0.0089010493
14.05371 0.008810112200000001
14.05471 0.008719079099999999
14.05571 0.0086279557
14.05671 0.008536747899999999
14.05771 0.0084454608
14.05871 0.008354101000000001
14.05971 0.0082626742
14.06071 0.0081711863
14.06171 0.008079643899999999
14.06271 0.0079880527
14.06371 0.0078964193
14.06471 0.0078047494999999995
14.06571 0.0077130499
14.06671 0.0076213277000000005
14.06771 0.0075295888000000005
14.06871 0.0074378397
14.06971 0.0073460869
14.07071 0.007254337099999999
14.07171 0.007162596
14.07271 0.0070708709
14.07371 0.0069791677
14.07471 0.0068874928
14.07571 0.006795852099999999
14.07671 0.006704251400000001
14.07771 0.0066126972999999995
14.07871 0.0065211963
14.07971 0.0064297536
14.08071 0.006338375500000001
14.08171 0.006247068100000001
14.08271 0.006155836999999999
14.08371 0.0060646882000000004
14.08471 0.0059736278
14.08571 0.0058826619
14.08671 0.0057917969
14.08771 0.0057010388
14.08871 0.0056103938
14.08971 0.0055198681
14.09071 0.005429468
14.09171 0.0053391999
14.09271 0.005249070099999999
14.09371 0.005159085
14.09471 0.0050692509999999994
14.09571 0.004979574400000001
14.09671 0.0048900616000000004
14.09771 0.0048007187000000005
14.09871 0.0047115518
14.09971 0.004622567199999999
14.10071 0.0045337714
14.10171 0.0044451703000000006
14.10271 0.0043567699
14.10371 0.0042685762
14.10471 0.0041805954
14.10571 0.004092833099999999
14.10671 0.0040052953
14.10771 0.0039179879
14.10871 0.0038309165
14.10971 0.003744087
14.11071 0.0036575049
14.11171 0.0035711760999999997
14.11271 0.0034851058
14.11371 0.0033992997000000004
14.11471 0.0033137629
14.11571 0.003228501
14.11671 0.0031435193
14.11771 0.0030588228000000004
14.11871 0.0029744167
14.11971 0.0028903061
14.12071 0.0028064958000000003
14.12171 0.0027229909
14.12271 0.0026397960000000002
14.12371 0.0025569159
14.12471 0.0024743553
14.12571 0.0023921189000000002
14.12671 0.0023102117
14.12771 0.002228638
14.12871 0.0021474028
14.12971 0.0020665109
14.13071 0.0019859672
14.13171 0.0019057765
14.13271 0.0018259439
14.13371 0.0017464744999999998
14.13471 0.0016673735
14.13571 0.0015886459999999998
14.13671 0.0015102975
14.13771 0.0014323333
14.13871 0.0013547586
14.13971 0.0012775788
14.14071 0.0012007993000000001
14.14171 0.0011244252000000001
14.14271 0.0010484618
14.14371 0.0009729139499999999
14.14471 0.00089778659
14.14571 0.00082308443
14.14671 0.00074881195
14.14771 0.00067497344
14.14871 0.00060157295
14.14971 0.00052861428
14.15071 0.000456101
14.15171 0.0003840365
14.15271 0.00031242391
14.15371 0.00024126615999999997
14.15471 0.00017056599
14.15571 0.000100326
14.15671 3.0548645e-05
14.15771 -3.876373e-05
14.15871 -0.00010760887000000001
14.15971 -0.00017598454999999999
14.16071 -0.0002438886
14.16171 -0.00031131883
14.16271 -0.00037827303
14.16371 -0.00044474900000000003
14.16471 -0.00051074439
14.16571 -0.00057625689
14.16671 -0.00064128399
14.16771 -0.00070582319
14.16871 -0.00076987189
14.16971 -0.00083342738
14.17071 -0.0008964869299999999
14.17171 -0.0009590477
14.17271 -0.0010211068
14.17371 -0.0010826613
14.17471 -0.0011437081
14.17571 -0.0012042443
14.17671 -0.0012642667999999998
14.17771 -0.0013237723999999999
14.17871 -0.0013827582999999999
14.17971 -0.0014412211000000002
14.18071 -0.001499158
14.18171 -0.0015565656
14.18271 -0.0016134411999999998
14.18371 -0.0016697817000000002
14.18471 -0.0017255841
14.18571 -0.0017808456
14.18671 -0.0018355629
14.18771 -0.0018897334
14.18871 -0.0019433540999999998
14.18971 -0.0019964222
14.19071 -0.0020489349
14.19171 -0.0021008897
14.19271 -0.0021522836
14.19371 -0.0022031141
14.19471 -0.0022533788
14.19571 -0.0023030751
14.19671 -0.0023522003
14.19771 -0.0024007524
14.19871 -0.0024487292
14.19971 -0.0024961284
14.20071 -0.0025429480999999998
14.20171 -0.0025891863
14.20271 -0.0026348413
14.20371 -0.0026799114000000002
14.20471 -0.0027243952
14.20571 -0.0027682912
14.20671 -0.0028115981000000003
14.20771 -0.0028543149
14.20871 -0.0028964407
14.20971 -0.0029379745999999997
14.21071 -0.002978916
14.21171 -0.0030192645
14.21271 -0.0030590196
14.21371 -0.003098181
14.21471 -0.0031367483
14.21571 -0.0031747219
14.21671 -0.0032121014
14.21771 -0.0032488872000000003
14.21871 -0.0032850796000000004
14.21971 -0.003320679
14.22071 -0.0033556855
14.22171 -0.0033900997
14.22271 -0.0034239223
14.22371 -0.0034571534
14.22471 -0.0034897937
14.22571 -0.0035218436
14.22671 -0.0035533037999999997
14.22771 -0.0035841742
14.22871 -0.0036144556
14.22971 -0.0036441481000000003
14.23071 -0.0036732519
14.23171 -0.0037017670999999995
14.23271 -0.0037296940999999996
14.23371 -0.0037570324
14.23471 -0.0037837816999999998
14.23571 -0.0038099421000000002
14.23671 -0.0038355131
14.23771 -0.0038604940000000003
14.23871 -0.0038848841
14.23971 -0.0039086830000000005
14.24071 -0.00393189
14.24171 -0.0039545044
14.24271 -0.0039765258
14.24371 -0.0039979532
14.24471 -0.0040187861
14.24571 -0.0040390238
14.24671 -0.0040586663
14.24771 -0.004077713300000001
14.24871 -0.0040961648000000005
14.24971 -0.0041140211
14.25071 -0.0041312829
14.25171 -0.0041479507
14.25271 -0.0041640254
14.25371 -0.0041795083
14.25471 -0.0041944011
14.25571 -0.0042087053
14.25671 -0.0042224229999999995
14.25771 -0.0042355565
14.25871 -0.0042481082
14.25971 -0.0042600805
14.26071 -0.0042714761
14.26171 -0.0042822979999999995
14.26271 -0.0042925487
14.26371 -0.0043022312
14.26471 -0.0043113483
14.26571 -0.004319902699999999
14.26671 -0.0043278967
14.26771 -0.0043353335
14.26871 -0.004342215500000001
14.26971 -0.0043485448
14.27071 -0.0043543238
14.27171 -0.0043595548
14.27271 -0.0043642398
14.27371 -0.0043683805
14.27471 -0.0043719792
14.27571 -0.0043750373
14.27671 -0.004377557
14.27771 -0.0043795399999999995
14.27871 -0.0043809883
14.27971 -0.0043819036
14.28071 -0.004382287800000001
14.28171 -0.004382143
14.28271 -0.0043814714
14.28371 -0.0043802753
14.28471 -0.0043785567
14.28571 -0.0043763186
14.28671 -0.0043735632000000005
14.28771 -0.004370293
14.28871 -0.004366511
14.28971 -0.00436222
14.29071 -0.0043574226
14.29171 -0.0043521220999999995
14.29271 -0.004346321300000001
14.29371 -0.0043400229
14.29471 -0.0043332299999999995
14.29571 -0.0043259457
14.29671 -0.0043181732
14.29771 -0.0043099149000000005
14.29871 -0.0043011735999999995
14.29971 -0.0042919524
14.30071 -0.0042822539
14.30171 -0.0042720811
14.30271 -0.0042614367
14.30371 -0.004250323
14.30471 -0.0042387430000000005
14.30571 -0.0042266991
14.30671 -0.0042141943
14.30771 -0.0042012307
14.30871 -0.004187811299999999
14.30971 -0.0041739382
14.31071 -0.0041596148
14.31171 -0.0041448431
14.31271 -0.0041296262
14.31371 -0.0041139665
14.31471 -0.004097867
14.31571 -0.0040813309
14.31671 -0.0040643608
14.31771 -0.0040469600000000005
14.31871 -0.0040291317
14.31971 -0.0040108793
14.32071 -0.0039922059
14.32171 -0.0039731152
14.32271 -0.0039536113
14.32371 -0.0039336981
14.32471 -0.0039133796
14.32571 -0.0038926599
14.32671 -0.0038715435999999996
14.32771 -0.0038500351
14.32871 -0.0038281392
14.32971 -0.0038058610000000002
14.33071 -0.0037832047000000003
14.33171 -0.0037601756000000004
14.33271 -0.0037367787000000003
14.33371 -0.0037130186999999996
14.33471 -0.0036889007
14.33571 -0.0036644297999999997
14.33671 -0.0036396104
14.33771 -0.0036144473
14.33871 -0.003588945
14.33971 -0.0035631081
14.34071 -0.0035369405000000003
14.34171 -0.0035104465
14.34271 -0.0034836299
14.34371 -0.0034564946
14.34471 -0.0034290439
14.34571 -0.0034012814
14.34671 -0.0033732107
14.34771 -0.0033448352
14.34871 -0.0033161581
14.34971 -0.0032871827
14.35071 -0.0032579122
14.35171 -0.0032283504
14.35271 -0.0031985003999999997
14.35371 -0.0031683663000000003
14.35471 -0.0031379517
14.35571 -0.003107261
14.35671 -0.0030762982
14.35771 -0.0030450678
14.35871 -0.0030135743000000003
14.35971 -0.0029818227999999997
14.36071 -0.002949818
14.36171 -0.0029175651
14.36271 -0.0028850696
14.36371 -0.0028523367
14.36471 -0.0028193721
14.36571 -0.0027861812
14.36671 -0.0027527698
14.36771 -0.0027191434
14.36871 -0.0026853075000000002
14.36971 -0.0026512678
14.37071 -0.0026170298999999998
14.37171 -0.002582599
14.37271 -0.0025479804999999998
14.37371 -0.00251318
[truncated: 196,109 more chars]
