# Supplementary material for: 2D Synthetic dataset of numerical simulations of long-period seismicity in a volcanic edifice and related sensitivity kernels
Source: Data Brief. 2021 Jan 25;34:106673. doi: 10.1016/j.dib.2020.106673 (PMC7841316; doi:10.1016/j.dib.2020.106673)
Supplement: Supplementary Data S1 — Supplementary Raw Research Data. This is open data under the CC BY license http://creativecommons.org/licenses/by/4.0/ [file mmc1.zip › Dataset/OUTPUT_SEISMOGRAMS/9000_3000/disp_Z_hetero_12000_2493_SVF1e0Hz.semd]

-1.200000 0.0
-1.199000 0.0
-1.198000 0.0
-1.197000 0.0
-1.196000 0.0
-1.195000 0.0
-1.194000 0.0
-1.193000 0.0
-1.192000 0.0
-1.191000 0.0
-1.190000 0.0
-1.189000 0.0
-1.188000 0.0
-1.187000 0.0
-1.186000 0.0
-1.185000 0.0
-1.184000 0.0
-1.183000 0.0
-1.182000 0.0
-1.181000 0.0
-1.180000 0.0
-1.179000 0.0
-1.178000 0.0
-1.177000 0.0
-1.176000 0.0
-1.175000 0.0
-1.174000 0.0
-1.173000 0.0
-1.172000 0.0
-1.171000 0.0
-1.170000 0.0
-1.169000 0.0
-1.168000 0.0
-1.167000 0.0
-1.166000 0.0
-1.165000 0.0
-1.164000 0.0
-1.163000 0.0
-1.162000 0.0
-1.161000 0.0
-1.160000 0.0
-1.159000 0.0
-1.158000 0.0
-1.157000 0.0
-1.156000 0.0
-1.155000 0.0
-1.154000 0.0
-1.153000 0.0
-1.152000 0.0
-1.151000 0.0
-1.150000 0.0
-1.149000 0.0
-1.148000 0.0
-1.147000 0.0
-1.146000 0.0
-1.145000 0.0
-1.144000 0.0
-1.143000 0.0
-1.142000 0.0
-1.141000 0.0
-1.140000 0.0
-1.139000 0.0
-1.138000 0.0
-1.137000 0.0
-1.136000 0.0
-1.135000 0.0
-1.134000 0.0
-1.133000 0.0
-1.132000 0.0
-1.131000 0.0
-1.130000 0.0
-1.129000 0.0
-1.128000 0.0
-1.127000 0.0
-1.126000 0.0
-1.125000 0.0
-1.124000 0.0
-1.123000 0.0
-1.122000 0.0
-1.121000 0.0
-1.120000 0.0
-1.119000 0.0
-1.118000 0.0
-1.117000 0.0
-1.116000 0.0
-1.115000 0.0
-1.114000 0.0
-1.113000 0.0
-1.112000 0.0
-1.111000 0.0
-1.110000 0.0
-1.109000 0.0
-1.108000 0.0
-1.107000 0.0
-1.106000 0.0
-1.105000 0.0
-1.104000 0.0
-1.103000 0.0
-1.102000 0.0
-1.101000 0.0
-1.100000 0.0
-1.099000 0.0
-1.098000 0.0
-1.097000 0.0
-1.096000 0.0
-1.095000 0.0
-1.094000 0.0
-1.093000 0.0
-1.092000 0.0
-1.091000 0.0
-1.090000 0.0
-1.089000 0.0
-1.088000 0.0
-1.087000 0.0
-1.086000 0.0
-1.085000 0.0
-1.084000 0.0
-1.083000 0.0
-1.082000 0.0
-1.081000 0.0
-1.080000 0.0
-1.079000 0.0
-1.078000 0.0
-1.077000 0.0
-1.076000 0.0
-1.075000 0.0
-1.074000 0.0
-1.073000 0.0
-1.072000 0.0
-1.071000 0.0
-1.070000 0.0
-1.069000 0.0
-1.068000 0.0
-1.067000 0.0
-1.066000 0.0
-1.065000 0.0
-1.064000 0.0
-1.063000 0.0
-1.062000 0.0
-1.061000 0.0
-1.060000 0.0
-1.059000 0.0
-1.058000 0.0
-1.057000 0.0
-1.056000 0.0
-1.055000 0.0
-1.054000 0.0
-1.053000 0.0
-1.052000 0.0
-1.051000 0.0
-1.050000 0.0
-1.049000 0.0
-1.048000 0.0
-1.047000 0.0
-1.046000 0.0
-1.045000 0.0
-1.044000 0.0
-1.043000 0.0
-1.042000 0.0
-1.041000 0.0
-1.040000 0.0
-1.039000 0.0
-1.038000 0.0
-1.037000 0.0
-1.036000 0.0
-1.035000 0.0
-1.034000 0.0
-1.033000 0.0
-1.032000 0.0
-1.031000 0.0
-1.030000 0.0
-1.029000 0.0
-1.028000 0.0
-1.027000 0.0
-1.026000 0.0
-1.025000 0.0
-1.024000 0.0
-1.023000 0.0
-1.022000 0.0
-1.021000 0.0
-1.020000 0.0
-1.019000 0.0
-1.018000 0.0
-1.017000 0.0
-1.016000 0.0
-1.015000 0.0
-1.014000 0.0
-1.013000 0.0
-1.012000 0.0
-1.011000 0.0
-1.010000 0.0
-1.009000 0.0
-1.008000 0.0
-1.007000 0.0
-1.006000 0.0
-1.005000 0.0
-1.004000 0.0
-1.003000 0.0
-1.002000 0.0
-1.001000 0.0
-1.000000 0.0
-0.9990000 0.0
-0.9980000 0.0
-0.9970000 0.0
-0.9960000 0.0
-0.9950000 0.0
-0.9940000 0.0
-0.9930000 0.0
-0.9920000 0.0
-0.9910000 0.0
-0.9900000 0.0
-0.9890000 0.0
-0.9880000 0.0
-0.9870000 0.0
-0.9860000 0.0
-0.9850000 0.0
-0.9840000 0.0
-0.9830000 0.0
-0.9820000 0.0
-0.9810000 0.0
-0.9800000 0.0
-0.9790000 0.0
-0.9780000 0.0
-0.9770000 0.0
-0.9760000 0.0
-0.9750000 0.0
-0.9740000 0.0
-0.9730000 0.0
-0.9720000 0.0
-0.9710000 0.0
-0.9700000 0.0
-0.9690000 0.0
-0.9680000 0.0
-0.9670000 0.0
-0.9660000 0.0
-0.9650000 0.0
-0.9640000 0.0
-0.9630000 0.0
-0.9620000 0.0
-0.9610000 0.0
-0.9600000 0.0
-0.9590000 0.0
-0.9580000 0.0
-0.9570000 0.0
-0.9560000 0.0
-0.9550000 0.0
-0.9540000 0.0
-0.9530000 0.0
-0.9520000 0.0
-0.9510000 0.0
-0.9500000 0.0
-0.9490000 0.0
-0.9480000 0.0
-0.9470000 0.0
-0.9460000 0.0
-0.9450000 0.0
-0.9440000 0.0
-0.9430000 0.0
-0.9420000 0.0
-0.9410000 1.7695513e-36
-0.9400000 4.4069351e-36
-0.9390000 7.8770591e-36
-0.9380000 1.2082576e-35
-0.9370000 1.6775896e-35
-0.9360000 2.1621549e-35
-0.9350000 2.5840459000000003e-35
-0.9340000 2.8829463e-35
-0.9330000 2.9774305e-35
-0.9320000 2.7774771e-35
-0.9310000 2.194013e-35
-0.9300000 1.1424951e-35
-0.9290000 -4.4297648e-36
-0.9280000 -2.5950281e-35
-0.9270000 -5.3078397e-35
-0.9260000 -8.514559400000001e-35
-0.9250000 -1.2074701e-34
-0.9240000 -1.5766155e-34
-0.9230000 -1.9275379e-34
-0.9220000 -2.2206058e-34
-0.9210000 -2.4080453e-34
-0.9200000 -2.4360671e-34
-0.9190000 -2.2480408999999998e-34
-0.9180000 -1.7891641e-34
-0.9170000 -1.0123506e-34
-0.9160000 1.1489823e-35
-0.9150000 1.602255e-34
-0.9140000 3.4282753999999997e-34
-0.9130000 5.5321028e-34
-0.9120000 7.8070166e-34
-0.9110000 1.0095995e-33
-0.9100000 1.2190398999999999e-33
-0.9090000 1.383397e-33
-0.9080000 1.473254e-33
-0.9070000 1.4570489e-33
-0.9060000 1.3034387000000001e-33
-0.9050000 9.8436337e-34
-0.9040000 4.7872058e-34
-0.9030000 -2.2353589999999997e-34
-0.9020000 -1.1171483e-33
-0.9010000 -2.1775335000000002e-33
-0.9000000 -3.3574475e-33
-0.8990000 -4.5848599e-33
-0.8980000 -5.7625562999999995e-33
-0.8970000 -6.7700496e-33
-0.8960000 -7.4681865e-33
-0.8950000 -7.7067792e-33
-0.8940000 -7.3353361e-33
-0.8930000 -6.2167161e-33
-0.8920000 -4.2431855999999995e-33
-0.8910000 -1.3540109e-33
-0.8900000 2.4466466e-33
-0.8890000 7.0730964e-33
-0.8880000 1.2344585e-32
-0.8870000 1.7976836e-32
-0.8860000 2.3580694e-32
-0.8850000 2.8669686999999996e-32
-0.8840000 3.2677985e-32
-0.8830000 3.4989641000000003e-32
-0.8820000 3.4979188e-32
-0.8810000 3.2062729e-32
-0.8800000 2.5757529e-32
-0.8790000 1.5746929000000002e-32
-0.8780000 1.9462969e-33
-0.8770000 -1.5435335e-32
-0.8760000 -3.5844065e-32
-0.8750000 -5.8346916e-32
-0.8740000 -8.1621203e-32
-0.8730000 -1.039735e-31
-0.8720000 -1.2339304e-31
-0.8710000 -1.3764267e-31
-0.8700000 -1.4438813e-31
-0.8690000 -1.4136329e-31
-0.8680000 -1.2656599999999999e-31
-0.8670000 -9.8475294e-32
-0.8660000 -5.6277247e-32
-0.8650000 -8.3520034e-35
-0.8640000 6.887625e-32
-0.8630000 1.4810878e-31
-0.8620000 2.3377949e-31
-0.8610000 3.2072305e-31
-0.8600000 4.0255987e-31
-0.8590000 4.719313700000001e-31
-0.8580000 5.2086074e-31
-0.8570000 5.4123643e-31
-0.8560000 5.2540736999999995e-31
-0.8550000 4.6686561999999996e-31
-0.8540000 3.6098212e-31
-0.8530000 2.0574889000000002e-31
-0.8520000 2.4718606000000003e-33
-0.8510000 -2.4364993e-31
-0.8500000 -5.2312661e-31
-0.8490000 -8.220287100000001e-31
-0.8480000 -1.1221488999999999e-30
-0.8470000 -1.4015237999999999e-30
-0.8460000 -1.6353466e-30
-0.8450000 -1.7972769000000002e-30
-0.8440000 -1.8611263999999997e-30
-0.8430000 -1.8028569e-30
-0.8420000 -1.6028048e-30
-0.8410000 -1.2479969e-30
-0.8400000 -7.3439921e-31
-0.8390000 -6.8911474e-32
-0.8380000 7.290922199999999e-31
-0.8370000 1.6268817e-30
-0.8360000 2.5783348999999998e-30
-0.8350000 3.5249044e-30
-0.8340000 4.3976957e-30
-0.8330000 5.1206967e-30
-0.8320000 5.615110200000001e-30
-0.8310000 5.8046656999999996e-30
-0.8300000 5.6216689e-30
-0.8290000 5.0134534e-30
-0.8280000 3.9488311e-30
-0.8270000 2.4240361e-30
-0.8260000 4.6764479e-31
-0.8250000 -1.8560791e-30
-0.8240000 -4.4459192e-30
-0.8230000 -7.164959e-30
-0.8220000 -9.8446623e-30
-0.8210000 -1.2291943000000001e-29
-0.8200000 -1.4299154e-29
-0.8190000 -1.5656744e-29
-0.8180000 -1.6168021e-29
-0.8170000 -1.5665289e-29
-0.8160000 -1.4026357999999999e-29
-0.8150000 -1.1190244e-29
-0.8140000 -7.1707906e-30
-0.8130000 -2.0668755000000002e-30
-0.8120000 3.9320662e-30
-0.8110000 1.0546325e-29
-0.8100000 1.7412825e-29
-0.8090000 2.4099151e-29
-0.8080000 3.0124641e-29
-0.8070000 3.4988067e-29
-0.8060000 3.8200705e-29
-0.8050000 3.9323138e-29
-0.8040000 3.8003551e-29
-0.8030000 3.4014826e-29
-0.8020000 2.7287456e-29
-0.8010000 1.7935249999999998e-29
-0.8000000 6.2708022000000006e-30
-0.7990000 -7.1917914e-30
-0.7980000 -2.1748981999999997e-29
-0.7970000 -3.6535620000000004e-29
-0.7960000 -5.056861499999999e-29
-0.7950000 -6.2805126e-29
-0.7940000 -7.2212701e-29
-0.7930000 -7.7847443e-29
-0.7920000 -7.893514199999999e-29
-0.7910000 -7.4949332e-29
-0.7900000 -6.5679618e-29
-0.7890000 -5.1283659e-29
-0.7880000 -3.2316331e-29
-0.7870000 -9.7308486e-30
-0.7860000 1.5151978e-29
-0.7850000 4.0707995e-29
-0.7840000 6.5106584e-29
-0.7830000 8.6436432e-29
-0.7820000 1.028536e-28
-0.7810000 1.1274234e-28
-0.7800000 1.1487688e-28
-0.7790000 1.0857057e-28
-0.7780000 9.379783799999999e-29
-0.7770000 7.1274774e-29
-0.7760000 4.2485436e-29
-0.7750000 9.6439813e-30
-0.7740000 -2.4413534000000003e-29
-0.7730000 -5.6408462e-29
-0.7720000 -8.2864876e-29
-0.7710000 -1.0040939999999999e-28
-0.7700000 -1.0610733999999999e-28
-0.7690000 -9.7811277e-29
-0.7680000 -7.4493155e-29
-0.7670000 -3.6527967e-29
-0.7660000 1.4103946e-29
-0.7650000 7.3727203e-29
-0.7640000 1.3702099e-28
-0.7630000 1.9722704e-28
-0.7620000 2.4652469e-28
-0.7610000 2.7656916e-28
-0.7600000 2.7917444999999998e-28
-0.7590000 2.4710706e-28
-0.7580000 1.7494203e-28
-0.7570000 5.9919198e-29
-0.7560000 -9.7272778e-29
-0.7550000 -2.9186319e-28
-0.7540000 -5.1459633e-28
-0.7530000 -7.5163268e-28
-0.7520000 -9.84816e-28
-0.7510000 -1.1923488999999999e-27
-0.7500000 -1.3498938e-27
-0.7490000 -1.4320852e-27
-0.7480000 -1.4144063999999998e-27
-0.7470000 -1.2753422e-27
-0.7460000 -9.9869157e-28
-0.7450000 -5.7588506e-28
-0.7440000 -8.131022600000001e-30
-0.7430000 6.9180284000000005e-28
-0.7420000 1.498369e-27
-0.7410000 2.3727663e-27
-0.7400000 3.2633766e-27
-0.7390000 4.1072289e-27
-0.7380000 4.832557e-27
-0.7370000 5.362446199999999e-27
-0.7360000 5.6194892000000005e-27
-0.7350000 5.5312780000000005e-27
-0.7340000 5.0364883e-27
-0.7330000 4.0912214000000005e-27
-0.7320000 2.6751973e-27
-0.7310000 7.9735546e-28
-0.7300000 -1.499629e-27
-0.7290000 -4.1363914e-27
-0.7280000 -6.9959453e-27
-0.7270000 -9.9251602e-27
-0.7260000 -1.2738937e-26
-0.7250000 -1.5227238e-26
-0.7240000 -1.7164967e-26
-0.7230000 -1.8324499e-26
-0.7220000 -1.8490461e-26
-0.7210000 -1.7476148e-26
-0.7200000 -1.5140767e-26
-0.7190000 -1.1406507e-26
-0.7180000 -6.2742849e-27
-0.7170000 1.6307084e-28
-0.7160000 7.7114867e-27
-0.7150000 1.6071399e-26
-0.7140000 2.4839700999999998e-26
-0.7130000 3.3518788000000004e-26
-0.7120000 4.1533276e-26
-0.7110000 4.825456e-26
-0.7100000 5.3032917e-26
-0.7090000 5.5236326e-26
-0.7080000 5.429453099999999e-26
-0.7070000 4.9746405e-26
-0.7060000 4.1287961e-26
-0.7050000 2.8818053e-26
-0.7040000 1.2478359e-26
-0.7030000 -7.3160168e-27
-0.7020000 -2.9858822999999997e-26
-0.7010000 -5.4151184e-26
-0.7000000 -7.8919173e-26
-0.6990000 -1.0265242e-25
-0.6980000 -1.2366464e-25
-0.6970000 -1.4017577999999998e-25
-0.6960000 -1.5041368e-25
-0.6950000 -1.5273182e-25
-0.6940000 -1.4573768e-25
-0.6930000 -1.2842497e-25
-0.6920000 -1.0030124e-25
-0.6910000 -6.1501607e-26
-0.6900000 -1.2878548e-26
-0.6890000 4.3942302e-26
-0.6880000 1.0654942e-25
-0.6870000 1.7178367e-25
-0.6860000 2.3583293e-25
-0.6850000 2.9438569000000003e-25
-0.6840000 3.4284192000000005e-25
-0.6830000 3.7657596e-25
-0.6820000 3.9124154e-25
-0.6810000 3.8310371e-25
-0.6800000 3.4937948e-25
-0.6790000 2.8856457e-25
-0.6780000 2.0072179e-25
-0.6770000 8.770502000000001e-26
-0.6760000 -4.6705905e-26
-0.6750000 -1.9678228e-25
-0.6740000 -3.5495328e-25
-0.6730000 -5.120537e-25
-0.6720000 -6.577161699999999e-25
-0.6710000 -7.8090004e-25
-0.6700000 -8.705412899999999e-25
-0.6690000 -9.162931400000001e-25
-0.6680000 -9.0932004e-25
-0.6670000 -8.4309671e-25
-0.6660000 -7.1415678e-25
-0.6650000 -5.2273325e-25
-0.6640000 -2.7323084999999997e-25
-0.6630000 2.5523964e-26
-0.6620000 3.603027e-25
-0.6610000 7.137978600000001e-25
-0.6600000 1.0652653000000001e-24
-0.6590000 1.3914844000000001e-24
-0.6580000 1.6680065e-24
-0.6570000 1.8706459e-24
-0.6560000 1.977137e-24
-0.6550000 1.9688655e-24
-0.6540000 1.8325632e-24
-0.6530000 1.5618449000000002e-24
-0.6520000 1.1584632000000001e-24
-0.6510000 6.3316087e-25
-0.6500000 6.0153592999999995e-27
-0.6490000 -6.9380833e-25
-0.6480000 -1.428948e-24
-0.6470000 -2.1553897e-24
-0.6460000 -2.824641e-24
-0.6450000 -3.3864498e-24
-0.6440000 -3.7919527e-24
-0.6430000 -3.9970793000000004e-24
-0.6420000 -3.9660161000000004e-24
-0.6410000 -3.6744993e-24
-0.6400000 -3.1126994e-24
-0.6390000 -2.287456e-24
-0.6380000 -1.2236471000000001e-24
-0.6370000 3.5492388e-26
-0.6360000 1.4292341999999998e-24
-0.6350000 2.881467e-24
-0.6340000 4.3040448e-24
-0.6330000 5.6012791e-24
-0.6320000 6.675391499999999e-24
-0.6310000 7.432673900000001e-24
-0.6300000 7.7900193e-24
-0.6290000 7.6814301e-24
-0.6280000 7.0640898e-24
-0.6270000 5.9235466999999994e-24
-0.6260000 4.2776023e-24
-0.6250000 2.1785118e-24
-0.6240000 -2.8680442e-25
-0.6230000 -2.9987456e-24
-0.6220000 -5.8093017000000005e-24
-0.6210000 -8.548567e-24
-0.6200000 -1.1033302e-23
-0.6190000 -1.3077193e-23
-0.6180000 -1.450236e-23
-0.6170000 -1.5151485e-23
-0.6160000 -1.4899878e-23
-0.6150000 -1.3666726e-23
-0.6140000 -1.142475e-23
-0.6130000 -8.2074993e-24
-0.6120000 -4.1136301e-24
-0.6110000 6.9244454000000005e-25
-0.6100000 5.9838902e-24
-0.6090000 1.1479005000000001e-23
-0.6080000 1.6852940999999998e-23
-0.6070000 2.1753337e-23
-0.6060000 2.5819274e-23
-0.6050000 2.8702798e-23
-0.6040000 3.0091918e-23
-0.6030000 2.9733888e-23
-0.6020000 2.7457364000000004e-23
-0.6010000 2.3191966e-23
-0.6000000 1.6983764e-23
-0.5990000 9.0053286e-24
-0.5980000 -4.4093538e-25
-0.5970000 -1.0927066e-23
-0.5960000 -2.1912087999999998e-23
-0.5950000 -3.2762966e-23
-0.5940000 -4.2783664e-23
-0.5930000 -5.1251444999999997e-23
-0.5920000 -5.745906e-23
-0.5910000 -6.0760788e-23
-0.5900000 -6.062004100000001e-23
-0.5890000 -5.665565e-23
-0.5880000 -4.8683801e-23
-0.5870000 -3.6752401e-23
-0.5860000 -2.1164886999999998e-23
-0.5850000 -2.4905356e-24
-0.5840000 1.8440903e-23
-0.5830000 4.0561887e-23
-0.5820000 6.2607684e-23
-0.5810000 8.317449600000001e-23
-0.5800000 1.0079343999999999e-22
-0.5790000 1.1401744e-22
-0.5780000 1.2151705e-22
-0.5770000 1.2217984000000002e-22
-0.5760000 1.1520733e-22
-0.5750000 1.0020260000000001e-22
-0.5740000 7.7241932e-23
-0.5730000 4.6923379000000004e-23
-0.5720000 1.0386568999999999e-23
-0.5710000 -3.070113e-23
-0.5700000 -7.4195119e-23
-0.5690000 -1.1756163999999999e-22
-0.5680000 -1.5800189e-22
-0.5670000 -1.9260771e-22
-0.5660000 -2.1854234e-22
-0.5650000 -2.3323611e-22
-0.5640000 -2.3458601e-22
-0.5630000 -2.211453e-22
-0.5620000 -1.9228956000000001e-22
-0.5610000 -1.4834449e-22
-0.5600000 -9.0662916e-23
-0.5590000 -2.1639771e-23
-0.5580000 5.5342428e-23
-0.5570000 1.3604147e-22
-0.5560000 2.1555547e-22
-0.5550000 2.8858875e-22
-0.5540000 3.4977157999999996e-22
-0.5530000 3.9401709e-22
-0.5520000 4.1689425e-22
-0.5510000 4.1499167999999998e-22
-0.5500000 3.8624610000000004e-22
-0.5490000 3.3020879e-22
-0.5480000 2.4822463e-22
-0.5470000 1.4350286e-22
-0.5460000 2.1063912e-23
-0.5450000 -1.1244567e-22
-0.5440000 -2.490695e-22
-0.5430000 -3.7997828000000003e-22
-0.5420000 -4.9600757e-22
-0.5410000 -5.8826663e-22
-0.5400000 -6.487811e-22
-0.5390000 -6.7112618e-22
-0.5380000 -6.510036e-22
-0.5370000 -5.8671565e-22
-0.5360000 -4.7949281e-22
-0.5350000 -3.3363819e-22
-0.5340000 -1.5646292e-22
-0.5330000 4.2001232e-23
-0.5320000 2.4950923e-22
-0.5310000 4.5231194e-22
-0.5300000 6.3603117e-22
-0.5290000 7.8665044e-22
-0.5280000 8.9155734e-22
-0.5270000 9.4056391e-22
-0.5260000 9.268289699999999e-22
-0.5250000 8.4760406e-22
-0.5240000 7.0473402e-22
-0.5230000 5.0485453e-22
-0.5220000 2.5924782e-22
-0.5210000 -1.6660752e-23
-0.5200000 -3.0415540000000003e-22
-0.5190000 -5.8239617e-22
-0.5180000 -8.298356800000001e-22
-0.5170000 -1.0257991e-21
-0.5160000 -1.1521207999999999e-21
-0.5150000 -1.1947183000000001e-21
-0.5140000 -1.1449786e-21
-0.5130000 -1.0008363e-21
-0.5120000 -7.674374199999999e-22
-0.5110000 -4.5730342e-22
-0.5100000 -8.9943445e-23
-0.5090000 3.091012e-22
-0.5080000 7.097537e-22
-0.5070000 1.0793699e-21
-0.5060000 1.3850670000000001e-21
-0.5050000 1.5962651e-21
-0.5040000 1.6872650999999999e-21
-0.5030000 1.6396707e-21
-0.5020000 1.4444572e-21
-0.5010000 1.1034993e-21
-0.5000000 6.3039796e-22
-0.4990000 5.0482128e-23
-0.4980000 -6.0008259e-22
-0.4970000 -1.2760892e-21
-0.4960000 -1.9259293e-21
-0.4950000 -2.4949533e-21
-0.4940000 -2.9293583e-21
-0.4930000 -3.1803596e-21
-0.4920000 -3.2083626000000002e-21
-0.4910000 -2.9868104e-21
-0.4900000 -2.5054123e-21
-0.4890000 -1.7724427e-21
-0.4880000 -8.1586503e-22
-0.4870000 3.1690166e-22
-0.4860000 1.5606834e-21
-0.4850000 2.8357158e-21
-0.4840000 4.0521721e-21
-0.4830000 5.1158434e-21
-0.4820000 5.934648599999999e-21
-0.4810000 6.4255775e-21
-0.4800000 6.5215926e-21
-0.4790000 6.1779781e-21
-0.4780000 5.3776162e-21
-0.4770000 4.1347113e-21
-0.4760000 2.4965397e-21
-0.4750000 5.4291297e-22
-0.4740000 -1.6168148999999999e-21
-0.4730000 -3.8492107999999995e-21
-0.4720000 -6.004525200000001e-21
-0.4710000 -7.9263879e-21
-0.4700000 -9.4629205e-21
-0.4690000 -1.0478536999999999e-20
-0.4680000 -1.0865641e-20
-0.4670000 -1.0555292e-20
-0.4660000 -9.5259328e-21
-0.4650000 -7.8092825e-21
-0.4640000 -5.4926378e-21
-0.4630000 -2.7169937999999996e-21
-0.4620000 3.293502e-22
-0.4610000 3.421716e-21
-0.4600000 6.3141834e-21
-0.4590000 8.7582449e-21
-0.4580000 1.0523897000000001e-20
-0.4570000 1.1421774e-20
-0.4560000 1.1324642e-20
-0.4550000 1.0186349e-20
-0.4540000 8.0563165e-21
-0.4530000 5.0876685e-21
-0.4520000 1.5373574000000002e-21
-0.4510000 -2.2429797e-21
-0.4500000 -5.8261278e-21
-0.4490000 -8.7383536e-21
-0.4480000 -1.0497589e-20
-0.4470000 -1.0659001000000001e-20
-0.4460000 -8.8652946e-21
-0.4450000 -4.8982286000000005e-21
-0.4440000 1.2728928e-21
-0.4430000 9.4505435e-21
-0.4420000 1.9181107e-20
-0.4410000 2.9744683e-20
-0.4400000 4.0166871000000003e-20
-0.4390000 4.9255839e-20
-0.4380000 5.5666468e-20
-0.4370000 5.7991485e-20
-0.4360000 5.4877193e-20
-0.4350000 4.5158937000000005e-20
-0.4340000 2.8008758e-20
-0.4330000 3.0852445e-21
-0.4320000 -2.9326653e-20
-0.4310000 -6.8199663e-20
-0.4300000 -1.116868e-19
-0.4290000 -1.5709693e-19
-0.4280000 -2.0093644999999998e-19
-0.4270000 -2.3902729e-19
-0.4260000 -2.6670745e-19
-0.4250000 -2.7911475e-19
-0.4240000 -2.7154793e-19
-0.4230000 -2.3989153e-19
-0.4220000 -1.8108371000000002e-19
-0.4210000 -9.359754600000001e-20
-0.4200000 2.2099894e-20
-0.4190000 1.6315236e-19
-0.4180000 3.2402789e-19
-0.4170000 4.963862e-19
-0.4160000 6.6914238e-19
-0.4150000 8.287620300000001e-19
-0.4140000 9.598116699999999e-19
-0.4130000 1.0457741e-18
-0.4120000 1.0701174e-18
-0.4110000 1.017587e-18
-0.4100000 8.7566333e-19
-0.4090000 6.3610738e-19
-0.4080000 2.9648991e-19
-0.4070000 -1.384163e-19
-0.4060000 -6.555160399999999e-19
-0.4050000 -1.2326844e-18
-0.4040000 -1.8386094e-18
-0.4030000 -2.4333051000000003e-18
-0.4020000 -2.9693916e-18
-0.4010000 -3.3941954e-18
-0.4000000 -3.6526702999999995e-18
-0.3990000 -3.6910859999999995e-18
-0.3980000 -3.4613499e-18
-0.3970000 -2.9257639999999997e-18
-0.3960000 -2.0619453000000002e-18
-0.3950000 -8.6756973e-19
-0.3940000 6.3544996e-19
-0.3930000 2.3977715e-18
-0.3920000 4.3408493000000005e-18
-0.3910000 6.3569851e-18
-0.3900000 8.3115489e-18
-0.3890000 1.0047634e-17
-0.3880000 1.1393259e-17
-0.3870000 1.2171089e-17
-0.3860000 1.2210437e-17
-0.3850000 1.1361098e-17
-0.3840000 9.5083655e-18
-0.3830000 6.5883488e-18
-0.3820000 2.6025377e-18
-0.3810000 -2.3695975e-18
-0.3800000 -8.1612431e-18
-0.3790000 -1.451342e-17
-0.3780000 -2.1075913000000002e-17
-0.3770000 -2.7414952000000003e-17
-0.3760000 -3.3028384000000004e-17
-0.3750000 -3.7368652e-17
-0.3740000 -3.9873391e-17
-0.3730000 -4.0002894e-17
-0.3720000 -3.7283052e-17
-0.3710000 -3.135174e-17
-0.3700000 -2.2005992e-17
-0.3690000 -9.2467632e-18
-0.3680000 6.682323599999999e-18
-0.3670000 2.5266115e-17
-0.3660000 4.5702793999999997e-17
-0.3650000 6.6906121e-17
-0.3640000 8.7528023e-17
-0.3630000 1.0600382e-16
-0.3620000 1.2062095e-16
-0.3610000 1.2961088e-16
-0.3600000 1.3126192999999998e-16
-0.3590000 1.2404906999999998e-16
-0.3580000 1.0677479999999999e-16
-0.3570000 7.871339e-17
-0.3560000 3.9749141e-17
-0.3550000 -9.5019788e-18
-0.3540000 -6.7598616e-17
-0.3530000 -1.322198e-16
-0.3520000 -2.0016106000000001e-16
-0.3510000 -2.6739014e-16
-0.3500000 -3.2916949000000003e-16
-0.3490000 -3.8024904999999994e-16
-0.3480000 -4.1512890000000005e-16
-0.3470000 -4.2838665999999996e-16
-0.3460000 -4.1505896999999997e-16
-0.3450000 -3.7106115e-16
-0.3440000 -2.9362330999999997e-16
-0.3430000 -1.8171702e-16
-0.3420000 -3.6441646e-17
-0.3410000 1.3866215e-16
-0.3400000 3.3740592e-16
-0.3390000 5.5088657e-16
-0.3380000 7.6758845e-16
-0.3370000 9.7367711e-16
-0.3360000 1.1534994e-15
-0.3350000 1.2902931e-15
-0.3340000 1.3670956e-15
-0.3330000 1.3678278e-15
-0.3320000 1.2785108e-15
-0.3310000 1.0885606e-15
-0.3300000 7.9208863e-16
-0.3290000 3.8912416e-16
-0.3280000 -1.1333527e-16
-0.3270000 -7.0054232e-16
-0.3260000 -1.3495859e-15
-0.3250000 -2.0294355e-15
-0.3240000 -2.7015189e-15
-0.3230000 -3.3208896e-15
-0.3220000 -3.8380082e-15
-0.3210000 -4.2011309e-15
-0.3200000 -4.3592541e-15
-0.3190000 -4.2655229e-15
-0.3180000 -3.880962e-15
-0.3170000 -3.1783489000000003e-15
-0.3160000 -2.1460036e-15
-0.3150000 -7.912420099999999e-16
-0.3140000 8.567882199999999e-16
-0.3130000 2.7451691e-15
-0.3120000 4.7964501e-15
-0.3110000 6.909307300000001e-15
-0.3100000 8.9608238e-15
-0.3090000 1.0810521e-14
-0.3080000 1.2306184e-14
-0.3070000 1.3291411e-14
-0.3060000 1.3614713e-14
-0.3050000 1.3139849e-14
-0.3040000 1.1756954e-14
-0.3030000 9.393912399999999e-15
-0.3020000 6.0272972000000004e-15
-0.3010000 1.6921243000000002e-15
-0.3000000 -3.5103682e-15
-0.2990000 -9.4077362e-15
-0.2980000 -1.5754908000000002e-14
-0.2970000 -2.2237009999999997e-14
-0.2960000 -2.8476950999999996e-14
-0.2950000 -3.4048104000000004e-14
-0.2940000 -3.849215e-14
-0.2930000 -4.1341809e-14
-0.2920000 -4.2147925e-14
-0.2910000 -4.050993e-14
-0.2900000 -3.6108398e-14
-0.2890000 -2.873806e-14
-0.2880000 -1.8339357e-14
-0.2870000 -5.0263696e-15
-0.2860000 1.0891136e-14
-0.2850000 2.8893845e-14
-0.2840000 4.8249352000000006e-14
-0.2830000 6.802087e-14
-0.2820000 8.7089582e-14
-0.2810000 1.0419156999999999e-13
-0.2800000 1.1796944e-13
-0.2790000 1.2703793000000001e-13
-0.2780000 1.3006179e-13
-0.2770000 1.2584348e-13
-0.2760000 1.1341677000000001e-13
-0.2750000 9.2141875e-14
-0.2740000 6.179666e-14
-0.2730000 2.2657994e-14
-0.2720000 -2.4433294999999997e-14
-0.2710000 -7.8030041e-14
-0.2700000 -1.3606516e-13
-0.2690000 -1.9587222e-13
-0.2680000 -2.5424427e-13
-0.2670000 -3.0753371e-13
-0.2660000 -3.5179373e-13
-0.2650000 -3.829596e-13
-0.2640000 -3.9706591999999997e-13
-0.2630000 -3.9049231e-13
-0.2620000 -3.6022853999999996e-13
-0.2610000 -3.0414615e-13
-0.2600000 -2.2126239000000002e-13
-0.2590000 -1.1197992e-13
-0.2580000 2.1715234e-14
-0.2570000 1.7611525e-13
-0.2560000 3.4572901e-13
-0.2550000 5.2331275e-13
-0.2540000 7.0000569e-13
-0.2530000 8.655789e-13
-0.2520000 1.0088013e-12
-0.2510000 1.1179197e-12
-0.2500000 1.1812436e-12
-0.2490000 1.1878183e-12
-0.2480000 1.1281607e-12
-0.2470000 9.9502781e-13
-0.2460000 7.841781100000001e-13
-0.2450000 4.950833500000001e-13
-0.2440000 1.3154231000000001e-13
-0.2430000 -2.9785268e-13
-0.2420000 -7.794452200000001e-13
-0.2410000 -1.2944845e-12
-0.2400000 -1.8193754e-12
-0.2390000 -2.3262381e-12
-0.2380000 -2.7837902e-12
-0.2370000 -3.1585577e-12
-0.2360000 -3.4163932e-12
-0.2350000 -3.5242689999999997e-12
-0.2340000 -3.4522827000000003e-12
-0.2330000 -3.1758057e-12
-0.2320000 -2.6776697e-12
-0.2310000 -1.9502864e-12
-0.2300000 -9.9756544e-13
-0.2290000 1.6349704e-13
-0.2280000 1.5017006e-12
-0.2270000 2.9711242999999996e-12
-0.2260000 4.5113324e-12
-0.2250000 6.0484e-12
-0.2240000 7.4968311e-12
-0.2230000 8.7623973e-12
-0.2220000 9.7458913e-12
-0.2210000 1.0347727e-11
-0.2200000 1.0473277e-11
-0.2190000 1.0038766e-11
-0.2180000 8.977501e-12
-0.2170000 7.246151399999999e-12
-0.2160000 4.8307593e-12
-0.2150000 1.7521215e-12
-0.2140000 -1.9298412e-12
-0.2130000 -6.1131032e-12
-0.2120000 -1.0652313e-11
-0.2110000 -1.5359667e-11
-0.2100000 -2.0008141999999998e-11
-0.2090000 -2.4337279000000003e-11
-0.2080000 -2.8061616e-11
-0.2070000 -3.0881732e-11
-0.2060000 -3.2497705000000004e-11
-0.2050000 -3.2624717e-11
-0.2040000 -3.1010269000000005e-11
-0.2030000 -2.7452419e-11
-0.2020000 -2.1818242000000002e-11
-0.2010000 -1.4061628e-11
-0.2000000 -4.2394206000000005e-12
-0.1990000 7.4751898e-12
-0.1980000 2.0783065e-11
-0.1970000 3.52544e-11
-0.1960000 5.032983e-11
-0.1950000 6.532819e-11
-0.1940000 7.9461557e-11
-0.1930000 9.1857891e-11
-0.1920000 1.0159135000000001e-10
-0.1910000 1.0771992000000001e-10
-0.1900000 1.0932958e-10
-0.1890000 1.0558396000000001e-10
-0.1880000 9.5777704e-11
-0.1870000 7.9391783e-11
-0.1860000 5.6148136e-11
-0.1850000 2.6061128e-11
-0.1840000 -1.0517214e-11
-0.1830000 -5.2861203999999996e-11
-0.1820000 -9.984777799999999e-11
-0.1810000 -1.4994804e-10
-0.1800000 -2.0123665999999998e-10
-0.1790000 -2.514213e-10
-0.1780000 -2.9789370000000003e-10
-0.1770000 -3.3780311e-10
-0.1760000 -3.6815221000000004e-10
-0.1750000 -3.8591391e-10
-0.1740000 -3.8816732e-10
-0.1730000 -3.7224910999999995e-10
-0.1720000 -3.3591565e-10
-0.1710000 -2.7751046e-10
-0.1700000 -1.9612992e-10
-0.1690000 -9.177978499999999e-11
-0.1680000 3.4485769e-11
-0.1670000 1.8045136e-10
-0.1660000 3.4266236e-10
-0.1650000 5.163900999999999e-10
-0.1640000 6.9564801e-10
-0.1630000 8.732649199999999e-10
-0.1620000 1.0410209e-09
-0.1610000 1.1898481e-09
-0.1600000 1.3100974e-09
-0.1590000 1.3918687e-09
-0.1580000 1.4253992e-09
-0.1570000 1.4015035e-09
-0.1560000 1.3120501999999999e-09
-0.1550000 1.1504648999999999e-09
-0.1540000 9.122386000000001e-10
-0.1530000 5.9542332e-10
-0.1520000 2.0109237999999998e-10
-0.1510000 -2.6625872e-10
-0.1500000 -7.9839468e-10
-0.1490000 -1.3831305e-09
-0.1480000 -2.0042517999999997e-09
-0.1470000 -2.6415873e-09
-0.1460000 -3.2712489e-09
-0.1450000 -3.8660547e-09
-0.1440000 -4.3961414e-09
-0.1430000 -4.8297668e-09
-0.1420000 -5.1342974999999996e-09
-0.1410000 -5.2773685e-09
-0.1400000 -5.2281908e-09
-0.1390000 -4.9589787e-09
-0.1380000 -4.4464564e-09
-0.1370000 -3.6733993999999996e-09
-0.1360000 -2.6301554999999997e-09
-0.1350000 -1.316088e-09
-0.1340000 2.591217e-10
-0.1330000 2.0743815e-09
-0.1320000 4.0963663e-09
-0.1310000 6.279035599999999e-09
-0.1300000 8.563545699999999e-09
-0.1290000 1.0878611e-08
-0.1280000 1.314136e-08
-0.1270000 1.5258709999999998e-08
-0.1260000 1.7129277e-08
-0.1250000 1.8645829e-08
-0.1240000 1.9698244e-08
-0.1230000 2.0176956e-08
-0.1220000 1.9976806e-08
-0.1210000 1.9001237000000002e-08
-0.1200000 1.7166709999999998e-08
-0.1190000 1.4407245e-08
-0.1180000 1.0678936e-08
-0.1170000 5.964281199999999e-09
-0.1160000 2.7619428e-10
-0.1150000 -6.3384971e-09
-0.1140000 -1.3796217000000001e-08
-0.1130000 -2.1974646e-08
-0.1120000 -3.0711703000000005e-08
-0.1110000 -3.9805662e-08
-0.1100000 -4.9016508e-08
-0.1090000 -5.8068627999999996e-08
-0.1080000 -6.6654893e-08
-0.1070000 -7.444215200000001e-08
-0.1060000 -8.107811599999999e-08
-0.1050000 -8.6199559e-08
-0.1040000 -8.9441765e-08
-0.1030000 -9.0449009e-08
-0.1020000 -8.8885899e-08
-0.1010000 -8.4449342e-08
-0.1000000 -7.6880829e-08
-9.8999999E-02 -6.5978745e-08
-9.7999997E-02 -5.1610294e-08
-9.7000003E-02 -3.3722776999999995e-08
-9.6000001E-02 -1.2353717999999999e-08
-9.4999999E-02 1.2360422e-08
-9.3999997E-02 4.01774e-08
-9.3000002E-02 7.0744521e-08
-9.2000000E-02 1.0359648e-07
-9.0999998E-02 1.3815593e-07
-9.0000004E-02 1.7373712e-07
-8.9000002E-02 2.0955262000000002e-07
-8.8000000E-02 2.4472326e-07
-8.6999997E-02 2.7829132e-07
-8.6000003E-02 3.0923681e-07
-8.5000001E-02 3.3649681e-07
-8.3999999E-02 3.5898735e-07
-8.2999997E-02 3.7562784000000004e-07
-8.2000002E-02 3.8536725e-07
-8.1000000E-02 3.8721168e-07
-7.9999998E-02 3.8025303e-07
-7.9000004E-02 3.6369756e-07
-7.8000002E-02 3.3689416e-07
-7.7000000E-02 2.993614e-07
-7.5999998E-02 2.5081284e-07
-7.5000003E-02 1.9117963e-07
-7.4000001E-02 1.2063004e-07
-7.2999999E-02 3.9585091e-08
-7.1999997E-02 -5.1270110000000004e-08
-7.1000002E-02 -1.5097991e-07
-7.0000000E-02 -2.5831671999999996e-07
-6.8999998E-02 -3.7178522e-07
-6.8000004E-02 -4.896319299999999e-07
-6.7000002E-02 -6.0986034e-07
-6.6000000E-02 -7.302515000000001e-07
-6.4999998E-02 -8.4838963e-07
-6.4000003E-02 -9.616921500000002e-07
-6.3000001E-02 -1.0674443000000001e-06
-6.1999999E-02 -1.1628368e-06
-6.1000001E-02 -1.2450059999999999e-06
-5.9999999E-02 -1.3110763e-06
-5.9000000E-02 -1.358203e-06
-5.7999998E-02 -1.3836146e-06
-5.7000000E-02 -1.3846552e-06
-5.6000002E-02 -1.3588232000000001e-06
-5.5000000E-02 -1.3038077e-06
-5.4000001E-02 -1.2175212e-06
-5.2999999E-02 -1.0981265e-06
-5.2000001E-02 -9.440587000000001e-07
-5.0999999E-02 -7.540411e-07
-5.0000001E-02 -5.2709415e-07
-4.8999999E-02 -2.6253819e-07
-4.8000000E-02 4.0011167000000004e-08
-4.6999998E-02 3.8065413e-07
-4.6000000E-02 7.592244199999999e-07
-4.5000002E-02 1.1753128e-06
-4.4000000E-02 1.6282962999999999e-06
-4.3000001E-02 2.1173712e-06
-4.1999999E-02 2.6415911e-06
-4.1000001E-02 3.1999060999999997e-06
-3.9999999E-02 3.7912045e-06
-3.9000001E-02 4.4143540000000005e-06
-3.7999999E-02 5.0682438e-06
-3.7000000E-02 5.7518221e-06
-3.5999998E-02 6.4641327e-06
-3.5000000E-02 7.204347e-06
-3.4000002E-02 7.9717893e-06
-3.3000000E-02 8.7659593e-06
-3.2000002E-02 9.586546000000001e-06
-3.0999999E-02 1.0433434e-05
-2.9999999E-02 1.1306707e-05
-2.8999999E-02 1.2206636999999999e-05
-2.8000001E-02 1.3133675e-05
-2.7000001E-02 1.4088427999999999e-05
-2.6000001E-02 1.5071637000000001e-05
-2.5000000E-02 1.6084144e-05
-2.4000000E-02 1.7126855e-05
-2.3000000E-02 1.8200709999999997e-05
-2.2000000E-02 1.9306637e-05
-2.1000000E-02 2.0445516e-05
-2.0000000E-02 2.1618141e-05
-1.8999999E-02 2.2825179e-05
-1.7999999E-02 2.4067145000000002e-05
-1.7000001E-02 2.5344369000000003e-05
-1.6000001E-02 2.6656971e-05
-1.5000000E-02 2.8004854e-05
-1.4000000E-02 2.9387687e-05
-1.3000000E-02 3.0804907e-05
-1.2000000E-02 3.225573e-05
-1.1000000E-02 3.3739158e-05
-9.9999998E-03 3.525401e-05
-8.9999996E-03 3.6798943e-05
-8.0000004E-03 3.8372491e-05
-7.0000002E-03 3.9973111e-05
-6.0000001E-03 4.1599222e-05
-4.9999999E-03 4.3249253e-05
-4.0000002E-03 4.4921691e-05
-3.0000000E-03 4.6615142e-05
-2.0000001E-03 4.832836e-05
-1.0000000E-03 5.0060305e-05
0.0000000E+00 5.1810173e-05
1.0000000E-03 5.357744e-05
2.0000001E-03 5.5361886e-05
3.0000000E-03 5.7163595e-05
4.0000002E-03 5.8982994000000005e-05
4.9999999E-03 6.0820827e-05
6.0000001E-03 6.2678168e-05
7.0000002E-03 6.4556389e-05
8.0000004E-03 6.645712499999999e-05
8.9999996E-03 6.8382258e-05
9.9999998E-03 7.0333863e-05
1.1000000E-02 7.2314151e-05
1.2000000E-02 7.4325436e-05
1.3000000E-02 7.6370054e-05
1.4000000E-02 7.8450324e-05
1.5000000E-02 8.056848100000001e-05
1.6000001E-02 8.2726615e-05
1.7000001E-02 8.492663700000001e-05
1.7999999E-02 8.7170213e-05
1.8999999E-02 8.9458746e-05
2.0000000E-02 9.179332200000001e-05
2.1000000E-02 9.4174715e-05
2.2000000E-02 9.660335500000001e-05
2.3000000E-02 9.9079352e-05
2.4000000E-02 0.00010160248
2.5000000E-02 0.00010417224000000001
2.6000001E-02 0.00010678784
2.7000001E-02 0.00010944831
2.8000001E-02 0.00011215247
2.8999999E-02 0.00011489908
2.9999999E-02 0.00011768682
3.0999999E-02 0.00012051441
3.2000002E-02 0.0001233807
3.3000000E-02 0.00012628466000000002
3.4000002E-02 0.00012922551
3.5000000E-02 0.00013220276
3.5999998E-02 0.00013521629
3.7000000E-02 0.00013826638
3.7999999E-02 0.0001413537
3.9000001E-02 0.00014447944
3.9999999E-02 0.00014764523
4.1000001E-02 0.00015085319
4.1999999E-02 0.00015410589
4.3000001E-02 0.00015740635
4.4000000E-02 0.000160758
4.5000002E-02 0.0001641646
4.6000000E-02 0.00016763024
4.6999998E-02 0.00017115921999999998
4.8000000E-02 0.000174756
4.8999999E-02 0.00017842511
5.0000001E-02 0.00018217111
5.0999999E-02 0.00018599843
5.2000001E-02 0.00018991138
5.2999999E-02 0.00019391402
5.4000001E-02 0.00019801009000000003
5.5000000E-02 0.00020220298
5.6000002E-02 0.00020649568
5.7000000E-02 0.00021089069999999998
5.7999998E-02 0.00021539008000000002
5.9000000E-02 0.00021999537999999998
5.9999999E-02 0.00022470763000000002
6.1000001E-02 0.00022952742999999998
6.1999999E-02 0.00023445490999999998
6.3000001E-02 0.00023948975999999998
6.4000003E-02 0.00024463134000000003
6.4999998E-02 0.00024987867
6.6000000E-02 0.00025523053999999996
6.7000002E-02 0.00026068558000000004
6.8000004E-02 0.0002662423
6.8999998E-02 0.00027189919
7.0000000E-02 0.00027765483999999996
7.1000002E-02 0.00028350792
7.1999997E-02 0.00028945731
7.2999999E-02 0.00029550212999999997
7.4000001E-02 0.00030164184999999997
7.5000003E-02 0.00030787626
7.5999998E-02 0.00031420552
7.7000000E-02 0.00032063022
7.8000002E-02 0.00032715133999999997
7.9000004E-02 0.0003337703
7.9999998E-02 0.00034048887
8.1000000E-02 0.00034730924
8.2000002E-02 0.00035423390999999996
8.2999997E-02 0.00036126567
8.3999999E-02 0.00036840761
8.5000001E-02 0.00037566299
8.6000003E-02 0.00038303524
8.6999997E-02 0.00039052784
8.8000000E-02 0.00039814436000000004
8.9000002E-02 0.00040588839
9.0000004E-02 0.00041376338
9.0999998E-02 0.0004217728
9.2000000E-02 0.00042991996
9.3000002E-02 0.00043820805
9.3999997E-02 0.00044664007
9.4999999E-02 0.00045521888
9.6000001E-02 0.00046394721
9.7000003E-02 0.00047282769999999996
9.7999997E-02 0.0004818628
9.8999999E-02 0.00049105497
0.1000000 0.00050040658
0.1010000 0.00050991998
0.1020000 0.0005195976900000001
0.1030000 0.00052944215
0.1040000 0.0005394561
0.1050000 0.0005496423499999999
0.1060000 0.00056000399
0.1070000 0.00057054435
0.1080000 0.0005812670199999999
0.1090000 0.00059217591
0.1100000 0.0006032752
0.1110000 0.00061456935
0.1120000 0.00062606318
0.1130000 0.00063776174
0.1140000 0.0006496703
0.1150000 0.00066179437
0.1160000 0.00067413953
0.1170000 0.0006867114700000001
0.1180000 0.00069951602
0.1190000 0.00071255886
0.1200000 0.00072584562
0.1210000 0.00073938177
0.1220000 0.00075317262
0.1230000 0.00076722317
0.1240000 0.0007815381700000001
0.1250000 0.000796122
0.1260000 0.0008109786899999999
0.1270000 0.0008261117700000001
0.1280000 0.00084152452
0.1290000 0.0008572197700000001
0.1300000 0.0008731999500000001
0.1310000 0.00088946717
0.1320000 0.00090602334
0.1330000 0.00092286991
0.1340000 0.00094000834
0.1350000 0.00095743999
0.1360000 0.00097516604
0.1370000 0.0009931876799999999
0.1380000 0.0010115064
0.1390000 0.0010301239
0.1400000 0.0010490419
0.1410000 0.0010682627
0.1420000 0.001087789
0.1430000 0.001107624
0.1440000 0.0011277713
0.1450000 0.0011482352000000001
0.1460000 0.0011690207
0.1470000 0.0011901333
0.1480000 0.0012115791
0.1490000 0.0012333649000000001
0.1500000 0.0012554982
0.1510000 0.0012779869
0.1520000 0.0013008397
0.1530000 0.0013240656
0.1540000 0.001347674
0.1550000 0.0013716748
0.1560000 0.0013960783000000001
0.1570000 0.0014208948
0.1580000 0.001446135
0.1590000 0.0014718096
0.1600000 0.0014979295
0.1610000 0.0015245053
0.1620000 0.0015515478
0.1630000 0.0015790676
0.1640000 0.0016070751000000002
0.1650000 0.0016355807
0.1660000 0.0016645941000000002
0.1670000 0.0016941254
0.1680000 0.0017241840000000001
0.1690000 0.0017547793999999999
0.1700000 0.0017859206999999999
0.1710000 0.0018176168
0.1720000 0.0018498764000000002
0.1730000 0.0018827081
0.1740000 0.0019161202000000002
0.1750000 0.0019501213
0.1760000 0.0019847193
0.1770000 0.0020199228000000002
0.1780000 0.00205574
0.1790000 0.0020921789
0.1800000 0.0021292481000000003
0.1810000 0.0021669556999999997
0.1820000 0.0022053104
0.1830000 0.0022443206
0.1840000 0.0022839951
0.1850000 0.0023243429
0.1860000 0.0023653725
0.1870000 0.0024070934
0.1880000 0.0024495146
0.1890000 0.0024926454
0.1900000 0.0025364952000000002
0.1910000 0.0025810736
0.1920000 0.0026263901
0.1930000 0.0026724543
0.1940000 0.0027192762
0.1950000 0.0027668655
0.1960000 0.0028152321
0.1970000 0.0028643859
0.1980000 0.002914337
0.1990000 0.0029650955000000002
0.2000000 0.0030166717
0.2010000 0.003069076
0.2020000 0.003122319
0.2030000 0.0031764109999999996
0.2040000 0.0032313626
0.2050000 0.0032871852000000003
0.2060000 0.0033438901
0.2070000 0.0034014884
0.2080000 0.0034599918
0.2090000 0.0035194123
0.2100000 0.0035797624000000004
0.2110000 0.0036410544
0.2120000 0.0037033012999999997
0.2130000 0.0037665162
0.2140000 0.0038307131000000004
0.2150000 0.003895906
0.2160000 0.0039621089000000005
0.2170000 0.004029336600000001
0.2180000 0.0040976039999999995
0.2190000 0.0041669264
0.2200000 0.0042373194
0.2210000 0.0043087992
0.2220000 0.0043813816
0.2230000 0.004455083
0.2240000 0.0045299203
0.2250000 0.00460591
0.2260000 0.004683069
0.2270000 0.0047614143
0.2280000 0.004840963100000001
0.2290000 0.0049217324
0.2300000 0.0050037397
0.2310000 0.005087002100000001
0.2320000 0.0051715371
0.2330000 0.005257362099999999
0.2340000 0.0053444943
0.2350000 0.005432951
0.2360000 0.0055227494000000005
0.2370000 0.0056139073
0.2380000 0.0057064415
0.2390000 0.0058003698
0.2400000 0.0058957092
0.2410000 0.0059924769
0.2420000 0.0060906907
0.2430000 0.006190368
0.2440000 0.006291525599999999
0.2450000 0.0063941821000000005
0.2460000 0.0064983549
0.2470000 0.006604062200000001
0.2480000 0.0067113215
0.2490000 0.0068201516
0.2500000 0.006930570800000001
0.2510000 0.007042598000000001
0.2520000 0.0071562527999999995
0.2530000 0.0072715542000000005
0.2540000 0.0073885218
0.2550000 0.0075071759
0.2560000 0.007627537699999999
0.2570000 0.0077496275
0.2580000 0.0078734673
0.2590000 0.0079990787
0.2600000 0.0081264843
0.2610000 0.0082557068
0.2620000 0.008386770100000001
0.2630000 0.0085196982
0.2640000 0.0086545151
0.2650000 0.0087912464
0.2660000 0.0089299174
0.2670000 0.009070553600000001
0.2680000 0.0092131821
0.2690000 0.0093578303
0.2700000 0.0095045245
0.2710000 0.0096532931
0.2720000 0.009804164399999999
0.2730000 0.0099571669
0.2740000 0.010112329
0.2750000 0.010269679
0.2760000 0.010429249
0.2770000 0.010591065
0.2780000 0.010755158
0.2790000 0.010921558
0.2800000 0.011090294
0.2810000 0.011261396
0.2820000 0.011434894
0.2830000 0.011610816000000001
0.2840000 0.011789193
0.2850000 0.011970054999999999
0.2860000 0.01215343
0.2870000 0.012339349000000001
0.2880000 0.012527839999999998
0.2890000 0.012718931
0.2900000 0.012912654
0.2910000 0.013109036
0.2920000 0.013308106000000002
0.2930000 0.013509893
0.2940000 0.013714428
0.2950000 0.013921737
0.2960000 0.014131851999999999
0.2970000 0.014344801
0.2980000 0.014560613
0.2990000 0.014779319
0.3000000 0.015000949
0.3010000 0.015225535
0.3020000 0.015453105
0.3030000 0.015683693000000002
0.3040000 0.01591733
0.3050000 0.016154048
0.3060000 0.016393879
0.3070000 0.016636856999999998
0.3080000 0.016883016
0.3090000 0.01713239
0.3100000 0.017385015
0.3110000 0.017640924
0.3120000 0.017900155
0.3130000 0.018162743000000002
0.3140000 0.018428726
0.3150000 0.01869814
0.3160000 0.018971023
0.3170000 0.019247415
0.3180000 0.019527353
0.3190000 0.019810876
0.3200000 0.020098021
0.3210000 0.020388831
0.3220000 0.020683343
0.3230000 0.020981597
0.3240000 0.021283635999999998
0.3250000 0.021589496
0.3260000 0.021899222
0.3270000 0.022212854
0.3280000 0.022530431
0.3290000 0.022851996
0.3300000 0.023177591
0.3310000 0.023507257
0.3320000 0.023841037
0.3330000 0.024178975
0.3340000 0.024521112
0.3350000 0.024867491
0.3360000 0.025218157999999997
0.3370000 0.025573155
0.3380000 0.025932529
0.3390000 0.026296324000000003
0.3400000 0.026664583000000002
0.3410000 0.027037354
0.3420000 0.027414682
0.3430000 0.027796614000000004
0.3440000 0.028183198
0.3450000 0.028574481000000002
0.3460000 0.028970509
0.3470000 0.02937133
0.3480000 0.029776993
0.3490000 0.030187547000000002
0.3500000 0.030603036000000004
0.3510000 0.03102351
0.3520000 0.03144902
0.3530000 0.031879610999999995
0.3540000 0.032315336
0.3550000 0.032756242
0.3560000 0.033202374
0.3570000 0.033653784
0.3580000 0.034110522000000004
0.3590000 0.034572632
0.3600000 0.035040168000000003
0.3610000 0.035513175
0.3620000 0.035991703
0.3630000 0.036475799
0.3640000 0.036965514000000005
0.3650000 0.037460896
0.3660000 0.037961995
0.3670000 0.038468858
0.3680000 0.038981537
0.3690000 0.03950008
0.3700000 0.040024539
0.3710000 0.040554965
0.3720000 0.04109141
0.3730000 0.041633926
0.3740000 0.042182565000000005
0.3750000 0.04273738
0.3760000 0.043298422999999996
0.3770000 0.04386575
0.3780000 0.044439413
0.3790000 0.04501947
0.3800000 0.045605973
0.3810000 0.046198981
0.3820000 0.046798549
0.3830000 0.047404735
0.3840000 0.048017595
0.3850000 0.048637189
0.3860000 0.049263571000000006
0.3870000 0.049896800000000005
0.3880000 0.050536939
0.3890000 0.051184039
0.3900000 0.05183816499999999
0.3910000 0.052499369000000004
0.3920000 0.05316770999999999
0.3930000 0.053843245
0.3940000 0.054526032
0.3950000 0.055216130999999995
0.3960000 0.055913592
0.3970000 0.056618475
0.3980000 0.057330838
0.3990000 0.058050739000000004
0.4000000 0.05877823
0.4010000 0.059513369
0.4020000 0.06025621
0.4030000 0.061006809
0.4040000 0.061765226000000006
0.4050000 0.06253151200000001
0.4060000 0.063305727
0.4070000 0.064087927
0.4080000 0.064878166
0.4090000 0.065676495
0.4100000 0.06648298
0.4110000 0.067297672
0.4120000 0.068120629
0.4130000 0.06895191
0.4140000 0.069791573
0.4150000 0.070639671
0.4160000 0.071496266
0.4170000 0.072361412
0.4180000 0.073235168
0.4190000 0.07411759600000001
0.4200000 0.075008749
0.4210000 0.075908686
0.4220000 0.07681745899999999
0.4230000 0.077735132
0.4240000 0.078661757
0.4250000 0.079597393
0.4260000 0.080542098
0.4270000 0.081495929
0.4280000 0.082458934
0.4290000 0.083431177
0.4300000 0.084412709
0.4310000 0.08540358399999999
0.4320000 0.086403853
0.4330000 0.08741357599999999
0.4340000 0.088432804
0.4350000 0.089461589
0.4360000 0.090499985
0.4370000 0.091548043
0.4380000 0.09260581600000001
0.4390000 0.09367336200000001
0.4400000 0.094750733
0.4410000 0.095837982
0.4420000 0.096935162
0.4430000 0.09804232999999998
0.4440000 0.09915953300000001
0.4450000 0.10028683
0.4460000 0.10142426
0.4470000 0.10257190000000001
0.4480000 0.10372979
0.4490000 0.10489799000000001
0.4500000 0.10607656
0.4510000 0.10726553999999999
0.4520000 0.10846498999999998
0.4530000 0.10967497
0.4540000 0.11089552000000001
0.4550000 0.11212671
0.4560000 0.11336858
0.4570000 0.11462119
0.4580000 0.11588456999999999
0.4590000 0.11715878
0.4600000 0.11844388
0.4610000 0.11973991
0.4620000 0.12104691999999999
0.4630000 0.12236493999999999
0.4640000 0.12369403000000001
0.4650000 0.12503422
0.4660000 0.12638555999999998
0.4670000 0.12774809
0.4680000 0.12912184
0.4690000 0.13050687
0.4700000 0.1319032
0.4710000 0.13331089000000002
0.4720000 0.13472995000000001
0.4730000 0.13616043
0.4740000 0.13760236
0.4750000 0.13905579
0.4760000 0.14052073
0.4770000 0.14199724
0.4780000 0.14348534
0.4790000 0.14498506
0.4800000 0.14649645
0.4810000 0.14801952
0.4820000 0.14955433
0.4830000 0.15110089
0.4840000 0.15265925
0.4850000 0.15422944
0.4860000 0.15581148
0.4870000 0.15740541
0.4880000 0.15901127
0.4890000 0.16062907
0.4900000 0.16225885
0.4910000 0.16390064000000001
0.4920000 0.16555446999999998
0.4930000 0.16722035000000002
0.4940000 0.16889832000000002
0.4950000 0.17058838999999998
0.4960000 0.17229059
0.4970000 0.17400493
0.4980000 0.17573144
0.4990000 0.17747013
0.5000000 0.179221
0.5010000 0.18098408
0.5020000 0.18275937
0.5030000 0.18454687
0.5040000 0.18634659
0.5050000 0.18815855
0.5060000 0.18998273000000002
0.5070000 0.19181913
0.5080000 0.19366777
0.5090000 0.19552863999999998
0.5100000 0.19740170999999998
0.5110000 0.19928701
0.5120000 0.20118454000000002
0.5130000 0.20309426000000003
0.5140000 0.20501618
0.5150000 0.20695031
0.5160000 0.20889663
0.5170000 0.21085512999999997
0.5180000 0.21282581
0.5190000 0.21480864000000002
0.5200000 0.21680363
0.5210000 0.21881075
0.5220000 0.22082998999999998
0.5230000 0.22286135
0.5240000 0.22490479
0.5250000 0.22696031
0.5260000 0.22902789
0.5270000 0.23110751000000002
0.5280000 0.23319914
0.5290000 0.23530277
0.5300000 0.23741836
0.5310000 0.2395459
0.5320000 0.24168536
0.5330000 0.24383669
0.5340000 0.24599985
0.5350000 0.24817480999999997
0.5360000 0.25036153
0.5370000 0.25255997
0.5380000 0.25477007
0.5390000 0.25699178
0.5400000 0.25922507
0.5410000 0.26146988000000004
0.5420000 0.26372615
0.5430000 0.26599383
0.5440000 0.26827285
0.5450000 0.27056313
0.5460000 0.27286464
0.5470000 0.2751773
0.5480000 0.27750104000000003
0.5490000 0.27983582
0.5500000 0.28218153999999995
0.5510000 0.28453814
0.5520000 0.28690553999999996
0.5530000 0.28928367
0.5540000 0.29167247
0.5550000 0.29407186
0.5560000 0.29648175
0.5570000 0.29890207
0.5580000 0.30133273000000005
0.5590000 0.30377365
0.5600000 0.30622475
0.5610000 0.30868594
0.5620000 0.31115708
0.5630000 0.31363812999999996
0.5640000 0.31612897
0.5650000 0.3186295
0.5660000 0.32113963
0.5670000 0.32365923
0.5680000 0.32618819000000004
0.5690000 0.32872639000000003
0.5700000 0.33127374000000004
0.5710000 0.33383009
0.5720000 0.33639532
0.5730000 0.33896931
0.5740000 0.34155191
0.5750000 0.34414302
0.5760000 0.34674245
0.5770000 0.34935011
0.5780000 0.35196582
0.5790000 0.35458945000000003
0.5800000 0.35722086000000003
0.5810000 0.3598599
0.5820000 0.36250642
0.5830000 0.36516024
0.5840000 0.36782124
0.5850000 0.37048925
0.5860000 0.3731641
0.5870000 0.37584563
0.5880000 0.37853369000000003
0.5890000 0.38122808999999996
0.5900000 0.38392869999999996
0.5910000 0.38663533
0.5920000 0.38934781
0.5930000 0.39206594
0.5940000 0.3947896
0.5950000 0.39751856
0.5960000 0.40025264000000005
0.5970000 0.40299166
0.5980000 0.40573542999999995
0.5990000 0.40848372
0.6000000 0.41123633
0.6010000 0.41399309
0.6020000 0.41675376999999997
0.6030000 0.41951816999999997
0.6040000 0.42228606
0.6050000 0.42505720999999996
0.6060000 0.42783138
0.6070000 0.43060835000000003
0.6080000 0.43338789
0.6090000 0.43616975
0.6100000 0.4389537
0.6110000 0.44173948
0.6120000 0.44452683000000004
0.6130000 0.44731553999999996
0.6140000 0.45010531000000004
0.6150000 0.45289592999999995
0.6160000 0.45568709999999996
0.6170000 0.45847860000000007
0.6180000 0.4612701
0.6190000 0.46406137
0.6200000 0.46685217
0.6210000 0.46964218
0.6220000 0.47243116
0.6230000 0.4752188
0.6240000 0.47800485
0.6250000 0.48078903999999995
0.6260000 0.48357104
0.6270000 0.48635062
0.6280000 0.48912744999999996
0.6290000 0.49190121
0.6300000 0.49467165999999996
0.6310000 0.49743848
0.6320000 0.5002013399999999
0.6330000 0.50295996
0.6340000 0.5057140299999999
0.6350000 0.5084632
0.6360000 0.5112071499999999
0.6370000 0.51394557
0.6380000 0.51667811
0.6390000 0.51940447
0.6400000 0.5221243
0.6410000 0.5248372400000001
0.6420000 0.5275429699999999
0.6430000 0.5302411
0.6440000 0.53293128
0.6450000 0.53561316
0.6460000 0.5382863800000001
0.6470000 0.54095057
0.6480000 0.54360535
0.6490000 0.54625035
0.6500000 0.5488852
0.6510000 0.55150953
0.6520000 0.55412296
0.6530000 0.5567250800000001
0.6540000 0.5593155
0.6550000 0.56189387
0.6560000 0.56445976
0.6570000 0.5670127500000001
0.6580000 0.5695524599999999
0.6590000 0.57207854
0.6600000 0.5745905
0.6610000 0.57708798
0.6620000 0.5795705600000001
0.6630000 0.58203782
0.6640000 0.58448934
0.6650000 0.5869247
0.6660000 0.58934349
0.6670000 0.59174527
0.6680000 0.5941296
0.6690000 0.59649604
0.6700000 0.59884419
0.6710000 0.60117356
0.6720000 0.60348371
0.6730000 0.60577421
0.6740000 0.60804458
0.6750000 0.61029438
0.6760000 0.61252317
0.6770000 0.61473045
0.6780000 0.61691576
0.6790000 0.61907861
0.6800000 0.62121856
0.6810000 0.6233350799999999
0.6820000 0.6254277699999999
0.6830000 0.6274960900000001
0.6840000 0.6295395500000001
0.6850000 0.63155768
0.6860000 0.63354997
0.6870000 0.6355159499999999
0.6880000 0.6374551
0.6890000 0.6393669200000001
0.6900000 0.64125094
0.6910000 0.6431066400000001
0.6920000 0.64493353
0.6930000 0.6467310700000001
0.6940000 0.64849877
0.6950000 0.65023615
0.6960000 0.65194266
0.6970000 0.65361778
0.6980000 0.65526101
0.6990000 0.65687182
0.7000000 0.65844972
0.7010000 0.6599941300000001
0.7020000 0.66150455
0.7030000 0.66298046
0.7040000 0.66442131
0.7050000 0.6658265800000001
0.7060000 0.66719567
0.7070000 0.66852812
0.7080000 0.6698233100000001
0.7090000 0.67108073
0.7100000 0.6722998299999999
0.7110000 0.6734801
0.7120000 0.67462092
0.7130000 0.67572179
0.7140000 0.6767821
0.7150000 0.67780134
0.7160000 0.67877891
0.7170000 0.67971428
0.7180000 0.68060686
0.7190000 0.6814561299999999
0.7200000 0.68226149
0.7210000 0.68302238
0.7220000 0.6837382399999999
0.7230000 0.68440852
0.7240000 0.6850326
0.7250000 0.68560997
0.7260000 0.68614003
0.7270000 0.68662218
0.7280000 0.6870559
0.7290000 0.6874405800000001
0.7300000 0.6877756700000001
0.7310000 0.68806061
0.7320000 0.68829479
0.7330000 0.68847761
0.7340000 0.68860855
0.7350000 0.68868701
0.7360000 0.6887123900000001
0.7370000 0.68868413
0.7380000 0.68860161
0.7390000 0.68846429
0.7400000 0.68827155
0.7410000 0.6880228399999999
0.7420000 0.6877175999999999
0.7430000 0.68735518
0.7440000 0.68693506
0.7450000 0.68645664
0.7460000 0.68591931
0.7470000 0.68532252
0.7480000 0.68466566
0.7490000 0.68394816
0.7500000 0.68316944
0.7510000 0.68232892
0.7520000 0.68142605
0.7530000 0.68046022
0.7540000 0.67943088
0.7550000 0.6783374099999999
0.7560000 0.6771793100000001
0.7570000 0.67595597
0.7580000 0.67466684
0.7590000 0.67331134
0.7600000 0.67188889
0.7610000 0.67039896
0.7620000 0.66884095
0.7630000 0.66721435
0.7640000 0.66551859
0.7650000 0.6637530899999999
0.7660000 0.66191731
0.7670000 0.66001066
0.7680000 0.65803262
0.7690000 0.65598264
0.7700000 0.65386011
0.7710000 0.65166452
0.7720000 0.64939535
0.7730000 0.647052
0.7740000 0.64463397
0.7750000 0.6421406799999999
0.7760000 0.63957158
0.7770000 0.63692615
0.7780000 0.63420385
0.7790000 0.63140416
0.7800000 0.6285265600000001
0.7810000 0.62557049
0.7820000 0.62253545
0.7830000 0.61942092
0.7840000 0.61622635
0.7850000 0.61295126
0.7860000 0.6095951399999999
0.7870000 0.60615749
0.7880000 0.6026377900000001
0.7890000 0.59903557
0.7900000 0.59535033
0.7910000 0.59158159
0.7920000 0.58772885
0.7930000 0.5837916400000001
0.7940000 0.57976949
0.7950000 0.57566194
0.7960000 0.5714685700000001
0.7970000 0.56718886
0.7980000 0.5628223499999999
0.7990000 0.5583686299999999
0.8000000 0.5538272200000001
0.8010000 0.54919771
0.8020000 0.54447963
0.8030000 0.53967256
0.8040000 0.53477604
0.8050000 0.52978969
0.8060000 0.5247131
0.8070000 0.51954584
0.8080000 0.5142875
0.8090000 0.5089377100000001
0.8100000 0.50349603
0.8110000 0.49796212
0.8120000 0.49233558
0.8130000 0.48661605
0.8140000 0.48080314999999996
0.8150000 0.47489651000000005
0.8160000 0.46889582
0.8170000 0.46280067999999996
0.8180000 0.45661079
0.8190000 0.45032576
0.8200000 0.44394531
0.8210000 0.43746913
0.8220000 0.43089688000000004
0.8230000 0.42422828
0.8240000 0.41746302
0.8250000 0.41060080000000004
0.8260000 0.40364140000000004
0.8270000 0.39658449
0.8280000 0.38942981
0.8290000 0.38217711
0.8300000 0.37482614
0.8310000 0.36737663
0.8320000 0.35982837
0.8330000 0.35218112
0.8340000 0.34443466
0.8350000 0.33658876
0.8360000 0.32864321999999996
0.8370000 0.32059785
0.8380000 0.31245248
0.8390000 0.3042069
0.8400000 0.29586094999999996
0.8410000 0.28741446000000004
0.8420000 0.27886729
0.8430000 0.27021929
0.8440000 0.26147033
0.8450000 0.25262028999999997
0.8460000 0.24366907
0.8470000 0.23461655
0.8480000 0.22546265000000001
0.8490000 0.21620728
0.8500000 0.20685040000000002
0.8510000 0.19739193
0.8520000 0.18783183
0.8530000 0.17817005
0.8540000 0.16840659000000002
0.8550000 0.15854142
0.8560000 0.14857453
0.8570000 0.13850594
0.8580000 0.12833567
0.8590000 0.11806373
0.8600000 0.10769016000000001
0.8610000 0.097215007
0.8620000 0.086638331
0.8630000 0.075960194
0.8640000 0.065180671
0.8650000 0.054299849000000004
0.8660000 0.04331783
0.8670000 0.032234719
0.8680000 0.021050634999999998
0.8690000 0.0097657088
0.8700000 -0.0016199174000000002
0.8710000 -0.013106091
0.8720000 -0.024692646999999998
0.8730000 -0.03637941
0.8740000 -0.048166187
0.8750000 -0.060052786000000004
0.8760000 -0.07203899400000001
0.8770000 -0.084124587
0.8780000 -0.096309325
0.8790000 -0.10859296
0.8800000 -0.12097523
0.8810000 -0.13345586
0.8820000 -0.14603456
0.8830000 -0.15871103
0.8840000 -0.17148497999999998
0.8850000 -0.18435608
0.8860000 -0.19732399000000003
0.8870000 -0.21038835
0.8880000 -0.22354883
0.8890000 -0.23680504000000002
0.8900000 -0.2501566
0.8910000 -0.2636031
0.8920000 -0.27714414
0.8930000 -0.29077928000000003
0.8940000 -0.30450812
0.8950000 -0.3183302
0.8960000 -0.33224507000000003
0.8970000 -0.34625223
0.8980000 -0.36035122
0.8990000 -0.37454155
0.9000000 -0.3888227
0.9010000 -0.40319418
0.9020000 -0.41765543000000005
0.9030000 -0.43220585
0.9040000 -0.44684494
0.9050000 -0.46157213
0.9060000 -0.47638677000000007
0.9070000 -0.4912883
0.9080000 -0.50627613
0.9090000 -0.52134958
0.9100000 -0.53650797
0.9110000 -0.5517506999999999
0.9120000 -0.56707705
0.9130000 -0.58248639
0.9140000 -0.59797796
0.9150000 -0.61355107
0.9160000 -0.62920493
0.9170000 -0.64493883
0.9180000 -0.66075199
0.9190000 -0.67664366
0.9200000 -0.692613
0.9210000 -0.70865923
0.9220000 -0.72478154
0.9230000 -0.74097905
0.9240000 -0.75725098
0.9250000 -0.7735964399999999
0.9260000 -0.7900145799999999
0.9270000 -0.80650449
0.9280000 -0.8230652700000001
0.9290000 -0.8396960800000001
0.9300000 -0.8563959
0.9310000 -0.8731639
0.9320000 -0.88999905
0.9330000 -0.90690041
0.9340000 -0.9238670600000001
0.9350000 -0.94089797
0.9360000 -0.9579922100000001
0.9370000 -0.9751487499999999
0.9380000 -0.99236658
0.9390000 -1.0096447
0.9400000 -1.0269819
0.9410000 -1.0443772
0.9420000 -1.0618295999999998
0.9430000 -1.079338
0.9440000 -1.0969012999999999
0.9450000 -1.1145182999999999
0.9460000 -1.1321879
0.9470000 -1.1499089
0.9480000 -1.1676802
0.9490000 -1.1855007
0.9500000 -1.2033692
0.9510000 -1.2212844
0.9520000 -1.239245
0.9530000 -1.25725
0.9540000 -1.275298
0.9550000 -1.2933877999999999
0.9560000 -1.3115181
0.9570000 -1.3296876
0.9580000 -1.3478951
0.9590000 -1.3661391
0.9600000 -1.3844185
0.9610000 -1.4027318
0.9620000 -1.4210777
0.9630000 -1.4394550000000002
0.9640000 -1.4578621
0.9650000 -1.4762977
0.9660000 -1.4947605
0.9670000 -1.5132491
0.9680000 -1.531762
0.9690000 -1.5502978
0.9700000 -1.5688552000000002
0.9710000 -1.5874324
0.9720000 -1.6060283000000002
0.9730000 -1.6246414
0.9740000 -1.6432703
0.9750000 -1.6619133000000001
0.9760000 -1.6805692
0.9770000 -1.6992362
0.9780000 -1.717913
0.9790000 -1.7365979
0.9800000 -1.7552895
0.9810000 -1.7739864
0.9820000 -1.7926867999999998
0.9830000 -1.8113892999999999
0.9840000 -1.8300921
0.9850000 -1.8487938
0.9860000 -1.8674927000000001
0.9870000 -1.8861873
0.9880000 -1.9048760000000002
0.9890000 -1.923557
0.9900000 -1.9422289
0.9910000 -1.9608898
0.9920000 -1.9795382
0.9930000 -1.9981723
0.9940000 -2.0167905999999998
0.9950000 -2.0353913
0.9960000 -2.0539727
0.9970000 -2.072533
0.9980000 -2.0910708
0.9990000 -2.109584
1.000000 -2.1280712
1.001000 -2.1465305
1.002000 -2.1649603
1.003000 -2.1833587000000003
1.004000 -2.2017241
1.005000 -2.2200545
1.006000 -2.2383485000000003
1.007000 -2.2566043000000002
1.008000 -2.2748198
1.009000 -2.2929937000000002
1.010000 -2.3111238999999997
1.011000 -2.3292087
1.012000 -2.3472462
1.013000 -2.3652347000000002
1.014000 -2.3831725
1.015000 -2.4010575999999997
1.016000 -2.4188884
1.017000 -2.4366628
1.018000 -2.4543792
1.019000 -2.4720358
1.020000 -2.4896305
1.021000 -2.5071617
1.022000 -2.5246276
1.023000 -2.542026
1.024000 -2.5593553
1.025000 -2.5766134
1.026000 -2.5937987
1.027000 -2.6109092
1.028000 -2.6279431
1.029000 -2.6448983999999998
1.030000 -2.6617732000000003
1.031000 -2.6785657
1.032000 -2.695274
1.033000 -2.7118960000000003
1.034000 -2.72843
1.035000 -2.7448742000000004
1.036000 -2.7612265000000003
1.037000 -2.7774852
1.038000 -2.7936481
1.039000 -2.8097136000000003
1.040000 -2.8256796
1.041000 -2.8415445
1.042000 -2.8573062
1.043000 -2.8729629
1.044000 -2.8885126
1.045000 -2.9039534
1.046000 -2.9192835
1.047000 -2.9345008999999997
1.048000 -2.949604
1.049000 -2.9645907
1.050000 -2.9794592
1.051000 -2.9942077
1.052000 -3.0088341
1.053000 -3.0233366
1.054000 -3.0377134999999997
1.055000 -3.0519627000000003
1.056000 -3.0660825
1.057000 -3.0800708
1.058000 -3.0939259
1.059000 -3.1076459
1.060000 -3.1212289
1.061000 -3.1346731
1.062000 -3.1479765
1.063000 -3.1611375999999995
1.064000 -3.1741541
1.065000 -3.1870246
1.066000 -3.1997468000000002
1.067000 -3.2123193000000003
1.068000 -3.2247397999999996
1.069000 -3.2370068
1.070000 -3.2491185
1.071000 -3.2610729
1.072000 -3.2728683000000003
1.073000 -3.2845028
1.074000 -3.2959747999999998
1.075000 -3.3072825999999997
1.076000 -3.3184242000000004
1.077000 -3.3293977000000003
1.078000 -3.3402018
1.079000 -3.3508345000000004
1.080000 -3.361294
1.081000 -3.3715785
1.082000 -3.3816867
1.083000 -3.3916163999999998
1.084000 -3.4013662
1.085000 -3.4109343
1.086000 -3.420319
1.087000 -3.4295190000000004
1.088000 -3.4385324
1.089000 -3.4473572
1.090000 -3.455992
1.091000 -3.4644354
1.092000 -3.4726854
1.093000 -3.4807406
1.094000 -3.4885995000000003
1.095000 -3.4962602
1.096000 -3.5037211999999998
1.097000 -3.5109811
1.098000 -3.5180379
1.099000 -3.5248904999999997
1.100000 -3.5315372
1.101000 -3.5379764000000002
1.102000 -3.5442065
1.103000 -3.5502262
1.104000 -3.5560340000000004
1.105000 -3.5616282
1.106000 -3.5670076
1.107000 -3.5721704
1.108000 -3.5771157999999996
1.109000 -3.5818417
1.110000 -3.586347
1.111000 -3.5906304
1.112000 -3.5946906
1.113000 -3.5985261
1.114000 -3.6021355999999995
1.115000 -3.6055177
1.116000 -3.6086712
1.117000 -3.6115948
1.118000 -3.6142871
1.119000 -3.6167469
1.120000 -3.6189731000000003
1.121000 -3.6209643
1.122000 -3.6227196000000004
1.123000 -3.6242377
1.124000 -3.6255173000000003
1.125000 -3.6265574000000003
1.126000 -3.6273565
1.127000 -3.6279138000000004
1.128000 -3.6282281999999997
1.129000 -3.6282986000000004
1.130000 -3.6281239
1.131000 -3.6277030000000003
1.132000 -3.627035
1.133000 -3.6261186
1.134000 -3.624953
1.135000 -3.6235373
1.136000 -3.6218707
1.137000 -3.6199518
1.138000 -3.6177794999999997
1.139000 -3.6153536
1.140000 -3.6126725
1.141000 -3.6097359000000004
1.142000 -3.6065425999999996
1.143000 -3.6030918
1.144000 -3.5993828999999997
1.145000 -3.5954151
1.146000 -3.5911877000000003
1.147000 -3.5866998
1.148000 -3.5819508
1.149000 -3.5769399
1.150000 -3.5716664000000002
1.151000 -3.5661299
1.152000 -3.5603295999999998
1.153000 -3.5542648000000003
1.154000 -3.5479352
1.155000 -3.5413398999999997
1.156000 -3.5344787
1.157000 -3.5273511
1.158000 -3.5199568
1.159000 -3.512295
1.160000 -3.5043653
1.161000 -3.4961674
1.162000 -3.487701
1.163000 -3.4789655
1.164000 -3.4699608
1.165000 -3.4606863000000003
1.166000 -3.4511421
1.167000 -3.4413274
1.168000 -3.4312423
1.169000 -3.4208863999999997
1.170000 -3.4102596
1.171000 -3.3993616999999996
1.172000 -3.3881921000000004
1.173000 -3.3767514
1.174000 -3.3650386999999995
1.175000 -3.3530544000000004
1.176000 -3.3407982
1.177000 -3.3282700999999997
1.178000 -3.3154700000000004
1.179000 -3.3023983
1.180000 -3.2890547
1.181000 -3.2754391000000003
1.182000 -3.261552
1.183000 -3.2473929
1.184000 -3.2329626
1.185000 -3.2182611999999997
1.186000 -3.2032884999999998
1.187000 -3.188045
1.188000 -3.1725309999999998
1.189000 -3.1567466000000004
1.190000 -3.1406919999999996
1.191000 -3.1243678
1.192000 -3.1077743
1.193000 -3.0909119
1.194000 -3.073781
1.195000 -3.0563819999999997
1.196000 -3.0387154
1.197000 -3.0207815
1.198000 -3.0025808
1.199000 -2.984114
1.200000 -2.9653815999999997
1.201000 -2.9463841
1.202000 -2.9271221
1.203000 -2.9075962
1.204000 -2.887807
1.205000 -2.8677553000000002
1.206000 -2.8474415
1.207000 -2.8268665
1.208000 -2.806031
1.209000 -2.7849356
1.210000 -2.7635813
1.211000 -2.7419688
1.212000 -2.7200989
1.213000 -2.6979726
1.214000 -2.6755907
1.215000 -2.6529541
1.216000 -2.6300639
1.217000 -2.6069209
1.218000 -2.5835263
1.219000 -2.5598809
1.220000 -2.5359862
1.221000 -2.5118429
1.222000 -2.4874522999999997
1.223000 -2.4628155
1.224000 -2.4379337000000003
1.225000 -2.4128081
1.226000 -2.3874398
1.227000 -2.3618303
1.228000 -2.3359807
1.229000 -2.3098923
1.230000 -2.2835663999999998
1.231000 -2.2570044
1.232000 -2.2302076
1.233000 -2.2031775
1.234000 -2.1759154
1.235000 -2.1484228
1.236000 -2.120701
1.237000 -2.0927517
1.238000 -2.0645762000000003
1.239000 -2.0361761
1.240000 -2.0075528
1.241000 -1.9787081000000002
1.242000 -1.9496433
1.243000 -1.9203603
1.244000 -1.8908607000000002
1.245000 -1.8611461
1.246000 -1.8312182
1.247000 -1.8010788
1.248000 -1.7707293999999998
1.249000 -1.7401719
1.250000 -1.7094083
1.251000 -1.6784402
1.252000 -1.6472693999999999
1.253000 -1.6158978000000002
1.254000 -1.5843272
1.255000 -1.5525598
1.256000 -1.5205974
1.257000 -1.4884419
1.258000 -1.4560952999999999
1.259000 -1.4235596
1.260000 -1.3908369
1.261000 -1.3579290000000002
1.262000 -1.3248383000000001
1.263000 -1.2915667
1.264000 -1.2581163
1.265000 -1.2244892
1.266000 -1.1906876
1.267000 -1.1567137
1.268000 -1.1225696
1.269000 -1.0882575
1.270000 -1.0537797
1.271000 -1.0191383
1.272000 -0.9843356
1.273000 -0.94937393
1.274000 -0.91425553
1.275000 -0.8789826199999999
1.276000 -0.8435576199999999
1.277000 -0.8079829599999999
1.278000 -0.77226092
1.279000 -0.73639387
1.280000 -0.7003842899999999
1.281000 -0.66423453
1.282000 -0.62794709
1.283000 -0.59152441
1.284000 -0.55496902
1.285000 -0.51828339
1.286000 -0.48147002
1.287000 -0.44453149000000003
1.288000 -0.40747038999999996
1.289000 -0.37028925
1.290000 -0.33299068
1.291000 -0.29557731000000004
1.292000 -0.25805177
1.293000 -0.2204167
1.294000 -0.18267474
1.295000 -0.14482857999999998
1.296000 -0.10688088
1.297000 -0.068834348
1.298000 -0.030691671
1.299000 0.007544429500000001
1.300000 0.045871222
1.301000 0.084285968
1.302000 0.12278591
1.303000 0.16136830000000002
1.304000 0.20003036999999999
1.305000 0.23876934
1.306000 0.27758239
1.307000 0.31646674
1.308000 0.35541956
1.309000 0.39443802
1.310000 0.43351924999999997
1.311000 0.47266041000000003
1.312000 0.51185866
1.313000 0.55111106
1.314000 0.59041469
1.315000 0.6297667
1.316000 0.66916412
1.317000 0.708604
1.318000 0.74808341
1.319000 0.78759938
1.320000 0.82714902
1.321000 0.8667292099999999
1.322000 0.9063370499999999
1.323000 0.9459694799999999
1.324000 0.9856235200000001
1.325000 1.0252961999999999
1.326000 1.0649844
1.327000 1.1046851
1.328000 1.1443952
1.329000 1.1841117
1.330000 1.2238316
1.331000 1.2635518000000001
1.332000 1.3032692000000001
1.333000 1.3429807
1.334000 1.3826832
1.335000 1.4223738
1.336000 1.4620492
1.337000 1.5017065
1.338000 1.5413426
1.339000 1.5809543
1.340000 1.6205387000000002
1.341000 1.6600927
1.342000 1.6996132000000002
1.343000 1.739097
1.344000 1.7785411
1.345000 1.8179425999999999
1.346000 1.8572981999999998
1.347000 1.8966048999999998
1.348000 1.9358596
1.349000 1.9750591000000002
1.350000 2.0142006
1.351000 2.0532805
1.352000 2.0922961
1.353000 2.1312442000000003
1.354000 2.1701216999999997
1.355000 2.2089252
1.356000 2.247652
1.357000 2.2862988
1.358000 2.3248623999999998
1.359000 2.3633398
1.360000 2.4017277999999997
1.361000 2.4400232
1.362000 2.4782230999999997
1.363000 2.5163243
1.364000 2.5543235
1.365000 2.5922177
1.366000 2.6300039
1.367000 2.6676789
1.368000 2.7052397
1.369000 2.742683
1.370000 2.7800057
1.371000 2.817205
1.372000 2.8542776
1.373000 2.8912203
1.374000 2.9280303
1.375000 2.9647045
1.376000 3.0012397
1.377000 3.037633
1.378000 3.0738814
1.379000 3.1099816999999996
1.380000 3.1459308999999998
1.381000 3.1817265
1.382000 3.2173648
1.383000 3.2528434
1.384000 3.2881591
1.385000 3.3233091
1.386000 3.3582902999999997
1.387000 3.3930998
1.388000 3.4277346
1.389000 3.462192
1.390000 3.4964692
1.391000 3.5305627
1.392000 3.5644703
1.393000 3.5981886
1.394000 3.6317151
1.395000 3.6650468
1.396000 3.6981809999999995
1.397000 3.7311148000000003
1.398000 3.7638452000000004
1.399000 3.7963696
1.400000 3.8286854000000003
1.401000 3.8607895
1.402000 3.8926791
1.403000 3.9243516
1.404000 3.9558037999999995
1.405000 3.9870333000000002
1.406000 4.0180374
1.407000 4.048813099999999
1.408000 4.0793583
1.409000 4.1096698
1.410000 4.1397449
1.411000 4.1695811
1.412000 4.1991755
1.413000 4.228526
1.414000 4.2576294
1.415000 4.2864832999999996
1.416000 4.315085300000001
1.417000 4.3434329
1.418000 4.3715231
1.419000 4.399354
1.420000 4.4269226
1.421000 4.454226800000001
1.422000 4.4812638
1.423000 4.5080315
1.424000 4.5345273
1.425000 4.5607489
1.426000 4.5866940000000005
1.427000 4.6123601
1.428000 4.6377454
1.429000 4.6628471
1.430000 4.6876632
1.431000 4.7121908999999995
1.432000 4.7364283
1.433000 4.7603734
1.434000 4.7840238
1.435000 4.8073776
1.436000 4.8304323
1.437000 4.8531856
1.438000 4.8756357
1.439000 4.8977803
1.440000 4.9196176000000005
1.441000 4.9411453000000005
1.442000 4.9623612
1.443000 4.9832635
1.444000 5.0038498
1.445000 5.0241183000000005
1.446000 5.0440673
1.447000 5.0636947
1.448000 5.0829984
1.449000 5.1019765
1.450000 5.120627600000001
1.451000 5.1389493
1.452000 5.1569402
1.453000 5.174598100000001
1.454000 5.1919214
1.455000 5.2089088
1.456000 5.2255582
1.457000 5.2418679
1.458000 5.2578364
1.459000 5.273462100000001
1.460000 5.2887432
1.461000 5.3036787
1.462000 5.3182665
1.463000 5.332505299999999
1.464000 5.3463936
1.465000 5.3599298
1.466000 5.373112900000001
1.467000 5.3859409
1.468000 5.3984128
1.469000 5.4105271
1.470000 5.4222826
1.471000 5.4336779
1.472000 5.4447114
1.473000 5.4553825
1.474000 5.4656893
1.475000 5.475631
1.476000 5.4852061
1.477000 5.4944139000000005
1.478000 5.5032529
1.479000 5.511722
1.480000 5.5198204
1.481000 5.5275466
1.482000 5.5349
1.483000 5.5418793
1.484000 5.5484839
1.485000 5.5547126
1.486000 5.5605646
1.487000 5.5660389
1.488000 5.5711348
1.489000 5.5758517
1.490000 5.5801887
1.491000 5.584145
1.492000 5.5877198
1.493000 5.5909127000000005
1.494000 5.5937231
1.495000 5.5961501
1.496000 5.5981933999999995
1.497000 5.5998523
1.498000 5.6011263
1.499000 5.602015199999999
1.500000 5.6025181
1.501000 5.6026351000000005
1.502000 5.6023654
1.503000 5.601709
1.504000 5.6006651
1.505000 5.5992339
1.506000 5.5974144
1.507000 5.5952068
1.508000 5.5926107
1.509000 5.589626
1.510000 5.586252399999999
1.511000 5.5824894
1.512000 5.5783372
1.513000 5.5737957
1.514000 5.5688649
1.515000 5.5635445
1.516000 5.5578344
1.517000 5.5517346000000005
1.518000 5.5452451
1.519000 5.538366
1.520000 5.5310976
1.521000 5.5234399000000005
1.522000 5.5153932
1.523000 5.5069577
1.524000 5.4981336
1.525000 5.4889213
1.526000 5.4793213
1.527000 5.4693334
1.528000 5.458958399999999
1.529000 5.4481968
1.530000 5.4370493
1.531000 5.4255157999999994
1.532000 5.4135971
1.533000 5.401293900000001
1.534000 5.3886067
1.535000 5.3755362
1.536000 5.362083
1.537000 5.3482477
1.538000 5.334030800000001
1.539000 5.3194333
1.540000 5.3044557999999995
1.541000 5.289099
1.542000 5.2733637
1.543000 5.2572511
1.544000 5.2407615
1.545000 5.223896
1.546000 5.2066550000000005
1.547000 5.1890399
1.548000 5.1710512
1.549000 5.15269
1.550000 5.1339574
1.551000 5.1148541
1.552000 5.0953813
1.553000 5.07554
1.554000 5.0553314
1.555000 5.0347567
1.556000 5.0138168
1.557000 4.9925126
1.558000 4.970846
1.559000 4.9488176
1.560000 4.9264289
1.561000 4.9036816
1.562000 4.8805766
1.563000 4.8571154
1.564000 4.8332997
1.565000 4.8091307
1.566000 4.7846101
1.567000 4.759739300000001
1.568000 4.7345199
1.569000 4.7089536
1.570000 4.6830419
1.571000 4.6567865
1.572000 4.6301886
1.573000 4.6032503
1.574000 4.5759734000000005
1.575000 4.5483593
1.576000 4.5204096
1.577000 4.492126
1.578000 4.4635106
1.579000 4.4345651
1.580000 4.405291
1.581000 4.3756902
1.582000 4.3457646
1.583000 4.315516
1.584000 4.284946199999999
1.585000 4.2540572999999995
1.586000 4.2228509
1.587000 4.191329
1.588000 4.1594934
1.589000 4.127346
1.590000 4.094889
1.591000 4.0621243
1.592000 4.0290538
1.593000 3.9956797
1.594000 3.9620042
1.595000 3.9280292
1.596000 3.8937571999999996
1.597000 3.8591903
1.598000 3.8243305
1.599000 3.7891801000000003
1.600000 3.7537415
1.601000 3.7180167
1.602000 3.6820084000000004
1.603000 3.6457185
1.604000 3.6091499
1.605000 3.5723045
1.606000 3.5351846
1.607000 3.4977928
1.608000 3.4601316
1.609000 3.4222033
1.610000 3.3840101
1.611000 3.3455547
1.612000 3.3068392
1.613000 3.2678664000000004
1.614000 3.2286387
1.615000 3.1891584
1.616000 3.1494282
1.617000 3.1094503
1.618000 3.0692274
1.619000 3.0287618
1.620000 2.9880562999999998
1.621000 2.9471133
1.622000 2.9059352
1.623000 2.8645249
1.624000 2.8228849
1.625000 2.7810177
1.626000 2.7389259999999997
1.627000 2.6966126999999998
1.628000 2.6540801
1.629000 2.6113313
1.630000 2.5683688
1.631000 2.5251953
1.632000 2.4818137
1.633000 2.4382269
1.634000 2.3944374
1.635000 2.3504483
1.636000 2.306262
1.637000 2.2618817
1.638000 2.2173101
1.639000 2.1725499999999998
1.640000 2.1276042
1.641000 2.0824755
1.642000 2.0371668
1.643000 1.991681
1.644000 1.9460207
1.645000 1.9001888000000002
1.646000 1.8541881999999998
1.647000 1.8080216
1.648000 1.7616918
1.649000 1.7152017
1.650000 1.6685539999999999
1.651000 1.6217514999999998
1.652000 1.574797
1.653000 1.5276932
1.654000 1.480443
1.655000 1.4330493
1.656000 1.3855148
1.657000 1.3378424999999998
1.658000 1.290035
1.659000 1.2420953000000001
1.660000 1.1940263
1.661000 1.1458309
1.662000 1.0975120999999999
1.663000 1.0490726000000001
1.664000 1.0005154
1.665000 0.9518435199999999
1.666000 0.90305991
1.667000 0.8541674399999999
1.668000 0.80516916
1.669000 0.75606806
1.670000 0.70686713
1.671000 0.65756934
1.672000 0.60817762
1.673000 0.55869501
1.674000 0.50912448
1.675000 0.45946897
1.676000 0.40973141
1.677000 0.35991478
1.678000 0.31002198999999997
1.679000 0.26005596999999997
1.680000 0.2100196
1.681000 0.15991576999999998
1.682000 0.10974734
1.683000 0.05951717000000001
1.684000 0.0092280985
1.685000 -0.041117048
1.686000 -0.09151545800000001
1.687000 -0.14196432
1.688000 -0.19246084000000002
1.689000 -0.24300222000000002
1.690000 -0.29358568
1.691000 -0.34420844
1.692000 -0.39486773
1.693000 -0.44556073999999996
1.694000 -0.49628470999999996
1.695000 -0.54703685
1.696000 -0.59781438
1.697000 -0.64861453
1.698000 -0.69943448
1.699000 -0.75027146
1.700000 -0.8011227500000001
1.701000 -0.8519854400000001
1.702000 -0.90285679
1.703000 -0.9537341100000001
1.704000 -1.0046145
1.705000 -1.0554953
1.706000 -1.1063737
1.707000 -1.157247
1.708000 -1.2081124
1.709000 -1.2589673
1.710000 -1.3098089
1.711000 -1.3606346
1.712000 -1.4114418
1.713000 -1.4622279
1.714000 -1.5129901
1.715000 -1.563726
1.716000 -1.6144329999999998
1.717000 -1.6651084999999999
1.718000 -1.7157501
1.719000 -1.7663552999999999
1.720000 -1.8169217000000002
1.721000 -1.8674469
1.722000 -1.9179282999999998
1.723000 -1.9683635000000002
1.724000 -2.0187502999999998
1.725000 -2.069086
1.726000 -2.1193685
1.727000 -2.1695953
1.728000 -2.2197641
1.729000 -2.2698725
1.730000 -2.319918
1.731000 -2.3698986
1.732000 -2.4198117000000003
1.733000 -2.4696549
1.734000 -2.5194261
1.735000 -2.5691228
1.736000 -2.6187427
1.737000 -2.6682835
1.738000 -2.7177428999999997
1.739000 -2.7671186
1.740000 -2.8164084999999996
1.741000 -2.8656101
1.742000 -2.9147213
1.743000 -2.96374
1.744000 -3.0126639
1.745000 -3.0614909
1.746000 -3.110219
1.747000 -3.1588461
1.748000 -3.2073698999999998
1.749000 -3.2557886000000003
1.750000 -3.3041
1.751000 -3.3523023
1.752000 -3.4003935999999997
1.753000 -3.4483720000000004
1.754000 -3.4962352
1.755000 -3.5439819
1.756000 -3.5916101
1.757000 -3.6391180000000003
1.758000 -3.6865037000000003
1.759000 -3.7337657
1.760000 -3.7809022
1.761000 -3.8279111999999995
1.762000 -3.8747914000000003
1.763000 -3.9215408
1.764000 -3.9681580000000003
1.765000 -4.014641
1.766000 -4.0609885
1.767000 -4.1071985
1.768000 -4.1532699
1.769000 -4.1992005
1.770000 -4.2449892
1.771000 -4.2906344
1.772000 -4.336134299999999
1.773000 -4.3814879
1.774000 -4.4266932
1.775000 -4.4717487
1.776000 -4.5166533
1.777000 -4.5614053000000006
1.778000 -4.6060033
1.779000 -4.650446
1.780000 -4.6947319
1.781000 -4.738859799999999
1.782000 -4.7828283
1.783000 -4.8266362
1.784000 -4.8702821
1.785000 -4.9137648
1.786000 -4.9570832000000005
1.787000 -5.0002363
1.788000 -5.043222800000001
1.789000 -5.0860412
1.790000 -5.128691
1.791000 -5.1711708000000005
1.792000 -5.2134797
1.793000 -5.2556168
1.794000 -5.2975810999999995
1.795000 -5.339371
1.796000 -5.3809863
1.797000 -5.4224255999999995
1.798000 -5.4636881
1.799000 -5.5047724
1.800000 -5.5456784
1.801000 -5.5864044
1.802000 -5.62695
1.803000 -5.6673143
1.804000 -5.707496
1.805000 -5.7474948
1.806000 -5.7873095999999995
1.807000 -5.8269396
1.808000 -5.8663841
1.809000 -5.9056424000000005
1.810000 -5.9447136
1.811000 -5.9835970000000005
1.812000 -6.0222923999999995
1.813000 -6.060798800000001
1.814000 -6.0991157
1.815000 -6.1372425
1.816000 -6.175179
1.817000 -6.2129244
1.818000 -6.250478299999999
1.819000 -6.28784
1.820000 -6.3250095
1.821000 -6.361986699999999
1.822000 -6.398771
1.823000 -6.4353615
1.824000 -6.471758299999999
1.825000 -6.5079614999999995
1.826000 -6.5439701
1.827000 -6.579784299999999
1.828000 -6.6154033000000005
1.829000 -6.650827099999999
1.830000 -6.6860557
1.831000 -6.7210883
1.832000 -6.755925
1.833000 -6.790565699999999
1.834000 -6.8250105
1.835000 -6.8592585999999995
1.836000 -6.89331
1.837000 -6.9271646
1.838000 -6.960822599999999
1.839000 -6.994283900000001
1.840000 -7.027547800000001
1.841000 -7.0606142
1.842000 -7.0934832000000005
1.843000 -7.1261555
1.844000 -7.158629599999999
1.845000 -7.1909063
1.846000 -7.222985499999999
1.847000 -7.254867299999999
1.848000 -7.2865516
1.849000 -7.3180385
1.850000 -7.349328
1.851000 -7.380420699999999
1.852000 -7.411315999999999
1.853000 -7.4420147000000005
1.854000 -7.4725166
1.855000 -7.5028217999999995
1.856000 -7.5329304
1.857000 -7.562843
1.858000 -7.5925595999999995
1.859000 -7.6220803
1.860000 -7.651405799999999
1.861000 -7.6805361
1.862000 -7.7094711
1.863000 -7.7382118
1.864000 -7.7667579
1.865000 -7.795110299999999
1.866000 -7.823269099999999
1.867000 -7.8512341
1.868000 -7.8790061
1.869000 -7.9065852
1.870000 -7.9339713000000005
1.871000 -7.961165200000001
1.872000 -7.9881676
1.873000 -8.0149785
1.874000 -8.0415979
1.875000 -8.0680266
1.876000 -8.094264599999999
1.877000 -8.1203125
1.878000 -8.1461705
1.879000 -8.1718393
1.880000 -8.1973188
1.881000 -8.222609799999999
1.882000 -8.247713
1.883000 -8.2726285
1.884000 -8.2973562
1.885000 -8.3218969
1.886000 -8.3462514
1.887000 -8.370420300000001
1.888000 -8.3944038
1.889000 -8.4182024
1.890000 -8.441816300000001
1.891000 -8.4652461
1.892000 -8.4884927
1.893000 -8.5115559
1.894000 -8.5344367
1.895000 -8.5571356
1.896000 -8.5796528
1.897000 -8.6019889
1.898000 -8.6241439
1.899000 -8.6461194
1.900000 -8.6679146
1.901000 -8.689530900000001
1.902000 -8.7109685
1.903000 -8.7322272
1.904000 -8.7533079
1.905000 -8.7742113
1.906000 -8.794937299999999
1.907000 -8.8154867
1.908000 -8.8358603
1.909000 -8.8560581
1.910000 -8.8760808
1.911000 -8.8959292
1.912000 -8.9156032
1.913000 -8.9351028
1.914000 -8.9544296
1.915000 -8.9735836
1.916000 -8.9925654
1.917000 -9.0113752
1.918000 -9.0300135
1.919000 -9.048481299999999
1.920000 -9.0667784
1.921000 -9.0849057
1.922000 -9.1028638
1.923000 -9.1206528
1.924000 -9.1382734
1.925000 -9.1557257
1.926000 -9.1730103
1.927000 -9.1901273
1.928000 -9.2070773
1.929000 -9.2238605
1.930000 -9.240477499999999
1.931000 -9.2569284
1.932000 -9.2732139
1.933000 -9.289334
1.934000 -9.3052894
1.935000 -9.3210794
1.936000 -9.3367055
1.937000 -9.352167
1.938000 -9.3674645
1.939000 -9.3825974
1.940000 -9.3975671
1.941000 -9.412372900000001
1.942000 -9.427014699999999
1.943000 -9.4414935
1.944000 -9.455809
1.945000 -9.4699614
1.946000 -9.4839513
1.947000 -9.4977781
1.948000 -9.511442500000001
1.949000 -9.5249444
1.950000 -9.5382832
1.951000 -9.5514603
1.952000 -9.564475
1.953000 -9.577327200000001
1.954000 -9.5900178
1.955000 -9.602545899999999
1.956000 -9.6149124
1.957000 -9.6271172
1.958000 -9.6391603
1.959000 -9.6510418
1.960000 -9.6627615
1.961000 -9.6743189
1.962000 -9.685714500000001
1.963000 -9.6969485
1.964000 -9.7080208
1.965000 -9.7189307
1.966000 -9.7296782
1.967000 -9.740263200000001
1.968000 -9.7506858
1.969000 -9.7609453
1.970000 -9.7710416
1.971000 -9.7809747
1.972000 -9.7907439
1.973000 -9.8003492
1.974000 -9.8097898
1.975000 -9.8190658
1.976000 -9.828176299999999
1.977000 -9.8371215
1.978000 -9.8459005
1.979000 -9.854512699999999
1.980000 -9.8629579
1.981000 -9.871235500000001
1.982000 -9.8793447
1.983000 -9.8872848
1.984000 -9.8950557
1.985000 -9.902656799999999
1.986000 -9.9100873
1.987000 -9.9173471
1.988000 -9.9244349
1.989000 -9.931350499999999
1.990000 -9.9380933
1.991000 -9.9446625
1.992000 -9.9510573
1.993000 -9.957277000000001
1.994000 -9.9633209
1.995000 -9.969188299999999
1.996000 -9.974878299999999
1.997000 -9.9803902
1.998000 -9.9857233
1.999000 -9.9908769
2.000000 -9.9958502
2.001000 -10.000639999999999
2.002000 -10.00525
2.003000 -10.00968
2.004000 -10.01392
2.005000 -10.01797
2.006000 -10.02184
2.007000 -10.02552
2.008000 -10.02901
2.009000 -10.032309999999999
2.010000 -10.03542
2.011000 -10.03834
2.012000 -10.041070000000001
2.013000 -10.04359
2.014000 -10.04593
2.015000 -10.04806
2.016000 -10.05
2.017000 -10.05174
2.018000 -10.05328
2.019000 -10.05461
2.020000 -10.05574
2.021000 -10.05666
2.022000 -10.05738
2.023000 -10.05789
2.024000 -10.05819
2.025000 -10.05828
2.026000 -10.058159999999999
2.027000 -10.057820000000001
2.028000 -10.05727
2.029000 -10.0565
2.030000 -10.05551
2.031000 -10.05431
2.032000 -10.05288
2.033000 -10.05123
2.034000 -10.04935
2.035000 -10.04724
2.036000 -10.04491
2.037000 -10.04234
2.038000 -10.03955
2.039000 -10.03651
2.040000 -10.03325
2.041000 -10.02974
2.042000 -10.02599
2.043000 -10.022
2.044000 -10.017769999999999
2.045000 -10.01329
2.046000 -10.00856
2.047000 -10.00358
2.048000 -9.998354299999999
2.049000 -9.992869899999999
2.050000 -9.9871293
2.051000 -9.9811308
2.052000 -9.9748716
2.053000 -9.968350099999999
2.054000 -9.9615648
2.055000 -9.9545129
2.056000 -9.9471927
2.057000 -9.939602
2.058000 -9.931738699999999
2.059000 -9.9236012
2.060000 -9.9151865
2.061000 -9.906493099999999
2.062000 -9.8975182
2.063000 -9.8882601
2.064000 -9.878716599999999
2.065000 -9.8688848
2.066000 -9.8587632
2.067000 -9.8483488
2.068000 -9.837639300000001
2.069000 -9.8266326
2.070000 -9.8153263
2.071000 -9.8037176
2.072000 -9.7918041
2.073000 -9.7795837
2.074000 -9.767054
2.075000 -9.7542122
2.076000 -9.7410552
2.077000 -9.7275808
2.078000 -9.7137868
2.079000 -9.6996702
2.080000 -9.685228799999999
2.081000 -9.6704595
2.082000 -9.655360100000001
2.083000 -9.639927700000001
2.084000 -9.6241601
2.085000 -9.6080549
2.086000 -9.591609199999999
2.087000 -9.5748201
2.088000 -9.557685300000001
2.089000 -9.5402025
2.090000 -9.5223688
2.091000 -9.5041819
2.092000 -9.485639599999999
2.093000 -9.466739
2.094000 -9.4474778
2.095000 -9.4278529
2.096000 -9.4078623
2.097000 -9.3875028
2.098000 -9.3667723
2.099000 -9.3456678
2.100000 -9.324187
2.101000 -9.3023278
2.102000 -9.280086299999999
2.103000 -9.257460400000001
2.104000 -9.2344478
2.105000 -9.211045499999999
2.106000 -9.1872506
2.107000 -9.1630608
2.108000 -9.1384724
2.109000 -9.1134839
2.110000 -9.0880916
2.111000 -9.062293200000001
2.112000 -9.0360858
2.113000 -9.0094671
2.114000 -8.9824341
2.115000 -8.9549839
2.116000 -8.9271136
2.117000 -8.8988215
2.118000 -8.870104
2.119000 -8.8409588
2.120000 -8.8113837
2.121000 -8.7813757
2.122000 -8.7509327
2.123000 -8.7200515
2.124000 -8.68873
2.125000 -8.6569659
2.126000 -8.6247563
2.127000 -8.592099000000001
2.128000 -8.5589916
2.129000 -8.5254319
2.130000 -8.491417
2.131000 -8.456944700000001
2.132000 -8.4220119
2.133000 -8.3866172
2.134000 -8.3507575
2.135000 -8.3144307
2.136000 -8.2776338
2.137000 -8.2403645
2.138000 -8.202620600000001
2.139000 -8.1643999
2.140000 -8.1256993
2.141000 -8.0865167
2.142000 -8.046849100000001
2.143000 -8.0066949
2.144000 -7.9660513
2.145000 -7.924915100000001
2.146000 -7.883285
2.147000 -7.8411579
2.148000 -7.7985317
2.149000 -7.755404
2.150000 -7.7117726
2.151000 -7.6676354
2.152000 -7.6229893
2.153000 -7.5778328
2.154000 -7.5321637
2.155000 -7.4859805
2.156000 -7.439280299999999
2.157000 -7.3920615
2.158000 -7.344321900000001
2.159000 -7.29606
2.160000 -7.2472736
2.161000 -7.1979612
2.162000 -7.1481206
2.163000 -7.0977502
2.164000 -7.0468478
2.165000 -6.995411999999999
2.166000 -6.9434412000000005
2.167000 -6.890934
2.168000 -6.8378888
2.169000 -6.7843035
2.170000 -6.7301765
2.171000 -6.675506400000001
2.172000 -6.6202909000000005
2.173000 -6.564529199999999
2.174000 -6.5082192
2.175000 -6.451359399999999
2.176000 -6.3939482000000005
2.177000 -6.3359842
2.178000 -6.2774651
2.179000 -6.2183902
2.180000 -6.158758000000001
2.181000 -6.0985666
2.182000 -6.0378149
2.183000 -5.9765014999999995
2.184000 -5.9146247999999995
2.185000 -5.8521837
2.186000 -5.7891771
2.187000 -5.7256036
2.188000 -5.661462200000001
2.189000 -5.5967517
2.190000 -5.5314712
2.191000 -5.46562
2.192000 -5.399197
2.193000 -5.3322013
2.194000 -5.264632000000001
2.195000 -5.1964886
2.196000 -5.1277705
2.197000 -5.0584767
2.198000 -4.988607
2.199000 -4.9181607000000005
2.200000 -4.8471373
2.201000 -4.7755364
2.202000 -4.7033578
2.203000 -4.6306007000000005
2.204000 -4.557265
2.205000 -4.48335
2.206000 -4.4088557
2.207000 -4.333781500000001
2.208000 -4.258127099999999
2.209000 -4.1818928
2.210000 -4.1050777
2.211000 -4.0276822
2.212000 -3.9497059
2.213000 -3.8711485
2.214000 -3.7920101999999996
2.215000 -3.7122909
2.216000 -3.6319904
2.217000 -3.5511091
2.218000 -3.4696471
2.219000 -3.3876047
2.220000 -3.3049822
2.221000 -3.2217797
2.222000 -3.1379979000000002
2.223000 -3.0536372
2.224000 -2.9686982
2.225000 -2.8831815
2.226000 -2.7970878
2.227000 -2.7104178
2.228000 -2.6231725
2.229000 -2.5353527000000002
2.230000 -2.4469594
2.231000 -2.3579935
2.232000 -2.2684561
2.233000 -2.1783484
2.234000 -2.0876715
2.235000 -1.9964267
2.236000 -1.9046150000000002
2.237000 -1.8122379000000002
2.238000 -1.7192967
2.239000 -1.6257926999999999
2.240000 -1.5317271000000001
2.241000 -1.4371014999999998
2.242000 -1.3419173
2.243000 -1.2461759
2.244000 -1.1498788
2.245000 -1.0530277
2.246000 -0.9556240400000001
2.247000 -0.8576694899999999
2.248000 -0.75916564
2.249000 -0.66011432
2.250000 -0.56051728
2.251000 -0.46037636
2.252000 -0.3596935
2.253000 -0.25847065
2.254000 -0.15670989999999999
2.255000 -0.05441334799999999
2.256000 0.048416795000000006
2.257000 0.15177825
2.258000 0.25566865
2.259000 0.36008557999999996
2.260000 0.46502649999999995
2.261000 0.57048886
2.262000 0.67646997
2.263000 0.78296708
2.264000 0.8899774399999999
2.265000 0.99749807
2.266000 1.1055262
2.267000 1.2140587
2.268000 1.3230925
2.269000 1.4326247
2.270000 1.5426520000000001
2.271000 1.6531713
2.272000 1.7641794
2.273000 1.8756729
2.274000 1.9876486
2.275000 2.100103
2.276000 2.2130329
2.277000 2.3264349
2.278000 2.4403056
2.279000 2.5546415
2.280000 2.6694391
2.281000 2.7846947
2.282000 2.9004049
2.283000 3.0165659000000002
2.284000 3.1331739999999995
2.285000 3.2502256
2.286000 3.3677168
2.287000 3.4856439000000004
2.288000 3.6040027
2.289000 3.7227891
2.290000 3.8419992
2.291000 3.9616287
2.292000 4.0816732
2.293000 4.2021286
2.294000 4.3229904
2.295000 4.4442542000000005
2.296000 4.5659151
2.297000 4.687969
2.298000 4.8104107
2.299000 4.9332358
2.300000 5.056439699999999
2.301000 5.180017299999999
2.302000 5.3039636
2.303000 5.428274
2.304000 5.552943099999999
2.305000 5.6779660000000005
2.306000 5.8033377
2.307000 5.9290532
2.308000 6.0551072999999995
2.309000 6.1814949
2.310000 6.3082106
2.311000 6.435249699999999
2.312000 6.5626062
2.313000 6.690275699999999
2.314000 6.8182521
2.315000 6.946530200000001
2.316000 7.0751048999999995
2.317000 7.203970099999999
2.318000 7.333120699999999
2.319000 7.462551400000001
2.320000 7.5922564
2.321000 7.7222303000000005
2.322000 7.8524671
2.323000 7.9829611
2.324000 8.1137061
2.325000 8.244696999999999
2.326000 8.3759271
2.327000 8.5073911
2.328000 8.6390823
2.329000 8.7709948
2.330000 8.903121899999999
2.331000 9.0354584
2.332000 9.167996800000001
2.333000 9.3007319
2.334000 9.4336562
2.335000 9.5667638
2.336000 9.700048
2.337000 9.833502
2.338000 9.96712
2.339000 10.10089
2.340000 10.23482
2.341000 10.36889
2.342000 10.50309
2.343000 10.63743
2.344000 10.77188
2.345000 10.90646
2.346000 11.04114
2.347000 11.175930000000001
2.348000 11.31081
2.349000 11.44578
2.350000 11.58084
2.351000 11.71597
2.352000 11.85116
2.353000 11.98642
2.354000 12.12173
2.355000 12.2571
2.356000 12.3925
2.357000 12.527930000000001
2.358000 12.66339
2.359000 12.79887
2.360000 12.93436
2.361000 13.069849999999999
2.362000 13.20534
2.363000 13.34082
2.364000 13.47628
2.365000 13.611709999999999
2.366000 13.747110000000001
2.367000 13.88247
2.368000 14.017779999999998
2.369000 14.15303
2.370000 14.288219999999999
2.371000 14.42333
2.372000 14.558370000000002
2.373000 14.69331
2.374000 14.82816
2.375000 14.962909999999999
2.376000 15.09754
2.377000 15.23206
2.378000 15.36644
2.379000 15.50069
2.380000 15.634799999999998
2.381000 15.76876
2.382000 15.902549999999998
2.383000 16.03619
2.384000 16.169639999999998
2.385000 16.30291
2.386000 16.436
2.387000 16.56888
2.388000 16.701559999999997
2.389000 16.83402
2.390000 16.96626
2.391000 17.09827
2.392000 17.23004
2.393000 17.36156
2.394000 17.49284
2.395000 17.623839999999998
2.396000 17.75458
2.397000 17.88504
2.398000 18.01521
2.399000 18.14508
2.400000 18.27465
2.401000 18.40391
2.402000 18.53285
2.403000 18.661459999999998
2.404000 18.78973
2.405000 18.91765
2.406000 19.04523
2.407000 19.172439999999998
2.408000 19.29927
2.409000 19.425729999999998
2.410000 19.5518
2.411000 19.67748
2.412000 19.80275
2.413000 19.92761
2.414000 20.052039999999998
2.415000 20.17605
2.416000 20.29961
2.417000 20.42274
2.418000 20.5454
2.419000 20.66761
2.420000 20.78934
2.421000 20.910590000000003
2.422000 21.03136
2.423000 21.151619999999998
2.424000 21.27139
2.425000 21.39064
2.426000 21.50937
2.427000 21.62757
2.428000 21.74523
2.429000 21.86235
2.430000 21.97891
2.431000 22.094910000000002
2.432000 22.210340000000002
2.433000 22.32519
2.434000 22.43945
2.435000 22.55312
2.436000 22.66618
2.437000 22.77863
2.438000 22.89045
2.439000 23.00165
2.440000 23.11221
2.441000 23.22213
2.442000 23.33139
2.443000 23.439989999999998
2.444000 23.547909999999998
2.445000 23.65516
2.446000 23.76172
2.447000 23.86759
2.448000 23.97275
2.449000 24.077209999999997
2.450000 24.18094
2.451000 24.28394
2.452000 24.38622
2.453000 24.48774
2.454000 24.58852
2.455000 24.68854
2.456000 24.78779
2.457000 24.88626
2.458000 24.98395
2.459000 25.080849999999998
2.460000 25.176949999999998
2.461000 25.27224
2.462000 25.366719999999997
2.463000 25.46038
2.464000 25.55321
2.465000 25.64519
2.466000 25.736330000000002
2.467000 25.82662
2.468000 25.916050000000002
2.469000 26.0046
2.470000 26.092280000000002
2.471000 26.17908
2.472000 26.264979999999998
2.473000 26.349990000000002
2.474000 26.434079999999998
2.475000 26.51727
2.476000 26.599529999999998
2.477000 26.68086
2.478000 26.761249999999997
2.479000 26.840700000000002
2.480000 26.9192
2.481000 26.996740000000003
2.482000 27.07331
2.483000 27.148919999999997
2.484000 27.22354
2.485000 27.297169999999998
2.486000 27.36981
2.487000 27.44145
2.488000 27.51208
2.489000 27.581699999999998
2.490000 27.65029
2.491000 27.717859999999998
2.492000 27.78438
2.493000 27.84987
2.494000 27.914309999999997
2.495000 27.97769
2.496000 28.04001
2.497000 28.10126
2.498000 28.16144
2.499000 28.22053
2.500000 28.278540000000003
2.501000 28.33545
2.502000 28.391260000000003
2.503000 28.44597
2.504000 28.499560000000002
2.505000 28.552030000000002
2.506000 28.60338
2.507000 28.65359
2.508000 28.70267
2.509000 28.7506
2.510000 28.79739
2.511000 28.843010000000003
2.512000 28.88748
2.513000 28.93078
2.514000 28.972900000000003
2.515000 29.01385
2.516000 29.053610000000003
2.517000 29.092190000000002
2.518000 29.129559999999998
2.519000 29.16574
2.520000 29.20071
2.521000 29.23447
2.522000 29.26702
2.523000 29.29834
2.524000 29.32843
2.525000 29.357290000000003
2.526000 29.384919999999997
2.527000 29.4113
2.528000 29.43643
2.529000 29.46032
2.530000 29.482940000000003
2.531000 29.50431
2.532000 29.52441
2.533000 29.543229999999998
2.534000 29.560779999999998
2.535000 29.57706
2.536000 29.592039999999997
2.537000 29.605740000000004
2.538000 29.61815
2.539000 29.62927
2.540000 29.63908
2.541000 29.64759
2.542000 29.65479
2.543000 29.66067
2.544000 29.665239999999997
2.545000 29.668499999999998
2.546000 29.670419999999996
2.547000 29.67103
2.548000 29.6703
2.549000 29.66824
2.550000 29.664839999999998
2.551000 29.6601
2.552000 29.65402
2.553000 29.64659
2.554000 29.637809999999998
2.555000 29.62768
2.556000 29.6162
2.557000 29.60335
2.558000 29.589149999999997
2.559000 29.57357
2.560000 29.55664
2.561000 29.538320000000002
2.562000 29.51864
2.563000 29.497590000000002
2.564000 29.47515
2.565000 29.45134
2.566000 29.42615
2.567000 29.399570000000004
2.568000 29.371599999999997
2.569000 29.342249999999996
2.570000 29.31152
2.571000 29.27939
2.572000 29.24587
2.573000 29.210950000000004
2.574000 29.17464
2.575000 29.13693
2.576000 29.097830000000002
2.577000 29.057319999999997
2.578000 29.01542
2.579000 28.97212
2.580000 28.92741
2.581000 28.88131
2.582000 28.833789999999997
2.583000 28.78488
2.584000 28.73456
2.585000 28.68283
2.586000 28.629700000000003
2.587000 28.57516
2.588000 28.51922
2.589000 28.46187
2.590000 28.403109999999998
2.591000 28.342950000000002
2.592000 28.28138
2.593000 28.2184
2.594000 28.154010000000003
2.595000 28.088220000000003
2.596000 28.021030000000003
2.597000 27.95242
2.598000 27.882420000000003
2.599000 27.811010000000003
2.600000 27.738200000000003
2.601000 27.66398
2.602000 27.58836
2.603000 27.51134
2.604000 27.43292
2.605000 27.35311
2.606000 27.2719
2.607000 27.18929
2.608000 27.10529
2.609000 27.019900000000003
2.610000 26.93312
2.611000 26.84495
2.612000 26.755390000000002
2.613000 26.664450000000002
2.614000 26.572129999999998
2.615000 26.478420000000003
2.616000 26.38334
2.617000 26.286890000000003
2.618000 26.189059999999998
2.619000 26.089859999999998
2.620000 25.9893
2.621000 25.887369999999997
2.622000 25.78408
2.623000 25.679429999999996
2.624000 25.573420000000002
2.625000 25.466060000000002
2.626000 25.35735
2.627000 25.2473
2.628000 25.1359
2.629000 25.02316
2.630000 24.90908
2.631000 24.793680000000002
2.632000 24.67694
2.633000 24.55887
2.634000 24.43949
2.635000 24.31879
2.636000 24.19677
2.637000 24.073439999999998
2.638000 23.94881
2.639000 23.822869999999998
2.640000 23.69564
2.641000 23.56712
2.642000 23.43731
2.643000 23.30622
2.644000 23.173849999999998
2.645000 23.0402
2.646000 22.90529
2.647000 22.76912
2.648000 22.63169
2.649000 22.49302
2.650000 22.35309
2.651000 22.21193
2.652000 22.06953
2.653000 21.925900000000002
2.654000 21.78105
2.655000 21.634980000000002
2.656000 21.4877
2.657000 21.33922
2.658000 21.18954
2.659000 21.03867
2.660000 20.88661
2.661000 20.73337
2.662000 20.57896
2.663000 20.42339
2.664000 20.26665
2.665000 20.10877
2.666000 19.94973
2.667000 19.78956
2.668000 19.62825
2.669000 19.46582
2.670000 19.30228
2.671000 19.13762
2.672000 18.97185
2.673000 18.805
2.674000 18.63705
2.675000 18.46802
2.676000 18.29792
2.677000 18.12675
2.678000 17.95452
2.679000 17.78125
2.680000 17.606930000000002
2.681000 17.43158
2.682000 17.255200000000002
2.683000 17.07781
2.684000 16.89941
2.685000 16.72001
2.686000 16.53961
2.687000 16.35824
2.688000 16.175890000000003
2.689000 15.99258
2.690000 15.80831
2.691000 15.623090000000001
2.692000 15.43694
2.693000 15.249860000000002
2.694000 15.06186
2.695000 14.87295
2.696000 14.68314
2.697000 14.49244
2.698000 14.300860000000002
2.699000 14.1084
2.700000 13.91509
2.701000 13.72092
2.702000 13.52591
2.703000 13.33007
2.704000 13.1334
2.705000 12.935920000000001
2.706000 12.73764
2.707000 12.538569999999998
2.708000 12.33871
2.709000 12.138069999999999
2.710000 11.936679999999999
2.711000 11.73453
2.712000 11.53164
2.713000 11.32802
2.714000 11.12368
2.715000 10.91863
2.716000 10.71288
2.717000 10.50644
2.718000 10.29933
2.719000 10.09154
2.720000 9.8831058
2.721000 9.6740238
2.722000 9.4643094
2.723000 9.2539728
2.724000 9.043026
2.725000 8.831480899999999
2.726000 8.619348
2.727000 8.4066391
2.728000 8.1933662
2.729000 7.9795405
2.730000 7.7651732
2.731000 7.5502761000000005
2.732000 7.3348612
2.733000 7.1189396
2.734000 6.9025233
2.735000 6.6856243
2.736000 6.4682536
2.737000 6.250423200000001
2.738000 6.032145
2.739000 5.8134310000000005
2.740000 5.594293
2.741000 5.3747427
2.742000 5.1547922
2.743000 4.934454
2.744000 4.7137398
2.745000 4.4926617
2.746000 4.2712323
2.747000 4.0494639
2.748000 3.8273688
2.749000 3.6049597
2.750000 3.3822487999999997
2.751000 3.1592492
2.752000 2.9359732
2.753000 2.7124334
2.754000 2.4886429000000003
2.755000 2.2646142
2.756000 2.0403603
2.757000 1.8158941000000002
2.758000 1.5912281
2.759000 1.3663755
2.760000 1.1413489
2.761000 0.9161613900000001
2.762000 0.6908257
2.763000 0.4653547
2.764000 0.23976116999999997
2.765000 0.014057977000000001
2.766000 -0.2117421
2.767000 -0.43762624
2.768000 -0.6635816800000001
2.769000 -0.8895956
2.770000 -1.1156552
2.771000 -1.3417477
2.772000 -1.5678603
2.773000 -1.7939802
2.774000 -2.0200945000000003
2.775000 -2.2461902
2.776000 -2.4722546000000003
2.777000 -2.6982749
2.778000 -2.9242377999999998
2.779000 -3.1501304
2.780000 -3.3759400000000004
2.781000 -3.6016530999999996
2.782000 -3.8272567
2.783000 -4.052737700000001
2.784000 -4.2780828
2.785000 -4.5032787999999995
2.786000 -4.7283128
2.787000 -4.9531709
2.788000 -5.1778402
2.789000 -5.4023076
2.790000 -5.6265593
2.791000 -5.8505822
2.792000 -6.074363
2.793000 -6.297888599999999
2.794000 -6.521146
2.795000 -6.744121
2.796000 -6.9668016999999995
2.797000 -7.1891739999999995
2.798000 -7.4112251
2.799000 -7.6329425
2.800000 -7.8543127
2.801000 -8.0753222
2.802000 -8.2959592
2.803000 -8.516210300000001
2.804000 -8.7360628
2.805000 -8.955504
2.806000 -9.1745213
2.807000 -9.393101900000001
2.808000 -9.6112326
2.809000 -9.8289013
2.810000 -10.0461
2.811000 -10.2628
2.812000 -10.479009999999999
2.813000 -10.6947
2.814000 -10.909870000000002
2.815000 -11.1245
2.816000 -11.33858
2.817000 -11.5521
2.818000 -11.76504
2.819000 -11.977400000000001
2.820000 -12.18915
2.821000 -12.40029
2.822000 -12.6108
2.823000 -12.82067
2.824000 -13.02989
2.825000 -13.238449999999998
2.826000 -13.446330000000001
2.827000 -13.65352
2.828000 -13.86001
2.829000 -14.06579
2.830000 -14.270840000000002
2.831000 -14.475150000000001
2.832000 -14.67871
2.833000 -14.88151
2.834000 -15.08353
2.835000 -15.28476
2.836000 -15.485199999999999
2.837000 -15.68483
2.838000 -15.883630000000002
2.839000 -16.081599999999998
2.840000 -16.27873
2.841000 -16.475
2.842000 -16.67041
2.843000 -16.86493
2.844000 -17.05856
2.845000 -17.2513
2.846000 -17.44312
2.847000 -17.63402
2.848000 -17.82398
2.849000 -18.013
2.850000 -18.20106
2.851000 -18.38815
2.852000 -18.574270000000002
2.853000 -18.75939
2.854000 -18.94352
2.855000 -19.12663
2.856000 -19.308719999999997
2.857000 -19.48978
2.858000 -19.669800000000002
2.859000 -19.84876
2.860000 -20.02666
2.861000 -20.20348
2.862000 -20.37921
2.863000 -20.55385
2.864000 -20.72739
2.865000 -20.8998
2.866000 -21.07109
2.867000 -21.24124
2.868000 -21.41025
2.869000 -21.5781
2.870000 -21.74478
2.871000 -21.91029
2.872000 -22.07461
2.873000 -22.23774
2.874000 -22.39967
2.875000 -22.56038
2.876000 -22.71987
2.877000 -22.87814
2.878000 -23.035159999999998
2.879000 -23.19093
2.880000 -23.34545
2.881000 -23.4987
2.882000 -23.650679999999998
2.883000 -23.801379999999998
2.884000 -23.950789999999998
2.885000 -24.09889
2.886000 -24.24569
2.887000 -24.391170000000002
2.888000 -24.53533
2.889000 -24.67816
2.890000 -24.81964
2.891000 -24.959780000000002
2.892000 -25.09856
2.893000 -25.235970000000002
2.894000 -25.37201
2.895000 -25.50667
2.896000 -25.63994
2.897000 -25.771810000000002
2.898000 -25.90229
2.899000 -26.031349999999996
2.900000 -26.15899
2.901000 -26.28521
2.902000 -26.41
2.903000 -26.53335
2.904000 -26.655250000000002
2.905000 -26.775710000000004
2.906000 -26.89471
2.907000 -27.01224
2.908000 -27.1283
2.909000 -27.242889999999996
2.910000 -27.356
2.911000 -27.467609999999997
2.912000 -27.577740000000002
2.913000 -27.68637
2.914000 -27.79349
2.915000 -27.899099999999997
2.916000 -28.0032
2.917000 -28.105780000000003
2.918000 -28.20683
2.919000 -28.30636
2.920000 -28.40434
2.921000 -28.50079
2.922000 -28.59569
2.923000 -28.68904
2.924000 -28.78084
2.925000 -28.87108
2.926000 -28.95975
2.927000 -29.046850000000003
2.928000 -29.13239
2.929000 -29.216340000000002
2.930000 -29.29871
2.931000 -29.379499999999997
2.932000 -29.4587
2.933000 -29.536299999999997
2.934000 -29.612309999999997
2.935000 -29.68672
2.936000 -29.759520000000002
2.937000 -29.83072
2.938000 -29.9003
2.939000 -29.968270000000004
2.940000 -30.03462
2.941000 -30.099359999999997
2.942000 -30.162470000000003
2.943000 -30.223959999999998
2.944000 -30.28382
2.945000 -30.342049999999997
2.946000 -30.39865
2.947000 -30.453619999999997
2.948000 -30.50696
2.949000 -30.55865
2.950000 -30.60871
2.951000 -30.65713
2.952000 -30.70391
2.953000 -30.74904
2.954000 -30.792530000000003
2.955000 -30.83437
2.956000 -30.874560000000002
2.957000 -30.91311
2.958000 -30.95
2.959000 -30.985249999999997
2.960000 -31.018849999999997
2.961000 -31.05079
2.962000 -31.08108
2.963000 -31.109720000000003
2.964000 -31.1367
2.965000 -31.16203
2.966000 -31.1857
2.967000 -31.20773
2.968000 -31.228089999999998
2.969000 -31.246810000000004
2.970000 -31.26387
2.971000 -31.279269999999997
2.972000 -31.293029999999998
2.973000 -31.30513
2.974000 -31.315579999999997
2.975000 -31.32438
2.976000 -31.33153
2.977000 -31.33703
2.978000 -31.340889999999998
2.979000 -31.3431
2.980000 -31.34366
2.981000 -31.342579999999998
2.982000 -31.339850000000002
2.983000 -31.33549
2.984000 -31.32949
2.985000 -31.32185
2.986000 -31.31257
2.987000 -31.301669999999998
2.988000 -31.28913
2.989000 -31.27496
2.990000 -31.259169999999997
2.991000 -31.241750000000003
2.992000 -31.22272
2.993000 -31.20207
2.994000 -31.1798
2.995000 -31.15592
2.996000 -31.130419999999997
2.997000 -31.10332
2.998000 -31.074619999999996
2.999000 -31.04432
3.000000 -31.012420000000002
3.001000 -30.97893
3.002000 -30.94384
3.003000 -30.90717
3.004000 -30.86892
3.005000 -30.829089999999997
3.006000 -30.78769
3.007000 -30.744709999999998
3.008000 -30.70017
3.009000 -30.65406
3.010000 -30.6064
3.011000 -30.55718
3.012000 -30.50641
3.013000 -30.4541
3.014000 -30.40025
3.015000 -30.34487
3.016000 -30.287950000000002
3.017000 -30.229509999999998
3.018000 -30.16956
3.019000 -30.108079999999998
3.020000 -30.0451
3.021000 -29.980610000000002
3.022000 -29.91463
3.023000 -29.84715
3.024000 -29.77818
3.025000 -29.707739999999998
3.026000 -29.635810000000003
3.027000 -29.56242
3.028000 -29.487560000000002
3.029000 -29.41125
3.030000 -29.33348
3.031000 -29.254269999999998
3.032000 -29.17362
3.033000 -29.09153
3.034000 -29.008020000000002
3.035000 -28.923090000000002
3.036000 -28.83674
3.037000 -28.748990000000003
3.038000 -28.65984
3.039000 -28.569290000000002
3.040000 -28.47736
3.041000 -28.38405
3.042000 -28.28937
3.043000 -28.19332
3.044000 -28.095920000000003
3.045000 -27.997159999999997
3.046000 -27.897070000000003
3.047000 -27.79564
3.048000 -27.69288
3.049000 -27.588800000000003
3.050000 -27.483410000000003
3.051000 -27.37672
3.052000 -27.26873
3.053000 -27.159450000000003
3.054000 -27.048889999999997
3.055000 -26.937050000000003
3.056000 -26.823960000000003
3.057000 -26.709600000000002
3.058000 -26.594
3.059000 -26.477159999999998
3.060000 -26.359090000000002
3.061000 -26.239790000000003
3.062000 -26.11928
3.063000 -25.997569999999996
3.064000 -25.87466
3.065000 -25.75056
3.066000 -25.62528
3.067000 -25.49883
3.068000 -25.371209999999998
3.069000 -25.242449999999998
3.070000 -25.11255
3.071000 -24.9815
3.072000 -24.84934
3.073000 -24.716060000000002
3.074000 -24.58167
3.075000 -24.44619
3.076000 -24.309620000000002
3.077000 -24.17198
3.078000 -24.03327
3.079000 -23.89349
3.080000 -23.75268
3.081000 -23.61082
3.082000 -23.46793
3.083000 -23.32403
3.084000 -23.17911
3.085000 -23.0332
3.086000 -22.886300000000002
3.087000 -22.73842
3.088000 -22.58956
3.089000 -22.43975
3.090000 -22.288990000000002
3.091000 -22.1373
3.092000 -21.98467
3.093000 -21.83113
3.094000 -21.67667
3.095000 -21.52132
3.096000 -21.365090000000002
3.097000 -21.20797
3.098000 -21.05
3.099000 -20.89116
3.100000 -20.731479999999998
3.101000 -20.57097
3.102000 -20.40964
3.103000 -20.2475
3.104000 -20.08455
3.105000 -19.92081
3.106000 -19.7563
3.107000 -19.59101
3.108000 -19.42497
3.109000 -19.25819
3.110000 -19.09066
3.111000 -18.922420000000002
3.112000 -18.75346
3.113000 -18.5838
3.114000 -18.41345
3.115000 -18.24242
3.116000 -18.070729999999998
3.117000 -17.89837
3.118000 -17.725369999999998
3.119000 -17.55174
3.120000 -17.377480000000002
3.121000 -17.20261
3.122000 -17.02714
3.123000 -16.85108
3.124000 -16.67445
3.125000 -16.497239999999998
3.126000 -16.31948
3.127000 -16.14118
3.128000 -15.96234
3.129000 -15.78299
3.130000 -15.60312
3.131000 -15.422759999999998
3.132000 -15.24191
3.133000 -15.06059
3.134000 -14.8788
3.135000 -14.69656
3.136000 -14.513889999999998
3.137000 -14.330789999999999
3.138000 -14.14727
3.139000 -13.96335
3.140000 -13.77904
3.141000 -13.594349999999999
3.142000 -13.409289999999999
3.143000 -13.223869999999998
3.144000 -13.038120000000001
3.145000 -12.852030000000001
3.146000 -12.66562
3.147000 -12.47891
3.148000 -12.29189
3.149000 -12.1046
3.150000 -11.91703
3.151000 -11.72921
3.152000 -11.54114
3.153000 -11.352829999999999
3.154000 -11.164290000000001
3.155000 -10.97555
3.156000 -10.7866
3.157000 -10.597470000000001
3.158000 -10.408159999999999
3.159000 -10.21869
3.160000 -10.02906
3.161000 -9.8392889
3.162000 -9.6493907
3.163000 -9.4593756
3.164000 -9.2692547
3.165000 -9.0790406
3.166000 -8.888744599999999
3.167000 -8.698378499999999
3.168000 -8.5079551
3.169000 -8.3174855
3.170000 -8.1269823
3.171000 -7.936456799999999
3.172000 -7.7459216
3.173000 -7.5553887
3.174000 -7.3648698999999995
3.175000 -7.1743771
3.176000 -6.983922400000001
3.177000 -6.7935176
3.178000 -6.6031747
3.179000 -6.4129062
3.180000 -6.2227234
3.181000 -6.0326386
3.182000 -5.842663699999999
3.183000 -5.6528106000000005
3.184000 -5.4630913
3.185000 -5.2735172
3.186000 -5.0841004000000005
3.187000 -4.8948523
3.188000 -4.7057848
3.189000 -4.5169096
3.190000 -4.3282382
3.191000 -4.1397821
3.192000 -3.9515529000000003
3.193000 -3.7635624
3.194000 -3.5758216000000003
3.195000 -3.3883423
3.196000 -3.2011360000000004
3.197000 -3.0142138
3.198000 -2.8275872
3.199000 -2.6412676999999998
3.200000 -2.4552666
3.201000 -2.2695951
3.202000 -2.0842647
3.203000 -1.8992867
3.204000 -1.7146723
3.205000 -1.530433
3.206000 -1.3465799
3.207000 -1.1631246
3.208000 -0.98007806
3.209000 -0.79745157
3.210000 -0.61525642
3.211000 -0.43350374
3.212000 -0.25220478
3.213000 -0.071370637
3.214000 0.10898758
3.215000 0.2888588
3.216000 0.46823202
3.217000 0.6470962
3.218000 0.8254404200000001
3.219000 1.0032538
3.220000 1.1805257
3.221000 1.3572450999999999
3.222000 1.5334014
3.223000 1.7089839999999998
3.224000 1.8839822999999998
3.225000 2.0583857
3.226000 2.2321837
3.227000 2.4053661
3.228000 2.5779223
3.229000 2.7498422000000002
3.230000 2.9211154
3.231000 3.0917317
3.232000 3.2616808999999995
3.233000 3.4309529
3.234000 3.5995372
3.235000 3.7674240999999995
3.236000 3.9346036
3.237000 4.1010655
3.238000 4.2668004
3.239000 4.4317979
3.240000 4.596048199999999
3.241000 4.7595415
3.242000 4.9222678
3.243000 5.0842177
3.244000 5.245381200000001
3.245000 5.4057486
3.246000 5.5653106
3.247000 5.7240576
3.248000 5.8819797
3.249000 6.0390676999999995
3.250000 6.195312
3.251000 6.350703500000001
3.252000 6.5052330000000005
3.253000 6.6588908
3.254000 6.811668699999999
3.255000 6.963557
3.256000 7.1145467
3.257000 7.264629
3.258000 7.4137956
3.259000 7.5620376
3.260000 7.709346
3.261000 7.855711899999999
3.262000 8.0011278
3.263000 8.1455849
3.264000 8.2890749
3.265000 8.431588900000001
3.266000 8.5731193
3.267000 8.713658200000001
3.268000 8.853197100000001
3.269000 8.9917287
3.270000 9.1292448
3.271000 9.2657372
3.272000 9.401197699999999
3.273000 9.5356196
3.274000 9.668994699999999
3.275000 9.801315500000001
3.276000 9.9325739
3.277000 10.062759999999999
3.278000 10.19187
3.279000 10.3199
3.280000 10.44684
3.281000 10.57267
3.282000 10.69741
3.283000 10.82102
3.284000 10.94352
3.285000 11.06489
3.286000 11.185130000000001
3.287000 11.304219999999999
3.288000 11.42217
3.289000 11.53896
3.290000 11.654589999999999
3.291000 11.76905
3.292000 11.88235
3.293000 11.99446
3.294000 12.10538
3.295000 12.21512
3.296000 12.32365
3.297000 12.43099
3.298000 12.537110000000002
3.299000 12.64202
3.300000 12.745709999999999
3.301000 12.84817
3.302000 12.94941
3.303000 13.0494
3.304000 13.14816
3.305000 13.24567
3.306000 13.34193
3.307000 13.43693
3.308000 13.53067
3.309000 13.62314
3.310000 13.71434
3.311000 13.804269999999999
3.312000 13.89291
3.313000 13.98028
3.314000 14.06635
3.315000 14.15112
3.316000 14.2346
3.317000 14.316780000000001
3.318000 14.39765
3.319000 14.47721
3.320000 14.55546
3.321000 14.632380000000001
3.322000 14.70799
3.323000 14.78227
3.324000 14.85522
3.325000 14.92684
3.326000 14.99712
3.327000 15.066070000000002
3.328000 15.133669999999999
3.329000 15.19993
3.330000 15.26484
3.331000 15.3284
3.332000 15.3906
3.333000 15.45146
3.334000 15.510950000000001
3.335000 15.56908
3.336000 15.62586
3.337000 15.68126
3.338000 15.73531
3.339000 15.78798
3.340000 15.83928
3.341000 15.889220000000002
3.342000 15.937779999999998
3.343000 15.984960000000001
3.344000 16.03077
3.345000 16.075200000000002
3.346000 16.11824
3.347000 16.15991
3.348000 16.200200000000002
3.349000 16.23911
3.350000 16.27663
3.351000 16.31276
3.352000 16.34751
3.353000 16.38087
3.354000 16.412850000000002
3.355000 16.443440000000002
3.356000 16.47264
3.357000 16.50046
3.358000 16.52688
3.359000 16.55192
3.360000 16.57557
3.361000 16.59783
3.362000 16.61871
3.363000 16.63819
3.364000 16.656299999999998
3.365000 16.673009999999998
3.366000 16.68834
3.367000 16.70229
3.368000 16.71486
3.369000 16.72604
3.370000 16.73584
3.371000 16.74427
3.372000 16.75131
3.373000 16.75699
3.374000 16.76128
3.375000 16.76421
3.376000 16.76576
3.377000 16.76595
3.378000 16.764760000000003
3.379000 16.76222
3.380000 16.75831
3.381000 16.75303
3.382000 16.7464
3.383000 16.73842
3.384000 16.72908
3.385000 16.71839
3.386000 16.70635
3.387000 16.69296
3.388000 16.67824
3.389000 16.66217
3.390000 16.64476
3.391000 16.62603
3.392000 16.60596
3.393000 16.58456
3.394000 16.56184
3.395000 16.5378
3.396000 16.51245
3.397000 16.48578
3.398000 16.457810000000002
3.399000 16.42853
3.400000 16.39795
3.401000 16.36607
3.402000 16.332910000000002
3.403000 16.298460000000002
3.404000 16.26272
3.405000 16.22571
3.406000 16.18743
3.407000 16.14788
3.408000 16.10706
3.409000 16.06499
3.410000 16.021659999999997
3.411000 15.977089999999999
3.412000 15.93127
3.413000 15.88422
3.414000 15.83594
3.415000 15.786430000000001
3.416000 15.73569
3.417000 15.68375
3.418000 15.63059
3.419000 15.576229999999999
3.420000 15.52067
3.421000 15.46392
3.422000 15.40598
3.423000 15.346870000000001
3.424000 15.286579999999999
3.425000 15.22512
3.426000 15.162500000000001
3.427000 15.09873
3.428000 15.03381
3.429000 14.967749999999999
3.430000 14.900559999999999
3.431000 14.832239999999999
3.432000 14.762810000000002
3.433000 14.69226
3.434000 14.620610000000001
3.435000 14.54787
3.436000 14.474029999999999
3.437000 14.39911
3.438000 14.32312
3.439000 14.24606
3.440000 14.167940000000002
3.441000 14.08878
3.442000 14.00857
3.443000 13.92733
3.444000 13.84506
3.445000 13.76177
3.446000 13.67747
3.447000 13.592170000000001
3.448000 13.505880000000001
3.449000 13.4186
3.450000 13.33035
3.451000 13.241130000000002
3.452000 13.15094
3.453000 13.0598
3.454000 12.96772
3.455000 12.87471
3.456000 12.78077
3.457000 12.68591
3.458000 12.59015
3.459000 12.49348
3.460000 12.39593
3.461000 12.29749
3.462000 12.19818
3.463000 12.098009999999999
3.464000 11.99699
3.465000 11.89512
3.466000 11.79243
3.467000 11.6889
3.468000 11.584560000000002
3.469000 11.47942
3.470000 11.373479999999999
3.471000 11.266760000000001
3.472000 11.159270000000001
3.473000 11.05101
3.474000 10.94199
3.475000 10.83223
3.476000 10.72174
3.477000 10.61052
3.478000 10.49859
3.479000 10.38595
3.480000 10.272630000000001
3.481000 10.15861
3.482000 10.04393
3.483000 9.9285841
3.484000 9.812586
3.485000 9.6959464
3.486000 9.5786758
3.487000 9.460784499999999
3.488000 9.342283
3.489000 9.2231825
3.490000 9.1034934
3.491000 8.9832261
3.492000 8.862391899999999
3.493000 8.741001800000001
3.494000 8.6190663
3.495000 8.4965967
3.496000 8.373604
3.497000 8.2500994
3.498000 8.1260942
3.499000 8.001599500000001
3.500000 7.8766271
3.501000 7.751187700000001
3.502000 7.625292999999999
3.503000 7.4989535
3.504000 7.372181899999999
3.505000 7.244988500000001
3.506000 7.1173854
3.507000 6.9893837
3.508000 6.8609945
3.509000 6.7322299
3.510000 6.6031009
3.511000 6.4736187
3.512000 6.3437946
3.513000 6.213640799999999
3.514000 6.0831681
3.515000 5.952388
3.516000 5.8213121999999995
3.517000 5.6899518
3.518000 5.5583183
3.519000 5.426423300000001
3.520000 5.2942783
3.521000 5.1618949
3.522000 5.029284199999999
3.523000 4.8964582
3.524000 4.7634285
3.525000 4.6302069
3.526000 4.4968046
3.527000 4.363234
3.528000 4.2295061
3.529000 4.095633
3.530000 3.9616263999999997
3.531000 3.8274981
3.532000 3.6932599
3.533000 3.5589237000000002
3.534000 3.424501
3.535000 3.2900039
3.536000 3.1554442000000003
3.537000 3.0208336
3.538000 2.8861839
3.539000 2.7515069
3.540000 2.6168142
3.541000 2.4821175
3.542000 2.3474287
3.543000 2.2127593
3.544000 2.0781210000000003
3.545000 1.9435253
3.546000 1.8089836000000001
3.547000 1.6745077000000002
3.548000 1.5401089
3.549000 1.4057985
3.550000 1.2715880000000002
3.551000 1.1374887
3.552000 1.0035121
3.553000 0.86966939
3.554000 0.73597203
3.555000 0.60243132
3.556000 0.46905847
3.557000 0.33586488999999997
3.558000 0.20286185
3.559000 0.07006069599999999
3.560000 -0.062527234
3.561000 -0.19489058
3.562000 -0.32701793
3.563000 -0.45889792999999995
3.564000 -0.59051919
3.565000 -0.72187036
3.566000 -0.85294005
3.567000 -0.9837168300000001
3.568000 -1.1141893
3.569000 -1.2443462
3.570000 -1.3741761
3.571000 -1.5036679000000002
3.572000 -1.6328102
3.573000 -1.7615918000000002
3.574000 -1.8900016
3.575000 -2.0180287000000003
3.576000 -2.1456618
3.577000 -2.2728901
3.578000 -2.3997027
3.579000 -2.5260890000000003
3.580000 -2.6520381
3.581000 -2.7775392
3.582000 -2.9025821
3.583000 -3.0271559999999997
3.584000 -3.1512506000000005
3.585000 -3.2748554
3.586000 -3.3979602
3.587000 -3.5205546999999995
3.588000 -3.6426287000000004
3.589000 -3.7641723000000002
3.590000 -3.8851753
3.591000 -4.0056273000000004
3.592000 -4.1255187
3.593000 -4.244839799999999
3.594000 -4.363580000000001
3.595000 -4.4817298999999995
3.596000 -4.599279500000001
3.597000 -4.716219
3.598000 -4.8325382
3.599000 -4.9482279
3.600000 -5.0632782
3.601000 -5.1776793
3.602000 -5.2914217
3.603000 -5.404495799999999
3.604000 -5.5168919
3.605000 -5.6286003000000004
3.606000 -5.7396118000000005
3.607000 -5.849916899999999
3.608000 -5.959506299999999
3.609000 -6.068370900000001
3.610000 -6.1765011
3.611000 -6.2838882
3.612000 -6.3905232000000005
3.613000 -6.4963967
3.614000 -6.6015005
3.615000 -6.705825
3.616000 -6.809361999999999
3.617000 -6.9121033
3.618000 -7.0140399
3.619000 -7.1151637
3.620000 -7.2154663999999995
3.621000 -7.314939099999999
3.622000 -7.4135743000000005
3.623000 -7.511363899999999
3.624000 -7.608300399999999
3.625000 -7.7043748999999995
3.626000 -7.7995807
3.627000 -7.8939088
3.628000 -7.9873525
3.629000 -8.0799036
3.630000 -8.1715547
3.631000 -8.2622983
3.632000 -8.3521269
3.633000 -8.4410332
3.634000 -8.5290097
3.635000 -8.6160488
3.636000 -8.7021433
3.637000 -8.7872863
3.638000 -8.8714704
3.639000 -8.9546889
3.640000 -9.0369351
3.641000 -9.1182016
3.642000 -9.1984816
3.643000 -9.2777684
3.644000 -9.3560562
3.645000 -9.433338
3.646000 -9.5096074
3.647000 -9.5848583
3.648000 -9.6590847
3.649000 -9.7322807
3.650000 -9.8044403
3.651000 -9.8755576
3.652000 -9.9456273
3.653000 -10.01464
3.654000 -10.0826
3.655000 -10.14949
3.656000 -10.21532
3.657000 -10.28007
3.658000 -10.34374
3.659000 -10.40632
3.660000 -10.46782
3.661000 -10.528220000000001
3.662000 -10.58752
3.663000 -10.64572
3.664000 -10.70281
3.665000 -10.75879
3.666000 -10.813649999999999
3.667000 -10.86739
3.668000 -10.92001
3.669000 -10.971490000000001
3.670000 -11.02185
3.671000 -11.071060000000001
3.672000 -11.11913
3.673000 -11.16606
3.674000 -11.21183
3.675000 -11.25646
3.676000 -11.29992
3.677000 -11.34223
3.678000 -11.38337
3.679000 -11.42334
3.680000 -11.46215
3.681000 -11.49978
3.682000 -11.53623
3.683000 -11.57151
3.684000 -11.6056
3.685000 -11.63851
3.686000 -11.67023
3.687000 -11.70076
3.688000 -11.7301
3.689000 -11.75824
3.690000 -11.78519
3.691000 -11.81094
3.692000 -11.83549
3.693000 -11.858839999999999
3.694000 -11.880989999999999
3.695000 -11.90194
3.696000 -11.92168
3.697000 -11.94021
3.698000 -11.95753
3.699000 -11.97365
3.700000 -11.98856
3.701000 -12.00226
3.702000 -12.01474
3.703000 -12.026019999999999
3.704000 -12.03608
3.705000 -12.044929999999999
3.706000 -12.05257
3.707000 -12.05899
3.708000 -12.0642
3.709000 -12.06819
3.710000 -12.07097
3.711000 -12.07254
3.712000 -12.07289
3.713000 -12.07203
3.714000 -12.06995
3.715000 -12.06666
3.716000 -12.06215
3.717000 -12.05644
3.718000 -12.04951
3.719000 -12.04137
3.720000 -12.032020000000001
3.721000 -12.021469999999999
3.722000 -12.009699999999999
3.723000 -11.99673
3.724000 -11.982560000000001
3.725000 -11.967179999999999
3.726000 -11.9506
3.727000 -11.93282
3.728000 -11.91384
3.729000 -11.89367
3.730000 -11.87231
3.731000 -11.84975
3.732000 -11.82601
3.733000 -11.80108
3.734000 -11.77496
3.735000 -11.747670000000001
3.736000 -11.7192
3.737000 -11.68955
3.738000 -11.65873
3.739000 -11.62674
3.740000 -11.593589999999999
3.741000 -11.559270000000001
3.742000 -11.5238
3.743000 -11.487160000000001
3.744000 -11.449380000000001
3.745000 -11.41044
3.746000 -11.37036
3.747000 -11.32913
3.748000 -11.28677
3.749000 -11.243269999999999
3.750000 -11.19864
3.751000 -11.15289
3.752000 -11.10601
3.753000 -11.05801
3.754000 -11.0089
3.755000 -10.95868
3.756000 -10.907350000000001
3.757000 -10.85493
3.758000 -10.80141
3.759000 -10.74679
3.760000 -10.6911
3.761000 -10.63432
3.762000 -10.57646
3.763000 -10.51754
3.764000 -10.45755
3.765000 -10.396510000000001
3.766000 -10.33441
3.767000 -10.27126
3.768000 -10.20708
3.769000 -10.14186
3.770000 -10.0756
3.771000 -10.00833
3.772000 -9.9400364
3.773000 -9.8707333
3.774000 -9.8004252
3.775000 -9.7291186
3.776000 -9.6568204
3.777000 -9.583536500000001
3.778000 -9.5092736
3.779000 -9.4340384
3.780000 -9.3578376
3.781000 -9.2806786
3.782000 -9.2025682
3.783000 -9.1235131
3.784000 -9.0435207
3.785000 -8.962598400000001
3.786000 -8.8807531
3.787000 -8.7979928
3.788000 -8.714325
3.789000 -8.6297572
3.790000 -8.5442968
3.791000 -8.457952
3.792000 -8.3707303
3.793000 -8.2826398
3.794000 -8.193689599999999
3.795000 -8.103887
3.796000 -8.0132402
3.797000 -7.9217583
3.798000 -7.829448599999999
3.799000 -7.7363208000000006
3.800000 -7.6423831
3.801000 -7.5476438
3.802000 -7.4521117
3.803000 -7.355795800000001
3.804000 -7.258705
3.805000 -7.1608476
3.806000 -7.0622332
3.807000 -6.9628701
3.808000 -6.862767799999999
3.809000 -6.7619354000000005
3.810000 -6.660381699999999
3.811000 -6.5581158
3.812000 -6.4551473
3.813000 -6.3514851
3.814000 -6.247139
3.815000 -6.1421178
3.816000 -6.0364313
3.817000 -5.9300892
3.818000 -5.8231007
3.819000 -5.715476
3.820000 -5.6072243
3.821000 -5.498356
3.822000 -5.3888805
3.823000 -5.2788083
3.824000 -5.1681492
3.825000 -5.0569139
3.826000 -4.9451124
3.827000 -4.832755
3.828000 -4.7198519
3.829000 -4.6064137999999994
3.830000 -4.4924516
3.831000 -4.3779757
3.832000 -4.2629968
3.833000 -4.1475259
3.834000 -4.0315736
3.835000 -3.9151508
3.836000 -3.7982687
3.837000 -3.6809381
3.838000 -3.5631698000000003
3.839000 -3.4449749
3.840000 -3.3263642000000004
3.841000 -3.2073490000000002
3.842000 -3.0879403
3.843000 -2.9681491
3.844000 -2.8479867
3.845000 -2.727464
3.846000 -2.6065923
3.847000 -2.4853829000000003
3.848000 -2.3638470000000003
3.849000 -2.2419959
3.850000 -2.1198409000000003
3.851000 -1.9973934
3.852000 -1.8746645999999998
3.853000 -1.7516663
3.854000 -1.6284099
3.855000 -1.5049068
3.856000 -1.3811688
3.857000 -1.2572074
3.858000 -1.1330345
3.859000 -1.0086617
3.860000 -0.88410107
3.861000 -0.75936429
3.862000 -0.63446327
3.863000 -0.5094100699999999
3.864000 -0.38421659
3.865000 -0.25889489
3.866000 -0.13345705
3.867000 -0.007915079200000001
3.868000 0.11771888999999999
3.869000 0.2434328
3.870000 0.36921452
3.871000 0.49505192
3.872000 0.62093283
3.873000 0.74684513
3.874000 0.8727766600000001
3.875000 0.9987154
3.876000 1.1246491
3.877000 1.2505658
3.878000 1.3764532
3.879000 1.5022994
3.880000 1.6280922999999998
3.881000 1.7538196999999998
3.882000 1.8794697
3.883000 2.00503
3.884000 2.1304887000000003
3.885000 2.2558333
3.886000 2.3810521000000002
3.887000 2.5061328
3.888000 2.6310632
3.889000 2.7558312000000003
3.890000 2.8804244
3.891000 3.0048311
3.892000 3.1290386000000003
3.893000 3.2530349
3.894000 3.3768076000000002
3.895000 3.5003446
3.896000 3.6236338
3.897000 3.7466627000000003
3.898000 3.8694192000000003
3.899000 3.9918906999999995
3.900000 4.1140653
3.901000 4.2359307
3.902000 4.3574743
3.903000 4.4786844
3.904000 4.5995485
3.905000 4.7200542
3.906000 4.8401896
3.907000 4.9599424
3.908000 5.0793007
3.909000 5.198252200000001
3.910000 5.3167846
3.911000 5.4348864
3.912000 5.5525452
3.913000 5.6697492
3.914000 5.7864863
3.915000 5.902744800000001
3.916000 6.0185127
3.917000 6.133778
3.918000 6.2485289
3.919000 6.3627534
3.920000 6.476439500000001
3.921000 6.5895759
3.922000 6.7021504
3.923000 6.814152
3.924000 6.9255686999999995
3.925000 7.0363887
3.926000 7.1465999
3.927000 7.256191200000001
3.928000 7.365150700000001
3.929000 7.4734673
3.930000 7.5811289
3.931000 7.6881245
3.932000 7.794442
3.933000 7.9000711
3.934000 8.0049999
3.935000 8.1092171
3.936000 8.2127117
3.937000 8.3154723
3.938000 8.4174879
3.939000 8.5187472
3.940000 8.6192399
3.941000 8.7189548
3.942000 8.8178813
3.943000 8.9160085
3.944000 9.0133257
3.945000 9.1098227
3.946000 9.2054881
3.947000 9.300312400000001
3.948000 9.394284299999999
3.949000 9.4873942
3.950000 9.5796317
3.951000 9.6709862
3.952000 9.761447500000001
3.953000 9.8510049
3.954000 9.939649000000001
3.955000 10.02737
3.956000 10.11416
3.957000 10.2
3.958000 10.284889999999999
3.959000 10.36881
3.960000 10.45176
3.961000 10.53373
3.962000 10.614709999999999
3.963000 10.69468
3.964000 10.77364
3.965000 10.85158
3.966000 10.92848
3.967000 11.00435
3.968000 11.079170000000001
3.969000 11.15292
3.970000 11.22562
3.971000 11.297229999999999
3.972000 11.36776
3.973000 11.43719
3.974000 11.50553
3.975000 11.57275
3.976000 11.638850000000001
3.977000 11.70383
3.978000 11.767669999999999
3.979000 11.83037
3.980000 11.89191
3.981000 11.952300000000001
3.982000 12.01152
3.983000 12.06957
3.984000 12.126439999999999
3.985000 12.18211
3.986000 12.23659
3.987000 12.28987
3.988000 12.34194
3.989000 12.39278
3.990000 12.442409999999999
3.991000 12.4908
3.992000 12.53795
3.993000 12.58386
3.994000 12.62851
3.995000 12.67191
3.996000 12.714039999999999
3.997000 12.7549
3.998000 12.79448
3.999000 12.832769999999998
4.000000 12.869769999999999
4.001000 12.905479999999999
4.002000 12.939890000000002
4.003000 12.97298
4.004000 13.004769999999999
4.005000 13.03523
4.006000 13.06437
4.007000 13.09218
4.008000 13.11865
4.009000 13.14378
4.010000 13.167570000000001
4.011000 13.19001
4.012000 13.2111
4.013000 13.23083
4.014000 13.2492
4.015000 13.2662
4.016000 13.28183
4.017000 13.29609
4.018000 13.30897
4.019000 13.32047
4.020000 13.33058
4.021000 13.33931
4.022000 13.346649999999999
4.023000 13.352590000000001
4.024000 13.357140000000001
4.025000 13.36028
4.026000 13.36202
4.027000 13.36236
4.028000 13.36129
4.029000 13.358809999999998
4.030000 13.35491
4.031000 13.3496
4.032000 13.34288
4.033000 13.33473
4.034000 13.32516
4.035000 13.31417
4.036000 13.301750000000002
4.037000 13.28791
4.038000 13.27265
4.039000 13.25595
4.040000 13.23783
4.041000 13.218269999999999
4.042000 13.19729
4.043000 13.17488
4.044000 13.15103
4.045000 13.12576
4.046000 13.099060000000001
4.047000 13.07092
4.048000 13.04136
4.049000 13.010369999999998
4.050000 12.97795
4.051000 12.9441
4.052000 12.908829999999998
4.053000 12.87213
4.054000 12.834010000000001
4.055000 12.794459999999999
4.056000 12.7535
4.057000 12.71111
4.058000 12.667300000000001
4.059000 12.622079999999999
4.060000 12.57545
4.061000 12.5274
4.062000 12.47794
4.063000 12.42707
4.064000 12.3748
4.065000 12.32113
4.066000 12.26605
4.067000 12.20958
4.068000 12.15171
4.069000 12.092450000000001
4.070000 12.03181
4.071000 11.96978
4.072000 11.906360000000001
4.073000 11.84158
4.074000 11.77542
4.075000 11.70789
4.076000 11.639
4.077000 11.56875
4.078000 11.49714
4.079000 11.42419
4.080000 11.34989
4.081000 11.27426
4.082000 11.19729
4.083000 11.11899
4.084000 11.03937
4.085000 10.95843
4.086000 10.87619
4.087000 10.79264
4.088000 10.707790000000001
4.089000 10.62165
4.090000 10.53423
4.091000 10.44553
4.092000 10.35555
4.093000 10.26431
4.094000 10.17182
4.095000 10.07807
4.096000 9.9830739
4.097000 9.886842999999999
4.098000 9.7893819
4.099000 9.6906982
4.100000 9.5907994
4.101000 9.4896927
4.102000 9.3873866
4.103000 9.283889100000001
4.104000 9.1792084
4.105000 9.0733521
4.106000 8.966329700000001
4.107000 8.8581488
4.108000 8.7488189
4.109000 8.6383492
4.110000 8.5267492
4.111000 8.4140278
4.112000 8.300194900000001
4.113000 8.18526
4.114000 8.0692329
4.115000 7.952123899999999
4.116000 7.8339435
4.117000 7.7147022
4.118000 7.5944103
4.119000 7.4730783999999995
4.120000 7.350717499999999
4.121000 7.2273388999999995
4.122000 7.102952899999999
4.123000 6.9775708000000005
4.124000 6.8512045
4.125000 6.7238644
4.126000 6.5955624
4.127000 6.4663097
4.128000 6.3361183
4.129000 6.2049992
4.130000 6.072964499999999
4.131000 5.9400257
4.132000 5.806195
4.133000 5.671484
4.134000 5.5359051
4.135000 5.39947
4.136000 5.2621915999999995
4.137000 5.1240817000000005
4.138000 4.9851533
4.139000 4.8454188
4.140000 4.7048908
4.141000 4.5635826999999995
4.142000 4.4215072
4.143000 4.278677699999999
4.144000 4.1351076
4.145000 3.9908107
4.146000 3.8458005
4.147000 3.7000908999999997
4.148000 3.553696
4.149000 3.4066297000000003
4.150000 3.2589067
4.151000 3.1105408
4.152000 2.9615468999999996
4.153000 2.8119395
4.154000 2.6617331
4.155000 2.5109427
4.156000 2.359583
4.157000 2.2076691
4.158000 2.0552156
4.159000 1.9022378999999998
4.160000 1.7487511
4.161000 1.5947701
4.162000 1.4403103000000002
4.163000 1.2853868
4.164000 1.1300149000000002
4.165000 0.9742099800000001
4.166000 0.81798723
4.167000 0.66136206
4.168000 0.50434987
4.169000 0.34696625
4.170000 0.18922674
4.171000 0.031146933999999998
4.172000 -0.12725745
4.173000 -0.28597063
4.174000 -0.44497671
4.175000 -0.60425973
4.176000 -0.7638036699999999
4.177000 -0.9235924100000001
4.178000 -1.0836096
4.179000 -1.2438391
4.180000 -1.4042643000000001
4.181000 -1.5648687000000001
4.182000 -1.7256357
4.183000 -1.8865485000000002
4.184000 -2.0475904
4.185000 -2.2087444
4.186000 -2.3699937
4.187000 -2.5313213
4.188000 -2.69271
4.189000 -2.8541429
4.190000 -3.0156026
4.191000 -3.1770721
4.192000 -3.338534
4.193000 -3.4999713000000003
4.194000 -3.6613669
4.195000 -3.8227037
4.196000 -3.9839644
4.197000 -4.1451316
4.198000 -4.3061886000000005
4.199000 -4.4671182
4.200000 -4.6279028
4.201000 -4.7885258
4.202000 -4.9489696
4.203000 -5.1092173999999995
4.204000 -5.2692518
4.205000 -5.4290555
4.206000 -5.5886116
4.207000 -5.7479028
4.208000 -5.9069116
4.209000 -6.0656209
4.210000 -6.2240131
4.211000 -6.3820712
4.212000 -6.5397777
4.213000 -6.6971153
4.214000 -6.8540663
4.215000 -7.0106134
4.216000 -7.1667388
4.217000 -7.3224254
4.218000 -7.4776552999999994
4.219000 -7.632410500000001
4.220000 -7.7866741
4.221000 -7.940427999999999
4.222000 -8.0936551
4.223000 -8.2463384
4.224000 -8.3984591
4.225000 -8.5500009
4.226000 -8.7009452
4.227000 -8.8512756
4.228000 -9.0009741
4.229000 -9.1500238
4.230000 -9.298407300000001
4.231000 -9.446107600000001
4.232000 -9.5931076
4.233000 -9.73939
4.234000 -9.8849379
4.235000 -10.02973
4.236000 -10.17376
4.237000 -10.31701
4.238000 -10.45945
4.239000 -10.60108
4.240000 -10.74187
4.241000 -10.88181
4.242000 -11.02088
4.243000 -11.15907
4.244000 -11.29635
4.245000 -11.432730000000001
4.246000 -11.568159999999999
4.247000 -11.70265
4.248000 -11.83617
4.249000 -11.96871
4.250000 -12.10026
4.251000 -12.23078
4.252000 -12.36028
4.253000 -12.48873
4.254000 -12.61612
4.255000 -12.74242
4.256000 -12.86764
4.257000 -12.991739999999998
4.258000 -13.114709999999999
4.259000 -13.23654
4.260000 -13.35721
4.261000 -13.47671
4.262000 -13.595009999999998
4.263000 -13.71212
4.264000 -13.828
4.265000 -13.94265
4.266000 -14.05604
4.267000 -14.16817
4.268000 -14.27903
4.269000 -14.388580000000001
4.270000 -14.49683
4.271000 -14.60376
4.272000 -14.709349999999999
4.273000 -14.813589999999998
4.274000 -14.91647
4.275000 -15.01797
4.276000 -15.11808
4.277000 -15.21678
4.278000 -15.31407
4.279000 -15.40992
4.280000 -15.50433
4.281000 -15.59728
4.282000 -15.68877
4.283000 -15.77876
4.284000 -15.86726
4.285000 -15.95425
4.286000 -16.03972
4.287000 -16.12365
4.288000 -16.206039999999998
4.289000 -16.28687
4.290000 -16.366120000000002
4.291000 -16.44379
4.292000 -16.51987
4.293000 -16.59434
4.294000 -16.667180000000002
4.295000 -16.738400000000002
4.296000 -16.80797
4.297000 -16.875899999999998
4.298000 -16.94215
4.299000 -17.00673
4.300000 -17.06963
4.301000 -17.13082
4.302000 -17.19032
4.303000 -17.248089999999998
4.304000 -17.30414
4.305000 -17.35845
4.306000 -17.411009999999997
4.307000 -17.46182
4.308000 -17.51086
4.309000 -17.55813
4.310000 -17.60362
4.311000 -17.64732
4.312000 -17.68921
4.313000 -17.729300000000002
4.314000 -17.76758
4.315000 -17.80403
4.316000 -17.83864
4.317000 -17.87142
4.318000 -17.90235
4.319000 -17.931430000000002
4.320000 -17.958650000000002
4.321000 -17.98399
4.322000 -18.007460000000002
4.323000 -18.029049999999998
4.324000 -18.04875
4.325000 -18.06655
4.326000 -18.08244
4.327000 -18.096429999999998
4.328000 -18.10851
4.329000 -18.118660000000002
4.330000 -18.12688
4.331000 -18.13318
4.332000 -18.137529999999998
4.333000 -18.13995
4.334000 -18.14042
4.335000 -18.138930000000002
4.336000 -18.13549
4.337000 -18.13009
4.338000 -18.12273
4.339000 -18.1134
4.340000 -18.10209
4.341000 -18.08882
4.342000 -18.07356
4.343000 -18.056330000000003
4.344000 -18.03712
4.345000 -18.015919999999998
4.346000 -17.99273
4.347000 -17.96755
4.348000 -17.94039
4.349000 -17.91123
4.350000 -17.88007
4.351000 -17.84693
4.352000 -17.81179
4.353000 -17.77465
4.354000 -17.735509999999998
4.355000 -17.694380000000002
4.356000 -17.651249999999997
4.357000 -17.60612
4.358000 -17.559
4.359000 -17.50987
4.360000 -17.458750000000002
4.361000 -17.40563
4.362000 -17.35052
4.363000 -17.29341
4.364000 -17.23431
4.365000 -17.17321
4.366000 -17.11013
4.367000 -17.04505
4.368000 -16.977990000000002
4.369000 -16.90895
4.370000 -16.83792
4.371000 -16.76492
4.372000 -16.68993
4.373000 -16.61298
4.374000 -16.53405
4.375000 -16.45316
4.376000 -16.37031
4.377000 -16.2855
4.378000 -16.19874
4.379000 -16.110030000000002
4.380000 -16.01937
4.381000 -15.926779999999999
4.382000 -15.83225
4.383000 -15.73579
4.384000 -15.63741
4.385000 -15.537119999999998
4.386000 -15.434909999999999
4.387000 -15.3308
4.388000 -15.224789999999999
4.389000 -15.11689
4.390000 -15.00711
4.391000 -14.895449999999999
4.392000 -14.781920000000001
4.393000 -14.66652
4.394000 -14.549280000000001
4.395000 -14.43018
4.396000 -14.30925
4.397000 -14.186480000000001
4.398000 -14.061889999999998
4.399000 -13.93549
4.400000 -13.80729
4.401000 -13.67728
4.402000 -13.545499999999999
4.403000 -13.41193
4.404000 -13.2766
4.405000 -13.139509999999998
4.406000 -13.00067
4.407000 -12.86009
4.408000 -12.71779
4.409000 -12.573780000000001
4.410000 -12.42805
4.411000 -12.28064
4.412000 -12.131540000000001
4.413000 -11.980780000000001
4.414000 -11.82835
4.415000 -11.67428
4.416000 -11.51857
4.417000 -11.36124
4.418000 -11.2023
4.419000 -11.04177
4.420000 -10.87965
4.421000 -10.715959999999999
4.422000 -10.55071
4.423000 -10.38392
4.424000 -10.2156
4.425000 -10.04576
4.426000 -9.874413899999999
4.427000 -9.7015828
4.428000 -9.5272772
4.429000 -9.3515113
4.430000 -9.1743
4.431000 -8.9956582
4.432000 -8.8156
4.433000 -8.6341411
4.434000 -8.4512964
4.435000 -8.2670823
4.436000 -8.0815136
4.437000 -7.8946061
4.438000 -7.706376199999999
4.439000 -7.5168401
4.440000 -7.3260143
4.441000 -7.1339153
4.442000 -6.9405593
4.443000 -6.7459643
4.444000 -6.5501466
4.445000 -6.353123500000001
4.446000 -6.1549131
4.447000 -5.9555326
4.448000 -5.7549998
4.449000 -5.5533331
4.450000 -5.3505503
4.451000 -5.1466696
4.452000 -4.9417093
4.453000 -4.7356885
4.454000 -4.5286253
4.455000 -4.3205388
4.456000 -4.1114479
4.457000 -3.9013717000000003
4.458000 -3.6903296
4.459000 -3.4783403999999996
4.460000 -3.2654241
4.461000 -3.0515997
4.462000 -2.8368872
4.463000 -2.6213065
4.464000 -2.4048773999999997
4.465000 -2.1876197
4.466000 -1.9695539000000002
4.467000 -1.7507000000000001
4.468000 -1.5310785
4.469000 -1.3107099
4.470000 -1.0896147
4.471000 -0.86781373
4.472000 -0.6453278
4.473000 -0.42217783999999997
4.474000 -0.19838489
4.475000 0.026029884
4.476000 0.25104522
4.477000 0.47663975999999997
4.478000 0.70279199
4.479000 0.92948033
4.480000 1.1566831
4.481000 1.3843785000000002
4.482000 1.6125448
4.483000 1.8411599
4.484000 2.0702017
4.485000 2.2996482
4.486000 2.5294768
4.487000 2.7596654000000003
4.488000 2.9901916
4.489000 3.2210328
4.490000 3.4521665
4.491000 3.68357
4.492000 3.9152205
4.493000 4.1470956
4.494000 4.3791719
4.495000 4.6114266
4.496000 4.843836700000001
4.497000 5.076379
4.498000 5.3090304
4.499000 5.5417679
4.500000 5.774568
4.501000 6.0074072
4.502000 6.2402625
4.503000 6.4731099
4.504000 6.705926399999999
4.505000 6.9386885
4.506000 7.1713716
4.507000 7.403952599999999
4.508000 7.6364085
4.509000 7.8687146
4.510000 8.1008479
4.511000 8.3327837
4.512000 8.564499
4.513000 8.7959699
4.514000 9.0271726
4.515000 9.258083300000001
4.516000 9.488678
4.517000 9.718933
4.518000 9.9488251
4.519000 10.178329999999999
4.520000 10.40742
4.521000 10.63608
4.522000 10.864279999999999
4.523000 11.092
4.524000 11.319220000000001
4.525000 11.545900000000001
4.526000 11.77203
4.527000 11.99758
4.528000 12.22254
4.529000 12.44686
4.530000 12.670539999999999
4.531000 12.893550000000001
4.532000 13.115859999999998
4.533000 13.33746
4.534000 13.55831
4.535000 13.778389999999998
4.536000 13.99768
4.537000 14.21616
4.538000 14.4338
4.539000 14.65058
4.540000 14.866470000000001
4.541000 15.081449999999998
4.542000 15.29551
4.543000 15.5086
4.544000 15.72072
4.545000 15.93184
4.546000 16.14193
4.547000 16.35097
4.548000 16.55894
4.549000 16.765810000000002
4.550000 16.97157
4.551000 17.17619
4.552000 17.37964
4.553000 17.58191
4.554000 17.782970000000002
4.555000 17.982799999999997
4.556000 18.18137
4.557000 18.37868
4.558000 18.57468
4.559000 18.76937
4.560000 18.962709999999998
4.561000 19.15469
4.562000 19.345290000000002
4.563000 19.534480000000002
4.564000 19.72224
4.565000 19.908549999999998
4.566000 20.09339
4.567000 20.27674
4.568000 20.45858
4.569000 20.63888
4.570000 20.81763
4.571000 20.994799999999998
4.572000 21.17037
4.573000 21.34432
4.574000 21.516640000000002
4.575000 21.6873
4.576000 21.85628
4.577000 22.02355
4.578000 22.18911
4.579000 22.352929999999997
4.580000 22.514989999999997
4.581000 22.67527
4.582000 22.83376
4.583000 22.99042
4.584000 23.14525
4.585000 23.29822
4.586000 23.44932
4.587000 23.59852
4.588000 23.74581
4.589000 23.89117
4.590000 24.03458
4.591000 24.17603
4.592000 24.31549
4.593000 24.45294
4.594000 24.58838
4.595000 24.72178
4.596000 24.85313
4.597000 24.982409999999998
4.598000 25.1096
4.599000 25.234679999999997
4.600000 25.357639999999996
4.601000 25.478460000000002
4.602000 25.59713
4.603000 25.71363
4.604000 25.82795
4.605000 25.94007
4.606000 26.049970000000002
4.607000 26.157629999999997
4.608000 26.26305
4.609000 26.366210000000002
4.610000 26.46709
4.611000 26.565689999999996
4.612000 26.66197
4.613000 26.75594
4.614000 26.847579999999997
4.615000 26.936860000000003
4.616000 27.023799999999998
4.617000 27.108349999999998
4.618000 27.190520000000003
4.619000 27.2703
4.620000 27.34766
4.621000 27.422600000000003
4.622000 27.49511
4.623000 27.56517
4.624000 27.63277
4.625000 27.697909999999997
4.626000 27.76056
4.627000 27.820719999999998
4.628000 27.878389999999996
4.629000 27.93354
4.630000 27.986169999999998
4.631000 28.036270000000002
4.632000 28.08383
4.633000 28.12884
4.634000 28.17129
4.635000 28.211180000000002
4.636000 28.248479999999997
4.637000 28.283209999999997
4.638000 28.31534
4.639000 28.34486
4.640000 28.37178
4.641000 28.39609
4.642000 28.417769999999997
4.643000 28.43682
4.644000 28.45323
4.645000 28.467
4.646000 28.47812
4.647000 28.48658
4.648000 28.49238
4.649000 28.495510000000003
4.650000 28.49597
4.651000 28.49376
4.652000 28.48886
4.653000 28.48127
4.654000 28.47099
4.655000 28.45802
4.656000 28.442339999999998
4.657000 28.423969999999997
4.658000 28.402889999999996
4.659000 28.37911
4.660000 28.35261
4.661000 28.32341
4.662000 28.291480000000004
4.663000 28.25685
4.664000 28.219499999999996
4.665000 28.17943
4.666000 28.13664
4.667000 28.09114
4.668000 28.04292
4.669000 27.991979999999998
4.670000 27.93832
4.671000 27.88195
4.672000 27.82286
4.673000 27.761059999999997
4.674000 27.69654
4.675000 27.62931
4.676000 27.55938
4.677000 27.486729999999998
4.678000 27.41138
4.679000 27.33333
4.680000 27.25258
4.681000 27.169130000000003
4.682000 27.08298
4.683000 26.99415
4.684000 26.90263
4.685000 26.80843
4.686000 26.711560000000002
4.687000 26.61201
4.688000 26.50979
4.689000 26.404909999999997
4.690000 26.297379999999997
4.691000 26.1872
4.692000 26.074370000000002
4.693000 25.958910000000003
4.694000 25.840819999999997
4.695000 25.720110000000002
4.696000 25.596790000000002
4.697000 25.47085
4.698000 25.34232
4.699000 25.21121
4.700000 25.077509999999997
4.701000 24.94124
4.702000 24.80242
4.703000 24.66104
4.704000 24.517120000000002
4.705000 24.37067
4.706000 24.221690000000002
4.707000 24.07021
4.708000 23.91623
4.709000 23.75977
4.710000 23.60082
4.711000 23.43942
4.712000 23.275560000000002
4.713000 23.10925
4.714000 22.94052
4.715000 22.76938
4.716000 22.59583
4.717000 22.419890000000002
4.718000 22.24157
4.719000 22.06089
4.720000 21.87786
4.721000 21.6925
4.722000 21.50481
4.723000 21.31482
4.724000 21.12253
4.725000 20.927970000000002
4.726000 20.73115
4.727000 20.53208
4.728000 20.33079
4.729000 20.12728
4.730000 19.92157
4.731000 19.71369
4.732000 19.50365
4.733000 19.29146
4.734000 19.07715
4.735000 18.86073
4.736000 18.642220000000002
4.737000 18.42164
4.738000 18.199009999999998
4.739000 17.97435
4.740000 17.74767
4.741000 17.519009999999998
4.742000 17.28836
4.743000 17.05576
4.744000 16.82123
4.745000 16.584789999999998
4.746000 16.34645
4.747000 16.10623
4.748000 15.86417
4.749000 15.62027
4.750000 15.374570000000002
4.751000 15.127070000000002
4.752000 14.87781
4.753000 14.626800000000001
4.754000 14.37407
4.755000 14.119629999999999
4.756000 13.86352
4.757000 13.60575
4.758000 13.346350000000001
4.759000 13.08533
4.760000 12.822729999999998
4.761000 12.55857
4.762000 12.29287
4.763000 12.02565
4.764000 11.75694
4.765000 11.48677
4.766000 11.215160000000001
4.767000 10.94213
4.768000 10.6677
4.769000 10.39192
4.770000 10.11479
4.771000 9.8363519
4.772000 9.5566228
4.773000 9.2756316
4.774000 8.993404400000001
4.775000 8.7099679
4.776000 8.425347499999999
4.777000 8.1395708
4.778000 7.852663799999999
4.779000 7.564652700000001
4.780000 7.275565
4.781000 6.985427399999999
4.782000 6.6942662
4.783000 6.4021096
4.784000 6.1089839999999995
4.785000 5.814917
4.786000 5.5199362
4.787000 5.2240688
4.788000 4.9273428
4.789000 4.6297859
4.790000 4.3314262999999995
4.791000 4.0322922
4.792000 3.7324119000000002
4.793000 3.4318142000000003
4.794000 3.1305276
4.795000 2.8285809
4.796000 2.5260031
4.797000 2.2228235
4.798000 1.9190716
4.799000 1.6147768
4.800000 1.3099688
4.801000 1.0046774
4.802000 0.6989324499999999
4.803000 0.39276402
4.804000 0.08620212299999999
4.805000 -0.22072303
4.806000 -0.5279812
4.807000 -0.8355421
4.808000 -1.1433755
4.809000 -1.4514511
4.810000 -1.7597383000000002
4.811000 -2.068207
4.812000 -2.376827
4.813000 -2.6855679
4.814000 -2.9943991
4.815000 -3.3032905
4.816000 -3.6122121
4.817000 -3.9211333
4.818000 -4.2300235
4.819000 -4.5388531
4.820000 -4.8475909999999995
4.821000 -5.1562075
4.822000 -5.4646719
4.823000 -5.7729539
4.824000 -6.0810231
4.825000 -6.3888490000000004
4.826000 -6.6964008
4.827000 -7.0036477999999995
4.828000 -7.3105595999999995
4.829000 -7.6171055
4.830000 -7.9232544
4.831000 -8.2289755
4.832000 -8.5342377
4.833000 -8.8390104
4.834000 -9.143262400000001
4.835000 -9.446962899999999
4.836000 -9.750080899999999
4.837000 -10.052579999999999
4.838000 -10.35444
4.839000 -10.65563
4.840000 -10.956100000000001
4.841000 -11.255840000000001
4.842000 -11.55481
4.843000 -11.85298
4.844000 -12.15033
4.845000 -12.44681
4.846000 -12.742400000000002
4.847000 -13.03707
4.848000 -13.33079
4.849000 -13.62353
4.850000 -13.91525
4.851000 -14.20594
4.852000 -14.49556
4.853000 -14.78407
4.854000 -15.07146
4.855000 -15.357680000000002
4.856000 -15.642719999999999
4.857000 -15.92654
4.858000 -16.20912
4.859000 -16.49041
4.860000 -16.77041
4.861000 -17.04907
4.862000 -17.326359999999998
4.863000 -17.60226
4.864000 -17.87675
4.865000 -18.14978
4.866000 -18.42134
4.867000 -18.69139
4.868000 -18.959899999999998
4.869000 -19.226850000000002
4.870000 -19.49221
4.871000 -19.75594
4.872000 -20.01803
4.873000 -20.27844
4.874000 -20.53714
4.875000 -20.79412
4.876000 -21.049329999999998
4.877000 -21.30275
4.878000 -21.55436
4.879000 -21.80413
4.880000 -22.052030000000002
4.881000 -22.29803
4.882000 -22.54211
4.883000 -22.78425
4.884000 -23.02441
4.885000 -23.26257
4.886000 -23.49871
4.887000 -23.73279
4.888000 -23.9648
4.889000 -24.19472
4.890000 -24.4225
4.891000 -24.648139999999998
4.892000 -24.87161
4.893000 -25.09288
4.894000 -25.31192
4.895000 -25.52873
4.896000 -25.74326
4.897000 -25.955499999999997
4.898000 -26.16543
4.899000 -26.373029999999996
4.900000 -26.578259999999997
4.901000 -26.781100000000002
4.902000 -26.98154
4.903000 -27.179560000000002
4.904000 -27.37513
4.905000 -27.56822
4.906000 -27.75882
4.907000 -27.946900000000003
4.908000 -28.13245
4.909000 -28.31544
4.910000 -28.49585
4.911000 -28.67367
4.912000 -28.848869999999998
4.913000 -29.02142
4.914000 -29.191319999999997
4.915000 -29.358539999999998
4.916000 -29.52307
4.917000 -29.684880000000003
4.918000 -29.843950000000003
4.919000 -30.00028
4.920000 -30.15383
4.921000 -30.304599999999997
4.922000 -30.452560000000002
4.923000 -30.59771
4.924000 -30.74001
4.925000 -30.879459999999998
4.926000 -31.01604
4.927000 -31.149729999999998
4.928000 -31.28052
4.929000 -31.408390000000004
4.930000 -31.53333
4.931000 -31.65533
4.932000 -31.77436
4.933000 -31.890410000000003
4.934000 -32.00347
4.935000 -32.113530000000004
4.936000 -32.220569999999995
4.937000 -32.324580000000005
4.938000 -32.425540000000005
4.939000 -32.52345
4.940000 -32.61829
4.941000 -32.71005
4.942000 -32.79871
4.943000 -32.88427
4.944000 -32.96671
4.945000 -33.04603
4.946000 -33.12221
4.947000 -33.19524
4.948000 -33.265119999999996
4.949000 -33.331830000000004
4.950000 -33.395360000000004
4.951000 -33.45572
4.952000 -33.51288
4.953000 -33.56684
4.954000 -33.61759
4.955000 -33.66513
4.956000 -33.70944
4.957000 -33.75053
4.958000 -33.78837
4.959000 -33.82298
4.960000 -33.85434
4.961000 -33.88245
4.962000 -33.90731
4.963000 -33.9289
4.964000 -33.94722
4.965000 -33.96228
4.966000 -33.97406
4.967000 -33.98256
4.968000 -33.98778
4.969000 -33.98972
4.970000 -33.98838
4.971000 -33.983740000000004
4.972000 -33.97581
4.973000 -33.9646
4.974000 -33.95008
4.975000 -33.93228
4.976000 -33.91118
4.977000 -33.88679
4.978000 -33.8591
4.979000 -33.82812
4.980000 -33.79384
4.981000 -33.75627
4.982000 -33.71541
4.983000 -33.67126
4.984000 -33.62383
4.985000 -33.57311
4.986000 -33.519110000000005
4.987000 -33.461839999999995
4.988000 -33.40129
4.989000 -33.33747
4.990000 -33.27039
4.991000 -33.200039999999994
4.992000 -33.12645
4.993000 -33.0496
4.994000 -32.96951
4.995000 -32.88619
4.996000 -32.799640000000004
4.997000 -32.70986
4.998000 -32.61687
4.999000 -32.52067
5.000000 -32.42127
5.001000 -32.31868
5.002000 -32.2129
5.003000 -32.10395
5.004000 -31.99183
5.005000 -31.876559999999998
5.006000 -31.75814
5.007000 -31.636570000000003
5.008000 -31.511879999999998
5.009000 -31.384079999999997
5.010000 -31.25317
5.011000 -31.11916
5.012000 -30.98207
5.013000 -30.8419
5.014000 -30.69868
5.015000 -30.552410000000002
5.016000 -30.4031
5.017000 -30.25078
5.018000 -30.09545
5.019000 -29.93712
5.020000 -29.775819999999996
5.021000 -29.611549999999998
5.022000 -29.444340000000004
5.023000 -29.27419
5.024000 -29.10112
5.025000 -28.925159999999998
5.026000 -28.7463
5.027000 -28.56458
5.028000 -28.38001
5.029000 -28.192600000000002
5.030000 -28.00237
5.031000 -27.80934
5.032000 -27.613539999999997
5.033000 -27.41497
5.034000 -27.21365
5.035000 -27.009610000000002
5.036000 -26.80286
5.037000 -26.59343
5.038000 -26.38133
5.039000 -26.16658
5.040000 -25.94921
5.041000 -25.729229999999998
5.042000 -25.506659999999997
5.043000 -25.281530000000004
5.044000 -25.05386
5.045000 -24.82367
5.046000 -24.590980000000002
5.047000 -24.35582
5.048000 -24.1182
5.049000 -23.87815
5.050000 -23.63569
5.051000 -23.39085
5.052000 -23.143649999999997
5.053000 -22.89411
5.054000 -22.64226
5.055000 -22.38812
5.056000 -22.131719999999998
5.057000 -21.87308
5.058000 -21.61223
5.059000 -21.34919
5.060000 -21.08399
5.061000 -20.81665
5.062000 -20.5472
5.063000 -20.27567
5.064000 -20.00208
5.065000 -19.726460000000003
5.066000 -19.44884
5.067000 -19.169240000000002
5.068000 -18.88769
5.069000 -18.604219999999998
5.070000 -18.31885
5.071000 -18.03162
5.072000 -17.74255
5.073000 -17.45168
5.074000 -17.159019999999998
5.075000 -16.86461
5.076000 -16.568469999999998
5.077000 -16.27064
5.078000 -15.971150000000002
5.079000 -15.670020000000001
5.080000 -15.36729
5.081000 -15.062990000000001
5.082000 -14.75714
5.083000 -14.449770000000001
5.084000 -14.140920000000001
5.085000 -13.83062
5.086000 -13.5189
5.087000 -13.20579
5.088000 -12.89132
5.089000 -12.575529999999999
5.090000 -12.25844
5.091000 -11.94008
5.092000 -11.62049
5.093000 -11.299710000000001
5.094000 -10.97775
5.095000 -10.65466
5.096000 -10.33047
5.097000 -10.00521
5.098000 -9.678913699999999
5.099000 -9.3516104
5.100000 -9.0233348
5.101000 -8.694120499999999
5.102000 -8.364000200000001
5.103000 -8.0330066
5.104000 -7.7011727
5.105000 -7.3685326
5.106000 -7.0351183
5.107000 -6.700964299999999
5.108000 -6.366103100000001
5.109000 -6.0305692
5.110000 -5.6943957
5.111000 -5.3576164
5.112000 -5.0202653
5.113000 -4.6823762
5.114000 -4.343983199999999
5.115000 -4.0051199
5.116000 -3.6658209
5.117000 -3.3261206000000003
5.118000 -2.986053
5.119000 -2.6456529
5.120000 -2.3049546
5.121000 -1.9639929999999999
5.122000 -1.6228026
5.123000 -1.2814184
5.124000 -0.9398751000000001
5.125000 -0.59820772
5.126000 -0.25645115
5.127000 0.085359695
5.128000 0.42718979999999995
5.129000 0.76900423
5.130000 1.1107679000000001
5.131000 1.4524461
5.132000 1.7940037
5.133000 2.1354059000000003
5.134000 2.4766177000000003
5.135000 2.8176043
5.136000 3.1583313000000004
5.137000 3.4987636
5.138000 3.8388666000000002
5.139000 4.178606
5.140000 4.5179471
5.141000 4.8568554
5.142000 5.195296600000001
5.143000 5.5332363
5.144000 5.8706403
5.145000 6.2074743
5.146000 6.5437041
5.147000 6.8792954
5.148000 7.214213899999999
5.149000 7.5484260999999995
5.150000 7.8818969
5.151000 8.2145937
5.152000 8.5464813
5.153000 8.8775262
5.154000 9.207695000000001
5.155000 9.5369533
5.156000 9.8652676
5.157000 10.1926
5.158000 10.51893
5.159000 10.84421
5.160000 11.16841
5.161000 11.4915
5.162000 11.81344
5.163000 12.13421
5.164000 12.453759999999999
5.165000 12.77207
5.166000 13.089110000000002
5.167000 13.40483
5.168000 13.71921
5.169000 14.03222
5.170000 14.34382
5.171000 14.65399
5.172000 14.96268
5.173000 15.26987
5.174000 15.57553
5.175000 15.87962
5.176000 16.18212
5.177000 16.48299
5.178000 16.7822
5.179000 17.079720000000002
5.180000 17.37553
5.181000 17.66958
5.182000 17.961859999999998
5.183000 18.25233
5.184000 18.540950000000002
5.185000 18.82771
5.186000 19.11257
5.187000 19.395509999999998
5.188000 19.676479999999998
5.189000 19.955470000000002
5.190000 20.23244
5.191000 20.507369999999998
5.192000 20.78023
5.193000 21.05099
5.194000 21.31961
5.195000 21.58608
5.196000 21.850369999999998
5.197000 22.11244
5.198000 22.37228
5.199000 22.62985
5.200000 22.88512
5.201000 23.13808
5.202000 23.38869
5.203000 23.63692
5.204000 23.88276
5.205000 24.12618
5.206000 24.367150000000002
5.207000 24.60565
5.208000 24.84165
5.209000 25.07513
5.210000 25.306070000000002
5.211000 25.534430000000004
5.212000 25.76021
5.213000 25.98336
5.214000 26.20388
5.215000 26.42174
5.216000 26.636919999999996
5.217000 26.84939
5.218000 27.059129999999996
5.219000 27.26612
5.220000 27.47034
5.221000 27.671770000000002
5.222000 27.87039
5.223000 28.06617
5.224000 28.259099999999997
5.225000 28.449160000000003
5.226000 28.636319999999998
5.227000 28.82057
5.228000 29.001880000000003
5.229000 29.18024
5.230000 29.355629999999998
5.231000 29.52803
5.232000 29.69742
5.233000 29.86379
5.234000 30.02712
5.235000 30.187389999999997
5.236000 30.34458
5.237000 30.49869
5.238000 30.64968
5.239000 30.79755
5.240000 30.94229
5.241000 31.08387
5.242000 31.22228
5.243000 31.35752
5.244000 31.48955
5.245000 31.618380000000002
5.246000 31.74399
5.247000 31.86637
5.248000 31.98549
5.249000 32.10136
5.250000 32.21396
5.251000 32.32328
5.252000 32.4293
5.253000 32.53203
5.254000 32.63144
5.255000 32.72752
5.256000 32.82027
5.257000 32.90968
5.258000 32.99573
5.259000 33.078419999999994
5.260000 33.15775
5.261000 33.233689999999996
5.262000 33.306239999999995
5.263000 33.3754
5.264000 33.441159999999996
5.265000 33.50351
5.266000 33.56244
5.267000 33.617960000000004
5.268000 33.67004
5.269000 33.7187
5.270000 33.76391
5.271000 33.80569
5.272000 33.84402
5.273000 33.87889
5.274000 33.91032
5.275000 33.93829
5.276000 33.9628
5.277000 33.98384
5.278000 34.00143
5.279000 34.01555
5.280000 34.0262
5.281000 34.033390000000004
5.282000 34.03711
5.283000 34.03737
5.284000 34.03416
5.285000 34.02749
5.286000 34.01735
5.287000 34.00375
5.288000 33.98669
5.289000 33.96618
5.290000 33.9422
5.291000 33.91478
5.292000 33.8839
5.293000 33.84958
5.294000 33.811809999999994
5.295000 33.77061
5.296000 33.72597
5.297000 33.6779
5.298000 33.626400000000004
5.299000 33.57149
5.300000 33.51316
5.301000 33.45143
5.302000 33.38629
5.303000 33.31776
5.304000 33.24585
5.305000 33.17055
5.306000 33.09188
5.307000 33.00985
5.308000 32.92447
5.309000 32.83574
5.310000 32.74368
5.311000 32.6483
5.312000 32.5496
5.313000 32.44759
5.314000 32.3423
5.315000 32.23373
5.316000 32.121880000000004
5.317000 32.00679
5.318000 31.888450000000002
5.319000 31.766879999999997
5.320000 31.6421
5.321000 31.514120000000002
5.322000 31.382949999999997
5.323000 31.2486
5.324000 31.111100000000004
5.325000 30.97045
5.326000 30.82668
5.327000 30.67979
5.328000 30.52981
5.329000 30.37674
5.330000 30.220619999999997
5.331000 30.06144
5.332000 29.89923
5.333000 29.734009999999998
5.334000 29.565789999999996
5.335000 29.394589999999997
5.336000 29.220439999999996
5.337000 29.04334
5.338000 28.863319999999998
5.339000 28.6804
5.340000 28.49459
5.341000 28.30591
5.342000 28.1144
5.343000 27.920060000000003
5.344000 27.722920000000002
5.345000 27.522990000000004
5.346000 27.32031
5.347000 27.114890000000003
5.348000 26.906760000000002
5.349000 26.69594
5.350000 26.48245
5.351000 26.266309999999997
5.352000 26.04755
5.353000 25.82619
5.354000 25.602259999999998
5.355000 25.37578
5.356000 25.146780000000003
5.357000 24.91527
5.358000 24.68129
5.359000 24.44486
5.360000 24.20601
5.361000 23.96476
5.362000 23.721130000000002
5.363000 23.47516
5.364000 23.226869999999998
5.365000 22.97628
5.366000 22.72343
5.367000 22.46834
5.368000 22.21103
5.369000 21.95154
5.370000 21.6899
5.371000 21.42612
5.372000 21.160239999999998
5.373000 20.89229
5.374000 20.6223
5.375000 20.350289999999998
5.376000 20.07629
5.377000 19.80034
5.378000 19.52246
5.379000 19.24269
5.380000 18.96105
5.381000 18.67757
5.382000 18.39229
5.383000 18.10523
5.384000 17.81644
5.385000 17.525930000000002
5.386000 17.23374
5.387000 16.93991
5.388000 16.64445
5.389000 16.34742
5.390000 16.04883
5.391000 15.74873
5.392000 15.447140000000001
5.393000 15.144089999999998
5.394000 14.83962
5.395000 14.533760000000001
5.396000 14.22655
5.397000 13.91802
5.398000 13.60819
5.399000 13.29711
5.400000 12.9848
5.401000 12.67131
5.402000 12.35666
5.403000 12.04088
5.404000 11.72402
5.405000 11.4061
5.406000 11.08716
5.407000 10.767240000000001
5.408000 10.44636
5.409000 10.12456
5.410000 9.801878
5.411000 9.4783485
5.412000 9.1540046
5.413000 8.8288821
5.414000 8.5030161
5.415000 8.1764422
5.416000 7.8491949000000005
5.417000 7.5213104
5.418000 7.192824000000001
5.419000 6.8637714
5.420000 6.5341882
5.421000 6.2041108
5.422000 5.8735743
5.423000 5.5426151
5.424000 5.2112684
5.425000 4.8795704
5.426000 4.5475572
5.427000 4.215264299999999
5.428000 3.8827278
5.429000 3.549983
5.430000 3.2170661000000003
5.431000 2.8840125000000003
5.432000 2.5508579
5.433000 2.2176379
5.434000 1.8843881999999998
5.435000 1.5511442
5.436000 1.2179415
5.437000 0.88481558
5.438000 0.55180192
5.439000 0.21893587
5.440000 -0.11374712
5.441000 -0.44621163999999996
5.442000 -0.77842232
5.443000 -1.1103437
5.444000 -1.4419406
5.445000 -1.7731773
5.446000 -2.1040186
5.447000 -2.434429
5.448000 -2.7643728999999997
5.449000 -3.093815
5.450000 -3.42272
5.451000 -3.7510525
5.452000 -4.0787768
5.453000 -4.4058576
5.454000 -4.7322597
5.455000 -5.0579477
5.456000 -5.3828865
5.457000 -5.707040800000001
5.458000 -6.0303755
5.459000 -6.352856
5.460000 -6.6744469
5.461000 -6.9951139
5.462000 -7.3148221
5.463000 -7.6335371
5.464000 -7.9512246
5.465000 -8.2678504
5.466000 -8.5833803
5.467000 -8.8977814
5.468000 -9.211019400000001
5.469000 -9.523060899999999
5.470000 -9.8338723
5.471000 -10.14342
5.472000 -10.45167
5.473000 -10.7586
5.474000 -11.064160000000001
5.475000 -11.36833
5.476000 -11.67108
5.477000 -11.97237
5.478000 -12.272170000000001
5.479000 -12.57045
5.480000 -12.86717
5.481000 -13.16231
5.482000 -13.45584
5.483000 -13.74772
5.484000 -14.037930000000001
5.485000 -14.326430000000002
5.486000 -14.613190000000001
5.487000 -14.89818
5.488000 -15.18137
5.489000 -15.46274
5.490000 -15.742239999999999
5.491000 -16.01986
5.492000 -16.295560000000002
5.493000 -16.56932
5.494000 -16.8411
5.495000 -17.11087
5.496000 -17.37861
5.497000 -17.64429
5.498000 -17.907880000000002
5.499000 -18.16935
5.500000 -18.42868
5.501000 -18.68583
5.502000 -18.94079
5.503000 -19.19352
5.504000 -19.44399
5.505000 -19.69219
5.506000 -19.93808
5.507000 -20.18164
5.508000 -20.42284
5.509000 -20.66166
5.510000 -20.89807
5.511000 -21.13206
5.512000 -21.36358
5.513000 -21.59263
5.514000 -21.81917
5.515000 -22.04319
5.516000 -22.26466
5.517000 -22.48356
5.518000 -22.69986
5.519000 -22.913539999999998
5.520000 -23.12459
5.521000 -23.33297
5.522000 -23.53867
5.523000 -23.74167
5.524000 -23.941950000000002
5.525000 -24.13948
5.526000 -24.334239999999998
5.527000 -24.526229999999998
5.528000 -24.71541
5.529000 -24.90176
5.530000 -25.085279999999997
5.531000 -25.265929999999997
5.532000 -25.443710000000003
5.533000 -25.61859
5.534000 -25.79055
5.535000 -25.95959
5.536000 -26.125680000000003
5.537000 -26.288800000000002
5.538000 -26.44894
5.539000 -26.60609
5.540000 -26.76022
5.541000 -26.91133
5.542000 -27.05939
5.543000 -27.2044
5.544000 -27.34634
5.545000 -27.48519
5.546000 -27.62094
5.547000 -27.75359
5.548000 -27.88311
5.549000 -28.0095
5.550000 -28.132740000000002
5.551000 -28.25282
5.552000 -28.369719999999997
5.553000 -28.483449999999998
5.554000 -28.59399
5.555000 -28.701330000000002
5.556000 -28.80545
5.557000 -28.906349999999996
5.558000 -29.004020000000004
5.559000 -29.09845
5.560000 -29.18963
5.561000 -29.27755
5.562000 -29.36222
5.563000 -29.44361
5.564000 -29.521720000000002
5.565000 -29.59655
5.566000 -29.668080000000003
5.567000 -29.73632
5.568000 -29.801260000000003
5.569000 -29.862889999999997
5.570000 -29.92121
5.571000 -29.97621
5.572000 -30.027900000000002
5.573000 -30.076259999999998
5.574000 -30.121290000000002
5.575000 -30.163
5.576000 -30.20137
5.577000 -30.236410000000003
5.578000 -30.26812
5.579000 -30.296499999999998
5.580000 -30.321540000000002
5.581000 -30.343239999999998
5.582000 -30.3616
5.583000 -30.37664
5.584000 -30.388330000000003
5.585000 -30.3967
5.586000 -30.40173
5.587000 -30.403429999999997
5.588000 -30.40181
5.589000 -30.396859999999997
5.590000 -30.388589999999997
5.591000 -30.377
5.592000 -30.362099999999998
5.593000 -30.343890000000002
5.594000 -30.32237
5.595000 -30.29755
5.596000 -30.269439999999996
5.597000 -30.23803
5.598000 -30.20334
5.599000 -30.165370000000003
5.600000 -30.124129999999997
5.601000 -30.07963
5.602000 -30.031869999999998
5.603000 -29.98086
5.604000 -29.926609999999997
5.605000 -29.86913
5.606000 -29.80842
5.607000 -29.744500000000002
5.608000 -29.677369999999996
5.609000 -29.60705
5.610000 -29.533549999999998
5.611000 -29.456870000000002
5.612000 -29.377029999999998
5.613000 -29.29404
5.614000 -29.20791
5.615000 -29.118650000000002
5.616000 -29.02628
5.617000 -28.93082
5.618000 -28.832259999999998
5.619000 -28.73063
5.620000 -28.62594
5.621000 -28.51821
5.622000 -28.40744
5.623000 -28.29366
5.624000 -28.17689
5.625000 -28.05713
5.626000 -27.934399999999997
5.627000 -27.808719999999997
5.628000 -27.680100000000003
5.629000 -27.54857
5.630000 -27.414139999999996
5.631000 -27.27683
5.632000 -27.136660000000003
5.633000 -26.993640000000003
5.634000 -26.84779
5.635000 -26.69913
5.636000 -26.54768
5.637000 -26.39347
5.638000 -26.236500000000003
5.639000 -26.076810000000002
5.640000 -25.914399999999997
5.641000 -25.7493
5.642000 -25.581540000000004
5.643000 -25.41113
5.644000 -25.238090000000003
5.645000 -25.06245
5.646000 -24.88423
5.647000 -24.70345
5.648000 -24.520120000000002
5.649000 -24.33429
5.650000 -24.14596
5.651000 -23.95517
5.652000 -23.76193
5.653000 -23.56627
5.654000 -23.36821
5.655000 -23.16778
5.656000 -22.96501
5.657000 -22.75992
5.658000 -22.55253
5.659000 -22.34287
5.660000 -22.13097
5.661000 -21.91685
5.662000 -21.70054
5.663000 -21.48206
5.664000 -21.26145
5.665000 -21.03873
5.666000 -20.81393
5.667000 -20.58707
5.668000 -20.35819
5.669000 -20.12731
5.670000 -19.89446
5.671000 -19.659670000000002
5.672000 -19.42297
5.673000 -19.18438
5.674000 -18.94394
5.675000 -18.70168
5.676000 -18.45762
5.677000 -18.21179
5.678000 -17.96423
5.679000 -17.714959999999998
5.680000 -17.46401
5.681000 -17.21142
5.682000 -16.95721
5.683000 -16.70142
5.684000 -16.44406
5.685000 -16.18519
5.686000 -15.92482
5.687000 -15.662989999999999
5.688000 -15.39972
5.689000 -15.13506
5.690000 -14.869019999999999
5.691000 -14.60165
5.692000 -14.33297
5.693000 -14.063020000000002
5.694000 -13.79182
5.695000 -13.519419999999998
5.696000 -13.245840000000001
5.697000 -12.97111
5.698000 -12.69527
5.699000 -12.41834
5.700000 -12.14037
5.701000 -11.86139
5.702000 -11.581420000000001
5.703000 -11.30051
5.704000 -11.01868
5.705000 -10.73597
5.706000 -10.452409999999999
5.707000 -10.168040000000001
5.708000 -9.882885199999999
5.709000 -9.5969833
5.710000 -9.3103677
5.711000 -9.0230718
5.712000 -8.7351292
5.713000 -8.446574199999999
5.714000 -8.157440300000001
5.715000 -7.867761700000001
5.716000 -7.5775713
5.717000 -7.2869033
5.718000 -6.995791199999999
5.719000 -6.7042693
5.720000 -6.412370500000001
5.721000 -6.1201289
5.722000 -5.8275784999999996
5.723000 -5.5347525
5.724000 -5.2416846
5.725000 -4.9484089
5.726000 -4.6549588
5.727000 -4.361368000000001
5.728000 -4.0676698
5.729000 -3.7738982999999995
5.730000 -3.4800872
5.731000 -3.1862698000000003
5.732000 -2.89248
5.733000 -2.5987515
5.734000 -2.3051177999999997
5.735000 -2.0116126000000003
5.736000 -1.7182695000000001
5.737000 -1.4251217999999999
5.738000 -1.1322034
5.739000 -0.83954744
5.740000 -0.5471875900000001
5.741000 -0.25515712
5.742000 0.036510665
5.743000 0.32778254
5.744000 0.6186253899999999
5.745000 0.9090061300000001
5.746000 1.1988919
5.747000 1.4882498
5.748000 1.7770472999999998
5.749000 2.0652518
5.750000 2.352831
5.751000 2.6397524
5.752000 2.9259842000000003
5.753000 3.2114942
5.754000 3.4962505
5.755000 3.7802219
5.756000 4.0633768
5.757000 4.3456838
5.758000 4.6271116
5.759000 4.907628900000001
5.760000 5.1872049
5.761000 5.4658089
5.762000 5.7434101
5.763000 6.0199782
5.764000 6.2954828
5.765000 6.5698929
5.766000 6.843178699999999
5.767000 7.115310399999999
5.768000 7.386258199999999
5.769000 7.6559916
5.770000 7.9244815
5.771000 8.191698
5.772000 8.457611499999999
5.773000 8.7221935
5.774000 8.9854144
5.775000 9.2472456
5.776000 9.5076591
5.777000 9.766625600000001
5.778000 10.02412
5.779000 10.28011
5.780000 10.53457
5.781000 10.78747
5.782000 11.03879
5.783000 11.28849
5.784000 11.53656
5.785000 11.782960000000001
5.786000 12.02767
5.787000 12.27067
5.788000 12.511920000000002
5.789000 12.75141
5.790000 12.9891
5.791000 13.22498
5.792000 13.45901
5.793000 13.69118
5.794000 13.92146
5.795000 14.14983
5.796000 14.376259999999998
5.797000 14.60073
5.798000 14.823220000000001
5.799000 15.0437
5.800000 15.26215
5.801000 15.478549999999998
5.802000 15.69288
5.803000 15.90512
5.804000 16.11523
5.805000 16.32321
5.806000 16.52903
5.807000 16.73266
5.808000 16.9341
5.809000 17.133309999999998
5.810000 17.330280000000002
5.811000 17.52499
5.812000 17.71741
5.813000 17.907529999999998
5.814000 18.09534
5.815000 18.2808
5.816000 18.4639
5.817000 18.64463
5.818000 18.82296
5.819000 18.99889
5.820000 19.17238
5.821000 19.34343
5.822000 19.51202
5.823000 19.67814
5.824000 19.84176
5.825000 20.00287
5.826000 20.16146
5.827000 20.317520000000002
5.828000 20.471030000000003
5.829000 20.62197
5.830000 20.77033
5.831000 20.91611
5.832000 21.05928
5.833000 21.199840000000002
5.834000 21.33776
5.835000 21.47305
5.836000 21.60569
5.837000 21.735660000000003
5.838000 21.86296
5.839000 21.98757
5.840000 22.10949
5.841000 22.2287
5.842000 22.345200000000002
5.843000 22.45897
5.844000 22.57
5.845000 22.67829
5.846000 22.78383
5.847000 22.8866
5.848000 22.98661
5.849000 23.08383
5.850000 23.17827
5.851000 23.26992
5.852000 23.35877
5.853000 23.44481
5.854000 23.52804
5.855000 23.60846
5.856000 23.68605
5.857000 23.76082
5.858000 23.83276
5.859000 23.90186
5.860000 23.968130000000002
5.861000 24.03156
5.862000 24.09214
5.863000 24.149880000000003
5.864000 24.20478
5.865000 24.25682
5.866000 24.30602
5.867000 24.35236
5.868000 24.39586
5.869000 24.4365
5.870000 24.47429
5.871000 24.509230000000002
5.872000 24.54132
5.873000 24.57056
5.874000 24.59695
5.875000 24.6205
5.876000 24.641199999999998
5.877000 24.65906
5.878000 24.67407
5.879000 24.68624
5.880000 24.69558
5.881000 24.702080000000002
5.882000 24.705759999999998
5.883000 24.7066
5.884000 24.704629999999998
5.885000 24.69983
5.886000 24.692230000000002
5.887000 24.681810000000002
5.888000 24.668590000000002
5.889000 24.652569999999997
5.890000 24.63377
5.891000 24.61217
5.892000 24.5878
5.893000 24.560660000000002
5.894000 24.530759999999997
5.895000 24.4981
5.896000 24.4627
5.897000 24.42456
5.898000 24.3837
5.899000 24.340120000000002
5.900000 24.29383
5.901000 24.24484
5.902000 24.19316
5.903000 24.13881
5.904000 24.0818
5.905000 24.02213
5.906000 23.95982
5.907000 23.89488
5.908000 23.82732
5.909000 23.75716
5.910000 23.6844
5.911000 23.60906
5.912000 23.53115
5.913000 23.45068
5.914000 23.36768
5.915000 23.282149999999998
5.916000 23.194100000000002
5.917000 23.103550000000002
5.918000 23.01052
5.919000 22.91502
5.920000 22.81706
5.921000 22.716649999999998
5.922000 22.61383
5.923000 22.50859
5.924000 22.40096
5.925000 22.290950000000002
5.926000 22.17858
5.927000 22.063869999999998
5.928000 21.946830000000002
5.929000 21.82749
5.930000 21.705849999999998
5.931000 21.58194
5.932000 21.455769999999998
5.933000 21.327370000000002
5.934000 21.19676
5.935000 21.06394
5.936000 20.92895
5.937000 20.7918
5.938000 20.65252
5.939000 20.51111
5.940000 20.36761
5.941000 20.22204
5.942000 20.0744
5.943000 19.92473
5.944000 19.77305
5.945000 19.61937
5.946000 19.463720000000002
5.947000 19.30612
5.948000 19.1466
5.949000 18.98516
5.950000 18.82184
5.951000 18.65666
5.952000 18.489630000000002
5.953000 18.320790000000002
5.954000 18.15015
5.955000 17.97774
5.956000 17.80358
5.957000 17.627689999999998
5.958000 17.45009
5.959000 17.27082
5.960000 17.08989
5.961000 16.907320000000002
5.962000 16.72315
5.963000 16.53739
5.964000 16.35008
5.965000 16.16122
5.966000 15.97086
5.967000 15.77901
5.968000 15.5857
5.969000 15.39095
5.970000 15.19479
5.971000 14.997250000000001
5.972000 14.79835
5.973000 14.59812
5.974000 14.39658
5.975000 14.19376
5.976000 13.989679999999998
5.977000 13.784379999999999
5.978000 13.57787
5.979000 13.370180000000001
5.980000 13.161349999999999
5.981000 12.951389999999998
5.982000 12.74033
5.983000 12.5282
5.984000 12.31502
5.985000 12.10083
5.986000 11.88564
5.987000 11.66949
5.988000 11.4524
5.989000 11.2344
5.990000 11.01551
5.991000 10.79576
5.992000 10.575180000000001
5.993000 10.35379
5.994000 10.13163
5.995000 9.908714100000001
5.996000 9.685073800000001
5.997000 9.4607361
5.998000 9.2357285
5.999000 9.0100788
6.000000 8.7838136
6.001000 8.556961300000001
6.002000 8.3295487
6.003000 8.1016041
6.004000 7.873155199999999
6.005000 7.6442293999999995
6.006000 7.4148543
6.007000 7.1850583
6.008000 6.954868899999999
6.009000 6.7243135999999994
6.010000 6.4934209
6.011000 6.2622181999999995
6.012000 6.0307331
6.013000 5.7989933
6.014000 5.5670261
6.015000 5.3348593
6.016000 5.1025201
6.017000 4.8700358999999995
6.018000 4.637434
6.019000 4.4047415
6.020000 4.1719854000000005
6.021000 3.9391924
6.022000 3.7063897
6.023000 3.4736037
6.024000 3.2408614
6.025000 3.0081891
6.026000 2.7756132
6.027000 2.5431603000000003
6.028000 2.3108568
6.029000 2.0787288
6.030000 1.8468025999999997
6.031000 1.6151045
6.032000 1.3836604000000001
6.033000 1.1524964
6.034000 0.92163868
6.035000 0.69111316
6.036000 0.46094586
6.037000 0.23116273999999998
6.038000 0.0017896892999999998
6.039000 -0.22714743
6.040000 -0.45562279
6.041000 -0.68361065
6.042000 -0.91108531
6.043000 -1.1380211
6.044000 -1.3643925
6.045000 -1.5901741
6.046000 -1.8153407
6.047000 -2.0398669000000003
6.048000 -2.2637278
6.049000 -2.4868984
6.050000 -2.7093539
6.051000 -2.9310698
6.052000 -3.1520218000000004
6.053000 -3.3721853000000004
6.054000 -3.5915367
6.055000 -3.8100518
6.056000 -4.0277071
6.057000 -4.2444792
6.058000 -4.4603448
6.059000 -4.675281
6.060000 -4.8892651
6.061000 -5.1022742
6.062000 -5.3142861
6.063000 -5.5252783
6.064000 -5.735229
6.065000 -5.944116
6.066000 -6.1519179
6.067000 -6.3586131
6.068000 -6.5641798
6.069000 -6.7685968999999995
6.070000 -6.971843499999999
6.071000 -7.1738988
6.072000 -7.374741899999999
6.073000 -7.5743519
6.074000 -7.7727079
6.075000 -7.969790000000001
6.076000 -8.1655778
6.077000 -8.3600514
6.078000 -8.553190500000001
6.079000 -8.7449759
6.080000 -8.9353874
6.081000 -9.1244057
6.082000 -9.3120113
6.083000 -9.4981849
6.084000 -9.682908699999999
6.085000 -9.8661631
6.086000 -10.04793
6.087000 -10.22819
6.088000 -10.406930000000001
6.089000 -10.58412
6.090000 -10.75976
6.091000 -10.933819999999999
6.092000 -11.10628
6.093000 -11.27714
6.094000 -11.44636
6.095000 -11.61395
6.096000 -11.77988
6.097000 -11.94413
6.098000 -12.10669
6.099000 -12.26754
6.100000 -12.42668
6.101000 -12.58408
6.102000 -12.73973
6.103000 -12.89362
6.104000 -13.04574
6.105000 -13.196060000000001
6.106000 -13.34458
6.107000 -13.49128
6.108000 -13.636149999999999
6.109000 -13.779179999999998
6.110000 -13.920350000000001
6.111000 -14.059650000000001
6.112000 -14.197080000000001
6.113000 -14.33261
6.114000 -14.466239999999999
6.115000 -14.59795
6.116000 -14.72773
6.117000 -14.855579999999998
6.118000 -14.98147
6.119000 -15.10541
6.120000 -15.227379999999998
6.121000 -15.34737
6.122000 -15.46536
6.123000 -15.58136
6.124000 -15.69535
6.125000 -15.807319999999999
6.126000 -15.917259999999999
6.127000 -16.02517
6.128000 -16.13104
6.129000 -16.23485
6.130000 -16.3366
6.131000 -16.43629
6.132000 -16.53391
6.133000 -16.629440000000002
6.134000 -16.72289
6.135000 -16.814239999999998
6.136000 -16.903499999999998
6.137000 -16.99066
6.138000 -17.075699999999998
6.139000 -17.15863
6.140000 -17.239440000000002
6.141000 -17.31813
6.142000 -17.394689999999997
6.143000 -17.46912
6.144000 -17.54141
6.145000 -17.61157
6.146000 -17.67958
6.147000 -17.745440000000002
6.148000 -17.809150000000002
6.149000 -17.870710000000003
6.150000 -17.93012
6.151000 -17.98737
6.152000 -18.04246
6.153000 -18.095390000000002
6.154000 -18.14615
6.155000 -18.194750000000003
6.156000 -18.24119
6.157000 -18.28546
6.158000 -18.327560000000002
6.159000 -18.3675
6.160000 -18.405260000000002
6.161000 -18.44086
6.162000 -18.4743
6.163000 -18.50557
6.164000 -18.534670000000002
6.165000 -18.56161
6.166000 -18.58639
6.167000 -18.60901
6.168000 -18.62947
6.169000 -18.64778
6.170000 -18.66394
6.171000 -18.67795
6.172000 -18.68981
6.173000 -18.69953
6.174000 -18.70712
6.175000 -18.71257
6.176000 -18.715899999999998
6.177000 -18.717100000000002
6.178000 -18.716189999999997
6.179000 -18.713160000000002
6.180000 -18.70802
6.181000 -18.70077
6.182000 -18.69143
6.183000 -18.68
6.184000 -18.66648
6.185000 -18.65088
6.186000 -18.63321
6.187000 -18.61347
6.188000 -18.59167
6.189000 -18.567819999999998
6.190000 -18.54192
6.191000 -18.51397
6.192000 -18.484
6.193000 -18.451999999999998
6.194000 -18.41799
6.195000 -18.38196
6.196000 -18.34394
6.197000 -18.30392
6.198000 -18.26193
6.199000 -18.217959999999998
6.200000 -18.17202
6.201000 -18.12413
6.202000 -18.074299999999997
6.203000 -18.02254
6.204000 -17.96885
6.205000 -17.91325
6.206000 -17.85575
6.207000 -17.79636
6.208000 -17.7351
6.209000 -17.67197
6.210000 -17.60698
6.211000 -17.54016
6.212000 -17.471500000000002
6.213000 -17.401030000000002
6.214000 -17.328760000000003
6.215000 -17.25469
6.216000 -17.17885
6.217000 -17.10124
6.218000 -17.02189
6.219000 -16.94079
6.220000 -16.85797
6.221000 -16.77344
6.222000 -16.68721
6.223000 -16.5993
6.224000 -16.50971
6.225000 -16.41848
6.226000 -16.3256
6.227000 -16.231090000000002
6.228000 -16.134970000000003
6.229000 -16.03726
6.230000 -15.93796
6.231000 -15.837090000000002
6.232000 -15.734670000000001
6.233000 -15.63071
6.234000 -15.52523
6.235000 -15.41825
6.236000 -15.30977
6.237000 -15.19982
6.238000 -15.08841
6.239000 -14.975559999999998
6.240000 -14.861279999999999
6.241000 -14.7456
6.242000 -14.62852
6.243000 -14.51007
6.244000 -14.39026
6.245000 -14.26912
6.246000 -14.14665
6.247000 -14.022879999999999
6.248000 -13.897829999999999
6.249000 -13.7715
6.250000 -13.643930000000001
6.251000 -13.515130000000001
6.252000 -13.385110000000001
6.253000 -13.2539
6.254000 -13.12151
6.255000 -12.987960000000001
6.256000 -12.85328
6.257000 -12.71747
6.258000 -12.580559999999998
6.259000 -12.44256
6.260000 -12.3035
6.261000 -12.163400000000001
6.262000 -12.02226
6.263000 -11.88012
6.264000 -11.73699
6.265000 -11.59288
6.266000 -11.44782
6.267000 -11.30183
6.268000 -11.15493
6.269000 -11.00713
6.270000 -10.85845
6.271000 -10.708919999999999
6.272000 -10.55855
6.273000 -10.40736
6.274000 -10.25538
6.275000 -10.10262
6.276000 -9.949103
6.277000 -9.7948477
6.278000 -9.6398756
6.279000 -9.4842069
6.280000 -9.3278617
6.281000 -9.1708601
6.282000 -9.013222899999999
6.283000 -8.8549703
6.284000 -8.6961232
6.285000 -8.5367016
6.286000 -8.3767265
6.287000 -8.2162179
6.288000 -8.055196
6.289000 -7.8936815
6.290000 -7.731694699999999
6.291000 -7.5692564
6.292000 -7.4063867000000005
6.293000 -7.243105
6.294000 -7.0794329000000005
6.295000 -6.9153897
6.296000 -6.7509957
6.297000 -6.5862708
6.298000 -6.421234500000001
6.299000 -6.2559076000000005
6.300000 -6.0903102
6.301000 -5.9244622
6.302000 -5.7583831000000005
6.303000 -5.5920932
6.304000 -5.4256126
6.305000 -5.2589614
6.306000 -5.0921593000000005
6.307000 -4.9252264
6.308000 -4.7581828999999995
6.309000 -4.5910489
6.310000 -4.4238444
6.311000 -4.2565901
6.312000 -4.0893055
6.313000 -3.9220113000000003
6.314000 -3.7547275
6.315000 -3.5874743000000002
6.316000 -3.4202717000000002
6.317000 -3.2531399000000003
6.318000 -3.0860992
6.319000 -2.9191697
6.320000 -2.7523713
6.321000 -2.585724
6.322000 -2.4192475
6.323000 -2.2529616999999997
6.324000 -2.0868862
6.325000 -1.9210406
6.326000 -1.7554441
6.327000 -1.5901163
6.328000 -1.4250763
6.329000 -1.260343
6.330000 -1.0959353
6.331000 -0.93187196
6.332000 -0.76817148
6.333000 -0.60485234
6.334000 -0.44193286000000004
6.335000 -0.27943132000000004
6.336000 -0.11736584000000001
6.337000 0.044245552
6.338000 0.20538494000000002
6.339000 0.36603448
6.340000 0.5261763899999999
6.341000 0.68579298
6.342000 0.8448666
6.343000 1.0033796
6.344000 1.1613145
6.345000 1.3186537
6.346000 1.4753798
6.347000 1.6314754
6.348000 1.786923
6.349000 1.9417054999999999
6.350000 2.0958055
6.351000 2.2492058999999998
6.352000 2.4018895
6.353000 2.5538392
6.354000 2.7050383
6.355000 2.8554698
6.356000 3.0051172
6.357000 3.1539638
6.358000 3.3019930000000004
6.359000 3.4491889
6.360000 3.5955355
6.361000 3.7410166
6.362000 3.8856164
6.363000 4.029319399999999
6.364000 4.1721106
6.365000 4.3139747999999996
6.366000 4.454897
6.367000 4.5948625
6.368000 4.7338568
6.369000 4.8718657
6.370000 5.0088748
6.371000 5.1448707
6.372000 5.279839
6.373000 5.413767
6.374000 5.5466406
6.375000 5.678446999999999
6.376000 5.809173
6.377000 5.9388053
6.378000 6.0673315
6.379000 6.1947387
6.380000 6.3210144999999995
6.381000 6.446146199999999
6.382000 6.5701216
6.383000 6.6929281
6.384000 6.814553600000001
6.385000 6.934986299999999
6.386000 7.0542142000000005
6.387000 7.1722254
6.388000 7.289008099999999
6.389000 7.404550899999999
6.390000 7.5188421000000005
6.391000 7.6318711
6.392000 7.7436261
6.393000 7.8540966
6.394000 7.963271399999999
6.395000 8.0711409
6.396000 8.177693900000001
6.397000 8.2829207
6.398000 8.3868109
6.399000 8.489355399999999
6.400000 8.590544
6.401000 8.690368399999999
6.402000 8.7888189
6.403000 8.8858873
6.404000 8.9815646
6.405000 9.0758428
6.406000 9.1687143
6.407000 9.2601709
6.408000 9.350206
6.409000 9.4388112
6.410000 9.5259801
6.411000 9.6117049
6.412000 9.69598
6.413000 9.7787976
6.414000 9.860152
6.415000 9.9400371
6.416000 10.01845
6.417000 10.095369999999999
6.418000 10.17081
6.419000 10.24476
6.420000 10.317210000000001
6.421000 10.38815
6.422000 10.45759
6.423000 10.52551
6.424000 10.59191
6.425000 10.656780000000001
6.426000 10.72013
6.427000 10.781939999999999
6.428000 10.84221
6.429000 10.90094
6.430000 10.95813
6.431000 11.01376
6.432000 11.06784
6.433000 11.12037
6.434000 11.17133
6.435000 11.22073
6.436000 11.268559999999999
6.437000 11.314829999999999
6.438000 11.35953
6.439000 11.40265
6.440000 11.4442
6.441000 11.48417
6.442000 11.52257
6.443000 11.55939
6.444000 11.59464
6.445000 11.6283
6.446000 11.66039
6.447000 11.6909
6.448000 11.71983
6.449000 11.74719
6.450000 11.77297
6.451000 11.79717
6.452000 11.819799999999999
6.453000 11.840860000000001
6.454000 11.860339999999999
6.455000 11.87825
6.456000 11.894589999999999
6.457000 11.90937
6.458000 11.92258
6.459000 11.93422
6.460000 11.94431
6.461000 11.95283
6.462000 11.9598
6.463000 11.965209999999999
6.464000 11.96907
6.465000 11.97138
6.466000 11.97215
6.467000 11.97137
6.468000 11.969050000000001
6.469000 11.9652
6.470000 11.95981
6.471000 11.95289
6.472000 11.94445
6.473000 11.93449
6.474000 11.92302
6.475000 11.91003
6.476000 11.89554
6.477000 11.87955
6.478000 11.862060000000001
6.479000 11.84309
6.480000 11.82263
6.481000 11.80069
6.482000 11.77729
6.483000 11.752419999999999
6.484000 11.72609
6.485000 11.698319999999999
6.486000 11.6691
6.487000 11.63845
6.488000 11.60637
6.489000 11.57286
6.490000 11.53795
6.491000 11.50163
6.492000 11.46392
6.493000 11.42481
6.494000 11.38433
6.495000 11.34247
6.496000 11.299249999999999
6.497000 11.25467
6.498000 11.20874
6.499000 11.16148
6.500000 11.11289
6.501000 11.06297
6.502000 11.01175
6.503000 10.95922
6.504000 10.9054
6.505000 10.85029
6.506000 10.79391
6.507000 10.736270000000001
6.508000 10.67737
6.509000 10.61723
6.510000 10.55585
6.511000 10.49325
6.512000 10.42944
6.513000 10.364429999999999
6.514000 10.298219999999999
6.515000 10.230839999999999
6.516000 10.16229
6.517000 10.09258
6.518000 10.02172
6.519000 9.949739300000001
6.520000 9.8766334
6.521000 9.8024189
6.522000 9.7271077
6.523000 9.6507132
6.524000 9.5732473
6.525000 9.4947226
6.526000 9.4151519
6.527000 9.3345486
6.528000 9.252924499999999
6.529000 9.1702931
6.530000 9.086667
6.531000 9.0020597
6.532000 8.9164838
6.533000 8.829952800000001
6.534000 8.74248
6.535000 8.6540781
6.536000 8.564759800000001
6.537000 8.4745392
6.538000 8.3834298
6.539000 8.2914442
6.540000 8.198596499999999
6.541000 8.104900299999999
6.542000 8.0103688
6.543000 7.9150163
6.544000 7.8188568
6.545000 7.7219039
6.546000 7.6241717
6.547000 7.525675
6.548000 7.4264280000000005
6.549000 7.326445
6.550000 7.225740699999999
6.551000 7.1243301
6.552000 7.0222288
6.553000 6.9194511
6.554000 6.8160124
6.555000 6.711927800000001
6.556000 6.6072121
6.557000 6.5018818000000005
6.558000 6.3959516999999995
6.559000 6.2894367
6.560000 6.1823528
6.561000 6.0747158
6.562000 5.966540800000001
6.563000 5.8578432
6.564000 5.7486388999999996
6.565000 5.6389429
6.566000 5.5287708
6.567000 5.4181378
6.568000 5.3070597
6.569000 5.1955514
6.570000 5.0836284
6.571000 4.971306
6.572000 4.8585996
6.573000 4.7455244
6.574000 4.6320956
6.575000 4.5183286
6.576000 4.4042382
6.577000 4.2898402
6.578000 4.1751496
6.579000 4.060181999999999
6.580000 3.9449528
6.581000 3.8294773999999996
6.582000 3.7137713000000003
6.583000 3.5978504
6.584000 3.4817301
6.585000 3.3654260999999996
6.586000 3.2489546000000002
6.587000 3.132331
6.588000 3.0155713
6.589000 2.8986916000000003
6.590000 2.781708
6.591000 2.6646364
6.592000 2.547493
6.593000 2.4302939
6.594000 2.3130553000000003
6.595000 2.195793
6.596000 2.0785234999999997
6.597000 1.9612625000000001
6.598000 1.8440261
6.599000 1.7268302
6.600000 1.6096905000000001
6.601000 1.4926227
6.602000 1.3756424
6.603000 1.2587653
6.604000 1.1420065
6.605000 1.0253813
6.606000 0.9089049
6.607000 0.79259221
6.608000 0.6764581900000001
6.609000 0.56051761
6.610000 0.44478518000000006
6.611000 0.3292755
6.612000 0.21400312000000002
6.613000 0.09898253500000001
6.614000 -0.015771831
6.615000 -0.13024558
6.616000 -0.24442433000000002
6.617000 -0.35829374
6.618000 -0.47183939999999996
6.619000 -0.58504702
6.620000 -0.69790217
6.621000 -0.8103905200000001
6.622000 -0.9224976399999999
6.623000 -1.0342092
6.624000 -1.1455108
6.625000 -1.2563882
6.626000 -1.366827
6.627000 -1.4768127
6.628000 -1.5863312
6.629000 -1.6953683000000002
6.630000 -1.8039096000000001
6.631000 -1.9119411999999998
6.632000 -2.019449
6.633000 -2.1264192
6.634000 -2.2328379
6.635000 -2.3386914
6.636000 -2.4439665
6.637000 -2.5486493
6.638000 -2.6527268999999998
6.639000 -2.756186
6.640000 -2.8590137
6.641000 -2.9611973
6.642000 -3.0627241
6.643000 -3.1635816999999995
6.644000 -3.2637578
6.645000 -3.3632405
6.646000 -3.4620177
6.647000 -3.5600774
6.648000 -3.6574081
6.649000 -3.7539981
6.650000 -3.8498364
6.651000 -3.9449114
6.652000 -4.0392116
6.653000 -4.132726
6.654000 -4.2254437
6.655000 -4.3173537
6.656000 -4.4084452
6.657000 -4.4987071
6.658000 -4.5881286
6.659000 -4.6766989
6.660000 -4.7644075
6.661000 -4.8512433
6.662000 -4.9371962
6.663000 -5.0222553
6.664000 -5.1064108
6.665000 -5.1896515999999995
6.666000 -5.2719679
6.667000 -5.3533494
6.668000 -5.4337867
6.669000 -5.5132695
6.670000 -5.5917881000000005
6.671000 -5.669333
6.672000 -5.7458952
6.673000 -5.8214657
6.674000 -5.8960356
6.675000 -5.9695959
6.676000 -6.0421389
6.677000 -6.1136559
6.678000 -6.1841387
6.679000 -6.25358
6.680000 -6.321971899999999
6.681000 -6.389307199999999
6.682000 -6.4555793999999995
6.683000 -6.5207809
6.684000 -6.5849051
6.685000 -6.6479444999999995
6.686000 -6.7098938
6.687000 -6.7707457
6.688000 -6.830494099999999
6.689000 -6.8891332
6.690000 -6.946656900000001
6.691000 -7.0030592
6.692000 -7.058334400000001
6.693000 -7.1124762
6.694000 -7.165479700000001
6.695000 -7.2173394
6.696000 -7.268049599999999
6.697000 -7.3176041
6.698000 -7.365998599999999
6.699000 -7.4132279
6.700000 -7.4592865999999995
6.701000 -7.504169600000001
6.702000 -7.5478724999999995
6.703000 -7.5903907
6.704000 -7.6317199
6.705000 -7.671855399999999
6.706000 -7.710793600000001
6.707000 -7.7485308
6.708000 -7.7850625
6.709000 -7.8203857
6.710000 -7.8544974000000005
6.711000 -7.8873947
6.712000 -7.919074600000001
6.713000 -7.949534099999999
6.714000 -7.978771599999999
6.715000 -8.0067851
6.716000 -8.0335721
6.717000 -8.0591314
6.718000 -8.083461999999999
6.719000 -8.1065625
6.720000 -8.1284322
6.721000 -8.1490695
6.722000 -8.1684746
6.723000 -8.186647299999999
6.724000 -8.2035869
6.725000 -8.2192928
6.726000 -8.233765499999999
6.727000 -8.2470052
6.728000 -8.2590118
6.729000 -8.2697853
6.730000 -8.279326600000001
6.731000 -8.2876354
6.732000 -8.2947128
6.733000 -8.300558500000001
6.734000 -8.3051741
6.735000 -8.3085597
6.736000 -8.3107166
6.737000 -8.3116457
6.738000 -8.3113484
6.739000 -8.309826300000001
6.740000 -8.30708
6.741000 -8.3031118
6.742000 -8.2979232
6.743000 -8.2915165
6.744000 -8.2838938
6.745000 -8.2750581
6.746000 -8.2650118
6.747000 -8.2537577
6.748000 -8.241298800000001
6.749000 -8.2276389
6.750000 -8.2127817
6.751000 -8.1967309
6.752000 -8.1794903
6.753000 -8.161065
6.754000 -8.141458799999999
6.755000 -8.1206761
6.756000 -8.098723
6.757000 -8.0756031
6.758000 -8.0513224
6.759000 -8.0258861
6.760000 -7.999299499999999
6.761000 -7.9715684
6.762000 -7.9426982
6.763000 -7.9126947
6.764000 -7.881563900000001
6.765000 -7.8493118
6.766000 -7.815944399999999
6.767000 -7.7814676
6.768000 -7.745888099999999
6.769000 -7.7092119
6.770000 -7.6714449
6.771000 -7.6325937999999995
6.772000 -7.5926654
6.773000 -7.5516656
6.774000 -7.5096019
6.775000 -7.4664809
6.776000 -7.4223094000000005
6.777000 -7.3770948
6.778000 -7.3308446
6.779000 -7.2835654
6.780000 -7.235265500000001
6.781000 -7.185953100000001
6.782000 -7.1356356
6.783000 -7.084321200000001
6.784000 -7.032018900000001
6.785000 -6.9787368
6.786000 -6.9244847
6.787000 -6.8692707
6.788000 -6.8131045
6.789000 -6.7559958
6.790000 -6.697953500000001
6.791000 -6.6389881
6.792000 -6.5791093
6.793000 -6.5183273999999995
6.794000 -6.4566523
6.795000 -6.3940942
6.796000 -6.3306637
6.797000 -6.2663712
6.798000 -6.2012278
6.799000 -6.1352435
6.800000 -6.068429
6.801000 -6.000795200000001
6.802000 -5.9323527
6.803000 -5.8631122
6.804000 -5.7930842
6.805000 -5.7222795
6.806000 -5.6507092000000005
6.807000 -5.5783838
6.808000 -5.5053145
6.809000 -5.431512000000001
6.810000 -5.3569872
6.811000 -5.2817511999999995
6.812000 -5.2058153
6.813000 -5.129190899999999
6.814000 -5.0518889
6.815000 -4.9739211999999995
6.816000 -4.8952993
6.817000 -4.8160352
6.818000 -4.7361404
6.819000 -4.6556272000000005
6.820000 -4.5745078
6.821000 -4.4927947
6.822000 -4.4105001
6.823000 -4.327637
6.824000 -4.2442176
6.825000 -4.1602552
6.826000 -4.075763
6.827000 -3.9907537
6.828000 -3.9052404
6.829000 -3.8192368999999995
6.830000 -3.7327562000000003
6.831000 -3.6458116
6.832000 -3.5584167
6.833000 -3.4705847999999997
6.834000 -3.3823293
6.835000 -3.293664
6.836000 -3.204602
6.837000 -3.1151567
6.838000 -3.0253416
6.839000 -2.9351700000000003
6.840000 -2.8446551
6.841000 -2.7538104
6.842000 -2.662649
6.843000 -2.5711842
6.844000 -2.479429
6.845000 -2.3873966
6.846000 -2.2951003
6.847000 -2.2025533
6.848000 -2.1097686
6.849000 -2.0167595
6.850000 -1.9235393
6.851000 -1.8301211000000002
6.852000 -1.7365186000000001
6.853000 -1.6427448
6.854000 -1.5488135
6.855000 -1.4547381
6.856000 -1.3605323
6.857000 -1.2662098
6.858000 -1.1717844
6.859000 -1.0772699000000001
6.860000 -0.9826804499999999
6.861000 -0.88802995
6.862000 -0.7933325099999999
6.863000 -0.6986022
6.864000 -0.6038532099999999
6.865000 -0.50909971
6.866000 -0.41435584
6.867000 -0.31963577000000004
6.868000 -0.22495366
6.869000 -0.13032359
6.870000 -0.035759603
6.871000 0.05872433
6.872000 0.15311431
6.873000 0.24739651
6.874000 0.34155718
6.875000 0.43558269
6.876000 0.52945944
6.877000 0.62317401
6.878000 0.71671302
6.879000 0.81006316
6.880000 0.90321135
6.881000 0.9961443000000001
6.882000 1.0888491
6.883000 1.1813126999999999
6.884000 1.2735220999999999
6.885000 1.3654645
6.886000 1.4571269
6.887000 1.5484966
6.888000 1.6395608
6.889000 1.7303064
6.890000 1.8207208999999998
6.891000 1.9107915
6.892000 2.0005053
6.893000 2.0898495
6.894000 2.1788113
6.895000 2.267378
6.896000 2.355537
6.897000 2.4432752
6.898000 2.5305801999999997
6.899000 2.6174393
6.900000 2.7038395
6.901000 2.7897686
6.902000 2.8752139
6.903000 2.9601631999999998
6.904000 3.044604
6.905000 3.1285238
6.906000 3.2119107000000002
6.907000 3.2947525
6.908000 3.3770379000000004
6.909000 3.4587543
6.910000 3.5398908
6.911000 3.6204357
6.912000 3.7003774000000003
6.913000 3.7797049
6.914000 3.8584072
6.915000 3.9364736999999996
6.916000 4.0138934
6.917000 4.0906556
6.918000 4.166749899999999
6.919000 4.2421661
6.920000 4.3168940000000005
6.921000 4.3909233
6.922000 4.4642441
6.923000 4.5368467
6.924000 4.6087209
6.925000 4.6798572
6.926000 4.7502458
6.927000 4.8198771
6.928000 4.888741700000001
6.929000 4.956829900000001
6.930000 5.0241321
6.931000 5.090639
6.932000 5.1563416
6.933000 5.2212302
6.934000 5.2852958
6.935000 5.3485297
6.936000 5.4109227
6.937000 5.472466
6.938000 5.5331506
6.939000 5.5929679000000005
6.940000 5.651909900000001
6.941000 5.7099681
6.942000 5.7671342
6.943000 5.823400599999999
6.944000 5.8787592
6.945000 5.9332024
6.946000 5.9867229
6.947000 6.0393136
6.948000 6.090967399999999
6.949000 6.1416775
6.950000 6.1914373000000005
6.951000 6.2402405000000005
6.952000 6.2880807
6.953000 6.3349515
6.954000 6.3808478
6.955000 6.4257629
6.956000 6.4696915
6.957000 6.512628500000001
6.958000 6.5545686000000005
6.959000 6.5955058
6.960000 6.6354357
6.961000 6.674353
6.962000 6.7122534
6.963000 6.7491323
6.964000 6.7849845
6.965000 6.8198062
6.966000 6.853593099999999
6.967000 6.8863407
6.968000 6.918044399999999
6.969000 6.9487005
6.970000 6.9783054
6.971000 7.006855300000001
6.972000 7.0343465
6.973000 7.0607759
6.974000 7.086139900000001
6.975000 7.1104348
6.976000 7.133658199999999
6.977000 7.1558073
6.978000 7.176879
6.979000 7.1968712
6.980000 7.2157815
6.981000 7.2336078
6.982000 7.2503485
6.983000 7.2660013999999995
6.984000 7.2805651
6.985000 7.2940387
6.986000 7.306420800000001
6.987000 7.3177107
6.988000 7.3279083
6.989000 7.3370129
6.990000 7.3450238
6.991000 7.3519416
6.992000 7.3577665
6.993000 7.3624983
6.994000 7.366137999999999
6.995000 7.368685299999999
6.996000 7.3701419
6.997000 7.370508500000001
6.998000 7.3697865
6.999000 7.367976800000001
7.000000 7.3650807
7.001000 7.361099899999999
7.002000 7.3560357000000005
7.003000 7.349889699999999
7.004000 7.3426642
7.005000 7.334360500000001
7.006000 7.3249809
7.007000 7.314527
7.008000 7.3030017
7.009000 7.2904073
7.010000 7.2767466
7.011000 7.262022
7.012000 7.2462365
7.013000 7.229393000000001
7.014000 7.2114952
7.015000 7.1925460999999995
7.016000 7.1725495
7.017000 7.1515091
7.018000 7.1294284999999995
7.019000 7.1063124
7.020000 7.082165
7.021000 7.056991
7.022000 7.0307948
7.023000 7.003580800000001
7.024000 6.9753549999999995
7.025000 6.9461219000000005
7.026000 6.9158874
7.027000 6.884657600000001
7.028000 6.8524376
7.029000 6.8192333
7.030000 6.7850515
7.031000 6.7498982
7.032000 6.71378
7.033000 6.6767029
7.034000 6.638674399999999
7.035000 6.5997005
7.036000 6.5597883999999995
7.037000 6.518945800000001
7.038000 6.477179399999999
7.039000 6.434496500000001
7.040000 6.3909046
7.041000 6.346411300000001
7.042000 6.301024600000001
7.043000 6.2547512
7.044000 6.2075999
7.045000 6.1595783
7.046000 6.1106943
7.047000 6.060956
7.048000 6.0103718
7.049000 5.9589501
7.050000 5.9066996
7.051000 5.8536287
7.052000 5.7997464999999995
7.053000 5.745061499999999
7.054000 5.689583
7.055000 5.633320299999999
7.056000 5.5762827
7.057000 5.51848
7.058000 5.4599218
7.059000 5.4006178
7.060000 5.3405777
7.061000 5.2798118
7.062000 5.2183304
7.063000 5.1561441
7.064000 5.0932631
7.065000 5.0296981
7.066000 4.9654596
7.067000 4.9005587
7.068000 4.8350066
7.069000 4.7688138
7.070000 4.7019918
7.071000 4.6345517
7.072000 4.5665048
7.073000 4.4978626
7.074000 4.4286367
7.075000 4.3588381
7.076000 4.2884789
7.077000 4.2175706
7.078000 4.1461248
7.079000 4.074153300000001
7.080000 4.0016681
7.081000 3.9286811
7.082000 3.8552037999999995
7.083000 3.7812486
7.084000 3.7068274
7.085000 3.631952
7.086000 3.5566348999999997
7.087000 3.4808882
7.088000 3.4047239
7.089000 3.3281546000000004
7.090000 3.2511927000000003
7.091000 3.1738505
7.092000 3.0961402
7.093000 3.0180747
7.094000 2.9396664
7.095000 2.8609283
7.096000 2.781873
7.097000 2.7025135
7.098000 2.6228627
7.099000 2.5429336
7.100000 2.4627393
7.101000 2.3822929999999998
7.102000 2.3016077999999998
7.103000 2.2206970999999998
7.104000 2.1395745
7.105000 2.0582531
7.106000 1.9767462999999998
7.107000 1.8950676999999998
7.108000 1.8132307
7.109000 1.7312489
7.110000 1.6491359
7.111000 1.5669051999999999
7.112000 1.4845702
7.113000 1.4021445000000001
7.114000 1.3196416
7.115000 1.237075
7.116000 1.1544581999999999
7.117000 1.0718045
7.118000 0.9891273500000001
7.119000 0.9064401499999999
7.120000 0.8237563099999999
7.121000 0.74108904
7.122000 0.65845167
7.123000 0.57585747
7.124000 0.49331966
7.125000 0.41085146
7.126000 0.32846611
7.127000 0.24617675
7.128000 0.16399658
7.129000 0.081938732
7.130000 1.6368689e-05
7.131000 -0.081757375
7.132000 -0.16336936000000002
7.133000 -0.24480643
7.134000 -0.32605543
7.135000 -0.40710325999999997
7.136000 -0.48793675
7.137000 -0.56854282
7.138000 -0.64890832
7.139000 -0.72902013
7.140000 -0.8088652
7.141000 -0.88843042
7.142000 -0.9677026400000001
7.143000 -1.0466689
7.144000 -1.1253162
7.145000 -1.2036316
7.146000 -1.2816021
7.147000 -1.359215
7.148000 -1.4364575
7.149000 -1.5133169
7.150000 -1.5897807
7.151000 -1.6658363999999999
7.152000 -1.7414715
7.153000 -1.8166738000000002
7.154000 -1.8914312
7.155000 -1.9657316
7.156000 -2.0395631
7.157000 -2.1129139
7.158000 -2.1857724
7.159000 -2.258127
7.160000 -2.3299661
7.161000 -2.4012784
7.162000 -2.4720525
7.163000 -2.5422773999999997
7.164000 -2.611942
7.165000 -2.6810351999999997
7.166000 -2.7495459
7.167000 -2.8174633
7.168000 -2.8847767
7.169000 -2.951475
7.170000 -3.0175479000000003
7.171000 -3.0829843
7.172000 -3.1477738
7.173000 -3.2119058
7.174000 -3.2753699
7.175000 -3.3381555
7.176000 -3.4002524
7.177000 -3.4616504
7.178000 -3.5223391
7.179000 -3.5823083999999996
7.180000 -3.6415488000000003
7.181000 -3.70005
7.182000 -3.757802
7.183000 -3.8147960000000003
7.184000 -3.8710218
7.185000 -3.9264704999999998
7.186000 -3.9811328
7.187000 -4.0350001
7.188000 -4.0880632
7.189000 -4.1403137
7.190000 -4.1917431999999994
7.191000 -4.2423435000000005
7.192000 -4.2921066
7.193000 -4.3410249
7.194000 -4.3890905
7.195000 -4.4362962
7.196000 -4.4826347
7.197000 -4.5280993
7.198000 -4.5726828
7.199000 -4.6163786
7.200000 -4.65918
7.201000 -4.7010809
7.202000 -4.7420751
7.203000 -4.7821563
7.204000 -4.8213184
7.205000 -4.8595555
7.206000 -4.8968621
7.207000 -4.9332321
7.208000 -4.968660300000001
7.209000 -5.0031409
7.210000 -5.0366681
7.211000 -5.0692368000000005
7.212000 -5.1008414
7.213000 -5.131477100000001
7.214000 -5.161138299999999
7.215000 -5.18982
7.216000 -5.2175175
7.217000 -5.244225999999999
7.218000 -5.2699409
7.219000 -5.2946575000000005
7.220000 -5.3183716
7.221000 -5.3410791
7.222000 -5.3627763
7.223000 -5.3834595
7.224000 -5.4031253
7.225000 -5.4217704
7.226000 -5.4393921
7.227000 -5.4559875
7.228000 -5.4715544
7.229000 -5.4860905
7.230000 -5.4995939
7.231000 -5.5120632
7.232000 -5.523496499999999
7.233000 -5.5338927
7.234000 -5.543251
7.235000 -5.5515703
7.236000 -5.5588502
7.237000 -5.5650901
7.238000 -5.5702895
7.239000 -5.5744484
7.240000 -5.5775668
7.241000 -5.5796448
7.242000 -5.5806827000000006
7.243000 -5.5806804
7.244000 -5.5796385
7.245000 -5.5775575
7.246000 -5.5744383
7.247000 -5.5702812999999995
7.248000 -5.565087500000001
7.249000 -5.5588577
7.250000 -5.5515929999999996
7.251000 -5.5432949
7.252000 -5.5339646
7.253000 -5.523603400000001
7.254000 -5.512213
7.255000 -5.4997955
7.256000 -5.4863527
7.257000 -5.4718867
7.258000 -5.4564003
7.259000 -5.4398957999999995
7.260000 -5.4223761
7.261000 -5.4038443
7.262000 -5.384304
7.263000 -5.3637587
7.264000 -5.3422123
7.265000 -5.3196687
7.266000 -5.2961323
7.267000 -5.271608
7.268000 -5.2461002
7.269000 -5.2196145
7.270000 -5.1921558
7.271000 -5.1637296
7.272000 -5.134341099999999
7.273000 -5.1039968
7.274000 -5.0727021
7.275000 -5.0404631
7.276000 -5.007286
7.277000 -4.9731772
7.278000 -4.9381427
7.279000 -4.9021892
7.280000 -4.865323
7.281000 -4.8275508
7.282000 -4.7888789
7.283000 -4.7493145
7.284000 -4.7088638000000005
7.285000 -4.6675339000000005
7.286000 -4.6253316
7.287000 -4.5822639
7.288000 -4.5383382999999995
7.289000 -4.4935614
7.290000 -4.4479411
7.291000 -4.4014849
7.292000 -4.3542005
7.293000 -4.3060958000000005
7.294000 -4.2571794
7.295000 -4.2074591
7.296000 -4.1569438
7.297000 -4.1056424
7.298000 -4.0535636
7.299000 -4.000717
7.300000 -3.9471119999999997
7.301000 -3.8927581000000004
7.302000 -3.8376655000000004
7.303000 -3.7818439
7.304000 -3.7253037000000004
7.305000 -3.6680557
7.306000 -3.6101099
7.307000 -3.5514772
7.308000 -3.4921683000000003
7.309000 -3.4321941000000002
7.310000 -3.3715658000000004
7.311000 -3.3102940999999997
7.312000 -3.2483902000000002
7.313000 -3.1858653
7.314000 -3.1227306
7.315000 -3.0589972
7.316000 -2.9946763
7.317000 -2.9297791
7.318000 -2.864317
7.319000 -2.7983014
7.320000 -2.7317432999999998
7.321000 -2.6646541
7.322000 -2.5970453
7.323000 -2.5289282
7.324000 -2.4603143000000003
7.325000 -2.3912152
7.326000 -2.3216425999999997
7.327000 -2.2516085
7.328000 -2.1811245
7.329000 -2.1102026
7.330000 -2.0388551
7.331000 -1.9670943
7.332000 -1.8949328
7.333000 -1.8223831
7.334000 -1.7494582
7.335000 -1.6761709
7.336000 -1.6025346
7.337000 -1.5285623
7.338000 -1.4542677
7.339000 -1.3796641
7.340000 -1.3047655
7.341000 -1.2295854
7.342000 -1.1541378
7.343000 -1.0784363
7.344000 -1.0024951
7.345000 -0.9263278899999999
7.346000 -0.84994864
7.347000 -0.7733712
7.348000 -0.69660936
7.349000 -0.6196769000000001
7.350000 -0.54258746
7.351000 -0.46535465000000004
7.352000 -0.38799203
7.353000 -0.31051305
7.354000 -0.23293111000000002
7.355000 -0.15525952
7.356000 -0.077511556
7.357000 0.00029953886999999996
7.358000 0.07816055400000001
7.359000 0.15605829999999998
7.360000 0.23397956999999997
7.361000 0.31191113
7.362000 0.38983973
7.363000 0.46775206
7.364000 0.5456347500000001
7.365000 0.62347436
7.366000 0.70125735
7.367000 0.77897012
7.368000 0.85659893
7.369000 0.93413005
7.370000 1.0115496
7.371000 1.0888436
7.372000 1.165998
7.373000 1.2429987
7.374000 1.3198315999999999
7.375000 1.3964826
7.376000 1.4729375
7.377000 1.5491821
7.378000 1.6252022000000002
7.379000 1.7009838999999998
7.380000 1.7765131
7.381000 1.8517759000000003
7.382000 1.9267583000000001
7.383000 2.0014467000000002
7.384000 2.0758273000000003
7.385000 2.1498868
7.386000 2.2236118
7.387000 2.296989
7.388000 2.3700057
7.389000 2.4426486
7.390000 2.5149051
7.391000 2.5867626
7.392000 2.6582086
7.393000 2.7292307
7.394000 2.7998166
7.395000 2.8699540999999997
7.396000 2.939631
7.397000 3.0088356
7.398000 3.0775554
7.399000 3.1457789
7.400000 3.2134943
7.401000 3.2806892
7.402000 3.3473520999999997
7.403000 3.4134708
7.404000 3.4790336999999996
7.405000 3.5440291999999998
7.406000 3.6084450999999995
7.407000 3.6722696999999997
7.408000 3.7354912999999996
7.409000 3.7980981
7.410000 3.8600787999999997
7.411000 3.9214211999999997
7.412000 3.9821144000000004
7.413000 4.0421467
7.414000 4.101507
7.415000 4.1601837
7.416000 4.2181663
7.417000 4.2754438
7.418000 4.332005199999999
7.419000 4.3878406000000005
7.420000 4.4429392
7.421000 4.4972911
7.422000 4.5508865
7.423000 4.6037156
7.424000 4.6557687
7.425000 4.7070369
7.426000 4.7575104999999995
7.427000 4.8071809
7.428000 4.8560392
7.429000 4.9040767999999995
7.430000 4.9512852
7.431000 4.9976561
7.432000 5.043181
7.433000 5.0878521
7.434000 5.1316611
7.435000 5.1746003
7.436000 5.2166618
7.437000 5.2578378
7.438000 5.2981209
7.439000 5.3375032000000004
7.440000 5.3759771999999995
7.441000 5.413536
7.442000 5.450171999999999
7.443000 5.4858781
7.444000 5.5206474
7.445000 5.554473
7.446000 5.5873483
7.447000 5.6192663
7.448000 5.6502208
7.449000 5.6802057
7.450000 5.7092149
7.451000 5.7372425
7.452000 5.7642828999999995
7.453000 5.7903305000000005
7.454000 5.8153804000000004
7.455000 5.8394276000000005
7.456000 5.8624674
7.457000 5.884495
7.458000 5.9055068
7.459000 5.9254982
7.460000 5.9444655
7.461000 5.962405400000001
7.462000 5.9793144
7.463000 5.9951894
7.464000 6.0100276
7.465000 6.0238261
7.466000 6.0365822
7.467000 6.0482934
7.468000 6.0589574
7.469000 6.068572400000001
7.470000 6.077136100000001
7.471000 6.0846467
7.472000 6.0911026
7.473000 6.096502
7.474000 6.1008435
7.475000 6.1041258
7.476000 6.106347599999999
7.477000 6.107507999999999
7.478000 6.1076060000000005
7.479000 6.1066411
7.480000 6.1046124
7.481000 6.1015196000000005
7.482000 6.0973626
7.483000 6.0921408
7.484000 6.0858551
7.485000 6.0785054999999995
7.486000 6.0700927
7.487000 6.060617
7.488000 6.0500801
7.489000 6.0384829
7.490000 6.0258269
7.491000 6.0121138
7.492000 5.9973456
7.493000 5.981524299999999
7.494000 5.9646524
7.495000 5.9467323
7.496000 5.9277672
7.497000 5.9077598
7.498000 5.886712999999999
7.499000 5.8646306
7.500000 5.8415163
7.501000 5.8173734999999995
7.502000 5.792206200000001
7.503000 5.7660181
7.504000 5.7388138
7.505000 5.7105977
7.506000 5.6813739000000005
7.507000 5.6511473
7.508000 5.6199227
7.509000 5.587704899999999
7.510000 5.5544987
7.511000 5.5203095
7.512000 5.4851428
7.513000 5.449004100000001
7.514000 5.4118987
7.515000 5.3738326
7.516000 5.334811999999999
7.517000 5.294843
7.518000 5.2539319
7.519000 5.2120849
7.520000 5.1693089
7.521000 5.1256113
7.522000 5.0809987
7.523000 5.0354786
7.524000 4.9890585000000005
7.525000 4.9417458
7.526000 4.8935488
7.527000 4.8444755
7.528000 4.7945343000000005
7.529000 4.7437336
7.530000 4.692081699999999
7.531000 4.6395879
7.532000 4.5862608
7.533000 4.5321096
7.534000 4.4771437
7.535000 4.421372
7.536000 4.3648046
7.537000 4.3074506999999995
7.538000 4.2493202
7.539000 4.190423
7.540000 4.1307688
7.541000 4.070368
7.542000 4.0092308
7.543000 3.9473671
7.544000 3.8847879
7.545000 3.821503
7.546000 3.7575233999999997
7.547000 3.6928598
7.548000 3.627523
7.549000 3.5615239
7.550000 3.4948736
7.551000 3.4275833999999996
7.552000 3.3596646
7.553000 3.2911286
7.554000 3.2219868
7.555000 3.1522509
7.556000 3.0819329
7.557000 3.0110445
7.558000 2.9395979
7.559000 2.8676052
7.560000 2.7950785999999996
7.561000 2.7220305
7.562000 2.6484734999999997
7.563000 2.5744202
7.564000 2.4998831
7.565000 2.4248751
7.566000 2.3494091000000004
7.567000 2.2734981000000003
7.568000 2.1971551999999996
7.569000 2.1203931
7.570000 2.0432254
7.571000 1.9656651
7.572000 1.8877255
7.573000 1.8094198999999997
7.574000 1.7307614999999998
7.575000 1.6517639000000002
7.576000 1.5724406
7.577000 1.4928049
7.578000 1.4128705
7.579000 1.3326510999999999
7.580000 1.2521600000000002
7.581000 1.1714112
7.582000 1.0904184000000001
7.583000 1.0091953
7.584000 0.92775589
7.585000 0.84611401
7.586000 0.76428368
7.587000 0.68227891
7.588000 0.60011377
7.589000 0.51780241
7.590000 0.43535903
7.591000 0.35279784
7.592000 0.27013312
7.593000 0.18737911
7.594000 0.10455012
7.595000 0.021660478
7.596000 -0.061275513000000004
7.597000 -0.14424353
7.598000 -0.22722927
7.599000 -0.31021843
7.600000 -0.39319675000000004
7.601000 -0.47615003
7.602000 -0.5590640499999999
7.603000 -0.64192466
7.604000 -0.7247176999999999
7.605000 -0.8074291100000001
7.606000 -0.8900448700000001
7.607000 -0.9725510099999999
7.608000 -1.0549335
7.609000 -1.1371785
7.610000 -1.2192720000000001
7.611000 -1.3012001
7.612000 -1.3829492
7.613000 -1.4645053
7.614000 -1.5458546
7.615000 -1.6269833
7.616000 -1.7078776
7.617000 -1.7885236
7.618000 -1.8689075
7.619000 -1.9490156
7.620000 -2.0288343
7.621000 -2.1083495
7.622000 -2.1875475
7.623000 -2.2664145
7.624000 -2.3449369
7.625000 -2.4231009
7.626000 -2.5008928
7.627000 -2.5782991
7.628000 -2.6553063
7.629000 -2.7319006999999997
7.630000 -2.8080691
7.631000 -2.8837981
7.632000 -2.9590746
7.633000 -3.0338855000000002
7.634000 -3.1082179
7.635000 -3.1820592000000003
7.636000 -3.2553962999999997
7.637000 -3.3282172
7.638000 -3.4005091000000003
7.639000 -3.47226
7.640000 -3.5434581
7.641000 -3.6140910999999996
7.642000 -3.6841474
7.643000 -3.7536155
7.644000 -3.8224838999999995
7.645000 -3.8907412000000003
7.646000 -3.9583765
7.647000 -4.0253781
7.648000 -4.0917352
7.649000 -4.157437
7.650000 -4.2224724
7.651000 -4.286830500000001
7.652000 -4.3505009
7.653000 -4.4134728999999995
7.654000 -4.4757355
7.655000 -4.537278799999999
7.656000 -4.5980919
7.657000 -4.6581645
7.658000 -4.717486
7.659000 -4.7760468
7.660000 -4.8338361
7.661000 -4.8908442
7.662000 -4.9470615
7.663000 -5.0024774
7.664000 -5.0570831
7.665000 -5.1108684
7.666000 -5.1638246
7.667000 -5.2159420999999995
7.668000 -5.2672122
7.669000 -5.3176258
7.670000 -5.3671747
7.671000 -5.4158505
7.672000 -5.4636452
7.673000 -5.510551100000001
7.674000 -5.5565603
7.675000 -5.6016654
7.676000 -5.6458596
7.677000 -5.689135599999999
7.678000 -5.7314869
7.679000 -5.7729069
7.680000 -5.8133896
7.681000 -5.8529288
7.682000 -5.8915183
7.683000 -5.9291526999999995
7.684000 -5.9658259
7.685000 -6.0015328
7.686000 -6.0362678
7.687000 -6.0700259999999995
7.688000 -6.1028019
7.689000 -6.1345905
7.690000 -6.1653871
7.691000 -6.1951868
7.692000 -6.2239848
7.693000 -6.251777
7.694000 -6.2785581
7.695000 -6.3043244
7.696000 -6.3290714999999995
7.697000 -6.3527949
7.698000 -6.375491599999999
7.699000 -6.3971572000000005
7.700000 -6.417787799999999
7.701000 -6.437380600000001
7.702000 -6.4559326
7.703000 -6.473440699999999
7.704000 -6.4899027
7.705000 -6.5053158
7.706000 -6.5196781999999995
7.707000 -6.5329880000000005
7.708000 -6.5452434
7.709000 -6.556443100000001
7.710000 -6.5665856
7.711000 -6.575670799999999
7.712000 -6.5836981
7.713000 -6.5906674
7.714000 -6.5965779
7.715000 -6.601430499999999
7.716000 -6.6052258
7.717000 -6.6079639
7.718000 -6.6096455
7.719000 -6.610271299999999
7.720000 -6.6098429
7.721000 -6.608361
7.722000 -6.6058271
7.723000 -6.602242599999999
7.724000 -6.5976091
7.725000 -6.591927999999999
7.726000 -6.5852015999999995
7.727000 -6.5774314
7.728000 -6.5686196
7.729000 -6.5587677
7.730000 -6.5478787
7.731000 -6.535954800000001
7.732000 -6.522998200000001
7.733000 -6.509012
7.734000 -6.4939991
7.735000 -6.477962399999999
7.736000 -6.4609051
7.737000 -6.4428307
7.738000 -6.4237438
7.739000 -6.403648100000001
7.740000 -6.3825473
7.741000 -6.3604467
7.742000 -6.3373514
7.743000 -6.313265899999999
7.744000 -6.2881954
7.745000 -6.2621467
7.746000 -6.2351249
7.747000 -6.2071363999999996
7.748000 -6.1781876
7.749000 -6.148285
7.750000 -6.1174355
7.751000 -6.0856462
7.752000 -6.0529239
7.753000 -6.0192764
7.754000 -5.984710499999999
7.755000 -5.9492338
7.756000 -5.9128541
7.757000 -5.875578900000001
7.758000 -5.8374159
7.759000 -5.798373
7.760000 -5.7584576
7.761000 -5.717678
7.762000 -5.6760415
7.763000 -5.6335565
7.764000 -5.590230999999999
7.765000 -5.5460729
7.766000 -5.5010904
7.767000 -5.455292
7.768000 -5.408686
7.769000 -5.3612813
7.770000 -5.3130865
7.771000 -5.2641105
7.772000 -5.214362599999999
7.773000 -5.1638521
7.774000 -5.1125888
7.775000 -5.0605822
7.776000 -5.0078429
7.777000 -4.9543813
7.778000 -4.9002081
7.779000 -4.8453342
7.780000 -4.789770799999999
7.781000 -4.7335289000000005
7.782000 -4.6766207
7.783000 -4.619057499999999
7.784000 -4.5608513
7.785000 -4.5020144
7.786000 -4.4425588000000005
7.787000 -4.3824967
7.788000 -4.3218408
7.789000 -4.260603000000001
7.790000 -4.1987958999999995
7.791000 -4.1364323
7.792000 -4.0735245
7.793000 -4.010085
7.794000 -3.9461258999999997
7.795000 -3.8816597
7.796000 -3.8166989
7.797000 -3.7512556000000004
7.798000 -3.6853420999999997
7.799000 -3.6189709
7.800000 -3.5521540999999996
7.801000 -3.484904
7.802000 -3.417233
7.803000 -3.349153
7.804000 -3.2806765
7.805000 -3.2118163999999996
7.806000 -3.1425848999999997
7.807000 -3.0729946
7.808000 -3.0030584
7.809000 -2.9327892
7.810000 -2.8622001
7.811000 -2.7913042999999997
7.812000 -2.7201153
7.813000 -2.6486466
7.814000 -2.5769118
7.815000 -2.5049251000000003
7.816000 -2.4327004
7.817000 -2.3602518999999997
7.818000 -2.2875939
7.819000 -2.2147408
7.820000 -2.141707
7.821000 -2.0685070999999997
7.822000 -1.9951556
7.823000 -1.9216672000000001
7.824000 -1.8480561999999998
7.825000 -1.7743373
7.826000 -1.7005248000000002
7.827000 -1.6266330999999998
7.828000 -1.5526765999999999
7.829000 -1.4786694
7.830000 -1.4046255
7.831000 -1.3305589
7.832000 -1.2564832
7.833000 -1.1824124
7.834000 -1.1083597
7.835000 -1.034339
7.836000 -0.96036335
7.837000 -0.88644624
7.838000 -0.8126009300000001
7.839000 -0.73884069
7.840000 -0.6651787600000001
7.841000 -0.59162839
7.842000 -0.51820283
7.843000 -0.44491538
7.844000 -0.37177936
7.845000 -0.29880819
7.846000 -0.22601532000000002
7.847000 -0.15341428999999998
7.848000 -0.081018673
7.849000 -0.008842140200000001
7.850000 0.063101592
7.851000 0.13479876999999998
7.852000 0.20623559
7.853000 0.27739827
7.854000 0.34827299
7.855000 0.41884594
7.856000 0.48910342
7.857000 0.55903173
7.858000 0.6286173100000001
7.859000 0.69784662
7.860000 0.76670633
7.861000 0.83518317
7.862000 0.90326415
7.863000 0.97093638
7.864000 1.0381871
7.865000 1.1050038
7.866000 1.1713741
7.867000 1.2372859999999999
7.868000 1.3027274
7.869000 1.3676868
7.870000 1.4321525
7.871000 1.4961131
7.872000 1.5595573999999999
7.873000 1.6224744
7.874000 1.6848531
7.875000 1.7466826000000002
7.876000 1.8079523
7.877000 1.8686516
7.878000 1.9287698
7.879000 1.9882963999999999
7.880000 2.0472208
7.881000 2.1055326
7.882000 2.1632213
7.883000 2.2202766
7.884000 2.2766879
7.885000 2.3324449
7.886000 2.3875371
7.887000 2.4419544
7.888000 2.4956865
7.889000 2.5487231
7.890000 2.6010541000000003
7.891000 2.6526696999999997
7.892000 2.70356
7.893000 2.7537152
7.894000 2.8031262000000003
7.895000 2.8517833
7.896000 2.8996777000000002
7.897000 2.9468004
7.898000 2.9931427999999998
7.899000 3.0386966
7.900000 3.0834536999999997
7.901000 3.1274064999999998
7.902000 3.1705473
7.903000 3.2128688000000003
7.904000 3.2543640999999996
7.905000 3.295026
7.906000 3.3348481999999997
7.907000 3.3738244
7.908000 3.4119482999999997
7.909000 3.4492135
7.910000 3.4856148000000005
7.911000 3.5211459
7.912000 3.5558015
7.913000 3.5895761
7.914000 3.6224641
7.915000 3.6544606
7.916000 3.6855601
7.917000 3.7157573
7.918000 3.7450474
7.919000 3.7734255
7.920000 3.8008869
7.921000 3.8274266
7.922000 3.8530398
7.923000 3.8777221
7.924000 3.9014693000000005
7.925000 3.9242771000000003
7.926000 3.9461412
7.927000 3.9670579
7.928000 3.9870236000000006
7.929000 4.0060349
7.930000 4.0240884
7.931000 4.0411811
7.932000 4.0573105
7.933000 4.0724743
7.934000 4.0866703
7.935000 4.0998962
7.936000 4.1121509
7.937000 4.1234326
7.938000 4.1337408
7.939000 4.1430745
7.940000 4.151433
7.941000 4.1588161
7.942000 4.1652244
7.943000 4.170657299999999
7.944000 4.1751157
7.945000 4.1786004000000005
7.946000 4.1811116
7.947000 4.1826505
7.948000 4.1832183
7.949000 4.1828159
7.950000 4.181445
7.951000 4.179107
7.952000 4.1758031
7.953000 4.1715349999999995
7.954000 4.1663047
7.955000 4.1601136
7.956000 4.1529637
7.957000 4.144857099999999
7.958000 4.1357961
7.959000 4.1257825
7.960000 4.1148193
7.961000 4.1029088
7.962000 4.0900536
7.963000 4.076257
7.964000 4.061522
7.965000 4.0458519
7.966000 4.0292505
7.967000 4.0117219
7.968000 3.9932698
7.969000 3.9738990000000003
7.970000 3.9536141
7.971000 3.9324198
7.972000 3.9103214
7.973000 3.8873240000000004
7.974000 3.8634337
7.975000 3.8386565
7.976000 3.8129982
7.977000 3.7864652
7.978000 3.7590638000000003
7.979000 3.7308011000000003
7.980000 3.7016839000000004
7.981000 3.6717195
7.982000 3.6409147
7.983000 3.6092769
7.984000 3.5768136
7.985000 3.5435326000000003
7.986000 3.509441
7.987000 3.4745470000000003
7.988000 3.4388583
7.989000 3.4023828999999997
7.990000 3.3651285000000004
7.991000 3.3271037000000003
7.992000 3.2883164
7.993000 3.248775
7.994000 3.2084878999999997
7.995000 3.1674634999999998
7.996000 3.1257104
7.997000 3.0832374
7.998000 3.0400535
7.999000 2.9961675
8.000000 2.9515889
8.001000 2.9063268
8.002000 2.8603908000000002
8.003000 2.8137907
8.004000 2.7665364
8.005000 2.7186377
8.006000 2.670105
8.007000 2.6209488999999997
8.008000 2.5711797
8.009000 2.5208082
8.010000 2.4698455
8.011000 2.4183026
8.012000 2.3661906
8.013000 2.3135209
8.014000 2.2603052
8.015000 2.2065548
8.016000 2.1522816000000002
8.017000 2.0974973
8.018000 2.0422138
8.019000 1.9864430999999998
8.020000 1.9301970000000002
8.021000 1.8734876
8.022000 1.8163271
8.023000 1.7587275999999998
8.024000 1.7007014
8.025000 1.6422603
8.026000 1.5834168999999998
8.027000 1.5241835000000001
8.028000 1.4645724
8.029000 1.4045957
8.030000 1.3442663000000001
8.031000 1.2835964
8.032000 1.2225986
8.033000 1.1612857
8.034000 1.0996702
8.035000 1.037765
8.036000 0.97558293
8.037000 0.9131369199999999
8.038000 0.8504399100000001
8.039000 0.78750504
8.040000 0.7243454
8.041000 0.66097421
8.042000 0.59740474
8.043000 0.53365026
8.044000 0.46972418
8.045000 0.40563988000000006
8.046000 0.34141082
8.047000 0.27705047
8.048000 0.21257231
8.049000 0.14798986
8.050000 0.08331663
8.051000 0.018566145
8.052000 -0.04624807
8.053000 -0.11111249000000001
8.054000 -0.17601359
8.055000 -0.24093788
8.056000 -0.30587183
8.057000 -0.37080199
8.058000 -0.43571488999999997
8.059000 -0.50059706
8.060000 -0.5654350899999999
8.061000 -0.63021551
8.062000 -0.69492497
8.063000 -0.75955009
8.064000 -0.82407752
8.065000 -0.88849384
8.066000 -0.95278574
8.067000 -1.0169398
8.068000 -1.0809427999999999
8.069000 -1.1447813
8.070000 -1.2084422
8.071000 -1.271912
8.072000 -1.3351776
8.073000 -1.3982257
8.074000 -1.461043
8.075000 -1.5236164
8.076000 -1.5859328
8.077000 -1.647979
8.078000 -1.7097421000000002
8.079000 -1.771209
8.080000 -1.8323667
8.081000 -1.8932023999999998
8.082000 -1.9537034000000002
8.083000 -2.0138569
8.084000 -2.0736504
8.085000 -2.1330714
8.086000 -2.1921076
8.087000 -2.2507466
8.088000 -2.3089763
8.089000 -2.3667846
8.090000 -2.4241596
8.091000 -2.4810893
8.092000 -2.5375621
8.093000 -2.5935665
8.094000 -2.6490906
8.095000 -2.7041231999999997
8.096000 -2.7586529
8.097000 -2.8126683
8.098000 -2.8661584
8.099000 -2.919112
8.100000 -2.971518
8.101000 -3.0233657000000003
8.102000 -3.0746441
8.103000 -3.1253424
8.104000 -3.1754501
8.105000 -3.2249566
8.106000 -3.2738514000000003
8.107000 -3.3221241
8.108000 -3.3697642
8.109000 -3.4167621
8.110000 -3.4631077
8.111000 -3.508791
8.112000 -3.5538021000000004
8.113000 -3.5981319999999997
8.114000 -3.6417708
8.115000 -3.6847096
8.116000 -3.7269391
8.117000 -3.7684504
8.118000 -3.8092349
8.119000 -3.8492836
8.120000 -3.8885884
8.121000 -3.9271407000000003
8.122000 -3.9649323
8.123000 -4.0019557
8.124000 -4.0382024
8.125000 -4.0736653
8.126000 -4.1083366
8.127000 -4.142208800000001
8.128000 -4.1752747999999995
8.129000 -4.207527300000001
8.130000 -4.2389598
8.131000 -4.269564900000001
8.132000 -4.2993363
8.133000 -4.3282673
8.134000 -4.3563519
8.135000 -4.3835834
8.136000 -4.4099558
8.137000 -4.4354636
8.138000 -4.4601005
8.139000 -4.4838611
8.140000 -4.50674
8.141000 -4.5287319
8.142000 -4.5498315
8.143000 -4.5700341
8.144000 -4.5893349
8.145000 -4.6077292
8.146000 -4.6252131
8.147000 -4.6417820999999995
8.148000 -4.6574324
8.149000 -4.6721604
8.150000 -4.6859622
8.151000 -4.6988349
8.152000 -4.7107752000000005
8.153000 -4.7217805
8.154000 -4.731848100000001
8.155000 -4.7409754
8.156000 -4.7491603
8.157000 -4.7564006999999995
8.158000 -4.7626946000000006
8.159000 -4.7680408
8.160000 -4.7724374
8.161000 -4.7758833
8.162000 -4.778377000000001
8.163000 -4.7799176999999995
8.164000 -4.7805049
8.165000 -4.7801375
8.166000 -4.7788151
8.167000 -4.776537
8.168000 -4.7733035
8.169000 -4.7691137
8.170000 -4.7639679
8.171000 -4.7578663
8.172000 -4.750809100000001
8.173000 -4.7427971
8.174000 -4.7338303
8.175000 -4.7239102
8.176000 -4.7130376
8.177000 -4.7012135
8.178000 -4.6884395
8.179000 -4.6747174000000005
8.180000 -4.6600491
8.181000 -4.6444364
8.182000 -4.6278819
8.183000 -4.6103884
8.184000 -4.5919586
8.185000 -4.572596
8.186000 -4.5523036
8.187000 -4.5310851
8.188000 -4.5089442
8.189000 -4.4858851
8.190000 -4.4619121
8.191000 -4.4370294
8.192000 -4.4112418
8.193000 -4.3845542
8.194000 -4.3569714
8.195000 -4.3284986
8.196000 -4.2991411
8.197000 -4.268904
8.198000 -4.237792600000001
8.199000 -4.2058129
8.200000 -4.1729704
8.201000 -4.1392706
8.202000 -4.1047197
8.203000 -4.0693235
8.204000 -4.0330883
8.205000 -3.9960198
8.206000 -3.9581247
8.207000 -3.9194088000000002
8.208000 -3.879879
8.209000 -3.839542
8.210000 -3.7984043
8.211000 -3.7564732000000003
8.212000 -3.7137553
8.213000 -3.6702581
8.214000 -3.6259893
8.215000 -3.5809565
8.216000 -3.5351675
8.217000 -3.4886301
8.218000 -3.4413530999999997
8.219000 -3.3933449999999996
8.220000 -3.3446143999999998
8.221000 -3.2951705
8.222000 -3.2450225
8.223000 -3.1941798
8.224000 -3.1426523
8.225000 -3.0904496
8.226000 -3.037582
8.227000 -2.9840596
8.228000 -2.9298927999999997
8.229000 -2.8750919
8.230000 -2.8196678
8.231000 -2.7636307999999996
8.232000 -2.7069919000000002
8.233000 -2.6497617
8.234000 -2.5919512
8.235000 -2.5335710000000002
8.236000 -2.4746321
8.237000 -2.4151452
8.238000 -2.3551213
8.239000 -2.2945711
8.240000 -2.2335056
8.241000 -2.1719355
8.242000 -2.1098718
8.243000 -2.0473255
8.244000 -1.9843073999999998
8.245000 -1.9208286
8.246000 -1.8569002000000001
8.247000 -1.7925335
8.248000 -1.7277399
8.249000 -1.6625307999999999
8.250000 -1.5969176000000003
8.251000 -1.5309121
8.252000 -1.4645263
8.253000 -1.3977721
8.254000 -1.3306619
8.255000 -1.2632078
8.256000 -1.1954226000000001
8.257000 -1.1273188
8.258000 -1.0589093
8.259000 -0.99020703
8.260000 -0.92122508
8.261000 -0.85197659
8.262000 -0.78247488
8.263000 -0.71273325
8.264000 -0.64276513
8.265000 -0.57258387
8.266000 -0.5022028900000001
8.267000 -0.43163565000000004
8.268000 -0.36089551000000003
8.269000 -0.28999585
8.270000 -0.21895
8.271000 -0.14777125
8.272000 -0.076472817
8.273000 -0.0050678478
8.274000 0.06643057000000001
8.275000 0.13800941
8.276000 0.20965568
8.277000 0.28135646
8.278000 0.35309889
8.279000 0.4248701
8.280000 0.49665729
8.281000 0.56844759
8.282000 0.64022825
8.283000 0.71198638
8.284000 0.7837090600000001
8.285000 0.8553834600000001
8.286000 0.92699667
8.287000 0.99853557
8.288000 1.0699871
8.289000 1.1413381
8.290000 1.2125753
8.291000 1.2836855
8.292000 1.3546554
8.293000 1.4254716
8.294000 1.4961207
8.295000 1.5665893
8.296000 1.6368639
8.297000 1.706931
8.298000 1.7767774
8.299000 1.8463897
8.300000 1.9157548
8.301000 1.9848593
8.302000 2.0536903
8.303000 2.1222349
8.304000 2.1904804
8.305000 2.2584139999999997
8.306000 2.3260234
8.307000 2.3932962
8.308000 2.4602203
8.309000 2.5267836
8.310000 2.5929743000000003
8.311000 2.6587809
8.312000 2.7241915
8.313000 2.7891951
8.314000 2.8537801000000003
8.315000 2.9179353000000003
8.316000 2.9816494999999996
8.317000 3.0449117
8.318000 3.1077106
8.319000 3.1700354
8.320000 3.2318749
8.321000 3.2932181
8.322000 3.3540539000000003
8.323000 3.4143716
8.324000 3.4741598999999996
8.325000 3.5334079999999997
8.326000 3.5921047999999995
8.327000 3.6502391000000003
8.328000 3.7078001
8.329000 3.7647768999999998
8.330000 3.8211587999999996
8.331000 3.8769349
8.332000 3.9320949
8.333000 3.9866279999999996
8.334000 4.0405240000000004
8.335000 4.0937725
8.336000 4.1463636
8.337000 4.1982874
8.338000 4.2495348
8.339000 4.3000959
8.340000 4.3499619
8.341000 4.3991238
8.342000 4.4475727
8.343000 4.4953004
8.344000 4.542299000000001
8.345000 4.5885604
8.346000 4.6340767
8.347000 4.6788406
8.348000 4.7228448
8.349000 4.7660824
8.350000 4.8085458999999995
8.351000 4.850228899999999
8.352000 4.8911244
8.353000 4.931226
8.354000 4.9705271
8.355000 5.009020899999999
8.356000 5.0467014
8.357000 5.0835621
8.358000 5.1195968
8.359000 5.1547993
8.360000 5.1891636
8.361000 5.222683
8.362000 5.255352
8.363000 5.2871644
8.364000 5.3181142
8.365000 5.3481955
8.366000 5.3774029
8.367000 5.4057308
8.368000 5.4331735
8.369000 5.4597259000000005
8.370000 5.4853834
8.371000 5.510141
8.372000 5.533994
8.373000 5.5569381
8.374000 5.5789694
8.375000 5.6000844
8.376000 5.6202795
8.377000 5.639552
8.378000 5.657898599999999
8.379000 5.675317
8.380000 5.6918047
8.381000 5.7073601
8.382000 5.7219811
8.383000 5.7356663
8.384000 5.7484142
8.385000 5.7602242
8.386000 5.7710949
8.387000 5.7810258
8.388000 5.7900161
8.389000 5.7980649
8.390000 5.8051724
8.391000 5.8113380999999995
8.392000 5.8165617
8.393000 5.8208428
8.394000 5.8241818
8.395000 5.8265783
8.396000 5.8280323
8.397000 5.8285438
8.398000 5.8281131
8.399000 5.8267403
8.400000 5.8244261999999996
8.401000 5.821171
8.402000 5.8169756
8.403000 5.811840699999999
8.404000 5.805767299999999
8.405000 5.7987571
8.406000 5.790811
8.407000 5.7819310999999995
8.408000 5.772119
8.409000 5.7613775
8.410000 5.7497088000000005
8.411000 5.7371158
8.412000 5.7236012
8.413000 5.7091687
8.414000 5.693822
8.415000 5.6775644
8.416000 5.6604005
8.417000 5.6423347
8.418000 5.6233712
8.419000 5.6035146000000005
8.420000 5.58277
8.421000 5.5611424
8.422000 5.5386372
8.423000 5.5152595
8.424000 5.4910149
8.425000 5.4659091
8.426000 5.439947500000001
8.427000 5.4131355
8.428000 5.3854793
8.429000 5.3569846
8.430000 5.3276572
8.431000 5.2975029
8.432000 5.2665278
8.433000 5.2347383999999995
8.434000 5.2021403
8.435000 5.1687401
8.436000 5.1345441
8.437000 5.0995592
8.438000 5.0637916
8.439000 5.0272483
8.440000 4.989936200000001
8.441000 4.9518626
8.442000 4.913035000000001
8.443000 4.8734608999999995
8.444000 4.8331484
8.445000 4.7921054
8.446000 4.7503401
8.447000 4.7078609
8.448000 4.664676999999999
8.449000 4.6207968
8.450000 4.57623
8.451000 4.5309857000000004
8.452000 4.4850733
8.453000 4.4385027
8.454000 4.3912835
8.455000 4.3434254999999995
8.456000 4.294938999999999
8.457000 4.2458336999999995
8.458000 4.1961201
8.459000 4.1458081
8.460000 4.094908
8.461000 4.0434301
8.462000 3.9913844
8.463000 3.9387815
8.464000 3.8856316
8.465000 3.8319449999999997
8.466000 3.7777315999999996
8.467000 3.7230019000000003
8.468000 3.6677662
8.469000 3.6120351000000004
8.470000 3.5558186
8.471000 3.4991276
8.472000 3.4419722999999998
8.473000 3.3843637
8.474000 3.3263125
8.475000 3.2678295000000004
8.476000 3.2089255999999997
8.477000 3.1496122
8.478000 3.0899007
8.479000 3.0298023
8.480000 2.9693286999999997
8.481000 2.9084919
8.482000 2.8473036
8.483000 2.785776
8.484000 2.7239211
8.485000 2.6617514
8.486000 2.5992792000000002
8.487000 2.5365168000000002
8.488000 2.4734769
8.489000 2.4101719
8.490000 2.3466146
8.491000 2.2828171
8.492000 2.2187924000000003
8.493000 2.1545528000000003
8.494000 2.0901106
8.495000 2.0254785
8.496000 1.9606687
8.497000 1.8956935000000001
8.498000 1.830565
8.499000 1.7652953
8.500000 1.6998962999999998
8.501000 1.6343802
8.502000 1.5687586999999998
8.503000 1.5030436
8.504000 1.4372468
8.505000 1.37138
8.506000 1.3054552000000001
8.507000 1.2394839
8.508000 1.1734781
8.509000 1.1074496
8.510000 1.0414101
8.511000 0.9753719
8.512000 0.90934681
8.513000 0.84334705
8.514000 0.77738478
8.515000 0.71147229
8.516000 0.6456219099999999
8.517000 0.57984614
8.518000 0.5141574
8.519000 0.44856821
8.520000 0.38309121
8.521000 0.31773893000000003
8.522000 0.25252393
8.523000 0.18745876
8.524000 0.12255593000000001
8.525000 0.057827838
8.526000 -0.006713162999999999
8.527000 -0.071054848
8.528000 -0.13518512
8.529000 -0.19909199000000002
8.530000 -0.26276363
8.531000 -0.32618837
8.532000 -0.3893547
8.533000 -0.45225122
8.534000 -0.5148667800000001
8.535000 -0.57719029
8.536000 -0.63921078
8.537000 -0.70091751
8.538000 -0.76229977
8.539000 -0.82334699
8.540000 -0.88404873
8.541000 -0.94439453
8.542000 -1.0043741
8.543000 -1.0639771
8.544000 -1.1231933
8.545000 -1.1820123999999999
8.546000 -1.2404243000000001
8.547000 -1.2984188
8.548000 -1.3559856000000001
8.549000 -1.4131146
8.550000 -1.4697957
8.551000 -1.5260187
8.552000 -1.5817735
8.553000 -1.6370501
8.554000 -1.6918387
8.555000 -1.7461291
8.556000 -1.7999114
8.557000 -1.8531762
8.558000 -1.9059137
8.559000 -1.9581142999999999
8.560000 -2.0097688
8.561000 -2.060868
8.562000 -2.1114029
8.563000 -2.1613646
8.564000 -2.2107447
8.565000 -2.2595344
8.566000 -2.3077257
8.567000 -2.3553105000000003
8.568000 -2.402281
8.569000 -2.4486293999999997
8.570000 -2.4943484
8.571000 -2.5394307
8.572000 -2.5838692
8.573000 -2.6276568
8.574000 -2.6707867
8.575000 -2.7132522
8.576000 -2.7550468
8.577000 -2.7961641999999998
8.578000 -2.8365977
8.579000 -2.8763413
8.580000 -2.9153887
8.581000 -2.9537339
8.582000 -2.9913707
8.583000 -3.0282931
8.584000 -3.0644955
8.585000 -3.0999718
8.586000 -3.1347162999999996
8.587000 -3.1687237
8.588000 -3.2019883
8.589000 -3.2345049
8.590000 -3.2662682
8.591000 -3.2972733999999995
8.592000 -3.3275157
8.593000 -3.3569902
8.594000 -3.3856925
8.595000 -3.4136184
8.596000 -3.4407637999999996
8.597000 -3.4671251
8.598000 -3.4926988
8.599000 -3.5174817
8.600000 -3.5414703
8.601000 -3.5646621000000005
8.602000 -3.5870541
8.603000 -3.608644
8.604000 -3.6294295999999995
8.605000 -3.6494087
8.606000 -3.6685798
8.607000 -3.6869407
8.608000 -3.7044898
8.609000 -3.7212259999999997
8.610000 -3.7371475000000003
8.611000 -3.7522531999999997
8.612000 -3.7665419
8.613000 -3.7800130000000003
8.614000 -3.7926648
8.615000 -3.8044969999999996
8.616000 -3.8155086
8.617000 -3.8256988
8.618000 -3.8350672
8.619000 -3.843613
8.620000 -3.8513358999999996
8.621000 -3.8582358999999995
8.622000 -3.8643125
8.623000 -3.8695663
8.624000 -3.8739972
8.625000 -3.8776054999999996
8.626000 -3.880392
8.627000 -3.8823575
8.628000 -3.883503
8.629000 -3.8838301
8.630000 -3.8833398
8.631000 -3.8820345
8.632000 -3.8799159
8.633000 -3.8769864000000003
8.634000 -3.8732483999999996
8.635000 -3.8687047000000003
8.636000 -3.8633585
8.637000 -3.8572128999999995
8.638000 -3.8502712000000003
8.639000 -3.8425371
8.640000 -3.8340144
8.641000 -3.8247067
8.642000 -3.8146183000000002
8.643000 -3.8037534999999996
8.644000 -3.7921164
8.645000 -3.7797115999999997
8.646000 -3.7665433999999998
8.647000 -3.752616
8.648000 -3.7379343
8.649000 -3.7225027
8.650000 -3.7063260000000002
8.651000 -3.6894087
8.652000 -3.6717553
8.653000 -3.653371
8.654000 -3.6342602
8.655000 -3.6144283
8.656000 -3.5938799
8.657000 -3.5726204999999998
8.658000 -3.550655
8.659000 -3.5279892
8.660000 -3.5046287
8.661000 -3.4805793
8.662000 -3.4558468
8.663000 -3.4304373
8.664000 -3.4043577
8.665000 -3.3776142
8.666000 -3.3502139
8.667000 -3.322164
8.668000 -3.2934718000000003
8.669000 -3.2641448000000004
8.670000 -3.2341909
8.671000 -3.2036178
8.672000 -3.1724337
8.673000 -3.140647
8.674000 -3.1082658
8.675000 -3.0752987
8.676000 -3.0417543
8.677000 -3.0076411000000003
8.678000 -2.9729679
8.679000 -2.9377434
8.680000 -2.9019764
8.681000 -2.8656755
8.682000 -2.8288495
8.683000 -2.7915072
8.684000 -2.7536573
8.685000 -2.7153086
8.686000 -2.6764696
8.687000 -2.6371493999999998
8.688000 -2.5973566
8.689000 -2.5571
8.690000 -2.5163883
8.691000 -2.4752306
8.692000 -2.4336357
8.693000 -2.3916127
8.694000 -2.3491709
8.695000 -2.3063194
8.696000 -2.2630678
8.697000 -2.2194257
8.698000 -2.1754026
8.699000 -2.1310086999999998
8.700000 -2.0862538
8.701000 -2.0411482000000003
8.702000 -1.9957023
8.703000 -1.9499267
8.704000 -1.9038320000000002
8.705000 -1.857429
8.706000 -1.8107288
8.707000 -1.7637422
8.708000 -1.7164803999999998
8.709000 -1.6689546
8.710000 -1.6211759
8.711000 -1.5731556
8.712000 -1.5249047999999998
8.713000 -1.4764347
8.714000 -1.4277563
8.715000 -1.3788807
8.716000 -1.3298189
8.717000 -1.2805819
8.718000 -1.2311803
8.719000 -1.181625
8.720000 -1.1319266
8.721000 -1.0820956
8.722000 -1.0321426
8.723000 -0.98207807
8.724000 -0.9319123800000001
8.725000 -0.88165607
8.726000 -0.83131948
8.727000 -0.78091305
8.728000 -0.73044724
8.729000 -0.67993258
8.730000 -0.6293796899999999
8.731000 -0.57879928
8.732000 -0.52820207
8.733000 -0.47759893000000003
8.734000 -0.42700087999999997
8.735000 -0.37641891
8.736000 -0.32586415999999996
8.737000 -0.27534787
8.738000 -0.22488133999999999
8.739000 -0.17447589
8.740000 -0.12414291000000001
8.741000 -0.073893787
8.742000 -0.02373989
8.743000 0.026307434999999997
8.744000 0.076236896
8.745000 0.12603727
8.746000 0.17569745
8.747000 0.22520642
8.748000 0.27455331
8.749000 0.32372742
8.750000 0.37271816
8.751000 0.42151510999999997
8.752000 0.47010807
8.753000 0.51848693
8.754000 0.5666418000000001
8.755000 0.61456291
8.756000 0.66224062
8.757000 0.70966547
8.758000 0.75682811
8.759000 0.8037192699999999
8.760000 0.85032973
8.761000 0.89665027
8.762000 0.94267186
8.763000 0.9883854500000001
8.764000 1.0337819
8.765000 1.0788522
8.766000 1.1235871
8.767000 1.1679776
8.768000 1.2120144
8.769000 1.2556882
8.770000 1.2989898
8.771000 1.3419099
8.772000 1.384439
8.773000 1.4265679999999998
8.774000 1.4682872
8.775000 1.5095875
8.776000 1.5504594999999999
8.777000 1.590894
8.778000 1.6308817999999998
8.779000 1.6704139999999998
8.780000 1.7094817000000002
8.781000 1.7480763
8.782000 1.7861892000000001
8.783000 1.8238121999999999
8.784000 1.8609372999999998
8.785000 1.8975564999999999
8.786000 1.9336626
8.787000 1.9692481000000002
8.788000 2.0043058
8.789000 2.0388292
8.790000 2.0728117
8.791000 2.1062469
8.792000 2.1391286999999997
8.793000 2.1714512
8.794000 2.2032086
8.795000 2.2343952
8.796000 2.2650056
8.797000 2.2950344
8.798000 2.3244761
8.799000 2.3533255
8.800000 2.3815771999999997
8.801000 2.4092259
8.802000 2.4362665
8.803000 2.4626935
8.804000 2.4885017
8.805000 2.513686
8.806000 2.5382407
8.807000 2.5621606000000003
8.808000 2.5854403
8.809000 2.6080745999999997
8.810000 2.6300583
8.811000 2.6513861
8.812000 2.6720531
8.813000 2.6920542
8.814000 2.7113847
8.815000 2.7300400999999996
8.816000 2.7480157000000003
8.817000 2.7653076
8.818000 2.7819118
8.819000 2.7978245
8.820000 2.8130423
8.821000 2.8275622
8.822000 2.8413814
8.823000 2.8544972
8.824000 2.8669074
8.825000 2.8786099999999997
8.826000 2.8896034
8.827000 2.8998858999999997
8.828000 2.9094566
8.829000 2.9183141999999997
8.830000 2.926458
8.831000 2.9338874
8.832000 2.9406016999999998
8.833000 2.9466003
8.834000 2.9518831999999997
8.835000 2.9564500000000002
8.836000 2.9603004
8.837000 2.9634343
8.838000 2.9658517
8.839000 2.9675521
8.840000 2.9685357999999997
8.841000 2.9688023
8.842000 2.9683519
8.843000 2.9671844
8.844000 2.9652998
8.845000 2.9626982
8.846000 2.9593799
8.847000 2.9553453
8.848000 2.9505946
8.849000 2.9451286
8.850000 2.938948
8.851000 2.9320538
8.852000 2.9244471
8.853000 2.9161295
8.854000 2.9071027
8.855000 2.8973686
8.856000 2.8869294
8.857000 2.8757876
8.858000 2.863946
8.859000 2.8514078
8.860000 2.8381759
8.861000 2.8242541
8.862000 2.809646
8.863000 2.7943555
8.864000 2.7783867
8.865000 2.7617438
8.866000 2.744431
8.867000 2.726453
8.868000 2.7078142
8.869000 2.6885190999999997
8.870000 2.6685724
8.871000 2.6479786
8.872000 2.6267426
8.873000 2.6048688
8.874000 2.5823619
8.875000 2.5592265999999997
8.876000 2.5354676
8.877000 2.5110895
8.878000 2.4860971
8.879000 2.4604952
8.880000 2.4342885
8.881000 2.4074821
8.882000 2.3800809
8.883000 2.35209
8.884000 2.3235148
8.885000 2.2943608
8.886000 2.2646338
8.887000 2.2343393
8.888000 2.2034839
8.889000 2.1720735
8.890000 2.140115
8.891000 2.107615
8.892000 2.0745808
8.893000 2.0410195
8.894000 2.0069387
8.895000 1.9723460000000002
8.896000 1.9372493000000002
8.897000 1.9016568
8.898000 1.8655766
8.899000 1.8290171000000002
8.900000 1.7919867999999999
8.901000 1.7544942000000001
8.902000 1.7165476
8.903000 1.6781559000000001
8.904000 1.6393274
8.905000 1.6000708999999997
8.906000 1.5603946
8.907000 1.5203071000000001
8.908000 1.4798168999999999
8.909000 1.4389323
8.910000 1.3976616000000002
8.911000 1.356013
8.912000 1.3139948000000001
8.913000 1.2716152
8.914000 1.2288824
8.915000 1.1858045
8.916000 1.1423899
8.917000 1.0986468
8.918000 1.0545836
8.919000 1.0102088
8.920000 0.9655308899999999
8.921000 0.9205588100000001
8.922000 0.87530138
8.923000 0.8297676199999999
8.924000 0.78396695
8.925000 0.7379087200000001
8.926000 0.69160261
8.927000 0.64505842
8.928000 0.5982861899999999
8.929000 0.55129607
8.930000 0.50409837
8.931000 0.45670355
8.932000 0.40912209000000005
8.933000 0.36136468
8.934000 0.31344199
8.935000 0.2653647
8.936000 0.21714354
8.937000 0.16878919
8.938000 0.1203123
8.939000 0.071723456
8.940000 0.023033157
8.941000 -0.025748194
8.942000 -0.0746103
8.943000 -0.12354298
8.944000 -0.17253616
8.945000 -0.22157989
8.946000 -0.27066432
8.947000 -0.31977971
8.948000 -0.36891643
8.949000 -0.41806487999999997
8.950000 -0.46721552
8.951000 -0.5163589
8.952000 -0.5654855599999999
8.953000 -0.61458601
8.954000 -0.66365078
8.955000 -0.71267039
8.956000 -0.76163528
8.957000 -0.81053581
8.958000 -0.8593622599999999
8.959000 -0.9081047999999999
8.960000 -0.95675364
8.961000 -1.0052988
8.962000 -1.0537303
8.963000 -1.102038
8.964000 -1.1502116999999998
8.965000 -1.1982412
8.966000 -1.2461163000000002
8.967000 -1.2938266999999999
8.968000 -1.3413621
8.969000 -1.3887124000000002
8.970000 -1.4358673
8.971000 -1.4828168
8.972000 -1.5295507
8.973000 -1.5760593
8.974000 -1.6223326
8.975000 -1.6683612
8.976000 -1.7141353000000001
8.977000 -1.7596456999999999
8.978000 -1.8048832000000001
8.979000 -1.8498389
8.980000 -1.8945035999999997
8.981000 -1.9388689000000001
8.982000 -1.9829257999999998
8.983000 -2.026666
8.984000 -2.070081
8.985000 -2.1131627
8.986000 -2.1559025999999997
8.987000 -2.1982925
8.988000 -2.2403244
8.989000 -2.2819899
8.990000 -2.323281
8.991000 -2.3641896
8.992000 -2.4047075
8.993000 -2.4448266
8.994000 -2.4845386
8.995000 -2.5238354000000003
8.996000 -2.5627088
8.997000 -2.6011504000000003
8.998000 -2.6391523
8.999000 -2.676706
9.000000 -2.7138036
9.001000 -2.7504368
9.002000 -2.7865976
9.003000 -2.8222783000000002
9.004000 -2.8574709
9.005000 -2.8921679
9.006000 -2.9263616
9.007000 -2.9600445
9.008000 -2.9932097
9.009000 -3.0258501
9.010000 -3.0579589
9.011000 -3.0895296
9.012000 -3.1205556999999997
9.013000 -3.1510312
9.014000 -3.1809498
9.015000 -3.2103057999999995
9.016000 -3.2390937
9.017000 -3.2673083
9.018000 -3.2949440000000005
9.019000 -3.3219956
9.020000 -3.3484582
9.021000 -3.374327
9.022000 -3.3995971
9.023000 -3.4242641
9.024000 -3.4483232000000004
9.025000 -3.4717694
9.026000 -3.4945983
9.027000 -3.5168059
9.028000 -3.5383873
9.029000 -3.5593379
9.030000 -3.5796538000000004
9.031000 -3.5993303999999995
9.032000 -3.6183633
9.033000 -3.6367486999999996
9.034000 -3.6544822
9.035000 -3.6715597000000004
9.036000 -3.6879774
9.037000 -3.7037317
9.038000 -3.7188191
9.039000 -3.733236
9.040000 -3.7469789000000002
9.041000 -3.760045
9.042000 -3.7724312
9.043000 -3.7841350000000005
9.044000 -3.7951539999999997
9.045000 -3.8054861000000004
9.046000 -3.8151294
9.047000 -3.824082
9.048000 -3.8323425
9.049000 -3.8399093000000004
9.050000 -3.8467812999999995
9.051000 -3.8529579000000003
9.052000 -3.8584378000000004
9.053000 -3.8632207000000003
9.054000 -3.8673058000000005
9.055000 -3.8706932
9.056000 -3.8733821
9.057000 -3.8753726000000004
9.058000 -3.8766645000000004
9.059000 -3.8772579
9.060000 -3.8771525000000002
9.061000 -3.8763486
9.062000 -3.8748462
9.063000 -3.8726453000000003
9.064000 -3.8697463
9.065000 -3.8661494999999997
9.066000 -3.8618553
9.067000 -3.8568642
9.068000 -3.8511763999999995
9.069000 -3.8447928
9.070000 -3.8377143
9.071000 -3.8299419
9.072000 -3.8214764999999997
9.073000 -3.8123194
9.074000 -3.802472
9.075000 -3.7919361
9.076000 -3.7807136999999997
9.077000 -3.7688065
9.078000 -3.7562173
9.079000 -3.7429482
9.080000 -3.7290022
9.081000 -3.7143819000000002
9.082000 -3.6990903
9.083000 -3.6831311999999996
9.084000 -3.6665077999999998
9.085000 -3.6492235999999996
9.086000 -3.6312826
9.087000 -3.6126886
9.088000 -3.5934459000000003
9.089000 -3.5735585
9.090000 -3.5530305999999996
9.091000 -3.5318665
9.092000 -3.5100706
9.093000 -3.487647
9.094000 -3.4646004
9.095000 -3.4409355
9.096000 -3.4166567000000003
9.097000 -3.3917688000000004
9.098000 -3.3662761999999997
9.099000 -3.3401839000000004
9.100000 -3.3134963
9.101000 -3.2862186
9.102000 -3.2583557
9.103000 -3.2299124
9.104000 -3.2008942
9.105000 -3.1713061000000002
9.106000 -3.1411535999999995
9.107000 -3.1104425
9.108000 -3.0791786
9.109000 -3.0473676000000003
9.110000 -3.0150156
9.111000 -2.9821292
9.112000 -2.9487145999999997
9.113000 -2.9147784999999997
9.114000 -2.8803278000000003
9.115000 -2.8453692999999998
9.116000 -2.8099103
9.117000 -2.7739579
9.118000 -2.7375195000000003
9.119000 -2.7006026
9.120000 -2.6632149000000003
9.121000 -2.6253639
9.122000 -2.5870573
9.123000 -2.5483029
9.124000 -2.5091086
9.125000 -2.4694821
9.126000 -2.4294311
9.127000 -2.3889636999999997
9.128000 -2.3480877
9.129000 -2.3068109999999997
9.130000 -2.2651412
9.131000 -2.2230864
9.132000 -2.1806544
9.133000 -2.1378532
9.134000 -2.0946907
9.135000 -2.0511749999999997
9.136000 -2.007314
9.137000 -1.963116
9.138000 -1.9185891
9.139000 -1.8737416999999998
9.140000 -1.8285820000000002
9.141000 -1.7831188000000002
9.142000 -1.7373605
9.143000 -1.6913159
9.144000 -1.6449939
9.145000 -1.5984037999999998
9.146000 -1.5515544
9.147000 -1.5044552
9.148000 -1.4571154
9.149000 -1.4095446
9.150000 -1.3617523
9.151000 -1.3137481
9.152000 -1.2655417
9.153000 -1.2171429
9.154000 -1.1685613
9.155000 -1.1198066
9.156000 -1.0708886
9.157000 -1.021817
9.158000 -0.9726012100000001
9.159000 -0.92325099
9.160000 -0.8737757800000001
9.161000 -0.8241850000000001
9.162000 -0.7744879
9.163000 -0.7246937600000001
9.164000 -0.67481175
9.165000 -0.62485095
9.166000 -0.5748204
9.167000 -0.52472902
9.168000 -0.47458583
9.169000 -0.42439969
9.170000 -0.37417954000000003
9.171000 -0.32393432
9.172000 -0.27367296
9.173000 -0.2234045
9.174000 -0.17313801
9.175000 -0.12288265000000001
9.176000 -0.072647643
9.177000 -0.022442333
9.178000 0.027723849000000002
9.179000 0.077841373
9.180000 0.12790061
9.181000 0.17789185999999998
9.182000 0.2278053
9.183000 0.27763108
9.184000 0.3273593
9.185000 0.37698005
9.186000 0.42648338999999996
9.187000 0.47585941000000004
9.188000 0.5250982000000001
9.189000 0.57418998
9.190000 0.62312502
9.191000 0.67189368
9.192000 0.72048646
9.193000 0.76889405
9.194000 0.81710722
9.195000 0.8651169000000001
9.196000 0.91291424
9.197000 0.9604905699999999
9.198000 1.0078373
9.199000 1.0549461
9.200000 1.1018085
9.201000 1.1484167
9.202000 1.1947625
9.203000 1.2408381
9.204000 1.2866357
9.205000 1.3321475
9.206000 1.3773658
9.207000 1.422283
9.208000 1.4668911999999998
9.209000 1.5111828
9.210000 1.5551501
9.211000 1.5987853
9.212000 1.6420804
9.213000 1.6850278
9.214000 1.7276194000000002
9.215000 1.7698474
9.216000 1.8117036999999998
9.217000 1.8531803
9.218000 1.8942691
9.219000 1.9349623
9.220000 1.9752519
9.221000 2.0151298
9.222000 2.0545883000000003
9.223000 2.0936197
9.224000 2.1322163
9.225000 2.1703709
9.226000 2.208076
9.227000 2.2453249
9.228000 2.2821103999999997
9.229000 2.3184262
9.230000 2.3542657
9.231000 2.3896230000000003
9.232000 2.4244920999999997
9.233000 2.4588674
9.234000 2.4927433999999997
9.235000 2.5261149
9.236000 2.5589768
9.237000 2.5913244
9.238000 2.6231530999999997
9.239000 2.654458
9.240000 2.6852349
9.241000 2.7154794
9.242000 2.7451871
9.243000 2.7743539
9.244000 2.8029753
9.245000 2.8310472
9.246000 2.8585654
9.247000 2.8855255
9.248000 2.9119231
9.249000 2.9377541
9.250000 2.9630139
9.251000 2.9876983
9.252000 3.011803
9.253000 3.0353235
9.254000 3.0582558
9.255000 3.0805957
9.256000 3.1023391
9.257000 3.1234819000000003
9.258000 3.1440205999999997
9.259000 3.1639513
9.260000 3.1832706
9.261000 3.2019753
9.262000 3.2200623
9.263000 3.2375291
9.264000 3.254373
9.265000 3.2705922
9.266000 3.2861844000000002
9.267000 3.3011476999999996
9.268000 3.3154812
9.269000 3.3291835
9.270000 3.3422537
9.271000 3.3546906
9.272000 3.3664937999999998
9.273000 3.377663
9.274000 3.3881977
9.275000 3.3980977
9.276000 3.4073628
9.277000 3.4159929
9.278000 3.4239877
9.279000 3.4313473999999995
9.280000 3.4380715
9.281000 3.4441605
9.282000 3.449614
9.283000 3.4544315
9.284000 3.4586132
9.285000 3.4621589
9.286000 3.4650687
9.287000 3.4673423000000003
9.288000 3.4689795
9.289000 3.4699805
9.290000 3.4703456
9.291000 3.4700747999999995
9.292000 3.4691684
9.293000 3.4676272
9.294000 3.4654523999999998
9.295000 3.4626447
9.296000 3.4592050999999997
9.297000 3.4551355999999998
9.298000 3.4504376000000003
9.299000 3.4451135
9.300000 3.4391656999999998
9.301000 3.4325965
9.302000 3.4254089000000003
9.303000 3.4176063
9.304000 3.409192
9.305000 3.4001696999999997
9.306000 3.3905431999999998
9.307000 3.3803165
9.308000 3.3694938
9.309000 3.3580791
9.310000 3.3460766000000004
9.311000 3.3334911000000003
9.312000 3.3203267000000003
9.313000 3.3065878
9.314000 3.2922789
9.315000 3.2774042000000003
9.316000 3.2619681
9.317000 3.2459751000000003
9.318000 3.2294292
9.319000 3.2123345999999997
9.320000 3.1946953000000002
9.321000 3.1765159
9.322000 3.1578001
9.323000 3.1385522
9.324000 3.1187765
9.325000 3.0984772
9.326000 3.0776588
9.327000 3.0563256
9.328000 3.0344823
9.329000 3.0121339000000003
9.330000 2.9892853
9.331000 2.9659417
9.332000 2.9421084
9.333000 2.9177913
9.334000 2.8929964
9.335000 2.8677298
9.336000 2.8419981
9.337000 2.8158078
9.338000 2.789166
9.339000 2.7620796
9.340000 2.734556
9.341000 2.7066026
9.342000 2.6782269000000003
9.343000 2.6494364999999998
9.344000 2.6202392000000003
9.345000 2.5906427
9.346000 2.5606547
9.347000 2.5302827
9.348000 2.4995347
9.349000 2.4684181
9.350000 2.4369406
9.351000 2.4051093999999997
9.352000 2.3729318999999998
9.353000 2.3404153
9.354000 2.3075668
9.355000 2.2743935
9.356000 2.2409022
9.357000 2.2071
9.358000 2.1729939
9.359000 2.1385908
9.360000 2.1038976000000003
9.361000 2.0689214000000002
9.362000 2.0336691
9.363000 1.9981480999999999
9.364000 1.9623656
9.365000 1.926329
9.366000 1.8900461
9.367000 1.8535247000000001
9.368000 1.8167727000000002
9.369000 1.7797982
9.370000 1.7426095999999998
9.371000 1.7052155
9.372000 1.6676244999999998
9.373000 1.6298456
9.374000 1.5918877000000002
9.375000 1.5537598
9.376000 1.5154713
9.377000 1.4770313
9.378000 1.4384492
9.379000 1.3997343
9.380000 1.3608959
9.381000 1.3219431
9.382000 1.2828852
9.383000 1.2437313
9.384000 1.2044903
9.385000 1.1651711
9.386000 1.1257823
9.387000 1.0863325
9.388000 1.0468301
9.389000 1.0072836
9.390000 0.9677009699999999
9.391000 0.9280904200000001
9.392000 0.88845985
9.393000 0.84881717
9.394000 0.80917021
9.395000 0.76952674
9.396000 0.72989464
9.397000 0.69028167
9.398000 0.65069571
9.399000 0.61114472
9.400000 0.5716366700000001
9.401000 0.53217965
9.402000 0.49278191000000005
9.403000 0.45345174
9.404000 0.41419752
9.405000 0.37502784
9.406000 0.33595131
9.407000 0.29697665
9.408000 0.25811265
9.409000 0.21936814
9.410000 0.18075199
9.411000 0.14227307
9.412000 0.10394022000000001
9.413000 0.065762218
9.414000 0.027747778
9.415000 -0.010094495
9.416000 -0.04775612
9.417000 -0.085228763
9.418000 -0.12250425
9.419000 -0.1595746
9.420000 -0.196432
9.421000 -0.23306883
9.422000 -0.26947765
9.423000 -0.3056512
9.424000 -0.34158241
9.425000 -0.37726436
9.426000 -0.41269026999999997
9.427000 -0.44785351
9.428000 -0.48274752000000004
9.429000 -0.5173658
9.430000 -0.55170199
9.431000 -0.5857496999999999
9.432000 -0.61950255
9.433000 -0.65295422
9.434000 -0.68609831
9.435000 -0.71892845
9.436000 -0.75143818
9.437000 -0.7836209599999999
9.438000 -0.81547033
9.439000 -0.8469796700000001
9.440000 -0.87814229
9.441000 -0.90895165
9.442000 -0.93940096
9.443000 -0.9694837
9.444000 -0.99919308
9.445000 -1.0285227
9.446000 -1.0574656999999998
9.447000 -1.086016
9.448000 -1.1141671
9.449000 -1.1419129
9.450000 -1.1692473
9.451000 -1.1961645
9.452000 -1.2226590000000002
9.453000 -1.2487252
9.454000 -1.2743579
9.455000 -1.2995522000000002
9.456000 -1.3243034
9.457000 -1.3486068
9.458000 -1.3724581
9.459000 -1.3958533
9.460000 -1.4187885
9.461000 -1.44126
9.462000 -1.4632640000000001
9.463000 -1.4847973
9.464000 -1.5058565
9.465000 -1.5264383
9.466000 -1.5465395
9.467000 -1.5661569
9.468000 -1.5852875999999998
9.469000 -1.6039284
9.470000 -1.6220761000000001
9.471000 -1.6397277
9.472000 -1.6568800000000001
9.473000 -1.6735300000000002
9.474000 -1.6896745000000002
9.475000 -1.7053101000000002
9.476000 -1.7204339
9.477000 -1.7350425999999999
9.478000 -1.7491330999999999
9.479000 -1.7627025
9.480000 -1.7757477000000002
9.481000 -1.7882658
9.482000 -1.8002542
9.483000 -1.8117102
9.484000 -1.8226314000000001
9.485000 -1.8330157
9.486000 -1.8428608999999998
9.487000 -1.8521652999999998
9.488000 -1.8609276000000001
9.489000 -1.8691461999999999
9.490000 -1.8768201000000002
9.491000 -1.8839484
9.492000 -1.8905306
9.493000 -1.8965663000000001
9.494000 -1.9020553999999998
9.495000 -1.9069979000000001
9.496000 -1.9113939
9.497000 -1.915244
9.498000 -1.9185484999999998
9.499000 -1.9213082
9.500000 -1.9235238000000001
9.501000 -1.9251961000000002
9.502000 -1.926326
9.503000 -1.9269143999999998
9.504000 -1.9269623
9.505000 -1.9264705
9.506000 -1.9254401
9.507000 -1.9238722
9.508000 -1.9217676
9.509000 -1.9191274
9.510000 -1.9159529000000002
9.511000 -1.912245
9.512000 -1.9080047999999998
9.513000 -1.9032337
9.514000 -1.8979329999999999
9.515000 -1.8921038000000001
9.516000 -1.8857479
9.517000 -1.8788669
9.518000 -1.8714624999999998
9.519000 -1.8635367999999999
9.520000 -1.8550917999999998
9.521000 -1.8461295999999998
9.522000 -1.8366531
9.523000 -1.8266648
9.524000 -1.8161677
9.525000 -1.8051648999999999
9.526000 -1.7936596999999999
9.527000 -1.7816555
9.528000 -1.769156
9.529000 -1.7561652
9.530000 -1.7426869
9.531000 -1.7287253999999999
9.532000 -1.7142849000000002
9.533000 -1.6993698000000002
9.534000 -1.6839843
9.535000 -1.668133
9.536000 -1.6518204
9.537000 -1.6350509999999998
9.538000 -1.6178294999999998
9.539000 -1.6001603
9.540000 -1.5820481000000002
9.541000 -1.5634974
9.542000 -1.5445129
9.543000 -1.525099
9.544000 -1.5052604
9.545000 -1.4850016000000001
9.546000 -1.4643273
9.547000 -1.4432424
9.548000 -1.4217515
9.549000 -1.3998594
9.550000 -1.3775712
9.551000 -1.3548919
9.552000 -1.3318267
9.553000 -1.308381
9.554000 -1.2845603
9.555000 -1.2603701999999999
9.556000 -1.2358166
9.557000 -1.2109056
9.558000 -1.1856433
9.559000 -1.160036
9.560000 -1.1340902
9.561000 -1.1078127
9.562000 -1.08121
9.563000 -1.0542892
9.564000 -1.0270572
9.565000 -0.9995211800000001
9.566000 -0.97168805
9.567000 -0.94356509
9.568000 -0.91515947
9.569000 -0.8864782800000001
9.570000 -0.85752867
9.571000 -0.8283177399999999
9.572000 -0.79885265
9.573000 -0.76914039
9.574000 -0.73918793
9.575000 -0.7090022300000001
9.576000 -0.67859013
9.577000 -0.64795855
9.578000 -0.61711427
9.579000 -0.58606411
9.580000 -0.55481489
9.581000 -0.5233733899999999
9.582000 -0.49174652
9.583000 -0.45994110000000005
9.584000 -0.42796409999999996
9.585000 -0.39582253
9.586000 -0.36352355999999997
9.587000 -0.3310744
9.588000 -0.29848239
9.589000 -0.26575502
9.590000 -0.23289989
9.591000 -0.19992474000000002
9.592000 -0.16683742000000001
9.593000 -0.13364592
9.594000 -0.10035833000000001
9.595000 -0.066982844
9.596000 -0.033527729
9.597000 -1.3153794e-06
9.598000 0.033588018
9.599000 0.067231874
9.600000 0.10092185000000001
9.601000 0.13464957
9.602000 0.16840671000000002
9.603000 0.20218495999999997
9.604000 0.23597616
9.605000 0.26977218
9.606000 0.30356501
9.607000 0.33734678
9.608000 0.37110969
9.609000 0.40484605999999995
9.610000 0.43854835
9.611000 0.47220909
9.612000 0.50582094
9.613000 0.53937663
9.614000 0.57286895
9.615000 0.6062906699999999
9.616000 0.63963472
9.617000 0.6728939700000001
9.618000 0.7060613
9.619000 0.73912954
9.620000 0.77209151
9.621000 0.80493996
9.622000 0.83766766
9.623000 0.87026721
9.624000 0.9027311600000001
9.625000 0.9350519599999999
9.626000 0.9672220800000001
9.627000 0.9992338700000001
9.628000 1.0310797
9.629000 1.0627518
9.630000 1.0942426
9.631000 1.125544
9.632000 1.1566486
9.633000 1.1875487
9.634000 1.2182365000000002
9.635000 1.2487046
9.636000 1.2789456
9.637000 1.3089521
9.638000 1.3387169
9.639000 1.368233
9.640000 1.3974936
9.641000 1.4264918
9.642000 1.4552212
9.643000 1.4836754
9.644000 1.5118481
9.645000 1.5397332
9.646000 1.5673248000000002
9.647000 1.5946172
9.648000 1.6216045
9.649000 1.6482811
9.650000 1.6746415000000001
9.651000 1.7006800999999998
9.652000 1.7263915
9.653000 1.7517703
9.654000 1.7768107000000002
9.655000 1.8015074999999998
9.656000 1.8258551
9.657000 1.8498480000000002
9.658000 1.8734805
9.659000 1.8967471999999999
9.660000 1.9196423
9.661000 1.94216
9.662000 1.9642947000000002
9.663000 1.9860408999999999
9.664000 2.0073928000000003
9.665000 2.0283447999999997
9.666000 2.0488914
9.667000 2.0690272
9.668000 2.0887468
9.669000 2.1080452999999997
9.670000 2.1269174
9.671000 2.1453584
9.672000 2.1633636000000003
9.673000 2.1809286
9.674000 2.1980491
9.675000 2.2147212
9.676000 2.2309411
9.677000 2.2467053
9.678000 2.2620104
9.679000 2.2768533
9.680000 2.2912310000000002
9.681000 2.3051407
9.682000 2.3185799
9.683000 2.3315459
9.684000 2.3440367
9.685000 2.3560494000000003
9.686000 2.3675821999999997
9.687000 2.3786327
9.688000 2.3891987
9.689000 2.3992781
9.690000 2.4088684
9.691000 2.4179678
9.692000 2.4265738
9.693000 2.4346843
9.694000 2.442297
9.695000 2.4494093
9.696000 2.4560193
9.697000 2.4621245
9.698000 2.4677226
9.699000 2.4728116
9.700000 2.4773891999999997
9.701000 2.4814534999999998
9.702000 2.4850026
9.703000 2.4880346
9.704000 2.490548
9.705000 2.4925416
9.706000 2.4940141
9.707000 2.4949646
9.708000 2.4953922
9.709000 2.4952969
9.710000 2.4946781000000002
9.711000 2.4935361
9.712000 2.4918711
9.713000 2.4896835999999998
9.714000 2.4869746000000004
9.715000 2.4837447
9.716000 2.4799954
9.717000 2.4757279
9.718000 2.4709434999999997
9.719000 2.4656439
9.720000 2.4598307999999998
9.721000 2.4535055999999997
9.722000 2.4466701
9.723000 2.4393259
9.724000 2.4314746
9.725000 2.4231181
9.726000 2.4142578
9.727000 2.4048952
9.728000 2.395032
9.729000 2.3846692999999997
9.730000 2.3738088
9.731000 2.3624519
9.732000 2.3505998999999997
9.733000 2.3382543
9.734000 2.3254164
9.735000 2.3120878
9.736000 2.2982704
9.737000 2.2839658
9.738000 2.269176
9.739000 2.2539031
9.740000 2.2381496
9.741000 2.2219177
9.742000 2.2052106
9.743000 2.1880311999999997
9.744000 2.1703828
9.745000 2.1522691
9.746000 2.1336939
9.747000 2.1146612
9.748000 2.0951753
9.749000 2.0752409
9.750000 2.0548625
9.751000 2.034045
9.752000 2.0127933000000002
9.753000 1.9911124999999998
9.754000 1.9690078
9.755000 1.9464842999999998
9.756000 1.9235471
9.757000 1.9002017
9.758000 1.8764527999999998
9.759000 1.8523058
9.760000 1.8277656
9.761000 1.8028373
9.762000 1.7775256
9.763000 1.7518354999999999
9.764000 1.7257717
9.765000 1.6993386999999998
9.766000 1.6725412
9.767000 1.6453840000000002
9.768000 1.6178716
9.769000 1.5900087
9.770000 1.5617999
9.771000 1.5332502
9.772000 1.5043644999999999
9.773000 1.4751478
9.774000 1.4456053
9.775000 1.4157426000000002
9.776000 1.3855651
9.777000 1.3550789
9.778000 1.3242899000000001
9.779000 1.2932046000000001
9.780000 1.2618294
9.781000 1.2301711
9.782000 1.1982367
9.783000 1.1660333
9.784000 1.1335681
9.785000 1.1008487
9.786000 1.0678826000000001
9.787000 1.0346773999999999
9.788000 1.0012406999999999
9.789000 0.96758017
9.790000 0.93370341
9.791000 0.89961803
9.792000 0.8653313899999999
9.793000 0.83085094
9.794000 0.79618394
9.795000 0.76133749
9.796000 0.7263185
9.797000 0.6911338300000001
9.798000 0.65579019
9.799000 0.62029408
9.800000 0.584652
9.801000 0.5488703
9.802000 0.51295529
9.803000 0.47691325
9.804000 0.44075041
9.805000 0.40447307
9.806000 0.3680876
9.807000 0.33160041
9.808000 0.29501803
9.809000 0.25834716
9.810000 0.22159458999999998
9.811000 0.18476734
9.812000 0.14787258
9.813000 0.11091767
9.814000 0.073910144
9.815000 0.03685772
9.816000 -0.00023172921999999998
9.817000 -0.037350182999999995
9.818000 -0.074489496
9.819000 -0.11164142999999999
9.820000 -0.14879769
9.821000 -0.1859499
9.822000 -0.22308973
9.823000 -0.26020885
9.824000 -0.29729898
9.825000 -0.33435195
9.826000 -0.37135966000000004
9.827000 -0.40831421999999995
9.828000 -0.44520781000000004
9.829000 -0.48203282
9.830000 -0.51878183
9.831000 -0.55544758
9.832000 -0.59202299
9.833000 -0.62850118
9.834000 -0.66487542
9.835000 -0.70113917
9.836000 -0.73728594
9.837000 -0.7733094
9.838000 -0.8092032699999999
9.839000 -0.8449614
9.840000 -0.88057751
9.841000 -0.91604544
9.842000 -0.95135905
9.843000 -0.98651201
9.844000 -1.0214979000000002
9.845000 -1.0563103
9.846000 -1.0909428
9.847000 -1.1253885
9.848000 -1.1596408
9.849000 -1.1936926
9.850000 -1.2275372
9.851000 -1.2611671
9.852000 -1.2945754
9.853000 -1.3277548000000001
9.854000 -1.360698
9.855000 -1.3933976000000001
9.856000 -1.4258465
9.857000 -1.4580374
9.858000 -1.4899632
9.859000 -1.521617
9.860000 -1.5529918
9.861000 -1.584081
9.862000 -1.6148781
9.863000 -1.6453769
9.864000 -1.6755711
9.865000 -1.7054550000000002
9.866000 -1.7350230000000002
9.867000 -1.7642696999999998
9.868000 -1.7931899000000002
9.869000 -1.8217785
9.870000 -1.8500309
9.871000 -1.8779424999999998
9.872000 -1.9055084999999998
9.873000 -1.9327249000000002
9.874000 -1.9595873
9.875000 -1.9860912000000002
9.876000 -2.0122326999999998
9.877000 -2.0380074
9.878000 -2.0634113
9.879000 -2.0884397999999997
9.880000 -2.1130888
9.881000 -2.1373538
9.882000 -2.1612305
9.883000 -2.1847142
9.884000 -2.2078004
9.885000 -2.2304842
9.886000 -2.2527611
9.887000 -2.2746263
9.888000 -2.2960752
9.889000 -2.317103
9.890000 -2.337705
9.891000 -2.3578765
9.892000 -2.3776131
9.893000 -2.3969105
9.894000 -2.4157645
9.895000 -2.4341712
9.896000 -2.4521267
9.897000 -2.4696276
9.898000 -2.4866706
9.899000 -2.5032524
9.900000 -2.5193704
9.901000 -2.5350222
9.902000 -2.5502054
9.903000 -2.5649179
9.904000 -2.5791576
9.905000 -2.5929233
9.906000 -2.6062133000000003
9.907000 -2.6190262
9.908000 -2.6313609000000002
9.909000 -2.643216
9.910000 -2.6545908
9.911000 -2.6654843
9.912000 -2.6758954
9.913000 -2.6858231
9.914000 -2.6952663
9.915000 -2.7042242
9.916000 -2.7126953
9.917000 -2.7206788
9.918000 -2.7281735
9.919000 -2.735178
9.920000 -2.7416910999999997
9.921000 -2.7477117
9.922000 -2.7532384
9.923000 -2.7582698999999997
9.924000 -2.7628053
9.925000 -2.7668431
9.926000 -2.7703825
9.927000 -2.7734227000000002
9.928000 -2.7759628000000003
9.929000 -2.7780022
9.930000 -2.7795406000000002
9.931000 -2.7805779
9.932000 -2.7811142
9.933000 -2.7811496
9.934000 -2.7806848
9.935000 -2.7797207
9.936000 -2.7782582
9.937000 -2.7762985000000002
9.938000 -2.7738433
9.939000 -2.7708942
9.940000 -2.7674529999999997
9.941000 -2.7635218999999998
9.942000 -2.7591029
9.943000 -2.7541984
9.944000 -2.7488107
9.945000 -2.7429422
9.946000 -2.7365956000000002
9.947000 -2.7297733
9.948000 -2.7224777
9.949000 -2.7147112
9.950000 -2.7064765
9.951000 -2.6977759
9.952000 -2.6886119
9.953000 -2.6789866
9.954000 -2.6689027
9.955000 -2.6583623000000003
9.956000 -2.6473679
9.957000 -2.6359217
9.958000 -2.6240263
9.959000 -2.6116840999999997
9.960000 -2.5988974000000002
9.961000 -2.5856692
9.962000 -2.5720023000000003
9.963000 -2.5578994
9.964000 -2.5433639
9.965000 -2.5283989
9.966000 -2.513008
9.967000 -2.4971949
9.968000 -2.4809634000000003
9.969000 -2.4643179
9.970000 -2.4472623999999996
9.971000 -2.4298014
9.972000 -2.4119396
9.973000 -2.3936817
9.974000 -2.3750329
9.975000 -2.355998
9.976000 -2.3365822
9.977000 -2.3167908
9.978000 -2.2966290000000003
9.979000 -2.2761021
9.980000 -2.2552155000000003
9.981000 -2.2339746000000003
9.982000 -2.2123844999999998
9.983000 -2.1904506
9.984000 -2.1681782
9.985000 -2.1455724
9.986000 -2.1226384
9.987000 -2.0993814
9.988000 -2.0758066
9.989000 -2.0519191
9.990000 -2.0277239
9.991000 -2.0032262
9.992000 -1.9784310999999999
9.993000 -1.9533437
9.994000 -1.9279694
9.995000 -1.9023135
9.996000 -1.8763814
9.997000 -1.8501786999999998
9.998000 -1.823711
9.999000 -1.7969841
10.00000 -1.7700039
10.00100 -1.7427762999999998
10.00200 -1.7153075
10.00300 -1.6876038
10.00400 -1.6596718
10.00500 -1.6315177
10.00600 -1.6031485
10.00700 -1.5745709
10.00800 -1.5457915
10.00900 -1.5168173999999999
10.01000 -1.4876556
10.01100 -1.4583129000000001
10.01200 -1.4287964
10.01300 -1.3991129999999998
10.01400 -1.3692697999999999
10.01500 -1.3392735
10.01600 -1.3091312000000002
10.01700 -1.2788496
10.01800 -1.2484354
10.01900 -1.2178954
10.02000 -1.187236
10.02100 -1.156464
10.02200 -1.1255858
10.02300 -1.0946076
10.02400 -1.0635360999999999
10.02500 -1.0323774000000001
10.02600 -1.001138
10.02700 -0.9698241
10.02800 -0.93844216
10.02900 -0.90699857
10.03000 -0.87549975
10.03100 -0.84395213
10.03200 -0.8123623199999999
10.03300 -0.78073693
10.03400 -0.74908272
10.03500 -0.71740644
10.03600 -0.68571498
10.03700 -0.65401532
10.03800 -0.6223144899999999
10.03900 -0.59061958
10.04000 -0.55893776
10.04100 -0.5272762400000001
10.04200 -0.49564219
10.04300 -0.46404283
10.04400 -0.43248543999999994
10.04500 -0.40097711999999996
10.04600 -0.36952504999999997
10.04700 -0.33813633000000004
10.04800 -0.30681796
10.04900 -0.27557686
10.05000 -0.24441988
10.05100 -0.21335373000000002
10.05200 -0.18238506999999998
10.05300 -0.15152041
10.05400 -0.12076619
10.05500 -0.090128742
10.05600 -0.05961429
10.05700 -0.029228993999999998
10.05800 0.0010210642
10.05900 0.031129870000000004
10.06000 0.061091461
10.06100 0.090899901
10.06200 0.12054928999999999
10.06300 0.15003374
10.06400 0.17934737
10.06500 0.20848430999999998
10.06600 0.23743864
10.06700 0.26620445
10.06800 0.2947758
10.06900 0.32314674
10.07000 0.35131131
10.07100 0.37926354
10.07200 0.40699741999999994
10.07300 0.43450700999999997
10.07400 0.46178633
10.07500 0.48882947000000004
10.07600 0.51563052
10.07700 0.5421836400000001
10.07800 0.56848312
10.07900 0.59452322
10.08000 0.6202984100000001
10.08100 0.64580324
10.08200 0.67103235
10.08300 0.69598053
10.08400 0.72064274
10.08500 0.74501405
10.08600 0.76908967
10.08700 0.7928649899999999
10.08800 0.8163354399999999
10.08900 0.8394967799999999
10.09000 0.8623446300000001
10.09100 0.8848749100000001
10.09200 0.9070836000000001
10.09300 0.9289666999999999
10.09400 0.95052039
10.09500 0.9717408599999999
10.09600 0.99262428
10.09700 1.0131670000000002
10.09800 1.0333653
10.09900 1.0532153
10.10000 1.0727135
10.10100 1.0918560000000002
10.10200 1.1106394
10.10300 1.1290599000000001
10.10400 1.1471136
10.10500 1.1647972
10.10600 1.1821069
10.10700 1.1990391
10.10800 1.2155903
10.10900 1.2317570999999998
10.11000 1.2475361
10.11100 1.2629241
10.11200 1.2779178
10.11300 1.2925144
10.11400 1.306711
10.11500 1.320505
10.11600 1.3338936
10.11700 1.3468748
10.11800 1.3594462
10.11900 1.3716058999999998
10.12000 1.3833521
10.12100 1.3946832
10.12200 1.4055978
10.12300 1.4160944
10.12400 1.426172
10.12500 1.4358295
10.12600 1.4450659
10.12700 1.4538804
10.12800 1.4622722
10.12900 1.4702405
10.13000 1.4777847
10.13100 1.4849041
10.13200 1.4915979
10.13300 1.4978657
10.13400 1.5037068
10.13500 1.5091204
10.13600 1.514106
10.13700 1.5186628
10.13800 1.5227902999999998
10.13900 1.5264878000000002
10.14000 1.5297547999999999
10.14100 1.5325907
10.14200 1.5349949999999999
10.14300 1.5369673000000001
10.14400 1.5385075
10.14500 1.5396153
10.14600 1.5402908
10.14700 1.540534
10.14800 1.5403454
10.14900 1.5397255
10.15000 1.538675
10.15100 1.5371948
10.15200 1.5352862
10.15300 1.5329504
10.15400 1.5301891
10.15500 1.5270039
10.15600 1.5233968
10.15700 1.5193699999999999
10.15800 1.5149257
10.15900 1.5100664
10.16000 1.5047944
10.16100 1.4991124999999998
10.16200 1.4930233
10.16300 1.4865296
10.16400 1.4796341
10.16500 1.4723395
10.16600 1.4646487
10.16700 1.4565645
10.16800 1.4480895
10.16900 1.4392265
10.17000 1.4299782
10.17100 1.4203471
10.17200 1.410336
10.17300 1.3999475000000001
10.17400 1.3891841999999999
10.17500 1.3780487
10.17600 1.3665437
10.17700 1.3546719
10.17800 1.3424362
10.17900 1.3298394
10.18000 1.3168845
10.18100 1.3035747
10.18200 1.2899133
10.18300 1.2759037000000002
10.18400 1.2615496
10.18500 1.2468548
10.18600 1.2318232
10.18700 1.2164592
10.18800 1.200767
10.18900 1.1847512
10.19000 1.1684165
10.19100 1.1517678999999998
10.19200 1.1348103999999999
10.19300 1.1175492
10.19400 1.0999894
10.19500 1.0821364
10.19600 1.0639956000000002
10.19700 1.0455724
10.19800 1.0268722
10.19900 1.0079003
10.20000 0.98866215
10.20100 0.9691630499999999
10.20200 0.9494082100000001
10.20300 0.9294027499999999
10.20400 0.90915179
10.20500 0.8886603599999999
10.20600 0.8679333100000001
10.20700 0.84697558
10.20800 0.82579199
10.20900 0.80438731
10.21000 0.7827662900000001
10.21100 0.76093366
10.21200 0.73889424
10.21300 0.71665291
10.21400 0.69421455
10.21500 0.67158421
10.21600 0.6487670400000001
10.21700 0.6257683
10.21800 0.60259346
10.21900 0.5792481399999999
10.22000 0.55573811
10.22100 0.53206934
10.22200 0.50824801
10.22300 0.48428043
10.22400 0.46017305
10.22500 0.43593254
10.22600 0.41156565
10.22700 0.3870792
10.22800 0.36248013
10.22900 0.33777542
10.23000 0.31297207
10.23100 0.28807707000000005
10.23200 0.26309737
10.23300 0.23803986
10.23400 0.21291132999999998
10.23500 0.1877185
10.23600 0.16246792000000002
10.23700 0.13716606
10.23800 0.11181921
10.23900 0.086433516
10.24000 0.061014993000000003
10.24100 0.03556952
10.24200 0.010102845
10.24300 -0.015379391
10.24400 -0.040871641
10.24500 -0.066368422
10.24600 -0.091864303
10.24700 -0.11735386
10.24800 -0.14283169
10.24900 -0.16829233
10.25000 -0.19373026
10.25100 -0.2191399
10.25200 -0.24451554999999997
10.25300 -0.26985144
10.25400 -0.2951416
10.25500 -0.32037994999999997
10.25600 -0.3455603
10.25700 -0.37067628
10.25800 -0.39572137999999996
10.25900 -0.42068901999999997
10.26000 -0.44557247
10.26100 -0.47036493
10.26200 -0.49505955999999995
10.26300 -0.51964941
10.26400 -0.54412759
10.26500 -0.56848722
10.26600 -0.59272149
10.26700 -0.6168236500000001
10.26800 -0.64078709
10.26900 -0.66460529
10.27000 -0.68827197
10.27100 -0.71178097
10.27200 -0.73512634
10.27300 -0.75830235
10.27400 -0.78130346
10.27500 -0.8041244
10.27600 -0.82676001
10.27700 -0.8492053499999999
10.27800 -0.87145576
10.27900 -0.8935065000000001
10.28000 -0.9153531899999999
10.28100 -0.93699135
10.28200 -0.9584166999999999
10.28300 -0.97962497
10.28400 -1.0006119
10.28500 -1.021373
10.28600 -1.0419041
10.28700 -1.0622008
10.28800 -1.0822585
10.28900 -1.1020726
10.29000 -1.1216383
10.29100 -1.140951
10.29200 -1.1600055999999999
10.29300 -1.1787971
10.29400 -1.1973203
10.29500 -1.2155700999999999
10.29600 -1.2335413
10.29700 -1.2512286
10.29800 -1.2686268
10.29900 -1.2857308
10.30000 -1.3025353
10.30100 -1.3190354
10.30200 -1.3352263
10.30300 -1.3511031999999998
10.30400 -1.3666617
10.30500 -1.3818975
10.30600 -1.3968065
10.30700 -1.4113851
10.30800 -1.4256295
10.30900 -1.4395365
10.31000 -1.4531030999999999
10.31100 -1.4663264
10.31200 -1.4792038
10.31300 -1.491733
10.31400 -1.5039117
10.31500 -1.5157379
10.31600 -1.5272097
10.31700 -1.5383251
10.31800 -1.5490823
10.31900 -1.5594798
10.32000 -1.5695157000000002
10.32100 -1.5791882
10.32200 -1.5884954
10.32300 -1.5974355999999998
10.32400 -1.6060067
10.32500 -1.6142067999999998
10.32600 -1.6220337000000002
10.32700 -1.6294852
10.32800 -1.6365589999999999
10.32900 -1.6432527
10.33000 -1.6495640999999999
10.33100 -1.6554907
10.33200 -1.6610300000000002
10.33300 -1.6661796999999998
10.33400 -1.6709374
10.33500 -1.675301
10.33600 -1.6792685
10.33700 -1.6828379
10.33800 -1.6860073
10.33900 -1.6887756
10.34000 -1.6911412000000001
10.34100 -1.6931033000000002
10.34200 -1.694661
10.34300 -1.6958138
10.34400 -1.6965616
10.34500 -1.6969046
10.34600 -1.6968429
10.34700 -1.6963770999999999
10.34800 -1.695508
10.34900 -1.6942365000000001
10.35000 -1.6925639
10.35100 -1.6904911000000002
10.35200 -1.6880197
10.35300 -1.6851511
10.35400 -1.6818864
10.35500 -1.6782273
10.35600 -1.6741750999999998
10.35700 -1.6697312
10.35800 -1.6648969
10.35900 -1.6596733
10.36000 -1.6540615
10.36100 -1.6480625
10.36200 -1.6416773
10.36300 -1.6349068000000002
10.36400 -1.6277515999999999
10.36500 -1.6202128
10.36600 -1.6122907
10.36700 -1.6039865
10.36800 -1.5953008000000002
10.36900 -1.5862346
10.37000 -1.5767887
10.37100 -1.5669644
10.37200 -1.5567630000000001
10.37300 -1.5461859
10.37400 -1.5352348999999998
10.37500 -1.5239119
10.37600 -1.5122191
10.37700 -1.5001589
10.37800 -1.4877342
10.37900 -1.4749478
10.38000 -1.4618029
10.38100 -1.4483031
10.38200 -1.4344519
10.38300 -1.4202533
10.38400 -1.4057112999999999
10.38500 -1.39083
10.38600 -1.3756137
10.38700 -1.3600668
10.38800 -1.3441937
10.38900 -1.3279987
10.39000 -1.3114864
10.39100 -1.2946609
10.39200 -1.2775267
10.39300 -1.2600878
10.39400 -1.2423485
10.39500 -1.2243127
10.39600 -1.2059843000000001
10.39700 -1.1873672
10.39800 -1.1684651000000001
10.39900 -1.1492816
10.40000 -1.1298203
10.40100 -1.1100848
10.40200 -1.0900786
10.40300 -1.0698053
10.40400 -1.0492685
10.40500 -1.028472
10.40600 -1.0074195
10.40700 -0.9861150799999999
10.40800 -0.9645626900000001
10.40900 -0.94276676
10.41000 -0.9207316700000001
10.41100 -0.8984621599999999
10.41200 -0.8759631800000001
10.41300 -0.85323984
10.41400 -0.8302974499999999
10.41500 -0.80714161
10.41600 -0.7837780799999999
10.41700 -0.76021273
10.41800 -0.73645166
10.41900 -0.71250107
10.42000 -0.6883672399999999
10.42100 -0.66405656
10.42200 -0.6395753900000001
10.42300 -0.61493013
10.42400 -0.59012715
10.42500 -0.56517283
10.42600 -0.54007336
10.42700 -0.5148349299999999
10.42800 -0.48946355999999996
10.42900 -0.46396520999999996
10.43000 -0.43834569
10.43100 -0.41261064000000003
10.43200 -0.38676564999999996
10.43300 -0.36081614
10.43400 -0.33476743999999997
10.43500 -0.30862479000000004
10.43600 -0.2823934
10.43700 -0.25607836
10.43800 -0.22968485
10.43900 -0.20321796
10.44000 -0.17668287
10.44100 -0.15008479
10.44200 -0.12342900999999999
10.44300 -0.096720923
10.44400 -0.069966057
10.44500 -0.043170049
10.44600 -0.016338697000000003
10.44700 0.010522064000000001
10.44800 0.037406149
10.44900 0.064307323
10.45000 0.091219216
10.45100 0.11813533000000001
10.45200 0.14504908
10.45300 0.17195375000000002
10.45400 0.19884261000000003
10.45500 0.22570887000000003
10.45600 0.25254569
10.45700 0.27934632
10.45800 0.30610396
10.45900 0.33281194000000003
10.46000 0.35946366999999996
10.46100 0.38605263
10.46200 0.41257245
10.46300 0.43901689
10.46400 0.46537988999999996
10.46500 0.49165548000000003
10.46600 0.51783789
10.46700 0.54392149
10.46800 0.5699007300000001
10.46900 0.59577031
10.47000 0.62152492
10.47100 0.64715943
10.47200 0.67266873
10.47300 0.6980478299999999
10.47400 0.7232916500000001
10.47500 0.74839522
10.47600 0.7733535500000001
10.47700 0.79816151
10.47800 0.82281409
10.47900 0.8473061000000001
10.48000 0.87163234
10.48100 0.8957875000000001
10.48200 0.91976617
10.48300 0.94356285
10.48400 0.96717207
10.48500 0.99058812
10.48600 1.0138054
10.48700 1.0368183
10.48800 1.059621
10.48900 1.0822078000000002
10.49000 1.1045730999999999
10.49100 1.1267111
10.49200 1.1486162
10.49300 1.1702832
10.49400 1.1917065
10.49500 1.2128809
10.49600 1.2338012
10.49700 1.2544625999999999
10.49800 1.2748604000000001
10.49900 1.2949897
10.50000 1.3148461999999999
10.50100 1.3344258
10.50200 1.3537242
10.50300 1.3727374
10.50400 1.3914618
10.50500 1.4098935
10.50600 1.428029
10.50700 1.445865
10.50800 1.4633979
10.50900 1.4806245
10.51000 1.4975414
10.51100 1.5141455
10.51200 1.5304334
10.51300 1.5464021
10.51400 1.5620481
10.51500 1.5773684
10.51600 1.5923595
10.51700 1.6070182
10.51800 1.6213410000000001
10.51900 1.6353246
10.52000 1.6489659
10.52100 1.6622611999999999
10.52200 1.6752074
10.52300 1.6878010999999997
10.52400 1.700039
10.52500 1.711918
10.52600 1.7234349999999998
10.52700 1.7345868
10.52800 1.7453708
10.52900 1.7557841
10.53000 1.7658241000000001
10.53100 1.7754883
10.53200 1.7847745000000002
10.53300 1.7936805
10.53400 1.8022044000000002
10.53500 1.8103443000000001
10.53600 1.8180987
10.53700 1.8254659999999998
10.53800 1.8324452000000002
10.53900 1.8390348
10.54000 1.8452341
10.54100 1.851042
10.54200 1.8564578000000003
10.54300 1.8614808
10.54400 1.8661104000000002
10.54500 1.8703461000000001
10.54600 1.8741873999999998
10.54700 1.8776339
10.54800 1.8806849
10.54900 1.8833403
10.55000 1.8855997999999998
10.55100 1.887463
10.55200 1.8889296999999998
10.55300 1.8899994
10.55400 1.8906722
10.55500 1.8909477000000001
10.55600 1.8908259
10.55700 1.8903065000000001
10.55800 1.8893898
10.55900 1.8880757000000001
10.56000 1.8863642999999999
10.56100 1.8842561
10.56200 1.8817514
10.56300 1.8788506999999999
10.56400 1.8755546
10.56500 1.8718639
10.56600 1.8677795000000001
10.56700 1.8633027
10.56800 1.8584342999999999
10.56900 1.8531757999999998
10.57000 1.8475287
10.57100 1.8414944
10.57200 1.8350749999999998
10.57300 1.8282720999999997
10.57400 1.8210875000000002
10.57500 1.8135233
10.57600 1.8055815
10.57700 1.7972645999999999
10.57800 1.7885746
10.57900 1.7795138
10.58000 1.7700845
10.58100 1.7602893000000002
10.58200 1.7501304
10.58300 1.7396104
10.58400 1.7287318
10.58500 1.717497
10.58600 1.7059088
10.58700 1.6939694
10.58800 1.6816817000000002
10.58900 1.6690485000000002
10.59000 1.6560726000000001
10.59100 1.6427565000000002
10.59200 1.6291033
10.59300 1.6151162000000001
10.59400 1.6007977999999998
10.59500 1.5861516999999998
10.59600 1.5711809
10.59700 1.5558889
10.59800 1.5402793
10.59900 1.5243556
10.60000 1.5081217
10.60100 1.4915813
10.60200 1.4747384000000001
10.60300 1.4575971
10.60400 1.4401617
10.60500 1.4224364999999999
10.60600 1.4044259
10.60700 1.3861342
10.60800 1.3675661000000001
10.60900 1.3487262
10.61000 1.3296191000000002
10.61100 1.3102495
10.61200 1.2906223
10.61300 1.2707422
10.61400 1.2506138999999998
10.61500 1.2302423
10.61600 1.2096322
10.61700 1.1887886
10.61800 1.1677161
10.61900 1.1464197
10.62000 1.1249043
10.62100 1.1031747
10.62200 1.0812358
10.62300 1.0590926
10.62400 1.0367501
10.62500 1.0142132
10.62600 0.99148704
10.62700 0.96857678
10.62800 0.9454875300000001
10.62900 0.9222246700000001
10.63000 0.89879343
10.63100 0.87519921
10.63200 0.85144751
10.63300 0.8275438099999999
10.63400 0.8034938
10.63500 0.77930316
10.63600 0.75497767
10.63700 0.73052309
10.63800 0.7059453099999999
10.63900 0.68125022
10.64000 0.65644374
10.64100 0.63153184
10.64200 0.60652047
10.64300 0.5814156
10.64400 0.55622323
10.64500 0.53094928
10.64600 0.50559971
10.64700 0.48018042
10.64800 0.45469729
10.64900 0.42915614
10.65000 0.40356279
10.65100 0.37792302
10.65200 0.35224258999999997
10.65300 0.32652721
10.65400 0.30078258999999996
10.65500 0.27501441
10.65600 0.24922836999999998
10.65700 0.22343018
10.65800 0.19762551
10.65900 0.17182007
10.66000 0.14601963
10.66100 0.12022994999999999
10.66200 0.094456837
10.66300 0.06870614
10.66400 0.04298375
10.66500 0.017295596
10.66600 -0.0083523482
10.66700 -0.033954074
10.66800 -0.05950353800000001
10.66900 -0.084994675
10.67000 -0.1104214
10.67100 -0.13577761
10.67200 -0.16105723000000002
10.67300 -0.18625419
10.67400 -0.21136244999999998
10.67500 -0.23637597999999999
10.67600 -0.26128886
10.67700 -0.28609517
10.67800 -0.31078910000000004
10.67900 -0.33536488000000003
10.68000 -0.35981687
10.68100 -0.38413953
10.68200 -0.40832735
10.68300 -0.43237493
10.68400 -0.45627704999999996
10.68500 -0.48002843
10.68600 -0.503624
10.68700 -0.52705868
10.68800 -0.5503275
10.68900 -0.5734255500000001
10.69000 -0.59634792
10.69100 -0.61908979
10.69200 -0.64164628
10.69300 -0.6640126
10.69400 -0.68618394
10.69500 -0.70815547
10.69600 -0.7299222999999999
10.69700 -0.7514795799999999
10.69800 -0.77282242
10.69900 -0.7939459799999999
10.70000 -0.81484523
10.70100 -0.83551519
10.70200 -0.8559510100000001
10.70300 -0.8761476699999999
10.70400 -0.8961002299999999
10.70500 -0.91580376
10.70600 -0.9352534100000001
10.70700 -0.9544443300000001
10.70800 -0.97337179
10.70900 -0.9920310200000001
10.71000 -1.0104176
10.71100 -1.0285269
10.71200 -1.0463549
10.71300 -1.0638972
10.71400 -1.0811498
10.71500 -1.0981089
10.71600 -1.1147707
10.71700 -1.1311316
10.71800 -1.1471882
10.71900 -1.1629372
10.72000 -1.1783754
10.72100 -1.1935
10.72200 -1.208308
10.72300 -1.2227964
10.72400 -1.2369626
10.72500 -1.250804
10.72600 -1.264318
10.72700 -1.2775019
10.72800 -1.2903533
10.72900 -1.3028696
10.73000 -1.3150484
10.73100 -1.3268871999999998
10.73200 -1.3383835
10.73300 -1.3495346
10.73400 -1.3603380999999999
10.73500 -1.3707915
10.73600 -1.3808923000000002
10.73700 -1.3906379
10.73800 -1.400026
10.73900 -1.4090541
10.74000 -1.4177197000000001
10.74100 -1.4260205
10.74200 -1.4339545
10.74300 -1.4415193
10.74400 -1.4487131
10.74500 -1.4555339
10.74600 -1.46198
10.74700 -1.46805
10.74800 -1.4737424000000001
10.74900 -1.4790559
10.75000 -1.4839897
10.75100 -1.4885427999999998
10.75200 -1.4927146
10.75300 -1.4965046
10.75400 -1.4999126
10.75500 -1.5029383
10.75600 -1.5055818
10.75700 -1.5078430999999999
10.75800 -1.5097226
10.75900 -1.5112205
10.76000 -1.5123373
10.76100 -1.5130733
10.76200 -1.5134292
10.76300 -1.5134053
10.76400 -1.5130023
10.76500 -1.5122207
10.76600 -1.5110609000000002
10.76700 -1.5095236
10.76800 -1.5076091
10.76900 -1.5053178
10.77000 -1.5026504
10.77100 -1.4996071999999998
10.77200 -1.4961887
10.77300 -1.4923953
10.77400 -1.4882277
10.77500 -1.4836863
10.77600 -1.4787718
10.77700 -1.4734848999999999
10.77800 -1.4678266
10.77900 -1.4617978999999999
10.78000 -1.4553999
10.78100 -1.4486339000000001
10.78200 -1.4415015
10.78300 -1.4340046
10.78400 -1.4261449000000002
10.78500 -1.4179245
10.78600 -1.4093457999999999
10.78700 -1.4004113
10.78800 -1.3911238
10.78900 -1.3814861
10.79000 -1.3715012
10.79100 -1.3611723
10.79200 -1.3505026999999998
10.79300 -1.3394957
10.79400 -1.3281548
10.79500 -1.3164835
10.79600 -1.3044853
10.79700 -1.2921636
10.79800 -1.279522
10.79900 -1.266564
10.80000 -1.2532929
10.80100 -1.2397122
10.80200 -1.225825
10.80300 -1.2116346999999998
10.80400 -1.1971446000000001
10.80500 -1.1823577
10.80600 -1.1672772
10.80700 -1.1519059999999999
10.80800 -1.1362475
10.80900 -1.1203047000000002
10.81000 -1.1040806
10.81100 -1.0875785
10.81200 -1.0708016
10.81300 -1.0537534
10.81400 -1.0364374
10.81500 -1.0188572
10.81600 -1.0010165999999998
10.81700 -0.9829196099999999
10.81800 -0.96457042
10.81900 -0.9459734
10.82000 -0.9271330200000001
10.82100 -0.90805413
10.82200 -0.8887416699999999
10.82300 -0.86920066
10.82400 -0.8494365
10.82500 -0.82945451
10.82600 -0.80926018
10.82700 -0.78885928
10.82800 -0.76825735
10.82900 -0.74746022
10.83000 -0.72647366
10.83100 -0.70530339
10.83200 -0.6839551
10.83300 -0.66243452
10.83400 -0.64074723
10.83500 -0.61889873
10.83600 -0.59689442
10.83700 -0.5747396
10.83800 -0.55243946
10.83900 -0.5299991000000001
10.84000 -0.5074235100000001
10.84100 -0.48471759000000003
10.84200 -0.46188617
10.84300 -0.43893401
10.84400 -0.41586584
10.84500 -0.39268643999999997
10.84600 -0.36940048000000003
10.84700 -0.34601276000000003
10.84800 -0.32252809
10.84900 -0.29895138
10.85000 -0.27528766
10.85100 -0.25154203
10.85200 -0.22771978
10.85300 -0.20382628000000003
10.85400 -0.17986708999999998
10.85500 -0.15584789
10.85600 -0.13177453
10.85700 -0.10765296
10.85800 -0.083489279
10.85900 -0.059289683
10.86000 -0.035060462
10.86100 -0.010807969
10.86200 0.013461399
10.86300 0.037741225
10.86400 0.06202510000000001
10.86500 0.086306641
10.86600 0.11057953
10.86700 0.13483751
10.86800 0.15907446
10.86900 0.18328433
10.87000 0.20746121
10.87100 0.23159934
10.87200 0.2556931
10.87300 0.27973697999999997
10.87400 0.30372567
10.87500 0.32765393
10.87600 0.35151669
10.87700 0.37530898
10.87800 0.39902590000000004
10.87900 0.42266264
10.88000 0.44621443
10.88100 0.46967659
10.88200 0.49304435999999996
10.88300 0.51631304
10.88400 0.53947782
10.88500 0.56253388
10.88600 0.58547631
10.88700 0.60830014
10.88800 0.63100033
10.88900 0.65357168
10.89000 0.67600897
10.89100 0.69830678
10.89200 0.72045969
10.89300 0.74246218
10.89400 0.76430864
10.89500 0.78599341
10.89600 0.8075109699999999
10.89700 0.8288554800000001
10.89800 0.85002147
10.89900 0.87100323
10.90000 0.8917953799999999
10.90100 0.91239242
10.90200 0.9327890400000001
10.90300 0.9529802
10.90400 0.9729608000000001
10.90500 0.9927260699999999
10.90600 1.0122714
10.90700 1.0315923
10.90800 1.0506845
10.90900 1.069544
10.91000 1.0881668
10.91100 1.1065491
10.91200 1.1246875
10.91300 1.1425783999999999
10.91400 1.1602186
10.91500 1.1776047
10.91600 1.1947336
10.91700 1.2116021
10.91800 1.2282073
10.91900 1.2445458
10.92000 1.2606148
10.92100 1.2764109
10.92200 1.291931
10.92300 1.307172
10.92400 1.3221304
10.92500 1.336803
10.92600 1.3511864
10.92700 1.3652773
10.92800 1.3790719
10.92900 1.3925669999999999
10.93000 1.405759
10.93100 1.4186444
10.93200 1.4312198
10.93300 1.4434818999999999
10.93400 1.4554274
10.93500 1.4670531
10.93600 1.478356
10.93700 1.4893332000000001
10.93800 1.4999821
10.93900 1.5103001
10.94000 1.5202848999999998
10.94100 1.5299344
10.94200 1.5392467
10.94300 1.5482201
10.94400 1.5568531
10.94500 1.5651444
10.94600 1.573093
10.94700 1.5806980000000002
10.94800 1.5879583999999998
10.94900 1.5948739
10.95000 1.6014436
10.95100 1.6076673
10.95200 1.6135445000000002
10.95300 1.6190750999999999
10.95400 1.6242584
10.95500 1.6290944
10.95600 1.6335828000000001
10.95700 1.6377230999999999
10.95800 1.6415151
10.95900 1.6449582
10.96000 1.6480519999999999
10.96100 1.6507961000000002
10.96200 1.6531898
10.96300 1.6552326999999998
10.96400 1.6569242000000002
10.96500 1.6582636000000002
10.96600 1.6592504000000001
10.96700 1.6598842999999999
10.96800 1.6601646
10.96900 1.6600911
10.97000 1.6596636000000002
10.97100 1.6588818
10.97200 1.657746
10.97300 1.6562563999999997
10.97400 1.6544132999999999
10.97500 1.6522175
10.97600 1.6496696000000002
10.97700 1.6467705
10.97800 1.6435219
10.97900 1.6399248000000002
10.98000 1.6359808
10.98100 1.6316918999999999
10.98200 1.6270598
10.98300 1.6220868999999998
10.98400 1.6167752
10.98500 1.6111271
10.98600 1.6051451
10.98700 1.5988315
10.98800 1.5921889000000002
10.98900 1.58522
10.99000 1.5779272
10.99100 1.5703131
10.99200 1.5623802
10.99300 1.5541311
10.99400 1.5455684
10.99500 1.5366944
10.99600 1.5275116
10.99700 1.5180225
10.99800 1.5082293
10.99900 1.4981345
11.00000 1.4877406
11.00100 1.4770499
11.00200 1.4660650000000002
11.00300 1.4547883
11.00400 1.4432224
11.00500 1.43137
11.00600 1.4192338
11.00700 1.406817
11.00800 1.3941223
11.00900 1.3811531
11.01000 1.3679128
11.01100 1.3544047
11.01200 1.3406327
11.01300 1.3266005
11.01400 1.312312
11.01500 1.2977715
11.01600 1.2829831999999999
11.01700 1.2679513999999998
11.01800 1.2526807
11.01900 1.2371757
11.02000 1.221441
11.02100 1.2054813
11.02200 1.1893014
11.02300 1.1729062000000001
11.02400 1.1563002
11.02500 1.1394883999999998
11.02600 1.1224755
11.02700 1.1052662
11.02800 1.0878651
11.02900 1.070277
11.03000 1.0525064
11.03100 1.0345578
11.03200 1.0164359
11.03300 0.99814497
11.03400 0.9796895999999999
11.03500 0.96107423
11.03600 0.94230324
11.03700 0.92338119
11.03800 0.90431264
11.03900 0.88510206
11.04000 0.8657542100000001
11.04100 0.84627364
11.04200 0.8266651999999999
11.04300 0.80693383
11.04400 0.78708446
11.04500 0.76712216
11.04600 0.74705211
11.04700 0.7268796200000001
11.04800 0.7066100399999999
11.04900 0.68624886
11.05000 0.66580167
11.05100 0.6452740600000001
11.05200 0.6246717199999999
11.05300 0.60400036
11.05400 0.5832657699999999
11.05500 0.56247371
11.05600 0.54162997
11.05700 0.52074031
11.05800 0.49981046
11.05900 0.47884616
11.06000 0.45785302999999994
11.06100 0.43683671
11.06200 0.41580269999999997
11.06300 0.39475648999999996
11.06400 0.37370345
11.06500 0.35264895
11.06600 0.33159818999999996
11.06700 0.3105564
11.06800 0.28952869999999997
11.06900 0.26852018
11.07000 0.24753585
11.07100 0.22658071999999999
11.07200 0.20565977000000002
11.07300 0.18477795
11.07400 0.16394022
11.07500 0.14315154000000002
11.07600 0.1224169
11.07700 0.1017413
11.07800 0.081129774
11.07900 0.060587393999999996
11.08000 0.040119266
11.08100 0.019730542
11.08200 -0.00057359548
11.08300 -0.020787925000000002
11.08400 -0.040907197
11.08500 -0.060926145
11.08600 -0.080839492
11.08700 -0.10064195000000001
11.08800 -0.12032827
11.08900 -0.13989321
11.09000 -0.15933155000000002
11.09100 -0.17863816000000002
11.09200 -0.19780793
11.09300 -0.21683585000000002
11.09400 -0.235717
11.09500 -0.25444652
11.09600 -0.27301968
11.09700 -0.29143181
11.09800 -0.3096784
11.09900 -0.32775498000000003
11.10000 -0.34565721
11.10100 -0.36338081
11.10200 -0.38092164
11.10300 -0.39827558
11.10400 -0.41543860000000005
11.10500 -0.43240674
11.10600 -0.44917609
11.10700 -0.46574277999999997
11.10800 -0.4821029
11.10900 -0.49825269
11.11000 -0.51418832
11.11100 -0.52990597
11.11200 -0.5454018700000001
11.11300 -0.56067221
11.11400 -0.57571325
11.11500 -0.5905212400000001
11.11600 -0.60509238
11.11700 -0.61942302
11.11800 -0.6335094099999999
11.11900 -0.64734793
11.12000 -0.66093495
11.12100 -0.67426688
11.12200 -0.68734023
11.12300 -0.7001516400000001
11.12400 -0.71269772
11.12500 -0.72497525
11.12600 -0.73698107
11.12700 -0.74871215
11.12800 -0.76016556
11.12900 -0.77133849
11.13000 -0.7822282599999999
11.13100 -0.7928322999999999
11.13200 -0.8031480900000001
11.13300 -0.81317341
11.13400 -0.82290592
11.13500 -0.8323435699999999
11.13600 -0.84148431
11.13700 -0.8503262899999999
11.13800 -0.85886763
11.13900 -0.8671065800000001
11.14000 -0.87504145
11.14100 -0.88267075
11.14200 -0.88999281
11.14300 -0.89700622
11.14400 -0.90370951
11.14500 -0.91010127
11.14600 -0.9161802
11.14700 -0.92194499
11.14800 -0.9273943499999999
11.14900 -0.93252705
11.15000 -0.9373419
11.15100 -0.9418377699999999
11.15200 -0.9460136299999999
11.15300 -0.94986847
11.15400 -0.95340135
11.15500 -0.9566113399999999
11.15600 -0.95949778
11.15700 -0.9620599400000001
11.15800 -0.96429717
11.15900 -0.96620908
11.16000 -0.9677954000000001
11.16100 -0.9690558499999999
11.16200 -0.96999034
11.16300 -0.9705989599999999
11.16400 -0.9708817999999999
11.16500 -0.97083924
11.16600 -0.97047165
11.16700 -0.96977968
11.16800 -0.96876388
11.16900 -0.96742501
11.17000 -0.9657640000000001
11.17100 -0.9637816800000001
11.17200 -0.96147917
11.17300 -0.9588575
11.17400 -0.9559178700000001
11.17500 -0.95266141
11.17600 -0.9490894200000001
11.17700 -0.94520319
11.17800 -0.94100405
11.17900 -0.93649328
11.18000 -0.93167238
11.18100 -0.92654275
11.18200 -0.92110587
11.18300 -0.91536324
11.18400 -0.90931645
11.18500 -0.9029670599999999
11.18600 -0.89631677
11.18700 -0.88936742
11.18800 -0.8821208
11.18900 -0.87457895
11.19000 -0.86674383
11.19100 -0.85861757
11.19200 -0.85020242
11.19300 -0.8415007
11.19400 -0.8325150200000001
11.19500 -0.8232478999999999
11.19600 -0.8137020300000001
11.19700 -0.8038803000000001
11.19800 -0.7937856
11.19900 -0.7834210100000001
11.20000 -0.77278973
11.20100 -0.76189497
11.20200 -0.75074011
11.20300 -0.7393285599999999
11.20400 -0.7276637899999999
11.20500 -0.71574934
11.20600 -0.7035887799999999
11.20700 -0.6911858
11.20800 -0.67854403
11.20900 -0.66566714
11.21000 -0.65255887
11.21100 -0.63922289
11.21200 -0.62566292
11.21300 -0.6118827
11.21400 -0.59788595
11.21500 -0.5836763899999999
11.21600 -0.56925779
11.21700 -0.5546339299999999
11.21800 -0.53980858
11.21900 -0.52478556
11.22000 -0.50956868
11.22100 -0.49416190000000004
11.22200 -0.47856919
11.22300 -0.46279458
11.22400 -0.44684219000000003
11.22500 -0.43071625
11.22600 -0.41442108
11.22700 -0.39796107000000003
11.22800 -0.38134078
11.22900 -0.36456485
11.23000 -0.34763801
11.23100 -0.33056515
11.23200 -0.31335121
11.23300 -0.29600125
11.23400 -0.27852042
11.23500 -0.26091395
11.23600 -0.24318709
11.23700 -0.22534519
11.23800 -0.20739359000000002
11.23900 -0.18933766
11.24000 -0.17118277
11.24100 -0.15293426
11.24200 -0.13459746
11.24300 -0.11617764
11.24400 -0.097680022
11.24500 -0.079109782
11.24600 -0.060472015000000004
11.24700 -0.041771756
11.24800 -0.023013973
11.24900 -0.0042035688
11.25000 0.014654611
11.25100 0.033555771
11.25200 0.052495149
11.25300 0.07146801800000001
11.25400 0.090469659
11.25500 0.10949536
11.25600 0.12854039
11.25700 0.14759997
11.25800 0.16666932
11.25900 0.18574358
11.26000 0.20481783
11.26100 0.22388708
11.26200 0.24294625
11.26300 0.26199016999999997
11.26400 0.28101362
11.26500 0.30001127
11.26600 0.31897773
11.26700 0.33790753
11.26800 0.35679512999999996
11.26900 0.37563497
11.27000 0.39442144
11.27100 0.41314890000000004
11.27200 0.43181172
11.27300 0.45040431
11.27400 0.46892110000000004
11.27500 0.48735654
11.27600 0.50570518
11.27700 0.52396166
11.27800 0.54212068
11.27900 0.5601770699999999
11.28000 0.57812575
11.28100 0.59596174
11.28200 0.61368025
11.28300 0.63127656
11.28400 0.64874608
11.28500 0.6660842800000001
11.28600 0.68328679
11.28700 0.70034931
11.28800 0.71726758
11.28900 0.73403749
11.29000 0.75065484
11.29100 0.7671156
11.29200 0.7834156
11.29300 0.79955086
11.29400 0.81551718
11.29500 0.8313104499999999
11.29600 0.8469265
11.29700 0.8623610300000001
11.29800 0.8776098499999999
11.29900 0.89266868
11.30000 0.90753315
11.30100 0.92219878
11.30200 0.93666129
11.30300 0.95091611
11.30400 0.96495878
11.30500 0.9787849200000001
11.30600 0.9923900500000001
11.30700 1.0057699
11.30800 1.0189201
11.30900 1.0318364
11.31000 1.0445148
11.31100 1.0569511999999999
11.31200 1.0691417
11.31300 1.0810828
11.31400 1.0927707
11.31500 1.1042021000000002
11.31600 1.1153738
11.31700 1.1262827
11.31800 1.1369258
11.31900 1.1473005
11.32000 1.1574039
11.32100 1.1672338
11.32200 1.1767875
11.32300 1.186063
11.32400 1.1950579
11.32500 1.2037701
11.32600 1.2121975
11.32700 1.2203381
11.32800 1.2281898
11.32900 1.2357506
11.33000 1.2430185
11.33100 1.2499913
11.33200 1.256667
11.33300 1.2630435
11.33400 1.2691187
11.33500 1.2748905
11.33600 1.2803567
11.33700 1.2855151
11.33800 1.2903636
11.33900 1.2949001999999998
11.34000 1.2991226999999999
11.34100 1.3030292
11.34200 1.3066176
11.34300 1.3098863
11.34400 1.3128335
11.34500 1.3154576
11.34600 1.3177571000000001
11.34700 1.3197307
11.34800 1.3213775
11.34900 1.3226964
11.35000 1.3236866
11.35100 1.3243478
11.35200 1.3246793
11.35300 1.3246812000000001
11.35400 1.3243533
11.35500 1.3236957
11.35600 1.3227087
11.35700 1.3213929
11.35800 1.3197486
11.35900 1.3177766
11.36000 1.3154774
11.36100 1.3128519
11.36200 1.3099008
11.36300 1.306625
11.36400 1.3030252
11.36500 1.2991023000000002
11.36600 1.2948572
11.36700 1.2902904
11.36800 1.2854029
11.36900 1.2801955
11.37000 1.2746686999999999
11.37100 1.2688234
11.37200 1.2626601
11.37300 1.2561798000000002
11.37400 1.249383
11.37500 1.2422706000000001
11.37600 1.2348433
11.37700 1.2271021
11.37800 1.2190481
11.37900 1.2106822
11.38000 1.2020058
11.38100 1.1930202
11.38200 1.183727
11.38300 1.1741279
11.38400 1.1642247
11.38500 1.1540195
11.38600 1.1435146
11.38700 1.1327122
11.38800 1.1216151
11.38900 1.1102258
11.39000 1.0985474
11.39100 1.0865827
11.39200 1.0743349
11.39300 1.0618071999999998
11.39400 1.0490029
11.39500 1.0359254
11.39600 1.0225779000000002
11.39700 1.0089641
11.39800 0.99508716
11.39900 0.98095071
11.40000 0.96655805
11.40100 0.95191263
11.40200 0.93701771
11.40300 0.92187664
11.40400 0.90649277
11.40500 0.89086927
11.40600 0.87500941
11.40700 0.8589163400000001
11.40800 0.84259324
11.40900 0.82604326
11.41000 0.80926968
11.41100 0.7922756499999999
11.41200 0.7750644800000001
11.41300 0.75763958
11.41400 0.7400042800000001
11.41500 0.72216219
11.41600 0.70411689
11.41700 0.68587214
11.41800 0.66743181
11.41900 0.64879991
11.42000 0.62998063
11.42100 0.6109782
11.42200 0.5917970100000001
11.42300 0.57244161
11.42400 0.55291667
11.42500 0.5332269700000001
11.42600 0.51337732
11.42700 0.4933727
11.42800 0.47321809
11.42900 0.45291851000000005
11.43000 0.43247905999999997
11.43100 0.41190484000000005
11.43200 0.39120098000000003
11.43300 0.37037251000000004
11.43400 0.3494245
11.43500 0.32836199
11.43600 0.30718993
11.43700 0.28591324
11.43800 0.26453677999999997
11.43900 0.24306534000000002
11.44000 0.22150369
11.44100 0.19985649
11.44200 0.17812842
11.44300 0.15632409
11.44400 0.13444807
11.44500 0.11250493
11.44600 0.090499251
11.44700 0.068435597
11.44800 0.04631856
11.44900 0.024152764
11.45000 0.0019428756999999997
11.45100 -0.020306386
11.45200 -0.04259024
11.45300 -0.064903847
11.45400 -0.087242294
11.45500 -0.1096006
11.45600 -0.13197372
11.45700 -0.15435652
11.45800 -0.17674383
11.45900 -0.19913041
11.46000 -0.221511
11.46100 -0.24388027
11.46200 -0.2662329
11.46300 -0.28856355
11.46400 -0.31086686
11.46500 -0.33313755
11.46600 -0.35537032
11.46700 -0.37755994
11.46800 -0.39970120000000003
11.46900 -0.42178900999999996
11.47000 -0.44381833
11.47100 -0.46578421999999997
11.47200 -0.4876818
11.47300 -0.50950628
11.47400 -0.5312529899999999
11.47500 -0.55291732
11.47600 -0.57449476
11.47700 -0.59598084
11.47800 -0.61737117
11.47900 -0.63866149
11.48000 -0.65984754
11.48100 -0.68092505
11.48200 -0.70188986
11.48300 -0.72273784
11.48400 -0.7434648
11.48500 -0.76406654
11.48600 -0.7845389700000001
11.48700 -0.80487784
11.48800 -0.8250789700000001
11.48900 -0.84513817
11.49000 -0.86505115
11.49100 -0.88481372
11.49200 -0.9044216
11.49300 -0.92387041
11.49400 -0.94315596
11.49500 -0.96227387
11.49600 -0.98121986
11.49700 -0.9999897299999999
11.49800 -1.0185792
11.49900 -1.0369842
11.50000 -1.0552005
11.50100 -1.073224
11.50200 -1.0910507999999999
11.50300 -1.108677
11.50400 -1.1260989000000001
11.50500 -1.1433126999999998
11.50600 -1.1603149
11.50700 -1.1771019
11.50800 -1.1936704
11.50900 -1.2100171
11.51000 -1.226139
11.51100 -1.2420328
11.51200 -1.2576958
11.51300 -1.2731251000000001
11.51400 -1.2883179
11.51500 -1.3032715000000001
11.51600 -1.3179833
11.51700 -1.3324508000000002
11.51800 -1.3466713
11.51900 -1.3606425
11.52000 -1.374362
11.52100 -1.3878273
11.52200 -1.401036
11.52300 -1.4139859
11.52400 -1.4266745
11.52500 -1.4390996
11.52600 -1.4512588
11.52700 -1.46315
11.52800 -1.4747708
11.52900 -1.4861192
11.53000 -1.4971928
11.53100 -1.5079896000000002
11.53200 -1.5185076
11.53300 -1.5287448000000001
11.53400 -1.5386992
11.53500 -1.5483689999999999
11.53600 -1.5577526
11.53700 -1.5668482000000001
11.53800 -1.5756541999999998
11.53900 -1.5841695
11.54000 -1.5923924999999999
11.54100 -1.6003221
11.54200 -1.6079573
11.54300 -1.615297
11.54400 -1.6223405
11.54500 -1.629087
11.54600 -1.6355359999999999
11.54700 -1.6416870000000001
11.54800 -1.6475396
11.54900 -1.6530935
11.55000 -1.6583486
11.55100 -1.6633045
11.55200 -1.6679614999999999
11.55300 -1.6723193
11.55400 -1.6763782
11.55500 -1.6801381
11.55600 -1.6835993
11.55700 -1.6867619
11.55800 -1.6896263000000002
11.55900 -1.6921924000000002
11.56000 -1.694461
11.56100 -1.6964320000000002
11.56200 -1.698106
11.56300 -1.6994834
11.56400 -1.7005647
11.56500 -1.7013501
11.56600 -1.7018406
11.56700 -1.7020365
11.56800 -1.7019385000000002
11.56900 -1.7015476
11.57000 -1.7008645
11.57100 -1.6998904
11.57200 -1.698626
11.57300 -1.6970725999999998
11.57400 -1.6952313
11.57500 -1.6931036
11.57600 -1.6906910000000002
11.57700 -1.6879950000000001
11.57800 -1.6850172
11.57900 -1.6817594000000002
11.58000 -1.6782233
11.58100 -1.6744111
11.58200 -1.6703244
11.58300 -1.6659655
11.58400 -1.6613364
11.58500 -1.6564394999999998
11.58600 -1.6512769999999999
11.58700 -1.6458510999999998
11.58800 -1.6401643000000001
11.58900 -1.6342189
11.59000 -1.6280172
11.59100 -1.6215617000000002
11.59200 -1.6148549
11.59300 -1.6078992
11.59400 -1.6006970999999999
11.59500 -1.5932513
11.59600 -1.5855641999999999
11.59700 -1.5776385
11.59800 -1.5694766999999998
11.59900 -1.5610817000000001
11.60000 -1.5524561
11.60100 -1.5436026
11.60200 -1.5345242000000001
11.60300 -1.5252236000000001
11.60400 -1.5157039
11.60500 -1.5059681999999999
11.60600 -1.4960193
11.60700 -1.4858606
11.60800 -1.4754953
11.60900 -1.4649265999999999
11.61000 -1.454158
11.61100 -1.4431930000000002
11.61200 -1.4320350000000002
11.61300 -1.4206877
11.61400 -1.4091547
11.61500 -1.3974397
11.61600 -1.3855464
11.61700 -1.3734786
11.61800 -1.3612402
11.61900 -1.348835
11.62000 -1.3362668
11.62100 -1.3235395
11.62200 -1.3106571
11.62300 -1.2976233
11.62400 -1.2844422
11.62500 -1.2711176
11.62600 -1.2576534000000001
11.62700 -1.2440536
11.62800 -1.230322
11.62900 -1.2164625
11.63000 -1.2024791
11.63100 -1.1883756
11.63200 -1.174156
11.63300 -1.1598242
11.63400 -1.1453843
11.63500 -1.1308401
11.63600 -1.1161957
11.63700 -1.1014551
11.63800 -1.0866224
11.63900 -1.0717016
11.64000 -1.0566969000000002
11.64100 -1.0416125999999999
11.64200 -1.0264527
11.64300 -1.0112215
11.64400 -0.99592321
11.64500 -0.98056216
11.64600 -0.96514272
11.64700 -0.9496690699999999
11.64800 -0.9341456
11.64900 -0.91857668
11.65000 -0.9029664999999999
11.65100 -0.8873194500000001
11.65200 -0.8716397
11.65300 -0.85593155
11.65400 -0.8401991799999999
11.65500 -0.82444679
11.65600 -0.80867857
11.65700 -0.79289852
11.65800 -0.77711069
11.65900 -0.76131914
11.66000 -0.74552777
11.66100 -0.7297405
11.66200 -0.71396129
11.66300 -0.6981939500000001
11.66400 -0.68244231
11.66500 -0.66671022
11.66600 -0.65100146
11.66700 -0.6353198600000001
11.66800 -0.61966917
11.66900 -0.60405321
11.67000 -0.58847587
11.67100 -0.57294089
11.67200 -0.55745216
11.67300 -0.54201349
11.67400 -0.52662878
11.67500 -0.51130191
11.67600 -0.49603679
11.67700 -0.48083724
11.67800 -0.46570715
11.67900 -0.45065042
11.68000 -0.43567084
11.68100 -0.42077223999999996
11.68200 -0.40595839
11.68300 -0.39123301
11.68400 -0.37659977
11.68500 -0.36206226999999996
11.68600 -0.34762403999999997
11.68700 -0.33328857
11.68800 -0.31905924
11.68900 -0.30493934
11.69000 -0.29093210999999997
11.69100 -0.27704067
11.69200 -0.26326808
11.69300 -0.24961729
11.69400 -0.23609122999999999
11.69500 -0.22269269
11.69600 -0.20942441
11.69700 -0.19628913
11.69800 -0.18328945
11.69900 -0.17042798
11.70000 -0.15770726999999998
11.70100 -0.14512985
11.70200 -0.13269822
11.70300 -0.12041485000000002
11.70400 -0.10828222000000001
11.70500 -0.0963028
11.70600 -0.084479037
11.70700 -0.07281339499999999
11.70800 -0.061308325000000004
11.70900 -0.049966271
11.71000 -0.03878967
11.71100 -0.027780945
11.71200 -0.016942494000000002
11.71300 -0.0062766856
11.71400 0.004214150999999999
11.71500 0.014527737
11.71600 0.024661855
11.71700 0.034614358
11.71800 0.044383184
11.71900 0.05396636
11.72000 0.063362019
11.72100 0.072568405
11.72200 0.081583875
11.72300 0.090406905
11.72400 0.099036109
11.72500 0.1074702
11.72600 0.11570804
11.72700 0.12374860000000001
11.72800 0.13159096
11.72900 0.1392343
11.73000 0.14667789
11.73100 0.15392111
11.73200 0.1609634
11.73300 0.16780425
11.73400 0.17444319
11.73500 0.18087983
11.73600 0.18711376
11.73700 0.19314461000000002
11.73800 0.19897204000000002
11.73900 0.20459564
11.74000 0.2100151
11.74100 0.21523002
11.74200 0.22024005
11.74300 0.22504483
11.74400 0.22964397999999997
11.74500 0.23403717000000002
11.74600 0.23822407
11.74700 0.24220438
11.74800 0.24597785
11.74900 0.24954424999999997
11.75000 0.25290346
11.75100 0.25605541
11.75200 0.25900011
11.75300 0.26173771
11.75400 0.26426842
11.75500 0.26659257999999997
11.75600 0.26871066
11.75700 0.27062325
11.75800 0.27233104
11.75900 0.27383487
11.76000 0.27513572
11.76100 0.27623464999999997
11.76200 0.27713288999999997
11.76300 0.27783173
11.76400 0.27833255
11.76500 0.27863686000000004
11.76600 0.2787462
11.76700 0.27866220999999997
11.76800 0.27838654
11.76900 0.27792091
11.77000 0.27726704999999996
11.77100 0.27642667
11.77200 0.27540154
11.77300 0.27419336
11.77400 0.27280382
11.77500 0.27123464
11.77600 0.26948743
11.77700 0.26756383
11.77800 0.26546544
11.77900 0.26319381
11.78000 0.26075051
11.78100 0.25813708
11.78200 0.25535505000000003
11.78300 0.25240599999999996
11.78400 0.24929149
11.78500 0.24601314000000002
11.78600 0.24257267
11.78700 0.23897180999999998
11.78800 0.23521241
11.78900 0.23129643
11.79000 0.2272259
11.79100 0.223003
11.79200 0.21863002
11.79300 0.21410938
11.79400 0.20944367
11.79500 0.20463552999999998
11.79600 0.19968781000000002
11.79700 0.19460339000000001
11.79800 0.18938532000000002
11.79900 0.18403669
11.80000 0.17856068
11.80100 0.17296055
11.80200 0.16723955000000001
11.80300 0.16140098
11.80400 0.15544816
11.80500 0.14938435
11.80600 0.14321283
11.80700 0.13693679
11.80800 0.13055941000000001
11.80900 0.1240838
11.81000 0.11751298
11.81100 0.11084992
11.81200 0.10409753000000001
11.81300 0.097258651
11.81400 0.090336066
11.81500 0.083332509
11.81600 0.07625068
11.81700 0.069093244
11.81800 0.061862875
11.81900 0.054562231999999995
11.82000 0.047194003
11.82100 0.039760908
11.82200 0.032265706
11.82300 0.024711218
11.82400 0.017100338
11.82500 0.0094360345
11.82600 0.0017213632000000001
11.82700 -0.0060405302
11.82800 -0.013846408000000001
11.82900 -0.021692937
11.83000 -0.029576701
11.83100 -0.037494197
11.83200 -0.045441851000000005
11.83300 -0.053416018
11.83400 -0.061413005
11.83500 -0.06942907899999999
11.83600 -0.077460485
11.83700 -0.085503451
11.83800 -0.09355421600000001
11.83900 -0.10160904
11.84000 -0.10966423
11.84100 -0.11771615
11.84200 -0.1257612
11.84300 -0.1337959
11.84400 -0.14181682
11.84500 -0.14982063999999998
11.84600 -0.15780414
11.84700 -0.16576417000000002
11.84800 -0.17369773
11.84900 -0.18160186
11.85000 -0.18947371000000002
11.85100 -0.19731049
11.85200 -0.20510950000000003
11.85300 -0.21286806999999996
11.85400 -0.22058354
11.85500 -0.22825332999999998
11.85600 -0.23587483
11.85700 -0.24344544
11.85800 -0.25096252
11.85900 -0.25842339
11.86000 -0.26582535
11.86100 -0.27316567
11.86200 -0.28044148
11.86300 -0.28764997000000003
11.86400 -0.29478818
11.86500 -0.30185317
11.86600 -0.30884189
11.86700 -0.31575128
11.86800 -0.32257827
11.86900 -0.32931976
11.87000 -0.33597266000000003
11.87100 -0.34253392
11.87200 -0.34900047
11.87300 -0.35536932000000004
11.87400 -0.36163756
11.87500 -0.36780233
11.87600 -0.37386087
11.87700 -0.37981048
11.87800 -0.38564864
11.87900 -0.39137285
11.88000 -0.39698080999999996
11.88100 -0.40247031
11.88200 -0.40783918999999996
11.88300 -0.41308543000000003
11.88400 -0.41820714
11.88500 -0.42320248000000005
11.88600 -0.42806970999999994
11.88700 -0.43280716
11.88800 -0.4374132
11.88900 -0.4418863
11.89000 -0.44622485999999995
11.89100 -0.45042741000000003
11.89200 -0.45449245000000005
11.89300 -0.45841848
11.89400 -0.46220399000000006
11.89500 -0.46584746000000005
11.89600 -0.46934737
11.89700 -0.47270217999999997
11.89800 -0.47591031
11.89900 -0.47897017000000003
11.90000 -0.48188012999999996
11.90100 -0.48463860999999997
11.90200 -0.48724394000000004
11.90300 -0.48969453
11.90400 -0.49198875000000003
11.90500 -0.49412502
11.90600 -0.49610180000000004
11.90700 -0.49791755000000004
11.90800 -0.49957083999999996
11.90900 -0.50106035
11.91000 -0.5023847300000001
11.91100 -0.50354283
11.91200 -0.50453357
11.91300 -0.50535598
11.91400 -0.50600921
11.91500 -0.50649256
11.91600 -0.5068054
11.91700 -0.50694724
11.91800 -0.50691776
11.91900 -0.50671673
11.92000 -0.50634402
11.92100 -0.50579957
11.92200 -0.5050834700000001
11.92300 -0.50419583
11.92400 -0.5031368700000001
11.92500 -0.50190683
11.92600 -0.50050598
11.92700 -0.49893465000000004
11.92800 -0.49719317
11.92900 -0.49528185999999996
11.93000 -0.49320101
11.93100 -0.49095098
11.93200 -0.48853205999999993
11.93300 -0.48594446999999996
11.93400 -0.48318855
11.93500 -0.48026452000000003
11.93600 -0.47717261999999994
11.93700 -0.47391308
11.93800 -0.47048614000000005
11.93900 -0.46689208000000004
11.94000 -0.46313116
11.94100 -0.45920373
11.94200 -0.4551101
11.94300 -0.45085074
11.94400 -0.44642617000000007
11.94500 -0.44183694
11.94600 -0.43708369999999996
11.94700 -0.43216725
11.94800 -0.42708842
11.94900 -0.42184819
11.95000 -0.41644764000000006
11.95100 -0.41088792
11.95200 -0.40517035
11.95300 -0.39929631
11.95400 -0.39326730000000004
11.95500 -0.38708487999999996
11.95600 -0.38075075
11.95700 -0.37426662
11.95800 -0.36763432
11.95900 -0.36085572
11.96000 -0.35393271000000004
11.96100 -0.34686727
11.96200 -0.33966138
11.96300 -0.33231699
11.96400 -0.32483614
11.96500 -0.31722083
11.96600 -0.30947307
11.96700 -0.30159482000000004
11.96800 -0.29358808
11.96900 -0.28545482
11.97000 -0.27719694
11.97100 -0.26881641
11.97200 -0.26031511
11.97300 -0.25169498
11.97400 -0.24295788999999998
11.97500 -0.23410576
11.97600 -0.22514052999999998
11.97700 -0.21606409
11.97800 -0.20687846
11.97900 -0.19758562999999998
11.98000 -0.18818766
11.98100 -0.17868667
11.98200 -0.16908481
11.98300 -0.15938434999999998
11.98400 -0.14958757
11.98500 -0.13969687
11.98600 -0.12971471
11.98700 -0.11964364000000001
11.98800 -0.10948624
11.98900 -0.099245191
11.99000 -0.08892325
11.99100 -0.07852320600000001
11.99200 -0.06804791
11.99300 -0.057500252
11.99400 -0.046883145
11.99500 -0.036199542
11.99600 -0.025452403
11.99700 -0.014644692
11.99800 -0.0037793779
11.99900 0.007140581900000001
12.00000 0.018112242
12.00100 0.029132675
12.00200 0.040198976
12.00300 0.051308259999999994
12.00400 0.062457676
12.00500 0.073644385
12.00600 0.084865582
12.00700 0.096118479
12.00800 0.10740029
12.00900 0.11870826999999999
12.01000 0.13003966
12.01100 0.14139172
12.01200 0.15276167999999998
12.01300 0.16414679000000001
12.01400 0.17554429
12.01500 0.18695140000000002
12.01600 0.19836531000000002
12.01700 0.2097832
12.01800 0.22120224
12.01900 0.23261953999999999
12.02000 0.24403222
12.02100 0.25543736
12.02200 0.266832
12.02300 0.27821315
12.02400 0.28957785
12.02500 0.30092308
12.02600 0.31224582
12.02700 0.32354302
12.02800 0.33481165
12.02900 0.34604867
12.03000 0.35725101000000004
12.03100 0.36841566
12.03200 0.37953960999999997
12.03300 0.39061983
12.03400 0.40165340000000005
12.03500 0.41263732000000003
12.03600 0.42356867
12.03700 0.43444460999999995
12.03800 0.4452623
12.03900 0.45601893
12.04000 0.46671173
12.04100 0.47733798
12.04200 0.48789498
12.04300 0.49838013999999997
12.04400 0.50879084
12.04500 0.51912451
12.04600 0.52937861
12.04700 0.5395506
12.04800 0.5496380399999999
12.04900 0.5596384400000001
12.05000 0.56954934
12.05100 0.57936837
12.05200 0.58909305
12.05300 0.5987210199999999
12.05400 0.6082498900000001
12.05500 0.6176772500000001
12.05600 0.6270007200000001
12.05700 0.6362179800000001
12.05800 0.64532668
12.05900 0.65432447
12.06000 0.66320905
12.06100 0.67197811
12.06200 0.6806294
12.06300 0.68916064
12.06400 0.6975696
12.06500 0.7058541300000001
12.06600 0.7140121
12.06700 0.72204135
12.06800 0.7299398500000001
12.06900 0.73770555
12.07000 0.74533648
12.07100 0.7528307399999999
12.07200 0.76018642
12.07300 0.7674017
12.07400 0.77447481
12.07500 0.78140404
12.07600 0.7881877
12.07700 0.7948241199999999
12.07800 0.80131181
12.07900 0.80764918
12.08000 0.8138347400000001
12.08100 0.8198671
12.08200 0.82574487
12.08300 0.8314666300000001
12.08400 0.83703119
12.08500 0.84243724
12.08600 0.8476835699999999
12.08700 0.8527688699999999
12.08800 0.8576921200000001
12.08900 0.8624521099999999
12.09000 0.86704781
12.09100 0.87147821
12.09200 0.87574217
12.09300 0.8798387799999999
12.09400 0.88376701
12.09500 0.8875260100000001
12.09600 0.89111486
12.09700 0.89453273
12.09800 0.89777876
12.09900 0.9008522099999999
12.10000 0.90375235
12.10100 0.90647852
12.10200 0.90903006
12.10300 0.9114063299999999
12.10400 0.91360677
12.10500 0.91563091
12.10600 0.91747828
12.10700 0.9191484200000001
12.10800 0.92064105
12.10900 0.9219557999999999
12.11000 0.92309248
12.11100 0.9240508099999999
12.11200 0.9248307000000001
12.11300 0.9254319599999999
12.11400 0.92585459
12.11500 0.9260986000000001
12.11600 0.9261639800000001
12.11700 0.9260508199999999
12.11800 0.92575932
12.11900 0.92528965
12.12000 0.9246420999999999
12.12100 0.9238168600000001
12.12200 0.9228143799999999
12.12300 0.92163505
12.12400 0.92027923
12.12500 0.91874748
12.12600 0.9170403699999999
12.12700 0.9151585400000001
12.12800 0.9131025500000001
12.12900 0.91087325
12.13000 0.90847127
12.13100 0.90589747
12.13200 0.9031526700000001
12.13300 0.90023782
12.13400 0.89715384
12.13500 0.89390175
12.13600 0.89048259
12.13700 0.8868973699999999
12.13800 0.88314731
12.13900 0.8792334199999999
12.14000 0.8751569299999999
12.14100 0.8709190400000001
12.14200 0.8665209599999999
12.14300 0.8619639099999999
12.14400 0.85724927
12.14500 0.85237827
12.14600 0.8473522000000001
12.14700 0.84217247
12.14800 0.83684046
12.14900 0.83135758
12.15000 0.82572531
12.15100 0.81994506
12.15200 0.81401831
12.15300 0.80794664
12.15400 0.8017315500000001
12.15500 0.79537472
12.15600 0.78887772
12.15700 0.7822422299999999
12.15800 0.77546998
12.15900 0.76856273
12.16000 0.76152231
12.16100 0.75435052
12.16200 0.74704927
12.16300 0.73962049
12.16400 0.73206611
12.16500 0.72438819
12.16600 0.71658879
12.16700 0.7086700300000001
12.16800 0.70063402
12.16900 0.6924829
12.17000 0.6842189000000001
12.17100 0.67584426
12.17200 0.66736122
12.17300 0.6587720499999999
12.17400 0.65007904
12.17500 0.64128451
12.17600 0.6323907999999999
12.17700 0.62340023
12.17800 0.61431509
12.17900 0.60513774
12.18000 0.59587052
12.18100 0.58651571
12.18200 0.57707564
12.18300 0.56755259
12.18400 0.55794884
12.18500 0.5482667099999999
12.18600 0.5385085000000001
12.18700 0.52867653
12.18800 0.51877308
12.18900 0.50880043
12.19000 0.49876096
12.19100 0.48865699
12.19200 0.47849086
12.19300 0.46826502999999997
12.19400 0.45798193000000004
12.19500 0.44764397
12.19600 0.43725370999999996
12.19700 0.42681372999999995
12.19800 0.41632657
12.19900 0.40579489
12.20000 0.39522135999999997
12.20100 0.3846087
12.20200 0.37395966
12.20300 0.36327699
12.20400 0.35256348
12.20500 0.34182193
12.20600 0.33105516
12.20700 0.32026598
12.20800 0.30945719
12.20900 0.29863159
12.21000 0.28779192000000003
12.21100 0.27694094
12.21200 0.26608137
12.21300 0.25521587
12.21400 0.24434704999999998
12.21500 0.23347754
12.21600 0.22260987
12.21700 0.21174655
12.21800 0.20089005
12.21900 0.19004279
12.22000 0.17920715
12.22100 0.16838548
12.22200 0.15758012
12.22300 0.14679334
12.22400 0.13602744
12.22500 0.12528467
12.22600 0.11456729
12.22700 0.10387753999999999
12.22800 0.09321768899999999
12.22900 0.08259
12.23000 0.071996747
12.23100 0.061440235
12.23200 0.050922779999999994
12.23300 0.040446725
12.23400 0.03001444
12.23500 0.019628316
12.23600 0.0092907736
12.23700 -0.0009957486300000002
12.23800 -0.011228795
12.23900 -0.021405896
12.24000 -0.031524574
12.24100 -0.041582357
12.24200 -0.051576784
12.24300 -0.061505404
12.24400 -0.071365794
12.24500 -0.081155577
12.24600 -0.090872409
12.24700 -0.100514
12.24800 -0.11007814
12.24900 -0.11956266
12.25000 -0.12896549
12.25100 -0.13828462
12.25200 -0.14751812
12.25300 -0.15666415
12.25400 -0.16572096
12.25500 -0.17468684999999998
12.25600 -0.18356021
12.25700 -0.1923395
12.25800 -0.20102320999999998
12.25900 -0.20960992999999997
12.26000 -0.21809824
12.26100 -0.22648678
12.26200 -0.23477422
12.26300 -0.2429592
12.26400 -0.2510404
12.26500 -0.25901648
12.26600 -0.26688608
12.26700 -0.27464787
12.26800 -0.2823004
12.26900 -0.2898423
12.27000 -0.29727209000000004
12.27100 -0.30458833
12.27200 -0.3117895
12.27300 -0.31887412000000004
12.27400 -0.32584067
12.27500 -0.33268763
12.27600 -0.3394135
12.27700 -0.34601681
12.27800 -0.35249607
12.27900 -0.35884986
12.28000 -0.36507682
12.28100 -0.37117563000000003
12.28200 -0.37714504
12.28300 -0.38298385
12.28400 -0.38869099
12.28500 -0.39426545
12.28600 -0.39970633
12.28700 -0.40501277
12.28800 -0.41018408
12.28900 -0.41521955
12.29000 -0.42011873
12.29100 -0.42488109
12.29200 -0.42950627
12.29300 -0.43399394
12.29400 -0.43834386999999997
12.29500 -0.44255587
12.29600 -0.44662976000000004
12.29700 -0.45056543
12.29800 -0.45436276
12.29900 -0.45802165000000006
12.30000 -0.46154205
12.30100 -0.46492382
12.30200 -0.46816686999999996
12.30300 -0.47127111
12.30400 -0.47423635000000003
12.30500 -0.4770624
12.30600 -0.47974908
12.30700 -0.4822962
12.30800 -0.48470348
12.30900 -0.48697069000000004
12.31000 -0.48909755000000005
12.31100 -0.49108383000000005
12.31200 -0.49292928999999996
12.31300 -0.49463371
12.31400 -0.49619688999999995
12.31500 -0.49761869000000003
12.31600 -0.49889907
12.31700 -0.50003803
12.31800 -0.50103562
12.31900 -0.50189202
12.32000 -0.50260746
12.32100 -0.5031823599999999
12.32200 -0.50361715
12.32300 -0.5039124300000001
12.32400 -0.50406884
12.32500 -0.5040871899999999
12.32600 -0.50396831
12.32700 -0.50371317
12.32800 -0.50332281
12.32900 -0.5027982400000001
12.33000 -0.50214068
12.33100 -0.50135124
12.33200 -0.50043114
12.33300 -0.49938159000000004
12.33400 -0.49820374999999995
12.33500 -0.49689887000000005
12.33600 -0.49546808
12.33700 -0.49391254
12.33800 -0.49223332000000003
12.33900 -0.49043153
12.34000 -0.48850817
12.34100 -0.48646419
12.34200 -0.48430059
12.34300 -0.4820182
12.34400 -0.47961795
12.34500 -0.47710063
12.34600 -0.47446713
12.34700 -0.47171828
12.34800 -0.46885493
12.34900 -0.46587796000000004
12.35000 -0.46278830000000004
12.35100 -0.45958683
12.35200 -0.45627463
12.35300 -0.45285276
12.35400 -0.44932235
12.35500 -0.44568465
12.35600 -0.44194100999999997
12.35700 -0.43809278999999995
12.35800 -0.43414151
12.35900 -0.43008882000000004
12.36000 -0.42593633000000003
12.36100 -0.42168576999999996
12.36200 -0.41733901000000007
12.36300 -0.41289795
12.36400 -0.40836455
12.36500 -0.40374076999999997
12.36600 -0.3990286
12.36700 -0.39423015
12.36800 -0.38934741
12.36900 -0.38438241
12.37000 -0.37933718
12.37100 -0.3742137
12.37200 -0.36901392
12.37300 -0.36373974
12.37400 -0.358393
12.37500 -0.35297549
12.37600 -0.34748896
12.37700 -0.34193506
12.37800 -0.33631541000000004
12.37900 -0.3306316
12.38000 -0.32488513
12.38100 -0.31907747000000003
12.38200 -0.31321011
12.38300 -0.30728448
12.38400 -0.30130201
12.38500 -0.29526413
12.38600 -0.28917231
12.38700 -0.28302802000000005
12.38800 -0.27683279
12.38900 -0.27058818
12.39000 -0.26429582
12.39100 -0.25795738
12.39200 -0.25157460000000004
12.39300 -0.24514934
12.39400 -0.23868346999999998
12.39500 -0.23217895
12.39600 -0.22563782999999998
12.39700 -0.21906216
12.39800 -0.2124541
12.39900 -0.20581582
12.40000 -0.19914953
12.40100 -0.19245745
12.40200 -0.18574185
12.40300 -0.17900496
12.40400 -0.17224902
12.40500 -0.16547624
12.40600 -0.15868880000000002
12.40700 -0.15188883
12.40800 -0.1450784
12.40900 -0.13825956
12.41000 -0.13143427
12.41100 -0.12460444000000001
12.41200 -0.11777191000000001
12.41300 -0.11093845999999999
12.41400 -0.10410581
12.41500 -0.097275636
12.41600 -0.090449554
12.41700 -0.083629147
12.41800 -0.076815963
12.41900 -0.070011528
12.42000 -0.06321735
12.42100 -0.056434923
12.42200 -0.049665757
12.42300 -0.042911357000000004
12.42400 -0.036173253
12.42500 -0.029452989
12.42600 -0.022752138999999998
12.42700 -0.016072301
12.42800 -0.0094151037
12.42900 -0.0027822054
12.43000 0.003824709
12.43100 0.01040393
12.43200 0.016953728
12.43300 0.023472356
12.43400 0.02995806
12.43500 0.036409080999999996
12.43600 0.042823667
12.43700 0.049200072
12.43800 0.055536580999999995
12.43900 0.061831489
12.44000 0.068083144
12.44100 0.07428992
12.44200 0.080450252
12.44300 0.086562609
12.44400 0.09262553600000001
12.44500 0.09863762000000001
12.44600 0.10459753000000001
12.44700 0.11050396
12.44800 0.11635571
12.44900 0.12215161
12.45000 0.12789054
12.45100 0.13357148
12.45200 0.13919341000000002
12.45300 0.14475537000000002
12.45400 0.15025645
12.45500 0.15569575
12.45600 0.16107239
12.45700 0.16638553
12.45800 0.17163432
12.45900 0.17681794
12.46000 0.18193552
12.46100 0.18698623
12.46200 0.19196921
12.46300 0.19688358999999997
12.46400 0.2017285
12.46500 0.20650301999999998
12.46600 0.21120624000000002
12.46700 0.21583724
12.46800 0.22039509
12.46900 0.22487885
12.47000 0.22928757
12.47100 0.23362031
12.47200 0.23787618
12.47300 0.24205425
12.47400 0.24615368
12.47500 0.25017362
12.47600 0.25411327
12.47700 0.25797188000000004
12.47800 0.26174875000000003
12.47900 0.26544323000000003
12.48000 0.26905471000000003
12.48100 0.27258268
12.48200 0.27602664
12.48300 0.27938616
12.48400 0.28266086999999995
12.48500 0.28585046999999997
12.48600 0.28895466
12.48700 0.29197319
12.48800 0.2949059
12.48900 0.2977526
12.49000 0.30051318
12.49100 0.30318752
12.49200 0.30577553
12.49300 0.30827710999999997
12.49400 0.31069220999999997
12.49500 0.31302080000000004
12.49600 0.31526282
12.49700 0.31741822999999997
12.49800 0.31948697000000004
12.49900 0.32146904
12.50000 0.32336439
12.50100 0.32517302
12.50200 0.32689492
12.50300 0.32853007
12.50400 0.33007849
12.50500 0.3315402
12.50600 0.33291521999999996
12.50700 0.33420362000000003
12.50800 0.33540544
12.50900 0.33652079
12.51000 0.33754981
12.51100 0.33849260999999997
12.51200 0.33934938
12.51300 0.34012032999999997
12.51400 0.34080567
12.51500 0.34140567
12.51600 0.34192065
12.51700 0.34235094
12.51800 0.34269690999999997
12.51900 0.34295898
12.52000 0.34313761
12.52100 0.34323328
12.52200 0.34324653
12.52300 0.34317791
12.52400 0.34302804000000003
12.52500 0.34279756
12.52600 0.34248712
12.52700 0.34209746
12.52800 0.34162931
12.52900 0.34108339
12.53000 0.34046052
12.53100 0.33976149
12.53200 0.33898712000000003
12.53300 0.33813826999999996
12.53400 0.33721577
12.53500 0.33622051000000003
12.53600 0.33515336
12.53700 0.33401521
12.53800 0.33280696
12.53900 0.33152950999999997
12.54000 0.33018375
12.54100 0.32877063
12.54200 0.32729104000000003
12.54300 0.3257459
12.54400 0.32413616
12.54500 0.32246273
12.54600 0.32072656
12.54700 0.31892857999999996
12.54800 0.3170697
12.54900 0.31515089999999996
12.55000 0.31317309
12.55100 0.31113722
12.55200 0.30904423999999997
12.55300 0.3068951
12.55400 0.30469075
12.55500 0.30243213
12.55600 0.30012019
12.55700 0.29775591
12.55800 0.29534027
12.55900 0.29287424
12.56000 0.29035880999999997
12.56100 0.287795
12.56200 0.28518382
12.56300 0.28252634
12.56400 0.27982362
12.56500 0.27707673
12.56600 0.27428681
12.56700 0.27145501
12.56800 0.26858249
12.56900 0.26567045
12.57000 0.26272014
12.57100 0.25973278
12.57200 0.25670966
12.57300 0.25365208
12.57400 0.25056135
12.57500 0.24743879000000002
12.57600 0.24428570000000002
12.57700 0.24110344
12.57800 0.23789333999999998
12.57900 0.23465669
12.58000 0.23139478
12.58100 0.22810891
12.58200 0.22480034
12.58300 0.22147028000000002
12.58400 0.21811994
12.58500 0.21475048
12.58600 0.21136305000000002
12.58700 0.20795874
12.58800 0.20453865
12.58900 0.20110379
12.59000 0.19765522
12.59100 0.19419391
12.59200 0.19072086000000002
12.59300 0.18723703
12.59400 0.18374337999999998
12.59500 0.18024086
12.59600 0.17673044000000002
12.59700 0.17321308
12.59800 0.16968974
12.59900 0.16616142
12.60000 0.16262911
12.60100 0.15909384
12.60200 0.15555665999999999
12.60300 0.15201861
12.60400 0.14848079
12.60500 0.14494433
12.60600 0.14141034
12.60700 0.13787998
12.60800 0.13435442
12.60900 0.13083483999999998
12.61000 0.12732244
12.61100 0.12381839
12.61200 0.12032391999999999
12.61300 0.11684019
12.61400 0.11336837999999999
12.61500 0.10990965000000001
12.61600 0.10646512000000001
12.61700 0.1030359
12.61800 0.09962304
12.61900 0.09622759
12.62000 0.09285052099999999
12.62100 0.089492771
12.62200 0.086155231
12.62300 0.08283873900000001
12.62400 0.079544086
12.62500 0.07627203
12.62600 0.073023268
12.62700 0.069798471
12.62800 0.066598272
12.62900 0.063423277
12.63000 0.060274074000000004
12.63100 0.057151227000000006
12.63200 0.054055307
12.63300 0.050986873
12.63400 0.047946499999999996
12.63500 0.044934769
12.63600 0.041952281
12.63700 0.038999654
12.63800 0.036077536
12.63900 0.033186597
12.64000 0.030327536000000002
12.64100 0.027501073999999997
12.64200 0.02470795
12.64300 0.021948923
12.64400 0.019224761
12.64500 0.016536238
12.64600 0.013884123000000002
12.64700 0.011269178999999999
12.64800 0.008692141300000001
12.64900 0.0061537234
12.65000 0.0036545985
12.65100 0.0011953987
12.65200 -0.0012232966999999998
12.65300 -0.0036009664
12.65400 -0.0059371501
12.65500 -0.008231453100000001
12.65600 -0.010483549
12.65700 -0.012693179
12.65800 -0.014860152
12.65900 -0.016984341
12.66000 -0.019065675
12.66100 -0.021104141
12.66200 -0.023099770000000002
12.66300 -0.025052635
12.66400 -0.026962836000000004
12.66500 -0.028830499000000002
12.66600 -0.030655754
12.66700 -0.032438739
12.66800 -0.034179582
12.66900 -0.035878393
12.67000 -0.03753526
12.67100 -0.039150237
12.67200 -0.040723343
12.67300 -0.042254559
12.67400 -0.04374382
12.67500 -0.045191019
12.67600 -0.046596013
12.67700 -0.047958616
12.67800 -0.049278617000000004
12.67900 -0.05055576899999999
12.68000 -0.051789817999999994
12.68100 -0.052980496999999994
12.68200 -0.05412754300000001
12.68300 -0.055230712
12.68400 -0.056289788
12.68500 -0.057304592
12.68600 -0.05827499
12.68700 -0.059200911
12.68800 -0.060082355
12.68900 -0.060919393
12.69000 -0.061712181
12.69100 -0.062460958999999996
12.69200 -0.063166057
12.69300 -0.063827896
12.69400 -0.064446969
12.69500 -0.065023865
12.69600 -0.06555923599999999
12.69700 -0.066053803
12.69800 -0.066508341
12.69900 -0.066923659
12.70000 -0.067300611
12.70100 -0.067640061
12.70200 -0.067942881
12.70300 -0.068209931
12.70400 -0.068442052
12.70500 -0.068640063
12.70600 -0.06880473200000001
12.70700 -0.068936788
12.70800 -0.069036899
12.70900 -0.069105689
12.71000 -0.06914371
12.71100 -0.06915146999999999
12.71200 -0.06912942
12.71300 -0.069077959
12.71400 -0.06899744000000001
12.71500 -0.068888196
12.71600 -0.06875052899999999
12.71700 -0.068584731
12.71800 -0.06839110300000001
12.71900 -0.068169954
12.72000 -0.067921623
12.72100 -0.067646487
12.72200 -0.067344971
12.72300 -0.067017559
12.72400 -0.06666480300000001
12.72500 -0.066287338
12.72600 -0.065885868
12.72700 -0.06546117900000001
12.72800 -0.065014145
12.72900 -0.064545713
12.73000 -0.064056908
12.73100 -0.06354881300000001
12.73200 -0.063022581
12.73300 -0.062479405
12.73400 -0.061920518
12.73500 -0.061347173
12.73600 -0.060760626
12.73700 -0.06016214
12.73800 -0.059552956
12.73900 -0.05893427899999999
12.74000 -0.05830727199999999
12.74100 -0.057673047
12.74200 -0.057032658
12.74300 -0.056387082000000005
12.74400 -0.055737235
12.74500 -0.055083947
12.74600 -0.054427987000000004
12.74700 -0.053770049
12.74800 -0.053110765
12.74900 -0.052450714
12.75000 -0.051790422999999995
12.75100 -0.051130401000000006
12.75200 -0.050471124000000006
12.75300 -0.049813056999999994
12.75400 -0.049156684000000006
12.75500 -0.048502506
12.75600 -0.047851051
12.75700 -0.0472029
12.75800 -0.046558681
12.75900 -0.045919092
12.76000 -0.045284897000000005
12.76100 -0.044656931999999996
12.76200 -0.044036115
12.76300 -0.04342343
12.76400 -0.042819939
12.76500 -0.042226768
12.76600 -0.041645096
12.76700 -0.041076154000000004
12.76800 -0.040521211
12.76900 -0.039981559
12.77000 -0.039458499
12.77100 -0.038953335000000006
12.77200 -0.038467356
12.77300 -0.03800182
12.77400 -0.037557946
12.77500 -0.037136907000000004
12.77600 -0.036739811
12.77700 -0.036367700999999995
12.77800 -0.036021552
12.77900 -0.03570226
12.78000 -0.035410645000000004
12.78100 -0.035147453
12.78200 -0.034913362
12.78300 -0.034708981
12.78400 -0.034534858
12.78500 -0.034391499
12.78600 -0.034279365
12.78700 -0.034198887
12.78800 -0.034150487
12.78900 -0.034134576
12.79000 -0.034151578
12.79100 -0.034201933999999996
12.79200 -0.034286119999999996
12.79300 -0.034404651
12.79400 -0.034558089
12.79500 -0.034747054
12.79600 -0.034972227999999994
12.79700 -0.035234352000000004
12.79800 -0.035534229
12.79900 -0.035872729
12.80000 -0.036250777
12.80100 -0.036669342
12.80200 -0.037129439
12.80300 -0.037632117
12.80400 -0.03817844
12.80500 -0.038769477000000004
12.80600 -0.039406298
12.80700 -0.040089947
12.80800 -0.040821434000000004
12.80900 -0.041601725
12.81000 -0.042431723000000005
12.81100 -0.043312264999999996
12.81200 -0.044244115
12.81300 -0.045227948999999996
12.81400 -0.046264357
12.81500 -0.047353841
12.81600 -0.048496819000000004
12.81700 -0.049693615
12.81800 -0.050944486
12.81900 -0.052249611999999994
12.82000 -0.053609116000000005
12.82100 -0.055023067
12.82200 -0.056491501
12.82300 -0.058014435
12.82400 -0.059591861999999995
12.82500 -0.061223783999999996
12.82600 -0.06291021699999999
12.82700 -0.06465119700000001
12.82800 -0.066446804
12.82900 -0.068297156
12.83000 -0.070202415
12.83100 -0.072162802
12.83200 -0.074178592
12.83300 -0.076250109
12.83400 -0.07837772700000001
12.83500 -0.080561865
12.83600 -0.082802982
12.83700 -0.085101573
12.83800 -0.08745813999999999
12.83900 -0.089873205
12.84000 -0.092347292
12.84100 -0.094880897
12.84200 -0.097474502
12.84300 -0.10012855
12.84400 -0.10284344999999999
12.84500 -0.10561952000000001
12.84600 -0.10845705
12.84700 -0.11135624999999999
12.84800 -0.11431724
12.84900 -0.11734007
12.85000 -0.12042470000000001
12.85100 -0.12357103
12.85200 -0.12677887
12.85300 -0.13004794
12.85400 -0.13337792
12.85500 -0.13676840999999998
12.85600 -0.14021896
12.85700 -0.14372909
12.85800 -0.14729828
12.85900 -0.15092599999999998
12.86000 -0.15461171
12.86100 -0.15835486
12.86200 -0.16215494
12.86300 -0.16601144
12.86400 -0.1699239
12.86500 -0.17389189
12.86600 -0.17791505999999999
12.86700 -0.18199304
12.86800 -0.18612558
12.86900 -0.19031245
12.87000 -0.19455346
12.87100 -0.19884848
12.87200 -0.20319740000000003
12.87300 -0.20760018
12.87400 -0.21205673
12.87500 -0.216567
12.87600 -0.22113093
12.87700 -0.22574845
12.87800 -0.23041945
12.87900 -0.23514376999999997
12.88000 -0.23992122
12.88100 -0.24475155
12.88200 -0.2496344
12.88300 -0.25456939
12.88400 -0.25955602
12.88500 -0.26459374999999996
12.88600 -0.26968194
12.88700 -0.27481986
12.88800 -0.28000674
12.88900 -0.28524178
12.89000 -0.29052405000000003
12.89100 -0.29585264
12.89200 -0.30122655
12.89300 -0.30664485
12.89400 -0.31210652
12.89500 -0.31761057
12.89600 -0.32315601
12.89700 -0.32874191999999997
12.89800 -0.33436733999999996
12.89900 -0.34003139000000004
12.90000 -0.34573323
12.90100 -0.35147204
12.90200 -0.35724705
12.90300 -0.36305753
12.90400 -0.36890281
12.90500 -0.37478225000000004
12.90600 -0.38069524
12.90700 -0.3866412
12.90800 -0.39261957000000003
12.90900 -0.39862976
12.91000 -0.40467130000000007
12.91100 -0.41074357
12.91200 -0.41684601
12.91300 -0.42297808000000003
12.91400 -0.42913910000000005
12.91500 -0.43532848
12.91600 -0.44154548000000005
12.91700 -0.44778935
12.91800 -0.45405934
12.91900 -0.46035455999999997
12.92000 -0.46667410000000004
12.92100 -0.47301701
12.92200 -0.47938228
12.92300 -0.48576882
12.92400 -0.49217553
12.92500 -0.49860128
12.92600 -0.50504487
12.92700 -0.51150504
12.92800 -0.51798057
12.92900 -0.52447021
12.93000 -0.53097266
12.93100 -0.5374867
12.93200 -0.5440110300000001
12.93300 -0.55054445
12.93400 -0.55708578
12.93500 -0.56363381
12.93600 -0.5701873900000001
12.93700 -0.57674544
12.93800 -0.58330689
12.93900 -0.58987075
12.94000 -0.59643607
12.94100 -0.6030018899999999
12.94200 -0.6095673
12.94300 -0.61613149
12.94400 -0.62269359
12.94500 -0.6292528000000001
12.94600 -0.63580829
12.94700 -0.64235926
12.94800 -0.64890492
12.94900 -0.65544443
12.95000 -0.66197691
12.95100 -0.66850153
12.95200 -0.6750173899999999
12.95300 -0.68152351
12.95400 -0.68801893
12.95500 -0.69450266
12.95600 -0.70097363
12.95700 -0.7074307200000001
12.95800 -0.71387282
12.95900 -0.7202987999999999
12.96000 -0.72670747
12.96100 -0.73309764
12.96200 -0.7394681200000001
12.96300 -0.74581769
12.96400 -0.75214519
12.96500 -0.75844941
12.96600 -0.76472913
12.96700 -0.77098324
12.96800 -0.77721057
12.96900 -0.7834100199999999
12.97000 -0.78958059
12.97100 -0.79572117
12.97200 -0.8018306500000001
12.97300 -0.8079081800000001
12.97400 -0.81395265
12.97500 -0.8199632199999999
12.97600 -0.8259389500000001
12.97700 -0.83187893
12.97800 -0.83778221
12.97900 -0.84364796
12.98000 -0.8494753400000001
12.98100 -0.8552634200000001
12.98200 -0.8610112600000001
12.98300 -0.86671803
12.98400 -0.8723828899999999
12.98500 -0.8780049200000001
12.98600 -0.88358317
12.98700 -0.88911681
12.98800 -0.8946048099999999
12.98900 -0.9000463400000001
12.99000 -0.9054403799999999
12.99100 -0.91078607
12.99200 -0.9160824099999999
12.99300 -0.92132837
12.99400 -0.9265231
12.99500 -0.93166558
12.99600 -0.9367547900000001
12.99700 -0.9417897999999999
12.99800 -0.94676977
12.99900 -0.95169367
13.00000 -0.95656067
13.00100 -0.9613698299999999
13.00200 -0.9661202299999999
13.00300 -0.9708111199999999
13.00400 -0.9754416499999999
13.00500 -0.9800110000000001
13.00600 -0.98451851
13.00700 -0.98896334
13.00800 -0.9933448399999999
13.00900 -0.99766236
13.01000 -1.0019151
13.01100 -1.0061027
13.01200 -1.0102243
13.01300 -1.0142795
13.01400 -1.0182675
13.01500 -1.0221878
13.01600 -1.0260398
13.01700 -1.0298231
13.01800 -1.0335369
13.01900 -1.0371807
13.02000 -1.0407537999999998
13.02100 -1.0442557
13.02200 -1.0476855999999999
13.02300 -1.0510432
13.02400 -1.0543274999999999
13.02500 -1.057538
13.02600 -1.0606741
13.02700 -1.063735
13.02800 -1.0667203
13.02900 -1.0696292
13.03000 -1.0724612
13.03100 -1.0752156000000002
13.03200 -1.077892
13.03300 -1.0804897
13.03400 -1.0830084
13.03500 -1.0854473999999998
13.03600 -1.0878065
13.03700 -1.0900851
13.03800 -1.092283
13.03900 -1.0943998
13.04000 -1.0964351
13.04100 -1.0983886999999999
13.04200 -1.1002603999999998
13.04300 -1.1020498
13.04400 -1.1037569
13.04500 -1.1053812
13.04600 -1.1069225
13.04700 -1.1083806999999999
13.04800 -1.1097555000000001
13.04900 -1.1110465999999999
13.05000 -1.1122538
13.05100 -1.1133768
13.05200 -1.1144153
13.05300 -1.1153691000000001
13.05400 -1.1162376999999999
13.05500 -1.117021
13.05600 -1.1177187
13.05700 -1.1183304
13.05800 -1.1188557
13.05900 -1.1192946000000001
13.06000 -1.1196465
13.06100 -1.1199114
13.06200 -1.1200889
13.06300 -1.1201789
13.06400 -1.1201811000000002
13.06500 -1.1200955000000001
13.06600 -1.1199218
13.06700 -1.1196599999999999
13.06800 -1.11931
13.06900 -1.1188718
13.07000 -1.1183452999999999
13.07100 -1.1177305
13.07200 -1.1170275
13.07300 -1.1162363
13.07400 -1.115357
13.07500 -1.1143897999999999
13.07600 -1.1133346
13.07700 -1.1121916
13.07800 -1.1109609
13.07900 -1.1096427
13.08000 -1.1082371
13.08100 -1.1067441
13.08200 -1.1051639
13.08300 -1.1034966
13.08400 -1.1017422000000001
13.08500 -1.099901
13.08600 -1.0979729
13.08700 -1.095958
13.08800 -1.0938562
13.08900 -1.0916678000000002
13.09000 -1.0893926999999999
13.09100 -1.0870309999999999
13.09200 -1.0845825999999998
13.09300 -1.0820477
13.09400 -1.0794263
13.09500 -1.0767186
13.09600 -1.0739245
13.09700 -1.0710443
13.09800 -1.0680782
13.09900 -1.0650263
13.10000 -1.061889
13.10100 -1.0586664000000001
13.10200 -1.055359
13.10300 -1.0519671
13.10400 -1.0484912000000002
13.10500 -1.0449315000000001
13.10600 -1.0412889
13.10700 -1.0375634999999999
13.10800 -1.0337560000000001
13.10900 -1.0298669999999999
13.11000 -1.0258971000000001
13.11100 -1.0218467
13.11200 -1.0177163
13.11300 -1.0135066
13.11400 -1.0092179
13.11500 -1.0048508
13.11600 -1.0004056000000001
13.11700 -0.99588279
13.11800 -0.99128271
13.11900 -0.9866056
13.12000 -0.98185185
13.12100 -0.97702155
13.12200 -0.97211506
13.12300 -0.96713249
13.12400 -0.96207391
13.12500 -0.9569396299999999
13.12600 -0.9517297100000001
13.12700 -0.94644437
13.12800 -0.9410837700000001
13.12900 -0.9356481
13.13000 -0.93013765
13.13100 -0.9245527
13.13200 -0.91889352
13.13300 -0.91316048
13.13400 -0.90735396
13.13500 -0.9014745200000001
13.13600 -0.8955226300000001
13.13700 -0.88949883
13.13800 -0.8834037899999999
13.13900 -0.87723816
13.14000 -0.87100258
13.14100 -0.8646978099999999
13.14200 -0.85832458
13.14300 -0.85188365
13.14400 -0.8453757500000001
13.14500 -0.83880164
13.14600 -0.83216205
13.14700 -0.8254576499999999
13.14800 -0.8186891700000001
13.14900 -0.81185717
13.15000 -0.8049622200000001
13.15100 -0.7980048700000001
13.15200 -0.7909856700000001
13.15300 -0.78390492
13.15400 -0.77676312
13.15500 -0.76956055
13.15600 -0.76229749
13.15700 -0.75497422
13.15800 -0.74759098
13.15900 -0.74014794
13.16000 -0.73264535
13.16100 -0.7250833299999999
13.16200 -0.7174621800000001
13.16300 -0.70978208
13.16400 -0.7020433
13.16500 -0.69424612
13.16600 -0.6863909300000001
13.16700 -0.67847813
13.16800 -0.6705082
13.16900 -0.66248165
13.17000 -0.65439907
13.17100 -0.6462611699999999
13.17200 -0.6380687
13.17300 -0.6298224
13.17400 -0.6215231
13.17500 -0.6131717
13.17600 -0.60476912
13.17700 -0.59631625
13.17800 -0.5878140199999999
13.17900 -0.57926336
13.18000 -0.57066521
13.18100 -0.5620203899999999
13.18200 -0.5533297500000001
13.18300 -0.5445940899999999
13.18400 -0.53581414
13.18500 -0.52699051
13.18600 -0.51812381
13.18700 -0.50921454
13.18800 -0.50026318
13.18900 -0.49127010000000004
13.19000 -0.48223557
13.19100 -0.47315991999999996
13.19200 -0.46404335
13.19300 -0.45488602
13.19400 -0.44568814
13.19500 -0.43644984
13.19600 -0.42717126
13.19700 -0.41785258999999997
13.19800 -0.40849401
13.19900 -0.3990957
13.20000 -0.38965798
13.20100 -0.38018115
13.20200 -0.37066557
13.20300 -0.36111169
13.20400 -0.35152002
13.20500 -0.34189112
13.20600 -0.3322256
13.20700 -0.32252412999999996
13.20800 -0.31278745999999996
13.20900 -0.30301632
13.21000 -0.2932115
13.21100 -0.2833738
13.21200 -0.27350404
13.21300 -0.26360301
13.21400 -0.2536715
13.21500 -0.24371025999999998
13.21600 -0.23371996
13.21700 -0.22370127999999997
13.21800 -0.21365479999999998
13.21900 -0.20358104
13.22000 -0.19348044
13.22100 -0.18335336
13.22200 -0.17320012
13.22300 -0.16302094
13.22400 -0.15281598
13.22500 -0.14258535
13.22600 -0.13232909
13.22700 -0.12204722000000001
13.22800 -0.11173973
13.22900 -0.10140660000000001
13.23000 -0.091047818
13.23100 -0.080663367
13.23200 -0.070253271
13.23300 -0.059817603
13.23400 -0.049356476
13.23500 -0.038870081
13.23600 -0.028358668
13.23700 -0.01782257
13.23800 -0.0072622002
13.23900 0.0033219500999999998
13.24000 0.013929312000000001
13.24100 0.024559241
13.24200 0.035211031
13.24300 0.045883915
13.24400 0.05657708399999999
13.24500 0.067289697
13.24600 0.078020897
13.24700 0.08876982
13.24800 0.09953562400000002
13.24900 0.11031749
13.25000 0.12111464000000001
13.25100 0.13192635
13.25200 0.14275197
13.25300 0.15359093
13.25400 0.16444272000000001
13.25500 0.17530693
13.25600 0.18618326000000002
13.25700 0.19707144
13.25800 0.20797136000000002
13.25900 0.21888291999999998
13.26000 0.22980613000000003
13.26100 0.24074102
13.26200 0.25168768999999996
13.26300 0.26264626
13.26400 0.27361687
13.26500 0.28459965000000004
13.26600 0.29559475
13.26700 0.30660224
13.26800 0.31762216
13.26900 0.32865452
13.27000 0.33969922999999996
13.27100 0.35075615
13.27200 0.36182501
13.27300 0.37290552
13.27400 0.38399723999999996
13.27500 0.39509968
13.27600 0.40621231
13.27700 0.41733444999999997
13.27800 0.42846537999999995
13.27900 0.43960437
13.28000 0.45075063000000004
13.28100 0.46190331
13.28200 0.47306162
13.28300 0.48422473
13.28400 0.49539184999999997
13.28500 0.50656223
13.28600 0.51773521
13.28700 0.52891015
13.28800 0.54008653
13.28900 0.55126385
13.29000 0.5624417700000001
13.29100 0.57362001
13.29200 0.5847983999999999
13.29300 0.59597688
13.29400 0.6071554
13.29500 0.61833407
13.29600 0.62951297
13.29700 0.64069233
13.29800 0.65187239
13.29900 0.66305338
13.30000 0.6742355400000001
13.30100 0.6854191
13.30200 0.69660428
13.30300 0.70779123
13.30400 0.7189801
13.30500 0.73017087
13.30600 0.7413635
13.30700 0.75255786
13.30800 0.76375371
13.30900 0.77495072
13.31000 0.78614848
13.31100 0.79734651
13.31200 0.8085442700000001
13.31300 0.8197411
13.31400 0.83093625
13.31500 0.8421289699999999
13.31600 0.8533185299999999
13.31700 0.86450418
13.31800 0.87568508
13.31900 0.88686049
13.32000 0.89802966
13.32100 0.9091919299999999
13.32200 0.92034666
13.32300 0.9314932899999999
13.32400 0.94263125
13.32500 0.95376018
13.32600 0.9648797100000001
13.32700 0.9759896400000001
13.32800 0.9870897
13.32900 0.99817989
13.33000 1.00926
13.33100 1.0203301
13.33200 1.0313902
13.33300 1.0424404
13.33400 1.0534808
13.33500 1.0645114
13.33600 1.0755322
13.33700 1.0865433
13.33800 1.0975446999999998
13.33900 1.1085361999999999
13.34000 1.1195179
13.34100 1.1304895000000001
13.34200 1.1414508
13.34300 1.1524015
13.34400 1.1633411999999999
13.34500 1.1742693
13.34600 1.1851855
13.34700 1.196089
13.34800 1.2069792
13.34900 1.2178555
13.35000 1.2287172000000002
13.35100 1.2395633
13.35200 1.2503933
13.35300 1.2612063999999998
13.35400 1.2720019
13.35500 1.2827788999999998
13.35600 1.2935371
13.35700 1.3042756
13.35800 1.314994
13.35900 1.3256919
13.36000 1.3363687000000002
13.36100 1.3470243
13.36200 1.3576581
13.36300 1.3682702
13.36400 1.3788602
13.36500 1.3894282
13.36600 1.3999742000000002
13.36700 1.4104979
13.36800 1.4209995
13.36900 1.4314788999999999
13.37000 1.4419361
13.37100 1.4523711
13.37200 1.4627839
13.37300 1.4731742
13.37400 1.4835419
13.37500 1.493887
13.37600 1.504209
13.37700 1.5145076
13.37800 1.5247825
13.37900 1.535033
13.38000 1.5452586000000001
13.38100 1.5554588
13.38200 1.565633
13.38300 1.5757803000000001
13.38400 1.5858998999999998
13.38500 1.5959911
13.38600 1.6060533
13.38700 1.6160854999999998
13.38800 1.626087
13.38900 1.636057
13.39000 1.6459947
13.39100 1.6558995
13.39200 1.6657708
13.39300 1.675608
13.39400 1.6854106
13.39500 1.6951781
13.39600 1.7049100000000001
13.39700 1.714606
13.39800 1.7242657000000001
13.39900 1.7338889
13.40000 1.7434752000000002
13.40100 1.7530244000000001
13.40200 1.7625364000000001
13.40300 1.7720109000000002
13.40400 1.7814478000000002
13.40500 1.7908467000000001
13.40600 1.8002075999999998
13.40700 1.8095301000000001
13.40800 1.8188138999999999
13.40900 1.8280588
13.41000 1.8372644
13.41100 1.8464303000000002
13.41200 1.8555559
13.41300 1.8646407999999999
13.41400 1.8736842999999999
13.41500 1.8826859000000002
13.41600 1.8916448999999997
13.41700 1.9005606000000002
13.41800 1.9094322000000001
13.41900 1.9182590999999998
13.42000 1.9270402999999998
13.42100 1.9357752
13.42200 1.944463
13.42300 1.9531028
13.42400 1.9616939
13.42500 1.9702356
13.42600 1.9787272000000002
13.42700 1.9871679999999998
13.42800 1.9955574
13.42900 2.0038945999999997
13.43000 2.0121792
13.43100 2.0204107999999996
13.43200 2.028589
13.43300 2.0367131
13.43400 2.044783
13.43500 2.0527983
13.43600 2.0607587
13.43700 2.0686638
13.43800 2.0765135
13.43900 2.0843074
13.44000 2.0920452
13.44100 2.0997267
13.44200 2.1073516
13.44300 2.1149196
13.44400 2.1224301
13.44500 2.1298828999999997
13.44600 2.1372775
13.44700 2.1446133
13.44800 2.1518899
13.44900 2.1591066999999997
13.45000 2.1662632
13.45100 2.1733586
13.45200 2.1803923
13.45300 2.1873636
13.45400 2.1942718
13.45500 2.2011161
13.45600 2.2078959
13.45700 2.2146106
13.45800 2.2212595000000004
13.45900 2.2278419
13.46000 2.2343574
13.46100 2.2408053
13.46200 2.2471851000000003
13.46300 2.2534963
13.46400 2.2597386
13.46500 2.2659115
13.46600 2.2720147
13.46700 2.2780478
13.46800 2.2840105
13.46900 2.2899026
13.47000 2.2957239
13.47100 2.3014740999999996
13.47200 2.3071527
13.47300 2.3127598999999996
13.47400 2.3182951
13.47500 2.323758
13.47600 2.3291484000000002
13.47700 2.3344658000000003
13.47800 2.3397101
13.47900 2.3448808000000003
13.48000 2.3499774
13.48100 2.3549994
13.48200 2.3599464
13.48300 2.3648178
13.48400 2.3696132000000003
13.48500 2.3743317999999998
13.48600 2.3789732
13.48700 2.3835367
13.48800 2.3880215
13.48900 2.3924273
13.49000 2.3967531
13.49100 2.4009984
13.49200 2.4051627
13.49300 2.4092453
13.49400 2.4132455
13.49500 2.417163
13.49600 2.4209972
13.49700 2.4247477
13.49800 2.4284139
13.49900 2.4319954
13.50000 2.435492
13.50100 2.4389032
13.50200 2.4422288
13.50300 2.4454683
13.50400 2.4486218
13.50500 2.4516888
13.50600 2.4546691999999997
13.50700 2.4575628
13.50800 2.4603697
13.50900 2.4630893
13.51000 2.4657215999999997
13.51100 2.4682662
13.51200 2.470723
13.51300 2.4730919
13.51400 2.4753722999999996
13.51500 2.4775643
13.51600 2.4796674000000003
13.51700 2.4816813
13.51800 2.4836055999999997
13.51900 2.4854399
13.52000 2.4871839
13.52100 2.4888372
13.52200 2.4903994
13.52300 2.4918701000000003
13.52400 2.4932491
13.52500 2.4945358
13.52600 2.4957298999999997
13.52700 2.4968312999999998
13.52800 2.4978396
13.52900 2.4987543
13.53000 2.4995755
13.53100 2.5003029
13.53200 2.5009364
13.53300 2.5014758
13.53400 2.501921
13.53500 2.5022717
13.53600 2.502528
13.53700 2.5026899
13.53800 2.5027570999999997
13.53900 2.5027297
13.54000 2.5026076
13.54100 2.5023906
13.54200 2.5020786
13.54300 2.5016713999999998
13.54400 2.501169
13.54500 2.5005713
13.54600 2.4998778
13.54700 2.4990886
13.54800 2.4982033
13.54900 2.4972217000000003
13.55000 2.4961436
13.55100 2.4949687000000003
13.55200 2.4936967
13.55300 2.4923273999999997
13.55400 2.4908606
13.55500 2.489296
13.55600 2.4876334
13.55700 2.4858726
13.55800 2.4840135
13.55900 2.4820558999999998
13.56000 2.4799997
13.56100 2.477845
13.56200 2.4755916
13.56300 2.4732396
13.56400 2.4707890999999997
13.56500 2.4682401
13.56600 2.4655929
13.56700 2.4628475
13.56800 2.4600041999999998
13.56900 2.4570633
13.57000 2.4540249
13.57100 2.4508893
13.57200 2.4476567
13.57300 2.4443274
13.57400 2.4409018000000002
13.57500 2.43738
13.57600 2.433762
13.57700 2.4300482000000003
13.57800 2.4262387
13.57900 2.4223334999999997
13.58000 2.4183327
13.58100 2.4142364
13.58200 2.4100443
13.58300 2.4057567
13.58400 2.4013732
13.58500 2.3968937
13.58600 2.3923181000000002
13.58700 2.3876462000000003
13.58800 2.3828777999999997
13.58900 2.3780128
13.59000 2.3730511
13.59100 2.3679923
13.59200 2.3628365
13.59300 2.3575836999999997
13.59400 2.3522336
13.59500 2.3467865
13.59600 2.3412423
13.59700 2.3356013
13.59800 2.3298636
13.59900 2.3240294
13.60000 2.3180991
13.60100 2.3120730999999997
13.60200 2.3059517
13.60300 2.2997355
13.60400 2.2934249
13.60500 2.2870203
13.60600 2.2805223
13.60700 2.2739314999999998
13.60800 2.2672484
13.60900 2.2604734
13.61000 2.2536069
13.61100 2.2466496
13.61200 2.2396017
13.61300 2.2324637000000003
13.61400 2.2252357
13.61500 2.2179181
13.61600 2.2105113
13.61700 2.2030154
13.61800 2.1954305
13.61900 2.187757
13.62000 2.1799948
13.62100 2.1721439
13.62200 2.1642046
13.62300 2.1561768
13.62400 2.1480607
13.62500 2.1398563
13.62600 2.1315638000000003
13.62700 2.1231831999999997
13.62800 2.1147149
13.62900 2.1061587999999998
13.63000 2.0975152
13.63100 2.0887842
13.63200 2.0799665
13.63300 2.0710621
13.63400 2.0620715
13.63500 2.052995
13.63600 2.0438332
13.63700 2.0345867
13.63800 2.0252557
13.63900 2.015841
13.64000 2.006343
13.64100 1.9967625
13.64200 1.9870998000000002
13.64300 1.9773558
13.64400 1.9675307
13.64500 1.9576251999999998
13.64600 1.9476396999999999
13.64700 1.9375746999999999
13.64800 1.9274307000000002
13.64900 1.917208
13.65000 1.9069068000000002
13.65100 1.8965276
13.65200 1.8860707
13.65300 1.8755361000000002
13.65400 1.8649243
13.65500 1.8542353
13.65600 1.8434694
13.65700 1.8326268
13.65800 1.8217077000000002
13.65900 1.8107123999999999
13.66000 1.799641
13.66100 1.7884938
13.66200 1.7772712
13.66300 1.7659734999999999
13.66400 1.7546013
13.66500 1.743155
13.66600 1.7316351
13.66700 1.7200423
13.66800 1.7083772000000002
13.66900 1.6966404000000002
13.67000 1.6848329
13.67100 1.6729552
13.67200 1.6610082000000002
13.67300 1.6489927000000002
13.67400 1.6369095
13.67500 1.6247593
13.67600 1.6125429
13.67700 1.6002610000000002
13.67800 1.5879145000000001
13.67900 1.5755037
13.68000 1.5630294
13.68100 1.5504921
13.68200 1.5378923
13.68300 1.5252303999999999
13.68400 1.5125068
13.68500 1.4997217999999999
13.68600 1.4868757
13.68700 1.4739687
13.68800 1.4610009
13.68900 1.4479727
13.69000 1.4348842
13.69100 1.4217354999999998
13.69200 1.408527
13.69300 1.3952587
13.69400 1.3819309
13.69500 1.368544
13.69600 1.3550982
13.69700 1.341594
13.69800 1.3280319
13.69900 1.3144123
13.70000 1.3007359
13.70100 1.2870032
13.70200 1.2732152
13.70300 1.2593724000000002
13.70400 1.2454757
13.70500 1.2315261
13.70600 1.2175244
13.70700 1.2034716
13.70800 1.1893686
13.70900 1.1752163
13.71000 1.1610156
13.71100 1.1467675
13.71200 1.1324728
13.71300 1.1181323
13.71400 1.1037467
13.71500 1.0893168
13.71600 1.0748430999999998
13.71700 1.0603262
13.71800 1.0457665
13.71900 1.0311644
13.72000 1.0165202
13.72100 1.0018343
13.72200 0.98710684
13.72300 0.9723379299999999
13.72400 0.95752776
13.72500 0.94267642
13.72600 0.92778401
13.72700 0.91285072
13.72800 0.8978766399999999
13.72900 0.88286204
13.73000 0.86780712
13.73100 0.85271224
13.73200 0.8375776899999999
13.73300 0.8224040300000001
13.73400 0.8071918000000001
13.73500 0.7919415799999999
13.73600 0.77665406
13.73700 0.76133003
13.73800 0.74597034
13.73900 0.7305758499999999
13.74000 0.71514752
13.74100 0.69968631
13.74200 0.68419324
13.74300 0.66866926
13.74400 0.65311538
13.74500 0.63753254
13.74600 0.6219216599999999
13.74700 0.60628364
13.74800 0.5906192600000001
13.74900 0.57492927
13.75000 0.55921436
13.75100 0.54347515
13.75200 0.52771214
13.75300 0.51192581
13.75400 0.49611647000000003
13.75500 0.4802845
13.75600 0.46443012999999994
13.75700 0.44855358999999995
13.75800 0.43265503
13.75900 0.41673463000000005
13.76000 0.40079253000000004
13.76100 0.38482891
13.76200 0.3688439
13.76300 0.35283773
13.76400 0.3368106
13.76500 0.32076284
13.76600 0.30469478
13.76700 0.28860683
13.76800 0.27249949
13.76900 0.25637330999999997
13.77000 0.24022892999999998
13.77100 0.22406704
13.77200 0.20788843
13.77300 0.19169394
13.77400 0.17548446
13.77500 0.15926091
13.77600 0.14302426
13.77700 0.12677546
13.77800 0.11051551000000001
13.77900 0.094245386
13.78000 0.07796603
13.78100 0.061678356999999996
13.78200 0.045383233
13.78300 0.029081469999999998
13.78400 0.012773818
13.78500 -0.0035390454
13.78600 -0.019856519
13.78700 -0.036178075000000004
13.78800 -0.052503263999999994
13.78900 -0.068831694
13.79000 -0.085163052
13.79100 -0.10149708
13.79200 -0.11783355999999999
13.79300 -0.13417231
13.79400 -0.15051317
13.79500 -0.166856
13.79600 -0.18320064
13.79700 -0.19954692
13.79800 -0.21589463999999997
13.79900 -0.23224356000000002
13.80000 -0.24859339
13.80100 -0.26494379
13.80200 -0.28129432
13.80300 -0.29764448
13.80400 -0.31399372999999997
13.80500 -0.33034144
13.80600 -0.34668692
13.80700 -0.36302942
13.80800 -0.37936812999999997
13.80900 -0.3957022
13.81000 -0.41203075
13.81100 -0.42835288000000005
13.81200 -0.44466764999999997
13.81300 -0.46097422
13.81400 -0.47727167
13.81500 -0.4935591
13.81600 -0.50983578
13.81700 -0.52610086
13.81800 -0.5423537
13.81900 -0.55859359
13.82000 -0.57481998
13.82100 -0.59103235
13.82200 -0.60723023
13.82300 -0.62341327
13.82400 -0.63958112
13.82500 -0.65573351
13.82600 -0.67187017
13.82700 -0.6879909
13.82800 -0.7040954700000001
13.82900 -0.72018374
13.83000 -0.73625548
13.83100 -0.7523105
13.83200 -0.76834853
13.83300 -0.78436928
13.83400 -0.8003724699999999
13.83500 -0.81635769
13.83600 -0.83232448
13.83700 -0.8482722599999999
13.83800 -0.86420048
13.83900 -0.88010849
13.84000 -0.89599555
13.84100 -0.9118609099999999
13.84200 -0.9277037300000001
13.84300 -0.9435230899999999
13.84400 -0.95931813
13.84500 -0.9750878399999999
13.84600 -0.99083139
13.84700 -1.0065477
13.84800 -1.022236
13.84900 -1.0378954
13.85000 -1.053525
13.85100 -1.069124
13.85200 -1.0846918
13.85300 -1.1002276
13.85400 -1.1157309
13.85500 -1.1312012
13.85600 -1.146638
13.85700 -1.1620412
13.85800 -1.1774102
13.85900 -1.192745
13.86000 -1.2080453999999998
13.86100 -1.2233113
13.86200 -1.2385425
13.86300 -1.2537391
13.86400 -1.2689009
13.86500 -1.2840278999999999
13.86600 -1.29912
13.86700 -1.3141770000000002
13.86800 -1.3291987
13.86900 -1.3441849000000001
13.87000 -1.3591351999999999
13.87100 -1.3740493
13.87200 -1.3889267
13.87300 -1.4037669
13.87400 -1.4185691
13.87500 -1.4333327999999999
13.87600 -1.4480571
13.87700 -1.4627413
13.87800 -1.4773844
13.87900 -1.4919856
13.88000 -1.5065438
13.88100 -1.5210583
13.88200 -1.535528
13.88300 -1.549952
13.88400 -1.5643295000000002
13.88500 -1.5786596
13.88600 -1.5929414
13.88700 -1.6071742
13.88800 -1.6213575
13.88900 -1.6354905
13.89000 -1.6495729000000001
13.89100 -1.6636042
13.89200 -1.6775839000000001
13.89300 -1.6915118
13.89400 -1.7053878000000002
13.89500 -1.7192114
13.89600 -1.7329827
13.89700 -1.7467013999999998
13.89800 -1.7603677000000002
13.89900 -1.7739812000000001
13.90000 -1.787542
13.90100 -1.8010501
13.90200 -1.8145050999999999
13.90300 -1.8279070000000002
13.90400 -1.8412555000000002
13.90500 -1.8545503
13.90600 -1.8677910999999998
13.90700 -1.8809775000000002
13.90800 -1.894109
13.90900 -1.9071851
13.91000 -1.9202052
13.91100 -1.9331686000000001
13.91200 -1.9460745000000002
13.91300 -1.9589223
13.91400 -1.971711
13.91500 -1.9844400000000002
13.91600 -1.9971084000000001
13.91700 -2.0097153
13.91800 -2.0222601
13.91900 -2.0347418
13.92000 -2.0471599
13.92100 -2.0595135
13.92200 -2.0718020999999998
13.92300 -2.084025
13.92400 -2.0961815
13.92500 -2.1082714
13.92600 -2.1202942
13.92700 -2.1322494
13.92800 -2.1441368
13.92900 -2.1559561
13.93000 -2.1677069
13.93100 -2.1793893
13.93200 -2.1910030000000003
13.93300 -2.2025479
13.93400 -2.2140237
13.93500 -2.2254302999999998
13.93600 -2.2367675
13.93700 -2.2480352
13.93800 -2.259233
13.93900 -2.2703608
13.94000 -2.2814184
13.94100 -2.2924053
13.94200 -2.3033211000000002
13.94300 -2.3141654000000003
13.94400 -2.3249378000000003
13.94500 -2.3356378
13.94600 -2.3462647999999997
13.94700 -2.3568183
13.94800 -2.3672977
13.94900 -2.3777027
13.95000 -2.3880323
13.95100 -2.3982864
13.95200 -2.4084641
13.95300 -2.418565
13.95400 -2.4285886
13.95500 -2.4385344
13.95600 -2.4484019999999997
13.95700 -2.4581909
13.95800 -2.4679008999999996
13.95900 -2.4775315
13.96000 -2.4870826
13.96100 -2.4965538
13.96200 -2.505945
13.96300 -2.515256
13.96400 -2.5244866
13.96500 -2.5336364
13.96600 -2.5427055
13.96700 -2.5516935000000003
13.96800 -2.5606003
13.96900 -2.5694257
13.97000 -2.5781697
13.97100 -2.5868317
13.97200 -2.5954118000000004
13.97300 -2.6039096
13.97400 -2.6123246
13.97500 -2.6206566000000002
13.97600 -2.628905
13.97700 -2.6370695
13.97800 -2.6451496000000003
13.97900 -2.6531449
13.98000 -2.6610546
13.98100 -2.6688784
13.98200 -2.6766156999999997
13.98300 -2.6842659
13.98400 -2.6918285
13.98500 -2.6993029
13.98600 -2.7066885999999997
13.98700 -2.7139854000000003
13.98800 -2.7211925000000003
13.98900 -2.7283097
13.99000 -2.7353365000000003
13.99100 -2.7422726
13.99200 -2.7491178
13.99300 -2.7558719999999997
13.99400 -2.7625348
13.99500 -2.7691063
13.99600 -2.7755862
13.99700 -2.7819746999999997
13.99800 -2.7882716
13.99900 -2.794477
14.00000 -2.8005907
14.00100 -2.806613
14.00200 -2.8125438999999997
14.00300 -2.8183831
14.00400 -2.8241308
14.00500 -2.8297868999999998
14.00600 -2.8353514
14.00700 -2.8408241
14.00800 -2.8462047
14.00900 -2.8514931
14.01000 -2.8566891
14.01100 -2.8617924
14.01200 -2.8668025999999998
14.01300 -2.8717194
14.01400 -2.8765425000000002
14.01500 -2.8812714
14.01600 -2.8859057
14.01700 -2.8904449
14.01800 -2.8948888
14.01900 -2.899237
14.02000 -2.903489
14.02100 -2.9076444
14.02200 -2.9117031
14.02300 -2.9156646
14.02400 -2.9195286
14.02500 -2.9232953
14.02600 -2.9269640999999997
14.02700 -2.9305352
14.02800 -2.9340083
14.02900 -2.9373834000000003
14.03000 -2.9406605
14.03100 -2.9438397000000003
14.03200 -2.9469211
14.03300 -2.9499047000000003
14.03400 -2.9527904
14.03500 -2.9555786
14.03600 -2.9582692
14.03700 -2.9608624
14.03800 -2.963358
14.03900 -2.9657563000000002
14.04000 -2.9680572
14.04100 -2.9702607999999997
14.04200 -2.9723668
14.04300 -2.9743753
14.04400 -2.9762862
14.04500 -2.9780993
14.04600 -2.9798146
14.04700 -2.9814317999999997
14.04800 -2.9829505999999997
14.04900 -2.9843709
14.05000 -2.9856924
14.05100 -2.9869149
14.05200 -2.988038
14.05300 -2.9890617
14.05400 -2.9899856
14.05500 -2.9908095
14.05600 -2.9915333
14.05700 -2.9921567
14.05800 -2.9926797
14.05900 -2.9931022
14.06000 -2.9934241
14.06100 -2.9936453
14.06200 -2.9937662
14.06300 -2.9937865
14.06400 -2.9937063999999998
14.06500 -2.9935259
14.06600 -2.9932454
14.06700 -2.9928649000000003
14.06800 -2.9923843
14.06900 -2.9918041
14.07000 -2.9911242000000002
14.07100 -2.9903451000000003
14.07200 -2.9894667
14.07300 -2.988489
14.07400 -2.9874123999999997
14.07500 -2.9862367
14.07600 -2.9849621
14.07700 -2.9835884
14.07800 -2.9821157
14.07900 -2.9805442
14.08000 -2.9788736
14.08100 -2.9771039
14.08200 -2.9752351
14.08300 -2.9732670999999997
14.08400 -2.9711997
14.08500 -2.9690329
14.08600 -2.9667665999999997
14.08700 -2.9644009
14.08800 -2.9619356999999997
14.08900 -2.959371
14.09000 -2.9567067999999996
14.09100 -2.9539434
14.09200 -2.9510807
14.09300 -2.9481189000000003
14.09400 -2.9450582
14.09500 -2.9418988
14.09600 -2.9386409
14.09700 -2.9352845999999997
14.09800 -2.9318303
14.09900 -2.928278
14.10000 -2.9246284
14.10100 -2.9208813
14.10200 -2.917037
14.10300 -2.9130958
14.10400 -2.909058
14.10500 -2.9049236
14.10600 -2.900693
14.10700 -2.8963661000000003
14.10800 -2.8919432
14.10900 -2.8874243
14.11000 -2.8828096000000003
14.11100 -2.8780991
14.11200 -2.8732929
14.11300 -2.868391
14.11400 -2.8633934
14.11500 -2.8583001
14.11600 -2.8531114
14.11700 -2.847827
14.11800 -2.8424472
14.11900 -2.8369719
14.12000 -2.8314013
14.12100 -2.8257355
14.12200 -2.8199745
14.12300 -2.8141186
14.12400 -2.8081677999999997
14.12500 -2.8021226
14.12600 -2.7959829
14.12700 -2.7897492
14.12800 -2.7834218
14.12900 -2.7770009
14.13000 -2.7704868
14.13100 -2.7638800000000003
14.13200 -2.7571809999999997
14.13300 -2.7503900000000003
14.13400 -2.7435074
14.13500 -2.7365334000000003
14.13600 -2.7294688000000003
14.13700 -2.7223135999999997
14.13800 -2.7150683
14.13900 -2.7077332
14.14000 -2.7003085
14.14100 -2.6927946
14.14200 -2.6851915
14.14300 -2.6774995
14.14400 -2.6697189
14.14500 -2.6618496
14.14600 -2.653892
14.14700 -2.6458459
14.14800 -2.6377115
14.14900 -2.6294888999999997
14.15000 -2.621178
14.15100 -2.6127789
14.15200 -2.6042918000000004
14.15300 -2.5957165
14.15400 -2.5870534000000003
14.15500 -2.5783023
14.15600 -2.5694637
14.15700 -2.5605375
14.15800 -2.5515242000000002
14.15900 -2.542424
14.16000 -2.5332374
14.16100 -2.5239646000000002
14.16200 -2.5146062000000002
14.16300 -2.5051625
14.16400 -2.4956342
14.16500 -2.4860216
14.16600 -2.4763254
14.16700 -2.4665462
14.16800 -2.4566844
14.16900 -2.4467409
14.17000 -2.4367159
14.17100 -2.4266101
14.17200 -2.4164241
14.17300 -2.4061583
14.17400 -2.3958133999999998
14.17500 -2.3853896
14.17600 -2.3748875
14.17700 -2.3643073
14.17800 -2.3536494
14.17900 -2.3429142
14.18000 -2.3321021
14.18100 -2.3212133
14.18200 -2.3102481
14.18300 -2.2992065
14.18400 -2.2880889
14.18500 -2.2768956
14.18600 -2.2656266
14.18700 -2.2542821
14.18800 -2.2428622
14.18900 -2.2313675
14.19000 -2.2197979
14.19100 -2.2081535
14.19200 -2.1964349000000003
14.19300 -2.1846423
14.19400 -2.1727759
14.19500 -2.1608362
14.19600 -2.1488234
14.19700 -2.136738
14.19800 -2.1245804
14.19900 -2.1123510000000003
14.20000 -2.1000503999999998
14.20100 -2.0876791
14.20200 -2.0752374000000002
14.20300 -2.062726
14.20400 -2.0501454999999997
14.20500 -2.0374963
14.20600 -2.0247789
14.20700 -2.0119939
14.20800 -1.9991418
14.20900 -1.9862233
14.21000 -1.9732386000000002
14.21100 -1.9601883
14.21200 -1.9470731000000001
14.21300 -1.933893
14.21400 -1.9206487
14.21500 -1.9073403999999998
14.21600 -1.8939687
14.21700 -1.8805338
14.21800 -1.8670361
14.21900 -1.8534759
14.22000 -1.8398536
14.22100 -1.8261697000000001
14.22200 -1.8124245
14.22300 -1.7986183999999998
14.22400 -1.7847518
14.22500 -1.7708248999999998
14.22600 -1.7568387
14.22700 -1.7427932
14.22800 -1.7286893
14.22900 -1.7145274
14.23000 -1.7003081999999998
14.23100 -1.6860321
14.23200 -1.6716998
14.23300 -1.6573120000000001
14.23400 -1.6428692000000003
14.23500 -1.6283721
14.23600 -1.6138213
14.23700 -1.5992176
14.23800 -1.5845614000000001
14.23900 -1.5698534
14.24000 -1.5550939
14.24100 -1.5402838
14.24200 -1.5254233000000001
14.24300 -1.5105131
14.24400 -1.4955536
14.24500 -1.480545
14.24600 -1.4654879
14.24700 -1.4503827
14.24800 -1.4352297
14.24900 -1.4200293
14.25000 -1.4047818
14.25100 -1.3894876
14.25200 -1.3741469
14.25300 -1.3587602
14.25400 -1.3433279
14.25500 -1.3278501999999999
14.25600 -1.3123278
14.25700 -1.2967609
14.25800 -1.2811500999999998
14.25900 -1.2654959000000001
14.26000 -1.2497988999999998
14.26100 -1.2340597
14.26200 -1.2182788
14.26300 -1.2024569
14.26400 -1.1865948
14.26500 -1.1706931999999999
14.26600 -1.1547528
14.26700 -1.1387744
14.26800 -1.1227587
14.26900 -1.1067064999999998
14.27000 -1.0906187
14.27100 -1.074496
14.27200 -1.0583392
14.27300 -1.042149
14.27400 -1.0259262
14.27500 -1.0096714999999998
14.27600 -0.99338554
14.27700 -0.97706895
14.27800 -0.96072229
14.27900 -0.94434619
14.28000 -0.92794122
14.28100 -0.91150785
14.28200 -0.89504644
14.28300 -0.87855756
14.28400 -0.86204158
14.28500 -0.8454988700000001
14.28600 -0.8289298
14.28700 -0.8123347499999999
14.28800 -0.7957140899999999
14.28900 -0.7790682400000001
14.29000 -0.76239761
14.29100 -0.74570263
14.29200 -0.72898376
14.29300 -0.7122415099999999
14.29400 -0.69547645
14.29500 -0.67868908
14.29600 -0.66188006
14.29700 -0.64505008
14.29800 -0.6281998
14.29900 -0.6113299600000001
14.30000 -0.59444136
14.30100 -0.57753483
14.30200 -0.56061121
14.30300 -0.54367133
14.30400 -0.52671609
14.30500 -0.50974637
14.30600 -0.49276305000000004
14.30700 -0.47576702000000004
14.30800 -0.45875915999999994
14.30900 -0.44174030999999997
14.31000 -0.42471136
14.31100 -0.40767305000000004
14.31200 -0.39062621000000003
14.31300 -0.37357158
14.31400 -0.35650989
14.31500 -0.33944182
14.31600 -0.32236804
14.31700 -0.30528917
14.31800 -0.28820583
14.31900 -0.27111862
14.32000 -0.25402808
14.32100 -0.23693479999999997
14.32200 -0.21983932
14.32300 -0.2027422
14.32400 -0.18564397
14.32500 -0.16854522
14.32600 -0.15144651
14.32700 -0.13434843
14.32800 -0.11725158999999999
14.32900 -0.10015664
14.33000 -0.083064241
14.33100 -0.06597507700000001
14.33200 -0.048889866000000004
14.33300 -0.031809349
14.33400 -0.014734287
14.33500 0.0023345304999999998
14.33600 0.019396297
14.33700 0.03645019
14.33800 0.053495378
14.33900 0.07053102
14.34000 0.087556272
14.34100 0.1045703
14.34200 0.12157226
14.34300 0.13856135
14.34400 0.15553673999999998
14.34500 0.17249765
14.34600 0.18944329000000001
14.34700 0.20637292999999998
14.34800 0.22328582
14.34900 0.24018127
14.35000 0.25705858
14.35100 0.27391708
14.35200 0.29075611
14.35300 0.30757503
14.35400 0.32437320000000003
14.35500 0.34114998
14.35600 0.35790473
14.35700 0.3746368
14.35800 0.39134556
14.35900 0.40803035
14.36000 0.42469045
14.36100 0.44132512999999995
14.36200 0.45793368
14.36300 0.47451537
14.36400 0.4910694
14.36500 0.5075949700000001
14.36600 0.52409125
14.36700 0.54055746
14.36800 0.55699265
14.36900 0.5733960300000001
14.37000 0.58976668
14.37100 0.60610371
14.37200 0.62240628
14.37300 0.6386735
14.37400 0.65490454
14.37500 0.67109857
14.37600 0.68725478
14.37700 0.7033723900000001
14.37800 0.7194505999999999
14.37900 0.73548872
14.38000 0.75148605
14.38100 0.7674418900000001
14.38200 0.7833556300000001
14.38300 0.7992265700000001
14.38400 0.81505412
14.38500 0.8308378
14.38600 0.8465769700000001
14.38700 0.86227097
14.38800 0.87791933
14.38900 0.8935214
14.39000 0.90907663
14.39100 0.92458446
14.39200 0.94004422
14.39300 0.9554551899999999
14.39400 0.97081671
14.39500 0.9861281100000001
14.39600 1.0013885999999999
14.39700 1.0165973
14.39800 1.0317534
14.39900 1.046856
14.40000 1.0619042
14.40100 1.0768971
14.40200 1.0918337
14.40300 1.106713
14.40400 1.1215338
14.40500 1.1362954
14.40600 1.1509966
14.40700 1.1656364000000001
14.40800 1.1802139
14.40900 1.1947279
14.41000 1.2091776
14.41100 1.2235621
14.41200 1.2378805
14.41300 1.252132
14.41400 1.2663159
14.41500 1.2804313
14.41600 1.2944776
14.41700 1.3084542
14.41800 1.3223604999999998
14.41900 1.3361961
14.42000 1.3499602
14.42100 1.3636525
14.42200 1.3772725
14.42300 1.3908197
14.42400 1.4042937
14.42500 1.4176941
14.42600 1.4310201999999999
14.42700 1.4442716
14.42800 1.4574478
14.42900 1.4705483
14.43000 1.4835723
14.43100 1.4965191
14.43200 1.5093883000000001
14.43300 1.5221788
14.43400 1.5348899
14.43500 1.5475209
14.43600 1.5600707
14.43700 1.5725385
14.43800 1.5849235
14.43900 1.5972245
14.44000 1.6094409
14.44100 1.6215716000000002
14.44200 1.6336156000000002
14.44300 1.6455720999999999
14.44400 1.6574400999999999
14.44500 1.6692189
14.44600 1.6809075999999998
14.44700 1.6925054
14.44800 1.7040115000000002
14.44900 1.7154251999999999
14.45000 1.726746
14.45100 1.7379733000000002
14.45200 1.7491065
14.45300 1.7601451000000001
14.45400 1.7710884999999998
14.45500 1.7819364
14.45600 1.7926883
14.45700 1.8033438999999998
14.45800 1.8139026999999999
14.45900 1.8243643
14.46000 1.8347280000000001
14.46100 1.8449936
14.46200 1.8551607
14.46300 1.8652286
14.46400 1.8751970999999998
14.46500 1.8850654000000002
14.46600 1.894833
14.46700 1.9044990000000002
14.46800 1.9140631000000001
14.46900 1.9235243999999998
14.47000 1.9328823
14.47100 1.9421359999999999
14.47200 1.9512847
14.47300 1.9603277
14.47400 1.9692642999999999
14.47500 1.9780935999999998
14.47600 1.9868147999999999
14.47700 1.9954275000000001
14.47800 2.0039309000000003
14.47900 2.0123243
14.48000 2.0206071
14.48100 2.0287788
14.48200 2.0368388
14.48300 2.0447867
14.48400 2.0526221000000002
14.48500 2.0603446
14.48600 2.0679539
14.48700 2.0754497
14.48800 2.0828320000000002
14.48900 2.0901001999999997
14.49000 2.0972542
14.49100 2.1042939
14.49200 2.1112191
14.49300 2.1180293999999997
14.49400 2.1247249
14.49500 2.1313052999999997
14.49600 2.1377701
14.49700 2.1441190999999997
14.49800 2.1503521
14.49900 2.1564685
14.50000 2.1624679
14.50100 2.1683497
14.50200 2.1741137
14.50300 2.1797592
14.50400 2.1852855
14.50500 2.1906922
14.50600 2.1959785
14.50700 2.201144
14.50800 2.2061878999999998
14.50900 2.2111097
14.51000 2.215909
14.51100 2.2205852000000004
14.51200 2.2251379
14.51300 2.2295665
14.51400 2.2338709000000003
14.51500 2.2380507
14.51600 2.2421056000000004
14.51700 2.2460356
14.51800 2.2498405
14.51900 2.2535198999999997
14.52000 2.2570742
14.52100 2.2605032
14.52200 2.2638069
14.52300 2.2669856
14.52400 2.270039
14.52500 2.2729673999999997
14.52600 2.2757707
14.52700 2.278449
14.52800 2.2810023
14.52900 2.2834307000000003
14.53000 2.285734
14.53100 2.287912
14.53200 2.2899646
14.53300 2.2918915
14.53400 2.2936925
14.53500 2.2953672000000003
14.53600 2.2969152999999998
14.53700 2.2983361
14.53800 2.2996293000000003
14.53900 2.3007944
14.54000 2.301831
14.54100 2.3027385000000002
14.54200 2.3035163
14.54300 2.3041639
14.54400 2.304681
14.54500 2.3050669999999998
14.54600 2.3053216
14.54700 2.3054445
14.54800 2.3054356
14.54900 2.3052943999999997
14.55000 2.3050211000000003
14.55100 2.3046158
14.55200 2.3040785
14.55300 2.3034092
14.55400 2.3026085000000003
14.55500 2.3016764
14.55600 2.3006134
14.55700 2.29942
14.55800 2.2980968
14.55900 2.2966441
14.56000 2.2950623
14.56100 2.2933522
14.56200 2.2915142
14.56300 2.2895487
14.56400 2.2874562000000003
14.56500 2.2852371
14.56600 2.2828914
14.56700 2.2804197
14.56800 2.277822
14.56900 2.2750987
14.57000 2.2722496
14.57100 2.2692746
14.57200 2.2661738000000002
14.57300 2.262947
14.57400 2.259594
14.57500 2.2561147999999998
14.57600 2.2525091
14.57700 2.2487765
14.57800 2.2449171
14.57900 2.2409305
14.58000 2.2368167000000003
14.58100 2.2325755999999997
14.58200 2.2282071
14.58300 2.2237112999999997
14.58400 2.2190882
14.58500 2.2143381
14.58600 2.2094613
14.58700 2.2044580000000003
14.58800 2.1993289
14.58900 2.1940744000000003
14.59000 2.188695
14.59100 2.1831917
14.59200 2.1775648000000003
14.59300 2.1718154
14.59400 2.1659441
14.59500 2.1599518
14.59600 2.1538392
14.59700 2.1476071
14.59800 2.1412564
14.59900 2.1347879
14.60000 2.1282021
14.60100 2.1214996999999998
14.60200 2.1146815
14.60300 2.107748
14.60400 2.1006996
14.60500 2.0935368
14.60600 2.0862598
14.60700 2.078869
14.60800 2.0713646
14.60900 2.0637469
14.61000 2.0560162
14.61100 2.0481724
14.61200 2.0402158
14.61300 2.0321464000000002
14.61400 2.0239646000000002
14.61500 2.0156704000000003
14.61600 2.0072639
14.61700 1.9987457
14.61800 1.9901157999999999
14.61900 1.9813748
14.62000 1.972523
14.62100 1.9635607999999998
14.62200 1.9544888
14.62300 1.9453079000000002
14.62400 1.9360184999999999
14.62500 1.9266214
14.62600 1.9171174999999998
14.62700 1.9075075000000001
14.62800 1.8977925
14.62900 1.8879732
14.63000 1.8780506999999997
14.63100 1.8680258
14.63200 1.8578995
14.63300 1.8476725999999999
14.63400 1.8373460000000001
14.63500 1.8269205
14.63600 1.8163970000000003
14.63700 1.8057759999999998
14.63800 1.7950583
14.63900 1.7842447000000001
14.64000 1.7733358000000001
14.64100 1.7623320000000002
14.64200 1.7512337999999998
14.64300 1.7400419
14.64400 1.7287565
14.64500 1.7173784
14.64600 1.7059077999999999
14.64700 1.6943453000000002
14.64800 1.6826913
14.64900 1.6709464
14.65000 1.6591110999999998
14.65100 1.6471861
14.65200 1.635172
14.65300 1.6230695
14.65400 1.6108792
14.65500 1.5986022
14.65600 1.586239
14.65700 1.5737910000000002
14.65800 1.5612589
14.65900 1.5486438999999999
14.66000 1.535947
14.66100 1.5231693
14.66200 1.5103119999999999
14.66300 1.4973763
14.66400 1.4843633999999999
14.66500 1.4712744
14.66600 1.4581106
14.66700 1.4448729
14.66800 1.4315628
14.66900 1.418181
14.67000 1.4047288999999998
14.67100 1.3912074
14.67200 1.3776174
14.67300 1.3639598
14.67400 1.3502356
14.67500 1.3364454
14.67600 1.3225901
14.67700 1.3086705
14.67800 1.2946871
14.67900 1.2806408
14.68000 1.2665321
14.68100 1.2523617
14.68200 1.2381301
14.68300 1.2238381
14.68400 1.2094864
14.68500 1.1950755
14.68600 1.1806063
14.68700 1.1660796
14.68800 1.1514959999999999
14.68900 1.1368563999999999
14.69000 1.1221619
14.69100 1.1074134
14.69200 1.0926119
14.69300 1.0777584999999998
14.69400 1.0628544
14.69500 1.0479006000000002
14.69600 1.0328985000000002
14.69700 1.0178493
14.69800 1.0027544
14.69900 0.98761488
14.70000 0.97243227
14.70100 0.95720775
14.70200 0.94194263
14.70300 0.9266382999999999
14.70400 0.91129588
14.70500 0.89591667
14.70600 0.88050179
14.70700 0.86505245
14.70800 0.8495696800000001
14.70900 0.8340544999999999
14.71000 0.81850793
14.71100 0.8029309099999999
14.71200 0.7873243699999999
14.71300 0.77168914
14.71400 0.7560260099999999
14.71500 0.74033584
14.71600 0.72461935
14.71700 0.70887739
14.71800 0.69311066
14.71900 0.67731994
14.72000 0.66150608
14.72100 0.6456698799999999
14.72200 0.62981215
14.72300 0.61393376
14.72400 0.5980356600000001
14.72500 0.58211884
14.72600 0.56618429
14.72700 0.5502330599999999
14.72800 0.53426628
14.72900 0.51828511
14.73000 0.50229072
14.73100 0.48628435000000003
14.73200 0.47026733
14.73300 0.4542409
14.73400 0.43820635999999996
14.73500 0.42216503
14.73600 0.40611830000000004
14.73700 0.39006744
14.73800 0.37401379
14.73900 0.35795863
14.74000 0.34190326
14.74100 0.32584891
14.74200 0.30979679
14.74300 0.2937481
14.74400 0.27770398
14.74500 0.26166551
14.74600 0.24563374
14.74700 0.22960969
14.74800 0.21359429
14.74900 0.19758851000000002
14.75000 0.18159323
14.75100 0.16560934
14.75200 0.14963767
14.75300 0.13367905
14.75400 0.1177343
14.75500 0.10180421
14.75600 0.085889612
14.75700 0.069991319
14.75800 0.054110156000000006
14.75900 0.038246971
14.76000 0.02240263
14.76100 0.0065780274
14.76200 -0.0092259157
14.76300 -0.025008246
14.76400 -0.040767982
14.76500 -0.056504109000000004
14.76600 -0.072215585
14.76700 -0.087901339
14.76800 -0.10356028
14.76900 -0.11919128000000001
14.77000 -0.13479322999999999
14.77100 -0.15036496
14.77200 -0.16590536
14.77300 -0.18141326
14.77400 -0.19688751000000002
14.77500 -0.212327
14.77600 -0.22773058000000002
14.77700 -0.24309717
14.77800 -0.25842569
14.77900 -0.27371505
14.78000 -0.28896425000000003
14.78100 -0.30417225999999997
14.78200 -0.3193381
14.78300 -0.3344608
14.78400 -0.34953943
14.78500 -0.36457307
14.78600 -0.37956084
14.78700 -0.39450186
14.78800 -0.40939525000000004
14.78900 -0.42424016
14.79000 -0.43903575
14.79100 -0.45378114999999997
14.79200 -0.46847556
14.79300 -0.48311809
14.79400 -0.49770791000000003
14.79500 -0.51224413
14.79600 -0.52672592
14.79700 -0.54115239
14.79800 -0.5555226
14.79900 -0.5698356800000001
14.80000 -0.58409069
14.80100 -0.5982867000000001
14.80200 -0.6124227799999999
14.80300 -0.626498
14.80400 -0.64051133
14.80500 -0.65446184
14.80600 -0.6683486
14.80700 -0.6821706000000001
14.80800 -0.6959268799999999
14.80900 -0.70961653
14.81000 -0.72323857
14.81100 -0.73679206
14.81200 -0.75027607
14.81300 -0.76368973
14.81400 -0.77703209
14.81500 -0.79030236
14.81600 -0.80349958
14.81700 -0.81662303
14.81800 -0.82967188
14.81900 -0.8426453
14.82000 -0.85554263
14.82100 -0.86836303
14.82200 -0.88110585
14.82300 -0.89377034
14.82400 -0.90635587
14.82500 -0.9188616599999999
14.82600 -0.9312870900000001
14.82700 -0.9436314899999999
14.82800 -0.9558941200000001
14.82900 -0.96807443
14.83000 -0.98017165
14.83100 -0.99218516
14.83200 -1.0041141999999998
14.83300 -1.0159581000000002
14.83400 -1.0277162
14.83500 -1.0393878
14.83600 -1.050972
14.83700 -1.0624683
14.83800 -1.0738756999999999
14.83900 -1.0851936
14.84000 -1.0964213
14.84100 -1.1075579
14.84200 -1.1186026
14.84300 -1.1295549
14.84400 -1.1404138
14.84500 -1.1511787
14.84600 -1.1618488
14.84700 -1.1724234999999998
14.84800 -1.1829021
14.84900 -1.193284
14.85000 -1.2035684
14.85100 -1.2137547
14.85200 -1.2238423999999999
14.85300 -1.233831
14.85400 -1.2437197
14.85500 -1.2535082
14.85600 -1.2631959
14.85700 -1.2727824
14.85800 -1.2822672
14.85900 -1.2916498
14.86000 -1.3009299
14.86100 -1.3101069
14.86200 -1.3191806000000001
14.86300 -1.3281506
14.86400 -1.3370165
14.86500 -1.3457778999999999
14.86600 -1.3544344
14.86700 -1.3629857
14.86800 -1.3714314
14.86900 -1.3797713
14.87000 -1.3880047
14.87100 -1.3961314
14.87200 -1.404151
14.87300 -1.4120632
14.87400 -1.4198674
14.87500 -1.4275632999999999
14.87600 -1.4351504
14.87700 -1.4426284
14.87800 -1.4499968
14.87900 -1.4572551
14.88000 -1.4644030000000001
14.88100 -1.47144
14.88200 -1.4783657000000001
14.88300 -1.4851796
14.88400 -1.4918813
14.88500 -1.4984704999999998
14.88600 -1.5049468
14.88700 -1.5113097
14.88800 -1.5175588
14.88900 -1.5236939
14.89000 -1.5297147
14.89100 -1.5356206000000001
14.89200 -1.5414117
14.89300 -1.5470874000000001
14.89400 -1.5526477
14.89500 -1.5580922000000001
14.89600 -1.5634207
14.89700 -1.5686328999999999
14.89800 -1.5737287999999998
14.89900 -1.5787079999999998
14.90000 -1.5835704
14.90100 -1.5883159
14.90200 -1.5929444000000001
14.90300 -1.5974555000000001
14.90400 -1.6018493000000003
14.90500 -1.6061254
14.90600 -1.6102836999999999
14.90700 -1.6143244
14.90800 -1.6182469000000002
14.90900 -1.6220514
14.91000 -1.6257375
14.91100 -1.6293054000000002
14.91200 -1.6327549000000001
14.91300 -1.6360855
14.91400 -1.6392974
14.91500 -1.6423903
14.91600 -1.6453642000000002
14.91700 -1.6482187
14.91800 -1.6509539
14.91900 -1.6535694
14.92000 -1.6560653
14.92100 -1.6584413
14.92200 -1.6606973
14.92300 -1.6628334000000002
14.92400 -1.6648492000000001
14.92500 -1.6667448
14.92600 -1.6685201
14.92700 -1.6701749
14.92800 -1.6717092999999998
14.92900 -1.6731231999999998
14.93000 -1.6744167
14.93100 -1.6755898000000002
14.93200 -1.6766425000000003
14.93300 -1.6775749999999998
14.93400 -1.6783874
14.93500 -1.6790800000000001
14.93600 -1.6796526999999999
14.93700 -1.6801059
14.93800 -1.6804397
14.93900 -1.6806543
14.94000 -1.68075
14.94100 -1.6807273
14.94200 -1.6805860999999997
14.94300 -1.680327
14.94400 -1.6799502000000002
14.94500 -1.6794559
14.94600 -1.6788444
14.94700 -1.6781161
14.94800 -1.6772711999999999
14.94900 -1.6763099
14.95000 -1.6752325
14.95100 -1.6740395000000001
14.95200 -1.6727308
14.95300 -1.6713068000000002
14.95400 -1.6697674999999998
14.95500 -1.6681133000000001
14.95600 -1.6663443
14.95700 -1.6644606
14.95800 -1.6624626
14.95900 -1.6603501999999999
14.96000 -1.6581234999999999
14.96100 -1.6557828
14.96200 -1.6533280000000001
14.96300 -1.6507594
14.96400 -1.6480769999999998
14.96500 -1.6452812
14.96600 -1.6423718999999999
14.96700 -1.6393494000000002
14.96800 -1.6362137999999997
14.96900 -1.6329654999999998
14.97000 -1.6296048
14.97100 -1.6261317000000002
14.97200 -1.6225468
14.97300 -1.6188504
14.97400 -1.6150428000000001
14.97500 -1.6111245
14.97600 -1.6070962000000002
14.97700 -1.6029581000000002
14.97800 -1.5987109
14.97900 -1.5943553
14.98000 -1.5898917
14.98100 -1.5853206000000002
14.98200 -1.5806427
14.98300 -1.5758587000000002
14.98400 -1.5709691000000001
14.98500 -1.5659745999999999
14.98600 -1.5608756
14.98700 -1.5556728
14.98800 -1.5503665999999998
14.98900 -1.5449578
14.99000 -1.5394468
14.99100 -1.5338340000000001
14.99200 -1.5281199
14.99300 -1.5223050999999999
14.99400 -1.5163899
14.99500 -1.5103748000000001
14.99600 -1.5042602
14.99700 -1.4980465
14.99800 -1.4917342
14.99900 -1.4853236
15.00000 -1.4788152
15.00100 -1.4722093
15.00200 -1.4655065
15.00300 -1.4587071
15.00400 -1.4518117000000001
15.00500 -1.4448207
15.00600 -1.4377347
15.00700 -1.4305543
15.00800 -1.42328
15.00900 -1.4159124
15.01000 -1.4084523
15.01100 -1.4009001
15.01200 -1.3932566
15.01300 -1.3855225
15.01400 -1.3776986999999998
15.01500 -1.3697858
15.01600 -1.3617846
15.01700 -1.353696
15.01800 -1.3455207
15.01900 -1.3372594999999998
15.02000 -1.3289134
15.02100 -1.320483
15.02200 -1.3119692
15.02300 -1.3033727
15.02400 -1.2946944999999999
15.02500 -1.2859350999999999
15.02600 -1.2770953999999999
15.02700 -1.2681759000000001
15.02800 -1.2591774999999998
15.02900 -1.2501007
15.03000 -1.2409462
15.03100 -1.2317145
15.03200 -1.2224063
15.03300 -1.2130221
15.03400 -1.2035626000000001
15.03500 -1.1940282
15.03600 -1.1844194000000001
15.03700 -1.174737
15.03800 -1.1649813
15.03900 -1.1551529
15.04000 -1.1452525999999998
15.04100 -1.1352809
15.04200 -1.1252385999999999
15.04300 -1.1151263
15.04400 -1.1049448
15.04500 -1.0946949
15.04600 -1.0843774000000002
15.04700 -1.0739933
15.04800 -1.0635433
15.04900 -1.0530284
15.05000 -1.0424495
15.05100 -1.0318075
15.05200 -1.0211036
15.05300 -1.0103384
15.05400 -0.9995130799999999
15.05500 -0.9886285300000001
15.05600 -0.97768577
15.05700 -0.9666855400000001
15.05800 -0.95562888
15.05900 -0.94451662
15.06000 -0.93334951
15.06100 -0.9221283699999999
15.06200 -0.9108540599999999
15.06300 -0.89952732
15.06400 -0.88814879
15.06500 -0.8767193200000001
15.06600 -0.86523946
15.06700 -0.85370997
15.06800 -0.8421315800000001
15.06900 -0.83050486
15.07000 -0.81883054
15.07100 -0.80710929
15.07200 -0.7953418400000001
15.07300 -0.78352895
15.07400 -0.77167135
15.07500 -0.75976984
15.07600 -0.74782521
15.07700 -0.7358383399999999
15.07800 -0.72381012
15.07900 -0.71174148
15.08000 -0.69963341
15.08100 -0.6874869100000001
15.08200 -0.67530302
15.08300 -0.6630828099999999
15.08400 -0.65082745
15.08500 -0.63853799
15.08600 -0.62621566
15.08700 -0.61386162
15.08800 -0.60147699
15.08900 -0.5890629700000001
15.09000 -0.57662069
15.09100 -0.5641512599999999
15.09200 -0.5516558
15.09300 -0.53913537
15.09400 -0.52659097
15.09500 -0.51402361
15.09600 -0.50143418
15.09700 -0.48882356
15.09800 -0.47619254000000005
15.09900 -0.46354192
15.10000 -0.45087240000000006
15.10100 -0.43818462
15.10200 -0.42547924000000004
15.10300 -0.41275681000000003
15.10400 -0.40001790000000004
15.10500 -0.38726307
15.10600 -0.37449284
15.10700 -0.36170774
15.10800 -0.34890829
15.10900 -0.33609509
15.11000 -0.3232687
15.11100 -0.31042974
15.11200 -0.29757889
15.11300 -0.28471686
15.11400 -0.2718444
15.11500 -0.25896232
15.11600 -0.24607149
15.11700 -0.23317281
15.11800 -0.22026723999999998
15.11900 -0.2073558
15.12000 -0.19443955
15.12100 -0.18151954
15.12200 -0.16859689
15.12300 -0.15567273
15.12400 -0.14274818
15.12500 -0.12982438
15.12600 -0.11690245
15.12700 -0.1039835
15.12800 -0.091068645
15.12900 -0.078158925
15.13000 -0.06525538
15.13100 -0.052358996000000005
15.13200 -0.039470717
15.13300 -0.026591442000000003
15.13400 -0.013722022
15.13500 -0.0008632606300000001
15.13600 0.011984087
15.13700 0.02481931
15.13800 0.037641742
15.13900 0.050450750999999995
15.14000 0.063245738
15.14100 0.07602613200000001
15.14200 0.08879137499999999
15.14300 0.10154091999999999
15.14400 0.11427425
15.14500 0.1269908
15.14600 0.13969004000000002
15.14700 0.15237138
15.14800 0.16503424
15.14900 0.17767798999999998
15.15000 0.19030197
15.15100 0.20290548
15.15200 0.21548778999999998
15.15300 0.22804809
15.15400 0.24058558
15.15500 0.25309941
15.15600 0.26558866
15.15700 0.27805238
15.15800 0.29048964
15.15900 0.30289943999999996
15.16000 0.31528079
15.16100 0.32763269
15.16200 0.33995414
15.16300 0.35224415
15.16400 0.36450175
15.16500 0.37672601
15.16600 0.388916
15.16700 0.40107085
15.16800 0.41318973999999997
15.16900 0.42527182999999996
15.17000 0.43731644
15.17100 0.44932286000000005
15.17200 0.46129044999999996
15.17300 0.47321864
15.17400 0.48510688
15.17500 0.4969547
15.17600 0.50876159
15.17700 0.52052713
15.17800 0.5322508499999999
15.17900 0.54393238
15.18000 0.55557131
15.18100 0.56716725
15.18200 0.5787198
15.18300 0.59022848
15.18400 0.60169287
15.18500 0.61311251
15.18600 0.6244869
15.18700 0.63581546
15.18800 0.64709764
15.18900 0.65833284
15.19000 0.66952039
15.19100 0.68065966
15.19200 0.6917499500000001
15.19300 0.7027905
15.19400 0.7137805700000001
15.19500 0.72471942
15.19600 0.73560625
15.19700 0.74644033
15.19800 0.7572209
15.19900 0.7679472199999999
15.20000 0.77861859
15.20100 0.78923432
15.20200 0.79979366
15.20300 0.8102960899999999
15.20400 0.82074096
15.20500 0.83112773
15.20600 0.84145581
15.20700 0.8517248599999999
15.20800 0.8619343899999999
15.20900 0.8720840299999999
15.21000 0.88217342
15.21100 0.8922021800000001
15.21200 0.90217013
15.21300 0.9120768899999999
15.21400 0.92192218
15.21500 0.93170581
15.21600 0.9414275200000001
15.21700 0.9510870100000001
15.21800 0.96068401
15.21900 0.97021824
15.22000 0.9796894199999999
15.22100 0.9890971700000001
15.22200 0.9984412200000001
15.22300 1.0077211000000001
15.22400 1.0169365
15.22500 1.0260867999999999
15.22600 1.0351716
15.22700 1.0441904
15.22800 1.0531426
15.22900 1.0620278
15.23000 1.0708453999999998
15.23100 1.0795948
15.23200 1.0882755
15.23300 1.0968868999999999
15.23400 1.1054283999999999
15.23500 1.1138995
15.23600 1.1222998
15.23700 1.1306288
15.23800 1.138886
15.23900 1.1470711
15.24000 1.1551837
15.24100 1.1632237
15.24200 1.1711905999999999
15.24300 1.1790844
15.24400 1.1869049
15.24500 1.194652
15.24600 1.2023257
15.24700 1.209926
15.24800 1.217453
15.24900 1.2249066
15.25000 1.2322868
15.25100 1.2395939
15.25200 1.2468278
15.25300 1.2539886999999998
15.25400 1.2610765
15.25500 1.2680913999999999
15.25600 1.2750333
15.25700 1.2819022
15.25800 1.288698
15.25900 1.2954205
15.26000 1.3020696999999999
15.26100 1.3086453
15.26200 1.3151472000000002
15.26300 1.3215749
15.26400 1.3279281
15.26500 1.3342065
15.26600 1.3404097
15.26700 1.3465375
15.26800 1.3525893
15.26900 1.3585648000000001
15.27000 1.3644635
15.27100 1.3702851
15.27200 1.3760293
15.27300 1.3816958000000001
15.27400 1.3872843
15.27500 1.3927947
15.27600 1.3982267
15.27700 1.4035802
15.27800 1.4088553
15.27900 1.4140519
15.28000 1.4191700999999999
15.28100 1.42421
15.28200 1.4291718
15.28300 1.4340556
15.28400 1.4388619
15.28500 1.4435908000000002
15.28600 1.4482426
15.28700 1.4528179
15.28800 1.4573167999999999
15.28900 1.4617397
15.29000 1.4660871
15.29100 1.4703591
15.29200 1.4745563
15.29300 1.4786788
15.29400 1.482727
15.29500 1.4867010999999999
15.29600 1.4906012
15.29700 1.4944275
15.29800 1.4981802
15.29900 1.5018592000000002
15.30000 1.5054646
15.30100 1.5089964
15.30200 1.5124544
15.30300 1.5158386
15.30400 1.5191489
15.30500 1.5223851
15.30600 1.5255472
15.30700 1.5286348
15.30800 1.5316478999999998
15.30900 1.5345864
15.31000 1.5374501
15.31100 1.5402391
15.31200 1.5429531
15.31300 1.5455923999999999
15.31400 1.5481567999999999
15.31500 1.5506465
15.31600 1.5530617
15.31700 1.5554025
15.31800 1.5576691999999999
15.31900 1.5598621
15.32000 1.5619815000000001
15.32100 1.5640277
15.32200 1.5660012
15.32300 1.5679024
15.32400 1.5697317
15.32500 1.5714896999999999
15.32600 1.5731767
15.32700 1.5747931
15.32800 1.5763393
15.32900 1.5778158
15.33000 1.5792228
15.33100 1.580561
15.33200 1.5818302999999998
15.33300 1.5830312
15.33400 1.5841639
15.33500 1.5852286
15.33600 1.5862254
15.33700 1.5871547
15.33800 1.5880163999999999
15.33900 1.5888106
15.34000 1.5895375999999999
15.34100 1.5901973
15.34200 1.59079
15.34300 1.5913159
15.34400 1.5917747999999998
15.34500 1.5921670999999997
15.34600 1.5924926999999998
15.34700 1.592752
15.34800 1.5929451000000001
15.34900 1.5930723
15.35000 1.5931339999999998
15.35100 1.5931303
15.35200 1.5930617
15.35300 1.5929287
15.35400 1.5927315000000002
15.35500 1.5924707
15.35600 1.5921468
15.35700 1.5917602999999998
15.35800 1.5913118
15.35900 1.5908018
15.36000 1.5902309
15.36100 1.5895996
15.36200 1.5889088
15.36300 1.5881589000000003
15.36400 1.5873504999999999
15.36500 1.5864840000000002
15.36600 1.5855601000000001
15.36700 1.5845794
15.36800 1.5835423000000002
15.36900 1.5824493
15.37000 1.5813008
15.37100 1.5800972
15.37200 1.5788388
15.37300 1.577526
15.37400 1.5761589999999999
15.37500 1.5747381
15.37600 1.5732635
15.37700 1.5717354
15.37800 1.570154
15.37900 1.5685193
15.38000 1.5668318
15.38100 1.5650913
15.38200 1.5632983
15.38300 1.5614529
15.38400 1.5595553
15.38500 1.5576059999999998
15.38600 1.555605
15.38700 1.5535529
15.38800 1.5514499
15.38900 1.5492964999999999
15.39000 1.5470932
15.39100 1.5448405
15.39200 1.5425391
15.39300 1.5401892
15.39400 1.5377918000000002
15.39500 1.5353474
15.39600 1.5328566
15.39700 1.53032
15.39800 1.5277384
15.39900 1.5251123
15.40000 1.5224425
15.40100 1.5197296
15.40200 1.5169741
15.40300 1.5141767000000002
15.40400 1.5113378
15.40500 1.5084581
15.40600 1.5055380999999999
15.40700 1.5025781
15.40800 1.4995785
15.40900 1.4965399000000001
15.41000 1.4934625
15.41100 1.4903467
15.41200 1.4871927
15.41300 1.4840008
15.41400 1.4807712
15.41500 1.4775042999999999
15.41600 1.4742003
15.41700 1.4708594
15.41800 1.467482
15.41900 1.4640681
15.42000 1.4606182
15.42100 1.4571327
15.42200 1.4536117
15.42300 1.4500557
15.42400 1.4464652
15.42500 1.4428406
15.42600 1.4391824
15.42700 1.435491
15.42800 1.4317671
15.42900 1.4280112
15.43000 1.4242241
15.43100 1.4204063
15.43200 1.4165586000000001
15.43300 1.4126815
15.43400 1.4087756999999999
15.43500 1.4048418999999999
15.43600 1.4008807
15.43700 1.3968928
15.43800 1.3928787999999999
15.43900 1.3888392
15.44000 1.3847745999999999
15.44100 1.3806854
15.44200 1.3765723
15.44300 1.3724353
15.44400 1.3682751
15.44500 1.3640918
15.44600 1.3598857
15.44700 1.3556570000000001
15.44800 1.3514059
15.44900 1.3471324999999998
15.45000 1.342837
15.45100 1.3385194
15.45200 1.3341798999999999
15.45300 1.3298186
15.45400 1.3254356
15.45500 1.3210309
15.45600 1.3166048
15.45700 1.3121573
15.45800 1.3076888
15.45900 1.3031994999999998
15.46000 1.2986897000000002
15.46100 1.2941597
15.46200 1.2896100000000001
15.46300 1.2850409999999999
15.46400 1.2804533
15.46500 1.2758475
15.46600 1.2712241000000002
15.46700 1.2665838
15.46800 1.2619273
15.46900 1.2572553
15.47000 1.2525685
15.47100 1.2478678
15.47200 1.2431537
15.47300 1.238427
15.47400 1.2336886
15.47500 1.2289389
15.47600 1.2241787
15.47700 1.2194086
15.47800 1.214629
15.47900 1.2098406000000002
15.48000 1.2050438
15.48100 1.2002389
15.48200 1.1954264
15.48300 1.1906063999999998
15.48400 1.1857794
15.48500 1.1809452999999999
15.48600 1.1761044999999999
15.48700 1.1712571
15.48800 1.1664031
15.48900 1.1615427
15.49000 1.1566759
15.49100 1.1518029
15.49200 1.1469236
15.49300 1.1420382
15.49400 1.1371469
15.49500 1.1322498
15.49600 1.1273472
15.49700 1.1224392
15.49800 1.1175261
15.49900 1.1126083
15.50000 1.1076862
15.50100 1.1027601999999999
15.50200 1.0978309
15.50300 1.0928986
15.50400 1.0879639
15.50500 1.0830274000000002
15.50600 1.0780898
15.50700 1.0731516
15.50800 1.0682135000000001
15.50900 1.0632759999999999
15.51000 1.0583396999999999
15.51100 1.0534052999999999
15.51200 1.0484732
15.51300 1.043544
15.51400 1.038618
15.51500 1.0336958
15.51600 1.0287777
15.51700 1.0238638
15.51800 1.0189545
15.51900 1.0140499
15.52000 1.0091500999999998
15.52100 1.0042552
15.52200 0.9993650999999999
15.52300 0.99447984
15.52400 0.9895994300000001
15.52500 0.9847236800000001
15.52600 0.97985249
15.52700 0.97498577
15.52800 0.97012343
15.52900 0.9652654599999999
15.53000 0.9604116899999999
15.53100 0.9555621999999999
15.53200 0.9507169899999999
15.53300 0.94587626
15.53400 0.9410399899999999
15.53500 0.93620848
15.53600 0.9313819900000001
15.53700 0.9265608200000001
15.53800 0.92174532
15.53900 0.9169358799999999
15.54000 0.91213295
15.54100 0.90733701
15.54200 0.90254853
15.54300 0.8977680499999999
15.54400 0.8929960400000001
15.54500 0.88823307
15.54600 0.8834796
15.54700 0.87873619
15.54800 0.8740032099999999
15.54900 0.8692810299999999
15.55000 0.86457012
15.55100 0.8598706700000001
15.55200 0.85518304
15.55300 0.8505074300000001
15.55400 0.84584393
15.55500 0.84119262
15.55600 0.83655361
15.55700 0.83192689
15.55800 0.8273123800000001
15.55900 0.82271006
15.56000 0.8181197600000001
15.56100 0.81354138
15.56200 0.80897473
15.56300 0.8044197200000001
15.56400 0.7998761700000001
15.56500 0.79534398
15.56600 0.79082297
15.56700 0.7863131400000001
15.56800 0.78181438
15.56900 0.7773266600000001
15.57000 0.77285003
15.57100 0.7683845699999999
15.57200 0.76393043
15.57300 0.75948779
15.57400 0.75505688
15.57500 0.75063794
15.57600 0.74623134
15.57700 0.74183741
15.57800 0.73745651
15.57900 0.73308907
15.58000 0.72873551
15.58100 0.7243962500000001
15.58200 0.72007175
15.58300 0.71576238
15.58400 0.71146851
15.58500 0.70719048
15.58600 0.70292866
15.58700 0.69868327
15.58800 0.69445451
15.58900 0.69024255
15.59000 0.68604746
15.59100 0.6818693100000001
15.59200 0.67770807
15.59300 0.67356364
15.59400 0.66943592
15.59500 0.6653247400000001
15.59600 0.6612299
15.59700 0.65715117
15.59800 0.65308833
15.59900 0.6490410799999999
15.60000 0.6450092000000001
15.60100 0.6409924
15.60200 0.63699046
15.60300 0.6330031899999999
15.60400 0.62903045
15.60500 0.62507205
15.60600 0.62112794
15.60700 0.61719804
15.60800 0.61328234
15.60900 0.60938089
15.61000 0.60549374
15.61100 0.6016210200000001
15.61200 0.59776288
15.61300 0.59391945
15.61400 0.59009097
15.61500 0.58627757
15.61600 0.5824794999999999
15.61700 0.57869693
15.61800 0.5749301099999999
15.61900 0.57117916
15.62000 0.56744427
15.62100 0.5637256
15.62200 0.56002322
15.62300 0.55633718
15.62400 0.55266749
15.62500 0.54901415
15.62600 0.5453771
15.62700 0.54175626
15.62800 0.53815148
15.62900 0.53456258
15.63000 0.53098933
15.63100 0.52743149
15.63200 0.5238887400000001
15.63300 0.52036084
15.63400 0.51684747
15.63500 0.51334826
15.63600 0.50986293
15.63700 0.50639114
15.63800 0.50293258
15.63900 0.49948697
15.64000 0.49605407
15.64100 0.49263365
15.64200 0.48922547
15.64300 0.4858294
15.64400 0.4824453
15.64500 0.47907312
15.64600 0.47571282000000004
15.64700 0.47236439
15.64800 0.46902783
15.64900 0.46570329
15.65000 0.46239081
15.65100 0.45909053
15.65200 0.45580254000000003
15.65300 0.45252697999999997
15.65400 0.449264
15.65500 0.44601368999999996
15.65600 0.44277607999999996
15.65700 0.43955129
15.65800 0.43633934
15.65900 0.4331402
15.66000 0.42995376999999996
15.66100 0.42677997
15.66200 0.42361858999999996
15.66300 0.42046946
15.66400 0.41733226
15.66500 0.41420669
15.66600 0.41109234999999994
15.66700 0.4079889
15.66800 0.40489589
15.66900 0.40181284
15.67000 0.39873933
15.67100 0.39567491000000005
15.67200 0.3926191
15.67300 0.38957144
15.67400 0.38653149000000003
15.67500 0.38349887
15.67600 0.38047318999999996
15.67700 0.37745414
15.67800 0.37444141000000003
15.67900 0.37143477
15.68000 0.36843403
15.68100 0.36543901
15.68200 0.36244963
15.68300 0.35946581
15.68400 0.35648753
15.68500 0.35351482
15.68600 0.35054774
15.68700 0.34758635000000004
15.68800 0.34463075000000004
15.68900 0.34168102
15.69000 0.33873728999999997
15.69100 0.33579967
15.69200 0.33286822
15.69300 0.32994302
15.69400 0.32702412000000003
15.69500 0.3241115
15.69600 0.32120515
15.69700 0.31830496
15.69800 0.31541081
15.69900 0.31252247
15.70000 0.30963973
15.70100 0.30676224
15.70200 0.30388965
15.70300 0.30102152000000004
15.70400 0.29815737999999997
15.70500 0.29529671
15.70600 0.29243892
15.70700 0.28958342
15.70800 0.28672959
15.70900 0.28387678
15.71000 0.2810244
15.71100 0.27817178
15.71200 0.27531835
15.71300 0.27246349
15.71400 0.26960669
15.71500 0.26674743
15.71600 0.26388532000000003
15.71700 0.26101992
15.71800 0.25815093
15.71900 0.25527808
15.72000 0.25240114999999996
15.72100 0.24952004
15.72200 0.24663461
15.72300 0.24374484000000002
15.72400 0.24085072999999999
15.72500 0.23795229
15.72600 0.23504956999999999
15.72700 0.23214263
15.72800 0.22923152000000002
15.72900 0.2263163
15.73000 0.22339697
15.73100 0.22047355
15.73200 0.21754599000000002
15.73300 0.21461420999999997
15.73400 0.21167805
15.73500 0.20873735000000002
15.73600 0.20579182999999998
15.73700 0.20284122
15.73800 0.19988515
15.73900 0.19692322
15.74000 0.19395497
15.74100 0.19097991
15.74200 0.18799750999999998
15.74300 0.18500721
15.74400 0.18200844
15.74500 0.17900062
15.74600 0.17598316
15.74700 0.17295547
15.74800 0.16991701
15.74900 0.16686723
15.75000 0.16380561
15.75100 0.16073169
15.75200 0.15764502
15.75300 0.1545452
15.75400 0.1514319
15.75500 0.14830480000000001
15.75600 0.14516363
15.75700 0.14200819
15.75800 0.1388383
15.75900 0.1356538
15.76000 0.13245459
15.76100 0.12924058
15.76200 0.12601167
15.76300 0.12276781
15.76400 0.11950894000000001
15.76500 0.11623496
15.76600 0.11294577
15.76700 0.10964127
15.76800 0.10632128
15.76900 0.1029856
15.77000 0.099634018
15.77100 0.096266234
15.77200 0.09288191800000001
15.77300 0.089480687
15.77400 0.08606211
15.77500 0.082625711
15.77600 0.079170981
15.77700 0.075697369
15.77800 0.072204304
15.77900 0.068691198
15.78000 0.065157458
15.78100 0.061602483
15.78200 0.058025698
15.78300 0.054426544
15.78400 0.050804496
15.78500 0.047159072999999996
15.78600 0.043489838999999995
15.78700 0.039796412
15.78800 0.036078473
15.78900 0.032335758
15.79000 0.028568069999999997
15.79100 0.024775261
15.79200 0.020957249
15.79300 0.017113997
15.79400 0.013245511000000001
15.79500 0.0093518371
15.79600 0.005433043
15.79700 0.0014892133
15.79800 -0.002479565
15.79900 -0.006473206999999999
15.80000 -0.010491646
15.80100 -0.014534836999999998
15.80200 -0.018602774000000002
15.80300 -0.02269549
15.80400 -0.026813068
15.80500 -0.030955639999999996
15.80600 -0.035123402
15.80700 -0.0393166
15.80800 -0.043535543999999995
15.80900 -0.047780597
15.81000 -0.052052177
15.81100 -0.056350743
15.81200 -0.060676801
15.81300 -0.065030885
15.81400 -0.069413561
15.81500 -0.07382540500000001
15.81600 -0.078266999
15.81700 -0.08273892499999999
15.81800 -0.087241741
15.81900 -0.091775996
15.82000 -0.09634218900000001
15.82100 -0.10094079
15.82200 -0.10557222
15.82300 -0.11023685
15.82400 -0.11493496
15.82500 -0.11966681
15.82600 -0.12443259
15.82700 -0.1292324
15.82800 -0.13406633
15.82900 -0.13893435999999998
15.83000 -0.14383646
15.83100 -0.14877253
15.83200 -0.15374245
15.83300 -0.15874607
15.83400 -0.16378325
15.83500 -0.1688538
15.83600 -0.17395758
15.83700 -0.17909444
15.83800 -0.18426427
15.83900 -0.189467
15.84000 -0.1947026
15.84100 -0.19997109
15.84200 -0.20527255000000003
15.84300 -0.21060711999999998
15.84400 -0.21597500999999997
15.84500 -0.22137647
15.84600 -0.22681181
15.84700 -0.2322814
15.84800 -0.23778563
15.84900 -0.24332497
15.85000 -0.24889987
15.85100 -0.25451083
15.85200 -0.26015833
15.85300 -0.26584286
15.85400 -0.27156489
15.85500 -0.27732484
15.85600 -0.28312311
15.85700 -0.28896006
15.85800 -0.29483598
15.85900 -0.30075114000000003
15.86000 -0.30670566
15.86100 -0.31269968000000004
15.86200 -0.31873323
15.86300 -0.32480629
15.86400 -0.33091879
15.86500 -0.33707058
15.86600 -0.34326143000000003
15.86700 -0.34949114
15.86800 -0.35575943
15.86900 -0.36206599
15.87000 -0.36841054
15.87100 -0.37479275
15.87200 -0.38121231
15.87300 -0.38766891
15.87400 -0.3941623
15.87500 -0.40069218000000006
15.87600 -0.40725837
15.87700 -0.41386071
15.87800 -0.42049903
15.87900 -0.42717331000000003
15.88000 -0.43388344
15.88100 -0.44062948
15.88200 -0.44741146
15.88300 -0.45422944
15.88400 -0.46108360000000004
15.88500 -0.46797404
15.88600 -0.47490099
15.88700 -0.48186462
15.88800 -0.4888651
15.88900 -0.49590264
15.89000 -0.5029774300000001
15.89100 -0.51008966
15.89200 -0.51723947
15.89300 -0.52442695
15.89400 -0.5316522
15.89500 -0.53891526
15.89600 -0.54621613
15.89700 -0.55355476
15.89800 -0.56093112
15.89900 -0.568345
15.90000 -0.57579633
15.90100 -0.58328481
15.90200 -0.59081023
15.90300 -0.59837233
15.90400 -0.60597081
15.90500 -0.61360532
15.90600 -0.62127556
15.90700 -0.6289811799999999
15.90800 -0.63672182
15.90900 -0.6444972
15.91000 -0.65230695
15.91100 -0.6601507799999999
15.91200 -0.66802837
15.91300 -0.6759394400000001
15.91400 -0.68388376
15.91500 -0.6918611
15.91600 -0.6998712699999999
15.91700 -0.70791407
15.91800 -0.71598934
15.91900 -0.72409697
15.92000 -0.73223682
15.92100 -0.74040876
15.92200 -0.7486127300000001
15.92300 -0.75684865
15.92400 -0.76511642
15.92500 -0.77341595
15.92600 -0.78174714
15.92700 -0.79010995
15.92800 -0.79850415
15.92900 -0.80692964
15.93000 -0.8153863299999999
15.93100 -0.8238739300000001
15.93200 -0.83239228
15.93300 -0.84094107
15.93400 -0.8495201399999999
15.93500 -0.8581291
15.93600 -0.86676758
15.93700 -0.87543512
15.93800 -0.88413144
15.93900 -0.8928560699999999
15.94000 -0.90160845
15.94100 -0.91038821
15.94200 -0.9191948
15.94300 -0.92802774
15.94400 -0.93688648
15.94500 -0.94577046
15.94600 -0.95467912
15.94700 -0.96361199
15.94800 -0.97256862
15.94900 -0.98154843
15.95000 -0.99055097
15.95100 -0.99957576
15.95200 -1.0086223
15.95300 -1.0176903
15.95400 -1.0267791
15.95500 -1.0358886
15.95600 -1.0450182000000001
15.95700 -1.0541676999999998
15.95800 -1.0633368
15.95900 -1.072525
15.96000 -1.0817322
15.96100 -1.0909579
15.96200 -1.1002018
15.96300 -1.1094636
15.96400 -1.118743
15.96500 -1.1280397
15.96600 -1.1373533
15.96700 -1.1466835
15.96800 -1.1560298
15.96900 -1.1653917999999999
15.97000 -1.1747692
15.97100 -1.1841615
15.97200 -1.1935681
15.97300 -1.2029886
15.97400 -1.2124225
15.97500 -1.2218692
15.97600 -1.2313281
15.97700 -1.2407986
15.97800 -1.2502802
15.97900 -1.259772
15.98000 -1.2692735
15.98100 -1.2787839
15.98200 -1.2883027
15.98300 -1.2978291
15.98400 -1.3073625
15.98500 -1.3169020999999999
15.98600 -1.3264474
15.98700 -1.3359975
15.98800 -1.345552
15.98900 -1.3551102000000002
15.99000 -1.3646714
15.99100 -1.3742352
15.99200 -1.3838009
15.99300 -1.393368
15.99400 -1.402936
15.99500 -1.4125044999999998
15.99600 -1.4220728999999999
15.99700 -1.4316409
15.99800 -1.4412079
15.99900 -1.4507735000000002
16.00000 -1.4603375
16.00100 -1.4698992
16.00200 -1.4794583000000001
16.00300 -1.4890143
16.00400 -1.4985668
16.00500 -1.5081153999999999
16.00600 -1.5176596
16.00700 -1.5271988
16.00800 -1.5367324
16.00900 -1.54626
16.01000 -1.5557808
16.01100 -1.5652943
16.01200 -1.5747997999999999
16.01300 -1.5842965
16.01400 -1.5937837
16.01500 -1.6032606
16.01600 -1.6127266000000002
16.01700 -1.6221808
16.01800 -1.6316224000000001
16.01900 -1.6410505
16.02000 -1.6504642999999999
16.02100 -1.6598631
16.02200 -1.669246
16.02300 -1.6786121
16.02400 -1.6879609
16.02500 -1.6972912
16.02600 -1.7066026
16.02700 -1.7158942
16.02800 -1.7251655000000001
16.02900 -1.7344156
16.03000 -1.7436439000000001
16.03100 -1.7528499
16.03200 -1.7620327000000002
16.03300 -1.7711919
16.03400 -1.7803269
16.03500 -1.7894371999999998
16.03600 -1.7985223000000001
16.03700 -1.8075816000000002
16.03800 -1.8166145000000002
16.03900 -1.8256206000000001
16.04000 -1.8345993
16.04100 -1.8435501
16.04200 -1.8524723
16.04300 -1.8613655
16.04400 -1.8702291
16.04500 -1.8790623
16.04600 -1.8878644
16.04700 -1.8966349
16.04800 -1.9053729
16.04900 -1.9140778
16.05000 -1.9227485999999998
16.05100 -1.9313844
16.05200 -1.9399844
16.05300 -1.9485477000000002
16.05400 -1.9570733999999999
16.05500 -1.9655605999999999
16.05600 -1.9740081999999999
16.05700 -1.9824153
16.05800 -1.9907810000000001
16.05900 -1.9991044
16.06000 -2.0073846
16.06100 -2.0156207999999998
16.06200 -2.0238122
16.06300 -2.0319579
16.06400 -2.0400573
16.06500 -2.0481097
16.06600 -2.0561144
16.06700 -2.0640707000000003
16.06800 -2.0719781999999998
16.06900 -2.0798365
16.07000 -2.087645
16.07100 -2.0954033
16.07200 -2.1031109999999997
16.07300 -2.1107677
16.07400 -2.1183731
16.07500 -2.1259267
16.07600 -2.1334281
16.07700 -2.1408768
16.07800 -2.1482725
16.07900 -2.1556146000000003
16.08000 -2.162903
16.08100 -2.1701368
16.08200 -2.1773154
16.08300 -2.1844383
16.08400 -2.1915048
16.08500 -2.1985142
16.08600 -2.2054657
16.08700 -2.2123585
16.08800 -2.2191918
16.08900 -2.2259645000000003
16.09000 -2.232676
16.09100 -2.2393253
16.09200 -2.2459114
16.09300 -2.2524333
16.09400 -2.2588901000000003
16.09500 -2.265281
16.09600 -2.2716051
16.09700 -2.2778613
16.09800 -2.2840491000000003
16.09900 -2.2901675
16.10000 -2.2962159
16.10100 -2.3021935
16.10200 -2.3080997
16.10300 -2.3139341
16.10400 -2.319696
16.10500 -2.3253851
16.10600 -2.3310008
16.10700 -2.3365429
16.10800 -2.3420107999999997
16.10900 -2.3474044999999997
16.11000 -2.3527237
16.11100 -2.3579679
16.11200 -2.363137
16.11300 -2.3682306
16.11400 -2.3732482999999998
16.11500 -2.3781901000000003
16.11600 -2.3830554
16.11700 -2.3878437
16.11800 -2.3925547
16.11900 -2.3971877999999998
16.12000 -2.4017424999999997
16.12100 -2.4062181
16.12200 -2.4106141
16.12300 -2.4149297
16.12400 -2.419164
16.12500 -2.4233166
16.12600 -2.4273865
16.12700 -2.4313729
16.12800 -2.435275
16.12900 -2.4390919
16.13000 -2.4428228
16.13100 -2.4464671
16.13200 -2.4500238
16.13300 -2.4534922
16.13400 -2.4568716
16.13500 -2.4601616
16.13600 -2.4633612
16.13700 -2.4664702
16.13800 -2.4694879999999997
16.13900 -2.4724143
16.14000 -2.4752485
16.14100 -2.4779903
16.14200 -2.4806394999999997
16.14300 -2.483196
16.14400 -2.4856593
16.14500 -2.4880296
16.14600 -2.4903063
16.14700 -2.4924895
16.14800 -2.4945792
16.14900 -2.496575
16.15000 -2.498477
16.15100 -2.5002846
16.15200 -2.5019981000000002
16.15300 -2.5036169
16.15400 -2.5051409000000002
16.15500 -2.5065695999999997
16.15600 -2.5079027
16.15700 -2.5091399
16.15800 -2.5102805
16.15900 -2.5113244
16.16000 -2.5122706000000004
16.16100 -2.5131186
16.16200 -2.513868
16.16300 -2.5145181
16.16400 -2.5150681
16.16500 -2.5155174999999996
16.16600 -2.5158657
16.16700 -2.5161119
16.16800 -2.5162557
16.16900 -2.5162964999999997
16.17000 -2.5162337
16.17100 -2.5160668
16.17200 -2.5157955999999997
16.17300 -2.5154198
16.17400 -2.5149388000000004
16.17500 -2.5143526
16.17600 -2.5136612
16.17700 -2.5128642
16.17800 -2.5119618
16.17900 -2.5109537
16.18000 -2.5098401999999997
16.18100 -2.5086213
16.18200 -2.5072969
16.18300 -2.5058674
16.18400 -2.5043325000000003
16.18500 -2.5026924999999998
16.18600 -2.5009474
16.18700 -2.4990972
16.18800 -2.4971418
16.18900 -2.4950814
16.19000 -2.4929155
16.19100 -2.4906442
16.19200 -2.4882672
16.19300 -2.4857843
16.19400 -2.4831951
16.19500 -2.4804993
16.19600 -2.4776965
16.19700 -2.4747863
16.19800 -2.4717681
16.19900 -2.4686417
16.20000 -2.4654062
16.20100 -2.4620615
16.20200 -2.458607
16.20300 -2.4550425000000002
16.20400 -2.4513673
16.20500 -2.4475811
16.20600 -2.4436837
16.20700 -2.4396749
16.20800 -2.4355544
16.20900 -2.4313221
16.21000 -2.426978
16.21100 -2.4225222
16.21200 -2.4179548
16.21300 -2.4132762
16.21400 -2.4084864
16.21500 -2.4035858
16.21600 -2.3985747
16.21700 -2.3934536
16.21800 -2.3882229
16.21900 -2.3828831000000004
16.22000 -2.3774344
16.22100 -2.3718774000000002
16.22200 -2.3662126
16.22300 -2.36044
16.22400 -2.3545602
16.22500 -2.3485733
16.22600 -2.3424797
16.22700 -2.3362791
16.22800 -2.3299718
16.22900 -2.3235578
16.23000 -2.3170369
16.23100 -2.310409
16.23200 -2.3036739
16.23300 -2.2968313
16.23400 -2.2898808
16.23500 -2.2828220999999997
16.23600 -2.275655
16.23700 -2.2683792
16.23800 -2.2609944
16.23900 -2.2535002
16.24000 -2.2458965
16.24100 -2.2381831
16.24200 -2.2303598
16.24300 -2.2224266
16.24400 -2.2143837
16.24500 -2.2062311
16.24600 -2.197969
16.24700 -2.1895977
16.24800 -2.1811176000000003
16.24900 -2.1725291
16.25000 -2.1638328
16.25100 -2.155029
16.25200 -2.1461185
16.25300 -2.137102
16.25400 -2.1279801000000003
16.25500 -2.1187533000000003
16.25600 -2.1094223
16.25700 -2.0999881
16.25800 -2.0904509
16.25900 -2.0808116
16.26000 -2.0710705
16.26100 -2.0612283
16.26200 -2.0512853
16.26300 -2.0412421
16.26400 -2.0310987
16.26500 -2.0208556
16.26600 -2.0105129
16.26700 -2.0000705
16.26800 -1.9895287000000001
16.26900 -1.9788874
16.27000 -1.9681467000000001
16.27100 -1.9573063000000002
16.27200 -1.9463662
16.27300 -1.9353265000000002
16.27400 -1.9241869000000003
16.27500 -1.9129477
16.27600 -1.9016087000000002
16.27700 -1.8901698000000002
16.27800 -1.8786315000000002
16.27900 -1.8669937
16.28000 -1.8552567999999998
16.28100 -1.843421
16.28200 -1.831487
16.28300 -1.8194552999999998
16.28400 -1.8073263
16.28500 -1.7951008000000002
16.28600 -1.7827796
16.28700 -1.7703635999999998
16.28800 -1.7578535
16.28900 -1.7452503000000001
16.29000 -1.7325549999999998
16.29100 -1.7197685
16.29200 -1.7068917
16.29300 -1.6939256
16.29400 -1.6808711
16.29500 -1.667729
16.29600 -1.6545
16.29700 -1.6411848
16.29800 -1.6277842
16.29900 -1.6142989
16.30000 -1.6007291
16.30100 -1.5870754
16.30200 -1.5733382
16.30300 -1.5595176
16.30400 -1.5456140999999999
16.30500 -1.5316277999999999
16.30600 -1.5175588
16.30700 -1.5034075
16.30800 -1.4891737999999999
16.30900 -1.474858
16.31000 -1.4604602
16.31100 -1.4459806
16.31200 -1.4314195
16.31300 -1.4167772
16.31400 -1.4020539
16.31500 -1.3872501000000002
16.31600 -1.3723661999999999
16.31700 -1.3574028999999999
16.31800 -1.3423608999999999
16.31900 -1.3272407
16.32000 -1.3120431
16.32100 -1.2967692
16.32200 -1.2814196999999998
16.32300 -1.2659956
16.32400 -1.2504979
16.32500 -1.2349277
16.32600 -1.2192859999999999
16.32700 -1.203574
16.32800 -1.1877926
16.32900 -1.1719431
16.33000 -1.1560263
16.33100 -1.1400434
16.33200 -1.1239953
16.33300 -1.1078829000000001
16.33400 -1.091707
16.33500 -1.0754686
16.33600 -1.0591682
16.33700 -1.0428066
16.33800 -1.0263844
16.33900 -1.0099022
16.34000 -0.9933603900000001
16.34100 -0.9767595699999999
16.34200 -0.9601000700000001
16.34300 -0.94338236
16.34400 -0.9266069199999999
16.34500 -0.9097740999999999
16.34600 -0.89288438
16.34700 -0.8759382200000001
16.34800 -0.85893618
16.34900 -0.8418788199999999
16.35000 -0.82476679
16.35100 -0.8076008399999999
16.35200 -0.79038162
16.35300 -0.77311005
16.35400 -0.75578704
16.35500 -0.73841349
16.35600 -0.7209905
16.35700 -0.7035191199999999
16.35800 -0.68600052
16.35900 -0.66843582
16.36000 -0.65082624
16.36100 -0.6331729700000001
16.36200 -0.61547719
16.36300 -0.5977401
16.36400 -0.57996288
16.36500 -0.56214663
16.36600 -0.5442924299999999
16.36700 -0.52640135
16.36800 -0.50847442
16.36900 -0.49051251
16.37000 -0.47251661
16.37100 -0.45448751
16.37200 -0.436426
16.37300 -0.41833286999999997
16.37400 -0.40020882
16.37500 -0.38205453
16.37600 -0.36387066
16.37700 -0.34565786
16.37800 -0.32741676999999997
16.37900 -0.30914804
16.38000 -0.29085234
16.38100 -0.27253034
16.38200 -0.25418277
16.38300 -0.23581039
16.38400 -0.21741395
16.38500 -0.19899432
16.38600 -0.1805524
16.38700 -0.16208913
16.38800 -0.14360549
16.38900 -0.12510256
16.39000 -0.10658143
16.39100 -0.088043232
16.39200 -0.069489155
16.39300 -0.050920411
16.39400 -0.032338244
16.39500 -0.013743903000000002
16.39600 0.004861350699999999
16.39700 0.023476259
16.39800 0.042099576
16.39900 0.060730072
16.40000 0.07936655899999999
16.40100 0.09800787100000001
16.40200 0.11665289000000001
16.40300 0.13530055
16.40400 0.15394982999999998
16.40500 0.17259976999999999
16.40600 0.19124942
16.40700 0.20989794
16.40800 0.22854449000000002
16.40900 0.24718828
16.41000 0.26582857
16.41100 0.28446459
16.41200 0.30309567
16.41300 0.32172108
16.41400 0.34034012
16.41500 0.35895207
16.41600 0.37755619
16.41700 0.39615170000000005
16.41800 0.41473783
16.41900 0.43331371
16.42000 0.45187846
16.42100 0.4704311
16.42200 0.48897071
16.42300 0.5074962
16.42400 0.5260065700000001
16.42500 0.54450063
16.42600 0.56297723
16.42700 0.58143521
16.42800 0.59987335
16.42900 0.61829039
16.43000 0.63668513
16.43100 0.6550563500000001
16.43200 0.6734028000000001
16.43300 0.69172331
16.43400 0.71001668
16.43500 0.72828168
16.43600 0.7465172600000001
16.43700 0.76472228
16.43800 0.7828956499999999
16.43900 0.80103641
16.44000 0.81914356
16.44100 0.8372160599999999
16.44200 0.85525308
16.44300 0.8732536799999999
16.44400 0.89121703
16.44500 0.9091422
16.44600 0.92702843
16.44700 0.9448749
16.44800 0.96268076
16.44900 0.98044518
16.45000 0.9981673199999999
16.45100 1.0158463
16.45200 1.0334813999999999
16.45300 1.0510716999999998
16.45400 1.0686162000000001
16.45500 1.0861140999999999
16.45600 1.1035644
16.45700 1.1209661
16.45800 1.1383183
16.45900 1.15562
16.46000 1.1728701
16.46100 1.1900675
16.46200 1.2072113
16.46300 1.2243004
16.46400 1.2413334
16.46500 1.2583096
16.46600 1.2752276
16.46700 1.2920864
16.46800 1.3088849
16.46900 1.3256221000000001
16.47000 1.3422969
16.47100 1.3589080999999998
16.47200 1.3754549
16.47300 1.3919361
16.47400 1.4083507
16.47500 1.4246979
16.47600 1.4409766
16.47700 1.4571858
16.47800 1.4733247
16.47900 1.4893923
16.48000 1.5053878
16.48100 1.5213101999999998
16.48200 1.5371588
16.48300 1.5529327000000002
16.48400 1.5686308999999998
16.48500 1.5842527
16.48600 1.5997971999999998
16.48700 1.6152637
16.48800 1.6306512
16.48900 1.645959
16.49000 1.6611860999999999
16.49100 1.6763317999999998
16.49200 1.6913951999999999
16.49300 1.7063754
16.49400 1.7212717
16.49500 1.7360831
16.49600 1.750809
16.49700 1.7654484000000001
16.49800 1.7800005
16.49900 1.7944645
16.50000 1.8088396999999998
16.50100 1.8231252
16.50200 1.8373203
16.50300 1.8514240000000002
16.50400 1.8654358
16.50500 1.8793548
16.50600 1.8931802000000002
16.50700 1.9069115
16.50800 1.9205476999999997
16.50900 1.9340882
16.51000 1.9475322
16.51100 1.960879
16.51200 1.9741278000000002
16.51300 1.9872777000000001
16.51400 2.0003282000000002
16.51500 2.0132784
16.51600 2.0261277
16.51700 2.0388752
16.51800 2.0515202
16.51900 2.0640619
16.52000 2.0764995
16.52100 2.0888325
16.52200 2.1010598
16.52300 2.113181
16.52400 2.1251949999999997
16.52500 2.1371014
16.52600 2.1488992
16.52700 2.1605881
16.52800 2.172167
16.52900 2.1836357
16.53000 2.1949934
16.53100 2.2062394999999997
16.53200 2.2173736
16.53300 2.2283951
16.53400 2.2393034999999997
16.53500 2.2500983
16.53600 2.260779
16.53700 2.2713453
16.53800 2.2817966
16.53900 2.2921326
16.54000 2.3023529000000003
16.54100 2.312457
16.54200 2.3224445
16.54300 2.3323148
16.54400 2.3420677000000003
16.54500 2.3517026
16.54600 2.361219
16.54700 2.3706164
16.54800 2.3798943
16.54900 2.389052
16.55000 2.3980891
16.55100 2.4070050999999997
16.55200 2.4157992
16.55300 2.4244708999999998
16.55400 2.4330197
16.55500 2.4414447999999997
16.55600 2.4497459
16.55700 2.4579220999999998
16.55800 2.4659732
16.55900 2.4738986
16.56000 2.4816977000000002
16.56100 2.4893701
16.56200 2.4969153
16.56300 2.5043329
16.56400 2.5116228
16.56500 2.5187843
16.56600 2.5258172
16.56700 2.5327215
16.56800 2.5394969
16.56900 2.5461432
16.57000 2.5526602
16.57100 2.5590478
16.57200 2.5653057
16.57300 2.5714342
16.57400 2.5774328
16.57500 2.5833018
16.57600 2.589041
16.57700 2.5946502
16.57800 2.6001293000000003
16.57900 2.6054783
16.58000 2.610697
16.58100 2.6157854
16.58200 2.6207431999999997
16.58300 2.6255702999999997
16.58400 2.6302662
16.58500 2.6348308
16.58600 2.6392639
16.58700 2.6435649
16.58800 2.6477339
16.58900 2.6517702
16.59000 2.6556738
16.59100 2.6594441
16.59200 2.663081
16.59300 2.666584
16.59400 2.6699532
16.59500 2.673188
16.59600 2.6762886
16.59700 2.6792547
16.59800 2.6820863
16.59900 2.6847832
16.60000 2.6873456
16.60100 2.6897738
16.60200 2.6920676
16.60300 2.6942274
16.60400 2.6962532
16.60500 2.6981454
16.60600 2.6999043
16.60700 2.7015302
16.60800 2.7030235
16.60900 2.7043844
16.61000 2.705613
16.61100 2.7067096999999998
16.61200 2.7076745
16.61300 2.7085079000000003
16.61400 2.7092099000000003
16.61500 2.7097805999999998
16.61600 2.71022
16.61700 2.7105283
16.61800 2.7107053999999997
16.61900 2.7107513
16.62000 2.7106659
16.62100 2.7104493
16.62200 2.7101012
16.62300 2.7096215999999997
16.62400 2.7090104
16.62500 2.7082676
16.62600 2.7073933
16.62700 2.7063875
16.62800 2.7052499
16.62900 2.7039811
16.63000 2.7025811
16.63100 2.7010502
16.63200 2.6993886000000002
16.63300 2.6975967
16.63400 2.6956748
16.63500 2.6936237
16.63600 2.6914436
16.63700 2.6891354
16.63800 2.6866997
16.63900 2.6841369999999998
16.64000 2.6814483
16.64100 2.6786342000000003
16.64200 2.6756953
16.64300 2.6726326
16.64400 2.6694465000000003
16.64500 2.6661381
16.64600 2.6627079
16.64700 2.6591565
16.64800 2.6554847
16.64900 2.6516929
16.65000 2.6477816
16.65100 2.6437512
16.65200 2.6396021
16.65300 2.6353346
16.65400 2.630949
16.65500 2.6264455
16.65600 2.6218241
16.65700 2.617085
16.65800 2.6122283
16.65900 2.6072541
16.66000 2.6021625999999998
16.66100 2.5969534999999997
16.66200 2.5916273
16.66300 2.5861839
16.66400 2.5806235
16.66500 2.5749464
16.66600 2.5691528000000003
16.66700 2.5632432
16.66800 2.5572181
16.66900 2.5510781
16.67000 2.5448237
16.67100 2.5384556999999996
16.67200 2.5319748
16.67300 2.5253819
16.67400 2.5186781
16.67500 2.5118642
16.67600 2.5049411
16.67700 2.4979101
16.67800 2.4907721
16.67900 2.4835283
16.68000 2.4761796
16.68100 2.468727
16.68200 2.4611715
16.68300 2.453514
16.68400 2.4457553
16.68500 2.4378963
16.68600 2.4299376
16.68700 2.4218798
16.68800 2.4137236
16.68900 2.4054697
16.69000 2.3971183
16.69100 2.3886701
16.69200 2.3801251999999997
16.69300 2.3714842
16.69400 2.3627473
16.69500 2.3539149999999998
16.69600 2.3449875
16.69700 2.3359653000000002
16.69800 2.3268484999999997
16.69900 2.317638
16.70000 2.3083339
16.70100 2.2989368
16.70200 2.2894474000000002
16.70300 2.2798665
16.70400 2.2701947000000002
16.70500 2.2604328
16.70600 2.2505816000000003
16.70700 2.2406423
16.70800 2.2306159
16.70900 2.2205033999999997
16.71000 2.210306
16.71100 2.2000248
16.71200 2.189661
16.71300 2.1792160000000003
16.71400 2.168691
16.71500 2.1580871000000004
16.71600 2.1474056
16.71700 2.1366476999999997
16.71800 2.1258144
16.71900 2.1149069
16.72000 2.1039262
16.72100 2.0928733
16.72200 2.0817487999999997
16.72300 2.0705538
16.72400 2.0592889
16.72500 2.0479547
16.72600 2.0365518
16.72700 2.0250806999999997
16.72800 2.0135418
16.72900 2.0019356
16.73000 1.9902625999999999
16.73100 1.9785231
16.73200 1.9667177
16.73300 1.9548465000000002
16.73400 1.9429102999999999
16.73500 1.9309094
16.73600 1.9188444999999998
16.73700 1.9067163000000003
16.73800 1.8945254000000002
16.73900 1.8822728
16.74000 1.8699594
16.74100 1.857586
16.74200 1.845154
16.74300 1.8326643999999999
16.74400 1.8201184
16.74500 1.8075174
16.74600 1.7948625999999999
16.74700 1.7821554
16.74800 1.7693974000000001
16.74900 1.7565897000000001
16.75000 1.7437337000000002
16.75100 1.7308308000000001
16.75200 1.7178822
16.75300 1.7048892
16.75400 1.6918529000000002
16.75500 1.6787745
16.75600 1.6656549999999999
16.75700 1.652495
16.75800 1.6392957
16.75900 1.6260576999999998
16.76000 1.6127817
16.76100 1.5994685000000002
16.76200 1.5861183
16.76300 1.5727320999999999
16.76400 1.5593099
16.76500 1.5458525
16.76600 1.5323602
16.76700 1.5188335000000002
16.76800 1.5052728
16.76900 1.4916788
16.77000 1.4780519
16.77100 1.4643926999999999
16.77200 1.4507021
16.77300 1.4369806
16.77400 1.4232293
16.77500 1.409449
16.77600 1.3956406
16.77700 1.3818054
[truncated: 329,640 more chars]
