# Supplementary material for: 2D Synthetic dataset of numerical simulations of long-period seismicity in a volcanic edifice and related sensitivity kernels
Source: Data Brief. 2021 Jan 25;34:106673. doi: 10.1016/j.dib.2020.106673 (PMC7841316; doi:10.1016/j.dib.2020.106673)
Supplement: Supplementary Data S1 — Supplementary Raw Research Data. This is open data under the CC BY license http://creativecommons.org/licenses/by/4.0/ [file mmc1.zip › Dataset/OUTPUT_SEISMOGRAMS/9000_3000/disp_Z_hetero_12000_2493_SVF7e-1Hz.semd]

-1.714286 0.0
-1.713286 0.0
-1.712286 0.0
-1.711286 0.0
-1.710286 0.0
-1.709286 0.0
-1.708286 0.0
-1.707286 0.0
-1.706286 0.0
-1.705286 0.0
-1.704286 0.0
-1.703286 0.0
-1.702286 0.0
-1.701286 0.0
-1.700286 0.0
-1.699286 0.0
-1.698286 0.0
-1.697286 0.0
-1.696286 0.0
-1.695286 0.0
-1.694286 0.0
-1.693286 0.0
-1.692286 0.0
-1.691286 0.0
-1.690286 0.0
-1.689286 0.0
-1.688286 0.0
-1.687286 0.0
-1.686286 0.0
-1.685286 0.0
-1.684286 0.0
-1.683286 0.0
-1.682286 0.0
-1.681286 0.0
-1.680286 0.0
-1.679286 0.0
-1.678286 0.0
-1.677286 0.0
-1.676286 2.3301772999999998e-36
-1.675286 5.8849334e-36
-1.674286 8.3128338e-36
-1.673286 8.356200000000001e-36
-1.672286 4.6215985999999996e-36
-1.671286 -2.818952e-36
-1.670286 -1.1962271000000001e-35
-1.669286 -1.9691417999999998e-35
-1.668286 -2.2949519999999998e-35
-1.667286 -2.0967503e-35
-1.666286 -1.5518263e-35
-1.665286 -1.159942e-35
-1.664286 -1.6145431e-35
-1.663286 -3.477265e-35
-1.662286 -6.684678e-35
-1.661286 -1.0156208e-34
-1.660286 -1.1679155e-34
-1.659286 -8.3419939e-35
-1.658286 2.4933135e-35
-1.657286 2.185975e-34
-1.656286 4.802058e-34
-1.655286 7.6102166999999994e-34
-1.654286 9.8939295e-34
-1.653286 1.0912820999999999e-33
-1.652286 1.0143261999999999e-33
-1.651286 7.4232238999999995e-34
-1.650286 2.8718628e-34
-1.649286 -3.4593717999999998e-34
-1.648286 -1.2075708e-33
-1.647286 -2.4352268e-33
-1.646286 -4.2250392e-33
-1.645286 -6.7101964e-33
-1.644286 -9.7462911e-33
-1.643286 -1.2657991000000002e-32
-1.642286 -1.4059287e-32
-1.641286 -1.1894359e-32
-1.640286 -3.8304723e-33
-1.639286 1.1947567999999999e-32
-1.638286 3.5633389e-32
-1.637286 6.4645031e-32
-1.636286 9.2819945e-32
-1.635286 1.1040915e-31
-1.634286 1.0524081999999999e-31
-1.633286 6.520288100000001e-32
-1.632286 -1.8133911e-32
-1.631286 -1.452956e-31
-1.630286 -3.0494946000000002e-31
-1.629286 -4.7126788000000005e-31
-1.628286 -6.0368644e-31
-1.627286 -6.4995838e-31
-1.626286 -5.5305764e-31
-1.625286 -2.6196451999999998e-31
-1.624286 2.5429354e-31
-1.623286 9.9076718e-31
-1.622286 1.8911784e-30
-1.621286 2.8361445999999996e-30
-1.620286 3.6388624e-30
-1.619286 4.0522764e-30
-1.618286 3.7912188e-30
-1.617286 2.5714944000000002e-30
-1.616286 1.6535317e-31
-1.615286 -3.5305617e-30
-1.614286 -8.4224605e-30
-1.613286 -1.4153015e-29
-1.612286 -2.0055015000000003e-29
-1.611286 -2.5139692999999998e-29
-1.610286 -2.8133219e-29
-1.609286 -2.7571572999999997e-29
-1.608286 -2.1958592000000002e-29
-1.607286 -9.9848277e-30
-1.606286 9.2036952e-30
-1.605286 3.5706994999999996e-29
-1.604286 6.8572463e-29
-1.603286 1.0553382e-28
-1.602286 1.4283155e-28
-1.601286 1.751606e-28
-1.600286 1.9578778000000002e-28
-1.599286 1.9687067999999999e-28
-1.598286 1.6999234e-28
-1.597286 1.0690177e-28
-1.596286 4.2191604e-31
-1.595286 -1.5454226e-28
-1.594286 -3.5998858000000004e-28
-1.593286 -6.1390589e-28
-1.592286 -9.0958316e-28
-1.591286 -1.2352508e-27
-1.590286 -1.5741465000000001e-27
-1.589286 -1.9050693e-27
-1.588286 -2.2034443e-27
-1.587286 -2.4428808e-27
-1.586286 -2.5971604999999996e-27
-1.585286 -2.6425468e-27
-1.584286 -2.5602717e-27
-1.583286 -2.3390201e-27
-1.582286 -1.9772144e-27
-1.581286 -1.4848970999999999e-27
-1.580286 -8.8502567e-28
-1.579286 -2.1403316999999997e-28
-1.578286 4.7842549e-28
-1.577286 1.1305348e-27
-1.576286 1.6700849e-27
-1.575286 2.0167404e-27
-1.574286 2.0845446e-27
-1.573286 1.7843627e-27
-1.572286 1.0260095000000001e-27
-1.571286 -2.8007878999999997e-28
-1.570286 -2.22159e-27
-1.569286 -4.8832351000000004e-27
-1.568286 -8.3453181e-27
-1.567286 -1.2681335e-26
-1.566286 -1.795392e-26
-1.565286 -2.4208601999999997e-26
-1.564286 -3.1465165e-26
-1.563286 -3.9706917e-26
-1.562286 -4.8868825999999996e-26
-1.561286 -5.8826052e-26
-1.560286 -6.9384876e-26
-1.559286 -8.0278162e-26
-1.558286 -9.116717800000001e-26
-1.557286 -1.0165080000000001e-25
-1.556286 -1.1128188e-25
-1.555286 -1.1958915e-25
-1.554286 -1.2610159e-25
-1.553286 -1.3037118e-25
-1.552286 -1.3198945e-25
-1.551286 -1.3059425000000002e-25
-1.550286 -1.2586429e-25
-1.549286 -1.1750213e-25
-1.548286 -1.0520877e-25
-1.547286 -8.865615000000001e-26
-1.546286 -6.7465981e-26
-1.545286 -4.1203639e-26
-1.544286 -9.394918600000001e-27
-1.543286 2.8430077e-26
-1.542286 7.2666728e-26
-1.541286 1.235459e-25
-1.540286 1.8103666e-25
-1.539286 2.4475846e-25
-1.538286 3.1392123e-25
-1.537286 3.873101e-25
-1.536286 4.6332551e-25
-1.535286 5.4008068e-25
-1.534286 6.1554701e-25
-1.533286 6.8772647e-25
-1.532286 7.5481979e-25
-1.531286 8.1535454e-25
-1.530286 8.682358699999999e-25
-1.529286 9.1269134e-25
-1.528286 9.4809371e-25
-1.527286 9.7366636e-25
-1.526286 9.880982000000001e-25
-1.525286 9.8911748e-25
-1.524286 9.7309259e-25
-1.523286 9.3473654e-25
-1.522286 8.6699126e-25
-1.521286 7.611514e-25
-1.520286 6.0725696e-25
-1.519286 3.9474353e-25
-1.518286 1.1328964e-25
-1.517286 -2.4624925e-25
-1.516286 -6.909705899999999e-25
-1.515286 -1.2252929e-24
-1.514286 -1.8507376e-24
-1.513286 -2.5662658e-24
-1.512286 -3.3692514e-24
-1.511286 -4.2570848e-24
-1.510286 -5.2292875e-24
-1.509286 -6.2899256999999994e-24
-1.508286 -7.450006099999999e-24
-1.507286 -8.7294935e-24
-1.506286 -1.0158593e-23
-1.505286 -1.1777986999999999e-23
-1.504286 -1.3637861e-23
-1.503286 -1.5795728e-23
-1.502286 -1.8313264e-23
-1.501286 -2.1252600999999998e-23
-1.500286 -2.4672687000000002e-23
-1.499286 -2.8626484999999997e-23
-1.498286 -3.315978e-23
-1.497286 -3.8312297e-23
-1.496286 -4.4121700000000004e-23
-1.495286 -5.063071e-23
-1.494286 -5.789732199999999e-23
-1.493286 -6.600765e-23
-1.492286 -7.509066400000001e-23
-1.491286 -8.5333658e-23
-1.490286 -9.6997173e-23
-1.489286 -1.1042778e-22
-1.488286 -1.2606724000000002e-22
-1.487286 -1.4445658e-22
-1.486286 -1.6623363999999997e-22
-1.485286 -1.9212317e-22
-1.484286 -2.229189e-22
-1.483286 -2.594572e-22
-1.482286 -3.0258306e-22
-1.481286 -3.5310908999999997e-22
-1.480286 -4.1176946000000003e-22
-1.479286 -4.7917092e-22
-1.478286 -5.5574383e-22
-1.477286 -6.4169654e-22
-1.476286 -7.369761800000001e-22
-1.475286 -8.4124001e-22
-1.474286 -9.5384059e-22
-1.473286 -1.0738273e-21
-1.472286 -1.1999679000000001e-21
-1.471286 -1.3307918000000001e-21
-1.470286 -1.4646563e-21
-1.469286 -1.5998374e-21
-1.468286 -1.734645e-21
-1.467286 -1.8675616e-21
-1.466286 -1.9974012e-21
-1.465286 -2.1234854e-21
-1.464286 -2.2458299e-21
-1.463286 -2.3653277999999997e-21
-1.462286 -2.4839214999999997e-21
-1.461286 -2.6047403e-21
-1.460286 -2.7321828e-21
-1.459286 -2.8719207e-21
-1.458286 -3.0307951000000002e-21
-1.457286 -3.2165794e-21
-1.456286 -3.4375835e-21
-1.455286 -3.7020848e-21
-1.454286 -4.0175736e-21
-1.453286 -4.3898229e-21
-1.452286 -4.8218012e-21
-1.451286 -5.3124702e-21
-1.450286 -5.8555271e-21
-1.449286 -6.4381715e-21
-1.448286 -7.0399967e-21
-1.447286 -7.6321049e-21
-1.446286 -8.1765729e-21
-1.445286 -8.6263688e-21
-1.444286 -8.9258274e-21
-1.443286 -9.0117482e-21
-1.442286 -8.8151577e-21
-1.441286 -8.263725700000001e-21
-1.440286 -7.284766299999999e-21
-1.439286 -5.8087034000000004e-21
-1.438286 -3.7728068e-21
-1.437286 -1.1249597e-21
-1.436286 2.172844e-21
-1.435286 6.141592e-21
-1.434286 1.0783284e-20
-1.433286 1.6080232e-20
-1.432286 2.1995911000000002e-20
-1.431286 2.8477621e-20
-1.430286 3.546106e-20
-1.429286 4.2876834e-20
-1.428286 5.0658769e-20
-1.427286 5.8753739e-20
-1.426286 6.7132507e-20
-1.425286 7.580094e-20
-1.424286 8.4810812e-20
-1.423286 9.426919599999999e-20
-1.422286 1.0434544e-19
-1.421286 1.1527452e-19
-1.420286 1.273559e-19
-1.419286 1.4094668e-19
-1.418286 1.5644857e-19
-1.417286 1.7428790000000001e-19
-1.416286 1.9488885999999999e-19
-1.415286 2.1864017e-19
-1.414286 2.4585631e-19
-1.413286 2.7673457e-19
-1.412286 3.1131017e-19
-1.411286 3.4941192000000005e-19
-1.410286 3.9062122e-19
-1.409286 4.342378699999999e-19
-1.408286 4.7925568e-19
-1.407286 5.2435115999999995e-19
-1.406286 5.6788809e-19
-1.405286 6.079399099999999e-19
-1.404286 6.423312299999999e-19
-1.403286 6.6869862e-19
-1.402286 6.8456951e-19
-1.401286 6.8745704e-19
-1.400286 6.7496641e-19
-1.399286 6.449087e-19
-1.398286 5.954149e-19
-1.397286 5.2504417e-19
-1.396286 4.3287832000000003e-19
-1.395286 3.1859584000000003e-19
-1.394286 1.8251819e-19
-1.393286 2.5622976999999997e-20
-1.392286 -1.5048001e-19
-1.391286 -3.4361192000000005e-19
-1.390286 -5.5112665e-19
-1.389286 -7.7004828e-19
-1.388286 -9.9723812e-19
-1.387286 -1.229583e-18
-1.386286 -1.4641937e-18
-1.385286 -1.698601e-18
-1.384286 -1.9309368e-18
-1.383286 -2.1600839000000002e-18
-1.382286 -2.3857852e-18
-1.381286 -2.6086968e-18
-1.380286 -2.8303800999999998e-18
-1.379286 -3.0532257e-18
-1.378286 -3.2803081e-18
-1.377286 -3.5151754e-18
-1.376286 -3.7615832e-18
-1.375286 -4.0231797e-18
-1.374286 -4.3031645e-18
-1.373286 -4.6039319e-18
-1.372286 -4.9267225999999996e-18
-1.371286 -5.271298e-18
-1.370286 -5.6356584e-18
-1.369286 -6.015813200000001e-18
-1.368286 -6.405617500000001e-18
-1.367286 -6.7966768e-18
-1.366286 -7.1783225e-18
-1.365286 -7.5376491e-18
-1.364286 -7.859612300000001e-18
-1.363286 -8.1271755e-18
-1.362286 -8.321490600000001e-18
-1.361286 -8.422112e-18
-1.360286 -8.4072401e-18
-1.359286 -8.2539907e-18
-1.358286 -7.938705e-18
-1.357286 -7.4373147e-18
-1.356286 -6.725782300000001e-18
-1.355286 -5.7806425e-18
-1.354286 -4.5796758000000005e-18
-1.353286 -3.1027374e-18
-1.352286 -1.3327633e-18
-1.351286 7.430399500000001e-19
-1.350286 3.1318321e-18
-1.349286 5.8336325000000006e-18
-1.348286 8.8397218e-18
-1.347286 1.2131038e-17
-1.346286 1.5676671e-17
-1.345286 1.9432583e-17
-1.344286 2.33407e-17
-1.343286 2.7328534999999997e-17
-1.342286 3.1309474000000005e-17
-1.341286 3.5183887e-17
-1.340286 3.8841145e-17
-1.339286 4.2162608e-17
-1.338286 4.5025602e-17
-1.337286 4.7308295000000004e-17
-1.336286 4.8895334e-17
-1.335286 4.9684066000000003e-17
-1.334286 4.9590972e-17
-1.333286 4.855804e-17
-1.332286 4.6558641000000004e-17
-1.331286 4.3602452999999996e-17
-1.330286 3.9739071999999997e-17
-1.329286 3.5059856e-17
-1.328286 2.9697728e-17
-1.327286 2.3824696e-17
-1.326286 1.7647e-17
-1.325286 1.1397947e-17
-1.324286 5.3286581e-18
-1.323286 -3.0287859999999997e-19
-1.322286 -5.2439204999999995e-18
-1.321286 -9.259561900000001e-18
-1.320286 -1.2145048e-17
-1.319286 -1.3736992000000001e-17
-1.318286 -1.3922702e-17
-1.317286 -1.2646908e-17
-1.316286 -9.9152938e-18
-1.315286 -5.7944900000000005e-18
-1.314286 -4.0838815999999994e-19
-1.313286 6.069035100000001e-18
-1.312286 1.3423929999999999e-17
-1.311286 2.1415047e-17
-1.310286 2.978748e-17
-1.309286 3.828646e-17
-1.308286 4.6669902e-17
-1.307286 5.471838e-17
-1.306286 6.224132399999999e-17
-1.305286 6.9078432e-17
-1.304286 7.5095654e-17
-1.303286 8.0175515e-17
-1.302286 8.420196599999999e-17
-1.301286 8.7040576e-17
-1.300286 8.851525300000001e-17
-1.299286 8.838319399999999e-17
-1.298286 8.6310088e-17
-1.297286 8.1847847e-17
-1.296286 7.441704e-17
-1.295286 6.3296326e-17
-1.294286 4.7620669e-17
-1.293286 2.6389864e-17
-1.292286 -1.5117203999999998e-18
-1.291286 -3.7283949e-17
-1.290286 -8.2168513e-17
-1.289286 -1.373963e-16
-1.288286 -2.0412588e-16
-1.287286 -2.8337496e-16
-1.286286 -3.7594652e-16
-1.285286 -4.8235205e-16
-1.284286 -6.0273309e-16
-1.283286 -7.3678325e-16
-1.282286 -8.8367175e-16
-1.281286 -1.0419696000000001e-15
-1.280286 -1.2095799e-15
-1.279286 -1.3836730000000001e-15
-1.278286 -1.5606283e-15
-1.277286 -1.7359859e-15
-1.276286 -1.9044105e-15
-1.275286 -2.0596734e-15
-1.274286 -2.1946594e-15
-1.273286 -2.3014042e-15
-1.272286 -2.3711753e-15
-1.271286 -2.3946014e-15
-1.270286 -2.361865e-15
-1.269286 -2.2629632999999998e-15
-1.268286 -2.0880449000000002e-15
-1.267286 -1.8278263000000002e-15
-1.266286 -1.4740835e-15
-1.265286 -1.0202138e-15
-1.264286 -4.6184852e-16
-1.263286 2.0250343e-16
-1.262286 9.7081383e-16
-1.261286 1.8369324e-15
-1.260286 2.7900680000000004e-15
-1.259286 3.8144011000000004e-15
-1.258286 4.888875e-15
-1.257286 5.9872127e-15
-1.256286 7.0781997e-15
-1.255286 8.1262614e-15
-1.254286 9.0923521e-15
-1.253286 9.9351479e-15
-1.252286 1.0612533e-14
-1.251286 1.1083321e-14
-1.250286 1.1309159e-14
-1.249286 1.1256520999999999e-14
-1.248286 1.0898692e-14
-1.247286 1.0217627e-14
-1.246286 9.2055666e-15
-1.245286 7.8662964e-15
-1.244286 6.2159361e-15
-1.243286 4.2831766e-15
-1.242286 2.1089038e-15
-1.241286 -2.5481549e-16
-1.240286 -2.74637e-15
-1.239286 -5.296809e-15
-1.238286 -7.8325123e-15
-1.237286 -1.0278191e-14
-1.236286 -1.2560044e-14
-1.235286 -1.4608883000000003e-14
-1.234286 -1.6363024999999997e-14
-1.233286 -1.7770741000000002e-14
-1.232286 -1.8792108e-14
-1.231286 -1.940011e-14
-1.230286 -1.9580896e-14
-1.229286 -1.9333170999999998e-14
-1.228286 -1.8666773e-14
-1.227286 -1.7600539e-14
-1.226286 -1.6159638e-14
-1.225286 -1.4372644e-14
-1.224286 -1.2268607e-14
-1.223286 -9.8744428e-15
-1.222286 -7.2129865e-15
-1.221286 -4.301945e-15
-1.220286 -1.1540174e-15
-1.219286 2.2216907e-15
-1.218286 5.816916e-15
-1.217286 9.6202336e-15
-1.216286 1.3612026000000001e-14
-1.215286 1.7758763e-14
-1.214286 2.2007075000000002e-14
-1.213286 2.6278165e-14
-1.212286 3.0463191e-14
-1.211286 3.4420258e-14
-1.210286 3.7973625e-14
-1.209286 4.091563e-14
-1.208286 4.3011727e-14
-1.207286 4.4008817e-14
-1.206286 4.3646824e-14
-1.205286 4.1673224e-14
-1.204286 3.7859969e-14
-1.203286 3.2022001e-14
-1.202286 2.4036312e-14
-1.201286 1.3860319e-14
-1.200286 1.5482695e-15
-1.199286 -1.2735705e-14
-1.198286 -2.870916e-14
-1.197286 -4.5968653e-14
-1.196286 -6.3993667e-14
-1.195286 -8.215768500000001e-14
-1.194286 -9.974652600000001e-14
-1.193286 -1.1598362e-13
-1.192286 -1.3006139e-13
-1.191286 -1.4117761999999998e-13
-1.190286 -1.4857495e-13
-1.189286 -1.5158171e-13
-1.188286 -1.4965177999999998e-13
-1.187286 -1.4240113e-13
-1.186286 -1.2963877e-13
-1.185286 -1.1139015999999999e-13
-1.184286 -8.7910908e-14
-1.183286 -5.968996199999999e-14
-1.182286 -2.7441062e-14
-1.181286 7.917405600000001e-15
-1.180286 4.5293774000000004e-14
-1.179286 8.3464414e-14
-1.178286 1.2112324e-13
-1.177286 1.569371e-13
-1.176286 1.8960415000000002e-13
-1.175286 2.179125e-13
-1.174286 2.4079578e-13
-1.173286 2.5738273e-13
-1.172286 2.6703825000000004e-13
-1.171286 2.6939349e-13
-1.170286 2.6436330000000003e-13
-1.169286 2.5215023e-13
-1.168286 2.3323457000000003e-13
-1.167286 2.0835107e-13
-1.166286 1.7845368e-13
-1.165286 1.4467004e-13
-1.164286 1.082482e-13
-1.163286 7.0498637e-14
-1.162286 3.2734396e-14
-1.161286 -3.7874542e-15
-1.160286 -3.7919992e-14
-1.159286 -6.8673625e-14
-1.158286 -9.5254022e-14
-1.157286 -1.1708912e-13
-1.156286 -1.3384432e-13
-1.155286 -1.454253e-13
-1.154286 -1.5196904e-13
-1.153286 -1.5382397999999999e-13
-1.152286 -1.5152075e-13
-1.151286 -1.4573551e-13
-1.150286 -1.3724813e-13
-1.149286 -1.2689762e-13
-1.148286 -1.1553721000000002e-13
-1.147286 -1.0399137000000001e-13
-1.146286 -9.3016722e-14
-1.145286 -8.3268776e-14
-1.144286 -7.527558e-14
-1.143286 -6.9419295e-14
-1.142286 -6.5926162e-14
-1.141286 -6.486485699999999e-14
-1.140286 -6.615294500000001e-14
-1.139286 -6.9570776e-14
-1.138286 -7.4781892e-14
-1.137286 -8.135888599999999e-14
-1.136286 -8.881339e-14
-1.135286 -9.662882000000001e-14
-1.134286 -1.0429439000000001e-13
-1.133286 -1.1133888999999999e-13
-1.132286 -1.1736243999999998e-13
-1.131286 -1.2206483e-13
-1.130286 -1.2526854000000002e-13
-1.129286 -1.2693496e-13
-1.128286 -1.2717221e-13
-1.127286 -1.2623321999999998e-13
-1.126286 -1.2450301e-13
-1.125286 -1.2247449e-13
-1.124286 -1.2071276e-13
-1.123286 -1.1980837e-13
-1.122286 -1.2032104999999999e-13
-1.121286 -1.2271613e-13
-1.120286 -1.2729695e-13
-1.119286 -1.3413723e-13
-1.118286 -1.4301844e-13
-1.117286 -1.5337749e-13
-1.116286 -1.6427028e-13
-1.115286 -1.7435685999999999e-13
-1.114286 -1.8191286e-13
-1.113286 -1.8487115e-13
-1.112286 -1.8089598e-13
-1.111286 -1.6749e-13
-1.110286 -1.4213229e-13
-1.109286 -1.0244276e-13
-1.108286 -4.6366033e-14
-1.107286 2.7634476e-14
-1.106286 1.2038406e-13
-1.105286 2.318185e-13
-1.104286 3.60834e-13
-1.103286 5.0517875e-13
-1.102286 6.6139886e-13
-1.101286 8.248485599999999e-13
-1.100286 9.8977265e-13
-1.099286 1.1494638999999999e-12
-1.098286 1.2964944e-12
-1.097286 1.4230159e-12
-1.096286 1.5211157999999999e-12
-1.095286 1.5832152e-12
-1.094286 1.6024883999999999e-12
-1.093286 1.5732805e-12
-1.092286 1.4914993e-12
-1.091286 1.3549557e-12
-1.090286 1.1636301e-12
-1.089286 9.1984297e-13
-1.088286 6.283143e-13
-1.087286 2.9610082e-13
-1.086286 -6.7592001e-14
-1.085286 -4.5171958e-13
-1.084286 -8.438181200000001e-13
-1.083286 -1.2305157999999999e-12
-1.082286 -1.5981113e-12
-1.081286 -1.9331885e-12
-1.080286 -2.2232355e-12
-1.079286 -2.4572328e-12
-1.078286 -2.6261767e-12
-1.077286 -2.7235095999999997e-12
-1.076286 -2.7454279e-12
-1.075286 -2.6910526e-12
-1.074286 -2.5624508000000003e-12
-1.073286 -2.3645053e-12
-1.072286 -2.1046422e-12
-1.071286 -1.7924315e-12
-1.070286 -1.4390857999999999e-12
-1.069286 -1.0568871e-12
-1.068286 -6.5857798e-13
-1.067286 -2.5675182e-13
-1.066286 1.3671839999999998e-13
-1.065286 5.1118121e-13
-1.064286 8.5760807e-13
-1.063286 1.1688744000000002e-12
-1.062286 1.4399071e-12
-1.061286 1.6676961e-12
-1.060286 1.8511754e-12
-1.059286 1.9909892e-12
-1.058286 2.0891678e-12
-1.057286 2.1487391000000003e-12
-1.056286 2.1733131e-12
-1.055286 2.1666691e-12
-1.054286 2.1323821000000003e-12
-1.053286 2.0735146e-12
-1.052286 1.9923992e-12
-1.051286 1.8905235000000003e-12
-1.050286 1.7685259e-12
-1.049286 1.6262963000000001e-12
-1.048286 1.4631705e-12
-1.047286 1.278196e-12
-1.046286 1.0704438e-12
-1.045286 8.3933511e-13
-1.044286 5.8495206e-13
-1.043286 3.0830286e-13
-1.042286 1.1515357e-14
-1.041286 -3.0205940000000003e-13
-1.040286 -6.2784378e-13
-1.039286 -9.6013184e-13
-1.038286 -1.2922813e-12
-1.037286 -1.6169818e-12
-1.036286 -1.9265756e-12
-1.035286 -2.213403e-12
-1.034286 -2.470141e-12
-1.033286 -2.6901053000000003e-12
-1.032286 -2.8674901e-12
-1.031286 -2.9975269000000003e-12
-1.030286 -3.0765514e-12
-1.029286 -3.1019776e-12
-1.028286 -3.0721882000000002e-12
-1.027286 -2.986362e-12
-1.026286 -2.8442623999999996e-12
-1.025286 -2.6460213e-12
-1.024286 -2.3919507e-12
-1.023286 -2.0824171e-12
-1.022286 -1.7178039999999999e-12
-1.021286 -1.2985835000000001e-12
-1.020286 -8.2550391e-13
-1.019286 -2.9988907e-13
-1.018286 2.7596804e-13
-1.017286 8.983499299999999e-13
-1.016286 1.5616382e-12
-1.015286 2.2578666e-12
-1.014286 2.9763549000000003e-12
-1.013286 3.7034774e-12
-1.012286 4.4226128e-12
-1.011286 5.1143079999999995e-12
-1.010286 5.756681199999999e-12
-1.009286 6.326063500000001e-12
-1.008286 6.797867000000001e-12
-1.007286 7.147640800000001e-12
-1.006286 7.3522616e-12
-1.005286 7.3911905e-12
-1.004286 7.247719399999999e-12
-1.003286 6.9101185e-12
-1.002286 6.3726043e-12
-1.001286 5.6360549e-12
-1.000286 4.7084125e-12
-0.9992857 3.6047276e-12
-0.9982857 2.3468302999999998e-12
-0.9972857 9.6263575e-13
-0.9962857 -5.1488456e-13
-0.9952857 -2.0490089999999998e-12
-0.9942857 -3.6007715999999995e-12
-0.9932857 -5.1305761e-12
-0.9922857 -6.5998171e-12
-0.9912857 -7.9724062e-12
-0.9902857 -9.216108099999999e-12
-0.9892857 -1.0303608e-11
-0.9882857 -1.1213239999999999e-11
-0.9872857 -1.1929356000000001e-11
-0.9862857 -1.2442310000000002e-11
-0.9852857 -1.2748093e-11
-0.9842857 -1.2847653e-11
-0.9832857 -1.2745993e-11
-0.9822857 -1.2451102000000001e-11
-0.9812857 -1.1972855e-11
-0.9802857 -1.1321968e-11
-0.9792857 -1.0509101e-11
-0.9782857 -9.5441951e-12
-0.9772857 -8.4361127e-12
-0.9762857 -7.1925898e-12
-0.9752857 -5.8205238e-12
-0.9742857 -4.3265579000000005e-12
-0.9732857 -2.7178944e-12
-0.9722857 -1.0032613e-12
-0.9712857 8.0608246e-13
-0.9702857 2.6954133e-12
-0.9692857 4.6457982e-12
-0.9682857 6.6336429e-12
-0.9672857 8.6306152e-12
-0.9662857 1.0603997e-11
-0.9652857 1.2517477e-11
-0.9642857 1.4332373e-11
-0.9632857 1.6009195e-11
-0.9622857 1.7509472e-11
-0.9612857 1.8797691e-11
-0.9602857 1.9843200000000002e-11
-0.9592857 2.0621909e-11
-0.9582857 2.1117629e-11
-0.9572857 2.1322926e-11
-0.9562857 2.1239354e-11
-0.9552857 2.0877049e-11
-0.9542857 2.0253643e-11
-0.9532857 1.9392578e-11
-0.9522857 1.8320913e-11
-0.9512857 1.70668e-11
-0.9502857 1.5656824e-11
-0.9492857 1.4113442000000002e-11
-0.9482857 1.2452763999999999e-11
-0.9472857 1.068289e-11
-0.9462857 8.803016200000001e-12
-0.9452857 6.8034418e-12
-0.9442857 4.6665579e-12
-0.9432857 2.368814e-12
-0.9422857 -1.1641665e-13
-0.9412857 -2.8152419e-12
-0.9402857 -5.7491657e-12
-0.9392857 -8.9308098e-12
-0.9382857 -1.2359773e-11
-0.9372857 -1.6018987e-11
-0.9362857 -1.9871882e-11
-0.9352857 -2.3860684999999997e-11
-0.9342857 -2.7906063000000002e-11
-0.9332857 -3.1908243e-11
-0.9322857 -3.5749694000000004e-11
-0.9312857 -3.9299244e-11
-0.9302857 -4.2417529e-11
-0.9292857 -4.4963431e-11
-0.9282857 -4.6801202e-11
-0.9272857 -4.780785100000001e-11
-0.9262857 -4.7880313999999994e-11
-0.9252857 -4.6942035e-11
-0.9242857 -4.4948447e-11
-0.9232857 -4.189107e-11
-0.9222857 -3.7799906e-11
-0.9212857 -3.274396e-11
-0.9202857 -2.6829819e-11
-0.9192857 -2.019834e-11
-0.9182857 -1.3019584000000001e-11
-0.9172857 -5.4862697e-12
-0.9162857 2.1939431e-12
-0.9152857 9.806937299999999e-12
-0.9142857 1.7140972e-11
-0.9132857 2.3995441e-11
-0.9122857 3.0189135e-11
-0.9112857 3.5567643e-11
-0.9102857 4.0009573e-11
-0.9092857 4.3431320000000005e-11
-0.9082857 4.579022699999999e-11
-0.9072857 4.7086006e-11
-0.9062857 4.7360401e-11
-0.9052857 4.6695150999999997e-11
-0.9042857 4.5208295e-11
-0.9032857 4.3049009e-11
-0.9022857 4.039115e-11
-0.9012857 3.7425729e-11
-0.9002857 3.4352537e-11
-0.8992857 3.1371225e-11
-0.8982857 2.8672098000000002e-11
-0.8972857 2.642694e-11
-0.8962857 2.4780186e-11
-0.8952857 2.3840748999999998e-11
-0.8942857 2.3674887999999998e-11
-0.8932857 2.4300394e-11
-0.8922857 2.5682477999999998e-11
-0.8912857 2.7731617e-11
-0.8902857 3.0303681e-11
-0.8892857 3.3202496e-11
-0.8882857 3.6185047e-11
-0.8872857 3.8969293999999995e-11
-0.8862857 4.1244587e-11
-0.8852857 4.2684422e-11
-0.8842857 4.2961183000000004e-11
-0.8832857 4.1762405e-11
-0.8822857 3.8807857e-11
-0.8812857 3.3866697e-11
-0.8802857 2.6773841e-11
-0.8792857 1.7444583000000003e-11
-0.8782857 5.8865503e-12
-0.8772857 -7.791911e-12
-0.8762857 -2.3377735000000002e-11
-0.8752857 -4.0554121e-11
-0.8742857 -5.890692099999999e-11
-0.8732857 -7.7936556e-11
-0.8722857 -9.707526699999999e-11
-0.8712857 -1.1570916e-10
-0.8702857 -1.332042e-10
-0.8692857 -1.4893501e-10
-0.8682857 -1.6231486e-10
-0.8672857 -1.7282535e-10
-0.8662857 -1.8004401e-10
-0.8652857 -1.8366785999999998e-10
-0.8642857 -1.8353151e-10
-0.8632857 -1.796181e-10
-0.8622857 -1.7206227e-10
-0.8612857 -1.6114426e-10
-0.8602857 -1.4727533e-10
-0.8592857 -1.3097465e-10
-0.8582857 -1.1283897000000001e-10
-0.8572857 -9.3506561e-11
-0.8562857 -7.3617523e-11
-0.8552857 -5.3772866e-11
-0.8542857 -3.4495109e-11
-0.8532857 -1.6193034e-11
-0.8522857 8.668718099999999e-13
-0.8512857 1.6580034e-11
-0.8502857 3.1012784999999997e-11
-0.8492857 4.4399665000000004e-11
-0.8482857 5.712874299999999e-11
-0.8472857 6.971545199999999e-11
-0.8462857 8.2766265e-11
-0.8452857 9.693423400000001e-11
-0.8442857 1.1286907999999999e-10
-0.8432857 1.3116491e-10
-0.8422857 1.5230899000000001e-10
-0.8412857 1.7663476e-10
-0.8402857 2.0428242e-10
-0.8392857 2.3516963e-10
-0.8382857 2.6897423e-10
-0.8372857 3.051306e-10
-0.8362857 3.4283949000000003e-10
-0.8352857 3.810913e-10
-0.8342857 4.1870101e-10
-0.8332857 4.5435287e-10
-0.8322857 4.866520400000001e-10
-0.8312857 5.1418032e-10
-0.8302857 5.3555251e-10
-0.8292857 5.4947041e-10
-0.8282857 5.547719e-10
-0.8272857 5.5047238e-10
-0.8262857 5.3579771e-10
-0.8252857 5.1020663e-10
-0.8242857 4.7340387e-10
-0.8232857 4.2534301e-10
-0.8222857 3.6622133e-10
-0.8212857 2.9646749e-10
-0.8202857 2.1672403000000002e-10
-0.8192857 1.2782642000000001e-10
-0.8182857 3.0780332e-11
-0.8172857 -7.326133499999999e-11
-0.8162857 -1.8302089e-10
-0.8152857 -2.9711693000000003e-10
-0.8142857 -4.1408408999999995e-10
-0.8132857 -5.3239167e-10
-0.8122857 -6.5046176e-10
-0.8112857 -7.6668758e-10
-0.8102857 -8.7945311e-10
-0.8092857 -9.8715402e-10
-0.8082857 -1.0882208e-09
-0.8072857 -1.1811442e-09
-0.8062857 -1.2645020000000001e-09
-0.8052857 -1.336986e-09
-0.8042857 -1.3974295e-09
-0.8032857 -1.4448306e-09
-0.8022857 -1.4783719000000001e-09
-0.8012857 -1.4974336e-09
-0.8002857 -1.5015972999999998e-09
-0.7992857 -1.4906422e-09
-0.7982857 -1.4645283e-09
-0.7972857 -1.4233719e-09
-0.7962857 -1.3674084e-09
-0.7952857 -1.29695e-09
-0.7942857 -1.2123355e-09
-0.7932857 -1.1138809e-09
-0.7922857 -1.0018293e-09
-0.7912857 -8.763096199999999e-10
-0.7902857 -7.373044000000001e-10
-0.7892857 -5.8463347e-10
-0.7882857 -4.1795594999999997e-10
-0.7872857 -2.3679262e-10
-0.7862857 -4.0571119e-11
-0.7852857 1.7130725e-10
-0.7842857 3.9938031000000006e-10
-0.7832857 6.4402095e-10
-0.7822857 9.0532122e-10
-0.7812857 1.1829705999999999e-09
-0.7802857 1.4761367e-09
-0.7792857 1.7833552e-09
-0.7782857 2.1024377999999997e-09
-0.7772857 2.4304067000000003e-09
-0.7762857 2.7634613e-09
-0.7752857 3.0969827000000002e-09
-0.7742857 3.4255788999999997e-09
-0.7732857 3.7431738e-09
-0.7722857 4.0431353e-09
-0.7712857 4.3184407e-09
-0.7702857 4.5618720999999995e-09
-0.7692857 4.7662311999999995e-09
-0.7682857 4.9245663e-09
-0.7672857 5.030398e-09
-0.7662857 5.0779311e-09
-0.7652857 5.0622416e-09
-0.7642857 4.9794315e-09
-0.7632857 4.8267394e-09
-0.7622857 4.6026048000000005e-09
-0.7612857 4.3066816999999996e-09
-0.7602857 3.9398065e-09
-0.7592857 3.5039180000000002e-09
-0.7582857 3.0019441999999998e-09
-0.7572857 2.437661e-09
-0.7562857 1.8155352e-09
-0.7552857 1.1405638e-09
-0.7542857 4.1812166e-10
-0.7532857 -3.4617144e-10
-0.7522857 -1.1465567e-09
-0.7512857 -1.9772088e-09
-0.7502857 -2.8322712e-09
-0.7492857 -3.7058561000000003e-09
-0.7482857 -4.5920111e-09
-0.7472857 -5.4846589e-09
-0.7462857 -6.377520000000001e-09
-0.7452857 -7.2640269e-09
-0.7442857 -8.1372367e-09
-0.7432857 -8.989759600000001e-09
-0.7422857 -9.8137005e-09
-0.7412857 -1.0600633e-08
-0.7402857 -1.1341595e-08
-0.7392857 -1.2027125e-08
-0.7382857 -1.2647319e-08
-0.7372857 -1.3191923e-08
-0.7362857 -1.3650435000000001e-08
-0.7352857 -1.4012243999999998e-08
-0.7342857 -1.4266756999999998e-08
-0.7332857 -1.4403552e-08
-0.7322857 -1.4412514e-08
-0.7312857 -1.4283988999999999e-08
-0.7302857 -1.4008922e-08
-0.7292857 -1.3578998e-08
-0.7282857 -1.2986785e-08
-0.7272857 -1.2225880000000001e-08
-0.7262857 -1.1291058e-08
-0.7252857 -1.0178435e-08
-0.7242857 -8.8856367e-09
-0.7232857 -7.411978e-09
-0.7222857 -5.7586515e-09
-0.7212857 -3.9289121e-09
-0.7202857 -1.9282581e-09
-0.7192857 2.3540332e-10
-0.7182857 2.5516179e-09
-0.7172857 5.0072831e-09
-0.7162857 7.5865939e-09
-0.7152857 1.0271043999999999e-08
-0.7142857 1.3039492999999998e-08
-0.7132857 1.5868298e-08
-0.7122857 1.8731516e-08
-0.7112857 2.1601168e-08
-0.7102857 2.4447562999999998e-08
-0.7092857 2.7239669e-08
-0.7082857 2.9945502e-08
-0.7072857 3.2532554e-08
-0.7062857 3.4968214e-08
-0.7052857 3.7220166000000005e-08
-0.7042857 3.9256767e-08
-0.7032857 4.1047379e-08
-0.7022857 4.2562642e-08
-0.7012857 4.3774701e-08
-0.7002857 4.4657367e-08
-0.6992857 4.5186221e-08
-0.6982857 4.5338672e-08
-0.6972857 4.5093967e-08
-0.6962857 4.4433196e-08
-0.6952857 4.333926e-08
-0.6942857 4.1796874e-08
-0.6932857 3.9792594e-08
-0.6922857 3.7314882e-08
-0.6912857 3.4354233e-08
-0.6902857 3.0903388e-08
-0.6892857 2.6957594000000002e-08
-0.6882857 2.2514965000000002e-08
-0.6872857 1.7576894000000002e-08
-0.6862857 1.2148546e-08
-0.6852857 6.2393729e-09
-0.6842857 -1.363444e-10
-0.6832857 -6.9589702e-09
-0.6822857 -1.4203025e-08
-0.6812857 -2.1836768999999998e-08
-0.6802857 -2.9821887e-08
-0.6792857 -3.8113296e-08
-0.6782857 -4.6659088e-08
-0.6772857 -5.5400645000000004e-08
-0.6762857 -6.427288700000001e-08
-0.6752857 -7.3204692e-08
-0.6742857 -8.211945e-08
-0.6732857 -9.0935737e-08
-0.6722857 -9.9568065e-08
-0.6712857 -1.0792774e-07
-0.6702857 -1.1592368e-07
-0.6692857 -1.234633e-07
-0.6682857 -1.3045331e-07
-0.6672857 -1.3680058e-07
-0.6662857 -1.4241279e-07
-0.6652857 -1.4719915e-07
-0.6642857 -1.5107104e-07
-0.6632857 -1.5394264e-07
-0.6622857 -1.5573149e-07
-0.6612857 -1.5635916e-07
-0.6602857 -1.5575183999999998e-07
-0.6592857 -1.538411e-07
-0.6582857 -1.5056457e-07
-0.6572857 -1.458669e-07
-0.6562857 -1.3970056e-07
-0.6552857 -1.3202686e-07
-0.6542857 -1.2281686999999999e-07
-0.6532857 -1.1205245e-07
-0.6522857 -9.9727093e-08
-0.6512857 -8.5846819e-08
-0.6502857 -7.0430844e-08
-0.6492857 -5.3512156000000006e-08
-0.6482857 -3.5137873e-08
-0.6472857 -1.5369467e-08
-0.6462857 5.7172305e-09
-0.6452857 2.8032143e-08
-0.6442857 5.1471216e-08
-0.6432857 7.5916762e-08
-0.6422857 1.0123785999999999e-07
-0.6412857 1.2729076e-07
-0.6402857 1.5391929e-07
-0.6392857 1.809552e-07
-0.6382857 2.0821844e-07
-0.6372857 2.3551745e-07
-0.6362857 2.626493e-07
-0.6352857 2.8940006e-07
-0.6342857 3.1554495e-07
-0.6332857 3.4084877e-07
-0.6322857 3.6506655e-07
-0.6312857 3.8794425e-07
-0.6302857 4.0921999e-07
-0.6292857 4.2862540000000004e-07
-0.6282857 4.4588755e-07
-0.6272857 4.6073105e-07
-0.6262857 4.7288076000000004e-07
-0.6252857 4.8206448e-07
-0.6242857 4.8801625e-07
-0.6232857 4.9047957e-07
-0.6222857 4.8921085e-07
-0.6212857 4.8398294e-07
-0.6202857 4.7458846000000004e-07
-0.6192857 4.608431e-07
-0.6182857 4.4258863000000005e-07
-0.6172857 4.1969565999999996e-07
-0.6162857 3.9206566999999995e-07
-0.6152857 3.5963312e-07
-0.6142857 3.2236702e-07
-0.6132857 2.8027187e-07
-0.6122857 2.3338853e-07
-0.6112857 1.8179462e-07
-0.6102857 1.2560475e-07
-0.6092857 6.497044e-08
-0.6082857 8.005519000000001e-11
-0.6072857 -6.884136599999999e-08
-0.6062857 -1.4153221999999998e-07
-0.6052857 -2.1769433e-07
-0.6042857 -2.9699281e-07
-0.6032857 -3.7905563e-07
-0.6022857 -4.6347322e-07
-0.6012857 -5.4979759e-07
-0.6002857 -6.375418e-07
-0.5992857 -7.261788500000001e-07
-0.5982857 -8.151412e-07
-0.5972857 -9.038199500000001e-07
-0.5962857 -9.9156452e-07
-0.5952857 -1.0776828e-06
-0.5942857 -1.1614419e-06
-0.5932857 -1.2420686e-06
-0.5922857 -1.318752e-06
-0.5912857 -1.3906452999999999e-06
-0.5902857 -1.4568696e-06
-0.5892857 -1.5165169999999998e-06
-0.5882857 -1.5686558e-06
-0.5872857 -1.6123341e-06
-0.5862857 -1.6465859999999999e-06
-0.5852857 -1.6704361000000002e-06
-0.5842857 -1.6829050000000002e-06
-0.5832857 -1.6830145999999998e-06
-0.5822857 -1.6697923000000001e-06
-0.5812857 -1.6422760000000001e-06
-0.5802857 -1.5995177e-06
-0.5792857 -1.5405876e-06
-0.5782857 -1.4645774e-06
-0.5772857 -1.3706035e-06
-0.5762857 -1.257809e-06
-0.5752857 -1.125367e-06
-0.5742857 -9.7248325e-07
-0.5732857 -7.9839833e-07
-0.5722857 -6.0239098e-07
-0.5712857 -3.8378110000000003e-07
-0.5702857 -1.4193278e-07
-0.5692857 1.2374222e-07
-0.5682857 4.1378105000000004e-07
-0.5672857 7.2866673e-07
-0.5662857 1.0688251e-06
-0.5652857 1.4346221999999998e-06
-0.5642857 1.8263619999999998e-06
-0.5632857 2.2442851e-06
-0.5622857 2.6885679e-06
-0.5612857 3.159322e-06
-0.5602857 3.6565957e-06
-0.5592857 4.1803737e-06
-0.5582857 4.73058e-06
-0.5572857 5.3070805999999995e-06
-0.5562857 5.9096855e-06
-0.5552857 6.538151399999999e-06
-0.5542857 7.1921839e-06
-0.5532857 7.871440700000001e-06
-0.5522857 8.5755325e-06
-0.5512857 9.3040249e-06
-0.5502857 1.0056441e-05
-0.5492857 1.0832263e-05
-0.5482857 1.1630932e-05
-0.5472857 1.2451852e-05
-0.5462857 1.3294392e-05
-0.5452857 1.4157885000000001e-05
-0.5442857 1.5041634e-05
-0.5432857 1.5944913e-05
-0.5422857 1.6866973e-05
-0.5412857 1.7807045e-05
-0.5402857 1.8764348e-05
-0.5392857 1.9738096e-05
-0.5382857 2.0727502e-05
-0.5372857 2.1731789e-05
-0.5362857 2.2750193999999998e-05
-0.5352857 2.3781976e-05
-0.5342857 2.4826426e-05
-0.5332857 2.5882866e-05
-0.5322857 2.6950664e-05
-0.5312857 2.8029231e-05
-0.5302857 2.9118030000000004e-05
-0.5292857 3.0216574e-05
-0.5282857 3.1324439e-05
-0.5272857 3.2441247e-05
-0.5262857 3.3566681e-05
-0.5252857 3.4700483000000004e-05
-0.5242857 3.5842444e-05
-0.5232857 3.6992409e-05
-0.5222857 3.8150267e-05
-0.5212857 3.9315958e-05
-0.5202857 4.0489462e-05
-0.5192857 4.1670808e-05
-0.5182857 4.2860054e-05
-0.5172857 4.4057313e-05
-0.5162857 4.5262721e-05
-0.5152857 4.6476458e-05
-0.5142857 4.769874e-05
-0.5132857 4.8929802999999995e-05
-0.5122857 5.0169933e-05
-0.5112857 5.1419443e-05
-0.5102857 5.2678682999999994e-05
-0.5092857 5.3948037e-05
-0.5082857 5.5227929000000006e-05
-0.5072857 5.651882e-05
-0.5062857 5.7821188e-05
-0.5052857 5.9135544e-05
-0.5042857 6.0462406e-05
-0.5032857 6.180231400000001e-05
-0.5022857 6.3155818e-05
-0.5012857 6.4523482e-05
-0.5002857 6.590586300000001e-05
-0.4992857 6.730351700000001e-05
-0.4982857 6.8716975e-05
-0.4972857 7.0146746e-05
-0.4962857 7.1593303e-05
-0.4952857 7.3057089e-05
-0.4942857 7.4538508e-05
-0.4932857 7.6037935e-05
-0.4922857 7.7555711e-05
-0.4912857 7.9092132e-05
-0.4902857 8.0647459e-05
-0.4892857 8.2221908e-05
-0.4882857 8.381565500000001e-05
-0.4872857 8.5428837e-05
-0.4862857 8.7061551e-05
-0.4852857 8.871387000000001e-05
-0.4842857 9.0385834e-05
-0.4832857 9.2077448e-05
-0.4822857 9.3788702e-05
-0.4812857 9.5519533e-05
-0.4802857 9.726984400000001e-05
-0.4792857 9.903952799999999e-05
-0.4782857 0.00010082842
-0.4772857 0.00010263636
-0.4762857 0.00010446313999999999
-0.4752857 0.00010630855
-0.4742857 0.00010817236999999999
-0.4732857 0.00011005438
-0.4722857 0.00011195439
-0.4712857 0.00011387217
-0.4702857 0.00011580753
-0.4692857 0.00011776029
-0.4682857 0.0001197303
-0.4672857 0.00012171742999999999
-0.4662857 0.00012372158
-0.4652857 0.0001257427
-0.4642857 0.00012778079
-0.4632857 0.00012983586
-0.4622857 0.00013190797
-0.4612857 0.0001339972
-0.4602857 0.00013610361
-0.4592857 0.00013822731
-0.4582857 0.00014036845
-0.4572857 0.00014252715
-0.4562857 0.00014470362
-0.4552857 0.00014689808
-0.4542857 0.0001491108
-0.4532857 0.00015134209
-0.4522857 0.00015359226
-0.4512857 0.0001558617
-0.4502857 0.00015815083
-0.4492857 0.00016046015
-0.4482857 0.00016279024
-0.4472857 0.00016514173
-0.4462857 0.00016751534999999998
-0.4452857 0.00016991189
-0.4442857 0.00017233219
-0.4432857 0.00017477716
-0.4422857 0.00017724774
-0.4412857 0.0001797449
-0.4402857 0.00018226966
-0.4392857 0.00018482305
-0.4382857 0.00018740608000000002
-0.4372857 0.00019001981
-0.4362857 0.00019266523999999998
-0.4352857 0.00019534336
-0.4342857 0.00019805510999999998
-0.4332857 0.00020080145
-0.4322857 0.00020358323
-0.4312857 0.00020640127
-0.4302857 0.00020925634
-0.4292857 0.00021214914
-0.4282857 0.00021508033
-0.4272857 0.00021805056
-0.4262857 0.00022106044
-0.4252857 0.00022411051999999998
-0.4242857 0.00022720137000000002
-0.4232857 0.00023033344
-0.4222857 0.00023350714999999998
-0.4212857 0.00023672287
-0.4202857 0.000239981
-0.4192857 0.00024328185
-0.4182857 0.00024662572000000004
-0.4172857 0.00025001289
-0.4162857 0.00025344359
-0.4152857 0.00025691797
-0.4142857 0.00026043617
-0.4132857 0.00026399821
-0.4122857 0.00026760408
-0.4112857 0.00027125375
-0.4102857 0.00027494712
-0.4092857 0.00027868402
-0.4082857 0.00028246429
-0.4072857 0.00028628772000000003
-0.4062857 0.00029015405
-0.4052857 0.00029406303
-0.4042857 0.00029801442
-0.4032857 0.00030200792
-0.4022857 0.00030604328
-0.4012857 0.00031012028
-0.4002857 0.00031423867
-0.3992857 0.00031839832
-0.3982857 0.00032259906999999996
-0.3972857 0.00032684081
-0.3962857 0.00033112349
-0.3952857 0.00033544707
-0.3942857 0.00033981157
-0.3932857 0.00034421707
-0.3922857 0.00034866367999999997
-0.3912857 0.00035315159
-0.3902857 0.00035768103
-0.3892857 0.00036225237999999997
-0.3882857 0.00036686597
-0.3872857 0.00037152233
-0.3862857 0.00037622203
-0.3852857 0.00038096575
-0.3842857 0.00038575435999999995
-0.3832857 0.00039058878
-0.3822857 0.00039547012
-0.3812857 0.00040039963
-0.3802857 0.00040537861
-0.3792857 0.00041040856999999996
-0.3782857 0.00041549100999999994
-0.3772857 0.00042062766
-0.3762857 0.00042582019
-0.3752857 0.00043107047999999996
-0.3742857 0.00043638033000000003
-0.3732857 0.00044175172000000004
-0.3722857 0.00044718644999999996
-0.3712857 0.00045268653
-0.3702857 0.00045825382
-0.3692857 0.00046389018000000005
-0.3682857 0.00046959753000000003
-0.3672857 0.00047537765
-0.3662857 0.00048123237999999995
-0.3652857 0.00048716365
-0.3642857 0.00049317327
-0.3632857 0.0004992633
-0.3622857 0.00050543563
-0.3612857 0.00051169231
-0.3602857 0.0005180354
-0.3592857 0.00052446694
-0.3582857 0.00053098906
-0.3572857 0.00053760386
-0.3562857 0.00054431357
-0.3552857 0.00055112037
-0.3542857 0.00055802648
-0.3532857 0.00056503404
-0.3522857 0.00057214515
-0.3512857 0.00057936172
-0.3502857 0.00058668556
-0.3492857 0.00059411841
-0.3482857 0.0006016618499999999
-0.3472857 0.00060931743
-0.3462857 0.0006170864699999999
-0.3452857 0.0006249703300000001
-0.3442857 0.0006329702
-0.3432857 0.00064108722
-0.3422857 0.00064932228
-0.3412857 0.00065767622
-0.3402857 0.00066614984
-0.3392857 0.00067474398
-0.3382857 0.00068345944
-0.3372857 0.00069229718
-0.3362857 0.00070125807
-0.3352857 0.00071034306
-0.3342857 0.00071955305
-0.3332857 0.00072888897
-0.3322857 0.00073835172
-0.3312857 0.0007479422
-0.3302857 0.00075766138
-0.3292857 0.00076751039
-0.3282857 0.0007774901899999999
-0.3272857 0.0007876019500000001
-0.3262857 0.0007978468600000001
-0.3252857 0.00080822601
-0.3242857 0.00081874032
-0.3232857 0.00082939086
-0.3222857 0.0008401787500000001
-0.3212857 0.0008511049600000001
-0.3202857 0.0008621706900000001
-0.3192857 0.00087337721
-0.3182857 0.0008847257999999999
-0.3172857 0.0008962179900000001
-0.3162857 0.00090785525
-0.3152857 0.00091963893
-0.3142857 0.0009315705
-0.3132857 0.00094365159
-0.3122857 0.00095588375
-0.3112857 0.0009682687100000001
-0.3102857 0.00098080845
-0.3092857 0.00099350491
-0.3082857 0.0010063602999999999
-0.3072857 0.0010193765
-0.3062857 0.0010325555999999999
-0.3052857 0.0010458996
-0.3042857 0.0010594104
-0.3032857 0.0010730902
-0.3022857 0.0010869408
-0.3012857 0.0011009647
-0.3002857 0.0011151639999999999
-0.2992857 0.0011295411
-0.2982857 0.0011440984
-0.2972857 0.0011588382999999998
-0.2962857 0.0011737631
-0.2952857 0.0011888754
-0.2942857 0.0012041774
-0.2932857 0.0012196716
-0.2922857 0.0012353607
-0.2912857 0.0012512476
-0.2902857 0.0012673348
-0.2892857 0.0012836252
-0.2882857 0.001300121
-0.2872857 0.0013168251
-0.2862857 0.0013337395
-0.2852857 0.0013508664
-0.2842857 0.0013682078
-0.2832857 0.0013857656000000002
-0.2822857 0.0014035417
-0.2812857 0.0014215377
-0.2802857 0.0014397551
-0.2792857 0.0014581954
-0.2782857 0.0014768599
-0.2772857 0.0014957496
-0.2762857 0.0015148659
-0.2752857 0.0015342099
-0.2742857 0.0015537826
-0.2732857 0.0015735854
-0.2722857 0.0015936195
-0.2712857 0.0016138869
-0.2702857 0.0016343889000000002
-0.2692857 0.0016551271999999998
-0.2682857 0.0016761038000000002
-0.2672857 0.0016973203
-0.2662857 0.0017187787
-0.2652857 0.0017404809
-0.2642857 0.0017624287000000002
-0.2632857 0.001784624
-0.2622857 0.0018070688
-0.2612857 0.0018297653
-0.2602857 0.0018527151
-0.2592857 0.00187592
-0.2582857 0.0018993813
-0.2572857 0.0019231004
-0.2562857 0.0019470783
-0.2552857 0.0019713163
-0.2542857 0.0019958161
-0.2532857 0.0020205791000000002
-0.2522857 0.0020456069
-0.2512857 0.0020709007
-0.2502857 0.0020964617
-0.2492857 0.0021222912999999998
-0.2482857 0.0021483909
-0.2472857 0.0021747623000000003
-0.2462857 0.0022014076
-0.2452857 0.0022283295
-0.2442857 0.0022555305
-0.2432857 0.0022830132
-0.2422857 0.0023107807
-0.2412857 0.0023388358
-0.2402857 0.0023671819
-0.2392857 0.0023958224
-0.2382857 0.0024247614
-0.2372857 0.0024540027999999997
-0.2362857 0.0024835506
-0.2352857 0.0025134095
-0.2342857 0.002543584
-0.2332857 0.002574079
-0.2322857 0.0026048991
-0.2312857 0.0026360485
-0.2302857 0.0026675325
-0.2292857 0.0026993557000000003
-0.2282857 0.0027315229
-0.2272857 0.0027640393
-0.2262857 0.0027969098
-0.2252857 0.0028301390999999998
-0.2242857 0.0028637318
-0.2232857 0.0028976925
-0.2222857 0.0029320257000000002
-0.2212857 0.0029667357
-0.2202857 0.0030018271
-0.2192857 0.0030373043
-0.2182857 0.0030731717
-0.2172857 0.0031094336
-0.2162857 0.003146095
-0.2152857 0.0031831602
-0.2142857 0.0032206335
-0.2132857 0.0032585202
-0.2122857 0.0032968244
-0.2112857 0.0033355518
-0.2102857 0.0033747074000000004
-0.2092857 0.0034142962
-0.2082857 0.0034543235
-0.2072857 0.0034947940999999995
-0.2062857 0.0035357137999999996
-0.2052857 0.0035770863
-0.2042857 0.0036189165
-0.2032857 0.0036612083999999997
-0.2022857 0.0037039656
-0.2012857 0.003747192
-0.2002857 0.0037908911000000003
-0.1992857 0.0038350652
-0.1982857 0.0038797178000000002
-0.1972857 0.0039248509000000004
-0.1962857 0.0039704668
-0.1952857 0.0040165669
-0.1942857 0.0040631534
-0.1932857 0.0041102285
-0.1922857 0.0041577943
-0.1912857 0.0042058535
-0.1902857 0.0042544089
-0.1892857 0.004303463699999999
-0.1882857 0.0043530214
-0.1872857 0.0044030854
-0.1862857 0.0044536595
-0.1852857 0.0045047484
-0.1842857 0.0045563567
-0.1832857 0.0046084901
-0.1822857 0.0046611542
-0.1812857 0.0047143549
-0.1802857 0.004768098
-0.1792857 0.0048223897000000005
-0.1782857 0.0048772359000000005
-0.1772857 0.004932642
-0.1762857 0.0049886134
-0.1752857 0.0050451552
-0.1742857 0.0051022726
-0.1732857 0.0051599705000000004
-0.1722857 0.0052182541999999995
-0.1712857 0.0052771287
-0.1702857 0.005336597300000001
-0.1692857 0.005396664
-0.1682857 0.0054573313
-0.1672857 0.0055186032
-0.1662857 0.0055804841
-0.1652857 0.0056429784
-0.1642857 0.0057060912
-0.1632857 0.0057698275
-0.1622857 0.0058341928000000005
-0.1612857 0.0058991925
-0.1602857 0.005964833
-0.1592857 0.0060311206
-0.1582857 0.006098062699999999
-0.1572857 0.0061656669
-0.1562857 0.0062339430000000005
-0.1552857 0.006302899400000001
-0.1542857 0.0063725462999999994
-0.1532857 0.0064428918
-0.1522857 0.0065139444
-0.1512857 0.006585713
-0.1502857 0.0066582063
-0.1492857 0.006731433699999999
-0.1482857 0.0068054047
-0.1472857 0.0068801281
-0.1462857 0.0069556118
-0.1452857 0.007031864499999999
-0.1442857 0.007108892899999999
-0.1432857 0.0071867042
-0.1422857 0.007265305600000001
-0.1412857 0.0073447038000000004
-0.1402857 0.0074249052
-0.1392857 0.0075059172
-0.1382857 0.0075877455000000005
-0.1372857 0.007670396
-0.1362857 0.007753876
-0.1352857 0.007838191199999999
-0.1342857 0.0079233469
-0.1332857 0.008009349399999999
-0.1322857 0.0080962054
-0.1312857 0.0081839207
-0.1302857 0.0082725033
-0.1292857 0.008361959799999999
-0.1282857 0.0084522981
-0.1272857 0.0085435247
-0.1262857 0.0086356478
-0.1252857 0.0087286753
-0.1242857 0.008822615899999999
-0.1232857 0.008917477
-0.1222857 0.0090132671
-0.1212857 0.0091099966
-0.1202857 0.0092076734
-0.1192857 0.0093063078
-0.1182857 0.0094059076
-0.1172857 0.0095064817
-0.1162857 0.0096080388
-0.1152857 0.0097105862
-0.1142857 0.009814131
-0.1132857 0.0099186822
-0.1122857 0.010024245
-0.1112857 0.010130829000000001
-0.1102857 0.010238441000000001
-0.1092857 0.010347087
-0.1082857 0.010456775
-0.1072857 0.010567513
-0.1062857 0.010679306999999999
-0.1052857 0.010792164
-0.1042857 0.010906091
-0.1032857 0.011021095
-0.1022857 0.011137185
-0.1012857 0.01125437
-0.1002857 0.011372663
-9.9285714E-02 0.01149207
-9.8285712E-02 0.011612602
-9.7285718E-02 0.011734267
-9.6285716E-02 0.011857073999999999
-9.5285714E-02 0.011981033
-9.4285712E-02 0.012106154
-9.3285717E-02 0.012232449000000001
-9.2285715E-02 0.012359927000000001
-9.1285713E-02 0.012488599000000001
-9.0285711E-02 0.012618476
-8.9285716E-02 0.012749568999999999
-8.8285714E-02 0.012881882
-8.7285712E-02 0.013015425
-8.6285718E-02 0.013150205
-8.5285716E-02 0.013286232
-8.4285714E-02 0.013423514999999999
-8.3285712E-02 0.013562063000000001
-8.2285717E-02 0.013701887
-8.1285715E-02 0.013842994
-8.0285713E-02 0.013985393
-7.9285711E-02 0.014129092000000001
-7.8285716E-02 0.0142741
-7.7285714E-02 0.014420427
-7.6285712E-02 0.014568084
-7.5285718E-02 0.014717081
-7.4285716E-02 0.014867430999999999
-7.3285714E-02 0.015019143999999998
-7.2285712E-02 0.015172231
-7.1285717E-02 0.015326704000000002
-7.0285715E-02 0.015482573
-6.9285713E-02 0.01563985
-6.8285711E-02 0.015798547
-6.7285717E-02 0.015958675000000002
-6.6285715E-02 0.016120248
-6.5285712E-02 0.016283277
-6.4285718E-02 0.016447774999999998
-6.3285716E-02 0.016613751
-6.2285714E-02 0.016781215999999998
-6.1285716E-02 0.016950181
-6.0285714E-02 0.017120656
-5.9285715E-02 0.017292651
-5.8285713E-02 0.017466175
-5.7285715E-02 0.017641239
-5.6285713E-02 0.017817851
-5.5285715E-02 0.017996019999999998
-5.4285713E-02 0.018175754000000002
-5.3285714E-02 0.018357064
-5.2285716E-02 0.018539958000000002
-5.1285714E-02 0.018724447
-5.0285716E-02 0.01891054
-4.9285714E-02 0.019098246
-4.8285715E-02 0.019287577
-4.7285713E-02 0.019478542999999997
-4.6285715E-02 0.019671156999999998
-4.5285713E-02 0.019865429
-4.4285715E-02 0.020061372
-4.3285713E-02 0.020258997
-4.2285714E-02 0.020458316
-4.1285716E-02 0.020659339
-4.0285714E-02 0.020862077
-3.9285716E-02 0.021066539999999998
-3.8285714E-02 0.021272741
-3.7285715E-02 0.021480692000000003
-3.6285713E-02 0.021690405000000003
-3.5285715E-02 0.021901896
-3.4285713E-02 0.022115173999999998
-3.3285715E-02 0.022330252
-3.2285713E-02 0.022547139
-3.1285714E-02 0.022765848999999998
-3.0285714E-02 0.022986392999999997
-2.9285714E-02 0.023208784
-2.8285714E-02 0.023433039
-2.7285714E-02 0.023659172
-2.6285714E-02 0.023887194
-2.5285713E-02 0.024117122
-2.4285715E-02 0.024348965
-2.3285715E-02 0.024582731
-2.2285715E-02 0.024818431
-2.1285715E-02 0.025056076
-2.0285714E-02 0.025295682
-1.9285714E-02 0.025537261000000002
-1.8285714E-02 0.025780831
-1.7285714E-02 0.026026408999999997
-1.6285714E-02 0.026274004000000004
-1.5285715E-02 0.026523627
-1.4285714E-02 0.026775293999999998
-1.3285714E-02 0.027029018000000002
-1.2285714E-02 0.027284808999999997
-1.1285714E-02 0.027542685999999997
-1.0285715E-02 0.027802665
-9.2857145E-03 0.02806476
-8.2857143E-03 0.028328990000000002
-7.2857141E-03 0.028595369
-6.2857145E-03 0.028863910000000003
-5.2857143E-03 0.029134622
-4.2857141E-03 0.029407514000000003
-3.2857142E-03 0.029682601
-2.2857143E-03 0.029959893
-1.2857143E-03 0.030239407
-2.8571428E-04 0.030521158000000003
7.1428571E-04 0.030805159000000002
1.7142857E-03 0.031091418000000003
2.7142856E-03 0.031379945
3.7142858E-03 0.031670748
4.7142855E-03 0.031963834999999996
5.7142857E-03 0.032259218
6.7142858E-03 0.032556913
7.7142855E-03 0.032856932
8.7142857E-03 0.033159289
9.7142858E-03 0.033463998
1.0714286E-02 0.033771065999999995
1.1714286E-02 0.034080507
1.2714285E-02 0.034392331
1.3714286E-02 0.034706548000000004
1.4714286E-02 0.035023171
1.5714286E-02 0.035342219
1.6714286E-02 0.035663706
1.7714286E-02 0.035987649000000003
1.8714286E-02 0.036314066
1.9714287E-02 0.036642971
2.0714285E-02 0.036974379
2.1714285E-02 0.037308302
2.2714285E-02 0.037644751
2.3714285E-02 0.037983744
2.4714286E-02 0.038325295
2.5714286E-02 0.038669421
2.6714286E-02 0.039016144
2.7714286E-02 0.039365477
2.8714286E-02 0.039717439
2.9714286E-02 0.040072037
3.0714286E-02 0.040429285999999995
3.1714287E-02 0.040789196
3.2714285E-02 0.041151783000000004
3.3714287E-02 0.041517059
3.4714285E-02 0.041885045
3.5714287E-02 0.042255761
3.6714286E-02 0.042629224
3.7714284E-02 0.043005453
3.8714286E-02 0.043384457
3.9714284E-02 0.04376625
4.0714286E-02 0.04415084
4.1714285E-02 0.044538241
4.2714287E-02 0.044928462
4.3714285E-02 0.045321521000000003
4.4714287E-02 0.045717441000000004
4.5714285E-02 0.046116233
4.6714287E-02 0.046517918
4.7714286E-02 0.046922511
4.8714284E-02 0.047330023
4.9714286E-02 0.04774046
5.0714284E-02 0.04815383
5.1714286E-02 0.048570149
5.2714285E-02 0.048989436000000004
5.3714287E-02 0.049411702999999994
5.4714285E-02 0.049836974
5.5714287E-02 0.050265265999999996
5.6714285E-02 0.050696585
5.7714287E-02 0.051130936
5.8714285E-02 0.051568326
5.9714288E-02 0.052008766
6.0714286E-02 0.052452262000000006
6.1714284E-02 0.05289883100000001
6.2714286E-02 0.053348491000000005
6.3714288E-02 0.053801259
6.4714283E-02 0.054257153999999995
6.5714285E-02 0.054716179
6.6714287E-02 0.055178347999999995
6.7714289E-02 0.055643672000000005
6.8714283E-02 0.05611215
6.9714285E-02 0.056583801
7.0714287E-02 0.05705864200000001
7.1714282E-02 0.057536695
7.2714284E-02 0.058017984999999994
7.3714286E-02 0.058502523
7.4714288E-02 0.058990327
7.5714283E-02 0.059481401999999996
7.6714285E-02 0.059975759000000003
7.7714287E-02 0.060473412
7.8714289E-02 0.060974376000000004
7.9714283E-02 0.061478675
8.0714285E-02 0.061986333
8.1714287E-02 0.062497368000000005
8.2714289E-02 0.063011801
8.3714284E-02 0.06352964600000001
8.4714286E-02 0.064050913
8.5714288E-02 0.064575602
8.6714283E-02 0.065103732
8.7714285E-02 0.065635308
8.8714287E-02 0.066170353
8.9714289E-02 0.06670888400000001
9.0714283E-02 0.06725092
9.1714285E-02 0.067796465
9.2714287E-02 0.068345532
9.3714289E-02 0.068898121
9.4714284E-02 0.069454242
9.5714286E-02 0.070013909
9.6714288E-02 0.070577144
9.7714283E-02 0.07114396399999999
9.8714285E-02 0.071714394
9.9714287E-02 0.072288438
0.1007143 0.07286611900000001
0.1017143 0.073447439
0.1027143 0.074032409
0.1037143 0.074621045
0.1047143 0.075213361
0.1057143 0.075809378
0.1067143 0.076409109
0.1077143 0.077012577
0.1087143 0.077619799
0.1097143 0.07823078800000001
0.1107143 0.078845554
0.1117143 0.07946410899999999
0.1127143 0.08008647099999999
0.1137143 0.080712652
0.1147143 0.081342657
0.1157143 0.081976497
0.1167143 0.082614191
0.1177143 0.083255756
0.1187143 0.083901198
0.1197143 0.084550527
0.1207143 0.085203745
0.1217143 0.085860858
0.1227143 0.086521875
0.1237143 0.087186805
0.1247143 0.08785565699999999
0.1257143 0.088528439
0.1267143 0.089205161
0.1277143 0.08988583
0.1287143 0.09057045100000001
0.1297143 0.091259036
0.1307143 0.09195157899999999
0.1317143 0.09264808
0.1327143 0.093348551
0.1337143 0.09405301
0.1347143 0.094761461
0.1357143 0.095473923
0.1367143 0.096190395
0.1377143 0.096910889
0.1387143 0.0976354
0.1397143 0.09836393900000001
0.1407143 0.09909650499999999
0.1417143 0.09983310000000001
0.1427143 0.10057375
0.1437143 0.10131845
0.1447143 0.10206725
0.1457143 0.10282013
0.1467143 0.1035771
0.1477143 0.10433815
0.1487143 0.10510328
0.1497143 0.10587248
0.1507143 0.10664577
0.1517143 0.10742315999999999
0.1527143 0.10820464
0.1537143 0.10899023999999999
0.1547143 0.10977995
0.1557143 0.1105738
0.1567143 0.11137179
0.1577143 0.11217392
0.1587143 0.11298016
0.1597143 0.11379052999999999
0.1607143 0.11460503999999999
0.1617143 0.11542371
0.1627143 0.11624655
0.1637143 0.11707359999999999
0.1647143 0.11790486
0.1657143 0.11874030000000001
0.1667143 0.11957992
0.1677143 0.12042372
0.1687143 0.12127169
0.1697143 0.12212384000000001
0.1707143 0.12298018000000001
0.1717143 0.12384073000000001
0.1727143 0.1247055
0.1737143 0.12557451
0.1747143 0.12644775
0.1757143 0.1273252
0.1767143 0.12820684000000002
0.1777143 0.12909268000000002
0.1787143 0.12998271
0.1797143 0.13087695
0.1807143 0.13177539
0.1817143 0.13267807999999998
0.1827143 0.133585
0.1837143 0.13449613000000002
0.1847143 0.13541149000000002
0.1857143 0.13633101
0.1867143 0.13725471
0.1877143 0.13818257
0.1887143 0.1391146
0.1897143 0.14005082
0.1907143 0.14099125
0.1917143 0.14193587
0.1927143 0.14288469
0.1937143 0.1438377
0.1947143 0.14479487
0.1957143 0.14575619
0.1967143 0.14672163
0.1977143 0.14769121
0.1987143 0.14866495
0.1997143 0.14964286
0.2007143 0.15062497000000002
0.2017143 0.15161125
0.2027143 0.15260167
0.2037143 0.15359622
0.2047143 0.15459486
0.2057143 0.15559756
0.2067143 0.15660435
0.2077143 0.15761523
0.2087143 0.15863022
0.2097143 0.15964933
0.2107143 0.16067255
0.2117143 0.16169983
0.2127143 0.16273115
0.2137143 0.16376643999999999
0.2147143 0.1648057
0.2157143 0.16584895
0.2167143 0.16689617999999998
0.2177143 0.16794741000000002
0.2187143 0.16900265
0.2197143 0.17006187
0.2207143 0.17112504
0.2217143 0.17219211
0.2227143 0.17326305
0.2237143 0.17433786
0.2247143 0.17541653
0.2257143 0.17649906999999998
0.2267143 0.17758552
0.2277143 0.17867587999999998
0.2287143 0.17977011
0.2297143 0.1808682
0.2307143 0.18197009
0.2317143 0.18307577
0.2327143 0.1841852
0.2337143 0.18529837999999998
0.2347143 0.18641534
0.2357143 0.18753607
0.2367143 0.18866059000000002
0.2377143 0.18978886
0.2387143 0.19092086
0.2397143 0.19205654
0.2407143 0.19319586
0.2417143 0.1943388
0.2427143 0.19548535
0.2437143 0.19663549
0.2447143 0.19778921
0.2457143 0.19894650000000003
0.2467143 0.20010734
0.2477143 0.20127168
0.2487143 0.20243949
0.2497143 0.20361072000000002
0.2507143 0.20478534999999998
0.2517143 0.20596337999999997
0.2527143 0.20714479
0.2537143 0.20832955
0.2547143 0.20951761
0.2557143 0.21070898999999998
0.2567143 0.21190366000000002
0.2577143 0.21310157999999998
0.2587143 0.2143027
0.2597143 0.21550697000000002
0.2607143 0.21671436
0.2617143 0.21792483
0.2627143 0.21913836
0.2637143 0.22035493
0.2647143 0.22157448999999999
0.2657143 0.22279706
0.2667143 0.22402257
0.2677143 0.22525098
0.2687143 0.22648223999999997
0.2697143 0.22771629
0.2707143 0.22895308
0.2717143 0.23019262999999998
0.2727143 0.23143492
0.2737143 0.23267991000000002
0.2747143 0.23392755999999998
0.2757143 0.23517781000000001
0.2767143 0.23643062
0.2777143 0.23768595
0.2787143 0.23894378000000002
0.2797143 0.24020409
0.2807143 0.24146684000000002
0.2817143 0.242732
0.2827143 0.24399953
0.2837143 0.24526939
0.2847143 0.24654155
0.2857143 0.24781594999999998
0.2867143 0.24909256
0.2877143 0.25037136
0.2887143 0.25165228
0.2897143 0.25293527
0.2907143 0.25422028
0.2917143 0.25550728
0.2927143 0.25679618
0.2937143 0.25808695000000004
0.2947143 0.25937953
0.2957143 0.26067388
0.2967143 0.26196993
0.2977143 0.26326762000000004
0.2987143 0.26456688
0.2997143 0.26586766
0.3007143 0.2671699
0.3017143 0.26847359
0.3027143 0.26977865
0.3037143 0.27108502
0.3047143 0.27239262
0.3057143 0.27370143
0.3067143 0.27501136
0.3077143 0.27632236000000004
0.3087143 0.27763438
0.3097143 0.27894739
0.3107143 0.2802613
0.3117143 0.28157607
0.3127143 0.28289163
0.3137143 0.28420794
0.3147143 0.28552491999999996
0.3157143 0.28684253
0.3167143 0.2881607
0.3177143 0.28947935999999996
0.3187143 0.29079844
0.3197143 0.29211789
0.3207143 0.29343769000000003
0.3217143 0.29475777000000003
0.3227143 0.29607809
0.3237143 0.29739854
0.3247143 0.29871901
0.3257143 0.30003947000000003
0.3267143 0.30135983
0.3277143 0.30268005
0.3287143 0.30400008
0.3297143 0.3053199
0.3307143 0.30663946999999997
0.3317143 0.30795867
0.3327143 0.3092774
0.3337143 0.31059554
0.3347143 0.31191299
0.3357143 0.3132297
0.3367143 0.31454558
0.3377143 0.31586064
0.3387143 0.31717485
0.3397143 0.31848814999999997
0.3407143 0.31980043
0.3417143 0.3211116
0.3427143 0.32242149999999997
0.3437143 0.32373003
0.3447143 0.3250371
0.3457143 0.32634267
0.3467143 0.32764676000000004
0.3477143 0.3289493
0.3487143 0.33025022000000004
0.3497143 0.33154939
0.3507143 0.33284668
0.3517143 0.33414189
0.3527143 0.33543492
0.3537143 0.33672568
0.3547143 0.33801419
0.3557143 0.33930046
0.3567143 0.34058446000000003
0.3577143 0.3418661
0.3587143 0.34314527
0.3597143 0.34442181
0.3607143 0.34569555
0.3617143 0.34696632
0.3627143 0.34823404
0.3637143 0.34949863
0.3647143 0.35076011
0.3657143 0.35201842
0.3667143 0.35327345
0.3677143 0.35452505
0.3687143 0.35577307
0.3697143 0.35701729
0.3707143 0.35825758
0.3717143 0.35949381999999996
0.3727143 0.36072596
0.3737143 0.36195398
0.3747143 0.36317788
0.3757143 0.36439756
0.3767143 0.36561291
0.3777143 0.36682372
0.3787143 0.36802983
0.3797143 0.36923103
0.3807143 0.37042724
0.3817143 0.37161841
0.3827143 0.37280452000000003
0.3837143 0.37398553
0.3847143 0.37516139
0.3857143 0.37633192
0.3867143 0.37749691
0.3877143 0.37865618
0.3887143 0.37980959999999997
0.3897143 0.38095706
0.3907143 0.38209856
0.3917143 0.38323405
0.3927143 0.38436349000000003
0.3937143 0.3854868
0.3947143 0.38660381
0.3957143 0.38771431
0.3967143 0.38881812000000004
0.3977143 0.38991505
0.3987143 0.39100503
0.3997143 0.39208806
0.4007143 0.39316411
0.4017143 0.39423313
0.4027143 0.39529507
0.4037143 0.39634969999999997
0.4047143 0.39739679
0.4057143 0.39843619
0.4067143 0.39946781000000003
0.4077143 0.40049151999999993
0.4087143 0.40150732
0.4097143 0.40251515
0.4107143 0.40351492
0.4117143 0.40450655
0.4127143 0.40548975
0.4137143 0.40646438
0.4147143 0.4074302
0.4157143 0.40838708999999995
0.4167143 0.40933499
0.4177143 0.41027381
0.4187143 0.4112035
0.4197143 0.41212398
0.4207143 0.41303503999999996
0.4217143 0.41393652
0.4227143 0.41482821000000003
0.4237143 0.41570988999999997
0.4247143 0.41658138
0.4257143 0.41744262000000004
0.4267143 0.41829362
0.4277143 0.41913417999999997
0.4287143 0.41996422
0.4297143 0.42078350999999997
0.4307143 0.4215918
0.4317143 0.42238892
0.4327143 0.42317468
0.4337143 0.42394903
0.4347143 0.42471183
0.4357143 0.42546303
0.4367143 0.4262025
0.4377143 0.42693013999999996
0.4387143 0.42764572
0.4397143 0.42834901
0.4407143 0.42903982
0.4417143 0.42971796
0.4427143 0.4303833
0.4437143 0.43103583
0.4447143 0.43167546
0.4457143 0.43230209999999997
0.4467143 0.43291557
0.4477143 0.43351562
0.4487143 0.43410202000000003
0.4497143 0.43467456000000004
0.4507143 0.43523316
0.4517143 0.43577771
0.4527143 0.43630813999999996
0.4537143 0.43682433
0.4547143 0.43732612
0.4557143 0.4378133
0.4567143 0.43828571
0.4577143 0.43874318
0.4587143 0.43918550999999995
0.4597143 0.43961257
0.4607143 0.44002425999999994
0.4617143 0.44042053999999997
0.4627143 0.44080126000000003
0.4637143 0.44116629
0.4647143 0.44151545
0.4657143 0.44184853
0.4667143 0.44216537
0.4677143 0.44246572
0.4687143 0.44274948999999997
0.4697143 0.44301655000000006
0.4707143 0.44326679999999996
0.4717143 0.44350008999999996
0.4727143 0.44371625000000003
0.4737143 0.44391509
0.4747143 0.44409641999999994
0.4757143 0.44426005
0.4767143 0.44440576
0.4777143 0.44453339999999997
0.4787143 0.44464292
0.4797143 0.44473419000000003
0.4807143 0.44480711
0.4817143 0.4448615
0.4827143 0.44489717
0.4837143 0.44491389
0.4847143 0.44491147000000003
0.4857143 0.44488977
0.4867143 0.4448486
0.4877143 0.44478788
0.4887143 0.44470751
0.4897143 0.44460739
0.4907143 0.44448734
0.4917143 0.44434708999999994
0.4927143 0.44418639
0.4937143 0.44400501
0.4947143 0.44380276999999996
0.4957143 0.44357958
0.4967143 0.4433353
0.4977143 0.44306982000000006
0.4987143 0.44278301999999997
0.4997143 0.44247471
0.5007143 0.44214455
0.5017143 0.44179228
0.5027143 0.44141766
0.5037143 0.44102063
0.5047143 0.44060107
0.5057143 0.44015897
0.5067143 0.4396942
0.5077143 0.4392066
0.5087143 0.43869601
0.5097143 0.43816203
0.5107143 0.4376045
0.5117143 0.43702312
0.5127143 0.43641776
0.5137143 0.43578842
0.5147143 0.43513500000000005
0.5157143 0.43445745999999996
0.5167143 0.43375567
0.5177143 0.43302933000000005
0.5187143 0.43227811999999993
0.5197143 0.43150182000000004
0.5207143 0.43070018
0.5217143 0.42987316999999997
0.5227143 0.42902063999999995
0.5237143 0.42814268
0.5247143 0.42723915999999995
0.5257143 0.42630993
0.5267143 0.42535476
0.5277143 0.42437337999999997
0.5287143 0.42336546
0.5297143 0.42233081
0.5307143 0.42126927999999997
0.5317143 0.42018094
0.5327143 0.41906568000000005
0.5337143 0.41792341999999993
0.5347143 0.416754
0.5357143 0.41555725000000004
0.5367143 0.41433279
0.5377143 0.41308035000000004
0.5387143 0.41179978
0.5397143 0.410491
0.5407143 0.40915404000000005
0.5417143 0.40778880999999995
0.5427143 0.40639522
0.5437143 0.40497314
0.5447143 0.40352223000000004
0.5457143 0.40204218
0.5467143 0.40053264
0.5477143 0.39899345
0.5487143 0.39742453999999994
0.5497143 0.39582591999999994
0.5507143 0.39419769
0.5517143 0.39253971000000004
0.5527143 0.39085178
0.5537143 0.38913358
0.5547143 0.38738477
0.5557143 0.38560505
0.5567143 0.38379435
0.5577143 0.38195255
0.5587143 0.38007961
0.5597143 0.3781755
0.5607143 0.37624008999999997
0.5617143 0.37427319
0.5627143 0.37227452
0.5637143 0.3702438
0.5647143 0.36818078
0.5657143 0.3660853
0.5667143 0.36395732000000003
0.5677143 0.36179682
0.5687143 0.35960379000000003
0.5697143 0.35737818
0.5707143 0.35511982
0.5717143 0.35282848
0.5727143 0.35050388
0.5737143 0.34814572
0.5747143 0.34575383000000004
0.5757143 0.34332813
0.5767143 0.3408687
0.5777143 0.33837552
0.5787143 0.33584852
0.5797143 0.33328757000000003
0.5807143 0.33069241
0.5817143 0.3280628
0.5827143 0.3253985
0.5837143 0.32269938
0.5847143 0.31996539
0.5857143 0.3171965
0.5867143 0.31439271
0.5877143 0.31155394000000003
0.5887143 0.30868005
0.5897143 0.30577085
0.5907143 0.30282615
0.5917143 0.29984571
0.5927143 0.29682938000000003
0.5937143 0.29377711
0.5947143 0.29068890000000003
0.5957143 0.28756475
0.5967143 0.28440461
0.5977143 0.28120836
0.5987143 0.27797571
0.5997143 0.27470642
0.6007143 0.27140025
0.6017143 0.26805703999999997
0.6027143 0.26467675
0.6037143 0.26125940000000003
0.6047143 0.25780497
0.6057143 0.25431337000000004
0.6067143 0.25078454
0.6077143 0.24721830000000003
0.6087143 0.24361443
0.6097143 0.23997277000000003
0.6107143 0.23629321
0.6117143 0.23257571999999999
0.6127143 0.22882037000000002
0.6137143 0.22502714000000001
0.6147143 0.22119596
0.6157143 0.21732668
0.6167143 0.21341911000000002
0.6177143 0.20947297999999998
0.6187143 0.20548811000000003
0.6197143 0.2014644
0.6207143 0.19740185
0.6217143 0.19330047
0.6227143 0.18916025
0.6237143 0.18498123
0.6247143 0.18076336999999998
0.6257143 0.17650655999999998
0.6267143 0.17221067
0.6277143 0.16787559
0.6287143 0.16350121
0.6297143 0.15908747
0.6307143 0.15463438
0.6317143 0.15014183
0.6327143 0.14560982
0.6337143 0.14103827
0.6347143 0.13642708
0.6357143 0.13177613000000002
0.6367143 0.12708529999999998
0.6377143 0.12235453
0.6387143 0.11758375
0.6397143 0.11277297000000001
0.6407143 0.1079223
0.6417143 0.10303179999999999
0.6427143 0.098101515
0.6437143 0.093131367
0.6447143 0.08812123000000001
0.6457143 0.083070993
0.6467143 0.07798057
0.6477143 0.072849949
0.6487143 0.06767915299999999
0.6497143 0.062468223
0.6507143 0.057217159000000004
0.6517143 0.051925937000000005
0.6527143 0.046594409
0.6537143 0.041222473
0.6547143 0.035810075000000004
0.6557143 0.030357198999999998
0.6567143 0.024863891000000003
0.6577143 0.019330226
0.6587143 0.013756266
0.6597143 0.0081420112
0.6607143 0.002487418
0.6617143 -0.0032076437
0.6627143 -0.0089432877
0.6637143 -0.014719555
0.6647143 -0.020536444
0.6657143 -0.02639388
0.6667143 -0.032291777
0.6677143 -0.038230114
0.6687143 -0.0442088
0.6697143 -0.050227781
0.6707143 -0.056287023
0.6717143 -0.062386517
0.6727143 -0.068526261
0.6737143 -0.074706197
0.6747143 -0.080926233
0.6757143 -0.087186316
0.6767143 -0.093486457
0.6777143 -0.09982667399999999
0.6787143 -0.10620697
0.6797143 -0.11262734
0.6807143 -0.11908781
0.6817143 -0.12558838
0.6827143 -0.132129
0.6837143 -0.13870964
0.6847143 -0.14533027999999998
0.6857143 -0.15199091
0.6867143 -0.15869142
0.6877143 -0.16543168
0.6887143 -0.1722115
0.6897143 -0.17903072
0.6907143 -0.18588926
0.6917143 -0.19278709
0.6927143 -0.19972421999999998
0.6937143 -0.20670069
0.6947143 -0.21371648
0.6957143 -0.22077150999999998
0.6967143 -0.2278656
0.6977143 -0.23499855
0.6987143 -0.24217023000000001
0.6997143 -0.24938048
0.7007143 -0.25662929
0.7017143 -0.26391668
0.7027143 -0.27124262
0.7037143 -0.27860701
0.7047143 -0.28600965
0.7057143 -0.29345027
0.7067143 -0.30092867
0.7077143 -0.30844472
0.7087143 -0.31599826000000003
0.7097143 -0.32358924
0.7107143 -0.33121777
0.7117143 -0.33888388
0.7127143 -0.34658753
0.7137143 -0.35432850000000005
0.7147143 -0.36210648
0.7157143 -0.36992119
0.7167143 -0.37777235
0.7177143 -0.38565977
0.7187143 -0.39358339000000003
0.7197143 -0.40154313
0.7207143 -0.409539
0.7217143 -0.41757096
0.7227143 -0.42563872
0.7237143 -0.43374202
0.7247143 -0.44188051999999994
0.7257143 -0.45005395000000004
0.7267143 -0.45826212000000005
0.7277143 -0.46650511000000006
0.7287143 -0.47478288999999996
0.7297143 -0.48309551
0.7307143 -0.49144286000000004
0.7317143 -0.49982456999999997
0.7327143 -0.50824024
0.7337143 -0.51668943
0.7347143 -0.52517187
0.7357143 -0.53368742
0.7367143 -0.54223593
0.7377143 -0.55081756
0.7387143 -0.55943229
0.7397143 -0.56807999
0.7407143 -0.57676048
0.7417143 -0.58547333
0.7427143 -0.59421812
0.7437143 -0.60299444
0.7447143 -0.61180205
0.7457143 -0.6206408099999999
0.7467143 -0.62951073
0.7477143 -0.63841175
0.7487143 -0.6473437000000001
0.7497143 -0.65630628
0.7507143 -0.6652989899999999
0.7517143 -0.67432132
0.7527143 -0.68337289
0.7537143 -0.69245342
0.7547143 -0.70156283
0.7557143 -0.71070115
0.7567143 -0.7198683
0.7577143 -0.72906418
0.7587143 -0.7382885100000001
0.7597143 -0.74754078
0.7607143 -0.75682048
0.7617143 -0.76612714
0.7627143 -0.77546039
0.7637143 -0.7848200399999999
0.7647143 -0.79420581
0.7657143 -0.80361767
0.7667143 -0.8130553199999999
0.7677143 -0.82251849
0.7687143 -0.8320066100000001
0.7697143 -0.84151924
0.7707143 -0.8510560699999999
0.7717143 -0.8606167499999999
0.7727143 -0.8702012699999999
0.7737143 -0.87980963
0.7747143 -0.88944165
0.7757143 -0.89909686
0.7767143 -0.90877488
0.7777143 -0.91847517
0.7787143 -0.92819706
0.7797143 -0.9379400899999999
0.7807143 -0.94770398
0.7817143 -0.95748845
0.7827143 -0.96729351
0.7837143 -0.9771188700000001
0.7847143 -0.98696416
0.7857143 -0.9968289199999999
0.7867143 -1.0067126
0.7877143 -1.0166147
0.7887143 -1.0265348
0.7897143 -1.0364729
0.7907143 -1.0464286999999999
0.7917143 -1.0564021
0.7927143 -1.0663926000000001
0.7937143 -1.0763996
0.7947143 -1.0864225
0.7957143 -1.0964607
0.7967143 -1.1065136999999998
0.7977143 -1.1165812000000002
0.7987143 -1.126663
0.7997143 -1.136759
0.8007143 -1.146869
0.8017143 -1.1569925
0.8027143 -1.167129
0.8037143 -1.177278
0.8047143 -1.1874388
0.8057143 -1.1976111
0.8067143 -1.2077944999999999
0.8077143 -1.217989
0.8087143 -1.2281940999999998
0.8097143 -1.2384095
0.8107143 -1.2486347
0.8117143 -1.2588689
0.8127143 -1.2691116
0.8137143 -1.279362
0.8147143 -1.2896197999999999
0.8157143 -1.2998846
0.8167143 -1.3101565000000002
0.8177143 -1.3204349
0.8187143 -1.3307197
0.8197143 -1.3410104
0.8207143 -1.3513062
0.8217143 -1.3616067
0.8227143 -1.3719113
0.8237143 -1.3822191
0.8247143 -1.3925299
0.8257143 -1.4028432
0.8267143 -1.4131588000000002
0.8277143 -1.4234764
0.8287143 -1.4337954
0.8297143 -1.4441152000000002
0.8307143 -1.454435
0.8317143 -1.4647542
0.8327143 -1.4750726
0.8337143 -1.4853897
0.8347143 -1.4957053
0.8357143 -1.5060193
0.8367143 -1.5163314
0.8377143 -1.5266407
0.8387143 -1.5369466999999999
0.8397143 -1.5472481999999999
0.8407143 -1.5575447
0.8417143 -1.5678357
0.8427143 -1.5781207
0.8437143 -1.5883992999999998
0.8447143 -1.5986714999999998
0.8457143 -1.6089367
0.8467143 -1.6191943
0.8477143 -1.6294435
0.8487143 -1.6396837000000002
0.8497143 -1.6499143
0.8507143 -1.6601347999999998
0.8517143 -1.6703451
0.8527143 -1.6805448
0.8537143 -1.6907336
0.8547143 -1.7009109000000002
0.8557143 -1.7110756
0.8567143 -1.7212268
0.8577143 -1.7313637
0.8587143 -1.7414859
0.8597143 -1.7515928
0.8607143 -1.7616840000000002
0.8617143 -1.7717592
0.8627143 -1.7818183
0.8637143 -1.7918605
0.8647143 -1.8018853000000001
0.8657143 -1.811892
0.8667143 -1.82188
0.8677143 -1.8318485
0.8687143 -1.8417971000000002
0.8697143 -1.8517256
0.8707143 -1.8616335000000002
0.8717143 -1.8715205
0.8727143 -1.8813856
0.8737143 -1.891228
0.8747143 -1.9010468999999999
0.8757143 -1.9108417
0.8767143 -1.9206114
0.8777143 -1.9303556999999998
0.8787143 -1.9400746
0.8797143 -1.9497678
0.8807143 -1.9594347
0.8817143 -1.9690748
0.8827143 -1.9786873999999999
0.8837143 -1.9882713
0.8847143 -1.9978255
0.8857143 -2.0073496
0.8867143 -2.0168429000000003
0.8877143 -2.0263052999999998
0.8887143 -2.0357367
0.8897143 -2.0451363000000002
0.8907143 -2.0545036
0.8917143 -2.0638375
0.8927143 -2.0731371
0.8937143 -2.0824015
0.8947143 -2.0916304
0.8957143 -2.1008234
0.8967143 -2.1099806
0.8977143 -2.1191016
0.8987143 -2.1281863000000003
0.8997143 -2.1372335
0.9007143 -2.1462426
0.9017143 -2.1552121
0.9027143 -2.1641413000000003
0.9037143 -2.1730294
0.9047143 -2.1818763000000003
0.9057143 -2.1906815
0.9067143 -2.1994449
0.9077143 -2.2081658
0.9087143 -2.2168435
0.9097143 -2.2254772
0.9107143 -2.2340659
0.9117143 -2.2426087
0.9127143 -2.2511052
0.9137143 -2.2595547000000002
0.9147143 -2.2679573
0.9157143 -2.2763127
0.9167143 -2.2846205
0.9177143 -2.2928799
0.9187143 -2.3010897999999997
0.9197143 -2.3092493
0.9207143 -2.3173573999999997
0.9217143 -2.3254134
0.9227143 -2.3334170000000003
0.9237143 -2.3413679
0.9247143 -2.3492659
0.9257143 -2.3571108
0.9267143 -2.3649016
0.9277143 -2.3726378
0.9287143 -2.3803182
0.9297143 -2.387942
0.9307143 -2.3955084
0.9317143 -2.4030171
0.9327143 -2.4104679
0.9337143 -2.4178604
0.9347143 -2.4251942
0.9357143 -2.4324683
0.9367143 -2.4396822
0.9377143 -2.4468346
0.9387143 -2.4539245000000003
0.9397143 -2.4609514999999997
0.9407143 -2.467915
0.9417143 -2.4748152
0.9427143 -2.4816517
0.9437143 -2.4884241
0.9447143 -2.4951316
0.9457143 -2.5017735
0.9467143 -2.5083488000000003
0.9477143 -2.5148565
0.9487143 -2.5212958
0.9497143 -2.5276666999999997
0.9507143 -2.5339685000000003
0.9517143 -2.5402013
0.9527143 -2.5463646
0.9537143 -2.5524579
0.9547143 -2.5584802
0.9557143 -2.5644304
0.9567143 -2.5703078
0.9577143 -2.5761116
0.9587143 -2.5818415
0.9597143 -2.5874976000000003
0.9607143 -2.5930796
0.9617143 -2.5985869000000004
0.9627143 -2.6040189
0.9637143 -2.6093747
0.9647143 -2.6146537000000003
0.9657143 -2.6198545
0.9667143 -2.624977
0.9677143 -2.6300206999999998
0.9687143 -2.6349853999999997
0.9697143 -2.6398707
0.9707143 -2.6446765
0.9717143 -2.6494022
0.9727143 -2.6540469
0.9737143 -2.6586098999999996
0.9747143 -2.6630903
0.9757143 -2.6674876
0.9767143 -2.6718017
0.9777143 -2.6760319
0.9787143 -2.6801782
0.9797143 -2.6842399
0.9807143 -2.6882166
0.9817143 -2.6921073
0.9827143 -2.695911
0.9837143 -2.6996274000000002
0.9847143 -2.7032558
0.9857143 -2.7067963
0.9867143 -2.7102483
0.9877143 -2.7136120999999997
0.9887143 -2.7168867999999997
0.9897143 -2.7200721
0.9907143 -2.7231671
0.9917143 -2.7261714
0.9927143 -2.729084
0.9937143 -2.7319046
0.9947143 -2.7346328
0.9957143 -2.7372682
0.9967143 -2.7398108
0.9977143 -2.7422598
0.9987143 -2.7446145
0.9997143 -2.7468743
1.000714 -2.7490384999999997
1.001714 -2.7511068
1.002714 -2.7530789
1.003714 -2.7549548
1.004714 -2.7567346
1.005714 -2.7584174999999997
1.006714 -2.7600031
1.007714 -2.7614906
1.008714 -2.7628794
1.009714 -2.7641691
1.010714 -2.7653594
1.011714 -2.7664497
1.012714 -2.7674397
1.013714 -2.7683293
1.014714 -2.7691182000000003
1.015714 -2.7698055
1.016714 -2.7703911000000003
1.017714 -2.7708743
1.018714 -2.7712548
1.019714 -2.7715322000000002
1.020714 -2.7717063
1.021714 -2.7717771
1.022714 -2.7717443
1.023714 -2.7716072
1.024714 -2.7713650999999997
1.025714 -2.7710177
1.026714 -2.7705647
1.027714 -2.7700055
1.028714 -2.76934
1.029714 -2.7685679000000003
1.030714 -2.767689
1.031714 -2.7667027
1.032714 -2.7656091000000003
1.033714 -2.7644078999999997
1.034714 -2.7630987
1.035714 -2.7616814
1.036714 -2.7601559
1.037714 -2.7585218
1.038714 -2.7567787
1.039714 -2.7549261
1.040714 -2.7529636
1.041714 -2.7508909000000004
1.042714 -2.7487076999999998
1.043714 -2.7464142000000002
1.044714 -2.7440101
1.045714 -2.7414951
1.046714 -2.7388694
1.047714 -2.7361324
1.048714 -2.7332837
1.049714 -2.7303226
1.050714 -2.7272493
1.051714 -2.7240634
1.052714 -2.7207651999999998
1.053714 -2.7173547
1.054714 -2.7138319
1.055714 -2.7101960000000003
1.056714 -2.7064467
1.057714 -2.7025836
1.058714 -2.6986064
1.059714 -2.6945151000000003
1.060714 -2.6903098
1.061714 -2.6859909
1.062714 -2.6815584
1.063714 -2.6770123999999997
1.064714 -2.6723528
1.065714 -2.6675791
1.066714 -2.6626906999999997
1.067714 -2.6576877
1.068714 -2.6525697
1.069714 -2.6473369
1.070714 -2.6419891
1.071714 -2.6365265
1.072714 -2.630949
1.073714 -2.6252564
1.074714 -2.6194481
1.075714 -2.613524
1.076714 -2.607484
1.077714 -2.6013279000000002
1.078714 -2.5950562
1.079714 -2.5886692
1.080714 -2.5821674999999997
1.081714 -2.5755512
1.082714 -2.5688199
1.083714 -2.5619734000000003
1.084714 -2.5550113999999997
1.085714 -2.5479332
1.086714 -2.5407391
1.087714 -2.5334290999999998
1.088714 -2.5260039
1.089714 -2.5184637
1.090714 -2.510809
1.091714 -2.5030395
1.092714 -2.4951547
1.093714 -2.4871545
1.094714 -2.4790384
1.095714 -2.4708069999999998
1.096714 -2.4624610000000002
1.097714 -2.4540011
1.098714 -2.4454275
1.099714 -2.4367403
1.100714 -2.4279390000000003
1.101714 -2.4190228
1.102714 -2.4099914
1.103714 -2.4008449
1.104714 -2.3915837
1.105714 -2.3822086
1.106714 -2.3727205000000002
1.107714 -2.3631197999999998
1.108714 -2.3534065
1.109714 -2.3435805
1.110714 -2.3336412
1.111714 -2.3235885
1.112714 -2.3134226
1.113714 -2.3031443
1.114714 -2.2927543000000004
1.115714 -2.2822537
1.116714 -2.2716425
1.117714 -2.2609206
1.118714 -2.2500874
1.119714 -2.2391427
1.120714 -2.2280864
1.121714 -2.2169191
1.122714 -2.2056416
1.123714 -2.1942548
1.124714 -2.1827598999999998
1.125714 -2.1711571
1.126714 -2.1594469000000003
1.127714 -2.1476291
1.128714 -2.1357037
1.129714 -2.1236707
1.130714 -2.1115301
1.131714 -2.0992827
1.132714 -2.0869292
1.133714 -2.0744704
1.134714 -2.0619065
1.135714 -2.0492375
1.136714 -2.0364635
1.137714 -2.0235842
1.138714 -2.0106001
1.139714 -1.9975115
1.140714 -1.9843193
1.141714 -1.9710245000000002
1.142714 -1.9576278999999999
1.143714 -1.9441305
1.144714 -1.9305324
1.145714 -1.9168338
1.146714 -1.9030346999999999
1.147714 -1.8891353
1.148714 -1.8751357
1.149714 -1.8610366
1.150714 -1.8468387
1.151714 -1.8325430999999999
1.152714 -1.8181505
1.153714 -1.8036610000000002
1.154714 -1.7890749000000001
1.155714 -1.7743925
1.156714 -1.7596139
1.157714 -1.7447401
1.158714 -1.7297719
1.159714 -1.7147105
1.160714 -1.6995573
1.161714 -1.6843127
1.162714 -1.668977
1.163714 -1.65355
1.164714 -1.6380321
1.165714 -1.6224235
1.166714 -1.6067247999999998
1.167714 -1.5909369999999998
1.168714 -1.5750615
1.169714 -1.5590995
1.170714 -1.5430518
1.171714 -1.526919
1.172714 -1.510701
1.173714 -1.4943975999999999
1.174714 -1.4780095
1.175714 -1.4615375
1.176714 -1.4449826000000001
1.177714 -1.4283465
1.178714 -1.4116297
1.179714 -1.394833
1.180714 -1.3779567
1.181714 -1.3610010000000001
1.182714 -1.3439661
1.183714 -1.3268525
1.184714 -1.309661
1.185714 -1.2923930000000001
1.186714 -1.2750500999999999
1.187714 -1.2576338
1.188714 -1.2401449
1.189714 -1.2225841
1.190714 -1.2049516999999998
1.191714 -1.1872479
1.192714 -1.169473
1.193714 -1.1516279
1.194714 -1.1337134
1.195714 -1.1157307
1.196714 -1.0976811
1.197714 -1.0795658
1.198714 -1.0613855
1.199714 -1.0431408
1.200714 -1.0248321
1.201714 -1.00646
1.202714 -0.98802522
1.203714 -0.9695293400000001
1.204714 -0.9509741299999999
1.205714 -0.9323612800000001
1.206714 -0.9136918900000001
1.207714 -0.8949665399999999
1.208714 -0.87618548
1.209714 -0.8573483700000001
1.210714 -0.83845528
1.211714 -0.81950696
1.212714 -0.80050491
1.213714 -0.78145079
1.214714 -0.76234648
1.215714 -0.74319346
1.216714 -0.72399266
1.217714 -0.70474474
1.218714 -0.68545011
1.219714 -0.66610947
1.220714 -0.6467237100000001
1.221714 -0.62729437
1.222714 -0.60782302
1.223714 -0.58831139
1.224714 -0.56876061
1.225714 -0.54917126
1.226714 -0.5295432600000001
1.227714 -0.50987676
1.228714 -0.49017221000000005
1.229714 -0.47043068000000005
1.230714 -0.450654
1.231714 -0.43084426000000003
1.232714 -0.41100364
1.233714 -0.39113396999999994
1.234714 -0.37123617000000003
1.235714 -0.35131045
1.236714 -0.33135703
1.237714 -0.31137622
1.238714 -0.29136902000000003
1.239714 -0.27133699
1.240714 -0.25128194
1.241714 -0.23120537
1.242714 -0.21110862
1.243714 -0.19099215
1.244714 -0.17085637
1.245714 -0.15070199
1.246714 -0.13052995
1.247714 -0.11034178
1.248714 -0.090139447
1.249714 -0.06992509599999999
1.250714 -0.049700547
1.251714 -0.02946723
1.252714 -0.009225775299999999
1.253714 0.011023373999999999
1.254714 0.031279706
1.255714 0.051542609999999996
1.256714 0.071811053
1.257714 0.092083641
1.258714 0.11235877
1.259714 0.13263496
1.260714 0.15291065
1.261714 0.17318469
1.262714 0.19345591
1.263714 0.21372337
1.264714 0.23398590000000002
1.265714 0.25424196
1.266714 0.27449019
1.267714 0.29472925
1.268714 0.31495745999999997
1.269714 0.3351737
1.270714 0.35537682000000004
1.271714 0.375566
1.272714 0.39574052
1.273714 0.4158996
1.274714 0.4360422
1.275714 0.4561672
1.276714 0.47627305999999997
1.277714 0.49635809999999997
1.278714 0.51642046
1.279714 0.53645833
1.280714 0.55646994
1.281714 0.57645408
1.282714 0.59640952
1.283714 0.6163354999999999
1.284714 0.63623111
1.285714 0.6560951500000001
1.286714 0.6759264
1.287714 0.6957232
1.288714 0.71548377
1.289714 0.73520648
1.290714 0.7548901299999999
1.291714 0.77453386
1.292714 0.79413708
1.293714 0.81369914
1.294714 0.8332190999999999
1.295714 0.8526956699999999
1.296714 0.8721265
1.297714 0.89150975
1.298714 0.91084307
1.299714 0.9301249899999999
1.300714 0.94935456
1.301714 0.96853133
1.302714 0.9876551100000001
1.303714 1.0067252
1.304714 1.0257403999999999
1.305714 1.0446986
1.306714 1.0635974
1.307714 1.0824343
1.308714 1.1012081
1.309714 1.1199175000000001
1.310714 1.1385623
1.311714 1.1571423
1.312714 1.1756565
1.313714 1.1941032
1.314714 1.2124799
1.315714 1.2307842
1.316714 1.2490136
1.317714 1.2671666
1.318714 1.2852429
1.319714 1.3032429
1.320714 1.3211666
1.321714 1.3390134
1.322714 1.3567816
1.323714 1.3744686000000002
1.324714 1.3920717
1.325714 1.4095883
1.326714 1.4270167
1.327714 1.4443565
1.328714 1.4616079
1.329714 1.4787707
1.330714 1.4958446
1.331714 1.5128272999999999
1.332714 1.529716
1.333714 1.5465084
1.334714 1.5632021999999999
1.335714 1.5797967
1.336714 1.5962914000000001
1.337714 1.6126864
1.338714 1.6289817000000002
1.339714 1.6451765
1.340714 1.6612684
1.341714 1.6772550000000002
1.342714 1.6931331
1.343714 1.7089006
1.344714 1.7245557000000002
1.345714 1.740098
1.346714 1.7555278
1.347714 1.7708451
1.348714 1.7860495
1.349714 1.8011399000000001
1.350714 1.8161137
1.351714 1.8309681000000002
1.352714 1.8457007
1.353714 1.8603094
1.354714 1.8747939000000002
1.355714 1.8891544999999998
1.356714 1.9033913999999998
1.357714 1.9175041
1.358714 1.9314915
1.359714 1.9453505
1.360714 1.9590784
1.361714 1.9726728999999998
1.362714 1.9861319999999998
1.363714 1.9994553000000002
1.364714 2.0126432
1.365714 2.0256963
1.366714 2.0386146000000003
1.367714 2.0513967
1.368714 2.0640395999999996
1.369714 2.0765401
1.370714 2.0888951
1.371714 2.1011027
1.372714 2.1131622
1.373714 2.1250743
1.374714 2.1368407
1.375714 2.1484615
1.376714 2.1599352
1.377714 2.1712594000000003
1.378714 2.1824308
1.379714 2.1934465
1.380714 2.2043049
1.381714 2.2150056
1.382714 2.2255493
1.383714 2.2359366
1.384714 2.2461675
1.385714 2.2562409
1.386714 2.2661539
1.387714 2.2759033
1.388714 2.2854855
1.389714 2.2948992
1.390714 2.3041435999999997
1.391714 2.3132203000000002
1.392714 2.3221305
1.393714 2.3308743
1.394714 2.3394505
1.395714 2.3478562000000003
1.396714 2.3560883
1.397714 2.3641439
1.398714 2.3720209999999997
1.399714 2.3797194
1.400714 2.38724
1.401714 2.3945836000000003
1.402714 2.4017503
1.403714 2.408739
1.404714 2.4155466
1.405714 2.4221705
1.406714 2.4286084
1.407714 2.4348589
1.408714 2.4409223
1.409714 2.4467995
1.410714 2.4524916
1.411714 2.4579987
1.412714 2.4633193
1.413714 2.4684507
1.414714 2.4733897000000002
1.415714 2.4781337
1.416714 2.4826812
1.417714 2.4870316
1.418714 2.4911854
1.419714 2.4951441
1.420714 2.4989083
1.421714 2.502477
1.422714 2.5058476
1.423714 2.5090177000000002
1.424714 2.5119841
1.425714 2.514746
1.426714 2.5173035
1.427714 2.5196576
1.428714 2.5218099
1.429714 2.5237603
1.430714 2.5255075
1.431714 2.5270484
1.432714 2.52838
1.433714 2.5295001
1.434714 2.5304070000000003
1.435714 2.5311019
1.436714 2.5315858
1.437714 2.5318606
1.438714 2.5319260999999997
1.439714 2.5317818
1.440714 2.5314247
1.441714 2.5308521
1.442714 2.5300616000000002
1.443714 2.5290523
1.444714 2.5278246
1.445714 2.5263793999999997
1.446714 2.5247179
1.447714 2.52284
1.448714 2.5207441
1.449714 2.5184277
1.450714 2.5158882
1.451714 2.5131235
1.452714 2.510133
1.453714 2.5069175
1.454714 2.5034787
1.455714 2.4998175000000002
1.456714 2.4959346
1.457714 2.491829
1.458714 2.4874985
1.459714 2.4829406
1.460714 2.4781533000000002
1.461714 2.4731357
1.462714 2.4678882
1.463714 2.4624119
1.464714 2.4567077
1.465714 2.4507759
1.466714 2.4446149999999998
1.467714 2.4382234
1.468714 2.4315990999999997
1.469714 2.4247408000000004
1.470714 2.4176482
1.471714 2.4103221
1.472714 2.4027638000000002
1.473714 2.3949743999999997
1.474714 2.3869539
1.475714 2.3787009
1.476714 2.3702133
1.477714 2.3614887
1.478714 2.3525253
1.479714 2.3433223
1.480714 2.3338804
1.481714 2.3242004
1.482714 2.3142839
1.483714 2.3041312
1.484714 2.2937417
1.485714 2.2831142
1.486714 2.2722468
1.487714 2.2611387
1.488714 2.2497903999999997
1.489714 2.2382027
1.490714 2.2263771
1.491714 2.2143148000000004
1.492714 2.2020157
1.493714 2.1894787
1.494714 2.1767018
1.495714 2.1636833
1.496714 2.1504217999999997
1.497714 2.1369172
1.498714 2.1231705
1.499714 2.1091832
1.500714 2.0949560999999997
1.501714 2.0804895
1.502714 2.0657822
1.503714 2.0508330000000004
1.504714 2.0356407
1.505714 2.0202044
1.506714 2.0045246999999997
1.507714 1.9886021999999999
1.508714 1.9724384000000001
1.509714 1.9560343
1.510714 1.93939
1.511714 1.9225048000000002
1.512714 1.905377
1.513714 1.8880055999999998
1.514714 1.8703902000000001
1.515714 1.8525311999999998
1.516714 1.83443
1.517714 1.8160880000000001
1.518714 1.797506
1.519714 1.7786844
1.520714 1.7596219
1.521714 1.7403174000000001
1.522714 1.7207699
1.523714 1.7009786999999998
1.524714 1.6809447000000002
1.525714 1.6606688
1.526714 1.6401526
1.527714 1.6193967
1.528714 1.5984016
1.529714 1.5771662999999998
1.530714 1.5556903
1.531714 1.5339731
1.532714 1.5120152
1.533714 1.4898175
1.534714 1.4673813
1.535714 1.4447078
1.536714 1.4217977
1.537714 1.3986505999999999
1.538714 1.3752658
1.539714 1.3516424
1.540714 1.3277802
1.541714 1.3036795
1.542714 1.2793418
1.543714 1.2547688
1.544714 1.2299617
1.545714 1.204921
1.546714 1.1796465
1.547714 1.1541376
1.548714 1.128394
1.549714 1.1024158
1.550714 1.0762041999999998
1.551714 1.0497607
1.552714 1.0230867
1.553714 0.99618305
1.554714 0.96904952
1.555714 0.9416854
1.556714 0.9140900299999999
1.557714 0.8862630499999999
1.558714 0.8582050900000001
1.559714 0.82991766
1.560714 0.80140289
1.561714 0.77266274
1.562714 0.74369856
1.563714 0.7145106800000001
1.564714 0.68509844
1.565714 0.65546134
1.566714 0.62559932
1.567714 0.5955130799999999
1.568714 0.56520435
1.569714 0.53467513
1.570714 0.50392691
1.571714 0.47296038999999995
1.572714 0.44177538000000005
1.573714 0.41037109
1.574714 0.37874694
1.575714 0.34690325
1.576714 0.3148414
1.577714 0.28256357000000004
1.578714 0.25007224
1.579714 0.21736922
1.580714 0.18445515
1.581714 0.15132964000000002
1.582714 0.11799182999999999
1.583714 0.084441033
1.584714 0.050677521999999996
1.585714 0.016702832
1.586714 -0.017480587000000002
1.587714 -0.05187029
1.588714 -0.08646449399999999
1.589714 -0.12126247000000001
1.590714 -0.15626439
1.591714 -0.19147081
1.592714 -0.22688177
1.593714 -0.26249622
1.594714 -0.29831190999999996
1.595714 -0.33432599
1.596714 -0.37053588
1.597714 -0.40693986000000004
1.598714 -0.44353758000000004
1.599714 -0.48032971
1.600714 -0.51731714
1.601714 -0.55450001
1.602714 -0.59187724
1.603714 -0.6294466599999999
1.604714 -0.66720527
1.605714 -0.70515038
1.606714 -0.74328021
1.607714 -0.7815944
1.608714 -0.8200935100000001
1.609714 -0.85877804
1.610714 -0.8976477199999999
1.611714 -0.93670087
1.612714 -0.97593497
1.613714 -1.015347
1.614714 -1.0549341
1.615714 -1.0946954
1.616714 -1.1346308
1.617714 -1.1747413
1.618714 -1.2150278
1.619714 -1.2554897
1.620714 -1.2961251
1.621714 -1.3369308
1.622714 -1.3779032
1.623714 -1.4190394
1.624714 -1.4603378999999999
1.625714 -1.5017984
1.626714 -1.5434214
1.627714 -1.5852073000000002
1.628714 -1.6271556
1.629714 -1.669264
1.630714 -1.7115291000000001
1.631714 -1.7539474999999998
1.632714 -1.796517
1.633714 -1.8392362
1.634714 -1.8821055
1.635714 -1.9251254999999998
1.636714 -1.9682967999999998
1.637714 -2.0116182
1.638714 -2.0550870999999997
1.639714 -2.0986998
1.640714 -2.1424526
1.641714 -2.1863427
1.642714 -2.2303689
1.643714 -2.2745314999999997
1.644714 -2.3188315
1.645714 -2.3632692
1.646714 -2.4078436
1.647714 -2.4525521
1.648714 -2.4973908
1.649714 -2.5423564
1.650714 -2.5874462
1.651714 -2.6326591
1.652714 -2.6779953
1.653714 -2.7234554
1.654714 -2.7690392
1.655714 -2.8147450000000003
1.656714 -2.8605692
1.657714 -2.906508
1.658714 -2.9525576
1.659714 -2.9987152999999998
1.660714 -3.0449804
1.661714 -3.0913535999999997
1.662714 -3.1378359000000002
1.663714 -3.1844269
1.664714 -3.2311253
1.665714 -3.2779273
1.666714 -3.3248287000000003
1.667714 -3.3718262
1.668714 -3.4189171999999997
1.669714 -3.4661014
1.670714 -3.5133783000000003
1.671714 -3.560748
1.672714 -3.6082096
1.673714 -3.6557615
1.674714 -3.7034000999999996
1.675714 -3.7511215
1.676714 -3.7989222000000002
1.677714 -3.8468003
1.678714 -3.8947552000000005
1.679714 -3.9427868999999998
1.680714 -3.990896
1.681714 -4.0390816
1.682714 -4.0873412
1.683714 -4.1356709
1.684714 -4.1840665
1.685714 -4.2325243
1.686714 -4.2810421000000005
1.687714 -4.3296196
1.688714 -4.3782562
1.689714 -4.4269525
1.690714 -4.4757076
1.691714 -4.524519300000001
1.692714 -4.5733836
1.693714 -4.6222970000000005
1.694714 -4.6712562
1.695714 -4.7202598
1.696714 -4.7693069999999995
1.697714 -4.8183985
1.698714 -4.8675336
1.699714 -4.9167108
1.700714 -4.9659267
1.701714 -5.0151769
1.702714 -5.0644569
1.703714 -5.1137630000000005
1.704714 -5.1630937
1.705714 -5.2124489
1.706714 -5.2618291
1.707714 -5.3112339
1.708714 -5.3606614
1.709714 -5.4101091
1.710714 -5.4595727
1.711714 -5.5090487
1.712714 -5.558534
1.713714 -5.6080271
1.714714 -5.6575276
1.715714 -5.7070356
1.716714 -5.7565495
1.717714 -5.8060672
1.718714 -5.8555849
1.719714 -5.9050985
1.720714 -5.9546042
1.721714 -6.0040995
1.722714 -6.0535833
1.723714 -6.1030559
1.724714 -6.1525173
1.725714 -6.2019665
1.726714 -6.251401500000001
1.727714 -6.3008189
1.728714 -6.350214
1.729714 -6.3995831
1.730714 -6.448923099999999
1.731714 -6.498232499999999
1.732714 -6.547510600000001
1.733714 -6.5967567
1.734714 -6.645970800000001
1.735714 -6.6951491
1.736714 -6.7442872000000005
1.737714 -6.793381299999999
1.738714 -6.842427700000001
1.739714 -6.891425
1.740714 -6.9403715
1.741714 -6.9892675
1.742714 -7.0381127
1.743714 -7.0869066
1.744714 -7.1356453
1.745714 -7.184325900000001
1.746714 -7.2329432
1.747714 -7.2814927
1.748714 -7.329972799999999
1.749714 -7.3783837000000005
1.750714 -7.426724599999999
1.751714 -7.4749947
1.752714 -7.5231925
1.753714 -7.571315
1.754714 -7.6193571
1.755714 -7.667314999999999
1.756714 -7.7151865
1.757714 -7.762969999999999
1.758714 -7.8106649
1.759714 -7.8582704
1.760714 -7.905785
1.761714 -7.9532064
1.762714 -8.000531800000001
1.763714 -8.0477566
1.764714 -8.094876300000001
1.765714 -8.141888699999999
1.766714 -8.1887923
1.767714 -8.2355864
1.768714 -8.282271
1.769714 -8.3288439
1.770714 -8.375301200000001
1.771714 -8.4216408
1.772714 -8.4678583
1.773714 -8.513950600000001
1.774714 -8.5599147
1.775714 -8.6057507
1.776714 -8.651457
1.777714 -8.6970329
1.778714 -8.742477
1.779714 -8.7877855
1.780714 -8.832954599999999
1.781714 -8.8779815
1.782714 -8.922863
1.783714 -8.967597
1.784714 -9.0121828
1.785714 -9.0566203
1.786714 -9.1009073
1.787714 -9.1450416
1.788714 -9.1890194
1.789714 -9.232837
1.790714 -9.2764892
1.791714 -9.3199745
1.792714 -9.3632914
1.793714 -9.4064385
1.794714 -9.4494157
1.795714 -9.49222
1.796714 -9.5348492
1.797714 -9.577300399999999
1.798714 -9.619569799999999
1.799714 -9.661653600000001
1.800714 -9.703550499999999
1.801714 -9.7452596
1.802714 -9.7867802
1.803714 -9.828109999999999
1.804714 -9.8692477
1.805714 -9.9101894
1.806714 -9.950930600000001
1.807714 -9.9914677
1.808714 -10.0318
1.809714 -10.071919999999999
1.810714 -10.111839999999999
1.811714 -10.15154
1.812714 -10.19104
1.813714 -10.230319999999999
1.814714 -10.269390000000001
1.815714 -10.30823
1.816714 -10.34686
1.817714 -10.38526
1.818714 -10.423440000000001
1.819714 -10.46138
1.820714 -10.4991
1.821714 -10.536579999999999
1.822714 -10.57383
1.823714 -10.610840000000001
1.824714 -10.64761
1.825714 -10.68412
1.826714 -10.72039
1.827714 -10.756409999999999
1.828714 -10.79219
1.829714 -10.82771
1.830714 -10.862969999999999
1.831714 -10.89799
1.832714 -10.932749999999999
1.833714 -10.96724
1.834714 -11.001479999999999
1.835714 -11.035449999999999
1.836714 -11.06915
1.837714 -11.10258
1.838714 -11.13574
1.839714 -11.16863
1.840714 -11.20124
1.841714 -11.23358
1.842714 -11.26563
1.843714 -11.29739
1.844714 -11.32887
1.845714 -11.360059999999999
1.846714 -11.39096
1.847714 -11.421570000000001
1.848714 -11.45189
1.849714 -11.481919999999999
1.850714 -11.51164
1.851714 -11.54106
1.852714 -11.570179999999999
1.853714 -11.59899
1.854714 -11.6275
1.855714 -11.65569
1.856714 -11.683580000000001
1.857714 -11.71115
1.858714 -11.7384
1.859714 -11.76534
1.860714 -11.79195
1.861714 -11.818249999999999
1.862714 -11.84421
1.863714 -11.869860000000001
1.864714 -11.89517
1.865714 -11.920160000000001
1.866714 -11.94482
1.867714 -11.96914
1.868714 -11.99312
1.869714 -12.01676
1.870714 -12.04006
1.871714 -12.06301
1.872714 -12.08562
1.873714 -12.10788
1.874714 -12.12979
1.875714 -12.151349999999999
1.876714 -12.17256
1.877714 -12.1934
1.878714 -12.21389
1.879714 -12.23403
1.880714 -12.2538
1.881714 -12.273209999999999
1.882714 -12.29226
1.883714 -12.310939999999999
1.884714 -12.32926
1.885714 -12.347199999999999
1.886714 -12.36476
1.887714 -12.38195
1.888714 -12.398760000000001
1.889714 -12.415189999999999
1.890714 -12.43124
1.891714 -12.446909999999999
1.892714 -12.4622
1.893714 -12.4771
1.894714 -12.4916
1.895714 -12.50572
1.896714 -12.519440000000001
1.897714 -12.53277
1.898714 -12.545700000000002
1.899714 -12.55823
1.900714 -12.57037
1.901714 -12.582099999999999
1.902714 -12.59343
1.903714 -12.60435
1.904714 -12.61486
1.905714 -12.62496
1.906714 -12.63465
1.907714 -12.643930000000001
1.908714 -12.65279
1.909714 -12.661240000000001
1.910714 -12.66927
1.911714 -12.676889999999998
1.912714 -12.68408
1.913714 -12.69084
1.914714 -12.69718
1.915714 -12.70308
1.916714 -12.70857
1.917714 -12.71362
1.918714 -12.71824
1.919714 -12.722430000000001
1.920714 -12.72617
1.921714 -12.72948
1.922714 -12.73235
1.923714 -12.73478
1.924714 -12.73677
1.925714 -12.73832
1.926714 -12.739429999999999
1.927714 -12.74009
1.928714 -12.74031
1.929714 -12.740070000000001
1.930714 -12.73938
1.931714 -12.73823
1.932714 -12.736629999999998
1.933714 -12.734570000000001
1.934714 -12.732050000000001
1.935714 -12.72907
1.936714 -12.725639999999999
1.937714 -12.72174
1.938714 -12.71737
1.939714 -12.71254
1.940714 -12.70724
1.941714 -12.70147
1.942714 -12.69524
1.943714 -12.688540000000001
1.944714 -12.68137
1.945714 -12.67372
1.946714 -12.6656
1.947714 -12.65701
1.948714 -12.647929999999999
1.949714 -12.638369999999998
1.950714 -12.62834
1.951714 -12.617819999999998
1.952714 -12.606819999999999
1.953714 -12.595329999999999
1.954714 -12.583359999999999
1.955714 -12.570899999999998
1.956714 -12.557950000000002
1.957714 -12.54452
1.958714 -12.53059
1.959714 -12.516179999999999
1.960714 -12.50127
1.961714 -12.48588
1.962714 -12.46998
1.963714 -12.4536
1.964714 -12.43671
1.965714 -12.41932
1.966714 -12.40143
1.967714 -12.38304
1.968714 -12.36415
1.969714 -12.34475
1.970714 -12.32485
1.971714 -12.30443
1.972714 -12.283520000000001
1.973714 -12.26209
1.974714 -12.24016
1.975714 -12.21772
1.976714 -12.19478
1.977714 -12.17132
1.978714 -12.14735
1.979714 -12.122869999999999
1.980714 -12.09788
1.981714 -12.07236
1.982714 -12.04633
1.983714 -12.01979
1.984714 -11.99273
1.985714 -11.96516
1.986714 -11.937059999999999
1.987714 -11.90845
1.988714 -11.87931
1.989714 -11.84965
1.990714 -11.81947
1.991714 -11.78876
1.992714 -11.757539999999999
1.993714 -11.7258
1.994714 -11.69353
1.995714 -11.66074
1.996714 -11.627419999999999
1.997714 -11.59357
1.998714 -11.55919
1.999714 -11.52427
2.000714 -11.48883
2.001714 -11.45286
2.002714 -11.416360000000001
2.003714 -11.379340000000001
2.004714 -11.34178
2.005714 -11.3037
2.006714 -11.26508
2.007714 -11.22592
2.008714 -11.18623
2.009714 -11.14601
2.010714 -11.10526
2.011714 -11.06397
2.012714 -11.02216
2.013714 -10.979809999999999
2.014714 -10.93692
2.015714 -10.89349
2.016714 -10.84952
2.017714 -10.80501
2.018714 -10.759970000000001
2.019714 -10.7144
2.020714 -10.6683
2.021714 -10.621659999999999
2.022714 -10.5745
2.023714 -10.52679
2.024714 -10.47855
2.025714 -10.42976
2.026714 -10.38043
2.027714 -10.33056
2.028714 -10.28015
2.029714 -10.22921
2.030714 -10.17773
2.031714 -10.125720000000001
2.032714 -10.07317
2.033714 -10.02007
2.034714 -9.9664323
2.035714 -9.9122502
2.036714 -9.8575316
2.037714 -9.8022819
2.038714 -9.7465031
2.039714 -9.6901931
2.040714 -9.633346600000001
2.041714 -9.575958499999999
2.042714 -9.5180243
2.043714 -9.459543199999999
2.044714 -9.400520499999999
2.045714 -9.3409628
2.046714 -9.2808753
2.047714 -9.220258900000001
2.048714 -9.159112
2.049714 -9.097430099999999
2.050714 -9.0352096
2.051714 -8.9724474
2.052714 -8.909144300000001
2.053714 -8.8453062
2.054714 -8.7809399
2.055714 -8.7160498
2.056714 -8.6506352
2.057714 -8.5846916
2.058714 -8.5182138
2.059714 -8.4511973
2.060714 -8.3836399
2.061714 -8.3155453
2.062714 -8.246920300000001
2.063714 -8.1777737
2.064714 -8.10811
2.065714 -8.0379307
2.066714 -7.967231399999999
2.067714 -7.8960061
2.068714 -7.8242503
2.069714 -7.751962499999999
2.070714 -7.6791465
2.071714 -7.6058075
2.072714 -7.5319514000000005
2.073714 -7.4575819
2.074714 -7.3826976
2.075714 -7.307294000000001
2.076714 -7.2313651000000005
2.077714 -7.154908799999999
2.078714 -7.0779249
2.079714 -7.000418799999999
2.080714 -6.9223985
2.081714 -6.843873100000001
2.082714 -6.7648470000000005
2.083714 -6.6853203
2.084714 -6.6052869
2.085714 -6.5247416000000005
2.086714 -6.443678599999999
2.087714 -6.3620977
2.088714 -6.2800042000000005
2.089714 -6.197407800000001
2.090714 -6.1143167
2.091714 -6.0307346
2.092714 -5.9466600000000005
2.093714 -5.862087
2.094714 -5.7770096
2.095714 -5.6914236
2.096714 -5.6053307
2.097714 -5.5187378
2.098714 -5.4316543
2.099714 -5.3440887
2.100714 -5.256046
2.101714 -5.1675241
2.102714 -5.0785168999999994
2.103714 -4.9890164
2.104714 -4.8990194
2.105714 -4.8085265
2.106714 -4.7175448
2.107714 -4.6260851999999995
2.108714 -4.534157400000001
2.109714 -4.4417661
2.110714 -4.348909900000001
2.111714 -4.2555831
2.112714 -4.1617788000000004
2.113714 -4.067493600000001
2.114714 -3.97273
2.115714 -3.877496
2.116714 -3.7818022
2.117714 -3.6856572999999995
2.118714 -3.5890646
2.119714 -3.4920215999999997
2.120714 -3.3945217999999997
2.121714 -3.2965578000000004
2.122714 -3.1981267
2.123714 -3.0992316
2.124714 -2.9998818
2.125714 -2.9000891
2.126714 -2.7998632
2.127714 -2.6992084
2.128714 -2.5981227
2.129714 -2.4965992
2.130714 -2.3946308
2.131714 -2.2922145
2.132714 -2.1893542
2.133714 -2.0860588
2.134714 -1.9823397
2.135714 -1.8782060999999999
2.136714 -1.7736616
2.137714 -1.6687036
2.138714 -1.5633263000000002
2.139714 -1.4575236
2.140714 -1.351294
2.141714 -1.2446424
2.142714 -1.1375790000000001
2.143714 -1.0301153
2.144714 -0.9222605300000001
2.145714 -0.81401737
2.146714 -0.70538265
2.147714 -0.5963492699999999
2.148714 -0.4869109
2.149714 -0.37706567
2.150714 -0.26681818999999996
2.151714 -0.15617885
2.152714 -0.04515957
2.153714 0.066230324
2.154714 0.17798706
2.155714 0.29011292
2.156714 0.40261368
2.157714 0.51549431
2.158714 0.6287550599999999
2.159714 0.74239019
2.160714 0.8563888299999999
2.161714 0.97073922
2.162714 1.0854327000000001
2.163714 1.2004667
2.164714 1.3158442
2.165714 1.4315715999999998
2.166714 1.5476543
2.167714 1.6640928
2.168714 1.7808817000000001
2.169714 1.8980101
2.170714 2.0154657
2.171714 2.1332391
2.172714 2.2513265000000002
2.173714 2.36973
2.174714 2.4884549999999996
2.175714 2.6075058
2.176714 2.7268823
2.177714 2.8465789
2.178714 2.9665850000000002
2.179714 3.0868893
2.180714 3.2074839
2.181714 3.3283650999999996
2.182714 3.449535
2.183714 3.5709992
2.184714 3.6927613999999997
2.185714 3.8148213
2.186714 3.9371714000000004
2.187714 4.0598016
2.188714 4.1827001
2.189714 4.3058578
2.190714 4.429271399999999
2.191714 4.5529421
2.192714 4.6768735999999995
2.193714 4.8010699
2.194714 4.92553
2.195714 5.050249
2.196714 5.1752169
2.197714 5.3004231
2.198714 5.4258592000000005
2.199714 5.5515222
2.200714 5.6774132
2.201714 5.8035350999999995
2.202714 5.9298906
2.203714 6.0564779
2.204714 6.183290100000001
2.205714 6.3103169
2.206714 6.437546800000001
2.207714 6.564970300000001
2.208714 6.6925831
2.209714 6.820385900000001
2.210714 6.948380899999999
2.211714 7.0765719
2.212714 7.2049581
2.213714 7.3335335
2.214714 7.462289900000001
2.215714 7.5912178
2.216714 7.720307999999999
2.217714 7.8495577
2.218714 7.978966799999999
2.219714 8.1085376
2.220714 8.238270100000001
2.221714 8.368162799999999
2.222714 8.4982082
2.223714 8.6283974
2.224714 8.75872
2.225714 8.889167800000001
2.226714 9.019735500000001
2.227714 9.1504216
2.228714 9.2812277
2.229714 9.412154600000001
2.230714 9.5431998
2.231714 9.6743584
2.232714 9.8056234
2.233714 9.9369854
2.234714 10.068439999999999
2.235714 10.19997
2.236714 10.33159
2.237714 10.46329
2.238714 10.59507
2.239714 10.72693
2.240714 10.85887
2.241714 10.99087
2.242714 11.12294
2.243714 11.25505
2.244714 11.3872
2.245714 11.519400000000001
2.246714 11.65164
2.247714 11.78392
2.248714 11.91623
2.249714 12.048580000000001
2.250714 12.18096
2.251714 12.31336
2.252714 12.44576
2.253714 12.57817
2.254714 12.710579999999998
2.255714 12.842990000000002
2.256714 12.97539
2.257714 13.1078
2.258714 13.240189999999998
2.259714 13.37257
2.260714 13.504930000000002
2.261714 13.637260000000001
2.262714 13.76955
2.263714 13.9018
2.264714 14.033999999999999
2.265714 14.16616
2.266714 14.298269999999999
2.267714 14.43033
2.268714 14.562339999999999
2.269714 14.694270000000001
2.270714 14.826139999999999
2.271714 14.95792
2.272714 15.08962
2.273714 15.22123
2.274714 15.35275
2.275714 15.48418
2.276714 15.615509999999999
2.277714 15.74674
2.278714 15.87787
2.279714 16.00888
2.280714 16.13976
2.281714 16.270519999999998
2.282714 16.40113
2.283714 16.53162
2.284714 16.66197
2.285714 16.792180000000002
2.286714 16.92224
2.287714 17.05216
2.288714 17.18192
2.289714 17.3115
2.290714 17.440910000000002
2.291714 17.570140000000002
2.292714 17.69919
2.293714 17.82805
2.294714 17.95674
2.295714 18.08524
2.296714 18.21355
2.297714 18.34165
2.298714 18.46953
2.299714 18.59719
2.300714 18.72463
2.301714 18.85183
2.302714 18.97881
2.303714 19.10556
2.304714 19.23208
2.305714 19.35836
2.306714 19.484389999999998
2.307714 19.61016
2.308714 19.73566
2.309714 19.86089
2.310714 19.98584
2.311714 20.11052
2.312714 20.234930000000002
2.313714 20.35906
2.314714 20.482909999999997
2.315714 20.606450000000002
2.316714 20.72969
2.317714 20.85261
2.318714 20.97521
2.319714 21.09749
2.320714 21.21944
2.321714 21.34108
2.322714 21.46239
2.323714 21.58338
2.324714 21.70402
2.325714 21.82431
2.326714 21.94424
2.327714 22.0638
2.328714 22.183
2.329714 22.30183
2.330714 22.42029
2.331714 22.53839
2.332714 22.656109999999998
2.333714 22.77344
2.334714 22.890369999999997
2.335714 23.00689
2.336714 23.122989999999998
2.337714 23.23867
2.338714 23.35394
2.339714 23.4688
2.340714 23.58324
2.341714 23.69727
2.342714 23.81086
2.343714 23.924010000000003
2.344714 24.03669
2.345714 24.14892
2.346714 24.26068
2.347714 24.372
2.348714 24.48285
2.349714 24.59325
2.350714 24.70318
2.351714 24.81263
2.352714 24.92159
2.353714 25.03004
2.354714 25.13799
2.355714 25.245430000000002
2.356714 25.35236
2.357714 25.458789999999997
2.358714 25.56472
2.359714 25.670140000000004
2.360714 25.77504
2.361714 25.879400000000004
2.362714 25.98321
2.363714 26.08646
2.364714 26.18917
2.365714 26.291320000000002
2.366714 26.39294
2.367714 26.494010000000003
2.368714 26.59452
2.369714 26.69446
2.370714 26.79382
2.371714 26.89258
2.372714 26.990740000000002
2.373714 27.088299999999997
2.374714 27.18527
2.375714 27.281660000000002
2.376714 27.37747
2.377714 27.47267
2.378714 27.567259999999997
2.379714 27.661219999999997
2.380714 27.75454
2.381714 27.84722
2.382714 27.939259999999997
2.383714 28.03067
2.384714 28.12145
2.385714 28.211599999999997
2.386714 28.3011
2.387714 28.389950000000002
2.388714 28.47811
2.389714 28.565600000000003
2.390714 28.65241
2.391714 28.73853
2.392714 28.823999999999998
2.393714 28.90879
2.394714 28.992919999999998
2.395714 29.07636
2.396714 29.1591
2.397714 29.24113
2.398714 29.322419999999997
2.399714 29.403000000000002
2.400714 29.48286
2.401714 29.56201
2.402714 29.64045
2.403714 29.71818
2.404714 29.79517
2.405714 29.87143
2.406714 29.94692
2.407714 30.02165
2.408714 30.09563
2.409714 30.16886
2.410714 30.24134
2.411714 30.31308
2.412714 30.38406
2.413714 30.45427
2.414714 30.523699999999998
2.415714 30.59234
2.416714 30.660179999999997
2.417714 30.72723
2.418714 30.793490000000002
2.419714 30.858970000000003
2.420714 30.923659999999998
2.421714 30.98756
2.422714 31.05066
2.423714 31.112940000000002
2.424714 31.174390000000002
2.425714 31.235010000000003
2.426714 31.294800000000002
2.427714 31.353779999999997
2.428714 31.411939999999998
2.429714 31.469279999999998
2.430714 31.525779999999997
2.431714 31.58145
2.432714 31.63626
2.433714 31.69021
2.434714 31.7433
2.435714 31.79553
2.436714 31.8469
2.437714 31.897419999999997
2.438714 31.94709
2.439714 31.9959
2.440714 32.04383
2.441714 32.09088
2.442714 32.13703
2.443714 32.18229
2.444714 32.22667
2.445714 32.27017
2.446714 32.312780000000004
2.447714 32.3545
2.448714 32.39533
2.449714 32.435249999999996
2.450714 32.47425
2.451714 32.51233
2.452714 32.549499999999995
2.453714 32.58576
2.454714 32.621109999999994
2.455714 32.65556
2.456714 32.68909
2.457714 32.7217
2.458714 32.75337
2.459714 32.78411
2.460714 32.813900000000004
2.461714 32.842749999999995
2.462714 32.87065
2.463714 32.897619999999996
2.464714 32.92365
2.465714 32.94874
2.466714 32.97287
2.467714 32.99604
2.468714 33.01826
2.469714 33.0395
2.470714 33.05979
2.471714 33.07912
2.472714 33.097480000000004
2.473714 33.11489
2.474714 33.13133
2.475714 33.14681
2.476714 33.16131
2.477714 33.17482
2.478714 33.18736
2.479714 33.19891
2.480714 33.20947
2.481714 33.21905
2.482714 33.227630000000005
2.483714 33.23524
2.484714 33.24186
2.485714 33.24748
2.486714 33.25211
2.487714 33.25573
2.488714 33.258359999999996
2.489714 33.25999
2.490714 33.26062
2.491714 33.26026
2.492714 33.25889
2.493714 33.25651
2.494714 33.25312
2.495714 33.24872
2.496714 33.24331
2.497714 33.23689
2.498714 33.22946
2.499714 33.22102
2.500714 33.21156
2.501714 33.20109
2.502714 33.18959
2.503714 33.17708
2.504714 33.163540000000005
2.505714 33.14899
2.506714 33.133410000000005
2.507714 33.116820000000004
2.508714 33.0992
2.509714 33.080549999999995
2.510714 33.060869999999994
2.511714 33.04016
2.512714 33.018429999999995
2.513714 32.99566
2.514714 32.97186
2.515714 32.94704
2.516714 32.92119
2.517714 32.89431
2.518714 32.86639
2.519714 32.83744
2.520714 32.80746
2.521714 32.77643
2.522714 32.74438
2.523714 32.71129
2.524714 32.67718
2.525714 32.64204
2.526714 32.60586
2.527714 32.56864
2.528714 32.53039
2.529714 32.4911
2.530714 32.45078
2.531714 32.40943
2.532714 32.367050000000006
2.533714 32.32365
2.534714 32.279219999999995
2.535714 32.23375
2.536714 32.18725
2.537714 32.1397
2.538714 32.091120000000004
2.539714 32.0415
2.540714 31.99085
2.541714 31.93918
2.542714 31.88648
2.543714 31.83276
2.544714 31.778010000000002
2.545714 31.72223
2.546714 31.665409999999998
2.547714 31.60755
2.548714 31.54866
2.549714 31.48875
2.550714 31.42782
2.551714 31.36588
2.552714 31.30293
2.553714 31.23896
2.554714 31.17396
2.555714 31.10793
2.556714 31.040869999999998
2.557714 30.97279
2.558714 30.9037
2.559714 30.83361
2.560714 30.76252
2.561714 30.690430000000003
2.562714 30.61733
2.563714 30.54321
2.564714 30.468079999999997
2.565714 30.391930000000002
2.566714 30.314760000000003
2.567714 30.236600000000003
2.568714 30.15745
2.569714 30.07731
2.570714 29.99617
2.571714 29.914049999999996
2.572714 29.830940000000002
2.573714 29.746820000000003
2.574714 29.661710000000003
2.575714 29.57561
2.576714 29.48854
2.577714 29.40049
2.578714 29.31147
2.579714 29.22148
2.580714 29.130519999999997
2.581714 29.038580000000003
2.582714 28.94567
2.583714 28.85177
2.584714 28.75691
2.585714 28.66107
2.586714 28.564279999999997
2.587714 28.466530000000002
2.588714 28.36784
2.589714 28.268189999999997
2.590714 28.16761
2.591714 28.06607
2.592714 27.96358
2.593714 27.86014
2.594714 27.755770000000002
2.595714 27.65047
2.596714 27.54424
2.597714 27.437089999999998
2.598714 27.32902
2.599714 27.22003
2.600714 27.110129999999998
2.601714 26.99929
2.602714 26.887539999999998
2.603714 26.77488
2.604714 26.66131
2.605714 26.54684
2.606714 26.43148
2.607714 26.31524
2.608714 26.198100000000004
2.609714 26.08008
2.610714 25.96116
2.611714 25.841350000000002
2.612714 25.720660000000002
2.613714 25.599100000000004
2.614714 25.476660000000003
2.615714 25.353379999999998
2.616714 25.22923
2.617714 25.10423
2.618714 24.978369999999998
2.619714 24.85165
2.620714 24.72408
2.621714 24.59567
2.622714 24.46642
2.623714 24.33635
2.624714 24.205460000000002
2.625714 24.07375
2.626714 23.94123
2.627714 23.80789
2.628714 23.673730000000003
2.629714 23.53875
2.630714 23.40296
2.631714 23.26637
2.632714 23.128989999999998
2.633714 22.990840000000002
2.634714 22.85191
2.635714 22.7122
2.636714 22.57171
2.637714 22.430439999999997
2.638714 22.2884
2.639714 22.145599999999998
2.640714 22.00204
2.641714 21.85774
2.642714 21.712709999999998
2.643714 21.56695
2.644714 21.42045
2.645714 21.273220000000002
2.646714 21.12525
2.647714 20.97654
2.648714 20.82712
2.649714 20.67698
2.650714 20.52615
2.651714 20.37462
2.652714 20.22241
2.653714 20.06952
2.654714 19.91594
2.655714 19.761670000000002
2.656714 19.60672
2.657714 19.4511
2.658714 19.294819999999998
2.659714 19.1379
2.660714 18.980330000000002
2.661714 18.82213
2.662714 18.6633
2.663714 18.50383
2.664714 18.34372
2.665714 18.18298
2.666714 18.02161
2.667714 17.85964
2.668714 17.69707
2.669714 17.53392
2.670714 17.370179999999998
2.671714 17.20586
2.672714 17.04096
2.673714 16.87548
2.674714 16.70942
2.675714 16.54279
2.676714 16.375600000000002
2.677714 16.20787
2.678714 16.03961
2.679714 15.87082
2.680714 15.7015
2.681714 15.531649999999999
2.682714 15.36127
2.683714 15.19036
2.684714 15.01894
2.685714 14.84702
2.686714 14.67461
2.687714 14.501729999999998
2.688714 14.32838
2.689714 14.15457
2.690714 13.98028
2.691714 13.80553
2.692714 13.6303
2.693714 13.454630000000002
2.694714 13.278509999999999
2.695714 13.101960000000002
2.696714 12.925
2.697714 12.74763
2.698714 12.569859999999998
2.699714 12.391670000000001
2.700714 12.21308
2.701714 12.03407
2.702714 11.85468
2.703714 11.67489
2.704714 11.49475
2.705714 11.31424
2.706714 11.1334
2.707714 10.9522
2.708714 10.77066
2.709714 10.58876
2.710714 10.40652
2.711714 10.22395
2.712714 10.04105
2.713714 9.857852000000001
2.714714 9.6743636
2.715714 9.4905928
2.716714 9.306539599999999
2.717714 9.122201800000001
2.718714 8.9375764
2.719714 8.7526672
2.720714 8.5674837
2.721714 8.382041
2.722714 8.1963554
2.723714 8.010441799999999
2.724714 7.8243069
2.725714 7.6379538
2.726714 7.45138
2.727714 7.264585799999999
2.728714 7.0775762
2.729714 6.890361
2.730714 6.7029543
2.731714 6.515374
2.732714 6.327632800000001
2.733714 6.1397377
2.734714 5.9516907
2.735714 5.763489
2.736714 5.5751309
2.737714 5.3866189
2.738714 5.1979619999999995
2.739714 5.0091747
2.740714 4.8202742
2.741714 4.6312761
2.742714 4.4421896
2.743714 4.253019
2.744714 4.063763499999999
2.745714 3.8744226
2.746714 3.684999
2.747714 3.4955021000000004
2.748714 3.3059448
2.749714 3.1163422
2.750714 2.9267078
2.751714 2.7370494
2.752714 2.5473692
2.753714 2.3576653999999997
2.754714 2.1679368
2.755714 1.9781857999999999
2.756714 1.7884214999999999
2.757714 1.5986586
2.758714 1.4089149
2.759714 1.2192069
2.760714 1.0295458
2.761714 0.83993701
2.762714 0.65038078
2.763714 0.46087586999999997
2.764714 0.27142391
2.765714 0.082031725
2.766714 -0.10728827
2.767714 -0.2965213
2.768714 -0.48565334
2.769714 -0.67467457
2.770714 -0.8635805
2.771714 -1.0523717
2.772714 -1.2410489
2.773714 -1.42961
2.774714 -1.6180472000000001
2.775714 -1.8063473
2.776714 -1.9944929
2.777714 -2.1824678
2.778714 -2.3702605
2.779714 -2.5578663
2.780714 -2.7452856000000003
2.781714 -2.9325211
2.782714 -3.1195728
2.783714 -3.3064354
2.784714 -3.4930978
2.785714 -3.6795451999999997
2.786714 -3.8657624000000004
2.787714 -4.0517379
2.788714 -4.2374648
2.789714 -4.4229425
2.790714 -4.608171400000001
2.791714 -4.7931507
2.792714 -4.9778744999999995
2.793714 -5.1623307
2.794714 -5.3465042
2.795714 -5.5303793
2.796714 -5.7139438
2.797714 -5.8971912
2.798714 -6.0801215
2.799714 -6.262736
2.800714 -6.4450346000000005
2.801714 -6.6270128
2.802714 -6.8086609000000005
2.803714 -6.989963400000001
2.804714 -7.1709029
2.805714 -7.3514678
2.806714 -7.5316496
2.807714 -7.7114455
2.808714 -7.890857
2.809714 -8.0698863
2.810714 -8.248530299999999
2.811714 -8.426781
2.812714 -8.6046256
2.813714 -8.7820493
2.814714 -8.9590393
2.815714 -9.1355875
2.816714 -9.311691699999999
2.817714 -9.4873525
2.818714 -9.6625715
2.819714 -9.8373443
2.820714 -10.01166
2.821714 -10.18551
2.822714 -10.35888
2.823714 -10.531740000000001
2.824714 -10.7041
2.825714 -10.87594
2.826714 -11.047279999999999
2.827714 -11.218110000000001
2.828714 -11.38843
2.829714 -11.55824
2.830714 -11.72753
2.831714 -11.896270000000001
2.832714 -12.06447
2.833714 -12.232099999999999
2.834714 -12.39916
2.835714 -12.565660000000001
2.836714 -12.731580000000001
2.837714 -12.89694
2.838714 -13.061729999999999
2.839714 -13.22593
2.840714 -13.389529999999999
2.841714 -13.552520000000001
2.842714 -13.714879999999999
2.843714 -13.87662
2.844714 -14.037740000000001
2.845714 -14.19824
2.846714 -14.35812
2.847714 -14.51737
2.848714 -14.67599
2.849714 -14.83396
2.850714 -14.99126
2.851714 -15.147879999999999
2.852714 -15.303820000000002
2.853714 -15.45907
2.854714 -15.613650000000002
2.855714 -15.76755
2.856714 -15.920770000000001
2.857714 -16.0733
2.858714 -16.22512
2.859714 -16.37623
2.860714 -16.52661
2.861714 -16.676260000000003
2.862714 -16.82518
2.863714 -16.97338
2.864714 -17.12086
2.865714 -17.26762
2.866714 -17.41364
2.867714 -17.5589
2.868714 -17.70339
2.869714 -17.847099999999998
2.870714 -17.99001
2.871714 -18.13215
2.872714 -18.273500000000002
2.873714 -18.414089999999998
2.874714 -18.553900000000002
2.875714 -18.69293
2.876714 -18.83116
2.877714 -18.96857
2.878714 -19.105150000000002
2.879714 -19.2409
2.880714 -19.375819999999997
2.881714 -19.50994
2.882714 -19.64323
2.883714 -19.77571
2.884714 -19.90736
2.885714 -20.03817
2.886714 -20.168120000000002
2.887714 -20.29719
2.888714 -20.4254
2.889714 -20.55274
2.890714 -20.67922
2.891714 -20.80485
2.892714 -20.92963
2.893714 -21.053549999999998
2.894714 -21.17658
2.895714 -21.29872
2.896714 -21.41996
2.897714 -21.54028
2.898714 -21.65968
2.899714 -21.77819
2.900714 -21.8958
2.901714 -22.01251
2.902714 -22.128310000000003
2.903714 -22.243199999999998
2.904714 -22.35714
2.905714 -22.47014
2.906714 -22.58219
2.907714 -22.6933
2.908714 -22.80348
2.909714 -22.91274
2.910714 -23.021079999999998
2.911714 -23.12849
2.912714 -23.234949999999998
2.913714 -23.34044
2.914714 -23.44497
2.915714 -23.54851
2.916714 -23.65107
2.917714 -23.752670000000002
2.918714 -23.85332
2.919714 -23.953
2.920714 -24.05171
2.921714 -24.14945
2.922714 -24.2462
2.923714 -24.34194
2.924714 -24.43668
2.925714 -24.53042
2.926714 -24.62317
2.927714 -24.71494
2.928714 -24.80573
2.929714 -24.89554
2.930714 -24.98435
2.931714 -25.072129999999998
2.932714 -25.15889
2.933714 -25.24462
2.934714 -25.32933
2.935714 -25.41303
2.936714 -25.49572
2.937714 -25.57741
2.938714 -25.658079999999998
2.939714 -25.73773
2.940714 -25.81635
2.941714 -25.893929999999997
2.942714 -25.97046
2.943714 -26.04594
2.944714 -26.12039
2.945714 -26.193820000000002
2.946714 -26.26623
2.947714 -26.3376
2.948714 -26.407940000000004
2.949714 -26.477230000000002
2.950714 -26.54546
2.951714 -26.61263
2.952714 -26.67874
2.953714 -26.7438
2.954714 -26.80783
2.955714 -26.870820000000002
2.956714 -26.93277
2.957714 -26.993679999999998
2.958714 -27.053539999999998
2.959714 -27.11233
2.960714 -27.17005
2.961714 -27.226709999999997
2.962714 -27.28231
2.963714 -27.33686
2.964714 -27.39035
2.965714 -27.442800000000002
2.966714 -27.494190000000003
2.967714 -27.54451
2.968714 -27.59375
2.969714 -27.641909999999996
2.970714 -27.689000000000004
2.971714 -27.73502
2.972714 -27.779999999999998
2.973714 -27.82393
2.974714 -27.866809999999997
2.975714 -27.908640000000002
2.976714 -27.94939
2.977714 -27.98908
2.978714 -28.02769
2.979714 -28.065230000000003
2.980714 -28.101720000000004
2.981714 -28.13714
2.982714 -28.171509999999998
2.983714 -28.20482
2.984714 -28.237060000000003
2.985714 -28.26824
2.986714 -28.29834
2.987714 -28.327360000000002
2.988714 -28.35532
2.989714 -28.382230000000003
2.990714 -28.40808
2.991714 -28.43289
2.992714 -28.45664
2.993714 -28.479339999999997
2.994714 -28.500989999999998
2.995714 -28.52157
2.996714 -28.541090000000004
2.997714 -28.55954
2.998714 -28.57694
2.999714 -28.5933
3.000714 -28.608610000000002
3.001714 -28.62287
3.002714 -28.636089999999996
3.003714 -28.648269999999997
3.004714 -28.659390000000002
3.005714 -28.669470000000004
3.006714 -28.6785
3.007714 -28.68649
3.008714 -28.69344
3.009714 -28.699370000000002
3.010714 -28.704259999999998
3.011714 -28.708119999999997
3.012714 -28.710960000000004
3.013714 -28.71276
3.014714 -28.71352
3.015714 -28.713240000000003
3.016714 -28.711940000000002
3.017714 -28.709600000000002
3.018714 -28.70625
3.019714 -28.701890000000002
3.020714 -28.696519999999996
3.021714 -28.690139999999996
3.022714 -28.682760000000002
3.023714 -28.67436
3.024714 -28.66495
3.025714 -28.65453
3.026714 -28.64311
3.027714 -28.630679999999998
3.028714 -28.61726
3.029714 -28.602850000000004
3.030714 -28.587459999999997
3.031714 -28.57108
3.032714 -28.55371
3.033714 -28.535349999999998
3.034714 -28.515990000000002
3.035714 -28.49565
3.036714 -28.47433
3.037714 -28.45205
3.038714 -28.4288
3.039714 -28.404600000000002
3.040714 -28.379450000000002
3.041714 -28.35334
3.042714 -28.326269999999997
3.043714 -28.298240000000003
3.044714 -28.26924
3.045714 -28.23929
3.046714 -28.2084
3.047714 -28.17657
3.048714 -28.14382
3.049714 -28.11015
3.050714 -28.07555
3.051714 -28.04001
3.052714 -28.003539999999997
3.053714 -27.96614
3.054714 -27.927819999999997
3.055714 -27.88859
3.056714 -27.84847
3.057714 -27.80745
3.058714 -27.76556
3.059714 -27.72277
3.060714 -27.679090000000002
3.061714 -27.6345
3.062714 -27.589010000000002
3.063714 -27.542630000000003
3.064714 -27.49537
3.065714 -27.44726
3.066714 -27.3983
3.067714 -27.348489999999998
3.068714 -27.29783
3.069714 -27.24631
3.070714 -27.19392
3.071714 -27.14067
3.072714 -27.08656
3.073714 -27.03162
3.074714 -26.97586
3.075714 -26.91929
3.076714 -26.86191
3.077714 -26.803729999999998
3.078714 -26.744709999999998
3.079714 -26.68487
3.080714 -26.6242
3.081714 -26.562720000000002
3.082714 -26.500449999999997
3.083714 -26.43741
3.084714 -26.373600000000003
3.085714 -26.30903
3.086714 -26.243699999999997
3.087714 -26.17758
3.088714 -26.110689999999998
3.089714 -26.04301
3.090714 -25.974570000000003
3.091714 -25.90538
3.092714 -25.835449999999998
3.093714 -25.76481
3.094714 -25.693440000000002
3.095714 -25.621339999999996
3.096714 -25.54851
3.097714 -25.47493
3.098714 -25.40062
3.099714 -25.325599999999998
3.100714 -25.24988
3.101714 -25.173489999999997
3.102714 -25.096429999999998
3.103714 -25.01869
3.104714 -24.94029
3.105714 -24.8612
3.106714 -24.78141
3.107714 -24.70095
3.108714 -24.61981
3.109714 -24.53803
3.110714 -24.45561
3.111714 -24.37258
3.112714 -24.28892
3.113714 -24.204629999999998
3.114714 -24.11969
3.115714 -24.03412
3.116714 -23.94792
3.117714 -23.8611
3.118714 -23.77369
3.119714 -23.68571
3.120714 -23.59716
3.121714 -23.50804
3.122714 -23.41834
3.123714 -23.32806
3.124714 -23.23719
3.125714 -23.14573
3.126714 -23.05371
3.127714 -22.96114
3.128714 -22.86804
3.129714 -22.774430000000002
3.130714 -22.680310000000002
3.131714 -22.58566
3.132714 -22.490479999999998
3.133714 -22.394759999999998
3.134714 -22.29852
3.135714 -22.20178
3.136714 -22.10455
3.137714 -22.00685
3.138714 -21.9087
3.139714 -21.810080000000003
3.140714 -21.711
3.141714 -21.611430000000002
3.142714 -21.51138
3.143714 -21.41086
3.144714 -21.30987
3.145714 -21.208460000000002
3.146714 -21.10664
3.147714 -21.00441
3.148714 -20.901790000000002
3.149714 -20.79875
3.150714 -20.6953
3.151714 -20.59142
3.152714 -20.48713
3.153714 -20.38244
3.154714 -20.27738
3.155714 -20.17196
3.156714 -20.066200000000002
3.157714 -19.960079999999998
3.158714 -19.85361
3.159714 -19.746769999999998
3.160714 -19.63956
3.161714 -19.53199
3.162714 -19.42408
3.163714 -19.31585
3.164714 -19.20733
3.165714 -19.09852
3.166714 -18.989420000000003
3.167714 -18.880020000000002
3.168714 -18.770319999999998
3.169714 -18.6603
3.170714 -18.549979999999998
3.171714 -18.43937
3.172714 -18.32851
3.173714 -18.2174
3.174714 -18.10607
3.175714 -17.9945
3.176714 -17.88269
3.177714 -17.77062
3.178714 -17.65831
3.179714 -17.545759999999998
3.180714 -17.43299
3.181714 -17.32003
3.182714 -17.206879999999998
3.183714 -17.09356
3.184714 -16.98007
3.185714 -16.86639
3.186714 -16.75251
3.187714 -16.63844
3.188714 -16.524169999999998
3.189714 -16.40974
3.190714 -16.29516
3.191714 -16.18045
3.192714 -16.06562
3.193714 -15.95067
3.194714 -15.83559
3.195714 -15.72038
3.196714 -15.60504
3.197714 -15.48957
3.198714 -15.373990000000001
3.199714 -15.25834
3.200714 -15.142610000000001
3.201714 -15.026819999999999
3.202714 -14.910960000000001
3.203714 -14.79503
3.204714 -14.679020000000001
3.205714 -14.562919999999998
3.206714 -14.44676
3.207714 -14.33055
3.208714 -14.2143
3.209714 -14.098040000000001
3.210714 -13.981779999999999
3.211714 -13.8655
3.212714 -13.749210000000001
3.213714 -13.632900000000001
3.214714 -13.51657
3.215714 -13.40022
3.216714 -13.28387
3.217714 -13.16755
3.218714 -13.051260000000001
3.219714 -12.93501
3.220714 -12.8188
3.221714 -12.702630000000001
3.222714 -12.58649
3.223714 -12.47038
3.224714 -12.354320000000001
3.225714 -12.23832
3.226714 -12.122399999999999
3.227714 -12.00658
3.228714 -11.89085
3.229714 -11.775220000000001
3.230714 -11.65968
3.231714 -11.544229999999999
3.232714 -11.42886
3.233714 -11.31358
3.234714 -11.19841
3.235714 -11.083369999999999
3.236714 -10.968459999999999
3.237714 -10.85369
3.238714 -10.73907
3.239714 -10.624590000000001
3.240714 -10.510250000000001
3.241714 -10.39606
3.242714 -10.28202
3.243714 -10.168149999999999
3.244714 -10.05446
3.245714 -9.940964
3.246714 -9.82766
3.247714 -9.7145483
3.248714 -9.6016236
3.249714 -9.488883600000001
3.250714 -9.3763299
3.251714 -9.26397
3.252714 -9.151817099999999
3.253714 -9.039884800000001
3.254714 -8.9281842
3.255714 -8.8167213
3.256714 -8.705496799999999
3.257714 -8.5945114
3.258714 -8.483766
3.259714 -8.3732642
3.260714 -8.2630128
3.261714 -8.1530213
3.262714 -8.0433004
3.263714 -7.9338573
3.264714 -7.8246951
3.265714 -7.7158146
3.266714 -7.607214900000001
3.267714 -7.4988961000000005
3.268714 -7.3908627000000005
3.269714 -7.2831199
3.270714 -7.1756788
3.271714 -7.068548400000001
3.272714 -6.9617368
3.273714 -6.855249400000001
3.274714 -6.7490883
3.275714 -6.643252800000001
3.276714 -6.537744400000001
3.277714 -6.4325638000000005
3.278714 -6.327717
3.279714 -6.2232096
3.280714 -6.1190492999999995
3.281714 -6.015243
3.282714 -5.9117962
3.283714 -5.8087118
3.284714 -5.7059925
3.285714 -5.6036409
3.286714 -5.5016611
3.287714 -5.4000586
3.288714 -5.2988399
3.289714 -5.1980119
3.290714 -5.09758
3.291714 -4.9975481
3.292714 -4.8979186
3.293714 -4.7986925
3.294714 -4.6998702
3.295714 -4.6014532
3.296714 -4.5034438
3.297714 -4.4058457
3.298714 -4.3086641000000006
3.299714 -4.2119045
3.300714 -4.115572599999999
3.301714 -4.0196739
3.302714 -3.924213
3.303714 -3.8291942000000003
3.304714 -3.7346209999999997
3.305714 -3.6404956000000004
3.306714 -3.5468201999999995
3.307714 -3.4535970999999996
3.308714 -3.3608288
3.309714 -3.2685190000000004
3.310714 -3.176672
3.311714 -3.0852912
3.312714 -2.9943796000000003
3.313714 -2.9039390000000003
3.314714 -2.8139705
3.315714 -2.724475
3.316714 -2.6354549
3.317714 -2.5469147000000003
3.318714 -2.4588602
3.319714 -2.3712981
3.320714 -2.2842347999999997
3.321714 -2.1976743
3.322714 -2.111618
3.323714 -2.0260648999999997
3.324714 -1.9410126
3.325714 -1.8564602
3.326714 -1.7724091000000002
3.327714 -1.6888641
3.328714 -1.6058313000000002
3.329714 -1.5233174999999999
3.330714 -1.4413277
3.331714 -1.3598636000000002
3.332714 -1.2789245
3.333714 -1.1985088
3.334714 -1.118616
3.335714 -1.039249
3.336714 -0.9604134599999999
3.337714 -0.88211726
3.338714 -0.8043668199999999
3.339714 -0.7271654
3.340714 -0.65051168
3.341714 -0.57440065
3.342714 -0.49882592000000003
3.343714 -0.42378362
3.344714 -0.34927456
3.345714 -0.27530484
3.346714 -0.20188393999999998
3.347714 -0.12902148000000002
3.348714 -0.056723779
3.349714 0.015007863
3.350714 0.086176774
3.351714 0.15678804999999998
3.352714 0.22684552
3.353714 0.29634871
3.354714 0.36529237
3.355714 0.43366797999999995
3.356714 0.50146766
3.357714 0.5686875
3.358714 0.63532963
3.359714 0.70140096
3.360714 0.7669097300000001
3.361714 0.83186142
3.362714 0.89625539
3.363714 0.96008433
3.364714 1.023337
3.365714 1.0860024
3.366714 1.1480746
3.367714 1.2095544999999999
3.368714 1.2704499
3.369714 1.3307704
3.370714 1.3905235999999999
3.371714 1.4497108
3.372714 1.5083269
3.373714 1.5663624
3.374714 1.6238082
3.375714 1.6806602
3.376714 1.7369207000000002
3.377714 1.792597
3.378714 1.8476982
3.379714 1.9022295000000002
3.380714 1.9561894
3.381714 2.0095697
3.382714 2.0623578
3.383714 2.1145431
3.384714 2.1661211
3.385714 2.2170955
3.386714 2.2674775
3.387714 2.3172802999999997
3.388714 2.3665135999999998
3.389714 2.4151796
3.390714 2.4632728
3.391714 2.5107825
3.392714 2.5576986
3.393714 2.6040165
3.394714 2.6497392
3.395714 2.6948765
3.396714 2.7394401
3.397714 2.7834376
3.398714 2.8268690999999997
3.399714 2.8697266999999997
3.400714 2.9119983
3.401714 2.9536740999999997
3.402714 2.9947501
3.403714 3.0352311
3.404714 3.0751288000000003
3.405714 3.1144567000000003
3.406714 3.1532234999999997
3.407714 3.1914301
3.408714 3.2290685999999997
3.409714 3.2661258999999996
3.410714 3.302592
3.411714 3.3384631999999996
3.412714 3.3737451000000003
3.413714 3.408451
3.414714 3.4425952000000004
3.415714 3.476188
3.416714 3.5092324
3.417714 3.5417214
3.418714 3.5736442
3.419714 3.6049909999999996
3.420714 3.6357593
3.421714 3.6659553999999996
3.422714 3.6955912
3.423714 3.7246797
3.424714 3.75323
3.425714 3.7812408
3.426714 3.8087033
3.427714 3.835604
3.428714 3.8619328
3.429714 3.8876875999999996
3.430714 3.9128765000000003
3.431714 3.9375151999999995
3.432714 3.9616205
3.433714 3.9852045
3.434714 4.0082693
3.435714 4.0308088
3.436714 4.0528119
3.437714 4.0742688
3.438714 4.095177
3.439714 4.115542400000001
3.440714 4.1353781
3.441714 4.1546982
3.442714 4.1735105
3.443714 4.1918147
3.444714 4.2096023
3.445714 4.2268611
3.446714 4.2435832
3.447714 4.259768500000001
3.448714 4.2754255
3.449714 4.2905711
3.450714 4.3052219
3.451714 4.319389500000001
3.452714 4.333075900000001
3.453714 4.3462723
3.454714 4.3589663000000005
3.455714 4.3711472
3.456714 4.382813
3.457714 4.393971700000001
3.458714 4.4046391
3.459714 4.4148318
3.460714 4.424561199999999
3.461714 4.4338286
3.462714 4.4426277
3.463714 4.4509478
3.464714 4.458781
3.465714 4.466126900000001
3.466714 4.4729947999999995
3.467714 4.4793993
3.468714 4.4853549
3.469714 4.490870999999999
3.470714 4.4959471
3.471714 4.5005739
3.472714 4.504739900000001
3.473714 4.5084365
3.474714 4.5116648
3.475714 4.5144349
3.476714 4.5167636
3.477714 4.5186687
3.478714 4.5201618
3.479714 4.5212466
3.480714 4.5219176
3.481714 4.5221653
3.482714 4.5219835
3.483714 4.5213722
3.484714 4.5203399
3.485714 4.518899299999999
3.486714 4.5170628
3.487714 4.5148369
3.488714 4.512221
3.489714 4.5092069
3.490714 4.5057852
3.491714 4.5019504
3.492714 4.497705
3.493714 4.4930607
3.494714 4.4880338
3.495714 4.4826410999999995
3.496714 4.4768937
3.497714 4.4707943
3.498714 4.464338000000001
3.499714 4.4575166
3.500714 4.4503246
3.501714 4.4427626
3.502714 4.4348378
3.503714 4.4265628
3.504714 4.4179488000000005
3.505714 4.4090033
3.506714 4.3997262
3.507714 4.3901134
3.508714 4.380158
3.509714 4.369856400000001
3.510714 4.3592132999999995
3.511714 4.3482397
3.512714 4.3369506
3.513714 4.3253593
3.514714 4.3134738
3.515714 4.3012942999999995
3.516714 4.2888142
3.517714 4.2760257
3.518714 4.2629238
3.519714 4.2495113
3.520714 4.2357974
3.521714 4.2217951
3.522714 4.2075172
3.523714 4.1929726
3.524714 4.178163
3.525714 4.1630857
3.526714 4.1477367
3.527714 4.1321151
3.528714 4.1162245
3.529714 4.100075
3.530714 4.0836785
3.531714 4.0670447
3.532714 4.050178799999999
3.533714 4.0330797
3.534714 4.0157415
3.535714 3.9981585
3.536714 3.9803285
3.537714 3.9622553
3.538714 3.9439481
3.539714 3.9254203000000003
3.540714 3.906684
3.541714 3.8877461
3.542714 3.8686089
3.543714 3.8492698
3.544714 3.8297261999999996
3.545714 3.8099777
3.546714 3.7900287999999995
3.547714 3.769888
3.548714 3.749565
3.549714 3.7290681
3.550714 3.7084009
3.551714 3.6875624000000005
3.552714 3.6665495
3.553714 3.6453607999999997
3.554714 3.6239977999999997
3.555714 3.6024664
3.556714 3.5807770000000003
3.557714 3.5589404
3.558714 3.5369653000000003
3.559714 3.5148565
3.560714 3.4926146
3.561714 3.4702379
3.562714 3.4477238
3.563714 3.4250725
3.564714 3.402289
3.565714 3.3793796
3.566714 3.3563517000000003
3.567714 3.3332112999999994
3.568714 3.3099618
3.569714 3.2866041999999998
3.570714 3.2631390000000002
3.571714 3.2395672
3.572714 3.2158930000000003
3.573714 3.192123
3.574714 3.1682659
3.575714 3.1443298
3.576714 3.1203195
3.577714 3.0962374
3.578714 3.0720828
3.579714 3.0478539
3.580714 3.0235505
3.581714 2.9991744000000002
3.582714 2.9747304
3.583714 2.9502246999999997
3.584714 2.9256634
3.585714 2.9010516
3.586714 2.8763924
3.587714 2.8516877
3.588714 2.8269395
3.589714 2.8021507000000003
3.590714 2.7773263
3.591714 2.7524723
3.592714 2.727595
3.593714 2.7026992
3.594714 2.6777875
3.595714 2.6528601999999997
3.596714 2.6279176
3.597714 2.6029604
3.598714 2.5779912
3.599714 2.5530154
3.600714 2.528039
3.601714 2.503068
3.602714 2.4781069
3.603714 2.4531586
3.604714 2.4282249
3.605714 2.403307
3.606714 2.3784071
3.607714 2.3535285
3.608714 2.3286756
3.609714 2.3038525
3.610714 2.2790624
3.611714 2.2543065
3.612714 2.2295851
3.613714 2.204898
3.614714 2.1802463000000003
3.615714 2.1556335
3.616714 2.1310655
3.617714 2.1065496
3.618714 2.0820925
3.619714 2.0576997
3.620714 2.0333741
3.621714 2.0091167
3.622714 1.9849278000000001
3.623714 1.9608081999999998
3.624714 1.9367604999999999
3.625714 1.9127888999999998
3.626714 1.8888975999999997
3.627714 1.8650905999999998
3.628714 1.8413690999999999
3.629714 1.8177325000000002
3.630714 1.7941792
3.631714 1.7707083
3.632714 1.7473215
3.633714 1.7240239000000002
3.634714 1.7008228
3.635714 1.6777259999999998
3.636714 1.6547393000000001
3.637714 1.6318658
3.638714 1.6091052000000001
3.639714 1.5864557000000001
3.640714 1.5639154
3.641714 1.541485
3.642714 1.5191681000000001
3.643714 1.4969708
3.644714 1.4748994
3.645714 1.4529585
3.646714 1.4311498
3.647714 1.4094723999999998
3.648714 1.3879241
3.649714 1.3665044
3.650714 1.3452153
3.651714 1.3240627
3.652714 1.3030543
3.653714 1.2821970999999999
3.654714 1.2614950999999999
3.655714 1.240948
3.656714 1.2205515999999998
3.657714 1.2003008000000002
3.658714 1.1801922
3.659714 1.1602262
3.660714 1.1404077000000001
3.661714 1.1207442
3.662714 1.1012436
3.663714 1.0819109
3.664714 1.0627475000000002
3.665714 1.043751
3.666714 1.0249184
3.667714 1.0062486000000002
3.668714 0.98774387
3.669714 0.96941032
3.670714 0.9512555799999999
3.671714 0.93328599
3.672714 0.91550397
3.673714 0.89790709
3.674714 0.88048959
3.675714 0.8632452199999999
3.676714 0.84617063
3.677714 0.8292674999999999
3.678714 0.81254244
3.679714 0.79600448
3.680714 0.77966196
3.681714 0.76351915
3.682714 0.74757542
3.683714 0.73182611
3.684714 0.7162657099999999
3.685714 0.70089116
3.686714 0.68570375
3.687714 0.67070895
3.688714 0.6559141
3.689714 0.64132502
3.690714 0.6269434899999999
3.691714 0.6127663400000001
3.692714 0.59878738
3.693714 0.58500054
3.694714 0.5714034699999999
3.695714 0.55799922
3.696714 0.54479572
3.697714 0.53180261
3.698714 0.5190277
3.699714 0.50647361
3.700714 0.49413722000000004
3.701714 0.48201130999999997
3.702714 0.47008824
3.703714 0.45836330000000003
3.704714 0.44683726
3.705714 0.43551549
3.706714 0.42440565
3.707714 0.4135137
3.708714 0.40284129999999996
3.709714 0.39238525
3.710714 0.38213909
3.711714 0.37209671
3.712714 0.36225549
3.713714 0.35261817
3.714714 0.34319211
3.715714 0.33398606
3.716714 0.32500632
3.717714 0.31625382
3.718714 0.30772372000000003
3.719714 0.29940757
3.720714 0.29129714
3.721714 0.28338814
3.722714 0.27568212000000003
3.723714 0.26818579
3.724714 0.26090781
3.725714 0.25385505999999997
3.726714 0.24702954000000002
3.727714 0.24042746999999998
3.728714 0.23404140999999998
3.729714 0.22786383
3.730714 0.22189063000000003
3.731714 0.2161229
3.732714 0.21056607
3.733714 0.20522699
3.734714 0.20011005
3.735714 0.1952147
3.736714 0.19053507
3.737714 0.18606238
3.738714 0.18178886
3.739714 0.17771098000000002
3.740714 0.17383139
3.741714 0.17015729000000002
3.742714 0.16669773
3.743714 0.16345917
3.744714 0.16044293
3.745714 0.15764438
3.746714 0.15505522
3.747714 0.15266682
3.748714 0.15047404
3.749714 0.14847686
3.750714 0.14667975
3.751714 0.14508861
3.752714 0.14370754
3.753714 0.14253603
3.754714 0.14156874
3.755714 0.14079771
3.756714 0.14021584
3.757714 0.13981988
3.758714 0.13961187
3.759714 0.13959799
3.760714 0.13978592
3.761714 0.1401806
3.762714 0.14078198
3.763714 0.14158417
3.764714 0.1425778
3.765714 0.14375388
3.766714 0.14510648
3.767714 0.14663519
3.768714 0.14834417
3.769714 0.15023919
3.770714 0.15232421
3.771714 0.15459871
3.772714 0.15705758
3.773714 0.15969297
3.774714 0.16249713
3.775714 0.16546561
3.776714 0.16859892
3.777714 0.17190174
3.778714 0.17538004
3.779714 0.17903794
3.780714 0.18287505
3.781714 0.18688623999999998
3.782714 0.19106356
3.783714 0.19539942000000002
3.784714 0.19988931999999998
3.785714 0.20453352000000002
3.786714 0.20933615
3.787714 0.21430284
3.788714 0.21943739
3.789714 0.22473891999999998
3.790714 0.23020222
3.791714 0.23581879000000003
3.792714 0.24157992999999997
3.793714 0.24747944
3.794714 0.25351557
3.795714 0.25969034
3.796714 0.26600729
3.797714 0.27246885
3.798714 0.27907412
3.799714 0.28581857
3.800714 0.29269512999999997
3.801714 0.29969685999999995
3.802714 0.30681971
3.803714 0.31406381
3.804714 0.32143268999999997
3.805714 0.32893107
3.806714 0.33656207
3.807714 0.34432574
3.808714 0.35221754
3.809714 0.36023045
3.810714 0.36835651999999997
3.811714 0.37658995
3.812714 0.38492833
3.813714 0.39337277000000004
3.814714 0.40192585000000003
3.815714 0.41058981
3.816714 0.41936411999999995
3.817714 0.42824452
3.818714 0.43722437999999997
3.819714 0.44629583
3.820714 0.45545311
3.821714 0.4646936
3.822714 0.47401823
3.823714 0.48342994000000006
3.824714 0.49293134000000005
3.825714 0.50252308
3.826714 0.51220204
3.827714 0.52196253
3.828714 0.5317978099999999
3.829714 0.54170243
3.830714 0.55167358
3.831714 0.56171198
3.832714 0.57182037
3.833714 0.5820017799999999
3.834714 0.59225676
3.835714 0.60258224
3.836714 0.6129717
3.837714 0.6234164799999999
3.838714 0.63390913
3.839714 0.6444444899999999
3.840714 0.65502124
3.841714 0.66564102
3.842714 0.6763062
3.843714 0.68701822
3.844714 0.6977759299999999
3.845714 0.70857476
3.846714 0.71940869
3.847714 0.7302715900000001
3.848714 0.74115968
3.849714 0.75207241
3.850714 0.76301172
3.851714 0.77398038
3.852714 0.78497902
3.853714 0.79600494
3.854714 0.8070522
3.855714 0.81811249
3.856714 0.8291780000000001
3.857714 0.84024351
3.858714 0.85130753
3.859714 0.86237201
3.860714 0.8734406
3.861714 0.8845157899999999
3.862714 0.89559685
3.863714 0.9066798699999999
3.864714 0.9177581400000001
3.865714 0.92882477
3.866714 0.9398744400000001
3.867714 0.95090512
3.868714 0.96191792
3.869714 0.9729146
3.870714 0.98389629
3.871714 0.99486131
3.872714 1.0058045
3.873714 1.016719
3.874714 1.0275976
3.875714 1.0384354
3.876714 1.0492306999999998
3.877714 1.0599849
3.878714 1.0707011
3.879714 1.0813816
3.880714 1.0920265
3.881714 1.1026315
3.882714 1.1131899
3.883714 1.1236935
3.884714 1.1341359
3.885714 1.1445139
3.886714 1.1548276
3.887714 1.16508
3.888714 1.1752739
3.889714 1.1854095
3.890714 1.1954845
3.891714 1.2054928
3.892714 1.2154277999999998
3.893714 1.2252845
3.894714 1.2350598000000002
3.895714 1.2447541
3.896714 1.2543696
3.897714 1.2639093000000001
3.898714 1.2733739000000002
3.899714 1.2827598
3.900714 1.2920607
3.901714 1.3012688
3.902714 1.3103771
3.903714 1.3193817
3.904714 1.3282821999999999
3.905714 1.3370815
3.906714 1.345783
3.907714 1.3543882999999999
3.908714 1.3628961
3.909714 1.3713007
3.910714 1.3795947
3.911714 1.3877708
3.912714 1.3958246
3.913714 1.4037551000000001
3.914714 1.411565
3.915714 1.4192576000000001
3.916714 1.4268344
3.917714 1.4342946
3.918714 1.4416336
3.919714 1.4488451
3.920714 1.4559235
3.921714 1.4628659
3.922714 1.469673
3.923714 1.4763486
3.924714 1.4828966000000001
3.925714 1.4893194
3.926714 1.4956152999999999
3.927714 1.501779
3.928714 1.5078023
3.929714 1.5136770000000002
3.930714 1.5193972
3.931714 1.5249608
3.932714 1.5303696
3.933714 1.5356273999999999
3.934714 1.5407370999999999
3.935714 1.5456988
3.936714 1.550509
3.937714 1.5551618
3.938714 1.5596512999999999
3.939714 1.5639740999999998
3.940714 1.5681304
3.941714 1.5721232
3.942714 1.5759565
3.943714 1.5796335000000001
3.944714 1.5831534
3.945714 1.5865119
3.946714 1.5897021
3.947714 1.5927162000000001
3.948714 1.5955495
3.949714 1.5982009
3.950714 1.6006734000000002
3.951714 1.6029714
3.952714 1.6050989000000002
3.953714 1.6070573000000001
3.954714 1.6088447
3.955714 1.610456
3.956714 1.6118852
3.957714 1.6131273000000002
3.958714 1.6141800000000002
3.959714 1.6150445
3.960714 1.6157234
3.961714 1.6162192
3.962714 1.6165323999999999
3.963714 1.6166599
3.964714 1.6165973999999999
3.965714 1.6163391999999999
3.966714 1.6158819000000002
3.967714 1.6152248
3.968714 1.6143707999999999
3.969714 1.6133251000000002
3.970714 1.6120923999999999
3.971714 1.6106751
3.972714 1.6090726
3.973714 1.6072813
3.974714 1.6052958
3.975714 1.6031107
3.976714 1.6007232
3.977714 1.5981328
3.978714 1.5953410000000001
3.979714 1.59235
3.980714 1.5891608000000002
3.981714 1.5857728000000002
3.982714 1.5821839
3.983714 1.578391
3.984714 1.5743919
3.985714 1.570186
3.986714 1.5657751000000002
3.987714 1.5611626
3.988714 1.5563528
3.989714 1.5513488
3.990714 1.5461516
3.991714 1.5407591999999999
3.992714 1.5351678
3.993714 1.5293728
3.994714 1.5233708000000001
3.995714 1.5171607
3.996714 1.5107438000000002
3.997714 1.5041227000000001
3.998714 1.4973005
3.999714 1.4902791
4.000714 1.4830585
4.001714 1.4756368
4.002714 1.4680116
4.003714 1.4601808
4.004714 1.4521439
4.005714 1.4439027
4.006714 1.4354603000000001
4.007714 1.4268205
4.008714 1.4179855
4.009714 1.4089555999999999
4.010714 1.3997292
4.011714 1.390303
4.012714 1.3806741
4.013714 1.3708411
4.014714 1.3608054
4.015714 1.3505707
4.016714 1.3401415
4.017715 1.3295222
4.018714 1.318715
4.019714 1.3077195
4.020714 1.2965325
4.021714 1.2851504999999999
4.022714 1.2735702
4.023714 1.2617911000000002
4.024714 1.2498156
4.025714 1.2376481
4.026714 1.225293
4.027714 1.2127535
4.028714 1.2000301999999998
4.029714 1.187121
4.030715 1.1740231
4.031714 1.1607342999999999
4.032714 1.1472555
4.033714 1.1335908000000001
4.034714 1.1197466999999999
4.035714 1.1057305
4.036714 1.091547
4.037714 1.0771974
4.038714 1.0626786
4.039714 1.0479853000000001
4.040714 1.0331123
4.041714 1.0180573
4.042714 1.0028224000000001
4.043715 0.98741315
4.044714 0.9718372499999999
4.045714 0.9561004999999999
4.046714 0.9402052500000001
4.047714 0.92414925
4.048714 0.9079278399999999
4.049714 0.8915365700000001
4.050714 0.87497402
4.051714 0.85824393
4.052714 0.8413541099999999
4.053714 0.82431408
4.054714 0.80713136
4.055714 0.7898088500000001
4.056714 0.77234395
4.057714 0.75473054
4.058714 0.7369625799999999
4.059714 0.71903779
4.060714 0.7009598
4.061714 0.68273754
4.062714 0.6643821
4.063715 0.64590257
4.064714 0.62730266
4.065714 0.60857967
4.066714 0.5897264
4.067714 0.57073515
4.068714 0.55160224
4.069714 0.5323303899999999
4.070714 0.5129284700000001
4.071714 0.49340799
4.072714 0.4737786
4.073714 0.45404410999999995
4.074714 0.43420148999999997
4.075714 0.41424306
4.076715 0.39416109
4.077714 0.37395265
4.078714 0.35362234
4.079714 0.33318154
4.080714 0.31264448
4.081714 0.29202283
4.082714 0.27132132
4.083714 0.25053637
4.084714 0.22965879
4.085714 0.20867907
4.086714 0.18759278
4.087714 0.16640386000000001
4.088714 0.14512405
4.089714 0.12376844000000001
4.090714 0.10234961999999999
4.091714 0.080872892
4.092714 0.059334934
4.093714 0.037726446
4.094714 0.016037833
4.095714 -0.005734813
4.096714 -0.027586530999999997
4.097714 -0.049504363999999995
4.098714 -0.071472197
4.099714 -0.09347701600000001
4.100714 -0.11551413
4.101714 -0.13758849
4.102714 -0.15971144
4.103714 -0.18189432
4.104714 -0.20414188
4.105714 -0.22644887
4.106714 -0.2488008
4.107714 -0.27117962
4.108714 -0.29357059
4.109715 -0.31596818
4.110714 -0.33837712999999997
4.111714 -0.36080906
4.112714 -0.3832757
4.113714 -0.40578194999999995
4.114714 -0.42832214
4.115714 -0.45088143
4.116714 -0.47344123
4.117714 -0.49598678
4.118714 -0.51851296
4.119714 -0.54102531
4.120714 -0.5635363
4.121714 -0.58605778
4.122715 -0.60859378
4.123714 -0.63113719
4.124714 -0.65367129
4.125714 -0.67617595
4.126714 -0.6986358699999999
4.127714 -0.72104633
4.128714 -0.74341432
4.129714 -0.76575396
4.130714 -0.7880786399999999
4.131714 -0.8103936
4.132714 -0.8326917899999999
4.133714 -0.8549562700000001
4.134714 -0.8771663500000001
4.135714 -0.89930622
4.136714 -0.92137111
4.137714 -0.94336784
4.138714 -0.96530998
4.139714 -0.9872100300000001
4.140714 -1.0090718
4.141714 -1.0308865
4.142715 -1.0526359
4.143714 -1.0742992
4.144714 -1.0958615
4.145714 -1.1173197
4.146714 -1.1386828
4.147714 -1.1599668
4.148714 -1.1811854
4.149714 -1.2023422000000001
4.150714 -1.2234275
4.151714 -1.2444220000000001
4.152714 -1.2653032
4.153714 -1.2860551
4.154714 -1.3066736
4.155715 -1.3271671
4.156714 -1.3475505
4.157714 -1.3678369
4.158714 -1.38803
4.159714 -1.4081206000000002
4.160714 -1.4280899999999999
4.161714 -1.4479175
4.162714 -1.467589
4.163714 -1.4871024
4.164714 -1.5064673000000002
4.165714 -1.5256986000000001
4.166714 -1.5448089999999999
4.167714 -1.5638003
4.168715 -1.5826613
4.169714 -1.6013708000000002
4.170714 -1.6199062
4.171714 -1.6382521
4.172714 -1.6564058
4.173714 -1.6743772000000001
4.174714 -1.6921829
4.175714 -1.7098366999999999
4.176714 -1.7273426
4.177714 -1.7446913000000002
4.178714 -1.7618638999999998
4.179714 -1.7788400999999998
4.180714 -1.7956067
4.181714 -1.8121625999999997
4.182714 -1.828518
4.183714 -1.8446878999999998
4.184714 -1.860684
4.185714 -1.8765066000000001
4.186714 -1.8921433
4.187714 -1.9075725000000001
4.188715 -1.9227725000000002
4.189714 -1.9377293
4.190714 -1.9524427
4.191714 -1.9669240000000001
4.192714 -1.9811904000000002
4.193714 -1.9952550999999998
4.194714 -2.0091198
4.195714 -2.0227741
4.196714 -2.0361982000000003
4.197714 -2.0493718000000003
4.198714 -2.0622822
4.199714 -2.0749293
4.200714 -2.0873234000000003
4.201715 -2.0994795
4.202714 -2.1114083
4.203714 -2.1231093
4.204714 -2.1345699
4.205714 -2.1457702
4.206714 -2.1566907
4.207714 -2.167321
4.208714 -2.1776631
4.209714 -2.1877299999999997
4.210714 -2.1975372
4.211714 -2.2070957
4.212714 -2.2164053999999997
4.213714 -2.2254532
4.214714 -2.2342192
4.215714 -2.242684
4.216714 -2.2508375000000003
4.217714 -2.2586819
4.218714 -2.2662286
4.219714 -2.2734925
4.220714 -2.2804826
4.221714 -2.2871971
4.222714 -2.2936229
4.223714 -2.2997415
4.224714 -2.3055358000000004
4.225714 -2.3109984
4.226714 -2.3161335000000003
4.227714 -2.3209535999999997
4.228714 -2.325473
4.229714 -2.3296997
4.230714 -2.3336306
4.231714 -2.3372522
4.232714 -2.3405457000000003
4.233714 -2.3434952
4.234715 -2.3460943000000003
4.235714 -2.3483474
4.236714 -2.350267
4.237714 -2.3518668
4.238714 -2.3531541
4.239714 -2.3541261
4.240714 -2.3547700000000003
4.241714 -2.3550687
4.242714 -2.3550086
4.243714 -2.3545846
4.244714 -2.3538025
4.245714 -2.3526743
4.246714 -2.3512119
4.247715 -2.349421
4.248714 -2.3472968
4.249714 -2.3448265999999998
4.250714 -2.3419942999999996
4.251714 -2.3387879
4.252714 -2.335204
4.253714 -2.3312487
4.254714 -2.3269339
4.255714 -2.3222711
4.256714 -2.3172649
4.257714 -2.3119099
4.258714 -2.3061937
4.259714 -2.3001013
4.260714 -2.2936227
4.261714 -2.2867551
4.262714 -2.2795047999999998
4.263714 -2.2718826
4.264714 -2.2638986
4.265714 -2.2555565
4.266714 -2.2468524
4.267715 -2.2377757000000003
4.268714 -2.2283146
4.269714 -2.2184623
4.270714 -2.2082186999999998
4.271714 -2.1975908
4.272714 -2.1865883999999998
4.273714 -2.1752186
4.274714 -2.1634819
4.275714 -2.1513714999999998
4.276714 -2.1388759999999998
4.277714 -2.1259841
4.278714 -2.1126898
4.279714 -2.0989951
4.280715 -2.0849077
4.281714 -2.0704376
4.282714 -2.0555915000000002
4.283714 -2.0403702
4.284714 -2.0247674
4.285714 -2.0087743000000002
4.286714 -1.9923836000000001
4.287714 -1.9755927999999998
4.288714 -1.9584054
4.289714 -1.9408293
4.290714 -1.9228721
4.291714 -1.9045381
4.292714 -1.8858252
4.293715 -1.8667264
4.294714 -1.8472328999999998
4.295714 -1.8273378
4.296714 -1.80704
4.297714 -1.7863444999999998
4.298714 -1.7652595
4.299714 -1.7437924
4.300714 -1.7219465
4.301714 -1.6997195999999999
4.302714 -1.6771048
4.303714 -1.6540954
4.304714 -1.6306872000000001
4.305714 -1.6068816
4.306714 -1.5826849
4.307714 -1.5581048
4.308714 -1.5331475
4.309714 -1.5078149
4.310714 -1.4821035
4.311714 -1.4560069
4.312714 -1.4295197000000002
4.313715 -1.4026403
4.314714 -1.3753722
4.315714 -1.3477228
4.316714 -1.3196996
4.317714 -1.2913078999999998
4.318714 -1.2625471
4.319714 -1.2334128999999998
4.320714 -1.2038989
4.321714 -1.1740011
4.322714 -1.1437199
4.323714 -1.1130605
4.324714 -1.0820307
4.325714 -1.0506378
4.326715 -1.0188852
4.327714 -0.98677212
4.328714 -0.95429337
4.329714 -0.92144394
4.330714 -0.88822125
4.331714 -0.8546279699999999
4.332714 -0.82067167
4.333714 -0.78636138
4.334714 -0.75170388
4.335714 -0.71670082
4.336714 -0.68134875
4.337714 -0.6456411900000001
4.338714 -0.60957242
4.339714 -0.57314164
4.340714 -0.53635412
4.341714 -0.49921953999999996
4.342714 -0.46174792
4.343714 -0.42394642
4.344714 -0.38581609
4.345714 -0.3473528
4.346714 -0.30855027
4.347714 -0.26940426
4.348714 -0.22991578999999998
4.349714 -0.19009177
4.350714 -0.14994283
4.351714 -0.10947899
4.352714 -0.06870577900000001
4.353714 -0.027622532999999998
4.354714 0.013776786
4.355714 0.055498967
4.356714 0.097547431
4.357714 0.13991883000000002
4.358714 0.18260326
4.359715 0.22558761
4.360714 0.26886039
4.361714 0.31241622999999996
4.362714 0.3562571
4.363714 0.40039048000000005
4.364714 0.4448243
4.365714 0.48956214000000003
4.366714 0.53460044
4.367714 0.5799286499999999
4.368714 0.62553342
4.369714 0.67140367
4.370714 0.7175348699999999
4.371714 0.76392987
4.372715 0.8105964400000001
4.373714 0.85754124
4.374714 0.90476545
4.375714 0.9522615
4.376714 1.0000153
4.377714 1.048011
4.378714 1.0962366
4.379714 1.1446885
4.380714 1.1933719
4.381714 1.2422969000000001
4.382714 1.2914723
4.383714 1.3409001999999999
4.384714 1.3905733999999998
4.385714 1.4404778
4.386714 1.4905974
4.387714 1.5409203
4.388714 1.5914426999999998
4.389714 1.6421689
4.390714 1.6931076
4.391714 1.7442655
4.392715 1.7956416999999998
4.393714 1.847226
4.394714 1.8990021
4.395714 1.9509528000000003
4.396714 2.0030674
4.397714 2.0553442
4.398714 2.1077909
4.399714 2.1604183999999997
4.400714 2.2132352
4.401714 2.2662411000000002
4.402714 2.3194257
4.403714 2.3727719
4.404714 2.4262616
4.405715 2.4798827
4.406714 2.5336329
4.407714 2.5875185
4.408714 2.6415490999999998
4.409714 2.6957314
4.410714 2.7500633
4.411714 2.804533
4.412714 2.8591227
4.413714 2.9138146
4.414714 2.9685985
4.415714 3.0234741
4.416714 3.0784497
4.417714 3.1335360999999997
4.418715 3.1887393
4.419714 3.2440561999999997
4.420714 3.2994729
4.421714 3.3549689000000003
4.422714 3.4105256
4.423714 3.4661319
4.424714 3.5217874000000005
4.425714 3.5775005999999996
4.426714 3.6332826999999996
4.427714 3.6891397
4.428714 3.7450682
4.429714 3.8010548999999996
4.430714 3.8570805999999997
4.431714 3.913128
4.432714 3.9691869
4.433714 4.0252581
4.434714 4.0813498
4.435714 4.1374713
4.436714 4.1936267
4.437714 4.2498101
4.438715 4.3060057
4.439714 4.362193899999999
4.440714 4.4183575
4.441714 4.4744871999999996
4.442714 4.5305852
4.443714 4.5866612
4.444714 4.6427257
4.445714 4.6987835
4.446714 4.7548287
4.447714 4.8108455
4.448714 4.8668146000000005
4.449714 4.9227182
4.450714 4.9785471999999995
4.451715 5.0343025
4.452714 5.0899919
4.453714 5.1456235
4.454714 5.2011997
4.455714 5.2567132
4.456714 5.3121485
4.457714 5.3674877
4.458714 5.4227151000000005
4.459714 5.4778252
4.460714 5.5328213
4.461714 5.5877123
4.462714 5.6425072
4.463714 5.6972086
4.464714 5.7518084
4.465714 5.80629
4.466714 5.860633
4.467714 5.9148211
4.468714 5.968846800000001
4.469714 6.022711800000001
4.470714 6.0764238
4.471714 6.1299901
4.472714 6.1834119
4.473714 6.2366813
4.474714 6.2897831
4.475714 6.3427001
4.476714 6.3954182
4.477714 6.4479329000000005
4.478714 6.5002464
4.479714 6.552366900000001
4.480714 6.6042997
4.481714 6.656044
4.482714 6.7075908
4.483714 6.7589238
4.484715 6.810025899999999
4.485714 6.8608843
4.486714 6.9114938
4.487714 6.961858299999999
4.488714 7.0119843
4.489714 7.0618786
4.490714 7.1115412000000005
4.491714 7.160963100000001
4.492714 7.2101310000000005
4.493714 7.2590284
4.494714 7.3076434
4.495714 7.355969399999999
4.496714 7.404008500000001
4.497715 7.4517652000000005
4.498714 7.4992426000000005
4.499714 7.546438299999999
4.500714 7.5933427
4.501714 7.6399431
4.502714 7.6862261
4.503714 7.732182
4.504714 7.7778079
4.505714 7.8231074
4.506714 7.8680858
4.507714 7.9127461
4.508714 7.957085999999999
4.509714 8.001096500000001
4.510714 8.0447644
4.511714 8.0880754
4.512714 8.1310198
4.513714 8.1735931
4.514714 8.2157962
4.515714 8.2576327
4.516714 8.299104100000001
4.517715 8.3402075
4.518714 8.3809346
4.519714 8.4212758
4.520714 8.4612221
4.521714 8.500769
4.522714 8.5399143
4.523714 8.5786611
4.524714 8.6170107
4.525714 8.6549617
4.526714 8.6925089
4.527714 8.7296419
4.528714 8.7663487
4.529714 8.8026181
4.530715 8.8384442
4.531714 8.873824800000001
4.532714 8.9087598
4.533714 8.9432515
4.534714 8.9772992
4.535714 9.0108991
4.536714 9.044046
4.537714 9.0767339
4.538714 9.1089576
4.539714 9.140712800000001
4.540714 9.1719985
4.541714 9.2028134
4.542714 9.233156600000001
4.543715 9.2630245
4.544714 9.2924088
4.545714 9.3213022
4.546714 9.3496963
4.547714 9.3775868
4.548714 9.40497
4.549714 9.431846400000001
4.550714 9.4582163
4.551714 9.4840795
4.552714 9.5094331
4.553714 9.5342733
4.554714 9.558595
4.555714 9.5823929
4.556714 9.605663999999999
4.557714 9.628404699999999
4.558714 9.6506141
4.559714 9.6722879
4.560714 9.6934214
4.561714 9.7140089
4.562714 9.7340427
4.563715 9.7535193
4.564714 9.772436299999999
4.565714 9.7907938
4.566714 9.8085947
4.567714 9.825839799999999
4.568714 9.8425291
4.569714 9.8586604
4.570714 9.874227600000001
4.571714 9.8892249
4.572714 9.9036478
4.573714 9.9174947
4.574714 9.930764100000001
4.575714 9.9434562
4.576715 9.955568600000001
4.577714 9.9670969
4.578714 9.9780336
4.579714 9.9883713
4.580714 9.9981032
4.581714 10.00723
4.582714 10.015749999999999
4.583714 10.02367
4.584714 10.030999999999999
4.585714 10.037740000000001
4.586714 10.04389
4.587714 10.04943
4.588714 10.05437
4.589714 10.05869
4.590714 10.06239
4.591714 10.06547
4.592714 10.06795
4.593714 10.06981
4.594714 10.07106
4.595714 10.0717
4.596714 10.071720000000001
4.597714 10.07109
4.598714 10.06983
4.599714 10.06793
4.600714 10.06539
4.601714 10.06224
4.602714 10.05848
4.603714 10.0541
4.604714 10.04909
4.605714 10.04346
4.606714 10.03718
4.607714 10.03026
4.608714 10.022680000000001
4.609715 10.01446
4.610714 10.00562
4.611714 9.9961482
4.612714 9.9860564
4.613714 9.975335000000001
4.614714 9.9639729
4.615714 9.9519596
4.616714 9.9392898
4.617714 9.9259682
4.618714 9.9120051
4.619714 9.8974124
4.620714 9.8821975
4.621714 9.8663606
4.622715 9.849891099999999
4.623714 9.8327741
4.624714 9.814997
4.625714 9.7965546
4.626714 9.7774521
4.627714 9.7577021
4.628714 9.737321
4.629714 9.7163193
4.630714 9.6946999
4.631714 9.672454
4.632714 9.649568799999999
4.633714 9.6260317
4.634714 9.6018381
4.635714 9.5769927
4.636714 9.5515095
4.637714 9.525402600000001
4.638714 9.4986826
4.639714 9.4713479
4.640714 9.4433874
4.641714 9.4147854
4.642715 9.3855277
4.643714 9.355611399999999
4.644714 9.3250468
4.645714 9.2938513
4.646714 9.262044
4.647714 9.229638399999999
4.648714 9.1966368
4.649714 9.1630287
4.650714 9.128797800000001
4.651714 9.0939291
4.652714 9.0584181
4.653714 9.0222716
4.654714 8.9855067
4.655715 8.9481428
4.656714 8.9101911
4.657714 8.8716514
4.658714 8.8325135
4.659714 8.7927602
4.660714 8.7523781
4.661714 8.7113664
4.662714 8.6697385
4.663714 8.627515299999999
4.664714 8.5847192
4.665714 8.5413627
4.666714 8.4974468
4.667714 8.4529579
4.668715 8.4078774
4.669714 8.3621889
4.670714 8.315889499999999
4.671714 8.2689896
4.672714 8.221510799999999
4.673714 8.1734762
4.674714 8.1248991
4.675714 8.0757789
4.676714 8.026104400000001
4.677714 7.9758592
4.678714 7.9250313000000006
4.679714 7.8736216
4.680714 7.8216434
4.681714 7.7691205
4.682714 7.7160753
4.683714 7.6625213
4.684714 7.6084569
4.685714 7.553866500000001
4.686714 7.4987307
4.687714 7.4430354
4.688715 7.3867798
4.689714 7.3299795
4.690714 7.2726615
4.691714 7.2148517
4.692714 7.156565
4.693714 7.0978016
4.694714 7.0385478
4.695714 6.9787859999999995
4.696714 6.9185041
4.697714 6.8577029
4.698714 6.7963965
4.699714 6.7346096
4.700714 6.6723645
4.701715 6.6096723
4.702714 6.5465309
4.703714 6.482926
4.704714 6.4188398
4.705714 6.3542604
4.706714 6.289193
4.707714 6.2236566
4.708714 6.1576794999999995
4.709714 6.0912885
4.710714 6.0244989
4.711714 5.957309899999999
4.712714 5.8897067
4.713714 5.8216706
4.714714 5.7531893
4.715714 5.684264
4.716714 5.614911
4.717714 5.545155
4.718714 5.4750204
4.719714 5.4045204
4.720714 5.3336542
4.721714 5.2624084
4.722714 5.190767
4.723714 5.1187214
4.724714 5.046277099999999
4.725714 4.973454800000001
4.726714 4.9002826
4.727714 4.826786
4.728714 4.7529779
4.729714 4.6788558
4.730714 4.604403700000001
4.731714 4.5296032
4.732714 4.4544432
4.733714 4.3789268
4.734715 4.3030724
4.735714 4.2269073
4.736714 4.1504573
4.737714 4.0737372
4.738714 3.9967477000000002
4.739714 3.9194778
4.740714 3.8419135
4.741714 3.7640466999999997
4.742714 3.6858834
4.743714 3.6074422000000004
4.744714 3.5287488
4.745714 3.4498267
4.746714 3.370687
4.747715 3.2913259999999998
4.748714 3.21173
4.749714 3.1318832
4.750714 3.0517779
4.751714 2.9714203
4.752714 2.8908307
4.753714 2.8100370999999997
4.754714 2.7290658999999997
4.755714 2.6479321000000002
4.756714 2.5666362
4.757714 2.4851677999999997
4.758714 2.4035132
4.759714 2.3216642
4.760714 2.2396259
4.761714 2.1574147
4.762714 2.0750549
4.763714 1.9925675999999999
4.764714 1.9099644999999998
4.765714 1.8272442999999998
4.766714 1.7443962
4.767715 1.6614085
4.768714 1.5782767999999998
4.769714 1.4950098
4.770714 1.411629
4.771714 1.3281617000000001
4.772714 1.2446325
4.773714 1.1610552
4.774714 1.0774295
4.775714 0.9937444700000001
4.776714 0.90998672
4.777714 0.8261485000000001
4.778714 0.7422342000000001
4.779714 0.6582597299999999
4.780715 0.57424745
4.781714 0.49021793999999996
4.782714 0.40618316000000004
4.783714 0.32214371
4.784714 0.23809189
4.785714 0.15401882
4.786714 0.069922186
4.787714 -0.014189113
4.788714 -0.098295487
4.789714 -0.18237239
4.790714 -0.26639837
4.791714 -0.3503616
4.792714 -0.43426221
4.793715 -0.51810923
4.794714 -0.60191364
4.795714 -0.68568066
4.796714 -0.76940455
4.797714 -0.8530691300000001
4.798714 -0.9366524399999999
4.799714 -1.0201343999999999
4.800714 -1.1035028
4.801714 -1.1867557
4.802714 -1.2698989
4.803714 -1.3529401
4.804714 -1.4358818
4.805714 -1.5187168
4.806714 -1.6014293
4.807714 -1.6839989
4.808714 -1.7664066999999999
4.809714 -1.8486427
4.810714 -1.9307056
4.811714 -2.0126017
4.812714 -2.0943384999999997
4.813715 -2.1759184
4.814714 -2.2573352
4.815714 -2.3385735000000003
4.816714 -2.4196131
4.817714 -2.5004353
4.818714 -2.5810285
4.819714 -2.6613899
4.820714 -2.7415238
4.821714 -2.8214362
4.822714 -2.9011294
4.823714 -2.9805986
4.824714 -3.0598307
4.825714 -3.1388085
4.826715 -3.2175161
4.827714 -3.2959427999999997
4.828714 -3.3740856
4.829714 -3.4519468
4.830714 -3.5295304
4.831714 -3.6068369000000002
4.832714 -3.6838602
4.833714 -3.7605874
4.834714 -3.8370013000000003
4.835714 -3.9130858999999996
4.836714 -3.9888311
4.837714 -4.0642336
4.838714 -4.1392956000000005
4.839714 -4.2140216
4.840714 -4.2884137
4.841714 -4.362468
4.842714 -4.4361748
4.843714 -4.5095198000000005
4.844714 -4.5824889
4.845714 -4.6550725
4.846714 -4.7272656
4.847714 -4.799068
4.848714 -4.870481799999999
4.849714 -4.9415071
4.850714 -5.0121389
4.851714 -5.0823677
4.852714 -5.1521804
4.853714 -5.221564
4.854714 -5.2905075
4.855714 -5.3590067
4.856714 -5.427061
4.857714 -5.494672400000001
4.858714 -5.5618424
4.859715 -5.6285687
4.860714 -5.6948431
4.861714 -5.7606548
4.862714 -5.8259916
4.863714 -5.8908433
4.864714 -5.955204
4.865714 -6.0190715
4.866714 -6.0824476
4.867714 -6.1453328
4.868714 -6.207725
4.869714 -6.269618100000001
4.870714 -6.3310035000000005
4.871714 -6.3918687
4.872715 -6.4522043
4.873714 -6.5120041
4.874714 -6.571265299999999
4.875714 -6.6299886
4.876714 -6.688174600000001
4.877714 -6.7458227
4.878714 -6.8029284
4.879714 -6.859482799999999
4.880714 -6.9154762
4.881714 -6.9708988
4.882714 -7.025743299999999
4.883714 -7.080006599999999
4.884714 -7.133688
4.885714 -7.1867891
4.886714 -7.2393104
4.887714 -7.2912499
4.888714 -7.3426008000000005
4.889714 -7.3933542
4.890714 -7.4435011
4.891714 -7.493034
4.892715 -7.5419471
4.893714 -7.590240199999999
4.894714 -7.6379135
4.895714 -7.6849677000000005
4.896714 -7.7314012000000005
4.897714 -7.7772096
4.898714 -7.8223854
4.899714 -7.866919
4.900714 -7.9108022
4.901714 -7.954030500000001
4.902714 -7.9966023999999996
4.903714 -8.0385201
4.904714 -8.0797859
4.905715 -8.1204012
4.906714 -8.1603639
4.907714 -8.1996672
4.908714 -8.238302899999999
4.909714 -8.2762629
4.910714 -8.3135411
4.911714 -8.3501346
4.912714 -8.3860449
4.913714 -8.4212743
4.914714 -8.455824100000001
4.915714 -8.4896922
4.916714 -8.5228741
4.917714 -8.5553609
4.918715 -8.5871436
4.919714 -8.6182162
4.920714 -8.6485758
4.921714 -8.678223899999999
4.922714 -8.7071657
4.923714 -8.7354049
4.924714 -8.7629423
4.925714 -8.789774
4.926714 -8.8158935
4.927714 -8.841291799999999
4.928714 -8.865962199999998
4.929714 -8.889902399999999
4.930714 -8.9131147
4.931714 -8.9356028
4.932714 -8.9573711
4.933714 -8.9784205
4.934714 -8.9987479
4.935714 -9.018345199999999
4.936714 -9.0372033
4.937714 -9.0553164
4.938715 -9.0726815
4.939714 -9.0893
4.940714 -9.1051787
4.941714 -9.1203228
4.942714 -9.1347367
4.943714 -9.1484182
4.944714 -9.1613621
4.945714 -9.1735594
4.946714 -9.1850042
4.947714 -9.1956936
4.948714 -9.2056304
4.949714 -9.214820699999999
4.950714 -9.2232712
4.951715 -9.2309855
4.952714 -9.2379622
4.953714 -9.2441946
4.954714 -9.2496738
4.955714 -9.2543915
4.956714 -9.2583448
4.957714 -9.2615359
4.958714 -9.263971399999999
4.959714 -9.265659
4.960714 -9.266606
4.961714 -9.2668138
4.962714 -9.2662774
4.963714 -9.2649892
4.964714 -9.2629433
4.965714 -9.260136600000001
4.966714 -9.2565723
4.967714 -9.2522576
4.968714 -9.2472032
4.969714 -9.2414163
4.970714 -9.234897
4.971714 -9.2276409
4.972714 -9.219639
4.973714 -9.2108831
4.974714 -9.2013687
4.975714 -9.1910981
4.976714 -9.1800801
4.977714 -9.1683246
4.978714 -9.1558397
4.979714 -9.1426276
4.980714 -9.1286853
4.981714 -9.114006199999999
4.982714 -9.0985835
4.983714 -9.0824157
4.984715 -9.0655066
4.985714 -9.0478666
4.986714 -9.0295076
4.987714 -9.0104379
4.988714 -8.9906611
4.989714 -8.9701734
4.990714 -8.9489676
4.991714 -8.9270361
4.992714 -8.904376599999999
4.993714 -8.8809915
4.994714 -8.8568889
4.995714 -8.8320799
4.996714 -8.8065743
4.997715 -8.7803751
4.998714 -8.75348
4.999714 -8.7258846
5.000714 -8.697581999999999
5.001714 -8.668571
5.002714 -8.6388558
5.003714 -8.608447
5.004714 -8.577358
5.005714 -8.5456006
5.006714 -8.5131802
5.007714 -8.4800951
5.008714 -8.446340300000001
5.009714 -8.4119089
5.010714 -8.376798
5.011714 -8.3410114
5.012714 -8.3045572
5.013714 -8.2674474
5.014714 -8.2296923
5.015714 -8.1912987
5.016714 -8.1522658
5.017715 -8.11259
5.018714 -8.072266
5.019714 -8.031292299999999
5.020714 -7.9896726000000005
5.021714 -7.9474173
5.022714 -7.9045407
5.023714 -7.8610547
5.024714 -7.816967399999999
5.025714 -7.772280299999999
5.026714 -7.726988899999999
5.027714 -7.681086700000001
5.028714 -7.6345704
5.029714 -7.5874433
5.030715 -7.5397141
5.031714 -7.4913970999999995
5.032714 -7.4425057
5.033714 -7.3930494
5.034714 -7.3430307
5.035714 -7.292448
5.036714 -7.241296
5.037714 -7.189572599999999
5.038714 -7.137281400000001
5.039714 -7.0844322
5.040714 -7.0310384
5.041714 -6.977114800000001
5.042714 -6.922668999999999
5.043715 -6.8677031
5.044714 -6.8122126000000005
5.045714 -6.7561917
5.046714 -6.6996366
5.047714 -6.642550999999999
5.048714 -6.5849453
5.049714 -6.5268345000000005
5.050714 -6.468235
5.051714 -6.4091586000000005
5.052714 -6.3496113
5.053714 -6.2895939
5.054714 -6.2291022
5.055714 -6.1681338000000006
5.056714 -6.1066914
5.057714 -6.0447834
5.058714 -5.9824228
5.059714 -5.9196234
5.060714 -5.8563944
5.061714 -5.7927396
5.062714 -5.7286572
5.063715 -5.6641415
5.064714 -5.5991903
5.065714 -5.533807
5.066714 -5.4680023
5.067714 -5.4017927
5.068714 -5.3351965
5.069714 -5.2682288
5.070714 -5.2008972
5.071714 -5.1332027
5.072714 -5.0651416
5.073714 -4.9967106
5.074714 -4.9279101
5.075714 -4.8587471
5.076715 -4.7892336
5.077714 -4.7193836000000005
5.078714 -4.6492085
5.079714 -4.5787137
5.080714 -4.5078985000000005
5.081714 -4.4367597000000005
5.082714 -4.3652952
5.083714 -4.293508800000001
5.084714 -4.2214107
5.085714 -4.1490171
5.086714 -4.0763468
5.087714 -4.0034153
5.088714 -3.9302311999999997
5.089714 -3.8567959999999997
5.090714 -3.7831075
5.091714 -3.709162
5.092714 -3.6349602
5.093714 -3.5605092
5.094714 -3.4858215999999995
5.095714 -3.4109127000000004
5.096714 -3.3357959
5.097714 -3.2604791
5.098714 -3.1849645000000004
5.099714 -3.1092498
5.100714 -3.0333335
5.101714 -2.9572172
5.102714 -2.8809099000000002
5.103714 -2.8044254
5.104714 -2.7277807000000003
5.105714 -2.6509909
5.106714 -2.5740655
5.107714 -2.497007
5.108714 -2.4198132
5.109715 -2.3424810000000003
5.110714 -2.2650110000000003
5.111714 -2.1874107
5.112714 -2.1096941
5.113714 -2.0318780000000003
5.114714 -1.9539785
5.115714 -1.8760057
5.116714 -1.7979637
5.117714 -1.7198509
5.118714 -1.6416639
5.119714 -1.563403
5.120714 -1.4850746
5.121714 -1.4066906000000001
5.122715 -1.3282664
5.123714 -1.2498169
5.124714 -1.1713522
5.125714 -1.0928758
5.126714 -1.0143868
5.127714 -0.9358826100000001
5.128714 -0.8573641999999999
5.129714 -0.77883857
5.130714 -0.70031928
5.131714 -0.62182345
5.132714 -0.5433674000000001
5.133714 -0.46496256
5.134714 -0.38661342
5.135714 -0.30831862
5.136714 -0.23007458000000003
5.137714 -0.15188021
5.138714 -0.07374019500000001
5.139714 0.0043342483
5.140714 0.082327705
5.141714 0.16022472000000001
5.142715 0.23801400999999997
5.143714 0.31569041
5.144714 0.39325426
5.145714 0.47070788999999996
5.146714 0.5480513
5.147714 0.6252786100000001
5.148714 0.70237792
5.149714 0.77933325
5.150714 0.85612908
5.151714 0.9327543
5.152714 1.0092043
5.153714 1.0854803
5.154714 1.1615856
5.155715 1.2375213
5.156714 1.3132829000000001
5.157714 1.3888592
5.158714 1.4642343
5.159714 1.539392
5.160714 1.6143201
5.161714 1.6890129
5.162714 1.7634707
5.163714 1.8376963
5.164714 1.9116913999999998
5.165714 1.9854523
5.166714 2.0589693
5.167714 2.1322284000000002
5.168715 2.2052154
5.169714 2.2779191
5.170714 2.3503344999999998
5.171714 2.4224622
5.172714 2.4943054
5.173714 2.565865
5.174714 2.6371365
5.175714 2.7081089
5.176714 2.7787667
5.177714 2.849094
5.178714 2.9190786
5.179714 2.9887147
5.180714 3.0580029
5.181714 3.1269468000000002
5.182714 3.1955492000000003
5.183714 3.263808
5.184714 3.3317156
5.185714 3.3992588999999995
5.186714 3.466424
5.187714 3.5332005
5.188715 3.5995833999999998
5.189714 3.6655727999999996
5.190714 3.7311714000000005
5.191714 3.79638
5.192714 3.8611951999999996
5.193714 3.9256066
5.194714 3.9896004
5.195714 4.0531619999999995
5.196714 4.1162807
5.197714 4.1789513
5.198714 4.2411748
5.199714 4.302955
5.200714 4.3642949
5.201715 4.4251936999999995
5.202714 4.4856437
5.203714 4.5456335
5.204714 4.6051502
5.205714 4.6641842
5.206714 4.7227301
5.207714 4.780787999999999
5.208714 4.8383605
5.209714 4.8954491
5.210714 4.9520515000000005
5.211714 5.0081596
5.212714 5.0637618
5.213714 5.1188461
5.214714 5.1734034
5.215714 5.2274297999999995
5.216714 5.2809257
5.217714 5.333895200000001
5.218714 5.3863414
5.219714 5.4382633
5.220714 5.4896548
5.221714 5.5405054
5.222714 5.590803200000001
5.223714 5.6405388
5.224714 5.6897074
5.225714 5.7383094
5.226714 5.786347
5.227714 5.8338217
5.228714 5.8807321
5.229714 5.9270717
5.230714 5.9728313
5.231714 6.0180012
5.232714 6.0625747
5.233714 6.1065488000000006
5.234715 6.1499245
5.235714 6.1927054
5.236714 6.2348939
5.237714 6.276489000000001
5.238714 6.3174859
5.239714 6.357877
5.240714 6.397652600000001
5.241714 6.4368062
5.242714 6.475333899999999
5.243714 6.513235000000001
5.244714 6.5505117
5.245714 6.5871656000000005
5.246714 6.623195900000001
5.247715 6.6585988
5.248714 6.693368399999999
5.249714 6.7274995
5.250714 6.760986900000001
5.251714 6.7938268
5.252714 6.82602
5.253714 6.857568
5.254714 6.888472299999999
5.255714 6.918732800000001
5.256714 6.9483452
5.257714 6.977304800000001
5.258714 7.0056044
5.259714 7.0332386
5.260714 7.0602044
5.261714 7.086502
5.262714 7.1121327999999995
5.263714 7.1370989
5.264714 7.1614027
5.265714 7.1850441
5.266714 7.2080202
5.267715 7.2303288
5.268714 7.2519653
5.269714 7.2729275
5.270714 7.2932154
5.271714 7.312829
5.272714 7.3317692
5.273714 7.350035800000001
5.274714 7.3676273
5.275714 7.3845393999999995
5.276714 7.4007683
5.277714 7.4163102
5.278714 7.4311621
5.279714 7.4453242
5.280715 7.4587986
5.281714 7.471586800000001
5.282714 7.4836925
5.283714 7.4951187
5.284714 7.5058660999999995
5.285714 7.5159334
5.286714 7.5253181
5.287714 7.5340189
5.288714 7.5420342
5.289714 7.549362599999999
5.290714 7.5560056
5.291714 7.5619638
5.292714 7.5672381
5.293715 7.5718290999999995
5.294714 7.5757362
5.295714 7.578958600000001
5.296714 7.5814946999999995
5.297714 7.5833447
5.298714 7.584508500000001
5.299714 7.5849891000000005
5.300714 7.584790099999999
5.301714 7.5839154
5.302714 7.582369399999999
5.303714 7.580152900000001
5.304714 7.577265800000001
5.305714 7.5737052
5.306714 7.569468
5.307714 7.5645514
5.308714 7.5589553
5.309714 7.5526819
5.310714 7.5457364
5.311714 7.5381242
5.312714 7.5298488
5.313715 7.5209118
5.314714 7.511313299999999
5.315714 7.5010516
5.316714 7.490124600000001
5.317714 7.478532899999999
5.318714 7.4662820000000005
5.319714 7.453378300000001
5.320714 7.4398287
5.321714 7.425638299999999
5.322714 7.410807899999999
5.323714 7.3953353
5.324714 7.3792152
5.325714 7.362444699999999
5.326715 7.3450245
5.327714 7.326959800000001
5.328714 7.3082581
5.329714 7.2889283
5.330714 7.2689794
5.331714 7.2484143
5.332714 7.2272323
5.333714 7.205429700000001
5.334714 7.1830027
5.335714 7.1599513
5.336714 7.136279299999999
5.337714 7.1119957
5.338714 7.0871085
5.339714 7.061626
5.340714 7.0355512
5.341714 7.0088818999999996
5.342714 6.9816142
5.343714 6.9537446
5.344714 6.9252728999999995
5.345714 6.896206
5.346714 6.866554900000001
5.347714 6.8363324
5.348714 6.8055487999999995
5.349714 6.7742102
5.350714 6.7423150000000005
5.351714 6.7098588
5.352714 6.676837100000001
5.353714 6.643249099999999
5.354714 6.6090986
5.355714 6.574396
5.356714 6.539153300000001
5.357714 6.503381599999999
5.358714 6.4670860999999995
5.359715 6.4302653
5.360714 6.3929155
5.361714 6.355031599999999
5.362714 6.3166134
5.363714 6.277667000000001
5.364714 6.2382045999999995
5.365714 6.1982416
5.366714 6.1577905
5.367714 6.1168578
5.368714 6.075443
5.369714 6.0335398
5.370714 5.9911419
5.371714 5.9482478
5.372715 5.9048634
5.373714 5.8610015
5.374714 5.8166776
5.375714 5.771907
5.376714 5.7266977
5.377714 5.6810502
5.378714 5.6349587
5.379714 5.5884168
5.380714 5.5414226
5.381714 5.4939821
5.382714 5.4461084
5.383714 5.3978186
5.384714 5.3491272
5.385714 5.3000417
5.386714 5.2505609
5.387714 5.2006781
5.388714 5.1503859
5.389714 5.0996821
5.390714 5.0485738
5.391714 4.9970761
5.392715 4.945209200000001
5.393714 4.8929904
5.394714 4.8404295
5.395714 4.7875267
5.396714 4.7342751000000005
5.397714 4.680666700000001
5.398714 4.6266988
5.399714 4.5723766
5.400714 4.5177147
5.401714 4.4627305
5.402714 4.4074405
5.403714 4.351852500000001
5.404714 4.2959657
5.405715 4.2397730000000005
5.406714 4.183267799999999
5.407714 4.1264489
5.408714 4.0693246
5.409714 4.0119126
5.410714 3.9542351000000004
5.411714 3.8963109000000005
5.412714 3.8381513
5.413714 3.7797563
5.414714 3.721118
5.415714 3.6622259999999995
5.416714 3.6030758000000005
5.417714 3.5436712000000004
5.418715 3.4840256
5.419714 3.4241586999999996
5.420714 3.3640884000000004
5.421714 3.3038247
5.422714 3.2433681
5.423714 3.1827126
5.424714 3.1218508
5.425714 3.060781
5.426714 2.9995115
5.427714 2.9380606
5.428714 2.8764512
5.429714 2.8147034
5.430714 2.7528286
5.431714 2.6908262
5.432714 2.628687
5.433714 2.5663998
5.434714 2.5039583
5.435714 2.4413671000000003
5.436714 2.3786413
5.437714 2.3158019
5.438715 2.2528689
5.439714 2.1898549
5.440714 2.1267619
5.441714 2.063584
5.442714 2.0003132999999997
5.443714 1.936947
5.444714 1.8734921000000002
5.445714 1.8099651
5.446714 1.7463876
5.447714 1.6827794
5.448714 1.6191512000000001
5.449714 1.5555024
5.450714 1.4918236
5.451715 1.4281032
5.452714 1.3643354
5.453714 1.3005255
5.454714 1.2366899
5.455714 1.1728519
5.456714 1.1090335
5.457714 1.0452489
5.458714 0.9815014000000001
5.459714 0.91778478
5.460714 0.85408967
5.461714 0.79041058
5.462714 0.72675175
5.463714 0.66312747
5.464714 0.59955781
5.465714 0.5360615400000001
5.466714 0.47264951000000005
5.467714 0.40932208999999997
5.468714 0.34607102
5.469714 0.28288595
5.470714 0.21976199999999999
5.471714 0.15670517
5.472714 0.09373252400000001
5.473714 0.03086772
5.474714 -0.031866576
5.475714 -0.094456255
5.476714 -0.15689917
5.477714 -0.21920356
5.478714 -0.28138136999999996
5.479714 -0.34344073
5.480714 -0.4053799
5.481714 -0.46718610000000005
5.482714 -0.52883956
5.483714 -0.59032044
5.484715 -0.6516160400000001
5.485714 -0.71272403
5.486714 -0.7736507800000001
5.487714 -0.83440533
5.488714 -0.89499196
5.489714 -0.95540499
5.490714 -1.0156279000000001
5.491714 -1.0756382
5.492714 -1.1354146
5.493714 -1.1949444999999999
5.494714 -1.2542274
5.495714 -1.3132728
5.496714 -1.3720942999999999
5.497715 -1.4307012
5.498714 -1.4890926
5.499714 -1.5472556
5.500714 -1.6051697999999999
5.501714 -1.6628140999999999
5.502714 -1.7201738000000002
5.503714 -1.7772453000000001
5.504714 -1.8340344000000002
5.505714 -1.8905507
5.506714 -1.9468007999999999
5.507714 -2.0027814
5.508714 -2.0584796
5.509714 -2.1138756
5.510714 -2.1689508
5.511714 -2.223694
5.512714 -2.2781052
5.513714 -2.3321938
5.514714 -2.3859728000000002
5.515714 -2.439451
5.516714 -2.4926268
5.517715 -2.5454864
5.518714 -2.5980083
5.519714 -2.6501707999999997
5.520714 -2.7019585
5.521714 -2.7533678
5.522714 -2.8044051
5.523714 -2.8550817
5.524714 -2.9054066
5.525714 -2.9553803
5.526714 -3.0049928
5.527714 -3.0542273
5.528714 -3.1030664
5.529714 -3.1514987000000003
5.530715 -3.1995232999999996
5.531714 -3.2471482000000003
5.532714 -3.2943849
5.533714 -3.3412416
5.534714 -3.3877164
5.535714 -3.4337971
5.536714 -3.4794636
5.537714 -3.5246953
5.538714 -3.5694782000000003
5.539714 -3.6138087999999997
5.540714 -3.6576953000000003
5.541714 -3.7011504
5.542714 -3.7441853
5.543715 -3.786803
5.544714 -3.8289959999999996
5.545714 -3.8707491
5.546714 -3.9120447
5.547714 -3.9528701
5.548714 -3.9932229
5.549714 -4.0331088
5.550714 -4.0725388
5.551714 -4.1115209
5.552714 -4.150056500000001
5.553714 -4.1881356
5.554714 -4.2257413
5.555714 -4.2628553
5.556714 -4.2994652
5.557714 -4.335568800000001
5.558714 -4.3711737
5.559714 -4.4062927
5.560714 -4.4409376
5.561714 -4.475112299999999
5.562714 -4.5088112
5.563715 -4.5420203
5.564714 -4.5747228
5.565714 -4.6069063
5.566714 -4.6385664
5.567714 -4.6697091
5.568714 -4.7003448
5.569714 -4.7304843
5.570714 -4.760131599999999
5.571714 -4.7892809000000005
5.572714 -4.8179191
5.573714 -4.8460297
5.574714 -4.873601000000001
5.575714 -4.9006298
5.576715 -4.927122600000001
5.577714 -4.9530912
5.578714 -4.978547600000001
5.579714 -5.0034959
5.580714 -5.0279316
5.581714 -5.0518423
5.582714 -5.0752129
5.583714 -5.098030700000001
5.584714 -5.1202916
5.585714 -5.1420011
5.586714 -5.1631711
5.587714 -5.1838145
5.588714 -5.2039377
5.589714 -5.223538
5.590714 -5.2426048000000005
5.591714 -5.2611243000000005
5.592714 -5.2790843
5.593714 -5.2964803
5.594714 -5.3133175
5.595714 -5.3296067
5.596714 -5.3453598
5.597714 -5.3605832
5.598714 -5.375275
5.599714 -5.3894255
5.600714 -5.4030217
5.601714 -5.4160528
5.602714 -5.4285154
5.603714 -5.4404154
5.604714 -5.451764900000001
5.605714 -5.4625772
5.606714 -5.4728601
5.607714 -5.482614
5.608714 -5.4918308
5.609715 -5.5004976999999995
5.610714 -5.5086028
5.611714 -5.5161409
5.612714 -5.5231154
5.613714 -5.5295359
5.614714 -5.5354148
5.615714 -5.5407606
5.616714 -5.5455741000000005
5.617714 -5.5498485
5.618714 -5.5535737
5.619714 -5.5567406
5.620714 -5.5593457
5.621714 -5.5613942
5.622715 -5.5628974
5.623714 -5.5638686
5.624714 -5.5643167
5.625714 -5.5642441
5.626714 -5.5636447
5.627714 -5.562507399999999
5.628714 -5.5608213
5.629714 -5.5585809
5.630714 -5.5557891999999995
5.631714 -5.5524562
5.632714 -5.5485949
5.633714 -5.5442154
5.634714 -5.5393223
5.635714 -5.5339128
5.636714 -5.5279788000000005
5.637714 -5.5215117000000005
5.638714 -5.5145081
5.639714 -5.5069711
5.640714 -5.4989111
5.641714 -5.490340300000001
5.642715 -5.481269200000001
5.643714 -5.4717015
5.644714 -5.461634
5.645714 -5.4510575
5.646714 -5.4399621
5.647714 -5.4283425
5.648714 -5.4162011
5.649714 -5.4035477
5.650714 -5.390396
5.651714 -5.3767588
5.652714 -5.3626437
5.653714 -5.348051
5.654714 -5.3329743
5.655715 -5.3174064
5.656714 -5.3013422
5.657714 -5.2847829
5.658714 -5.2677371
5.659714 -5.2502166
5.660714 -5.2322328
5.661714 -5.2137915
5.662714 -5.1948916
5.663714 -5.175527199999999
5.664714 -5.15569
5.665714 -5.1353756
5.666714 -5.1145863
5.667714 -5.0933304999999995
5.668715 -5.0716229
5.669714 -5.049477899999999
5.670714 -5.0269056
5.671714 -5.0039093999999995
5.672714 -4.9804844
5.673714 -4.9566235
5.674714 -4.9323212
5.675714 -4.9075767
5.676714 -4.882396399999999
5.677714 -4.8567917000000005
5.678714 -4.8307758
5.679714 -4.8043568
5.680714 -4.7775377
5.681714 -4.7503144
5.682714 -4.7226805
5.683714 -4.6946313
5.684714 -4.6661675
5.685714 -4.637296500000001
5.686714 -4.6080321
5.687714 -4.5783895999999995
5.688715 -4.5483801999999995
5.689714 -4.5180086
5.690714 -4.4872727
5.691714 -4.4561662
5.692714 -4.424683
5.693714 -4.3928217
5.694714 -4.3605879
5.695714 -4.3279931000000005
5.696714 -4.2950518
5.697714 -4.2617757
5.698714 -4.228171
5.699714 -4.1942362
5.700714 -4.1599654
5.701715 -4.125352899999999
5.702714 -4.0903978
5.703714 -4.0551051
5.704714 -4.0194869
5.705714 -3.9835580000000004
5.706714 -3.9473309999999997
5.707714 -3.9108135
5.708714 -3.8740057
5.709714 -3.8369022000000004
5.710714 -3.799497
5.711714 -3.7617877
5.712714 -3.7237801
5.713714 -3.6854858999999998
5.714714 -3.6469210000000003
5.715714 -3.6080996999999995
5.716714 -3.5690296000000004
5.717714 -3.5297113999999996
5.718714 -3.4901395
5.719714 -3.4503068999999997
5.720714 -3.4102097
5.721714 -3.3698522
5.722714 -3.3292450000000002
5.723714 -3.2884038999999996
5.724714 -3.2473437
5.725714 -3.2060739
5.726714 -3.1645961
5.727714 -3.1229064
5.728714 -3.0809982
5.729714 -3.0388689
5.730714 -2.9965222
5.731714 -2.9539698999999997
5.732714 -2.9112274
5.733714 -2.8683096000000003
5.734715 -2.8252259
5.735714 -2.7819773
5.736714 -2.7385588999999997
5.737714 -2.6949628999999997
5.738714 -2.6511854
5.739714 -2.6072297
5.740714 -2.5631078
5.741714 -2.5188364
5.742714 -2.474433
5.743714 -2.4299094
5.744714 -2.3852691
5.745714 -2.3405083
5.746714 -2.2956198
5.747715 -2.2505987000000003
5.748714 -2.2054465
5.749714 -2.1601727
5.750714 -2.1147918000000003
5.751714 -2.0693189
5.752714 -2.0237636
5.753714 -1.9781282
5.754714 -1.9324085000000002
5.755714 -1.8865971
5.756714 -1.84069
5.757714 -1.7946905999999998
5.758714 -1.7486112000000003
5.759714 -1.7024694
5.760714 -1.6562838
5.761714 -1.6100671
5.762714 -1.5638231999999999
5.763714 -1.5175478
5.764714 -1.4712324
5.765714 -1.4248703999999999
5.766714 -1.3784617000000001
5.767715 -1.3320148
5.768714 -1.2855444
5.769714 -1.2390666
5.770714 -1.1925932000000001
5.771714 -1.1461287
5.772714 -1.0996702
5.773714 -1.0532112999999999
5.774714 -1.0067475
5.775714 -0.96028121
5.776714 -0.9138232099999999
5.777714 -0.8673900700000001
5.778714 -0.82099894
5.779714 -0.77466187
5.780715 -0.72838231
5.781714 -0.6821554599999999
5.782714 -0.63597225
5.783714 -0.5898254
5.784714 -0.54371455
5.785714 -0.49764845
5.786714 -0.45164274
5.787714 -0.40571499
5.788714 -0.35987892
5.789714 -0.31414065
5.790714 -0.26849804
5.791714 -0.22294461
5.792714 -0.17747469999999999
5.793715 -0.13208849
5.794714 -0.086793973
5.795714 -0.041605256
5.796714 0.0034622648
5.797714 0.048397417
5.798714 0.093196821
5.799714 0.13786476
5.800714 0.18240954
5.801714 0.22683757999999998
5.802714 0.27114861
5.803714 0.31533341
5.804714 0.35937579999999997
5.805714 0.40325787999999996
5.806714 0.44696568999999997
5.807714 0.49049347000000004
5.808714 0.53384411
5.809714 0.57702539
5.810714 0.62004486
5.811714 0.6629044199999999
5.812714 0.70559816
5.813715 0.74811373
5.814714 0.79043675
5.815714 0.832556
5.816714 0.87446701
5.817714 0.91617247
5.818714 0.95767882
5.819714 0.9989911699999999
5.820714 1.0401089000000001
5.821714 1.0810235
5.822714 1.1217202000000002
5.823714 1.1621832
5.824714 1.2024002
5.825714 1.242367
5.826715 1.2820872
5.827714 1.3215694999999998
5.828714 1.3608216
5.829714 1.3998462
5.830714 1.4386375
5.831714 1.4771836999999999
5.832714 1.51547
5.833714 1.5534845
5.834714 1.5912220000000001
5.835714 1.6286839000000002
5.836714 1.6658761000000002
5.837714 1.7028041
5.838714 1.7394690000000002
5.839714 1.7758646999999999
5.840714 1.8119801000000002
5.841714 1.8478024999999998
5.842714 1.8833224
5.843714 1.9185366
5.844714 1.9534493
5.845714 1.9880682
5.846714 2.0224003
5.847714 2.0564470000000004
5.848714 2.0902023
5.849714 2.1236535
5.850714 2.1567864
5.851714 2.1895892999999997
5.852714 2.2220567
5.853714 2.2541900999999998
5.854714 2.2859955000000003
5.855714 2.3174793
5.856714 2.3486439000000003
5.857714 2.379486
5.858714 2.4099966999999998
5.859715 2.4401658999999998
5.860714 2.4699861
5.861714 2.4994547
5.862714 2.5285747
5.863714 2.5573525999999998
5.864714 2.5857938000000003
5.865714 2.6138995
5.866714 2.6416643
5.867714 2.6690781
5.868714 2.6961293
5.869714 2.7228087000000003
5.870714 2.7491126
5.871714 2.7750434
5.872715 2.8006071
5.873714 2.8258096
5.874714 2.8506536
5.875714 2.8751364
5.876714 2.8992503999999997
5.877714 2.9229861
5.878714 2.9463354
5.879714 2.969295
5.880714 2.9918660999999998
5.881714 3.0140534
5.882714 3.0358614
5.883714 3.0572917
5.884714 3.0783415
5.885714 3.0990044
5.886714 3.1192726
5.887714 3.1391408000000003
5.888714 3.1586076999999997
5.889714 3.1776771000000004
5.890714 3.1963546000000003
5.891714 3.2146458000000004
5.892715 3.2325525
5.893714 3.2500722000000004
5.894714 3.2671973
5.895714 3.2839198
5.896714 3.3002324
5.897714 3.3161324
5.898714 3.3316202
5.899714 3.3466997999999997
5.900714 3.3613749
5.901714 3.3756472000000004
5.902714 3.3895161
5.903714 3.4029786
5.904714 3.4160309
5.905715 3.4286708
5.906714 3.4408987
5.907714 3.4527175
5.908714 3.4641314
5.909714 3.4751434
5.910714 3.485753
5.911714 3.4959573
5.912714 3.5057507
5.913714 3.5151277000000003
5.914714 3.5240844
5.915714 3.532619
5.916714 3.5407331
5.917714 3.5484295
5.918715 3.5557120999999996
5.919714 3.5625834000000003
5.920714 3.5690445
5.921714 3.5750952000000003
5.922714 3.5807344999999997
5.923714 3.5859626
5.924714 3.5907794
5.925714 3.5951867999999996
5.926714 3.5991855000000004
5.927714 3.6027767
5.928714 3.6059596
5.929714 3.6087323
5.930714 3.6110926
5.931714 3.6130384
5.932714 3.6145691
5.933714 3.6156859
5.934714 3.6163919000000004
5.935714 3.6166894999999997
5.936714 3.6165825999999996
5.937714 3.6160734
5.938715 3.6151636000000003
5.939714 3.6138546000000003
5.940714 3.6121469000000004
5.941714 3.6100406
5.942714 3.6075357
5.943714 3.6046315000000004
5.944714 3.6013268000000003
5.945714 3.5976201
5.946714 3.5935104000000004
5.947714 3.5889983
5.948714 3.5840847
5.949714 3.5787720000000003
5.950714 3.5730641
5.951715 3.5669640000000005
5.952714 3.5604753000000002
5.953714 3.5536006
5.954714 3.5463419000000003
5.955714 3.5387013
5.956714 3.5306808000000003
5.957714 3.5222821
5.958714 3.5135075000000002
5.959714 3.5043579
5.960714 3.4948323000000006
5.961714 3.4849289999999997
5.962714 3.4746452999999997
5.963714 3.4639786999999997
5.964714 3.4529290999999995
5.965714 3.4414988
5.966714 3.4296934
5.967714 3.4175199000000003
5.968714 3.4049846
5.969714 3.3920925
5.970714 3.3788458
5.971714 3.3652455
5.972714 3.351292
5.973714 3.3369853999999997
5.974714 3.3223283
5.975714 3.3073235
5.976714 3.2919746
5.977714 3.2762837000000005
5.978714 3.2602508
5.979714 3.2438743999999997
5.980714 3.2271516
5.981714 3.2100804
5.982714 3.1926617
5.983714 3.1749006000000004
5.984715 3.156805
5.985714 3.138385
5.986714 3.1196488
5.987714 3.1006014
5.988714 3.0812439
5.989714 3.0615736
5.990714 3.0415878
5.991714 3.0212851
5.992714 3.0006671
5.993714 2.9797381
5.994714 2.9585041
5.995714 2.9369703
5.996714 2.9151386
5.997715 2.8930083
5.998714 2.8705772
5.999714 2.8478437999999997
6.000714 2.8248100000000003
6.001714 2.8014818
6.002714 2.7778693
6.003714 2.7539831
6.004714 2.7298318
6.005714 2.7054194
6.006714 2.6807445999999997
6.007714 2.6558027
6.008714 2.6305884
6.009714 2.6051
6.010714 2.5793398
6.011714 2.5533147
6.012714 2.5270343
6.013714 2.5005067
6.014714 2.4737371
6.015714 2.4467262
6.016714 2.4194720999999997
6.017715 2.391973
6.018714 2.3642298
6.019714 2.3362482
6.020714 2.3080377
6.021714 2.2796085
6.022714 2.2509687
6.023714 2.2221211000000003
6.024714 2.1930635
6.025714 2.16379
6.026714 2.1342946
6.027714 2.1045759
6.028714 2.0746382
6.029714 2.0444913
6.030715 2.0141477
6.031714 1.9836189
6.032714 1.9529115
6.033714 1.9220265
6.034714 1.8909607
6.035714 1.8597104
6.036714 1.8282743000000001
6.037714 1.7966565
6.038714 1.7648654
6.039714 1.7329115
6.040714 1.7008035000000001
6.041714 1.6685447
6.042714 1.6361332999999998
6.043715 1.6035641999999999
6.044714 1.5708324
6.045714 1.5379374
6.046714 1.5048851
6.047714 1.4716875
6.048714 1.4383584
6.049714 1.4049102
6.050714 1.3713492
6.051714 1.3376753
6.052714 1.3038828
6.053714 1.2699652000000001
6.054714 1.2359191999999999
6.055714 1.2017472
6.056714 1.1674576
6.057714 1.1330618000000001
6.058714 1.0985697
6.059714 1.0639871
6.060714 1.0293145
6.061714 0.9945480200000001
6.062714 0.9596838599999999
6.063715 0.92472192
6.064714 0.8896683299999999
6.065714 0.85453456
6.066714 0.81933457
6.067714 0.7840802900000001
6.068714 0.74877762
6.069714 0.71342555
6.070714 0.67801769
6.071714 0.64254659
6.072714 0.60700825
6.073714 0.571405
6.074714 0.53574573
6.075714 0.50004292
6.076715 0.46430839999999995
6.077714 0.42854934
6.078714 0.39276667
6.079714 0.35695652
6.080714 0.32111378
6.081714 0.28523633
6.082714 0.24932780999999998
6.083714 0.21339781
6.084714 0.17745896
6.085714 0.14152267
6.086714 0.1055953
6.087714 0.069676357
6.088714 0.033760137999999995
6.089714 -0.0021602415
6.090714 -0.038088285
6.091714 -0.074021006
6.092714 -0.10994850999999999
6.093714 -0.14585681
6.094714 -0.18173261
6.095714 -0.21756757
6.096714 -0.25336039
6.097714 -0.28911585
6.098714 -0.32484096
6.099714 -0.36054051
6.100714 -0.39621321
6.101714 -0.43185130000000005
6.102714 -0.46744267000000006
6.103714 -0.50297552
6.104714 -0.53844242
6.105714 -0.57384227
6.106714 -0.60917963
6.107714 -0.64446097
6.108714 -0.67968993
6.109715 -0.71486388
6.110714 -0.74997353
6.111714 -0.78500528
6.112714 -0.81994589
6.113714 -0.8547870399999999
6.114714 -0.88952761
6.115714 -0.9241729000000001
6.116714 -0.95873112
6.117714 -0.9932083099999999
6.118714 -1.0276047
6.119714 -1.0619132999999998
6.120714 -1.0961221
6.121714 -1.1302181999999998
6.122715 -1.1641932000000002
6.123714 -1.1980444
6.124714 -1.2317758
6.125714 -1.2653943
6.126714 -1.298905
6.127714 -1.3323074000000001
6.128714 -1.3655943
6.129714 -1.3987534
6.130714 -1.4317723
6.131714 -1.4646424
6.132714 -1.4973623
6.133714 -1.5299369999999999
6.134714 -1.5623743
6.135714 -1.5946807
6.136714 -1.6268568
6.137714 -1.6588956
6.138714 -1.6907847999999999
6.139714 -1.7225111000000002
6.140714 -1.7540649
6.141714 -1.7854432
6.142715 -1.8166505
6.143714 -1.8476949999999999
6.144714 -1.8785840000000003
6.145714 -1.9093195
6.146714 -1.9398965000000001
6.147714 -1.970304
6.148714 -2.0005293
6.149714 -2.0305634
6.150714 -2.0604029
6.151714 -2.090052
6.152714 -2.1195181
6.153714 -2.1488078
6.154714 -2.1779224
6.155715 -2.2068556
6.156714 -2.2355956999999997
6.157714 -2.2641294
6.158714 -2.2924468
6.159714 -2.320545
6.160714 -2.3484287999999998
6.161714 -2.3761075
6.162714 -2.4035900999999997
6.163714 -2.4308806
6.164714 -2.4579756
6.165714 -2.4848651
6.166714 -2.5115366999999997
6.167714 -2.5379807
6.168715 -2.5641935
6.169714 -2.5901785
6.170714 -2.6159432
6.171714 -2.6414949
6.172714 -2.6668364
6.173714 -2.6919630999999997
6.174714 -2.7168648
6.175714 -2.7415285000000003
6.176714 -2.7659442
6.177714 -2.7901087
6.178714 -2.8140258
6.179714 -2.8377046999999997
6.180714 -2.8611548
6.181714 -2.8843815
6.182714 -2.9073821
6.183714 -2.9301478999999997
6.184714 -2.952667
6.185714 -2.9749291
6.186714 -2.9969305000000004
6.187714 -3.0186741
6.188715 -3.0401684
6.189714 -3.0614225
6.190714 -3.0824412
6.191714 -3.1032223
6.192714 -3.1237572
6.193714 -3.1440339999999996
6.194714 -3.1640422
6.195714 -3.1837776
6.196714 -3.2032434
6.197714 -3.222448
6.198714 -3.2414008
6.199714 -3.2601077
6.200714 -3.2785676
6.201715 -3.296772
6.202714 -3.3147093
6.203714 -3.3323690000000004
6.204714 -3.3497468
6.205714 -3.3668455
6.206714 -3.3836740999999995
6.207714 -3.4002427
6.208714 -3.416558
6.209714 -3.4326192
6.210714 -3.4484189
6.211714 -3.4639455
6.212714 -3.4791898000000003
6.213714 -3.4941476
6.214714 -3.5088215
6.215714 -3.5232200999999996
6.216714 -3.5373534999999996
6.217714 -3.5512283
6.218714 -3.5648447
6.219714 -3.5781957
6.220714 -3.5912711
6.221714 -3.6040608
6.222714 -3.6165602999999997
6.223714 -3.6287717999999995
6.224714 -3.6407031
6.225714 -3.6523644
6.226714 -3.6637627
6.227714 -3.6748990000000004
6.228714 -3.6857678999999997
6.229714 -3.6963593
6.230714 -3.7066635
6.231714 -3.7166759000000003
6.232714 -3.7263986
6.233714 -3.7358391999999996
6.234715 -3.7450083000000003
6.235714 -3.7539143
6.236714 -3.7625592
6.237714 -3.7709384999999997
6.238714 -3.7790425
6.239714 -3.7868615
6.240714 -3.7943903
6.241714 -3.8016301
6.242714 -3.8085877999999997
6.243714 -3.8152738999999998
6.244714 -3.8216963
6.245714 -3.8278571999999995
6.246714 -3.8337521
6.247715 -3.8393728
6.248714 -3.8447101
6.249714 -3.8497586
6.250714 -3.8545206
6.251714 -3.859004
6.252714 -3.8632199
6.253714 -3.8671773
6.254714 -3.8708794999999996
6.255714 -3.8743235
6.256714 -3.8775011999999998
6.257714 -3.8804032000000004
6.258714 -3.8830239000000004
6.259714 -3.8853638000000004
6.260714 -3.8874295000000005
6.261714 -3.8892298999999997
6.262714 -3.8907740000000004
6.263714 -3.8920648
6.264714 -3.8930997
6.265714 -3.8938709
6.266714 -3.89437
6.267715 -3.8945924
6.268714 -3.8945388
6.269714 -3.8942166
6.270714 -3.8936362000000004
6.271714 -3.8928073
6.272714 -3.8917347999999996
6.273714 -3.8904168
6.274714 -3.8888473
6.275714 -3.8870186
6.276714 -3.8849249
6.277714 -3.8825665000000003
6.278714 -3.8799495000000004
6.279714 -3.8770832
6.280715 -3.8739771
6.281714 -3.8706359000000004
6.282714 -3.8670585
6.283714 -3.8632389000000003
6.284714 -3.8591698
6.285714 -3.8548458
6.286714 -3.8502671000000004
6.287714 -3.8454390999999997
6.288714 -3.8403712
6.289714 -3.8350716
6.290714 -3.8295455
6.291714 -3.8237928999999995
6.292714 -3.8178086
6.293715 -3.8115851999999997
6.294714 -3.8051173
6.295714 -3.7984050999999996
6.296714 -3.7914541
6.297714 -3.7842728
6.298714 -3.7768718
6.299714 -3.7692573
6.300714 -3.7614311999999996
6.301714 -3.7533905
6.302714 -3.7451292999999994
6.303714 -3.7366430999999998
6.304714 -3.7279315
6.305714 -3.7189989999999997
6.306714 -3.7098534
6.307714 -3.7005026000000005
6.308714 -3.6909517000000003
6.309714 -3.6812019
6.310714 -3.6712483
6.311714 -3.6610849
6.312714 -3.6507063
6.313715 -3.6401103999999997
6.314714 -3.6293011
6.315714 -3.6182862000000005
6.316714 -3.6070745
6.317714 -3.5956740000000003
6.318714 -3.5840876
6.319714 -3.5723142
6.320714 -3.5603485999999998
6.321714 -3.5481866
6.322714 -3.5358269
6.323714 -3.5232726
6.324714 -3.5105310000000003
6.325714 -3.4976106
6.326715 -3.4845185
6.327714 -3.4712587000000004
6.328714 -3.4578301
6.329714 -3.4442279
6.330714 -3.4304474000000003
6.331714 -3.4164853
6.332714 -3.4023441
6.333714 -3.3880296999999997
6.334714 -3.3735510000000004
6.335714 -3.3589154000000003
6.336714 -3.3441275
6.337714 -3.3291864999999996
6.338714 -3.3140878999999996
6.339714 -3.2988261
6.340714 -3.2833978999999998
6.341714 -3.2678041999999996
6.342714 -3.2520507
6.343714 -3.2361465999999997
6.344714 -3.2201011
6.345714 -3.2039199
6.346714 -3.1876042
6.347714 -3.1711519
6.348714 -3.1545576
6.349714 -3.1378187000000004
6.350714 -3.1209352999999997
6.351714 -3.1039124
6.352714 -3.0867578
6.353714 -3.0694796
6.354714 -3.0520828
6.355714 -3.034568
6.356714 -3.0169317
6.357714 -2.9991688
6.358714 -2.9812749
6.359715 -2.9632498
6.360714 -2.9450979
6.361714 -2.9268278
6.362714 -2.9084492
6.363714 -2.8899699
6.364714 -2.871393
6.365714 -2.852717
6.366714 -2.8339377
6.367714 -2.8150503000000002
6.368714 -2.7960539
6.369714 -2.7769517
6.370714 -2.7577508
6.371714 -2.7384596
6.372715 -2.7190847000000002
6.373714 -2.699629
6.374714 -2.6800908
6.375714 -2.6604651
6.376714 -2.6407467000000002
6.377714 -2.6209341
6.378714 -2.6010301
6.379714 -2.5810416999999997
6.380714 -2.5609782
6.381714 -2.5408477
6.382714 -2.5206538
6.383714 -2.5003953
6.384714 -2.4800673
6.385714 -2.4596639
6.386714 -2.4391821
6.387714 -2.4186241
6.388714 -2.3979975000000002
6.389714 -2.3773125999999998
6.390714 -2.3565791999999997
6.391714 -2.3358025000000002
6.392715 -2.3149829
6.393714 -2.2941167
6.394714 -2.2731982
6.395714 -2.2522241
6.396714 -2.2311954
6.397714 -2.2101181000000003
6.398714 -2.1890007
6.399714 -2.1678509
6.400714 -2.1466728
6.401714 -2.1254649
6.402714 -2.1042216999999996
6.403714 -2.0829363
6.404714 -2.0616045
6.405715 -2.0402275000000003
6.406714 -2.0188125
6.407714 -1.9973705000000002
6.408714 -1.9759128000000001
6.409714 -1.9544465
6.410714 -1.9329734
6.411714 -1.9114893000000002
6.412714 -1.8899882
6.413714 -1.868465
6.414714 -1.8469188
6.415714 -1.8253542
6.416714 -1.8037794
6.417714 -1.7822029
6.418715 -1.7606305
6.419714 -1.7390622000000002
6.420714 -1.7174933
6.421714 -1.6959172000000002
6.422714 -1.6743286
6.423714 -1.6527276
6.424714 -1.6311206000000003
6.425714 -1.6095186000000001
6.426714 -1.5879325999999998
6.427714 -1.5663704
6.428714 -1.5448334
6.429714 -1.5233166
6.430714 -1.5018119
6.431714 -1.4803119
6.432714 -1.4588142
6.433714 -1.4373223
6.434714 -1.4158451
6.435714 -1.3943927999999999
6.436714 -1.372973
6.437714 -1.3515878000000001
6.438715 -1.3302337
6.439714 -1.3089045000000001
6.440714 -1.2875945999999998
6.441714 -1.2663033000000001
6.442714 -1.2450357
6.443714 -1.2238015
6.444714 -1.2026113999999999
6.445714 -1.1814727
6.446714 -1.1603868
6.447714 -1.1393481
6.448714 -1.1183478
6.449714 -1.0973775
6.450714 -1.0764335
6.451715 -1.055519
6.452714 -1.0346429000000001
6.453714 -1.0138164
6.454714 -0.9930485899999999
6.455714 -0.97234305
6.456714 -0.95169712
6.457714 -0.93110399
6.458714 -0.9105566900000001
6.459714 -0.89005223
6.460714 -0.86959368
6.461714 -0.84918914
6.462714 -0.82884897
6.463714 -0.80858087
6.464714 -0.788387
6.465714 -0.76826303
6.466714 -0.74820044
6.467714 -0.72819092
6.468714 -0.70823049
6.469714 -0.68832203
6.470714 -0.66847457
6.471714 -0.64870012
6.472714 -0.62900879
6.473714 -0.60940501
6.474714 -0.58988621
6.475714 -0.5704444399999999
6.476714 -0.55107055
6.477714 -0.53175883
6.478714 -0.51250989
6.479714 -0.49333042000000005
6.480714 -0.47423029
6.481714 -0.45521827
6.482714 -0.43629799
6.483714 -0.41746650999999996
6.484715 -0.39871628000000003
6.485714 -0.38003889
6.486714 -0.36142985
6.487714 -0.34289126999999997
6.488714 -0.32443181
6.489714 -0.30606321999999997
6.490714 -0.28779574
6.491714 -0.26963383
6.492714 -0.25157460000000004
6.493714 -0.23360918
6.494714 -0.21572711
6.495714 -0.19792108999999997
6.496714 -0.18019031
6.497715 -0.16254089
6.498714 -0.14498325
6.499714 -0.12752734000000002
6.500714 -0.11017849
6.501714 -0.092935236
6.502714 -0.07579061799999999
6.503714 -0.058735913
6.504714 -0.041765373
6.505714 -0.024879436
6.506714 -0.008085103
6.507714 0.008606869999999999
6.508714 0.025186704999999997
6.509714 0.041650014
6.510714 0.057999796
6.511714 0.07424514
6.512714 0.09039718399999999
6.513714 0.10646408
6.514714 0.12244720999999999
6.515714 0.13834042
6.516714 0.15413282
6.517715 0.1698134
6.518714 0.18537581
6.519714 0.20082081000000002
6.520714 0.2161555
6.521714 0.23138958
6.522714 0.24653054
6.523714 0.2615799
6.524714 0.27653233
6.525714 0.29137803
6.526714 0.30610736
6.527714 0.32071539
6.528714 0.33520432
6.529714 0.34958252
6.530715 0.36386056
6.531714 0.37804616
6.532714 0.39214045
6.533714 0.40613697000000004
6.534714 0.42002419999999996
6.535714 0.4337905
6.536714 0.44742897
6.537714 0.46094051
6.538714 0.47433302
6.539714 0.48761773
6.540714 0.50080419
6.541714 0.51389602
6.542714 0.52688969
6.543715 0.5397764
6.544714 0.55254693
6.545714 0.56519601
6.546714 0.57772524
6.547714 0.5901423299999999
6.548714 0.60245753
6.549714 0.6146785800000001
6.550714 0.62680682
6.551714 0.63883597
6.552714 0.6507547100000001
6.553714 0.66255149
6.554714 0.67421957
6.555714 0.68575996
6.556714 0.69718105
6.557714 0.70849471
6.558714 0.71971109
6.559714 0.73083444
6.560714 0.74186125
6.561714 0.75278259
6.562714 0.7635884
6.563715 0.77427244
6.564714 0.7848353100000001
6.565714 0.7952841
6.566714 0.8056289499999999
6.567714 0.8158780600000001
6.568714 0.82603367
6.569714 0.83609093
6.570714 0.8460400599999999
6.571714 0.8558707299999999
6.572714 0.8655772500000001
6.573714 0.8751615
6.574714 0.88463221
6.575714 0.8940016900000001
6.576715 0.90328036
6.577714 0.9124722300000001
6.578714 0.9215734
6.579714 0.93057435
6.580714 0.93946401
6.581714 0.9482353000000001
6.582714 0.9568877499999999
6.583714 0.9654279800000001
6.584714 0.97386586
6.585714 0.9822098499999999
6.586714 0.99046314
6.587714 0.99862171
6.588714 1.0066769
6.589714 1.0146193
6.590714 1.0224439
6.591714 1.0301528
6.592714 1.0377546
6.593714 1.0452612000000001
6.594714 1.0526824000000001
6.595714 1.0600218
6.596714 1.0672753
6.597714 1.0744336
6.598714 1.0814862
6.599714 1.0884266
6.600714 1.0952553
6.601714 1.1019790999999999
6.602714 1.1086086
6.603714 1.1151531
6.604714 1.1216162
6.605714 1.1279947000000001
6.606714 1.1342808
6.607714 1.1404657
6.608714 1.1465442
6.609715 1.1525178
6.610714 1.1583936
6.611714 1.1641817
6.612714 1.1698901
6.613714 1.1755210999999999
6.614714 1.1810705
6.615714 1.1865294
6.616714 1.1918885000000001
6.617714 1.1971427
6.618714 1.2022939
6.619714 1.2073497
6.620714 1.2123214
6.621714 1.2172181
6.622715 1.2220438
6.623714 1.2267958
6.624714 1.2314671
6.625714 1.2360493
6.626714 1.2405376
6.627714 1.2449327
6.628714 1.2492405
6.629714 1.2534691
6.630714 1.2576248
6.631714 1.2617092
6.632714 1.2657181
6.633714 1.2696442000000001
6.634714 1.2734801
6.635714 1.2772225
6.636714 1.2808743
6.637714 1.2844434999999998
6.638714 1.2879404
6.639714 1.2913731
6.640714 1.2947447
6.641714 1.2980523000000002
6.642715 1.3012892
6.643714 1.3044481
6.644714 1.3075248
6.645714 1.3105198
6.646714 1.3134379999999999
6.647714 1.3162863
6.648714 1.3190695000000001
6.649714 1.3217891000000002
6.650714 1.3244417
6.651714 1.3270219
6.652714 1.3295247
6.653714 1.331949
6.654714 1.3342983
6.655715 1.33658
6.656714 1.3388022
6.657714 1.3409708
6.658714 1.343087
6.659714 1.3451475
6.660714 1.3471462
6.661714 1.3490773
6.662714 1.350938
6.663714 1.3527296
6.664714 1.3544566
6.665714 1.3561244000000001
6.666714 1.3577369000000001
6.667714 1.3592948
6.668715 1.3607958999999998
6.669714 1.3622366000000001
6.670714 1.3636142
6.671714 1.364929
6.672714 1.3661847
6.673714 1.3673862
6.674714 1.3685388
6.675714 1.369645
6.676714 1.3707039
6.677714 1.3717121
6.678714 1.3726648
6.679714 1.3735591
6.680714 1.3743946
6.681714 1.3751740000000001
6.682714 1.3759016000000002
6.683714 1.3765817
6.684714 1.3772168
6.685714 1.3778070999999998
6.686714 1.3783512
6.687714 1.3788475999999998
6.688715 1.3792962
6.689714 1.3796986
6.690714 1.3800578000000001
6.691714 1.3803769000000001
6.692714 1.3806574
6.693714 1.3808986
6.694714 1.3810980000000002
6.695714 1.3812521
6.696714 1.3813587999999999
6.697714 1.3814176
6.698714 1.3814304
6.699714 1.3814007
6.700714 1.3813315
6.701715 1.3812245
6.702714 1.3810796
6.703714 1.3808955
6.704714 1.3806713
6.705714 1.3804073
6.706714 1.3801058
6.707714 1.37977
6.708714 1.3794034
6.709714 1.3790076
6.710714 1.3785817
6.711714 1.378123
6.712714 1.3776283
6.713714 1.3770957
6.714714 1.3765256
6.715714 1.375921
6.716714 1.3752862
6.717714 1.3746247
6.718714 1.3739374
6.719714 1.3732224
6.720714 1.3724758
6.721714 1.3716941
6.722714 1.3708757999999999
6.723714 1.370023
6.724714 1.3691404
6.725714 1.3682334
6.726714 1.3673058
6.727714 1.3663579000000001
6.728714 1.3653864999999998
6.729714 1.3643867
6.730714 1.3633547
6.731714 1.3622901
6.732714 1.3611966
6.733714 1.3600802
6.734715 1.3589472999999999
6.735714 1.3578009
6.736714 1.3566396
6.737714 1.3554578
6.738714 1.3542482
6.739714 1.3530054999999999
6.740714 1.3517293
6.741714 1.3504243
6.742714 1.3490989
6.743714 1.3477608
6.744714 1.3464142000000001
6.745714 1.3450575
6.746714 1.3436845
6.747715 1.3422875
6.748714 1.3408616
6.749714 1.3394072
6.750714 1.3379301
6.751714 1.336439
6.752714 1.3349412999999999
6.753714 1.3334390999999999
6.754714 1.3319279
6.755714 1.3303986
6.756714 1.3288413000000001
6.757714 1.3272507
6.758714 1.3256283
6.759714 1.3239828
6.760714 1.3223260000000001
6.761714 1.320668
6.762714 1.3190128
6.763714 1.3173565
6.764714 1.3156896
6.765714 1.3140015999999999
6.766714 1.3122866
6.767715 1.3105458
6.768714 1.3087874
6.769714 1.3070224
6.770714 1.305259
6.771714 1.3034988
6.772714 1.301735
6.773714 1.2999557
6.774714 1.2981496000000001
6.775714 1.2963114
6.776714 1.294445
6.777714 1.2925619
6.778714 1.2906769
6.779714 1.288801
6.780715 1.2869363
6.781714 1.2850755999999999
6.782714 1.2832054000000002
6.783714 1.2813122
6.784714 1.2793891
6.785714 1.2774389000000002
6.786714 1.2754727000000001
6.787714 1.2735045999999999
6.788714 1.2715445
6.789714 1.2695937
6.790714 1.2676444
6.791714 1.2656825999999999
6.792714 1.2636958999999999
6.793715 1.2616795
6.794714 1.2596393000000001
6.795714 1.2575891000000001
6.796714 1.2555451
6.797714 1.2535181
6.798714 1.2515082
6.799714 1.2495048
6.800714 1.2474908
6.801714 1.2454507
6.802714 1.2433773000000001
6.803714 1.2412754
6.804714 1.2391592
6.805714 1.2370455
6.806714 1.2349457
6.807714 1.2328609000000001
6.808714 1.2307810000000001
6.809714 1.22869
6.810714 1.2265741000000001
6.811714 1.2244283999999999
6.812714 1.2222596000000001
6.813715 1.2200829
6.814714 1.2179153
6.815714 1.2157671
6.816714 1.2136368
6.817714 1.2115114
6.818714 1.2093724
6.819714 1.207204
6.820714 1.205001
6.821714 1.2027714
6.822714 1.2005327
6.823714 1.1983043
6.824714 1.1960983
6.825714 1.1939148
6.826715 1.1917417
6.827714 1.1895605999999999
6.828714 1.1873562
6.829714 1.1851227
6.830714 1.1828671000000002
6.831714 1.1806053
6.832714 1.1783542
6.833714 1.1761234
6.834714 1.1739099
6.835714 1.1716993
6.836714 1.169472
6.837714 1.1672129999999998
6.838714 1.1649187
6.839714 1.1625991
6.840714 1.1602738
6.841714 1.1579628
6.842714 1.1556779
6.843714 1.1534172
6.844714 1.1511663
6.845714 1.1489051
6.846714 1.1466174
6.847714 1.1442980999999999
6.848714 1.1419551000000001
6.849714 1.1396059
6.850714 1.1372681
6.851714 1.1349514
6.852714 1.1326527
6.853714 1.1303575
6.854714 1.1280466
6.855714 1.1257059
6.856714 1.1233331
6.857714 1.1209391000000002
6.858714 1.1185433999999999
6.859715 1.1161649
6.860714 1.1138134
6.861714 1.1114848
6.862714 1.1091628
6.863714 1.1068266
6.864714 1.1044602000000001
6.865714 1.1020594
6.866714 1.0996337999999999
6.867714 1.0972018000000001
6.868714 1.0947818999999999
6.869714 1.092384
6.870714 1.0900052
6.871714 1.0876314
6.872715 1.0852439999999999
6.873714 1.0828299
6.874714 1.0803869000000001
6.875714 1.0779258999999999
6.876714 1.0754652
6.877714 1.0730220000000001
6.878714 1.0706038
6.879714 1.068205
6.880714 1.0658089000000002
6.881714 1.0633952
6.882714 1.0609492999999999
6.883714 1.0584685999999999
6.884714 1.0559641
6.885714 1.0534545
6.886714 1.0509585
6.887714 1.0484855
6.888714 1.0460324
6.889714 1.0435852
6.890714 1.0411266000000001
6.891714 1.0386438
6.892715 1.0361352000000001
6.893714 1.0336107
6.894714 1.0310869999999999
6.895714 1.0285794
6.896714 1.0260942
6.897714 1.0236256
6.898714 1.0211578000000001
6.899714 1.0186723
6.900714 1.0161569000000001
6.901714 1.0136106
6.902714 1.0110443
6.903714 1.008476
6.904714 1.0059225
6.905715 1.0033919
6.906714 1.0008804
6.907714 0.99837435
6.908714 0.9958573599999999
6.909714 0.99331774
6.910714 0.9907539
6.911714 0.98817507
6.912714 0.9855963299999999
6.913714 0.98303156
6.914714 0.98048644
6.915714 0.9779559400000001
6.916714 0.9754263799999999
6.917714 0.9728822899999999
6.918715 0.97031342
6.919714 0.96771941
6.920714 0.96511021
6.921714 0.9625013
6.922714 0.9599066300000001
6.923714 0.95733246
6.924714 0.95477467
6.925714 0.9522208000000001
6.926714 0.9496565
6.927714 0.9470717999999999
6.928714 0.94446596
6.929714 0.9418474499999999
6.930714 0.9392297799999999
6.931714 0.9366255299999999
6.932714 0.9340401700000001
6.933714 0.93147038
6.934714 0.9289053300000001
6.935714 0.92633227
6.936714 0.9237425400000001
6.937714 0.9211353
6.938715 0.9185178199999999
6.939714 0.91590183
6.940714 0.91329785
6.941714 0.91071026
6.942714 0.9081353400000001
6.943714 0.90556312
6.944714 0.90298206
6.945714 0.90038441
6.946714 0.89776982
6.947714 0.89514563
6.948714 0.89252321
6.949714 0.88991327
6.950714 0.8873212199999999
6.951715 0.8847451799999999
6.952714 0.8821772400000001
6.953714 0.8796076300000001
6.954714 0.87702908
6.955714 0.8744400899999999
6.956714 0.87184533
6.957714 0.8692531800000001
6.958714 0.86667137
6.959714 0.8641038999999999
6.960714 0.86154882
6.961714 0.85899988
6.962714 0.85644936
6.963714 0.8538919500000001
6.964714 0.85132718
6.965714 0.8487597100000001
6.966714 0.84619736
6.967714 0.84364768
6.968714 0.8411145800000001
6.969714 0.83859703
6.970714 0.83608972
6.971714 0.83358549
6.972714 0.83107818
6.973714 0.8285653800000001
6.974714 0.82604894
6.975714 0.8235339100000001
6.976714 0.82102632
6.977714 0.81853066
6.978714 0.8160483099999999
6.979714 0.8135776000000001
6.980714 0.8111149999999999
6.981714 0.80865724
6.982714 0.8062026499999999
6.983714 0.80375243
6.984715 0.8013100400000001
6.985714 0.7988793799999999
6.986714 0.7964633400000001
6.987714 0.79406248
6.988714 0.7916746699999999
6.989714 0.7892957
6.990714 0.7869210999999999
6.991714 0.78454753
6.992714 0.78217415
6.993714 0.77980314
6.994714 0.77743893
6.995714 0.7750868799999999
6.996714 0.7727515899999999
6.997715 0.77043567
6.998714 0.76813893
6.999714 0.7658591
7.000714 0.76359268
7.001714 0.7613366899999999
7.002714 0.75908978
7.003714 0.75685279
7.004714 0.75462824
7.005714 0.75241909
7.006714 0.75022727
7.007714 0.74805235
7.008714 0.7458915
7.009714 0.74374042
7.010714 0.7415953599999999
7.011714 0.73945494
7.012714 0.73732142
7.013714 0.73520048
7.014714 0.73309918
7.015714 0.73102368
7.016714 0.72897663
7.017715 0.72695622
7.018714 0.72495677
7.019714 0.72297142
7.020714 0.72099501
7.021714 0.71902648
7.022714 0.71706939
7.023714 0.71513052
7.024714 0.71321651
7.025714 0.71133077
7.026714 0.70947167
7.027714 0.7076330900000001
7.028714 0.7058072799999999
7.029714 0.70398841
7.030715 0.70217582
7.031714 0.70037469
7.032714 0.69859405
7.033714 0.69684307
7.034714 0.69512683
7.035714 0.69344393
7.036714 0.69178692
7.037714 0.69014579
7.038714 0.68851276
7.039714 0.68688621
7.040714 0.6852718499999999
7.041714 0.68368078
7.042714 0.68212445
7.043715 0.68060975
7.044714 0.6791356000000001
7.045714 0.6776935399999999
7.046714 0.6762715100000001
7.047714 0.6748594800000001
7.048714 0.67345412
7.049714 0.67206062
7.050714 0.67069042
7.051714 0.66935569
7.052714 0.6680639
7.053714 0.6668139200000001
7.054714 0.6655964999999999
7.055714 0.66439854
7.056714 0.66320961
7.057714 0.66202711
7.058714 0.6608583
7.059714 0.6597173399999999
7.060714 0.65861912
7.061714 0.6575726
7.062714 0.65657636
7.063715 0.65561929
7.064714 0.65468545
7.065714 0.65376144
7.066714 0.65284274
7.067714 0.6519358599999999
7.068714 0.65105553
7.069714 0.6502179
7.070714 0.6494330700000001
7.071714 0.6487003100000001
7.072714 0.6480084700000001
7.073714 0.6473413699999999
7.074714 0.6466854400000001
7.075714 0.64603663
7.076715 0.64540259
7.077714 0.64479937
7.078714 0.64424407
7.079714 0.64374669
7.080714 0.64330515
7.081714 0.64290599
7.082714 0.6425303400000001
7.083714 0.64216279
7.084714 0.64179879
7.085714 0.6414471700000001
7.086714 0.64112642
7.087714 0.6408565199999999
7.088714 0.64064981
7.089714 0.64050569
7.090714 0.64041079
7.091714 0.64034555
7.092714 0.6402934
7.093714 0.6402486
7.094714 0.64021894
7.095714 0.64022192
7.096714 0.64027626
7.097714 0.64039272
7.098714 0.64056851
7.099714 0.6407883
7.100714 0.64103114
7.101714 0.6412803699999999
7.102714 0.64153164
7.103714 0.64179557
7.104714 0.6420933600000001
7.105714 0.6424474099999999
7.106714 0.64287116
7.107714 0.64336313
7.108714 0.64390772
7.109715 0.6444826300000001
7.110714 0.64506913
7.111714 0.6456608
7.112714 0.6462663900000001
7.113714 0.64690541
7.114714 0.64759869
7.115714 0.64835823
7.116714 0.64918129
7.117714 0.6500514199999999
7.118714 0.65094619
7.119714 0.65184785
7.120714 0.65275207
7.121714 0.65367031
7.122715 0.65462501
7.123714 0.65563926
7.124714 0.6567262100000001
7.125714 0.65788291
7.126714 0.65909154
7.127714 0.66032764
7.128714 0.66157137
7.129714 0.66281673
7.130714 0.66407407
7.131714 0.66536516
7.132714 0.66671292
7.133714 0.66813044
7.134714 0.66961492
7.135714 0.671149
7.136714 0.67270896
7.137714 0.67427615
7.138714 0.67584584
7.139714 0.67742956
7.140714 0.6790498300000001
7.141714 0.68072937
7.142715 0.68248035
7.143714 0.6842983
7.144714 0.68616387
7.145714 0.68805176
7.146714 0.6899421600000001
7.147714 0.6918300900000001
7.148714 0.6937276099999999
7.149714 0.6956583399999999
7.150714 0.6976464299999999
7.151714 0.69970544
7.152714 0.70183221
7.153714 0.70400843
7.154714 0.70620957
7.155715 0.7084161999999999
7.156714 0.71062334
7.157714 0.71284231
7.158714 0.71509532
7.159714 0.71740448
7.160714 0.71978113
7.161714 0.72221975
7.162714 0.72470037
7.163714 0.72719753
7.164714 0.7296920299999999
7.165714 0.73217978
7.166714 0.73467372
7.167714 0.73719788
7.168715 0.73977616
7.169714 0.7424213500000001
7.170714 0.74512921
7.171714 0.74788067
7.172714 0.7506507
7.173714 0.7534200799999999
7.174714 0.75618406
7.175714 0.75895442
7.176714 0.76175346
7.177714 0.76460335
7.178714 0.76751541
7.179714 0.77048442
7.180714 0.77349138
7.181714 0.7765120799999999
7.182714 0.77952873
7.183714 0.7825383
7.184714 0.7855539200000001
7.185714 0.7885986899999999
7.186714 0.79169497
7.187714 0.79485336
7.188715 0.79806792
7.189714 0.8013184200000001
7.190714 0.80457944
7.191714 0.80783181
7.192714 0.8110709500000001
7.193714 0.8143085099999999
7.194714 0.81756599
7.195714 0.82086474
7.196714 0.82421536
7.197714 0.8276130099999999
7.198714 0.8310396200000001
7.199714 0.83447285
7.200714 0.8378965800000001
7.201715 0.8413086599999999
7.202714 0.84472205
7.203714 0.84815854
7.204714 0.8516384300000001
7.205714 0.8551705600000001
7.206714 0.85874805
7.207714 0.86235097
7.208714 0.86595528
7.209714 0.8695433799999999
7.210714 0.87311175
7.211714 0.8766718200000001
7.212714 0.8802444700000001
7.213714 0.8838494299999999
7.214714 0.8874964000000001
7.215714 0.8911804299999999
7.216714 0.89488439
7.217714 0.89858752
7.218714 0.9022749
7.219714 0.90594478
7.220714 0.90960898
7.221714 0.9132869499999999
7.222714 0.9169961299999999
7.223714 0.9207434999999999
7.224714 0.9245216800000001
7.225714 0.92831189
7.226714 0.93209222
7.227714 0.93584741
7.228714 0.93957512
7.229714 0.9432866200000001
7.230714 0.94700111
7.231714 0.95073627
7.232714 0.95450003
7.233714 0.95828706
7.234715 0.9620813699999999
7.235714 0.96586403
7.236714 0.9696219100000001
7.237714 0.97335381
7.238714 0.97707044
7.239714 0.9807889300000001
7.240714 0.98452456
7.241714 0.98828301
7.242714 0.9920572900000001
7.243714 0.99583101
7.244714 0.99958554
7.245714 1.0033083
7.246714 1.0069985
7.247715 1.0106666
7.248714 1.0143292
7.249714 1.0180011
7.250714 1.0216882
7.251714 1.0253841
7.252714 1.0290743
7.253714 1.0327417
7.254714 1.0363749
7.255714 1.0399726999999999
7.256714 1.0435442
7.257714 1.0471039
7.258714 1.0506642
7.259714 1.0542291000000001
7.260714 1.0577924
7.261714 1.06134
7.262714 1.0648566
7.263714 1.0683327
7.264714 1.0717682
7.265714 1.0751724
7.266714 1.0785594
7.267715 1.0819406999999999
7.268714 1.0853205
7.269714 1.0886929
7.270714 1.0920454
7.271714 1.0953639
7.272714 1.0986393
7.273714 1.1018712
7.274714 1.105067
7.275714 1.1082381000000001
7.276714 1.1113935
7.277714 1.1145355
7.278714 1.1176580999999999
7.279714 1.1207494
7.280715 1.1237974
7.281714 1.1267947999999999
7.282714 1.1297421
7.283714 1.1326469000000001
7.284714 1.1355202
7.285714 1.1383708
7.286714 1.1412011999999998
7.287714 1.1440067999999999
7.288714 1.1467776
7.289714 1.1495039
7.290714 1.1521794
7.291714 1.1548045
7.292714 1.1573851
7.293715 1.1599293
7.294714 1.1624428
7.295714 1.1649259
7.296714 1.1673731999999999
7.297714 1.1697752000000001
7.298714 1.1721231
7.299714 1.1744117
7.300714 1.1766419
7.301714 1.178819
7.302714 1.1809506
7.303714 1.1830419
7.304714 1.185094
7.305714 1.187103
7.306714 1.1890621000000001
7.307714 1.1909649
7.308714 1.1928079
7.309714 1.1945917000000001
7.310714 1.1963204
7.311714 1.1979986999999999
7.312714 1.1996293
7.313715 1.2012114
7.314714 1.2027405
7.315714 1.2042105
7.316714 1.2056162000000001
7.317714 1.2069549000000002
7.318714 1.208228
7.319714 1.2094389
7.320714 1.2105915
7.321714 1.2116879
7.322714 1.2127277
7.323714 1.2137076
7.324714 1.2146238
7.325714 1.2154733
7.326715 1.2162548
7.327714 1.2169695
7.328714 1.2176190999999998
7.329714 1.2182055
7.330714 1.2187285
7.331714 1.2191865
7.332714 1.2195764
7.333714 1.2198956
7.334714 1.2201424
7.335714 1.2203167
7.336714 1.2204196
7.337714 1.2204522
7.338714 1.2204148
7.339714 1.2203063
7.340714 1.2201249
7.341714 1.2198686
7.342714 1.2195363000000001
7.343714 1.2191283000000002
7.344714 1.2186458
7.345714 1.2180904
7.346714 1.2174621
7.347714 1.21676
7.348714 1.2159817
7.349714 1.2151249
7.350714 1.2141881
7.351714 1.2131713
7.352714 1.2120761
7.353714 1.2109037
7.354714 1.2096549
7.355714 1.2083284
7.356714 1.2069208
7.357714 1.2054282
7.358714 1.2038477
7.359715 1.2021785
7.360714 1.2004226
7.361714 1.1985839
7.362714 1.196666
7.363714 1.1946704000000001
7.364714 1.1925961
7.365714 1.1904393
7.366714 1.1881955
7.367714 1.1858614
7.368714 1.1834368
7.369714 1.1809242
7.370714 1.1783274
7.371714 1.1756496
7.372715 1.1728907
7.373714 1.1700474
7.374714 1.1671135
7.375714 1.1640831
7.376714 1.1609527
7.377714 1.1577235
7.378714 1.1544006
7.379714 1.1509911
7.380714 1.1475008
7.381714 1.1439315
7.382714 1.1402803
7.383714 1.136541
7.384714 1.1327067
7.385714 1.1287738999999999
7.386714 1.1247433
7.387714 1.1206198
7.388714 1.1164099
7.389714 1.1121181
7.390714 1.1077443
7.391714 1.1032834
7.392715 1.0987271
7.393714 1.0940676999999999
7.394714 1.089302
7.395714 1.0844323
7.396714 1.079466
7.397714 1.0744122999999999
7.398714 1.0692776
7.399714 1.0640631
7.400714 1.0587639
7.401714 1.053371
7.402714 1.0478758
7.403714 1.042274
7.404714 1.0365674999999999
7.405715 1.0307635000000002
7.406714 1.0248709
7.407714 1.018896
7.408714 1.0128394
7.409714 1.0066953
7.410714 1.0004545999999999
7.411714 0.9941091799999999
7.412714 0.9876558599999999
7.413714 0.98109851
7.414714 0.97444635
7.415714 0.96770991
7.416714 0.96089635
7.417714 0.9540060499999999
7.418715 0.9470322200000001
7.419714 0.9399638499999999
7.420714 0.9327909000000001
7.421714 0.9255087000000001
7.422714 0.91812015
7.423714 0.9106341699999999
7.424714 0.90306168
7.425714 0.8954103099999999
7.426714 0.88768089
7.427714 0.87986737
7.428714 0.87195979
7.429714 0.8639494899999999
7.430714 0.8558333899999999
7.431714 0.84761614
7.432714 0.8393081800000001
7.433714 0.8309211599999999
7.434714 0.82246251
7.435714 0.81393206
7.436714 0.8053217999999999
7.437714 0.79661952
7.438715 0.7878143299999999
7.439714 0.77890167
7.440714 0.7698853999999999
7.441714 0.7607759399999999
7.442714 0.75158565
7.443714 0.74232304
7.444714 0.7329891
7.445714 0.7235771999999999
7.446714 0.7140765
7.447714 0.70447754
7.448714 0.69477712
7.449714 0.68498021
7.450714 0.6750979
7.451715 0.66514248
7.452714 0.6551217300000001
7.453714 0.64503537
7.454714 0.63487506
7.455714 0.62462841
7.456714 0.6142848599999999
7.457714 0.6038406900000001
7.458714 0.59330091
7.459714 0.58267731
7.460714 0.57198326
7.461714 0.5612277
7.462714 0.5504115
7.463714 0.53952741
7.464714 0.52856384
7.465714 0.5175106700000001
7.466714 0.50636423
7.467714 0.49512936
7.468714 0.48381709
7.469714 0.47243983
7.470714 0.46100561
7.471714 0.44951448
7.472714 0.43795872
7.473714 0.42632683000000005
7.474714 0.41460916000000003
7.475714 0.40280307
7.476714 0.39091441000000005
7.477714 0.37895556999999996
7.478714 0.36693998
7.479714 0.35487637
7.480714 0.3427651
7.481714 0.3305983
7.482714 0.31836375
7.483714 0.30605066999999997
7.484715 0.29365486
7.485714 0.28118058
7.486714 0.26863867
7.487714 0.25604153
7.488714 0.24339756999999998
7.489714 0.23070774
7.490714 0.21796557000000003
7.491714 0.20516090999999997
7.492714 0.19228538
7.493714 0.179337
7.494714 0.16632186999999998
7.495714 0.15325195
7.496714 0.14014008
7.497715 0.12699445
7.498714 0.11381512999999999
7.499714 0.10059432000000001
7.500714 0.087320112
7.501714 0.07398210599999999
7.502714 0.06057627000000001
7.503714 0.047106884
7.504714 0.033584674
7.505714 0.020022121
7.506714 0.0064281288
7.507714 -0.0071954848
7.508714 -0.020854064
7.509714 -0.034556835
7.510714 -0.048311846
7.511714 -0.062121561
7.512714 -0.075981178
7.513714 -0.089880428
7.514714 -0.10380803
7.515714 -0.11775667
7.516714 -0.13172617
7.517715 -0.14572337000000002
7.518714 -0.15975874
7.519714 -0.17384128
7.520714 -0.18797411
7.521714 -0.20215262
7.522714 -0.21636619
7.523714 -0.23060243
7.524714 -0.24485231999999998
7.525714 -0.2591134
7.526714 -0.27339018
7.527714 -0.28769129
7.528714 -0.30202479
7.529714 -0.31639398
7.530715 -0.33079567000000004
7.531714 -0.34522132
7.532714 -0.35966097
7.533714 -0.37410746
7.534714 -0.38855956
7.535714 -0.40302215999999996
7.536714 -0.41750348
7.537714 -0.43201079
7.538714 -0.4465465
7.539714 -0.46110641999999996
7.540714 -0.47568111
7.541714 -0.49025952
7.542714 -0.50483341
7.543715 -0.51940037
7.544714 -0.5339643
7.545714 -0.54853302
7.546714 -0.56311428
7.547714 -0.57771164
7.548714 -0.59232274
7.549714 -0.60694008
7.550714 -0.62155416
7.551714 -0.6361572999999999
7.552714 -0.65074661
7.553714 -0.6653247400000001
7.554714 -0.6798978
7.555714 -0.69447202
7.556714 -0.7090503300000001
7.557714 -0.72363038
7.558714 -0.7382053000000001
7.559714 -0.75276638
7.560714 -0.76730675
7.561714 -0.78182407
7.562714 -0.79632122
7.563715 -0.8108045899999999
7.564714 -0.8252805999999999
7.565714 -0.8397524199999999
7.566714 -0.8542181
7.567714 -0.86867092
7.568714 -0.88310186
7.569714 -0.8975029000000001
7.570714 -0.91186995
7.571714 -0.92620403
7.572714 -0.9405099800000001
7.573714 -0.95479386
7.574714 -0.96905958
7.575714 -0.98330686
7.576715 -0.9975312300000001
7.577714 -1.0117257
7.578714 -1.0258839
7.579714 -1.0400026
7.580714 -1.0540823
7.581714 -1.0681272
7.582714 -1.0821419
7.583714 -1.0961294
7.584714 -1.1100886
7.585714 -1.1240144
7.586714 -1.1378994999999998
7.587714 -1.1517368000000001
7.588714 -1.1655224
7.589714 -1.1792567999999999
7.590714 -1.1929438
7.591714 -1.2065892999999999
7.592714 -1.2201973
7.593714 -1.2337687
7.594714 -1.2473001
7.595714 -1.2607849
7.596714 -1.2742159
7.597714 -1.2875878
7.598714 -1.300899
7.599714 -1.3141514
7.600714 -1.3273487
7.601714 -1.3404945
7.602714 -1.3535899
7.603714 -1.3666329
7.604714 -1.379619
7.605714 -1.3925432
7.606714 -1.4054024999999999
7.607714 -1.4181964999999999
7.608714 -1.4309281999999999
7.609715 -1.4436022
7.610714 -1.4562218
7.611714 -1.4687877999999999
7.612714 -1.4812966
7.613714 -1.4937416000000001
7.614714 -1.5061147000000001
7.615714 -1.5184092
7.616714 -1.5306220000000001
7.617714 -1.5427537999999998
7.618714 -1.5548081999999999
7.619714 -1.56679
7.620714 -1.5787028
7.621714 -1.5905472999999999
7.622715 -1.6023216999999998
7.623714 -1.6140224
7.624714 -1.6256462999999999
7.625714 -1.6371917
7.626714 -1.6486596
7.627714 -1.6600525000000002
7.628714 -1.6713727
7.629714 -1.6826207
7.630714 -1.6937939
7.631714 -1.7048869000000002
7.632714 -1.7158924
7.633714 -1.7268041
7.634714 -1.7376183
7.635714 -1.7483352
7.636714 -1.7589583999999998
7.637714 -1.7694933
7.638714 -1.7799448
7.639714 -1.7903151
7.640714 -1.800603
7.641714 -1.8108049000000002
7.642715 -1.8209161000000003
7.643714 -1.8309328999999999
7.644714 -1.8408539000000002
7.645714 -1.8506799
7.646714 -1.8604131
7.647714 -1.8700553000000002
7.648714 -1.8796066
7.649714 -1.8890642999999998
7.650714 -1.8984243
7.651714 -1.907682
7.652714 -1.9168347
7.653714 -1.9258826999999998
7.654714 -1.9348288000000002
7.655715 -1.943678
7.656714 -1.9524347000000002
7.657714 -1.9611007999999999
7.658714 -1.9696755
7.659714 -1.9781545
7.660714 -1.9865313999999998
7.661714 -1.9948006
7.662714 -2.0029584
7.663714 -2.0110041
7.664714 -2.0189395
7.665714 -2.0267678
7.666714 -2.0344917000000002
7.667714 -2.0421116
7.668715 -2.0496262
7.669714 -2.0570326999999997
7.670714 -2.0643281
7.671714 -2.0715116
7.672714 -2.0785844
7.673714 -2.0855499
7.674714 -2.0924123
7.675714 -2.0991743
7.676714 -2.1058355
7.677714 -2.1123921
7.678714 -2.1188386
7.679714 -2.1251682
7.680714 -2.1313766000000003
7.681714 -2.1374626
7.682714 -2.1434288
7.683714 -2.1492798
7.684714 -2.1550206
7.685714 -2.1606546
7.686714 -2.1661816
7.687714 -2.1715991
7.688715 -2.1769032
7.689714 -2.1820907
7.690714 -2.1871602
7.691714 -2.1921133999999998
7.692714 -2.1969538
7.693714 -2.2016847999999998
7.694714 -2.2063075000000003
7.695714 -2.2108201000000003
7.696714 -2.2152182
7.697714 -2.2194955
7.698714 -2.2236472
7.699714 -2.2276713999999997
7.700714 -2.2315705
7.701715 -2.2353498
7.702714 -2.2390160999999997
7.703714 -2.2425747
7.704714 -2.2460272999999997
7.705714 -2.2493714000000002
7.706714 -2.2526022
7.707714 -2.2557139
7.708714 -2.2587031
7.709714 -2.2615700999999997
7.710714 -2.2643182
7.711714 -2.2669524
7.712714 -2.2694767000000002
7.713714 -2.2718918
7.714714 -2.2741945
7.715714 -2.2763794
7.716714 -2.2784404
7.717714 -2.2803742
7.718714 -2.2821823
7.719714 -2.2838699
7.720714 -2.2854447
7.721714 -2.286914
7.722714 -2.2882804
7.723714 -2.289542
7.724714 -2.2906926000000003
7.725714 -2.2917245
7.726714 -2.2926318
7.727714 -2.2934131
7.728714 -2.2940723
7.729714 -2.294616
7.730714 -2.2950513
7.731714 -2.2953818
7.732714 -2.2956062
7.733714 -2.2957193
7.734715 -2.2957135
7.735714 -2.2955839
7.736714 -2.29533
7.737714 -2.2949569
7.738714 -2.2944735
7.739714 -2.2938885
7.740714 -2.2932064
7.741714 -2.2924261
7.742714 -2.2915408000000004
7.743714 -2.2905411
7.744714 -2.2894194
7.745714 -2.2881731
7.746714 -2.2868065
7.747715 -2.2853282999999998
7.748714 -2.2837484000000003
7.749714 -2.2820732
7.750714 -2.2803025
7.751714 -2.2784309
7.752714 -2.2764491000000002
7.753714 -2.2743495
7.754714 -2.2721296
7.755714 -2.269794
7.756714 -2.2673527
7.757714 -2.2648159000000003
7.758714 -2.2621905
7.759714 -2.2594763
7.760714 -2.2566661
7.761714 -2.2537492
7.762714 -2.2507166
7.763714 -2.2475654
7.764714 -2.2443003999999998
7.765714 -2.2409327
7.766714 -2.2374753000000003
7.767715 -2.2339365
7.768714 -2.2303171
7.769714 -2.2266105
7.770714 -2.2228049
7.771714 -2.2188902
7.772714 -2.2148622
7.773714 -2.2107255
7.774714 -2.2064906
7.775714 -2.2021702
7.776714 -2.1977727999999996
7.777714 -2.1932993
7.778714 -2.1887418
7.779714 -2.184088
7.780715 -2.1793269
7.781714 -2.1744547
7.782714 -2.1694766
7.783714 -2.1644054
7.784714 -2.1592556999999997
7.785714 -2.1540378999999996
7.786714 -2.1487534
7.787714 -2.1433945999999997
7.788714 -2.1379482000000003
7.789714 -2.1324024
7.790714 -2.1267524
7.791714 -2.1210035
7.792714 -2.1151692
7.793715 -2.1092648
7.794714 -2.1033014999999997
7.795714 -2.0972809
7.796714 -2.0911942999999997
7.797714 -2.0850275000000003
7.798714 -2.0787671
7.799714 -2.0724075
7.800714 -2.0659532
7.801714 -2.0594178000000003
7.802714 -2.0528169
7.803714 -2.0461621
7.804714 -2.0394547
7.805714 -2.032686
7.806714 -2.0258414
7.807714 -2.0189076999999997
7.808714 -2.0118799
7.809714 -2.0047645999999997
7.810714 -1.9975776
7.811714 -1.9903370999999999
7.812714 -1.9830562
7.813715 -1.975737
7.814714 -1.9683696
7.815714 -1.9609377000000001
7.816714 -1.9534253000000001
7.817714 -1.9458255
7.818714 -1.9381434
7.819714 -1.9303938
7.820714 -1.9225949
7.821714 -1.9147599000000002
7.822714 -1.9068912
7.823714 -1.8989791999999999
7.824714 -1.891008
7.825714 -1.8829634000000002
7.826715 -1.8748401000000001
7.827714 -1.8666454
7.828714 -1.8583963
7.829714 -1.8501125
7.830714 -1.8418075999999999
7.831714 -1.8334825
7.832714 -1.8251252999999998
7.833714 -1.8167171999999998
7.834714 -1.8082408
7.835714 -1.7996887
7.836714 -1.7910674000000002
7.837714 -1.7823944
7.838714 -1.7736901999999999
7.839714 -1.7649697
7.840714 -1.7562353999999998
7.841714 -1.7474772
7.842714 -1.7386777
7.843714 -1.7298208999999998
7.844714 -1.7209005
7.845714 -1.711924
7.846714 -1.7029092
7.847714 -1.6938759
7.848714 -1.6848376000000003
7.849714 -1.6757946
7.850714 -1.6667338
7.851714 -1.6576353
7.852714 -1.6484821
7.853714 -1.6392681999999998
7.854714 -1.6300024
7.855714 -1.6207045
7.856714 -1.6113967
7.857714 -1.6020941
7.858714 -1.5927980000000002
7.859715 -1.5834959
7.860714 -1.574168
7.861714 -1.5647966
7.862714 -1.5553747
7.863714 -1.5459097
7.864714 -1.5364199
7.865714 -1.5269259
7.866714 -1.5174411
7.867714 -1.5079658
7.868714 -1.4984870000000001
7.869714 -1.488986
7.870714 -1.4794469
7.871714 -1.4698658
7.872715 -1.4602531
7.873714 -1.4506296
7.874714 -1.4410175
7.875714 -1.4314304999999998
7.876714 -1.4218676
7.877714 -1.4123139
7.878714 -1.4027478
7.879714 -1.3931509
7.880714 -1.3835167000000002
7.881714 -1.3738534
7.882714 -1.3641807000000001
7.883714 -1.3545197
7.884714 -1.3448842
7.885714 -1.3352743
7.886714 -1.3256774
7.887714 -1.3160747000000002
7.888714 -1.306451
7.889714 -1.2968032
7.890714 -1.2871416
7.891714 -1.2774862999999999
7.892715 -1.2678577
7.893714 -1.2582671
7.894714 -1.2487115
7.895714 -1.2391753
7.896714 -1.2296369
7.897714 -1.2200798000000002
7.898714 -1.2104995
7.899714 -1.2009066000000002
7.900714 -1.1913217999999999
7.901714 -1.1817666
7.902714 -1.1722539
7.903714 -1.1627826
7.904714 -1.153339
7.905715 -1.1439037
7.906714 -1.1344617
7.907714 -1.1250095999999998
7.908714 -1.1155576
7.909714 -1.1061244
7.910714 -1.0967289999999998
7.911714 -1.0873814000000002
7.912714 -1.0780782
7.913714 -1.0688046
7.914714 -1.0595415000000001
7.915714 -1.050275
7.916714 -1.0410036
7.917714 -1.0317393
7.918715 -1.0225021
7.919714 -1.0133116
7.920714 -1.0041775
7.921714 -0.9950960999999999
7.922714 -0.9860515599999999
7.923714 -0.9770238800000001
7.924714 -0.96799824
7.925714 -0.95897177
7.926714 -0.9499545200000001
7.927714 -0.9409649299999999
7.928714 -0.93202107
7.929714 -0.9231325199999999
7.930714 -0.9142965100000001
7.931714 -0.90549998
7.932714 -0.8967269199999999
7.933714 -0.88796653
7.934714 -0.87921908
7.935714 -0.8704965
7.936714 -0.8618168500000001
7.937714 -0.85319625
7.938715 -0.84464094
7.939714 -0.83614467
7.940714 -0.82769105
7.941714 -0.8192612800000001
7.942714 -0.8108424
7.943714 -0.80243312
7.944714 -0.7940442299999999
7.945714 -0.78569334
7.946714 -0.77739689
7.947714 -0.7691631099999999
7.948714 -0.76098875
7.949714 -0.75286166
7.950714 -0.7447673499999999
7.951715 -0.7366966
7.952714 -0.72865007
7.953714 -0.72063818
7.954714 -0.7126762099999999
7.955714 -0.70477687
7.956714 -0.69694407
7.957714 -0.68917107
7.958714 -0.68144347
7.959714 -0.67374604
7.960714 -0.6660697999999999
7.961714 -0.65841624
7.962714 -0.65079676
7.963714 -0.64322758
7.964714 -0.6357224699999999
7.965714 -0.62828697
7.966714 -0.62091639
7.967714 -0.61359862
7.968714 -0.60632033
7.969714 -0.59907329
7.970714 -0.59185801
7.971714 -0.58468306
7.972714 -0.57756053
7.973714 -0.5704999399999999
7.974714 -0.56350343
7.975714 -0.5565648000000001
7.976714 -0.54967259
7.977714 -0.54281577
7.978714 -0.53598913
7.979714 -0.52919602
7.980714 -0.52244705
7.981714 -0.51575527
7.982714 -0.50913049
7.983714 -0.5025750499999999
7.984715 -0.49608313000000004
7.985714 -0.48964364
7.986714 -0.48324559
7.987714 -0.47688303
7.988714 -0.47055725
7.989714 -0.46427571000000006
7.990714 -0.45804805000000004
7.991714 -0.45188125
7.992714 -0.44577643
7.993714 -0.43972865999999994
7.994714 -0.43372968
7.995714 -0.42777243
7.996714 -0.42185476
7.997715 -0.41598063
7.998714 -0.41015851000000003
7.999714 -0.40439735
8.000714 -0.39870245000000004
8.001715 -0.39307312
8.002714 -0.38750297
8.003715 -0.38198284
8.004714 -0.37650487
8.005714 -0.37106564
8.006714 -0.36566721
8.007714 -0.36031553
8.008715 -0.35501714
8.009714 -0.34977591
8.010715 -0.34459145
8.011714 -0.33945967
8.012714 -0.33437528
8.013714 -0.32933468
8.014714 -0.32433809
8.015715 -0.31938945999999996
8.016714 -0.31449459
8.017715 -0.30965831
8.018714 -0.304882
8.019714 -0.30016291
8.020715 -0.29549543
8.021714 -0.29087346
8.022715 -0.28629308
8.023714 -0.28175385999999997
8.024714 -0.27725848000000003
8.025714 -0.27281097
8.026714 -0.26841445
8.027715 -0.26406955
8.028714 -0.25977438999999997
8.029715 -0.25552581
8.030714 -0.25132135
8.031714 -0.24716074
8.032714 -0.24304601999999997
8.033714 -0.23898054000000002
8.034715 -0.23496699999999998
8.035714 -0.23100586
8.036715 -0.22709481
8.037714 -0.22322964
8.038714 -0.21940607
8.039714 -0.21562155000000002
8.040714 -0.21187619000000002
8.041715 -0.20817231999999997
8.042714 -0.20451297
8.043715 -0.20090002
8.044714 -0.19733319
8.045714 -0.19381023
8.046714 -0.19032828
8.047714 -0.18688567
8.048715 -0.18348304999999998
8.049714 -0.18012329
8.050714 -0.17681001999999998
8.051714 -0.17354556999999998
8.052714 -0.17032941
8.053715 -0.16715785
8.054714 -0.16402535999999998
8.055715 -0.16092691
8.056714 -0.15786002999999998
8.057714 -0.15482581
8.058714 -0.15182808
8.059714 -0.14887122
8.060715 -0.14595764
8.061714 -0.14308635
8.062715 -0.14025316000000002
8.063714 -0.13745263
8.064714 -0.1346808
8.065714 -0.13193726
8.066714 -0.12922537
8.067715 -0.12655073
8.068714 -0.12391811
8.069715 -0.12132884
8.070714 -0.11877959
8.071714 -0.11626357
8.072714 -0.1137735
8.073714 -0.11130491
8.074715 -0.10885837
8.075714 -0.10643927
8.076715 -0.10405524000000001
8.077714 -0.10171242
8.078714 -0.09941227000000001
8.079714 -0.0971506
8.080714 -0.094919256
8.081715 -0.092709798
8.082714 -0.09051736
8.083714 -0.088342774
8.084714 -0.086191989
8.085714 -0.084072829
8.086715 -0.081990781
8.087714 -0.079945836
8.088715 -0.077931926
8.089714 -0.075939443
8.090714 -0.073959597
8.091714 -0.071988598
8.092714 -0.070029573
8.093715 -0.068091165
8.094714 -0.066183408
8.095715 -0.064312812
8.096714 -0.062478927
8.097714 -0.060674158
8.098714 -0.058886984999999996
8.099714 -0.057107134
8.100715 -0.055330240999999995
8.101714 -0.05355975
8.102715 -0.051805137999999994
8.103714 -0.050077192
8.104714 -0.04838263
8.105714 -0.046720629
8.106714 -0.045082951
8.107715 -0.043457670999999996
8.108714 -0.041834750999999996
8.109715 -0.040210775
8.110714 -0.038590495
8.111714 -0.036984394
8.112714 -0.035403378
8.113714 -0.033853055
8.114715 -0.032330464
8.115714 -0.030824859
8.116714 -0.029322281000000002
8.117714 -0.027811832999999998
8.118714 -0.026290717999999998
8.119715 -0.024765561
8.120714 -0.023249334
8.121715 -0.021755285
8.122714 -0.020290689
8.123714 -0.018853352
8.124714 -0.017432585
8.125714 -0.01601413
8.126715 -0.014586749999999999
8.127714 -0.013147318
8.128715 -0.011701935
8.129714 -0.010262558
8.130714 -0.0088407251
8.131714 -0.0074414026999999995
8.132714 -0.0060600025
8.133715 -0.0046840301
8.134714 -0.0032986936
8.135715 -0.0018938225999999999
8.136714 -0.00046879904
8.137714 0.00096691219
8.138714 0.0023979896
8.139714 0.0038103248
8.140715 0.0051976356
8.141714 0.006564523199999999
8.142715 0.0079245074
8.143714 0.009293969899999999
8.144714 0.010684827
8.145715 0.012099417
8.146714 0.013529967999999998
8.147715 0.014962904999999999
8.148714 0.016385884
8.149714 0.017794163
8.150714 0.019193241
8.151714 0.020596462000000003
8.152715 0.022018724
8.153714 0.023469288
8.154715 0.024947181
8.155714 0.026441432
8.156714 0.027936128999999997
8.157714 0.029417931
8.158714 0.030882517
8.159715 0.032336896
8.160714 0.033796451
8.161715 0.035278083
8.162714 0.036792675000000004
8.163714 0.038340379
8.164714 0.039910959
8.165714 0.04148898
8.166715 0.043061379
8.167714 0.04462378
8.168715 0.046182615999999996
8.169714 0.047752017
8.170714 0.049347046
8.171714 0.050976494000000004
8.172714 0.052638719
8.173715 0.054322538000000004
8.174714 0.056012760999999994
8.175714 0.057697674
8.176714 0.059374969
8.177714 0.061053200999999994
8.178715 0.062748074
8.179714 0.064475281
8.180715 0.066243293
8.181714 0.068049465
8.182714 0.069881335
8.183714 0.071722531
8.184714 0.073560397
8.185715 0.07539187800000001
8.186714 0.07722482
8.187715 0.079074176
8.188714 0.080954953
8.189714 0.082875288
8.190714 0.084832916
8.191714 0.086816691
8.192715 0.088812358
8.193714 0.09080975399999999
8.194715 0.092808006
8.195714 0.094816176
8.196714 0.096849079
8.197714 0.098920276
8.198714 0.10103556999999999
8.199715 0.10319013
8.200714 0.10537070000000001
8.201715 0.10756165999999999
8.202714 0.10975235
8.203714 0.11194198
8.204714 0.11413994
8.205714 0.11636147
8.206715 0.11862062000000001
8.207714 0.12092403
8.208714 0.12326824
8.209714 0.12564192
8.210714 0.12803173
8.211715 0.13042893
8.212714 0.13283371
8.213715 0.13525502
8.214714 0.13770611
8.215714 0.14019800999999998
8.216714 0.14273393
8.217714 0.14530759
8.218715 0.14790598000000002
8.219714 0.15051536
8.220715 0.15312771
8.221714 0.15574446
8.222714 0.15837583000000002
8.223714 0.16103617
8.224714 0.16373743999999998
8.225715 0.166484
8.226714 0.16927108999999999
8.227715 0.17208763
8.228714 0.17492194
8.229714 0.17776745000000002
8.230714 0.18062592
8.231714 0.1835063
8.232715 0.18642029
8.233714 0.1893764
8.234715 0.19237562
8.235714 0.19541077999999998
8.236714 0.1984698
8.237714 0.20154133
8.238714 0.2046199
8.239715 0.20770854
8.240714 0.21081710999999997
8.241714 0.21395767000000002
8.242714 0.21713881
8.243714 0.22036184000000003
8.244715 0.22362052
8.245714 0.22690429
8.246715 0.23020358999999999
8.247714 0.23351442
8.248714 0.23684013
8.249714 0.24018956
8.250714 0.24357263
8.251715 0.24699534
8.252714 0.25045685
8.253715 0.25394992
8.254714 0.25746444999999996
8.255714 0.26099232
8.256714 0.2645314
8.257714 0.26808635000000003
8.258715 0.27166642
8.259714 0.27528089
8.260715 0.2789346
8.261714 0.28262571000000003
8.262714 0.2863466
8.263714 0.29008761
8.264714 0.29384149000000004
8.265715 0.29760674
8.266714 0.30138788
8.267715 0.30519303000000003
8.268714 0.30902966
8.269714 0.31290091999999997
8.270715 0.31680414
8.271714 0.32073241
8.272715 0.32467814
8.273714 0.32863701
8.274714 0.33261026
8.275714 0.33660415
8.276714 0.34062681
8.277715 0.3446843
8.278714 0.34877749
8.279715 0.35290145
8.280714 0.35704768
8.281714 0.36120783
8.282714 0.3653775
8.283714 0.36955788
8.284715 0.3737546
8.285714 0.37797468
8.286715 0.38222275
8.287714 0.38649864
8.288714 0.39079770999999996
8.289714 0.39511318000000006
8.290714 0.39943992
8.291715 0.40377709
8.292714 0.40812884
8.293715 0.41250223
8.294714 0.4169038
8.295714 0.42133596999999995
8.296714 0.4257957
8.297714 0.43027569000000004
8.298715 0.43476759000000004
8.299714 0.43926598000000006
8.300714 0.44377046
8.301714 0.44828578999999996
8.302714 0.45281928
8.303715 0.4573768
8.304714 0.46195989
8.305715 0.46656472000000004
8.306714 0.47118412
8.307714 0.47581112
8.308714 0.4804424
8.309714 0.48508006
8.310715 0.48973043000000005
8.311714 0.49440088
8.312715 0.49909572
8.313714 0.50381389
8.314714 0.50854906
8.315714 0.5132924799999999
8.316714 0.51803729
8.317715 0.5227818599999999
8.318714 0.5275308200000001
8.319715 0.53229271
8.320714 0.53707594
8.321714 0.54188455
8.322714 0.54671592
8.323714 0.55156173
8.324715 0.5564115900000001
8.325714 0.56125782
8.326715 0.5660987000000001
8.327714 0.57093897
8.328714 0.57578711
8.329714 0.58065066
8.330714 0.58553223
8.331715 0.59042778
8.332714 0.59532844
8.333714 0.60022497
8.334714 0.6051125
8.335714 0.60999352
8.336715 0.61487705
8.337714 0.61977459
8.338715 0.62469477
8.339714 0.62963879
8.340714 0.63459948
8.341714 0.63956408
8.342714 0.64451965
8.343715 0.64945859
8.344714 0.65438175
8.345715 0.6592974500000001
8.346714 0.66421707
8.347714 0.66914908
8.348714 0.67409482
8.349714 0.67904755
8.350715 0.68399585
8.351714 0.68892953
8.352715 0.69384482
8.353714 0.6987468800000001
8.354714 0.70364759
8.355714 0.7085599899999999
8.356714 0.7134918100000001
8.357715 0.71844114
8.358714 0.72339661
8.359715 0.7283419799999999
8.360714 0.73326305
8.361714 0.73815403
8.362714 0.7430198100000001
8.363714 0.7478734499999999
8.364715 0.75272992
8.365714 0.7575988300000001
8.366714 0.76248008
8.367714 0.76736384
8.368714 0.77223568
8.369715 0.77708359
8.370714 0.78190407
8.371715 0.78670401
8.372714 0.79149734
8.373714 0.7962977499999999
8.374714 0.80111204
8.375714 0.8059355400000001
8.376715 0.81075374
8.377714 0.8155479999999999
8.378715 0.82030417
8.379714 0.82501872
8.380714 0.8297003799999999
8.381714 0.83436631
8.382714 0.8390339099999999
8.383715 0.8437126899999999
8.384714 0.8484000300000001
8.385715 0.85308235
8.386714 0.85774176
8.387714 0.86236466
8.388714 0.86694788
8.389714 0.8715003699999999
8.390715 0.8760387099999999
8.391714 0.8805783500000001
8.392715 0.88512599
8.393714 0.88967578
8.394714 0.89421142
8.395715 0.89871325
8.396714 0.90316776
8.397715 0.9075736600000001
8.398714 0.91194296
8.399714 0.9162955
8.400714 0.92064943
8.401714 0.92501314
8.402715 0.9293810499999999
8.403714 0.93373582
8.404715 0.9380567799999999
8.405714 0.9423292200000001
8.406714 0.9465511899999999
8.407714 0.95073394
8.408714 0.95489649
8.409715 0.95905578
8.410714 0.9632185999999999
8.411715 0.96737761
8.412714 0.97151436
8.413714 0.9756080800000001
8.414714 0.97964518
8.415714 0.9836256499999999
8.416715 0.98756347
8.417714 0.9914796800000001
8.418715 0.99539272
8.419714 0.9993095900000001
8.420714 1.0032223999999998
8.421714 1.0071116999999998
8.422714 1.0109561
8.423715 1.0147410000000001
8.424714 1.0184665000000002
8.425714 1.0221465
8.426714 1.0258021000000002
8.427714 1.0294514
8.428715 1.0331006999999999
8.429714 1.0367410000000001
8.430715 1.0403524000000002
8.431714 1.0439128
8.432714 1.0474083
8.433714 1.0508401
8.434714 1.0542234
8.435715 1.0575804
8.436714 1.0609298
8.437715 1.0642778
8.438714 1.0676151999999999
8.439714 1.0709218
8.440714 1.0741754
8.441714 1.0773628
8.442715 1.0804852999999999
8.443714 1.0835586
8.444715 1.0866048
8.445714 1.0896417999999999
8.446714 1.0926749
8.447714 1.0956932000000001
8.448714 1.0986753999999999
8.449715 1.1015987
8.450714 1.1044498999999999
8.451715 1.1072312000000002
8.452714 1.109959
8.453714 1.1126567
8.454714 1.115343
8.455714 1.1180236
8.456715 1.1206887
8.457714 1.1233173
8.458714 1.1258875
8.459714 1.1283863
8.460714 1.1308161
8.461715 1.1331928
8.462714 1.1355387
8.463715 1.137871
8.464714 1.1401937
8.465714 1.1424952
8.466714 1.1447535
8.467714 1.1469464
8.468715 1.1490616
8.469714 1.1511027
8.470715 1.1530871999999999
8.471714 1.1550386
8.472714 1.1569755
8.473714 1.1589032000000001
8.474714 1.1608109
8.475715 1.1626774
8.476714 1.1644811
8.477715 1.1662097999999999
8.478714 1.1678661
8.479714 1.1694666
8.480714 1.171033
8.481714 1.1725819
8.482715 1.1741166
8.483714 1.1756255
8.484715 1.1770873
8.485714 1.1784808
8.486714 1.1797948
8.487714 1.1810334
8.488714 1.1822141
8.489715 1.1833592
8.490714 1.1844861
8.491714 1.1855985
8.492714 1.1866851
8.493714 1.1877248999999999
8.494715 1.1886969
8.495714 1.1895898999999999
8.496715 1.1904074
8.497714 1.1911658999999999
8.498714 1.1918867
8.499714 1.192586
8.500714 1.1932675
8.501715 1.1939203
8.502714 1.1945248
8.503715 1.1950613
8.504714 1.19552
8.505714 1.1959051
8.506714 1.1962329
8.507714 1.1965239
8.508715 1.1967934
8.509714 1.1970437
8.510715 1.1972636
8.511714 1.1974327999999999
8.512714 1.197532
8.513714 1.1975510999999999
8.514714 1.1974939
8.515715 1.1973765
8.516714 1.1972192
8.517715 1.1970375
8.518714 1.1968352
8.519714 1.1966025999999998
8.520715 1.1963219
8.521714 1.1959755
8.522715 1.1955542
8.523714 1.1950617000000001
8.524714 1.1945124
8.525714 1.1939244
8.526714 1.193311
8.527715 1.1926737
8.528714 1.192002
8.529715 1.1912778000000002
8.530714 1.1904836
8.531714 1.1896107
8.532714 1.1886632
8.533714 1.1876559
8.534715 1.1866077
8.535714 1.1855328
8.536715 1.1844352
8.537714 1.1833065999999999
8.538714 1.1821312000000002
8.539714 1.180893
8.540714 1.1795836
8.541715 1.1782056
8.542714 1.1767711
8.543715 1.175296
8.544714 1.1737918
8.545714 1.1722601
8.546714 1.1706921000000001
8.547714 1.1690723
8.548715 1.1673856999999999
8.549714 1.1656251
8.550714 1.1637938
8.551714 1.1619048
8.552714 1.1599745
8.553715 1.1580152
8.554714 1.1560302999999998
8.555715 1.1540127
8.556714 1.1519485
8.557714 1.1498236
8.558714 1.14763
8.559714 1.1453691
8.560715 1.1430509
8.561714 1.1406888
8.562715 1.1382935
8.563714 1.1358677
8.564714 1.1334058
8.565714 1.1308959
8.566714 1.1283264
8.567715 1.1256913
8.568714 1.1229931
8.569715 1.120242
8.570714 1.1174509
8.571714 1.1146302000000001
8.572714 1.1117827
8.573714 1.1089025000000001
8.574715 1.1059778
8.575714 1.1029961
8.576715 1.0999494
8.577714 1.0968378
8.578714 1.0936685
8.579714 1.0904527000000002
8.580714 1.0872002
8.581715 1.0839151
8.582714 1.0805947
8.583714 1.0772309
8.584714 1.073815
8.585714 1.0703415
8.586715 1.0668111
8.587714 1.0632308
8.588715 1.0596104
8.589714 1.0559578
8.590714 1.0522761
8.591714 1.0485615
8.592714 1.044805
8.593715 1.0409966
8.594714 1.0371293
8.595715 1.0332019
8.596714 1.0292195
8.597714 1.0251909
8.598714 1.0211251
8.599714 1.0170272
8.600715 1.0128971
8.601714 1.0087300000000001
8.602715 1.0045188999999999
8.603714 1.0002583
8.604714 0.99594677
8.605714 0.99158753
8.606714 0.98718693
8.607715 0.9827516
8.608714 0.9782852599999999
8.609715 0.97378669
8.610714 0.96925078
8.611714 0.96466998
8.612714 0.96003804
8.613714 0.95535228
8.614715 0.9506149199999999
8.615714 0.94583193
8.616714 0.94101075
8.617714 0.93615716
8.618714 0.9312730300000001
8.619715 0.92635611
8.620714 0.92140129
8.621715 0.9164029699999999
8.622714 0.911358
8.623714 0.9062670199999999
8.624714 0.90113422
8.625714 0.8959657500000001
8.626715 0.8907671100000001
8.627714 0.88554081
8.628715 0.88028526
8.629714 0.87499572
8.630714 0.86966595
8.631714 0.86429128
8.632714 0.85887024
8.633715 0.8534053300000001
8.634714 0.84790178
8.635715 0.84236525
8.636714 0.83679939
8.637714 0.83120437
8.638714 0.82557676
8.639714 0.81991106
8.640715 0.8142027099999999
8.641714 0.80845021
8.642715 0.8026560800000001
8.643714 0.7968262800000001
8.644714 0.7909682600000001
8.645715 0.78508751
8.646714 0.77918591
8.647715 0.77326046
8.648714 0.76730484
8.649714 0.7613120099999999
8.650714 0.75527728
8.651714 0.74920016
8.652715 0.74308463
8.653714 0.73693711
8.654715 0.73076375
8.655714 0.72456743
8.656714 0.7183466599999999
8.657714 0.71209632
8.658714 0.70581022
8.659715 0.6994843500000001
8.660714 0.69311904
8.661715 0.6867195
8.662714 0.68029375
8.663714 0.67384928
8.664714 0.66738981
8.665714 0.66091362
8.666715 0.65441406
8.667714 0.6478824200000001
8.668715 0.64131175
8.669714 0.63470011
8.670714 0.62805144
8.671714 0.621374
8.672714 0.61467676
8.673715 0.60796556
8.674714 0.60124057
8.675714 0.59449659
8.676714 0.5877255
8.677714 0.58092033
8.678715 0.57407864
8.679714 0.5672039
8.680715 0.56030392
8.681714 0.5533872599999999
8.682714 0.54645911
8.683714 0.5395187499999999
8.684714 0.5325595399999999
8.685715 0.5255718199999999
8.686714 0.51854751
8.687715 0.51148399
8.688714 0.50438563
8.689714 0.49726246
8.690714 0.49012592
8.691714 0.48298417000000005
8.692715 0.47583873
8.693714 0.46868399
8.694715 0.4615101
8.695714 0.45430749000000004
8.696714 0.44707148
8.697714 0.43980432999999997
8.698714 0.43251412
8.699715 0.42521091999999994
8.700714 0.4179019
8.701715 0.41058785
8.702714 0.40326277000000005
8.703714 0.39591664000000004
8.704714 0.3885403
8.705714 0.38113014
8.706715 0.3736902
8.707714 0.36623090999999997
8.708714 0.35876478
8.709714 0.35130093
8.710714 0.3438412
8.711715 0.33637942
8.712714 0.32890423
8.713715 0.32140430999999997
8.714714 0.31387354
8.715714 0.30631376
8.716714 0.29873378
8.717714 0.29114529
8.718715 0.28355746000000004
8.719714 0.27597267
8.720715 0.26838556
8.721714 0.26078568999999996
8.722714 0.25316269999999996
8.723714 0.24551153
8.724714 0.23783515
8.725715 0.23014357
8.726714 0.22244946999999998
8.727715 0.21476254
8.728714 0.20708514
8.729714 0.19941109
8.730714 0.19172865
8.731714 0.18402585
8.732715 0.17629606
8.733714 0.16854116
8.734715 0.16077070000000002
8.735714 0.15299770000000001
8.736714 0.14523272
8.737714 0.13747924
8.738714 0.12973220000000002
8.739715 0.12198065000000001
8.740714 0.11421308
8.741714 0.106423
8.742714 0.09861219400000001
8.743714 0.090790098
8.744715 0.08296959
8.745714 0.075161137
8.746715 0.067368045
8.747714 0.059585017
8.748714 0.051800732
8.749714 0.044003237
8.750714 0.036185648
8.751715 0.028349544
8.752714 0.020504428999999998
8.753715 0.012663520000000001
8.754714 0.0048377915
8.755714 -0.0029689691
8.756714 -0.010761775
8.757714 -0.018552011
8.758715 -0.026352037
8.759714 -0.03416937
8.760715 -0.042003096000000004
8.761714 -0.04984418
8.762714 -0.057679496000000004
8.763714 -0.06549770499999999
8.764714 -0.073294295
8.765715 -0.081073376
8.766714 -0.08884544899999999
8.767715 -0.09662225499999999
8.768714 -0.10441104
8.769714 -0.11221096
8.770715 -0.12001332
8.771714 -0.12780551
8.772715 -0.13557681000000002
8.773714 -0.14332335000000002
8.774714 -0.15104996
8.775714 -0.15876797
8.776714 -0.16648994
8.777715 -0.17422389
8.778714 -0.18196949
8.779715 -0.18971808
8.780714 -0.19745645
8.781714 -0.20517262
8.782714 -0.21286095
8.783714 -0.22052424
8.784715 -0.22817198
8.785714 -0.23581544000000002
8.786715 -0.24346211
8.787714 -0.25111195000000003
8.788714 -0.25875729000000003
8.789714 -0.26638628999999997
8.790714 -0.27398849000000003
8.791715 -0.28155975
8.792714 -0.2891042
8.793715 -0.29663253
8.794714 -0.30415701
8.795714 -0.31168591
8.796714 -0.31921966
8.797714 -0.32675044999999997
8.798715 -0.33426575999999997
8.799714 -0.34175373000000003
8.800714 -0.34920822
8.801714 -0.35663126
8.802714 -0.36403155
8.803715 -0.37142006
8.804714 -0.37880463
8.805715 -0.38618613
8.806714 -0.39355800999999996
8.807714 -0.40090932
8.808714 -0.40822970000000003
8.809714 -0.41551436
8.810715 -0.4227662
8.811714 -0.42999452000000005
8.812715 -0.43721055
8.813714 -0.44442229
8.814714 -0.45163067999999995
8.815714 -0.45882887
8.816714 -0.46600536000000004
8.817715 -0.47314875
8.818714 -0.48025274
8.819715 -0.48731868
8.820714 -0.49435445
8.821714 -0.50137066
8.822714 -0.50837547
8.823714 -0.51537082
8.824715 -0.52235136
8.825714 -0.5293070799999999
8.826715 -0.53622792
8.827714 -0.54310821
8.828714 -0.54994929
8.829714 -0.55675865
8.830714 -0.56354627
8.831715 -0.57031973
8.832714 -0.57708058
8.833714 -0.58382344
8.834714 -0.5905381399999999
8.835714 -0.5972142300000001
8.836715 -0.60384562
8.837714 -0.6104331000000001
8.838715 -0.61698384
8.839714 -0.6235079800000001
8.840714 -0.6300138799999999
8.841714 -0.6365042599999999
8.842714 -0.642975
8.843715 -0.64941696
8.844714 -0.6558201300000001
8.845715 -0.66217794
8.846714 -0.66849007
8.847714 -0.67476211
8.848714 -0.68100262
8.849714 -0.68721902
8.850715 -0.69341362
8.851714 -0.69958265
8.852715 -0.70571778
8.853714 -0.7118097999999999
8.854714 -0.71785287
8.855714 -0.7238472800000001
8.856714 -0.72979918
8.857715 -0.73571783
8.858714 -0.74161133
8.859715 -0.7474829399999999
8.860714 -0.7533296
8.861714 -0.7591431
8.862714 -0.76491367
8.863714 -0.77063423
8.864715 -0.77630305
8.865714 -0.78192418
8.866714 -0.78750523
8.867714 -0.7930533
8.868714 -0.7985718500000001
8.869715 -0.80405883
8.870714 -0.8095074400000001
8.871715 -0.81490939
8.872714 -0.82025863
8.873714 -0.82555413
8.874714 -0.8308002700000001
8.875714 -0.8360046899999999
8.876715 -0.84117437
8.877714 -0.84631266
8.878715 -0.8514173300000001
8.879714 -0.8564814000000001
8.880714 -0.8614962
8.881714 -0.86645503
8.882714 -0.87135602
8.883715 -0.87620262
8.884714 -0.8810021899999999
8.885715 -0.88576246
8.886714 -0.89048818
8.887714 -0.89517916
8.888714 -0.89983055
8.889714 -0.9044351100000001
8.890715 -0.9089865699999999
8.891714 -0.91348216
8.892715 -0.91792392
8.893714 -0.92231696
8.894714 -0.9266667100000001
8.895715 -0.9309760300000001
8.896714 -0.93524326
8.897715 -0.93946243
8.898714 -0.9436259
8.899714 -0.94772717
8.900714 -0.9517638900000001
8.901714 -0.9557387800000001
8.902715 -0.95965862
8.903714 -0.96353125
8.904715 -0.9673625199999999
8.905714 -0.97115384
8.906714 -0.9749019500000001
8.907714 -0.9786008900000001
8.908714 -0.9822445900000001
8.909715 -0.9858297199999999
8.910714 -0.9893569200000001
8.911715 -0.99282991
8.912714 -0.9962536399999999
8.913714 -0.9996313600000001
8.914714 -1.0029626999999999
8.915714 -1.0062433000000002
8.916715 -1.0094667
8.917714 -1.0126268
8.918715 -1.015721
8.919714 -1.0187503
8.920714 -1.0217198
8.921714 -1.0246362
8.922714 -1.0275045999999999
8.923715 -1.030327
8.924714 -1.0331008
8.925714 -1.0358206
8.926714 -1.0384806
8.927714 -1.0410766
8.928715 -1.0436084
8.929714 -1.0460786999999998
8.930715 -1.0484921
8.931714 -1.0508527
8.932714 -1.0531618
8.933714 -1.0554174
8.934714 -1.0576148
8.935715 -1.0597489
8.936714 -1.0618167
8.937715 -1.0638186
8.938714 -1.065758
8.939714 -1.0676400000000001
8.940714 -1.0694693
8.941714 -1.0712477
8.942715 -1.0729737
8.943714 -1.0746425
8.944715 -1.0762486
8.945714 -1.0777875
8.946714 -1.079258
8.947714 -1.0806616
8.948714 -1.0820025
8.949715 -1.0832845
8.950714 -1.0845102
8.951715 -1.0856792
8.952714 -1.0867886
8.953714 -1.0878345
8.954714 -1.0888137
8.955714 -1.0897255
8.956715 -1.0905717000000001
8.957714 -1.091356
8.958714 -1.0920825
8.959714 -1.0927533999999999
8.960714 -1.0933679
8.961715 -1.0939228
8.962714 -1.0944136
8.963715 -1.0948360000000001
8.964714 -1.0951877
8.965714 -1.0954692
8.966714 -1.0956837000000001
8.967714 -1.0958348999999998
8.968715 -1.0959261
8.969714 -1.0959585
8.970715 -1.095931
8.971714 -1.0958407
8.972714 -1.0956846
8.973714 -1.095461
8.974714 -1.0951702
8.975715 -1.0948147
8.976714 -1.0943975
8.977715 -1.0939212999999999
8.978714 -1.093387
8.979714 -1.0927927
8.980714 -1.0921353
8.981714 -1.0914108
8.982715 -1.0906165
8.983714 -1.0897514000000001
8.984715 -1.0888172
8.985714 -1.0878171
8.986714 -1.0867544
8.987714 -1.0856315
8.988714 -1.0844486
8.989715 -1.0832041000000001
8.990714 -1.081895
8.991714 -1.0805184
8.992714 -1.079073
8.993714 -1.0775592999999999
8.994715 -1.0759799
8.995714 -1.0743381
8.996715 -1.0726365
8.997714 -1.0708762
8.998714 -1.0690558
8.999714 -1.0671723
9.000714 -1.0652225
9.001715 -1.063204
9.002714 -1.0611169999999999
9.003715 -1.0589637
9.004714 -1.0567476
9.005714 -1.054472
9.006714 -1.0521386000000001
9.007714 -1.0497465
9.008715 -1.0472926
9.009714 -1.0447729
9.010715 -1.042184
9.011714 -1.0395247
9.012714 -1.0367964
9.013714 -1.0340031
9.014714 -1.0311489999999999
9.015715 -1.0282373
9.016714 -1.0252687
9.017715 -1.0222411
9.018714 -1.0191506
9.019714 -1.0159936
9.020715 -1.0127684
9.021714 -1.0094763
9.022715 -1.0061209
9.023714 -1.0027072
9.024714 -0.99923899
9.025714 -0.9957172000000001
9.026714 -0.99213952
9.027715 -0.9885014
9.028714 -0.9847980900000001
9.029715 -0.98102679
9.030714 -0.97718835
9.031714 -0.97328685
9.032714 -0.96932799
9.033714 -0.96531659
9.034715 -0.96125454
9.035714 -0.95713949
9.036715 -0.95296623
9.037714 -0.94872862
9.038714 -0.9444224600000001
9.039714 -0.9400473899999999
9.040714 -0.9356073100000001
9.041715 -0.93110846
9.042714 -0.9265568999999999
9.043715 -0.92195552
9.044714 -0.9173031899999999
9.045714 -0.91259526
9.046714 -0.9078260499999999
9.047714 -0.90299193
9.048715 -0.89809317
9.049714 -0.89313434
9.050714 -0.8881228
9.051714 -0.8830651599999999
9.052714 -0.87796459
9.053715 -0.87281922
9.054714 -0.8676228100000001
9.055715 -0.8623675399999999
9.056714 -0.8570473599999999
9.057714 -0.8516609700000001
9.058714 -0.8462124499999999
9.059714 -0.8407092700000001
9.060715 -0.83515923
9.061714 -0.82956702
9.062715 -0.82393195
9.063714 -0.81824875
9.064714 -0.8125098399999999
9.065714 -0.8067094699999999
9.066714 -0.8008463299999999
9.067715 -0.7949248000000001
9.068714 -0.78895297
9.069715 -0.78293895
9.070714 -0.77688741
9.071714 -0.7707970700000001
9.072714 -0.7646614700000001
9.073714 -0.75847171
9.074715 -0.75222082
9.075714 -0.74590696
9.076715 -0.7395348
9.077714 -0.73311366
9.078714 -0.72665336
9.079714 -0.72016027
9.080714 -0.7136344
9.081715 -0.7070696399999999
9.082714 -0.70045702
9.083714 -0.69378889
9.084714 -0.68706288
9.085714 -0.68028327
9.086715 -0.67345919
9.087714 -0.66660065
9.088715 -0.6597138899999999
9.089714 -0.65279859
9.090714 -0.64584804
9.091714 -0.63885236
9.092714 -0.63180313
9.093715 -0.62469761
9.094714 -0.6175402099999999
9.095715 -0.61034062
9.096714 -0.60310969
9.097714 -0.59585446
9.098714 -0.58857491
9.099714 -0.58126426
9.100715 -0.57391212
9.101714 -0.5665096
9.102715 -0.55905362
9.103714 -0.55154888
9.104714 -0.54400587
9.105714 -0.5364365400000001
9.106714 -0.5288489599999999
9.107715 -0.52124388
9.108714 -0.51361467
9.109715 -0.50595049
9.110714 -0.49824155999999997
9.111714 -0.49048392
9.112714 -0.48268139
9.113714 -0.47484399
9.114715 -0.46698321
9.115714 -0.45910692
9.116714 -0.45121568
9.117714 -0.4433027
9.118714 -0.43535703
9.119715 -0.42736912
9.120714 -0.41933549
9.121715 -0.41126097000000006
9.122714 -0.40315692
9.123714 -0.39503639999999995
9.124714 -0.38690842000000003
9.125714 -0.37877411
9.126715 -0.37062629
9.127714 -0.36245284
9.128715 -0.35424242
9.129714 -0.34598969
9.130714 -0.33769782000000004
9.131714 -0.32937701
9.132714 -0.32103983999999997
9.133715 -0.31269558000000003
9.134714 -0.30434606999999997
9.135715 -0.29598521
9.136714 -0.28760220999999997
9.137714 -0.27918713
9.138714 -0.27073615
9.139714 -0.26225387
9.140715 -0.25375183
9.141714 -0.24524357
9.142715 -0.23673871
9.143714 -0.22823856999999997
9.144714 -0.21973569
9.145715 -0.21121723
9.146714 -0.20267086
9.147715 -0.19409035
9.148714 -0.18547854
9.149714 -0.17684601
9.150714 -0.16820634
9.151714 -0.15957
9.152715 -0.15093987
9.153714 -0.14231029
9.154715 -0.13367018
9.155714 -0.12500873999999998
9.156714 -0.11632097999999999
9.157714 -0.10761054999999999
9.158714 -0.098888495
9.159715 -0.090168498
9.160714 -0.081460766
9.161715 -0.072767475
9.162714 -0.064081891
9.163714 -0.055391586
9.164714 -0.046684282
9.165714 -0.037953714
9.166715 -0.029202717000000003
9.167714 -0.020442143
9.168715 -0.011686098
9.169714 -0.0029457065
9.170714 0.005775736599999999
9.171714 0.014484019999999998
9.172714 0.023191024
9.173715 0.031908977
9.174714 0.040644559
9.175714 0.049395597000000006
9.176714 0.058151915
9.177714 0.066899852
9.178715 0.075628416
9.179714 0.08433415200000001
9.180715 0.09302246
9.181714 0.10170476999999999
9.182714 0.1103929
9.183714 0.11909317999999999
9.184714 0.12780307999999999
9.185715 0.13651205
9.186714 0.14520597999999998
9.187715 0.15387348
9.188714 0.16251085
9.189714 0.17112368
9.190714 0.17972399
9.191714 0.18832466
9.192715 0.19693328000000002
9.193714 0.20554855
9.194715 0.21416065
9.195714 0.22275564
9.196714 0.23132148
9.197714 0.23985323000000003
9.198714 0.24835498
9.199715 0.25683742
9.200714 0.2653125
9.201715 0.27378756
9.202714 0.28226165999999997
9.203714 0.29072581999999997
9.204714 0.29916707
9.205714 0.30757447
9.206715 0.31594413
9.207714 0.32428112
9.208714 0.33259708
9.209714 0.34090483
9.210714 0.34921230000000003
9.211715 0.35751869000000003
9.212714 0.36581452
9.213715 0.37408547999999997
9.214714 0.38231858
9.215714 0.39050751
9.216714 0.39865496
9.217714 0.40677072999999997
9.218715 0.41486685999999995
9.219714 0.42295172000000003
9.220715 0.43102587
9.221714 0.43908185
9.222714 0.44710757
9.223714 0.45509203
9.224714 0.46303048999999996
9.225715 0.47092656999999993
9.226714 0.47879065000000004
9.227715 0.48663509
9.228714 0.49446807
9.229714 0.50228988
9.230714 0.51009213
9.231714 0.5178613599999999
9.232715 0.52558472
9.233714 0.53325547
9.234715 0.54087555
9.235714 0.54845447
9.236714 0.55600461
9.237714 0.56353542
9.238714 0.57104914
9.239715 0.57853968
9.240714 0.58599561
9.241714 0.59340545
9.242714 0.6007628
9.243714 0.60806936
9.244715 0.61533367
9.245714 0.62256712
9.246715 0.62977825
9.247714 0.63696844
9.248714 0.64413091
9.249714 0.65125343
9.250714 0.65832366
9.251715 0.66533433
9.252714 0.67228656
9.253715 0.67918906
9.254714 0.68605412
9.255714 0.69289207
9.256714 0.6997065600000001
9.257714 0.70649306
9.258715 0.71324082
9.259714 0.71993796
9.260715 0.72657671
9.261714 0.73315687
9.262714 0.73968545
9.263714 0.74617327
9.264714 0.7526295700000001
9.265715 0.75905742
9.266714 0.76545202
9.267715 0.77180262
9.268714 0.77809715
9.269714 0.7843275599999999
9.270715 0.79049338
9.271714 0.7966018300000001
9.272715 0.80266465
9.273714 0.8086924400000001
9.274714 0.8146901599999999
9.275714 0.82065444
9.276714 0.82657561
9.277715 0.83244164
9.278714 0.83824387
9.279715 0.84398035
9.280714 0.8496569500000001
9.281714 0.85528409
9.282714 0.8608717499999999
9.283714 0.86642494
9.284715 0.87194089
9.285714 0.8774102699999999
9.286715 0.88282125
9.287714 0.88816481
9.288714 0.89343861
9.289714 0.8986483300000001
9.290714 0.9038046900000001
9.291715 0.9089187699999999
9.292714 0.9139969
9.293715 0.9190376800000001
9.294714 0.92403265
9.295714 0.92897005
9.296714 0.93384031
9.297714 0.93864007
9.298715 0.9433737
9.299714 0.9480509899999999
9.300714 0.95268274
9.301714 0.9572753700000001
9.302714 0.96182786
9.303715 0.9663321100000001
9.304714 0.97077629
9.305715 0.97515034
9.306714 0.9794504399999999
9.307714 0.9836806
9.308714 0.9878511499999999
9.309714 0.99197375
9.310715 0.99605648
9.311714 1.0001
9.312715 1.0040977
9.313714 1.0080384
9.314714 1.0119118
9.315714 1.015713
9.316714 1.0194447
9.317715 1.0231158
9.318714 1.026737
9.319715 1.0303159
9.320714 1.0338530000000001
9.321714 1.0373411000000001
9.322714 1.0407685999999998
9.323714 1.0441247
9.324715 1.0474037999999999
9.325714 1.0506085
9.326715 1.0537483
9.327714 1.0568354
9.328714 1.0598797
9.329714 1.0628838999999999
9.330714 1.0658429
9.331715 1.0687459
9.332714 1.0715819
9.333714 1.074344
9.334714 1.0770331
9.335714 1.0796567
9.336715 1.0822259
9.337714 1.0847494
9.338715 1.0872296
9.339714 1.0896614
9.340714 1.092034
9.341714 1.0943363
9.342714 1.0965618
9.343715 1.0987119
9.344714 1.1007954
9.345715 1.1028252
9.346714 1.1048119
9.347714 1.1067599
9.348714 1.1086652000000001
9.349714 1.1105171
9.350715 1.1123032
9.351714 1.1140148
9.352715 1.1156506
9.353714 1.1172172
9.354714 1.1187255
9.355714 1.1201859
9.356714 1.121603
9.357715 1.1229739
9.358714 1.1242897
9.359715 1.1255397999999999
9.360714 1.126717
9.361714 1.1278216
9.362714 1.1288614000000001
9.363714 1.1298488
9.364715 1.130795
9.365714 1.1317055
9.366714 1.1325768
9.367714 1.1333985
9.368714 1.134157
9.369715 1.1348416000000001
9.370714 1.135449
9.371715 1.1359843
9.372714 1.1364584
9.373714 1.1368828
9.374714 1.1372647
9.375714 1.1376038
9.376715 1.1378927
9.377714 1.1381212
9.378715 1.1382811
9.379714 1.1383709
9.380714 1.1383971
9.381714 1.1383713
9.382714 1.1383053
9.383715 1.1382056999999999
9.384714 1.138071
9.385715 1.1378914
9.386714 1.1376536
9.387714 1.1373461
9.388714 1.1369645
9.389714 1.1365128
9.390715 1.1360021
9.391714 1.1354454999999999
9.392715 1.1348517
9.393714 1.134222
9.394714 1.13355
9.395715 1.1328243999999998
9.396714 1.1320351
9.397715 1.1311778
9.398714 1.1302562999999999
9.399714 1.1292807999999999
9.400714 1.128263
9.401714 1.127211
9.402715 1.1261250999999999
9.403714 1.1249974
9.404715 1.1238158999999999
9.405714 1.1225693
9.406714 1.121253
9.407714 1.1198709
9.408714 1.1184346
9.409715 1.1169581
9.410714 1.1154519
9.411715 1.1139191
9.412714 1.1123532999999999
9.413714 1.1107429
9.414714 1.1090753
9.415714 1.1073433000000001
9.416715 1.1055482
9.417714 1.1036985
9.418715 1.1018061
9.419714 1.0998806
9.420714 1.0979245
9.421714 1.0959323
9.422714 1.0938929
9.423715 1.0917952
9.424714 1.0896336
9.425714 1.0874111
9.426714 1.0851387000000001
9.427714 1.0828308
9.428715 1.0804993
9.429714 1.0781483
9.430715 1.0757724
9.431714 1.0733592
9.432714 1.070895
9.433714 1.0683704
9.434714 1.0657849000000001
9.435715 1.0631465
9.436714 1.0604682
9.437715 1.0577616
9.438714 1.0550317999999999
9.439714 1.0522752
9.440714 1.0494815
9.441714 1.046639
9.442715 1.0437402
9.443714 1.0407859
9.444715 1.0377855999999999
9.445714 1.0347531
9.446714 1.0317008
9.447714 1.0286336999999999
9.448714 1.0255471999999999
9.449715 1.0224291
9.450714 1.0192649
9.451715 1.0160441
9.452714 1.0127655
9.453714 1.0094374
9.454714 1.0060741
9.455714 1.0026895
9.456715 0.99929171
9.457714 0.99587888
9.458714 0.9924412699999999
9.459714 0.98896585
9.460714 0.98544303
9.461715 0.9818712199999999
9.462714 0.97825797
9.463715 0.9746165899999999
9.464714 0.97095985
9.465714 0.9672938799999999
9.466714 0.96361507
9.467714 0.9599114799999999
9.468715 0.95616803
9.469714 0.9523733499999999
9.470715 0.94852513
9.471714 0.94463155
9.472714 0.94070761
9.473714 0.93676895
9.474714 0.93282508
9.475715 0.92887534
9.476714 0.92490995
9.477715 0.92091495
9.478714 0.9168786
9.479714 0.91279764
9.480714 0.90867858
9.481714 0.90453485
9.482715 0.90038069
9.483714 0.89622429
9.484715 0.89206388
9.485714 0.88788848
9.486714 0.883683
9.487714 0.8794354299999999
9.488714 0.8751425
9.489715 0.87081138
9.490714 0.86645717
9.491714 0.8620960599999999
9.492714 0.8577381300000001
9.493714 0.85338326
9.494715 0.84902113
9.495714 0.84463656
9.496715 0.8402162200000001
9.497714 0.8357553699999999
9.498714 0.8312597899999999
9.499714 0.8267432499999999
9.500714 0.8222211199999999
9.501715 0.8177035500000001
9.502714 0.81319055
9.503715 0.80867214
9.504714 0.80413325
9.505714 0.79956092
9.506714 0.7949505000000001
9.507714 0.79030832
9.508715 0.7856488199999999
9.509714 0.7809881599999999
9.510715 0.7763370399999999
9.511714 0.7716957
9.512714 0.76705404
9.513714 0.76239621
9.514714 0.75770817
9.515715 0.75298422
9.516714 0.74822982
9.517715 0.74345912
9.518714 0.73868874
9.519714 0.7339301500000001
9.520715 0.7291845499999999
9.521714 0.7244427200000001
9.522715 0.71968944
9.523714 0.7149107800000001
9.524714 0.71010096
9.525714 0.70526507
9.526714 0.70041702
9.527715 0.6955731199999999
9.528714 0.69074449
9.529715 0.6859320200000001
9.530714 0.68112598
9.531714 0.67631062
9.532714 0.67147147
9.533714 0.66660224
9.534715 0.661708
9.535714 0.65680295
9.536715 0.65190415
9.537714 0.64702383
9.538714 0.64216396
9.539714 0.63731563
9.540714 0.63246344
9.541715 0.6275929
9.542714 0.62269731
9.543715 0.617781
9.544714 0.61285743
9.545714 0.60794307
9.546714 0.60304967
9.547714 0.5981789000000001
9.548715 0.59332168
9.549714 0.58846246
9.550714 0.58358675
9.551714 0.5786879
9.552714 0.5737703799999999
9.553715 0.56884796
9.554714 0.56393733
9.555715 0.55905059
9.556714 0.55418983
9.557714 0.5493462600000001
9.558714 0.5445044
9.559714 0.53964946
9.560715 0.53477432
9.561714 0.52988278
9.562715 0.52498798
9.563714 0.52010636
9.564714 0.51524993
9.565714 0.51042112
9.566714 0.50561167
9.567715 0.50080684
9.568714 0.49599246
9.569715 0.49116174
9.570714 0.48631863
9.571714 0.48147612
9.572714 0.47665032999999996
9.573714 0.47185291000000007
9.574715 0.46708584000000003
9.575714 0.46234047
9.576715 0.45760158000000006
9.577714 0.45285453
9.578714 0.44809198
9.579714 0.44331737
9.580714 0.43854332
9.581715 0.43378569999999994
9.582714 0.42905654
9.583714 0.42435842999999995
9.584714 0.41968389000000006
9.585714 0.41501899000000003
9.586715 0.41035023
9.587714 0.40567106999999997
9.588715 0.40098522
9.589714 0.39630486
9.590714 0.39164526
9.591714 0.38701747999999997
9.592714 0.38242342
9.593715 0.37785491
9.594714 0.37329758
9.595715 0.36873757
9.596714 0.36416801
9.597714 0.35959217
9.598714 0.35502189
9.599714 0.35047212
9.600715 0.34595403999999996
9.601714 0.34147004999999997
9.602715 0.33701287999999996
9.603714 0.33256918999999996
9.604714 0.32812608
9.605714 0.32367711
9.606714 0.31922534
9.607715 0.31478184
9.608714 0.31036041
9.609715 0.30597122
9.610714 0.30161603
9.611714 0.2972875
9.612714 0.29297282
9.613714 0.28865987
9.614715 0.2843431
9.615714 0.28002615999999997
9.616714 0.27572045
9.617714 0.2714399
9.618714 0.2671947
9.619715 0.26298675
9.620714 0.25880905
9.621715 0.25464899
9.622714 0.25049436
9.623714 0.24633877999999998
9.624714 0.24218450000000002
9.625714 0.23804097
9.626715 0.23392013
9.627714 0.22983062
9.628715 0.22577383
9.629714 0.22174334
9.630714 0.21772825
9.631714 0.21371858
9.632714 0.20971026
9.633715 0.20570739
9.634714 0.20172052999999998
9.635715 0.19776212999999998
9.636714 0.19384095
9.637714 0.18995825
9.638714 0.18610737
9.639714 0.18227695000000002
9.640715 0.17845609
9.641714 0.17463913
9.642715 0.17082792
9.643714 0.16703045
9.644714 0.16325671
9.645715 0.15951386
9.646714 0.1558028
9.647715 0.15211797999999999
9.648714 0.14845023000000002
9.649714 0.14479139
9.650714 0.14113833
9.651714 0.13749466999999999
9.652715 0.13386915000000002
9.653714 0.13027166
9.654715 0.12670875
9.655714 0.12318066
9.656714 0.11968128
9.657714 0.11620105
9.658714 0.1127313
9.659715 0.1092681
9.660714 0.10581377
9.661715 0.1023756
9.662714 0.09896217400000001
9.663714 0.095579517
9.664714 0.092228409
9.665714 0.088904402
9.666715 0.08560026200000001
9.667714 0.082309655
9.668715 0.079030235
9.669714 0.075764727
9.670714 0.072519504
9.671714 0.069301459
9.672714 0.06611461299999999
9.673715 0.062958174
9.674714 0.059826846999999996
9.675714 0.05671329
9.676714 0.053611491000000004
9.677714 0.050519417999999996
9.678715 0.047439843
9.679714 0.044378912
9.680715 0.041343272
9.681714 0.038337111
9.682714 0.035360463999999994
9.683714 0.03240954
9.684714 0.029478755
9.685715 0.0265635
9.686714 0.023662228
9.687715 0.020776973
9.688714 0.017912085
9.689714 0.015071929000000001
9.690714 0.01225865
9.691714 0.0094711329
9.692715 0.00670558
9.693714 0.0039573952
9.694715 0.0012234013000000001
9.695714 -0.0014966674
9.696714 -0.0042001102
9.697714 -0.0068826135
9.698714 -0.0095403069
9.699715 -0.012171545
9.700714 -0.014777572
9.701715 -0.017361823000000002
9.702714 -0.019928244
9.703714 -0.022479509
9.704714 -0.025015958999999997
9.705714 -0.027535709999999998
9.706715 -0.030035828
9.707714 -0.03251388
9.708714 -0.034969093
9.709714 -0.03740259
9.710714 -0.039816592
9.711715 -0.042213136
9.712714 -0.04459293
9.713715 -0.046954994
9.714714 -0.049297209
9.715714 -0.051617494
9.716714 -0.05391498
9.717714 -0.056190538000000005
9.718715 -0.05844648100000001
9.719714 -0.060685503
9.720715 -0.06290947200000001
9.721714 -0.065118668
9.722714 -0.06731184
9.723714 -0.069487013
9.724714 -0.0716426
9.725715 -0.07377823900000001
9.726714 -0.075894914
9.727715 -0.077994325
9.728714 -0.080077868
9.729714 -0.082145771
9.730714 -0.084196927
9.731714 -0.08622946299999999
9.732715 -0.088241819
9.733714 -0.090233749
9.734715 -0.092206651
9.735714 -0.094163039
9.736714 -0.096105388
9.737714 -0.09803487899999999
9.738714 -0.09995076099999999
9.739715 -0.10185064999999999
9.740714 -0.10373165999999999
9.741714 -0.10559192
9.742714 -0.10743156
9.743714 -0.10925283000000001
9.744715 -0.11105918000000001
9.745714 -0.11285368
9.746715 -0.11463768
9.747714 -0.11641026
9.748714 -0.11816882000000001
9.749714 -0.11991061
9.750714 -0.1216343
9.751715 -0.12334087
9.752714 -0.12503328000000002
9.753715 -0.12671509
9.754714 -0.12838859000000002
9.755714 -0.13005345000000001
9.756714 -0.13170653
9.757714 -0.13334319
9.758715 -0.13495932
9.759714 -0.13655338
9.760715 -0.13812734000000002
9.761714 -0.13968596
9.762714 -0.14123496
9.763714 -0.1427785
9.764714 -0.14431750999999998
9.765715 -0.14584947
9.766714 -0.14736981000000002
9.767715 -0.14887428
9.768714 -0.15036112000000001
9.769714 -0.15183199
9.770715 -0.15329114
9.771714 -0.15474322999999998
9.772715 -0.15619084
9.773714 -0.15763292999999998
9.774714 -0.15906500999999998
9.775714 -0.16048105999999998
9.776714 -0.16187642
9.777715 -0.16325016
9.778714 -0.1646059
9.779715 -0.16595052
9.780714 -0.16729137
9.781714 -0.16863314000000001
9.782714 -0.16997593
9.783714 -0.17131536
9.784715 -0.1726447
9.785714 -0.17395811
9.786715 -0.17525336
9.787714 -0.17653285
9.788714 -0.17780231
9.789714 -0.17906796
9.790714 -0.18033338999999998
9.791715 -0.18159757999999998
9.792714 -0.18285539
9.793715 -0.18409992
9.794714 -0.18532604
9.795714 -0.18653311
9.796714 -0.18772575
9.797714 -0.18891215
9.798715 -0.19010063
9.799714 -0.19129602
9.800714 -0.19249748
9.801714 -0.19369898
9.802714 -0.19489203
9.803715 -0.19606957
9.804714 -0.19722924999999997
9.805715 -0.19837434
9.806714 -0.19951216
9.807714 -0.20065056000000003
9.808714 -0.20179413000000002
9.809714 -0.20294210000000001
9.810715 -0.20408873
9.811714 -0.20522616999999999
9.812715 -0.20634849
9.813714 -0.20745473
9.814714 -0.20854994999999998
9.815714 -0.20964298999999997
9.816714 -0.21074277
9.817715 -0.21185416
9.818714 -0.21297578000000003
9.819715 -0.21410043999999998
9.820714 -0.21521847
9.821714 -0.21632209
9.822714 -0.21740887
9.823714 -0.21848287
9.824715 -0.21955265999999998
9.825714 -0.22062738
9.826715 -0.22171242000000002
9.827714 -0.22280709999999998
9.828714 -0.22390499000000003
9.829714 -0.22499727
9.830714 -0.22607704
9.831715 -0.22714287
9.832714 -0.22819969
9.833714 -0.22925679
9.834714 -0.2303235
9.835714 -0.23140495
9.836715 -0.23249951
9.837714 -0.2335995
9.838715 -0.23469458999999998
9.839714 -0.23577657999999999
9.840714 -0.23684322
9.841714 -0.23789925
9.842714 -0.23895434999999998
9.843715 -0.24001872999999999
9.844714 -0.24109867000000001
9.845715 -0.24219379000000002
9.846714 -0.24329752000000002
9.847714 -0.24440051
9.848714 -0.24549518999999997
9.849714 -0.24657957
9.850715 -0.24765837
9.851714 -0.24874079999999998
9.852715 -0.24983636
9.853714 -0.25095013
9.854714 -0.25208031
9.855714 -0.25321878
9.856714 -0.25435465
9.857715 -0.2554792
9.858714 -0.2565898
9.859715 -0.25769121
9.860714 -0.2587934
9.861714 -0.25990715
9.862714 -0.26103922
9.863714 -0.26218959
9.864715 -0.26335171
9.865714 -0.26451594
9.866714 -0.26567422
9.867714 -0.2668241
9.868714 -0.26796996
9.869715 -0.26912107
9.870714 -0.27028723
9.871715 -0.27147408
9.872714 -0.27268045
9.873714 -0.27389865999999996
9.874714 -0.27511813999999996
9.875714 -0.27633011
9.876715 -0.27753175
9.877714 -0.27872752
9.878715 -0.27992721
9.879714 -0.28114144
9.880714 -0.28237703
9.881714 -0.28363389
9.882714 -0.28490530999999997
9.883715 -0.28618115
9.884714 -0.28745266999999997
9.885715 -0.28871659
9.886714 -0.28997669000000004
9.887714 -0.29124196
9.888714 -0.29252251
9.889714 -0.29382484000000003
9.890715 -0.295149
9.891714 -0.2964885
9.892715 -0.29783354
9.893714 -0.29917564
9.894714 -0.30051167
9.895715 -0.30184537
9.896714 -0.30318564
9.897715 -0.30454253000000003
9.898714 -0.30592247
9.899714 -0.30732534
9.900714 -0.3087444
9.901714 -0.31016937
9.902715 -0.31159103
9.903714 -0.31300541000000004
9.904715 -0.31441557
9.905714 -0.31583018
9.906714 -0.31725961999999996
9.907714 -0.31871133999999995
9.908714 -0.32018672
9.909715 -0.3216807
9.910714 -0.32318435
9.911715 -0.32468922
9.912714 -0.32619149000000003
9.913714 -0.32769361999999996
9.914714 -0.32920323
9.915714 -0.33072946
9.916715 -0.33227861999999997
9.917714 -0.33385098999999996
9.918715 -0.33544058
9.919714 -0.33703758
9.920714 -0.33863285
9.921714 -0.34022185
9.922714 -0.34180672
9.923715 -0.3433954
9.924714 -0.34499802
9.925714 -0.3466225
9.926714 -0.34827124
9.927714 -0.34994029
9.928715 -0.35162144
9.929714 -0.35330632
9.930715 -0.35499025
9.931714 -0.3566745
9.932714 -0.35836571
9.933714 -0.36007273
9.934714 -0.36180249999999997
9.935715 -0.36355674
9.936714 -0.36533109
9.937715 -0.36711702
9.938714 -0.3689056
9.939714 -0.37069147999999996
9.940714 -0.37247526999999997
9.941714 -0.37426313
9.942715 -0.37606393000000005
9.943714 -0.37788516
9.944715 -0.3797295
9.945714 -0.38159366
9.946714 -0.38346993
9.947714 -0.38534978
9.948714 -0.38722778999999996
9.949715 -0.3891042
9.950714 -0.39098481999999996
9.951715 -0.39287847
9.952714 -0.39479313
9.953714 -0.39673243
9.954714 -0.39869407
9.955714 -0.40067104000000003
9.956715 -0.40265475
9.957714 -0.40463898000000004
9.958714 -0.40662251
9.959714 -0.40860958
9.960714 -0.41060764000000005
9.961715 -0.41262371999999997
9.962714 -0.41466113000000004
9.963715 -0.41671763000000006
9.964714 -0.41878643
9.965714 -0.42085917999999994
9.966714 -0.42292974
9.967714 -0.42499699999999996
9.968715 -0.42706551000000004
9.969714 -0.42914357000000003
9.970715 -0.43123956
9.971714 -0.43335827
9.972714 -0.43549906
9.973714 -0.437656
9.974714 -0.43982081
9.975715 -0.44198651
9.976714 -0.44415034000000003
9.977715 -0.44631511
9.978714 -0.44848751
9.979714 -0.45067496
9.980714 -0.45288209999999995
9.981714 -0.45510860999999997
9.982715 -0.45734909
9.983714 -0.45959572000000004
9.984715 -0.46184160999999996
9.985714 -0.46408400000000005
9.986714 -0.46632555
9.987714 -0.46857307
9.988714 -0.47083446
9.989715 -0.47311517000000003
9.990714 -0.47541553999999997
9.991714 -0.47773072
9.992714 -0.48005278
9.993714 -0.48237415
9.994715 -0.48469113999999996
9.995714 -0.48700538000000004
9.996715 -0.48932326000000004
9.997714 -0.49165282
9.998714 -0.49400026999999996
9.999714 -0.49636708999999996
10.00071 -0.49874941
10.00171 -0.50113969
10.00271 -0.50353017
10.00371 -0.50591617
10.00471 -0.50829821
10.00571 -0.51068156
10.00671 -0.51307376
10.00771 -0.51548085
10.00871 -0.51790457
10.00971 -0.52034142
10.01071 -0.52278414
10.01171 -0.52522505
10.01271 -0.52765938
10.01371 -0.53008772
10.01471 -0.53251563
10.01571 -0.53495141
10.01671 -0.53740223
10.01771 -0.53987089
10.01871 -0.54235458
10.01971 -0.54484601
10.02071 -0.54733641
10.02171 -0.5498195499999999
10.02271 -0.55229408
10.02371 -0.55476408
10.02471 -0.5572369300000001
10.02571 -0.55971965
10.02671 -0.56221564
10.02771 -0.56472304
10.02871 -0.56723543
10.02971 -0.56974483
10.03071 -0.57224538
10.03171 -0.57473606
10.03271 -0.57722135
10.03371 -0.57970914
10.03471 -0.58220737
10.03571 -0.58472017
10.03671 -0.5872459600000001
10.03771 -0.58977804
10.03871 -0.5923074700000001
10.03971 -0.59482679
10.04071 -0.59733335
10.04171 -0.59983013
10.04271 -0.60232435
10.04371 -0.60482388
10.04471 -0.60733333
10.04571 -0.6098519099999999
10.04671 -0.61237365
10.04771 -0.6148899400000001
10.04871 -0.61739357
10.04971 -0.61988193
10.05071 -0.62235827
10.05171 -0.62483037
10.05271 -0.62730713
10.05371 -0.6297945
10.05471 -0.6322929199999999
10.05571 -0.63479706
10.05671 -0.63729822
10.05771 -0.6397882500000001
10.05871 -0.6422631
10.05971 -0.64472454
10.06071 -0.64717899
10.06171 -0.6496342399999999
10.06271 -0.65209549
10.06371 -0.65456256
10.06471 -0.6570295399999999
10.06571 -0.65948716
10.06671 -0.6619267600000001
10.06771 -0.66434406
10.06871 -0.66674119
10.06971 -0.6691257
10.07071 -0.67150751
10.07171 -0.67389435
10.07271 -0.6762886
10.07371 -0.67868643
10.07471 -0.6810796
10.07571 -0.68345931
10.07671 -0.68582022
10.07771 -0.68816277
10.07871 -0.69049257
10.07971 -0.69281752
10.08071 -0.69514378
10.08171 -0.6974723700000001
10.08271 -0.6997982
10.08371 -0.70211203
10.08471 -0.70440439
10.08571 -0.70666983
10.08671 -0.7089093799999999
10.08771 -0.71113021
10.08871 -0.71334257
10.08971 -0.71555539
10.09071 -0.71777231
10.09171 -0.71999021
10.09271 -0.72220075
10.09371 -0.72439415
10.09471 -0.72656353
10.09571 -0.7287079
10.09671 -0.7308323400000001
10.09771 -0.73294519
10.09871 -0.73505389
10.09971 -0.73716096
10.10071 -0.7392625300000001
10.10171 -0.7413499100000001
10.10271 -0.7434132
10.10371 -0.74544586
10.10471 -0.74744769
10.10571 -0.74942512
10.10671 -0.75138817
10.10771 -0.75334613
10.10871 -0.7553032599999999
10.10971 -0.75725699
10.11071 -0.75919894
10.11171 -0.76111862
10.11271 -0.7630082300000001
10.11371 -0.7648658
10.11471 -0.76669599
10.11571 -0.76850774
10.11671 -0.77030971
10.11771 -0.77210609
10.11871 -0.7738946
10.11971 -0.77566733
10.12071 -0.77741439
10.12171 -0.77912845
10.12271 -0.78080813
10.12371 -0.78245876
10.12471 -0.78409007
10.12571 -0.7857115
10.12671 -0.787328
10.12771 -0.78893742
10.12871 -0.79053137
10.12971 -0.79209898
10.13071 -0.7936311899999999
10.13171 -0.7951249400000001
10.13271 -0.79658395
10.13371 -0.7980167899999999
10.13471 -0.7994328599999999
10.13571 -0.80083758
10.13671 -0.80223
10.13771 -0.8036031399999999
10.13871 -0.8049475
10.13971 -0.80625555
10.14071 -0.80752522
10.14171 -0.8087616400000001
10.14271 -0.80997432
10.14371 -0.8111733
10.14471 -0.8123643700000001
10.14571 -0.8135462200000001
10.14671 -0.81471084
10.14771 -0.81584686
10.14871 -0.8169442400000001
10.14971 -0.8179984100000001
10.15071 -0.8190117800000001
10.15171 -0.81999237
10.15271 -0.82094949
10.15371 -0.82188947
10.15471 -0.82281278
10.15571 -0.82371384
10.15671 -0.82458379
10.15771 -0.82541518
10.15871 -0.82620578
10.15971 -0.82695987
10.16071 -0.82768667
10.16171 -0.82839644
10.16271 -0.8290953
10.16371 -0.82978262
10.16471 -0.83045075
10.16571 -0.83108796
10.16671 -0.83168326
10.16771 -0.8322306899999999
10.16871 -0.83273146
10.16971 -0.83319275
10.17071 -0.83362423
10.17171 -0.8340332699999999
10.17271 -0.83442181
10.17371 -0.83478568
10.17471 -0.83511695
10.17571 -0.83540808
10.17671 -0.8356560000000001
10.17771 -0.8358637800000001
10.17871 -0.83603961
10.17971 -0.8361930999999999
10.18071 -0.83633075
10.18171 -0.83645256
10.18271 -0.83655184
10.18371 -0.83661759
10.18471 -0.83663883
10.18571 -0.8366094
10.18671 -0.83652996
10.18771 -0.83640777
10.18871 -0.83625317
10.18971 -0.8360746299999999
10.19071 -0.83587551
10.19171 -0.8356528400000001
10.19271 -0.8353988600000001
10.19371 -0.8351051199999999
10.19471 -0.8347665900000001
10.19571 -0.83438391
10.19671 -0.8339634199999999
10.19771 -0.8335134900000001
10.19871 -0.83304085
10.19971 -0.8325468699999999
10.20071 -0.8320264500000001
10.20171 -0.83147008
10.20271 -0.8308677
10.20371 -0.83021345
10.20471 -0.82950816
10.20571 -0.8287589999999999
10.20671 -0.8279766
10.20771 -0.8271705400000001
10.20871 -0.8263451999999999
10.20971 -0.82549807
10.21071 -0.82462104
10.21171 -0.82370425
10.21271 -0.82274042
10.21371 -0.8217280699999999
10.21471 -0.82067158
10.21571 -0.81957905
10.21671 -0.8184581999999999
10.21771 -0.8173122999999999
10.21871 -0.81613846
10.21971 -0.8149290499999999
10.22071 -0.81367521
10.22171 -0.8123708900000001
10.22271 -0.81101637
10.22371 -0.80961818
10.22471 -0.80818674
10.22571 -0.80673164
10.22671 -0.8052575399999999
10.22771 -0.8037621199999999
10.22871 -0.80223689
10.22971 -0.80067087
10.23071 -0.7990552999999999
10.23171 -0.7973872099999999
10.23271 -0.79567023
10.23371 -0.79391282
10.23471 -0.79212394
10.23571 -0.7903091600000001
10.23671 -0.7884679400000001
10.23771 -0.7865943
10.23871 -0.7846797799999999
10.23971 -0.78271795
10.24071 -0.7807076900000001
10.24171 -0.7786542599999999
10.24271 -0.77656708
10.24371 -0.77445549
10.24471 -0.77232467
10.24571 -0.7701728
10.24671 -0.7679918299999999
10.24771 -0.7657704900000001
10.24871 -0.76349932
10.24971 -0.76117455
10.25071 -0.75879958
10.25171 -0.75638327
10.25271 -0.75393589
10.25371 -0.7514645799999999
10.25471 -0.7489702699999999
10.25571 -0.74644769
10.25671 -0.74388809
10.25771 -0.7412837400000001
10.25871 -0.73863184
10.25971 -0.73593599
10.26071 -0.7332047399999999
10.26171 -0.73044761
10.26271 -0.7276705
10.26371 -0.72487285
10.26471 -0.7220475900000001
10.26571 -0.71918415
10.26671 -0.71627321
10.26771 -0.71331086
10.26871 -0.7103003999999999
10.26971 -0.70725121
10.27071 -0.70417426
10.27171 -0.70107765
10.27271 -0.69796303
10.27371 -0.6948250300000001
10.27471 -0.69165416
10.27571 -0.68844124
10.27671 -0.68518179
10.27771 -0.68187797
10.27871 -0.6785376
10.27971 -0.67517026
10.28071 -0.67178276
10.28171 -0.66837589
10.28271 -0.66494388
10.28371 -0.66147703
10.28471 -0.6579663099999999
10.28571 -0.65440782
10.28671 -0.65080472
10.28771 -0.64716619
10.28871 -0.64350339
10.28971 -0.63982457
10.29071 -0.6361315000000001
10.29171 -0.63241879
10.29271 -0.62867641
10.29371 -0.6248943
10.29471 -0.62106713
10.29571 -0.61719641
10.29671 -0.61328998
10.29771 -0.60935807
10.29871 -0.60540875
10.29971 -0.60144425
10.30071 -0.5974602
10.30171 -0.59344796
10.30271 -0.58939895
10.30371 -0.5853090400000001
10.30471 -0.58118077
10.30571 -0.57702241
10.30671 -0.57284418
10.30771 -0.5686535
10.30871 -0.56445147
10.30971 -0.56023216
10.31071 -0.555985
10.31171 -0.55169961
10.31271 -0.54737017
10.31371 -0.54299822
10.31471 -0.53859176
10.31571 -0.53416183
10.31671 -0.5297175599999999
10.31771 -0.52526249
10.31871 -0.52079349
10.31971 -0.51630288
10.32071 -0.51178262
10.32171 -0.5072285
10.32271 -0.5026424300000001
10.32371 -0.49803178
10.32471 -0.49340585
10.32571 -0.48877141
10.32671 -0.48412932000000003
10.32771 -0.47947396999999997
10.32871 -0.47479537
10.32971 -0.47008390999999994
10.33071 -0.46533444
10.33171 -0.46054889000000004
10.33271 -0.45573539
10.33371 -0.45090475999999996
10.33471 -0.44606593
10.33571 -0.44122221999999994
10.33671 -0.43637017
10.33771 -0.43150187
10.33871 -0.42660874000000004
10.33971 -0.42168582
10.34071 -0.41673407
10.34171 -0.41175978
10.34271 -0.40677162
10.34371 -0.40177633
10.34471 -0.3967755
10.34571 -0.39176508000000004
10.34671 -0.38673724000000004
10.34771 -0.38168449
10.34871 -0.3766035
10.34971 -0.37149708
10.35071 -0.36637324
10.35171 -0.36124194
10.35271 -0.3561107
10.35371 -0.35098144000000003
10.35471 -0.34584976
10.35571 -0.34070697
10.35671 -0.33554414
10.35771 -0.33035597
10.35871 -0.32514301
10.35971 -0.31991119
10.36071 -0.31466885
10.36171 -0.30942287
10.36271 -0.30417587
10.36371 -0.29892537
10.36471 -0.29366566
10.36571 -0.28839107
10.36671 -0.28309934000000003
10.36771 -0.27779301
10.36871 -0.27247863
10.36971 -0.26716373
10.37071 -0.26185329
10.37171 -0.25654724
10.37271 -0.25124035
10.37371 -0.24592434
10.37471 -0.24059139999999998
10.37571 -0.23523767
10.37671 -0.22986482
10.37771 -0.22447929
10.37871 -0.21908954000000003
10.37971 -0.21370258
10.38071 -0.20832149000000003
10.38171 -0.20294484999999998
10.38271 -0.19756826
10.38371 -0.19218719
10.38471 -0.18679954000000001
10.38571 -0.18140679
10.38671 -0.17601327
10.38771 -0.17062378
10.38871 -0.16524097999999998
10.38971 -0.15986378
10.39071 -0.15448752000000002
10.39171 -0.14910594
10.39271 -0.143714
10.39371 -0.13831031
10.39471 -0.13289783
10.39571 -0.12748293
10.39671 -0.12207277
10.39771 -0.11667265
10.39871 -0.11128422
10.39971 -0.10590546
10.40071 -0.10053219999999999
10.40171 -0.09516041
10.40271 -0.08978821
10.40371 -0.084416539
10.40471 -0.079048448
10.40571 -0.07368733599999999
10.40671 -0.068335206
10.40771 -0.062991714
10.40871 -0.057654612
10.40971 -0.05232119599999999
10.41071 -0.046990078000000005
10.41171 -0.041662305
10.41271 -0.036341278
10.41371 -0.031031499
10.41471 -0.025736715
10.41571 -0.02045834
10.41671 -0.015194931
10.41771 -0.0099428828
10.41871 -0.0046980149
10.41971 0.00054273119
10.42071 0.0057802394
10.42171 0.011013194
10.42271 0.016238983
10.42371 0.021454957
10.42471 0.026659376000000002
10.42571 0.031851593
10.42671 0.037031481000000005
10.42771 0.04219854
10.42871 0.047351266
10.42971 0.052487216
10.43071 0.057603809000000006
10.43171 0.062699488
10.43271 0.06777456700000001
10.43371 0.072831375
10.43471 0.077873463
10.43571 0.082904252
10.43671 0.087925751
10.43771 0.09293789
10.43871 0.09793879000000001
10.43971 0.10292573999999999
10.44071 0.1078964
10.44171 0.11284945
10.44271 0.1177846
10.44371 0.12270178
10.44471 0.12760028
10.44571 0.13247821
10.44671 0.1373329
10.44771 0.1421619
10.44871 0.14696444
10.44971 0.15174213
10.45071 0.15649882
10.45171 0.1612392
10.45271 0.16596703
10.45371 0.17068336
10.45471 0.17538606
10.45571 0.18007059
10.45671 0.18473186
10.45771 0.18936621
10.45871 0.19397275
10.45971 0.19855308
10.46071 0.20311006999999998
10.46171 0.20764580000000002
10.46271 0.2121601
10.46371 0.21665045
10.46471 0.22111323
10.46571 0.22554583999999997
10.46671 0.2299485
10.46771 0.2343249
10.46871 0.23868086
10.46971 0.24302186999999997
10.47071 0.24735036
10.47171 0.25166405999999997
10.47271 0.25595648
10.47371 0.26021922999999997
10.47471 0.26444534
10.47571 0.26863201
10.47671 0.27278156
10.47771 0.27690013
10.47871 0.28099457
10.47971 0.2850693
10.48071 0.2891243
10.48171 0.29315548
10.48271 0.29715709
10.48371 0.30112506
10.48471 0.30505939000000004
10.48571 0.30896461000000003
10.48671 0.31284764
10.48771 0.31671419
10.48871 0.32056534999999997
10.48971 0.32439614
10.49071 0.32819691
10.49171 0.33195707999999996
10.49271 0.33566956
10.49371 0.33933385
10.49471 0.34295633000000003
10.49571 0.3465475
10.49671 0.3501174
10.49771 0.35367133
10.49871 0.35720773
10.49971 0.36071937
10.50071 0.36419728
10.50171 0.36763521
10.50271 0.37103284
10.50371 0.3743958
10.50471 0.37773272
10.50571 0.38105054
10.50671 0.38435031
10.50771 0.38762598
10.50871 0.39086649
10.50971 0.39406060000000004
10.51071 0.39720208999999995
10.51171 0.40029297
10.51271 0.40334291000000005
10.51371 0.40636533
10.51471 0.40937135999999996
10.51571 0.4123651
10.51671 0.41534184
10.51771 0.4182904
10.51871 0.42119832
10.51971 0.42405776
10.52071 0.42686894999999997
10.52171 0.42963973
10.52271 0.43238154999999995
10.52371 0.43510348000000004
10.52471 0.43780762
10.52571 0.44048754
10.52671 0.44313147999999997
10.52771 0.44572772
10.52871 0.44827069999999997
10.52971 0.45076385
10.53071 0.45321858
10.53171 0.45564929000000004
10.53271 0.45806649
10.53371 0.46047186
10.53471 0.46285731
10.53571 0.46520828999999997
10.53671 0.46751038
10.53771 0.46975589
10.53871 0.47194719999999996
10.53971 0.47409558
10.54071 0.47621597
10.54171 0.47831987
10.54271 0.48041022
10.54371 0.48248012999999995
10.54471 0.48451661
10.54571 0.48650702999999995
10.54671 0.48844535
10.54771 0.49033519000000003
10.54871 0.4921881
10.54971 0.49401801
10.55071 0.49583400000000005
10.55171 0.49763545000000003
10.55271 0.49941177
10.55371 0.5011466800000001
10.55471 0.50282571
10.55571 0.50444291
10.55671 0.50600376
10.55771 0.50752317
10.55871 0.50901901
10.55971 0.51050433
10.56071 0.51198197
10.56171 0.51344386
10.56271 0.51487535
10.56371 0.5162624600000001
10.56471 0.51759859
10.56571 0.5188873
10.56671 0.52014035
10.56771 0.52137133
10.56871 0.52258847
10.56971 0.52379011
10.57071 0.5249647900000001
10.57171 0.52609635
10.57271 0.52717156
10.57371 0.5281865600000001
10.57471 0.52914941
10.57571 0.53007687
10.57671 0.5309873700000001
10.57771 0.53189322
10.57871 0.53279526
10.57971 0.53368295
10.58071 0.53453962
10.58171 0.5353502
10.58271 0.53610788
10.58371 0.53681675
10.58471 0.53748931
10.58571 0.53813965
10.58671 0.5387763999999999
10.58771 0.53939819
10.58871 0.53999424
10.58971 0.54054977
10.59071 0.5410534300000001
10.59171 0.54150331
10.59271 0.5419086200000001
10.59371 0.54228613
10.59471 0.5426528899999999
10.59571 0.54301871
10.59671 0.54338183
10.59771 0.54372968
10.59871 0.54404465
10.59971 0.54431204
10.60071 0.54452638
10.60171 0.54469341
10.60271 0.54482701
10.60371 0.54494222
10.60471 0.54504806
10.60571 0.5451438000000001
10.60671 0.54521947
10.60771 0.54526129
10.60871 0.54525901
10.60971 0.54521104
10.61071 0.54512587
10.61171 0.5450182100000001
10.61271 0.54490212
10.61371 0.54478431
10.61471 0.54466072
10.61571 0.54451814
10.61671 0.54434012
10.61771 0.54411422
10.61871 0.5438378500000001
10.61971 0.5435190599999999
10.62071 0.5431729399999999
10.62171 0.5428147999999999
10.62271 0.54245354
10.62371 0.54208827
10.62471 0.5417095000000001
10.62571 0.5413043799999999
10.62671 0.5408633
10.62771 0.54038465
10.62871 0.5398755
10.62971 0.539348
10.63071 0.53881314
10.63171 0.53827525
10.63271 0.53772945
10.63371 0.53716367
10.63471 0.5365641299999999
10.63571 0.53592171
10.63671 0.53523621
10.63771 0.53451671
10.63871 0.53377757
10.63971 0.53303223
10.64071 0.53228769
10.64171 0.53154179
10.64271 0.53078523
10.64371 0.53000632
10.64471 0.52919681
10.64571 0.52835564
10.64671 0.52748919
10.64771 0.52660769
10.64871 0.52572028
10.64971 0.52483026
10.65071 0.52393344
10.65171 0.52302033
10.65271 0.5220804800000001
10.65371 0.52110776
10.65471 0.52010324
10.65571 0.51907487
10.65671 0.51803389
10.65771 0.51698973
10.65871 0.5159461399999999
10.65971 0.51489975
10.66071 0.51384205
10.66171 0.51276376
10.66271 0.51165917
10.66371 0.51052868
10.66471 0.50937855
10.66571 0.50821775
10.66671 0.50705378
10.66771 0.50588944
10.66871 0.50472193
10.66971 0.5035446
10.67071 0.50235051
10.67171 0.50113588
10.67271 0.49990191999999994
10.67371 0.49865423
10.67471 0.49739983
10.67571 0.49614389000000003
10.67671 0.49488745000000006
10.67771 0.4936269
10.67871 0.49235611
10.67971 0.49106935000000007
10.68071 0.48976415
10.68171 0.48844232
10.68271 0.48710927000000004
10.68371 0.48577142999999995
10.68471 0.48443349
10.68571 0.48309672000000004
10.68671 0.48175892
10.68771 0.48041595000000004
10.68871 0.479064
10.68971 0.47770152
10.69071 0.47632968
10.69171 0.47495150999999997
10.69271 0.47357031000000005
10.69371 0.47218794999999997
10.69471 0.47080396
10.69571 0.46941619
10.69671 0.46802233000000004
10.69771 0.46662101999999994
10.69871 0.46521286000000006
10.69971 0.46380013
10.70071 0.46238568999999996
10.70171 0.46097161000000003
10.70271 0.45955841999999997
10.70371 0.45814519000000004
10.70471 0.45673037
10.70571 0.4553128
10.70671 0.45389249
10.70771 0.45247050000000005
10.70871 0.45104832
10.70971 0.44962685
10.71071 0.44820583
10.71171 0.44678412
10.71271 0.44536068999999995
10.71371 0.44393553
10.71471 0.44251018999999997
10.71571 0.44108746
10.71671 0.43967008
10.71771 0.43825926
10.71871 0.43685399
10.71971 0.43545109
10.72071 0.43404666
10.72171 0.43263803
10.72271 0.43122545
10.72371 0.42981193
10.72471 0.42840233
10.72571 0.42700092
10.72671 0.42560939
10.72771 0.42422605
10.72871 0.42284680999999996
10.72971 0.42146733000000003
10.73071 0.42008571
10.73171 0.41870396000000004
10.73271 0.41732737
10.73371 0.41596242
10.73471 0.41461335000000005
10.73571 0.41327998
10.73671 0.41195708
10.73771 0.41063679000000003
10.73871 0.40931199
10.73971 0.40797986999999997
10.74071 0.4066437
10.74171 0.40531177
10.74271 0.40399386
10.74371 0.40269685000000005
10.74471 0.40142178
10.74571 0.40016314000000003
10.74671 0.39891195
10.74771 0.39766007000000003
10.74871 0.39640437
10.74971 0.39514857000000003
10.75071 0.39390171999999996
10.75171 0.39267377000000003
10.75271 0.39147041000000005
10.75371 0.39028998
10.75471 0.38912378
10.75571 0.38795983
10.75671 0.38678864999999996
10.75771 0.38560807999999996
10.75871 0.38442495
10.75971 0.38325249
10.76071 0.38210456000000004
10.76171 0.38098947
10.76271 0.37990606
10.76371 0.37884429999999997
10.76471 0.37778998
10.76571 0.37673139
10.76671 0.37566505
10.76771 0.37459745
10.76871 0.37354205
10.76971 0.3725128
10.77071 0.37151717
10.77171 0.37055239
10.77271 0.3696064
10.77371 0.36866355
10.77471 0.36771223
10.77571 0.36675082999999997
10.77671 0.365789
10.77771 0.36484369
10.77871 0.36393138999999997
10.77971 0.3630603
10.78071 0.36222627
10.78171 0.36141446
10.78271 0.36060596
10.78371 0.35978672
10.78471 0.35895417
10.78571 0.35811856
10.78671 0.35729838999999997
10.78771 0.35651177
10.78871 0.35576789999999997
10.78971 0.35506277
10.79071 0.35438116000000003
10.79171 0.35370395
10.79271 0.35301759
10.79371 0.35232093999999997
10.79471 0.35162617
10.79571 0.35095329
10.79671 0.3503206
10.79771 0.34973575
10.79871 0.3491916
10.79971 0.34866899
10.80071 0.34814535
10.80171 0.34760517999999996
10.80271 0.34704737
10.80371 0.34648594
10.80471 0.34594378
10.80571 0.34544207
10.80671 0.34499061
10.80771 0.34458339
10.80871 0.34420164000000003
10.80971 0.34382301
10.81071 0.34343250999999997
10.81171 0.34302988
10.81271 0.34263006
10.81371 0.3422562
10.81471 0.34192854
10.81571 0.34165452
10.81671 0.34142467
10.81771 0.34121661
10.81871 0.34100518
10.81971 0.34077411999999996
10.82071 0.34052378
10.82171 0.34027109
10.82271 0.34004186999999997
10.82371 0.33985865
10.82471 0.33973032000000003
10.82571 0.33964789
10.82671 0.33958887
10.82771 0.33952801
10.82871 0.33944936
10.82971 0.33935409
10.83071 0.33926012
10.83171 0.33919383
10.83271 0.33917751
10.83371 0.33921874
10.83471 0.33930659
10.83571 0.33941646000000003
10.83671 0.33952165
10.83771 0.33960588999999997
10.83871 0.33967101
10.83971 0.33973624999999996
10.84071 0.33982913
10.84171 0.33997248
10.84271 0.34017353
10.84371 0.34042026000000003
10.84471 0.34068692
10.84571 0.34094609
10.84671 0.3411816
10.84771 0.34139629
10.84871 0.34161083999999997
10.84971 0.34185414999999997
10.85071 0.34214987
10.85171 0.34250536000000004
10.85271 0.3429082
10.85371 0.34333216
10.85471 0.34374949
10.85571 0.34414413
10.85671 0.34451929
10.85771 0.34489578000000004
10.85871 0.34530214
10.85971 0.34576089
10.86071 0.34627751
10.86171 0.34683761
10.86271 0.34741331
10.86371 0.34797625
10.86471 0.34851085
10.86571 0.34902182
10.86671 0.349532
10.86771 0.35007198
10.86871 0.35066586
10.86971 0.35132016
10.87071 0.35202096
10.87171 0.35274068000000003
10.87271 0.35345112
10.87371 0.35413681
10.87471 0.35480214
10.87571 0.35546915999999995
10.87671 0.35616683
10.87771 0.35691711
10.87871 0.35772405
10.87971 0.35857169
10.88071 0.35943124
10.88171 0.36027441000000004
10.88271 0.36108682
10.88371 0.3618747
10.88471 0.3626622
10.88571 0.36348020999999997
10.88671 0.36435199
10.88771 0.36528264000000005
10.88871 0.36625673999999997
10.88971 0.3672458
10.89071 0.36822178
10.89171 0.36917015000000003
10.89271 0.37009658
10.89371 0.37102399
10.89471 0.37198141
10.89571 0.37298999
10.89671 0.37405274
10.89771 0.37515294
10.89871 0.37626171999999997
10.89971 0.3773517
10.90071 0.37840968
10.90171 0.37944290999999997
10.90271 0.38047563
10.90371 0.38153769
10.90471 0.38265055000000003
10.90571 0.38381730999999997
10.90671 0.38502127999999997
10.90771 0.38623393
10.90871 0.38742821
10.90971 0.3885912
10.91071 0.38972993
10.91171 0.39086783999999997
10.91271 0.39203358
10.91371 0.39324737000000004
10.91471 0.39451136000000003
10.91571 0.39580869
10.91671 0.39711152
10.91771 0.398394
10.91871 0.39964449
10.91971 0.40087081
10.92071 0.40209643
10.92171 0.40334932999999995
10.92271 0.40464871999999996
10.92371 0.40599587
10.92471 0.40737367
10.92571 0.40875449999999997
10.92671 0.41011320000000007
10.92771 0.41143876
10.92871 0.41273916000000005
10.92971 0.41403761
10.93071 0.41536135
10.93171 0.41672881000000006
10.93271 0.41814115999999996
10.93371 0.41958176999999997
10.93471 0.42102425
10.93571 0.42244485000000004
10.93671 0.42383350000000003
10.93771 0.42519834999999995
10.93871 0.42656166
10.93971 0.42794901
10.94071 0.4293771
10.94171 0.43084589
10.94271 0.43233857
10.94371 0.43382929000000003
10.94471 0.43529542
10.94571 0.4367277
10.94671 0.43813461
10.94771 0.43953782999999996
10.94871 0.44096214999999994
10.94971 0.44242366999999994
10.95071 0.44392254
10.95171 0.44544293
10.95271 0.44696075
10.95371 0.4484552
10.95471 0.44991821
10.95571 0.45135817
10.95671 0.45279561999999995
10.95771 0.45425342
10.95871 0.45574572999999996
10.95971 0.45727136999999995
10.96071 0.45881434000000004
10.96171 0.46035117000000003
10.96271 0.46186177
10.96371 0.46333857
10.96471 0.46478952
10.96571 0.46623404999999996
10.96671 0.46769367
10.96771 0.46918183
10.96871 0.47069779
10.96971 0.47222738999999997
10.97071 0.47374987
10.97171 0.47524790000000006
10.97271 0.47671570999999996
10.97371 0.47816159
10.97471 0.47960398
10.97571 0.48106234000000003
10.97671 0.48254817
10.97771 0.48405947
10.97871 0.48558163000000004
10.97971 0.48709428
10.98071 0.48858048
10.98171 0.49003423
10.98271 0.49146288
10.98371 0.49288305
10.98471 0.49431268
10.98571 0.49576261
10.98671 0.49723177
10.98771 0.49870797
10.98871 0.50017391
10.98971 0.50161565
10.99071 0.5030290199999999
10.99171 0.50442126
10.99271 0.50580744
10.99371 0.50720321
10.99471 0.50861714
10.99571 0.51004686
10.99671 0.51148012
10.99771 0.51290044
10.99871 0.51429472
10.99971 0.51565897
11.00071 0.51699979
11.00171 0.51833089
11.00271 0.51966659
11.00371 0.521015
11.00471 0.52237464
11.00571 0.52373526
11.00671 0.52508288
11.00771 0.5264062899999999
11.00871 0.5277019
11.00971 0.52897506
11.01071 0.53023696
11.01171 0.5314990900000001
11.01271 0.53276764
11.01371 0.53404081
11.01471 0.53530964
11.01571 0.53656264
11.01671 0.5377911
11.01771 0.53899311
11.01871 0.5401745
11.01971 0.54134573
11.02071 0.54251715
11.02171 0.5436942
11.02271 0.54487502
11.02371 0.54605142
11.02471 0.54721255
11.02571 0.5483497399999999
11.02671 0.54945992
11.02771 0.5505461700000001
11.02871 0.55161589
11.02971 0.55267676
11.03071 0.55373316
11.03171 0.55478439
11.03271 0.55582537
11.03371 0.55684936
11.03471 0.55785156
11.03571 0.55883145
11.03671 0.5597929500000001
11.03771 0.5607427100000001
11.03871 0.56168688
11.03971 0.5626282699999999
11.04071 0.56356513
11.04171 0.56449189
11.04271 0.5654015099999999
11.04371 0.5662883599999999
11.04471 0.5671500700000001
11.04571 0.5679881200000001
11.04671 0.56880643
11.04771 0.56960937
11.04871 0.57039964
11.04971 0.57117757
11.05071 0.5719413
11.05171 0.5726880400000001
11.05271 0.57341568
11.05371 0.574124
11.05471 0.57481439
11.05571 0.57548922
11.05671 0.57615065
11.05771 0.57679955
11.05871 0.57743508
11.05971 0.57805511
11.06071 0.57865698
11.06171 0.57923854
11.06271 0.57979855
11.06371 0.58033667
11.06471 0.58085346
11.06571 0.58134971
11.06671 0.58182641
11.06771 0.5822843400000001
11.06871 0.5827242499999999
11.06971 0.58314651
11.07071 0.58355117
11.07171 0.58393772
11.07271 0.58430512
11.07371 0.58465214
11.07471 0.5849777700000001
11.07571 0.58528194
11.07671 0.58556553
11.07771 0.5858302999999999
11.07871 0.58607804
11.07971 0.5863095199999999
11.08071 0.58652395
11.08171 0.58671893
11.08271 0.58689117
11.08371 0.58703795
11.08471 0.58715832
11.08571 0.5872536
11.08671 0.58732689
11.08771 0.58738166
11.08871 0.58741984
11.08971 0.58744093
11.09071 0.58744191
11.09171 0.5874184
11.09271 0.5873669899999999
11.09371 0.5872868
11.09471 0.58718026
11.09571 0.58705225
11.09671 0.5869078
11.09771 0.58674985
11.09871 0.5865773200000001
11.09971 0.58638556
11.10071 0.58616791
11.10171 0.58591892
11.10271 0.58563668
11.10371 0.58532394
11.10471 0.58498699
11.10571 0.5846327600000001
11.10671 0.58426564
11.10771 0.58388538
11.10871 0.58348714
11.10971 0.58306362
11.11071 0.58260863
11.11171 0.58211996
11.11271 0.58160056
11.11371 0.58105714
11.11471 0.5804968500000001
11.11571 0.57992367
11.11671 0.57933605
11.11771 0.57872734
11.11871 0.57808869
11.11971 0.57741306
11.12071 0.57669878
11.12171 0.57595079
11.12271 0.5751787199999999
11.12371 0.5743927799999999
11.12471 0.5735992
11.12571 0.57279752
11.12671 0.57198065
11.12771 0.57113804
11.12871 0.5702605000000001
11.12971 0.5693441300000001
11.13071 0.56839176
11.13171 0.5674114
11.13271 0.56641186
11.13371 0.56539821
11.13471 0.56436905
11.13571 0.56331689
11.13671 0.5622317499999999
11.13771 0.5611062499999999
11.13871 0.55993958
11.13971 0.55873878
11.14071 0.5575161000000001
11.14171 0.55628396
11.14271 0.5550493999999999
11.14371 0.55381097
11.14471 0.55255913
11.14571 0.55128043
11.14671 0.54996316
11.14771 0.54860241
11.14871 0.54720151
11.14971 0.54577007
11.15071 0.54431884
11.15171 0.54285424
11.15271 0.5413753
11.15371 0.53987405
11.15471 0.53833984
11.15571 0.53676474
11.15671 0.5351481499999999
11.15771 0.5334978899999999
11.15871 0.53182729
11.15971 0.53014918
11.16071 0.52847033
11.16171 0.52678804
11.16271 0.52509098
11.16371 0.52336412
11.16471 0.52159508
11.16571 0.51977928
11.16671 0.51792162
11.16771 0.51603387
11.16871 0.51412876
11.16971 0.5122141
11.17071 0.51028924
11.17171 0.50834571
11.17271 0.50637173
11.17371 0.50435825
11.17471 0.50230371
11.17571 0.50021536
11.17671 0.49810595999999996
11.17771 0.49598799000000005
11.17871 0.49386756000000004
11.17971 0.49174116
11.18071 0.48959698
11.18171 0.48742001
11.18271 0.48519875999999995
11.18371 0.48293038000000005
11.18471 0.48062182000000003
11.18571 0.47828676
11.18671 0.47593946000000004
11.18771 0.47358824000000005
11.18871 0.47123212999999997
11.18971 0.46886173
11.19071 0.46646381000000003
11.19171 0.46402803
11.19271 0.46155164000000004
11.19371 0.45904084
11.19471 0.4565075
11.19571 0.45396336
11.19671 0.45141405000000007
11.19771 0.44885613
11.19871 0.44627846000000004
11.19971 0.44366722000000003
11.20071 0.44101239000000003
11.20171 0.43831277
11.20271 0.43557654
11.20371 0.43281810000000004
11.20471 0.43005151999999996
11.20571 0.42728441999999994
11.20671 0.42451479999999997
11.20771 0.42173228999999995
11.20871 0.41892291
11.20971 0.41607566999999995
11.21071 0.41318741000000003
11.21171 0.41026385000000004
11.21271 0.40731663
11.21371 0.4043573
11.21471 0.40139174
11.21571 0.39841742
11.21671 0.39542466
11.21771 0.39240136
11.21871 0.38933903000000003
11.21971 0.38623724
11.22071 0.3831041
11.22171 0.37995286
11.22271 0.37679587999999997
11.22371 0.3736391
11.22471 0.37047935
11.22571 0.36730573
11.22671 0.36410452
11.22771 0.36086533
11.22871 0.35758561
11.22971 0.35427140999999995
11.23071 0.35093434
11.23171 0.34758607
11.23271 0.34423305000000004
11.23371 0.34087382
11.23471 0.33750024
11.23571 0.33410177999999996
11.23671 0.33067099
11.23771 0.32720729
11.23871 0.32371743999999997
11.23971 0.32021243
11.24071 0.31670227
11.24171 0.31319114
11.24271 0.30967528
11.24371 0.30614457
11.24471 0.30258694
11.24571 0.29899378
11.24671 0.29536376000000003
11.24771 0.29170334
11.24871 0.28802375
11.24971 0.28433604
11.25071 0.28064633
11.25171 0.27695347
11.25271 0.27325015999999996
11.25371 0.26952673
11.25471 0.26577585
11.25571 0.26199599
11.25671 0.25819180999999997
11.25771 0.25437169
11.25871 0.25054344
11.25971 0.24671035000000002
11.26071 0.24286949000000002
11.26171 0.23901304
11.26271 0.23513201
11.26371 0.23122053
11.26471 0.22727877
11.26571 0.22331323000000003
11.26671 0.21933399
11.26771 0.21535057999999999
11.26871 0.21136797000000002
11.26971 0.20738475
11.27071 0.20339412
11.27171 0.19938715
11.27271 0.19535676
11.27371 0.19130057
11.27471 0.18722149999999999
11.27571 0.18312581
11.27671 0.17901987
11.27771 0.17490699999999998
11.27871 0.17078605
11.27971 0.16665225
11.28071 0.16249989
11.28171 0.15832551
11.28271 0.15412996
11.28371 0.14991846
11.28471 0.14569859
11.28571 0.14147712
11.28671 0.13725713
11.28771 0.13303679
11.28871 0.12881012
11.28971 0.12456959999999999
11.29071 0.12030922000000001
11.29171 0.11602668999999999
11.29271 0.11172402000000001
11.29371 0.10740611000000001
11.29471 0.10307841999999999
11.29571 0.09874452399999999
11.29671 0.094404933
11.29771 0.090057414
11.29871 0.085698644
11.29971 0.081326254
11.30071 0.07694029499999999
11.30171 0.072543393
11.30271 0.068139611
11.30371 0.063732546
11.30471 0.059323612
11.30571 0.054911262
11.30671 0.050491572000000005
11.30771 0.046059809
11.30871 0.04161236
11.30971 0.037148144
11.31071 0.032668961999999996
11.31171 0.028178701
11.31271 0.023681806
11.31371 0.019181705
11.31471 0.014679838
11.31571 0.010175586
11.31671 0.0056670167
11.31771 0.0011520052
11.31871 -0.0033707798
11.31971 -0.007901462199999999
11.32071 -0.012439164999999999
11.32171 -0.016982676000000002
11.32271 -0.021531172
11.32371 -0.026084666
11.32471 -0.030643967
11.32571 -0.035210224
11.32671 -0.039784281
11.32771 -0.044366127
11.32871 -0.048954692
11.32971 -0.05354803300000001
11.33071 -0.058143854
11.33171 -0.06274014
11.33271 -0.067335699
11.33371 -0.07193047799999999
11.33471 -0.07652555899999999
11.33571 -0.081122876
11.33671 -0.08572471000000001
11.33771 -0.090333069
11.33871 -0.09494914
11.33971 -0.099572947
11.34071 -0.10420328000000001
11.34171 -0.10883806000000001
11.34271 -0.11347481
11.34371 -0.1181114
11.34471 -0.12274652999999999
11.34571 -0.12737997
11.34671 -0.13201229
11.34771 -0.13664436
11.34871 -0.1412767
11.34971 -0.14590909
11.35071 -0.15054065
11.35171 -0.15517034999999998
11.35271 -0.15979780999999998
11.35371 -0.16442378000000002
11.35471 -0.16905033
11.35571 -0.17368024999999998
11.35671 -0.17831594
11.35771 -0.18295825
11.35871 -0.18760571
11.35971 -0.19225476
11.36071 -0.19690068
11.36171 -0.20153928
11.36271 -0.20616821000000002
11.36371 -0.21078782000000001
11.36471 -0.21540078000000001
11.36571 -0.22001076
11.36671 -0.22462073000000002
11.36771 -0.22923169
11.36871 -0.23384227
11.36971 -0.23844957000000003
11.37071 -0.24305071999999997
11.37171 -0.24764454
11.37271 -0.25223229999999996
11.37371 -0.25681735
11.37471 -0.26140348
11.37571 -0.26599308
11.37671 -0.2705856
11.37771 -0.27517732
11.37871 -0.27976264
11.37971 -0.28433627
11.38071 -0.28889549
11.38171 -0.29344129999999996
11.38271 -0.29797801
11.38371 -0.30251131
11.38471 -0.30704571
11.38571 -0.31158237
11.38671 -0.31611859
11.38771 -0.32064896
11.38871 -0.32516783
11.38971 -0.32967187
11.39071 -0.33416161
11.39171 -0.33864120000000003
11.39271 -0.34311628
11.39371 -0.34759126
11.39471 -0.35206708
11.39571 -0.35654043
11.39671 -0.36100522
11.39771 -0.36545519
11.39871 -0.36988696
11.39971 -0.37430166
11.40071 -0.37870465
11.40171 -0.38310303
11.40271 -0.38750246
11.40371 -0.39190436
11.40471 -0.39630508999999997
11.40571 -0.40069744
11.40671 -0.40507358
11.40771 -0.40942878
11.40871 -0.41376319999999994
11.40971 -0.41808197
11.41071 -0.42239245999999997
11.41171 -0.42670094
11.41271 -0.43100943
11.41371 -0.43531451
11.41471 -0.43960889000000003
11.41571 -0.44388472999999995
11.41671 -0.44813724
11.41771 -0.45236717
11.41871 -0.45658033
11.41971 -0.46078521000000006
11.42071 -0.46498887
11.42171 -0.46919370000000005
11.42271 -0.47339611
11.42371 -0.47758799
11.42471 -0.48176036000000005
11.42571 -0.4859074
11.42671 -0.49002911
11.42771 -0.49413121000000004
11.42871 -0.49822236999999997
11.42971 -0.50231004
11.43071 -0.5063966799999999
11.43171 -0.51047849
11.43271 -0.5145466900000001
11.43371 -0.5185917
11.43471 -0.52260733
11.43571 -0.52659372
11.43671 -0.53055752
11.43771 -0.53450889
11.43871 -0.53845686
11.43971 -0.54240543
11.44071 -0.54635168
11.44171 -0.55028717
11.44271 -0.55420194
11.44371 -0.5580890500000001
11.44471 -0.56194784
11.44571 -0.56578401
11.44671 -0.56960676
11.44771 -0.5734243
11.44871 -0.5772393699999999
11.44971 -0.58104773
11.45071 -0.58483961
11.45171 -0.5886039200000001
11.45271 -0.59233331
11.45371 -0.59602759
11.45471 -0.59969402
11.45571 -0.6033443399999999
11.45671 -0.60698953
11.45771 -0.61063515
11.45871 -0.614279
11.45971 -0.61791237
11.46071 -0.6215241300000001
11.46171 -0.62510618
11.46271 -0.62865685
11.46371 -0.63218172
11.46471 -0.63569071
11.46571 -0.63919304
11.46671 -0.64269239
11.46771 -0.6461849000000001
11.46871 -0.64966031
11.46971 -0.65310667
11.47071 -0.6565155500000001
11.47171 -0.65988605
11.47271 -0.66322554
11.47371 -0.6665464999999999
11.47471 -0.66986089
11.47571 -0.67317514
11.47671 -0.6764871100000001
11.47771 -0.6797873400000001
11.47871 -0.68306336
11.47971 -0.6863054399999999
11.48071 -0.6895109100000001
11.48171 -0.69268532
11.48271 -0.69583948
11.48371 -0.6989841299999999
11.48471 -0.70212469
11.48571 -0.70525832
11.48671 -0.70837503
11.48771 -0.71146218
11.48871 -0.71451035
11.48971 -0.71751792
11.49071 -0.72049196
11.49171 -0.72344528
11.49271 -0.72639058
11.49371 -0.72933487
11.49471 -0.73227603
11.49571 -0.73520397
11.49671 -0.7381049500000001
11.49771 -0.74096792
11.49871 -0.74378951
11.49971 -0.7465752800000001
11.50071 -0.7493370699999999
11.50171 -0.75208722
11.50271 -0.7548328
11.50371 -0.7575720499999999
11.50471 -0.7602952
11.50571 -0.762989
11.50671 -0.76564299
11.50771 -0.76825451
11.50871 -0.77083008
11.50971 -0.77338275
11.51071 -0.77592586
11.51171 -0.77846721
11.51271 -0.7810051600000001
11.51371 -0.78352932
11.51471 -0.78602526
11.51571 -0.78848079
11.51671 -0.79089189
11.51771 -0.7932641500000001
11.51871 -0.79561016
11.51971 -0.7979436799999999
11.52071 -0.8002729199999999
11.52171 -0.8025969399999999
11.52271 -0.80490597
11.52371 -0.8071858399999999
11.52471 -0.8094246500000001
11.52571 -0.8116184699999999
11.52671 -0.8137732700000001
11.52771 -0.8159019999999999
11.52871 -0.8180188899999999
11.52971 -0.82013253
11.53071 -0.82224207
11.53171 -0.82433717
11.53271 -0.8264029399999999
11.53371 -0.8284265199999999
11.53471 -0.8304031599999999
11.53571 -0.83233826
11.53671 -0.83424514
11.53771 -0.83613852
11.53871 -0.8380279900000001
11.53971 -0.83991336
11.54071 -0.8417846600000001
11.54171 -0.8436271000000001
11.54271 -0.8454276199999999
11.54371 -0.8471814
11.54471 -0.84889401
11.54571 -0.8505787699999999
11.54671 -0.8522507699999999
11.54771 -0.8539197000000001
11.54871 -0.8555852799999999
11.54971 -0.85723717
11.55071 -0.8588597200000001
11.55171 -0.86043943
11.55271 -0.8619708
11.55371 -0.8634590500000001
11.55471 -0.86491769
11.55571 -0.86636217
11.55671 -0.86780274
11.55771 -0.86923968
11.55871 -0.8706630200000001
11.55971 -0.87205749
11.56071 -0.8734094
11.56171 -0.8747134400000001
11.56271 -0.87597501
11.56371 -0.8772079800000001
11.56471 -0.87842811
11.56571 -0.87964591
11.56671 -0.88086147
11.56771 -0.88206455
11.56871 -0.88323914
11.56971 -0.88437079
11.57071 -0.8854534500000001
11.57171 -0.8864920599999999
11.57271 -0.8875002200000001
11.57371 -0.8884937500000001
11.57471 -0.88948328
11.57571 -0.89046927
11.57671 -0.89144176
11.57771 -0.8923850000000001
11.57871 -0.8932852200000001
11.57971 -0.89413682
11.58071 -0.89494511
11.58171 -0.89572426
11.58271 -0.89649046
11.58371 -0.8972545199999999
11.58471 -0.89801662
11.58571 -0.8987664200000001
11.58671 -0.89948773
11.58771 -0.9001660200000001
11.58871 -0.90079512
11.58971 -0.9013801800000001
11.59071 -0.90193516
11.59171 -0.9024763499999999
11.59271 -0.9030145599999999
11.59371 -0.9035505399999999
11.59471 -0.9040744999999999
11.59571 -0.90457061
11.59671 -0.90502491
11.59771 -0.9054316200000001
11.59871 -0.90579595
11.59971 -0.9061317899999999
11.60071 -0.90645486
11.60171 -0.9067754299999999
11.60271 -0.90709347
11.60371 -0.9073983900000001
11.60471 -0.90767406
11.60571 -0.9079063300000001
11.60671 -0.90808943
11.60771 -0.9082289400000001
11.60871 -0.9083390199999999
11.60971 -0.9084359700000001
11.61071 -0.90853069
11.61171 -0.90862373
11.61271 -0.9087052199999999
11.61371 -0.9087595199999999
11.61471 -0.90877283
11.61571 -0.90873949
11.61671 -0.90866452
11.61771 -0.9085611400000001
11.61871 -0.9084444500000001
11.61971 -0.90832403
11.62071 -0.9081996
11.62171 -0.9080613
11.62271 -0.9078940400000001
11.62371 -0.9076848599999999
11.62471 -0.90742931
11.62571 -0.90713352
11.62671 -0.90681138
11.62771 -0.90647843
11.62871 -0.9061445499999999
11.62971 -0.90580955
11.63071 -0.9054634699999999
11.63171 -0.9050911300000001
11.63271 -0.90467911
11.63371 -0.90422202
11.63471 -0.9037244099999999
11.63571 -0.90319868
11.63671 -0.90265879
11.63771 -0.9021136000000001
11.63871 -0.901563
11.63971 -0.90099797
11.64071 -0.9004051799999999
11.64171 -0.8997734599999999
11.64271 -0.8990995599999999
11.64371 -0.89838961
11.64471 -0.89765647
11.64571 -0.89691402
11.64671 -0.89617055
11.64771 -0.89542493
11.64871 -0.89466721
11.64971 -0.89388331
11.65071 -0.89306105
11.65171 -0.89219585
11.65271 -0.8912923700000001
11.65371 -0.89036198
11.65471 -0.88941744
11.65571 -0.88846702
11.65671 -0.8875107400000001
11.65771 -0.88654086
11.65871 -0.8855457400000001
11.65971 -0.88451598
11.66071 -0.88344887
11.66171 -0.8823495400000001
11.66271 -0.88122897
11.66371 -0.8800984399999999
11.66471 -0.8789643600000001
11.66571 -0.8778252599999999
11.66671 -0.8766721
11.66771 -0.87549277
11.66871 -0.8742773
11.66971 -0.87302262
11.67071 -0.8717337599999999
11.67171 -0.87042125
11.67271 -0.86909654
11.67371 -0.86776679
11.67471 -0.8664318400000001
11.67571 -0.8650850499999999
11.67671 -0.8637165699999999
11.67771 -0.86231828
11.67871 -0.86088767
11.67971 -0.85942885
11.68071 -0.85795037
11.68171 -0.85646082
11.68271 -0.85496483
11.68371 -0.8534606499999999
11.68471 -0.8519412000000001
11.68571 -0.8503972599999999
11.68671 -0.8488219199999999
11.68771 -0.8472136200000001
11.68871 -0.8455771000000001
11.68971 -0.84392112
11.69071 -0.8422546100000001
11.69171 -0.8405827899999999
11.69271 -0.83890483
11.69371 -0.83721485
11.69471 -0.8355046600000001
11.69571 -0.83376765
11.69671 -0.8320014
11.69771 -0.8302087
11.69871 -0.82839578
11.69971 -0.8265688999999999
11.70071 -0.82473168
11.70171 -0.82288329
11.70271 -0.82101924
11.70371 -0.81913369
11.70471 -0.8172226100000001
11.70571 -0.81528574
11.70671 -0.81332708
11.70771 -0.81135286
11.70871 -0.80936896
11.70971 -0.80737825
11.71071 -0.8053794499999999
11.71171 -0.8033677899999999
11.71271 -0.80133714
11.71371 -0.7992827299999999
11.71471 -0.79720309
11.71571 -0.79510007
11.71671 -0.79297768
11.71771 -0.79084011
11.71871 -0.78868987
11.71971 -0.78652706
11.72071 -0.78434972
11.72171 -0.7821552500000001
11.72271 -0.77994205
11.72371 -0.77771042
11.72471 -0.77546258
11.72571 -0.77320146
11.72671 -0.7709294999999999
11.72771 -0.76864739
11.72871 -0.76635387
11.72971 -0.7640461900000001
11.73071 -0.76172147
11.73171 -0.7593776600000001
11.73271 -0.7570141899999999
11.73371 -0.75463187
11.73471 -0.75223241
11.73571 -0.74981763
11.73671 -0.74738883
11.73771 -0.74494677
11.73871 -0.74249157
11.73971 -0.74002324
11.74071 -0.7375418699999999
11.74171 -0.7350476499999999
11.74271 -0.73254053
11.74371 -0.73002009
11.74471 -0.72748563
11.74571 -0.72493656
11.74671 -0.7223726300000001
11.74771 -0.71979426
11.74871 -0.7172023900000001
11.74971 -0.7145980399999999
11.75071 -0.7119817700000001
11.75171 -0.70935339
11.75271 -0.70671206
11.75371 -0.7040568199999999
11.75471 -0.70138727
11.75571 -0.69870427
11.75671 -0.69600972
11.75771 -0.6933058599999999
11.75871 -0.6905939
11.75971 -0.68787341
11.76071 -0.68514198
11.76171 -0.68239598
11.76271 -0.67963218
11.76371 -0.6768493
11.76471 -0.6740488099999999
11.76571 -0.6712346800000001
11.76671 -0.66841189
11.76771 -0.66558425
11.76871 -0.66275299
11.76971 -0.6599161800000001
11.77071 -0.65706982
11.77171 -0.6542098700000001
11.77271 -0.65133441
11.77371 -0.64844461
11.77471 -0.64554424
11.77571 -0.64263768
11.77671 -0.63972748
11.77771 -0.63681272
11.77871 -0.63388874
11.77971 -0.63094916
11.78071 -0.62798867
11.78171 -0.6250056900000001
11.78271 -0.62200367
11.78371 -0.61898986
11.78471 -0.61597247
11.78571 -0.61295731
11.78671 -0.60994518
11.78771 -0.60693175
11.78871 -0.60390956
11.78971 -0.60087163
11.79071 -0.5978147500000001
11.79171 -0.5947409699999999
11.79271 -0.59165647
11.79371 -0.58856844
11.79471 -0.58548125
11.79571 -0.58239391
11.79671 -0.57930024
11.79771 -0.5761915400000001
11.79871 -0.5730609400000001
11.79971 -0.56990688
11.80071 -0.56673447
11.80171 -0.5635537700000001
11.80271 -0.5603754
11.80371 -0.5572059699999999
11.80471 -0.55404506
11.80571 -0.55088536
11.80671 -0.5477159300000001
11.80771 -0.54452722
11.80871 -0.54131541
11.80971 -0.5380841
11.81071 -0.53484244
11.81171 -0.53160065
11.81271 -0.52836495
11.81371 -0.52513457
11.81471 -0.52190176
11.81571 -0.51865582
11.81671 -0.5153884200000001
11.81771 -0.51209787
11.81871 -0.50879065
11.81971 -0.50547877
11.82071 -0.50217444
11.82171 -0.49888435999999997
11.82271 -0.49560643000000004
11.82371 -0.49233045
11.82471 -0.48904261000000004
11.82571 -0.48573165999999995
11.82671 -0.48239408
11.82771 -0.47903564
11.82871 -0.47566867
11.82971 -0.47230618
11.83071 -0.46895579000000004
11.83171 -0.46561621
11.83271 -0.46227793
11.83371 -0.45892809999999995
11.83471 -0.45555681
11.83571 -0.45216218999999996
11.83671 -0.44875178000000004
11.83771 -0.44533904
11.83871 -0.44193715
11.83971 -0.43855254
11.84071 -0.43518157
11.84171 -0.43181186000000005
11.84271 -0.42842771
11.84371 -0.42501739
11.84471 -0.42157862
11.84571 -0.41811974
11.84671 -0.41465582
11.84771 -0.41120206000000004
11.84871 -0.4077666
11.84971 -0.40434715
11.85071 -0.40093223
11.85171 -0.39750692000000004
11.85271 -0.39406028
11.85371 -0.39059073
11.85471 -0.38710693
11.85571 -0.38362378
11.85671 -0.38015521
11.85771 -0.37670722
11.85871 -0.37327479
11.85971 -0.36984379
11.86071 -0.36639746
11.86171 -0.36292411
11.86271 -0.35942276
11.86371 -0.35590371000000004
11.86471 -0.35238394
11.86571 -0.34887935000000003
11.86671 -0.34539753
11.86771 -0.34193448000000004
11.86871 -0.33847671
11.86971 -0.33500791
11.87071 -0.33151677
11.87171 -0.32800259
11.87271 -0.32447558
11.87371 -0.32095199
11.87471 -0.31744628
11.87571 -0.31396404
11.87671 -0.31049910000000003
11.87771 -0.30703619
11.87871 -0.30355805
11.87971 -0.30005358000000004
11.88071 -0.29652314
11.88171 -0.29297858
11.88271 -0.28943773
11.88371 -0.28591633
11.88471 -0.28242068
11.88571 -0.27894494
11.88671 -0.27547402
11.88771 -0.27199087
11.88871 -0.26848468000000003
11.88971 -0.26495599
11.89071 -0.26141643000000003
11.89171 -0.25788308
11.89271 -0.25437036999999996
11.89371 -0.25088293
11.89471 -0.24741343
11.89571 -0.24394578999999997
11.89671 -0.24046293
11.89771 -0.23695476999999998
11.89871 -0.23342322
11.89971 -0.22988130999999998
11.90071 -0.22634726
11.90171 -0.22283609
11.90271 -0.21935261
11.90371 -0.21588941999999997
11.90471 -0.21243051
11.90571 -0.20895893999999998
11.90671 -0.20546492
11.90771 -0.20195033999999998
11.90871 -0.19842784
11.90971 -0.19491462
11.91071 -0.19142419
11.91171 -0.18795992
11.91271 -0.18451330999999999
11.91371 -0.18106818
11.91471 -0.1776083
11.91571 -0.17412534000000002
11.91671 -0.17062289
11.91771 -0.16711499999999999
11.91871 -0.16361969
11.91971 -0.16015065
11.92071 -0.15671095000000002
11.92171 -0.15329175
11.92271 -0.14987659
11.92371 -0.14644919
11.92471 -0.14300107
11.92571 -0.13953533
11.92671 -0.13606501
11.92771 -0.13260660999999999
11.92871 -0.12917216
11.92971 -0.12576341
11.93071 -0.12237112
11.93171 -0.11897952
11.93271 -0.11557405999999999
11.93371 -0.11214846
11.93471 -0.10870795999999999
11.93571 -0.10526706
11.93671 -0.10184283999999999
11.93771 -0.098447036
11.93871 -0.095080701
11.93971 -0.091733813
11.94071 -0.088390068
11.94171 -0.085034542
11.94271 -0.081660546
11.94371 -0.07827254
11.94471 -0.074883713
11.94571 -0.071509462
11.94671 -0.068159989
11.94771 -0.064835511
11.94871 -0.061526307
11.94971 -0.058217614
11.95071 -0.054896914000000005
11.95171 -0.051560136000000006
11.95271 -0.048213819
11.95371 -0.044872181
11.95471 -0.041550517
11.95571 -0.038258094
11.95671 -0.034993899
11.95771 -0.031747218
11.95871 -0.028502760999999998
11.95971 -0.025247844000000002
11.96071 -0.021978239
11.96171 -0.018699952000000002
11.96271 -0.015426122
11.96371 -0.012170649
11.96471 -0.008941564
11.96571 -0.0057373738
11.96671 -0.0025480114
11.96771 0.0006400845
11.96871 0.0038372570999999998
11.96971 0.007045557900000001
11.97071 0.010257665000000001
11.97171 0.013460366999999999
11.97271 0.016640837000000002
11.97371 0.019792706
11.97471 0.022919048
11.97571 0.026030841
11.97671 0.029141727
11.97771 0.03226157
11.97871 0.035391888
11.97971 0.038525305
11.98071 0.041649201999999996
11.98171 0.044751787
11.98271 0.047827642999999996
11.98371 0.050880102
11.98471 0.053919363
11.98571 0.056957378
11.98671 0.060001917999999994
11.98771 0.06305277299999999
11.98871 0.06610187099999999
11.98971 0.069137174
11.99071 0.072148483
11.99171 0.075132307
11.99271 0.078093464
11.99371 0.081042713
11.99471 0.083991524
11.99571 0.086946628
11.99671 0.089906872
11.99771 0.09286388500000001
11.99871 0.095806172
11.99971 0.09872465200000001
12.00071 0.10161692
12.00171 0.1044882
12.00271 0.10734861000000001
12.00371 0.11020812
12.00471 0.11307164
12.00571 0.11593669999999999
12.00671 0.11879466000000001
12.00771 0.12163501
12.00871 0.12445052
12.00971 0.12724069999999998
12.01071 0.13001199
12.01171 0.13277455999999999
12.01271 0.13553727999999998
12.01371 0.13830339
12.01471 0.14106886
12.01571 0.14382431
12.01671 0.14655943000000002
12.01771 0.14926782
12.01871 0.15194984
12.01971 0.15461214
12.02071 0.15726421
12.02171 0.15991357
12.02271 0.16256205999999998
12.02371 0.16520508
12.02471 0.16783394
12.02571 0.17044041
12.02671 0.17302089
12.02771 0.1755784
12.02871 0.17812125
12.02971 0.18065908
12.03071 0.18319815
12.03171 0.18573826000000002
12.03271 0.18827276
12.03371 0.19079162
12.03471 0.19328607
12.03571 0.19575257000000001
12.03671 0.19819422
12.03771 0.20061885000000002
12.03871 0.20303489
12.03971 0.20544706
12.04071 0.20785397000000003
12.04171 0.21024882
12.04271 0.21262295
12.04371 0.21497027000000002
12.04471 0.21729067
12.04571 0.21959019
12.04671 0.22187843
12.04771 0.22416385
12.04871 0.22644973
12.04971 0.22873243
12.05071 0.23100295
12.05171 0.23325121000000001
12.05271 0.23547066
12.05371 0.23766122999999997
12.05471 0.23982909
12.05571 0.24198345
12.05671 0.24413178
12.05771 0.24627601000000002
12.05871 0.24841146000000003
12.05971 0.25052917
12.06071 0.25262034
12.06171 0.25468082
12.06271 0.25671336
12.06371 0.25872639000000003
12.06471 0.26073006
12.06571 0.26273129
12.06671 0.26473023
12.06771 0.26672008
12.06871 0.26869019
12.06971 0.27063120999999996
12.07071 0.27253949
12.07171 0.27441897
12.07271 0.27627929
12.07371 0.27813111
12.07471 0.2799809
12.07571 0.28182777999999997
12.07671 0.28366388000000003
12.07771 0.28547809999999996
12.07871 0.28726156
12.07971 0.28901195999999996
12.08071 0.29073467000000003
12.08171 0.29244022000000003
12.08271 0.29413912
12.08371 0.29583655
12.08471 0.29752969
12.08571 0.29920891
12.08671 0.30086222
12.08771 0.30248109
12.08871 0.30406462
12.08971 0.30562012
12.09071 0.30715972999999996
12.09171 0.30869462000000003
12.09271 0.31022958
12.09371 0.31176058
12.09471 0.31327661
12.09571 0.31476478999999996
12.09671 0.31621661
12.09771 0.31763199
12.09871 0.3190194
12.09971 0.32039182
12.10071 0.32176045
12.10171 0.32312933
12.10271 0.32449330000000004
12.10371 0.32584039
12.10471 0.32715751000000004
12.10571 0.32843681999999996
12.10671 0.32967955
12.10771 0.33089553
12.10871 0.33209848000000003
12.10971 0.33329932
12.11071 0.33450087
12.11171 0.33569611
12.11271 0.33687148
12.11371 0.33801314
12.11471 0.33911366
12.11571 0.34017563
12.11671 0.34121063
12.11771 0.34223387
12.11871 0.34325710000000004
12.11971 0.34428299
12.12071 0.34530396
12.12171 0.34630559
12.12271 0.34727356
12.12371 0.34820032
12.12471 0.34908864
12.12571 0.34995019
12.12671 0.35079978
12.12771 0.35164817
12.12871 0.35249661
12.12971 0.35333614999999996
12.13071 0.35415175
12.13171 0.35492955
12.13271 0.35566357
12.13371 0.35635901000000003
12.13471 0.35703003
12.13571 0.35769329
12.13671 0.35836035
12.13771 0.35903214
12.13871 0.35969842999999996
12.13971 0.36034249
12.14071 0.36094887
12.14171 0.36151036999999997
12.14271 0.36203121
12.14371 0.36252481
12.14471 0.36300723
12.14571 0.36348936
12.14671 0.36397157
12.14771 0.36444366
12.14871 0.36488979000000005
12.14971 0.36529612
12.15071 0.36565789
12.15171 0.36598193
12.15271 0.3662837
12.15371 0.36658028
12.15471 0.36688226
12.15571 0.36718864
12.15671 0.36748706
12.15771 0.36775933
12.15871 0.36798973999999995
12.15971 0.36817209
12.16071 0.36831247
12.16171 0.36842622999999997
12.16271 0.36853072000000003
12.16371 0.36863713
12.16471 0.36874537
12.16571 0.36884438999999997
12.16671 0.36891773
12.16771 0.36895161
12.16871 0.36894176
12.16971 0.36889574999999997
12.17071 0.36882954
12.17171 0.36875991999999996
12.17271 0.3686965
12.17371 0.36863692000000003
12.17471 0.36856764999999997
12.17571 0.36847009
12.17671 0.368329
12.17771 0.3681395
12.17871 0.3679093
12.17971 0.36765507000000003
12.18071 0.36739467
12.18171 0.36713904999999997
12.18271 0.36688726
12.18371 0.36662731
12.18471 0.36634197
12.18571 0.36601725
12.18671 0.365649
12.18771 0.36524502
12.18871 0.36482117
12.18971 0.3643939
12.19071 0.36397218000000003
12.19171 0.36355308
12.19271 0.36312300000000003
12.19371 0.36266371999999997
12.19471 0.36216101
12.19571 0.36161125
12.19671 0.36102317
12.19771 0.36041385
12.19871 0.35980099
12.19971 0.35919489
12.20071 0.35859384
12.20171 0.35798519
12.20271 0.35735162000000004
12.20371 0.35667922
12.20471 0.3559642
12.20571 0.35521443999999996
12.20671 0.35444568
12.20771 0.35367396
12.20871 0.35290796999999996
12.20971 0.35214487
12.21071 0.3513715
12.21171 0.35057066000000003
12.21271 0.34972918
12.21371 0.34884414999999996
12.21471 0.34792449000000003
12.21571 0.34698688
12.21671 0.34604813
12.21771 0.34511751
12.21871 0.34419261
12.21971 0.3432607
12.22071 0.34230466000000004
12.22171 0.341311
12.22271 0.34027609999999997
12.22371 0.33920759
12.22471 0.33812067
12.22571 0.33703076
12.22671 0.33594626
12.22771 0.33486465
12.22871 0.33377383
12.22971 0.33265795
12.23071 0.33150495
12.23171 0.33031243
12.23271 0.32908891
12.23371 0.32784989999999997
12.23471 0.32661087
12.23571 0.32538008
12.23671 0.32415495
12.23771 0.32292323
12.23871 0.32166881
12.23971 0.32037909000000003
12.24071 0.31905068999999997
12.24171 0.31769082
12.24271 0.31631372
12.24371 0.31493397
12.24471 0.3135598
12.24571 0.31218935999999997
12.24671 0.31081190999999997
12.24771 0.30941307
12.24871 0.30798169
12.24971 0.30651516
12.25071 0.30502067
12.25171 0.30351176
12.25271 0.30200211
12.25371 0.30049908000000003
12.25471 0.29900037
12.25571 0.29749521
12.25671 0.29596942000000004
12.25771 0.29441195
12.25871 0.29282009
12.25971 0.29120068
12.26071 0.28956705
12.26171 0.2879329
12.26271 0.28630627999999997
12.26371 0.28468616999999996
12.26471 0.28306327
12.26571 0.28142452
12.26671 0.27975915
12.26771 0.27806363
12.26871 0.27634294000000004
12.26971 0.27460798000000003
12.27071 0.27287023
12.27171 0.27113631
12.27271 0.26940496
12.27371 0.26766772
12.27471 0.26591301
12.27571 0.26413186
12.27671 0.26232214
12.27771 0.26048985
12.27871 0.25864667
12.27971 0.25680475
12.28071 0.25497158
12.28171 0.25314678999999995
12.28271 0.25132252
12.28371 0.24948709
12.28471 0.24763023999999997
12.28571 0.24574744
12.28671 0.24384155
12.28771 0.24192113999999998
12.28871 0.23999621999999998
12.28971 0.23807356999999998
12.29071 0.23615392999999998
12.29171 0.23423187
12.29271 0.23229877000000002
12.29371 0.23034717999999998
12.29471 0.22837461
12.29571 0.22638482
12.29671 0.22438634000000002
12.29771 0.22238865000000002
12.29871 0.22039802
12.29971 0.21841461
12.30071 0.21643243
12.30171 0.21444190999999999
12.30271 0.21243407
12.30371 0.2104043
12.30471 0.20835423
12.30571 0.20629087999999998
12.30671 0.20422356
12.30771 0.20215989
12.30871 0.20010292000000002
12.30971 0.19805026
12.31071 0.19599569
12.31171 0.19393235
12.31271 0.19185598
12.31371 0.18976683
12.31471 0.18766944000000002
12.31571 0.18557026999999998
12.31671 0.18347471
12.31771 0.18138441
12.31871 0.17929641
12.31971 0.17720443
12.32071 0.17510171
12.32171 0.17298401000000002
12.32271 0.17085171999999998
12.32371 0.1687099
12.32471 0.16656639
12.32571 0.16442874000000002
12.32671 0.16230123999999999
12.32771 0.16018333
12.32871 0.15806998
12.32971 0.15595388
12.33071 0.15382845
12.33171 0.15169043
12.33271 0.14954101
12.33371 0.14738500000000002
12.33471 0.14522863
12.33571 0.14307683999999998
12.33671 0.14093131
12.33771 0.13879004
12.33871 0.13664871
12.33971 0.13450303
12.34071 0.13235114
12.34171 0.13019484
12.34271 0.12803916
12.34371 0.12589018000000002
12.34471 0.12375234
12.34571 0.12162611
12.34671 0.11950729
12.34771 0.11738825
12.34871 0.11526073
12.34971 0.11311901
12.35071 0.11096232
12.35171 0.10879520999999999
12.35271 0.10662591
12.35371 0.10446330999999999
12.35471 0.10231361
12.35571 0.10017833999999999
12.35671 0.09805439
12.35771 0.095935958
12.35871 0.093817577
12.35971 0.091696822
12.36071 0.089575385
12.36171 0.087458047
12.36271 0.085350021
12.36371 0.083253882
12.36471 0.081167609
12.36571 0.079084729
12.36671 0.07699671
12.36771 0.074896606
12.36871 0.072782399
12.36971 0.070658472
12.37071 0.068534416
12.37171 0.06642158799999999
12.37271 0.064328808
12.37371 0.062259019
12.37471 0.060208369
12.37571 0.05816816700000001
12.37671 0.056128820999999995
12.37771 0.054084008999999995
12.37871 0.052033248000000004
12.37971 0.049981696
12.38071 0.047937303
12.38171 0.045906691
12.38271 0.043891711
12.38371 0.041888343
12.38471 0.039888563
12.38571 0.037884334
12.38671 0.035871897
12.38771 0.033854277
12.38871 0.031840673
12.38971 0.029842893000000002
12.39071 0.027870288
12.39171 0.025925477000000002
12.39271 0.024002858999999998
12.39371 0.022090683
12.39471 0.020175870999999998
12.39571 0.018249478
12.39671 0.016310395
12.39771 0.014365593
12.39871 0.012426839
12.39971 0.010505362
12.40071 0.008606936899999999
12.40171 0.006729651800000001
12.40271 0.0048653789999999995
12.40371 0.0030042336
12.40471 0.0011398887
12.40571 -0.00072682633
12.40671 -0.0025878384
12.40771 -0.0044314096
12.40871 -0.0062477782
12.40971 -0.0080342274
12.41071 -0.0097971264
12.41171 -0.011549842
12.41271 -0.013307313
12.41371 -0.015079665
12.41471 -0.016867742999999998
12.41571 -0.018662638999999998
12.41671 -0.020449476
12.41771 -0.022213771
12.41871 -0.023947499
12.41971 -0.025652122
12.42071 -0.02733721
12.42171 -0.029015355
12.42271 -0.03069579
12.42371 -0.032379763
12.42471 -0.034059849
12.42571 -0.035723569000000004
12.42671 -0.037359658999999996
12.42771 -0.038963946
12.42871 -0.040542043
12.42971 -0.042107436
12.43071 -0.043675730999999995
12.43171 -0.045257632
12.43271 -0.046853930999999995
12.43371 -0.048454854000000006
12.43471 -0.050044152999999994
12.43571 -0.051606155
12.43671 -0.053132557999999996
12.43771 -0.054625864
12.43871 -0.056097889
12.43971 -0.057564059
12.44071 -0.059036090000000006
12.44171 -0.060516567
12.44271 -0.06199784700000001
12.44371 -0.063465862
12.44471 -0.064907002
12.44571 -0.066314795
12.44671 -0.067693251
12.44771 -0.06905521099999999
12.44871 -0.070416369
12.44971 -0.071787828
12.45071 -0.073170627
12.45171 -0.074554858
12.45271 -0.075923902
12.45371 -0.07726184
12.45471 -0.078560691
12.45571 -0.079824083
12.45671 -0.081065606
12.45771 -0.082302658
12.45871 -0.083548512
12.45971 -0.084806344
12.46071 -0.086068001
12.46171 -0.08731797599999999
12.46271 -0.088540785
12.46371 -0.08972832
12.46471 -0.09088363099999999
12.46571 -0.092019426
12.46671 -0.093151949
12.46771 -0.09429318
12.46871 -0.095444953
12.46971 -0.096597872
12.47071 -0.097735506
12.47171 -0.09884201000000001
12.47271 -0.09990958500000001
12.47371 -0.10094225
12.47471 -0.10195419
12.47571 -0.10296336
12.47671 -0.10398324
12.47771 -0.10501674
12.47871 -0.10605482
12.47971 -0.10708076
12.48071 -0.10807778000000001
12.48171 -0.10903684999999999
12.48271 -0.10996063
12.48371 -0.11086207000000001
12.48471 -0.11175821
12.48571 -0.1126621
12.48671 -0.11357667
12.48771 -0.11449342000000001
12.48871 -0.11539657999999998
12.48971 -0.11627071
12.49071 -0.1171082
12.49171 -0.11791311
12.49271 -0.11869947
12.49371 -0.11948494999999999
12.49471 -0.12028258000000001
12.49571 -0.12109467000000002
12.49671 -0.12191157
12.49771 -0.12271591000000001
12.49871 -0.12349047
12.49971 -0.12422591999999999
12.50071 -0.12492484000000001
12.50171 -0.12560037
12.50271 -0.12626993
12.50371 -0.12694706
12.50471 -0.1276353
12.50571 -0.12832680999999999
12.50671 -0.12900636
12.50771 -0.12965885
12.50871 -0.13027665
12.50971 -0.13086346
12.51071 -0.13143272
12.51171 -0.13200136999999998
12.51271 -0.13258187999999999
12.51371 -0.1331764
12.51471 -0.13377552
12.51571 -0.13436257000000001
12.51671 -0.13492118
12.51771 -0.13544278999999998
12.51871 -0.13593053
12.51971 -0.13639772
12.52071 -0.13686165
12.52171 -0.13733574999999998
12.52271 -0.13782354
12.52371 -0.13831736
12.52471 -0.13880227
12.52571 -0.13926327
12.52671 -0.13969252999999998
12.52771 -0.14009301999999998
12.52871 -0.14047711
12.52971 -0.14086063000000001
12.53071 -0.14125542
12.53171 -0.14166367
12.53271 -0.14207689999999998
12.53371 -0.14247989
12.53471 -0.14285785
12.53571 -0.14320337
12.53671 -0.14351989
12.53771 -0.14382019
12.53871 -0.14412052
12.53971 -0.14443321
12.54071 -0.1447611
12.54171 -0.14509648
12.54271 -0.14542486
12.54371 -0.14573181
12.54471 -0.14600966999999998
12.54571 -0.14626101
12.54671 -0.14649726999999999
12.54771 -0.14673327
12.54871 -0.14698025
12.54971 -0.1472407
12.55071 -0.14750742
12.55171 -0.14776704000000002
12.55271 -0.14800653
12.55371 -0.14821944
12.55471 -0.14840898
12.55571 -0.14858658
12.55671 -0.1487666
12.55771 -0.1489597
12.55871 -0.14916791
12.55971 -0.14938385999999998
12.56071 -0.14959425
12.56171 -0.14978606
12.56271 -0.14995257
12.56371 -0.1500963
12.56471 -0.15022773
12.56571 -0.15036035
12.56671 -0.15050442
12.56771 -0.15066236000000002
12.56871 -0.15082797
12.56971 -0.15098961
12.57071 -0.15113588
12.57171 -0.15126110999999998
12.57271 -0.15136809
12.57371 -0.15146678
12.57471 -0.1515697
12.57571 -0.15168621999999998
12.57671 -0.15181835
12.57771 -0.15196005
12.57871 -0.15210026000000001
12.57971 -0.15222817
12.58071 -0.15233821
12.58171 -0.1524326
12.58271 -0.15252008
12.58371 -0.15261166
12.58471 -0.15271546
12.58571 -0.15283286000000001
12.58671 -0.15295797
12.58771 -0.15308043000000002
12.58871 -0.15319026
12.58971 -0.15328252
12.59071 -0.15335958
12.59171 -0.1534301
12.59271 -0.15350505
12.59371 -0.15359304
12.59471 -0.15369676
12.59571 -0.15381227
12.59671 -0.1539314
12.59771 -0.15404596999999998
12.59871 -0.15415172
12.59971 -0.15425038
12.60071 -0.15434863000000001
12.60171 -0.15445477000000002
12.60271 -0.15457467
12.60371 -0.15470881
12.60471 -0.15485203
12.60571 -0.15499570000000001
12.60671 -0.15513174
12.60771 -0.15525614
12.60871 -0.15537074
12.60971 -0.15548238
12.61071 -0.15559983
12.61171 -0.15573008
12.61271 -0.15587555
12.61371 -0.15603359
12.61471 -0.15619813999999999
12.61571 -0.156363
12.61671 -0.15652475
12.61771 -0.15668437999999998
12.61871 -0.1568466
12.61971 -0.15701748
12.62071 -0.15720156999999998
12.62171 -0.1573997
12.62271 -0.15760870999999999
12.62371 -0.15782302
12.62471 -0.15803727
12.62571 -0.15824886999999999
12.62671 -0.15845915
12.62771 -0.15867283000000001
12.62871 -0.15889583
12.62971 -0.15913280999999999
12.63071 -0.15938523999999998
12.63171 -0.15965113
12.63271 -0.15992618
12.63371 -0.16020590999999998
12.63471 -0.16048780999999998
12.63571 -0.16077235
12.63671 -0.16106273
12.63771 -0.16136332
12.63871 -0.16167779000000002
12.63971 -0.16200757999999998
12.64071 -0.16235166
12.64171 -0.16270721000000002
12.64271 -0.16307117
12.64371 -0.16344167999999998
12.64471 -0.16381883
12.64571 -0.16420452
12.64671 -0.16460137
12.64771 -0.16501148000000002
12.64871 -0.16543552
12.64971 -0.16587258
12.65071 -0.16632070000000002
12.65171 -0.16677798
12.65271 -0.16724353
12.65371 -0.16771802
12.65471 -0.16820347
12.65571 -0.16870257
12.65671 -0.16921777
12.65771 -0.16975055
12.65871 -0.17030104
12.65971 -0.17086824
12.66071 -0.17145051
12.66171 -0.17204608999999998
12.66271 -0.17265357
12.66371 -0.17327214999999999
12.66471 -0.17390157
12.66571 -0.17454211
12.66671 -0.17519441000000002
12.66771 -0.17585936
12.66871 -0.17653796
12.66971 -0.17723117
12.67071 -0.17793982
12.67171 -0.1786644
12.67271 -0.17940517
12.67371 -0.18016232999999998
12.67471 -0.18093613
12.67571 -0.18172708
12.67671 -0.1825358
12.67771 -0.18336277
12.67871 -0.18420788000000002
12.67971 -0.18507015999999998
12.68071 -0.18594781999999999
12.68171 -0.18683867999999998
12.68271 -0.187741
12.68371 -0.1886543
12.68471 -0.18957987
12.68571 -0.19052061
12.68671 -0.19148014
12.68771 -0.19246162
12.68871 -0.19346655000000001
12.68971 -0.19449425
12.69071 -0.19554223
12.69171 -0.19660729
12.69271 -0.19768695000000003
12.69371 -0.19878043999999997
12.69471 -0.199889
12.69571 -0.20101507999999998
12.69671 -0.20216098
12.69771 -0.20332756
12.69871 -0.20451366
12.69971 -0.20571665000000003
12.70071 -0.2069338
12.70171 -0.20816394
12.70271 -0.20940853
12.70371 -0.21067157
12.70471 -0.21195824000000002
12.70571 -0.21327278
12.70671 -0.21461661
12.70771 -0.2159874
12.70871 -0.21737989000000002
12.70971 -0.21878786
12.71071 -0.22020670999999997
12.71171 -0.22163524
12.71271 -0.22307602
12.71371 -0.22453410000000001
12.71471 -0.22601464
12.71571 -0.22752055
12.71671 -0.22905124
12.71771 -0.23060327000000003
12.71871 -0.23217229
12.71971 -0.23375552
12.72071 -0.23535361999999999
12.72171 -0.23697086
12.72271 -0.2386133
12.72371 -0.24028603999999998
12.72471 -0.24199070999999997
12.72571 -0.24372418
12.72671 -0.24547961000000001
12.72771 -0.24724912
12.72871 -0.24902713
12.72971 -0.25081275999999997
12.73071 -0.25261014
12.73171 -0.25442659
12.73271 -0.25626936
12.73371 -0.25814229
12.73471 -0.26004437999999996
12.73571 -0.26197031000000004
12.73671 -0.26391323
12.73771 -0.26586826
12.73871 -0.26783501
12.73971 -0.26981793
12.74071 -0.27182447
12.74171 -0.2738615
12.74271 -0.27593195
12.74371 -0.27803325
12.74471 -0.28015825
12.74571 -0.28229833
12.74671 -0.28444733
12.74771 -0.28660441999999997
12.74871 -0.2887744
12.74971 -0.29096557
12.75071 -0.29318565999999996
12.75171 -0.29543811
12.75271 -0.29772031
12.75371 -0.30002449999999997
12.75471 -0.30234128
12.75571 -0.30466392999999997
12.75671 -0.30699150999999997
12.75771 -0.30932957
12.75871 -0.31168771
12.75971 -0.31407529
12.76071 -0.31649744999999996
12.76171 -0.31895291
12.76271 -0.32143474
12.76371 -0.32393388
12.76471 -0.32644344
12.76571 -0.32896209
12.76671 -0.33149451
12.76771 -0.33404906
12.76871 -0.33663346
12.76971 -0.33925068999999997
12.77071 -0.34189696999999997
12.77171 -0.34456302
12.77271 -0.34723799
12.77371 -0.34991428
12.77471 -0.35259121
12.77571 -0.35527544
12.77671 -0.35797835
12.77771 -0.36071111
12.77871 -0.36347997
12.77971 -0.36628379
12.78071 -0.36911478
12.78171 -0.37196232
12.78271 -0.37481796
12.78371 -0.37767906
12.78471 -0.38054962999999997
12.78571 -0.38343798
12.78671 -0.38635219
12.78771 -0.38929554
12.78871 -0.39226455000000005
12.78971 -0.39525004
12.79071 -0.3982414
12.79171 -0.40123141
12.79271 -0.40422007
12.79371 -0.40721507
12.79471 -0.41022873000000004
12.79571 -0.41327285999999996
12.79671 -0.41635362
12.79771 -0.41946898999999993
12.79871 -0.42260960000000003
12.79971 -0.42576292
12.80071 -0.4289187
12.80171 -0.43207304999999996
12.80271 -0.43522958
12.80371 -0.43839701
12.80471 -0.44158441
12.80571 -0.4447965
12.80671 -0.44803103
12.80771 -0.45127999
12.80871 -0.45453338
12.80971 -0.4577843
12.81071 -0.46103275
12.81171 -0.46428624
12.81271 -0.46755662
12.81371 -0.47085504
12.81471 -0.47418685000000005
12.81571 -0.47754883000000004
12.81671 -0.48093060000000004
12.81771 -0.48431866
12.81871 -0.48770211
12.81971 -0.49107698999999994
12.82071 -0.4944474
12.82171 -0.49782320999999996
12.82271 -0.50121509
12.82371 -0.5046294100000001
12.82471 -0.50806557
12.82571 -0.51151649
12.82671 -0.5149723
12.82771 -0.51842551
12.82871 -0.52187471
12.82971 -0.52532544
12.83071 -0.52878768
12.83171 -0.5322707799999999
12.83271 -0.53577893
12.83371 -0.53930846
12.83471 -0.54284893
12.83571 -0.54638716
12.83671 -0.54991292
12.83771 -0.55342298
12.83871 -0.55692252
12.83971 -0.56042257
12.84071 -0.56393514
12.84171 -0.56746807
12.84271 -0.57102186
12.84371 -0.57458989
12.84471 -0.57816203
12.84571 -0.58172941
12.84671 -0.58528855
12.84771 -0.58884262
12.84871 -0.59239939
12.84971 -0.59596705
12.85071 -0.59954957
12.85171 -0.6031442
12.85271 -0.60674199
12.85371 -0.6103315899999999
12.85471 -0.6139041399999999
12.85571 -0.61745737
12.85671 -0.62099667
12.85771 -0.62453314
12.85871 -0.62807868
12.85971 -0.63164113
12.86071 -0.63522104
12.86171 -0.63881166
12.86271 -0.64240205
12.86371 -0.6459821
12.86471 -0.64954651
12.86571 -0.65309657
12.86671 -0.65663881
12.86771 -0.66018114
12.86871 -0.66372859
12.86971 -0.66728038
12.87071 -0.67082997
12.87171 -0.67436807
12.87271 -0.67788674
12.87371 -0.6813833
12.87471 -0.68486179
12.87571 -0.6883312899999999
12.87671 -0.69180196
12.87771 -0.6952804
12.87871 -0.6987667200000001
12.87971 -0.70225419
12.88071 -0.70573217
12.88171 -0.7091905
12.88271 -0.71262359
12.88371 -0.71603246
12.88471 -0.71942396
12.88571 -0.72280709
12.88671 -0.72618886
12.88771 -0.72957105
12.88871 -0.73294956
12.88971 -0.7363163899999999
12.89071 -0.73966337
12.89171 -0.7429860100000001
12.89271 -0.74628531
12.89371 -0.74956701
12.89471 -0.7528384699999999
12.89571 -0.7561048499999999
12.89671 -0.75936606
12.89771 -0.76261638
12.89871 -0.76584653
12.89971 -0.76904735
12.90071 -0.77221394
12.90171 -0.7753477
12.90271 -0.7784557999999999
12.90371 -0.78154821
12.90471 -0.7846334899999999
12.90571 -0.78771524
12.90671 -0.79079084
12.90771 -0.79385294
12.90871 -0.79689268
12.90971 -0.79990337
12.91071 -0.8028829499999999
12.91171 -0.80583431
12.91271 -0.80876304
12.91371 -0.8116742600000001
12.91471 -0.81456918
12.91571 -0.8174444499999999
12.91671 -0.8202929
12.91771 -0.8231067099999999
12.91871 -0.82588084
12.91971 -0.82861576
12.92071 -0.83131734
12.92171 -0.8339944300000001
12.92271 -0.83665522
12.92371 -0.83930399
12.92471 -0.84193889
12.92571 -0.8445529300000001
12.92671 -0.8471365999999999
12.92771 -0.84968181
12.92871 -0.8521849300000001
12.92971 -0.8546478099999999
12.93071 -0.85707614
12.93171 -0.8594766300000001
12.93271 -0.86185345
12.93371 -0.8642062500000001
12.93471 -0.86653009
12.93571 -0.8688179799999999
12.93671 -0.87106386
12.93771 -0.87326569
12.93871 -0.87542636
12.93971 -0.8775523900000001
12.94071 -0.87965084
12.94171 -0.8817261099999999
12.94271 -0.88377735
12.94371 -0.8857986
12.94471 -0.88778101
12.94571 -0.8897163899999999
12.94671 -0.89160064
12.94771 -0.8934353500000001
12.94871 -0.89522684
12.94971 -0.89698341
12.95071 -0.8987114799999999
12.95171 -0.9004128199999999
12.95271 -0.9020838
12.95371 -0.90371696
12.95471 -0.90530412
12.95571 -0.9068400600000001
12.95671 -0.90832459
12.95771 -0.9097620799999999
12.95871 -0.91115907
12.95971 -0.91252085
12.96071 -0.91384863
12.96171 -0.9151385200000001
12.96271 -0.9163830399999999
12.96371 -0.9175743000000001
12.96471 -0.91870744
12.96571 -0.9197833000000001
12.96671 -0.92080776
12.96771 -0.9217894600000001
12.96871 -0.92273597
12.96971 -0.92365043
12.97071 -0.9245298799999999
12.97171 -0.92536649
12.97271 -0.92615066
12.97371 -0.92687514
12.97471 -0.92753777
12.97571 -0.9281421999999999
12.97671 -0.9286956900000001
12.97771 -0.92920577
12.97871 -0.92967628
12.97971 -0.93010562
12.98071 -0.93048727
12.98171 -0.93081277
12.98271 -0.9310753999999999
12.98371 -0.9312734899999999
12.98471 -0.93141096
12.98571 -0.93149552
12.98671 -0.9315351
12.98771 -0.9315338
12.98871 -0.93148984
12.98971 -0.9313959599999999
12.99071 -0.93124239
12.99171 -0.93102101
12.99271 -0.9307290399999999
12.99371 -0.9303702
12.99471 -0.9299532500000001
12.99571 -0.92948768
12.99671 -0.92897974
12.99771 -0.92842923
12.99871 -0.9278298399999999
12.99971 -0.92717148
13.00071 -0.9264447699999999
13.00171 -0.9256452300000001
13.00271 -0.92477463
13.00371 -0.92384005
13.00471 -0.9228503299999999
13.00571 -0.92181135
13.00671 -0.9207231899999999
13.00771 -0.9195798999999999
13.00871 -0.91837188
13.00971 -0.91709057
13.01071 -0.9157324200000001
13.01171 -0.91430098
13.01271 -0.91280537
13.01371 -0.91125611
13.01471 -0.9096607600000001
13.01571 -0.90801986
13.01671 -0.90632671
13.01771 -0.90456996
13.01871 -0.90273833
13.01971 -0.90082549
13.02071 -0.8988324599999999
13.02171 -0.89676687
13.02271 -0.89463927
13.02371 -0.8924579199999999
13.02471 -0.89022536
13.02571 -0.88793682
13.02671 -0.8855829000000001
13.02771 -0.8831542
13.02871 -0.8806456799999999
13.02971 -0.87805949
13.03071 -0.8754038299999999
13.03171 -0.8726893
13.03271 -0.86992392
13.03371 -0.8671089099999999
13.03471 -0.86423764
13.03571 -0.86129829
13.03671 -0.8582786699999999
13.03771 -0.85517159
13.03871 -0.8519779
13.03971 -0.8487057900000001
13.04071 -0.8453673700000001
13.04171 -0.84197288
13.04271 -0.83852634
13.04371 -0.8350238200000001
13.04471 -0.8314555499999999
13.04571 -0.8278106299999999
13.04671 -0.8240821799999999
13.04771 -0.82027074
13.04871 -0.81638368
13.04971 -0.81243189
13.05071 -0.8084244100000001
13.05171 -0.80436384
13.05271 -0.80024488
13.05371 -0.7960562600000001
13.05471 -0.79178596
13.05571 -0.7874265300000001
13.05671 -0.7829782599999999
13.05771 -0.77844937
13.05871 -0.77385223
13.05971 -0.76919766
13.06071 -0.76449011
13.06171 -0.75972551
13.06271 -0.7548932
13.06371 -0.74998089
13.06471 -0.74498025
13.06571 -0.7398907100000001
13.06671 -0.7347195400000001
13.06771 -0.7294784799999999
13.06871 -0.72417827
13.06971 -0.71882368
13.07071 -0.71341125
13.07171 -0.70793121
13.07271 -0.70237196
13.07371 -0.69672572
13.07471 -0.6909922199999999
13.07571 -0.68517881
13.07671 -0.67929719
13.07771 -0.67335782
13.07871 -0.6673648
13.07971 -0.66131386
13.08071 -0.65519405
13.08171 -0.64899246
13.08271 -0.64270003
13.08371 -0.6363155300000001
13.08471 -0.62984629
13.08571 -0.62330468
13.08671 -0.6167029
13.08771 -0.6100475799999999
13.08871 -0.6033369799999999
13.08971 -0.59656245
13.09071 -0.58971262
13.09171 -0.5827788700000001
13.09271 -0.5757594
13.09371 -0.56866002
13.09471 -0.56149103
13.09571 -0.55426238
13.09671 -0.54697851
13.09771 -0.53963596
13.09871 -0.53222477
13.09971 -0.52473275
13.10071 -0.5171509000000001
13.10171 -0.50947787
13.10271 -0.5017207
13.10371 -0.49389200000000005
13.10471 -0.48600463000000005
13.10571 -0.47806641
13.10671 -0.47007697000000004
13.10771 -0.46202848
13.10871 -0.45390939
13.10971 -0.44570994
13.11071 -0.43742652
13.11171 -0.4290631
13.11271 -0.42062905
13.11371 -0.41213441000000006
13.11471 -0.40358510000000003
13.11571 -0.39497982
13.11671 -0.38631065
13.11771 -0.37756669
13.11871 -0.36873932
13.11971 -0.35982635
13.12071 -0.3508335
13.12171 -0.34177224
13.12271 -0.3326549
13.12371 -0.32348945
13.12471 -0.31427605999999997
13.12571 -0.30500719
13.12671 -0.29567103
13.12771 -0.28625678
13.12871 -0.27675936
13.12971 -0.2671815
13.13071 -0.25753241
13.13171 -0.24782347
13.13271 -0.23806316
13.13371 -0.22825345
13.13471 -0.21838934999999998
13.13571 -0.20846166
13.13671 -0.19846171999999998
13.13771 -0.18838588
13.13871 -0.17823749
13.13971 -0.16802568
13.14071 -0.15776129
13.14171 -0.14745184
13.14271 -0.1370979
13.14371 -0.12669248
13.14471 -0.11622384000000001
13.14571 -0.10568054
13.14671 -0.09505635800000001
13.14771 -0.084353081
13.14871 -0.07357979199999999
13.14971 -0.06274909799999999
13.15071 -0.051871903000000004
13.15171 -0.04095312
13.15271 -0.029990135
13.15371 -0.018974705999999997
13.15471 -0.0078973004
13.15571 0.0032481209999999996
13.15671 0.014461106999999999
13.15771 0.025734876
13.15871 0.037059528
13.15971 0.048426817999999996
13.16071 0.059834239000000004
13.16171 0.071286503
13.16271 0.082793628
13.16371 0.094366475
13.16471 0.10601167999999998
13.16571 0.11772829000000001
13.16671 0.12950768999999998
13.16771 0.14133689
13.16871 0.15320367999999998
13.16971 0.16510159
13.17071 0.17703226
13.17171 0.18900426
13.17271 0.201029
13.17371 0.21311548
13.17471 0.22526616000000002
13.17571 0.23747615000000002
13.17671 0.24973550000000003
13.17771 0.26203396
13.17871 0.27436574
13.17971 0.28673215
13.18071 0.29914081000000003
13.18171 0.31160181
13.18271 0.32412262999999997
13.18371 0.33670403
13.18471 0.34933903
13.18571 0.36201542000000003
13.18671 0.37472092
13.18771 0.38744831
13.18871 0.40019862
13.18971 0.41298075
13.19071 0.42580748
13.19171 0.43868980999999996
13.19271 0.45163198
13.19371 0.46462952
13.19471 0.47767125000000005
13.19571 0.49074399
13.19671 0.5038383399999999
13.19771 0.51695243
13.19871 0.53009233
13.19971 0.54326854
13.20071 0.55649076
13.20171 0.56976285
13.20271 0.58308062
13.20371 0.5964336
13.20471 0.60980953
13.20571 0.62320023
13.20671 0.63660541
13.20771 0.6500330799999999
13.20871 0.66349595
13.20971 0.6770054799999999
13.21071 0.69056647
13.21171 0.70417416
13.21271 0.71781599
13.21371 0.7314763999999999
13.21471 0.7451432800000001
13.21571 0.7588129499999999
13.21671 0.77249124
13.21771 0.78619039
13.21871 0.79992311
13.21971 0.81369691
13.22071 0.82751019
13.22171 0.84135337
13.22271 0.8552135000000001
13.22371 0.86908014
13.22471 0.8829507000000001
13.22571 0.89683114
13.22671 0.9107335500000001
13.22771 0.9246697599999999
13.22871 0.93864538
13.22971 0.9526563800000001
13.23071 0.96669011
13.23171 0.98072998
13.23271 0.9947627800000001
13.23371 1.0087842
13.23471 1.0228006
13.23571 1.0368259
13.23671 1.0508751
13.23771 1.0649575999999998
13.23871 1.0790728
13.23971 1.0932104999999999
13.24071 1.1073553
13.24171 1.1214938
13.24271 1.1356204
13.24371 1.1497396
13.24471 1.1638635
13.24571 1.1780054
13.24671 1.1921732
13.24771 1.2063648999999999
13.24871 1.2205688
13.24971 1.2347690999999998
13.25071 1.2489519
13.25171 1.2631127
13.25271 1.2772576
13.25371 1.291401
13.25471 1.3055588
13.25571 1.3197406999999999
13.25671 1.3339457000000001
13.25771 1.3481619
13.25871 1.3623716
13.25971 1.3765588
13.26071 1.3907162
13.26171 1.4048478999999998
13.26271 1.4189673
13.26371 1.43309
13.26471 1.4472269
13.26571 1.4613779
13.26671 1.4755329
13.26771 1.4896756
13.26871 1.5037913
13.26971 1.5178738
13.27071 1.5319282
13.27171 1.5459685
13.27271 1.5600103
13.27371 1.5740636999999997
13.27471 1.5881269999999998
13.27571 1.6021878999999999
13.27671 1.6162274
13.27771 1.6302288000000003
13.27871 1.6441841
13.27971 1.6580986
13.28071 1.6719876000000002
13.28171 1.6858689
13.28271 1.6997552999999999
13.28371 1.7136481
13.28471 1.7275363
13.28571 1.7414025999999998
13.28671 1.7552307
13.28771 1.7690124000000003
13.28871 1.7827516
13.28971 1.7964615
13.29071 1.8101578999999999
13.29171 1.8238511
13.29271 1.8375404000000002
13.29371 1.8512137000000002
13.29471 1.8648524
13.29571 1.8784399999999999
13.29671 1.8919695
13.29771 1.9054467
13.29871 1.9188873
13.29971 1.9323100999999998
13.30071 1.9457281
13.30171 1.9591423000000001
13.30271 1.9725409999999999
13.30371 1.9859050999999999
13.30471 1.9992165
13.30571 2.0124659
13.30671 2.0256566
13.30771 2.0388021999999997
13.30871 2.0519197
13.30971 2.0650209999999998
13.31071 2.0781066
13.31171 2.0911654
13.31271 2.1041800999999998
13.31371 2.1171344000000003
13.31471 2.1300217
13.31571 2.1428477
13.31671 2.1556279000000003
13.31771 2.1683799
13.31871 2.1811156
13.31971 2.1938344
13.32071 2.2065235
13.32171 2.2191625
13.32271 2.2317328
13.32371 2.2442255
13.32471 2.2566445
13.32571 2.2690043
13.32671 2.2813229
13.32771 2.2936132000000002
13.32871 2.3058768
13.32971 2.3181038000000003
13.33071 2.3302772999999997
13.33171 2.3423817
13.33271 2.3544101
13.33371 2.3663675
13.33471 2.3782682
13.33571 2.3901286
13.33671 2.401959
13.33771 2.4137579
13.33871 2.4255119
13.33971 2.4372017
13.34071 2.4488095000000003
13.34171 2.4603276
13.34271 2.4717607999999998
13.34371 2.4831248
13.34471 2.4944379999999997
13.34571 2.5057133
13.34671 2.5169527
13.34771 2.5281465
13.34871 2.539278
13.34971 2.5503321
13.35071 2.5613015999999997
13.35171 2.5721902
13.35271 2.5830105
13.35371 2.5937773
13.35471 2.6044993
13.35571 2.6151745
13.35671 2.6257903999999996
13.35771 2.6363293
13.35871 2.6467757
13.35971 2.657124
13.36071 2.6673801
13.36171 2.6775593
13.36271 2.6876792
13.36371 2.6977517
13.36471 2.7077779
13.36571 2.7177477
13.36671 2.7276453
13.36771 2.737456
13.36871 2.7471727
13.36971 2.7567985999999998
13.37071 2.7663450999999997
13.37171 2.7758254
13.37271 2.7852476
13.37371 2.7946102
13.37471 2.8039021
13.37571 2.8131086
13.37671 2.8222168
13.37771 2.8312220999999997
13.37871 2.8401311
13.37971 2.8489579000000003
13.38071 2.8577177
13.38171 2.86642
13.38271 2.8750647000000003
13.38371 2.8836414
13.38471 2.8921347
13.38571 2.9005306
13.38671 2.9088227
13.38771 2.9170146
13.38871 2.9251171
13.38971 2.9331427
13.39071 2.9410992
13.39171 2.9489866
13.39271 2.9567962999999997
13.39371 2.9645158
13.39471 2.9721349
13.39571 2.9796505
13.39671 2.987068
13.39771 2.9943984
13.39871 3.0016537999999997
13.39971 3.0088408
13.40071 3.0159572
13.40171 3.022993
13.40271 3.0299339
13.40371 3.0367683999999997
13.40471 3.0434914
13.40571 3.050107
13.40671 3.0566255
13.40771 3.063059
13.40871 3.0694155
13.40971 3.0756959999999998
13.41071 3.0818941
13.41171 3.0879997
13.41271 3.0940041000000003
13.41371 3.0999042
13.41471 3.1057036
13.41571 3.1114103
13.41671 3.1170327
13.41771 3.1225746
13.41871 3.1280331
13.41971 3.1333993999999996
13.42071 3.1386618
13.42171 3.143812
13.42271 3.1488478
13.42371 3.1537738
13.42471 3.1585995
13.42571 3.1633355
13.42671 3.1679884
13.42771 3.1725589
13.42871 3.1770416000000004
13.42971 3.1814280999999998
13.43071 3.1857111000000002
13.43171 3.1898875
13.43271 3.1939596
13.43371 3.1979326
13.43471 3.2018120999999997
13.43571 3.2056
13.43671 3.209294
13.43771 3.2128881999999996
13.43871 3.2163754000000004
13.43971 3.2197512999999995
13.44071 3.2230153999999995
13.44171 3.2261722
13.44271 3.2292298999999995
13.44371 3.2321952
13.44471 3.2350722999999997
13.44571 3.2378599
13.44671 3.2405529000000004
13.44771 3.2431441999999997
13.44871 3.2456278999999997
13.44971 3.2480008999999996
13.45071 3.2502647000000002
13.45171 3.2524235999999997
13.45271 3.2544814
13.45371 3.2564402
13.45471 3.2582991
13.45571 3.2600551999999996
13.45671 3.2617054999999997
13.45771 3.2632480999999998
13.45871 3.2646842
13.45971 3.2660171
13.46071 3.2672513
13.46171 3.2683898000000005
13.46271 3.2694332
13.46371 3.2703791000000004
13.46471 3.2712225
13.46571 3.2719579
13.46671 3.2725817999999998
13.46771 3.2730932999999998
13.46871 3.2734934
13.46971 3.2737855000000002
13.47071 3.2739724999999997
13.47171 3.2740567
13.47271 3.2740392
13.47371 3.2739189
13.47471 3.2736953
13.47571 3.2733686
13.47671 3.2729402
13.47771 3.2724116
13.47871 3.2717843
13.47971 3.2710578
13.48071 3.2702307999999998
13.48171 3.2693002
13.48271 3.2682626999999997
13.48371 3.2671160999999995
13.48471 3.2658592
13.48571 3.2644927999999998
13.48671 3.2630183
13.48771 3.2614376
13.48871 3.2597523
13.48971 3.2579634000000004
13.49071 3.2560713999999997
13.49171 3.2540768
13.49271 3.2519799000000003
13.49371 3.2497816
13.49471 3.2474827
13.49571 3.2450829
13.49671 3.2425813
13.49771 3.2399755000000003
13.49871 3.2372634999999996
13.49971 3.2344438
13.50071 3.2315161000000003
13.50171 3.2284810999999998
13.50271 3.2253411
13.50371 3.2220986
13.50471 3.2187551
13.50571 3.2153115000000003
13.50671 3.2117664999999995
13.50771 3.2081186999999995
13.50871 3.2043677
13.50971 3.2005142
13.51071 3.1965594999999998
13.51171 3.1925056
13.51271 3.1883527000000003
13.51371 3.1841002
13.51471 3.1797454000000003
13.51571 3.1752851
13.51671 3.1707164000000003
13.51771 3.1660385
13.51871 3.1612542
13.51971 3.1563673
13.52071 3.1513820999999997
13.52171 3.1463023
13.52271 3.1411282999999997
13.52371 3.1358588
13.52471 3.1304907
13.52571 3.1250205
13.52671 3.1194471000000004
13.52771 3.1137714
13.52871 3.1079967
13.52971 3.1021262000000003
13.53071 3.0961613999999997
13.53171 3.0901015
13.53271 3.0839432
13.53371 3.0776821
13.53471 3.0713152
13.53571 3.0648427
13.53671 3.0582679
13.53771 3.0515967
13.53871 3.0448347
13.53971 3.0379852
13.54071 3.0310474
13.54171 3.0240172999999997
13.54271 3.0168895
13.54371 3.0096594
13.54471 3.0023258
13.54571 2.9948911000000003
13.54671 2.98736
13.54771 2.9797377
13.54871 2.9720271
13.54971 2.9642278
13.55071 2.9563362
13.55171 2.9483474999999997
13.55271 2.9402588
13.55371 2.9320702
13.55471 2.9237859
13.55571 2.9154122
13.55671 2.906955
13.55771 2.8984174
13.55871 2.8897971
13.55971 2.8810885
13.56071 2.8722843
13.56171 2.8633796
13.56271 2.8543729
13.56371 2.8452683
13.56471 2.8360721
13.56571 2.8267911
13.56671 2.8174296
13.56771 2.8079873
13.56871 2.7984599
13.56971 2.7888421
13.57071 2.7791306000000002
13.57171 2.7693253
13.57271 2.7594307
13.57371 2.7494535
13.57471 2.7393997
13.57571 2.7292715
13.57671 2.7190665
13.57771 2.7087778
13.57871 2.6983978
13.57971 2.6879212
13.58071 2.6773473
13.58171 2.6666807
13.58271 2.6559293
13.58371 2.6451012
13.58471 2.6342008
13.58571 2.6232276
13.58671 2.6121771
13.58771 2.6010429000000004
13.58871 2.5898209
13.58971 2.5785107000000003
13.59071 2.5671169000000003
13.59171 2.5556464
13.59271 2.5441054000000003
13.59371 2.5324965
13.59471 2.5208169999999996
13.59571 2.5090607
13.59671 2.4972204000000002
13.59771 2.4852914999999998
13.59871 2.4732741999999996
13.59971 2.4611742999999997
13.60071 2.4489999
13.60171 2.4367586
13.60271 2.4244541
13.60371 2.412085
13.60471 2.3996456999999998
13.60571 2.3871293
13.60671 2.3745306
13.60771 2.3618488
13.60871 2.3490876000000003
13.60971 2.3362537999999997
13.61071 2.3233536999999997
13.61171 2.3103904
13.61271 2.2973627
13.61371 2.2842656999999997
13.61471 2.2710938
13.61571 2.2578435
13.61671 2.2445161000000002
13.61771 2.2311168
13.61871 2.2176536000000002
13.61971 2.2041332000000002
13.62071 2.1905586
13.62171 2.1769279999999998
13.62271 2.1632355
13.62371 2.1494737
13.62471 2.1356371999999997
13.62571 2.1217247
13.62671 2.1077396000000004
13.62771 2.0936882
13.62871 2.0795768
13.62971 2.065409
13.63071 2.0511845
13.63171 2.0369001
13.63271 2.022551
13.63371 2.0081343
13.63471 1.9936506
13.63571 1.9791040999999998
13.63671 1.9645009000000002
13.63771 1.9498467
13.63871 1.9351441
13.63971 1.9203918
13.64071 1.9055849
13.64171 1.8907173
13.64271 1.8757842
13.64371 1.8607853
13.64471 1.8457232000000001
13.64571 1.8306037000000002
13.64671 1.8154331
13.64771 1.8002152
13.64871 1.7849509
13.64971 1.7696375
13.65071 1.7542711
13.65171 1.7388477999999998
13.65271 1.7233668
13.65371 1.7078303
13.65471 1.6922427
13.65571 1.6766086
13.65671 1.6609313
13.65771 1.6452108
13.65871 1.6294444000000001
13.65971 1.6136281
13.66071 1.5977586
13.66171 1.5818348
13.66271 1.5658592999999998
13.66371 1.5498364
13.66471 1.5337717
13.66571 1.5176688
13.66671 1.5015291
13.66771 1.4853505
13.66871 1.4691292
13.66971 1.4528611
13.67071 1.4365436
13.67171 1.4201772
13.67271 1.4037652
13.67371 1.3873119999999999
13.67471 1.3708217
13.67571 1.3542965
13.67671 1.3377362
13.67771 1.3211386999999999
13.67871 1.3045012999999999
13.67971 1.2878221
13.68071 1.2711016
13.68171 1.2543421000000001
13.68271 1.2375476
13.68371 1.2207214
13.68471 1.2038655
13.68571 1.1869790999999998
13.68671 1.1700595
13.68771 1.1531029
13.68871 1.1361065
13.68971 1.1190698000000001
13.69071 1.1019951
13.69171 1.0848869
13.69271 1.0677505999999999
13.69371 1.0505905
13.69471 1.0334086
13.69571 1.0162035999999999
13.69671 0.99897236
13.69771 0.9817113199999999
13.69871 0.96441805
13.69971 0.94709229
13.70071 0.92973616
13.70171 0.91235312
13.70271 0.89494642
13.70371 0.87751746
13.70471 0.86006541
13.70571 0.84258737
13.70671 0.82508037
13.70771 0.80754282
13.70871 0.78997575
13.70971 0.7723833400000001
13.71071 0.75477124
13.71171 0.73714508
13.71271 0.71950792
13.71371 0.7018595
13.71471 0.68419608
13.71571 0.66651222
13.71671 0.6488030300000001
13.71771 0.63106637
13.71871 0.6133036700000001
13.71971 0.59551955
13.72071 0.5777196
13.72171 0.5599082400000001
13.72271 0.54208683
13.72371 0.5242534400000001
13.72471 0.5064042799999999
13.72571 0.48853578000000003
13.72671 0.47064689
13.72771 0.45274021000000003
13.72871 0.43482119
13.72971 0.41689607
13.73071 0.39896914
13.73171 0.38104062
13.73271 0.36310654
13.73371 0.34516028
13.73471 0.32719544
13.73571 0.30920887
13.73671 0.29120224
13.73771 0.27318166
13.73871 0.25515533
13.73971 0.23713028
13.74071 0.21910958
13.74171 0.20109138
13.74271 0.18307013
13.74371 0.1650395
13.74471 0.14699561
13.74571 0.12893912000000002
13.74671 0.11087498000000001
13.74771 0.092810224
13.74871 0.074750592
13.74971 0.05669769
13.75071 0.038648064999999995
13.75171 0.020594726
13.75271 0.0025304953
13.75371 -0.015548360999999998
13.75471 -0.033639811
13.75571 -0.05173632500000001
13.75671 -0.06982762699999999
13.75771 -0.087904773
13.75871 -0.1059638
13.75971 -0.12400720000000001
13.76071 -0.14204254
13.76171 -0.16007892999999998
13.76271 -0.17812275
13.76371 -0.19617481
13.76471 -0.21422999
13.76571 -0.23227977
13.76671 -0.25031633999999997
13.76771 -0.26833634
13.76871 -0.28634237
13.76971 -0.30434167
13.77071 -0.32234243
13.77171 -0.34034946
13.77271 -0.35836119
13.77371 -0.37636976
13.77471 -0.39436384
13.77571 -0.41233351999999995
13.77671 -0.43027448
13.77771 -0.44818981999999996
13.77871 -0.46608872
13.77971 -0.48398217
13.78071 -0.5018779099999999
13.78171 -0.519777
13.78271 -0.5376731
13.78371 -0.5555555200000001
13.78471 -0.57341405
13.78571 -0.59124343
13.78671 -0.60904566
13.78771 -0.62682885
13.78871 -0.64460281
13.78971 -0.66237426
13.79071 -0.68014301
13.79171 -0.69790175
13.79271 -0.71563902
13.79371 -0.7333444
13.79471 -0.75101345
13.79571 -0.76864962
13.79671 -0.78626294
13.79771 -0.8038654
13.79871 -0.8214651599999999
13.79971 -0.83906269
13.80071 -0.8566500600000001
13.80171 -0.8742144300000001
13.80271 -0.89174351
13.80371 -0.90923104
13.80471 -0.926679
13.80571 -0.9440966900000001
13.80671 -0.96149584
13.80771 -0.97888522
13.80871 -0.99626593
13.80971 -1.0136311
13.81071 -1.0309692000000001
13.81171 -1.0482689
13.81271 -1.0655252
13.81371 -1.0827412
13.81471 -1.0999269
13.81571 -1.1170943
13.81671 -1.1342516
13.81771 -1.1513988
13.81871 -1.1685272
13.81971 -1.1856228
13.82071 -1.2026725999999999
13.82171 -1.21967
13.82271 -1.2366178
13.82371 -1.2535265
13.82471 -1.2704096999999999
13.82571 -1.2872773
13.82671 -1.3041315
13.82771 -1.3209652
13.82871 -1.3377659
13.82971 -1.3545213
13.83071 -1.3712252
13.83171 -1.3878799000000002
13.83271 -1.4044953
13.83371 -1.4210833
13.83471 -1.4376524
13.83571 -1.4542027000000002
13.83671 -1.4707257
13.83771 -1.4872075
13.83871 -1.5036352
13.83971 -1.5200028
13.84071 -1.5363137
13.84171 -1.5525792999999999
13.84271 -1.5688138
13.84371 -1.5850276
13.84471 -1.6012222999999999
13.84571 -1.6173908000000001
13.84671 -1.6335195
13.84771 -1.6495952
13.84871 -1.6656107999999998
13.84971 -1.6815685
13.85071 -1.6974777
13.85171 -1.7133508
13.85271 -1.7291969
13.85371 -1.7450171
13.85471 -1.7608032999999998
13.85571 -1.7765425000000001
13.85671 -1.7922220999999998
13.85771 -1.8078359
13.85871 -1.8233873
13.85971 -1.8388874999999998
13.86071 -1.8543499
13.86171 -1.8697845000000002
13.86271 -1.8851928
13.86371 -1.9005668999999998
13.86471 -1.9158933
13.86571 -1.9311585999999998
13.86671 -1.9463557999999999
13.86771 -1.9614871999999999
13.86871 -1.9765627000000001
13.86971 -1.9915954999999999
13.87071 -2.006595
13.87171 -2.0215628999999997
13.87271 -2.0364914
13.87371 -2.0513681999999998
13.87471 -2.0661807
13.87571 -2.0809224
13.87671 -2.0955957
13.87771 -2.1102106
13.87871 -2.1247795
13.87971 -2.1393115000000003
13.88071 -2.1538076999999998
13.88171 -2.1682609
13.88271 -2.1826583999999998
13.88371 -2.1969881
13.88471 -2.2112437
13.88571 -2.2254275
13.88671 -2.2395495000000003
13.88771 -2.2536226
13.88871 -2.2676561
13.88971 -2.281652
13.89071 -2.2956034
13.89171 -2.3094984
13.89271 -2.3233246
13.89371 -2.3370756
13.89471 -2.3507526
13.89571 -2.3643643
13.89671 -2.3779223
13.89771 -2.3914352
13.89871 -2.4049053000000002
13.89971 -2.4183262
13.90071 -2.4316868
13.90171 -2.4449756
13.90271 -2.4581866
13.90371 -2.4713216
13.90471 -2.484389
13.90571 -2.4974002
13.90671 -2.5103634
13.90771 -2.5232807
13.90871 -2.5361458
13.90971 -2.5489477
13.91071 -2.5616756
13.91171 -2.5743226
13.91271 -2.5868898000000002
13.91371 -2.5993859
13.91471 -2.6118219000000003
13.91571 -2.6242066
13.91671 -2.6365429
13.91771 -2.6488258
13.91871 -2.6610453
13.91971 -2.6731908
13.92071 -2.6852556
13.92171 -2.6972396
13.92271 -2.7091496
13.92371 -2.7209944999999998
13.92471 -2.7327819
13.92571 -2.7445139
13.92671 -2.7561862
13.92771 -2.7677897
13.92871 -2.779315
13.92971 -2.7907563
13.93071 -2.8021151
13.93171 -2.8133987
13.93271 -2.8246173999999997
13.93371 -2.8357796
13.93471 -2.8468885999999998
13.93571 -2.8579406
13.93671 -2.8689264999999997
13.93771 -2.8798357
13.93871 -2.8906604
13.93971 -2.9013989000000002
13.94071 -2.9120557
13.94171 -2.9226383
13.94271 -2.9331544000000003
13.94371 -2.9436072
13.94471 -2.9539942999999997
13.94571 -2.964309
13.94671 -2.9745437
13.94771 -2.9846933
13.94871 -2.9947575
13.94971 -3.0047424
13.95071 -3.0146566999999997
13.95171 -3.0245081
13.95271 -3.0343
13.95371 -3.0440294999999997
13.95471 -3.0536886
13.95571 -3.0632672999999997
13.95671 -3.0727582
13.95771 -3.0821586
13.95871 -3.0914718
13.95971 -3.100705
13.96071 -3.1098656
13.96171 -3.1189584999999997
13.96271 -3.1279836
13.96371 -3.1369355000000003
13.96471 -3.1458071999999997
13.96571 -3.1545926
13.96671 -3.1632897
13.96771 -3.1719014
13.96871 -3.1804342
13.96971 -3.1888947
13.97071 -3.1972867000000003
13.97171 -3.2056085999999997
13.97271 -3.2138541
13.97371 -3.2220155
13.97471 -3.230086
13.97571 -3.2380633
13.97671 -3.2459501
13.97771 -3.2537531
13.97871 -3.2614809
13.97971 -3.2691389
13.98071 -3.2767281
13.98171 -3.2842442
13.98271 -3.2916807
13.98371 -3.2990295000000005
13.98471 -3.3062868
13.98571 -3.3134524
13.98671 -3.3205304
13.98771 -3.3275265
13.98871 -3.3344448
13.98971 -3.3412863
13.99071 -3.3480477
13.99171 -3.354723
13.99271 -3.3613067000000005
13.99371 -3.3677958
13.99471 -3.3741925
13.99571 -3.3805028
13.99671 -3.3867336999999997
13.99771 -3.3928916000000005
13.99871 -3.3989783000000005
13.99971 -3.4049905999999996
14.00071 -3.4109209000000003
14.00171 -3.416761
14.00271 -3.4225058
14.00371 -3.4281528999999997
14.00471 -3.4337062
14.00571 -3.4391716000000003
14.00671 -3.444555
14.00771 -3.4498595
14.00871 -3.4550834000000004
14.00971 -3.4602228999999998
14.01071 -3.4652725
14.01171 -3.4702286
14.01271 -3.4750916
14.01371 -3.4798652
14.01471 -3.4845550000000003
14.01571 -3.4891661
14.01671 -3.4937002
14.01771 -3.4981545
14.01871 -3.5025224
14.01971 -3.5067956999999996
14.02071 -3.5109688
14.02171 -3.5150398
14.02271 -3.5190124000000003
14.02371 -3.5228934000000005
14.02471 -3.5266898999999996
14.02571 -3.5304066
14.02671 -3.5340447
14.02771 -3.5376011999999997
14.02871 -3.5410706
14.02971 -3.5444479
14.03071 -3.5477314000000004
14.03171 -3.5509221
14.03271 -3.5540244999999997
14.03371 -3.5570432
14.03471 -3.5599793999999996
14.03571 -3.5628323
14.03671 -3.565596
14.03771 -3.5682641
14.03871 -3.5708311999999998
14.03971 -3.5732954999999995
14.04071 -3.5756607000000002
14.04171 -3.5779335000000003
14.04271 -3.5801221
14.04371 -3.5822317
14.04471 -3.5842638000000004
14.04571 -3.5862148000000005
14.04671 -3.5880785
14.04771 -3.5898484
14.04871 -3.5915203
14.04971 -3.5930943
14.05071 -3.5945736
14.05171 -3.5959624000000003
14.05271 -3.5972647
14.05371 -3.5984807
14.05471 -3.5996072
14.05571 -3.6006398
14.05671 -3.6015745000000003
14.05771 -3.6024101
14.05871 -3.6031492
14.05971 -3.6037982000000004
14.06071 -3.6043637000000004
14.06171 -3.6048497999999998
14.06271 -3.6052577
14.06371 -3.6055837
14.06471 -3.6058206000000004
14.06571 -3.6059607000000002
14.06671 -3.6059987000000002
14.06771 -3.6059331
14.06871 -3.6057672999999997
14.06971 -3.6055065999999996
14.07071 -3.6051564000000003
14.07171 -3.6047193999999996
14.07271 -3.6041953
14.07371 -3.603581
14.07471 -3.6028732
14.07571 -3.6020704
14.07671 -3.6011737000000004
14.07771 -3.600188
14.07871 -3.5991184
14.07971 -3.5979688000000003
14.08071 -3.5967395
14.08171 -3.5954259000000004
14.08271 -3.5940211
14.08371 -3.592518
14.08471 -3.5909113
14.08571 -3.5892002
14.08671 -3.5873882000000004
14.08771 -3.5854813
14.08871 -3.5834856
14.08971 -3.5814054
14.09071 -3.5792414000000004
14.09171 -3.576991
14.09271 -3.5746504
14.09371 -3.5722169999999998
14.09471 -3.5696909
14.09571 -3.5670739
14.09671 -3.5643703999999996
14.09771 -3.5615839000000005
14.09871 -3.5587143
14.09971 -3.555759
14.10071 -3.5527129
14.10171 -3.5495702
14.10271 -3.546327
14.10371 -3.5429828
14.10471 -3.5395414
14.10571 -3.5360089999999995
14.10671 -3.5323914
14.10771 -3.5286918
14.10871 -3.524911
14.10971 -3.521046
14.11071 -3.5170931000000003
14.11171 -3.5130481999999996
14.11271 -3.5089094000000003
14.11371 -3.5046786000000005
14.11471 -3.5003583999999996
14.11571 -3.4959521000000002
14.11671 -3.4914612999999997
14.11771 -3.4868854999999996
14.11871 -3.4822225999999996
14.11971 -3.4774683
14.12071 -3.4726206000000004
14.12171 -3.4676787
14.12271 -3.462645
14.12371 -3.4575235
14.12471 -3.4523184999999996
14.12571 -3.4470322999999996
14.12671 -3.4416653
14.12771 -3.4362148
14.12871 -3.4306772
14.12971 -3.4250487000000005
14.13071 -3.4193277
14.13171 -3.4135152
14.13271 -3.4076128
14.13371 -3.4016244
14.13471 -3.3955528999999998
14.13571 -3.3893995
14.13671 -3.3831634
14.13771 -3.376843
14.13871 -3.3704367
14.13971 -3.3639427
14.14071 -3.3573613
14.14171 -3.3506940999999997
14.14271 -3.3439439
14.14371 -3.3371124
14.14471 -3.3302009
14.14571 -3.3232085000000002
14.14671 -3.3161335
14.14771 -3.3089731
14.14871 -3.3017255000000003
14.14971 -3.2943904
14.15071 -3.2869693
14.15171 -3.2794643
14.15271 -3.2718785
14.15371 -3.2642137
14.15471 -3.2564703
14.15571 -3.2486479999999998
14.15671 -3.2407444
14.15771 -3.2327581000000003
14.15871 -3.2246873000000003
14.15971 -3.2165322000000005
14.16071 -3.2082941
14.16171 -3.1999752
14.16271 -3.1915788000000003
14.16371 -3.1831071000000004
14.16471 -3.1745605
14.16571 -3.1659383
14.16671 -3.1572383000000004
14.16771 -3.1484578
14.16871 -3.1395957
14.16971 -3.1306519999999995
14.17071 -3.1216285999999998
14.17171 -3.1125279
14.17271 -3.1033524999999997
14.17371 -3.094103
14.17471 -3.0847782
14.17571 -3.0753756
14.17671 -3.0658927
14.17771 -3.0563278
14.17871 -3.0466821
14.17971 -3.0369591000000002
14.18071 -3.0271636
14.18171 -3.0172999999999996
14.18271 -3.0073711999999997
14.18371 -2.9973764
14.18471 -2.9873123
14.18571 -2.977174
14.18671 -2.9669572
14.18771 -2.9566601
14.18871 -2.946284
14.18971 -2.9358327
14.19071 -2.9253108
14.19171 -2.9147219
14.19271 -2.9040663
14.19371 -2.8933413000000003
14.19471 -2.8825436
14.19571 -2.8716696
14.19671 -2.8607193
14.19771 -2.8496956
14.19871 -2.8386047000000003
14.19971 -2.8274529
14.20071 -2.8162438
14.20171 -2.8049771000000003
14.20271 -2.7936481
14.20371 -2.78225
14.20471 -2.7707763
14.20571 -2.7592242
14.20671 -2.7475959000000003
14.20771 -2.7358975
14.20871 -2.7241372
14.20971 -2.7123205
14.21071 -2.7004495
14.21171 -2.6885206
14.21271 -2.6765274
14.21371 -2.664464
14.21471 -2.6523279
14.21571 -2.6401216
14.21671 -2.6278514
14.21771 -2.6155254
14.21871 -2.6031486999999998
14.21971 -2.5907213
14.22071 -2.5782384
14.22171 -2.5656918
14.22271 -2.5530741999999997
14.22371 -2.5403833000000002
14.22471 -2.5276227
14.22571 -2.5148017
14.22671 -2.5019307
14.22771 -2.489017
14.22871 -2.4760615
14.22971 -2.4630591
14.23071 -2.4500003
14.23171 -2.4368757000000003
14.23271 -2.4236809000000004
14.23371 -2.4104184
14.23471 -2.397096
14.23571 -2.3837239
14.23671 -2.3703096
14.23771 -2.3568546
14.23871 -2.3433536
14.23971 -2.3297977000000003
14.24071 -2.3161788999999997
14.24171 -2.3024946
14.24271 -2.2887494
14.24371 -2.2749539
14.24471 -2.2611198999999997
14.24571 -2.2472551
14.24671 -2.2333598
14.24771 -2.2194263999999997
14.24871 -2.2054426
14.24971 -2.1913970000000003
14.25071 -2.1772841
14.25171 -2.1631074999999997
14.25271 -2.1488775
14.25371 -2.1346068
14.25471 -2.1203049000000003
14.25571 -2.1059737
14.25671 -2.0916075999999997
14.25771 -2.0771964
14.25871 -2.0627305
14.25971 -2.0482065
14.26071 -2.0336293
14.26171 -2.0190099
14.26271 -2.0043612
14.26371 -1.989691
14.26471 -1.974999
14.26571 -1.9602766
14.26671 -1.9455103
14.26771 -1.9306883000000001
14.26871 -1.9158060000000001
14.26971 -1.9008685
14.27071 -1.8858884999999999
14.27171 -1.8708808000000001
14.27271 -1.8558556
14.27371 -1.8408144000000002
14.27471 -1.8257499
14.27571 -1.8106496
14.27671 -1.7955025999999998
14.27771 -1.7803043
14.27871 -1.7650601
14.27971 -1.7497816999999998
14.28071 -1.7344822999999998
14.28171 -1.7191706
14.28271 -1.7038459
14.28371 -1.6884988
14.28471 -1.6731162000000002
14.28571 -1.6576868000000002
14.28671 -1.6422071999999999
14.28771 -1.6266847000000002
14.28871 -1.6111331
14.28971 -1.5955677000000001
14.29071 -1.5799982000000001
14.29171 -1.5644247
14.29271 -1.5488376
14.29371 -1.5332229
14.29471 -1.5175683
14.29571 -1.5018696999999999
14.29671 -1.4861325
14.29771 -1.4703697
14.29871 -1.4545954
14.29971 -1.4388188
14.30071 -1.4230394
14.30171 -1.407248
14.30271 -1.3914313
14.30371 -1.3755786
14.30471 -1.3596877
14.30571 -1.3437663
14.30671 -1.3278287999999998
14.30771 -1.31189
14.30871 -1.2959587
14.30971 -1.2800334
14.31071 -1.264103
14.31171 -1.2481526
14.31271 -1.2321698
14.31371 -1.2161511
14.31471 -1.200103
14.31571 -1.1840395
14.31671 -1.1679753
14.31771 -1.1519193
14.31871 -1.1358709
14.31971 -1.1198207
14.32071 -1.1037555
14.32171 -1.0876655000000002
14.32271 -1.0715492
14.32371 -1.0554149000000002
14.32471 -1.0392769
14.32571 -1.0231497
14.32671 -1.0070406
14.32771 -0.9909471499999999
14.32871 -0.97485781
14.32971 -0.95875775
14.33071 -0.94263582
14.33171 -0.92648948
14.33271 -0.91032647
14.33371 -0.89416094
14.33471 -0.8780068699999999
14.33571 -0.86187217
14.33671 -0.8457552599999999
14.33771 -0.82964627
14.33871 -0.81353243
14.33971 -0.7974045399999999
14.34071 -0.7812620100000001
14.34171 -0.76511316
14.34271 -0.74897185
14.34371 -0.7328510300000001
14.34471 -0.71675694
14.34571 -0.70068641
14.34671 -0.6846284
14.34771 -0.66856961
14.34871 -0.65250075
14.34971 -0.636421
14.35071 -0.62033874
14.35171 -0.60426756
14.35271 -0.5882203100000001
14.35371 -0.57220333
14.35471 -0.5562140099999999
14.35571 -0.54024258
14.35671 -0.52427701
14.35771 -0.5083093000000001
14.35871 -0.49233934999999995
14.35971 -0.47637527
14.36071 -0.46042958
14.36171 -0.44451346999999997
14.36271 -0.42863171999999994
14.36371 -0.41278074
14.36471 -0.39695059
14.36571 -0.38112990999999996
14.36671 -0.3653117
14.36771 -0.34949679
14.36871 -0.33369362
14.36971 -0.31791455
14.37071 -0.30217019
14.37171 -0.28646491
14.37271 -0.27079508
14.37371 -0.25515135
14.37471 -0.23952333999999997
14.37571 -0.2239048
14.37671 -0.20829663
14.37771 -0.19270654
14.37871 -0.17714547
14.37971 -0.16162258000000002
14.38071 -0.14614126
14.38171 -0.13069803
14.38271 -0.1152847
14.38371 -0.099892751
14.38471 -0.084517844
14.38571 -0.069162092
14.38671 -0.053833314
14.38771 -0.03854149
14.38871 -0.023294282
14.38971 -0.008093717799999999
14.39071 0.0070644324
14.39171 0.022188315
14.39271 0.037285898
14.39371 0.052361062
14.39471 0.067411747
14.39571 0.08243093600000001
14.39671 0.097409915
14.39771 0.11234216000000001
14.39871 0.12722599
14.39971 0.1420648
14.40071 0.15686483
14.40171 0.17163169
14.40271 0.18636729999999999
14.40371 0.2010688
14.40471 0.21572977000000002
14.40571 0.23034324
14.40671 0.24490482000000002
14.40771 0.25941441
14.40871 0.27387599
14.40971 0.28829519
14.41071 0.30267639
14.41171 0.31702039000000004
14.41271 0.33132392
14.41371 0.34558120999999997
14.41471 0.35978667000000003
14.41571 0.37393726
14.41671 0.38803361999999997
14.41771 0.40207929000000003
14.41871 0.41607865000000005
14.41971 0.43003438
14.42071 0.44394609999999995
14.42171 0.45781052
14.42271 0.4716231
14.42371 0.48538013
14.42471 0.49908021
14.42571 0.5127245100000001
14.42671 0.52631553
14.42771 0.53985543
14.42871 0.55334428
14.42971 0.56677978
14.43071 0.58015799
14.43171 0.5934753
14.43271 0.60673011
14.43371 0.61992342
14.43471 0.63305828
14.43571 0.64613796
14.43671 0.65916427
14.43771 0.67213648
14.43871 0.68505169
14.43971 0.69790627
14.44071 0.7106977000000001
14.44171 0.72342567
14.44271 0.7360918
14.44371 0.74869846
14.44471 0.76124682
14.44571 0.77373562
14.44671 0.7861611399999999
14.44771 0.79851877
14.44871 0.81080487
14.44971 0.82301889
14.45071 0.83516371
14.45171 0.84724408
14.45271 0.85926438
14.45371 0.87122638
14.45471 0.88312794
14.45571 0.89496374
14.45671 0.90672784
14.45771 0.9184162100000001
14.45871 0.9300286
14.45971 0.9415687100000001
14.46071 0.9530417600000001
14.46171 0.96445177
14.46271 0.97579882
14.46371 0.98707862
14.46471 0.99828439
14.46571 1.0094097
14.46671 1.020452
14.46771 1.0314139
14.46871 1.0423021
14.46971 1.0531245999999999
14.47071 1.0638858
14.47171 1.0745849
14.47271 1.085215
14.47371 1.0957664
14.47471 1.1062306
14.47571 1.1166045
14.47671 1.1268915
14.47771 1.1371003
14.47871 1.1472402
14.47971 1.1573168999999999
14.48071 1.1673295000000001
14.48171 1.1772704999999999
14.48271 1.1871298000000001
14.48371 1.1968992
14.48471 1.2065766
14.48571 1.2161674
14.48671 1.2256814
14.48771 1.2351284
14.48871 1.2445122
14.48971 1.2538285999999998
14.49071 1.2630662000000001
14.49171 1.2722113
14.49271 1.2812541
14.49371 1.2901931
14.49471 1.2990364
14.49571 1.3077975
14.49671 1.3164897
14.49771 1.3251198
14.49871 1.3336845
14.49971 1.3421728000000002
14.50071 1.3505708
14.50171 1.3588686
14.50271 1.3670649
14.50371 1.3751684
14.50471 1.3831924
14.50571 1.3911486000000002
14.50671 1.3990409000000001
14.50771 1.4068626000000002
14.50871 1.4145988999999999
14.50971 1.4222333999999999
14.51071 1.4297559
14.51171 1.4371673999999999
14.51271 1.4444796
14.51371 1.4517105000000001
14.51471 1.4588754000000002
14.51571 1.4659798
14.51671 1.4730173
14.51771 1.4799722
14.51871 1.4868265999999999
14.51971 1.4935692
14.52071 1.5002004
14.52171 1.5067318
14.52271 1.5131809
14.52371 1.5195616
14.52471 1.5258781000000001
14.52571 1.5321217999999999
14.52671 1.5382754
14.52771 1.5443205
14.52871 1.5502472
14.52971 1.5560585
14.53071 1.5617697
14.53171 1.5674009999999998
14.53271 1.5729686
14.53371 1.5784767000000002
14.53471 1.583915
14.53571 1.5892642
14.53671 1.5945036
14.53771 1.5996219999999999
14.53871 1.6046217
14.53971 1.6095182
14.54071 1.6143324000000001
14.54171 1.619081
14.54271 1.6237677999999998
14.54371 1.6283823
14.54471 1.6329046
14.54571 1.6373148
14.54671 1.6416026000000001
14.54771 1.6457726999999998
14.54871 1.6498426
14.54971 1.6538346
14.55071 1.657765
14.55171 1.6616359
14.55271 1.6654342
14.55371 1.6691372
14.55471 1.6727228
14.55571 1.6761798
14.55671 1.6795134
14.55771 1.6827423000000001
14.55871 1.6858904000000001
14.55971 1.6889753
14.56071 1.6920002
14.56171 1.6949531
14.56271 1.6978114999999998
14.56371 1.7005541999999998
14.56471 1.703172
14.56571 1.7056713000000001
14.56671 1.7080722
14.56771 1.7103987
14.56871 1.712667
14.56971 1.714878
14.57071 1.7170159
14.57171 1.7190555
14.57271 1.720974
14.57371 1.7227609000000002
14.57471 1.7244233000000002
14.57571 1.7259825
14.57671 1.7274644
14.57771 1.7288866
14.57871 1.7302511
14.57971 1.7315434
14.58071 1.7327396
14.58171 1.7338181000000001
14.58271 1.7347705000000002
14.58371 1.7356055
14.58471 1.7363453
14.58571 1.7370151
14.58671 1.7376307
14.58771 1.7381916000000002
14.58871 1.73868
14.58971 1.7390694000000002
14.59071 1.7393367
14.59171 1.7394726999999999
14.59271 1.7394867
14.59371 1.7394019
14.59471 1.7392449
14.59571 1.7390333
14.59671 1.7387674999999998
14.59771 1.7384311
14.59871 1.737999
14.59971 1.7374493000000002
14.60071 1.7367743000000002
14.60171 1.7359840000000002
14.60271 1.7351018
14.60371 1.7341532
14.60471 1.7331533
14.60571 1.7321004000000002
14.60671 1.7309753
14.60771 1.7297519000000001
14.60871 1.728408
14.60971 1.7269368999999999
14.61071 1.7253498999999999
14.61171 1.7236717
14.61271 1.7219292000000002
14.61371 1.7201385999999999
14.61471 1.7182989
14.61571 1.7163919
14.61671 1.7143916
14.61771 1.7122762
14.61871 1.7100388000000002
14.61971 1.7076904
14.62071 1.7052541
14.62171 1.7027549
14.62271 1.7002076000000002
14.62371 1.6976092000000003
14.62471 1.6949417000000002
14.62571 1.6921798
14.62671 1.6893037
14.62771 1.6863085
14.62871 1.6832074
14.62971 1.6800251
14.63071 1.6767865
14.63171 1.6735058
14.63271 1.6701795
14.63371 1.6667881999999998
14.63471 1.6633052
14.63571 1.6597094
14.63671 1.6559949
14.63771 1.6521731000000002
14.63871 1.6482679
14.63971 1.6443035000000001
14.64071 1.6402941
14.64171 1.6362377000000001
14.64271 1.6321169
14.64371 1.6279092
14.64471 1.6235972
14.64571 1.6191779
14.64671 1.6146645000000002
14.64771 1.6100803000000001
14.64871 1.6054479
14.64971 1.6007787
14.65071 1.5960667000000002
14.65171 1.5912924
14.65271 1.5864301
14.65371 1.581461
14.65471 1.5763804
14.65571 1.5712009999999998
14.65671 1.5659459
14.65771 1.5606383
14.65871 1.5552914
14.65971 1.5499028
14.66071 1.5444567
14.66171 1.538932
14.66271 1.5333131999999998
14.66371 1.5275978000000001
14.66471 1.5217978
14.66571 1.5159342
14.66671 1.5100267
14.66771 1.5040845
14.66871 1.4981016999999999
14.66971 1.4920601
14.67071 1.4859377
14.67171 1.479719
14.67271 1.4734021
14.67371 1.467
14.67471 1.4605347
14.67571 1.4540275
14.67671 1.4474896
14.67771 1.4409178999999999
14.67871 1.4342972
14.67971 1.4276077999999999
14.68071 1.4208351
14.68171 1.4139766999999999
14.68271 1.4070425
14.68371 1.4000508
14.68471 1.3930183
14.68571 1.3859529000000002
14.68671 1.3788498
14.68771 1.3716939
14.68871 1.3644673
14.68971 1.3571581
14.69071 1.3497664
14.69171 1.3423045
14.69271 1.334792
14.69371 1.3272467
14.69471 1.3196774
14.69571 1.31208
14.69671 1.3044405000000001
14.69771 1.2967413
14.69871 1.2889701
14.69971 1.2811246
14.70071 1.2732139999999998
14.70171 1.2652537
14.70271 1.2572582
14.70371 1.2492345999999999
14.70471 1.2411796
14.70571 1.2330817
14.70671 1.2249275
14.70771 1.2167083
14.70871 1.2084248
14.70971 1.2000876
14.71071 1.1917116
14.71171 1.1833105
14.71271 1.1748902
14.71371 1.1664463
14.71471 1.157967
14.71571 1.1494381999999999
14.71671 1.1408499
14.71771 1.1322009
14.71871 1.1234988
14.71971 1.114756
14.72071 1.1059848
14.72171 1.0971916
14.72271 1.0883749
14.72371 1.0795271
14.72471 1.0706386
14.72571 1.0617032
14.72671 1.0527214999999999
14.72771 1.0437006
14.72871 1.0346513
14.72971 1.0255830000000001
14.73071 1.0164996000000002
14.73171 1.0073978000000001
14.73271 0.9982692099999999
14.73371 0.9891036000000001
14.73471 0.97989412
14.73571 0.9706400299999999
14.73671 0.96134692
14.73771 0.95202411
14.73871 0.94268071
14.73971 0.93332212
14.74071 0.9239484600000001
14.74171 0.9145554199999999
14.74271 0.9051371399999999
14.74371 0.8956892399999999
14.74471 0.88621126
14.74571 0.8767069299999999
14.74671 0.86718239
14.74771 0.8576433200000001
14.74871 0.84809251
14.74971 0.8385290400000001
14.75071 0.8289487999999999
14.75171 0.8193463999999999
14.75271 0.8097181099999999
14.75371 0.8000634600000001
14.75471 0.79038544
14.75571 0.78068972
14.75671 0.77098235
14.75771 0.76126792
14.75871 0.75154803
14.75971 0.74182167
14.76071 0.7320859
14.76171 0.72233761
14.76271 0.71257488
14.76371 0.7027976699999999
14.76471 0.69300765
14.76571 0.68320758
14.76671 0.67340005
14.76771 0.66358689
14.76871 0.65376861
14.76971 0.64394455
14.77071 0.63411351
14.77171 0.62427456
14.77271 0.61442778
14.77371 0.6045746200000001
14.77471 0.59471792
14.77571 0.58486117
14.77671 0.57500759
14.77771 0.56515913
14.77871 0.55531566
14.77971 0.54547512
14.78071 0.53563407
14.78171 0.52578901
14.78271 0.51593804
14.78371 0.5060817599999999
14.78471 0.49622347999999994
14.78571 0.48636822
14.78671 0.47652125
14.78771 0.46668611
14.78871 0.4568636
14.78971 0.44705174000000003
14.79071 0.43724724
14.79171 0.42744730999999997
14.79271 0.41765156
14.79371 0.40786271
14.79471 0.39808563999999996
14.79571 0.3883254
14.79671 0.37858477
14.79771 0.36886276
14.79871 0.3591547
14.79971 0.34945419
14.80071 0.33975602
14.80171 0.33005895
14.80271 0.32036684
14.80371 0.31068753
14.80471 0.30103005000000005
14.80571 0.29140092
14.80671 0.28180166
14.80771 0.27222845
14.80871 0.26267422
14.80971 0.25313229
14.81071 0.24359985
14.81171 0.23407983
14.81271 0.22457975
14.81371 0.21510858
14.81471 0.20567243999999998
14.81571 0.19627183
14.81671 0.18690116
14.81771 0.17755135
14.81871 0.16821430999999998
14.81971 0.158887
14.82071 0.14957349
14.82171 0.14028358
14.82271 0.13102878999999998
14.82371 0.12181728
14.82471 0.11265031
14.82571 0.1035217
14.82671 0.09442084099999999
14.82771 0.085337856
14.82871 0.07626854300000001
14.82971 0.06721675199999999
14.83071 0.05819301600000001
14.83171 0.049210013999999996
14.83271 0.040276902
14.83371 0.03139519
14.83471 0.022558158
14.83571 0.01375416
14.83671 0.0049723792
14.83771 -0.0037917619999999997
14.83871 -0.012533994000000001
14.83971 -0.02124278
14.84071 -0.029904392
14.84171 -0.038509132
14.84271 -0.047055812
14.84371 -0.055552257
14.84471 -0.064011541
14.84571 -0.072445645
14.84671 -0.08085951
14.84771 -0.089248229
14.84871 -0.097598921
14.84971 -0.10589636
14.85071 -0.11412984
14.85171 -0.12229807000000001
14.85271 -0.13040961
14.85371 -0.13847882
14.85471 -0.14651893000000002
14.85571 -0.15453557
14.85671 -0.16252381
14.85771 -0.17047015000000001
14.85871 -0.17835848
14.85971 -0.18617747
14.86071 -0.19392562
14.86171 -0.20161179999999998
14.86271 -0.20925084
14.86371 -0.21685627
14.86471 -0.22443363
14.86571 -0.23197746
14.86671 -0.23947351
14.86771 -0.24690535
14.86871 -0.25426189
14.86971 -0.26154255
14.87071 -0.26875767
14.87171 -0.27592347
14.87271 -0.28305443
14.87371 -0.29015616
14.87471 -0.29722243
14.87571 -0.30423766
14.87671 -0.31118387999999997
14.87771 -0.31804873
14.87871 -0.32483109
14.87971 -0.33154121999999997
14.88071 -0.33819586999999995
14.88171 -0.34481017
14.88271 -0.35139036
14.88371 -0.35793085
14.88471 -0.36441681000000004
14.88571 -0.37083111
14.88671 -0.37716241
14.88771 -0.38341046
14.88871 -0.38958615999999996
14.88971 -0.39570611
14.89071 -0.40178448
14.89171 -0.40782578
14.89271 -0.41382234
14.89371 -0.41975718999999995
14.89471 -0.42561167
14.89571 -0.43137386000000005
14.89671 -0.43704392999999997
14.89771 -0.44263401
14.89871 -0.44816248000000003
14.89971 -0.45364554999999995
14.90071 -0.45908983000000003
14.90171 -0.4644894
14.90271 -0.46982882000000004
14.90371 -0.47509037
14.90471 -0.48026251999999997
14.90571 -0.48534498000000004
14.90671 -0.4903486
14.90771 -0.49528973
14.90871 -0.50018188
14.90971 -0.5050288
14.91071 -0.50982218
14.91171 -0.5145452
14.91271 -0.51917997
14.91371 -0.52371598
14.91471 -0.52815503
14.91571 -0.53251055
14.91671 -0.5368014299999999
14.91771 -0.54104356
14.91871 -0.5452425200000001
14.91971 -0.54939138
14.92071 -0.55347388
14.92171 -0.55747214
14.92271 -0.56137494
14.92371 -0.56518237
14.92471 -0.5689054699999999
14.92571 -0.5725604
14.92671 -0.5761602
14.92771 -0.57970835
14.92871 -0.5831968
14.92971 -0.58660954
14.93071 -0.5899302200000001
14.93171 -0.59314976
14.93271 -0.59627085
14.93371 -0.59930664
14.93471 -0.60227476
14.93571 -0.60518915
14.93671 -0.60805357
14.93771 -0.61085997
14.93871 -0.61359219
14.93971 -0.61623356
14.94071 -0.61877444
14.94171 -0.62121633
14.94271 -0.6235709899999999
14.94371 -0.6258544500000001
14.94471 -0.62807933
14.94571 -0.63024899
14.94671 -0.63235597
14.94771 -0.63438565
14.94871 -0.63632336
14.94971 -0.63816127
14.95071 -0.6399021500000001
14.95171 -0.6415579
14.95271 -0.64314366
14.95371 -0.64467061
14.95471 -0.64614057
14.95571 -0.64754491
14.95671 -0.64886864
14.95771 -0.6500971999999999
14.95871 -0.65122312
14.95971 -0.6522493899999999
14.96071 -0.65318784
14.96171 -0.65405359
14.96271 -0.65485816
14.96371 -0.65560425
14.96471 -0.65628495
14.96571 -0.65688742
14.96671 -0.65739909
14.96771 -0.65781381
14.96871 -0.65813456
14.96971 -0.65837181
14.97071 -0.65853824
14.97171 -0.65864245
14.97271 -0.65868483
14.97371 -0.65865689
14.97471 -0.65854536
14.97571 -0.65833814
14.97671 -0.65802978
14.97771 -0.65762377
14.97871 -0.65713082
14.97971 -0.65656379
14.98071 -0.65593189
14.98171 -0.65523661
14.98271 -0.65447167
14.98371 -0.65362635
14.98471 -0.65269093
14.98571 -0.6516614
14.98671 -0.6505413
14.98771 -0.64933989
14.98871 -0.6480675699999999
14.98971 -0.6467307
14.99071 -0.64532873
14.99171 -0.64385426
14.99271 -0.64229644
14.99371 -0.64064614
14.99471 -0.63889995
14.99571 -0.6370616100000001
14.99671 -0.63514016
14.99771 -0.63314554
14.99871 -0.63108429
14.99971 -0.62895673
15.00071 -0.62675742
15.00171 -0.62447796
15.00271 -0.62211151
15.00371 -0.6196559899999999
15.00471 -0.61711501
15.00571 -0.61449595
15.00671 -0.6118062900000001
15.00771 -0.60905009
15.00871 -0.60622599
15.00971 -0.6033279
15.01071 -0.60034818
15.01171 -0.5972811
15.01271 -0.59412555
15.01371 -0.59088557
15.01471 -0.58756829
15.01571 -0.5841807
15.01671 -0.58072656
15.01771 -0.57720505
15.01871 -0.57361154
15.01971 -0.56994013
15.02071 -0.5661865700000001
15.02171 -0.56235036
15.02271 -0.55843471
15.02371 -0.5544447299999999
15.02471 -0.55038491
15.02571 -0.54625701
15.02671 -0.54205926
15.02771 -0.53778761
15.02871 -0.53343801
15.02971 -0.52900854
15.03071 -0.5245005199999999
15.03171 -0.51991809
15.03271 -0.51526614
15.03371 -0.51054824
15.03471 -0.50576515
15.03571 -0.50091478
15.03671 -0.49599325
15.03771 -0.49099712999999995
15.03871 -0.48592482000000004
15.03971 -0.4807773
15.04071 -0.47555729
15.04171 -0.4702678
15.04271 -0.46491055000000003
15.04371 -0.45948535999999995
15.04471 -0.45399051
15.04571 -0.44842423
15.04671 -0.44278599999999996
15.04771 -0.43707740999999994
15.04871 -0.43130167999999997
15.04971 -0.42546247
15.05071 -0.41956208
15.05171 -0.41360054
15.05271 -0.40757572000000003
15.05371 -0.40148440999999996
15.05471 -0.39532407999999997
15.05571 -0.38909409
15.05671 -0.38279595
15.05771 -0.37643253
15.05871 -0.37000645
15.05971 -0.36351876
15.06071 -0.35696848999999997
15.06171 -0.35035335
15.06271 -0.34367137
15.06371 -0.33692236
15.06471 -0.33010864
15.06571 -0.32323450000000004
15.06671 -0.31630441
15.06771 -0.309321
15.06871 -0.30228388
15.06971 -0.29518984
15.07071 -0.28803439
15.07171 -0.28081413
15.07271 -0.27352844
15.07371 -0.26618009
15.07471 -0.25877403
15.07571 -0.25131508999999996
15.07671 -0.24380576999999998
15.07771 -0.23624500999999998
15.07871 -0.22862889
15.07971 -0.22095277
15.08071 -0.21321386999999997
15.08171 -0.20541318
15.08271 -0.19755538
15.08371 -0.18964699
15.08471 -0.18169353000000002
15.08571 -0.17369692
15.08671 -0.16565464
15.08771 -0.15756086
15.08871 -0.14940945
15.08971 -0.14119708
15.09071 -0.1329252
15.09171 -0.12459971
15.09271 -0.11622845999999999
15.09371 -0.10781775
15.09471 -0.099369383
15.09571 -0.090879941
15.09671 -0.082342437
15.09771 -0.073749811
15.09871 -0.065098575
15.09971 -0.056390808
15.10071 -0.047633523
15.10171 -0.038835668000000004
15.10271 -0.030004085000000003
15.10371 -0.021140391
15.10471 -0.012240348
15.10571 -0.0032960321
15.10671 0.0057001194
15.10771 0.01475131
15.10871 0.023854391
15.10971 0.033000865000000004
15.11071 0.042180493
15.11171 0.051385874000000005
15.11271 0.060615799000000005
15.11371 0.06987573600000001
15.11471 0.079175166
15.11571 0.08852299699999999
15.11671 0.097923109
15.11771 0.10737226
15.11871 0.11686136
15.11971 0.12637952
15.12071 0.13591908
15.12171 0.14547916
15.12271 0.15506599
15.12371 0.16468985
15.12471 0.17435999000000002
15.12571 0.18407988
15.12671 0.19384507
15.12771 0.20364474
15.12871 0.21346628
15.12971 0.22330081999999998
15.13071 0.23314694000000002
15.13171 0.24301116000000003
15.13271 0.25290441999999996
15.13371 0.26283662
15.13471 0.27281172
15.13571 0.28282537
15.13671 0.29286691000000004
15.13771 0.30292417
15.13871 0.31298921
15.13971 0.32306216
15.14071 0.33315134
15.14171 0.3432693
15.14271 0.35342691
15.14371 0.36362791
15.14471 0.37386678
15.14571 0.38413072
15.14671 0.39440519
15.14771 0.40468005
15.14871 0.41495394
15.14971 0.42523429999999995
15.15071 0.43553347
15.15171 0.44586263
15.15271 0.45622600999999996
15.15371 0.46661878
15.15471 0.47702910000000004
15.15571 0.48744371000000003
15.15671 0.49785408000000003
15.15771 0.50826063
15.15871 0.51867263
15.15971 0.52910377
15.16071 0.53956551
15.16171 0.55006132
15.16271 0.56058462
15.16371 0.57112118
15.16471 0.58165514
15.16571 0.59217596
15.16671 0.60268296
15.16771 0.61318506
15.16871 0.62369653
15.16971 0.63423002
15.17071 0.64479047
15.17171 0.65537263
15.17271 0.66596349
15.17371 0.6765482500000001
15.17471 0.6871171300000001
15.17571 0.6976698499999999
15.17671 0.70821554
15.17771 0.71876803
15.17871 0.7293390599999999
15.17971 0.7399321999999999
15.18071 0.75054076
15.18171 0.76115029
15.18271 0.7717450100000001
15.18371 0.7823150600000001
15.18471 0.79286071
15.18571 0.80339247
15.18671 0.8139261
15.18771 0.8244751
15.18871 0.83504459
15.18971 0.8456287
15.19071 0.85621281
15.19171 0.8667802400000001
15.19271 0.87731956
15.19371 0.8878292499999999
15.19471 0.8983179000000001
15.19571 0.90879966
15.19671 0.91928672
15.19771 0.92978366
15.19871 0.9402843200000001
15.19971 0.9507751099999999
15.20071 0.96124075
15.20171 0.97167175
15.20271 0.9820690400000001
15.20371 0.9924436
15.20471 1.0028115
15.20571 1.0131864000000002
15.20671 1.0235732000000002
15.20771 1.0339654
15.20871 1.0443475
15.20971 1.0547018
15.21071 1.065016
15.21171 1.0752882
15.21271 1.0855271
15.21371 1.0957474
15.21471 1.1059624000000001
15.21571 1.1161776
15.21671 1.1263878999999999
15.21771 1.1365797
15.21871 1.1467378
15.21971 1.1568519
15.22071 1.1669222
15.22171 1.1769587
15.22271 1.1869771
15.22371 1.1969910000000001
15.22471 1.2070053
15.22571 1.2170139
15.22671 1.2270017
15.22771 1.2369514
15.22871 1.2468511
15.22971 1.2566994999999999
15.23071 1.2665055
15.23171 1.2762845
15.23271 1.2860506
15.23371 1.2958098
15.23471 1.3055572
15.23571 1.3152793
15.23671 1.3249598
15.23771 1.3345877000000002
15.23871 1.3441614
15.23971 1.3536899999999998
15.24071 1.3631884
15.24171 1.3726703
15.24271 1.3821415
15.24371 1.3915967
15.24471 1.4010221
15.24571 1.4104009
15.24671 1.4197214999999999
15.24771 1.4289821
15.24871 1.4381916
15.24971 1.447365
15.25071 1.4565163
15.25171 1.465652
15.25271 1.4747677000000001
15.25371 1.48385
15.25471 1.4928826
15.25571 1.5018539
15.25671 1.5107617
15.25771 1.5196146000000001
15.25871 1.5284275
15.25971 1.5372146999999998
15.26071 1.5459829
15.26171 1.554728
15.26271 1.5634371
15.26371 1.5720936
15.26471 1.5806852
15.26571 1.5892093999999999
15.26671 1.5976738000000001
15.26771 1.6060927999999999
15.26871 1.6144801
15.26971 1.6228424000000001
15.27071 1.6311757
15.27171 1.6394675
15.27271 1.6477019
15.27371 1.6558673
15.27471 1.6639616
15.27571 1.671993
15.27671 1.6799759
15.27771 1.6879244000000002
15.27871 1.6958460000000002
15.27971 1.7037375000000001
15.28071 1.7115865000000001
15.28171 1.7193772
15.28271 1.7270971
15.28371 1.7347432999999999
15.28471 1.7423226
15.28571 1.7498487999999999
15.28671 1.7573362
15.28771 1.7647924
15.28871 1.7722147000000001
15.28971 1.7795915
15.29071 1.7869078
15.29171 1.7941516000000002
15.29271 1.8013195999999998
15.29371 1.8084183
15.29471 1.8154610000000002
15.29571 1.8224609999999999
15.29671 1.8294252
15.29771 1.8363509
15.29871 1.8432266999999998
15.29971 1.8500373
15.30071 1.8567706
15.30171 1.8634235
15.30271 1.8700029999999999
15.30371 1.8765230000000002
15.30471 1.8829977000000002
15.30571 1.8894359
15.30671 1.8958362
15.30771 1.9021880000000002
15.30871 1.9084766999999998
15.30971 1.9146899
15.31071 1.9208231999999998
15.31171 1.9268818
15.31271 1.9328775
15.31371 1.9388227
15.31471 1.9447247
15.31571 1.9505817
15.31671 1.9563837
15.31771 1.9621165
15.31871 1.9677691000000002
15.31971 1.9733382000000002
15.32071 1.9788302
15.32171 1.9842579999999999
15.32271 1.9896350999999999
15.32371 1.9949697
15.32471 2.0002611
15.32571 2.0054992
15.32671 2.0106699
15.32771 2.0157610999999998
15.32871 2.0207677
15.32971 2.0256946
15.33071 2.0305529
15.33171 2.0353552
15.33271 2.0401092
15.33371 2.0448148
15.33471 2.0494636
15.33571 2.0540433
15.33671 2.0585435
15.33771 2.0629602
15.33871 2.0672986
15.33971 2.0715699
15.34071 2.0757860999999997
15.34171 2.0799547
15.34271 2.0840747
15.34371 2.088137
15.34471 2.0921286
15.34571 2.0960383
15.34671 2.0998619
15.34771 2.1036034
15.34871 2.1072734
15.34971 2.1108842
15.35071 2.114444
15.35171 2.1179536
15.35271 2.121406
15.35371 2.1247899
15.35471 2.1280951999999997
15.35571 2.131317
15.35671 2.1344587
15.35771 2.1375293
15.35871 2.1405393000000004
15.35971 2.1434954999999998
15.36071 2.1463977
15.36171 2.1492386
15.36271 2.1520074
15.36371 2.1546949
15.36471 2.1572972
15.36571 2.1598183
15.36671 2.1622682
15.36771 2.1646585
15.36871 2.1669973
15.36971 2.1692857
15.37071 2.1715177
15.37171 2.173683
15.37271 2.1757720000000003
15.37371 2.1777792000000002
15.37471 2.1797063
15.37571 2.18156
15.37671 2.1833491
15.37771 2.1850795
15.37871 2.1867519
15.37971 2.1883612
15.38071 2.1898987
15.38171 2.1913568000000003
15.38271 2.1927323
15.38371 2.1940285
15.38471 2.1952538
15.38571 2.1964181
15.38671 2.1975286
15.38771 2.1985870000000003
15.38871 2.1995887
15.38971 2.2005253
15.39071 2.201388
15.39171 2.2021718
15.39271 2.202877
15.39371 2.2035088000000003
15.39471 2.2040743000000003
15.39571 2.2045793000000002
15.39671 2.2050254
15.39771 2.2054093
15.39871 2.205725
15.39971 2.2059662
15.40071 2.2061303
15.40171 2.206219
15.40271 2.2062384
15.40371 2.2061961
15.40471 2.2060983
15.40571 2.2059467
15.40671 2.2057377
15.40771 2.2054646
15.40871 2.2051202
15.40971 2.2046998
15.41071 2.2042032
15.41171 2.203634
15.41271 2.2029981
15.41371 2.2023013000000002
15.41471 2.2015462
15.41571 2.2007318000000002
15.41671 2.1998545000000003
15.41771 2.1989098
15.41871 2.1978953999999997
15.41971 2.1968113000000002
15.42071 2.1956610000000003
15.42171 2.1944493
15.42271 2.1931803
15.42371 2.1918556
15.42471 2.1904731
15.42571 2.1890283999999998
15.42671 2.1875164
15.42771 2.1859327
15.42871 2.1842767999999997
15.42971 2.1825511
15.43071 2.1807604
15.43171 2.1789098
15.43271 2.1770036
15.43371 2.175043
15.43471 2.1730268
15.43571 2.1709519
15.43671 2.168815
15.43771 2.1666141
15.43871 2.1643493
15.43971 2.1620225
15.44071 2.1596357
15.44171 2.1571908
15.44271 2.1546876
15.44371 2.1521244
15.44471 2.1494983
15.44571 2.1468069
15.44671 2.1440495
15.44771 2.141227
15.44871 2.1383435
15.44971 2.1354033
15.45071 2.1324111
15.45171 2.1293699999999998
15.45271 2.1262802
15.45371 2.1231394
15.45471 2.1199437000000003
15.45571 2.1166885
15.45671 2.113371
15.45771 2.1099901
15.45871 2.1065471999999996
15.45971 2.103045
15.46071 2.0994862999999997
15.46171 2.0958725
15.46271 2.0922042
15.46371 2.0884801
15.46471 2.0846985
15.46571 2.0808589
15.46671 2.0769622
15.46771 2.0730115000000002
15.46871 2.0690113
15.46971 2.0649653
15.47071 2.0608751
15.47171 2.0567395
15.47271 2.0525545
15.47371 2.0483143999999998
15.47471 2.0440141
15.47571 2.0396514
15.47671 2.0352278000000004
15.47771 2.0307479
15.47871 2.0262178
15.47971 2.0216424
15.48071 2.0170239999999997
15.48171 2.0123614
15.48271 2.0076508
15.48371 2.0028878
15.48471 1.9980701
15.48571 1.9931981
15.48671 1.9882757
15.48771 1.9833077000000001
15.48871 1.9782977
15.48971 1.9732467999999999
15.49071 1.9681519
15.49171 1.9630073000000001
15.49271 1.9578073000000003
15.49371 1.9525494
15.49471 1.9472349
15.49571 1.9418701999999999
15.49671 1.9364633
15.49771 1.931021
15.49871 1.9255463000000002
15.49971 1.9200367999999999
15.50071 1.9144854999999998
15.50171 1.9088846
15.50271 1.9032278999999999
15.50371 1.8975145999999998
15.50471 1.8917492
15.50571 1.885939
15.50671 1.8800918
15.50771 1.8742114
15.50871 1.8682964
15.50971 1.8623414
15.51071 1.8563394
15.51171 1.8502865
15.51271 1.8441836999999999
15.51371 1.838037
15.51471 1.8318554
15.51571 1.8256465
15.51671 1.8194131999999998
15.51771 1.8131513
15.51871 1.8068515
15.51971 1.8005027
15.52071 1.7940972
15.52171 1.7876344
15.52271 1.7811205
15.52371 1.7745664
15.52471 1.7679831
15.52571 1.7613766999999998
15.52671 1.7547464
15.52771 1.7480852000000002
15.52871 1.741384
15.52971 1.7346358
15.53071 1.7278400999999999
15.53171 1.7210031000000001
15.53271 1.7141345999999997
15.53371 1.7072439
15.53471 1.7003343
15.53571 1.6934015
15.53671 1.6864356
15.53771 1.6794249
15.53871 1.6723618
15.53971 1.6652461
15.54071 1.6580860999999998
15.54171 1.6508950000000002
15.54271 1.6436854
15.54371 1.6364636
15.54471 1.6292272
15.54571 1.6219663
15.54671 1.6146681999999999
15.54771 1.6073233999999998
15.54871 1.59993
15.54971 1.5924944
15.55071 1.5850278999999998
15.55171 1.5775423
15.55271 1.5700433
15.55371 1.5625283
15.55471 1.5549873
15.55571 1.5474084000000001
15.55671 1.5397836
15.55771 1.5321133
15.55871 1.5244061999999998
15.55971 1.5166762999999999
15.56071 1.508936
15.56171 1.5011907999999998
15.56271 1.4934361999999999
15.56371 1.4856596999999998
15.56471 1.4778464999999998
15.56571 1.4699856
15.56671 1.4620750999999998
15.56771 1.4541233
15.56871 1.4461444
15.56971 1.4381523999999999
15.57071 1.4301549
15.57171 1.4221498000000001
15.57271 1.4141269
15.57371 1.4060734
15.57471 1.39798
15.57571 1.3898462
15.57671 1.3816803
15.57771 1.3734959
15.57871 1.365305
15.57971 1.3571125
15.58071 1.3489129
15.58171 1.340693
15.58271 1.3324372
15.58371 1.3241354
15.58471 1.3157870999999999
15.58571 1.3074021999999998
15.58671 1.2989969000000001
15.58771 1.2905866
15.58871 1.282179
15.58971 1.2737711
15.59071 1.2653512
15.59171 1.2569047
15.59271 1.2484209
15.59371 1.2398985
15.59471 1.2313456999999999
15.59571 1.2227764
15.59671 1.2142033
15.59771 1.2056315
15.59871 1.1970561
15.59971 1.1884642
15.60071 1.1798411
15.60171 1.1711773
15.60271 1.1624735000000002
15.60371 1.1537402
15.60471 1.1449939
15.60571 1.1362489999999998
15.60671 1.1275119
15.60771 1.1187776999999999
15.60871 1.1100328
15.60971 1.1012611
15.61071 1.0924516
15.61171 1.0836032
15.61271 1.0747253
15.61371 1.0658328
15.61471 1.0569397
15.61571 1.0480522
15.61671 1.039166
15.61771 1.0302689
15.61871 1.0213467999999999
15.61971 1.0123906999999999
15.62071 1.0034011
15.62171 0.9943881999999999
15.62271 0.9853670400000001
15.62371 0.97635034
15.62471 0.96734222
15.62571 0.95833624
15.62671 0.94931796
15.62771 0.94027156
15.62871 0.93118697
15.62971 0.92206458
15.63071 0.9129151699999999
15.63171 0.90375496
15.63271 0.8945984800000001
15.63371 0.8854520499999999
15.63471 0.87631159
15.63571 0.86716497
15.63671 0.85799834
15.63771 0.8488026399999999
15.63871 0.83957817
15.63971 0.8303339599999999
15.64071 0.8210835
15.64171 0.8118378900000001
15.64271 0.8026000999999999
15.64371 0.79336325
15.64471 0.7841136300000001
15.64571 0.77483696
15.64671 0.76552527
15.64771 0.7561806600000001
15.64871 0.7468147700000001
15.64971 0.73744357
15.65071 0.7280804200000001
15.65171 0.71873059
15.65271 0.7093889600000001
15.65371 0.700043
15.65471 0.6906786899999999
15.65571 0.68128696
15.65671 0.67186775
15.65771 0.6624294000000001
15.65871 0.6529842499999999
15.65971 0.64354241
15.66071 0.6341065699999999
15.66171 0.62467083
15.66271 0.61522336
15.66371 0.60575246
15.66471 0.5962523200000001
15.66571 0.58672614
15.66671 0.57718516
15.66771 0.5676437599999999
15.66871 0.55811307
15.66971 0.54859598
15.67071 0.53908592
15.67171 0.52956985
15.67271 0.52003418
15.67371 0.51047062
15.67471 0.50087958
15.67571 0.49126935
15.67671 0.48165186
15.67771 0.47203689
15.67871 0.46242764000000003
15.67971 0.45281970000000005
15.68071 0.44320360999999997
15.68171 0.43357005000000004
15.68271 0.4239148
15.68371 0.4142412
15.68471 0.40455875
15.68571 0.39487886
15.68671 0.38520936
15.68771 0.37555057
15.68871 0.36589475
15.68971 0.35622935
15.69071 0.34654229
15.69171 0.33682708
15.69271 0.32708538
15.69371 0.31732596
15.69471 0.30756055
15.69571 0.29779871
15.69671 0.28804388999999997
15.69771 0.27829274
15.69871 0.26853748
15.69971 0.2587704
15.70071 0.24898783000000002
15.70171 0.23919204000000002
15.70271 0.22938997
15.70371 0.21958947
15.70471 0.20979509999999998
15.70571 0.20000518
15.70671 0.19021211
15.70771 0.18040526
15.70871 0.17057559
15.70971 0.16071961
15.71071 0.15084086
15.71171 0.14094851
15.71271 0.13105348
15.71371 0.12116405
15.71471 0.11128288
15.71571 0.10140664
15.71671 0.091528334
15.71771 0.081640977
15.71871 0.071740901
15.71971 0.06182903299999999
15.72071 0.05190978400000001
15.72171 0.041988131
15.72271 0.032066472
15.72371 0.022142808
15.72471 0.012211287999999999
15.72571 0.0022647545999999997
15.72671 -0.0077018034
15.72771 -0.017688662
15.72871 -0.027690834
15.72971 -0.037699868000000004
15.73071 -0.047707115
15.73171 -0.057707115999999996
15.73271 -0.067699468
15.73371 -0.077688566
15.73471 -0.08768125
15.73571 -0.09768377099999999
15.73671 -0.1076994
15.73771 -0.11772772000000001
15.73871 -0.12776572
15.73971 -0.13781002
15.74071 -0.14785909
15.74171 -0.1579141
15.74271 -0.16797835
15.74371 -0.17805527
15.74471 -0.18814628
15.74571 -0.19824946999999998
15.74671 -0.20836002999999997
15.74771 -0.21847191
15.74871 -0.22858039000000002
15.74971 -0.23868405
15.75071 -0.24878529
15.75171 -0.25888934999999996
15.75271 -0.26900212
15.75371 -0.2791279
15.75471 -0.28926809000000003
15.75571 -0.29942119
15.75671 -0.30958415
15.75771 -0.31975403
15.75871 -0.32992936
15.75971 -0.34011039
15.76071 -0.35029824
15.76171 -0.36049362
15.76271 -0.37069577000000004
15.76371 -0.38090227
15.76471 -0.39110999
15.76571 -0.40131649
15.76671 -0.4115216
15.76771 -0.42172772999999997
15.76871 -0.43193935
15.76971 -0.44216122
15.77071 -0.45239693
15.77171 -0.46264747999999994
15.77271 -0.47291149000000005
15.77371 -0.48318603
15.77471 -0.49346802000000006
15.77571 -0.5037555
15.77671 -0.5140478700000001
15.77771 -0.52434546
15.77871 -0.5346484
15.77971 -0.5449558600000001
15.78071 -0.55526579
15.78171 -0.56557576
15.78271 -0.57588425
15.78371 -0.5861917999999999
15.78471 -0.5965012599999999
15.78571 -0.60681719
15.78671 -0.61714412
15.78771 -0.6274847800000001
15.78871 -0.63783918
15.78971 -0.6482047000000001
15.79071 -0.65857726
15.79171 -0.66895317
15.79271 -0.67933062
15.79371 -0.68971002
15.79471 -0.70009343
15.79571 -0.71048285
15.79671 -0.72087874
15.79771 -0.7312795599999999
15.79871 -0.74168243
15.79971 -0.75208466
15.80071 -0.7624854799999999
15.80171 -0.77288705
15.80271 -0.7832939699999999
15.80371 -0.79371147
15.80471 -0.8041432100000001
15.80571 -0.81458949
15.80671 -0.82504703
15.80771 -0.83551016
15.80871 -0.8459733800000001
15.80971 -0.85643334
15.81071 -0.86689023
15.81171 -0.87734759
15.81271 -0.88780997
15.81371 -0.89828083
15.81471 -0.9087605400000001
15.81571 -0.91924621
15.81671 -0.92973346
15.81771 -0.94021829
15.81871 -0.95069977
15.81971 -0.9611805899999999
15.82071 -0.9716661600000001
15.82171 -0.98216217
15.82271 -0.99267159
15.82371 -1.0031935
15.82471 -1.0137226
15.82571 -1.024252
15.82671 -1.0347756
15.82771 -1.0452914
15.82871 -1.0558022999999999
15.82971 -1.0663146000000001
15.83071 -1.0768353
15.83171 -1.0873684
15.83271 -1.0979134
15.83371 -1.1084653
15.83471 -1.1190174000000002
15.83571 -1.1295637
15.83671 -1.1401026
15.83771 -1.1506367
15.83871 -1.1611726
15.83971 -1.1717165
15.84071 -1.1822714
15.84171 -1.1928355
15.84271 -1.2034024
15.84371 -1.2139642000000002
15.84471 -1.2245150999999999
15.84571 -1.2350546
15.84671 -1.2455875
15.84771 -1.2561223
15.84871 -1.2666672
15.84971 -1.2772265999999999
15.85071 -1.2877988
15.85171 -1.2983768
15.85271 -1.3089518
15.85371 -1.3195166
15.85471 -1.3300695
15.85571 -1.3406138
15.85671 -1.3511570000000002
15.85771 -1.3617062
15.85871 -1.3722646
15.85971 -1.3828296
15.86071 -1.393394
15.86171 -1.4039489
15.86271 -1.4144883000000001
15.86371 -1.4250122
15.86471 -1.4355262
15.86571 -1.4460397999999999
15.86671 -1.4565618
[truncated: 744,943 more chars]
