# Supplementary material for: 2D Synthetic dataset of numerical simulations of long-period seismicity in a volcanic edifice and related sensitivity kernels
Source: Data Brief. 2021 Jan 25;34:106673. doi: 10.1016/j.dib.2020.106673 (PMC7841316; doi:10.1016/j.dib.2020.106673)
Supplement: Supplementary Data S1 — Supplementary Raw Research Data. This is open data under the CC BY license http://creativecommons.org/licenses/by/4.0/ [file mmc1.zip › Dataset/OUTPUT_SEISMOGRAMS/9000_3000/disp_Z_hetero_13000_2105_ISO7e-1Hz.semd]

-1.714286 0.0
-1.713286 0.0
-1.712286 0.0
-1.711286 0.0
-1.710286 0.0
-1.709286 0.0
-1.708286 0.0
-1.707286 0.0
-1.706286 0.0
-1.705286 0.0
-1.704286 0.0
-1.703286 0.0
-1.702286 0.0
-1.701286 0.0
-1.700286 0.0
-1.699286 0.0
-1.698286 0.0
-1.697286 0.0
-1.696286 0.0
-1.695286 0.0
-1.694286 0.0
-1.693286 0.0
-1.692286 0.0
-1.691286 0.0
-1.690286 0.0
-1.689286 0.0
-1.688286 -2.8634595000000003e-36
-1.687286 -9.594760099999999e-36
-1.686286 -2.4414738e-35
-1.685286 -5.5664337e-35
-1.684286 -1.1958586e-34
-1.683286 -2.4656493e-34
-1.682286 -4.91551e-34
-1.681286 -9.509849700000001e-34
-1.680286 -1.7894079e-33
-1.679286 -3.2801079e-33
-1.678286 -5.8654579000000004e-33
-1.677286 -1.0244121000000001e-32
-1.676286 -1.749367e-32
-1.675286 -2.9238402e-32
-1.674286 -4.7872764999999995e-32
-1.673286 -7.685057e-32
-1.672286 -1.2104841000000001e-31
-1.671286 -1.8720813000000001e-31
-1.670286 -2.8445700999999998e-31
-1.669286 -4.248954e-31
-1.668286 -6.2422901000000005e-31
-1.667286 -9.0240754e-31
-1.666286 -1.2842127e-30
-1.665286 -1.7997181e-30
-1.664286 -2.484521e-30
-1.663286 -3.3796265e-30
-1.662286 -4.5308495e-30
-1.661286 -5.9875879999999994e-30
-1.660286 -7.800824999999999e-30
-1.659286 -1.0020238e-29
-1.658286 -1.2690324e-29
-1.657286 -1.5845512e-29
-1.656286 -1.9504322e-29
-1.655286 -2.3662727e-29
-1.654286 -2.8287037e-29
-1.653286 -3.3306727e-29
-1.652286 -3.8607864000000003e-29
-1.651286 -4.4027896e-29
-1.650286 -4.9352768e-29
-1.649286 -5.4317422e-29
-1.648286 -5.8610854e-29
-1.647286 -6.1886886e-29
-1.646286 -6.3781722e-29
-1.645286 -6.3939163e-29
-1.644286 -6.2044045e-29
-1.643286 -5.7863926e-29
-1.642286 -5.1298494e-29
-1.641286 -4.2435289999999997e-29
-1.640286 -3.1609525e-29
-1.639286 -1.9464689999999998e-29
-1.638286 -7.0096533e-30
-1.637286 4.3331469e-30
-1.636286 1.2694712000000002e-29
-1.635286 1.5748726e-29
-1.634286 1.0730503000000001e-29
-1.633286 -5.5068995000000006e-30
-1.632286 -3.6392536e-29
-1.631286 -8.548771399999999e-29
-1.630286 -1.5628271e-28
-1.629286 -2.5193912e-28
-1.628286 -3.7498066999999995e-28
-1.627286 -5.2693932e-28
-1.626286 -7.0796914e-28
-1.625286 -9.164452600000002e-28
-1.624286 -1.1485716e-27
-1.623286 -1.3980262e-27
-1.622286 -1.6556785e-27
-1.621286 -1.9094151999999998e-27
-1.620286 -2.1441172000000002e-27
-1.619286 -2.3418238e-27
-1.618286 -2.4821257e-27
-1.617286 -2.5428134e-27
-1.616286 -2.5008045e-27
-1.615286 -2.3333565e-27
-1.614286 -2.0195536000000002e-27
-1.613286 -1.5420362999999998e-27
-1.612286 -8.889171e-28
-1.611286 -5.5799856e-29
-1.610286 9.5220775e-28
-1.609286 2.1186222e-27
-1.608286 3.4140133e-27
-1.607286 4.7949062e-27
-1.606286 6.2033475e-27
-1.605286 7.5673104e-27
-1.604286 8.802116700000001e-27
-1.603286 9.8130127e-27
-1.602286 1.0498995e-26
-1.601286 1.0757923e-26
-1.600286 1.0492870999999999e-26
-1.599286 9.619583700000001e-27
-1.598286 8.074798300000001e-27
-1.597286 5.8250689999999995e-27
-1.596286 2.8756286e-27
-1.595286 -7.212912299999999e-28
-1.594286 -4.8593488e-27
-1.593286 -9.3729449e-27
-1.592286 -1.403481e-26
-1.591286 -1.8557096000000002e-26
-1.590286 -2.2596697999999998e-26
-1.589286 -2.5765392e-26
-1.588286 -2.7645191e-26
-1.587286 -2.7809087e-26
-1.586286 -2.584702e-26
-1.585286 -2.1396518e-26
-1.584286 -1.4177085999999998e-26
-1.583286 -4.0269077e-27
-1.582286 9.059959e-27
-1.581286 2.4898203000000003e-26
-1.580286 4.3080328e-26
-1.579286 6.2953098e-26
-1.578286 8.3604455e-26
-1.577286 1.0386393e-25
-1.576286 1.2231943e-25
-1.575286 1.3735278e-25
-1.574286 1.4719577000000001e-25
-1.573286 1.5000751e-25
-1.572286 1.4397266e-25
-1.571286 1.2741901e-25
-1.570286 9.8950862e-26
-1.569286 5.759360599999999e-26
-1.568286 2.9427412e-27
-1.567286 -6.469074e-26
-1.566286 -1.4414798e-25
-1.565286 -2.3331376e-25
-1.564286 -3.2904274e-25
-1.563286 -4.2713217e-25
-1.562286 -5.2235134e-25
-1.561286 -6.0853759e-25
-1.560286 -6.7876597e-25
-1.559286 -7.255967999999999e-25
-1.558286 -7.4140175e-25
-1.557286 -7.187649100000001e-25
-1.556286 -6.509491399999999e-25
-1.555286 -5.324144400000001e-25
-1.554286 -3.5936786000000002e-25
-1.553286 -1.3031985e-25
-1.552286 1.5338257e-25
-1.551286 4.8707982e-25
-1.550286 8.624175600000001e-25
-1.549286 1.2670952999999999e-24
-1.548286 1.684783e-24
-1.547286 2.0952383e-24
-1.546286 2.4746522e-24
-1.545286 2.7962429e-24
-1.544286 3.0311077e-24
-1.543286 3.1493281000000004e-24
-1.542286 3.1213112e-24
-1.541286 2.9193332e-24
-1.540286 2.5192375e-24
-1.539286 1.9022168000000002e-24
-1.538286 1.0566048e-24
-1.537286 -2.0420336999999997e-26
-1.536286 -1.3213201e-24
-1.535286 -2.8269761e-24
-1.534286 -4.5058733e-24
-1.533286 -6.3137894e-24
-1.532286 -8.1940739e-24
-1.531286 -1.0078595e-23
-1.530286 -1.1889394e-23
-1.529286 -1.3541061e-23
-1.528286 -1.4943818999999998e-23
-1.527286 -1.6007235e-23
-1.526286 -1.6644486e-23
-1.525286 -1.6777001e-23
-1.524286 -1.6339324999999997e-23
-1.523286 -1.5283974e-23
-1.522286 -1.3586036e-23
-1.521286 -1.1247263999999998e-23
-1.520286 -8.2993886e-24
-1.519286 -4.8063951e-24
-1.518286 -8.6553325e-25
-1.517286 3.3931487e-24
-1.516286 7.808878e-24
-1.515286 1.2193925999999999e-23
-1.514286 1.6339069e-23
-1.513286 2.0020665000000002e-23
-1.512286 2.300915e-23
-1.511286 2.5078714000000002e-23
-1.510286 2.6017796e-23
-1.509286 2.5639949000000002e-23
-1.508286 2.3794631000000003e-23
-1.507286 2.0377354e-23
-1.506286 1.5338671e-23
-1.505286 8.6914611e-24
-1.504286 5.1604507e-25
-1.503286 -9.0373144e-24
-1.502286 -1.9748817e-23
-1.501286 -3.1332628e-23
-1.500286 -4.3443512e-23
-1.499286 -5.568647e-23
-1.498286 -6.7629114e-23
-1.497286 -7.8816266e-23
-1.496286 -8.8786226e-23
-1.495286 -9.7087942e-23
-1.494286 -1.0329829e-22
-1.493286 -1.0703854e-22
-1.492286 -1.0798920999999998e-22
-1.491286 -1.0590235e-22
-1.490286 -1.0061077000000001e-22
-1.489286 -9.2033493e-23
-1.488286 -8.017723900000001e-23
-1.487286 -6.513375499999999e-23
-1.486286 -4.7073391000000005e-23
-1.485286 -2.6235256000000002e-23
-1.484286 -2.9149405999999996e-24
-1.483286 2.2549281000000002e-23
-1.482286 4.9790381e-23
-1.481286 7.8425366e-23
-1.480286 1.0806531e-22
-1.479286 1.3832137e-22
-1.478286 1.6880555999999999e-22
-1.477286 1.9912537000000002e-22
-1.476286 2.2887156e-22
-1.475286 2.5759948999999997e-22
-1.474286 2.8480419e-22
-1.473286 3.0989077e-22
-1.472286 3.3214188e-22
-1.471286 3.5068488e-22
-1.470286 3.6446214e-22
-1.469286 3.7220748999999996e-22
-1.468286 3.7243358000000004e-22
-1.467286 3.634337e-22
-1.466286 3.4330201e-22
-1.465286 3.0997569e-22
-1.464286 2.6130207e-22
-1.463286 1.9513196e-22
-1.462286 1.0943998e-22
-1.461286 2.470715e-24
-1.460286 -1.270923e-22
-1.459286 -2.7993907e-22
-1.458286 -4.559340700000001e-22
-1.457286 -6.539139e-22
-1.456286 -8.7149132e-22
-1.455286 -1.1048779e-21
-1.454286 -1.3487363e-21
-1.453286 -1.5960769e-21
-1.452286 -1.8382087e-21
-1.451286 -2.06476e-21
-1.450286 -2.2637743e-21
-1.449286 -2.4218953e-21
-1.448286 -2.5246404999999997e-21
-1.447286 -2.556769e-21
-1.446286 -2.5027403e-21
-1.445286 -2.3472552e-21
-1.444286 -2.0758701e-21
-1.443286 -1.6756682e-21
-1.442286 -1.1359654e-21
-1.441286 -4.4902925e-22
-1.440286 3.8921758e-22
-1.439286 1.3785393e-21
-1.438286 2.5138045e-21
-1.437286 3.78451e-21
-1.436286 5.1744402999999994e-21
-1.435286 6.661490500000001e-21
-1.434286 8.2176726e-21
-1.433286 9.8093244e-21
-1.432286 1.1397530999999999e-20
-1.431286 1.293876e-20
-1.430286 1.4385715e-20
-1.429286 1.5688376e-20
-1.428286 1.6795229e-20
-1.427286 1.765464e-20
-1.426286 1.8216351e-20
-1.425286 1.8433037999999998e-20
-1.424286 1.826192e-20
-1.423286 1.7666346e-20
-1.422286 1.6617311e-20
-1.421286 1.509489e-20
-1.420286 1.3089511e-20
-1.419286 1.0603047000000001e-20
-1.418286 7.6496984e-21
-1.417286 4.2566414e-21
-1.416286 4.6441531e-22
-1.415286 -3.6729421e-21
-1.414286 -8.0880261e-21
-1.413286 -1.2700451999999998e-20
-1.412286 -1.7417490999999998e-20
-1.411286 -2.2134940000000002e-20
-1.410286 -2.6738212e-20
-1.409286 -3.1103647e-20
-1.408286 -3.5099999e-20
-1.407286 -3.8590140999999996e-20
-1.406286 -4.1432944e-20
-1.405286 -4.3485355000000004e-20
-1.404286 -4.4604695000000004e-20
-1.403286 -4.4651153000000005e-20
-1.402286 -4.349054e-20
-1.401286 -4.0997278e-20
-1.400286 -3.7057659e-20
-1.399286 -3.1573369e-20
-1.398286 -2.4465265e-20
-1.397286 -1.5677374000000002e-20
-1.396286 -5.1810683e-21
-1.395286 7.020657e-21
-1.394286 2.0888919e-20
-1.393286 3.6344821000000005e-20
-1.392286 5.326563e-20
-1.391286 7.1481456e-20
-1.390286 9.0772642e-20
-1.389286 1.1086806e-19
-1.388286 1.3144465000000001e-19
-1.387286 1.5212828e-19
-1.386286 1.7249621999999998e-19
-1.385286 1.9208149999999998e-19
-1.384286 2.1037903e-19
-1.383286 2.2685384e-19
-1.382286 2.4095119e-19
-1.381286 2.5210858e-19
-1.380286 2.5976947e-19
-1.379286 2.633984e-19
-1.378286 2.6249698e-19
-1.377286 2.5662057e-19
-1.376286 2.4539464e-19
-1.375286 2.285306e-19
-1.374286 2.0584006000000001e-19
-1.373286 1.7724693000000002e-19
-1.372286 1.4279668e-19
-1.371286 1.0266197e-19
-1.370286 5.7144185e-20
-1.369286 6.6702310999999994e-21
-1.368286 -4.8215557000000004e-20
-1.367286 -1.0686471e-19
-1.366286 -1.6854289e-19
-1.365286 -2.3245298000000003e-19
-1.364286 -2.9776234e-19
-1.363286 -3.6363351999999997e-19
-1.362286 -4.2925737999999995e-19
-1.361286 -4.9388725e-19
-1.360286 -5.5687297e-19
-1.359286 -6.176931199999999e-19
-1.358286 -6.759836700000001e-19
-1.357286 -7.3156152e-19
-1.356286 -7.844415499999999e-19
-1.355286 -8.348452800000001e-19
-1.354286 -8.832001300000001e-19
-1.353286 -9.3012833e-19
-1.352286 -9.764245100000001e-19
-1.351286 -1.0230224e-18
-1.350286 -1.0709499e-18
-1.349286 -1.1212738e-18
-1.348286 -1.1750351e-18
-1.347286 -1.233177e-18
-1.346286 -1.2964663e-18
-1.345286 -1.3654125000000001e-18
-1.344286 -1.4401855999999998e-18
-1.343286 -1.5205375e-18
-1.342286 -1.6057282e-18
-1.341286 -1.6944616e-18
-1.340286 -1.7848336e-18
-1.339286 -1.8742958e-18
-1.338286 -1.9596364e-18
-1.337286 -2.0369826999999998e-18
-1.336286 -2.1018254e-18
-1.335286 -2.1490671e-18
-1.334286 -2.1730944e-18
-1.333286 -2.1678761e-18
-1.332286 -2.1270843000000002e-18
-1.331286 -2.0442388e-18
-1.330286 -1.9128723e-18
-1.329286 -1.7267142e-18
-1.328286 -1.4798885000000001e-18
-1.327286 -1.1671251e-18
-1.326286 -7.8397707e-19
-1.325286 -3.2704122e-19
-1.324286 2.0582270999999998e-19
-1.323286 8.1528012e-19
-1.322286 1.5003220999999999e-18
-1.321286 2.2580824e-18
-1.320286 3.0836789000000002e-18
-1.319286 3.9700818e-18
-1.318286 4.9080174e-18
-1.317286 5.885909599999999e-18
-1.316286 6.8898678e-18
-1.315286 7.9037211e-18
-1.314286 8.90911e-18
-1.313286 9.8856368e-18
-1.312286 1.0811075000000001e-17
-1.311286 1.166165e-17
-1.310286 1.2412380000000001e-17
-1.309286 1.3037495000000001e-17
-1.308286 1.351092e-17
-1.307286 1.3806825999999999e-17
-1.306286 1.3900244e-17
-1.305286 1.3767743e-17
-1.304286 1.3388146999999999e-17
-1.303286 1.2743309000000001e-17
-1.302286 1.1818894000000001e-17
-1.301286 1.0605183e-17
-1.300286 9.0978739e-18
-1.299286 7.2988395e-18
-1.298286 5.2168488e-18
-1.297286 2.8682029e-18
-1.296286 2.7727036e-19
-1.295286 -2.5231093e-18
-1.294286 -5.4913794e-18
-1.293286 -8.5772057e-18
-1.292286 -1.1721625e-17
-1.291286 -1.4857425e-17
-1.290286 -1.7909774999999998e-17
-1.289286 -2.0797116e-17
-1.288286 -2.3432326e-17
-1.287286 -2.5724149e-17
-1.286286 -2.7578899999999997e-17
-1.285286 -2.8902409e-17
-1.284286 -2.9602194e-17
-1.283286 -2.9589827e-17
-1.282286 -2.8783474000000004e-17
-1.281286 -2.7110511000000003e-17
-1.280286 -2.4510225e-17
-1.279286 -2.0936489e-17
-1.278286 -1.6360375e-17
-1.277286 -1.077262e-17
-1.276286 -4.1858861e-18
-1.275286 3.3632624000000002e-18
-1.274286 1.1812734e-17
-1.273286 2.1073699e-17
-1.272286 3.1029851e-17
-1.271286 4.1537195e-17
-1.270286 5.2424411999999994e-17
-1.269286 6.349381e-17
-1.268286 7.4522919e-17
-1.267286 8.526669799999999e-17
-1.266286 9.546038599999999e-17
-1.265286 1.0482296e-16
-1.264286 1.1306120000000001e-16
-1.263286 1.1987422e-16
-1.262286 1.2495863000000001e-16
-1.261286 1.2801396e-16
-1.260286 1.2874857999999998e-16
-1.259286 1.2688576e-16
-1.258286 1.2217004e-16
-1.257286 1.1437353e-16
-1.256286 1.0330238e-16
-1.255286 8.8802947e-17
-1.254286 7.0767819e-17
-1.253286 4.9141503e-17
-1.252286 2.3925643e-17
-1.251286 -4.8163157e-18
-1.250286 -3.6955121000000005e-17
-1.249286 -7.2292473e-17
-1.248286 -1.1055867e-16
-1.247286 -1.5141114e-16
-1.246286 -1.9443416e-16
-1.245286 -2.3913957e-16
-1.244286 -2.8496873e-16
-1.243286 -3.3129578e-16
-1.242286 -3.7743222e-16
-1.241286 -4.2263262999999995e-16
-1.240286 -4.6610213e-16
-1.239286 -5.070048500000001e-16
-1.238286 -5.444738499999999e-16
-1.237286 -5.7762229e-16
-1.236286 -6.0555589e-16
-1.235286 -6.2738626e-16
-1.234286 -6.422454900000001e-16
-1.233286 -6.493010899999999e-16
-1.232286 -6.4777196e-16
-1.231286 -6.369444599999999e-16
-1.230286 -6.1618847e-16
-1.229286 -5.849736899999999e-16
-1.228286 -5.428849600000001e-16
-1.227286 -4.896372e-16
-1.226286 -4.2508894e-16
-1.225286 -3.4925472e-16
-1.224286 -2.6231547e-16
-1.223286 -1.6462705000000001e-16
-1.222286 -5.6726283e-17
-1.221286 6.0665405e-17
-1.220286 1.8664131000000002e-16
-1.219286 3.2011162e-16
-1.218286 4.5980877e-16
-1.217286 6.0429597e-16
-1.216286 7.5197865e-16
-1.215286 9.0111948e-16
-1.214286 1.049856e-15
-1.213286 1.1962212e-15
-1.212286 1.3381667e-15
-1.211286 1.4735885000000002e-15
-1.210286 1.6003539000000001e-15
-1.209286 1.7163313e-15
-1.208286 1.8194195e-15
-1.207286 1.9075792e-15
-1.206286 1.9788643e-15
-1.205286 2.0314522e-15
-1.204286 2.0636743e-15
-1.203286 2.0740454e-15
-1.202286 2.0612902e-15
-1.201286 2.0243699e-15
-1.200286 1.9625037e-15
-1.199286 1.8751897e-15
-1.198286 1.7622209e-15
-1.197286 1.6236996e-15
-1.196286 1.4600456e-15
-1.195286 1.2720028e-15
-1.194286 1.0606403e-15
-1.193286 8.2734994e-16
-1.192286 5.7383889e-16
-1.191286 3.0211879e-16
-1.190286 1.4490046e-17
-1.189286 -2.8647775000000003e-16
-1.188286 -5.9796961e-16
-1.187286 -9.1695254e-16
-1.186286 -1.2402068e-15
-1.185286 -1.5643598e-15
-1.184286 -1.8859242e-15
-1.183286 -2.2013366000000002e-15
-1.182286 -2.5069998e-15
-1.181286 -2.7993261e-15
-1.180286 -3.0747809e-15
-1.179286 -3.3299274e-15
-1.178286 -3.5614705e-15
-1.177286 -3.7662992e-15
-1.176286 -3.9415282e-15
-1.175286 -4.0845355e-15
-1.174286 -4.1929987e-15
-1.173286 -4.2649259999999996e-15
-1.172286 -4.2986829e-15
-1.171286 -4.2930144e-15
-1.170286 -4.2470616e-15
-1.169286 -4.1603717e-15
-1.168286 -4.0329042000000005e-15
-1.167286 -3.8650282e-15
-1.166286 -3.6575164e-15
-1.165286 -3.4115313999999998e-15
-1.164286 -3.1286078e-15
-1.163286 -2.8106300000000005e-15
-1.162286 -2.4598039e-15
-1.161286 -2.0786275e-15
-1.160286 -1.6698582999999998e-15
-1.159286 -1.236479e-15
-1.158286 -7.816631000000001e-16
-1.157286 -3.0874097e-16
-1.156286 1.7883215e-16
-1.155286 6.775061299999999e-16
-1.154286 1.1836625000000001e-15
-1.153286 1.6936374e-15
-1.152286 2.2037395e-15
-1.151286 2.7102642e-15
-1.150286 3.2095031000000004e-15
-1.149286 3.6977485e-15
-1.148286 4.1712942e-15
-1.147286 4.6264341e-15
-1.146286 5.0594568e-15
-1.145286 5.4666398e-15
-1.144286 5.844243400000001e-15
-1.143286 6.1885074e-15
-1.142286 6.4956462e-15
-1.141286 6.7618528e-15
-1.140286 6.9833062e-15
-1.139286 7.1561843e-15
-1.138286 7.2766867e-15
-1.137286 7.3410645e-15
-1.136286 7.3456596e-15
-1.135286 7.286954299999999e-15
-1.134286 7.1616311e-15
-1.133286 6.9666402e-15
-1.132286 6.6992748999999996e-15
-1.131286 6.3572582e-15
-1.130286 5.9388332e-15
-1.129286 5.4428577e-15
-1.128286 4.868902899999999e-15
-1.127286 4.2173512e-15
-1.126286 3.4894942e-15
-1.125286 2.6876240999999997e-15
-1.124286 1.8151196000000003e-15
-1.123286 8.7652078e-16
-1.122286 -1.2240718000000002e-16
-1.121286 -1.1746255e-15
-1.120286 -2.2717912e-15
-1.119286 -3.4042453e-15
-1.118286 -4.5610233e-15
-1.117286 -5.729888699999999e-15
-1.116286 -6.8973926e-15
-1.115286 -8.0489577e-15
-1.114286 -9.168989400000001e-15
-1.113286 -1.0241017e-14
-1.112286 -1.1247860000000001e-14
-1.111286 -1.2171822e-14
-1.110286 -1.2994907999999998e-14
-1.109286 -1.3699072e-14
-1.108286 -1.4266485e-14
-1.107286 -1.4679821999999998e-14
-1.106286 -1.4922569e-14
-1.105286 -1.4979340999999998e-14
-1.104286 -1.4836217e-14
-1.103286 -1.4481074e-14
-1.102286 -1.390392e-14
-1.101286 -1.3097231999999999e-14
-1.100286 -1.2056274e-14
-1.099286 -1.0779396e-14
-1.098286 -9.2683172e-15
-1.097286 -7.5283719e-15
-1.096286 -5.5687129e-15
-1.095286 -3.4024777e-15
-1.094286 -1.046894e-15
-1.093286 1.4766706e-15
-1.092286 4.1427256e-15
-1.091286 6.921746800000001e-15
-1.090286 9.7803381e-15
-1.089286 1.2681475999999999e-14
-1.088286 1.5584831e-14
-1.087286 1.8447172e-14
-1.086286 2.1222854e-14
-1.085286 2.3864375e-14
-1.084286 2.6323010000000003e-14
-1.083286 2.8549515e-14
-1.082286 3.049488e-14
-1.081286 3.2111135e-14
-1.080286 3.335219e-14
-1.079286 3.4174696e-14
-1.078286 3.453892e-14
-1.077286 3.4409602e-14
-1.076286 3.3756801e-14
-1.075286 3.2556693e-14
-1.074286 3.079231e-14
-1.073286 2.8454216e-14
-1.072286 2.5541086999999998e-14
-1.071286 2.2060182999999998e-14
-1.070286 1.8027721e-14
-1.069286 1.3469101999999999e-14
-1.068286 8.4190112e-15
-1.067286 2.921365e-15
-1.066286 -2.9708826999999998e-15
-1.065286 -9.1960964e-15
-1.064286 -1.5684461e-14
-1.063286 -2.2358644e-14
-1.062286 -2.913459e-14
-1.061286 -3.5922469e-14
-1.060286 -4.2627735e-14
-1.059286 -4.9152320999999996e-14
-1.058286 -5.5395923e-14
-1.057286 -6.125736500000001e-14
-1.056286 -6.663604499999999e-14
-1.055286 -7.143342200000001e-14
-1.054286 -7.5554529e-14
-1.053286 -7.8909489e-14
-1.052286 -8.1415018e-14
-1.051286 -8.2995877e-14
-1.050286 -8.3586296e-14
-1.049286 -8.3131249e-14
-1.048286 -8.158768000000001e-14
-1.047286 -7.8925556e-14
-1.046286 -7.512879400000001e-14
-1.045286 -7.0196003e-14
-1.044286 -6.414102499999999e-14
-1.043286 -5.69933e-14
-1.042286 -4.8797981e-14
-1.041286 -3.9615832000000005e-14
-1.040286 -2.9522891e-14
-1.039286 -1.8609885999999998e-14
-1.038286 -6.9814036999999995e-15
-1.037286 5.2451619e-15
-1.036286 1.7940911e-14
-1.035286 3.096694e-14
-1.034286 4.4176053e-14
-1.033286 5.741464100000001e-14
-1.032286 7.052472e-14
-1.031286 8.3346078e-14
-1.030286 9.5718524e-14
-1.029286 1.0748415000000001e-13
-1.028286 1.1848965e-13
-1.027286 1.2858857e-13
-1.026286 1.3764346e-13
-1.025286 1.4552796999999999e-13
-1.024286 1.5212871e-13
-1.023286 1.5734694999999999e-13
-1.022286 1.6110008e-13
-1.021286 1.6332276e-13
-1.020286 1.6396785e-13
-1.019286 1.630069e-13
-1.018286 1.6043037e-13
-1.017286 1.5624756e-13
-1.016286 1.5048612e-13
-1.015286 1.4319122e-13
-1.014286 1.3442449e-13
-1.013286 1.2426259e-13
-1.012286 1.1279557000000001e-13
-1.011286 1.0012497e-13
-1.010286 8.6361833e-14
-1.009286 7.1624513e-14
-1.008286 5.6036470000000005e-14
-1.007286 3.9724056e-14
-1.006286 2.281433e-14
-1.005286 5.4330098999999995e-15
-1.004286 -1.229742e-14
-1.003286 -3.0259384e-14
-1.002286 -4.8341625999999997e-14
-1.001286 -6.6440306e-14
-1.000286 -8.4459778e-14
-0.9992857 -1.0231298e-13
-0.9982857 -1.1992147e-13
-0.9972857 -1.3721508e-13
-0.9962857 -1.5413115e-13
-0.9952857 -1.7061348e-13
-0.9942857 -1.8661089e-13
-0.9932857 -2.0207546e-13
-0.9922857 -2.1696061e-13
-0.9912857 -2.312189e-13
-0.9902857 -2.447997e-13
-0.9892857 -2.5764684000000003e-13
-0.9882857 -2.6969622e-13
-0.9872857 -2.8087354e-13
-0.9862857 -2.9109210000000003e-13
-0.9852857 -3.0025103e-13
-0.9842857 -3.0823361999999997e-13
-0.9832857 -3.1490622e-13
-0.9822857 -3.2011755e-13
-0.9812857 -3.2369851e-13
-0.9802857 -3.2546269e-13
-0.9792857 -3.2520744e-13
-0.9782857 -3.2271564e-13
-0.9772857 -3.1775827e-13
-0.9762857 -3.1009758e-13
-0.9752857 -2.9949107e-13
-0.9742857 -2.8569617e-13
-0.9732857 -2.6847554e-13
-0.9722857 -2.4760306e-13
-0.9712857 -2.2287029e-13
-0.9702857 -1.9409345e-13
-0.9692857 -1.6112068e-13
-0.9682857 -1.2383961e-13
-0.9672857 -8.2184907e-14
-0.9662857 -3.6145860000000003e-14
-0.9652857 1.4226363e-14
-0.9642857 6.8811818e-14
-0.9632857 1.274155e-13
-0.9622857 1.8976183000000003e-13
-0.9612857 2.5549015e-13
-0.9602857 3.2415125e-13
-0.9592857 3.9520537e-13
-0.9582857 4.6802158e-13
-0.9572857 5.418787800000001e-13
-0.9562857 6.159685e-13
-0.9552857 6.8939944e-13
-0.9542857 7.612040300000001e-13
-0.9532857 8.3034682e-13
-0.9522857 8.9573472e-13
-0.9512857 9.5622947e-13
-0.9502857 1.0106614e-12
-0.9492857 1.0578454e-12
-0.9482857 1.0965976999999999e-12
-0.9472857 1.125755e-12
-0.9462857 1.1441935e-12
-0.9452857 1.1508497000000001e-12
-0.9442857 1.144741e-12
-0.9432857 1.1249868e-12
-0.9422857 1.0908295e-12
-0.9412857 1.0416546e-12
-0.9402857 9.7700998e-13
-0.9392857 8.966241e-13
-0.9382857 8.0042216e-13
-0.9372857 6.885404600000001e-13
-0.9362857 5.6133801e-13
-0.9352857 4.1940581999999995e-13
-0.9342857 2.6357292e-13
-0.9332857 9.490904599999999e-14
-0.9322857 -8.5275963e-14
-0.9312857 -2.7543656e-13
-0.9302857 -4.7379961e-13
-0.9292857 -6.783763199999999e-13
-0.9282857 -8.8697792e-13
-0.9272857 -1.0972353e-12
-0.9262857 -1.3066221e-12
-0.9252857 -1.5124813e-12
-0.9242857 -1.712055e-12
-0.9232857 -1.9025171e-12
-0.9222857 -2.081009e-12
-0.9212857 -2.2446764e-12
-0.9202857 -2.3907092e-12
-0.9192857 -2.5163811e-12
-0.9182857 -2.6190916e-12
-0.9172857 -2.6964070999999998e-12
-0.9162857 -2.7461011e-12
-0.9152857 -2.7661948e-12
-0.9142857 -2.7549947e-12
-0.9132857 -2.7111287e-12
-0.9122857 -2.6335793e-12
-0.9112857 -2.5217130000000003e-12
-0.9102857 -2.3753057e-12
-0.9092857 -2.1945641e-12
-0.9082857 -1.9801413e-12
-0.9072857 -1.7331475e-12
-0.9062857 -1.4551547e-12
-0.9052857 -1.1481948e-12
-0.9042857 -8.1475227e-13
-0.9032857 -4.5774897e-13
-0.9022857 -8.0523711e-14
-0.9012857 3.1319571e-13
-0.9002857 7.1932647e-13
-0.8992857 1.1334709e-12
-0.8982857 1.5509626e-12
-0.8972857 1.9669181e-12
-0.8962857 2.3762927e-12
-0.8952857 2.7739412999999997e-12
-0.8942857 3.1546824e-12
-0.8932857 3.5133649e-12
-0.8922857 3.8449367000000005e-12
-0.8912857 4.1445129000000005e-12
-0.8902857 4.4074467999999995e-12
-0.8892857 4.6293969e-12
-0.8882857 4.8063932999999996e-12
-0.8872857 4.9348997000000005e-12
-0.8862857 5.0118736e-12
-0.8852857 5.0348184e-12
-0.8842857 5.0018314999999996e-12
-0.8832857 4.9116452e-12
-0.8822857 4.7636591e-12
-0.8812857 4.5579649e-12
-0.8802857 4.2953624e-12
-0.8792857 3.9773659e-12
-0.8782857 3.6062013999999997e-12
-0.8772857 3.1847941e-12
-0.8762857 2.7167457e-12
-0.8752857 2.2063028e-12
-0.8742857 1.6583157e-12
-0.8732857 1.0781879e-12
-0.8722857 4.7181857e-13
-0.8712857 -1.5446372e-13
-0.8702857 -7.9397362e-13
-0.8692857 -1.4397473e-12
-0.8682857 -2.0846255e-12
-0.8672857 -2.7213407e-12
-0.8662857 -3.3426061e-12
-0.8652857 -3.941207e-12
-0.8642857 -4.5100902999999996e-12
-0.8632857 -5.0424546e-12
-0.8622857 -5.5318373e-12
-0.8612857 -5.972197599999999e-12
-0.8602857 -6.3579932999999995e-12
-0.8592857 -6.6842548e-12
-0.8582857 -6.946650000000001e-12
-0.8572857 -7.1415387e-12
-0.8562857 -7.2660241e-12
-0.8552857 -7.3179879e-12
-0.8542857 -7.2961202e-12
-0.8532857 -7.1999359e-12
-0.8522857 -7.0297826e-12
-0.8512857 -6.786834499999999e-12
-0.8502857 -6.4730786000000005e-12
-0.8492857 -6.0912862999999995e-12
-0.8482857 -5.6449799e-12
-0.8472857 -5.1383841e-12
-0.8462857 -4.5763715999999995e-12
-0.8452857 -3.9643995e-12
-0.8442857 -3.3084395e-12
-0.8432857 -2.6149008e-12
-0.8422857 -1.8905487e-12
-0.8412857 -1.1424204000000001e-12
-0.8402857 -3.7773731e-13
-0.8392857 3.9618221e-13
-0.8382857 1.1720104999999999e-12
-0.8372857 1.9424954e-12
-0.8362857 2.7005428e-12
-0.8352857 3.4392933000000003e-12
-0.8342857 4.1521945e-12
-0.8332857 4.8330663000000004e-12
-0.8322857 5.4761575e-12
-0.8312857 6.0761956e-12
-0.8302857 6.6284265e-12
-0.8292857 7.1286462e-12
-0.8282857 7.5732213e-12
-0.8272857 7.959101e-12
-0.8262857 8.2838196e-12
-0.8252857 8.5454911e-12
-0.8242857 8.7427935e-12
-0.8232857 8.8749469e-12
-0.8222857 8.9416837e-12
-0.8212857 8.9432131e-12
-0.8202857 8.880182300000001e-12
-0.8192857 8.7536342e-12
-0.8182857 8.5649586e-12
-0.8172857 8.315849e-12
-0.8162857 8.0082533e-12
-0.8152857 7.64433e-12
-0.8142857 7.226406e-12
-0.8132857 6.7569369999999996e-12
-0.8122857 6.2384729e-12
-0.8112857 5.67363e-12
-0.8102857 5.0650666e-12
-0.8092857 4.4154686e-12
-0.8082857 3.7275389e-12
-0.8072857 3.0039962e-12
-0.8062857 2.2475799e-12
-0.8052857 1.4610617e-12
-0.8042857 6.4726455e-13
-0.8032857 -1.9091312e-13
-0.8022857 -1.0504678999999999e-12
-0.8012857 -1.9282578e-12
-0.8002857 -2.8209646e-12
-0.7992857 -3.7250557e-12
-0.7982857 -4.6367437000000004e-12
-0.7972857 -5.5519476e-12
-0.7962857 -6.4662549e-12
-0.7952857 -7.374889500000001e-12
-0.7942857 -8.272680799999999e-12
-0.7932857 -9.154041599999999e-12
-0.7922857 -1.0012955000000001e-11
-0.7912857 -1.0842965e-11
-0.7902857 -1.1637181999999998e-11
-0.7892857 -1.23883e-11
-0.7882857 -1.3088617e-11
-0.7872857 -1.3730082000000001e-11
-0.7862857 -1.4304338999999999e-11
-0.7852857 -1.4802799e-11
-0.7842857 -1.5216719e-11
-0.7832857 -1.5537287e-11
-0.7822857 -1.5755731999999997e-11
-0.7812857 -1.586344e-11
-0.7802857 -1.5852078e-11
-0.7792857 -1.5713732e-11
-0.7782857 -1.5441051e-11
-0.7772857 -1.5027397000000002e-11
-0.7762857 -1.4466998999999999e-11
-0.7752857 -1.3755108000000001e-11
-0.7742857 -1.2888154000000001e-11
-0.7732857 -1.1863899999999999e-11
-0.7722857 -1.0681583e-11
-0.7712857 -9.3420551e-12
-0.7702857 -7.8479107e-12
-0.7692857 -6.2035954000000005e-12
-0.7682857 -4.4155011e-12
-0.7672857 -2.4920402e-12
-0.7662857 -4.436986e-13
-0.7652857 1.7169392e-12
-0.7642857 3.97519e-12
-0.7632857 6.314302e-12
-0.7622857 8.715514999999999e-12
-0.7612857 1.1158152e-11
-0.7602857 1.3619746e-11
-0.7592857 1.6076197e-11
-0.7582857 1.8501965999999998e-11
-0.7572857 2.0870291e-11
-0.7562857 2.3153452e-11
-0.7552857 2.5323049000000002e-11
-0.7542857 2.7350312e-11
-0.7532857 2.9206439e-11
-0.7522857 3.0862952999999996e-11
-0.7512857 3.2292073e-11
-0.7502857 3.3467100999999996e-11
-0.7492857 3.4362816999999996e-11
-0.7482857 3.4955871e-11
-0.7472857 3.5225178e-11
-0.7462857 3.5152312e-11
-0.7452857 3.4721856e-11
-0.7442857 3.3921775e-11
-0.7432857 3.2743721e-11
-0.7422857 3.1183332e-11
-0.7412857 2.924048e-11
-0.7402857 2.691948e-11
-0.7392857 2.4229249000000003e-11
-0.7382857 2.1183410000000002e-11
-0.7372857 1.7800342e-11
-0.7362857 1.4103162e-11
-0.7352857 1.0119654e-11
-0.7342857 5.882122e-12
-0.7332857 1.4271828000000002e-12
-0.7322857 -3.2045069e-12
-0.7312857 -7.9685905e-12
-0.7302857 -1.2817415e-11
-0.7292857 -1.7700494e-11
-0.7282857 -2.2565021e-11
-0.7272857 -2.7356448e-11
-0.7262857 -3.201909e-11
-0.7252857 -3.6496782e-11
-0.7242857 -4.0733562e-11
-0.7232857 -4.4674374e-11
-0.7222857 -4.8265791e-11
-0.7212857 -5.1456728e-11
-0.7202857 -5.4199174e-11
-0.7192857 -5.6448872e-11
-0.7182857 -5.8166005e-11
-0.7172857 -5.9315833e-11
-0.7162857 -5.9869286e-11
-0.7152857 -5.9803491e-11
-0.7142857 -5.9102246e-11
-0.7132857 -5.7756420000000004e-11
-0.7122857 -5.5764269e-11
-0.7112857 -5.3131657999999996e-11
-0.7102857 -4.9872199e-11
-0.7092857 -4.6007279e-11
-0.7082857 -4.1566009999999996e-11
-0.7072857 -3.658505e-11
-0.7062857 -3.110833e-11
-0.7052857 -2.5186683e-11
-0.7042857 -1.8877375e-11
-0.7032857 -1.2243522e-11
-0.7022857 -5.353444100000001e-12
-0.7012857 1.7200889e-12
-0.7002857 8.9006696e-12
-0.6992857 1.6109138e-11
-0.6982857 2.3264519999999997e-11
-0.6972857 3.0285003000000004e-11
-0.6962857 3.7088949e-11
-0.6952857 4.3595912999999996e-11
-0.6942857 4.9727681000000005e-11
-0.6932857 5.5409274e-11
-0.6922857 6.0569946e-11
-0.6912857 6.5144119e-11
-0.6902857 6.9072298e-11
-0.6892857 7.230188099999999e-11
-0.6882857 7.478790799999999e-11
-0.6872857 7.6493732e-11
-0.6862857 7.7391565e-11
-0.6852857 7.746292800000001e-11
-0.6842857 7.6698972e-11
-0.6832857 7.5100711e-11
-0.6822857 7.2679086e-11
-0.6812857 6.9454929e-11
-0.6802857 6.5458782e-11
-0.6792857 6.0730614e-11
-0.6782857 5.5319383e-11
-0.6772857 4.9282513e-11
-0.6762857 4.2685229e-11
-0.6752857 3.5599808e-11
-0.6742857 2.8104727e-11
-0.6732857 2.0283737e-11
-0.6722857 1.2224857e-11
-0.6712857 4.0193106e-12
-0.6702857 -4.2395774e-12
-0.6692857 -1.2457521999999999e-11
-0.6682857 -2.054043e-11
-0.6672857 -2.8395557999999998e-11
-0.6662857 -3.5932656e-11
-0.6652857 -4.3065085e-11
-0.6642857 -4.9710896999999996e-11
-0.6632857 -5.5793851999999996e-11
-0.6622857 -6.1244369e-11
-0.6612857 -6.600041699999999e-11
-0.6602857 -7.0008284e-11
-0.6592857 -7.322326300000001e-11
-0.6582857 -7.5610221e-11
-0.6572857 -7.7144064e-11
-0.6562857 -7.7810051e-11
-0.6552857 -7.7604009e-11
-0.6542857 -7.6532389e-11
-0.6532857 -7.461219700000001e-11
-0.6522857 -7.1870792e-11
-0.6512857 -6.834555199999999e-11
-0.6502857 -6.4083396e-11
-0.6492857 -5.9140198e-11
-0.6482857 -5.3580068000000004e-11
-0.6472857 -4.7474524e-11
-0.6462857 -4.0901573e-11
-0.6452857 -3.3944684e-11
-0.6442857 -2.6691700000000003e-11
-0.6432857 -1.9233684e-11
-0.6422857 -1.1663711e-11
-0.6412857 -4.075630799999999e-12
-0.6402857 3.4371807999999998e-12
-0.6392857 1.0783068e-11
-0.6382857 1.7873324e-11
-0.6372857 2.4623378e-11
-0.6362857 3.0953937e-11
-0.6352857 3.6792038000000003e-11
-0.6342857 4.2072021e-11
-0.6332857 4.673641e-11
-0.6322857 5.0736656e-11
-0.6312857 5.4033758e-11
-0.6302857 5.6598769e-11
-0.6292857 5.8413116e-11
-0.6282857 5.9468793e-11
-0.6272857 5.9768401e-11
-0.6262857 5.9325006e-11
-0.6252857 5.8161868e-11
-0.6242857 5.6312003e-11
-0.6232857 5.3817595e-11
-0.6222857 5.0729299e-11
-0.6212857 4.710537e-11
-0.6202857 4.3010720000000004e-11
-0.6192857 3.8515859e-11
-0.6182857 3.3695746e-11
-0.6172857 2.8628590999999997e-11
-0.6162857 2.3394607999999997e-11
-0.6152857 1.8074729e-11
-0.6142857 1.2749331e-11
-0.6132857 7.496968000000001e-12
-0.6122857 2.3931444e-12
-0.6112857 -2.4908577999999997e-12
-0.6102857 -7.089074199999999e-12
-0.6092857 -1.1341859999999999e-11
-0.6082857 -1.5196778e-11
-0.6072857 -1.8609365e-11
-0.6062857 -2.1543754e-11
-0.6052857 -2.3973149e-11
-0.6042857 -2.5880142e-11
-0.6032857 -2.7256862e-11
-0.6022857 -2.8104960000000002e-11
-0.6012857 -2.843543e-11
-0.6002857 -2.826826e-11
-0.5992857 -2.763193e-11
-0.5982857 -2.6562763e-11
-0.5972857 -2.5104127e-11
-0.5962857 -2.3305525e-11
-0.5952857 -2.1221581e-11
-0.5942857 -1.8910931e-11
-0.5932857 -1.6435047e-11
-0.5922857 -1.3857019e-11
-0.5912857 -1.1240316000000001e-11
-0.5902857 -8.647543e-12
-0.5892857 -6.1392297e-12
-0.5882857 -3.7726616999999996e-12
-0.5872857 -1.6007848999999998e-12
-0.5862857 3.2879697e-13
-0.5852857 1.9747145e-12
-0.5842857 3.3025957e-12
-0.5832857 4.2856858e-12
-0.5822857 4.9053101e-12
-0.5812857 5.1511733e-12
-0.5802857 5.0214881e-12
-0.5792857 4.522932e-12
-0.5782857 3.6704326000000004e-12
-0.5772857 2.4867886e-12
-0.5762857 1.0021326e-12
-0.5752857 -7.4675221e-13
-0.5742857 -2.7172444e-12
-0.5732857 -4.8618119000000006e-12
-0.5722857 -7.1290325e-12
-0.5712857 -9.4646865e-12
-0.5702857 -1.1812898999999999e-11
-0.5692857 -1.4117307000000002e-11
-0.5682857 -1.6322226e-11
-0.5672857 -1.8373798e-11
-0.5662857 -2.0221089e-11
-0.5652857 -2.1817116e-11
-0.5642857 -2.3119793000000003e-11
-0.5632857 -2.4092756e-11
-0.5622857 -2.4706075e-11
-0.5612857 -2.4936831999999997e-11
-0.5602857 -2.4769531e-11
-0.5592857 -2.4196378e-11
-0.5582857 -2.3217393e-11
-0.5572857 -2.1840353e-11
-0.5562857 -2.0080603e-11
-0.5552857 -1.7960697e-11
-0.5542857 -1.5509904000000003e-11
-0.5532857 -1.2763590999999998e-11
-0.5522857 -9.762488399999999e-12
-0.5512857 -6.551850700000001e-12
-0.5502857 -3.1805430000000002e-12
-0.5492857 2.9993852e-13
-0.5482857 3.8364877e-12
-0.5472857 7.3754337e-12
-0.5462857 1.086359e-11
-0.5452857 1.4249285999999999e-11
-0.5442857 1.7483364e-11
-0.5432857 2.0520129e-11
-0.5422857 2.3318221e-11
-0.5412857 2.5841411e-11
-0.5402857 2.8059303999999997e-11
-0.5392857 2.994793e-11
-0.5382857 3.1490221e-11
-0.5372857 3.2676365e-11
-0.5362857 3.3504037e-11
-0.5352857 3.397849e-11
-0.5342857 3.4112519e-11
-0.5332857 3.3926301e-11
-0.5322857 3.3447084e-11
-0.5312857 3.2708761e-11
-0.5302857 3.175133e-11
-0.5292857 3.0620217e-11
-0.5282857 2.9365497e-11
-0.5272857 2.8041022e-11
-0.5262857 2.6703444e-11
-0.5252857 2.5411159e-11
-0.5242857 2.4223183e-11
-0.5232857 2.3197966000000003e-11
-0.5222857 2.2392168e-11
-0.5212857 2.18594e-11
-0.5202857 2.1648952e-11
-0.5192857 2.1804534e-11
-0.5182857 2.236303e-11
-0.5172857 2.3353306e-11
-0.5162857 2.4795075e-11
-0.5152857 2.6697852e-11
-0.5142857 2.9060025e-11
-0.5132857 3.1868047e-11
-0.5122857 3.5095787e-11
-0.5112857 3.8704061000000004e-11
-0.5102857 4.264036e-11
-0.5092857 4.6838792e-11
-0.5082857 5.1220269000000005e-11
-0.5072857 5.569292900000001e-11
-0.5062857 6.0152832e-11
-0.5052857 6.448490800000001e-11
-0.5042857 6.8564208e-11
-0.5032857 7.225738e-11
-0.5022857 7.5424449e-11
-0.5012857 7.792081899999999e-11
-0.5002857 7.9599521e-11
-0.4992857 8.031365800000001e-11
-0.4982857 7.991902e-11
-0.4972857 7.827685399999999e-11
-0.4962857 7.5256739e-11
-0.4952857 7.073948600000001e-11
-0.4942857 6.462006e-11
-0.4932857 5.6810459e-11
-0.4922857 4.7242489000000005e-11
-0.4912857 3.5870363e-11
-0.4902857 2.2673116e-11
-0.4892857 7.656722499999999e-12
-0.4882857 -9.1440967e-12
-0.4872857 -2.7664435e-11
-0.4862857 -4.7808182000000005e-11
-0.4852857 -6.9447464e-11
-0.4842857 -9.2422576e-11
-0.4832857 -1.1654242999999999e-10
-0.4822857 -1.4158552e-10
-0.4812857 -1.6730144e-10
-0.4802857 -1.9341299e-10
-0.4792857 -2.1961877000000001e-10
-0.4782857 -2.4559625e-10
-0.4772857 -2.7100546e-10
-0.4762857 -2.9549297000000003e-10
-0.4752857 -3.1869637e-10
-0.4742857 -3.4024914e-10
-0.4732857 -3.5978568e-10
-0.4722857 -3.7694660999999997e-10
-0.4712857 -3.9138431999999996e-10
-0.4702857 -4.0276826999999994e-10
-0.4692857 -4.1079067e-10
-0.4682857 -4.1517172e-10
-0.4672857 -4.1566472e-10
-0.4662857 -4.1206101e-10
-0.4652857 -4.0419434000000003e-10
-0.4642857 -3.9194485000000004e-10
-0.4632857 -3.7524258999999995e-10
-0.4622857 -3.5407017999999997e-10
-0.4612857 -3.284651e-10
-0.4602857 -2.9852093e-10
-0.4592857 -2.6438803e-10
-0.4582857 -2.2627324999999999e-10
-0.4572857 -1.8443886e-10
-0.4562857 -1.3920064e-10
-0.4552857 -9.0925119e-11
-0.4542857 -4.0025974000000005e-11
-0.4532857 1.3040326e-11
-0.4522857 6.7779609e-11
-0.4512857 1.2366575999999998e-10
-0.4502857 1.8014705e-10
-0.4492857 2.3665301e-10
-0.4482857 2.9260164e-10
-0.4472857 3.4740689e-10
-0.4462857 4.0048646000000003e-10
-0.4452857 4.5126936e-10
-0.4442857 4.992038e-10
-0.4432857 5.4376451e-10
-0.4422857 5.844600000000001e-10
-0.4412857 6.2083914e-10
-0.4402857 6.5249759e-10
-0.4392857 6.7908322e-10
-0.4382857 7.003010599999999e-10
-0.4372857 7.159173e-10
-0.4362857 7.257625500000001e-10
-0.4352857 7.2973407e-10
-0.4342857 7.2779742e-10
-0.4332857 7.1998653e-10
-0.4322857 7.0640356e-10
-0.4312857 6.872173e-10
-0.4302857 6.626608999999999e-10
-0.4292857 6.3302883e-10
-0.4282857 5.9867272e-10
-0.4272857 5.5999688e-10
-0.4262857 5.174527899999999e-10
-0.4252857 4.7153323e-10
-0.4242857 4.2276586000000004e-10
-0.4232857 3.7170627000000003e-10
-0.4222857 3.1893084e-10
-0.4212857 2.6502934e-10
-0.4202857 2.1059723e-10
-0.4192857 1.5622806e-10
-0.4182857 1.0250575999999999e-10
-0.4172857 4.9997131999999994e-11
-0.4162857 -7.556567299999999e-13
-0.4152857 -4.9242164e-11
-0.4142857 -9.4990552e-11
-0.4132857 -1.3757405e-10
-0.4122857 -1.7661695999999998e-10
-0.4112857 -2.1180015e-10
-0.4102857 -2.4286599e-10
-0.4092857 -2.6962254e-10
-0.4082857 -2.9194713e-10
-0.4072857 -3.0978915e-10
-0.4062857 -3.2317196000000003e-10
-0.4052857 -3.3219397e-10
-0.4042857 -3.3702873e-10
-0.4032857 -3.3792413e-10
-0.4022857 -3.3520049e-10
-0.4012857 -3.2924768e-10
-0.4002857 -3.2052117e-10
-0.3992857 -3.0953701e-10
-0.3982857 -2.9686574000000003e-10
-0.3972857 -2.8312531999999997e-10
-0.3962857 -2.6897304e-10
-0.3952857 -2.5509653000000003e-10
-0.3942857 -2.4220393e-10
-0.3932857 -2.3101332e-10
-0.3922857 -2.2224146999999998e-10
-0.3912857 -2.1659215e-10
-0.3902857 -2.1474403999999998e-10
-0.3892857 -2.1733849999999998e-10
-0.3882857 -2.2496730999999998e-10
-0.3872857 -2.3816058e-10
-0.3862857 -2.5737504999999997e-10
-0.3852857 -2.8298286e-10
-0.3842857 -3.1526129e-10
-0.3832857 -3.5438323e-10
-0.3822857 -4.0040887e-10
-0.3812857 -4.5327873000000004e-10
-0.3802857 -5.1280824e-10
-0.3792857 -5.786836699999999e-10
-0.3782857 -6.504600699999999e-10
-0.3772857 -7.2756098e-10
-0.3762857 -8.092799e-10
-0.3752857 -8.947839900000001e-10
-0.3742857 -9.831194e-10
-0.3732857 -1.0732189e-09
-0.3722857 -1.1639109999999999e-09
-0.3712857 -1.2539316000000001e-09
-0.3702857 -1.3419365000000001e-09
-0.3692857 -1.4265165e-09
-0.3682857 -1.5062124999999999e-09
-0.3672857 -1.5795339e-09
-0.3662857 -1.6449762e-09
-0.3652857 -1.7010403999999999e-09
-0.3642857 -1.7462526e-09
-0.3632857 -1.7791843999999998e-09
-0.3622857 -1.7984728000000002e-09
-0.3612857 -1.8028402e-09
-0.3602857 -1.7911140999999999e-09
-0.3592857 -1.7622459000000001e-09
-0.3582857 -1.7153282000000002e-09
-0.3572857 -1.6496119e-09
-0.3562857 -1.5645207000000001e-09
-0.3552857 -1.4596649e-09
-0.3542857 -1.3348519e-09
-0.3532857 -1.1900965e-09
-0.3522857 -1.025627e-09
-0.3512857 -8.4189001e-10
-0.3502857 -6.395529100000001e-10
-0.3492857 -4.1950306e-10
-0.3482857 -1.8284508e-10
-0.3472857 6.9104667e-11
-0.3462857 3.3482598e-10
-0.3452857 6.1260515e-10
-0.3442857 9.0054752e-10
-0.3432857 1.1965920000000001e-09
-0.3422857 1.4985279e-09
-0.3412857 1.804013e-09
-0.3402857 2.1105935999999997e-09
-0.3392857 2.4157253999999997e-09
-0.3382857 2.7167959e-09
-0.3372857 3.0111465e-09
-0.3362857 3.2960971e-09
-0.3352857 3.5689679999999997e-09
-0.3342857 3.827105e-09
-0.3332857 4.0679012e-09
-0.3322857 4.2888217e-09
-0.3312857 4.4874236e-09
-0.3302857 4.6613786e-09
-0.3292857 4.8084928e-09
-0.3282857 4.9267253e-09
-0.3272857 5.0142068e-09
-0.3262857 5.0692547e-09
-0.3252857 5.0903889e-09
-0.3242857 5.0763449e-09
-0.3232857 5.0260858e-09
-0.3222857 4.9388115e-09
-0.3212857 4.8139687e-09
-0.3202857 4.6512568e-09
-0.3192857 4.4506347e-09
-0.3182857 4.2123231999999996e-09
-0.3172857 3.9368088999999994e-09
-0.3162857 3.6248442e-09
-0.3152857 3.2774473999999997e-09
-0.3142857 2.8959002e-09
-0.3132857 2.4817443e-09
-0.3122857 2.036777e-09
-0.3112857 1.563044e-09
-0.3102857 1.0628316e-09
-0.3092857 5.3865805e-10
-0.3082857 -6.737877400000001e-12
-0.3072857 -5.7040882e-10
-0.3062857 -1.1492123e-09
-0.3052857 -1.739826e-09
-0.3042857 -2.3387637e-09
-0.3032857 -2.9423929e-09
-0.3022857 -3.546953e-09
-0.3012857 -4.1485763e-09
-0.3002857 -4.7433068e-09
-0.2992857 -5.3271228e-09
-0.2982857 -5.8959586999999996e-09
-0.2972857 -6.4457273e-09
-0.2962857 -6.972341500000001e-09
-0.2952857 -7.4717378e-09
-0.2942857 -7.9399001e-09
-0.2932857 -8.3728795e-09
-0.2922857 -8.7668157e-09
-0.2912857 -9.1179599e-09
-0.2902857 -9.4226918e-09
-0.2892857 -9.67754e-09
-0.2882857 -9.8791975e-09
-0.2872857 -1.0024537e-08
-0.2862857 -1.0110626e-08
-0.2852857 -1.0134737e-08
-0.2842857 -1.0094361e-08
-0.2832857 -9.9872124e-09
-0.2822857 -9.811238600000001e-09
-0.2812857 -9.5646241e-09
-0.2802857 -9.2457923e-09
-0.2792857 -8.8534118e-09
-0.2782857 -8.3863923e-09
-0.2772857 -7.843887300000001e-09
-0.2762857 -7.225292600000001e-09
-0.2752857 -6.5302416e-09
-0.2742857 -5.7586044e-09
-0.2732857 -4.9104845e-09
-0.2722857 -3.9862141e-09
-0.2712857 -2.9863510999999997e-09
-0.2702857 -1.9116753e-09
-0.2692857 -7.631856100000001e-10
-0.2682857 4.5790363999999997e-10
-0.2672857 1.7501646000000001e-09
-0.2662857 3.1119583000000004e-09
-0.2652857 4.5414356e-09
-0.2642857 6.036538600000001e-09
-0.2632857 7.5950017e-09
-0.2622857 9.2143508e-09
-0.2612857 1.0891903000000001e-08
-0.2602857 1.2624766999999999e-08
-0.2592857 1.4409843000000001e-08
-0.2582857 1.6243823e-08
-0.2572857 1.8123189e-08
-0.2562857 2.0044216e-08
-0.2552857 2.2002974e-08
-0.2542857 2.3995328000000003e-08
-0.2532857 2.6016944e-08
-0.2522857 2.8063296e-08
-0.2512857 3.0129665e-08
-0.2502857 3.2211156e-08
-0.2492857 3.4302702000000004e-08
-0.2482857 3.6399078e-08
-0.2472857 3.8494913e-08
-0.2462857 4.0584702e-08
-0.2452857 4.2662829e-08
-0.2442857 4.472358e-08
-0.2432857 4.6761161999999996e-08
-0.2422857 4.876971600000001e-08
-0.2412857 5.0743359999999995e-08
-0.2402857 5.267618e-08
-0.2392857 5.4562282e-08
-0.2382857 5.6395799e-08
-0.2372857 5.8170907000000005e-08
-0.2362857 5.9881861e-08
-0.2352857 6.152300900000001e-08
-0.2342857 6.3088812e-08
-0.2332857 6.4573868e-08
-0.2322857 6.5972927e-08
-0.2312857 6.7280903e-08
-0.2302857 6.84929e-08
-0.2292857 6.9604217e-08
-0.2282857 7.0610362e-08
-0.2272857 7.1507067e-08
-0.2262857 7.229028500000001e-08
-0.2252857 7.295621900000001e-08
-0.2242857 7.3501299e-08
-0.2232857 7.3922218e-08
-0.2222857 7.4215911e-08
-0.2212857 7.4379564e-08
-0.2202857 7.4410628e-08
-0.2192857 7.4306805e-08
-0.2182857 7.406606399999999e-08
-0.2172857 7.3686635e-08
-0.2162857 7.3167011e-08
-0.2152857 7.250596200000001e-08
-0.2142857 7.1702527e-08
-0.2132857 7.075602299999999e-08
-0.2122857 6.966605100000001e-08
-0.2112857 6.843251000000001e-08
-0.2102857 6.7055594e-08
-0.2092857 6.5535821e-08
-0.2082857 6.3874023e-08
-0.2072857 6.207136999999999e-08
-0.2062857 6.0129385e-08
-0.2052857 5.8049959000000004e-08
-0.2042857 5.5835364e-08
-0.2032857 5.3488264e-08
-0.2022857 5.1011734e-08
-0.2012857 4.8409282e-08
-0.2002857 4.5684859e-08
-0.1992857 4.2842865e-08
-0.1982857 3.9888176e-08
-0.1972857 3.6826142e-08
-0.1962857 3.36626e-08
-0.1952857 3.0403885e-08
-0.1942857 2.7056826e-08
-0.1932857 2.3628746e-08
-0.1922857 2.0127465e-08
-0.1912857 1.6561284e-08
-0.1902857 1.293898e-08
-0.1892857 9.2697898e-09
-0.1882857 5.5633886e-09
-0.1872857 1.8298698e-09
-0.1862857 -1.9202856e-09
-0.1852857 -5.6762383e-09
-0.1842857 -9.4268267e-09
-0.1832857 -1.3160605000000001e-08
-0.1822857 -1.6865886e-08
-0.1812857 -2.0530794e-08
-0.1802857 -2.4143298e-08
-0.1792857 -2.769128e-08
-0.1782857 -3.1162578000000004e-08
-0.1772857 -3.4545047e-08
-0.1762857 -3.7826617e-08
-0.1752857 -4.0995352e-08
-0.1742857 -4.4039505e-08
-0.1732857 -4.694758999999999e-08
-0.1722857 -4.9708437e-08
-0.1712857 -5.2311254999999996e-08
-0.1702857 -5.4745697000000005e-08
-0.1692857 -5.7001913999999996e-08
-0.1682857 -5.9070621e-08
-0.1672857 -6.0943156e-08
-0.1662857 -6.2611549e-08
-0.1652857 -6.4068556e-08
-0.1642857 -6.5307743e-08
-0.1632857 -6.6323519e-08
-0.1622857 -6.7111194e-08
-0.1612857 -6.7667028e-08
-0.1602857 -6.7988265e-08
-0.1592857 -6.8073192e-08
-0.1582857 -6.7921163e-08
-0.1572857 -6.7532635e-08
-0.1562857 -6.690918899999999e-08
-0.1552857 -6.605355199999999e-08
-0.1542857 -6.4969619e-08
-0.1532857 -6.366244199999999e-08
-0.1522857 -6.2138245e-08
-0.1512857 -6.0404404e-08
-0.1502857 -5.846944e-08
-0.1492857 -5.6342975e-08
-0.1482857 -5.4035709000000005e-08
-0.1472857 -5.1559361999999995e-08
-0.1462857 -4.8926635e-08
-0.1452857 -4.6151129999999996e-08
-0.1442857 -4.3247275e-08
-0.1432857 -4.0230247e-08
-0.1422857 -3.7115870999999995e-08
-0.1412857 -3.392053e-08
-0.1402857 -3.0661042999999996e-08
-0.1392857 -2.735456e-08
-0.1382857 -2.4018442999999996e-08
-0.1372857 -2.0670134e-08
-0.1362857 -1.7327033e-08
-0.1352857 -1.400637e-08
-0.1342857 -1.0725071e-08
-0.1332857 -7.4996377e-09
-0.1322857 -4.3460173e-09
-0.1312857 -1.2794812e-09
-0.1302857 1.6854886000000001e-09
-0.1292857 4.5353096e-09
-0.1282857 7.2574001999999994e-09
-0.1272857 9.8402723e-09
-0.1262857 1.2273613e-08
-0.1252857 1.4548356000000002e-08
-0.1242857 1.6656743e-08
-0.1232857 1.8592371999999998e-08
-0.1222857 2.0350233000000002e-08
-0.1212857 2.1926730000000002e-08
-0.1202857 2.3319693e-08
-0.1192857 2.4528374000000003e-08
-0.1182857 2.5553437e-08
-0.1172857 2.6396929000000002e-08
-0.1162857 2.7062241e-08
-0.1152857 2.7554065e-08
-0.1142857 2.7878330000000003e-08
-0.1132857 2.8042141000000002e-08
-0.1122857 2.8053693000000002e-08
-0.1112857 2.7922198000000004e-08
-0.1102857 2.7657795e-08
-0.1092857 2.7271448999999997e-08
-0.1082857 2.6774852e-08
-0.1072857 2.6180333e-08
-0.1062857 2.5500738e-08
-0.1052857 2.4749333e-08
-0.1042857 2.3939703000000003e-08
-0.1032857 2.3085639e-08
-0.1022857 2.2201037e-08
-0.1012857 2.1299804e-08
-0.1002857 2.0395756e-08
-9.9285714E-02 1.9502532000000002e-08
-9.8285712E-02 1.8633499e-08
-9.7285718E-02 1.780168e-08
-9.6285716E-02 1.7019672e-08
-9.5285714E-02 1.6299580000000002e-08
-9.4285712E-02 1.5652955e-08
-9.3285717E-02 1.5090741e-08
-9.2285715E-02 1.4623220999999999e-08
-9.1285713E-02 1.4259981e-08
-9.0285711E-02 1.4009875000000001e-08
-8.9285716E-02 1.3881002999999998e-08
-8.8285714E-02 1.3880681e-08
-8.7285712E-02 1.4015437e-08
-8.6285718E-02 1.4290999e-08
-8.5285716E-02 1.4712293999999999e-08
-8.4285714E-02 1.5283451e-08
-8.3285712E-02 1.6007812e-08
-8.2285717E-02 1.6887944e-08
-8.1285715E-02 1.7925654e-08
-8.0285713E-02 1.9122014e-08
-7.9285711E-02 2.0477378e-08
-7.8285716E-02 2.1991416e-08
-7.7285714E-02 2.3663133e-08
-7.6285712E-02 2.5490908999999997e-08
-7.5285718E-02 2.7472521e-08
-7.4285716E-02 2.9605179e-08
-7.3285714E-02 3.1885561e-08
-7.2285712E-02 3.4309836e-08
-7.1285717E-02 3.6873707e-08
-7.0285715E-02 3.9572436999999996e-08
-6.9285713E-02 4.2400882999999996e-08
-6.8285711E-02 4.5353521e-08
-6.7285717E-02 4.8424476e-08
-6.6285715E-02 5.1607545999999996e-08
-6.5285712E-02 5.4896232000000005e-08
-6.4285718E-02 5.8283756e-08
-6.3285716E-02 6.176307199999999e-08
-6.2285714E-02 6.5326888e-08
-6.1285716E-02 6.896768200000001e-08
-6.0285714E-02 7.2677697e-08
-5.9285715E-02 7.6448958e-08
-5.8285713E-02 8.027326e-08
-5.7285715E-02 8.4142171e-08
-5.6285713E-02 8.8047025e-08
-5.5285715E-02 9.197891300000001e-08
-5.4285713E-02 9.5928654e-08
-5.3285714E-02 9.988677700000001e-08
-5.2285716E-02 1.0384351999999999e-07
-5.1285714E-02 1.0778880999999999e-07
-5.0285716E-02 1.1171217999999999e-07
-4.9285714E-02 1.1560282e-07
-4.8285715E-02 1.1944949e-07
-4.7285713E-02 1.2324056e-07
-4.6285715E-02 1.2696392999999998e-07
-4.5285713E-02 1.3060703e-07
-4.4285715E-02 1.3415683e-07
-4.3285713E-02 1.3759982e-07
-4.2285714E-02 1.4092201e-07
-4.1285716E-02 1.4410894e-07
-4.0285714E-02 1.471457e-07
-3.9285716E-02 1.5001694e-07
-3.8285714E-02 1.5270698e-07
-3.7285715E-02 1.5519975e-07
-3.6285713E-02 1.5747895e-07
-3.5285715E-02 1.5952808e-07
-3.4285713E-02 1.613305e-07
-3.3285715E-02 1.6286961e-07
-3.2285713E-02 1.6412883e-07
-3.1285714E-02 1.6509184e-07
-3.0285714E-02 1.6574262e-07
-2.9285714E-02 1.6606562e-07
-2.8285714E-02 1.6604587e-07
-2.7285714E-02 1.6566911999999998e-07
-2.6285714E-02 1.6492203e-07
-2.5285713E-02 1.6379225e-07
-2.4285715E-02 1.6226855e-07
-2.3285715E-02 1.6034105e-07
-2.2285715E-02 1.5800126e-07
-2.1285715E-02 1.5524221999999999e-07
-2.0285714E-02 1.5205868e-07
-1.9285714E-02 1.4844712e-07
-1.8285714E-02 1.4440591e-07
-1.7285714E-02 1.3993537e-07
-1.6285714E-02 1.3503785e-07
-1.5285715E-02 1.2971776e-07
-1.4285714E-02 1.2398166e-07
-1.3285714E-02 1.1783822999999999e-07
-1.2285714E-02 1.1129834000000001e-07
-1.1285714E-02 1.0437499e-07
-1.0285715E-02 9.7083319e-08
-9.2857145E-03 8.9440577e-08
-8.2857143E-03 8.1466051e-08
-7.2857141E-03 7.318101700000001e-08
-6.2857145E-03 6.4608652e-08
-5.2857143E-03 5.5773947e-08
-4.2857141E-03 4.6703597e-08
-3.2857142E-03 3.7425898e-08
-2.2857143E-03 2.7970609e-08
-1.2857143E-03 1.8368822999999997e-08
-2.8571428E-04 8.652825e-09
7.1428571E-04 -1.1440611999999998e-09
1.7142857E-03 -1.0987625e-08
2.7142856E-03 -2.0842928999999997e-08
3.7142858E-03 -3.067448e-08
4.7142855E-03 -4.0446385e-08
5.7142857E-03 -5.0122533999999995e-08
6.7142858E-03 -5.9666766e-08
7.7142855E-03 -6.9043027e-08
8.7142857E-03 -7.8215556e-08
9.7142858E-03 -8.7149044e-08
1.0714286E-02 -9.5808794e-08
1.1714286E-02 -1.041609e-07
1.2714285E-02 -1.121724e-07
1.3714286E-02 -1.1981142e-07
1.4714286E-02 -1.2704729e-07
1.5714286E-02 -1.3385079e-07
1.6714286E-02 -1.4019416e-07
1.7714286E-02 -1.4605131999999998e-07
1.8714286E-02 -1.5139796e-07
1.9714287E-02 -1.5621164000000001e-07
2.0714285E-02 -1.6047191999999998e-07
2.1714285E-02 -1.6416045e-07
2.2714285E-02 -1.6726105e-07
2.3714285E-02 -1.697598e-07
2.4714286E-02 -1.7164508e-07
2.5714286E-02 -1.7290767e-07
2.6714286E-02 -1.7354078e-07
2.7714286E-02 -1.7354008e-07
2.8714286E-02 -1.7290374e-07
2.9714286E-02 -1.7163241e-07
3.0714286E-02 -1.6972926000000001e-07
3.1714287E-02 -1.6719998e-07
3.2714285E-02 -1.6405269e-07
3.3714287E-02 -1.6029801e-07
3.4714285E-02 -1.5594891e-07
3.5714287E-02 -1.5102072e-07
3.6714286E-02 -1.4553102999999998e-07
3.7714284E-02 -1.3949962999999998e-07
3.8714286E-02 -1.3294842e-07
3.9714284E-02 -1.2590128e-07
4.0714286E-02 -1.1838397000000001e-07
4.1714285E-02 -1.1042403e-07
4.2714287E-02 -1.0205061e-07
4.3714285E-02 -9.3294394e-08
4.4714287E-02 -8.4187385e-08
4.5714285E-02 -7.476279600000001e-08
4.6714287E-02 -6.5054884e-08
4.7714286E-02 -5.5098792e-08
4.8714284E-02 -4.4930398e-08
4.9714286E-02 -3.4586142e-08
5.0714284E-02 -2.4102867e-08
5.1714286E-02 -1.3517665000000001e-08
5.2714285E-02 -2.867712e-09
5.3714287E-02 7.8098805e-09
5.4714285E-02 1.8478219e-08
5.5714287E-02 2.9100769e-08
5.6714285E-02 3.9641498e-08
5.7714287E-02 5.0065002e-08
5.8714285E-02 6.0336636e-08
5.9714288E-02 7.0422618e-08
6.0714286E-02 8.0290158e-08
6.1714284E-02 8.9907548e-08
6.2714286E-02 9.9244257e-08
6.3714288E-02 1.0827100999999999e-07
6.4714283E-02 1.1695989000000001e-07
6.5714285E-02 1.2528438e-07
6.6714287E-02 1.3321947e-07
6.7714289E-02 1.4074166000000001e-07
6.8714283E-02 1.4782908e-07
6.9714285E-02 1.544615e-07
7.0714287E-02 1.6062037e-07
7.1714282E-02 1.6628892e-07
7.2714284E-02 1.7145211e-07
7.3714286E-02 1.7609676e-07
7.4714288E-02 1.8021152e-07
7.5714283E-02 1.8378694e-07
7.6714285E-02 1.8681546999999998e-07
7.7714287E-02 1.8929151999999998e-07
7.8714289E-02 1.9121142e-07
7.9714283E-02 1.9257355999999998e-07
8.0714285E-02 1.9337827e-07
8.1714287E-02 1.9362794e-07
8.2714289E-02 1.9332693e-07
8.3714284E-02 1.9248168000000002e-07
8.4714286E-02 1.9110058e-07
8.5714288E-02 1.8919406000000003e-07
8.6714283E-02 1.8677453e-07
8.7714285E-02 1.8385631000000001e-07
8.8714287E-02 1.8045563000000002e-07
8.9714289E-02 1.7659058e-07
9.0714283E-02 1.7228101e-07
9.1714285E-02 1.675485e-07
9.2714287E-02 1.6241620999999998e-07
9.3714289E-02 1.5690885e-07
9.4714284E-02 1.5105254e-07
9.5714286E-02 1.4487467e-07
9.6714288E-02 1.3840384e-07
9.7714283E-02 1.3166968e-07
9.8714285E-02 1.2470269000000002e-07
9.9714287E-02 1.1753417e-07
0.1007143 1.1019602000000001e-07
0.1017143 1.027206e-07
0.1027143 9.5140595e-08
0.1037143 8.7488877e-08
0.1047143 7.9798346e-08
0.1057143 7.2101808e-08
0.1067143 6.4431843e-08
0.1077143 5.682068699999999e-08
0.1087143 4.9300113999999995e-08
0.1097143 4.1901346e-08
0.1107143 3.4654948000000005e-08
0.1117143 2.7590754999999997e-08
0.1127143 2.0737796e-08
0.1137143 1.4124237e-08
0.1147143 7.7773232e-09
0.1157143 1.723344e-09
0.1167143 -4.0124092e-09
0.1177143 -9.4056679e-09
0.1187143 -1.443321e-08
0.1197143 -1.9072875e-08
0.1207143 -2.3303583999999998e-08
0.1217143 -2.7105349e-08
0.1227143 -3.0459285e-08
0.1237143 -3.3347627e-08
0.1247143 -3.5753738999999997e-08
0.1257143 -3.7662135000000003e-08
0.1267143 -3.9058495e-08
0.1277143 -3.9929693e-08
0.1287143 -4.0263826e-08
0.1297143 -4.0050235e-08
0.1307143 -3.9279557e-08
0.1317143 -3.7943751e-08
0.1327143 -3.6036144e-08
0.1337143 -3.3551478e-08
0.1347143 -3.0485958e-08
0.1357143 -2.6837299e-08
0.1367143 -2.2604771e-08
0.1377143 -1.7789248999999998e-08
0.1387143 -1.2393261e-08
0.1397143 -6.4210248000000005e-09
0.1407143 1.2151376e-10
0.1417143 7.2266457e-09
0.1427143 1.4884875e-08
0.1437143 2.3084901e-08
0.1447143 3.1813602e-08
0.1457143 4.1056042e-08
0.1467143 5.0795472999999995e-08
0.1477143 6.101335500000001e-08
0.1487143 7.1689382e-08
0.1497143 8.2801521e-08
0.1507143 9.4326058e-08
0.1517143 1.0623767e-07
0.1527143 1.1850949e-07
0.1537143 1.3111316000000002e-07
0.1547143 1.4401899e-07
0.1557143 1.5719596000000001e-07
0.1567143 1.7061192e-07
0.1577143 1.8423368e-07
0.1587143 1.9802708e-07
0.1597143 2.1195721000000002e-07
0.1607143 2.2598845000000002e-07
0.1617143 2.4008471e-07
0.1627143 2.5420945e-07
0.1637143 2.6832596e-07
0.1647143 2.8239742e-07
0.1657143 2.96387e-07
0.1667143 3.1025817e-07
0.1677143 3.2397465e-07
0.1687143 3.3750067e-07
0.1697143 3.5080108e-07
0.1707143 3.6384144999999997e-07
0.1717143 3.7658823e-07
0.1727143 3.8900887e-07
0.1737143 4.0107198e-07
0.1747143 4.1274725999999995e-07
0.1757143 4.240059e-07
0.1767143 4.348204e-07
0.1777143 4.4516493e-07
0.1787143 4.5501518e-07
0.1797143 4.643486e-07
0.1807143 4.7314446e-07
0.1817143 4.813839500000001e-07
0.1827143 4.8905022e-07
0.1837143 4.9612847e-07
0.1847143 5.0260605e-07
0.1857143 5.0847242e-07
0.1867143 5.137193799999999e-07
0.1877143 5.183409699999999e-07
0.1887143 5.2233364e-07
0.1897143 5.256961100000001e-07
0.1907143 5.2842952e-07
0.1917143 5.3053748e-07
0.1927143 5.3202585e-07
0.1937143 5.3290297e-07
0.1947143 5.3317941e-07
0.1957143 5.3286797e-07
0.1967143 5.319837e-07
0.1977143 5.305436100000001e-07
0.1987143 5.2856666e-07
0.1997143 5.2607358e-07
0.2007143 5.2308669e-07
0.2017143 5.1962963e-07
0.2027143 5.157272800000001e-07
0.2037143 5.114054999999999e-07
0.2047143 5.0669082e-07
0.2057143 5.016101800000001e-07
0.2067143 4.9619073e-07
0.2077143 4.9045958e-07
0.2087143 4.8444346e-07
0.2097143 4.781684799999999e-07
0.2107143 4.7165990999999997e-07
0.2117143 4.6494194999999996e-07
0.2127143 4.5803746999999997e-07
0.2137143 4.5096784e-07
0.2147143 4.4375271999999995e-07
0.2157143 4.3641002e-07
0.2167143 4.2895563e-07
0.2177143 4.2140349e-07
0.2187143 4.1376547e-07
0.2197143 4.0605133e-07
0.2207143 3.9826884e-07
0.2217143 3.9042374000000004e-07
0.2227143 3.8251984e-07
0.2237143 3.7455918e-07
0.2247143 3.6654208999999996e-07
0.2257143 3.5846741e-07
0.2267143 3.5033267e-07
0.2277143 3.4213428e-07
0.2287143 3.3386769e-07
0.2297143 3.2552763e-07
0.2307143 3.1710834e-07
0.2317143 3.0860376e-07
0.2327143 3.0000777e-07
0.2337143 2.9131431e-07
0.2347143 2.8251763e-07
0.2357143 2.7361249e-07
0.2367143 2.6459418999999997e-07
0.2377143 2.5545888e-07
0.2387143 2.462035e-07
0.2397143 2.3682605e-07
0.2407143 2.2732551000000003e-07
0.2417143 2.1770206e-07
0.2427143 2.0795696e-07
0.2437143 1.9809272000000002e-07
0.2447143 1.8811299e-07
0.2457143 1.7802265e-07
0.2467143 1.6782774e-07
0.2477143 1.5753542e-07
0.2487143 1.4715397e-07
0.2497143 1.3669270000000002e-07
0.2507143 1.2616194e-07
0.2517143 1.1557292e-07
0.2527143 1.0493775e-07
0.2537143 9.4269348e-08
0.2547143 8.3581347e-08
0.2557143 7.288804e-08
0.2567143 6.2204297e-08
0.2577143 5.1545501e-08
0.2587143 4.0927461e-08
0.2597143 3.0366343e-08
0.2607143 1.9878580999999998e-08
0.2617143 9.4808036e-09
0.2627143 -8.102520400000001e-10
0.2637143 -1.0977826e-08
0.2647143 -2.1005228000000002e-08
0.2657143 -3.0875924e-08
0.2667143 -4.0573639e-08
0.2677143 -5.0082455e-08
0.2687143 -5.9386923e-08
0.2697143 -6.8472156e-08
0.2707143 -7.7323958e-08
0.2717143 -8.5928931e-08
0.2727143 -9.4274577e-08
0.2737143 -1.0234944999999999e-07
0.2747143 -1.1014324999999999e-07
0.2757143 -1.1764692999999999e-07
0.2767143 -1.2485282e-07
0.2777143 -1.3175473e-07
0.2787143 -1.3834803e-07
0.2797143 -1.4462979e-07
0.2807143 -1.5059878e-07
0.2817143 -1.5625558e-07
0.2827143 -1.6160261e-07
0.2837143 -1.6664418e-07
0.2847143 -1.7138645e-07
0.2857143 -1.7583747e-07
0.2867143 -1.8000709000000001e-07
0.2877143 -1.8390693e-07
0.2887143 -1.8755031000000002e-07
0.2897143 -1.9095210000000002e-07
0.2907143 -1.9412865e-07
0.2917143 -1.9709756e-07
0.2927143 -1.9987763e-07
0.2937143 -2.0248851e-07
0.2947143 -2.0495066e-07
0.2957143 -2.0728498999999998e-07
0.2967143 -2.0951278e-07
0.2977143 -2.1165536e-07
0.2987143 -2.1373388e-07
0.2997143 -2.1576913999999998e-07
0.3007143 -2.177813e-07
0.3017143 -2.1978976000000001e-07
0.3027143 -2.2181288000000002e-07
0.3037143 -2.2386788e-07
0.3047143 -2.2597066e-07
0.3057143 -2.2813567e-07
0.3067143 -2.3037579e-07
0.3077143 -2.3270228000000002e-07
0.3087143 -2.3512474000000002e-07
0.3097143 -2.3765108e-07
0.3107143 -2.402875e-07
0.3117143 -2.4303857000000004e-07
0.3127143 -2.4590727e-07
0.3137143 -2.4889503999999997e-07
0.3147143 -2.5200188999999995e-07
0.3157143 -2.5522653e-07
0.3167143 -2.5856641e-07
0.3177143 -2.6201792e-07
0.3187143 -2.6557645e-07
0.3197143 -2.6923654e-07
0.3207143 -2.7299196e-07
0.3217143 -2.7683582e-07
0.3227143 -2.8076066e-07
0.3237143 -2.8475848e-07
0.3247143 -2.8882086e-07
0.3257143 -2.9293885e-07
0.3267143 -2.9710316e-07
0.3277143 -3.0130400000000004e-07
0.3287143 -3.0553110999999996e-07
0.3297143 -3.0977374e-07
0.3307143 -3.1402057e-07
0.3317143 -3.1825962000000004e-07
0.3327143 -3.2247824e-07
0.3337143 -3.2666299e-07
0.3347143 -3.3079959e-07
0.3357143 -3.3487288e-07
0.3367143 -3.3886678000000004e-07
0.3377143 -3.4276422e-07
0.3387143 -3.4654715000000003e-07
0.3397143 -3.5019656e-07
0.3407143 -3.5369256e-07
0.3417143 -3.5701439999999997e-07
0.3427143 -3.6014056e-07
0.3437143 -3.6304895e-07
0.3447143 -3.6571701000000003e-07
0.3457143 -3.6812188999999996e-07
0.3467143 -3.702407e-07
0.3477143 -3.7205072e-07
0.3487143 -3.7352965000000004e-07
0.3497143 -3.7465582e-07
0.3507143 -3.7540855e-07
0.3517143 -3.7576835e-07
0.3527143 -3.7571727999999996e-07
0.3537143 -3.7523904e-07
0.3547143 -3.7431942e-07
0.3557143 -3.7294634e-07
0.3567143 -3.7111023e-07
0.3577143 -3.6880408e-07
0.3587143 -3.6602363e-07
0.3597143 -3.6276754999999997e-07
0.3607143 -3.590374e-07
0.3617143 -3.5483777999999996e-07
0.3627143 -3.5017635e-07
0.3637143 -3.4506378e-07
0.3647143 -3.3951368e-07
0.3657143 -3.3354262e-07
0.3667143 -3.2716994e-07
0.3677143 -3.2041767e-07
0.3687143 -3.133104e-07
0.3697143 -3.0587513e-07
0.3707143 -2.9814109e-07
0.3717143 -2.901396e-07
0.3727143 -2.8190394e-07
0.3737143 -2.7346914e-07
0.3747143 -2.6487181e-07
0.3757143 -2.5615008e-07
0.3767143 -2.4734335e-07
0.3777143 -2.3849223e-07
0.3787143 -2.2963844000000002e-07
0.3797143 -2.2082469e-07
0.3807143 -2.1209452e-07
0.3817143 -2.0349231e-07
0.3827143 -1.9506309999999997e-07
0.3837143 -1.8685258e-07
0.3847143 -1.7890693e-07
0.3857143 -1.7127283e-07
0.3867143 -1.6399724e-07
0.3877143 -1.5712738e-07
0.3887143 -1.5071057e-07
0.3897143 -1.4479407e-07
0.3907143 -1.3942494000000001e-07
0.3917143 -1.3464986e-07
0.3927143 -1.3051489e-07
0.3937143 -1.2706528e-07
0.3947143 -1.2434519e-07
0.3957143 -1.2239744000000002e-07
0.3967143 -1.212632e-07
0.3977143 -1.2098171e-07
0.3987143 -1.2158997e-07
0.3997143 -1.231224e-07
0.4007143 -1.2561052e-07
0.4017143 -1.2908268e-07
0.4027143 -1.3356366999999998e-07
0.4037143 -1.3907452999999998e-07
0.4047143 -1.4563221e-07
0.4057143 -1.5324930999999998e-07
0.4067143 -1.6193394e-07
0.4077143 -1.7168948e-07
0.4087143 -1.8251444e-07
0.4097143 -1.9440238e-07
0.4107143 -2.0734183e-07
0.4117143 -2.2131632e-07
0.4127143 -2.3630433e-07
0.4137143 -2.5227942e-07
0.4147143 -2.6921037000000003e-07
0.4157143 -2.8706126e-07
0.4167143 -3.0579173e-07
0.4177143 -3.2535716e-07
0.4187143 -3.4570899000000003e-07
0.4197143 -3.6679493e-07
0.4207143 -3.8855927000000003e-07
0.4217143 -4.1094319000000003e-07
0.4227143 -4.3388514999999996e-07
0.4237143 -4.5732111e-07
0.4247143 -4.8118491e-07
0.4257143 -5.0540856e-07
0.4267143 -5.299224599999999e-07
0.4277143 -5.5465583e-07
0.4287143 -5.7953686e-07
0.4297143 -6.0449294e-07
0.4307143 -6.2945098e-07
0.4317143 -6.5433738e-07
0.4327143 -6.790784800000001e-07
0.4337143 -7.0360042e-07
0.4347143 -7.2782949e-07
0.4357143 -7.5169195e-07
0.4367143 -7.7511437e-07
0.4377143 -7.980236e-07
0.4387143 -8.203467200000001e-07
0.4397143 -8.4201126e-07
0.4407143 -8.629451800000001e-07
0.4417143 -8.8307681e-07
0.4427143 -9.023351e-07
0.4437143 -9.206496000000001e-07
0.4447143 -9.3795069e-07
0.4457143 -9.5416945e-07
0.4467143 -9.692381100000001e-07
0.4477143 -9.8309014e-07
0.4487143 -9.9566027e-07
0.4497143 -1.0068849999999998e-06
0.4507143 -1.0167025999999998e-06
0.4517143 -1.025054e-06
0.4527143 -1.0318822e-06
0.4537143 -1.0371335e-06
0.4547143 -1.0407573000000002e-06
0.4557143 -1.0427067999999999e-06
0.4567143 -1.0429392e-06
0.4577143 -1.0414159e-06
0.4587143 -1.0381036e-06
0.4597143 -1.0329736e-06
0.4607143 -1.0260033e-06
0.4617143 -1.0171753000000002e-06
0.4627143 -1.0064786000000001e-06
0.4637143 -9.9390842e-07
0.4647143 -9.794662000000001e-07
0.4657143 -9.6316013e-07
0.4667143 -9.450047900000001e-07
0.4677143 -9.2502139e-07
0.4687143 -9.0323775e-07
0.4697143 -8.7968779e-07
0.4707143 -8.5441183e-07
0.4717143 -8.2745597e-07
0.4727143 -7.988719899999999e-07
0.4737143 -7.687169999999999e-07
0.4747143 -7.3705291e-07
0.4757143 -7.0394619e-07
0.4767143 -6.6946737e-07
0.4777143 -6.3369052e-07
0.4787143 -5.9669287e-07
0.4797143 -5.585542700000001e-07
0.4807143 -5.1935674e-07
0.4817143 -4.7918398e-07
0.4827143 -4.3812092e-07
0.4837143 -3.9625325000000005e-07
0.4847143 -3.5366705e-07
0.4857143 -3.1044829e-07
0.4867143 -2.6668243e-07
0.4877143 -2.224541e-07
0.4887143 -1.7784666999999999e-07
0.4897143 -1.3294192e-07
0.4907143 -8.7819724e-08
0.4917143 -4.2557644e-08
0.4927143 2.769358e-09
0.4937143 4.808926600000001e-08
0.4947143 9.3333341e-08
0.4957143 1.3843648e-07
0.4967143 1.8333758e-07
0.4977143 2.2797985999999998e-07
0.4987143 2.7231124000000003e-07
0.4997143 3.1628475e-07
0.5007143 3.5985888e-07
0.5017143 4.0299794999999997e-07
0.5027143 4.4567252e-07
0.5037143 4.8785975e-07
0.5047143 5.2954374e-07
0.5057143 5.707159199999999e-07
0.5067143 6.1137531e-07
0.5077143 6.5152883e-07
0.5087143 6.9119155e-07
0.5097143 7.3038677e-07
0.5107143 7.6914635e-07
0.5117143 8.075105e-07
0.5127143 8.4552809e-07
0.5137143 8.8325631e-07
0.5147143 9.207607999999999e-07
0.5157143 9.581151e-07
0.5167143 9.9540056e-07
0.5177143 1.032706e-06
0.5187143 1.0701272e-06
0.5197143 1.1077663e-06
0.5207143 1.1457316e-06
0.5217143 1.1841363e-06
0.5227143 1.2230986e-06
0.5237143 1.2627403e-06
0.5247143 1.3031865e-06
0.5257143 1.3445648e-06
0.5267143 1.3870044e-06
0.5277143 1.4306352999999998e-06
0.5287143 1.4755881e-06
0.5297143 1.5219922999999998e-06
0.5307143 1.5699764999999999e-06
0.5317143 1.6196671e-06
0.5327143 1.6711882e-06
0.5337143 1.7246606e-06
0.5347143 1.7802014000000001e-06
0.5357143 1.8379237999999997e-06
0.5367143 1.8979358999999999e-06
0.5377143 1.9603412e-06
0.5387143 2.0252379e-06
0.5397143 2.0927185e-06
0.5407143 2.1628699e-06
0.5417143 2.2357728e-06
0.5427143 2.3115021e-06
0.5437143 2.3901263000000003e-06
0.5447143 2.4717078e-06
0.5457143 2.5563027e-06
0.5467143 2.6439611e-06
0.5477143 2.7347268e-06
0.5487143 2.8286371999999997e-06
0.5497143 2.9257242e-06
0.5507143 3.0260135999999997e-06
0.5517143 3.1295247e-06
0.5527143 3.2362717e-06
0.5537143 3.346263e-06
0.5547143 3.4595015e-06
0.5557143 3.5759842999999995e-06
0.5567143 3.6957032999999997e-06
0.5577143 3.8186453e-06
0.5587143 3.9447919e-06
0.5597143 4.0741195e-06
0.5607143 4.2066002e-06
0.5617143 4.3422009e-06
0.5627143 4.4808839e-06
0.5637143 4.622607399999999e-06
0.5647143 4.767325e-06
0.5657143 4.9149868e-06
0.5667143 5.0655391e-06
0.5677143 5.218925e-06
0.5687143 5.3750842e-06
0.5697143 5.5339537e-06
0.5707143 5.6954683e-06
0.5717143 5.8595603e-06
0.5727143 6.0261613e-06
0.5737143 6.1952015e-06
0.5747143 6.3666114e-06
0.5757143 6.5403199000000005e-06
0.5767143 6.7162581000000004e-06
0.5777143 6.894357800000001e-06
0.5787143 7.0745521e-06
0.5797143 7.2567772e-06
0.5807143 7.4409719000000006e-06
0.5817143 7.6270787000000004e-06
0.5827143 7.8150443e-06
0.5837143 8.0048196e-06
0.5847143 8.1963613e-06
0.5857143 8.389631e-06
0.5867143 8.584596900000001e-06
0.5877143 8.781232499999999e-06
0.5887143 8.9795194e-06
0.5897143 9.1794448e-06
0.5907143 9.381002999999999e-06
0.5917143 9.5841955e-06
0.5927143 9.7890307e-06
0.5937143 9.9955251e-06
0.5947143 1.0203701e-05
0.5957143 1.0413587e-05
0.5967143 1.0625219e-05
0.5977143 1.083864e-05
0.5987143 1.1053898e-05
0.5997143 1.1271045e-05
0.6007143 1.149014e-05
0.6017143 1.1711249e-05
0.6027143 1.1934435999999999e-05
0.6037143 1.2159776000000001e-05
0.6047143 1.2387345e-05
0.6057143 1.2617218e-05
0.6067143 1.284948e-05
0.6077143 1.3084214e-05
0.6087143 1.3321504e-05
0.6097143 1.3561439e-05
0.6107143 1.3804105999999999e-05
0.6117143 1.4049596000000001e-05
0.6127143 1.4297998999999998e-05
0.6137143 1.4549404000000001e-05
0.6147143 1.4803904e-05
0.6157143 1.5061586e-05
0.6167143 1.5322541e-05
0.6177143 1.5586860999999998e-05
0.6187143 1.5854628999999998e-05
0.6197143 1.6125934e-05
0.6207143 1.6400861e-05
0.6217143 1.6679493e-05
0.6227143 1.6961911e-05
0.6237143 1.7248195e-05
0.6247143 1.7538417e-05
0.6257143 1.7832653e-05
0.6267143 1.813097e-05
0.6277143 1.8433434000000002e-05
0.6287143 1.8740106e-05
0.6297143 1.9051042e-05
0.6307143 1.9366296e-05
0.6317143 1.9685915e-05
0.6327143 2.0009941000000002e-05
0.6337143 2.0338412e-05
0.6347143 2.0671359e-05
0.6357143 2.100881e-05
0.6367143 2.1350784999999998e-05
0.6377143 2.1697298e-05
0.6387143 2.2048359e-05
0.6397143 2.2403972e-05
0.6407143 2.2764138e-05
0.6417143 2.3128849999999998e-05
0.6427143 2.3498096e-05
0.6437143 2.3871863000000003e-05
0.6447143 2.4250133e-05
0.6457143 2.4632882000000003e-05
0.6467143 2.5020088000000002e-05
0.6477143 2.541172e-05
0.6487143 2.5807751e-05
0.6497143 2.620815e-05
0.6507143 2.6612884e-05
0.6517143 2.7021923e-05
0.6527143 2.7435237e-05
0.6537143 2.7852795000000002e-05
0.6547143 2.8274567e-05
0.6557143 2.8700526e-05
0.6567143 2.9130649e-05
0.6577143 2.9564913e-05
0.6587143 3.0003300999999997e-05
0.6597143 3.0445798e-05
0.6607143 3.0892392e-05
0.6617143 3.1343075e-05
0.6627143 3.1797845e-05
0.6637143 3.2256705e-05
0.6647143 3.271966e-05
0.6657143 3.318672e-05
0.6667143 3.3657898e-05
0.6677143 3.4133217e-05
0.6687143 3.4612697e-05
0.6697143 3.5096369e-05
0.6707143 3.5584262e-05
0.6717143 3.6076415e-05
0.6727143 3.6572865e-05
0.6737143 3.7073661e-05
0.6747143 3.7578846e-05
0.6757143 3.8088473e-05
0.6767143 3.8602596e-05
0.6777143 3.9121272e-05
0.6787143 3.9644560999999996e-05
0.6797143 4.0172529e-05
0.6807143 4.070524e-05
0.6817143 4.1242762e-05
0.6827143 4.1785168e-05
0.6837143 4.2332528e-05
0.6847143 4.2884921000000004e-05
0.6857143 4.3442424e-05
0.6867143 4.4005113999999995e-05
0.6877143 4.4573076e-05
0.6887143 4.5146393e-05
0.6897143 4.572515e-05
0.6907143 4.6309435e-05
0.6917143 4.6899333e-05
0.6927143 4.7494936000000003e-05
0.6937143 4.8096337000000004e-05
0.6947143 4.8703622999999995e-05
0.6957143 4.931689000000001e-05
0.6967143 4.9936227e-05
0.6977143 5.0561732e-05
0.6987143 5.1193501e-05
0.6997143 5.1831619999999995e-05
0.7007143 5.2476190000000004e-05
0.7017143 5.3127297e-05
0.7027143 5.3785038e-05
0.7037143 5.4449498e-05
0.7047143 5.5120768e-05
0.7057143 5.5798932e-05
0.7067143 5.6484083e-05
0.7077143 5.7176294e-05
0.7087143 5.7875644000000006e-05
0.7097143 5.8582214e-05
0.7107143 5.929607e-05
0.7117143 6.0017283e-05
0.7127143 6.0745918999999996e-05
0.7137143 6.1482029e-05
0.7147143 6.2225678e-05
0.7157143 6.2976909e-05
0.7167143 6.3735763e-05
0.7177143 6.450227900000001e-05
0.7187143 6.5276492e-05
0.7197143 6.6058431e-05
0.7207143 6.6848116e-05
0.7217143 6.7645567e-05
0.7227143 6.845078799999999e-05
0.7237143 6.9263791e-05
0.7247143 7.008457e-05
0.7257143 7.0913126e-05
0.7267143 7.1749446e-05
0.7277143 7.2593514e-05
0.7287143 7.3445312e-05
0.7297143 7.4304819e-05
0.7307143 7.5172005e-05
0.7317143 7.604684199999999e-05
0.7327143 7.6929291e-05
0.7337143 7.7819317e-05
0.7347143 7.871687999999999e-05
0.7357143 7.9621941e-05
0.7367143 8.0534448e-05
0.7377143 8.1454363e-05
0.7387143 8.238163199999999e-05
0.7397143 8.3316206e-05
0.7407143 8.4258033e-05
0.7417143 8.5207063e-05
0.7427143 8.616323700000001e-05
0.7437143 8.7126506e-05
0.7447143 8.809681699999999e-05
0.7457143 8.9074115e-05
0.7467143 9.005834699999999e-05
0.7477143 9.1049463e-05
0.7487143 9.2047406e-05
0.7497143 9.305213100000001e-05
0.7507143 9.406358e-05
0.7517143 9.5081708e-05
0.7527143 9.610647600000001e-05
0.7537143 9.7137831e-05
0.7547143 9.817573499999999e-05
0.7557143 9.922015400000001e-05
0.7567143 0.00010027104999999999
0.7577143 0.0001013284
0.7587143 0.00010239217999999999
0.7597143 0.00010346236
0.7607143 0.00010453894
0.7617143 0.00010562189
0.7627143 0.00010671124
0.7637143 0.00010780697
0.7647143 0.00010890908999999999
0.7657143 0.00011001763
0.7667143 0.0001111326
0.7677143 0.00011225404
0.7687143 0.00011338199
0.7697143 0.00011451648
0.7707143 0.00011565756
0.7717143 0.00011680529
0.7727143 0.00011795972
0.7737143 0.00011912093
0.7747143 0.00012028897000000001
0.7757143 0.00012146393000000001
0.7767143 0.00012264587
0.7777143 0.00012383488
0.7787143 0.00012503102
0.7797143 0.00012623438999999998
0.7807143 0.00012744505
0.7817143 0.00012866309
0.7827143 0.00012988859000000001
0.7837143 0.00013112161
0.7847143 0.00013236224
0.7857143 0.00013361056
0.7867143 0.00013486662000000002
0.7877143 0.00013613048
0.7887143 0.00013740223
0.7897143 0.00013868190000000002
0.7907143 0.00013996954999999999
0.7917143 0.00014126523
0.7927143 0.00014256897
0.7937143 0.00014388079999999999
0.7947143 0.00014520076
0.7957143 0.00014652888
0.7967143 0.00014786517
0.7977143 0.00014920965
0.7987143 0.00015056233
0.7997143 0.00015192321
0.8007143 0.00015329229
0.8017143 0.00015466956
0.8027143 0.00015605501
0.8037143 0.00015744864
0.8047143 0.00015885042
0.8057143 0.00016026033
0.8067143 0.00016167835
0.8077143 0.00016310445
0.8087143 0.0001645386
0.8097143 0.00016598076
0.8107143 0.00016743089
0.8117143 0.00016888896
0.8127143 0.00017035492
0.8137143 0.00017182872
0.8147143 0.00017331031
0.8157143 0.00017479964000000002
0.8167143 0.00017629665
0.8177143 0.00017780128
0.8187143 0.00017931347
0.8197143 0.00018083316
0.8207143 0.00018236027000000001
0.8217143 0.00018389472
0.8227143 0.00018543645
0.8237143 0.00018698537
0.8247143 0.0001885414
0.8257143 0.00019010446
0.8267143 0.00019167444
0.8277143 0.00019325125000000003
0.8287143 0.00019483482
0.8297143 0.00019642503
0.8307143 0.00019802178
0.8317143 0.00019962497
0.8327143 0.00020123449999999999
0.8337143 0.00020285026
0.8347143 0.00020447213999999999
0.8357143 0.00020610003
0.8367143 0.00020773382000000001
0.8377143 0.00020937341
0.8387143 0.00021101871
0.8397143 0.00021266957999999998
0.8407143 0.00021432593000000002
0.8417143 0.00021598767
0.8427143 0.00021765468
0.8437143 0.00021932688
0.8447143 0.00022100414
0.8457143 0.00022268641
0.8467143 0.00022437357000000001
0.8477143 0.00022606552999999998
0.8487143 0.00022776218999999998
0.8497143 0.00022946349
0.8507143 0.00023116932
0.8517143 0.0002328796
0.8527143 0.00023459424
0.8537143 0.00023631317
0.8547143 0.0002380363
0.8557143 0.00023976353999999997
0.8567143 0.00024149481
0.8577143 0.00024323001
0.8587143 0.00024496905999999997
0.8597143 0.00024671185
0.8607143 0.00024845831
0.8617143 0.00025020831
0.8627143 0.0002519618
0.8637143 0.00025371864
0.8647143 0.00025547876999999997
0.8657143 0.00025724205
0.8667143 0.0002590084
0.8677143 0.00026077771
0.8687143 0.00026254988
0.8697143 0.00026432482999999996
0.8707143 0.00026610242
0.8717143 0.00026788254999999996
0.8727143 0.00026966513
0.8737143 0.00027145006
0.8747143 0.00027323724000000003
0.8757143 0.00027502658
0.8767143 0.00027681797000000003
0.8777143 0.00027861129
0.8787143 0.00028040647
0.8797143 0.0002822034
0.8807143 0.00028400201999999997
0.8817143 0.00028580221
0.8827143 0.00028760387
0.8837143 0.00028940692
0.8847143 0.00029121127
0.8857143 0.00029301682000000003
0.8867143 0.00029482346
0.8877143 0.00029663111
0.8887143 0.00029843966
0.8897143 0.00030024901
0.8907143 0.00030205906
0.8917143 0.00030386971
0.8927143 0.00030568083
0.8937143 0.00030749231
0.8947143 0.00030930403
0.8957143 0.00031111585
0.8967143 0.00031292766
0.8977143 0.0003147393
0.8987143 0.00031655068
0.8997143 0.00031836159
0.9007143 0.00032017194
0.9017143 0.00032198157
0.9027143 0.00032379028
0.9037143 0.00032559794
0.9047143 0.00032740439999999997
0.9057143 0.00032920949999999997
0.9067143 0.00033101308
0.9077143 0.00033281494
0.9087143 0.00033461492
0.9097143 0.00033641286
0.9107143 0.00033820857
0.9117143 0.00034000188
0.9127143 0.00034179263
0.9137143 0.00034358060999999996
0.9147143 0.00034536565
0.9157143 0.00034714758
0.9167143 0.00034892621
0.9177143 0.00035070133999999997
0.9187143 0.00035247277999999997
0.9197143 0.00035424033999999997
0.9207143 0.00035600381
0.9217143 0.000357763
0.9227143 0.00035951768
0.9237143 0.00036126767
0.9247143 0.00036301271
0.9257143 0.0003647526
0.9267143 0.00036648706999999997
0.9277143 0.00036821593
0.9287143 0.0003699389
0.9297143 0.00037165573
0.9307143 0.00037336615
0.9317143 0.00037506991
0.9327143 0.00037676673
0.9337143 0.00037845632
0.9347143 0.00038013839000000004
0.9357143 0.00038181265
0.9367143 0.0003834788
0.9377143 0.00038513654
0.9387143 0.00038678553999999996
0.9397143 0.0003884255
0.9407143 0.00039005607999999996
0.9417143 0.00039167699
0.9427143 0.00039328788000000004
0.9437143 0.00039488846
0.9447143 0.00039647833999999996
0.9457143 0.00039805727
0.9467143 0.00039962488
0.9477143 0.00040118079999999995
0.9487143 0.00040272475
0.9497143 0.00040425639
0.9507143 0.00040577538
0.9517143 0.00040728137000000005
0.9527143 0.00040877403
0.9537143 0.00041025305000000003
0.9547143 0.00041171807
0.9557143 0.00041316875
0.9567143 0.0004146048
0.9577143 0.00041602584
0.9587143 0.00041743151000000003
0.9597143 0.00041882149000000004
0.9607143 0.00042019541999999995
0.9617143 0.00042155293
0.9627143 0.00042289366
0.9637143 0.0004242173
0.9647143 0.00042552342
0.9657143 0.00042681163
0.9667143 0.0004280816
0.9677143 0.00042933293
0.9687143 0.00043056520999999997
0.9697143 0.00043177806000000004
0.9707143 0.00043297114
0.9717143 0.00043414398
0.9727143 0.00043529622
0.9737143 0.00043642744
0.9747143 0.00043753726000000004
0.9757143 0.00043862527999999996
0.9767143 0.00043969108000000003
0.9777143 0.00044073427
0.9787143 0.00044175445
0.9797143 0.00044275125000000005
0.9807143 0.00044372423
0.9817143 0.00044467301
0.9827143 0.00044559724
0.9837143 0.00044649650999999997
0.9847143 0.00044737043999999997
0.9857143 0.00044821867999999995
0.9867143 0.00044904082000000003
0.9877143 0.00044983653
0.9887143 0.00045060542
0.9897143 0.00045134711
0.9907143 0.00045206125000000005
0.9917143 0.00045274746
0.9927143 0.00045340539000000005
0.9937143 0.00045403467
0.9947143 0.00045463493999999997
0.9957143 0.00045520586999999997
0.9967143 0.00045574707
0.9977143 0.00045625816000000003
0.9987143 0.00045673878
0.9997143 0.00045718857
1.000714 0.00045760717000000004
1.001714 0.00045799416
1.002714 0.00045834918
1.003714 0.00045867187
1.004714 0.00045896181
1.005714 0.00045921865000000007
1.006714 0.00045944198000000004
1.007714 0.00045963143
1.008714 0.00045978659
1.009714 0.00045990710000000005
1.010714 0.00045999253999999995
1.011714 0.00046004256999999997
1.012714 0.00046005675
1.013714 0.00046003474
1.014714 0.00045997613000000004
1.015714 0.00045988054
1.016714 0.00045974757
1.017714 0.00045957686
1.018714 0.00045936799
1.019714 0.00045912066000000005
1.020714 0.00045883444
1.021714 0.00045850893
1.022714 0.00045814380999999996
1.023714 0.00045773868
1.024714 0.00045729312000000006
1.025714 0.00045680681000000005
1.026714 0.00045627929999999997
1.027714 0.00045571023
1.028714 0.00045509919
1.029714 0.00045444581000000006
1.030714 0.00045374963999999997
1.031714 0.00045301022000000004
1.032714 0.00045222719
1.033714 0.00045140005
1.034714 0.00045052834
1.035714 0.00044961162000000006
1.036714 0.00044864942
1.037714 0.00044764124
1.038714 0.00044658659000000004
1.039714 0.00044548491999999996
1.040714 0.00044433573000000003
1.041714 0.00044313852
1.042714 0.00044189269
1.043714 0.00044059771
1.044714 0.00043925297
1.045714 0.00043785794
1.046714 0.00043641207000000005
1.047714 0.00043491472999999996
1.048714 0.00043336531
1.049714 0.00043176323999999996
1.050714 0.00043010791000000004
1.051714 0.00042839874
1.052714 0.00042663509999999995
1.053714 0.00042481633
1.054714 0.00042294187
1.055714 0.00042101105
1.056714 0.00041902331000000004
1.057714 0.00041697798999999996
1.058714 0.00041487447
1.059714 0.00041271209999999995
1.060714 0.00041049025
1.061714 0.00040820828
1.062714 0.00040586556
1.063714 0.00040346144
1.064714 0.0004009953
1.065714 0.00039846650000000005
1.066714 0.00039587439
1.067714 0.00039321831000000004
1.068714 0.00039049764
1.069714 0.00038771173
1.070714 0.00038485987
1.071714 0.00038194148
1.072714 0.00037895588
1.073714 0.00037590244
1.074714 0.00037278048
1.075714 0.00036958940999999996
1.076714 0.00036632853
1.077714 0.00036299723
1.078714 0.00035959486
1.079714 0.00035612079
1.080714 0.0003525744
1.081714 0.00034895506
1.082714 0.00034526217
1.083714 0.00034149512
1.084714 0.00033765332
1.085714 0.00033373617
1.086714 0.00032974307999999997
1.087714 0.00032567348
1.088714 0.00032152682
1.089714 0.00031730253
1.090714 0.00031300006
1.091714 0.00030861886
1.092714 0.0003041584
1.093714 0.00029961817999999996
1.094714 0.00029499765
1.095714 0.00029029631999999997
1.096714 0.00028551365
1.097714 0.00028064917000000003
1.098714 0.00027570236000000004
1.099714 0.00027067274000000004
1.100714 0.00026555980999999997
1.101714 0.00026036307
1.102714 0.00025508205
1.103714 0.00024971625
1.104714 0.0002442652
1.105714 0.0002387284
1.106714 0.00023310538000000002
1.107714 0.00022739564
1.108714 0.00022159869999999998
1.109714 0.00021571406999999998
1.110714 0.00020974126
1.111714 0.00020367976999999997
1.112714 0.00019752913000000002
1.113714 0.00019128884000000002
1.114714 0.00018495840000000001
1.115714 0.00017853732
1.116714 0.00017202511
1.117714 0.00016542128
1.118714 0.00015872532000000002
1.119714 0.00015193674
1.120714 0.00014505505
1.121714 0.00013807974000000002
1.122714 0.00013101031
1.123714 0.00012384628
1.124714 0.00011658714
1.125714 0.00010923236999999999
1.126714 0.00010178147999999999
1.127714 9.4233968e-05
1.128714 8.6589307e-05
1.129714 7.8846983e-05
1.130714 7.100648e-05
1.131714 6.3067267e-05
1.132714 5.5028823e-05
1.133714 4.6890605e-05
1.134714 3.8652067e-05
1.135714 3.031266e-05
1.136714 2.1871824000000002e-05
1.137714 1.3328992e-05
1.138714 4.683589e-06
1.139714 -4.0649692e-06
1.140714 -1.2917272000000001e-05
1.141714 -2.1873916e-05
1.142714 -3.093551e-05
1.143714 -4.0102665e-05
1.144714 -4.9376001000000006e-05
1.145714 -5.8756137000000006e-05
1.146714 -6.824370199999999e-05
1.147714 -7.783932600000001e-05
1.148714 -8.754364e-05
1.149714 -9.7357281e-05
1.150714 -0.00010728088000000001
1.151714 -0.00011731506999999999
1.152714 -0.00012746049
1.153714 -0.00013771773
1.154714 -0.00014808744
1.155714 -0.00015857023
1.156714 -0.00016916670999999998
1.157714 -0.00017987746
1.158714 -0.0001907031
1.159714 -0.00020164418
1.160714 -0.00021270132
1.161714 -0.00022387505
1.162714 -0.00023516595
1.163714 -0.00024657456000000004
1.164714 -0.00025810143
1.165714 -0.00026974706
1.166714 -0.00028151198
1.167714 -0.00029339671999999996
1.168714 -0.00030540175
1.169714 -0.00031752759000000004
1.170714 -0.00032977471
1.171714 -0.00034214358
1.172714 -0.00035463468000000004
1.173714 -0.00036724846
1.174714 -0.00037998538999999996
1.175714 -0.00039284591
1.176714 -0.00040583045
1.177714 -0.00041893941000000005
1.178714 -0.00043217328
1.179714 -0.00044553244
1.180714 -0.00045901729
1.181714 -0.00047262823999999996
1.182714 -0.00048636565999999996
1.183714 -0.0005002299499999999
1.184714 -0.00051422144
1.185714 -0.0005283405200000001
1.186714 -0.00054258758
1.187714 -0.00055696291
1.188714 -0.00057146685
1.189714 -0.00058609976
1.190714 -0.0006008618999999999
1.191714 -0.00061575361
1.192714 -0.00063077518
1.193714 -0.0006459269100000001
1.194714 -0.00066120901
1.195714 -0.00067662181
1.196714 -0.0006921655300000001
1.197714 -0.00070784045
1.198714 -0.0007236467400000001
1.199714 -0.00073958468
1.200714 -0.00075565445
1.201714 -0.00077185623
1.202714 -0.0007881903
1.203714 -0.00080465688
1.204714 -0.00082125607
1.205714 -0.00083798814
1.206714 -0.00085485317
1.207714 -0.00087185144
1.208714 -0.0008889830499999999
1.209714 -0.0009062482600000001
1.210714 -0.0009236471700000001
1.211714 -0.0009411799500000001
1.212714 -0.0009588467900000001
1.213714 -0.00097664797
1.214714 -0.0009945834799999999
1.215714 -0.0010126536
1.216714 -0.0010308585000000001
1.217714 -0.0010491983
1.218714 -0.0010676732
1.219714 -0.0010862834
1.220714 -0.001105029
1.221714 -0.0011239101
1.222714 -0.001142927
1.223714 -0.0011620798
1.224714 -0.0011813686000000001
1.225714 -0.0012007936000000001
1.226714 -0.0012203549
1.227714 -0.0012400527
1.228714 -0.0012598872
1.229714 -0.0012798584
1.230714 -0.0012999665
1.231714 -0.0013202116000000002
1.232714 -0.0013405938
1.233714 -0.0013611132999999998
1.234714 -0.0013817700999999999
1.235714 -0.0014025643
1.236714 -0.001423496
1.237714 -0.0014445653
1.238714 -0.0014657722
1.239714 -0.0014871169
1.240714 -0.0015085993000000001
1.241714 -0.0015302196
1.242714 -0.0015519776000000002
1.243714 -0.0015738735000000001
1.244714 -0.0015959073
1.245714 -0.0016180788999999999
1.246714 -0.0016403885
1.247714 -0.0016628359
1.248714 -0.0016854212000000002
1.249714 -0.0017081444
1.250714 -0.0017310054
1.251714 -0.0017540042
1.252714 -0.0017771406
1.253714 -0.0018004148
1.254714 -0.0018238266000000002
1.255714 -0.001847376
1.256714 -0.0018710627
1.257714 -0.0018948867
1.258714 -0.0019188481
1.259714 -0.0019429464
1.260714 -0.0019671817
1.261714 -0.0019915538
1.262714 -0.0020160625
1.263714 -0.0020407077
1.264714 -0.002065489
1.265714 -0.0020904065
1.266714 -0.0021154598
1.267714 -0.0021406486
1.268714 -0.0021659726999999998
1.269714 -0.002191432
1.270714 -0.0022170263
1.271714 -0.0022427552
1.272714 -0.0022686183
1.273714 -0.0022946155
1.274714 -0.0023207465
1.275714 -0.0023470109
1.276714 -0.0023734084999999998
1.277714 -0.0023999388
1.278714 -0.0024266014999999998
1.279714 -0.0024533963
1.280714 -0.0024803228
1.281714 -0.0025073807
1.282714 -0.0025345695
1.283714 -0.0025618887000000003
1.284714 -0.0025893381
1.285714 -0.0026169173
1.286714 -0.0026446258
1.287714 -0.0026724632
1.288714 -0.0027004291
1.289714 -0.002728523
1.290714 -0.0027567445
1.291714 -0.0027850931
1.292714 -0.0028135684
1.293714 -0.0028421699
1.294714 -0.002870897
1.295714 -0.0028997492
1.296714 -0.0029287263
1.297714 -0.0029578276
1.298714 -0.0029870524
1.299714 -0.0030164003
1.300714 -0.0030458708
1.301714 -0.0030754636
1.302714 -0.0031051775
1.303714 -0.0031350126
1.304714 -0.0031649677
1.305714 -0.0031950425
1.306714 -0.0032252367
1.307714 -0.0032555490000000004
1.308714 -0.0032859793
1.309714 -0.0033165266
1.310714 -0.0033471908
1.311714 -0.0033779706000000003
1.312714 -0.0034088655000000002
1.313714 -0.0034398749
1.314714 -0.0034709978
1.315714 -0.0035022333999999997
1.316714 -0.0035335815000000002
1.317714 -0.003565041
1.318714 -0.003596611
1.319714 -0.0036282905
1.320714 -0.0036600787999999996
1.321714 -0.0036919750999999997
1.322714 -0.0037239788000000005
1.323714 -0.0037560887
1.324714 -0.0037883036999999996
1.325714 -0.0038206232
1.326714 -0.0038530459
1.327714 -0.0038855712999999997
1.328714 -0.0039181978
1.329714 -0.0039509246999999996
1.330714 -0.0039837512
1.331714 -0.004016676
1.332714 -0.0040496983000000005
1.333714 -0.0040828167
1.334714 -0.0041160303
1.335714 -0.0041493382
1.336714 -0.0041827388
1.337714 -0.004216231500000001
1.338714 -0.0042498148
1.339714 -0.0042834879
1.340714 -0.0043172495
1.341714 -0.0043510983
1.342714 -0.0043850334
1.343714 -0.0044190532
1.344714 -0.0044531571
1.345714 -0.0044873435
1.346714 -0.0045216115
1.347714 -0.004555959500000001
1.348714 -0.0045903864
1.349714 -0.0046248912
1.350714 -0.0046594723
1.351714 -0.0046941288
1.352714 -0.0047288591
1.353714 -0.004763662199999999
1.354714 -0.004798536599999999
1.355714 -0.004833481200000001
1.356714 -0.0048684949
1.357714 -0.0049035763
1.358714 -0.0049387239
1.359714 -0.004973936700000001
1.360714 -0.0050092134
1.361714 -0.0050445524
1.362714 -0.0050799528
1.363714 -0.0051154129
1.364714 -0.0051509316
1.365714 -0.0051865074
1.366714 -0.0052221389
1.367714 -0.0052578249
1.368714 -0.005293564
1.369714 -0.0053293548
1.370714 -0.0053651958
1.371714 -0.0054010856
1.372714 -0.005437023
1.373714 -0.0054730062
1.374714 -0.0055090341999999995
1.375714 -0.0055451052
1.376714 -0.0055812176000000005
1.377714 -0.00561737
1.378714 -0.0056535609
1.379714 -0.005689789000000001
1.380714 -0.0057260524
1.381714 -0.00576235
1.382714 -0.0057986799
1.383714 -0.0058350404
1.384714 -0.00587143
1.385714 -0.0059078473
1.386714 -0.0059442904
1.387714 -0.0059807574999999995
1.388714 -0.0060172475
1.389714 -0.0060537583
1.390714 -0.006090288300000001
1.391714 -0.0061268358
1.392714 -0.0061633997
1.393714 -0.0061999774
1.394714 -0.006236567399999999
1.395714 -0.0062731684
1.396714 -0.0063097788000000005
1.397714 -0.0063463965
1.398714 -0.0063830201
1.399714 -0.006419648
1.400714 -0.006456278100000001
1.401714 -0.0064929081
1.402714 -0.0065295375
1.403714 -0.0065661639
1.404714 -0.0066027853000000004
1.405714 -0.0066394001
1.406714 -0.0066760062
1.407714 -0.006712602
1.408714 -0.0067491863000000004
1.409714 -0.006785756699999999
1.410714 -0.006822311100000001
1.411714 -0.0068588481
1.412714 -0.0068953661000000005
1.413714 -0.006931862299999999
1.414714 -0.006968335200000001
1.415714 -0.0070047827
1.416714 -0.007041203199999999
1.417714 -0.0070775946
1.418714 -0.007113954800000001
1.419714 -0.0071502815
1.420714 -0.007186572499999999
1.421714 -0.0072228264
1.422714 -0.0072590403
1.423714 -0.0072952126999999995
1.424714 -0.0073313415000000005
1.425714 -0.0073674237
1.426714 -0.0074034578999999994
1.427714 -0.0074394418
1.428714 -0.007475373400000001
1.429714 -0.0075112497
1.430714 -0.0075470693000000005
1.431714 -0.0075828291
1.432714 -0.0076185272
1.433714 -0.0076541619
1.434714 -0.0076897304
1.435714 -0.0077252305
1.436714 -0.0077606594
1.437714 -0.0077960154
1.438714 -0.0078312958
1.439714 -0.0078664991
1.440714 -0.0079016223
1.441714 -0.0079366626
1.442714 -0.0079716185
1.443714 -0.008006487
1.444714 -0.0080412661
1.445714 -0.0080759535
1.446714 -0.0081105471
1.447714 -0.0081450438
1.448714 -0.0081794416
1.449714 -0.0082137383
1.450714 -0.008247931
1.451714 -0.0082820181
1.452714 -0.0083159961
1.453714 -0.0083498635
1.454714 -0.0083836181
1.455714 -0.008417257000000001
1.456714 -0.0084507781
1.457714 -0.008484178399999999
1.458714 -0.0085174564
1.459714 -0.0085506093
1.460714 -0.0085836349
1.461714 -0.008616531
1.462714 -0.0086492953
1.463714 -0.0086819258
1.464714 -0.008714419499999999
1.465714 -0.008746775
1.466714 -0.0087789893
1.467714 -0.008811061
1.468714 -0.008842987200000001
1.469714 -0.0088747656
1.470714 -0.0089063949
1.471714 -0.0089378722
1.472714 -0.008969195899999999
1.473714 -0.0090003632
1.474714 -0.0090313719
1.475714 -0.009062220499999999
1.476714 -0.0090929061
1.477714 -0.009123427299999999
1.478714 -0.0091537811
1.479714 -0.0091839662
1.480714 -0.0092139795
1.481714 -0.0092438197
1.482714 -0.0092734837
1.483714 -0.0093029703
1.484714 -0.009332276399999999
1.485714 -0.009361399900000001
1.486714 -0.009390338500000001
1.487714 -0.0094190902
1.488714 -0.009447652
1.489714 -0.009476022399999999
1.490714 -0.0095041985
1.491714 -0.0095321782
1.492714 -0.0095599593
1.493714 -0.0095875388
1.494714 -0.0096149146
1.495714 -0.0096420845
1.496714 -0.009669046300000001
1.497714 -0.0096957971
1.498714 -0.0097223347
1.499714 -0.0097486562
1.500714 -0.0097747601
1.501714 -0.0098006436
1.502714 -0.0098263037
1.503714 -0.009851738300000001
1.504714 -0.0098769451
1.505714 -0.0099019213
1.506714 -0.0099266654
1.507714 -0.0099511737
1.508714 -0.0099754448
1.509714 -0.0099994752
1.510714 -0.010023263000000001
1.511714 -0.010046806
1.512714 -0.010070101
1.513714 -0.010093147
1.514714 -0.010115938
1.515714 -0.010138476
1.516714 -0.010160755
1.517714 -0.010182775
1.518714 -0.010204531
1.519714 -0.010226023
1.520714 -0.010247247
1.521714 -0.0102682
1.522714 -0.010288881
1.523714 -0.010309286
1.524714 -0.010329414
1.525714 -0.010349261
1.526714 -0.010368826000000001
1.527714 -0.010388106
1.528714 -0.010407098
1.529714 -0.010425799
1.530714 -0.010444208
1.531714 -0.010462321
1.532714 -0.010480137
1.533714 -0.010497653000000001
1.534714 -0.010514868
1.535714 -0.010531776999999999
1.536714 -0.010548379
1.537714 -0.010564671999999999
1.538714 -0.010580654
1.539714 -0.010596321
1.540714 -0.010611671999999999
1.541714 -0.010626705
1.542714 -0.010641417
1.543714 -0.010655806
1.544714 -0.01066987
1.545714 -0.010683606
1.546714 -0.010697011999999999
1.547714 -0.010710087
1.548714 -0.010722828
1.549714 -0.010735233
1.550714 -0.010747300000000001
1.551714 -0.010759025
1.552714 -0.010770409
1.553714 -0.010781447
1.554714 -0.010792139
1.555714 -0.010802482
1.556714 -0.010812473
1.557714 -0.010822112
1.558714 -0.010831394000000001
1.559714 -0.01084032
1.560714 -0.010848886
1.561714 -0.01085709
1.562714 -0.010864931000000001
1.563714 -0.010872405
1.564714 -0.010879512
1.565714 -0.010886248
1.566714 -0.010892613
1.567714 -0.010898603
1.568714 -0.010904217
1.569714 -0.010909453000000001
1.570714 -0.010914309
1.571714 -0.010918783
1.572714 -0.010922873
1.573714 -0.010926576
1.574714 -0.010929892
1.575714 -0.010932818
1.576714 -0.010935351000000001
1.577714 -0.010937490999999999
1.578714 -0.010939235
1.579714 -0.010940582
1.580714 -0.010941529
1.581714 -0.010942075
1.582714 -0.010942216999999999
1.583714 -0.010941953
1.584714 -0.010941283000000001
1.585714 -0.010940202999999999
1.586714 -0.010938713
1.587714 -0.010936808999999999
1.588714 -0.010934491
1.589714 -0.010931755999999999
1.590714 -0.010928603
1.591714 -0.010925029000000001
1.592714 -0.010921032
1.593714 -0.010916611
1.594714 -0.010911765
1.595714 -0.010906490000000001
1.596714 -0.010900786
1.597714 -0.01089465
1.598714 -0.010888081
1.599714 -0.010881077
1.600714 -0.010873637
1.601714 -0.010865759000000001
1.602714 -0.010857440999999999
1.603714 -0.010848680999999999
1.604714 -0.010839478999999999
1.605714 -0.010829831
1.606714 -0.010819739
1.607714 -0.010809198999999999
1.608714 -0.01079821
1.609714 -0.010786772
1.610714 -0.010774882
1.611714 -0.010762540000000001
1.612714 -0.010749743999999999
1.613714 -0.010736494
1.614714 -0.010722788
1.615714 -0.010708624
1.616714 -0.010694003
1.617714 -0.010678923
1.618714 -0.010663383
1.619714 -0.010647382
1.620714 -0.010630918
1.621714 -0.010613992000000001
1.622714 -0.010596602
1.623714 -0.010578748
1.624714 -0.010560427
1.625714 -0.010541641
1.626714 -0.010522387
1.627714 -0.010502664
1.628714 -0.010482472999999999
1.629714 -0.010461811
1.630714 -0.010440679
1.631714 -0.010419075
1.632714 -0.010396998999999999
1.633714 -0.010374448999999999
1.634714 -0.010351425000000001
1.635714 -0.010327926000000001
1.636714 -0.010303952
1.637714 -0.010279502
1.638714 -0.010254575
1.639714 -0.010229169
1.640714 -0.010203285
1.641714 -0.010176922
1.642714 -0.010150079
1.643714 -0.010122754999999999
1.644714 -0.01009495
1.645714 -0.010066662
1.646714 -0.010037892
1.647714 -0.010008639
1.648714 -0.0099789024
1.649714 -0.009948680199999999
1.650714 -0.0099179735
1.651714 -0.0098867808
1.652714 -0.0098551012
1.653714 -0.009822935
1.654714 -0.009790281199999999
1.655714 -0.009757139199999999
1.656714 -0.0097235083
1.657714 -0.0096893884
1.658714 -0.0096547781
1.659714 -0.0096196774
1.660714 -0.009584086399999999
1.661714 -0.0095480042
1.662714 -0.009511430100000001
1.663714 -0.0094743642
1.664714 -0.0094368057
1.665714 -0.0093987539
1.666714 -0.0093602088
1.667714 -0.0093211704
1.668714 -0.0092816379
1.669714 -0.0092416114
1.670714 -0.0092010909
1.671714 -0.009160075600000001
1.672714 -0.0091185655
1.673714 -0.0090765607
1.674714 -0.0090340611
1.675714 -0.0089910667
1.676714 -0.0089475776
1.677714 -0.0089035937
1.678714 -0.008859115
1.679714 -0.0088141423
1.680714 -0.0087686756
1.681714 -0.0087227141
1.682714 -0.0086762593
1.683714 -0.0086293105
1.684714 -0.0085818683
1.685714 -0.0085339336
1.686714 -0.0084855063
1.687714 -0.0084365864
1.688714 -0.0083871746
1.689714 -0.008337271
1.690714 -0.008286876299999999
1.691714 -0.0082359911
1.692714 -0.0081846156
1.693714 -0.0081327496
1.694714 -0.0080803948
1.695714 -0.0080275509
1.696714 -0.0079742189
1.697714 -0.0079203986
1.698714 -0.007866090899999999
1.699714 -0.0078112964
1.700714 -0.0077560158
1.701714 -0.0077002493
1.702714 -0.0076439981
1.703714 -0.007587262399999999
1.704714 -0.0075300428
1.705714 -0.0074723408
1.706714 -0.0074141564
1.707714 -0.0073554904
1.708714 -0.0072963441
1.709714 -0.0072367175999999995
1.710714 -0.0071766124
1.711714 -0.0071160292
1.712714 -0.0070549686
1.713714 -0.0069934322
1.714714 -0.0069314206
1.715714 -0.0068689347
1.716714 -0.0068059759
1.717714 -0.0067425448
1.718714 -0.006678643
1.719714 -0.006614271099999999
1.720714 -0.0065494307
1.721714 -0.0064841232000000006
1.722714 -0.0064183492
1.723714 -0.006352111099999999
1.724714 -0.0062854095
1.725714 -0.0062182450999999994
1.726714 -0.0061506202
1.727714 -0.0060825358
1.728714 -0.0060139933
1.729714 -0.0059449943
1.730714 -0.0058755402
1.731714 -0.0058056324999999995
1.732714 -0.0057352725
1.733714 -0.0056644618
1.734714 -0.005593202100000001
1.735714 -0.005521495
1.736714 -0.0054493419
1.737714 -0.0053767446
1.738714 -0.0053037045
1.739714 -0.0052302235
1.740714 -0.005156303500000001
1.741714 -0.0050819457
1.742714 -0.0050071525
1.743714 -0.0049319253
1.744714 -0.0048562659
1.745714 -0.0047801761
1.746714 -0.0047036574
1.747714 -0.0046267122999999995
1.748714 -0.004549342299999999
1.749714 -0.0044715493000000005
1.750714 -0.0043933353
1.751714 -0.0043147025
1.752714 -0.0042356525
1.753714 -0.0041561874000000006
1.754714 -0.0040763094
1.755714 -0.0039960203
1.756714 -0.0039153223
1.757714 -0.0038342171999999996
1.758714 -0.0037527076000000003
1.759714 -0.0036707951999999998
1.760714 -0.0035884818999999996
1.761714 -0.0035057703
1.762714 -0.0034226621
1.763714 -0.0033391596
1.764714 -0.0032552653000000003
1.765714 -0.0031709808999999998
1.766714 -0.0030863088
1.767714 -0.003001251
1.768714 -0.0029158098
1.769714 -0.0028299875
1.770714 -0.0027437864
1.771714 -0.0026572085
1.772714 -0.002570256
1.773714 -0.0024829314
1.774714 -0.0023952370999999997
1.775714 -0.0023071751
1.776714 -0.0022187478
1.777714 -0.0021299576
1.778714 -0.002040807
1.779714 -0.001951298
1.780714 -0.0018614332
1.781714 -0.0017712149
1.782714 -0.0016806458
1.783714 -0.0015897279999999999
1.784714 -0.0014984641
1.785714 -0.0014068566
1.786714 -0.0013149079
1.787714 -0.0012226204
1.788714 -0.0011299968
1.789714 -0.0010370394
1.790714 -0.0009437508200000001
1.791714 -0.0008501336199999999
1.792714 -0.0007561902699999999
1.793714 -0.00066192342
1.794714 -0.0005673356599999999
1.795714 -0.00047242960999999996
1.796714 -0.00037720793000000003
1.797714 -0.00028167326
1.798714 -0.00018582832
1.799714 -8.9675819e-05
1.800714 6.7815371e-06
1.801714 0.00010354098
1.802714 0.00020059972
1.803714 0.00029795492
1.804714 0.00039560376999999997
1.805714 0.00049354335
1.806714 0.00059177082
1.807714 0.00069028324
1.808714 0.00078907769
1.809714 0.0008881511299999999
1.810714 0.0009875006099999998
1.811714 0.0010871231
1.812714 0.0011870155
1.813714 0.0012871746
1.814714 0.0013875973
1.815714 0.0014882806
1.816714 0.0015892211999999999
1.817714 0.0016904158
1.818714 0.0017918612000000001
1.819714 0.0018935540000000002
1.820714 0.0019954909
1.821714 0.0020976686000000002
1.822714 0.0022000837
1.823714 0.0023027327
1.824714 0.0024056121999999997
1.825714 0.0025087187
1.826714 0.0026120488
1.827714 0.0027155987
1.828714 0.0028193652
1.829714 0.0029233444
1.830714 0.0030275331
1.831714 0.0031319276
1.832714 0.0032365237999999997
1.833714 0.0033413187
1.834714 0.0034463083
1.835714 0.0035514891
1.836714 0.0036568574000000005
1.837714 0.0037624093
1.838714 0.0038681413999999996
1.839714 0.0039740498
1.840714 0.0040801311
1.841714 0.0041863816000000005
1.842714 0.0042927972
1.843714 0.0043993747
1.844714 0.0045061104
1.845714 0.0046130004
1.846714 0.0047200409999999995
1.847714 0.004827229
1.848714 0.0049345606
1.849714 0.005042032
1.850714 0.0051496397999999995
1.851714 0.0052573803
1.852714 0.0053652504
1.853714 0.0054732463
1.854714 0.0055813649
1.855714 0.0056896023999999995
1.856714 0.0057979552
1.857714 0.0059064205000000005
1.858714 0.0060149945
1.859714 0.0061236737
1.860714 0.0062324551
1.861714 0.0063413354
1.862714 0.006450310999999999
1.863714 0.0065593791
1.864714 0.0066685359000000005
1.865714 0.0067777786
1.866714 0.006887103499999999
1.867714 0.006996507700000001
1.868714 0.0071059876
1.869714 0.0072155401999999995
1.870714 0.007325162
1.871714 0.0074348491999999995
1.872714 0.0075445991
1.873714 0.0076544078000000005
1.874714 0.0077642726
1.875714 0.0078741898
1.876714 0.007984155699999999
1.877714 0.0080941667
1.878714 0.0082042199
1.879714 0.008314311
1.880714 0.008424437
1.881714 0.008534594199999999
1.882714 0.008644779200000001
1.883714 0.0087549881
1.884714 0.0088652181
1.885714 0.0089754649
1.886714 0.009085725499999999
1.887714 0.0091959955
1.888714 0.0093062721
1.889714 0.0094165509
1.890714 0.0095268289
1.891714 0.0096371019
1.892714 0.0097473669
1.893714 0.0098576202
1.894714 0.0099678575
1.895714 0.010078076
1.896714 0.010188272
1.897714 0.010298441
1.898714 0.010408581
1.899714 0.010518687
1.900714 0.010628757
1.901714 0.010738785
1.902714 0.010848769
1.903714 0.010958705
1.904714 0.011068591
1.905714 0.01117842
1.906714 0.011288192
1.907714 0.011397901
1.908714 0.011507545
1.909714 0.011617118
1.910714 0.011726619
1.911714 0.011836044
1.912714 0.011945388000000001
1.913714 0.012054648
1.914714 0.012163821
1.915714 0.012272902
1.916714 0.012381889
1.917714 0.012490778000000001
1.918714 0.012599565
1.919714 0.012708247
1.920714 0.012816821
1.921714 0.01292528
1.922714 0.013033624
1.923714 0.013141848
1.924714 0.013249948000000001
1.925714 0.013357922000000001
1.926714 0.013465765
1.927714 0.013573472000000001
1.928714 0.013681043
1.929714 0.013788471
1.930714 0.013895755
1.931714 0.01400289
1.932714 0.014109872999999998
1.933714 0.0142167
1.934714 0.014323367
1.935714 0.014429870999999999
1.936714 0.014536209
1.937714 0.014642377
1.938714 0.01474837
1.939714 0.014854186
1.940714 0.014959821
1.941714 0.015065272000000001
1.942714 0.015170533
1.943714 0.015275603999999998
1.944714 0.015380478000000001
1.945714 0.015485153000000001
1.946714 0.015589625
1.947714 0.015693890999999998
1.948714 0.015797948
1.949714 0.01590179
1.950714 0.016005416
1.951714 0.016108822000000002
1.952714 0.016212004
1.953714 0.016314956999999998
1.954714 0.01641768
1.955714 0.016520168000000002
1.956714 0.016622418
1.957714 0.016724427
1.958714 0.016826192
1.959714 0.016927707
1.960714 0.017028971
1.961714 0.017129979
1.962714 0.017230729
1.963714 0.017331218
1.964714 0.017431439
1.965714 0.017531394
1.966714 0.017631076
1.967714 0.017730483
1.968714 0.017829611999999998
1.969714 0.017928458999999997
1.970714 0.018027019999999998
1.971714 0.018125294
1.972714 0.018223276
1.973714 0.018320963
1.974714 0.018418352
1.975714 0.018515438999999998
1.976714 0.018612223
1.977714 0.018708699
1.978714 0.018804864
1.979714 0.018900714
1.980714 0.018996248
1.981714 0.019091461
1.982714 0.019186351
1.983714 0.019280914
1.984714 0.019375146
1.985714 0.019469045
1.986714 0.019562608
1.987714 0.019655831999999998
1.988714 0.019748714
1.989714 0.01984125
1.990714 0.019933438
1.991714 0.020025273
1.992714 0.020116755
1.993714 0.020207879
1.994714 0.020298642999999998
1.995714 0.020389043
1.996714 0.020479078
1.997714 0.020568742
1.998714 0.020658035999999998
1.999714 0.020746954
2.000714 0.020835495
2.001714 0.020923655000000003
2.002714 0.021011432
2.003714 0.021098823000000003
2.004714 0.021185826
2.005714 0.021272437999999998
2.006714 0.021358655
2.007714 0.021444476
2.008714 0.021529898000000002
2.009714 0.021614917
2.010714 0.021699531999999997
2.011714 0.021783741000000002
2.012714 0.021867539999999998
2.013714 0.021950927000000002
2.014714 0.022033899
2.015714 0.022116453
2.016714 0.022198587
2.017714 0.022280299
2.018714 0.022361586000000003
2.019714 0.022442447
2.020714 0.022522877
2.021714 0.022602874
2.022714 0.022682437
2.023714 0.022761563
2.024714 0.02284025
2.025714 0.022918493999999998
2.026714 0.022996293
2.027714 0.023073645
2.028714 0.023150549
2.029714 0.023227002
2.030714 0.023303
2.031714 0.023378542
2.032714 0.023453625999999998
2.033714 0.02352825
2.034714 0.023602409
2.035714 0.023676104
2.036714 0.023749331000000002
2.037714 0.023822088
2.038714 0.023894373
2.039714 0.023966184
2.040714 0.024037517
2.041714 0.02410837
2.042714 0.024178743
2.043714 0.024248632
2.044714 0.024318034000000002
2.045714 0.024386948
2.046714 0.024455372
2.047714 0.024523304
2.048714 0.024590737
2.049714 0.024657672999999998
2.050714 0.024724109
2.051714 0.024790043
2.052714 0.024855472
2.053714 0.024920393
2.054714 0.024984806
2.055714 0.025048706
2.056714 0.025112095
2.057714 0.025174965
2.058714 0.025237317
2.059714 0.025299148000000004
2.060714 0.025360455
2.061714 0.025421238000000002
2.062714 0.025481491999999998
2.063714 0.025541216000000002
2.064714 0.025600407
2.065714 0.025659065999999998
2.066714 0.025717189
2.067714 0.025774773999999997
2.068714 0.025831818
2.069714 0.025888316999999997
2.070714 0.025944272
2.071714 0.025999680000000004
2.072714 0.026054540999999997
2.073714 0.026108848
2.074714 0.026162603
2.075714 0.026215805
2.076714 0.026268450999999998
2.077714 0.026320538
2.078714 0.026372062999999998
2.079714 0.026423024000000003
2.080714 0.026473419999999998
2.081714 0.026523252
2.082714 0.026572513
2.083714 0.026621204
2.084714 0.026669321
2.085714 0.026716865
2.086714 0.02676383
2.087714 0.026810219
2.088714 0.026856025000000002
2.089714 0.02690125
2.090714 0.026945889
2.091714 0.026989940999999996
2.092714 0.027033404
2.093714 0.027076277
2.094714 0.027118556
2.095714 0.027160242
2.096714 0.027201331
2.097714 0.027241819999999996
2.098714 0.027281708999999998
2.099714 0.027320997
2.100714 0.027359682
2.101714 0.027397761
2.102714 0.027435231999999997
2.103714 0.027472095
2.104714 0.027508347
2.105714 0.027543987
2.106714 0.027579014000000002
2.107714 0.027613422999999998
2.108714 0.027647216
2.109714 0.027680391
2.110714 0.027712947
2.111714 0.027744882
2.112714 0.027776195
2.113714 0.027806881999999998
2.114714 0.027836944000000002
2.115714 0.027866379
2.116714 0.027895186000000002
2.117714 0.027923365
2.118714 0.027950913999999997
2.119714 0.027977832
2.120714 0.028004119
2.121714 0.028029771000000002
2.122714 0.028054792
2.123714 0.028079175
2.124714 0.028102923999999998
2.125714 0.028126034999999997
2.126714 0.028148509000000002
2.127714 0.028170345
2.128714 0.028191542
2.129714 0.028212101
2.130714 0.028232016
2.131714 0.028251292
2.132714 0.028269924
2.133714 0.028287913
2.134714 0.028305258999999996
2.135714 0.028321959
2.136714 0.028338013
2.137714 0.02835342
2.138714 0.028368179000000004
2.139714 0.028382288
2.140714 0.028395748999999998
2.141714 0.02840856
2.142714 0.02842072
2.143714 0.028432228
2.144714 0.028443080000000003
2.145714 0.028453278000000002
2.146714 0.028462822
2.147714 0.028471707000000002
2.148714 0.028479934999999998
2.149714 0.028487502
2.150714 0.028494408
2.151714 0.028500654
2.152714 0.028506239
2.153714 0.02851116
2.154714 0.028515415000000002
2.155714 0.028519005999999996
2.156714 0.028521930999999997
2.157714 0.028524187
2.158714 0.028525772999999997
2.159714 0.028526689999999997
2.160714 0.028526937
2.161714 0.028526512
2.162714 0.028525415
2.163714 0.028523646000000003
2.164714 0.028521201
2.165714 0.028518081
2.166714 0.028514286
2.167714 0.028509813
2.168714 0.028504661
2.169714 0.028498831999999998
2.170714 0.028492321
2.171714 0.02848513
2.172714 0.028477257
2.173714 0.028468702999999998
2.174714 0.028459466000000003
2.175714 0.028449543999999997
2.176714 0.028438938999999996
2.177714 0.02842765
2.178714 0.028415675999999997
2.179714 0.028403016000000003
2.180714 0.028389669000000003
2.181714 0.028375635
2.182714 0.028360912
2.183714 0.028345497999999997
2.184714 0.028329395
2.185714 0.028312602
2.186714 0.028295118999999997
2.187714 0.028276947
2.188714 0.028258082000000004
2.189714 0.028238523999999997
2.190714 0.028218276999999996
2.191714 0.028197333
2.192714 0.028175698000000002
2.193714 0.028153369
2.194714 0.028130344999999998
2.195714 0.028106627999999998
2.196714 0.028082215999999997
2.197714 0.028057108000000004
2.198714 0.028031305
2.199714 0.028004806
2.200714 0.027977607999999998
2.201714 0.027949715000000003
2.202714 0.027921126
2.203714 0.027891838999999998
2.204714 0.027861854000000002
2.205714 0.027831169
2.206714 0.027799787
2.207714 0.027767706000000003
2.208714 0.027734926000000003
2.209714 0.027701448
2.210714 0.027667270999999997
2.211714 0.027632396
2.212714 0.027596819999999998
2.213714 0.027560545
2.214714 0.027523568
2.215714 0.02748589
2.216714 0.027447510999999997
2.217714 0.02740843
2.218714 0.027368648000000002
2.219714 0.027328165
2.220714 0.027286980000000002
2.221714 0.027245091
2.222714 0.0272025
2.223714 0.027159209
2.224714 0.027115212
2.225714 0.027070512
2.226714 0.027025109999999998
2.227714 0.026979002999999998
2.228714 0.026932193
2.229714 0.026884678000000002
2.230714 0.026836459000000003
2.231714 0.026787538
2.232714 0.026737913000000002
2.233714 0.026687584000000004
2.234714 0.026636550000000002
2.235714 0.026584815
2.236714 0.026532375999999996
2.237714 0.026479234999999997
2.238714 0.026425389999999997
2.239714 0.026370844
2.240714 0.026315596
2.241714 0.026259647
2.242714 0.026202996
2.243714 0.026145644
2.244714 0.026087594000000002
2.245714 0.026028842
2.246714 0.025969391999999997
2.247714 0.025909243000000002
2.248714 0.025848397999999998
2.249714 0.025786854999999997
2.250714 0.025724617
2.251714 0.025661682999999998
2.252714 0.025598053
2.253714 0.025533728
2.254714 0.02546871
2.255714 0.025402999000000002
2.256714 0.025336596
2.257714 0.025269503
2.258714 0.025201717000000002
2.259714 0.025133240999999997
2.260714 0.025064079
2.261714 0.024994227
2.262714 0.024923688000000003
2.263714 0.024852462
2.264714 0.024780552
2.265714 0.024707959
2.266714 0.024634681000000002
2.267714 0.02456072
2.268714 0.024486073999999997
2.269714 0.024410748
2.270714 0.024334741
2.271714 0.024258056
2.272714 0.024180691
2.273714 0.024102647
2.274714 0.024023927
2.275714 0.023944531999999998
2.276714 0.023864461
2.277714 0.023783716
2.278714 0.023702298
2.279714 0.023620208
2.280714 0.023537446
2.281714 0.023454014
2.282714 0.023369913
2.283714 0.023285143999999997
2.284714 0.023199708
2.285714 0.023113606000000002
2.286714 0.023026839
2.287714 0.022939408
2.288714 0.022851315
2.289714 0.02276256
2.290714 0.022673144000000003
2.291714 0.022583067999999998
2.292714 0.022492332
2.293714 0.022400938999999998
2.294714 0.022308889
2.295714 0.022216183
2.296714 0.022122823
2.297714 0.022028809
2.298714 0.021934141
2.299714 0.021838822
2.300714 0.021742852
2.301714 0.021646231000000002
2.302714 0.021548964
2.303714 0.021451048
2.304714 0.021352487
2.305714 0.021253279
2.306714 0.021153428000000002
2.307714 0.021052934000000002
2.308714 0.0209518
2.309714 0.020850025
2.310714 0.020747613
2.311714 0.020644563
2.312714 0.02054088
2.313714 0.020436563
2.314714 0.020331614
2.315714 0.020226036
2.316714 0.020119830000000002
2.317714 0.020012999
2.318714 0.019905543
2.319714 0.019797466
2.320714 0.019688769000000002
2.321714 0.019579455
2.322714 0.019469527
2.323714 0.019358986
2.324714 0.019247834
2.325714 0.019136076000000002
2.326714 0.019023712
2.327714 0.018910745
2.328714 0.018797179
2.329714 0.018683016
2.330714 0.01856826
2.331714 0.018452911
2.332714 0.018336973
2.333714 0.01822045
2.334714 0.018103344
2.335714 0.017985656
2.336714 0.017867392
2.337714 0.017748552
2.338714 0.01762914
2.339714 0.01750916
2.340714 0.017388612
2.341714 0.017267501
2.342714 0.017145828999999998
2.343714 0.017023599
2.344714 0.016900814
2.345714 0.016777476
2.346714 0.016653589
2.347714 0.016529155
2.348714 0.016404178
2.349714 0.016278659
2.350714 0.016152601000000003
2.351714 0.016026007999999998
2.352714 0.015898884
2.353714 0.01577123
2.354714 0.01564305
2.355714 0.015514344999999999
2.356714 0.01538512
2.357714 0.015255377999999998
2.358714 0.015125121
2.359714 0.014994351999999999
2.360714 0.014863073999999999
2.361714 0.014731291
2.362714 0.014599005
2.363714 0.01446622
2.364714 0.014332938000000002
2.365714 0.014199162
2.366714 0.014064896
2.367714 0.013930143999999998
2.368714 0.013794906999999999
2.369714 0.013659189
2.370714 0.013522993
2.371714 0.013386322999999999
2.372714 0.013249181
2.373714 0.013111572
2.374714 0.012973499999999999
2.375714 0.012834964999999999
2.376714 0.012695973000000001
2.377714 0.012556526
2.378714 0.012416630000000001
2.379714 0.012276285
2.380714 0.012135498
2.381714 0.011994270999999999
2.382714 0.011852608
2.383714 0.011710512999999999
2.384714 0.01156799
2.385714 0.011425044
2.386714 0.011281677
2.387714 0.011137895
2.388714 0.010993701
2.389714 0.010849099000000001
2.390714 0.010704095
2.391714 0.010558692
2.392714 0.010412895
2.393714 0.010266708000000001
2.394714 0.010120136
2.395714 0.0099731835
2.396714 0.0098258548
2.397714 0.009678155
2.398714 0.0095300886
2.399714 0.009381659799999999
2.400714 0.0092328737
2.401714 0.0090837348
2.402714 0.008934248
2.403714 0.008784417899999999
2.404714 0.0086342487
2.405714 0.0084837455
2.406714 0.0083329127
2.407714 0.0081817554
2.408714 0.008030278
2.409714 0.007878485499999999
2.410714 0.0077263823
2.411714 0.0075739736000000005
2.412714 0.007421263599999999
2.413714 0.0072682567000000005
2.414714 0.0071149581
2.415714 0.006961372100000001
2.416714 0.0068075038
2.417714 0.0066533582999999995
2.418714 0.0064989399
2.419714 0.0063442531
2.420714 0.006189303499999999
2.421714 0.0060340956999999995
2.422714 0.0058786347
2.423714 0.0057229259
2.424714 0.0055669741
2.425714 0.005410784399999999
2.426714 0.0052543626000000005
2.427714 0.0050977134
2.428714 0.0049408423000000005
2.429714 0.004783755099999999
2.430714 0.0046264569
2.431714 0.0044689532
2.432714 0.0043112494
2.433714 0.0041533513
2.434714 0.0039952643
2.435714 0.0038369944
2.436714 0.003678547
2.437714 0.0035199278000000002
2.438714 0.0033611428
2.439714 0.0032021977
2.440714 0.0030430979999999997
2.441714 0.0028838496
2.442714 0.0027244585
2.443714 0.0025649302
2.444714 0.0024052706
2.445714 0.0022454853
2.446714 0.0020855802999999997
2.447714 0.0019255614
2.448714 0.0017654345000000001
2.449714 0.0016052053999999999
2.450714 0.0014448799
2.451714 0.0012844639
2.452714 0.0011239635000000001
2.453714 0.0009633844499999999
2.454714 0.00080273285
2.455714 0.00064201467
2.456714 0.00048123607
2.457714 0.00032040316
2.458714 0.00015952212
2.459714 -1.4008015e-06
2.460714 -0.0001623593
2.461714 -0.00032334701
2.462714 -0.00048435754000000005
2.463714 -0.00064538444
2.464714 -0.0008064212099999999
2.465714 -0.00096746126
2.466714 -0.001128498
2.467714 -0.001289525
2.468714 -0.0014505355
2.469714 -0.0016115227000000002
2.470714 -0.0017724802
2.471714 -0.0019334013
2.472714 -0.0020942791
2.473714 -0.002255107
2.474714 -0.0024158786
2.475714 -0.0025765868
2.476714 -0.0027372254
2.477714 -0.0028977875
2.478714 -0.0030582664999999998
2.479714 -0.0032186563
2.480714 -0.0033789496000000002
2.481714 -0.0035391404
2.482714 -0.0036992224
2.483714 -0.0038591886999999997
2.484714 -0.0040190327
2.485714 -0.0041787483
2.486714 -0.004338329
2.487714 -0.0044977682
2.488714 -0.0046570592999999995
2.489714 -0.0048161957
2.490714 -0.0049751710000000005
2.491714 -0.0051339786
2.492714 -0.005292612
2.493714 -0.0054510645
2.494714 -0.0056093293
2.495714 -0.0057673999
2.496714 -0.0059252696
2.497714 -0.006082931200000001
2.498714 -0.0062403786
2.499714 -0.006397604
2.500714 -0.006554601
2.501714 -0.0067113629
2.502714 -0.0068678826
2.503714 -0.0070241527
2.504714 -0.007180166700000001
2.505714 -0.0073359173
2.506714 -0.007491397299999999
2.507714 -0.007646599299999999
2.508714 -0.0078015168
2.509714 -0.0079561425
2.510714 -0.0081104699
2.511714 -0.008264491
2.512714 -0.0084181993
2.513714 -0.0085715874
2.514714 -0.0087246488
2.515714 -0.0088773755
2.516714 -0.009029760999999999
2.517714 -0.0091817979
2.518714 -0.009333479799999999
2.519714 -0.0094847986
2.520714 -0.0096357478
2.521714 -0.0097863209
2.522714 -0.009936510499999999
2.523714 -0.010086309
2.524714 -0.01023571
2.525714 -0.010384706
2.526714 -0.010533289999999999
2.527714 -0.010681454
2.528714 -0.010829192999999999
2.529714 -0.010976498
2.530714 -0.011123362
2.531714 -0.011269778999999999
2.532714 -0.011415741
2.533714 -0.011561241
2.534714 -0.011706270999999999
2.535714 -0.011850824
2.536714 -0.011994893
2.537714 -0.01213847
2.538714 -0.012281549
2.539714 -0.012424121
2.540714 -0.01256618
2.541714 -0.012707718
2.542714 -0.012848726999999999
2.543714 -0.012989201
2.544714 -0.013129132000000002
2.545714 -0.013268515
2.546714 -0.013407339999999998
2.547714 -0.013545601
2.548714 -0.013683291
2.549714 -0.013820402
2.550714 -0.013956928
2.551714 -0.014092862000000001
2.552714 -0.014228198000000001
2.553714 -0.014362927
2.554714 -0.014497043999999999
2.555714 -0.014630542
2.556714 -0.014763414
2.557714 -0.014895653
2.558714 -0.015027254
2.559714 -0.015158209
2.560714 -0.015288513
2.561714 -0.015418157
2.562714 -0.015547137
2.563714 -0.015675445
2.564714 -0.015803074
2.565714 -0.015930019
2.566714 -0.016056273
2.567714 -0.016181829
2.568714 -0.01630668
2.569714 -0.016430821
2.570714 -0.016554244
2.571714 -0.016676943
2.572714 -0.016798911
2.573714 -0.016920142000000003
2.574714 -0.017040627000000003
2.575714 -0.017160362000000002
2.576714 -0.017279337999999998
2.577714 -0.017397551
2.578714 -0.017514992
2.579714 -0.017631656
2.580714 -0.017747535999999998
2.581714 -0.017862626
2.582714 -0.017976917999999998
2.583714 -0.018090406
2.584714 -0.018203082
2.585714 -0.018314943
2.586714 -0.018425979999999998
2.587714 -0.018536187000000003
2.588714 -0.018645558
2.589714 -0.018754086
2.590714 -0.018861766
2.591714 -0.018968592
2.592714 -0.019074556
2.593714 -0.019179652999999998
2.594714 -0.019283876
2.595714 -0.019387221
2.596714 -0.019489681000000002
2.597714 -0.019591251
2.598714 -0.019691924
2.599714 -0.019791693
2.600714 -0.019890555
2.601714 -0.019988502
2.602714 -0.02008553
2.603714 -0.020181632
2.604714 -0.020276803
2.605714 -0.020371037
2.606714 -0.020464328
2.607714 -0.020556671
2.608714 -0.02064806
2.609714 -0.02073849
2.610714 -0.020827955
2.611714 -0.020916451
2.612714 -0.021003971
2.613714 -0.02109051
2.614714 -0.021176063
2.615714 -0.021260625000000002
2.616714 -0.021344189
2.617714 -0.021426752
2.618714 -0.021508308
2.619714 -0.021588852
2.620714 -0.021668378000000002
2.621714 -0.021746881
2.622714 -0.021824357
2.623714 -0.021900800999999998
2.624714 -0.021976208
2.625714 -0.022050571999999997
2.626714 -0.022123891
2.627714 -0.022196159
2.628714 -0.022267369999999998
2.629714 -0.02233752
2.630714 -0.022406607
2.631714 -0.022474624
2.632714 -0.022541567
2.633714 -0.022607431
2.634714 -0.022672211
2.635714 -0.022735905
2.636714 -0.022798507000000003
2.637714 -0.022860014
2.638714 -0.02292042
2.639714 -0.022979724
2.640714 -0.023037918
2.641714 -0.023095001
2.642714 -0.023150966
2.643714 -0.023205811
2.644714 -0.023259532
2.645714 -0.023312125
2.646714 -0.023363584
2.647714 -0.023413908
2.648714 -0.023463092
2.649714 -0.023511132
2.650714 -0.023558026
2.651714 -0.023603768
2.652714 -0.023648357000000002
2.653714 -0.023691787
2.654714 -0.023734057
2.655714 -0.023775164
2.656714 -0.023815103
2.657714 -0.023853871999999998
2.658714 -0.023891468
2.659714 -0.023927888999999997
2.660714 -0.023963131000000002
2.661714 -0.023997192
2.662714 -0.024030069
2.663714 -0.024061761
2.664714 -0.024092264000000002
2.665714 -0.024121578
2.666714 -0.024149698
2.667714 -0.024176625
2.668714 -0.024202354
2.669714 -0.024226886
2.670714 -0.024250216999999998
2.671714 -0.024272347
2.672714 -0.024293274
2.673714 -0.024312995
2.674714 -0.024331508999999998
2.675714 -0.024348816
2.676714 -0.024364913
2.677714 -0.0243798
2.678714 -0.024393476
2.679714 -0.024405938
2.680714 -0.024417185
2.681714 -0.024427217
2.682714 -0.024436033
2.683714 -0.024443632000000003
2.684714 -0.024450014000000003
2.685714 -0.024455176999999998
2.686714 -0.024459120999999997
2.687714 -0.024461842
2.688714 -0.024463343999999998
2.689714 -0.024463623
2.690714 -0.02446268
2.691714 -0.024460515000000002
2.692714 -0.024457127000000002
2.693714 -0.024452517000000003
2.694714 -0.024446685
2.695714 -0.024439627
2.696714 -0.024431347
2.697714 -0.024421844999999998
2.698714 -0.024411119999999998
2.699714 -0.024399173
2.700714 -0.024386005
2.701714 -0.024371615
2.702714 -0.024356003
2.703714 -0.024339173000000002
2.704714 -0.024321122
2.705714 -0.024301853999999998
2.706714 -0.024281368
2.707714 -0.024259664
2.708714 -0.024236745
2.709714 -0.024212610000000002
2.710714 -0.024187262
2.711714 -0.024160702
2.712714 -0.024132931
2.713714 -0.02410395
2.714714 -0.02407376
2.715714 -0.024042364
2.716714 -0.024009764
2.717714 -0.023975958
2.718714 -0.023940951
2.719714 -0.023904744
2.720714 -0.023867338000000002
2.721714 -0.023828736
2.722714 -0.02378894
2.723714 -0.02374795
2.724714 -0.023705771
2.725714 -0.023662404
2.726714 -0.02361785
2.727714 -0.023572113000000002
2.728714 -0.023525195000000002
2.729714 -0.023477098
2.730714 -0.023427825000000003
2.731714 -0.02337738
2.732714 -0.023325763
2.733714 -0.023272978
2.734714 -0.02321903
2.735714 -0.023163919
2.736714 -0.02310765
2.737714 -0.023050225
2.738714 -0.022991649
2.739714 -0.022931925
2.740714 -0.022871056
2.741714 -0.022809046
2.742714 -0.022745898
2.743714 -0.022681616
2.744714 -0.022616204
2.745714 -0.022549665
2.746714 -0.022482005
2.747714 -0.022413227
2.748714 -0.022343335
2.749714 -0.022272335
2.750714 -0.02220023
2.751714 -0.022127027
2.752714 -0.022052728
2.753714 -0.021977338000000003
2.754714 -0.021900864
2.755714 -0.021823308
2.756714 -0.021744677
2.757714 -0.021664974
2.758714 -0.021584206999999998
2.759714 -0.02150238
2.760714 -0.021419498000000002
2.761714 -0.021335567
2.762714 -0.021250594
2.763714 -0.021164582999999997
2.764714 -0.021077541
2.765714 -0.020989473
2.766714 -0.020900385
2.767714 -0.020810284
2.768714 -0.020719176
2.769714 -0.020627068000000002
2.770714 -0.020533965
2.771714 -0.020439875
2.772714 -0.020344804
2.773714 -0.020248759999999998
2.774714 -0.020151748
2.775714 -0.020053776000000002
2.776714 -0.019954851
2.777714 -0.019854979000000002
2.778714 -0.019754169999999998
2.779714 -0.019652428
2.780714 -0.019549762999999998
2.781714 -0.019446183000000002
2.782714 -0.019341693
2.783714 -0.019236302
2.784714 -0.019130018
2.785714 -0.019022847
2.786714 -0.018914799
2.787714 -0.01880588
2.788714 -0.018696098
2.789714 -0.018585463
2.790714 -0.018473981
2.791714 -0.018361660000000002
2.792714 -0.018248509
2.793714 -0.018134536
2.794714 -0.018019748999999998
2.795714 -0.017904157
2.796714 -0.017787768
2.797714 -0.01767059
2.798714 -0.017552634
2.799714 -0.017433905
2.800714 -0.017314413
2.801714 -0.017194169000000002
2.802714 -0.01707318
2.803714 -0.016951455
2.804714 -0.016829003
2.805714 -0.016705834
2.806714 -0.016581958
2.807714 -0.016457384
2.808714 -0.016332119
2.809714 -0.016206177000000002
2.810714 -0.016079565
2.811714 -0.015952294000000002
2.812714 -0.015824373
2.813714 -0.015695812
2.814714 -0.015566623
2.815714 -0.015436814
2.816714 -0.015306397
2.817714 -0.01517538
2.818714 -0.015043776000000002
2.819714 -0.014911593
2.820714 -0.014778844
2.821714 -0.014645536
2.822714 -0.014511681999999998
2.823714 -0.014377290999999999
2.824714 -0.014242374
2.825714 -0.014106941999999999
2.826714 -0.013971004
2.827714 -0.013834571000000002
2.828714 -0.013697655
2.829714 -0.013560265
2.830714 -0.013422411999999998
2.831714 -0.013284106
2.832714 -0.013145358999999999
2.833714 -0.01300618
2.834714 -0.012866582000000001
2.835714 -0.012726574
2.836714 -0.012586168
2.837714 -0.012445374
2.838714 -0.012304205
2.839714 -0.01216267
2.840714 -0.012020781
2.841714 -0.01187855
2.842714 -0.011735988999999999
2.843714 -0.011593108000000001
2.844714 -0.011449919
2.845714 -0.011306435
2.846714 -0.011162666
2.847714 -0.011018627
2.848714 -0.010874326
2.849714 -0.010729778
2.850714 -0.010584995
2.851714 -0.010439987999999999
2.852714 -0.01029477
2.853714 -0.010149353
2.854714 -0.010003751
2.855714 -0.0098579738
2.856714 -0.0097120363
2.857714 -0.0095659496
2.858714 -0.0094197268
2.859714 -0.0092733804
2.860714 -0.0091269234
2.861714 -0.0089803674
2.862714 -0.0088337256
2.863714 -0.008687011
2.864714 -0.008540236
2.865714 -0.008393412999999999
2.866714 -0.0082465544
2.867714 -0.0080996731
2.868714 -0.0079527825
2.869714 -0.0078058947
2.870714 -0.007659023
2.871714 -0.0075121796
2.872714 -0.007365378400000001
2.873714 -0.007218631800000001
2.874714 -0.0070719536
2.875714 -0.0069253569
2.876714 -0.006778854700000001
2.877714 -0.0066324603
2.878714 -0.0064861873
2.879714 -0.006340049
2.880714 -0.0061940591000000005
2.881714 -0.0060482314
2.882714 -0.0059025794999999995
2.883714 -0.0057571171
2.884714 -0.0056118581
2.885714 -0.0054668162
2.886714 -0.0053220054000000004
2.887714 -0.0051774394
2.888714 -0.005033132
2.889714 -0.0048890972
2.890714 -0.004745349
2.891714 -0.0046019013
2.892714 -0.0044587679000000005
2.893714 -0.0043159627
2.894714 -0.0041734991
2.895714 -0.0040313913
2.896714 -0.0038896524
2.897714 -0.0037482961
2.898714 -0.0036073361
2.899714 -0.0034667857000000002
2.900714 -0.0033266584
2.901714 -0.0031869673
2.902714 -0.003047726
2.903714 -0.0029089478999999997
2.904714 -0.0027706459000000003
2.905714 -0.0026328335
2.906714 -0.0024955236
2.907714 -0.0023587295999999997
2.908714 -0.0022224646999999998
2.909714 -0.0020867423
2.910714 -0.0019515755
2.911714 -0.0018169778
2.912714 -0.0016829626
2.913714 -0.0015495434000000002
2.914714 -0.0014167335999999999
2.915714 -0.0012845469
2.916714 -0.001152997
2.917714 -0.0010220974
2.918714 -0.0008918620600000001
2.919714 -0.00076230458
2.920714 -0.00063343882
2.921714 -0.0005052786
2.922714 -0.00037783786
2.923714 -0.00025113056
2.924714 -0.00012517063
2.925714 2.8131145e-08
2.926714 0.00012445176
2.927714 0.00024808642
2.928714 0.00037091833999999997
2.929714 0.00049293367
2.930714 0.00061411856
2.931714 0.0007344593499999999
2.932714 0.0008539424
2.933714 0.0009725541500000001
2.934714 0.0010902811
2.935714 0.0012071096
2.936714 0.0013230263999999999
2.937714 0.0014380180000000001
2.938714 0.0015520713
2.939714 0.0016651727
2.940714 0.0017773092999999998
2.941714 0.0018884677
2.942714 0.0019986348
2.943714 0.0021077976
2.944714 0.0022159429
2.945714 0.0023230575999999997
2.946714 0.0024291287
2.947714 0.0025341431
2.948714 0.0026380876
2.949714 0.0027409491
2.950714 0.0028427146
2.951714 0.002943371
2.952714 0.003042905
2.953714 0.0031413038
2.954714 0.0032385538
2.955714 0.0033346422999999997
2.956714 0.0034295561
2.957714 0.0035232823999999997
2.958714 0.0036158079
2.959714 0.00370712
2.960714 0.0037972059000000004
2.961714 0.0038860526000000003
2.962714 0.0039736475
2.963714 0.0040599782
2.964714 0.004145031899999999
2.965714 0.0042287968
2.966714 0.0043112603
2.967714 0.0043924105
2.968714 0.0044722354
2.969714 0.004550723
2.970714 0.0046278616
2.971714 0.0047036396
2.972714 0.0047780452999999995
2.973714 0.0048510676
2.974714 0.0049226949999999995
2.975714 0.0049929164
2.976714 0.0050617204
2.977714 0.0051290961
2.978714 0.0051950323
2.979714 0.005259518
2.980714 0.0053225423
2.981714 0.0053840944
2.982714 0.0054441636
2.983714 0.0055027387
2.984714 0.0055598091
2.985714 0.0056153643999999996
2.986714 0.0056693931000000005
2.987714 0.0057218851
2.988714 0.0057728295
2.989714 0.0058222155
2.990714 0.0058700327
2.991714 0.0059162707
2.992714 0.0059609189
2.993714 0.006003966699999999
2.994714 0.0060454036
2.995714 0.0060852195
2.996714 0.0061234037
2.997714 0.0061599465
2.998714 0.0061948376
2.999714 0.0062280677
3.000714 0.0062596264
3.001714 0.0062895037
3.002714 0.0063176907
3.003714 0.006344176700000001
3.004714 0.0063689527000000004
3.005714 0.0063920094999999994
3.006714 0.006413338300000001
3.007714 0.0064329295
3.008714 0.0064507738
3.009714 0.0064668617
3.010714 0.0064811851
3.011714 0.0064937354
3.012714 0.006504503799999999
3.013714 0.006513480899999999
3.014714 0.0065206594
3.015714 0.0065260297999999994
3.016714 0.0065295848
3.017714 0.006531315
3.018714 0.006531213100000001
3.019714 0.0065292705
3.020714 0.0065254797
3.021714 0.0065198321
3.022714 0.0065123204
3.023714 0.0065029359
3.024714 0.0064916712
3.025714 0.0064785192
3.026714 0.0064634717999999996
3.027714 0.006446521
3.028714 0.0064276603
3.029714 0.0064068816
3.030714 0.0063841784
3.031714 0.006359542700000001
3.032714 0.006332968800000001
3.033714 0.0063044492
3.034714 0.006273977500000001
3.035714 0.0062415471000000005
3.036714 0.0062071522
3.037714 0.006170786899999999
3.038714 0.006132444799999999
3.039714 0.00609212
3.040714 0.0060498074
3.041714 0.0060055016
3.042714 0.005959197
3.043714 0.005910889
3.044714 0.0058605725
3.045714 0.005808243100000001
3.046714 0.0057538960000000005
3.047714 0.005697527
3.048714 0.005639132
3.049714 0.0055787066
3.050714 0.0055162473
3.051714 0.0054517498999999995
3.052714 0.0053852113000000005
3.053714 0.005316627700000001
3.054714 0.0052459956
3.055714 0.0051733121
3.056714 0.0050985738
3.057714 0.0050217775
3.058714 0.0049429207
3.059714 0.0048620001000000005
3.060714 0.0047790134000000005
3.061714 0.0046939582
3.062714 0.0046068319
3.063714 0.0045176323
3.064714 0.0044263572
3.065714 0.0043330048
3.066714 0.0042375734
3.067714 0.004140061
3.068714 0.0040404662
3.069714 0.003938787599999999
3.070714 0.0038350241000000003
3.071714 0.0037291746
3.072714 0.0036212379
3.073714 0.0035112133999999997
3.074714 0.0033991008000000002
3.075714 0.0032848991
3.076714 0.0031686086000000005
3.077714 0.0030502288
3.078714 0.0029297598
3.079714 0.0028072021
3.080714 0.0026825559
3.081714 0.0025558218
3.082714 0.0024270004
3.083714 0.0022960927
3.084714 0.0021630995
3.085714 0.0020280217
3.086714 0.0018908606
3.087714 0.0017516174999999998
3.088714 0.0016102936999999999
3.089714 0.0014668907
3.090714 0.0013214101000000001
3.091714 0.0011738535999999999
3.092714 0.0010242228999999999
3.093714 0.00087251992
3.094714 0.00071874656
3.095714 0.00056290496
3.096714 0.00040499726
3.097714 0.00024502588
3.098714 8.2993188e-05
3.099714 -8.1098233e-05
3.100714 -0.0002472457
3.101714 -0.00041544636
3.102714 -0.00058569722
3.103714 -0.00075799512
3.104714 -0.00093233675
3.105714 -0.0011087186
3.106714 -0.001287137
3.107714 -0.001467588
3.108714 -0.0016500677
3.109714 -0.0018345715999999999
3.110714 -0.0020210955
3.111714 -0.0022096347
3.112714 -0.0024001842999999998
3.113714 -0.0025927393
3.114714 -0.0027872943999999998
3.115714 -0.0029838444
3.116714 -0.0031823833999999997
3.117714 -0.0033829055999999996
3.118714 -0.0035854053
3.119714 -0.0037898757
3.120714 -0.003996311
3.121714 -0.0042047042
3.122714 -0.0044150489
3.123714 -0.0046273377
3.124714 -0.0048415637
3.125714 -0.0050577197
3.126714 -0.0052757983
3.127714 -0.005495792
3.128714 -0.0057176927
3.129714 -0.0059414924
3.130714 -0.0061671832
3.131714 -0.0063947569000000004
3.132714 -0.006624204999999999
3.133714 -0.0068555186
3.134714 -0.0070886890000000004
3.135714 -0.0073237075
3.136714 -0.007560565399999999
3.137714 -0.0077992532
3.138714 -0.008039761500000001
3.139714 -0.0082820807
3.140714 -0.008526201399999999
3.141714 -0.0087721135
3.142714 -0.009019807500000001
3.143714 -0.009269272399999999
3.144714 -0.0095204989
3.145714 -0.0097734759
3.146714 -0.010028193
3.147714 -0.01028464
3.148714 -0.010542804
3.149714 -0.010802676
3.150714 -0.011064244
3.151714 -0.011327497
3.152714 -0.011592422
3.153714 -0.011859009
3.154714 -0.012127245
3.155714 -0.012397119000000002
3.156714 -0.012668617000000002
3.157714 -0.012941727
3.158714 -0.013216437999999999
3.159714 -0.013492737000000001
3.160714 -0.01377061
3.161714 -0.014050044000000001
3.162714 -0.014331026
3.163714 -0.014613543
3.164714 -0.014897581
3.165714 -0.015183127999999999
3.166714 -0.015470168999999999
3.167714 -0.01575869
3.168714 -0.016048675999999998
3.169714 -0.016340114000000003
3.170714 -0.01663299
3.171714 -0.016927291
3.172714 -0.017223001
3.173714 -0.017520103999999998
3.174714 -0.017818587
3.175714 -0.018118435
3.176714 -0.018419634
3.177714 -0.018722167
3.178714 -0.019026019
3.179714 -0.019331176
3.180714 -0.019637622
3.181714 -0.019945341000000002
3.182714 -0.020254316999999997
3.183714 -0.020564535
3.184714 -0.020875978
3.185714 -0.02118863
3.186714 -0.021502476
3.187714 -0.021817499
3.188714 -0.022133681
3.189714 -0.022451008
3.190714 -0.022769460000000002
3.191714 -0.023089023
3.192714 -0.023409679
3.193714 -0.023731409
3.194714 -0.024054197000000003
3.195714 -0.024378025
3.196714 -0.024702874000000003
3.197714 -0.025028730000000003
3.198714 -0.025355571
3.199714 -0.025683382
3.200714 -0.026012142
3.201714 -0.026341833
3.202714 -0.026672434999999998
3.203714 -0.027003934
3.204714 -0.027336305
3.205714 -0.027669533000000003
3.206714 -0.028003598
3.207714 -0.028338481
3.208714 -0.028674162
3.209714 -0.029010623
3.210714 -0.02934784
3.211714 -0.029685796
3.212714 -0.030024475000000002
3.213714 -0.030363852
3.214714 -0.030703909999999997
3.215714 -0.031044627999999998
3.216714 -0.031385984
3.217714 -0.03172796
3.218714 -0.032070535000000004
3.219714 -0.03241369
3.220714 -0.0327574
3.221714 -0.033101649
3.222714 -0.033446413
3.223714 -0.033791675
3.224714 -0.034137411
3.225714 -0.034483598
3.226714 -0.034830218999999996
3.227714 -0.03517725
3.228714 -0.035524667999999995
3.229714 -0.035872453
3.230714 -0.036220584
3.231714 -0.036569039000000005
3.232714 -0.036917796
3.233714 -0.037266832
3.234714 -0.037616125
3.235714 -0.03796565
3.236714 -0.038315388
3.237714 -0.038665315
3.238714 -0.039015411
3.239714 -0.039365648999999996
3.240714 -0.03971601
3.241714 -0.040066469
3.242714 -0.040417004
3.243714 -0.040767595
3.244714 -0.041118215
3.245714 -0.04146884
3.246714 -0.041819451
3.247714 -0.042170020999999995
3.248714 -0.04252053
3.249714 -0.042870952
3.250714 -0.043221266
3.251714 -0.043571446
3.252714 -0.043921472
3.253714 -0.044271318
3.254714 -0.04462096
3.255714 -0.044970374
3.256714 -0.045319536
3.257714 -0.045668424
3.258714 -0.046017011999999996
3.259714 -0.046365274000000005
3.260714 -0.04671319
3.261714 -0.047060734
3.262714 -0.047407878
3.263714 -0.047754601
3.264714 -0.048100876
3.265714 -0.048446679
3.266714 -0.048791987
3.267714 -0.049136771
3.268714 -0.049481011000000005
3.269714 -0.049824675
3.270714 -0.050167745
3.271714 -0.050510192999999995
3.272714 -0.050851988
3.273714 -0.051193108
3.274714 -0.05153353
3.275714 -0.051873230000000006
3.276714 -0.052212179000000004
3.277714 -0.052550354
3.278714 -0.052887725
3.279714 -0.05322427
3.280714 -0.053559965
3.281714 -0.053894782
3.282714 -0.05422869599999999
3.283714 -0.054561684
3.284714 -0.054893718
3.285714 -0.055224774000000004
3.286714 -0.055554822999999996
3.287714 -0.055883848
3.288714 -0.056211819
3.289714 -0.056538708
3.290714 -0.05686449600000001
3.291714 -0.057189155
3.292714 -0.057512661
3.293714 -0.057834986
3.294714 -0.058156112
3.295714 -0.058476004
3.296714 -0.058794644
3.297714 -0.059112004
3.298714 -0.05942806
3.299714 -0.059742789
3.300714 -0.060056167
3.301714 -0.060368166
3.302714 -0.060678757
3.303714 -0.060987915
3.304714 -0.061295618
3.305714 -0.061601842999999996
3.306714 -0.06190656
3.307714 -0.062209745999999996
3.308714 -0.062511372
3.309714 -0.062811415
3.310714 -0.063109852
3.311714 -0.06340665300000001
3.312714 -0.06370178900000001
3.313714 -0.063995243
3.314714 -0.06428698
3.315714 -0.064576982
3.316714 -0.06486522
3.317714 -0.06515167200000001
3.318714 -0.065436307
3.319714 -0.065719103
3.320714 -0.066000037
3.321714 -0.066279079
3.322714 -0.066556205
3.323714 -0.06683139399999999
3.324714 -0.06710461499999999
3.325714 -0.067375845
3.326714 -0.067645061
3.327714 -0.06791224
3.328714 -0.06817735300000001
3.329714 -0.068440381
3.330714 -0.068701297
3.331714 -0.06896007700000001
3.332714 -0.069216691
3.333714 -0.069471117
3.334714 -0.069723336
3.335714 -0.069973321
3.336714 -0.070221041
3.337714 -0.07046648
3.338714 -0.070709607
3.339714 -0.070950401
3.340714 -0.07118883699999999
3.341714 -0.071424892
3.342714 -0.07165854299999999
3.343714 -0.071889767
3.344714 -0.072118535
3.345714 -0.072344823
3.346714 -0.072568608
3.347714 -0.072789873
3.348714 -0.073008589
3.349714 -0.073224731
3.350714 -0.073438272
3.351714 -0.073649193
3.352714 -0.073857477
3.353714 -0.074063096
3.354714 -0.074266025
3.355714 -0.074466248
3.356714 -0.074663735
3.357714 -0.074858469
3.358714 -0.075050432
3.359714 -0.07523959499999999
3.360714 -0.075425941
3.361714 -0.075609447
3.362714 -0.075790094
3.363714 -0.07596786
3.364714 -0.076142722
3.365714 -0.076314656
3.366714 -0.076483644
3.367714 -0.07664967
3.368714 -0.076812709
3.369714 -0.07697274
3.370714 -0.077129737
3.371714 -0.077283685
3.372714 -0.077434565
3.373714 -0.077582354
3.374714 -0.07772703
3.375714 -0.077868573
3.376714 -0.078006962
3.377714 -0.078142178
3.378714 -0.078274199
3.379714 -0.078403007
3.380714 -0.078528578
3.381714 -0.078650896
3.382714 -0.078769936
3.383714 -0.078885682
3.384714 -0.07899811
3.385714 -0.079107203
3.386714 -0.079212937
3.387714 -0.07931530099999999
3.388714 -0.07941427200000001
3.389714 -0.079509831
3.390714 -0.079601957
3.391714 -0.07969063
3.392714 -0.07977584
3.393714 -0.07985756399999999
3.394714 -0.07993578300000001
3.395714 -0.080010481
3.396714 -0.08008164
3.397714 -0.080149242
3.398714 -0.080213271
3.399714 -0.080273708
3.400714 -0.080330542
3.401714 -0.080383755
3.402714 -0.080433331
3.403714 -0.080479251
3.404714 -0.08052149800000001
3.405714 -0.08056006
3.406714 -0.080594921
3.407714 -0.080626062
3.408714 -0.080653472
3.409714 -0.080677128
3.410714 -0.080697023
3.411714 -0.080713135
3.412714 -0.080725458
3.413714 -0.080733967
3.414714 -0.08073865300000001
3.415714 -0.080739503
3.416714 -0.0807365
3.417714 -0.080729625
3.418714 -0.080718868
3.419714 -0.08070421800000001
3.420714 -0.08068566099999999
3.421714 -0.080663181
3.422714 -0.080636767
3.423714 -0.0806064
3.424714 -0.080572075
3.425714 -0.080533774
3.426714 -0.080491486
3.427714 -0.08044519900000001
3.428714 -0.080394902
3.429714 -0.08034058300000001
3.430714 -0.08028222900000001
3.431714 -0.080219837
3.432714 -0.08015338699999999
3.433714 -0.080082874
3.434714 -0.080008287
3.435714 -0.07992961900000001
3.436714 -0.079846859
3.437714 -0.079759996
3.438714 -0.079669018
3.439714 -0.079573918
3.440714 -0.079474691
3.441714 -0.07937132599999999
3.442714 -0.079263817
3.443714 -0.079152151
3.444714 -0.079036324
3.445714 -0.078916323
3.446714 -0.07879214799999999
3.447714 -0.078663783
3.448714 -0.07853122700000001
3.449714 -0.078394468
3.450714 -0.0782535
3.451714 -0.078108319
3.452714 -0.077958917
3.453714 -0.07780529
3.454714 -0.07764742499999999
3.455714 -0.07748532200000001
3.456714 -0.077318971
3.457714 -0.07714837000000001
3.458714 -0.07697351399999999
3.459714 -0.076794397
3.460714 -0.07661101399999999
3.461714 -0.076423358
3.462714 -0.07623142399999999
3.463714 -0.076035212
3.464714 -0.07583471600000001
3.465714 -0.075629936
3.466714 -0.075420865
3.467714 -0.075207505
3.468714 -0.074989849
3.469714 -0.074767898
3.470714 -0.074541644
3.471714 -0.07431109000000001
3.472714 -0.074076233
3.473714 -0.073837076
3.474714 -0.073593616
3.475714 -0.07334585
3.476714 -0.073093775
3.477714 -0.0728374
3.478714 -0.072576717
3.479714 -0.072311726
3.480714 -0.072042429
3.481714 -0.071768824
3.482714 -0.071490917
3.483714 -0.071208703
3.484714 -0.070922181
3.485714 -0.070631359
3.486714 -0.070336234
3.487714 -0.070036808
3.488714 -0.06973308
3.489714 -0.069425057
3.490714 -0.069112738
3.491714 -0.068796123
3.492714 -0.06847521899999999
3.493714 -0.068150024
3.494714 -0.06782054
3.495714 -0.067486771
3.496714 -0.067148724
3.497714 -0.066806405
3.498714 -0.06645981299999999
3.499714 -0.066108949
3.500714 -0.06575382399999999
3.501714 -0.065394444
3.502714 -0.065030809
3.503714 -0.06466293099999999
3.504714 -0.06429081
3.505714 -0.063914456
3.506714 -0.063533877
3.507714 -0.063149078
3.508714 -0.062760065
3.509714 -0.062366848999999995
3.510714 -0.061969436
3.511714 -0.06156783800000001
3.512714 -0.061162061
3.513714 -0.06075211
3.514714 -0.060337997000000004
3.515714 -0.059919734
3.516714 -0.059497326999999996
3.517714 -0.059070787
3.518714 -0.058640126
3.519714 -0.058205349999999996
3.520714 -0.05776647
3.521714 -0.057323492
3.522714 -0.056876434
3.523714 -0.056425302000000004
3.524714 -0.055970111999999995
3.525714 -0.055510870999999996
3.526714 -0.05504759
3.527714 -0.05458028200000001
3.528714 -0.054108957
3.529714 -0.053633627
3.530714 -0.05315431
3.531714 -0.052671011999999996
3.532714 -0.05218375
3.533714 -0.051692536
3.534714 -0.051197381
3.535714 -0.05069830200000001
3.536714 -0.050195312000000006
3.537714 -0.049688423
3.538714 -0.049177656
3.539714 -0.048663022
3.540714 -0.048144534
3.541714 -0.047622213999999996
3.542714 -0.047096075
3.543714 -0.046566131999999996
3.544714 -0.046032405
3.545714 -0.045494913
3.546714 -0.044953669
3.547714 -0.044408694
3.548714 -0.043860005
3.549714 -0.043307623
3.550714 -0.042751565
3.551714 -0.042191849000000003
3.552714 -0.041628495
3.553714 -0.041061522999999996
3.554714 -0.040490952
3.555714 -0.039916799999999995
3.556714 -0.039339089
3.557714 -0.038757838999999995
3.558714 -0.038173067000000005
3.559714 -0.037584794
3.560714 -0.036993041000000004
3.561714 -0.036397827
3.562714 -0.035799172
3.563714 -0.035197099
3.564714 -0.034591625
3.565714 -0.033982773
3.566714 -0.033370563
3.567714 -0.032755017
3.568714 -0.032136153
3.569714 -0.031513994000000004
3.570714 -0.030888565
3.571714 -0.030259884
3.572714 -0.029627976
3.573714 -0.02899286
3.574714 -0.028354561
3.575714 -0.027713100999999997
3.576714 -0.027068504
3.577714 -0.026420795000000004
3.578714 -0.025769995
3.579714 -0.025116131000000003
3.580714 -0.024459226
3.581714 -0.023799307
3.582714 -0.023136397
3.583714 -0.022470522
3.584714 -0.021801707
3.585714 -0.021129979
3.586714 -0.020455364
3.587714 -0.019777888
3.588714 -0.019097575999999998
3.589714 -0.018414455
3.590714 -0.017728551999999998
3.591714 -0.017039893
3.592714 -0.016348505
3.593714 -0.015654416
3.594714 -0.014957653
3.595714 -0.014258241999999999
3.596714 -0.013556211
3.597714 -0.012851587
3.598714 -0.012144397
3.599714 -0.011434670000000001
3.600714 -0.010722434
3.601714 -0.010007716
3.602714 -0.0092905451
3.603714 -0.008570949999999999
3.604714 -0.007848958900000001
3.605714 -0.007124601
3.606714 -0.006397905999999999
3.607714 -0.005668903
3.608714 -0.004937622
3.609714 -0.0042040930999999995
3.610714 -0.0034683464000000003
3.611714 -0.0027304131
3.612714 -0.0019903242
3.613714 -0.0012481108999999998
3.614714 -0.00050380477
3.615714 0.00024256227999999998
3.616714 0.00099095823
3.617714 0.0017413508
3.618714 0.0024937075
3.619714 0.0032479955
3.620714 0.0040041821
3.621714 0.0047622339
3.622714 0.0055221182
3.623714 0.0062838015
3.624714 0.007047250299999999
3.625714 0.0078124307
3.626714 0.0085793101
3.627714 0.0093478549
3.628714 0.010118031999999999
3.629714 0.010889806
3.630714 0.011663146
3.631714 0.012438018
3.632714 0.013214387999999999
3.633714 0.013992221999999999
3.634714 0.014771488
3.635714 0.015552151000000002
3.636714 0.016334179
3.637714 0.017117537000000002
3.638714 0.017902192
3.639714 0.018688112
3.640714 0.019475262
3.641714 0.020263607
3.642714 0.021053114
3.643714 0.02184375
3.644714 0.022635479
3.645714 0.023428268000000002
3.646714 0.024222081
3.647714 0.025016881
3.648714 0.025812635000000004
3.649714 0.026609308999999998
3.650714 0.027406865
3.651714 0.028205267
3.652714 0.029004482
3.653714 0.02980447
3.654714 0.030605198
3.655714 0.031406627
3.656714 0.032208723
3.657714 0.033011445
3.658714 0.033814757
3.659714 0.034618622
3.660714 0.035423005
3.661714 0.036227866000000004
3.662714 0.037033169
3.663714 0.037838877
3.664714 0.038644951
3.665714 0.039451354
3.666714 0.040258048000000005
3.667714 0.041064998
3.668714 0.041872163999999996
3.669714 0.042679507
3.670714 0.043486993
3.671714 0.044294583000000005
3.672714 0.045102241
3.673714 0.045909928
3.674714 0.046717605
3.675714 0.047525237
3.676714 0.048332784
3.677714 0.049140211
3.678714 0.049947476
3.679714 0.05075454200000001
3.680714 0.051561376000000006
3.681714 0.052367937
3.682714 0.053174183
3.683714 0.053980079
3.684714 0.054785586000000004
3.685714 0.055590667999999996
3.686714 0.056395284
3.687714 0.057199393999999994
3.688714 0.058002955999999994
3.689714 0.058805936999999996
3.690714 0.059608294
3.691714 0.060409989
3.692714 0.061210984
3.693714 0.062011235000000005
3.694714 0.062810711
3.695714 0.063609367
3.696714 0.064407167
3.697714 0.065204065
3.698714 0.066000031
3.699714 0.06679502
3.700714 0.067588995
3.701714 0.068381923
3.702714 0.069173757
3.703714 0.069964468
3.704714 0.070754008
3.705714 0.071542343
3.706714 0.07232943900000001
3.707714 0.073115254
3.708714 0.073899754
3.709714 0.074682897
3.710714 0.075464649
3.711714 0.076244969
3.712714 0.077023817
3.713714 0.07780116299999999
3.714714 0.078576966
3.715714 0.079351186
3.716714 0.080123782
3.717714 0.080894725
3.718714 0.081663969
3.719714 0.082431477
3.720714 0.083197217
3.721714 0.083961146
3.722714 0.084723224
3.723714 0.08548341599999999
3.724714 0.086241681
3.725714 0.086997979
3.726714 0.08775227499999999
3.727714 0.088504527
3.728714 0.089254696
3.729714 0.090002746
3.730714 0.090748636
3.731714 0.091492332
3.732714 0.09223379300000001
3.733714 0.09297298400000001
3.734714 0.093709864
3.735714 0.094444398
3.736714 0.095176545
3.737714 0.095906272
3.738714 0.096633541
3.739714 0.097358314
3.740714 0.09808054899999999
3.741714 0.098800217
3.742714 0.09951728900000001
3.743714 0.10023172
3.744714 0.10094347000000001
3.745714 0.10165250999999999
3.746714 0.1023588
3.747714 0.10306231
3.748714 0.10376300000000001
3.749714 0.10446084
3.750714 0.10515579
3.751714 0.10584782999999999
3.752714 0.1065369
3.753714 0.10722298
3.754714 0.10790604000000001
3.755714 0.10858603
3.756714 0.10926293000000001
3.757714 0.10993668
3.758714 0.11060727000000001
3.759714 0.11127464999999999
3.760714 0.11193879
3.761714 0.11259965999999999
3.762714 0.11325721
3.763714 0.11391140999999999
3.764714 0.11456223000000001
3.765714 0.11520963
3.766714 0.11585358000000001
3.767714 0.11649404000000001
3.768714 0.11713099
3.769714 0.11776437
3.770714 0.11839416
3.771714 0.11902034
3.772714 0.11964286
3.773714 0.12026168
3.774714 0.12087679
3.775714 0.12148813
3.776714 0.12209568999999999
3.777714 0.12269943
3.778714 0.12329932
3.779714 0.12389531999999999
3.780714 0.12448741
3.781714 0.12507555
3.782714 0.12565972
3.783714 0.12623989
3.784714 0.12681602
3.785714 0.12738807
3.786714 0.12795603
3.787714 0.12851985999999999
3.788714 0.12907953
3.789714 0.129635
3.790714 0.13018626
3.791714 0.13073328
3.792714 0.13127601
3.793714 0.13181442999999998
3.794714 0.13234849999999998
3.795714 0.13287822
3.796714 0.13340353
3.797714 0.13392441000000002
3.798714 0.13444082999999998
3.799714 0.13495275
3.800714 0.13546016
3.801714 0.13596301
3.802714 0.13646128
3.803714 0.13695494
3.804714 0.13744397
3.805714 0.13792833
3.806714 0.13840799
3.807714 0.13888293
3.808714 0.13935312
3.809714 0.13981854000000002
3.810714 0.14027915
3.811714 0.14073492
3.812714 0.14118585
3.813714 0.14163189
3.814714 0.14207303999999998
3.815714 0.14250925
3.816714 0.14294049
3.817714 0.14336677
3.818714 0.14378804
3.819714 0.14420429
3.820714 0.14461548
3.821714 0.14502159
3.822714 0.14542260999999998
3.823714 0.14581850999999998
3.824714 0.14620927
3.825714 0.14659486
3.826714 0.14697528
3.827714 0.14735047
3.828714 0.14772043
3.829714 0.14808512999999998
3.830714 0.14844456
3.831714 0.14879869
3.832714 0.14914749000000002
3.833714 0.14949094999999998
3.834714 0.14982906
3.835714 0.15016177
3.836714 0.15048907
3.837714 0.15081095
3.838714 0.15112738
3.839714 0.15143834
3.840714 0.1517438
3.841714 0.15204375
3.842714 0.15233818
3.843714 0.15262705999999998
3.844714 0.15291038
3.845714 0.15318812
3.846714 0.15346025000000002
3.847714 0.15372676999999998
3.848714 0.15398766
3.849714 0.1542429
3.850714 0.15449247
3.851714 0.15473636
3.852714 0.15497455999999998
3.853714 0.15520704
3.854714 0.15543379
3.855714 0.15565481
3.856714 0.15587007
3.857714 0.15607956
3.858714 0.15628326
3.859714 0.15648117
3.860714 0.15667327
3.861714 0.15685953
3.862714 0.15703995
3.863714 0.15721451
3.864714 0.15738321
3.865714 0.15754603
3.866714 0.15770296
3.867714 0.15785396999999998
3.868714 0.15799906
3.869714 0.15813821
3.870714 0.15827143
3.871714 0.15839868
3.872714 0.15851996000000002
3.873714 0.15863526
3.874714 0.15874456
3.875714 0.15884785999999998
3.876714 0.15894513000000002
3.877714 0.15903638
3.878714 0.15912158
3.879714 0.15920075
3.880714 0.15927384
3.881714 0.15934088
3.882714 0.15940184
3.883714 0.15945672
3.884714 0.15950551
3.885714 0.15954821000000002
3.886714 0.1595848
3.887714 0.15961529000000002
3.888714 0.15963966
3.889714 0.15965790000000002
3.890714 0.15967002
3.891714 0.15967601
3.892714 0.15967586
3.893714 0.15966957
3.894714 0.15965714
3.895714 0.15963856
3.896714 0.15961382000000002
3.897714 0.15958293
3.898714 0.15954586999999998
3.899714 0.15950265
3.900714 0.15945326
3.901714 0.15939769999999998
3.902714 0.15933596
3.903714 0.15926805
3.904714 0.15919396000000002
3.905714 0.15911368
3.906714 0.15902722
3.907714 0.15893457
3.908714 0.15883574
3.909714 0.15873072
3.910714 0.15861951
3.911714 0.1585021
3.912714 0.15837851
3.913714 0.15824871000000001
3.914714 0.15811273
3.915714 0.15797056
3.916714 0.1578222
3.917714 0.15766765
3.918714 0.15750692
3.919714 0.15734
3.920714 0.1571669
3.921714 0.15698763000000002
3.922714 0.1568022
3.923714 0.15661059
3.924714 0.15641280999999999
3.925714 0.15620887
3.926714 0.15599879
3.927714 0.15578256000000001
3.928714 0.15556018
3.929714 0.15533167
3.930714 0.15509704
3.931714 0.15485627999999999
3.932714 0.1546094
3.933714 0.15435641
3.934714 0.15409732
3.935714 0.15383214
3.936714 0.15356087
3.937714 0.15328351
3.938714 0.15300007999999998
3.939714 0.15271059
3.940714 0.15241504
3.941714 0.15211344000000002
3.942714 0.15180580000000002
3.943714 0.15149212
3.944714 0.15117242
3.945714 0.1508467
3.946714 0.15051498
3.947714 0.15017726
3.948714 0.14983354000000002
3.949714 0.14948385
3.950714 0.14912819
3.951714 0.14876658
3.952714 0.14839902
3.953714 0.14802553999999998
3.954714 0.14764613
3.955714 0.14726082000000001
3.956714 0.14686962
3.957714 0.14647253999999998
3.958714 0.14606959
3.959714 0.14566078
3.960714 0.14524615
3.961714 0.14482569
3.962714 0.14439942
3.963714 0.14396737
3.964714 0.14352954
3.965714 0.14308596
3.966714 0.14263662
3.967714 0.14218156
3.968714 0.14172079
3.969714 0.14125432
3.970714 0.14078219
3.971714 0.14030439
3.972714 0.13982095
3.973714 0.13933189
3.974714 0.13883722
3.975714 0.13833696
3.976714 0.13783112
3.977714 0.13731973
3.978714 0.1368028
3.979714 0.13628035
3.980714 0.1357524
3.981714 0.13521896
3.982714 0.13468006
3.983714 0.13413571000000002
3.984714 0.13358594
3.985714 0.13303077
3.986714 0.13247020999999998
3.987714 0.13190429
3.988714 0.13133301
3.989714 0.13075642
3.990714 0.13017453
3.991714 0.12958736999999998
3.992714 0.12899494
3.993714 0.12839729
3.994714 0.12779442
3.995714 0.12718637
3.996714 0.12657316
3.997714 0.12595481
3.998714 0.12533135
3.999714 0.1247028
4.000714 0.1240692
4.001714 0.12343056
4.002714 0.12278691
4.003714 0.12213828
4.004714 0.12148468999999999
4.005714 0.12082616
4.006714 0.12016273
4.007714 0.11949443
4.008714 0.11882126999999999
4.009714 0.11814327000000001
4.010714 0.11746049
4.011714 0.11677293000000001
4.012714 0.11608062
4.013714 0.11538358
4.014714 0.11468184999999999
4.015714 0.11397544999999999
4.016714 0.11326442
4.017715 0.11254877999999999
4.018714 0.11182856000000001
4.019714 0.11110377
4.020714 0.11037445
4.021714 0.10964062999999999
4.022714 0.10890233
4.023714 0.10815959
4.024714 0.10741244
4.025714 0.10666089000000001
4.026714 0.105905
4.027714 0.10514478
4.028714 0.10438027
4.029714 0.10361149
4.030715 0.10283848000000001
4.031714 0.10206127
4.032714 0.10127989
4.033714 0.10049436
4.034714 0.09970474099999999
4.035714 0.098911044
4.036714 0.09811330800000001
4.037714 0.097311562
4.038714 0.096505845
4.039714 0.095696189
4.040714 0.094882626
4.041714 0.094065192
4.042714 0.09324391700000001
4.043715 0.092418841
4.044714 0.09158999300000001
4.045714 0.090757408
4.046714 0.089921115
4.047714 0.089081156
4.048714 0.088237558
4.049714 0.087390357
4.050714 0.086539588
4.051714 0.085685286
4.052714 0.084827485
4.053714 0.08396621600000001
4.054714 0.083101518
4.055714 0.08223342
4.056714 0.081361958
4.057714 0.080487173
4.058714 0.079609093
4.059714 0.078727753
4.060714 0.077843195
4.061714 0.076955446
4.062714 0.076064549
4.063715 0.075170537
4.064714 0.074273453
4.065714 0.073373324
4.066714 0.072470197
4.067714 0.071564101
4.068714 0.07065507800000001
4.069714 0.069743168
4.070714 0.068828405
4.071714 0.067910831
4.072714 0.066990487
4.073714 0.066067406
4.074714 0.065141631
4.075714 0.064213201
4.076715 0.063282152
4.077714 0.062348525
4.078714 0.061412359
4.079714 0.06047369699999999
4.080714 0.059532577999999996
4.081714 0.058589038
4.082714 0.057643116
4.083714 0.056694855
4.084714 0.055744295
4.085714 0.054791471
4.086714 0.053836423
4.087714 0.052879192000000005
4.088714 0.051919819
4.089714 0.050958339000000005
4.090714 0.049994793
4.091714 0.049029221
4.092714 0.048061661
4.093714 0.047092154000000004
4.094714 0.046120738
4.095714 0.045147457
4.096714 0.044172344
4.097714 0.043195445
4.098714 0.042216797
4.099714 0.041236443
4.100714 0.040254422
4.101714 0.039270773
4.102714 0.038285542
4.103714 0.037298768
4.104714 0.036310492
4.105714 0.035320758
4.106714 0.034329607
4.107714 0.033337082000000004
4.108714 0.032343224
4.109715 0.031348075999999996
4.110714 0.030351682999999997
4.111714 0.029354085999999998
4.112714 0.028355327
4.113714 0.027355450000000003
4.114714 0.026354496
4.115714 0.025352509999999998
4.116714 0.024349528999999998
4.117714 0.023345598
4.118714 0.022340759
4.119714 0.021335055000000002
4.120714 0.020328524
4.121714 0.019321209
4.122715 0.018313152
4.123714 0.017304391
4.124714 0.016294970000000002
4.125714 0.015284926999999999
4.126714 0.014274305
4.127714 0.013263144000000001
4.128714 0.012251482999999999
4.129714 0.011239362999999999
4.130714 0.010226826
4.131714 0.0092139104
4.132714 0.0082006591
4.133714 0.0071871116
4.134714 0.0061733102
4.135714 0.0051592957
4.136714 0.004145109399999999
4.137714 0.0031307935999999995
4.138714 0.0021163902
4.139714 0.0011019414
4.140714 8.74899e-05
4.141714 -0.00092692171
4.142715 -0.0019412506
4.143714 -0.0029554538
4.144714 -0.0039694882
4.145714 -0.0049833103
4.146714 -0.0059968766
4.147714 -0.0070101436
4.148714 -0.008023068199999999
4.149714 -0.0090356072
4.150714 -0.010047717000000001
4.151714 -0.011059354
4.152714 -0.012070477
4.153714 -0.013081041
4.154714 -0.014091005
4.155715 -0.015100325999999999
4.156714 -0.016108961
4.157714 -0.017116869
4.158714 -0.018124007
4.159714 -0.019130333
4.160714 -0.020135807
4.161714 -0.021140385
4.162714 -0.022144028
4.163714 -0.023146694000000002
4.164714 -0.024148342
4.165714 -0.025148931
4.166714 -0.026148421
4.167714 -0.027146769999999997
4.168715 -0.028143934000000002
4.169714 -0.029139876000000002
4.170714 -0.030134551
4.171714 -0.03112792
4.172714 -0.032119939
4.173714 -0.033110566
4.174714 -0.034099762
4.175714 -0.035087485
4.176714 -0.036073689
4.177714 -0.037058335000000005
4.178714 -0.038041381
4.179714 -0.039022783
4.180714 -0.040002496
4.181714 -0.040980481
4.182714 -0.041956695999999995
4.183714 -0.042931098
4.184714 -0.043903646000000005
4.185714 -0.044874297
4.186714 -0.045843006
4.187714 -0.046809737
4.188715 -0.047774444
4.189714 -0.048737088
4.190714 -0.04969763099999999
4.191714 -0.050656026
4.192714 -0.051612238000000005
4.193714 -0.052566227
4.194714 -0.053517951
4.195714 -0.054467370999999994
4.196714 -0.05541445
4.197714 -0.056359149
4.198714 -0.057301426
4.199714 -0.058241247
4.200714 -0.059178571000000006
4.201715 -0.06011335600000001
4.202714 -0.061045575000000005
4.203714 -0.061975181
4.204714 -0.062902138
4.205714 -0.063826411
4.206714 -0.064747961
4.207714 -0.065666751
4.208714 -0.066582742
4.209714 -0.067495898
4.210714 -0.068406179
4.211714 -0.069313549
4.212714 -0.070217968
4.213714 -0.071119395
4.214714 -0.072017795
4.215714 -0.072913134
4.216714 -0.073805364
4.217714 -0.074694457
4.218714 -0.075580366
4.219714 -0.076463056
4.220714 -0.077342492
4.221714 -0.078218634
4.222714 -0.079091446
4.223714 -0.079960894
4.224714 -0.080826937
4.225714 -0.08168953899999999
4.226714 -0.082548661
4.227714 -0.083404273
4.228714 -0.084256334
4.229714 -0.085104816
4.230714 -0.085949677
4.231714 -0.086790888
4.232714 -0.087628415
4.233714 -0.08846222200000001
4.234715 -0.089292275
4.235714 -0.090118544
4.236714 -0.090940995
4.237714 -0.091759593
4.238714 -0.09257430800000001
4.239714 -0.093385112
4.240714 -0.094191963
4.241714 -0.094994833
4.242714 -0.095793692
4.243714 -0.09658850599999999
4.244714 -0.09737924
4.245714 -0.09816587
4.246714 -0.098948355
4.247715 -0.09972666200000001
4.248714 -0.10050077
4.249714 -0.10127062
4.250714 -0.1020362
4.251714 -0.10279748999999999
4.252714 -0.10355443000000002
4.253714 -0.10430700999999999
4.254714 -0.10505518999999999
4.255714 -0.10579893
4.256714 -0.10653819999999999
4.257714 -0.10727297999999999
4.258714 -0.10800322999999999
4.259714 -0.10872892
4.260714 -0.10945002000000001
4.261714 -0.1101665
4.262714 -0.11087833
4.263714 -0.11158548
4.264714 -0.11228793
4.265714 -0.11298566
4.266714 -0.11367862
4.267715 -0.11436678
4.268714 -0.11505013
4.269714 -0.11572863000000001
4.270714 -0.11640227
4.271714 -0.11707102
4.272714 -0.11773484000000001
4.273714 -0.11839372
4.274714 -0.11904762
4.275714 -0.11969653
4.276714 -0.12034043
4.277714 -0.12097926999999999
4.278714 -0.12161304
4.279714 -0.12224172
4.280715 -0.12286528000000001
4.281714 -0.12348369000000001
4.282714 -0.12409693000000001
4.283714 -0.12470497999999999
4.284714 -0.1253078
4.285714 -0.12590538
4.286714 -0.12649769
4.287714 -0.1270847
4.288714 -0.1276664
4.289714 -0.12824275
4.290714 -0.12881373000000002
4.291714 -0.12937932
4.292714 -0.1299395
4.293715 -0.13049423
4.294714 -0.1310435
4.295714 -0.13158729
4.296714 -0.13212557
4.297714 -0.13265832
4.298714 -0.13318552
4.299714 -0.13370714
4.300714 -0.13422318
4.301714 -0.13473359
4.302714 -0.13523836
4.303714 -0.13573748
4.304714 -0.13623093
4.305714 -0.13671869
4.306714 -0.13720073
4.307714 -0.13767704
4.308714 -0.13814761
4.309714 -0.13861239
4.310714 -0.13907139999999998
4.311714 -0.1395246
4.312714 -0.13997199000000002
4.313715 -0.14041354
4.314714 -0.14084923
4.315714 -0.14127905999999998
4.316714 -0.14170301
4.317714 -0.14212106
4.318714 -0.14253319
4.319714 -0.1429394
4.320714 -0.14333966
4.321714 -0.14373396
4.322714 -0.14412227
4.323714 -0.14450459
4.324714 -0.14488091
4.325714 -0.1452512
4.326715 -0.14561545
4.327714 -0.14597366
4.328714 -0.14632581
4.329714 -0.14667186999999998
4.330714 -0.14701185
4.331714 -0.14734573
4.332714 -0.1476735
4.333714 -0.14799514
4.334714 -0.14831065000000002
4.335714 -0.14862001
4.336714 -0.14892322
4.337714 -0.14922025
4.338714 -0.14951112
4.339714 -0.14979578999999998
4.340714 -0.15007426
4.341714 -0.15034655
4.342714 -0.15061261
4.343714 -0.15087248
4.344714 -0.15112611
4.345714 -0.15137352
4.346714 -0.15161468
4.347714 -0.15184961
4.348714 -0.15207828
4.349714 -0.15230069
4.350714 -0.15251684000000001
4.351714 -0.15272673
4.352714 -0.15293033
4.353714 -0.15312765
4.354714 -0.15331869
4.355714 -0.15350343
4.356714 -0.15368187
4.357714 -0.153854
4.358714 -0.15401982
4.359715 -0.15417931999999998
4.360714 -0.15433249999999998
4.361714 -0.15447935
4.362714 -0.15461986
4.363714 -0.15475403999999998
4.364714 -0.15488188
4.365714 -0.15500335999999998
4.366714 -0.15511849
4.367714 -0.15522727
4.368714 -0.15532968
4.369714 -0.15542574
4.370714 -0.15551542000000002
4.371714 -0.15559875
4.372715 -0.15567571
4.373714 -0.15574631
4.374714 -0.15581053
4.375714 -0.15586839
4.376714 -0.15591988
4.377714 -0.15596501
4.378714 -0.15600377
4.379714 -0.15603617
4.380714 -0.15606221
4.381714 -0.1560819
4.382714 -0.15609523
4.383714 -0.1561022
4.384714 -0.15610283
4.385714 -0.15609711
4.386714 -0.15608505
4.387714 -0.15606666
4.388714 -0.15604193
4.389714 -0.15601087
4.390714 -0.15597349
4.391714 -0.15592978999999998
4.392715 -0.15587978
4.393714 -0.15582344
4.394714 -0.15576081
4.395714 -0.15569188
4.396714 -0.15561666000000002
4.397714 -0.15553513
4.398714 -0.15544733
4.399714 -0.15535324
4.400714 -0.15525287999999998
4.401714 -0.15514626
4.402714 -0.15503338
4.403714 -0.15491425
4.404714 -0.15478887000000002
4.405715 -0.15465726999999999
4.406714 -0.15451943
4.407714 -0.15437538
4.408714 -0.15422512
4.409714 -0.15406867
4.410714 -0.15390603
4.411714 -0.1537372
4.412714 -0.15356222
4.413714 -0.15338107
4.414714 -0.1531938
4.415714 -0.15300039
4.416714 -0.15280085999999998
4.417714 -0.15259522
4.418715 -0.1523835
4.419714 -0.15216570000000001
4.420714 -0.15194183
4.421714 -0.15171191
4.422714 -0.15147595
4.423714 -0.15123397
4.424714 -0.15098598
4.425714 -0.150732
4.426714 -0.15047203
4.427714 -0.15020609000000001
4.428714 -0.14993420000000002
4.429714 -0.14965638
4.430714 -0.14937263
4.431714 -0.14908296
4.432714 -0.14878741
4.433714 -0.14848597
4.434714 -0.14817868
4.435714 -0.14786554999999998
4.436714 -0.14754658
4.437714 -0.14722179999999999
4.438715 -0.14689121
4.439714 -0.14655484
4.440714 -0.14621271
4.441714 -0.14586482
4.442714 -0.14551121
4.443714 -0.1451519
4.444714 -0.14478689
4.445714 -0.1444162
4.446714 -0.14403985
4.447714 -0.14365787
4.448714 -0.14327028
4.449714 -0.14287708000000002
4.450714 -0.14247831
4.451715 -0.14207398999999998
4.452714 -0.14166414000000002
4.453714 -0.14124877
4.454714 -0.14082792
4.455714 -0.14040159000000002
4.456714 -0.13996983000000002
4.457714 -0.13953266
4.458714 -0.13909008
4.459714 -0.13864214
4.460714 -0.13818884
4.461714 -0.13773022000000001
4.462714 -0.1372663
4.463714 -0.1367971
4.464714 -0.13632264
4.465714 -0.13584297
4.466714 -0.13535809
4.467714 -0.13486802
4.468714 -0.1343728
4.469714 -0.13387245
4.470714 -0.13336699000000002
4.471714 -0.13285645
4.472714 -0.13234084000000002
4.473714 -0.13182021
4.474714 -0.13129457
4.475714 -0.13076395
4.476714 -0.13022838
4.477714 -0.12968788
4.478714 -0.12914247
4.479714 -0.12859219
4.480714 -0.12803705
4.481714 -0.12747709000000002
4.482714 -0.12691233999999998
4.483714 -0.12634282000000002
4.484715 -0.12576857
4.485714 -0.12518959999999998
4.486714 -0.12460595000000001
4.487714 -0.12401765
4.488714 -0.12342472
4.489714 -0.12282720999999999
4.490714 -0.12222513
4.491714 -0.12161852
4.492714 -0.12100738999999999
4.493714 -0.1203918
4.494714 -0.11977177000000001
4.495714 -0.11914733000000001
4.496714 -0.11851851999999999
4.497715 -0.11788534
4.498714 -0.11724787
4.499714 -0.11660609000000001
4.500714 -0.11596007
4.501714 -0.11530982000000001
4.502714 -0.11465538
4.503714 -0.11399678
4.504714 -0.11333405
4.505714 -0.11266723000000001
4.506714 -0.11199632
4.507714 -0.11132138999999999
4.508714 -0.11064246
4.509714 -0.10995955
4.510714 -0.10927268000000001
4.511714 -0.10858191
4.512714 -0.10788726
4.513714 -0.10718876999999999
4.514714 -0.10648646
4.515714 -0.10578035999999999
4.516714 -0.10507052
4.517715 -0.10435696
4.518714 -0.10363971999999999
4.519714 -0.10291883
4.520714 -0.10219432
4.521714 -0.10146623
4.522714 -0.1007346
4.523714 -0.099999446
4.524714 -0.099260826
4.525714 -0.098518759
4.526714 -0.097773294
4.527714 -0.097024464
4.528714 -0.096272299
4.529714 -0.095516845
4.530715 -0.09475813100000001
4.531714 -0.093996199
4.532714 -0.09323108199999999
4.533714 -0.092462817
4.534714 -0.091691443
4.535714 -0.090916996
4.536714 -0.090139516
4.537714 -0.08935903299999999
4.538714 -0.088575593
4.539714 -0.087789225
4.540714 -0.08699997
4.541714 -0.086207862
4.542714 -0.085412944
4.543715 -0.08461524299999999
4.544714 -0.083814806
4.545714 -0.083011662
4.546714 -0.082205853
4.547714 -0.081397413
4.548714 -0.080586376
4.549714 -0.079772784
4.550714 -0.07895667199999999
4.551714 -0.07813808
4.552714 -0.077317044
4.553714 -0.076493598
4.554714 -0.075667788
4.555714 -0.074839644
4.556714 -0.074009213
4.557714 -0.073176529
4.558714 -0.072341633
4.559714 -0.071504567
4.560714 -0.070665363
4.561714 -0.069824065
4.562714 -0.06898071700000001
4.563715 -0.06813535600000001
4.564714 -0.067288021
4.565714 -0.066438754
4.566714 -0.065587595
4.567714 -0.064734585
4.568714 -0.063879759
4.569714 -0.063023163
4.570714 -0.062164839
4.571714 -0.061304827000000006
4.572714 -0.060443160999999995
4.573714 -0.059579889000000004
4.574714 -0.058715045
4.575714 -0.057848671
4.576715 -0.056980805999999995
4.577714 -0.056111492000000006
4.578714 -0.055240764000000005
4.579714 -0.054368662
4.580714 -0.053495227
4.581714 -0.052620499999999994
4.582714 -0.051744520999999995
4.583714 -0.050867326
4.584714 -0.049988954999999995
4.585714 -0.049109448
4.586714 -0.048228842
4.587714 -0.047347178999999996
4.588714 -0.046464498
4.589714 -0.045580839
4.590714 -0.044696243
4.591714 -0.043810749999999996
4.592714 -0.042924397999999996
4.593714 -0.042037232
4.594714 -0.041149289
4.595714 -0.040260612
4.596714 -0.039371243
4.597714 -0.038481220999999996
4.598714 -0.037590592
4.599714 -0.036699395
4.600714 -0.035807671
4.601714 -0.034915461
4.602714 -0.034022809
4.603714 -0.033129755000000004
4.604714 -0.03223634
4.605714 -0.031342608
4.606714 -0.030448599
4.607714 -0.029554355
4.608714 -0.028659916
4.609715 -0.027765322
4.610714 -0.026870615
4.611714 -0.025975835000000003
4.612714 -0.025081023
4.613714 -0.02418622
4.614714 -0.023291467
4.615714 -0.0223968
4.616714 -0.021502262
4.617714 -0.020607893
4.618714 -0.01971373
4.619714 -0.018819813
4.620714 -0.017926183
4.621714 -0.017032877000000002
4.622715 -0.016139934999999998
4.623714 -0.015247397999999999
4.624714 -0.014355303
4.625714 -0.013463691000000002
4.626714 -0.012572602
4.627714 -0.011682073000000001
4.628714 -0.010792146
4.629714 -0.0099028606
4.630714 -0.009014255899999999
4.631714 -0.0081263723
4.632714 -0.0072392497
4.633714 -0.006352928200000001
4.634714 -0.0054674481
4.635714 -0.0045828503
4.636714 -0.0036991747
4.637714 -0.0028164613
4.638714 -0.0019347504000000002
4.639714 -0.0010540821
4.640714 -0.00017449612
4.641714 0.00070396777
4.642715 0.0015812699999999999
4.643714 0.0024573716
4.644714 0.0033322332
4.645714 0.004205816
4.646714 0.0050780814
4.647714 0.0059489914
4.648714 0.006818508
4.649714 0.007686593
4.650714 0.008553208999999999
4.651714 0.009418319
4.652714 0.010281886
4.653714 0.011143873
4.654714 0.012004242
4.655715 0.012862959
4.656714 0.013719985
4.657714 0.014575284
4.658714 0.015428821
4.659714 0.016280558
4.660714 0.017130458
4.661714 0.017978486999999998
4.662714 0.018824606
4.663714 0.01966878
4.664714 0.020510973
4.665714 0.021351146
4.666714 0.022189264
4.667714 0.023025289
4.668715 0.023859186
4.669714 0.024690919000000002
4.670714 0.025520448
4.671714 0.026347738000000002
4.672714 0.027172752999999997
4.673714 0.027995458
4.674714 0.028815813000000003
4.675714 0.029633785
4.676714 0.030449334999999998
4.677714 0.03126243
4.678714 0.032073032
4.679714 0.032881109
4.680714 0.033686624000000005
4.681714 0.034489544
4.682714 0.035289829
4.683714 0.036087452
4.684714 0.036882373
4.685714 0.037674562
4.686714 0.038463986000000006
4.687714 0.039250610000000005
4.688715 0.040034400000000005
4.689714 0.040815325
4.690714 0.041593355
4.691714 0.042368454
4.692714 0.04314059
4.693714 0.043909735
4.694714 0.044675852
4.695714 0.045438914000000004
4.696714 0.046198888
4.697714 0.046955739
4.698714 0.047709441
4.699714 0.048459959
4.700714 0.049207261
4.701715 0.049951317
4.702714 0.050692097000000005
4.703714 0.051429565000000003
4.704714 0.052163698
4.705714 0.052894460000000004
4.706714 0.053621816999999995
4.707714 0.054345740000000003
4.708714 0.055066198999999996
4.709714 0.055783166
4.710714 0.056496606
4.711714 0.057206494999999996
4.712714 0.057912798
4.713714 0.058615486999999994
4.714714 0.059314526000000006
4.715714 0.060009891999999995
4.716714 0.060701557
4.717714 0.06138949
4.718714 0.062073668
4.719714 0.062754058
4.720714 0.063430634
4.721714 0.06410336900000001
4.722714 0.064772239
4.723714 0.065437215
4.724714 0.06609826799999999
4.725714 0.06675537399999999
4.726714 0.067408505
4.727714 0.068057643
4.728714 0.06870275199999999
4.729714 0.069343817
4.730714 0.06998080599999999
4.731714 0.070613698
4.732714 0.071242469
4.733714 0.071867096
4.734715 0.072487548
4.735714 0.073103805
4.736714 0.073715841
4.737714 0.074323633
4.738714 0.07492716
4.739714 0.07552639
4.740714 0.076121307
4.741714 0.076711882
4.742714 0.077298091
4.743714 0.077879912
4.744714 0.07845732
4.745714 0.079030293
4.746714 0.07959880700000001
4.747715 0.080162846
4.748714 0.080722378
4.749714 0.081277383
4.750714 0.081827841
4.751714 0.08237373
4.752714 0.082915026
4.753714 0.083451712
4.754714 0.083983765
4.755714 0.084511167
4.756714 0.085033895
4.757714 0.085551932
4.758714 0.08606526
4.759714 0.086573855
4.760714 0.08707770599999999
4.761714 0.08757679
4.762714 0.08807109
4.763714 0.088560587
4.764714 0.089045265
4.765714 0.08952510500000001
4.766714 0.090000097
4.767715 0.090470217
4.768714 0.090935454
4.769714 0.091395789
4.770714 0.091851212
4.771714 0.092301698
4.772714 0.092747237
4.773714 0.093187811
4.774714 0.093623408
4.775714 0.094054011
4.776714 0.09447960200000001
4.777714 0.09490017
4.778714 0.09531569699999999
4.779714 0.095726171
4.780715 0.096131576
4.781714 0.09653189300000001
4.782714 0.096927118
4.783714 0.097317225
4.784714 0.097702211
4.785714 0.098082051
4.786714 0.098456745
4.787714 0.098826271
4.788714 0.09919061600000001
4.789714 0.099549768
4.790714 0.099903718
4.791714 0.10025246
4.792714 0.10059597999999999
4.793715 0.10093426000000001
4.794714 0.10126729
4.795714 0.10159507000000001
4.796714 0.10191759
4.797714 0.10223483000000001
4.798714 0.10254679
4.799714 0.10285345
4.800714 0.10315481
4.801714 0.10345087
4.802714 0.1037416
4.803714 0.10402701
4.804714 0.10430708
4.805714 0.10458182
4.806714 0.10485121
4.807714 0.10511525000000001
4.808714 0.10537392
4.809714 0.10562722999999999
4.810714 0.10587516999999999
4.811714 0.10611773000000001
4.812714 0.10635491
4.813715 0.10658669
4.814714 0.10681307000000001
4.815714 0.10703405
4.816714 0.10724962000000002
4.817714 0.10745977000000001
4.818714 0.1076645
4.819714 0.10786380000000001
4.820714 0.10805768
4.821714 0.10824611999999999
4.822714 0.10842912999999998
4.823714 0.10860668
4.824714 0.1087788
4.825714 0.10894546999999999
4.826715 0.10910669
4.827714 0.10926244999999998
4.828714 0.10941275
4.829714 0.10955761
4.830714 0.10969701000000001
4.831714 0.10983093999999999
4.832714 0.10995942
4.833714 0.11008243
4.834714 0.11019999000000001
4.835714 0.11031209
4.836714 0.11041873
4.837714 0.11051992
4.838714 0.11061565
4.839714 0.11070593
4.840714 0.11079076
4.841714 0.11087015000000001
4.842714 0.11094408
4.843714 0.11101258
4.844714 0.11107564
4.845714 0.11113327
4.846714 0.11118546
4.847714 0.11123221
4.848714 0.11127354
4.849714 0.11130944
4.850714 0.11133993
4.851714 0.111365
4.852714 0.11138466999999999
4.853714 0.11139892
4.854714 0.11140776
4.855714 0.11141122
4.856714 0.11140928
4.857714 0.11140194
4.858714 0.11138922999999999
4.859715 0.11137114000000001
4.860714 0.11134767
4.861714 0.11131885
4.862714 0.11128465
4.863714 0.11124511000000001
4.864714 0.11120022
4.865714 0.11115000000000001
4.866714 0.11109443999999999
4.867714 0.11103357000000001
4.868714 0.11096738999999999
4.869714 0.1108959
4.870714 0.11081912
4.871714 0.11073706000000001
4.872715 0.11064972
4.873714 0.11055712999999999
4.874714 0.11045927999999999
4.875714 0.1103562
4.876714 0.11024788
4.877714 0.11013434
4.878714 0.11001559999999999
4.879714 0.10989165999999999
4.880714 0.10976255
4.881714 0.10962826
4.882714 0.10948882000000001
4.883714 0.10934422999999999
4.884714 0.10919451
4.885714 0.10903967
4.886714 0.10887971999999999
4.887714 0.10871468000000001
4.888714 0.10854456
4.889714 0.10836936999999999
4.890714 0.10818912
4.891714 0.10800384
4.892715 0.10781352000000001
4.893714 0.1076182
4.894714 0.10741787000000001
4.895714 0.10721256
4.896714 0.10700227999999999
4.897714 0.10678705
4.898714 0.10656687999999999
4.899714 0.10634178999999999
4.900714 0.10611179
4.901714 0.10587689
4.902714 0.10563714
4.903714 0.10539253
4.904714 0.10514306999999999
4.905715 0.1048888
4.906714 0.10462972999999999
4.907714 0.10436587
4.908714 0.10409725
4.909714 0.10382389
4.910714 0.10354579
4.911714 0.10326300000000001
4.912714 0.10297552000000001
4.913714 0.10268338
4.914714 0.10238659
4.915714 0.10208516999999999
4.916714 0.10177913
4.917714 0.10146851
4.918715 0.10115332999999999
4.919714 0.10083360000000001
4.920714 0.10050933
4.921714 0.10018055999999999
4.922714 0.099847303
4.923714 0.09950956999999999
4.924714 0.09916739100000001
4.925714 0.09882078700000001
4.926714 0.098469772
4.927714 0.098114368
4.928714 0.097754598
4.929714 0.097390474
4.930714 0.097022025
4.931714 0.096649269
4.932714 0.096272223
4.933714 0.09589091599999999
4.934714 0.09550536600000001
4.935714 0.095115596
4.936714 0.094721623
4.937714 0.094323477
4.938715 0.093921175
4.939714 0.093514746
4.940714 0.093104213
4.941714 0.0926896
4.942714 0.09227093
4.943714 0.091848226
4.944714 0.091421517
4.945714 0.09099083300000001
4.946714 0.09055619000000001
4.947714 0.090117624
4.948714 0.08967515300000001
4.949714 0.08922881099999999
4.950714 0.088778615
4.951715 0.088324602
4.952714 0.087866792
4.953714 0.087405212
4.954714 0.086939888
4.955714 0.086470851
4.956714 0.085998123
4.957714 0.085521734
4.958714 0.085041713
4.959714 0.084558083
4.960714 0.08407086700000001
4.961714 0.08358009500000001
4.962714 0.083085796
4.963714 0.082587992
4.964714 0.08208671399999999
4.965714 0.081581989
4.966714 0.08107384200000001
4.967714 0.080562307
4.968714 0.080047402
4.969714 0.079529162
4.970714 0.07900761
4.971714 0.07848278
4.972714 0.077954697
4.973714 0.077423389
4.974714 0.076888892
4.975714 0.07635122700000001
4.976714 0.075810432
4.977714 0.075266528
4.978714 0.07471955000000001
4.979714 0.074169534
4.980714 0.073616504
4.981714 0.073060492
4.982714 0.07250153
4.983714 0.071939651
4.984715 0.071374886
4.985714 0.070807268
4.986714 0.070236827
4.987714 0.06966359200000001
4.988714 0.069087598
4.989714 0.06850888
4.990714 0.067927461
4.991714 0.067343382
4.992714 0.066756667
4.993714 0.066167349
4.994714 0.065575459
4.995714 0.06498103
4.996714 0.064384093
4.997715 0.063784677
4.998714 0.063182809
4.999714 0.062578527
5.000714 0.061971857
5.001714 0.061362836000000004
5.002714 0.060751493000000004
5.003714 0.060137856
5.004714 0.059521961
5.005714 0.058903836
5.006714 0.05828351700000001
5.007714 0.057661032999999993
5.008714 0.057036418
5.009714 0.056409707999999996
5.010714 0.055780931
5.011714 0.055150122999999995
5.012714 0.054517313
5.013714 0.053882541000000006
5.014714 0.053245836
5.015714 0.052607233999999996
5.016714 0.051966764
5.017715 0.05132446500000001
5.018714 0.050680374
5.019714 0.05003452
5.020714 0.049386936000000006
5.021714 0.048737662
5.022714 0.048086728
5.023714 0.047434171000000004
5.024714 0.046780022
5.025714 0.046124315
5.026714 0.045467087
5.027714 0.044808368
5.028714 0.044148194
5.029714 0.043486597
5.030715 0.042823612
5.031714 0.04215927
5.032714 0.041493604999999996
5.033714 0.040826647
5.034714 0.040158432
5.035714 0.039488991
5.036714 0.038818359999999996
5.037714 0.038146568
5.038714 0.03747365
5.039714 0.03679964
5.040714 0.036124568
5.041714 0.035448471
5.042714 0.034771379000000005
5.043715 0.034093330000000005
5.044714 0.033414355
5.045714 0.03273449
5.046714 0.032053766
5.047714 0.031372221
5.048714 0.030689889999999997
5.049714 0.030006806
5.050714 0.029323006
5.051714 0.028638524000000002
5.052714 0.027953397
5.053714 0.027267661000000002
5.054714 0.026581349
5.055714 0.025894498999999998
5.056714 0.025207145000000004
5.057714 0.024519322
5.058714 0.023831069
5.059714 0.023142419
5.060714 0.022453404
5.061714 0.021764063
5.062714 0.021074427
5.063715 0.020384532
5.064714 0.019694412
5.065714 0.0190041
5.066714 0.018313629
5.067714 0.017623033
5.068714 0.016932344000000002
5.069714 0.016241596
5.070714 0.015550821000000001
5.071714 0.014860051999999999
5.072714 0.014169321
5.073714 0.013478661
5.074714 0.012788104
5.075714 0.012097682
5.076715 0.011407429
5.077714 0.010717375999999999
5.078714 0.010027556
5.079714 0.009338002599999999
5.080714 0.0086487482
5.081714 0.0079598256
5.082714 0.0072712683
5.083714 0.0065831095999999995
5.084714 0.0058953836
5.085714 0.0052081235
5.086714 0.004521363699999999
5.087714 0.0038351376
5.088714 0.0031494794
5.089714 0.0024644229
5.090714 0.0017800021
5.091714 0.0010962513
5.092714 0.00041320417999999995
5.093714 -0.00026910518
5.094714 -0.0009506430599999999
5.095714 -0.0016313756999999998
5.096714 -0.0023112695999999997
5.097714 -0.0029902914
5.098714 -0.0036684083
5.099714 -0.0043455871
5.100714 -0.005021795
5.101714 -0.0056969999
5.102714 -0.006371169699999999
5.103714 -0.0070442722
5.104714 -0.0077162753
5.105714 -0.0083871477
5.106714 -0.0090568581
5.107714 -0.009725375999999999
5.108714 -0.010392669
5.109715 -0.011058708
5.110714 -0.01172346
5.111714 -0.012386896
5.112714 -0.013048985
5.113714 -0.013709695
5.114714 -0.014368998000000001
5.115714 -0.015026859
5.116714 -0.015683251
5.117714 -0.016338141
5.118714 -0.016991499
5.119714 -0.017643294
5.120714 -0.018293495
5.121714 -0.018942070999999998
5.122715 -0.019588992
5.123714 -0.020234226
5.124714 -0.020877742
5.125714 -0.021519510000000002
5.126714 -0.022159499
5.127714 -0.022797679
5.128714 -0.023434019
5.129714 -0.024068488
5.130714 -0.024701057999999998
5.131714 -0.025331698
5.132714 -0.025960378
5.133714 -0.026587071
5.134714 -0.027211747
5.135714 -0.027834376999999997
5.136714 -0.028454933999999998
5.137714 -0.029073391
5.138714 -0.029689716999999997
5.139714 -0.030303886
5.140714 -0.030915872999999996
5.141714 -0.031525648
5.142715 -0.032133184
5.143714 -0.032738457
5.144714 -0.033341438
5.145714 -0.033942104
5.146714 -0.034540426
5.147714 -0.035136376
5.148714 -0.035729932
5.149714 -0.036321065
5.150714 -0.036909751
5.151714 -0.037495964
5.152714 -0.038079676
5.153714 -0.038660862
5.154714 -0.039239493
5.155715 -0.039815545
5.156714 -0.040388992
5.157714 -0.040959808
5.158714 -0.041527968
5.159714 -0.04209344
5.160714 -0.042656204
5.161714 -0.043216231
5.162714 -0.043773496999999995
5.163714 -0.044327974
5.164714 -0.044879637
5.165714 -0.045428462999999995
5.166714 -0.045974425
5.167714 -0.046517499000000004
5.168715 -0.04705766
5.169714 -0.047594882
5.170714 -0.048129144
5.171714 -0.048660419999999996
5.172714 -0.049188686999999995
5.173714 -0.049713923
5.174714 -0.050236104000000004
5.175714 -0.050755206
5.176714 -0.051271205
5.177714 -0.051784084999999994
5.178714 -0.052293821
5.179714 -0.052800389999999996
5.180714 -0.053303776
5.181714 -0.053803955
5.182714 -0.054300902000000005
5.183714 -0.054794597
5.184714 -0.055285019000000005
5.185714 -0.055772153
5.186714 -0.056255976
5.187714 -0.056736462
5.188715 -0.057213596000000005
5.189714 -0.05768736
5.190714 -0.058157725
5.191714 -0.058624678000000006
5.192714 -0.059088191
5.193714 -0.059548252999999995
5.194714 -0.06000484
5.195714 -0.060457928
5.196714 -0.060907501
5.197714 -0.061353535
5.198714 -0.061796012000000004
5.199714 -0.062234914999999995
5.200714 -0.06267022700000001
5.201715 -0.063101924
5.202714 -0.063529989
5.203714 -0.06395440399999999
5.204714 -0.06437515299999999
5.205714 -0.064792216
5.206714 -0.06520557199999999
5.207714 -0.065615214
5.208714 -0.06602112
5.209714 -0.066423271
5.210714 -0.066821655
5.211714 -0.067216257
5.212714 -0.067607063
5.213714 -0.067994057
5.214714 -0.06837722
5.215714 -0.06875654199999999
5.216714 -0.06913201100000001
5.217714 -0.069503614
5.218714 -0.069871335
5.219714 -0.07023515599999999
5.220714 -0.07059507200000001
5.221714 -0.07095106400000001
5.222714 -0.071303122
5.223714 -0.071651227
5.224714 -0.07199536799999999
5.225714 -0.07233553300000001
5.226714 -0.072671712
5.227714 -0.073003891
5.228714 -0.073332054
5.229714 -0.073656189
5.230714 -0.073976285
5.231714 -0.07429232399999999
5.232714 -0.074604293
5.233714 -0.074912183
5.234715 -0.07521598
5.235714 -0.07551567399999999
5.236714 -0.075811252
5.237714 -0.076102698
5.238714 -0.076390005
5.239714 -0.076673162
5.240714 -0.076952152
5.241714 -0.07722696800000001
5.242714 -0.077497598
5.243714 -0.07776403200000001
5.244714 -0.078026264
5.245714 -0.078284281
5.246714 -0.078538072
5.247715 -0.078787631
5.248714 -0.079032948
5.249714 -0.079274015
5.250714 -0.079510821
5.251714 -0.079743366
5.252714 -0.079971639
5.253714 -0.080195634
5.254714 -0.080415339
5.255714 -0.080630754
5.256714 -0.080841867
5.257714 -0.081048679
5.258714 -0.081251177
5.259714 -0.081449363
5.260714 -0.081643224
5.261714 -0.081832759
5.262714 -0.082017959
5.263714 -0.08219882099999999
5.264714 -0.082375342
5.265714 -0.082547514
5.266714 -0.082715333
5.267715 -0.082878792
5.268714 -0.08303788499999999
5.269714 -0.083192613
5.270714 -0.08334296899999999
5.271714 -0.08348894800000001
5.272714 -0.083630549
5.273714 -0.083767762
5.274714 -0.083900592
5.275714 -0.084029033
5.276714 -0.08415308
5.277714 -0.084272731
5.278714 -0.084387988
5.279714 -0.084498845
5.280715 -0.084605301
5.281714 -0.084707356
5.282714 -0.084805011
5.283714 -0.084898266
5.284714 -0.084987114
5.285714 -0.08507156199999999
5.286714 -0.085151609
5.287714 -0.085227255
5.288714 -0.085298502
5.289714 -0.08536535299999999
5.290714 -0.08542781
5.291714 -0.08548587199999999
5.292714 -0.08553954
5.293715 -0.085588812
5.294714 -0.08563369600000001
5.295714 -0.085674197
5.296714 -0.085710309
5.297714 -0.085742044
5.298714 -0.085769396
5.299714 -0.08579237
5.300714 -0.085810968
5.301714 -0.08582519400000001
5.302714 -0.08583504800000001
5.303714 -0.085840531
5.304714 -0.08584164899999999
5.305714 -0.085838401
5.306714 -0.085830793
5.307714 -0.085818826
5.308714 -0.085802504
5.309714 -0.085781829
5.310714 -0.08575680499999999
5.311714 -0.08572744
5.312714 -0.08569373200000001
5.313715 -0.085655687
5.314714 -0.085613312
5.315714 -0.085566606
5.316714 -0.08551558100000001
5.317714 -0.08546023700000001
5.318714 -0.08540058
5.319714 -0.085336622
5.320714 -0.085268362
5.321714 -0.08519581200000001
5.322714 -0.08511897800000001
5.323714 -0.085037871
5.324714 -0.084952498
5.325714 -0.084862864
5.326715 -0.08476898100000001
5.327714 -0.08467085399999999
5.328714 -0.084568496
5.329714 -0.084461912
5.330714 -0.084351114
5.331714 -0.08423610699999999
5.332714 -0.08411690399999999
5.333714 -0.083993515
5.334714 -0.083865947
5.335714 -0.083734212
5.336714 -0.08359831999999999
5.337714 -0.083458278
5.338714 -0.083314098
5.339714 -0.083165785
5.340714 -0.08301335
5.341714 -0.08285680699999999
5.342714 -0.082696159
5.343714 -0.08253142000000001
5.344714 -0.08236260000000001
5.345714 -0.082189712
5.346714 -0.082012761
5.347714 -0.081831758
5.348714 -0.081646716
5.349714 -0.08145764600000001
5.350714 -0.081264559
5.351714 -0.081067468
5.352714 -0.080866384
5.353714 -0.08066132399999999
5.354714 -0.08045229500000001
5.355714 -0.080239313
5.356714 -0.08002239
5.357714 -0.07980153899999999
5.358714 -0.079576776
5.359715 -0.079348113
5.360714 -0.079115567
5.361714 -0.078879151
5.362714 -0.07863888200000001
5.363714 -0.078394776
5.364714 -0.078146846
5.365714 -0.077895104
5.366714 -0.077639573
5.367714 -0.07738026299999999
5.368714 -0.077117194
5.369714 -0.07685038100000001
5.370714 -0.07657983800000001
5.371714 -0.076305581
5.372715 -0.076027628
5.373714 -0.075745996
5.374714 -0.07546069700000001
5.375714 -0.075171748
5.376714 -0.074879167
5.377714 -0.074582972
5.378714 -0.07428317300000001
5.379714 -0.07397978899999999
5.380714 -0.073672837
5.381714 -0.073362328
5.382714 -0.073048286
5.383714 -0.072730723
5.384714 -0.072409649
5.385714 -0.072085089
5.386714 -0.07175706000000001
5.387714 -0.071425573
5.388714 -0.07109065199999999
5.389714 -0.070752314
5.390714 -0.070410571
5.391714 -0.070065446
5.392715 -0.069716957
5.393714 -0.069365127
5.394714 -0.069009973
5.395714 -0.068651512
5.396714 -0.068289769
5.397714 -0.067924761
5.398714 -0.06755651
5.399714 -0.067185034
5.400714 -0.066810357
5.401714 -0.066432502
5.402714 -0.066051492
5.403714 -0.065667345
5.404714 -0.065280084
5.405715 -0.064889726
5.406714 -0.06449629400000001
5.407714 -0.06409981299999999
5.408714 -0.063700305
5.409714 -0.063297787
5.410714 -0.06289228300000001
5.411714 -0.06248381099999999
5.412714 -0.062072393
5.413714 -0.061658054000000004
5.414714 -0.06124081
5.415714 -0.060820684
5.416714 -0.060397701
5.417714 -0.059971883
5.418715 -0.059543247
5.419714 -0.059111818
5.420714 -0.058677612
5.421714 -0.058240659
5.422714 -0.057800976
5.423714 -0.057358585999999996
5.424714 -0.056913513000000006
5.425714 -0.056465778999999994
5.426714 -0.056015408999999995
5.427714 -0.055562425
5.428714 -0.055106852000000005
5.429714 -0.054648711
5.430714 -0.05418802599999999
5.431714 -0.053724827
5.432714 -0.053259130999999994
5.433714 -0.05279096700000001
5.434714 -0.052320362999999995
5.435714 -0.051847339000000006
5.436714 -0.051371922
5.437714 -0.050894136000000006
5.438715 -0.050414004
5.439714 -0.049931556
5.440714 -0.049446807999999995
5.441714 -0.048959790999999996
5.442714 -0.048470529000000005
5.443714 -0.047979047
5.444714 -0.04748537
5.445714 -0.04698952
5.446714 -0.046491521
5.447714 -0.045991400999999994
5.448714 -0.045489182
5.449714 -0.044984886
5.450714 -0.04447854
5.451715 -0.043970166
5.452714 -0.04345979
5.453714 -0.042947434
5.454714 -0.042433123
5.455714 -0.041916882
5.456714 -0.041398735
5.457714 -0.040878705
5.458714 -0.040356818
5.459714 -0.039833099999999996
5.460714 -0.039307575
5.461714 -0.038780269
5.462714 -0.038251211
5.463714 -0.037720423999999995
5.464714 -0.037187935
5.465714 -0.036653769
5.466714 -0.036117955
5.467714 -0.035580518
5.468714 -0.035041486
5.469714 -0.034500885999999995
5.470714 -0.033958745
5.471714 -0.033415091
5.472714 -0.032869953
5.473714 -0.032323357000000004
5.474714 -0.031775329000000005
5.475714 -0.031225896
5.476714 -0.030675085
5.477714 -0.030122926999999997
5.478714 -0.029569445
5.479714 -0.029014668
5.480714 -0.028458622000000003
5.481714 -0.027901332999999997
5.482714 -0.027342828
5.483714 -0.026783132
5.484715 -0.026222271999999998
5.485714 -0.025660274
5.486714 -0.025097163999999998
5.487714 -0.024532968999999998
5.488714 -0.023967715
5.489714 -0.023401425
5.490714 -0.022834128999999998
5.491714 -0.022265852
5.492714 -0.02169662
5.493714 -0.02112646
5.494714 -0.020555398
5.495714 -0.019983461
5.496714 -0.019410675999999998
5.497715 -0.018837072
5.498714 -0.018262674
5.499714 -0.017687511
5.500714 -0.017111612000000002
5.501714 -0.016535004000000002
5.502714 -0.015957714999999997
5.503714 -0.015379774
5.504714 -0.014801208
5.505714 -0.014222048000000001
5.506714 -0.013642322
5.507714 -0.013062058000000001
5.508714 -0.012481284999999998
5.509714 -0.011900033
5.510714 -0.01131833
5.511714 -0.010736204
5.512714 -0.010153683
5.513714 -0.0095707961
5.514714 -0.0089875713
5.515714 -0.0084040359
5.516714 -0.0078202182
5.517715 -0.007236144999999999
5.518714 -0.0066518442
5.519714 -0.0060673428
5.520714 -0.0054826676
5.521714 -0.0048978454
5.522714 -0.004312902800000001
5.523714 -0.0037278660000000003
5.524714 -0.0031427614999999997
5.525714 -0.0025576159
5.526714 -0.0019724551999999998
5.527714 -0.0013873059
5.528714 -0.00080219443
5.529714 -0.00021714732
5.530715 0.00036780889
5.531714 0.0009526474999999999
5.532714 0.0015373414
5.533714 0.0021218639
5.534714 0.0027061877
5.535714 0.0032902855
5.536714 0.0038741302
5.537714 0.0044576936
5.538714 0.0050409486
5.539714 0.005623867
5.540714 0.0062064209
5.541714 0.006788582699999999
5.542714 0.0073703246
5.543715 0.007951619
5.544714 0.0085324376
5.545714 0.0091127527
5.546714 0.0096925374
5.547714 0.010271763
5.548714 0.010850403
5.549714 0.01142843
5.550714 0.012005817
5.551714 0.012582536
5.552714 0.013158562
5.553714 0.013733868
5.554714 0.014308427
5.555714 0.014882213
5.556714 0.015455201
5.557714 0.016027363
5.558714 0.016598676
5.559714 0.017169112
5.560714 0.017738648
5.561714 0.018307258
5.562714 0.018874916999999998
5.563715 0.019441597
5.564714 0.020007277
5.565714 0.020571929
5.566714 0.021135528
5.567714 0.021698048
5.568714 0.022259465
5.569714 0.022819752999999998
5.570714 0.023378886
5.571714 0.023936838000000002
5.572714 0.024493583
5.573714 0.025049096
5.574714 0.025603353000000002
5.575714 0.026156323
5.576715 0.026707983
5.577714 0.027258307000000002
5.578714 0.027807266
5.579714 0.028354838
5.580714 0.028900994
5.581714 0.02944571
5.582714 0.029988959
5.583714 0.030530716
5.584714 0.031070955
5.585714 0.031609649999999996
5.586714 0.032146775999999995
5.587714 0.032682309
5.588714 0.033216222
5.589714 0.033748493
5.590714 0.034279097
5.591714 0.03480801
5.592714 0.035335208
5.593714 0.035860666
5.594714 0.036384363
5.595714 0.036906272999999996
5.596714 0.037426376
5.597714 0.037944649000000004
5.598714 0.038461064
5.599714 0.038975605
5.600714 0.039488246
5.601714 0.039998963
5.602714 0.040507736
5.603714 0.041014541
5.604714 0.041519356
5.605714 0.042022159
5.606714 0.042522926
5.607714 0.043021634
5.608714 0.043518262
5.609715 0.044012786
5.610714 0.044505182
5.611714 0.04499543
5.612714 0.045483507
5.613714 0.045969387
5.614714 0.046453048999999996
5.615714 0.04693447
5.616714 0.047413629
5.617714 0.047890504
5.618714 0.048365071
5.619714 0.04883731
5.620714 0.049307197000000004
5.621714 0.04977471
5.622715 0.050239830000000006
5.623714 0.050702534
5.624714 0.051162799
5.625714 0.051620608
5.626714 0.052075937999999995
5.627714 0.052528764
5.628714 0.052979069999999996
5.629714 0.053426839000000004
5.630714 0.053872046
5.631714 0.05431467399999999
5.632714 0.054754700999999996
5.633714 0.055192108000000004
5.634714 0.055626879000000004
5.635714 0.056058989000000004
5.636714 0.056488421999999996
5.637714 0.056915160000000006
5.638714 0.057339179000000004
5.639714 0.057760468999999995
5.640714 0.058178999
5.641714 0.058594758999999996
5.642715 0.059007725000000004
5.643714 0.059417873999999996
5.644714 0.059825194
5.645714 0.060229661000000004
5.646714 0.06063125900000001
5.647714 0.06102996399999999
5.648714 0.061425765
5.649714 0.061818631
5.650714 0.062208553
5.651714 0.062595506
5.652714 0.06297947799999999
5.653714 0.063360448
5.654714 0.06373839
5.655715 0.064113294
5.656714 0.06448514200000001
5.657714 0.064853911
5.658714 0.065219589
5.659714 0.065582152
5.660714 0.06594159100000001
5.661714 0.066297885
5.662714 0.06665102
5.663714 0.06700097599999999
5.664714 0.067347742
5.665714 0.067691301
5.666714 0.068031636
5.667714 0.068368734
5.668715 0.068702578
5.669714 0.069033157
5.670714 0.069360452
5.671714 0.06968445399999999
5.672714 0.070005143
5.673714 0.07032250300000001
5.674714 0.07063652200000001
5.675714 0.07094718700000001
5.676714 0.07125448300000001
5.677714 0.071558397
5.678714 0.07185891700000001
5.679714 0.072156021
5.680714 0.07244970199999999
5.681714 0.072739943
5.682714 0.073026726
5.683714 0.07331004
5.684714 0.073589874
5.685714 0.073866209
5.686714 0.07413902800000001
5.687714 0.074408326
5.688715 0.074674084
5.689714 0.074936287
5.690714 0.075194926
5.691714 0.07544998700000001
5.692714 0.075701455
5.693714 0.075949315
5.694714 0.07619356000000001
5.695714 0.07643417899999999
5.696714 0.076671154
5.697714 0.07690448
5.698714 0.077134138
5.699714 0.077360123
5.700714 0.077582424
5.701715 0.07780102900000001
5.702714 0.078015926
5.703714 0.078227109
5.704714 0.078434567
5.705714 0.078638288
5.706714 0.078838266
5.707714 0.07903449
5.708714 0.079226948
5.709714 0.079415634
5.710714 0.079600542
5.711714 0.079781661
5.712714 0.079958979
5.713714 0.08013249
5.714714 0.080302183
5.715714 0.080468046
5.716714 0.080630078
5.717714 0.080788264
5.718714 0.080942595
5.719714 0.08109306799999999
5.720714 0.08123967
5.721714 0.081382395
5.722714 0.081521232
5.723714 0.081656175
5.724714 0.081787218
5.725714 0.081914349
5.726714 0.08203756300000001
5.727714 0.082156848
5.728714 0.082272198
5.729714 0.082383613
5.730714 0.082491082
5.731714 0.08259459899999999
5.732714 0.082694151
5.733714 0.08278974
5.734715 0.082881359
5.735714 0.082969008
5.736714 0.08305267499999999
5.737714 0.083132362
5.738714 0.083208061
5.739714 0.083279773
5.740714 0.083347491
5.741714 0.083411211
5.742714 0.083470932
5.743714 0.083526649
5.744714 0.08357836
5.745714 0.083626062
5.746714 0.083669752
5.747715 0.083709427
5.748714 0.083745085
5.749714 0.08377672600000001
5.750714 0.08380434
5.751714 0.083827932
5.752714 0.083847495
5.753714 0.08386302500000001
5.754714 0.08387452100000001
5.755714 0.08388198300000001
5.756714 0.083885406
5.757714 0.083884789
5.758714 0.083880126
5.759714 0.08387141899999999
5.760714 0.083858665
5.761714 0.083841861
5.762714 0.08382100499999999
5.763714 0.083796092
5.764714 0.083767128
5.765714 0.083734107
5.766714 0.083697028
5.767715 0.083655899
5.768714 0.08361071199999999
5.769714 0.083561469
5.770714 0.083508168
5.771714 0.083450816
5.772714 0.083389413
5.773714 0.083323958
5.774714 0.083254452
5.775714 0.083180901
5.776714 0.08310330399999999
5.777714 0.083021668
5.778714 0.082935992
5.779714 0.082846283
5.780715 0.082752545
5.781714 0.08265478
5.782714 0.082552986
5.783714 0.08244717
5.784714 0.082337338
5.785714 0.08222349
5.786714 0.082105631
5.787714 0.081983767
5.788714 0.081857899
5.789714 0.081728032
5.790714 0.081594166
5.791714 0.08145630699999999
5.792714 0.08131446099999999
5.793715 0.08116862700000001
5.794714 0.08101881200000001
5.795714 0.08086502200000001
5.796714 0.08070725599999999
5.797714 0.08054552
5.798714 0.08037981999999999
5.799714 0.080210157
5.800714 0.080036541
5.801714 0.079858972
5.802714 0.079677464
5.803714 0.079492014
5.804714 0.079302635
5.805714 0.07910933299999999
5.806714 0.078912114
5.807714 0.078710984
5.808714 0.078505953
5.809714 0.078297028
5.810714 0.078084215
5.811714 0.077867525
5.812714 0.077646971
5.813715 0.077422557
5.814714 0.07719429600000001
5.815714 0.07696219800000001
5.816714 0.076726271
5.817714 0.076486525
5.818714 0.076242973
5.819714 0.075995625
5.820714 0.075744488
5.821714 0.075489574
5.822714 0.07523089300000001
5.823714 0.074968458
5.824714 0.07470228
5.825714 0.074432365
5.826715 0.07415872500000001
5.827714 0.073881372
5.828714 0.07360031
5.829714 0.073315558
5.830714 0.073027122
5.831714 0.072735013
5.832714 0.072439242
5.833714 0.072139822
5.834714 0.071836758
5.835714 0.071530067
5.836714 0.071219762
5.837714 0.070905848
5.838714 0.070588343
5.839714 0.070267258
5.840714 0.06994260499999999
5.841714 0.069614395
5.842714 0.069282646
5.843714 0.06894737000000001
5.844714 0.068608578
5.845714 0.068266288
5.846714 0.067920517
5.847714 0.06757127099999999
5.848714 0.067218574
5.849714 0.066862436
5.850714 0.06650287
5.851714 0.066139898
5.852714 0.065773533
5.853714 0.065403787
5.854714 0.065030681
5.855714 0.064654229
5.856714 0.064274448
5.857714 0.063891348
5.858714 0.063504954
5.859715 0.063115277
5.860714 0.062722334
5.861714 0.062326137999999996
5.862714 0.061926706000000005
5.863714 0.061524053999999995
5.864714 0.061118201
5.865714 0.060709163999999996
5.866714 0.060296955000000006
5.867714 0.059881591
5.868714 0.05946309
5.869714 0.05904146800000001
5.870714 0.058616744000000005
5.871714 0.058188936000000004
5.872715 0.057758059
5.873714 0.057324133000000006
5.874714 0.056887174
5.875714 0.056447199
5.876714 0.056004227
5.877714 0.055558281
5.878714 0.055109384
5.879714 0.054657546999999994
5.880714 0.054202798999999996
5.881714 0.053745153000000004
5.882714 0.053284637
5.883714 0.052821269
5.884714 0.052355073
5.885714 0.051886064
5.886714 0.051414268
5.887714 0.050939707
5.888714 0.050462404
5.889714 0.049982383
5.890714 0.049499661
5.891714 0.049014261
5.892715 0.048526208
5.893714 0.048035523000000004
5.894714 0.047542230000000005
5.895714 0.047046351
5.896714 0.046547904
5.897714 0.046046913
5.898714 0.045543402999999996
5.899714 0.045037395
5.900714 0.04452891
5.901714 0.044017972
5.902714 0.043504601
5.903714 0.042988823
5.904714 0.042470658
5.905715 0.04195013
5.906714 0.04142726
5.907714 0.040902072
5.908714 0.040374591
5.909714 0.039844838
5.910714 0.039312837
5.911714 0.038778616
5.912714 0.038242195
5.913714 0.037703602
5.914714 0.037162862
5.915714 0.036619997
5.916714 0.036075036
5.917714 0.035528003
5.918715 0.034978928
5.919714 0.034427835000000004
5.920714 0.033874749
5.921714 0.033319701
5.922714 0.032762715
5.923714 0.032203819
5.924714 0.031643041000000004
5.925714 0.031080405
5.926714 0.030515942
5.927714 0.029949681000000002
5.928714 0.029381644
5.929714 0.028811861
5.930714 0.028240358
5.931714 0.027667164
5.932714 0.027092305000000004
5.933714 0.026515803999999997
5.934714 0.025937692
5.935714 0.025357993
5.936714 0.024776737
5.937714 0.024193946
5.938715 0.023609649
5.939714 0.023023870000000002
5.940714 0.022436636000000003
5.941714 0.021847975000000002
5.942714 0.021257912
5.943714 0.020666474
5.944714 0.020073687
5.945714 0.019479579
5.946714 0.018884178
5.947714 0.01828751
5.948714 0.017689604
5.949714 0.017090488
5.950714 0.016490191
5.951715 0.015888740999999998
5.952714 0.01528617
5.953714 0.014682506000000001
5.954714 0.014077777000000001
5.955714 0.013472016
5.956714 0.012865251999999999
5.957714 0.012257516
5.958714 0.011648839
5.959714 0.011039252000000001
5.960714 0.010428786
5.961714 0.0098174722
5.962714 0.009205342200000001
5.963714 0.008592427199999999
5.964714 0.007978758399999999
5.965714 0.007364367
5.966714 0.006749283799999999
5.967714 0.0061335406
5.968714 0.0055171688
5.969714 0.0049001988
5.970714 0.0042826617999999995
5.971714 0.0036645883999999996
5.972714 0.0030460098
5.973714 0.0024269568000000004
5.974714 0.0018074598999999998
5.975714 0.0011875501
5.976714 0.00056725812
5.977714 -5.3385224e-05
5.978714 -0.00067434912
5.979714 -0.0012956026
5.980714 -0.0019171146
5.981714 -0.0025388541
5.982714 -0.0031607895
5.983714 -0.0037828893
5.984715 -0.0044051219
5.985714 -0.0050274557
5.986714 -0.0056498578
5.987714 -0.0062722967
5.988714 -0.006894738900000001
5.989714 -0.0075171527
5.990714 -0.0081395046
5.991714 -0.008761762
5.992714 -0.0093838913
5.993714 -0.010005858999999999
5.994714 -0.010627633000000001
5.995714 -0.011249179
5.996714 -0.011870463999999999
5.997715 -0.012491455999999998
5.998714 -0.013112120000000001
5.999714 -0.013732424
6.000714 -0.014352336
6.001714 -0.014971821
6.002714 -0.015590848
6.003714 -0.016209384
6.004714 -0.016827398
6.005714 -0.017444858
6.006714 -0.018061731
6.007714 -0.018677987
6.008714 -0.019293593
6.009714 -0.019908519
6.010714 -0.020522732
6.011714 -0.021136203
6.012714 -0.021748898
6.013714 -0.022360789000000002
6.014714 -0.022971843
6.015714 -0.023582027999999998
6.016714 -0.024191312
6.017715 -0.024799665000000002
6.018714 -0.025407053000000002
6.019714 -0.026013446
6.020714 -0.026618812
6.021714 -0.027223117999999998
6.022714 -0.027826328999999997
6.023714 -0.028428415
6.024714 -0.029029342
6.025714 -0.029629076
6.026714 -0.030227584999999998
6.027714 -0.030824833
6.028714 -0.031420789000000005
6.029714 -0.032015418
6.030715 -0.032608688000000004
6.031714 -0.033200564
6.032714 -0.033791011
6.033714 -0.034379997
6.034714 -0.03496749
6.035714 -0.035553455
6.036714 -0.036137856999999995
6.037714 -0.036720667
6.038714 -0.03730185
6.039714 -0.037881374
6.040714 -0.03845921
6.041714 -0.039035323000000004
6.042714 -0.039609682
6.043715 -0.040182256
6.044714 -0.040753014000000004
6.045714 -0.041321924
6.046714 -0.041888954
6.047714 -0.042454075
6.048714 -0.043017256999999996
6.049714 -0.043578469
6.050714 -0.044137682
6.051714 -0.044694863
6.052714 -0.045249984
6.053714 -0.045803012000000004
6.054714 -0.046353918
6.055714 -0.046902671
6.056714 -0.047449241
6.057714 -0.047993596
6.058714 -0.048535707
6.059714 -0.049075542
6.060714 -0.049613067000000004
6.061714 -0.050148251
6.062714 -0.050681067
6.063715 -0.051211478
6.064714 -0.051739457
6.065714 -0.052264966999999996
6.066714 -0.052787981
6.067714 -0.053308462
6.068714 -0.05382638199999999
6.069714 -0.054341712
6.070714 -0.054854416999999996
6.071714 -0.055364461000000004
6.072714 -0.055871817000000004
6.073714 -0.056376454000000006
6.074714 -0.056878343000000005
6.075714 -0.057377451
6.076715 -0.057873747
6.077714 -0.05836720199999999
6.078714 -0.058857788
6.079714 -0.059345475
6.080714 -0.059830229000000006
6.081714 -0.060312025000000005
6.082714 -0.060790835
6.083714 -0.061266631
6.084714 -0.061739382
6.085714 -0.062209059
6.086714 -0.06267564
6.087714 -0.06313909
6.088714 -0.063599384
6.089714 -0.064056495
6.090714 -0.06451039800000001
6.091714 -0.064961059
6.092714 -0.06540845499999999
6.093714 -0.065852556
6.094714 -0.06629333400000001
6.095714 -0.066730758
6.096714 -0.067164801
6.097714 -0.067595439
6.098714 -0.06802264300000001
6.099714 -0.068446383
6.100714 -0.06886663
6.101714 -0.069283362
6.102714 -0.069696549
6.103714 -0.070106162
6.104714 -0.070512173
6.105714 -0.070914556
6.106714 -0.07131329
6.107714 -0.07170834
6.108714 -0.072099688
6.109715 -0.072487304
6.110714 -0.07287116
6.111714 -0.073251239
6.112714 -0.07362751099999999
6.113714 -0.073999952
6.114714 -0.074368541
6.115714 -0.074733247
6.116714 -0.07509405300000001
6.117714 -0.075450935
6.118714 -0.075803872
6.119714 -0.076152832
6.120714 -0.0764978
6.121714 -0.07683875700000001
6.122715 -0.077175675
6.123714 -0.077508535
6.124714 -0.07783731599999999
6.125714 -0.078161992
6.126714 -0.078482542
6.127714 -0.078798947
6.128714 -0.079111184
6.129714 -0.079419231
6.130714 -0.079723069
6.131714 -0.080022676
6.132714 -0.080318027
6.133714 -0.080609106
6.134714 -0.08089589
6.135714 -0.081178354
6.136714 -0.081456482
6.137714 -0.08173024999999999
6.138714 -0.081999641
6.139714 -0.08226463099999999
6.140714 -0.08252519800000001
6.141714 -0.082781329
6.142715 -0.083032995
6.143714 -0.083280186
6.144714 -0.083522877
6.145714 -0.083761051
6.146714 -0.083994691
6.147714 -0.084223779
6.148714 -0.084448297
6.149714 -0.084668229
6.150714 -0.084883557
6.151714 -0.085094268
6.152714 -0.085300347
6.153714 -0.085501774
6.154714 -0.08569854
6.155715 -0.085890631
6.156714 -0.08607803
6.157714 -0.086260721
6.158714 -0.086438697
6.159714 -0.08661194
6.160714 -0.08678044
6.161714 -0.086944184
6.162714 -0.08710316
6.163714 -0.08725735800000001
6.164714 -0.08740676
6.165714 -0.087551353
6.166714 -0.08769112800000001
6.167714 -0.08782606999999999
6.168715 -0.08795617
6.169714 -0.088081416
6.170714 -0.088201795
6.171714 -0.088317291
6.172714 -0.088427891
6.173714 -0.08853359
6.174714 -0.088634371
6.175714 -0.088730222
6.176714 -0.08882113600000001
6.177714 -0.08890709699999999
6.178714 -0.088988093
6.179714 -0.089064118
6.180714 -0.089135161
6.181714 -0.089201209
6.182714 -0.089262251
6.183714 -0.089318282
6.184714 -0.089369295
6.185714 -0.08941527299999999
6.186714 -0.089456217
6.187714 -0.08949211900000001
6.188715 -0.08952296900000001
6.189714 -0.089548761
6.190714 -0.089569489
6.191714 -0.089585147
6.192714 -0.089595735
6.193714 -0.089601241
6.194714 -0.089601666
6.195714 -0.089597004
6.196714 -0.089587248
6.197714 -0.089572399
6.198714 -0.089552457
6.199714 -0.089527416
6.200714 -0.089497276
6.201715 -0.089462032
6.202714 -0.089421682
6.203714 -0.08937622199999999
6.204714 -0.08932565099999999
6.205714 -0.08926996999999999
6.206714 -0.089209178
6.207714 -0.089143269
6.208714 -0.08907225
6.209714 -0.088996114
6.210714 -0.088914856
6.211714 -0.088828482
6.212714 -0.088736991
6.213714 -0.088640378
6.214714 -0.08853864900000001
6.215714 -0.088431803
6.216714 -0.08831984
6.217714 -0.088202761
6.218714 -0.088080566
6.219714 -0.08795326
6.220714 -0.087820843
6.221714 -0.08768332200000001
6.222714 -0.087540696
6.223714 -0.08739297
6.224714 -0.087240152
6.225714 -0.08708223999999999
6.226714 -0.08691924200000001
6.227714 -0.086751167
6.228714 -0.086578017
6.229714 -0.086399802
6.230714 -0.086216524
6.231714 -0.086028193
6.232714 -0.08583481500000001
6.233714 -0.085636403
6.234715 -0.085432961
6.235714 -0.085224496
6.236714 -0.08501101400000001
6.237714 -0.084792532
6.238714 -0.084569049
6.239714 -0.084340578
6.240714 -0.084107131
6.241714 -0.083868712
6.242714 -0.083625334
6.243714 -0.083377003
6.244714 -0.08312372999999999
6.245714 -0.082865526
6.246714 -0.082602404
6.247715 -0.08233436999999999
6.248714 -0.08206144
6.249714 -0.08178362
6.250714 -0.08150092299999999
6.251714 -0.081213366
6.252714 -0.080920954
6.253714 -0.080623705
6.254714 -0.08032163
6.255714 -0.080014748
6.256714 -0.079703069
6.257714 -0.07938661100000001
6.258714 -0.079065387
6.259714 -0.07873941200000001
6.260714 -0.078408705
6.261714 -0.07807327800000001
6.262714 -0.077733153
6.263714 -0.077388348
6.264714 -0.077038881
6.265714 -0.076684769
6.266714 -0.076326029
6.267715 -0.075962686
6.268714 -0.075594755
6.269714 -0.075222261
6.270714 -0.07484522099999999
6.271714 -0.074463658
6.272714 -0.07407759
6.273714 -0.07368704
6.274714 -0.07329203100000001
6.275714 -0.072892581
6.276714 -0.072488707
6.277714 -0.072080432
6.278714 -0.071667781
6.279714 -0.071250775
6.280715 -0.070829433
6.281714 -0.070403772
6.282714 -0.06997382199999999
6.283714 -0.069539598
6.284714 -0.069101126
6.285714 -0.068658427
6.286714 -0.068211526
6.287714 -0.06776043999999999
6.288714 -0.067305198
6.289714 -0.066845823
6.290714 -0.066382339
6.291714 -0.065914768
6.292714 -0.065443141
6.293715 -0.06496748
6.294714 -0.06448781399999999
6.295714 -0.064004166
6.296714 -0.063516566
6.297714 -0.06302503799999999
6.298714 -0.062529615
6.299714 -0.062030321
6.300714 -0.061527186
6.301714 -0.061020243
6.302714 -0.060509518
6.303714 -0.059995044
6.304714 -0.059476850000000005
6.305714 -0.058954966000000004
6.306714 -0.05842942
6.307714 -0.057900249
6.308714 -0.05736748
6.309714 -0.056831142999999994
6.310714 -0.056291267
6.311714 -0.055747887
6.312714 -0.055201032000000004
6.313715 -0.054650736
6.314714 -0.05409703
6.315714 -0.053539948000000004
6.316714 -0.052979513000000006
6.317714 -0.052415766
6.318714 -0.051848729999999996
6.319714 -0.051278440999999994
6.320714 -0.050704932
6.321714 -0.050128233999999994
6.322714 -0.049548375000000006
6.323714 -0.048965396
6.324714 -0.048379324
6.325714 -0.047790191999999995
6.326715 -0.047198037
6.327714 -0.04660289
6.328714 -0.046004789000000004
6.329714 -0.045403765
6.330714 -0.044799855
6.331714 -0.044193096
6.332714 -0.043583522
6.333714 -0.042971170999999996
6.334714 -0.042356081999999996
6.335714 -0.041738289000000005
6.336714 -0.041117833
6.337714 -0.040494752
6.338714 -0.039869084
6.339714 -0.039240869000000005
6.340714 -0.038610146
6.341714 -0.037976954
6.342714 -0.037341335
6.343714 -0.036703327
6.344714 -0.036062973
6.345714 -0.03542031
6.346714 -0.034775377999999996
6.347714 -0.03412822
6.348714 -0.033478873
6.349714 -0.03282738
6.350714 -0.032173781
6.351714 -0.031518115
6.352714 -0.030860421
6.353714 -0.030200742000000003
6.354714 -0.029539116
6.355714 -0.028875583999999996
6.356714 -0.028210186
6.357714 -0.027542963000000004
6.358714 -0.026873955999999997
6.359715 -0.026203206000000003
6.360714 -0.025530756
6.361714 -0.024856644
6.362714 -0.024180915
6.363714 -0.023503609
6.364714 -0.022824769
6.365714 -0.022144438
6.366714 -0.021462659
6.367714 -0.020779474
6.368714 -0.020094929
6.369714 -0.019409067000000002
6.370714 -0.018721932
6.371714 -0.018033572
6.372715 -0.017344028
6.373714 -0.016653347
6.374714 -0.015961575000000002
6.375714 -0.015268759000000002
6.376714 -0.014574942
6.377714 -0.013880171
6.378714 -0.013184492
6.379714 -0.012487952
6.380714 -0.011790595000000001
6.381714 -0.011092469
6.382714 -0.010393618
6.383714 -0.009694088699999999
6.384714 -0.0089939262
6.385714 -0.0082931758
6.386714 -0.0075918826
6.387714 -0.0068900917999999995
6.388714 -0.0061878483
6.389714 -0.0054851967
6.390714 -0.004782181700000001
6.391714 -0.004078848
6.392715 -0.0033752403
6.393714 -0.0026714029
6.394714 -0.0019673804
6.395714 -0.0012632172
6.396714 -0.00055895807
6.397714 0.00014535218
6.398714 0.0008496685999999999
6.399714 0.0015539463000000002
6.400714 0.0022581396
6.401714 0.0029622032999999997
6.402714 0.0036660913000000003
6.403714 0.0043697575
6.404714 0.0050731556
6.405715 0.0057762387
6.406714 0.0064789601
6.407714 0.0071812727000000005
6.408714 0.0078831283
6.409714 0.0085844797
6.410714 0.0092852795
6.411714 0.0099854791
6.412714 0.010685031000000001
6.413714 0.011383888
6.414714 0.012081999999999999
6.415714 0.01277932
6.416714 0.013475801
6.417714 0.014171394
6.418715 0.014866053
6.419714 0.015559729999999999
6.420714 0.016252378
6.421714 0.01694395
6.422714 0.017634401
6.423714 0.018323683
6.424714 0.019011749999999997
6.425714 0.019698557
6.426714 0.020384058
6.427714 0.021068207999999998
6.428714 0.021750962
6.429714 0.022432275
6.430714 0.023112103
6.431714 0.023790399
6.432714 0.024467122
6.433714 0.025142223000000002
6.434714 0.025815658999999998
6.435714 0.026487386999999998
6.436714 0.02715736
6.437714 0.027825532
6.438715 0.028491858000000002
6.439714 0.029156295999999998
6.440714 0.029818795
6.441714 0.030479314999999996
6.442714 0.031137807
6.443714 0.031794222999999996
6.444714 0.032448521
6.445714 0.033100654
6.446714 0.033750574
6.447714 0.034398236000000006
6.448714 0.035043593
6.449714 0.035686599
6.450714 0.036327209
6.451715 0.036965378
6.452714 0.037601058
6.453714 0.038234203
6.454714 0.038864769
6.455714 0.039492713
6.456714 0.040117992
6.457714 0.040740558
6.458714 0.041360367
6.459714 0.04197738
6.460714 0.042591552
6.461714 0.043202841
6.462714 0.043811204
6.463714 0.044416598
6.464714 0.045018986999999996
6.465714 0.045618325
6.466714 0.046214572
6.467714 0.046807688
6.468714 0.047397630999999996
6.469714 0.047984364
6.470714 0.048567844
6.471714 0.049148034
6.472714 0.04972489
6.473714 0.050298375
6.474714 0.050868443000000006
6.475714 0.05143506
6.476714 0.051998183999999996
6.477714 0.052557775
6.478714 0.053113792
6.479714 0.053666200000000004
6.480714 0.054214952999999996
6.481714 0.054760015
6.482714 0.055301341
6.483714 0.055838894
6.484715 0.056372635
6.485714 0.056902522999999997
6.486714 0.057428516
6.487714 0.057950581
6.488714 0.05846867
6.489714 0.058982754000000005
6.490714 0.059492787
6.491714 0.059998734
6.492714 0.06050056
6.493714 0.06099822900000001
6.494714 0.061491702
6.495714 0.061980943000000004
6.496714 0.062465918
6.497715 0.062946585
6.498714 0.06342291600000001
6.499714 0.063894881
6.500714 0.06436244
6.501714 0.064825563
6.502714 0.065284217
6.503714 0.06573836400000001
6.504714 0.066187984
6.505714 0.066633034
6.506714 0.067073485
6.507714 0.06750930899999999
6.508714 0.067940471
6.509714 0.068366947
6.510714 0.06878869600000001
6.511714 0.069205696
6.512714 0.069617911
6.513714 0.070025312
6.514714 0.07042787
6.515714 0.070825557
6.516714 0.071218336
6.517715 0.07160618
6.518714 0.07198906399999999
6.519714 0.072366954
6.520714 0.07273982000000001
6.521714 0.073107635
6.522714 0.073470367
6.523714 0.073827995
6.524714 0.074180483
6.525714 0.074527808
6.526714 0.074869941
6.527714 0.075206859
6.528714 0.075538532
6.529714 0.075864937
6.530715 0.076186052
6.531714 0.076501846
6.532714 0.076812302
6.533714 0.077117392
6.534714 0.077417097
6.535714 0.07771139499999999
6.536714 0.078000262
6.537714 0.078283675
6.538714 0.078561617
6.539714 0.07883406899999999
6.540714 0.07910101
6.541714 0.07936242
6.542714 0.079618284
6.543715 0.07986858299999999
6.544714 0.080113293
6.545714 0.080352399
6.546714 0.080585887
6.547714 0.080813735
6.548714 0.08103592600000001
6.549714 0.081252441
6.550714 0.081463263
6.551714 0.081668381
6.552714 0.08186777099999999
6.553714 0.082061422
6.554714 0.082249317
6.555714 0.082431437
6.556714 0.082607765
6.557714 0.08277829
6.558714 0.082943001
6.559714 0.083101873
6.560714 0.08325490099999999
6.561714 0.083402067
6.562714 0.08354336
6.563715 0.083678763
6.564714 0.083808269
6.565714 0.083931867
6.566714 0.084049546
6.567714 0.084161293
6.568714 0.084267103
6.569714 0.08436696399999999
6.570714 0.08446087
6.571714 0.084548816
6.572714 0.08463079
6.573714 0.084706786
6.574714 0.084776804
6.575714 0.08484083199999999
6.576715 0.084898871
6.577714 0.084950915
6.578714 0.084996957
6.579714 0.085036998
6.580714 0.085071032
6.581714 0.08509905899999999
6.582714 0.085121073
6.583714 0.08513707400000001
6.584714 0.085147057
6.585714 0.08515102100000001
6.586714 0.085148966
6.587714 0.085140887
6.588714 0.085126789
6.589714 0.085106667
6.590714 0.08508052
6.591714 0.085048348
6.592714 0.08501015299999999
6.593714 0.08496593200000001
6.594714 0.084915693
6.595714 0.08485943
6.596714 0.084797153
6.597714 0.084728858
6.598714 0.08465455000000001
6.599714 0.084574235
6.600714 0.084487913
6.601714 0.084395596
6.602714 0.084297283
6.603714 0.08419298700000001
6.604714 0.08408270699999999
6.605714 0.083966454
6.606714 0.083844241
6.607714 0.083716074
6.608714 0.083581964
6.609715 0.083441922
6.610714 0.08329596
6.611714 0.08314408499999999
6.612714 0.082986313
6.613714 0.082822656
6.614714 0.082653126
6.615714 0.082477735
6.616714 0.08229650000000001
6.617714 0.082109432
6.618714 0.081916543
6.619714 0.081717852
6.620714 0.081513368
6.621714 0.081303105
6.622715 0.081087084
6.623714 0.08086531300000001
6.624714 0.080637814
6.625714 0.08040459900000001
6.626714 0.08016568
6.627714 0.07992107400000001
6.628714 0.079670799
6.629714 0.079414871
6.630714 0.079153309
6.631714 0.07888613
6.632714 0.078613352
6.633714 0.07833499099999999
6.634714 0.078051066
6.635714 0.077761593
6.636714 0.077466597
6.637714 0.0771661
6.638714 0.07686012
6.639714 0.076548679
6.640714 0.076231803
6.641714 0.075909513
6.642715 0.075581833
6.643714 0.075248786
6.644714 0.074910396
6.645714 0.074566691
6.646714 0.074217701
6.647714 0.07386345
6.648714 0.073503959
6.649714 0.073139265
6.650714 0.07276939
6.651714 0.072394364
6.652714 0.072014221
6.653714 0.071628985
6.654714 0.071238691
6.655715 0.070843362
6.656714 0.070443033
6.657714 0.070037734
6.658714 0.069627492
6.659714 0.069212343
6.660714 0.06879231699999999
6.661714 0.068367441
6.662714 0.06793774699999999
6.663714 0.067503273
6.664714 0.067064044
6.665714 0.06662009399999999
6.666714 0.06617145799999999
6.667714 0.06571816600000001
6.668715 0.065260252
6.669714 0.064797752
6.670714 0.064330694
6.671714 0.063859113
6.672714 0.06338305
6.673714 0.062902534
6.674714 0.062417606
6.675714 0.061928294999999994
6.676714 0.061434641
6.677714 0.060936686
6.678714 0.06043446500000001
6.679714 0.059928011999999996
6.680714 0.059417367
6.681714 0.058902573
6.682714 0.058383669
6.683714 0.057860691
6.684714 0.057333685
6.685714 0.056802690999999995
6.686714 0.056267744999999994
6.687714 0.055728893
6.688715 0.055186177
6.689714 0.054639642
6.690714 0.054089329
6.691714 0.05353528
6.692714 0.05297753399999999
6.693714 0.052416138
6.694714 0.051851134
6.695714 0.051282562
6.696714 0.050710467999999995
6.697714 0.05013489299999999
6.698714 0.049555884
6.699714 0.048973481000000006
6.700714 0.048387731999999996
6.701715 0.047798679
6.702714 0.047206366
6.703714 0.046610838
6.704714 0.04601214
6.705714 0.045410317
6.706714 0.044805414
6.707714 0.044197476
6.708714 0.043586548
6.709714 0.042972679
6.710714 0.042355913
6.711714 0.041736302
6.712714 0.04111389
6.713714 0.040488725
6.714714 0.039860856
6.715714 0.039230334
6.716714 0.038597203
6.717714 0.037961517
6.718714 0.037323326
6.719714 0.036682677000000004
6.720714 0.036039625
6.721714 0.035394219
6.722714 0.034746507
6.723714 0.034096543
6.724714 0.033444379
6.725714 0.032790062999999994
6.726714 0.03213365
6.727714 0.03147519
6.728714 0.030814734
6.729714 0.030152334
6.730714 0.029488042000000003
6.731714 0.028821906999999997
6.732714 0.028153983
6.733714 0.027484322000000002
6.734715 0.026812971999999997
6.735714 0.026139987
6.736714 0.025465414999999998
6.737714 0.02478931
6.738714 0.024111723
6.739714 0.023432706
6.740714 0.022752309000000002
6.741714 0.022070584
6.742714 0.021387584
6.743714 0.02070336
6.744714 0.020017965
6.745714 0.019331451
6.746714 0.018643872
6.747715 0.017955278999999998
6.748714 0.01726573
6.749714 0.016575275
6.750714 0.01588397
6.751714 0.015191869
6.752714 0.014499028
6.753714 0.013805501000000001
6.754714 0.013111344
6.755714 0.012416614
6.756714 0.011721365
6.757714 0.011025654999999999
6.758714 0.01032954
6.759714 0.0096330747
6.760714 0.0089363173
6.761714 0.008239323500000001
6.762714 0.00754215
6.763714 0.0068448528
6.764714 0.0061474879
6.765714 0.005450111
6.766714 0.0047527777
6.767715 0.0040555438
6.768714 0.0033584645
6.769714 0.0026615948
6.770714 0.0019649895
6.771714 0.0012687034
6.772714 0.0005727908
6.773714 -0.0001226939
6.774714 -0.00081769667
6.775714 -0.0015121635
6.776714 -0.0022060405
6.777714 -0.0028992739000000003
6.778714 -0.0035918099000000004
6.779714 -0.0042835945
6.780715 -0.0049745744
6.781714 -0.0056646953
6.782714 -0.006353903899999999
6.783714 -0.0070421454
6.784714 -0.0077293669
6.785714 -0.0084155137
6.786714 -0.009100531299999999
6.787714 -0.0097843658
6.788714 -0.010466962
6.789714 -0.011148266
6.790714 -0.011828223
6.791714 -0.012506778999999999
6.792714 -0.013183878000000001
6.793715 -0.013859467
6.794714 -0.014533490000000001
6.795714 -0.015205891
6.796714 -0.01587662
6.797714 -0.016545619
6.798714 -0.017212836
6.799714 -0.017878217
6.800714 -0.018541708
6.801714 -0.019203256999999998
6.802714 -0.019862809999999998
6.803714 -0.020520314999999997
6.804714 -0.021175720000000002
6.805714 -0.021828974
6.806714 -0.022480026
6.807714 -0.023128824
6.808714 -0.023775319
6.809714 -0.024419461
6.810714 -0.025061201
6.811714 -0.025700487
6.812714 -0.026337270000000003
6.813715 -0.026971503
6.814714 -0.027603138
6.815714 -0.028232127
6.816714 -0.028858418000000004
6.817714 -0.029481965
6.818714 -0.03010272
6.819714 -0.030720636
6.820714 -0.031335664
6.821714 -0.031947755
6.822714 -0.03255686
6.823714 -0.033162933
6.824714 -0.033765923999999996
6.825714 -0.034365786
6.826715 -0.034962472
6.827714 -0.035555931
6.828714 -0.036146119
6.829714 -0.036732985999999995
6.830714 -0.037316483
6.831714 -0.037896566
6.832714 -0.038473186
6.833714 -0.039046296
6.834714 -0.039615849
6.835714 -0.040181799000000004
6.836714 -0.0407441
6.837714 -0.041302707
6.838714 -0.041857577
6.839714 -0.042408664
6.840714 -0.042955924
6.841714 -0.043499313000000005
6.842714 -0.044038786999999996
6.843714 -0.044574303
6.844714 -0.045105824
6.845714 -0.045633304
6.846714 -0.046156702
6.847714 -0.046675978
6.848714 -0.047191092999999996
6.849714 -0.047702005
6.850714 -0.048208676
6.851714 -0.048711066
6.852714 -0.049209141000000005
6.853714 -0.049702852000000006
6.854714 -0.050192168999999995
6.855714 -0.050677056
6.856714 -0.051157468
6.857714 -0.051633373
6.858714 -0.05210473300000001
6.859715 -0.052571506000000004
6.860714 -0.053033663
6.861714 -0.05349116400000001
6.862714 -0.053943966999999995
6.863714 -0.054392044
6.864714 -0.054835354
6.865714 -0.055273867000000004
6.866714 -0.055707543
6.867714 -0.056136353
6.868714 -0.056560262
6.869714 -0.056979234999999996
6.870714 -0.057393237
6.871714 -0.057802232999999995
6.872715 -0.05820620000000001
6.873714 -0.058605097
6.874714 -0.058998894999999996
6.875714 -0.059387571
6.876714 -0.05977109
6.877714 -0.060149422
6.878714 -0.060522539
6.879714 -0.06089041099999999
6.880714 -0.061253016
6.881714 -0.061610324
6.882714 -0.061962305
6.883714 -0.062308937999999994
6.884714 -0.062650198
6.885714 -0.062986056
6.886714 -0.063316495
6.887714 -0.063641486
6.888714 -0.063961005
6.889714 -0.06427503
6.890714 -0.064583536
6.891714 -0.064886501
6.892715 -0.065183901
6.893714 -0.06547572
6.894714 -0.065761927
6.895714 -0.066042505
6.896714 -0.066317432
6.897714 -0.066586689
6.898714 -0.066850247
6.899714 -0.067108095
6.900714 -0.06736020399999999
6.901714 -0.067606557
6.902714 -0.06784713499999999
6.903714 -0.06808191499999999
6.904714 -0.068310887
6.905715 -0.068534026
6.906714 -0.068751315
6.907714 -0.068962737
6.908714 -0.069168274
6.909714 -0.06936790899999999
6.910714 -0.06956163
6.911714 -0.06974941900000001
6.912714 -0.06993126599999999
6.913714 -0.070107158
6.914714 -0.07027708299999999
6.915714 -0.070441025
6.916714 -0.07059897799999999
6.917714 -0.07075092899999999
6.918715 -0.070896867
6.919714 -0.071036787
6.920714 -0.071170676
6.921714 -0.071298529
6.922714 -0.07142034
6.923714 -0.071536098
6.924714 -0.07164580200000001
6.925714 -0.07174944
6.926714 -0.071847014
6.927714 -0.07193851600000001
6.928714 -0.072023942
6.929714 -0.072103285
6.930714 -0.07217654500000001
6.931714 -0.072243717
6.932714 -0.0723048
6.933714 -0.07235978800000001
6.934714 -0.072408677
6.935714 -0.072451471
6.936714 -0.07248816
6.937714 -0.072518748
6.938715 -0.072543236
6.939714 -0.07256161800000001
6.940714 -0.072573894
6.941714 -0.07258007
6.942714 -0.072580139
6.943714 -0.072574109
6.944714 -0.072561979
6.945714 -0.072543754
6.946714 -0.072519435
6.947714 -0.072489027
6.948714 -0.072452531
6.949714 -0.072409958
6.950714 -0.072361314
6.951715 -0.072306604
6.952714 -0.072245841
6.953714 -0.07217902500000001
6.954714 -0.072106172
6.955714 -0.072027289
6.956714 -0.071942387
6.957714 -0.071851478
6.958714 -0.071754574
6.959714 -0.07165169199999999
6.960714 -0.07154283800000001
6.961714 -0.07142802399999999
6.962714 -0.071307266
6.963714 -0.07118058299999999
6.964714 -0.07104798
6.965714 -0.070909481
6.966714 -0.070765091
6.967714 -0.070614833
6.968714 -0.07045872
6.969714 -0.070296763
6.970714 -0.07012898
6.971714 -0.06995539299999999
6.972714 -0.069776009
6.973714 -0.06959085000000001
6.974714 -0.069399935
6.975714 -0.06920328
6.976714 -0.069000904
6.977714 -0.068792823
6.978714 -0.068579055
6.979714 -0.068359624
6.980714 -0.068134553
6.981714 -0.067903852
6.982714 -0.067667553
6.983714 -0.067425671
6.984715 -0.067178236
6.985714 -0.066925265
6.986714 -0.06666678799999999
6.987714 -0.066402822
6.988714 -0.066133396
6.989714 -0.06585854
6.990714 -0.065578276
6.991714 -0.065292633
6.992714 -0.065001636
6.993714 -0.064705312
6.994714 -0.06440369800000001
6.995714 -0.064096815
6.996714 -0.063784694
6.997715 -0.063467363
6.998714 -0.063144858
6.999714 -0.062817207
7.000714 -0.062484439999999995
7.001714 -0.062146591
7.002714 -0.061803684
7.003714 -0.061455759
7.004714 -0.061102846
7.005714 -0.060744974
7.006714 -0.060382177
7.007714 -0.060014485
7.008714 -0.059641938000000005
7.009714 -0.059264567
7.010714 -0.058882398
7.011714 -0.058495475
7.012714 -0.058103824
7.013714 -0.057707487999999994
7.014714 -0.057306496000000005
7.015714 -0.056900887
7.016714 -0.056490698
7.017715 -0.056075962
7.018714 -0.055656722
7.019714 -0.055233011
7.020714 -0.05480487
7.021714 -0.054372341
7.022714 -0.053935457000000006
7.023714 -0.053494266
7.024714 -0.053048809
7.025714 -0.05259912
7.026714 -0.052145246000000006
7.027714 -0.051687227
7.028714 -0.051225111000000004
7.029714 -0.050758937
7.030715 -0.050288747
7.031714 -0.049814588
7.032714 -0.049336504999999996
7.033714 -0.048854539999999995
7.034714 -0.048368733
7.035714 -0.047879133
7.036714 -0.047385786
7.037714 -0.04688873
7.038714 -0.046388016000000004
7.039714 -0.045883685
7.040714 -0.045375781999999996
7.041714 -0.044864352
7.042714 -0.044349438
7.043715 -0.043831088
7.044714 -0.043309343
7.045714 -0.042784251999999995
7.046714 -0.042255857
7.047714 -0.041724203
7.048714 -0.041189336
7.049714 -0.040651302
7.050714 -0.040110148
7.051714 -0.039565921
7.052714 -0.039018664
7.053714 -0.038468427
7.054714 -0.03791526
7.055714 -0.037359208000000005
7.056714 -0.036800318
7.057714 -0.036238643
7.058714 -0.03567423
7.059714 -0.035107127
7.060714 -0.034537388
7.061714 -0.033965063999999996
7.062714 -0.033390205
7.063715 -0.032812863
7.064714 -0.032233089
7.065714 -0.031650937000000004
7.066714 -0.031066459
7.067714 -0.030479708
7.068714 -0.029890737
7.069714 -0.029299600000000002
7.070714 -0.028706351
7.071714 -0.028111041
7.072714 -0.027513725
7.073714 -0.02691446
7.074714 -0.026313294
7.075714 -0.025710282999999997
7.076715 -0.025105482
7.077714 -0.024498941000000003
7.078714 -0.023890716
7.079714 -0.02328086
7.080714 -0.022669425
7.081714 -0.022056463
7.082714 -0.021442029
7.083714 -0.020826174
7.084714 -0.020208952999999998
7.085714 -0.019590418000000002
7.086714 -0.018970622
7.087714 -0.018349619
7.088714 -0.017727462000000003
7.089714 -0.017104203000000002
7.090714 -0.016479898
7.091714 -0.015854601
7.092714 -0.015228364999999999
7.093714 -0.014601246
7.094714 -0.013973298
7.095714 -0.013344575000000001
7.096714 -0.012715133
7.097714 -0.012085029
7.098714 -0.011454316
7.099714 -0.010823052
7.100714 -0.010191291
7.101714 -0.0095590913
7.102714 -0.0089265071
7.103714 -0.0082935949
7.104714 -0.0076604112
7.105714 -0.0070270115
7.106714 -0.0063934516
7.107714 -0.0057597874
7.108714 -0.0051260744000000006
7.109715 -0.004492368
7.110714 -0.0038587234000000002
7.111714 -0.0032251955
7.112714 -0.0025918393
7.113714 -0.0019587091
7.114714 -0.0013258594000000001
7.115714 -0.00069334424
7.116714 -6.1217662e-05
7.117714 0.00057046664
7.118714 0.0012016549999999998
7.119714 0.001832294
7.120714 0.0024623303
7.121714 0.0030917105000000003
7.122715 0.0037203816000000002
7.123714 0.0043482905
7.124714 0.0049753842
7.125714 0.0056016098999999995
7.126714 0.0062269144
7.127714 0.006851244
7.128714 0.007474546100000001
7.129714 0.0080967679
7.130714 0.008717856
7.131714 0.009337758100000001
7.132714 0.0099564197
7.133714 0.010573788
7.134714 0.011189811
7.135714 0.011804433999999999
7.136714 0.012417606
7.137714 0.013029273
7.138714 0.013639380999999999
7.139714 0.014247878
7.140714 0.014854711000000001
7.141714 0.01545983
7.142715 0.01606318
7.143714 0.016664711000000002
7.144714 0.017264372
7.145714 0.017862111
7.146714 0.018457878
7.147714 0.019051622
7.148714 0.019643293
7.149714 0.020232842
7.150714 0.02082022
7.151714 0.021405377
7.152714 0.021988267
7.153714 0.02256884
7.154714 0.023147051
7.155715 0.023722849
7.156714 0.024296191
7.157714 0.024867025999999997
7.158714 0.02543531
7.159714 0.026000998
7.160714 0.026564041000000004
7.161714 0.027124395
7.162714 0.027682009
7.163714 0.028236842
7.164714 0.028788846
7.165714 0.029337974
7.166714 0.029884182999999998
7.167714 0.030427423
7.168715 0.030967651000000002
7.169714 0.031504820999999995
7.170714 0.032038884999999996
7.171714 0.0325698
7.172714 0.033097519
7.173714 0.033621999
7.174714 0.034143194
7.175714 0.034661057999999995
7.176714 0.03517555
7.177714 0.035686622
7.178714 0.036194234000000006
7.179714 0.036698341
7.180714 0.037198901
7.181714 0.037695875
7.182714 0.038189217000000004
7.183714 0.038678889
7.184714 0.039164853
7.185714 0.039647066
7.186714 0.040125492
7.187714 0.040600091
7.188715 0.041070825
7.189714 0.041537659
7.190714 0.042000556
7.191714 0.042459475999999996
7.192714 0.04291439
7.193714 0.043365257
7.194714 0.043812045
7.195714 0.044254720000000004
7.196714 0.044693248000000005
7.197714 0.045127596
7.198714 0.045557733
7.199714 0.045983624
7.200714 0.046405237
7.201715 0.046822536
7.202714 0.047235494
7.203714 0.047644076
7.204714 0.048048253
7.205714 0.048447991
7.206714 0.04884325900000001
7.207714 0.04923403
7.208714 0.04962027299999999
7.209714 0.050001951999999995
7.210714 0.050379039
7.211714 0.050751504
7.212714 0.051119323999999994
7.213714 0.051482464000000006
7.214714 0.051840895000000005
7.215714 0.052194594000000004
7.216714 0.052543532000000004
7.217714 0.05288767900000001
7.218714 0.053227006
7.219714 0.053561496
7.220714 0.053891119999999994
7.221714 0.054215855
7.222714 0.054535670999999994
7.223714 0.054850552
7.224714 0.055160471999999995
7.225714 0.055465411
7.226714 0.055765349
7.227714 0.056060264000000005
7.228714 0.056350132000000004
7.229714 0.056634936000000004
7.230714 0.056914659
7.231714 0.057189283
7.232714 0.057458784
7.233714 0.057723152
7.234715 0.057982362
7.235714 0.058236404
7.236714 0.058485253
7.237714 0.058728899
7.238714 0.058967323
7.239714 0.059200509
7.240714 0.059428439
7.241714 0.059651094
7.242714 0.059868465
7.243714 0.060080539
7.244714 0.060287293000000006
7.245714 0.060488719999999996
7.246714 0.060684803999999995
7.247715 0.060875532999999996
7.248714 0.061060895999999996
7.249714 0.061240874
7.250714 0.061415462000000004
7.251714 0.061584648
7.252714 0.061748421
7.253714 0.061906769
7.254714 0.062059687
7.255714 0.06220716799999999
7.256714 0.0623492
7.257714 0.062485778
7.258714 0.062616897
7.259714 0.06274255599999999
7.260714 0.062862743
7.261714 0.062977459
7.262714 0.063086697
7.263714 0.063190458
7.264714 0.063288742
7.265714 0.063381542
7.266714 0.063468859
7.267715 0.06355069299999999
7.268714 0.06362705
7.269714 0.063697924
7.270714 0.063763314
7.271714 0.06382322800000001
7.272714 0.063877658
7.273714 0.063926616
7.274714 0.063970097
7.275714 0.064008107
7.276714 0.064040645
7.277714 0.064067717
7.278714 0.064089324
7.279714 0.064105471
7.280715 0.06411615799999999
7.281714 0.06412139
7.282714 0.064121175
7.283714 0.064115517
7.284714 0.064104417
7.285714 0.064087886
7.286714 0.06406592400000001
7.287714 0.06403854299999999
7.288714 0.064005743
7.289714 0.063967542
7.290714 0.063923938
7.291714 0.063874945
7.292714 0.063820573
7.293715 0.063760835
7.294714 0.063695741
7.295714 0.063625298
7.296714 0.063549523
7.297714 0.06346842899999999
7.298714 0.06338203099999999
7.299714 0.063290342
7.300714 0.06319338000000001
7.301714 0.063091156
7.302714 0.06298368700000001
7.303714 0.062870991
7.304714 0.062753086
7.305714 0.062629988
7.306714 0.062501716
7.307714 0.062368286
7.308714 0.062229717000000004
7.309714 0.062086032
7.310714 0.061937241
7.311714 0.061783369
7.312714 0.061624439
7.313715 0.061460461999999993
7.314714 0.061291468
7.315714 0.061117468
7.316714 0.060938491
7.317714 0.060754555
7.318714 0.060565677
7.319714 0.06037188
7.320714 0.060173188
7.321714 0.05996962399999999
7.322714 0.059761212
7.323714 0.059547974
7.324714 0.059329934
7.325714 0.059107121
7.326715 0.058879552
7.327714 0.058647257
7.328714 0.058410264
7.329714 0.058168597999999995
7.330714 0.057922286
7.331714 0.057671359
7.332714 0.057415845
7.333714 0.057155773
7.334714 0.056891172000000004
7.335714 0.056622073
7.336714 0.056348508
7.337714 0.056070508
7.338714 0.055788107999999996
7.339714 0.055501336
7.340714 0.055210228
7.341714 0.054914819
7.342714 0.054615136
7.343714 0.054311216999999995
7.344714 0.054003095
7.345714 0.053690799000000004
7.346714 0.05337437
7.347714 0.053053838
7.348714 0.052729237
7.349714 0.052400603000000004
7.350714 0.052067969
7.351714 0.051731372
7.352714 0.05139084
7.353714 0.051046413
7.354714 0.050698122
7.355714 0.050346006000000006
7.356714 0.049990095
7.357714 0.04963043
7.358714 0.049267045999999995
7.359715 0.048899977000000004
7.360714 0.048529255
7.361714 0.048154920999999996
7.362714 0.047777014
7.363714 0.04739557
7.364714 0.047010629
7.365714 0.046622226
7.366714 0.046230401
7.367714 0.045835198
7.368714 0.045436653
7.369714 0.045034804
7.370714 0.044629697
7.371714 0.04422137
7.372715 0.043809868
7.373714 0.043395231
7.374714 0.042977501
7.375714 0.042556721
7.376714 0.042132934000000004
7.377714 0.041706185
7.378714 0.041276513
7.379714 0.040843964
7.380714 0.040408579
7.381714 0.039970403
7.382714 0.03952948
7.383714 0.039085851000000005
7.384714 0.038639560999999996
7.385714 0.038190655000000004
7.386714 0.037739173
7.387714 0.037285159000000005
7.388714 0.036828656
7.389714 0.036369709
7.390714 0.035908361
7.391714 0.035444656
7.392715 0.034978637
7.393714 0.034510349999999995
7.394714 0.034039836999999996
7.395714 0.033567142
7.396714 0.03309231
7.397714 0.032615385
7.398714 0.032136411999999996
7.399714 0.031655436
7.400714 0.031172505000000003
7.401714 0.030687660999999998
7.402714 0.030200952
7.403714 0.029712426
7.404714 0.029222129
7.405715 0.028730108
7.406714 0.028236411
7.407714 0.027741084000000003
7.408714 0.027244177
7.409714 0.026745738999999998
7.410714 0.026245817
7.411714 0.02574446
7.412714 0.025241716999999997
7.413714 0.024737636000000004
7.414714 0.024232265
7.415714 0.023725654
7.416714 0.023217849999999998
7.417714 0.022708903
7.418715 0.022198859
7.419714 0.021687768
7.420714 0.021175678
7.421714 0.020662636
7.422714 0.02014869
7.423714 0.019633886
7.424714 0.019118274
7.425714 0.018601898
7.426714 0.018084806999999998
7.427714 0.017567047
7.428714 0.017048664
7.429714 0.016529707
7.430714 0.016010219
7.431714 0.01549025
7.432714 0.014969846
7.433714 0.014449054000000001
7.434714 0.013927918999999999
7.435714 0.013406489999999998
7.436714 0.012884814
7.437714 0.012362939
7.438715 0.011840911
7.439714 0.011318777
7.440714 0.010796586
7.441714 0.010274384999999999
7.442714 0.0097522214
7.443714 0.009230143
7.444714 0.0087081971
7.445714 0.0081864309
7.446714 0.007664892500000001
7.447714 0.0071436283000000005
7.448714 0.0066226865
7.449714 0.0061021128
7.450714 0.0055819542
7.451715 0.005062257
7.452714 0.0045430667999999995
7.453714 0.0040244297
7.454714 0.0035063905999999996
7.455714 0.0029889943
7.456714 0.0024722856
7.457714 0.0019563087
7.458714 0.0014411075999999998
7.459714 0.00092672581
7.460714 0.00041320645
7.461714 -9.940738399999999e-05
7.462714 -0.00061107294
7.463714 -0.0011217478
7.464714 -0.0016313895999999998
7.465714 -0.0021399563
7.466714 -0.0026474057
7.467714 -0.0031536962
7.468714 -0.0036587855
7.469714 -0.0041626321
7.470714 -0.0046651941
7.471714 -0.0051664298
7.472714 -0.0056662968
7.473714 -0.0061647537
7.474714 -0.0066617584
7.475714 -0.0071572678
7.476714 -0.0076512413
7.477714 -0.0081436359
7.478714 -0.0086344095
7.479714 -0.0091235204
7.480714 -0.0096109266
7.481714 -0.010096586
7.482714 -0.010580457
7.483714 -0.011062497000000001
7.484715 -0.011542666
7.485714 -0.012020922
7.486714 -0.012497224000000001
7.487714 -0.012971532
7.488714 -0.013443805999999999
7.489714 -0.013914006
7.490714 -0.014382093000000002
7.491714 -0.014848028000000001
7.492714 -0.015311772999999999
7.493714 -0.015773291
7.494714 -0.016232544
7.495714 -0.016689495999999998
7.496714 -0.017144109
7.497715 -0.017596349
7.498714 -0.018046180999999998
7.499714 -0.018493568
7.500714 -0.018938477
7.501714 -0.019380872
7.502714 -0.019820721
7.503714 -0.02025799
7.504714 -0.020692646
7.505714 -0.021124654
7.506714 -0.021553983
7.507714 -0.021980597999999997
7.508714 -0.022404468
7.509714 -0.022825559
7.510714 -0.023243839999999998
7.511714 -0.023659278
7.512714 -0.024071841
7.513714 -0.024481496000000002
7.514714 -0.024888213
7.515714 -0.025291959000000003
7.516714 -0.025692704
7.517715 -0.026090416999999998
7.518714 -0.026485068
7.519714 -0.026876625
7.520714 -0.027265059
7.521714 -0.027650339
7.522714 -0.028032437
7.523714 -0.028411324999999998
7.524714 -0.028786977000000002
7.525714 -0.029159363
7.526714 -0.029528458
7.527714 -0.029894232
7.528714 -0.030256662
7.529714 -0.030615725000000003
7.530715 -0.030971390999999997
7.531714 -0.031323641
7.532714 -0.031672447
7.533714 -0.03201779
7.534714 -0.032359644
7.535714 -0.032697988
7.536714 -0.033032801
7.537714 -0.033364061
7.538714 -0.033691747
7.539714 -0.034015838
7.540714 -0.034336315
7.541714 -0.034653154
7.542714 -0.034966337
7.543715 -0.035275845
7.544714 -0.035581659
7.545714 -0.035883756999999995
7.546714 -0.036182121
7.547714 -0.036476733
7.548714 -0.036767573
7.549714 -0.037054624
7.550714 -0.037337866000000004
7.551714 -0.037617279999999996
7.552714 -0.037892847
7.553714 -0.038164551
7.554714 -0.038432376
7.555714 -0.038696302
7.556714 -0.038956315
7.557714 -0.039212397
7.558714 -0.039464535
7.559714 -0.039712712
7.560714 -0.039956913999999996
7.561714 -0.040197128
7.562714 -0.040433340000000005
7.563715 -0.040665537
7.564714 -0.040893708
7.565714 -0.041117842
7.566714 -0.041337927999999996
7.567714 -0.041553956999999996
7.568714 -0.04176592
7.569714 -0.041973806
7.570714 -0.042177609
7.571714 -0.042377319000000004
7.572714 -0.042572932
7.573714 -0.042764441
7.574714 -0.042951840000000005
7.575714 -0.043135122
7.576715 -0.043314282
7.577714 -0.043489315
7.578714 -0.043660219
7.579714 -0.043826987000000005
7.580714 -0.043989613
7.581714 -0.044148095
7.582714 -0.044302433
7.583714 -0.044452617
7.584714 -0.044598649
7.585714 -0.044740524000000004
7.586714 -0.04487824
7.587714 -0.045011795
7.588714 -0.045141188
7.589714 -0.045266413
7.590714 -0.045387473
7.591714 -0.045504366
7.592714 -0.045617091
7.593714 -0.045725648
7.594714 -0.045830035
7.595714 -0.045930256999999995
7.596714 -0.046026311
7.597714 -0.0461182
7.598714 -0.046205928
7.599714 -0.046289497
7.600714 -0.04636891
7.601714 -0.046444172
7.602714 -0.046515286999999995
7.603714 -0.046582261
7.604714 -0.046645096
7.605714 -0.046703800999999996
7.606714 -0.04675838
7.607714 -0.046808842999999996
7.608714 -0.046855193999999996
7.609715 -0.046897444
7.610714 -0.046935599
7.611714 -0.046969668
7.612714 -0.046999659
7.613714 -0.047025582
7.614714 -0.047047448
7.615714 -0.047065262000000004
7.616714 -0.047079039999999996
7.617714 -0.047088787
7.618714 -0.047094515
7.619714 -0.047096231999999995
7.620714 -0.047093953
7.621714 -0.047087684000000005
7.622715 -0.047077439
7.623714 -0.047063228
7.624714 -0.047045061
7.625714 -0.047022951
7.626714 -0.046996909
7.627714 -0.046966947
7.628714 -0.046933076000000004
7.629714 -0.046895310999999995
7.630714 -0.046853663000000004
7.631714 -0.046808145
7.632714 -0.046758773000000003
7.633714 -0.046705559
7.634714 -0.046648522
7.635714 -0.046587671
7.636714 -0.046523029
7.637714 -0.046454606
7.638714 -0.046382422
7.639714 -0.046306496
7.640714 -0.046226845
7.641714 -0.046143486000000004
7.642715 -0.046056439000000005
7.643714 -0.045965725
7.644714 -0.045871362
7.645714 -0.045773372
7.646714 -0.045671774
7.647714 -0.045566587
7.648714 -0.045457834
7.649714 -0.04534554
7.650714 -0.045229722
7.651714 -0.045110405
7.652714 -0.044987610000000004
7.653714 -0.044861357
7.654714 -0.044731674
7.655715 -0.044598579
7.656714 -0.044462096
7.657714 -0.04432225
7.658714 -0.044179065000000003
7.659714 -0.044032562
7.660714 -0.043882764000000005
7.661714 -0.043729699
7.662714 -0.043573388
7.663714 -0.043413855
7.664714 -0.043251127
7.665714 -0.043085226
7.666714 -0.042916182
7.667714 -0.042744019
7.668715 -0.042568758000000005
7.669714 -0.04239043
7.670714 -0.042209064000000004
7.671714 -0.042024683
7.672714 -0.041837315
7.673714 -0.041646987999999996
7.674714 -0.041453732
7.675714 -0.041257576
7.676714 -0.041058546
7.677714 -0.040856672999999996
7.678714 -0.040651986
7.679714 -0.040444513
7.680714 -0.040234288
7.681714 -0.040021338000000004
7.682714 -0.039805696
7.683714 -0.039587391
7.684714 -0.039366454999999995
7.685714 -0.03914292
7.686714 -0.038916816
7.687714 -0.03868817
7.688715 -0.038457016
7.689714 -0.038223385
7.690714 -0.037987306
7.691714 -0.037748812
7.692714 -0.037507931
7.693714 -0.037264693
7.694714 -0.037019129
7.695714 -0.03677127
7.696714 -0.036521142
7.697714 -0.03626878
7.698714 -0.036014212
7.699714 -0.035757467
7.700714 -0.035498576
7.701715 -0.03523757
7.702714 -0.034974481
7.703714 -0.034709333
7.704714 -0.034442163
7.705714 -0.034172998999999996
7.706714 -0.033901873
7.707714 -0.033628818
7.708714 -0.033353866
7.709714 -0.033077048
7.710714 -0.032798396
7.711714 -0.032517943
7.712714 -0.032235723
7.713714 -0.031951771
7.714714 -0.03166612
7.715714 -0.031378807
7.716714 -0.031089864
7.717714 -0.030799326
7.718714 -0.030507229
7.719714 -0.030213606000000004
7.720714 -0.029918493
7.721714 -0.029621928
7.722714 -0.029323943
7.723714 -0.029024575
7.724714 -0.028723859999999997
7.725714 -0.028421829000000003
7.726714 -0.02811852
7.727714 -0.027813969
7.728714 -0.027508207
7.729714 -0.027201268999999997
7.730714 -0.026893191000000004
7.731714 -0.026584006
7.732714 -0.026273748
7.733714 -0.025962447
7.734715 -0.02565014
7.735714 -0.025336857999999997
7.736714 -0.025022635
7.737714 -0.024707504999999998
7.738714 -0.024391498
7.739714 -0.024074649
7.740714 -0.023756990000000002
7.741714 -0.023438553
7.742714 -0.023119373
7.743714 -0.022799481
7.744714 -0.022478911
7.745714 -0.022157696
7.746714 -0.021835869
7.747715 -0.021513464
7.748714 -0.021190515
7.749714 -0.020867055
7.750714 -0.020543119000000002
7.751714 -0.020218741000000002
7.752714 -0.019893955
7.753714 -0.019568796
7.754714 -0.019243297
7.755714 -0.018917494
7.756714 -0.018591422
7.757714 -0.018265113
7.758714 -0.017938603
7.759714 -0.017611925
7.760714 -0.017285114
7.761714 -0.016958202
7.762714 -0.016631221999999998
7.763714 -0.016304209
7.764714 -0.015977194
7.765714 -0.015650209
7.766714 -0.015323288000000001
7.767715 -0.01499646
7.768714 -0.01466976
7.769714 -0.014343215999999999
7.770714 -0.014016859999999999
7.771714 -0.013690724000000001
7.772714 -0.013364837000000001
7.773714 -0.013039229
7.774714 -0.012713930000000002
7.775714 -0.012388969
7.776714 -0.012064379
7.777714 -0.011740187000000001
7.778714 -0.011416424
7.779714 -0.011093119
7.780715 -0.010770301999999999
7.781714 -0.010448002
7.782714 -0.010126251000000001
7.783714 -0.009805076800000001
7.784714 -0.009484510500000001
7.785714 -0.0091645823
7.786714 -0.008845322000000001
7.787714 -0.0085267595
7.788714 -0.0082089246
7.789714 -0.0078918478
7.790714 -0.0075755583
7.791714 -0.0072600866
7.792714 -0.0069454618
7.793715 -0.0066317138
7.794714 -0.0063188716
7.795714 -0.006006964
7.796714 -0.0056960197999999995
7.797714 -0.0053860673
7.798714 -0.0050771345
7.799714 -0.0047692487
7.800714 -0.0044624376
7.801714 -0.0041567277000000005
7.802714 -0.0038521452000000005
7.803714 -0.0035487166
7.804714 -0.0032464672
7.805714 -0.0029454222
7.806714 -0.0026456065999999998
7.807714 -0.0023470448
7.808714 -0.0020497609999999998
7.809714 -0.001753779
7.810714 -0.0014591226
7.811714 -0.0011658152
7.812714 -0.0008738798900000001
7.813715 -0.00058333981
7.814714 -0.00029421783
7.815714 -6.536812700000001e-06
7.816714 0.00027968049
7.817714 0.00056441136
7.818714 0.00084763315
7.819714 0.0011293231
7.820714 0.0014094588
7.821714 0.0016880176
7.822714 0.0019649771
7.823714 0.002240315
7.824714 0.0025140089
7.825714 0.0027860365999999998
7.826715 0.0030563766
7.827714 0.0033250068
7.828714 0.0035919059999999997
7.829714 0.0038570535
7.830714 0.0041204283
7.831714 0.0043820106
7.832714 0.0046417800999999995
7.833714 0.0048997183
7.834714 0.0051558058000000006
7.835714 0.0054100248
7.836714 0.0056623579
7.837714 0.0059127877
7.838714 0.0061612984
7.839714 0.0064078733
7.840714 0.0066524975
7.841714 0.0068951565
7.842714 0.007135835
7.843714 0.007374519899999999
7.844714 0.0076111974
7.845714 0.0078458543
7.846714 0.0080784783
7.847714 0.008309056300000001
7.848714 0.0085375759
7.849714 0.0087640256
7.850714 0.0089883928
7.851714 0.0092106653
7.852714 0.009430831399999999
7.853714 0.009648879499999999
7.854714 0.009864797199999999
7.855714 0.010078573
7.856714 0.010290195
7.857714 0.010499651
7.858714 0.01070693
7.859715 0.01091202
7.860714 0.011114909
7.861714 0.011315584
7.862714 0.011514034999999999
7.863714 0.01171025
7.864714 0.011904218
7.865714 0.012095927
7.866714 0.012285367
7.867714 0.012472526999999999
7.868714 0.012657396999999999
7.869714 0.012839966999999999
7.870714 0.013020229000000001
7.871714 0.013198171
7.872715 0.013373785999999999
7.873714 0.013547067999999999
7.874714 0.013718006
7.875714 0.013886593999999999
7.876714 0.014052827
7.877714 0.014216696000000001
7.878714 0.014378196000000001
7.879714 0.014537323
7.880714 0.01469407
7.881714 0.014848433999999999
7.882714 0.01500041
7.883714 0.015149995000000001
7.884714 0.015297183999999998
7.885714 0.015441974
7.886714 0.015584363
7.887714 0.015724347
7.888714 0.015861924
7.889714 0.015997089
7.890714 0.016129842
7.891714 0.016260181
7.892715 0.016388102
7.893714 0.016513604
7.894714 0.016636684
7.895714 0.016757339
7.896714 0.016875571
7.897714 0.016991375
7.898714 0.017104752
7.899714 0.017215699
7.900714 0.017324217
7.901714 0.017430304
7.902714 0.017533962
7.903714 0.01763519
7.904714 0.017733988
7.905715 0.01783036
7.906714 0.017924306
7.907714 0.018015828
7.908714 0.018104929999999998
7.909714 0.018191614
7.910714 0.018275884
7.911714 0.018357746
7.912714 0.018437202
7.913714 0.018514259
7.914714 0.018588922
7.915714 0.018661197
7.916714 0.01873109
7.917714 0.018798607999999998
7.918715 0.018863757
7.919714 0.018926545
7.920714 0.01898698
7.921714 0.019045066000000003
7.922714 0.019100812999999998
7.923714 0.019154228
7.924714 0.019205316
7.925714 0.019254087
7.926714 0.019300549
7.927714 0.019344708
7.928714 0.019386571
7.929714 0.019426146
7.930714 0.019463440999999998
7.931714 0.019498463
7.932714 0.019531221
7.933714 0.019561721
7.934714 0.019589969999999998
7.935714 0.019615979
7.936714 0.019639754
7.937714 0.019661302
7.938715 0.019680634
7.939714 0.019697759000000002
7.940714 0.019712684999999997
7.941714 0.019725422
7.942714 0.019735981
7.943714 0.019744372
7.944714 0.019750603999999998
7.945714 0.019754689
7.946714 0.019756639
7.947714 0.019756466
7.948714 0.019754182999999998
7.949714 0.019749801
7.950714 0.019743336
7.951715 0.019734797999999998
7.952714 0.019724203
7.953714 0.019711565
7.954714 0.019696896
7.955714 0.019680212
7.956714 0.019661527999999998
7.957714 0.019640858
7.958714 0.019618217
7.959714 0.01959362
7.960714 0.01956708
7.961714 0.019538614000000003
7.962714 0.019508235
7.963714 0.019475957
7.964714 0.019441797
7.965714 0.019405768
7.966714 0.019367883
7.967714 0.019328159
7.968714 0.019286609
7.969714 0.019243249
7.970714 0.019198091
7.971714 0.019151150999999998
7.972714 0.019102445
7.973714 0.019051984
7.974714 0.018999787
7.975714 0.018945866000000002
7.976714 0.018890238
7.977714 0.01883292
7.978714 0.018773926
7.979714 0.018713274000000002
7.980714 0.018650979999999998
7.981714 0.018587061000000002
7.982714 0.018521534
7.983714 0.018454416
7.984715 0.018385725999999998
7.985714 0.018315483
7.986714 0.018243703
7.987714 0.018170406
7.988714 0.018095610999999998
7.989714 0.018019337
7.990714 0.017941602
7.991714 0.017862426
7.992714 0.017781829
7.993714 0.017699831
7.994714 0.017616450000000002
7.995714 0.017531704000000002
7.996714 0.017445613
7.997715 0.017358197
7.998714 0.017269475
7.999714 0.017179466
8.000714 0.017088186000000002
8.001715 0.016995656
8.002714 0.016901894
8.003715 0.016806918
8.004714 0.016710746
8.005714 0.016613396
8.006714 0.016514887
8.007714 0.016415236
8.008715 0.016314459
8.009714 0.016212578
8.010715 0.016109609
8.011714 0.01600557
8.012714 0.015900480999999998
8.013714 0.015794358
8.014714 0.015687221
8.015715 0.015579088000000001
8.016714 0.015469980000000001
8.017715 0.015359913
8.018714 0.01524891
8.019714 0.01513699
8.020715 0.015024171
8.021714 0.014910476
8.022715 0.014795923
8.023714 0.014680534000000002
8.024714 0.014564328000000001
8.025714 0.014447327999999999
8.026714 0.014329553000000002
8.027715 0.014211025
8.028714 0.014091765000000001
8.029715 0.013971793
8.030714 0.013851130000000001
8.031714 0.013729795999999999
8.032714 0.013607813
8.033714 0.013485202
8.034715 0.013361979999999999
8.035714 0.013238169999999999
8.036715 0.013113788999999999
8.037714 0.012988858
8.038714 0.012863395000000001
8.039714 0.012737421
8.040714 0.012610953000000001
8.041715 0.012484008999999999
8.042714 0.012356609
8.043715 0.012228769
8.044714 0.012100508000000001
8.045714 0.011971845
8.046714 0.011842795
8.047714 0.011713379000000001
8.048715 0.011583612
8.049714 0.011453513
8.050714 0.011323099
8.051714 0.01119239
8.052714 0.011061402
8.053715 0.010930154
8.054714 0.010798664
8.055715 0.010666951
8.056714 0.010535033
8.057714 0.010402927999999999
8.058714 0.010270655
8.059714 0.010138233
8.060715 0.01000568
8.061714 0.0098730154
8.062715 0.0097402568
8.063714 0.009607424
8.064714 0.0094745352
8.065714 0.0093416085
8.066714 0.009208662199999999
8.067715 0.0090757145
8.068714 0.0089427827
8.069715 0.008809885200000001
8.070714 0.0086770393
8.071714 0.0085442618
8.072714 0.008411570200000001
8.073714 0.0082789804
8.074715 0.0081465092
8.075714 0.0080141734
8.076715 0.007881988099999999
8.077714 0.0077499688
8.078714 0.0076181306
8.079714 0.0074864896
8.080714 0.0073550596
8.081715 0.0072238567000000005
8.082714 0.0070928945
8.083714 0.0069621878
8.084714 0.0068317509
8.085714 0.0067015979
8.086715 0.0065717439
8.087714 0.0064422027
8.088715 0.006312988299999999
8.089714 0.0061841150000000004
8.090714 0.006055598
8.091714 0.0059274509
8.092714 0.0057996884
8.093715 0.0056723249
8.094714 0.0055453747
8.095715 0.005418852399999999
8.096714 0.0052927723999999995
8.097714 0.005167149
8.098714 0.0050419967
8.099714 0.0049173297
8.100715 0.0047931622
8.101714 0.0046695081
8.102715 0.0045463807
8.103714 0.0044237942
8.104714 0.0043017615
8.105714 0.0041802959
8.106714 0.0040594099
8.107715 0.0039391158
8.108714 0.0038194259000000003
8.109715 0.003700352
8.110714 0.0035819052
8.111714 0.0034640968999999997
8.112714 0.003346938
8.113714 0.0032304390000000003
8.114715 0.0031146101
8.115714 0.0029994610999999997
8.116714 0.0028850023
8.117714 0.0027712429
8.118714 0.0026581927
8.119715 0.0025458608
8.120714 0.0024342567
8.121715 0.0023233895
8.122714 0.0022132685
8.123714 0.0021039026
8.124714 0.0019953011
8.125714 0.0018874730999999998
8.126715 0.0017804276999999998
8.127714 0.0016741744
8.128715 0.0015687220999999999
8.129714 0.00146408
8.130714 0.0013602574
8.131714 0.0012572632
8.132714 0.0011551067
8.133715 0.0010537968000000001
8.134714 0.00095334235
8.135715 0.0008537522300000001
8.136714 0.00075503494
8.137714 0.00065719892
8.138714 0.00056025233
8.139714 0.00046420308999999997
8.140715 0.00036905885
8.141714 0.00027482696999999996
8.142715 0.00018151447
8.143714 8.912805399999999e-05
8.144714 -2.3259472999999997e-06
8.145715 -9.284156e-05
8.146714 -0.00018241313
8.147715 -0.0002710354
8.148714 -0.00035870344
8.149714 -0.00044541266000000003
8.150714 -0.00053115882
8.151714 -0.0006159379600000001
8.152715 -0.0006997464
8.153714 -0.00078258072
8.154715 -0.0008644376100000001
8.155714 -0.00094531406
8.156714 -0.0010252072
8.157714 -0.001104114
8.158714 -0.001182032
8.159715 -0.0012589583
8.160714 -0.0013348903
8.161715 -0.0014098253
8.162714 -0.0014837605
8.163714 -0.0015566931
8.164714 -0.0016286203000000002
8.165714 -0.0016995391
8.166715 -0.0017694463
8.167714 -0.0018383391
8.168715 -0.0019062141
8.169714 -0.0019730685
8.170714 -0.002038899
8.171714 -0.0021037027
8.172714 -0.0021674765
8.173715 -0.0022302176
8.174714 -0.0022919233999999997
8.175714 -0.0023525914
8.176714 -0.0024122195
8.177714 -0.0024708059
8.178715 -0.0025283489
8.179714 -0.0025848474
8.180715 -0.0026403006
8.181714 -0.0026947081999999997
8.182714 -0.0027480701
8.183714 -0.0028003868
8.184714 -0.0028516592
8.185715 -0.0029018884
8.186714 -0.0029510762
8.187715 -0.0029992247
8.188714 -0.0030463361
8.189714 -0.0030924133
8.190714 -0.0031374591
8.191714 -0.0031814765000000005
8.192715 -0.0032244689999999998
8.193714 -0.00326644
8.194715 -0.0033073931
8.195714 -0.0033473319
8.196714 -0.0033862601
8.197714 -0.003424181
8.198714 -0.0034610985
8.199715 -0.0034970159
8.200714 -0.0035319367999999997
8.201715 -0.0035658645999999995
8.202714 -0.0035988024999999996
8.203714 -0.0036307533999999997
8.204714 -0.0036617206
8.205714 -0.003691707
8.206715 -0.0037207155
8.207714 -0.0037487487
8.208714 -0.0037758095
8.209714 -0.0038019007000000002
8.210714 -0.0038270249
8.211715 -0.0038511855
8.212714 -0.0038743852000000002
8.213715 -0.0038966271
8.214714 -0.0039179144
8.215714 -0.0039382507
8.216714 -0.0039576396
8.217714 -0.0039760852999999995
8.218715 -0.003993592
8.219714 -0.004010164
8.220715 -0.0040258066
8.221714 -0.0040405248000000005
8.222714 -0.004054324
8.223714 -0.0040672105
8.224714 -0.00407919
8.225715 -0.0040902687
8.226714 -0.0041004536
8.227715 -0.0041097515
8.228714 -0.0041181698
8.229714 -0.0041257153
8.230714 -0.0041323954
8.231714 -0.004138218
8.232715 -0.004143190400000001
8.233714 -0.0041473199
8.234715 -0.0041506144
8.235714 -0.0041530813
8.236714 -0.0041547286
8.237714 -0.0041555631
8.238714 -0.0041555926
8.239715 -0.0041548246
8.240714 -0.0041532661000000005
8.241714 -0.0041509243999999995
8.242714 -0.0041478066
8.243714 -0.0041439198000000005
8.244715 -0.0041392712
8.245714 -0.0041338681
8.246715 -0.0041277173
8.247714 -0.0041208263
8.248714 -0.0041132025000000004
8.249714 -0.0041048537
8.250714 -0.0040957872
8.251715 -0.0040860108000000004
8.252714 -0.0040755327
8.253715 -0.0040643612
8.254714 -0.0040525047
8.255714 -0.0040399718
8.256714 -0.0040267718000000004
8.257714 -0.0040129132999999996
8.258715 -0.0039984054
8.259714 -0.003983257600000001
8.260715 -0.0039674793
8.261714 -0.0039510804
8.262714 -0.0039340703
8.263714 -0.0039164588000000005
8.264714 -0.0038982555
8.265715 -0.0038794700000000003
8.266714 -0.003860112
8.267715 -0.0038401907999999997
8.268714 -0.0038197159000000003
8.269714 -0.0037986963
8.270715 -0.0037771412999999996
8.271714 -0.0037550599
8.272715 -0.0037324608000000002
8.273714 -0.0037093527
8.274714 -0.0036857436
8.275714 -0.0036616419999999997
8.276714 -0.0036370559
8.277715 -0.0036119930999999996
8.278714 -0.0035864618
8.279715 -0.0035604695000000003
8.280714 -0.0035340238999999997
8.281714 -0.0035071331000000004
8.282714 -0.0034798046
8.283714 -0.0034520461000000003
8.284715 -0.0034238656
8.285714 -0.0033952711
8.286715 -0.0033662705
8.287714 -0.0033368728
8.288714 -0.0033070861000000003
8.289714 -0.0032769196
8.290714 -0.0032463823999999996
8.291715 -0.0032154835999999997
8.292714 -0.003184233
8.293715 -0.0031526408
8.294714 -0.0031207168
8.295714 -0.0030884716000000004
8.296714 -0.0030559153000000003
8.297714 -0.0030230591
8.298715 -0.0029899138
8.299714 -0.0029564902
8.300714 -0.0029227993
8.301714 -0.002888852
8.302714 -0.0028546592
8.303715 -0.0028202316
8.304714 -0.0027855796
8.305715 -0.002750714
8.306714 -0.0027156446
8.307714 -0.0026803813
8.308714 -0.0026449336
8.309714 -0.0026093108
8.310715 -0.0025735219
8.311714 -0.0025375753
8.312715 -0.0025014797000000003
8.313714 -0.0024652429
8.314714 -0.0024288727
8.315714 -0.0023923767
8.316714 -0.0023557623
8.317715 -0.0023190367000000003
8.318714 -0.0022822069
8.319715 -0.0022452800999999997
8.320714 -0.0022082633
8.321714 -0.0021711634
8.322714 -0.0021339876
8.323714 -0.0020967433
8.324715 -0.0020594378
8.325714 -0.0020220785
8.326715 -0.0019846733000000003
8.327714 -0.0019472302
8.328714 -0.001909757
8.329714 -0.0018722621
8.330714 -0.0018347544
8.331715 -0.0017972423
8.332714 -0.0017597346
8.333714 -0.0017222404
8.334714 -0.0016847689000000002
8.335714 -0.001647329
8.336715 -0.00160993
8.337714 -0.0015725811
8.338715 -0.0015352914000000002
8.339714 -0.0014980699
8.340714 -0.0014609255
8.341714 -0.0014238669999999999
8.342714 -0.0013869027
8.343715 -0.0013500411
8.344714 -0.0013132901
8.345715 -0.0012766573
8.346714 -0.0012401504000000001
8.347714 -0.0012037764
8.348714 -0.001167542
8.349714 -0.0011314537
8.350715 -0.0010955177
8.351714 -0.00105974
8.352715 -0.0010241261
8.353714 -0.0009886814999999999
8.354714 -0.0009534112
8.355714 -0.0009183202600000001
8.356714 -0.00088341349
8.357715 -0.00084869562
8.358714 -0.00081417129
8.359715 -0.00077984505
8.360714 -0.00074572154
8.361714 -0.00071180534
8.362714 -0.00067810115
8.363714 -0.00064461369
8.364715 -0.00061134783
8.365714 -0.00057830853
8.366714 -0.00054550087
8.367714 -0.00051293
8.368714 -0.00048060124
8.369715 -0.00044851989999999996
8.370714 -0.00041669146
8.371715 -0.00038512135
8.372714 -0.00035381511
8.373714 -0.00032277818999999996
8.374714 -0.00029201601
8.375714 -0.00026153391000000004
8.376715 -0.00023133711999999998
8.377714 -0.00020143073
8.378715 -0.00017181964999999998
8.379714 -0.00014250858
8.380714 -0.00011350204
8.381714 -8.4804321e-05
8.382714 -5.6419469000000006e-05
8.383715 -2.8351315000000002e-05
8.384714 -6.0345857e-07
8.385715 2.6820706000000002e-05
8.386714 5.3917984e-05
8.387714 8.0685356e-05
8.388714 0.00010711996
8.389714 0.00013321904000000002
8.390715 0.00015897998
8.391714 0.0001844002
8.392715 0.00020947718
8.393714 0.00023420844000000002
8.394714 0.00025859144
8.395715 0.00028262367999999996
8.396714 0.00030630258
8.397715 0.00032962553
8.398714 0.00035258986
8.399714 0.00037519285
8.400714 0.00039743172
8.401714 0.00041930366
8.402715 0.00044080575
8.403714 0.00046193518
8.404715 0.00048268903
8.405714 0.00050306444
8.406714 0.00052305859
8.407714 0.00054266875
8.408714 0.00056189228
8.409715 0.00058072669
8.410714 0.00059916956
8.411715 0.00061721876
8.412714 0.0006348722799999999
8.413714 0.00065212839
8.414714 0.00066898556
8.415714 0.0006854425499999999
8.416715 0.00070149836
8.417714 0.0007171522599999999
8.418715 0.00073240381
8.419714 0.00074725281
8.420714 0.00076169936
8.421714 0.00077574377
8.422714 0.0007893866500000001
8.423715 0.0008026288000000001
8.424714 0.00081547105
8.425714 0.0008279146600000001
8.426714 0.00083996074
8.427714 0.0008516106399999999
8.428715 0.00086286582
8.429714 0.00087372755
8.430715 0.00088419729
8.431714 0.00089427631
8.432714 0.00090396597
8.433714 0.00091326738
8.434714 0.0009221816100000001
8.435715 0.00093070958
8.436714 0.00093885219
8.437715 0.0009466100000000001
8.438714 0.00095398364
8.439714 0.0009609735599999999
8.440714 0.00096758013
8.441714 0.0009738036200000001
8.442715 0.00097964421
8.443714 0.00098510218
8.444715 0.00099017789
8.445714 0.00099487161
8.446714 0.0009991837900000002
8.447714 0.0010031151
8.448714 0.0010066662
8.449715 0.0010098382
8.450714 0.0010126322
8.451715 0.0010150498
8.452714 0.0010170927999999999
8.453714 0.0010187632
8.454714 0.0010200634
8.455714 0.0010209961
8.456715 0.0010215642
8.457714 0.0010217709
8.458714 0.0010216198
8.459714 0.0010211144
8.460714 0.0010202588
8.461715 0.0010190569
8.462714 0.0010175128
8.463715 0.0010156310000000001
8.464714 0.0010134157
8.465714 0.0010108712
8.466714 0.0010080018
8.467714 0.0010048119
8.468715 0.0010013056999999999
8.469714 0.0009974873099999999
8.470715 0.00099336075
8.471714 0.00098892997
8.472714 0.00098419869
8.473714 0.00097917045
8.474714 0.00097384891
8.475715 0.00096823733
8.476714 0.00096233889
8.477715 0.0009561567799999999
8.478714 0.000949694
8.479714 0.00094295356
8.480714 0.00093593835
8.481714 0.00092865139
8.482715 0.00092109549
8.483714 0.0009132737400000001
8.484715 0.0009051891500000001
8.485714 0.0008968448999999999
8.486714 0.00088824427
8.487714 0.00087939079
8.488714 0.0008702881100000001
8.489715 0.00086094005
8.490714 0.0008513507099999999
8.491714 0.0008415243399999999
8.492714 0.0008314656
8.493714 0.0008211793100000001
8.494715 0.00081067046
8.495714 0.0007999443400000001
8.496715 0.00078900639
8.497714 0.0007778623499999999
8.498714 0.00076651804
8.499714 0.00075497946
8.500714 0.00074325271
8.501715 0.00073134402
8.502714 0.00071925956
8.503715 0.00070700557
8.504714 0.00069458824
8.505714 0.00068201375
8.506714 0.0006692880999999999
8.507714 0.00065641721
8.508715 0.00064340684
8.509714 0.00063026264
8.510715 0.00061699006
8.511714 0.00060359434
8.512714 0.00059008062
8.513714 0.0005764537499999999
8.514714 0.0005627185099999999
8.515715 0.0005488795100000001
8.516714 0.00053494118
8.517715 0.00052090791
8.518714 0.00050678395
8.519714 0.00049257351
8.520715 0.00047828071
8.521714 0.00046390974
8.522715 0.00044946468999999996
8.523714 0.00043494979
8.524714 0.00042036927000000003
8.525714 0.00040572741
8.526714 0.00039102856
8.527715 0.00037627717000000003
8.528714 0.00036147778
8.529715 0.00034663501
8.530714 0.00033175356
8.531714 0.00031683824
8.532714 0.00030189383
8.533714 0.00028692524999999997
8.534715 0.00027193742000000004
8.535714 0.00025693528
8.536715 0.00024192375000000002
8.537714 0.00022690776000000001
8.538714 0.00021189219
8.539714 0.00019688184
8.540714 0.00018188149
8.541715 0.00016689576999999998
8.542714 0.00015192924999999998
8.543715 0.0001369864
8.544714 0.00012207156
8.545714 0.00010718895
8.546714 9.2342697e-05
8.547714 7.753678799999999e-05
8.548715 6.277512599999999e-05
8.549714 4.8061519999999995e-05
8.550714 3.3399689e-05
8.551714 1.8793301e-05
8.552714 4.245980999999999e-06
8.553715 -1.023866e-05
8.554714 -2.4657007e-05
8.555715 -3.90054e-05
8.556714 -5.3280127e-05
8.557714 -6.7477384e-05
8.558714 -8.159325900000001e-05
8.559714 -9.5623705e-05
8.560715 -0.00010956452
8.561714 -0.00012341132999999998
8.562715 -0.00013715959
8.563714 -0.00015080456
8.564714 -0.0001643413
8.565714 -0.00017776473999999998
8.566714 -0.00019106958000000002
8.567715 -0.00020425039000000002
8.568714 -0.00021730158999999999
8.569715 -0.00023021754999999998
8.570714 -0.00024299254
8.571714 -0.00025562078
8.572714 -0.00026809655000000003
8.573714 -0.00028041413
8.574715 -0.00029256794
8.575714 -0.00030455249000000003
8.576715 -0.0003163625
8.577714 -0.00032799292
8.578714 -0.00033943891
8.579714 -0.00035069592999999996
8.580714 -0.00036175973
8.581715 -0.00037262639
8.582714 -0.00038329235000000004
8.583714 -0.00039375432
8.584714 -0.00040400932000000006
8.585714 -0.00041405474000000004
8.586715 -0.00042388824
8.587714 -0.00043350774000000005
8.588715 -0.00044291137
8.589714 -0.00045209754
8.590714 -0.00046106479
8.591714 -0.00046981177
8.592714 -0.00047833719
8.593715 -0.00048663986999999997
8.594714 -0.0004947186
8.595715 -0.00050257213
8.596714 -0.0005101992
8.597714 -0.0005175983899999999
8.598714 -0.00052476817
8.599714 -0.00053170688
8.600715 -0.00053841272
8.601714 -0.0005448836400000001
8.602715 -0.0005511175
8.603714 -0.00055711193
8.604714 -0.0005628644899999999
8.605714 -0.00056837243
8.606714 -0.000573633
8.607715 -0.00057864322
8.608714 -0.00058340011
8.609715 -0.0005879006
8.610714 -0.00059214162
8.611714 -0.00059612007
8.612714 -0.0005998329
8.613714 -0.0006032771600000001
8.614715 -0.00060644998
8.615714 -0.0006093486699999999
8.616714 -0.00061197075
8.617714 -0.0006143138300000001
8.618714 -0.00061637588
8.619715 -0.00061815504
8.620714 -0.0006196497
8.621715 -0.00062085851
8.622714 -0.00062178046
8.623714 -0.00062241475
8.624714 -0.00062276076
8.625714 -0.0006228182399999999
8.626715 -0.0006225870000000001
8.627714 -0.00062206709
8.628715 -0.00062125873
8.629714 -0.0006201622
8.630714 -0.00061877786
8.631714 -0.00061710612
8.632714 -0.00061514738
8.633715 -0.00061290198
8.634714 -0.00061037026
8.635715 -0.00060755237
8.636714 -0.0006044484099999999
8.637714 -0.00060105831
8.638714 -0.00059738186
8.639714 -0.00059341874
8.640715 -0.00058916839
8.641714 -0.00058463024
8.642715 -0.00057980355
8.643714 -0.00057468751
8.644714 -0.00056928125
8.645715 -0.00056358385
8.646714 -0.00055759447
8.647715 -0.00055131227
8.648714 -0.0005447365299999999
8.649714 -0.00053786666
8.650714 -0.00053070225
8.651714 -0.00052324303
8.652715 -0.00051548909
8.653714 -0.0005074407
8.654715 -0.00049909836
8.655714 -0.00049046298
8.656714 -0.00048153565
8.657714 -0.00047231778999999997
8.658714 -0.00046281116000000005
8.659715 -0.00045301767
8.660714 -0.00044293956
8.661715 -0.00043257928
8.662714 -0.00042193946999999994
8.663714 -0.00041102289
8.664714 -0.00039983247
8.665714 -0.0003883712
8.666715 -0.00037664211
8.667714 -0.00036464824
8.668715 -0.00035239259
8.669714 -0.00033987815
8.670714 -0.00032710780000000004
8.671714 -0.00031408431
8.672714 -0.00030081031999999996
8.673715 -0.00028728834
8.674714 -0.00027352071
8.675714 -0.00025950962
8.676714 -0.00024525714
8.677714 -0.00023076513999999997
8.678715 -0.00021603536999999999
8.679714 -0.00020106950000000002
8.680715 -0.00018586908
8.681714 -0.0001704356
8.682714 -0.00015477053
8.683714 -0.00013887532
8.684714 -0.00012275143
8.685715 -0.00010640043
8.686714 -8.9823965e-05
8.687715 -7.302380700000001e-05
8.688714 -5.6001891999999995e-05
8.689714 -3.8760345000000005e-05
8.690714 -2.13015e-05
8.691714 -3.6279242999999997e-06
8.692715 1.4257583e-05
8.693714 3.2351971e-05
8.694715 5.0651948e-05
8.695714 6.9153987e-05
8.696714 8.785432899999999e-05
8.697714 0.00010674901999999999
8.698714 0.00012583391
8.699715 0.00014510473
8.700714 0.00016455705
8.701715 0.00018418639
8.702714 0.00020398822
8.703714 0.00022395802
8.704714 0.00024409128
8.705714 0.00026438356
8.706715 0.00028483055
8.707714 0.00030542803
8.708714 0.00032617202
8.709714 0.00034705860999999997
8.710714 0.00036808412
8.711715 0.00038924509
8.712714 0.00041053813000000003
8.713715 0.00043196010000000004
8.714714 0.00045350798000000006
8.715714 0.00047517892
8.716714 0.00049697005
8.717714 0.00051887869
8.718715 0.0005409020600000001
8.719714 0.00056303743
8.720715 0.0005852819899999999
8.721714 0.00060763286
8.722714 0.00063008697
8.723714 0.00065264117
8.724714 0.0006752920399999999
8.725715 0.00069803596
8.726714 0.0007208690899999999
8.727715 0.0007437873600000001
8.728714 0.00076678643
8.729714 0.0007898617700000001
8.730714 0.0008130085900000001
8.731714 0.0008362218100000001
8.732715 0.00085949632
8.733714 0.00088282668
8.734715 0.00090620733
8.735714 0.00092963273
8.736714 0.0009530971499999999
8.737714 0.00097659486
8.738714 0.0010001202
8.739715 0.0010236675
8.740714 0.0010472311
8.741714 0.0010708057
8.742714 0.0010943857
8.743714 0.0011179661
8.744715 0.0011415418
8.745714 0.0011651081
8.746715 0.0011886603000000001
8.747714 0.001212194
8.748714 0.0012357051
8.749714 0.0012591894
8.750714 0.0012826433
8.751715 0.0013060628999999999
8.752714 0.0013294447
8.753715 0.0013527852
8.754714 0.0013760811
8.755714 0.0013993289000000001
8.756714 0.0014225253
8.757714 0.0014456667
8.758715 0.0014687499
8.759714 0.001491771
8.760715 0.0015147264
8.761714 0.0015376121
8.762714 0.0015604241000000002
8.763714 0.001583158
8.764714 0.0016058092999999998
8.765715 0.0016283733000000001
8.766714 0.0016508449
8.767715 0.0016732192
8.768714 0.0016954908
8.769714 0.0017176542
8.770715 0.001739704
8.771714 0.0017616343
8.772715 0.0017834396
8.773714 0.0018051141999999999
8.774714 0.0018266523000000001
8.775714 0.0018480483
8.776714 0.001869297
8.777715 0.0018903929
8.778714 0.0019113309
8.779715 0.0019321062
8.780714 0.0019527140000000001
8.781714 0.00197315
8.782714 0.0019934099
8.783714 0.0020134899
8.784715 0.0020333862
8.785714 0.0020530952999999997
8.786715 0.0020726142
8.787714 0.0020919395000000003
8.788714 0.0021110685
8.789714 0.0021299982
8.790714 0.002148726
8.791715 0.0021672489
8.792714 0.0021855642999999998
8.793715 0.0022036695000000003
8.794714 0.0022215614
8.795714 0.0022392371
8.796714 0.0022566934
8.797714 0.002273927
8.798715 0.0022909344000000002
8.799714 0.002307712
8.800714 0.0023242559
8.801714 0.0023405619
8.802714 0.0023566259
8.803715 0.0023724435
8.804714 0.00238801
8.805715 0.002403321
8.806714 0.0024183717
8.807714 0.0024331574
8.808714 0.0024476731
8.809714 0.0024619143
8.810715 0.0024758763
8.811714 0.0024895546000000004
8.812715 0.0025029445
8.813714 0.002516042
8.814714 0.0025288428999999998
8.815714 0.0025413434
8.816714 0.0025535399
8.817715 0.0025654292
8.818714 0.0025770081
8.819715 0.0025882740000000002
8.820714 0.0025992245
8.821714 0.0026098573000000003
8.822714 0.0026201704
8.823714 0.0026301623
8.824715 0.0026398314999999998
8.825714 0.0026491767
8.826715 0.0026581967
8.827714 0.0026668908
8.828714 0.0026752576999999997
8.829714 0.002683297
8.830714 0.0026910076
8.831715 0.0026983886999999997
8.832714 0.0027054394999999998
8.833714 0.0027121589
8.834714 0.0027185457
8.835714 0.0027245989
8.836715 0.0027303169000000003
8.837714 0.0027356984
8.838715 0.0027407415
8.839714 0.0027454444
8.840714 0.002749805
8.841714 0.0027538213999999997
8.842714 0.0027574912
8.843715 0.0027608121
8.844714 0.002763782
8.845715 0.0027663984
8.846714 0.002768659
8.847714 0.0027705617
8.848714 0.0027721042
8.849714 0.0027732845
8.850715 0.0027741008999999997
8.851714 0.0027745515000000003
8.852715 0.002774635
8.853714 0.0027743503
8.854714 0.0027736964
8.855714 0.0027726723
8.856714 0.0027712777
8.857715 0.0027695123
8.858714 0.0027673761
8.859715 0.0027648692
8.860714 0.0027619917
8.861714 0.0027587441
8.862714 0.002755127
8.863714 0.0027511411
8.864715 0.002746787
8.865714 0.0027420654000000003
8.866714 0.0027369770000000002
8.867714 0.0027315224000000003
8.868714 0.0027257023
8.869715 0.0027195174
8.870714 0.0027129681
8.871715 0.0027060549
8.872714 0.002698778
8.873714 0.0026911377000000004
8.874714 0.002683134
8.875714 0.0026747669999999998
8.876715 0.0026660366
8.877714 0.0026569427
8.878715 0.0026474852000000003
8.879714 0.002637664
8.880714 0.0026274786999999997
8.881714 0.0026169293
8.882714 0.0026060156
8.883715 0.0025947375
8.884714 0.002583095
8.885715 0.0025710882
8.886714 0.0025587173
8.887714 0.0025459827
8.888714 0.0025328849000000003
8.889714 0.0025194244
8.890715 0.0025056022
8.891714 0.0024914192
8.892715 0.0024768768
8.893714 0.0024619761000000003
8.894714 0.002446719
8.895715 0.002431107
8.896714 0.0024151419
8.897715 0.0023988257
8.898714 0.0023821607
8.899714 0.0023651488
8.900714 0.0023477924
8.901714 0.0023300938
8.902715 0.0023120552
8.903714 0.0022936789
8.904715 0.0022749671
8.905714 0.0022559221
8.906714 0.0022365461000000003
8.907714 0.0022168409
8.908714 0.002196809
8.909715 0.0021764519
8.910714 0.0021557716999999997
8.911715 0.00213477
8.912714 0.0021134487
8.913714 0.0020918096000000002
8.914714 0.0020698544
8.915714 0.0020475851000000002
8.916715 0.0020250034
8.917714 0.0020021113
8.918715 0.0019789108
8.919714 0.0019554042
8.920714 0.0019315938
8.921714 0.0019074823
8.922714 0.0018830726
8.923715 0.0018583676
8.924714 0.0018333707
8.925714 0.0018080854999999998
8.926714 0.0017825157999999998
8.927714 0.0017566657000000002
8.928715 0.0017305396000000001
8.929714 0.0017041419
8.930715 0.0016774773
8.931714 0.0016505506
8.932714 0.0016233668999999999
8.933714 0.0015959313
8.934714 0.0015682488000000002
8.935715 0.0015403247999999999
8.936714 0.0015121642
8.937715 0.0014837722
8.938714 0.0014551539
8.939714 0.001426314
8.940714 0.0013972573
8.941714 0.0013679884
8.942715 0.0013385114999999999
8.943714 0.0013088311
8.944715 0.0012789510000000002
8.945714 0.001248875
8.946714 0.0012186068
8.947714 0.0011881497
8.948714 0.001157507
8.949715 0.0011266817999999999
8.950714 0.001095677
8.951715 0.0010644955
8.952714 0.0010331401
8.953714 0.0010016137
8.954714 0.0009699189799999999
8.955714 0.0009380589299999999
8.956715 0.00090603635
8.957714 0.0008738544199999999
8.958714 0.0008415162499999999
8.959714 0.00080902528
8.960714 0.00077638524
8.961715 0.0007435998700000001
8.962714 0.00071067338
8.963715 0.00067761011
8.964714 0.00064441479
8.965714 0.00061109231
8.966714 0.0005776479199999999
8.967714 0.00054408706
8.968715 0.00051041548
8.969714 0.00047663902
8.970715 0.00044276385
8.971714 0.00040879613000000003
8.972714 0.00037474217
8.973714 0.00034060838
8.974714 0.00030640117
8.975715 0.00027212693
8.976714 0.00023779196000000001
8.977715 0.00020340249
8.978714 0.00016896461
8.979714 0.00013448422999999998
8.980714 9.9967099e-05
8.981714 6.541874299999999e-05
8.982715 3.0844466999999996e-05
8.983714 -3.7506368000000002e-06
8.984715 -3.8361704999999996e-05
8.985714 -7.2984085e-05
8.986714 -0.00010761331
8.987714 -0.00014224512
8.988714 -0.00017687538
8.989715 -0.00021150010999999999
8.990714 -0.00024611536
8.991714 -0.00028071734
8.992714 -0.00031530219
8.993714 -0.0003498661
8.994715 -0.00038440520999999996
8.995714 -0.00041891558
8.996715 -0.00045339316
8.997714 -0.00048783386
8.998714 -0.0005222334
8.999714 -0.0005565873399999999
9.000714 -0.00059089116
9.001715 -0.00062514009
9.002714 -0.0006593292700000001
9.003715 -0.00069345369
9.004714 -0.00072750822
9.005714 -0.00076148754
9.006714 -0.0007953863100000001
9.007714 -0.00082919905
9.008715 -0.0008629203899999999
9.009714 -0.0008965446799999999
9.010715 -0.0009300665599999999
9.011714 -0.0009634804900000001
9.012714 -0.00099678118
9.013714 -0.0010299633000000002
9.014714 -0.0010630216000000001
9.015715 -0.001095951
9.016714 -0.0011287468
9.017715 -0.001161404
9.018714 -0.0011939182
9.019714 -0.0012262848999999999
9.020715 -0.0012585
9.021714 -0.0012905593
9.022715 -0.001322459
9.023714 -0.0013541954
9.024714 -0.0013857648
9.025714 -0.0014171635
9.026714 -0.0014483881
9.027715 -0.0014794351
9.028714 -0.001510301
9.029715 -0.0015409822999999999
9.030714 -0.0015714752999999998
9.031714 -0.0016017764
9.032714 -0.0016318818
9.033714 -0.0016617872
9.034715 -0.0016914886
9.035714 -0.0017209817
9.036715 -0.0017502616000000001
9.037714 -0.0017793236
9.038714 -0.0018081628
9.039714 -0.0018367737000000001
9.040714 -0.001865151
9.041715 -0.0018932893000000001
9.042714 -0.0019211828
9.043715 -0.0019488256000000002
9.044714 -0.0019762119
9.045714 -0.0020033362
9.046714 -0.0020301922999999998
9.047714 -0.0020567745999999997
9.048715 -0.0020830776000000002
9.049714 -0.0021090958
9.050714 -0.0021348244
9.051714 -0.002160258
9.052714 -0.0021853921
9.053715 -0.0022102222
9.054714 -0.0022347442
9.055715 -0.0022589544000000002
9.056714 -0.0022828492
9.057714 -0.0023064254
9.058714 -0.0023296801
9.059714 -0.0023526107
9.060715 -0.0023752145
9.061714 -0.0023974893
9.062715 -0.0024194329
9.063714 -0.002441043
9.064714 -0.0024623179
9.065714 -0.0024832554
9.066714 -0.0025038535
9.067715 -0.0025241101
9.068714 -0.0025440231
9.069715 -0.00256359
9.070714 -0.0025828083
9.071714 -0.0026016756
9.072714 -0.0026201889
9.073714 -0.0026383452
9.074715 -0.0026561413
9.075714 -0.0026735737
9.076715 -0.0026906391
9.077714 -0.0027073338
9.078714 -0.002723654
9.079714 -0.0027395958
9.080714 -0.0027551554
9.081715 -0.0027703288999999997
9.082714 -0.0027851123000000003
9.083714 -0.0027995022
9.084714 -0.0028134948
9.085714 -0.0028270866
9.086715 -0.0028402743
9.087714 -0.0028530549
9.088715 -0.0028654256
9.089714 -0.002877384
9.090714 -0.0028889281
9.091714 -0.0029000557
9.092714 -0.0029107654
9.093715 -0.0029210561
9.094714 -0.0029309269
9.095715 -0.0029403770999999997
9.096714 -0.0029494064
9.097714 -0.0029580147
9.098714 -0.0029662022
9.099714 -0.0029739691
9.100715 -0.0029813158
9.101714 -0.0029882427
9.102715 -0.0029947505
9.103714 -0.0030008396
9.104714 -0.0030065105
9.105714 -0.0030117633000000003
9.106714 -0.0030165984
9.107715 -0.0030210156
9.108714 -0.0030250148
9.109715 -0.0030285957
9.110714 -0.0030317577
9.111714 -0.0030344998
9.112714 -0.003036821
9.113714 -0.0030387198
9.114715 -0.0030401952
9.115714 -0.0030412453
9.116714 -0.0030418687
9.117714 -0.0030420635
9.118714 -0.0030418281
9.119715 -0.0030411607
9.120714 -0.0030400598999999998
9.121715 -0.0030385241
9.122714 -0.0030365522999999998
9.123714 -0.0030341433
9.124714 -0.0030312964000000003
9.125714 -0.0030280110999999998
9.126715 -0.0030242870999999997
9.127714 -0.0030201247
9.128715 -0.0030155243
9.129714 -0.0030104866
9.130714 -0.0030050127
9.131714 -0.0029991041
9.132714 -0.0029927623
9.133715 -0.0029859892
9.134714 -0.0029787867
9.135715 -0.0029711571
9.136714 -0.0029631025
9.137714 -0.0029546252
9.138714 -0.0029457276
9.139714 -0.0029364121
9.140715 -0.0029266806
9.141714 -0.0029165354
9.142715 -0.0029059783999999997
9.143714 -0.0028950111
9.144714 -0.0028836354
9.145715 -0.0028718523
9.146714 -0.0028596633
9.147715 -0.0028470691
9.148714 -0.0028340706
9.149714 -0.0028206685000000003
9.150714 -0.0028068629
9.151714 -0.0027926542
9.152715 -0.0027780427
9.153714 -0.0027630282
9.154715 -0.002747611
9.155714 -0.0027317912
9.156714 -0.0027155689
9.157714 -0.0026989444
9.158714 -0.0026819182
9.159715 -0.0026644904
9.160714 -0.0026466623000000002
9.161715 -0.0026284346
9.162714 -0.0026098087
9.163714 -0.0025907862
9.164714 -0.0025713691
9.165714 -0.0025515592
9.166715 -0.0025313591
9.167714 -0.0025107714
9.168715 -0.0024897994
9.169714 -0.0024684459
9.170714 -0.0024467145
9.171714 -0.0024246088
9.172714 -0.0024021325
9.173715 -0.0023792894000000003
9.174714 -0.0023560833
9.175714 -0.0023325181
9.176714 -0.0023085979
9.177714 -0.0022843262000000002
9.178715 -0.0022597067
9.179714 -0.0022347433
9.180715 -0.0022094390999999997
9.181714 -0.0021837977
9.182714 -0.0021578222
9.183714 -0.0021315156
9.184714 -0.0021048809
9.185715 -0.0020779209
9.186714 -0.0020506382
9.187715 -0.0020230356
9.188714 -0.0019951158000000003
9.189714 -0.0019668812
9.190714 -0.0019383348
9.191714 -0.0019094790000000002
9.192715 -0.0018803172
9.193714 -0.0018508523
9.194715 -0.0018210876
9.195714 -0.0017910270000000002
9.196714 -0.0017606741
9.197714 -0.001730033
9.198714 -0.0016991082000000002
9.199715 -0.0016679042999999999
9.200714 -0.0016364264
9.201715 -0.0016046795
9.202714 -0.0015726693000000002
9.203714 -0.0015404013999999998
9.204714 -0.0015078815
9.205714 -0.0014751157
9.206715 -0.0014421103
9.207714 -0.001408871
9.208714 -0.0013754043
9.209714 -0.001341716
9.210714 -0.0013078121
9.211715 -0.0012736985000000001
9.212714 -0.0012393808
9.213715 -0.0012048644
9.214714 -0.0011701544
9.215714 -0.0011352558
9.216714 -0.0011001733
9.217714 -0.0010649111
9.218715 -0.0010294733
9.219714 -0.00099386389
9.220715 -0.0009580864599999999
9.221714 -0.00092214441
9.222714 -0.00088604093
9.223714 -0.0008497791000000001
9.224714 -0.0008133620200000001
9.225715 -0.0007767926
9.226714 -0.0007400738
9.227715 -0.0007032087100000001
9.228714 -0.00066620041
9.229714 -0.0006290521900000001
9.230714 -0.00059176755
9.231714 -0.00055435016
9.232715 -0.00051680404
9.233714 -0.00047913345
9.234715 -0.00044134298999999995
9.235714 -0.00040343757000000003
9.236714 -0.0003654224
9.237714 -0.00032730304
9.238714 -0.00028908537
9.239715 -0.0002507755
9.240714 -0.00021237984
9.241714 -0.00017390496
9.242714 -0.00013535762
9.243714 -9.674467899999999e-05
9.244715 -5.8073083999999994e-05
9.245714 -1.9349764e-05
9.246715 1.9418378e-05
9.247714 5.8224537999999995e-05
9.248714 9.7062048e-05
9.249714 0.00013592444999999999
9.250714 0.0001748055
9.251715 0.0002136992
9.252714 0.00025259983
9.253715 0.00029150201000000003
9.254714 0.00033040062
9.255714 0.00036929084
9.256714 0.00040816812999999995
9.257714 0.00044702824
9.258715 0.00048586712
9.259714 0.0005246809
9.260715 0.00056346589
9.261714 0.00060221846
9.262714 0.0006409351000000001
9.263714 0.00067961232
9.264714 0.0007182464699999999
9.265715 0.00075683392
9.266714 0.00079537085
9.267715 0.0008338533000000001
9.268714 0.0008722770899999999
9.269714 0.00091063775
9.270715 0.00094893066
9.271714 0.00098715091
9.272715 0.0010252932
9.273714 0.0010633522
9.274714 0.0011013221
9.275714 0.0011391969
9.276714 0.0011769705
9.277715 0.0012146368000000001
9.278714 0.0012521891
9.279715 0.0012896211
9.280714 0.0013269261
9.281714 0.0013640975999999999
9.282714 0.0014011291
9.283714 0.0014380141
9.284715 0.0014747464
9.285714 0.0015113199
9.286715 0.0015477286
9.287714 0.0015839669
9.288714 0.0016200294000000002
9.289714 0.0016559108
9.290714 0.0016916063000000001
9.291715 0.0017271112
9.292714 0.0017624212
9.293715 0.0017975321000000002
9.294714 0.0018324399
9.295714 0.0018671411
9.296714 0.0019016321
9.297714 0.0019359093
9.298715 0.0019699697
9.299714 0.0020038098000000003
9.300714 0.0020374264
9.301714 0.0020708161
9.302714 0.0021039756000000003
9.303715 0.0021369013
9.304714 0.0021695898000000003
9.305715 0.0022020371
9.306714 0.0022342394
9.307714 0.0022661925
9.308714 0.0022978919999999997
9.309714 0.0023293334
9.310715 0.002360512
9.311714 0.0023914228
9.312715 0.0024220608
9.313714 0.0024524206
9.314714 0.0024824971
9.315714 0.0025122848
9.316714 0.0025417785000000004
9.317715 0.0025709729000000002
9.318714 0.0025998626
9.319715 0.0026284427999999998
9.320714 0.0026567082
9.321714 0.0026846543
9.322714 0.0027122765
9.323714 0.0027395707
9.324715 0.0027665328
9.325714 0.0027931594
9.326715 0.0028194469
9.327714 0.0028453922
9.328714 0.0028709926
9.329714 0.0028962455
9.330714 0.0029211486000000004
9.331715 0.0029456995999999997
9.332714 0.0029698967000000003
9.333714 0.0029937381
9.334714 0.0030172216
9.335714 0.0030403457
9.336715 0.0030631087000000004
9.337714 0.0030855084
9.338715 0.0031075433
9.339714 0.0031292111000000003
9.340714 0.0031505097000000004
9.341714 0.0031714368
9.342714 0.0031919895
9.343715 0.0032121654
9.344714 0.0032319617999999996
9.345715 0.0032513752000000004
9.346714 0.0032704029000000003
9.347714 0.003289041
9.348714 0.0033072864999999997
9.349714 0.0033251355
9.350715 0.0033425848
9.351714 0.0033596305000000003
9.352715 0.0033762695
9.353714 0.0033924978
9.354714 0.0034083125
9.355714 0.0034237099000000003
9.356714 0.0034386871
9.357715 0.0034532412
9.358714 0.0034673696000000003
9.359715 0.0034810695
9.360714 0.003494339
9.361714 0.0035071764
9.362714 0.0035195797
9.363714 0.0035315475999999997
9.364715 0.0035430789
9.365714 0.0035541725
9.366714 0.0035648278000000003
9.367714 0.0035750443
9.368714 0.0035848218000000005
9.369715 0.0035941597000000002
9.370714 0.0036030578
9.371715 0.0036115161000000004
9.372714 0.0036195346
9.373714 0.0036271129
9.374714 0.0036342510000000002
9.375714 0.0036409485000000004
9.376715 0.0036472050999999998
9.377714 0.00365302
9.378715 0.0036583925999999997
9.379714 0.0036633217
9.380714 0.0036678066
9.381714 0.0036718455
9.382714 0.0036754373000000003
9.383715 0.0036785797
9.384714 0.0036812715
9.385715 0.0036835102999999998
9.386714 0.0036852944
9.387714 0.0036866215
9.388714 0.0036874895
9.389714 0.0036878962
9.390715 0.0036878399
9.391714 0.0036873182000000003
9.392715 0.0036863297
9.393714 0.0036848727
9.394714 0.0036829460000000003
9.395715 0.0036805482999999997
9.396714 0.0036776786
9.397715 0.0036743367999999997
9.398714 0.0036705227
9.399714 0.0036662361000000003
9.400714 0.0036614772
9.401714 0.0036562469000000005
9.402715 0.0036505462000000002
9.403714 0.0036443762
9.404715 0.003637738
9.405714 0.003630633
9.406714 0.0036230627
9.407714 0.0036150289999999996
9.408714 0.0036065336
9.409715 0.003597578
9.410714 0.003588164
9.411715 0.0035782927
9.412714 0.0035679658999999996
9.413714 0.0035571850999999996
9.414714 0.0035459514
9.415714 0.0035342659
9.416715 0.0035221291999999998
9.417714 0.0035095421
9.418715 0.0034965054999999997
9.419714 0.0034830194999999997
9.420714 0.0034690848999999998
9.421714 0.0034547014
9.422714 0.0034398698
9.423715 0.0034245899
9.424714 0.0034088621999999996
9.425714 0.003392687
9.426714 0.0033760643
9.427714 0.0033589949000000004
9.428715 0.0033414795
9.429714 0.0033235185000000003
9.430715 0.0033051132
9.431714 0.0032862652
9.432714 0.0032669755
9.433714 0.0032472463999999998
9.434714 0.0032270797
9.435715 0.0032064778
9.436714 0.0031854433
9.437715 0.0031639795999999997
9.438714 0.0031420896
9.439714 0.0031197766999999997
9.440714 0.0030970445
9.441714 0.0030738967000000002
9.442715 0.0030503377
9.443714 0.0030263713
9.444715 0.0030020015
9.445714 0.0029772325
9.446714 0.0029520684999999997
9.447714 0.0029265133
9.448714 0.0029005711
9.449715 0.0028742455000000003
9.450714 0.0028475404
9.451715 0.0028204591
9.452714 0.0027930049
9.453714 0.0027651808
9.454714 0.0027369895
9.455714 0.0027084336
9.456715 0.0026795156
9.457714 0.0026502377
9.458714 0.0026206018
9.459714 0.00259061
9.460714 0.002560264
9.461715 0.0025295654
9.462714 0.0024985164000000002
9.463715 0.0024671184
9.464714 0.0024353734
9.465714 0.0024032834
9.466714 0.0023708502
9.467714 0.0023380766
9.468715 0.0023049648000000003
9.469714 0.0022715176
9.470715 0.002237738
9.471714 0.0022036294
9.472714 0.0021691953999999998
9.473714 0.0021344396
9.474714 0.0020993662
9.475715 0.0020639793999999998
9.476714 0.0020282838
9.477715 0.0019922838
9.478714 0.0019559842
9.479714 0.0019193902
9.480714 0.0018825065
9.481714 0.0018453381999999998
9.482715 0.0018078902999999998
9.483714 0.0017701677
9.484715 0.0017321752
9.485714 0.0016939176999999999
9.486714 0.0016553997
9.487714 0.0016166257
9.488714 0.0015776000999999998
9.489715 0.0015383268
9.490714 0.0014988099000000001
9.491714 0.0014590531000000001
9.492714 0.0014190599
9.493714 0.0013788339
9.494715 0.0013383783
9.495714 0.0012976963
9.496715 0.0012567911
9.497714 0.0012156655
9.498714 0.0011743229
9.499714 0.0011327662
9.500714 0.0010909984999999999
9.501715 0.001049023
9.502714 0.0010068432
9.503715 0.00096446247
9.504714 0.00092188466
9.505714 0.00087911367
9.506714 0.00083615359
9.507714 0.00079300889
9.508715 0.0007496842
9.509714 0.0007061843900000001
9.510715 0.00066251459
9.511714 0.0006186801800000001
9.512714 0.00057468665
9.513714 0.00053053973
9.514714 0.00048624534
9.515715 0.00044180938
9.516714 0.00039723785999999997
9.517715 0.00035253684
9.518714 0.00030771228
9.519714 0.00026277012
9.520715 0.00021771618
9.521714 0.00017255614
9.522715 0.00012729547
9.523714 8.1939447e-05
9.524714 3.6493103e-05
9.525714 -9.0387708e-06
9.526714 -5.4651633e-05
9.527715 -0.00010034119
9.528714 -0.00014610339
9.529715 -0.00019193441999999997
9.530714 -0.00023783065999999998
9.531714 -0.00028378862999999996
9.532714 -0.00032980502
9.533714 -0.00037587658
9.534715 -0.00042200013000000003
9.535714 -0.00046817249
9.536715 -0.00051439042
9.537714 -0.0005606506
9.538714 -0.00060694956
9.539714 -0.00065328372
9.540714 -0.00069964931
9.541715 -0.00074604222
9.542714 -0.00079245829
9.543715 -0.0008388928999999999
9.544714 -0.00088534143
9.545714 -0.00093179879
9.546714 -0.00097825969
9.547714 -0.0010247188
9.548715 -0.0010711704000000001
9.549714 -0.0011176087
9.550714 -0.0011640279
9.551714 -0.0012104219
9.552714 -0.0012567848
9.553715 -0.0013031105
9.554714 -0.0013493929000000001
9.555715 -0.0013956264
9.556714 -0.001441805
9.557714 -0.0014879233999999999
9.558714 -0.0015339760999999999
9.559714 -0.0015799579999999998
9.560715 -0.001625864
9.561714 -0.0016716896
9.562715 -0.0017174305
9.563714 -0.0017630824
9.564714 -0.0018086417
9.565714 -0.0018541046
9.566714 -0.0018994677
9.567715 -0.0019447276
9.568714 -0.0019898813
9.569715 -0.0020349256
9.570714 -0.0020798578
9.571714 -0.0021246748
9.572714 -0.0021693735000000002
9.573714 -0.0022139509
9.574715 -0.0022584038
9.575714 -0.0023027285
9.576715 -0.0023469216
9.577714 -0.0023909792
9.578714 -0.002434897
9.579714 -0.0024786706
9.580714 -0.0025222955
9.581715 -0.0025657661999999998
9.582714 -0.0026090775999999998
9.583714 -0.0026522241
9.584714 -0.0026951997
9.585714 -0.0027379983
9.586715 -0.0027806140000000003
9.587714 -0.0028230401
9.588715 -0.0028652702999999997
9.589714 -0.0029072984
9.590714 -0.0029491179
9.591714 -0.0029907227
9.592714 -0.0030321069
9.593715 -0.0030732648000000003
9.594714 -0.003114191
9.595715 -0.0031548803
9.596714 -0.0031953284999999996
9.597714 -0.0032355306999999997
9.598714 -0.0032754832999999997
9.599714 -0.0033151828
9.600715 -0.0033546265
9.601714 -0.0033938115000000002
9.602715 -0.0034327357000000004
9.603714 -0.0034713972
9.604714 -0.0035097942999999998
9.605714 -0.0035479257
9.606714 -0.0035857905000000003
9.607715 -0.0036233876
9.608714 -0.0036607158000000004
9.609715 -0.0036977743999999997
9.610714 -0.0037345624000000004
9.611714 -0.0037710786
9.612714 -0.003807322
9.613714 -0.0038432911
9.614715 -0.0038789844
9.615714 -0.0039143997000000005
9.616714 -0.0039495349
9.617714 -0.0039843874999999996
9.618714 -0.0040189549
9.619715 -0.0040532337
9.620714 -0.0040872208
9.621715 -0.0041209125
9.622714 -0.0041543048
9.623714 -0.0041873935999999995
9.624714 -0.0042201747
9.625714 -0.0042526440999999995
9.626715 -0.0042847969
9.627714 -0.0043166288
9.628715 -0.0043481356
9.629714 -0.004379313
9.630714 -0.0044101565
9.631714 -0.0044406624999999995
9.632714 -0.0044708268
9.633715 -0.0045006458000000004
9.634714 -0.0045301162999999995
9.635715 -0.0045592351
9.636714 -0.0045879995
9.637714 -0.0046164067
9.638714 -0.004644454
9.639714 -0.0046721394
9.640715 -0.004699461
9.641714 -0.004726417
9.642715 -0.0047530059
9.643714 -0.0047792259
9.644714 -0.0048050759
9.645715 -0.0048305540999999995
9.646714 -0.0048556594
9.647715 -0.00488039
9.648714 -0.0049047449
9.649714 -0.004928721699999999
9.650714 -0.004952319100000001
9.651714 -0.0049755348
9.652715 -0.0049983668
9.653714 -0.0050208128
9.654715 -0.0050428702
9.655714 -0.0050645362
9.656714 -0.0050858082
9.657714 -0.0051066832
9.658714 -0.0051271584999999995
9.659715 -0.0051472307
9.660714 -0.0051668969
9.661715 -0.0051861542
9.662714 -0.0052049996
9.663714 -0.0052234307
9.664714 -0.0052414445
9.665714 -0.0052590389000000005
9.666715 -0.0052762116
9.667714 -0.0052929609
9.668715 -0.0053092852000000005
9.669714 -0.0053251834999999996
9.670714 -0.0053406548000000005
9.671714 -0.0053556985000000005
9.672714 -0.0053703145
9.673715 -0.0053845026
9.674714 -0.0053982632000000004
9.675714 -0.0054115968
9.676714 -0.005424504
9.677714 -0.0054369855
9.678715 -0.0054490425
9.679714 -0.0054606753
9.680715 -0.005471885
9.681714 -0.005482672
9.682714 -0.005493037
9.683714 -0.0055029803
9.684714 -0.0055125023
9.685715 -0.0055216027
9.686714 -0.0055302811
9.687715 -0.0055385372
9.688714 -0.0055463697000000005
9.689714 -0.0055537773999999995
9.690714 -0.005560759
9.691714 -0.0055673128
9.692715 -0.005573437
9.693714 -0.0055791297
9.694715 -0.0055843884
9.695714 -0.0055892109
9.696714 -0.0055935951
9.697714 -0.0055975386
9.698714 -0.0056010394
9.699715 -0.0056040953
9.700714 -0.0056067045
9.701715 -0.0056088655
9.702714 -0.0056105768
9.703714 -0.0056118373
9.704714 -0.0056126464
9.705714 -0.0056130037
9.706715 -0.0056129091
9.707714 -0.005612363
9.708714 -0.0056113662
9.709714 -0.0056099198
9.710714 -0.0056080251
9.711715 -0.0056056837
9.712714 -0.0056028977
9.713715 -0.0055996694
9.714714 -0.0055960012
9.715714 -0.005591895800000001
9.716714 -0.0055873556
9.717714 -0.0055823832
9.718715 -0.0055769810999999996
9.719714 -0.0055711524
9.720715 -0.0055648987
9.721714 -0.0055582226
9.722714 -0.005551126
9.723714 -0.0055436107
9.724714 -0.0055356777
9.725715 -0.0055273284999999995
9.726714 -0.0055185639000000005
9.727715 -0.005509384599999999
9.728714 -0.0054997905
9.729714 -0.0054897817
9.730714 -0.0054793582
9.731714 -0.0054685195
9.732715 -0.0054572654
9.733714 -0.0054455948
9.734715 -0.0054335072
9.735714 -0.0054210021
9.736714 -0.0054080789
9.737714 -0.0053947369
9.738714 -0.0053809763
9.739715 -0.0053667962
9.740714 -0.0053521969999999995
9.741714 -0.005337179
9.742714 -0.0053217431
9.743714 -0.0053058899
9.744715 -0.0052896205
9.745714 -0.0052729363
9.746715 -0.0052558388999999995
9.747714 -0.0052383304
9.748714 -0.0052204126
9.749714 -0.0052020881
9.750714 -0.0051833591
9.751715 -0.0051642281
9.752714 -0.0051446979
9.753715 -0.0051247709
9.754714 -0.0051044495
9.755714 -0.0050837363
9.756714 -0.0050626339
9.757714 -0.0050411443
9.758715 -0.005019270199999999
9.759714 -0.0049970131
9.760715 -0.004974375
9.761714 -0.0049513579
9.762714 -0.0049279627999999995
9.763714 -0.0049041912000000005
9.764714 -0.0048800444
9.765715 -0.0048555237
9.766714 -0.004830629800000001
9.767715 -0.0048053636
9.768714 -0.004779726099999999
9.769714 -0.0047537182
9.770715 -0.004727340599999999
9.771714 -0.0047005942
9.772715 -0.0046734804
9.773714 -0.0046459998
9.774714 -0.004618154
9.775714 -0.0045899444
9.776714 -0.0045613728000000004
9.777715 -0.0045324407
9.778714 -0.0045031502
9.779715 -0.0044735036
9.780714 -0.0044435036999999995
9.781714 -0.0044131528
9.782714 -0.0043824537
9.783714 -0.0043514097
9.784715 -0.0043200242000000005
9.785714 -0.0042883003
9.786715 -0.0042562413
9.787714 -0.004223850899999999
9.788714 -0.0041911323999999995
9.789714 -0.0041580893999999995
9.790714 -0.0041247251
9.791715 -0.0040910429
9.792714 -0.0040570463
9.793715 -0.004022738
9.794714 -0.0039881208
9.795714 -0.0039531977
9.796714 -0.0039179708
9.797714 -0.0038824426
9.798715 -0.0038466151
9.799714 -0.0038104899
9.800714 -0.0037740694
9.801714 -0.0037373546000000002
9.802714 -0.0037003472
9.803715 -0.0036630488
9.804714 -0.0036254605
9.805715 -0.0035875841
9.806714 -0.0035494206
9.807714 -0.0035109715
9.808714 -0.0034722387
9.809714 -0.0034332239000000003
9.810715 -0.0033939294
9.811714 -0.0033543571999999997
9.812715 -0.0033145097
9.813714 -0.0032743897
9.814714 -0.0032340002
9.815714 -0.0031933443
9.816714 -0.0031524257999999998
9.817715 -0.0031112482
9.818714 -0.0030698156000000002
9.819715 -0.0030281322000000003
9.820714 -0.0029862023
9.821714 -0.0029440303000000004
9.822714 -0.002901621
9.823714 -0.0028589786
9.824715 -0.0028161079
9.825714 -0.0027730133
9.826715 -0.0027296995999999997
9.827714 -0.0026861707999999997
9.828714 -0.0026424312
9.829714 -0.0025984849
9.830714 -0.0025543357
9.831715 -0.0025099873
9.832714 -0.0024654430000000003
9.833714 -0.0024207058
9.834714 -0.0023757787999999997
9.835714 -0.0023306646
9.836715 -0.0022853656
9.837714 -0.0022398840999999997
9.838715 -0.0021942222
9.839714 -0.0021483815999999998
9.840714 -0.0021023643
9.841714 -0.002056172
9.842714 -0.0020098061
9.843715 -0.0019632686
9.844714 -0.0019165609
9.845715 -0.001869685
9.846714 -0.0018226425000000001
9.847714 -0.0017754355
9.848714 -0.0017280661
9.849714 -0.0016805367
9.850715 -0.0016328497
9.851714 -0.0015850079
9.852715 -0.0015370144
9.853714 -0.0014888723
9.854714 -0.001440585
9.855714 -0.0013921563
9.856714 -0.0013435898000000001
9.857715 -0.0012948896
9.858714 -0.0012460599
9.859715 -0.0011971048
9.860714 -0.0011480287
9.861714 -0.0010988357999999999
9.862714 -0.0010495303
9.863714 -0.0010001167
9.864715 -0.00095059886
9.865714 -0.0009009809199999999
9.866714 -0.0008512666700000001
9.867714 -0.0008014598300000001
9.868714 -0.00075156381
9.869715 -0.00070158194
9.870714 -0.00065151721
9.871715 -0.00060137245
9.872714 -0.0005511502399999999
9.873714 -0.00050085305
9.874714 -0.00045048304999999997
9.875714 -0.00040004243000000005
9.876715 -0.00034953309000000004
9.877714 -0.00029895696
9.878715 -0.00024831584
9.879714 -0.00019761158
9.880714 -0.00014684599
9.881714 -9.6021006e-05
9.882714 -4.5138603e-05
9.883715 5.7991095e-06
9.884714 5.6789884e-05
9.885715 0.00010783128999999998
9.886714 0.00015892075000000001
9.887714 0.00021005545999999999
9.888714 0.00026123244
9.889714 0.00031244849
9.890715 0.00036370025
9.891714 0.00041498414999999997
9.892715 0.00046629642999999996
9.893714 0.00051763327
9.894714 0.00056899062
9.895715 0.00062036434
9.896714 0.0006717502900000001
9.897715 0.00072314424
9.898714 0.00077454197
9.899714 0.00082593924
9.900714 0.00087733188
9.901714 0.00092871578
9.902715 0.00098008695
9.903714 0.0010314416
9.904715 0.0010827758
9.905714 0.0011340862
9.906714 0.0011853694
9.907714 0.0012366219000000001
9.908714 0.0012878409999999999
9.909715 0.0013390238
9.910714 0.0013901674
9.911715 0.0014412694
9.912714 0.0014923275
9.913714 0.0015433391999999998
9.914714 0.0015943026000000001
9.915714 0.0016452152999999999
9.916715 0.0016960756000000002
9.917714 0.0017468809999999998
9.918715 0.0017976297
9.919714 0.0018483193
9.920714 0.0018989476
9.921714 0.0019495123
9.922714 0.0020000107000000002
9.923715 0.0020504403000000003
9.924714 0.0021007982999999997
9.925714 0.0021510816
9.926714 0.0022012868
9.927714 0.0022514107
9.928715 0.0023014496
9.929714 0.0023513998
9.930715 0.0024012575999999997
9.931714 0.0024510189
9.932714 0.0025006799
9.933714 0.0025502364
9.934714 0.0025996844
9.935715 0.0026490199
9.936714 0.0026982389000000002
9.937715 0.0027473376
9.938714 0.0027963122
9.939714 0.0028451592
9.940714 0.002893875
9.941714 0.0029424566
9.942715 0.0029909006
9.943714 0.0030392042000000003
9.944715 0.0030873649000000003
9.945714 0.0031353799999999997
9.946714 0.0031832470999999998
9.947714 0.0032309635999999997
9.948714 0.0032785276
9.949715 0.0033259366
9.950714 0.0033731889
9.951715 0.0034202822
9.952714 0.0034672139
9.953714 0.0035139823000000002
9.954714 0.0035605848
9.955714 0.0036070191999999996
9.956715 0.0036532831000000003
9.957714 0.0036993733000000003
9.958714 0.0037452868000000003
9.959714 0.0037910209
9.960714 0.0038365721000000004
9.961715 0.0038819368999999998
9.962714 0.0039271119
9.963715 0.0039720933
9.964714 0.0040168768
9.965714 0.004061458800000001
9.966714 0.0041058349
9.967714 0.004150001
9.968715 0.0041939533
9.969714 0.0042376869
9.970715 0.0042811982
9.971714 0.0043244829
9.972714 0.0043675369
9.973714 0.0044103563
9.974714 0.0044529376999999995
9.975715 0.0044952772
9.976714 0.0045373719
9.977715 0.0045792185
9.978714 0.0046208141000000005
9.979714 0.0046621557
9.980714 0.0047032412
9.981714 0.0047440684
9.982715 0.0047846352
9.983714 0.00482494
9.984715 0.004864981
9.985714 0.0049047564999999994
9.986714 0.0049442652999999994
9.987714 0.0049835059999999995
9.988714 0.0050224775
9.989715 0.0050611783
9.990714 0.0050996074
9.991714 0.0051377629000000005
9.992714 0.0051756436999999995
9.993714 0.005213248
9.994715 0.0052505737
9.995714 0.0052876191999999995
9.996715 0.0053243820999999995
9.997714 0.0053608597
9.998714 0.0053970495999999995
9.999714 0.0054329485
10.00071 0.0054685537
10.00171 0.0055038618
10.00271 0.0055388693
10.00371 0.0055735727
10.00471 0.0056079683
10.00571 0.0056420526
10.00671 0.0056758217
10.00771 0.0057092722000000005
10.00871 0.0057424004
10.00971 0.0057752026
10.01071 0.0058076756
10.01171 0.005839816
10.01271 0.005871621
10.01371 0.0059030877
10.01471 0.0059342136
10.01571 0.0059649963
10.01671 0.0059954338
10.01771 0.0060255238999999995
10.01871 0.0060552647
10.01971 0.0060846549
10.02071 0.006113693199999999
10.02171 0.0061423779999999996
10.02271 0.0061707076
10.02371 0.0061986815
10.02471 0.0062262981
10.02571 0.006253556100000001
10.02671 0.0062804537999999995
10.02771 0.00630699
10.02871 0.006333162999999999
10.02971 0.0063589716
10.03071 0.0063844134
10.03171 0.0064094856
10.03271 0.0064341868
10.03371 0.006458513199999999
10.03471 0.0064824628
10.03571 0.006506032500000001
10.03671 0.0065292188
10.03771 0.006552018
10.03871 0.0065744272
10.03971 0.006596442100000001
10.04071 0.006618058999999999
10.04171 0.0066392742
10.04271 0.0066600842
10.04371 0.0066804845
10.04471 0.0067004716
10.04571 0.006720042399999999
10.04671 0.0067391935
10.04771 0.0067579211
10.04871 0.006776223
10.04971 0.0067940957
10.05071 0.0068115376
10.05171 0.0068285459
10.05271 0.0068451191
10.05371 0.006861255
10.05471 0.0068769528
10.05571 0.006892212
10.05671 0.0069070309
10.05771 0.0069214089
10.05871 0.006935346
10.05971 0.0069488415000000005
10.06071 0.0069618953
10.06171 0.006974507400000001
10.06271 0.0069866779
10.06371 0.006998406
10.06471 0.0070096918000000005
10.06571 0.0070205351
10.06671 0.0070309354000000004
10.06771 0.0070408911
10.06871 0.007050402199999999
10.06971 0.0070594673
10.07071 0.007068085
10.07171 0.007076253699999999
10.07271 0.0070839713
10.07371 0.0070912363
10.07471 0.0070980465999999996
10.07571 0.0071044
10.07671 0.0071102935
10.07771 0.0071157257
10.07871 0.0071206938
10.07971 0.007125194699999999
10.08071 0.007129227
10.08171 0.0071327879
10.08271 0.0071358750999999995
10.08371 0.0071384864
10.08471 0.0071406204
10.08571 0.007142275700000001
10.08671 0.007143450799999999
10.08771 0.007144144200000001
10.08871 0.007144355200000001
10.08971 0.0071440830999999995
10.09071 0.007143327100000001
10.09171 0.0071420873
10.09271 0.0071403636
10.09371 0.0071381553
10.09471 0.0071354625
10.09571 0.007132285800000001
10.09671 0.0071286253
10.09771 0.007124480900000001
10.09871 0.0071198534
10.09971 0.0071147428
10.10071 0.0071091483
10.10171 0.007103070699999999
10.10271 0.007096509199999999
10.10371 0.0070894639
10.10471 0.007081934
10.10571 0.0070739188
10.10671 0.0070654176
10.10771 0.0070564289
10.10871 0.007046951200000001
10.10971 0.0070369839
10.11071 0.007026524699999999
10.11171 0.0070155721999999995
10.11271 0.0070041242
10.11371 0.00699218
10.11471 0.0069797366
10.11571 0.0069667927
10.11671 0.006953346700000001
10.11771 0.0069393966
10.11871 0.0069249414
10.11971 0.0069099799
10.12071 0.0068945104000000005
10.12171 0.0068785332
10.12271 0.0068620465999999995
10.12371 0.006845050700000001
10.12471 0.0068275462
10.12571 0.006809532399999999
10.12671 0.0067910107
10.12771 0.0067719811
10.12871 0.006752445199999999
10.12971 0.0067324043
10.13071 0.0067118599
10.13171 0.006690813500000001
10.13271 0.006669266399999999
10.13371 0.006647221
10.13471 0.0066246786
10.13571 0.006601640799999999
10.13671 0.0065781096
10.13771 0.0065540858
10.13871 0.0065295717
10.13971 0.006504567899999999
10.14071 0.0064790751
10.14171 0.0064530941
10.14271 0.0064266256
10.14371 0.006399669699999999
10.14471 0.006372226199999999
10.14571 0.006344296000000001
10.14671 0.006315878299999999
10.14771 0.0062869723
10.14871 0.0062575775
10.14971 0.006227693699999999
10.15071 0.0061973202
10.15171 0.0061664562999999995
10.15271 0.0061351013
10.15371 0.0061032551
10.15471 0.0060709172
10.15571 0.006038087300000001
10.15671 0.0060047656
10.15771 0.005970952
10.15871 0.005936647
10.15971 0.0059018515
10.16071 0.005866566100000001
10.16171 0.005830792
10.16271 0.005794530799999999
10.16371 0.0057577839000000006
10.16471 0.0057205532
10.16571 0.0056828409
10.16671 0.005644649
10.16771 0.0056059798
10.16871 0.0055668359
10.16971 0.005527219799999999
10.17071 0.005487134
10.17171 0.0054465814
10.17271 0.0054055643
10.17371 0.0053640852
10.17471 0.0053221469
10.17571 0.0052797517
10.17671 0.0052369018
10.17771 0.0051935996
10.17871 0.0051498471
10.17971 0.0051056464
10.18071 0.0050609993
10.18171 0.0050159073
10.18271 0.0049703724999999995
10.18371 0.0049243961
10.18471 0.0048779799
10.18571 0.0048311249
10.18671 0.004783832599999999
10.18771 0.0047361048999999995
10.18871 0.0046879428
10.18971 0.004639348099999999
10.19071 0.004590322399999999
10.19171 0.004540867299999999
10.19271 0.0044909848
10.19371 0.0044406774
10.19471 0.0043899468
10.19571 0.0043387961
10.19671 0.0042872281
10.19771 0.004235245800000001
10.19871 0.0041828524
10.19971 0.0041300511
10.20071 0.0040768457
10.20171 0.00402324
10.20271 0.0039692382
10.20371 0.0039148442999999995
10.20471 0.0038600624999999998
10.20571 0.0038048969
10.20671 0.0037493519
10.20771 0.0036934318
10.20871 0.0036371406
10.20971 0.0035804824
10.21071 0.0035234611
10.21171 0.0034660806999999997
10.21271 0.0034083445000000004
10.21371 0.0033502565
10.21471 0.00329182
10.21571 0.0032330383
10.21671 0.0031739141999999995
10.21771 0.0031144506999999997
10.21871 0.0030546511
10.21971 0.0029945177
10.22071 0.0029340534
10.22171 0.0028732607
10.22271 0.0028121425
10.22371 0.0027507014
10.22471 0.0026889404
10.22571 0.0026268623
10.22671 0.0025644699999999997
10.22771 0.0025017669
10.22871 0.0024387562
10.22971 0.0023754415
10.23071 0.0023118268
10.23171 0.0022479157
10.23271 0.0021837124
10.23371 0.0021192216
10.23471 0.0020544478
10.23571 0.0019893956
10.23671 0.0019240701
10.23771 0.0018584762
10.23871 0.0017926193
10.23971 0.0017265048999999999
10.24071 0.0016601382
10.24171 0.0015935245999999998
10.24271 0.0015266694000000002
10.24371 0.0014595784
10.24471 0.0013922568
10.24571 0.0013247099
10.24671 0.0012569430000000002
10.24771 0.0011889611000000001
10.24871 0.0011207691999999998
10.24971 0.0010523723
10.25071 0.0009837749499999999
10.25171 0.00091498168
10.25271 0.0008459968700000001
10.25371 0.0007768247099999999
10.25471 0.00070746937
10.25571 0.00063793486
10.25671 0.00056822505
10.25771 0.00049834384
10.25871 0.00042829502
10.25971 0.00035808241
10.26071 0.0002877099
10.26171 0.00021718140000000002
10.26271 0.00014650094
10.26371 7.5672693e-05
10.26471 4.7009909e-06
10.26571 -6.6409643e-05
10.26671 -0.00013765447
10.26771 -0.00020902853000000002
10.26871 -0.00028052660999999997
10.26971 -0.00035214325
10.27071 -0.00042387277999999997
10.27171 -0.0004957092599999999
10.27271 -0.00056764652
10.27371 -0.00063967823
10.27471 -0.00071179784
10.27571 -0.00078399871
10.27671 -0.0008562739799999999
10.27771 -0.00092861674
10.27871 -0.0010010201
10.27971 -0.0010734771
10.28071 -0.0011459807
10.28171 -0.0012185241
10.28271 -0.0012911004999999998
10.28371 -0.0013637031
10.28471 -0.0014363253
10.28571 -0.0015089608
10.28671 -0.0015816032999999999
10.28771 -0.0016542464000000002
10.28871 -0.0017268844999999999
10.28971 -0.0017995115000000001
10.29071 -0.0018721219000000001
10.29171 -0.0019447101000000001
10.29271 -0.0020172708999999997
10.29371 -0.0020897989
10.29471 -0.0021622889
10.29571 -0.0022347358
10.29671 -0.0023071347
10.29771 -0.0023794802
10.29871 -0.0024517676
10.29971 -0.0025239919
10.30071 -0.0025961477
10.30171 -0.0026682300999999998
10.30271 -0.0027402337
10.30371 -0.0028121533
10.30471 -0.0028839835
10.30571 -0.0029557188
10.30671 -0.0030273539
10.30771 -0.0030988826999999997
10.30871 -0.0031702999
10.30971 -0.0032415995999999997
10.31071 -0.0033127759
10.31171 -0.0033838226999999997
10.31271 -0.0034547342
10.31371 -0.0035255041
10.31471 -0.0035961268
10.31571 -0.0036665959
10.31671 -0.0037369053
10.31771 -0.0038070495
10.31871 -0.003877022
10.31971 -0.0039468174
10.32071 -0.0040164294
10.32171 -0.0040858522
10.32271 -0.0041550804
10.32371 -0.0042241081
10.32471 -0.0042929296
10.32571 -0.0043615397
10.32671 -0.0044299326
10.32771 -0.0044981029
10.32871 -0.0045660449999999995
10.32971 -0.0046337539999999995
10.33071 -0.004701224
10.33171 -0.004768449399999999
10.33271 -0.004835425
10.33371 -0.0049021448
10.33471 -0.004968603
10.33571 -0.0050347939
10.33671 -0.0051007110999999996
10.33771 -0.005166349
10.33871 -0.0052317006
10.33971 -0.0052967596
10.34071 -0.0053615197
10.34171 -0.0054259736999999995
10.34271 -0.005490114900000001
10.34371 -0.005553936000000001
10.34471 -0.0056174300000000005
10.34571 -0.0056805897000000004
10.34671 -0.0057434077000000005
10.34771 -0.0058058773
10.34871 -0.0058679907
10.34971 -0.0059297414
10.35071 -0.0059911221
10.35171 -0.0060521259
10.35271 -0.0061127466
10.35371 -0.0061729770000000005
10.35471 -0.0062328116
10.35571 -0.006292243800000001
10.35671 -0.0063512685
10.35771 -0.00640988
10.35871 -0.0064680731
10.35971 -0.0065258428
10.36071 -0.006583184599999999
10.36171 -0.0066400942
10.36271 -0.0066965673
10.36371 -0.0067525994
10.36471 -0.0068081878000000005
10.36571 -0.0068633279000000005
10.36671 -0.0069180162
10.36771 -0.006972249
10.36871 -0.007026023399999999
10.36971 -0.0070793358
10.37071 -0.0071321818
10.37171 -0.0071845584999999995
10.37271 -0.0072364623000000005
10.37371 -0.0072878887
10.37471 -0.0073388342999999995
10.37571 -0.007389294499999999
10.37671 -0.0074392650000000005
10.37771 -0.0074887415
10.37871 -0.0075377188999999995
10.37971 -0.0075861928000000006
10.38071 -0.0076341574
10.38171 -0.007681607500000001
10.38271 -0.007728538199999999
10.38371 -0.0077749428
10.38471 -0.0078208162
10.38571 -0.007866152
10.38671 -0.007910944999999999
10.38771 -0.0079551886
10.38871 -0.0079988764
10.38971 -0.0080420032
10.39071 -0.0080845624
10.39171 -0.0081265483
10.39271 -0.008167955099999999
10.39371 -0.0082087769
10.39471 -0.008249007800000001
10.39571 -0.0082886436
10.39671 -0.0083276784
10.39771 -0.008366107099999999
10.39871 -0.0084039253
10.39971 -0.0084411287
10.40071 -0.008477713
10.40171 -0.0085136737
10.40271 -0.0085490072
10.40371 -0.0085837099
10.40471 -0.0086177788
10.40571 -0.0086512096
10.40671 -0.0086839995
10.40771 -0.008716144700000001
10.40871 -0.0087476423
10.40971 -0.0087784894
10.41071 -0.0088086832
10.41171 -0.0088382207
10.41271 -0.0088670982
10.41371 -0.0088953129
10.41471 -0.0089228619
10.41571 -0.0089497415
10.41671 -0.0089759487
10.41771 -0.009001480800000001
10.41871 -0.009026334
10.41971 -0.0090505055
10.42071 -0.0090739923
10.42171 -0.0090967915
10.42271 -0.0091188995
10.42371 -0.009140313300000001
10.42471 -0.0091610309
10.42571 -0.0091810485
10.42671 -0.009200363999999999
10.42771 -0.0092189744
10.42871 -0.0092368777
10.42971 -0.009254071499999999
10.43071 -0.009270554399999999
10.43171 -0.009286324299999999
10.43271 -0.009301379
10.43371 -0.009315717
10.43471 -0.009329337600000001
10.43571 -0.0093422386
10.43671 -0.0093544193
10.43771 -0.0093658782
10.43871 -0.0093766146
10.43971 -0.0093866278
10.44071 -0.0093959163
10.44171 -0.009404479399999999
10.44271 -0.009412316300000001
10.44371 -0.0094194256
10.44471 -0.0094258066
10.44571 -0.0094314586
10.44671 -0.0094363801
10.44771 -0.0094405696
10.44871 -0.009444025600000001
10.44971 -0.009446746800000001
10.45071 -0.0094487325
10.45171 -0.009449980299999999
10.45271 -0.0094504889
10.45371 -0.009450255999999999
10.45471 -0.009449280300000001
10.45571 -0.0094475603
10.45671 -0.0094450937
10.45771 -0.0094418792
10.45871 -0.0094379153
10.45971 -0.0094331997
10.46071 -0.0094277311
10.46171 -0.0094215087
10.46271 -0.0094145311
10.46371 -0.0094067975
10.46471 -0.0093983064
10.46571 -0.009389058
10.46671 -0.0093790521
10.46771 -0.0093682887
10.46871 -0.009356768
10.46971 -0.0093444898
10.47071 -0.009331455700000001
10.47171 -0.0093176663
10.47271 -0.0093031231
10.47371 -0.0092878276
10.47471 -0.0092717819
10.47571 -0.0092549868
10.47671 -0.0092374452
10.47771 -0.009219158500000001
10.47871 -0.009200129
10.47971 -0.009180358
10.48071 -0.0091598486
10.48171 -0.009138602
10.48271 -0.009116619900000001
10.48371 -0.0090939044
10.48471 -0.0090704576
10.48571 -0.0090462803
10.48671 -0.0090213747
10.48771 -0.0089957415
10.48871 -0.0089693822
10.48971 -0.0089422974
10.49071 -0.008914488
10.49171 -0.0088859553
10.49271 -0.0088567002
10.49371 -0.008826723199999999
10.49471 -0.0087960259
10.49571 -0.0087646091
10.49671 -0.0087324734
10.49771 -0.008699620199999999
10.49871 -0.0086660504
10.49971 -0.0086317661
10.50071 -0.0085967687
10.50171 -0.0085610605
10.50271 -0.0085246436
10.50371 -0.008487521
10.50471 -0.0084496947
10.50571 -0.0084111678
10.50671 -0.0083719438
10.50771 -0.0083320258
10.50871 -0.0082914179
10.50971 -0.0082501247
10.51071 -0.0082081497
10.51171 -0.0081654973
10.51271 -0.0081221719
10.51371 -0.0080781785
10.51471 -0.0080335216
10.51571 -0.0079882062
10.51671 -0.007942236699999999
10.51771 -0.0078956182
10.51871 -0.007848355
10.51971 -0.007800452300000001
10.52071 -0.0077519144
10.52171 -0.0077027449
10.52271 -0.007652949000000001
10.52371 -0.007602531
10.52471 -0.0075514945
10.52571 -0.0074998432
10.52671 -0.0074475806999999995
10.52771 -0.0073947106999999995
10.52871 -0.0073412368
10.52971 -0.007287162600000001
10.53071 -0.007232491000000001
10.53171 -0.0071772258
10.53271 -0.0071213697000000005
10.53371 -0.0070649256999999995
10.53471 -0.0070078981999999995
10.53571 -0.0069502901
10.53671 -0.0068921043
10.53771 -0.0068333451
10.53871 -0.0067740169
10.53971 -0.0067141227
10.54071 -0.0066536675
10.54171 -0.0065926564
10.54271 -0.0065310931000000004
10.54371 -0.0064689833
10.54471 -0.0064063322
10.54571 -0.0063431457
10.54671 -0.0062794286
10.54771 -0.0062151870000000005
10.54871 -0.0061504274
10.54971 -0.0060851555
10.55071 -0.0060193775
10.55171 -0.0059531001
10.55271 -0.0058863294
10.55371 -0.0058190715
10.55471 -0.0057513331000000004
10.55571 -0.0056831206
10.55671 -0.0056144399000000005
10.55771 -0.0055452976000000005
10.55871 -0.0054756994
10.55971 -0.0054056512
10.56071 -0.0053351592
10.56171 -0.0052642292
10.56271 -0.005192866599999999
10.56371 -0.0051210776
10.56471 -0.0050488673999999996
10.56571 -0.0049762417
10.56671 -0.004903206
10.56771 -0.0048297661
10.56871 -0.0047559279
10.56971 -0.0046816967
10.57071 -0.004607078499999999
10.57171 -0.0045320790000000005
10.57271 -0.0044567044999999994
10.57371 -0.004380961
10.57471 -0.0043048552
10.57571 -0.004228393699999999
10.57671 -0.0041515828
10.57771 -0.00407443
10.57871 -0.0039969422
10.57971 -0.0039191265
10.58071 -0.0038409903999999996
10.58171 -0.0037625414
10.58271 -0.0036837875
10.58371 -0.003604736
10.58471 -0.003525395
10.58571 -0.0034457724
10.58671 -0.0033658758
10.58771 -0.0032857132999999997
10.58871 -0.0032052929
10.58971 -0.0031246218
10.59071 -0.0030437079
10.59171 -0.0029625584
10.59271 -0.0028811806
10.59371 -0.0027995819
10.59471 -0.002717769
10.59571 -0.0026357486
10.59671 -0.0025535273
10.59771 -0.0024711117
10.59871 -0.0023885075
10.59971 -0.0023057211
10.60071 -0.0022227584999999998
10.60171 -0.0021396254
10.60271 -0.0020563275
10.60371 -0.0019728706
10.60471 -0.0018892604
10.60571 -0.0018055029
10.60671 -0.0017216038
10.60771 -0.0016375692
10.60871 -0.0015534053
10.60971 -0.0014691184
10.61071 -0.0013847152
10.61171 -0.0013002027
10.61271 -0.0012155878999999998
10.61371 -0.0011308782
10.61471 -0.0010460813
10.61571 -0.0009612053
10.61671 -0.0008762582200000001
10.61771 -0.0007912485699999999
10.61871 -0.00070618503
10.61971 -0.00062107638
10.62071 -0.00053593158
10.62171 -0.00045075972
10.62271 -0.00036556988999999996
10.62371 -0.00028037123
10.62471 -0.00019517283
10.62571 -0.00010998373999999999
10.62671 -2.4812871e-05
10.62771 6.0330979000000005e-05
10.62871 0.0001454392
10.62971 0.00023050334
10.63071 0.00031551522000000003
10.63171 0.0004004668
10.63271 0.00048535034999999996
10.63371 0.00057015836
10.63471 0.00065488352
10.63571 0.00073951874
10.63671 0.00082405704
10.63771 0.0009084917999999999
10.63871 0.0009928164200000002
10.63971 0.0010770244
10.64071 0.0011611093000000001
10.64171 0.0012450651
10.64271 0.0013288853
10.64371 0.0014125637
10.64471 0.0014960940000000001
10.64571 0.00157947
10.64671 0.0016626851000000002
10.64771 0.0017457331000000002
10.64871 0.0018286071000000001
10.64971 0.0019113006
10.65071 0.0019938065
10.65171 0.0020761179
10.65271 0.0021582278000000002
10.65371 0.0022401291
10.65471 0.0023218143000000003
10.65571 0.0024032758999999997
10.65671 0.0024845062999999997
10.65771 0.0025654981
10.65871 0.0026462436
10.65971 0.0027267350999999997
10.66071 0.0028069651
10.66171 0.0028869261
10.66271 0.0029666104000000003
10.66371 0.0030460105
10.66471 0.0031251195
10.66571 0.0032039297
10.66671 0.0032824343999999996
10.66771 0.0033606265999999996
10.66871 0.0034384997
10.66971 0.0035160472
10.67071 0.0035932626
10.67171 0.0036701396000000004
10.67271 0.0037466725
10.67371 0.0038228554
10.67471 0.0038986826000000003
10.67571 0.0039741481
10.67671 0.0040492465
10.67771 0.0041239724
10.67871 0.0041983199
10.67971 0.0042722841
10.68071 0.0043458589
10.68171 0.0044190394
10.68271 0.0044918197
10.68371 0.004564194
10.68471 0.0046361564999999995
10.68571 0.0047077014
10.68671 0.0047788228
10.68771 0.0048495145
10.68871 0.0049197704000000005
10.68971 0.004989584300000001
10.69071 0.00505895
10.69171 0.0051278614
10.69271 0.0051963121
10.69371 0.0052642960999999995
10.69471 0.0053318072
10.69571 0.0053988391
10.69671 0.0054653865
10.69771 0.0055314431
10.69871 0.0055970034999999994
10.69971 0.0056620622
10.70071 0.0057266141
10.70171 0.0057906542
10.70271 0.0058541777
10.70371 0.0059171798
10.70471 0.0059796566
10.70571 0.0060416040999999995
10.70671 0.0061030183
10.70771 0.0061638952
10.70871 0.0062242318
10.70971 0.0062840241000000005
10.71071 0.006343269299999999
10.71171 0.0064019637999999995
10.71271 0.006460104499999999
10.71371 0.0065176879
10.71471 0.0065747110000000004
10.71571 0.006631171000000001
10.71671 0.0066870642
10.71771 0.0067423876
10.71871 0.006797137799999999
10.71971 0.0068513109
10.72071 0.0069049034
10.72171 0.0069579117
10.72271 0.0070103312999999995
10.72371 0.007062158
10.72471 0.007113388000000001
10.72571 0.0071640163
10.72671 0.0072140392
10.72771 0.0072634517000000004
10.72871 0.0073122494
10.72971 0.0073604277999999995
10.73071 0.007407982
10.73171 0.0074549076
10.73271 0.0075011994
10.73371 0.007546853900000001
10.73471 0.0075918659
10.73571 0.007636231700000001
10.73671 0.0076799472
10.73771 0.0077230085000000006
10.73871 0.007765411999999999
10.73971 0.007807154899999999
10.74071 0.0078482342
10.74171 0.007888646400000001
10.74271 0.007928389099999999
10.74371 0.0079674603
10.74471 0.008005857699999999
10.74571 0.0080435799
10.74671 0.0080806254
10.74771 0.0081169921
10.74871 0.0081526792
10.74971 0.008187685299999999
10.75071 0.0082220096
10.75171 0.0082556508
10.75271 0.0082886079
10.75371 0.008320880400000001
10.75471 0.0083524676
10.75571 0.0083833678
10.75671 0.0084135805
10.75771 0.0084431049
10.75871 0.0084719395
10.75971 0.0085000836
10.76071 0.008527535800000001
10.76171 0.0085542946
10.76271 0.008580358599999999
10.76371 0.008605726900000001
10.76471 0.0086303975
10.76571 0.0086543689
10.76671 0.0086776403
10.76771 0.0087002096
10.76871 0.008722075999999999
10.76971 0.0087432381
10.77071 0.0087636945
10.77171 0.0087834444
10.77271 0.008802487
10.77371 0.0088208209
10.77471 0.008838446199999999
10.77571 0.0088553621
10.77671 0.008871568600000001
10.77771 0.0088870649
10.77871 0.008901851799999999
10.77971 0.0089159294
10.78071 0.0089292982
10.78171 0.0089419584
10.78271 0.0089539106
10.78371 0.0089651563
10.78471 0.0089756963
10.78571 0.0089855312
10.78671 0.0089946625
10.78771 0.0090030917
10.78871 0.009010819500000001
10.78971 0.0090178466
10.79071 0.0090241752
10.79171 0.0090298061
10.79271 0.0090347399
10.79371 0.0090389789
10.79471 0.009042523
10.79571 0.009045373700000001
10.79671 0.0090475318
10.79771 0.0090489986
10.79871 0.0090497742
10.79971 0.0090498601
10.80071 0.009049256200000001
10.80171 0.009047964
10.80271 0.009045984200000001
10.80371 0.0090433176
10.80471 0.0090399655
10.80571 0.009035928799999999
10.80671 0.0090312082
10.80771 0.0090258058
10.80871 0.0090197223
10.80971 0.009012959300000001
10.81071 0.009005519
10.81171 0.0089974033
10.81271 0.0089886147
10.81371 0.0089791552
10.81471 0.008969027800000001
10.81571 0.0089582354
10.81671 0.0089467809
10.81771 0.0089346671
10.81871 0.0089218978
10.81971 0.008908476600000001
10.82071 0.0088944071
10.82171 0.0088796929
10.82271 0.008864337699999999
10.82371 0.0088483452
10.82471 0.008831718200000001
10.82571 0.008814461
10.82671 0.0087965775
10.82771 0.0087780703
10.82871 0.008758943299999999
10.82971 0.0087392
10.83071 0.0087188426
10.83171 0.0086978747
10.83271 0.0086762986
10.83371 0.0086541171
10.83471 0.0086313325
10.83571 0.0086079468
10.83671 0.0085839631
10.83771 0.0085593827
10.83871 0.0085342086
10.83971 0.0085084423
10.84071 0.0084820858
10.84171 0.0084551415
10.84271 0.008427611500000001
10.84371 0.0083994979
10.84471 0.008370803699999999
10.84571 0.0083415311
10.84671 0.0083116829
10.84771 0.0082812614
10.84871 0.0082502709
10.84971 0.0082187144
10.85071 0.0081865954
10.85171 0.0081539176
10.85271 0.0081206854
10.85371 0.0080869038
10.85471 0.0080525766
10.85571 0.0080177095
10.85671 0.0079823069
10.85771 0.0079463745
10.85871 0.0079099176
10.85971 0.0078729427
10.86071 0.0078354547
10.86171 0.0077974596999999994
10.86271 0.0077589632999999995
10.86371 0.0077199715000000006
10.86471 0.0076804907
10.86571 0.007640526700000001
10.86671 0.0076000855
10.86771 0.007559172099999999
10.86871 0.007517793
10.86971 0.0074759533
10.87071 0.007433658900000001
10.87171 0.007390914100000001
10.87271 0.007347724700000001
10.87371 0.0073040959
10.87471 0.007260032
10.87571 0.0072155381
10.87671 0.0071706192
10.87771 0.007125279799999999
10.87871 0.0070795235
10.87971 0.0070333561
10.88071 0.006986781199999999
10.88171 0.0069398033
10.88271 0.0068924273
10.88371 0.0068446578
10.88471 0.0067964997
10.88571 0.0067479581000000005
10.88671 0.0066990375
10.88771 0.0066497429
10.88871 0.0066000801
10.88971 0.0065500542
10.89071 0.006499671100000001
10.89171 0.0064489359
10.89271 0.0063978543
10.89371 0.0063464329
10.89471 0.006294676899999999
10.89571 0.0062425926
10.89671 0.006190186100000001
10.89771 0.0061374631
10.89871 0.0060844301
10.89971 0.0060310926
10.90071 0.0059774567
10.90171 0.0059235281
10.90271 0.0058693124
10.90371 0.0058148151
10.90471 0.005760041699999999
10.90571 0.0057049976
10.90671 0.005649688
10.90771 0.0055941182
10.90871 0.005538293
10.90971 0.0054822176
10.91071 0.0054258966
10.91171 0.0053693351
10.91271 0.0053125379
10.91371 0.0052555097
10.91471 0.0051982555
10.91571 0.0051407802
10.91671 0.0050830884
10.91771 0.0050251856
10.91871 0.0049670765000000006
10.91971 0.0049087663
10.92071 0.0048502607
10.92171 0.004791564799999999
10.92271 0.0047326841000000005
10.92371 0.0046736248
10.92471 0.0046143923
10.92571 0.0045549928
10.92671 0.0044954329
10.92771 0.0044357184
10.92871 0.0043758555
10.92971 0.004315851
10.93071 0.0042557109
10.93171 0.0041954419
10.93271 0.0041350508
10.93371 0.0040745432
10.93471 0.0040139261
10.93571 0.0039532053
10.93671 0.0038923869999999998
10.93771 0.0038314773999999995
10.93871 0.003770482
10.93971 0.0037094065
10.94071 0.0036482561000000004
10.94171 0.0035870361999999997
10.94271 0.0035257515
10.94371 0.0034644068
10.94471 0.0034030065000000003
10.94571 0.0033415552
10.94671 0.003280057
10.94771 0.0032185158
10.94871 0.0031569358000000003
10.94971 0.0030953208
10.95071 0.0030336745
10.95171 0.0029720009
10.95271 0.0029103041000000003
10.95371 0.002848588
10.95471 0.0027868567
10.95571 0.0027251147999999997
10.95671 0.0026633666
10.95771 0.0026016171
10.95871 0.0025398709
10.95971 0.0024781333
10.96071 0.0024164097
10.96171 0.0023547056
10.96271 0.002293027
10.96371 0.0022313795999999997
10.96471 0.0021697697
10.96571 0.0021082036
10.96671 0.0020466878
10.96771 0.0019852285
10.96871 0.0019238323000000002
10.96971 0.0018625055
10.97071 0.0018012544
10.97171 0.0017400855000000001
10.97271 0.0016790046999999998
10.97371 0.0016180181999999998
10.97471 0.0015571315
10.97571 0.0014963502
10.97671 0.0014356795
10.97771 0.0013751246000000001
10.97871 0.0013146902
10.97971 0.0012543810000000002
10.98071 0.0011942013
10.98171 0.0011341552
10.98271 0.0010742467
10.98371 0.0010144795
10.98471 0.0009548573899999999
10.98571 0.00089538398
10.98671 0.00083606265
10.98771 0.0007768970099999999
10.98871 0.00071789054
10.98971 0.00065904683
10.99071 0.0006003695000000001
10.99171 0.0005418623500000001
10.99271 0.00048352927
10.99371 0.00042537436000000004
10.99471 0.00036740188999999997
10.99571 0.00030961637
10.99671 0.00025202244
10.99771 0.00019462498
10.99871 0.00013742903000000002
10.99971 8.0439816e-05
11.00071 2.3662726e-05
11.00171 -3.2896742e-05
11.00271 -8.9233004e-05
11.00371 -0.00014534044
11.00471 -0.00020121339999999997
11.00571 -0.00025684631
11.00671 -0.00031223359999999996
11.00771 -0.00036736992
11.00871 -0.00042225006
11.00971 -0.00047686895000000003
11.01071 -0.00053122185
11.01171 -0.00058530422
11.01271 -0.00063911189
11.01371 -0.00069264088
11.01471 -0.00074588761
11.01571 -0.00079884876
11.01671 -0.0008515214199999999
11.01771 -0.0009039028600000001
11.01871 -0.0009559906199999999
11.01971 -0.0010077825
11.02071 -0.0010592766
11.02171 -0.0011104709
11.02271 -0.0011613639
11.02371 -0.0012119537
11.02471 -0.0012622389
11.02571 -0.0013122176
11.02671 -0.0013618881000000002
11.02771 -0.0014112486
11.02871 -0.0014602971
11.02971 -0.0015090313
11.03071 -0.0015574489000000002
11.03171 -0.0016055474
11.03271 -0.0016533237000000002
11.03371 -0.0017007749
11.03471 -0.0017478977
11.03571 -0.0017946884
11.03671 -0.0018411436
11.03771 -0.0018872594
11.03871 -0.0019330315000000002
11.03971 -0.0019784562
11.04071 -0.0020235291
11.04171 -0.0020682462
11.04271 -0.0021126036
11.04371 -0.0021565968999999996
11.04471 -0.0022002223
11.04571 -0.0022434760000000003
11.04671 -0.0022863544999999997
11.04771 -0.0023288544999999997
11.04871 -0.0023709727
11.04971 -0.0024127061
11.05071 -0.0024540523
11.05171 -0.0024950088000000002
11.05271 -0.0025355737
11.05371 -0.002575745
11.05471 -0.0026155212
11.05571 -0.0026549009000000003
11.05671 -0.0026938828999999997
11.05771 -0.0027324664
11.05871 -0.0027706505
11.05971 -0.0028084343
11.06071 -0.0028458173
11.06171 -0.0028827988
11.06271 -0.0029193781
11.06371 -0.0029555547000000002
11.06471 -0.0029913277
11.06571 -0.0030266963
11.06671 -0.0030616593
11.06771 -0.0030962157
11.06871 -0.0031303643
11.06971 -0.0031641033000000002
11.07071 -0.0031974312
11.07171 -0.0032303462000000003
11.07271 -0.0032628464000000004
11.07371 -0.0032949293999999995
11.07471 -0.0033265932999999998
11.07571 -0.0033578355
11.07671 -0.0033886536
11.07771 -0.0034190455999999997
11.07871 -0.0034490091
11.07971 -0.0034785415
11.08071 -0.0035076409
11.08171 -0.0035363052999999997
11.08271 -0.0035645327000000003
11.08371 -0.0035923217999999997
11.08471 -0.003619671
11.08571 -0.0036465794
11.08671 -0.0036730456000000004
11.08771 -0.0036990692
11.08871 -0.0037246497000000003
11.08971 -0.0037497866
11.09071 -0.0037744801000000002
11.09171 -0.0037987305000000003
11.09271 -0.0038225382
11.09371 -0.0038459035
11.09471 -0.0038688268
11.09571 -0.0038913087000000002
11.09671 -0.0039133498
11.09771 -0.0039349507
11.09871 -0.003956111700000001
11.09971 -0.0039768336
11.10071 -0.0039971164
11.10171 -0.0040169602
11.10271 -0.0040363648
11.10371 -0.0040553303
11.10471 -0.004073856
11.10571 -0.0040919414
11.10671 -0.004109586
11.10771 -0.0041267889
11.10871 -0.0041435487
11.10971 -0.0041598647
11.11071 -0.0041757354
11.11171 -0.0041911597
11.11271 -0.0042061365
11.11371 -0.0042206644
11.11471 -0.0042347427
11.11571 -0.0042483698
11.11671 -0.0042615451
11.11771 -0.0042742678
11.11871 -0.0042865373
11.11971 -0.0042983535
11.12071 -0.004309716
11.12171 -0.0043206252
11.12271 -0.0043310811
11.12371 -0.0043410848
11.12471 -0.0043506366999999995
11.12571 -0.0043597382
11.12671 -0.0043683904
11.12771 -0.0043765947
11.12871 -0.0043843531
11.12971 -0.0043916669000000005
11.13071 -0.0043985383
11.13171 -0.0044049691
11.13271 -0.0044109616
11.13371 -0.0044165175
11.13471 -0.004421638699999999
11.13571 -0.0044263274
11.13671 -0.0044305849
11.13771 -0.0044344130999999995
11.13871 -0.004437813499999999
11.13971 -0.0044407876
11.14071 -0.0044433364
11.14171 -0.0044454609
11.14271 -0.0044471617000000005
11.14371 -0.0044484397
11.14471 -0.0044492954
11.14571 -0.0044497289999999995
11.14671 -0.004449741
11.14771 -0.0044493314
11.14871 -0.0044485005
11.14971 -0.0044472483
11.15071 -0.0044455748
11.15171 -0.0044434808
11.15271 -0.0044409662
11.15371 -0.0044380318000000005
11.15471 -0.0044346783
11.15571 -0.0044309067999999995
11.15671 -0.0044267184
11.15771 -0.0044221146
11.15871 -0.0044170971000000005
11.15971 -0.0044116678
11.16071 -0.0044058292
11.16171 -0.0043995835
11.16271 -0.0043929333000000004
11.16371 -0.0043858818
11.16471 -0.0043784315
11.16571 -0.0043705862
11.16671 -0.0043623488
11.16771 -0.0043537224
11.16871 -0.0043447108
11.16971 -0.0043353168
11.17071 -0.0043255437
11.17171 -0.0043153948
11.17271 -0.0043048730999999995
11.17371 -0.004293981
11.17471 -0.0042827214
11.17571 -0.004271097000000001
11.17671 -0.0042591098
11.17771 -0.0042467622
11.17871 -0.0042340558
11.17971 -0.0042209922
11.18071 -0.0042075731
11.18171 -0.0041937998
11.18271 -0.0041796735
11.18371 -0.0041651951
11.18471 -0.0041503659
11.18571 -0.0041351868
11.18671 -0.0041196588
11.18771 -0.0041037831
11.18871 -0.0040875602
11.18971 -0.0040709914
11.19071 -0.0040540781
11.19171 -0.0040368213
11.19271 -0.0040192226000000005
11.19371 -0.004001283
11.19471 -0.0039830047
11.19571 -0.0039643895
11.19671 -0.0039454393
11.19771 -0.003926156599999999
11.19871 -0.0039065435
11.19971 -0.0038866026
11.20071 -0.0038663369
11.20171 -0.0038457489
11.20271 -0.0038248418
11.20371 -0.0038036181999999996
11.20471 -0.0037820817000000003
11.20571 -0.0037602353000000003
11.20671 -0.0037380818
11.20771 -0.0037156246
11.20871 -0.0036928667999999998
11.20971 -0.0036698115
11.21071 -0.0036464615
11.21171 -0.0036228193
11.21271 -0.0035988884
11.21371 -0.0035746707
11.21471 -0.0035501689
11.21571 -0.0035253855
11.21671 -0.0035003231
11.21771 -0.0034749835
11.21871 -0.0034493689000000003
11.21971 -0.0034234813999999996
11.22071 -0.0033973232000000003
11.22171 -0.0033708962
11.22271 -0.0033442029
11.22371 -0.0033172451
11.22471 -0.0032900254000000004
11.22571 -0.0032625463
11.22671 -0.0032348104
11.22771 -0.0032068201
11.22871 -0.0031785788
11.22971 -0.0031500895
11.23071 -0.0031213553
11.23171 -0.0030923798
11.23271 -0.0030631671999999995
11.23371 -0.0030337211
11.23471 -0.0030040454
11.23571 -0.0029741444
11.23671 -0.0029440225000000003
11.23771 -0.002913684
11.23871 -0.0028831331
11.23971 -0.0028523745999999997
11.24071 -0.0028214125
11.24171 -0.0027902513
11.24271 -0.0027588954
11.24371 -0.0027273489
11.24471 -0.0026956157
11.24571 -0.0026636997
11.24671 -0.0026316045
11.24771 -0.0025993337
11.24871 -0.0025668905000000002
11.24971 -0.0025342780999999997
11.25071 -0.0025014993
11.25171 -0.0024685569
11.25271 -0.0024354535
11.25371 -0.0024021914
11.25471 -0.0023687731
11.25571 -0.0023352008000000002
11.25671 -0.0023014765
11.25771 -0.0022676024
11.25871 -0.0022335806
11.25971 -0.002199413
11.26071 -0.0021651020000000003
11.26171 -0.0021306496
11.26271 -0.0020960584
11.26371 -0.0020613308
11.26471 -0.0020264695
11.26571 -0.0019914774
11.26671 -0.0019563577
11.26771 -0.0019211137000000001
11.26871 -0.0018857489000000001
11.26971 -0.0018502669
11.27071 -0.0018146720000000002
11.27171 -0.0017789684
11.27271 -0.0017431605
11.27371 -0.0017072529
11.27471 -0.0016712505
11.27571 -0.0016351582
11.27671 -0.0015989808
11.27771 -0.0015627236
11.27871 -0.0015263917
11.27971 -0.0014899899
11.28071 -0.0014535233
11.28171 -0.0014169969
11.28271 -0.0013804154
11.28371 -0.0013437833
11.28471 -0.0013071051
11.28571 -0.0012703851
11.28671 -0.0012336271
11.28771 -0.0011968349
11.28871 -0.001160012
11.28971 -0.0011231617
11.29071 -0.0010862872
11.29171 -0.0010493912
11.29271 -0.0010124764
11.29371 -0.0009755453899999999
11.29471 -0.00093860062
11.29571 -0.0009016444
11.29671 -0.00086467908
11.29771 -0.00082770694
11.29871 -0.00079073025
11.29971 -0.00075375146
11.30071 -0.0007167730899999999
11.30171 -0.00067979768
11.30271 -0.0006428279399999999
11.30371 -0.00060586681
11.30471 -0.0005689173599999999
11.30571 -0.00053198278
11.30671 -0.0004950665199999999
11.30771 -0.00045817214
11.30871 -0.00042130337
11.30971 -0.00038446410000000003
11.31071 -0.00034765832999999997
11.31171 -0.00031089019
11.31271 -0.00027416387999999996
11.31371 -0.00023748364
11.31471 -0.00020085374
11.31571 -0.00016427845
11.31671 -0.000127762
11.31771 -9.1308567e-05
11.31871 -5.4922248e-05
11.31971 -1.8607012e-05
11.32071 1.7633285999999998e-05
11.32171 5.3794929e-05
11.32271 8.987436800000001e-05
11.32371 0.0001258682
11.32471 0.0001617732
11.32571 0.00019758629
11.32671 0.00023330454
11.32771 0.00026892517
11.32871 0.00030444555
11.32971 0.00033986312
11.33071 0.00037517541000000004
11.33171 0.00041038002000000004
11.33271 0.00044547451
11.33371 0.00048045649
11.33471 0.00051532356
11.33571 0.00055007322
11.33671 0.00058470287
11.33771 0.00061920978
11.33871 0.00065359109
11.33971 0.00068784379
11.34071 0.00072196467
11.34171 0.0007559503499999999
11.34271 0.0007897972900000001
11.34371 0.0008235016100000001
11.34471 0.00085705942
11.34571 0.0008904667099999999
11.34671 0.00092371911
11.34771 0.00095681235
11.34871 0.00098974206
11.34971 0.0010225037000000001
11.35071 0.0010550928000000002
11.35171 0.0010875048
11.35271 0.0011197355000000001
11.35371 0.0011517805
11.35471 0.0011836356
11.35571 0.0012152967999999999
11.35671 0.0012467604
11.35771 0.0012780228
11.35871 0.0013090805
11.35971 0.0013399303000000001
11.36071 0.0013705695
11.36171 0.0014009952
11.36271 0.0014312049
11.36371 0.0014611962
11.36471 0.0014909669000000001
11.36571 0.0015205149
11.36671 0.0015498383
11.36771 0.001578935
11.36871 0.0016078031
11.36971 0.0016364404999999998
11.37071 0.0016648453
11.37171 0.0016930153
11.37271 0.0017209481
11.37371 0.0017486413
11.37471 0.0017760924
11.37571 0.0018032984000000002
11.37671 0.0018302564
11.37771 0.0018569632
11.37871 0.0018834153000000001
11.37971 0.0019096089000000002
11.38071 0.0019355406000000001
11.38171 0.0019612062
11.38271 0.0019866016
11.38371 0.0020117228
11.38471 0.0020365655
11.38571 0.0020611255
11.38671 0.0020853986
11.38771 0.0021093807
11.38871 0.0021330678
11.38971 0.002156456
11.39071 0.0021795417
11.39171 0.0022023211999999998
11.39271 0.0022247914
11.39371 0.0022469494
11.39471 0.0022687924
11.39571 0.0022903179
11.39671 0.0023115241
11.39771 0.0023324089999999997
11.39871 0.002352971
11.39971 0.0023732091000000003
11.40071 0.0023931223
11.40171 0.0024127097
11.40271 0.0024319706
11.40371 0.0024509047
11.40471 0.0024695115
11.40571 0.0024877909
11.40671 0.0025057423
11.40771 0.0025233652
11.40871 0.0025406593
11.40971 0.0025576237
11.41071 0.0025742577999999998
11.41171 0.0025905603
11.41271 0.00260653
11.41371 0.0026221649
11.41471 0.0026374633
11.41571 0.0026524231
11.41671 0.0026670416
11.41771 0.0026813161
11.41871 0.0026952434999999997
11.41971 0.0027088206
11.42071 0.002722044
11.42171 0.0027349099
11.42271 0.0027474149
11.42371 0.0027595552
11.42471 0.0027713270999999997
11.42571 0.0027827271
11.42671 0.0027937518
11.42771 0.0028043978
11.42871 0.002814662
11.42971 0.0028245416999999997
11.43071 0.0028340341
11.43171 0.0028431370000000004
11.43271 0.0028518485
11.43371 0.0028601671000000003
11.43471 0.0028680912
11.43571 0.0028756197999999997
11.43671 0.0028827520999999997
11.43771 0.0028894876000000002
11.43871 0.0028958259
11.43971 0.0029017667000000003
11.44071 0.00290731
11.44171 0.002912456
11.44271 0.0029172042999999997
11.44371 0.0029215551
11.44471 0.0029255085
11.44571 0.0029290642
11.44671 0.0029322222
11.44771 0.0029349818
11.44871 0.0029373427
11.44971 0.0029393039
11.45071 0.0029408646000000003
11.45171 0.0029420236
11.45271 0.0029427795999999997
11.45371 0.0029431310000000003
11.45471 0.0029430763000000003
11.45571 0.0029426137
11.45671 0.0029417413
11.45771 0.0029404572999999997
11.45871 0.0029387594999999997
11.45971 0.0029366462
11.46071 0.0029341154
11.46171 0.0029311654
11.46271 0.0029277946
11.46371 0.0029240015
11.46471 0.0029197849000000002
11.46571 0.0029151437
11.46671 0.0029100775
11.46771 0.0029045854
11.46871 0.0028986675
11.46971 0.0028923239000000003
11.47071 0.0028855549
11.47171 0.0028783614
11.47271 0.0028707439999999997
11.47371 0.0028627038999999997
11.47471 0.0028542423
11.47571 0.0028453607
11.47671 0.0028360606000000003
11.47771 0.0028263434
11.47871 0.0028162107
11.47971 0.0028056640000000002
11.48071 0.0027947048
11.48171 0.0027833340999999998
11.48271 0.002771553
11.48371 0.0027593623999999997
11.48471 0.0027467626
11.48571 0.0027337539
11.48671 0.0027203365
11.48771 0.00270651
11.48871 0.0026922738
11.48971 0.0026776273
11.49071 0.0026625693999999997
11.49171 0.0026470989
11.49271 0.0026312144
11.49371 0.0026149146
11.49471 0.0025981979
11.49571 0.0025810629999999998
11.49671 0.0025635083
11.49771 0.0025455327
11.49871 0.0025271351
11.49971 0.0025083145
11.50071 0.0024890707
11.50171 0.0024694031
11.50271 0.0024493118
11.50371 0.0024287972
11.50471 0.0024078601
11.50571 0.0023865015000000002
11.50671 0.002364723
11.50771 0.0023425264
11.50871 0.0023199138
11.50971 0.0022968876000000003
11.51071 0.0022734504000000003
11.51171 0.0022496053
11.51271 0.0022253551
11.51371 0.0022007029
11.51471 0.0021756521
11.51571 0.0021502057000000003
11.51671 0.0021243672000000003
11.51771 0.0020981393
11.51871 0.0020715253
11.51971 0.0020445281
11.52071 0.0020171501
11.52171 0.001989394
11.52271 0.0019612622
11.52371 0.0019327566
11.52471 0.0019038793
11.52571 0.0018746319
11.52671 0.0018450158999999999
11.52771 0.0018150325999999998
11.52871 0.0017846833000000001
11.52971 0.0017539691
11.53071 0.0017228911
11.53171 0.0016914502
11.53271 0.0016596476
11.53371 0.0016274842
11.53471 0.0015949610000000002
11.53571 0.0015620795
11.53671 0.0015288409
11.53771 0.0014952469
11.53871 0.0014612992
11.53971 0.0014269998
11.54071 0.001392351
11.54171 0.0013573551
11.54271 0.0013220149
11.54371 0.0012863332
11.54471 0.0012503133
11.54571 0.0012139584
11.54671 0.001177272
11.54771 0.0011402576
11.54871 0.0011029189
11.54971 0.0010652597999999999
11.55071 0.0010272838
11.55171 0.00098899482
11.55271 0.00095039641
11.55371 0.00091149213
11.55471 0.0008722854499999999
11.55571 0.00083277973
11.55671 0.0007929780599999999
11.55771 0.0007528834
11.55871 0.00071249851
11.55971 0.00067182609
11.56071 0.0006308685399999999
11.56171 0.0005896282300000001
11.56271 0.00054810739
11.56371 0.0005063082
11.56471 0.0004642327
11.56571 0.00042188303000000006
11.56671 0.00037926136
11.56771 0.00033636991000000004
11.56871 0.00029321104
11.56971 0.00024978729000000005
11.57071 0.00020610139
11.57171 0.00016215631
11.57271 0.00011795528
11.57371 7.3501786e-05
11.57471 2.8799633e-05
11.57571 -1.6147098e-05
11.57671 -6.133403799999999e-05
11.57771 -0.00010675654
11.57871 -0.00015240970000000002
11.57971 -0.00019828838000000002
11.58071 -0.00024438723
11.58171 -0.00029070077
11.58271 -0.00033722338
11.58371 -0.00038394933
11.58471 -0.00043087289
11.58571 -0.00047798834999999995
11.58671 -0.00052528999
11.58771 -0.00057277225
11.58871 -0.00062042964
11.58971 -0.00066825683
11.59071 -0.00071624872
11.59171 -0.00076440037
11.59271 -0.0008127071900000001
11.59371 -0.0008611646999999999
11.59471 -0.0009097686400000001
11.59571 -0.0009585151
11.59671 -0.0010074004
11.59771 -0.001056421
11.59871 -0.0011055736
11.59971 -0.001154855
11.60071 -0.0012042622
11.60171 -0.0012537923
11.60271 -0.0013034423
11.60371 -0.0013532095
11.60471 -0.0014030908
11.60571 -0.0014530834
11.60671 -0.0015031840999999999
11.60771 -0.0015533896999999999
11.60871 -0.0016036967
11.60971 -0.0016541016999999999
11.61071 -0.0017046004
11.61171 -0.0017551891
11.61271 -0.001805863
11.61371 -0.0018566176999999999
11.61471 -0.0019074482999999998
11.61571 -0.0019583495
11.61671 -0.0020093155
11.61771 -0.0020603411
11.61871 -0.0021114203
11.61971 -0.002162547
11.62071 -0.0022137152000000003
11.62171 -0.0022649187
11.62271 -0.0023161512000000003
11.62371 -0.0023674067
11.62471 -0.0024186789
11.62571 -0.0024699619
11.62671 -0.0025212497
11.62771 -0.0025725365
11.62871 -0.0026238167
11.62971 -0.0026750851000000003
11.63071 -0.0027263362
11.63171 -0.0027775654
11.63271 -0.0028287674
11.63371 -0.0028799379
11.63471 -0.0029310724
11.63571 -0.0029821666
11.63671 -0.0030332161
11.63771 -0.0030842169999999998
11.63871 -0.0031351650000000005
11.63971 -0.0031860563
11.64071 -0.0032368866000000002
11.64171 -0.0032876516
11.64271 -0.0033383468999999997
11.64371 -0.0033889683
11.64471 -0.0034395111
11.64571 -0.0034899705
11.64671 -0.0035403413000000003
11.64771 -0.0035906184999999996
11.64871 -0.0036407968000000002
11.64971 -0.0036908707
11.65071 -0.0037408343000000003
11.65171 -0.0037906815000000003
11.65271 -0.0038404065
11.65371 -0.0038900031
11.65471 -0.003939465
11.65571 -0.0039887861999999994
11.65671 -0.00403796
11.65771 -0.0040869803
11.65871 -0.0041358409
11.65971 -0.0041845356
11.66071 -0.0042330583
11.66171 -0.0042814030000000005
11.66271 -0.0043295644
11.66371 -0.004377537
11.66471 -0.0044253153000000005
11.66571 -0.0044728946
11.66671 -0.0045202698
11.66771 -0.0045674366
11.66871 -0.0046143901
11.66971 -0.0046611269
11.67071 -0.0047076428
11.67171 -0.0047539339
11.67271 -0.004799996900000001
11.67371 -0.0048458282
11.67471 -0.0048914244
11.67571 -0.004936782
11.67671 -0.004981897999999999
11.67771 -0.0050267688
11.67871 -0.0050713916
11.67971 -0.0051157622
11.68071 -0.0051598774
11.68171 -0.0052037331999999995
11.68271 -0.0052473257
11.68371 -0.0052906507
11.68471 -0.005333704
11.68571 -0.0053764812
11.68671 -0.005418977199999999
11.68771 -0.0054611868
11.68871 -0.0055031054000000005
11.68971 -0.005544727199999999
11.69071 -0.005586047
11.69171 -0.005627059
11.69271 -0.0056677574
11.69371 -0.005708136799999999
11.69471 -0.0057481913
11.69571 -0.0057879155
11.69671 -0.0058273034999999996
11.69771 -0.00586635
11.69871 -0.0059050493
11.69971 -0.0059433965
11.70071 -0.0059813869
11.70171 -0.0060190156
11.70271 -0.0060562778999999995
11.70371 -0.006093169900000001
11.70471 -0.0061296872
11.70571 -0.006165826199999999
11.70671 -0.0062015832
11.70771 -0.0062369552
11.70871 -0.006271938
11.70971 -0.0063065294
11.71071 -0.0063407257
11.71171 -0.0063745232
11.71271 -0.0064079199
11.71371 -0.006440911999999999
11.71471 -0.0064734966
11.71571 -0.0065056702
11.71671 -0.006537428999999999
11.71771 -0.0065687702
11.71871 -0.0065996894
11.71971 -0.0066301829
11.72071 -0.0066602464
11.72171 -0.0066898763
11.72271 -0.0067190675
11.72371 -0.0067478155
11.72471 -0.0067761161
11.72571 -0.0068039641000000005
11.72671 -0.0068313551
11.72771 -0.0068582842
11.72871 -0.0068847461
11.72971 -0.0069107358
11.73071 -0.006936249
11.73171 -0.006961280500000001
11.73271 -0.0069858259
11.73371 -0.0070098808999999995
11.73471 -0.007033441200000001
11.73571 -0.0070565031
11.73671 -0.0070790628999999996
11.73771 -0.007101117099999999
11.73871 -0.0071226626
11.73971 -0.007143697399999999
11.74071 -0.0071642186
11.74171 -0.0071842238
11.74271 -0.007203711
11.74371 -0.0072226786999999995
11.74471 -0.007241126099999999
11.74571 -0.0072590519
11.74671 -0.0072764553
11.74771 -0.0072933348000000005
11.74871 -0.0073096904
11.74971 -0.0073255214
11.75071 -0.0073408271
11.75171 -0.0073556068
11.75271 -0.0073698597
11.75371 -0.007383584300000001
11.75471 -0.007396780700000001
11.75571 -0.0074094474000000006
11.75671 -0.0074215823
11.75771 -0.0074331845
11.75871 -0.007444252
11.75971 -0.0074547825
11.76071 -0.0074647737999999995
11.76171 -0.0074742231
11.76271 -0.0074831274
11.76371 -0.0074914846
11.76471 -0.007499291
11.76571 -0.0075065429
11.76671 -0.0075132382
11.76771 -0.0075193733
11.76871 -0.007524944499999999
11.76971 -0.0075299489
11.77071 -0.0075343843
11.77171 -0.007538247200000001
11.77271 -0.0075415351999999995
11.77371 -0.0075442462
11.77471 -0.007546378
11.77571 -0.0075479293
11.77671 -0.0075488984
11.77771 -0.0075492841
11.77871 -0.0075490854
11.77971 -0.007548301800000001
11.78071 -0.0075469332
11.78171 -0.0075449796000000005
11.78271 -0.0075424417
11.78371 -0.0075393196
11.78471 -0.0075356133
11.78571 -0.0075313241
11.78671 -0.0075264528
11.78771 -0.0075210002
11.78871 -0.007514967
11.78971 -0.0075083546
11.79071 -0.0075011631
11.79171 -0.0074933938
11.79271 -0.007485046800000001
11.79371 -0.0074761221
11.79471 -0.0074666212
11.79571 -0.0074565432
11.79671 -0.007445888300000001
11.79771 -0.0074346564000000006
11.79871 -0.0074228476
11.79971 -0.007410461699999999
11.80071 -0.0073974981
11.80171 -0.0073839561
11.80271 -0.0073698349
11.80371 -0.0073551346
11.80471 -0.0073398551
11.80571 -0.007323994899999999
11.80671 -0.007307554900000001
11.80771 -0.007290534300000001
11.80871 -0.0072729336999999995
11.80971 -0.007254753300000001
11.81071 -0.0072359937
11.81171 -0.0072166556
11.81271 -0.0071967399000000005
11.81371 -0.007176247900000001
11.81471 -0.0071551811000000005
11.81571 -0.0071335409
11.81671 -0.007111329600000001
11.81771 -0.0070885493
11.81871 -0.0070652022
11.81971 -0.007041291200000001
11.82071 -0.0070168178
11.82171 -0.0069917856
11.82271 -0.0069661968
11.82371 -0.006940053600000001
11.82471 -0.0069133588
11.82571 -0.0068861147
11.82671 -0.0068583235
11.82771 -0.0068299873
11.82871 -0.006801108199999999
11.82971 -0.0067716872
11.83071 -0.006741726200000001
11.83171 -0.0067112262
11.83271 -0.0066801884
11.83371 -0.0066486136
11.83471 -0.0066165019
11.83571 -0.0065838547
11.83671 -0.0065506720000000004
11.83771 -0.0065169545
11.83871 -0.0064827029
11.83971 -0.006447917300000001
11.84071 -0.006412599
11.84171 -0.0063767482
11.84271 -0.0063403662
11.84371 -0.006303455300000001
11.84471 -0.0062660161
11.84571 -0.0062280509000000005
11.84671 -0.0061895618
11.84771 -0.006150552500000001
11.84871 -0.0061110251
11.84971 -0.0060709833999999996
11.85071 -0.006030431199999999
11.85171 -0.0059893729
11.85271 -0.005947813
11.85371 -0.0059057562
11.85471 -0.0058632075
11.85571 -0.0058201724
11.85671 -0.005776656
11.85771 -0.0057326637000000005
11.85871 -0.0056882011
11.85971 -0.0056432738
11.86071 -0.0055978871
11.86171 -0.0055520464
11.86271 -0.0055057564
11.86371 -0.0054590226
11.86471 -0.0054118493
11.86571 -0.0053642409
11.86671 -0.005316201699999999
11.86771 -0.0052677355000000006
11.86871 -0.0052188461
11.86971 -0.0051695366
11.87071 -0.0051198098
11.87171 -0.005069669
11.87271 -0.005019116400000001
11.87371 -0.0049681544999999995
11.87471 -0.0049167858
11.87571 -0.0048650123
11.87671 -0.0048128364
11.87771 -0.0047602603
11.87871 -0.0047072866
11.87971 -0.0046539179
11.88071 -0.0046001569
11.88171 -0.0045460067
11.88271 -0.0044914701000000005
11.88371 -0.0044365512
11.88471 -0.0043812539
11.88571 -0.0043255826
11.88671 -0.0042695421
11.88771 -0.0042131374
11.88871 -0.0041563736999999995
11.88971 -0.0040992571
11.89071 -0.004041793399999999
11.89171 -0.0039839888
11.89271 -0.0039258499
11.89371 -0.0038673836
11.89471 -0.0038085964
11.89571 -0.0037494952000000003
11.89671 -0.0036900867
11.89771 -0.0036303776
11.89871 -0.0035703746
11.89971 -0.0035100842
11.90071 -0.0034495130000000004
11.90171 -0.0033886667
11.90271 -0.0033275512000000003
11.90371 -0.0032661723
11.90471 -0.0032045351
11.90571 -0.0031426447000000002
11.90671 -0.0030805058
11.90771 -0.0030181230999999998
11.90871 -0.0029555007
11.90971 -0.0028926432
11.91071 -0.0028295544
11.91171 -0.0027662385
11.91271 -0.0027026992
11.91371 -0.0026389407
11.91471 -0.002574967
11.91571 -0.0025107823999999997
11.91671 -0.0024463909
11.91771 -0.0023817970999999998
11.91871 -0.0023170056
11.91971 -0.0022520213
11.92071 -0.0021868493
11.92171 -0.0021214948
11.92271 -0.0020559637
11.92371 -0.0019902616
11.92471 -0.0019243946
11.92571 -0.0018583688999999999
11.92671 -0.0017921909999999998
11.92771 -0.0017258673000000002
11.92871 -0.0016594047
11.92971 -0.0015928099000000002
11.93071 -0.0015260894
11.93171 -0.0014592501
11.93271 -0.0013922986000000001
11.93371 -0.0013252416
11.93471 -0.0012580855
11.93571 -0.0011908365
11.93671 -0.001123501
11.93771 -0.0010560847000000001
11.93871 -0.00098859346
11.93971 -0.0009210327299999999
11.94071 -0.00085340789
11.94171 -0.0007857240199999999
11.94271 -0.00071798609
11.94371 -0.0006501988100000001
11.94471 -0.00058236678
11.94571 -0.00051449456
11.94671 -0.00044658659000000004
11.94771 -0.00037864734
11.94871 -0.00031068120999999996
11.94971 -0.00024269270000000002
11.95071 -0.00017468643
11.95171 -0.00010666713
11.95271 -3.8639720000000003e-05
11.95371 2.9390674e-05
11.95471 9.7418695e-05
11.95571 0.00016543872
11.95671 0.00023344487000000002
11.95771 0.00030143099
11.95871 0.00036939064
11.95971 0.00043731711
11.96071 0.00050520352
11.96171 0.00057304269
11.96271 0.00064082733
11.96371 0.00070854999
11.96471 0.00077620307
11.96571 0.00084377907
11.96671 0.00091127031
11.96771 0.00097866932
11.96871 0.0010459687
11.96971 0.0011131612
11.97071 0.0011802396
11.97171 0.0012471973
11.97271 0.0013140275000000001
11.97371 0.001380724
11.97471 0.0014472808
11.97571 0.0015136923
11.97671 0.0015799531
11.97771 0.0016460581000000002
11.97871 0.0017120024000000001
11.97971 0.0017777818
11.98071 0.0018433917
11.98171 0.001908828
11.98271 0.0019740866
11.98371 0.0020391637
11.98471 0.0021040551999999997
11.98571 0.0021687574
11.98671 0.0022332662
11.98771 0.0022975777
11.98871 0.0023616875999999997
11.98971 0.0024255916
11.99071 0.0024892852
11.99171 0.0025527634999999997
11.99271 0.0026160218
11.99371 0.0026790547
11.99471 0.002741857
11.99571 0.0028044229000000003
11.99671 0.0028667467999999997
11.99771 0.0029288227
11.99871 0.0029906447
11.99971 0.0030522063999999997
12.00071 0.0031135016000000005
12.00171 0.0031745243
12.00271 0.0032352684
12.00371 0.0032957276
12.00471 0.0033558961
12.00571 0.0034157678
12.00671 0.0034753375000000004
12.00771 0.0035345995000000004
12.00871 0.0035935485
12.00971 0.0036521797
12.01071 0.0037104885
12.01171 0.0037684705999999997
12.01271 0.003826122
12.01371 0.0038834383
12.01471 0.0039404164
12.01571 0.0039970528
12.01671 0.0040533443
12.01771 0.0041092876999999995
12.01871 0.00416488
12.01971 0.004220118
12.02071 0.004274999099999999
12.02171 0.0043295204
12.02271 0.0043836786
12.02371 0.0044374709
12.02471 0.0044908937999999995
12.02571 0.0045439439
12.02671 0.0045966175
12.02771 0.0046489109
12.02871 0.0047008198000000005
12.02971 0.0047523397
12.03071 0.004803466399999999
12.03171 0.0048541951
12.03271 0.0049045208
12.03371 0.0049544381999999994
12.03471 0.005003942
12.03571 0.0050530271
12.03671 0.005101688300000001
12.03771 0.0051499199
12.03871 0.0051977167
12.03971 0.0052450738
12.04071 0.005291985900000001
12.04171 0.0053384483
12.04271 0.005384456399999999
12.04371 0.0054300057
12.04471 0.0054750919
12.04571 0.0055197117
12.04671 0.0055638615
12.04771 0.0056075380000000005
12.04871 0.0056507386
12.04971 0.005693460799999999
12.05071 0.0057357025
12.05171 0.0057774618000000005
12.05271 0.0058187368
12.05371 0.0058595262
12.05471 0.0058998285
12.05571 0.0059396425
12.05671 0.0059789672
12.05771 0.0060178016
12.05871 0.006056144
12.05971 0.0060939936
12.06071 0.006131349100000001
12.06171 0.0061682083
12.06271 0.0062045707
12.06371 0.0062404331
12.06471 0.006275794299999999
12.06571 0.006310652
12.06671 0.0063450039
12.06771 0.0063788466
12.06871 0.0064121778
12.06971 0.0064449945
12.07071 0.0064772931999999995
12.07171 0.006509071
12.07271 0.0065403241
12.07371 0.0065710497
12.07471 0.0066012442
12.07571 0.006630903999999999
12.07671 0.0066600259999999994
12.07771 0.0066886067
12.07871 0.0067166431
12.07971 0.0067441331
12.08071 0.006771073800000001
12.08171 0.0067974623
12.08271 0.006823296999999999
12.08371 0.0068485766
12.08471 0.0068732996
12.08571 0.0068974645000000005
12.08671 0.006921069899999999
12.08771 0.0069441157
12.08871 0.0069666021
12.08971 0.0069885282
12.09071 0.007009894799999999
12.09171 0.0070307011
12.09271 0.0070509479
12.09371 0.0070706352
12.09471 0.0070897637
12.09571 0.0071083341000000005
12.09671 0.0071263465
12.09771 0.0071438008
12.09871 0.0071606977
12.09971 0.0071770372999999995
12.10071 0.0071928189
12.10171 0.0072080431
12.10271 0.007222708499999999
12.10371 0.0072368151
12.10471 0.0072503622999999994
12.10571 0.0072633491
12.10671 0.007275775000000001
12.10771 0.0072876392
12.10871 0.0072989401999999995
12.10971 0.007309677299999999
12.11071 0.0073198491
12.11171 0.0073294548
12.11271 0.007338494500000001
12.11371 0.007346966600000001
12.11471 0.0073548712
12.11571 0.0073622075000000006
12.11671 0.0073689764
12.11771 0.0073751769
12.11871 0.0073808107000000005
12.11971 0.0073858777
12.12071 0.0073903793
12.12171 0.0073943163
12.12271 0.0073976909
12.12371 0.0074005045
12.12471 0.007402758600000001
12.12571 0.007404456100000001
12.12671 0.0074055984
12.12771 0.007406187799999999
12.12871 0.0074062271
12.12971 0.0074057185
12.13071 0.0074046649
12.13171 0.007403068600000001
12.13271 0.0074009316
12.13371 0.007398256299999999
12.13471 0.0073950439
12.13571 0.0073912975
12.13671 0.0073870186
12.13771 0.0073822092
12.13871 0.007376870800000001
12.13971 0.0073710049
12.14071 0.0073646122000000005
12.14171 0.0073576943
12.14271 0.007350251699999999
12.14371 0.007342286
12.14471 0.0073337978
12.14571 0.0073247880000000005
12.14671 0.007315257999999999
12.14771 0.007305207699999999
12.14871 0.0072946386
12.14971 0.007283551500000001
12.15071 0.0072719470999999996
12.15171 0.0072598275
12.15271 0.0072471936
12.15371 0.0072340474000000005
12.15471 0.0072203904
12.15571 0.0072062255999999995
12.15671 0.007191554300000001
12.15771 0.0071763803
12.15871 0.0071607057
12.15971 0.0071445334
12.16071 0.007127867100000001
12.16171 0.0071107104
12.16271 0.007093067000000001
12.16371 0.007074940399999999
12.16471 0.0070563343
12.16571 0.0070372531
12.16671 0.0070177004
12.16771 0.0069976806
12.16871 0.0069771973
12.16971 0.0069562541999999995
12.17071 0.006934854900000001
12.17171 0.006913003
12.17271 0.0068907015000000005
12.17371 0.006867953899999999
12.17471 0.0068447633
12.17571 0.006821132399999999
12.17671 0.0067970635
12.17771 0.006772559599999999
12.17871 0.006747622700000001
12.17971 0.0067222543
12.18071 0.0066964574
12.18171 0.0066702334
12.18271 0.0066435845
12.18371 0.0066165128
12.18471 0.0065890205999999995
12.18571 0.0065611101
12.18671 0.006532784
12.18771 0.0065040447
12.18871 0.0064748943
12.18971 0.006445336500000001
12.19071 0.0064153741
12.19171 0.006385010799999999
12.19271 0.0063542502
12.19371 0.0063230967
12.19471 0.0062915547
12.19571 0.006259628600000001
12.19671 0.0062273226
12.19771 0.0061946419
12.19871 0.0061615909
12.19971 0.0061281753
12.20071 0.0060944003
12.20171 0.006060271
12.20271 0.0060257924
12.20371 0.0059909696999999994
12.20471 0.0059558082
12.20571 0.0059203128
12.20671 0.0058844882
12.20771 0.0058483391
12.20871 0.0058118701
12.20971 0.0057750858
12.21071 0.0057379901
12.21171 0.0057005866
12.21271 0.0056628796
12.21371 0.0056248726
12.21471 0.0055865687
12.21571 0.005547971200000001
12.21671 0.0055090833
12.21771 0.0054699085
12.21871 0.0054304495
12.21971 0.0053907093
12.22071 0.0053506908
12.22171 0.0053103973
12.22271 0.0052698319999999995
12.22371 0.0052289983
12.22471 0.0051878993
12.22571 0.0051465391
12.22671 0.0051049217
12.22771 0.0050630515
12.22871 0.0050209328
12.22971 0.0049785704
12.23071 0.0049359693
12.23171 0.004893135
12.23271 0.0048500729
12.23371 0.004806789
12.23471 0.004763289
12.23571 0.004719579
12.23671 0.004675665
12.23771 0.0046315537
12.23871 0.0045872512
12.23971 0.0045427638
12.24071 0.0044980978
12.24171 0.0044532593
12.24271 0.0044082541999999995
12.24371 0.004363088
12.24471 0.0043177664
12.24571 0.004272295
12.24671 0.0042266784
12.24771 0.0041809213
12.24871 0.0041350282
12.24971 0.0040890034
12.25071 0.0040428506
12.25171 0.0039965733
12.25271 0.003950175199999999
12.25371 0.0039036596999999997
12.25471 0.0038570295
12.25571 0.003810288
12.25671 0.0037634381
12.25771 0.0037164827999999995
12.25871 0.0036694248000000004
12.25971 0.0036222675
12.26071 0.0035750141
12.26171 0.0035276683999999996
12.26271 0.0034802335
12.26371 0.0034327135
12.26471 0.0033851123999999997
12.26571 0.0033374345
12.26671 0.0032896842000000003
12.26771 0.0032418661999999996
12.26871 0.003193986
12.26971 0.0031460484
12.27071 0.0030980591000000003
12.27171 0.0030500236
12.27271 0.0030019477
12.27371 0.0029538371
12.27471 0.0029056975000000002
12.27571 0.0028575349
12.27671 0.0028093551
12.27771 0.0027611639
12.27871 0.0027129667
12.27971 0.0026647691
12.28071 0.0026165764
12.28171 0.0025683936
12.28271 0.0025202256000000003
12.28371 0.002472077
12.28471 0.0024239522
12.28571 0.0023758551999999997
12.28671 0.0023277898
12.28771 0.00227976
12.28871 0.002231769
12.28971 0.0021838201
12.29071 0.0021359165
12.29171 0.002088061
12.29271 0.0020402568999999997
12.29371 0.001992507
12.29471 0.0019448141999999999
12.29571 0.0018971813999999999
12.29671 0.0018496119
12.29771 0.0018021088
12.29871 0.0017546756
12.29971 0.0017073156
12.30071 0.0016600328000000001
12.30171 0.0016128311
12.30271 0.0015657148
12.30371 0.0015186881999999999
12.30471 0.001471756
12.30571 0.001424923
12.30671 0.0013781942
12.30771 0.0013315747
12.30871 0.0012850697
12.30971 0.0012386845
12.31071 0.0011924243
12.31171 0.0011462945
12.31271 0.0011003001
12.31371 0.0010544461000000001
12.31471 0.0010087377
12.31571 0.0009631792599999999
12.31671 0.0009177754699999999
12.31771 0.00087253047
12.31871 0.00082744837
12.31971 0.0007825327899999999
12.32071 0.00073778724
12.32171 0.00069321491
12.32271 0.0006488187
12.32371 0.0006046013800000001
12.32471 0.00056056547
12.32571 0.00051671332
12.32671 0.00047304716
12.32771 0.00042956912999999995
12.32871 0.00038628126999999993
12.32971 0.00034318568
12.33071 0.00030028443
12.33171 0.00025757972
12.33271 0.00021507381000000002
12.33371 0.00017276909
12.33471 0.00013066817000000002
12.33571 8.8773805e-05
12.33671 4.7088957e-05
12.33771 5.6168059e-06
12.33871 -3.5639252e-05
12.33971 -7.6675622e-05
12.34071 -0.00011748850999999999
12.34171 -0.00015807395
12.34271 -0.00019842782
12.34371 -0.00023854586
12.34471 -0.00027842375
12.34571 -0.0003180571
12.34671 -0.00035744151000000003
12.34771 -0.00039657261000000004
12.34871 -0.00043544610000000007
12.34971 -0.00047405779
12.35071 -0.00051240363
12.35171 -0.00055047981
12.35271 -0.00058828264
12.35371 -0.00062580875
12.35471 -0.00066305506
12.35571 -0.00070001875
12.35671 -0.00073669726
12.35771 -0.0007730883199999999
12.35871 -0.0008091899899999999
12.35971 -0.00084500052
12.36071 -0.0008805184700000001
12.36171 -0.00091574248
12.36271 -0.0009506715300000001
12.36371 -0.00098530472
12.36471 -0.0010196411
12.36571 -0.00105368
12.36671 -0.0010874203999999999
12.36771 -0.0011208616000000001
12.36871 -0.0011540027
12.36971 -0.0011868426
12.37071 -0.00121938
12.37171 -0.0012516138
12.37271 -0.0012835422
12.37371 -0.0013151635
12.37471 -0.0013464758
12.37571 -0.0013774768
12.37671 -0.0014081642
12.37771 -0.0014385354
12.37871 -0.0014685877
12.37971 -0.0014983184000000001
12.38071 -0.0015277245
12.38171 -0.0015568032000000001
12.38271 -0.0015855516000000001
12.38371 -0.0016139669
12.38471 -0.0016420465
12.38571 -0.0016697879000000001
12.38671 -0.0016971886
12.38771 -0.0017242466
12.38871 -0.0017509600999999998
12.38971 -0.0017773275
12.39071 -0.0018033474000000002
12.39171 -0.0018290189
12.39271 -0.0018543415
12.39371 -0.0018793146
12.39471 -0.0019039382
12.39571 -0.0019282123999999998
12.39671 -0.0019521376
12.39771 -0.0019757143
12.39871 -0.0019989431
12.39971 -0.0020218249
12.40071 -0.0020443606
12.40171 -0.0020665510000000002
12.40271 -0.002088397
12.40371 -0.0021098995
12.40471 -0.0021310590000000003
12.40571 -0.0021518765
12.40671 -0.0021723521000000003
12.40771 -0.0021924863
12.40871 -0.0022122790999999998
12.40971 -0.0022317303
12.41071 -0.0022508395
12.41171 -0.0022696062
12.41271 -0.0022880296000000002
12.41371 -0.0023061087999999997
12.41471 -0.0023238424999999997
12.41571 -0.0023412296
12.41671 -0.0023582686
12.41771 -0.0023749581
12.41871 -0.0023912962
12.41971 -0.0024072815
12.42071 -0.0024229124
12.42171 -0.0024381876
12.42271 -0.0024531055
12.42371 -0.0024676649
12.42471 -0.0024818644
12.42571 -0.0024957033
12.42671 -0.0025091807
12.42771 -0.0025222964
12.42871 -0.0025350497
12.42971 -0.0025474408
12.43071 -0.0025594698
12.43171 -0.0025711370000000002
12.43271 -0.0025824431000000003
12.43371 -0.0025933888999999997
12.43471 -0.0026039751999999998
12.43571 -0.002614203
12.43671 -0.0026240736
12.43771 -0.0026335882
12.43871 -0.002642748
12.43971 -0.0026515543
12.44071 -0.0026600082000000002
12.44171 -0.0026681109
12.44271 -0.0026758635000000003
12.44371 -0.0026832666
12.44471 -0.0026903212
12.44571 -0.0026970278
12.44671 -0.0027033868
12.44771 -0.0027093987
12.44871 -0.0027150636
12.44971 -0.0027203816
12.45071 -0.0027253527
12.45171 -0.0027299768
12.45271 -0.0027342537999999997
12.45371 -0.0027381837
12.45471 -0.0027417665000000003
12.45571 -0.0027450023
12.45671 -0.0027478913000000002
12.45771 -0.0027504334999999998
12.45871 -0.0027526297
12.45971 -0.0027544806
12.46071 -0.0027559869
12.46171 -0.0027571499
12.46271 -0.0027579711999999998
12.46371 -0.0027584523
12.46471 -0.0027585951
12.46571 -0.0027584016
12.46671 -0.0027578742
12.46771 -0.0027570155
12.46871 -0.0027558279
12.46971 -0.0027543143
12.47071 -0.0027524777000000004
12.47171 -0.0027503207
12.47271 -0.0027478464999999997
12.47371 -0.002745058
12.47471 -0.0027419579
12.47571 -0.0027385489000000002
12.47671 -0.0027348337
12.47771 -0.0027308148
12.47871 -0.0027264943
12.47971 -0.0027218746
12.48071 -0.0027169575
12.48171 -0.0027117449
12.48271 -0.0027062379999999997
12.48371 -0.0027004384
12.48471 -0.0026943471
12.48571 -0.0026879652
12.48671 -0.0026812935
12.48771 -0.0026743328
12.48871 -0.0026670838
12.48971 -0.0026595471
12.49071 -0.0026517233
12.49171 -0.0026436132
12.49271 -0.0026352172
12.49371 -0.0026265365
12.49471 -0.0026175718
12.49571 -0.0026083242
12.49671 -0.0025987953
12.49771 -0.0025889865
12.49871 -0.0025788999000000003
12.49971 -0.0025685372999999997
12.50071 -0.0025579011
12.50171 -0.0025469939000000003
12.50271 -0.0025358187
12.50371 -0.0025243788
12.50471 -0.0025126772
12.50571 -0.0025007175
12.50671 -0.0024885036
12.50771 -0.0024760391
12.50871 -0.002463328
12.50971 -0.0024503743
12.51071 -0.0024371819
12.51171 -0.0024237546
12.51271 -0.0024100966
12.51371 -0.0023962110999999997
12.51471 -0.002382102
12.51571 -0.0023677723000000003
12.51671 -0.0023532251
12.51771 -0.0023384635
12.51871 -0.0023234899
12.51971 -0.0023083068
12.52071 -0.0022929164
12.52171 -0.0022773203
12.52271 -0.0022615206
12.52371 -0.0022455184000000003
12.52471 -0.0022293154
12.52571 -0.0022129127
12.52671 -0.0021963113
12.52771 -0.0021795126
12.52871 -0.0021625176
12.52971 -0.0021453274
12.53071 -0.0021279433
12.53171 -0.0021103667999999996
12.53271 -0.0020925992
12.53371 -0.0020746424
12.53471 -0.0020564981
12.53571 -0.0020381685
12.53671 -0.0020196559
12.53771 -0.0020009631
12.53871 -0.0019820926999999998
12.53971 -0.0019630477
12.54071 -0.0019438316
12.54171 -0.0019244475
12.54271 -0.0019048992000000001
12.54371 -0.0018851906000000001
12.54471 -0.0018653254
12.54571 -0.0018453078
12.54671 -0.0018251417999999998
12.54771 -0.0018048315
12.54871 -0.0017843811
12.54971 -0.0017637945
12.55071 -0.0017430759
12.55171 -0.0017222292
12.55271 -0.0017012582
12.55371 -0.0016801666999999999
12.55471 -0.0016589579999999999
12.55571 -0.0016376356000000001
12.55671 -0.0016162027999999998
12.55771 -0.0015946625
12.55871 -0.0015730177000000001
12.55971 -0.0015512708999999999
12.56071 -0.0015294248000000002
12.56171 -0.0015074817
12.56271 -0.001485444
12.56371 -0.0014633137
12.56471 -0.001441093
12.56571 -0.001418784
12.56671 -0.0013963888
12.56771 -0.0013739092999999999
12.56871 -0.0013513478
12.56971 -0.0013287064
12.57071 -0.0013059872999999999
12.57171 -0.0012831929
12.57271 -0.0012603257
12.57371 -0.0012373884
12.57471 -0.0012143836
12.57571 -0.0011913143
12.57671 -0.0011681834
12.57771 -0.0011449939999999999
12.57871 -0.0011217494
12.57971 -0.0010984529
12.58071 -0.0010751078
12.58171 -0.0010517175
12.58271 -0.0010282853
12.58371 -0.0010048146000000001
12.58471 -0.00098130868
12.58571 -0.00095777077
12.58671 -0.0009342039399999999
12.58771 -0.0009106112
12.58871 -0.0008869953499999999
12.58971 -0.00086335913
12.59071 -0.0008397050800000001
12.59171 -0.0008160354799999999
12.59271 -0.0007923526000000001
12.59371 -0.0007686585400000001
12.59471 -0.00074495524
12.59571 -0.00072124458
12.59671 -0.00069752832
12.59771 -0.00067380815
12.59871 -0.0006500858
12.59971 -0.0006263629099999999
12.60071 -0.00060264124
12.60171 -0.00057892253
12.60271 -0.0005552086800000001
12.60371 -0.00053150166
12.60471 -0.00050780359
12.60571 -0.00048411671
12.60671 -0.00046044342999999996
12.60771 -0.00043678633
12.60871 -0.00041314825
12.60971 -0.00038953211999999995
12.61071 -0.00036594106
12.61171 -0.00034237837
12.61271 -0.00031884751
12.61371 -0.00029535206
12.61471 -0.00027189569000000003
12.61571 -0.00024848218
12.61671 -0.00022511535
12.61771 -0.00020179903
12.61871 -0.00017853705
12.61971 -0.00015533320999999999
12.62071 -0.00013219122
12.62171 -0.00010911469
12.62271 -8.6107087e-05
12.62371 -6.3171694e-05
12.62471 -4.0311625e-05
12.62571 -1.752976e-05
12.62671 5.1712387e-06
12.62771 2.7788959999999998e-05
12.62871 5.0321233000000006e-05
12.62971 7.2766147e-05
12.63071 9.512201599999999e-05
12.63171 0.00011738739
12.63271 0.00013956104000000002
12.63371 0.00016164194
12.63471 0.00018362917
12.63571 0.000205522
12.63671 0.00022731972000000002
12.63771 0.00024902172
12.63871 0.0002706274
12.63971 0.00029213611
12.64071 0.00031354714
12.64171 0.00033485967
12.64271 0.00035607274999999996
12.64371 0.00037718523
12.64471 0.00039819583
12.64571 0.00041910297999999996
12.64671 0.00043990498999999997
12.64771 0.00046059985999999994
12.64871 0.00048118541000000006
12.64971 0.00050165927
12.65071 0.00052201881
12.65171 0.0005422613
12.65271 0.00056238382
12.65371 0.00058238338
12.65471 0.00060225689
12.65571 0.0006220012
12.65671 0.00064161318
12.65771 0.00066108978
12.65871 0.00068042796
12.65971 0.0006996248
12.66071 0.00071867753
12.66171 0.00073758351
12.66271 0.0007563403
12.66371 0.00077494569
12.66471 0.00079339752
12.66571 0.0008116941000000001
12.66671 0.0008298336999999999
12.66771 0.00084781486
12.66871 0.0008656363199999999
12.66971 0.00088329698
12.67071 0.00090079602
12.67171 0.0009181325399999999
12.67271 0.00093530589
12.67371 0.00095231535
12.67471 0.00096916046
12.67571 0.0009858406
12.67671 0.0010023553
12.67771 0.0010187039
12.67871 0.0010348858
12.67971 0.0010509004
12.68071 0.0010667468
12.68171 0.0010824240999999998
12.68271 0.0010979314999999999
12.68371 0.0011132676
12.68471 0.0011284314
12.68571 0.0011434216
12.68671 0.0011582366
12.68771 0.0011728749
12.68871 0.001187335
12.68971 0.0012016150999999999
12.69071 0.0012157137
12.69171 0.0012296288
12.69271 0.001243359
12.69371 0.0012569025
12.69471 0.0012702576
12.69571 0.0012834228
12.69671 0.0012963967
12.69771 0.0013091781999999999
12.69871 0.0013217661
12.69971 0.0013341593
12.70071 0.0013463573
12.70171 0.0013583593
12.70271 0.001370165
12.70371 0.0013817743
12.70471 0.0013931870000000002
12.70571 0.0014044032
12.70671 0.0014154233
12.70771 0.0014262477
12.70871 0.0014368766000000001
12.70971 0.0014473106999999999
12.71071 0.0014575503
12.71171 0.001467596
12.71271 0.0014774482
12.71371 0.0014871071
12.71471 0.0014965731
12.71571 0.0015058461
12.71671 0.0015149261
12.71771 0.001523813
12.71871 0.0015325062
12.71971 0.0015410053000000001
12.72071 0.0015493093
12.72171 0.0015574175
12.72271 0.0015653287999999998
12.72371 0.001573042
12.72471 0.0015805559
12.72571 0.0015878691999999999
12.72671 0.0015949805000000001
12.72771 0.0016018887000000001
12.72871 0.0016085925
12.72971 0.0016150908999999999
12.73071 0.0016213826000000002
12.73171 0.0016274669
12.73271 0.0016333431999999998
12.73371 0.0016390108
12.73471 0.0016444696000000002
12.73571 0.0016497193
12.73671 0.0016547602999999998
12.73771 0.0016595925999999999
12.73871 0.0016642170999999998
12.73971 0.0016686340999999998
12.74071 0.0016728449
12.74171 0.0016768505
12.74271 0.0016806520000000001
12.74371 0.0016842507
12.74471 0.001687648
12.74571 0.0016908452000000001
12.74671 0.0016938438
12.74771 0.0016966451000000001
12.74871 0.0016992504000000002
12.74971 0.0017016611
12.75071 0.0017038783000000001
12.75171 0.001705903
12.75271 0.001707736
12.75371 0.0017093780000000001
12.75471 0.0017108294
12.75571 0.0017120907
12.75671 0.0017131618999999998
12.75771 0.0017140432
12.75871 0.0017147342
12.75971 0.0017152348
12.76071 0.0017155444
12.76171 0.0017156624
12.76271 0.0017155883999999998
12.76371 0.0017153217
12.76471 0.0017148617
12.76571 0.0017142078
12.76671 0.0017133594000000002
12.76771 0.001712316
12.76871 0.0017110776999999999
12.76971 0.0017096441
12.77071 0.0017080154
12.77171 0.0017061921
12.77271 0.0017041744
12.77371 0.0017019633999999998
12.77471 0.0016995602
12.77571 0.0016969658
12.77671 0.0016941818
12.77771 0.0016912100999999999
12.77871 0.0016880524000000001
12.77971 0.0016847106999999999
12.78071 0.0016811873
12.78171 0.0016774844
12.78271 0.0016736041
12.78371 0.0016695489
12.78471 0.0016653206
12.78571 0.0016609218
12.78671 0.0016563541
12.78771 0.0016516195
12.78871 0.0016467195
12.78971 0.0016416556
12.79071 0.0016364288999999998
12.79171 0.0016310405
12.79271 0.0016254913
12.79371 0.0016197816999999998
12.79471 0.0016139122
12.79571 0.001607883
12.79671 0.0016016942000000001
12.79771 0.0015953457000000002
12.79871 0.0015888376
12.79971 0.0015821697
12.80071 0.001575342
12.80171 0.0015683541
12.80271 0.0015612064
12.80371 0.001553899
12.80471 0.001546432
12.80571 0.0015388063
12.80671 0.0015310223
12.80771 0.0015230811
12.80871 0.001514984
12.80971 0.0015067322
12.81071 0.0014983277
12.81171 0.0014897721000000001
12.81271 0.0014810678
12.81371 0.0014722171
12.81471 0.0014632225
12.81571 0.0014540867
12.81671 0.0014448126
12.81771 0.001435403
12.81871 0.001425861
12.81971 0.0014161898
12.82071 0.0014063919
12.82171 0.0013964707
12.82271 0.0013864288
12.82371 0.0013762688
12.82471 0.0013659935
12.82571 0.0013556049
12.82671 0.0013451054999999998
12.82771 0.001334497
12.82871 0.0013237812999999999
12.82971 0.0013129596
12.83071 0.0013020333
12.83171 0.0012910033
12.83271 0.0012798703
12.83371 0.001268635
12.83471 0.0012572977
12.83571 0.0012458587
12.83671 0.0012343181000000001
12.83771 0.001222676
12.83871 0.0012109325
12.83971 0.0011990877
12.84071 0.0011871418000000001
12.84171 0.0011750947999999998
12.84271 0.0011629471
12.84371 0.0011506991999999999
12.84471 0.0011383519
12.84571 0.0011259058
12.84671 0.001113362
12.84771 0.0011007219000000001
12.84871 0.0010879869
12.84971 0.0010751584999999998
12.85071 0.0010622388000000001
12.85171 0.0010492296
12.85271 0.0010361332
12.85371 0.0010229517
12.85471 0.0010096875
12.85571 0.00099634299
12.85671 0.00098292039
12.85771 0.00096942213
12.85871 0.00095585037
12.85971 0.0009422074099999999
12.86071 0.0009284951400000001
12.86171 0.0009147154699999999
12.86271 0.0009008702399999999
12.86371 0.0008869608800000001
12.86471 0.00087298877
12.86571 0.0008589550799999999
12.86671 0.00084486092
12.86771 0.0008307070899999999
12.86871 0.00081649432
12.86971 0.00080222326
12.87071 0.00078789444
12.87171 0.00077350833
12.87271 0.00075906528
12.87371 0.00074456575
12.87471 0.00073001024
12.87571 0.00071539926
12.87671 0.0007007333799999999
12.87771 0.00068601339
12.87871 0.00067124015
12.87971 0.00065641466
12.88071 0.00064153819
12.88171 0.00062661206
12.88271 0.0006116379200000001
12.88371 0.00059661747
12.88471 0.00058155274
12.88571 0.00056644585
12.88671 0.00055129908
12.88771 0.00053611489
12.88871 0.00052089581
12.88971 0.0005056444900000001
12.89071 0.0004903636599999999
12.89171 0.00047505605000000003
12.89271 0.00045972438
12.89371 0.00044437134
12.89471 0.00042899951
12.89571 0.00041361144999999997
12.89671 0.00039820952
12.89771 0.00038279594999999995
12.89871 0.00036737274
12.89971 0.00035194170999999997
12.90071 0.00033650446999999997
12.90171 0.00032106235999999997
12.90271 0.0003056165
12.90371 0.0002901678
12.90471 0.00027471692
12.90571 0.00025926436
12.90671 0.0002438104
12.90771 0.00022835518
12.90871 0.00021289870000000002
12.90971 0.00019744089000000003
12.91071 0.00018198158000000002
12.91171 0.00016652064000000002
12.91271 0.00015105791
12.91371 0.00013559331
12.91471 0.00012012684
12.91571 0.00010465864
12.91671 8.9188939e-05
12.91771 7.371818899999999e-05
12.91871 5.8246985000000006e-05
12.91971 4.2776131000000003e-05
12.92071 2.7306606e-05
12.92171 1.1839591999999999e-05
12.92271 -3.6235587e-06
12.92371 -1.9081321e-05
12.92471 -3.4532021999999994e-05
12.92571 -4.9973869e-05
12.92671 -6.540497e-05
12.92771 -8.0823361e-05
12.92871 -9.622704099999998e-05
12.92971 -0.00011161399
12.93071 -0.0001269822
12.93171 -0.00014232971
12.93271 -0.00015765464
12.93371 -0.00017295517
12.93471 -0.00018822959
12.93571 -0.00020347631999999998
12.93671 -0.00021869384
12.93771 -0.00023388083999999998
12.93871 -0.00024903604
12.93971 -0.00026415837
12.94071 -0.0002792468
12.94171 -0.00029430039
12.94271 -0.00030931831
12.94371 -0.0003242998
12.94471 -0.00033924409
12.94571 -0.00035415051000000004
12.94671 -0.00036901831
12.94771 -0.00038384678
12.94871 -0.00039863511999999995
12.94971 -0.00041338253
12.95071 -0.00042808815
12.95171 -0.00044275092999999997
12.95271 -0.00045736987999999996
12.95371 -0.00047194376
12.95471 -0.00048647134
12.95571 -0.00050095127
12.95671 -0.00051538204
12.95771 -0.00052976206
12.95871 -0.00054408974
12.95971 -0.00055836331
12.96071 -0.00057258108
12.96171 -0.0005867412300000001
12.96271 -0.00060084199
12.96371 -0.00061488158
12.96471 -0.00062885833
12.96571 -0.0006427706
12.96671 -0.00065661688
12.96771 -0.0006703958199999999
12.96871 -0.00068410613
12.96971 -0.00069774683
12.97071 -0.00071131699
12.97171 -0.0007248159800000001
12.97271 -0.0007382434
12.97371 -0.00075159901
12.97471 -0.00076488277
12.97571 -0.000778095
12.97671 -0.00079123602
12.97771 -0.0008043064600000001
12.97871 -0.0008173071400000001
12.97971 -0.00083023897
12.98071 -0.0008431028600000001
12.98171 -0.00085589991
12.98271 -0.0008686312900000001
12.98371 -0.0008812980000000001
12.98471 -0.00089390123
12.98571 -0.0009064418899999999
12.98671 -0.00091892089
12.98771 -0.00093133904
12.98871 -0.00094369689
12.98971 -0.0009559948900000001
12.99071 -0.0009682333300000001
12.99171 -0.00098041219
12.99271 -0.0009925313
12.99371 -0.0010045904
12.99471 -0.0010165888
12.99571 -0.0010285259
12.99671 -0.0010404008
12.99771 -0.0010522125
12.99871 -0.0010639599
12.99971 -0.0010756418
13.00071 -0.0010872571000000001
13.00171 -0.0010988043
13.00271 -0.0011102822999999999
13.00371 -0.0011216899
13.00471 -0.0011330259
13.00571 -0.0011442894
13.00671 -0.0011554793000000002
13.00771 -0.0011665948
13.00871 -0.0011776354000000001
13.00971 -0.0011886002999999998
13.01071 -0.0011994893
13.01171 -0.0012103021
13.01271 -0.0012210386
13.01371 -0.0012316987999999999
13.01471 -0.0012422828
13.01571 -0.001252791
13.01671 -0.0012632237
13.01771 -0.0012735812
13.01871 -0.001283864
13.01971 -0.0012940726
13.02071 -0.0013042075
13.02171 -0.001314269
13.02271 -0.0013242577
13.02371 -0.0013341736
13.02471 -0.0013440171
13.02571 -0.0013537881
13.02671 -0.0013634867
13.02771 -0.0013731127
13.02871 -0.0013826658
13.02971 -0.0013921455
13.03071 -0.0014015513000000001
13.03171 -0.0014108825
13.03271 -0.0014201381
13.03371 -0.0014293174
13.03471 -0.0014384193
13.03571 -0.0014474426
13.03671 -0.0014563865
13.03771 -0.0014652499
13.03871 -0.0014740316
13.03971 -0.0014827307999999999
13.04071 -0.0014913467
13.04171 -0.0014998784
13.04271 -0.0015083253
13.04371 -0.0015166870999999999
13.04471 -0.0015249635
13.04571 -0.0015331545
13.04671 -0.0015412603000000001
13.04771 -0.0015492813000000001
13.04871 -0.0015572183
13.04971 -0.0015650719000000002
13.05071 -0.0015728432
13.05171 -0.0015805334
13.05271 -0.0015881438
13.05371 -0.0015956759
13.05471 -0.001603131
13.05571 -0.001610511
13.05671 -0.0016178172
13.05771 -0.0016250512999999999
13.05871 -0.0016322148
13.05971 -0.0016393090999999999
13.06071 -0.0016463354999999998
13.06171 -0.0016532950999999998
13.06271 -0.0016601889
13.06371 -0.0016670178
13.06471 -0.0016737822
13.06571 -0.0016804826
13.06671 -0.0016871192
13.06771 -0.0016936921000000001
13.06871 -0.0017002010000000001
13.06971 -0.0017066453000000002
13.07071 -0.0017130246999999999
13.07171 -0.0017193383
13.07271 -0.0017255852
13.07371 -0.0017317647
13.07471 -0.0017378756
13.07571 -0.0017439168
13.07671 -0.0017498873
13.07771 -0.0017557859
13.07871 -0.0017616117
13.07971 -0.0017673638
13.08071 -0.001773041
13.08171 -0.0017786428
13.08271 -0.0017841683
13.08371 -0.0017896173
13.08471 -0.0017949891000000001
13.08571 -0.0018002838
13.08671 -0.0018055014
13.08771 -0.0018106421000000001
13.08871 -0.0018157059
13.08971 -0.0018206936
13.09071 -0.0018256058000000002
13.09171 -0.0018304432000000002
13.09271 -0.0018352067999999999
13.09371 -0.0018398974
13.09471 -0.0018445162
13.09571 -0.0018490642
13.09671 -0.0018535426
13.09771 -0.0018579525
13.09871 -0.0018622950000000001
13.09971 -0.0018665713
13.10071 -0.0018707824
13.10171 -0.0018749293
13.10271 -0.0018790130000000001
13.10371 -0.0018830342
13.10471 -0.0018869935999999998
13.10571 -0.0018908918999999999
13.10671 -0.0018947296
13.10771 -0.0018985073
13.10871 -0.0019022253000000001
13.10971 -0.001905884
13.11071 -0.0019094837999999999
13.11171 -0.0019130248
13.11271 -0.0019165074
13.11371 -0.0019199319999999998
13.11471 -0.001923299
13.11571 -0.0019266086
13.11671 -0.0019298615
13.11771 -0.0019330582000000002
13.11871 -0.0019361992999999999
13.11971 -0.0019392854
13.12071 -0.0019423172000000001
13.12171 -0.0019452959999999998
13.12271 -0.0019482224
13.12371 -0.0019510975000000001
13.12471 -0.0019539222
13.12571 -0.0019566978
13.12671 -0.0019594252
13.12771 -0.0019621053
13.12871 -0.0019647391999999997
13.12971 -0.0019673278
13.13071 -0.001969872
13.13171 -0.0019723724
13.13271 -0.0019748297000000002
13.13371 -0.001977244
13.13471 -0.0019796158
13.13571 -0.0019819452
13.13671 -0.0019842319
13.13771 -0.0019864758
13.13871 -0.0019886763999999997
13.13971 -0.0019908332
13.14071 -0.0019929454
13.14171 -0.0019950123
13.14271 -0.0019970328
13.14371 -0.0019990059
13.14471 -0.0020009305
13.14571 -0.0020028056
13.14671 -0.0020046298
13.14771 -0.0020064022
13.14871 -0.0020081217
13.14971 -0.0020097874
13.15071 -0.0020113983000000003
13.15171 -0.0020129537
13.15271 -0.0020144531000000003
13.15371 -0.0020158959
13.15471 -0.002017282
13.15571 -0.0020186112999999997
13.15671 -0.0020198839
13.15771 -0.0020211
13.15871 -0.0020222604
13.15971 -0.0020233654
13.16071 -0.0020244162000000003
13.16171 -0.002025414
13.16271 -0.0020263597
13.16371 -0.0020272546
13.16471 -0.0020281002
13.16571 -0.0020288982
13.16671 -0.0020296498
13.16771 -0.0020303569
13.16871 -0.0020310206
13.16971 -0.0020316427
13.17071 -0.0020322244
13.17171 -0.002032767
13.17271 -0.0020332716
13.17371 -0.0020337391
13.17471 -0.0020341703999999998
13.17571 -0.0020345660000000002
13.17671 -0.0020349264
13.17771 -0.0020352518000000003
13.17871 -0.0020355423
13.17971 -0.0020357977
13.18071 -0.0020360178
13.18171 -0.002036202
13.18271 -0.0020363499
13.18371 -0.002036461
13.18471 -0.0020365344999999997
13.18571 -0.0020365697999999996
13.18671 -0.0020365662
13.18771 -0.0020365228999999997
13.18871 -0.0020364394000000003
13.18971 -0.0020363152
13.19071 -0.00203615
13.19171 -0.0020359435
13.19271 -0.0020356956000000003
13.19371 -0.0020354062
13.19471 -0.0020350757
13.19571 -0.0020347043
13.19671 -0.0020342924
13.19771 -0.0020338408
13.19871 -0.00203335
13.19971 -0.0020328209
13.20071 -0.0020322543000000004
13.20171 -0.0020316511000000002
13.20271 -0.0020310123
13.20371 -0.0020303387000000003
13.20471 -0.0020296313
13.20571 -0.0020288909999999997
13.20671 -0.0020281184
13.20771 -0.0020273144000000002
13.20871 -0.0020264795
13.20971 -0.0020256142
13.21071 -0.0020247189000000003
13.21171 -0.0020237937999999997
13.21271 -0.0020228388
13.21371 -0.0020218542
13.21471 -0.0020208396999999998
13.21571 -0.0020197953
13.21671 -0.0020187204
13.21771 -0.0020176149
13.21871 -0.0020164782
13.21971 -0.0020153098
13.22071 -0.0020141094999999998
13.22171 -0.0020128764
13.22271 -0.0020116102
13.22371 -0.0020103103
13.22471 -0.0020089765
13.22571 -0.0020076082
13.22671 -0.0020062053999999998
13.22771 -0.0020047677
13.22871 -0.002003295
13.22971 -0.0020017875
13.23071 -0.002000245
13.23171 -0.0019986677
13.23271 -0.0019970559
13.23371 -0.0019954099
13.23471 -0.0019937299
13.23571 -0.0019920161999999997
13.23671 -0.0019902694
13.23771 -0.0019884896999999998
13.23871 -0.0019866773
13.23971 -0.0019848325
13.24071 -0.0019829553
13.24171 -0.0019810459
13.24271 -0.0019791041
13.24371 -0.0019771298
13.24471 -0.0019751225
13.24571 -0.0019730818
13.24671 -0.0019710069000000003
13.24771 -0.001968897
13.24871 -0.0019667512
13.24971 -0.001964568
13.25071 -0.0019623465
13.25171 -0.0019600853
13.25271 -0.0019577828
13.25371 -0.0019554378
13.25471 -0.0019530487
13.25571 -0.0019506142
13.25671 -0.0019481328999999999
13.25771 -0.0019456034
13.25871 -0.0019430247
13.25971 -0.0019403957000000002
13.26071 -0.0019377154
13.26171 -0.0019349833999999998
13.26271 -0.0019321991000000001
13.26371 -0.0019293622
13.26471 -0.0019264727999999999
13.26571 -0.0019235309
13.26671 -0.0019205369
13.26771 -0.0019174913
13.26871 -0.0019143947
13.26971 -0.0019112478
13.27071 -0.0019080517
13.27171 -0.001904807
13.27271 -0.0019015148000000003
13.27371 -0.0018981758
13.27471 -0.0018947910999999999
13.27571 -0.0018913612000000001
13.27671 -0.0018878869000000002
13.27771 -0.0018843688
13.27871 -0.0018808070000000002
13.27971 -0.0018772016
13.28071 -0.0018735524999999999
13.28171 -0.0018698596
13.28271 -0.0018661221
13.28371 -0.0018623393999999999
13.28471 -0.0018585102000000001
13.28571 -0.0018546336
13.28671 -0.001850708
13.28771 -0.0018467319
13.28871 -0.0018427037999999998
13.28971 -0.0018386216000000001
13.29071 -0.0018344836
13.29171 -0.0018302879
13.29271 -0.0018260326999999998
13.29371 -0.0018217161
13.29471 -0.0018173363
13.29571 -0.0018128915999999998
13.29671 -0.0018083807
13.29771 -0.0018038021
13.29871 -0.0017991546
13.29971 -0.0017944374
13.30071 -0.0017896497999999998
13.30171 -0.0017847915
13.30271 -0.0017798622
13.30371 -0.0017748618
13.30471 -0.0017697908
13.30571 -0.0017646496
13.30671 -0.0017594390000000002
13.30771 -0.0017541595
13.30871 -0.0017488122
13.30971 -0.0017433983999999999
13.31071 -0.0017379189
13.31171 -0.0017323749
13.31271 -0.0017267676
13.31371 -0.0017210978000000003
13.31471 -0.0017153667
13.31571 -0.001709575
13.31671 -0.0017037233
13.31771 -0.0016978122999999998
13.31871 -0.0016918422000000001
13.31971 -0.001685813
13.32071 -0.0016797247
13.32171 -0.0016735767999999998
13.32271 -0.001667369
13.32371 -0.0016611004000000001
13.32471 -0.0016547703
13.32571 -0.0016483777
13.32671 -0.0016419212999999998
13.32771 -0.0016354001
13.32871 -0.0016288128000000002
13.32971 -0.0016221582000000001
13.33071 -0.0016154352000000002
13.33171 -0.0016086426
13.33271 -0.0016017791
13.33371 -0.0015948442999999999
13.33471 -0.0015878367999999999
13.33571 -0.0015807562
13.33671 -0.0015736018999999999
13.33771 -0.0015663735999999998
13.33871 -0.0015590712999999999
13.33971 -0.0015516945000000001
13.34071 -0.0015442438
13.34171 -0.0015367191999999998
13.34271 -0.0015291211
13.34371 -0.0015214497999999999
13.34471 -0.001513706
13.34571 -0.0015058901
13.34671 -0.0014980027
13.34771 -0.0014900444
13.34871 -0.0014820155
13.34971 -0.0014739167
13.35071 -0.001465748
13.35171 -0.0014575098
13.35271 -0.001449202
13.35371 -0.0014408246
13.35471 -0.0014323772
13.35571 -0.0014238595
13.35671 -0.0014152708
13.35771 -0.0014066103
13.35871 -0.0013978770999999999
13.35971 -0.00138907
13.36071 -0.0013801879
13.36171 -0.0013712293
13.36271 -0.0013621931
13.36371 -0.0013530775
13.36471 -0.0013438811
13.36571 -0.0013346025
13.36671 -0.0013252402
13.36771 -0.0013157928
13.36871 -0.001306259
13.36971 -0.0012966378
13.37071 -0.0012869279
13.37171 -0.0012771287
13.37271 -0.0012672395
13.37371 -0.0012572598
13.37471 -0.0012471894
13.37571 -0.0012370281
13.37671 -0.0012267762
13.37771 -0.0012164340000000002
13.37871 -0.0012060018
13.37971 -0.0011954804
13.38071 -0.0011848705
13.38171 -0.0011741729000000001
13.38271 -0.0011633885
13.38371 -0.0011525182
13.38471 -0.0011415627999999999
13.38571 -0.0011305232
13.38671 -0.0011194001
13.38771 -0.001108194
13.38871 -0.0010969055
13.38971 -0.0010855349999999999
13.39071 -0.0010740824
13.39171 -0.0010625478
13.39271 -0.001050931
13.39371 -0.0010392315999999998
13.39471 -0.0010274489
13.39571 -0.0010155822
13.39671 -0.0010036306000000001
13.39771 -0.00099159306
13.39871 -0.0009794685
13.39971 -0.00096725571
13.40071 -0.00095495352
13.40171 -0.00094256065
13.40271 -0.00093007602
13.40371 -0.0009174985299999999
13.40471 -0.00090482708
13.40571 -0.0008920608700000001
13.40671 -0.00087919907
13.40771 -0.00086624113
13.40871 -0.0008531866100000001
13.40971 -0.00084003532
13.41071 -0.00082678716
13.41171 -0.00081344233
13.41271 -0.00080000109
13.41371 -0.00078646381
13.41471 -0.00077283121
13.41571 -0.00075910398
13.41671 -0.00074528293
13.41771 -0.00073136898
13.41871 -0.00071736313
13.41971 -0.00070326637
13.42071 -0.00068907971
13.42171 -0.0006748041
13.42271 -0.00066044049
13.42371 -0.0006459898
13.42471 -0.00063145276
13.42571 -0.00061682999
13.42671 -0.0006021221
13.42771 -0.00058732944
13.42871 -0.0005724522899999999
13.42971 -0.00055749078
13.43071 -0.0005424448800000001
13.43171 -0.00052731439
13.43271 -0.00051209904
13.43371 -0.00049679838
13.43471 -0.00048141196
13.43571 -0.00046593914
13.43671 -0.00045037932
13.43771 -0.00043473178
13.43871 -0.00041899589
13.43971 -0.00040317099999999997
13.44071 -0.00038725652
13.44171 -0.00037125194
13.44271 -0.00035515689
13.44371 -0.00033897109
13.44471 -0.00032269443
13.44571 -0.00030632695999999995
13.44671 -0.0002898689
13.44771 -0.00027332064
13.44871 -0.00025668276
13.44971 -0.00023995601
13.45071 -0.00022314130000000002
13.45171 -0.00020623965999999998
13.45271 -0.00018925225
13.45371 -0.00017218033
13.45471 -0.0001550252
13.45571 -0.00013778821000000002
13.45671 -0.00012047068
13.45771 -0.00010307389999999999
13.45871 -8.5599072e-05
13.45971 -6.8047302e-05
13.46071 -5.0419555000000005e-05
13.46171 -3.2716633e-05
13.46271 -1.4939161000000001e-05
13.46371 2.9124301e-06
13.46471 2.0837916e-05
13.46571 3.8837274000000004e-05
13.46671 5.6910687e-05
13.46771 7.5058529e-05
13.46871 9.3281352e-05
13.46971 0.00011157985
13.47071 0.00012995482
13.47171 0.00014840722000000002
13.47271 0.00016693803
13.47371 0.00018554824999999998
13.47471 0.00020423890000000001
13.47571 0.00022301092
13.47671 0.00024186520000000003
13.47771 0.00026080252
13.47871 0.00027982348000000004
13.47971 0.00029892853
13.48071 0.00031811794
13.48171 0.00033739175
13.48271 0.00035674975
13.48371 0.00037619154
13.48471 0.00039571646
13.48571 0.00041532357
13.48671 0.00043501177
13.48771 0.00045477968000000004
13.48871 0.00047462572000000005
13.48971 0.00049454811
13.49071 0.0005145449400000001
13.49171 0.00053461417
13.49271 0.00055475361
13.49371 0.00057496104
13.49471 0.00059523413
13.49571 0.00061557062
13.49671 0.00063596813
13.49771 0.0006564244399999999
13.49871 0.00067693741
13.49971 0.0006975049
13.50071 0.00071812497
13.50171 0.0007387958200000001
13.50271 0.00075951575
13.50371 0.0007802833399999999
13.50471 0.00080109721
13.50571 0.0008219562
13.50671 0.0008428593899999999
13.50771 0.00086380596
13.50871 0.00088479519
13.50971 0.00090582653
13.51071 0.00092689952
13.51171 0.00094801389
13.51271 0.00096916929
13.51371 0.00099036542
13.51471 0.0010116020000000001
13.51571 0.0010328788000000002
13.51671 0.0010541953999999999
13.51771 0.0010755513
13.51871 0.0010969461000000002
13.51971 0.0011183791
13.52071 0.0011398494
13.52171 0.0011613562
13.52271 0.0011828985
13.52371 0.001204475
13.52471 0.0012260844
13.52571 0.0012477251
13.52671 0.0012693959
13.52771 0.0012910948
13.52871 0.0013128203
13.52971 0.0013345707
13.53071 0.0013563443
13.53171 0.0013781394
13.53271 0.0013999544
13.53371 0.0014217877000000001
13.53471 0.0014436377999999998
13.53571 0.0014655036
13.53671 0.0014873838
13.53771 0.0015092774
13.53871 0.0015311833
13.53971 0.001553101
13.54071 0.0015750297999999998
13.54171 0.0015969694
13.54271 0.0016189195
13.54371 0.0016408797999999999
13.54471 0.0016628501
13.54571 0.0016848306
13.54671 0.0017068211000000001
13.54771 0.0017288216
13.54871 0.0017508321
13.54971 0.0017728524
13.55071 0.0017948824999999998
13.55171 0.0018169221
13.55271 0.0018389708
13.55371 0.0018610280999999998
13.55471 0.0018830933
13.55571 0.0019051657000000001
13.55671 0.001927244
13.55771 0.0019493270999999999
13.55871 0.0019714136
13.55971 0.0019935022000000004
13.56071 0.0020155909
13.56171 0.0020376781
13.56271 0.0020597618
13.56371 0.0020818399
13.56471 0.0021039104
13.56571 0.0021259712
13.56671 0.0021480198
13.56771 0.0021700544
13.56871 0.0021920727
13.56971 0.0022140728
13.57071 0.0022360529
13.57171 0.0022580112
13.57271 0.0022799458999999997
13.57371 0.0023018556
13.57471 0.002323739
13.57571 0.0023455948
13.57671 0.0023674222
13.57771 0.0023892202
13.57871 0.0024109881
13.57971 0.0024327253000000003
13.58071 0.0024544314999999997
13.58171 0.0024761064
13.58271 0.0024977495
13.58371 0.0025193604
13.58471 0.0025409388000000002
13.58571 0.0025624846
13.58671 0.002583997
13.58771 0.0026054759
13.58871 0.0026269201
13.58971 0.0026483289
13.59071 0.0026697013
13.59171 0.002691036
13.59271 0.0027123318
13.59371 0.0027335869
13.59471 0.0027547994
13.59571 0.0027759674
13.59671 0.0027970886
13.59771 0.0028181606000000003
13.59871 0.0028391813
13.59971 0.0028601478000000002
13.60071 0.0028810578
13.60171 0.0029019086
13.60271 0.0029226976
13.60371 0.0029434223
13.60471 0.00296408
13.60571 0.0029846684
13.60671 0.0030051853
13.60771 0.0030256288
13.60871 0.0030459967
13.60971 0.0030662874999999997
13.61071 0.0030864997999999998
13.61171 0.003106632
13.61271 0.0031266834000000005
13.61371 0.0031466527
13.61471 0.0031665392999999996
13.61571 0.0031863423
13.61671 0.0032060616
13.61771 0.0032256965
13.61871 0.0032452469999999997
13.61971 0.0032647127
13.62071 0.0032840933
13.62171 0.0033033883999999997
13.62271 0.0033225977
13.62371 0.0033417207
13.62471 0.0033607567999999997
13.62571 0.0033797052
13.62671 0.0033985651999999997
13.62771 0.0034173354
13.62871 0.003436015
13.62971 0.0034546021000000002
13.63071 0.0034730951000000003
13.63171 0.0034914923000000002
13.63271 0.0035097917
13.63371 0.0035279907
13.63471 0.0035460871
13.63571 0.0035640784
13.63671 0.0035819623000000003
13.63771 0.0035997356
13.63871 0.0036173962
13.63971 0.0036349410999999996
13.64071 0.0036523674
13.64171 0.0036696729000000004
13.64271 0.0036868551
13.64371 0.0037039117
13.64471 0.0037208407000000002
13.64571 0.0037376398
13.64671 0.0037543075000000003
13.64771 0.0037708425
13.64871 0.0037872432999999997
13.64971 0.0038035087000000004
13.65071 0.0038196379999999998
13.65171 0.0038356306000000002
13.65271 0.0038514855999999997
13.65371 0.0038672031000000005
13.65471 0.0038827828
13.65571 0.0038982245
13.65671 0.0039135281
13.65771 0.0039286933
13.65871 0.00394372
13.65971 0.0039586081
13.66071 0.0039733575
13.66171 0.0039879673
13.66271 0.0040024373
13.66371 0.0040167666
13.66471 0.0040309544
13.66571 0.0040449992
13.66671 0.004058899899999999
13.66771 0.0040726551
13.66871 0.0040862629
13.66971 0.0040997216
13.67071 0.0041130294
13.67171 0.0041261839
13.67271 0.0041391835
13.67371 0.0041520256
13.67471 0.0041647083
13.67571 0.0041772295
13.67671 0.0041895873
13.67771 0.0042017797
13.67871 0.0042138046
13.67971 0.0042256605
13.68071 0.0042373456
13.68171 0.0042488587
13.68271 0.0042601987000000004
13.68371 0.004271364
13.68471 0.0042823539999999995
13.68571 0.0042931675
13.68671 0.0043038039
13.68771 0.0043142623
13.68871 0.0043245424999999995
13.68971 0.0043346441
13.69071 0.0043445663
13.69171 0.0043543088
13.69271 0.004363871300000001
13.69371 0.0043732529
13.69471 0.004382453299999999
13.69571 0.0043914719
13.69671 0.0044003082
13.69771 0.0044089611
13.69871 0.0044174296
13.69971 0.0044257129
13.70071 0.00443381
13.70171 0.0044417193
13.70271 0.0044494398
13.70371 0.0044569697
13.70471 0.0044643074999999996
13.70571 0.0044714514
13.70671 0.0044783999
13.70771 0.004485151299999999
13.70871 0.004491704
13.70971 0.0044980559
13.71071 0.0045042056
13.71171 0.0045101515
13.71271 0.0045158922
13.71371 0.0045214263
13.71471 0.0045267523
13.71571 0.004531869500000001
13.71671 0.0045367768000000004
13.71771 0.0045414734
13.71871 0.0045459587
13.71971 0.0045502326
13.72071 0.0045542944000000005
13.72171 0.004558144399999999
13.72271 0.0045617828
13.72371 0.0045652094
13.72471 0.0045684246
13.72571 0.0045714289
13.72671 0.0045742225
13.72771 0.0045768054
13.72871 0.0045791781
13.72971 0.0045813404999999995
13.73071 0.0045832930000000004
13.73171 0.0045850353
13.73271 0.0045865669
13.73371 0.004587887499999999
13.73471 0.0045889963
13.73571 0.0045898923
13.73671 0.0045905748
13.73771 0.0045910419
13.73871 0.0045912926000000005
13.73971 0.0045913253
13.74071 0.004591138
13.74171 0.0045907291000000005
13.74271 0.0045900964
13.74371 0.0045892382
13.74471 0.004588153
13.74571 0.0045868385999999995
13.74671 0.0045852936
13.74771 0.0045835161
13.74871 0.004581505
13.74971 0.0045792593
13.75071 0.0045767782
13.75171 0.0045740608999999995
13.75271 0.0045711073
13.75371 0.0045679171
13.75471 0.0045644905
13.75571 0.0045608278
13.75671 0.0045569301
13.75771 0.0045527977
13.75871 0.004548432099999999
13.75971 0.0045438344
13.76071 0.0045390060999999995
13.76171 0.0045339481999999995
13.76271 0.0045286622
13.76371 0.0045231496
13.76471 0.0045174118
13.76571 0.0045114499
13.76671 0.0045052653
13.76771 0.0044988588
13.76871 0.0044922312
13.76971 0.0044853827
13.77071 0.0044783141
13.77171 0.0044710254
13.77271 0.0044635162
13.77371 0.0044557866
13.77471 0.0044478358
13.77571 0.0044396627
13.77671 0.0044312666
13.77771 0.004422646499999999
13.77871 0.0044138007000000005
13.77971 0.004404728
13.78071 0.0043954267
13.78171 0.0043858956
13.78271 0.004376132699999999
13.78371 0.004366137
13.78471 0.004355907
13.78571 0.0043454416
13.78671 0.0043347398
13.78771 0.0043238004
13.78871 0.0043126231
13.78971 0.004301207400000001
13.79071 0.0042895534999999995
13.79171 0.0042776614
13.79271 0.0042655311999999996
13.79371 0.0042531639
13.79471 0.0042405602
13.79571 0.0042277214
13.79671 0.0042146486999999995
13.79771 0.0042013435
13.79871 0.0041878073000000005
13.79971 0.004174041900000001
13.80071 0.004160048800000001
13.80171 0.0041458297
13.80271 0.0041313866
13.80371 0.0041167208
13.80471 0.0041018337999999994
13.80571 0.0040867271000000005
13.80671 0.0040714018
13.80771 0.0040558589
13.80871 0.0040400992
13.80971 0.0040241233
13.81071 0.0040079318
13.81171 0.0039915249000000005
13.81271 0.0039749026
13.81371 0.0039580653
13.81471 0.0039410123
13.81571 0.0039237439
13.81671 0.0039062594
13.81771 0.0038885588
13.81871 0.0038706414
13.81971 0.0038525075
13.82071 0.0038341565
13.82171 0.0038155886
13.82271 0.0037968039
13.82371 0.0037778023
13.82471 0.0037585846999999995
13.82571 0.0037391517000000003
13.82671 0.0037195037
13.82771 0.0036996421999999996
13.82871 0.0036795682000000003
13.82971 0.0036592828
13.83071 0.0036387879
13.83171 0.0036180852
13.83271 0.0035971767000000003
13.83371 0.0035760643999999996
13.83471 0.0035547502
13.83571 0.0035332363
13.83671 0.0035115252000000002
13.83771 0.0034896188
13.83871 0.0034675190999999997
13.83971 0.0034452285
13.84071 0.0034227487
13.84171 0.0034000819
13.84271 0.00337723
13.84371 0.0033541943
13.84471 0.0033309767
13.84571 0.0033075783
13.84671 0.0032840002
13.84771 0.0032602435
13.84871 0.0032363091999999998
13.84971 0.0032121981000000003
13.85071 0.003187911
13.85171 0.0031634480999999997
13.85271 0.0031388103000000002
13.85371 0.0031139978
13.85471 0.0030890114
13.85571 0.0030638515000000004
13.85671 0.0030385187
13.85771 0.0030130135
13.85871 0.002987337
13.85971 0.0029614901
13.86071 0.002935474
13.86171 0.00290929
13.86271 0.0028829396
13.86371 0.0028564245
13.86471 0.0028297469
13.86571 0.0028029088
13.86671 0.0027759126
13.86771 0.0027487607
13.86871 0.0027214560999999997
13.86971 0.0026940011999999998
13.87071 0.0026663986999999998
13.87171 0.0026386519
13.87271 0.0026107635
13.87371 0.0025827363
13.87471 0.0025545731
13.87571 0.0025262767000000003
13.87671 0.0024978497
13.87771 0.0024692944999999997
13.87871 0.0024406135999999997
13.87971 0.0024118088
13.88071 0.0023828823
13.88171 0.0023538359999999998
13.88271 0.0023246712
13.88371 0.0022953895
13.88471 0.002265992
13.88571 0.0022364802
13.88671 0.0022068551000000002
13.88771 0.0021771175000000003
13.88871 0.0021472686
13.88971 0.0021173093
13.89071 0.0020872405
13.89171 0.0020570633
13.89271 0.0020267787
13.89371 0.0019963882
13.89471 0.0019658932
13.89571 0.0019352949999999999
13.89671 0.0019045957999999999
13.89771 0.0018737972
13.89871 0.0018429015
13.89971 0.0018119110000000003
13.90071 0.0017808284999999999
13.90171 0.0017496564
13.90271 0.0017183982000000002
13.90371 0.0016870568
13.90471 0.0016556356
13.90571 0.0016241379999999998
13.90671 0.0015925676
13.90771 0.0015609278999999998
13.90871 0.0015292227999999998
13.90971 0.0014974557
13.91071 0.0014656304999999998
13.91171 0.0014337505
13.91271 0.0014018193
13.91371 0.0013698401
13.91471 0.0013378160000000001
13.91571 0.0013057498
13.91671 0.0012736444
13.91771 0.0012415021
13.91871 0.0012093252
13.91971 0.0011771155
13.92071 0.0011448749
13.92171 0.0011126048
13.92271 0.0010803064
13.92371 0.0010479807
13.92471 0.0010156288
13.92571 0.00098325145
13.92671 0.0009508493299999999
13.92771 0.0009184231200000001
13.92871 0.00088597344
13.92971 0.0008535010199999999
13.93071 0.0008210066
13.93171 0.0007884911599999999
13.93271 0.00075595572
13.93371 0.00072340158
13.93471 0.0006908302099999999
13.93571 0.00065824333
13.93671 0.0006256429499999999
13.93771 0.00059303125
13.93871 0.0005604107200000001
13.93971 0.0005277841
13.94071 0.00049515434
13.94171 0.00046252458000000003
13.94271 0.00042989814
13.94371 0.00039727852
13.94471 0.00036466936
13.94571 0.00033207432
13.94671 0.00029949713000000005
13.94771 0.00026694154000000004
13.94871 0.00023441125000000002
13.94971 0.00020190992
13.95071 0.00016944111000000001
13.95171 0.00013700831
13.95271 0.00010461482
13.95371 7.226385e-05
13.95471 3.9958428e-05
13.95571 7.7014271e-06
13.95671 -2.4504433000000002e-05
13.95771 -5.665659200000001e-05
13.95871 -8.8752631e-05
13.95971 -0.00012079026
13.96071 -0.00015276731
13.96171 -0.0001846817
13.96271 -0.00021653141000000002
13.96371 -0.00024831450000000003
13.96471 -0.00028002903
13.96571 -0.00031167308
13.96671 -0.00034324471
13.96771 -0.00037474197
13.96871 -0.00040616278000000003
13.96971 -0.00043750506
13.97071 -0.00046876658
13.97171 -0.0004999450499999999
13.97271 -0.0005310381300000001
13.97371 -0.00056204326
13.97471 -0.0005929578
13.97571 -0.00062377908
13.97671 -0.00065450427
13.97771 -0.0006851305
13.97871 -0.00071565482
13.97971 -0.00074607419
13.98071 -0.0007763856
13.98171 -0.0008065861
13.98271 -0.0008366727299999999
13.98371 -0.00086664249
13.98471 -0.00089649257
13.98571 -0.0009262202199999999
13.98671 -0.00095582272
13.98771 -0.0009852977200000002
13.98871 -0.0010146428
13.98971 -0.0010438559
13.99071 -0.0010729349
13.99171 -0.0011018781
13.99271 -0.0011306838
13.99371 -0.0011593503999999999
13.99471 -0.0011878767
13.99571 -0.0012162612
13.99671 -0.0012445027
13.99771 -0.0012726002
13.99871 -0.0013005523
13.99971 -0.001328358
14.00071 -0.0013560159
14.00171 -0.0013835248
14.00271 -0.0014108829000000001
14.00371 -0.0014380887
14.00471 -0.0014651404
14.00571 -0.0014920356999999999
14.00671 -0.0015187725
14.00771 -0.0015453480999999998
14.00871 -0.0015717598
14.00971 -0.0015980047000000001
14.01071 -0.0016240796
14.01171 -0.0016499809
14.01271 -0.0016757054
14.01371 -0.0017012495
14.01471 -0.0017266095
14.01571 -0.0017517817
14.01671 -0.0017767625
14.01771 -0.0018015484
14.01871 -0.0018261357999999998
14.01971 -0.0018505218
14.02071 -0.0018747030000000001
14.02171 -0.001898677
14.02271 -0.0019224408
14.02371 -0.0019459925
14.02471 -0.0019693303
14.02571 -0.0019924526
14.02671 -0.002015358
14.02771 -0.0020380457000000003
14.02871 -0.0020605152
14.02971 -0.0020827662
14.03071 -0.0021047985000000003
14.03171 -0.0021266123
14.03271 -0.0021482081
14.03371 -0.0021695863
14.03471 -0.0021907475
14.03571 -0.0022116925
14.03671 -0.0022324217
14.03771 -0.0022529359
14.03871 -0.0022732356
14.03971 -0.0022933213
14.04071 -0.002313193
14.04171 -0.0023328508
14.04271 -0.0023522945
14.04371 -0.0023715234
14.04471 -0.0023905370000000003
14.04571 -0.002409334
14.04671 -0.0024279132
14.04771 -0.0024462728
14.04871 -0.002464411
14.04971 -0.0024823255000000002
14.05071 -0.0025000141
14.05171 -0.0025174741
14.05271 -0.0025347026
14.05371 -0.0025516971
14.05471 -0.0025684545
14.05571 -0.002584972
14.05671 -0.0026012467
14.05771 -0.0026172758
14.05871 -0.0026330568
14.05971 -0.0026485872
14.06071 -0.0026638647
14.06171 -0.0026788872
14.06271 -0.0026936532
14.06371 -0.0027081610999999998
14.06471 -0.0027224098
14.06571 -0.0027363981999999998
14.06671 -0.0027501259000000003
14.06771 -0.0027635926
14.06871 -0.0027767979
14.06971 -0.0027897421999999996
14.07071 -0.0028024255
14.07171 -0.0028148483
14.07271 -0.0028270109
14.07371 -0.0028389139999999997
14.07471 -0.0028505579
14.07571 -0.0028619432
14.07671 -0.0028730699
14.07771 -0.0028839385999999997
14.07871 -0.0028945491
14.07971 -0.0029049015
14.08071 -0.0029149955000000003
14.08171 -0.0029248306
14.08271 -0.0029344061
14.08371 -0.0029437211
14.08471 -0.0029527748
14.08571 -0.0029615658
14.08671 -0.002970093
14.08771 -0.0029783552
14.08871 -0.002986351
14.08971 -0.0029940789
14.09071 -0.0030015377
14.09171 -0.0030087262
14.09271 -0.0030156430999999997
14.09371 -0.0030222875
14.09471 -0.0030286586000000002
14.09571 -0.0030347561
14.09671 -0.0030405794
14.09771 -0.0030461286
14.09871 -0.0030514039999999997
14.09971 -0.0030564061000000003
14.10071 -0.0030611351
14.10171 -0.0030655923000000003
14.10271 -0.0030697792999999996
14.10371 -0.003073697
14.10471 -0.0030773474000000004
14.10571 -0.0030807318
14.10671 -0.0030838524
14.10771 -0.0030867111
14.10871 -0.0030893098
14.10971 -0.0030916500999999996
14.11071 -0.0030937339
14.11171 -0.0030955630999999996
14.11271 -0.0030971394
14.11371 -0.0030984644
14.11471 -0.0030995389999999997
14.11571 -0.0031003644999999997
14.11671 -0.0031009415000000005
14.11771 -0.0031012703
14.11871 -0.0031013514999999998
14.11971 -0.0031011852000000003
14.12071 -0.0031007711999999996
14.12171 -0.0031001091
14.12271 -0.0030991985000000002
14.12371 -0.0030980387
14.12471 -0.0030966286
14.12571 -0.0030949679000000004
14.12671 -0.0030930554
14.12771 -0.0030908908
14.12871 -0.003088473
14.12971 -0.0030858017000000002
14.13071 -0.0030828767000000003
14.13171 -0.0030796975000000003
14.13271 -0.0030762643
14.13371 -0.0030725772
14.13471 -0.0030686372999999996
14.13571 -0.0030644449000000002
14.13671 -0.0030600015
14.13771 -0.0030553085000000002
14.13871 -0.0030503674
14.13971 -0.0030451802000000003
14.14071 -0.003039749
14.14171 -0.003034076
14.14271 -0.0030281635
14.14371 -0.0030220141
14.14471 -0.0030156301
14.14571 -0.0030090141
14.14671 -0.0030021683
14.14771 -0.0029950954
14.14871 -0.0029877972
14.14971 -0.0029802759
14.15071 -0.0029725334
14.15171 -0.0029645712999999997
14.15271 -0.0029563911
14.15371 -0.0029479941000000003
14.15471 -0.0029393814
14.15571 -0.0029305536
14.15671 -0.0029215118
14.15771 -0.0029122564
14.15871 -0.002902788
14.15971 -0.0028931068
14.16071 -0.0028832133
14.16171 -0.002873108
14.16271 -0.0028627912
14.16371 -0.0028522634
14.16471 -0.0028415254
14.16571 -0.0028305777999999998
14.16671 -0.0028194216
14.16771 -0.002808058
14.16871 -0.0027964885
14.16971 -0.0027847147
14.17071 -0.0027727387
14.17171 -0.0027605623
14.17271 -0.0027481883
14.17371 -0.0027356193
14.17471 -0.0027228582
14.17571 -0.0027099079
14.17671 -0.0026967718
14.17771 -0.0026834534000000003
14.17871 -0.0026699561000000003
14.17971 -0.0026562835000000003
14.18071 -0.0026424392
14.18171 -0.0026284268
14.18271 -0.0026142499
14.18371 -0.0025999118999999998
14.18471 -0.0025854162
14.18571 -0.0025707659
14.18671 -0.0025559639
14.18771 -0.0025410131
14.18871 -0.0025259158
14.18971 -0.0025106747
14.19071 -0.0024952917
14.19171 -0.0024797686
14.19271 -0.0024641072999999998
14.19371 -0.0024483093999999998
14.19471 -0.0024323759
14.19571 -0.0024163086
14.19671 -0.0024001083
14.19771 -0.0023837765000000004
14.19871 -0.0023673143
14.19971 -0.0023507231
14.20071 -0.0023340042
14.20171 -0.0023171593
14.20271 -0.00230019
14.20371 -0.0022830982
14.20471 -0.0022658864
14.20571 -0.0022485568
14.20671 -0.0022311124
14.20771 -0.0022135562000000003
14.20871 -0.0021958915
14.20971 -0.0021781218
14.21071 -0.0021602507
14.21171 -0.0021422826
14.21271 -0.0021242213
14.21371 -0.002106071
14.21471 -0.0020878364
14.21571 -0.0020695215
14.21671 -0.0020511308
14.21771 -0.0020326685
14.21871 -0.0020141385999999997
14.21971 -0.0019955451
14.22071 -0.0019768919
14.22171 -0.0019581827
14.22271 -0.0019394204999999998
14.22371 -0.0019206087
14.22471 -0.0019017501000000003
14.22571 -0.0018828474
14.22671 -0.0018639026
14.22771 -0.0018449182
14.22871 -0.0018258959
14.22971 -0.0018068375
14.23071 -0.0017877445999999997
14.23171 -0.0017686189
14.23271 -0.0017494616
14.23371 -0.0017302746
14.23471 -0.0017110588999999998
14.23571 -0.0016918164000000002
14.23671 -0.0016725488
14.23771 -0.0016532578
14.23871 -0.0016339456000000001
14.23971 -0.0016146142999999998
14.24071 -0.0015952663999999998
14.24171 -0.0015759046
14.24271 -0.0015565318000000002
14.24371 -0.0015371513999999998
14.24471 -0.0015177666
14.24571 -0.0014983812
14.24671 -0.0014789991
14.24771 -0.0014596244
14.24871 -0.0014402613
14.24971 -0.0014209142000000002
14.25071 -0.0014015875
14.25171 -0.0013822856
14.25271 -0.0013630131
14.25371 -0.0013437742
14.25471 -0.0013245734
14.25571 -0.0013054148
14.25671 -0.0012863024
14.25771 -0.0012672401
14.25871 -0.0012482312
14.25971 -0.001229279
14.26071 -0.0012103867000000002
14.26171 -0.0011915566999999999
14.26271 -0.0011727918
14.26371 -0.0011540938
14.26471 -0.0011354648
14.26571 -0.0011169062
14.26671 -0.0010984198
14.26771 -0.0010800066
14.26871 -0.0010616678
14.26971 -0.0010434046
14.27071 -0.0010252179
14.27171 -0.0010071089000000001
14.27271 -0.00098907858
14.27371 -0.00097112834
14.27471 -0.00095325959
14.27571 -0.00093547387
14.27671 -0.00091777301
14.27771 -0.00090015919
14.27871 -0.00088263478
14.27971 -0.0008652024000000001
14.28071 -0.00084786507
14.28171 -0.0008306259599999999
14.28271 -0.00081348853
14.28371 -0.0007964565200000001
14.28471 -0.00077953382
14.28571 -0.00076272463
14.28671 -0.00074603313
14.28771 -0.00072946364
14.28871 -0.0007130205200000001
14.28971 -0.00069670814
14.29071 -0.0006805308699999999
14.29171 -0.00066449288
14.29271 -0.00064859828
14.29371 -0.0006328509699999999
14.29471 -0.00061725473
14.29571 -0.00060181305
14.29671 -0.00058652922
14.29771 -0.00057140624
14.29871 -0.00055644691
14.29971 -0.0005416537499999999
14.30071 -0.0005270290799999999
14.30171 -0.00051257493
14.30271 -0.00049829314
14.30371 -0.00048418538000000004
14.30471 -0.00047025319
14.30571 -0.00045649799
14.30671 -0.00044292105
14.30771 -0.00042952364999999996
14.30871 -0.00041630701000000005
14.30971 -0.00040327245
14.31071 -0.0003904212
14.31171 -0.00037775471
14.31271 -0.00036527445
14.31371 -0.00035298203
14.31471 -0.00034087925
14.31571 -0.00032896803
14.31671 -0.00031725044
14.31771 -0.00030572874
14.31871 -0.0002944053
14.31971 -0.00028328272000000004
14.32071 -0.00027236367
14.32171 -0.00026165096
14.32271 -0.00025114743
14.32371 -0.00024085605
14.32471 -0.00023077976
14.32571 -0.00022092152
14.32671 -0.00021128424
14.32771 -0.00020187074
14.32871 -0.00019268373
14.32971 -0.00018372581
14.33071 -0.00017499939
14.33171 -0.00016650672
14.33271 -0.00015824981999999999
14.33371 -0.00015023052
14.33471 -0.00014245044
14.33571 -0.00013491099
14.33671 -0.00012761336
14.33771 -0.00012055858
14.33871 -0.00011374751
14.33971 -0.00010718087000000001
14.34071 -0.00010085926
14.34171 -9.4783218e-05
14.34271 -8.895326e-05
14.34371 -8.3369878e-05
14.34471 -7.8033617e-05
14.34571 -7.2945073e-05
14.34671 -6.8104958e-05
14.34771 -6.3514096e-05
14.34871 -5.9173476e-05
14.34971 -5.5084234e-05
14.35071 -5.1247696e-05
14.35171 -4.7665361e-05
14.35271 -4.4338904e-05
14.35371 -4.127017e-05
14.35471 -3.8461158e-05
14.35571 -3.5913988e-05
14.35671 -3.3630891e-05
14.35771 -3.1614172e-05
14.35871 -2.986618e-05
14.35971 -2.8389269e-05
14.36071 -2.7185763e-05
14.36171 -2.6257919e-05
14.36271 -2.5607898e-05
14.36371 -2.5237722e-05
14.36471 -2.5149257e-05
14.36571 -2.5344175000000002e-05
14.36671 -2.5823948e-05
14.36771 -2.6589817e-05
14.36871 -2.7642793e-05
14.36971 -2.8983651999999997e-05
14.37071 -3.0612924e-05
14.37171 -3.2530908999999995e-05
14.37271 -3.4737701e-05
14.37371 -3.7233181e-05
14.37471 -4.0017051e-05
14.37571 -4.3088866e-05
14.37671 -4.6448051e-05
14.37771 -5.0093939e-05
14.37871 -5.4025821e-05
[truncated: 196,454 more chars]
