# Supplementary material for: 2D Synthetic dataset of numerical simulations of long-period seismicity in a volcanic edifice and related sensitivity kernels
Source: Data Brief. 2021 Jan 25;34:106673. doi: 10.1016/j.dib.2020.106673 (PMC7841316; doi:10.1016/j.dib.2020.106673)
Supplement: Supplementary Data S1 — Supplementary Raw Research Data. This is open data under the CC BY license http://creativecommons.org/licenses/by/4.0/ [file mmc1.zip › Dataset/OUTPUT_SEISMOGRAMS/9000_3000/disp_Z_hetero_13000_2105_SVF1e0Hz.semd]

-1.200000 0.0
-1.199000 0.0
-1.198000 0.0
-1.197000 0.0
-1.196000 0.0
-1.195000 0.0
-1.194000 0.0
-1.193000 0.0
-1.192000 0.0
-1.191000 0.0
-1.190000 0.0
-1.189000 0.0
-1.188000 0.0
-1.187000 0.0
-1.186000 0.0
-1.185000 0.0
-1.184000 0.0
-1.183000 0.0
-1.182000 0.0
-1.181000 0.0
-1.180000 0.0
-1.179000 0.0
-1.178000 0.0
-1.177000 0.0
-1.176000 0.0
-1.175000 0.0
-1.174000 0.0
-1.173000 0.0
-1.172000 0.0
-1.171000 0.0
-1.170000 0.0
-1.169000 0.0
-1.168000 0.0
-1.167000 0.0
-1.166000 0.0
-1.165000 0.0
-1.164000 0.0
-1.163000 0.0
-1.162000 0.0
-1.161000 0.0
-1.160000 0.0
-1.159000 0.0
-1.158000 0.0
-1.157000 0.0
-1.156000 0.0
-1.155000 0.0
-1.154000 0.0
-1.153000 0.0
-1.152000 0.0
-1.151000 0.0
-1.150000 0.0
-1.149000 0.0
-1.148000 0.0
-1.147000 0.0
-1.146000 0.0
-1.145000 0.0
-1.144000 0.0
-1.143000 0.0
-1.142000 0.0
-1.141000 0.0
-1.140000 0.0
-1.139000 0.0
-1.138000 0.0
-1.137000 0.0
-1.136000 0.0
-1.135000 0.0
-1.134000 0.0
-1.133000 0.0
-1.132000 0.0
-1.131000 0.0
-1.130000 0.0
-1.129000 0.0
-1.128000 0.0
-1.127000 0.0
-1.126000 0.0
-1.125000 0.0
-1.124000 0.0
-1.123000 0.0
-1.122000 0.0
-1.121000 0.0
-1.120000 0.0
-1.119000 0.0
-1.118000 0.0
-1.117000 0.0
-1.116000 0.0
-1.115000 0.0
-1.114000 0.0
-1.113000 0.0
-1.112000 0.0
-1.111000 0.0
-1.110000 0.0
-1.109000 0.0
-1.108000 0.0
-1.107000 0.0
-1.106000 0.0
-1.105000 0.0
-1.104000 0.0
-1.103000 0.0
-1.102000 0.0
-1.101000 0.0
-1.100000 0.0
-1.099000 0.0
-1.098000 0.0
-1.097000 0.0
-1.096000 0.0
-1.095000 0.0
-1.094000 0.0
-1.093000 0.0
-1.092000 0.0
-1.091000 0.0
-1.090000 0.0
-1.089000 0.0
-1.088000 0.0
-1.087000 0.0
-1.086000 0.0
-1.085000 0.0
-1.084000 0.0
-1.083000 0.0
-1.082000 0.0
-1.081000 0.0
-1.080000 0.0
-1.079000 0.0
-1.078000 0.0
-1.077000 0.0
-1.076000 0.0
-1.075000 0.0
-1.074000 0.0
-1.073000 0.0
-1.072000 0.0
-1.071000 0.0
-1.070000 0.0
-1.069000 0.0
-1.068000 0.0
-1.067000 0.0
-1.066000 0.0
-1.065000 0.0
-1.064000 0.0
-1.063000 0.0
-1.062000 0.0
-1.061000 0.0
-1.060000 0.0
-1.059000 0.0
-1.058000 0.0
-1.057000 0.0
-1.056000 0.0
-1.055000 0.0
-1.054000 0.0
-1.053000 0.0
-1.052000 0.0
-1.051000 0.0
-1.050000 0.0
-1.049000 0.0
-1.048000 0.0
-1.047000 0.0
-1.046000 0.0
-1.045000 0.0
-1.044000 0.0
-1.043000 0.0
-1.042000 0.0
-1.041000 0.0
-1.040000 0.0
-1.039000 0.0
-1.038000 0.0
-1.037000 0.0
-1.036000 0.0
-1.035000 0.0
-1.034000 0.0
-1.033000 0.0
-1.032000 0.0
-1.031000 0.0
-1.030000 0.0
-1.029000 0.0
-1.028000 0.0
-1.027000 0.0
-1.026000 0.0
-1.025000 0.0
-1.024000 0.0
-1.023000 0.0
-1.022000 0.0
-1.021000 0.0
-1.020000 0.0
-1.019000 0.0
-1.018000 0.0
-1.017000 0.0
-1.016000 0.0
-1.015000 0.0
-1.014000 0.0
-1.013000 0.0
-1.012000 0.0
-1.011000 0.0
-1.010000 0.0
-1.009000 0.0
-1.008000 0.0
-1.007000 0.0
-1.006000 0.0
-1.005000 0.0
-1.004000 0.0
-1.003000 0.0
-1.002000 0.0
-1.001000 0.0
-1.000000 0.0
-0.9990000 0.0
-0.9980000 0.0
-0.9970000 0.0
-0.9960000 0.0
-0.9950000 0.0
-0.9940000 0.0
-0.9930000 0.0
-0.9920000 0.0
-0.9910000 0.0
-0.9900000 0.0
-0.9890000 0.0
-0.9880000 0.0
-0.9870000 0.0
-0.9860000 0.0
-0.9850000 0.0
-0.9840000 0.0
-0.9830000 0.0
-0.9820000 0.0
-0.9810000 0.0
-0.9800000 0.0
-0.9790000 0.0
-0.9780000 0.0
-0.9770000 0.0
-0.9760000 0.0
-0.9750000 0.0
-0.9740000 0.0
-0.9730000 0.0
-0.9720000 0.0
-0.9710000 0.0
-0.9700000 0.0
-0.9690000 0.0
-0.9680000 0.0
-0.9670000 0.0
-0.9660000 0.0
-0.9650000 0.0
-0.9640000 0.0
-0.9630000 0.0
-0.9620000 0.0
-0.9610000 0.0
-0.9600000 0.0
-0.9590000 0.0
-0.9580000 0.0
-0.9570000 0.0
-0.9560000 0.0
-0.9550000 0.0
-0.9540000 0.0
-0.9530000 0.0
-0.9520000 0.0
-0.9510000 0.0
-0.9500000 0.0
-0.9490000 0.0
-0.9480000 0.0
-0.9470000 0.0
-0.9460000 0.0
-0.9450000 0.0
-0.9440000 0.0
-0.9430000 0.0
-0.9420000 0.0
-0.9410000 0.0
-0.9400000 0.0
-0.9390000 0.0
-0.9380000 0.0
-0.9370000 0.0
-0.9360000 0.0
-0.9350000 0.0
-0.9340000 0.0
-0.9330000 0.0
-0.9320000 0.0
-0.9310000 0.0
-0.9300000 0.0
-0.9290000 0.0
-0.9280000 0.0
-0.9270000 0.0
-0.9260000 0.0
-0.9250000 0.0
-0.9240000 0.0
-0.9230000 0.0
-0.9220000 0.0
-0.9210000 0.0
-0.9200000 0.0
-0.9190000 0.0
-0.9180000 0.0
-0.9170000 0.0
-0.9160000 0.0
-0.9150000 0.0
-0.9140000 0.0
-0.9130000 0.0
-0.9120000 0.0
-0.9110000 0.0
-0.9100000 0.0
-0.9090000 0.0
-0.9080000 0.0
-0.9070000 0.0
-0.9060000 0.0
-0.9050000 0.0
-0.9040000 0.0
-0.9030000 0.0
-0.9020000 0.0
-0.9010000 0.0
-0.9000000 0.0
-0.8990000 0.0
-0.8980000 0.0
-0.8970000 0.0
-0.8960000 0.0
-0.8950000 0.0
-0.8940000 0.0
-0.8930000 0.0
-0.8920000 0.0
-0.8910000 0.0
-0.8900000 0.0
-0.8890000 0.0
-0.8880000 0.0
-0.8870000 0.0
-0.8860000 0.0
-0.8850000 0.0
-0.8840000 0.0
-0.8830000 0.0
-0.8820000 0.0
-0.8810000 0.0
-0.8800000 0.0
-0.8790000 0.0
-0.8780000 0.0
-0.8770000 0.0
-0.8760000 0.0
-0.8750000 0.0
-0.8740000 0.0
-0.8730000 0.0
-0.8720000 0.0
-0.8710000 0.0
-0.8700000 0.0
-0.8690000 0.0
-0.8680000 0.0
-0.8670000 0.0
-0.8660000 0.0
-0.8650000 0.0
-0.8640000 0.0
-0.8630000 0.0
-0.8620000 0.0
-0.8610000 0.0
-0.8600000 0.0
-0.8590000 0.0
-0.8580000 0.0
-0.8570000 0.0
-0.8560000 0.0
-0.8550000 0.0
-0.8540000 0.0
-0.8530000 0.0
-0.8520000 0.0
-0.8510000 0.0
-0.8500000 0.0
-0.8490000 0.0
-0.8480000 0.0
-0.8470000 0.0
-0.8460000 0.0
-0.8450000 0.0
-0.8440000 0.0
-0.8430000 0.0
-0.8420000 0.0
-0.8410000 0.0
-0.8400000 0.0
-0.8390000 0.0
-0.8380000 0.0
-0.8370000 0.0
-0.8360000 0.0
-0.8350000 0.0
-0.8340000 0.0
-0.8330000 0.0
-0.8320000 0.0
-0.8310000 0.0
-0.8300000 0.0
-0.8290000 0.0
-0.8280000 0.0
-0.8270000 0.0
-0.8260000 0.0
-0.8250000 0.0
-0.8240000 0.0
-0.8230000 0.0
-0.8220000 0.0
-0.8210000 0.0
-0.8200000 0.0
-0.8190000 0.0
-0.8180000 0.0
-0.8170000 0.0
-0.8160000 0.0
-0.8150000 0.0
-0.8140000 0.0
-0.8130000 0.0
-0.8120000 0.0
-0.8110000 0.0
-0.8100000 0.0
-0.8090000 0.0
-0.8080000 0.0
-0.8070000 0.0
-0.8060000 0.0
-0.8050000 0.0
-0.8040000 0.0
-0.8030000 0.0
-0.8020000 0.0
-0.8010000 0.0
-0.8000000 0.0
-0.7990000 0.0
-0.7980000 0.0
-0.7970000 0.0
-0.7960000 0.0
-0.7950000 0.0
-0.7940000 0.0
-0.7930000 0.0
-0.7920000 0.0
-0.7910000 0.0
-0.7900000 0.0
-0.7890000 0.0
-0.7880000 0.0
-0.7870000 0.0
-0.7860000 0.0
-0.7850000 0.0
-0.7840000 0.0
-0.7830000 0.0
-0.7820000 0.0
-0.7810000 0.0
-0.7800000 0.0
-0.7790000 0.0
-0.7780000 0.0
-0.7770000 0.0
-0.7760000 0.0
-0.7750000 0.0
-0.7740000 0.0
-0.7730000 0.0
-0.7720000 0.0
-0.7710000 0.0
-0.7700000 0.0
-0.7690000 0.0
-0.7680000 0.0
-0.7670000 0.0
-0.7660000 0.0
-0.7650000 0.0
-0.7640000 0.0
-0.7630000 0.0
-0.7620000 0.0
-0.7610000 0.0
-0.7600000 0.0
-0.7590000 0.0
-0.7580000 0.0
-0.7570000 0.0
-0.7560000 0.0
-0.7550000 0.0
-0.7540000 0.0
-0.7530000 0.0
-0.7520000 0.0
-0.7510000 0.0
-0.7500000 0.0
-0.7490000 0.0
-0.7480000 0.0
-0.7470000 0.0
-0.7460000 0.0
-0.7450000 0.0
-0.7440000 0.0
-0.7430000 0.0
-0.7420000 0.0
-0.7410000 0.0
-0.7400000 0.0
-0.7390000 0.0
-0.7380000 0.0
-0.7370000 0.0
-0.7360000 0.0
-0.7350000 0.0
-0.7340000 0.0
-0.7330000 0.0
-0.7320000 0.0
-0.7310000 0.0
-0.7300000 0.0
-0.7290000 0.0
-0.7280000 0.0
-0.7270000 0.0
-0.7260000 0.0
-0.7250000 0.0
-0.7240000 0.0
-0.7230000 0.0
-0.7220000 0.0
-0.7210000 0.0
-0.7200000 0.0
-0.7190000 0.0
-0.7180000 0.0
-0.7170000 0.0
-0.7160000 0.0
-0.7150000 1.2149748e-36
-0.7140000 2.4881559000000004e-36
-0.7130000 3.6607664e-36
-0.7120000 4.6640311e-36
-0.7110000 5.5753384000000006e-36
-0.7100000 6.32915e-36
-0.7090000 6.848578299999999e-36
-0.7080000 7.0541309e-36
-0.7070000 6.9426598e-36
-0.7060000 6.5010787e-36
-0.7050000 5.7169693e-36
-0.7040000 4.5766837e-36
-0.7030000 3.1232263e-36
-0.7020000 1.4303032e-36
-0.7010000 0.0
-0.7000000 -1.8759631e-36
-0.6990000 -3.7020719e-36
-0.6980000 -5.2722391999999995e-36
-0.6970000 -6.5237209e-36
-0.6960000 -7.297975899999999e-36
-0.6950000 -7.4636665e-36
-0.6940000 -6.9398286e-36
-0.6930000 -5.6636689e-36
-0.6920000 -3.655882e-36
-0.6910000 0.0
-0.6900000 3.1626651e-36
-0.6890000 6.5766137e-36
-0.6880000 9.987492499999999e-36
-0.6870000 1.3028778e-35
-0.6860000 1.5336233e-35
-0.6850000 1.6623771e-35
-0.6840000 1.6637071e-35
-0.6830000 1.5174946e-35
-0.6820000 1.213463e-35
-0.6810000 7.5190049e-36
-0.6800000 1.4583783000000001e-36
-0.6790000 -5.7786668e-36
-0.6780000 -1.384141e-35
-0.6770000 -2.2273076e-35
-0.6760000 -3.0546257e-35
-0.6750000 -3.8043706000000003e-35
-0.6740000 -4.4185576999999996e-35
-0.6730000 -4.845973e-35
-0.6720000 -5.0450534e-35
-0.6710000 -4.9815546e-35
-0.6700000 -4.6391024e-35
-0.6690000 -4.01413e-35
-0.6680000 -3.1211094e-35
-0.6670000 -1.9905328e-35
-0.6660000 -6.6787224e-36
-0.6650000 7.879513e-36
-0.6640000 2.3066532e-35
-0.6630000 3.8112910000000006e-35
-0.6620000 5.222538e-35
-0.6610000 6.459225e-35
-0.6600000 7.4408029e-35
-0.6590000 8.0948757e-35
-0.6580000 8.355634700000001e-35
-0.6570000 8.172173499999999e-35
-0.6560000 7.507754e-35
-0.6550000 6.3440342e-35
-0.6540000 4.6884684000000004e-35
-0.6530000 2.5782105e-35
-0.6520000 0.0
-0.6510000 -2.7736634e-35
-0.6500000 -5.676305800000001e-35
-0.6490000 -8.5208462e-35
-0.6480000 -1.108542e-34
-0.6470000 -1.3122373000000001e-34
-0.6460000 -1.4371162e-34
-0.6450000 -1.4576087e-34
-0.6440000 -1.3523472e-34
-0.6430000 -1.1060497e-34
-0.6420000 -7.129596700000001e-35
-0.6410000 -1.8018083000000001e-35
-0.6400000 4.6993842e-35
-0.6390000 1.1980376e-34
-0.6380000 1.9470919e-34
-0.6370000 2.6440385e-34
-0.6360000 3.2031721999999997e-34
-0.6350000 3.5316287000000004e-34
-0.6340000 3.5382398e-34
-0.6330000 3.1426756000000003e-34
-0.6320000 2.2870434e-34
-0.6310000 9.4789146e-35
-0.6300000 -8.527158099999999e-35
-0.6290000 -3.0379713e-34
-0.6280000 -5.4706014e-34
-0.6270000 -7.9523283e-34
-0.6260000 -1.0229278e-33
-0.6250000 -1.2004763e-33
-0.6240000 -1.2959538e-33
-0.6230000 -1.2779280000000001e-33
-0.6220000 -1.1187955e-33
-0.6210000 -7.985265e-34
-0.6200000 -3.0850112e-34
-0.6190000 3.4493326e-34
-0.6180000 1.1375866999999999e-33
-0.6170000 2.0257102e-33
-0.6160000 2.9458118e-33
-0.6150000 3.8164046e-33
-0.6140000 4.5419000999999995e-33
-0.6130000 5.0187169e-33
-0.6120000 5.1434679e-33
-0.6110000 4.8228547e-33
-0.6100000 3.9846532e-33
-0.6090000 2.5889500000000003e-33
-0.6080000 6.386013e-34
-0.6070000 -1.8122361e-33
-0.6060000 -4.6526836e-33
-0.6050000 -7.713929700000001e-33
-0.6040000 -1.0773142e-32
-0.6030000 -1.3563064e-32
-0.6020000 -1.5787472e-32
-0.6010000 -1.7142094e-32
-0.6000000 -1.7340058e-32
-0.5990000 -1.6140328000000002e-32
-0.5980000 -1.3377064000000002e-32
-0.5970000 -8.9874131e-33
-0.5960000 -3.034976e-33
-0.5950000 4.2738661000000004e-33
-0.5940000 1.2583358e-32
-0.5930000 2.1393647999999997e-32
-0.5920000 3.0079332e-32
-0.5910000 3.7921673e-32
-0.5900000 4.4153772e-32
-0.5890000 4.8016676e-32
-0.5880000 4.8823212e-32
-0.5870000 4.6025136000000003e-32
-0.5860000 3.9278340000000005e-32
-0.5850000 2.8500296999999997e-32
-0.5840000 1.3913818e-32
-0.5830000 -3.9283833e-33
-0.5820000 -2.4142883999999998e-32
-0.5810000 -4.5541581e-32
-0.5800000 -6.6685721e-32
-0.5790000 -8.5966831e-32
-0.5780000 -1.0171104e-31
-0.5770000 -1.1230097e-31
-0.5760000 -1.1630694e-31
-0.5750000 -1.1261805e-31
-0.5740000 -1.0056229999999999e-31
-0.5730000 -8.000481600000001e-32
-0.5720000 -5.1414231e-32
-0.5710000 -1.5888778999999998e-32
-0.5700000 2.4863643e-32
-0.5690000 6.8593856e-32
-0.5680000 1.1262671e-31
-0.5670000 1.5401791e-31
-0.5660000 1.8974282e-31
-0.5650000 2.1690473e-31
-0.5640000 2.329472e-31
-0.5630000 2.3585424000000003e-31
-0.5620000 2.2432191999999997e-31
-0.5610000 1.9788687e-31
-0.5600000 1.5700004999999998e-31
-0.5590000 1.0303840999999999e-31
-0.5580000 3.8252372e-32
-0.5570000 -3.434747e-32
-0.5560000 -1.1115584e-31
-0.5550000 -1.8817682999999998e-31
-0.5540000 -2.6124978e-31
-0.5530000 -3.2627844000000002e-31
-0.5520000 -3.7944498e-31
-0.5510000 -4.1739332e-31
-0.5500000 -4.3736949e-31
-0.5490000 -4.373138e-31
-0.5480000 -4.1590493e-31
-0.5470000 -3.7256379000000003e-31
-0.5460000 -3.0742994e-31
-0.5450000 -2.2132848999999996e-31
-0.5440000 -1.157459e-31
-0.5430000 7.1675309e-33
-0.5420000 1.445559e-31
-0.5410000 2.9277231000000003e-31
-0.5400000 4.4725551e-31
-0.5390000 6.0238708e-31
-0.5380000 7.5135931e-31
-0.5370000 8.8609484e-31
-0.5360000 9.972658200000001e-31
-0.5350000 1.0744633000000001e-30
-0.5340000 1.1065609e-30
-0.5330000 1.0823079e-30
-0.5320000 9.911617e-31
-0.5310000 8.243495800000001e-31
-0.5300000 5.7611098999999995e-31
-0.5290000 2.4504043e-31
-0.5280000 -1.6458347999999998e-31
-0.5270000 -6.4162743e-31
-0.5260000 -1.1672546000000001e-30
-0.5250000 -1.7145687e-30
-0.5240000 -2.2489102e-30
-0.5230000 -2.7289357e-30
-0.5220000 -3.1085604e-30
-0.5210000 -3.3397781e-30
-0.5200000 -3.3762825e-30
-0.5190000 -3.1777291999999995e-30
-0.5180000 -2.7143712999999998e-30
-0.5170000 -1.9717206e-30
-0.5160000 -9.5480807e-31
-0.5150000 3.0842349000000004e-31
-0.5140000 1.7650729e-30
-0.5130000 3.3370204000000005e-30
-0.5120000 4.9228102e-30
-0.5110000 6.4018998e-30
-0.5100000 7.641322800000001e-30
-0.5090000 8.504597e-30
-0.5080000 8.862483900000001e-30
-0.5070000 8.604959e-30
-0.5060000 7.653550900000001e-30
-0.5050000 5.9730270999999995e-30
-0.5040000 3.5812934e-30
-0.5030000 5.563643e-31
-0.5020000 -2.960665e-30
-0.5010000 -6.7675267e-30
-0.5000000 -1.060815e-29
-0.4990000 -1.4185679e-29
-0.4980000 -1.7180864e-29
-0.4970000 -1.927504e-29
-0.4960000 -2.0176366e-29
-0.4950000 -1.9647578000000002e-29
-0.4940000 -1.7533079e-29
-0.4930000 -1.3782966e-29
-0.4920000 -8.4715515e-30
-0.4910000 -1.8080398000000002e-30
-0.4900000 5.8625764999999994e-30
-0.4890000 1.4069770000000002e-29
-0.4880000 2.2239462000000003e-29
-0.4870000 2.9727387e-29
-0.4860000 3.5862468e-29
-0.4850000 3.9997822000000004e-29
-0.4840000 4.1566021e-29
-0.4830000 4.0134556e-29
-0.4820000 3.5456845e-29
-0.4810000 2.7514013e-29
-0.4800000 1.6542907e-29
-0.4790000 3.0464038000000004e-30
-0.4780000 -1.221682e-29
-0.4770000 -2.8264515e-29
-0.4760000 -4.3944827000000005e-29
-0.4750000 -5.800988000000001e-29
-0.4740000 -6.9204987e-29
-0.4730000 -7.6367768e-29
-0.4720000 -7.853001000000001e-29
-0.4710000 -7.5014139e-29
-0.4700000 -6.5515839e-29
-0.4690000 -5.0164654e-29
-0.4680000 -2.9555469000000003e-29
-0.4670000 -4.7455065e-30
-0.4660000 2.2786098e-29
-0.4650000 5.1216265e-29
-0.4640000 7.8490429e-29
-0.4630000 1.0246330999999999e-28
-0.4620000 1.2105887e-28
-0.4610000 1.3243798e-28
-0.4600000 1.3516079e-28
-0.4590000 1.2832983e-28
-0.4580000 1.1170104e-28
-0.4570000 8.5750865e-29
-0.4560000 5.169084999999999e-29
-0.4550000 1.1424822e-29
-0.4540000 -3.2551822e-29
-0.4530000 -7.7306372e-29
-0.4520000 -1.1966727e-28
-0.4510000 -1.5645334e-28
-0.4500000 -1.8471669e-28
-0.4490000 -2.0197998e-28
-0.4480000 -2.0644842000000002e-28
-0.4470000 -1.9717735e-28
-0.4460000 -1.7417963999999998e-28
-0.4450000 -1.3846120999999999e-28
-0.4440000 -9.197861500000001e-29
-0.4430000 -3.7519473e-29
-0.4420000 2.1487148e-29
-0.4410000 8.1216296e-29
-0.4400000 1.3772929999999999e-28
-0.4390000 1.8726919e-28
-0.4380000 2.2654395999999998e-28
-0.4370000 2.5297261e-28
-0.4360000 2.6487173e-28
-0.4350000 2.6156544e-28
-0.4340000 2.4340828e-28
-0.4330000 2.1171928e-28
-0.4320000 1.6863397e-28
-0.4310000 1.1688955e-28
-0.4300000 5.9566206e-29
-0.4290000 -1.8786640999999998e-31
-0.4280000 -5.941747299999999e-29
-0.4270000 -1.1557794e-28
-0.4260000 -1.6668421000000002e-28
-0.4250000 -2.1137355999999997e-28
-0.4240000 -2.488744e-28
-0.4230000 -2.7888491e-28
-0.4220000 -3.0137779e-28
-0.4210000 -3.1635848000000004e-28
-0.4200000 -3.2361307000000002e-28
-0.4190000 -3.2248804999999998e-28
-0.4180000 -3.1174419e-28
-0.4170000 -2.8952277e-28
-0.4160000 -2.534521e-28
-0.4150000 -2.0090767e-28
-0.4140000 -1.2942026999999998e-28
-0.4130000 -3.7205555e-29
-0.4120000 7.6232614e-29
-0.4110000 2.0949132e-28
-0.4100000 3.5873063e-28
-0.4090000 5.1729519e-28
-0.4080000 6.7558072e-28
-0.4070000 8.212169e-28
-0.4060000 9.3961676e-28
-0.4050000 1.0149093e-27
-0.4040000 1.0312334e-27
-0.4030000 9.7432676e-28
-0.4020000 8.3329768e-28
-0.4010000 6.0243077e-28
-0.4000000 2.8284356000000004e-28
-0.3990000 -1.1620398e-28
-0.3980000 -5.7654473e-28
-0.3970000 -1.0710613e-27
-0.3960000 -1.5644985e-27
-0.3950000 -2.0152037e-27
-0.3940000 -2.377784e-27
-0.3930000 -2.6065840000000003e-27
-0.3920000 -2.6597853999999998e-27
-0.3910000 -2.5038436e-27
-0.3900000 -2.1178950999999997e-27
-0.3890000 -1.4977187999999999e-27
-0.3880000 -6.5881068e-28
-0.3870000 3.6185124e-28
-0.3860000 1.5057154000000002e-27
-0.3850000 2.6944988e-27
-0.3840000 3.8340863e-27
-0.3830000 4.8204295999999994e-27
-0.3820000 5.5472084999999995e-27
-0.3810000 5.9148089e-27
-0.3800000 5.8400016e-27
-0.3790000 5.2655514e-27
-0.3780000 4.1688863000000004e-27
-0.3770000 2.5689259999999997e-27
-0.3760000 5.3021502e-28
-0.3750000 -1.83637e-27
-0.3740000 -4.3768552e-27
-0.3730000 -6.9015838e-27
-0.3720000 -9.1967025e-27
-0.3710000 -1.103924e-26
-0.3700000 -1.2214923e-26
-0.3690000 -1.2537521e-26
-0.3680000 -1.1868245999999999e-26
-0.3670000 -1.0133515000000001e-26
-0.3660000 -7.3393591e-27
-0.3650000 -3.5808235e-27
-0.3640000 9.5505211e-28
-0.3630000 5.993686e-27
-0.3620000 1.118534e-26
-0.3610000 1.61253e-26
-0.3600000 2.0381036e-26
-0.3590000 2.3524835000000002e-26
-0.3580000 2.5169745000000002e-26
-0.3570000 2.5006183e-26
-0.3560000 2.2836173e-26
-0.3550000 1.8602075e-26
-0.3540000 1.2406811e-26
-0.3530000 4.5229601e-27
-0.3520000 -4.6111897e-27
-0.3510000 -1.4409686e-26
-0.3500000 -2.4170981999999998e-26
-0.3490000 -3.3122798e-26
-0.3480000 -4.0477337000000006e-26
-0.3470000 -4.5493296e-26
-0.3460000 -4.7540194e-26
-0.3450000 -4.6159927999999995e-26
-0.3440000 -4.1120217000000005e-26
-0.3430000 -3.2454724e-26
-0.3420000 -2.0485358e-26
-0.3410000 -5.8232394e-27
-0.3400000 1.0653664e-26
-0.3390000 2.7846467e-26
-0.3380000 4.4503195e-26
-0.3370000 5.9304833e-26
-0.3360000 7.09641e-26
-0.3350000 7.8329993e-26
-0.3340000 8.0489947e-26
-0.3330000 7.6861149e-26
-0.3320000 6.7262622e-26
-0.3310000 5.196071800000001e-26
-0.3300000 3.1682195e-26
-0.3290000 7.5913701e-27
-0.3280000 -1.876951e-26
-0.3270000 -4.5574527e-26
-0.3260000 -7.083782200000001e-26
-0.3250000 -9.2558768e-26
-0.3240000 -1.0887832e-25
-0.3230000 -1.1823444000000001e-25
-0.3220000 -1.1950389999999998e-25
-0.3210000 -1.1211807e-25
-0.3200000 -9.6141267e-26
-0.3190000 -7.2303223e-26
-0.3180000 -4.1979875000000004e-26
-0.3170000 -7.1210351e-27
-0.3160000 2.9872307e-26
-0.3150000 6.6313928e-26
-0.3140000 9.943033199999999e-26
-0.3130000 1.2657628e-25
-0.3120000 1.4545089e-25
-0.3110000 1.5429671e-25
-0.3100000 1.5206409e-25
-0.3090000 1.3852577e-25
-0.3080000 1.1432938e-25
-0.3070000 8.098086699999999e-26
-0.3060000 4.0756611e-26
-0.3050000 -3.451193e-27
-0.3040000 -4.8346147999999997e-26
-0.3030000 -9.0480651e-26
-0.3020000 -1.2653065e-25
-0.3010000 -1.5356972e-25
-0.3000000 -1.6931899999999999e-25
-0.2990000 -1.7235100999999998e-25
-0.2980000 -1.6222786000000001e-25
-0.2970000 -1.3956011e-25
-0.2960000 -1.0597843e-25
-0.2950000 -6.401789700000001e-26
-0.2940000 -1.6922518e-26
-0.2930000 3.1615024e-26
-0.2920000 7.7757081e-26
-0.2910000 1.1784221e-25
-0.2900000 1.4869546e-25
-0.2890000 1.6789947000000003e-25
-0.2880000 1.7400110999999999e-25
-0.2870000 1.6663331e-25
-0.2860000 1.4653985e-25
-0.2850000 1.1549916999999999e-25
-0.2840000 7.6153413e-26
-0.2830000 3.1758089e-26
-0.2820000 -1.4123644e-26
-0.2810000 -5.7952354e-26
-0.2800000 -9.653575499999999e-26
-0.2790000 -1.2731083e-25
-0.2780000 -1.485545e-25
-0.2770000 -1.594997e-25
-0.2760000 -1.6034316e-25
-0.2750000 -1.5214291e-25
-0.2740000 -1.3661607e-25
-0.2730000 -1.1585972e-25
-0.2720000 -9.202772199999999e-26
-0.2710000 -6.700401299999999e-26
-0.2700000 -4.2115962e-26
-0.2690000 -1.7929544e-26
-0.2680000 5.8381244e-27
-0.2670000 3.0265551e-26
-0.2660000 5.7024744e-26
-0.2650000 8.8040584e-26
-0.2640000 1.2504126e-25
-0.2630000 1.6904738e-25
-0.2620000 2.1986239e-25
-0.2610000 2.756362e-25
-0.2600000 3.3257609000000003e-25
-0.2590000 3.8487322e-25
-0.2580000 4.248977e-25
-0.2570000 4.436926199999999e-25
-0.2560000 4.3176611e-25
-0.2550000 3.8014633e-25
-0.2540000 2.8162721e-25
-0.2530000 1.320976e-25
-0.2520000 -6.8181555e-26
-0.2510000 -3.1350683999999997e-25
-0.2500000 -5.9202886e-25
-0.2490000 -8.8556555e-25
-0.2480000 -1.1700542e-24
-0.2470000 -1.4167192e-24
-0.2460000 -1.5939719e-24
-0.2450000 -1.6699891e-24
-0.2440000 -1.6158341e-24
-0.2430000 -1.4089111e-24
-0.2420000 -1.0364703e-24
-0.2410000 -4.9882861e-25
-0.2400000 1.8806157e-25
-0.2390000 9.9106182e-25
-0.2380000 1.8596495e-24
-0.2370000 2.7273331e-24
-0.2360000 3.5148397e-24
-0.2350000 4.1350875e-24
-0.2340000 4.4997997000000005e-24
-0.2330000 4.527441e-24
-0.2320000 4.1519752000000004e-24
-0.2310000 3.3317958999999996e-24
-0.2300000 2.0580440999999998e-24
-0.2290000 3.6146242e-25
-0.2280000 -1.6830868e-24
-0.2270000 -3.9552472e-24
-0.2260000 -6.2916058000000005e-24
-0.2250000 -8.4923872e-24
-0.2240000 -1.033256e-23
-0.2230000 -1.1577150000000001e-23
-0.2220000 -1.2000163e-23
-0.2210000 -1.1406115999999999e-23
-0.2200000 -9.652774400000001e-24
-0.2190000 -6.6733793e-24
-0.2180000 -2.4963798e-24
-0.2170000 2.7394246e-24
-0.2160000 8.7763987e-24
-0.2150000 1.5238119e-23
-0.2140000 2.1639431e-23
-0.2130000 2.7407434e-23
-0.2120000 3.1913587e-23
-0.2110000 3.4516244e-23
-0.2100000 3.4611982e-23
-0.2090000 3.1693111000000003e-23
-0.2080000 2.5407802000000003e-23
-0.2070000 1.5618452e-23
-0.2060000 2.4533029000000003e-24
-0.2050000 -1.3654015e-23
-0.2040000 -3.1942298999999995e-23
-0.2030000 -5.1322812e-23
-0.2020000 -7.0405535e-23
-0.2010000 -8.755423200000001e-23
-0.2000000 -1.0097126999999999e-22
-0.1990000 -1.0881087e-22
-0.1980000 -1.0931719e-22
-0.1970000 -1.0098095000000001e-22
-0.1960000 -8.2705923e-23
-0.1950000 -5.3974193e-23
-0.1940000 -1.4997249e-23
-0.1930000 3.3161358e-23
-0.1920000 8.8506368e-23
-0.1910000 1.4808830000000001e-22
-0.1900000 2.0805033e-22
-0.1890000 2.6375395e-22
-0.1880000 3.0998849e-22
-0.1870000 3.4126434e-22
-0.1860000 3.5218301e-22
-0.1850000 3.3787089999999997e-22
-0.1840000 2.9445539e-22
-0.1830000 2.1955539e-22
-0.1820000 1.1275204e-22
-0.1810000 -2.4000206e-23
-0.1800000 -1.8606417999999999e-22
-0.1790000 -3.6595556999999996e-22
-0.1780000 -5.5336336e-22
-0.1770000 -7.3538947e-22
-0.1760000 -8.970312500000001e-22
-0.1750000 -1.0219181e-21
-0.1740000 -1.0932946e-21
-0.1730000 -1.0952245e-21
-0.1720000 -1.0139669e-21
-0.1710000 -8.3945458e-22
-0.1700000 -5.6678114e-22
-0.1690000 -1.9758807999999998e-22
-0.1680000 2.5877499000000003e-22
-0.1670000 7.8444865e-22
-0.1660000 1.3527519e-21
-0.1650000 1.9284817e-21
-0.1640000 2.4689205e-21
-0.1630000 2.9256181e-21
-0.1620000 3.2469641000000003e-21
-0.1610000 3.3815143999999998e-21
-0.1600000 3.2819693e-21
-0.1590000 2.9096300999999997e-21
-0.1580000 2.2390936e-21
-0.1570000 1.2628713e-21
-0.1560000 -4.4290269e-24
-0.1550000 -1.5227685e-21
-0.1540000 -3.2246124999999996e-21
-0.1530000 -5.0145509e-21
-0.1520000 -6.7709742999999995e-21
-0.1510000 -8.3500939e-21
-0.1500000 -9.5924804e-21
-0.1490000 -1.0332135e-20
-0.1480000 -1.0407923000000001e-20
-0.1470000 -9.6769864e-21
-0.1460000 -8.0295185e-21
-0.1450000 -5.404072700000001e-21
-0.1440000 -1.8023395e-21
-0.1430000 2.6978191e-21
-0.1420000 7.932433099999999e-21
-0.1410000 1.364597e-20
-0.1400000 1.9491695e-20
-0.1390000 2.5039038000000003e-20
-0.1380000 2.9788844e-20
-0.1370000 3.3197016e-20
-0.1360000 3.4706502e-20
-0.1350000 3.3786988000000004e-20
-0.1340000 2.998093e-20
-0.1330000 2.2953798e-20
-0.1320000 1.2545703e-20
-0.1310000 -1.1791539000000001e-21
-0.1300000 -1.7889329e-20
-0.1290000 -3.6953754e-20
-0.1280000 -5.742477700000001e-20
-0.1270000 -7.8041083e-20
-0.1260000 -9.7254418e-20
-0.1250000 -1.1328312e-19
-0.1240000 -1.2419416e-19
-0.1230000 -1.2801362000000001e-19
-0.1220000 -1.2286357e-19
-0.1210000 -1.0712089e-19
-0.1200000 -7.959115300000001e-20
-0.1190000 -3.9688243e-20
-0.1180000 1.2392075999999999e-20
-0.1170000 7.5518202e-20
-0.1160000 1.4750347e-19
-0.1150000 2.2503727000000004e-19
-0.1140000 3.0368180999999997e-19
-0.1130000 3.7794831e-19
-0.1120000 4.4146359e-19
-0.1110000 4.872341e-19
-0.1100000 5.0800877e-19
-0.1090000 4.9673565e-19
-0.1080000 4.4710005e-19
-0.1070000 3.5412316999999996e-19
-0.1060000 2.1479249000000002e-19
-0.1050000 2.8686772e-20
-0.1040000 -2.0144825e-19
-0.1030000 -4.6922289e-19
-0.1020000 -7.6427805e-19
-0.1010000 -1.0721634e-18
-0.1000000 -1.3744695000000001e-18
-9.8999999E-02 -1.6492545e-18
-9.7999997E-02 -1.8717983000000002e-18
-9.7000003E-02 -2.015695e-18
-9.6000001E-02 -2.0542832e-18
-9.4999999E-02 -1.9623802e-18
-9.3999997E-02 -1.7182700999999998e-18
-9.3000002E-02 -1.3058605000000001e-18
-9.2000000E-02 -7.1689942e-19
-9.0999998E-02 4.6881446e-20
-9.0000004E-02 9.7185386e-19
-8.9000002E-02 2.0309812e-18
-8.8000000E-02 3.1828847e-18
-8.6999997E-02 4.3716615e-18
-8.6000003E-02 5.5276144e-18
-8.5000001E-02 6.5690199e-18
-8.3999999E-02 7.4050242e-18
-8.2999997E-02 7.9396938e-18
-8.2000002E-02 8.077186e-18
-8.1000000E-02 7.7279181e-18
-7.9999998E-02 6.815532e-18
-7.9000004E-02 5.2843619000000006e-18
-7.8000002E-02 3.1070183000000003e-18
-7.7000000E-02 2.9163250000000003e-19
-7.5999998E-02 -3.1117646e-18
-7.5000003E-02 -7.0063019e-18
-7.4000001E-02 -1.1245345e-17
-7.2999999E-02 -1.5632154e-17
-7.1999997E-02 -1.9922636e-17
-7.1000002E-02 -2.3831590000000004e-17
-7.0000000E-02 -2.70427e-17
-6.8999998E-02 -2.9222355000000004e-17
-6.8000004E-02 -3.0037146e-17
-6.7000002E-02 -2.9174606e-17
-6.6000000E-02 -2.6366529e-17
-6.4999998E-02 -2.1413859e-17
-6.4000003E-02 -1.4211919e-17
-6.3000001E-02 -4.7744619e-18
-6.1999999E-02 6.7451609e-18
-6.1000001E-02 2.0037544e-17
-5.9999999E-02 3.4627368000000004e-17
-5.9000000E-02 4.9871928999999994e-17
-5.7999998E-02 6.4969697e-17
-5.7000000E-02 7.8980141e-17
-5.6000002E-02 9.085571900000001e-17
-5.5000000E-02 9.948619099999999e-17
-5.4000001E-02 1.037548e-16
-5.2999999E-02 1.0260505e-16
-5.2000001E-02 9.5115803e-17
-5.0999999E-02 8.0581717e-17
-5.0000001E-02 5.8595086e-17
-4.8999999E-02 2.9124246e-17
-4.8000000E-02 -7.416725e-18
-4.6999998E-02 -5.0112804e-17
-4.6000000E-02 -9.751327200000001e-17
-4.5000002E-02 -1.476231e-16
-4.4000000E-02 -1.9792561e-16
-4.3000001E-02 -2.4544069999999997e-16
-4.1999999E-02 -2.8682126e-16
-4.1000001E-02 -3.1848875e-16
-3.9999999E-02 -3.3680679e-16
-3.9000001E-02 -3.3828897e-16
-3.7999999E-02 -3.1983445e-16
-3.7000000E-02 -2.7898215e-16
-3.5999998E-02 -2.1417162e-16
-3.5000000E-02 -1.2499628e-16
-3.4000002E-02 -1.2432376e-17
-3.3000000E-02 1.2097382e-16
-3.2000002E-02 2.7097936000000003e-16
-3.0999999E-02 4.3159625e-16
-2.9999999E-02 5.95138e-16
-2.8999999E-02 7.5237486e-16
-2.8000001E-02 8.928073899999999e-16
-2.7000001E-02 1.0050625e-15
-2.6000001E-02 1.0774108e-15
-2.5000000E-02 1.0983945e-15
-2.4000000E-02 1.0575494000000001e-15
-2.3000000E-02 9.461942e-16
-2.2000000E-02 7.5825289e-16
-2.1000000E-02 4.9106839e-16
-2.0000000E-02 1.4615791e-16
-1.8999999E-02 -2.7014308e-16
-1.7999999E-02 -7.4620542e-16
-1.7000001E-02 -1.2648544e-15
-1.6000001E-02 -1.8033957e-15
-1.5000000E-02 -2.3339629e-15
-1.4000000E-02 -2.8242231999999998e-15
-1.3000000E-02 -3.2384603999999997e-15
-1.2000000E-02 -3.5390357e-15
-1.1000000E-02 -3.6882107e-15
-9.9999998E-03 -3.6502848e-15
-8.9999996E-03 -3.39398e-15
-8.0000004E-03 -2.8949815999999997e-15
-7.0000002E-03 -2.1385135e-15
-6.0000001E-03 -1.1218087e-15
-4.9999999E-03 1.436792e-16
-4.0000002E-03 1.6304941e-15
-3.0000000E-03 3.293995e-15
-2.0000001E-03 5.0719380000000005e-15
-1.0000000E-03 6.8849736000000005e-15
0.0000000E+00 8.6381796e-15
1.0000000E-03 1.0223716000000001e-14
2.0000001E-03 1.1524636e-14
3.0000000E-03 1.2419830000000001e-14
4.0000002E-03 1.2790008e-14
4.9999999E-03 1.2524573e-14
6.0000001E-03 1.1529123e-14
7.0000002E-03 9.733292e-15
8.0000004E-03 7.0985450999999994e-15
8.9999996E-03 3.6254843e-15
9.9999998E-03 -6.3980708e-16
1.1000000E-02 -5.6008823e-15
1.2000000E-02 -1.1108017e-14
1.3000000E-02 -1.6957723999999997e-14
1.4000000E-02 -2.2895126000000002e-14
1.5000000E-02 -2.8619472e-14
1.6000001E-02 -3.3793040999999996e-14
1.7000001E-02 -3.8053426e-14
1.7999999E-02 -4.1029089999999996e-14
1.8999999E-02 -4.2357852e-14
2.0000000E-02 -4.1707745999999995e-14
2.1000000E-02 -3.8799504e-14
2.2000000E-02 -3.3429664e-14
2.3000000E-02 -2.5493192999999997e-14
2.4000000E-02 -1.5004283e-14
2.5000000E-02 -2.1139297e-15
2.6000001E-02 1.2877138999999999e-14
2.7000001E-02 2.951162e-14
2.8000001E-02 4.7176156e-14
2.8999999E-02 6.5110327e-14
2.9999999E-02 8.2424903e-14
3.0999999E-02 9.8129815e-14
3.2000002E-02 1.1117174e-13
3.3000000E-02 1.204808e-13
3.4000002E-02 1.2502522e-13
3.5000000E-02 1.2387208e-13
3.5999998E-02 1.1625206000000002e-13
3.7000000E-02 1.0162497e-13
3.7999999E-02 7.9742847e-14
3.9000001E-02 5.0706832999999995e-14
3.9999999E-02 1.5013679e-14
4.1000001E-02 -2.6412052e-14
4.1999999E-02 -7.2204085e-14
4.3000001E-02 -1.2056231000000002e-13
4.4000000E-02 -1.6928533e-13
4.5000002E-02 -2.1582969000000002e-13
4.6000000E-02 -2.5739654e-13
4.6999998E-02 -2.9104526000000003e-13
4.8000000E-02 -3.138321e-13
4.8999999E-02 -3.2296985e-13
5.0000001E-02 -3.1600353e-13
5.0999999E-02 -2.9099463e-13
5.2000001E-02 -2.4670546e-13
5.2999999E-02 -1.827737e-13
5.4000001E-02 -9.9866042e-14
5.5000000E-02 2.0049179e-16
5.6000002E-02 1.1438106e-13
5.7000000E-02 2.3838038e-13
5.7999998E-02 3.6669454000000004e-13
5.9000000E-02 4.9272516e-13
5.9999999E-02 6.0897099e-13
6.1000001E-02 7.072983000000001e-13
6.1999999E-02 7.7928844e-13
6.3000001E-02 8.1665547e-13
6.4000003E-02 8.1172294e-13
6.4999998E-02 7.5794304e-13
6.6000000E-02 6.5043762e-13
6.7000002E-02 4.8653543e-13
6.8000004E-02 2.6627626e-13
6.8999998E-02 -7.1494021e-15
7.0000000E-02 -3.2705928e-13
7.1000002E-02 -6.830699399999999e-13
7.1999997E-02 -1.0610511999999999e-12
7.2999999E-02 -1.4432727e-12
7.4000001E-02 -1.8087645e-12
7.5000003E-02 -2.1339093e-12
7.5999998E-02 -2.3932679e-12
7.7000000E-02 -2.560637e-12
7.8000002E-02 -2.6103168000000003e-12
7.9000004E-02 -2.5185596e-12
7.9999998E-02 -2.2651513e-12
8.1000000E-02 -1.8350669e-12
8.2000002E-02 -1.2201272000000002e-12
8.2999997E-02 -4.2057028e-13
8.3999999E-02 5.5355217e-13
8.5000001E-02 1.6812554e-12
8.6000003E-02 2.9298771e-12
8.6999997E-02 4.2548061e-12
8.8000000E-02 5.5997701e-12
8.9000002E-02 6.89776e-12
9.0000004E-02 8.07264e-12
9.0999998E-02 9.0414763e-12
9.2000000E-02 9.7175774e-12
9.3000002E-02 1.0014211e-11
9.3999997E-02 9.8489169e-12
9.4999999E-02 9.1483055e-12
9.6000001E-02 7.8531731e-12
9.7000003E-02 5.9237425e-12
9.7999997E-02 3.3447928e-12
9.8999999E-02 1.3041184000000002e-13
0.1000000 -3.6719105e-12
0.1010000 -7.9781539e-12
0.1020000 -1.266589e-11
0.1030000 -1.7573948e-11
0.1040000 -2.250387e-11
0.1050000 -2.7223352e-11
0.1060000 -3.1471830000000005e-11
0.1070000 -3.4968269e-11
0.1080000 -3.7421089e-11
0.1090000 -3.8540162e-11
0.1100000 -3.805056e-11
0.1110000 -3.5707727e-11
0.1120000 -3.1313569000000005e-11
0.1130000 -2.473289e-11
0.1140000 -1.5909413e-11
0.1150000 -4.8806675e-12
0.1160000 8.2091547e-12
0.1170000 2.3099234e-11
0.1180000 3.940593e-11
0.1190000 5.6621189999999996e-11
0.1200000 7.411631e-11
0.1210000 9.1151641e-11
0.1220000 1.0689274000000001e-10
0.1230000 1.2043307e-10
0.1240000 1.3082329e-10
0.1250000 1.3710681e-10
0.1260000 1.383608e-10
0.1270000 1.3374186e-10
0.1280000 1.2253481e-10
0.1290000 1.0420309999999999e-10
0.1300000 7.8438758e-11
0.1310000 4.5209682999999996e-11
0.1320000 4.8019396e-12
0.1330000 -4.2145578e-11
0.1340000 -9.461661100000001e-11
0.1350000 -1.5120559e-10
0.1360000 -2.1012057e-10
0.1370000 -2.6920308e-10
0.1380000 -3.2596616e-10
0.1390000 -3.776519e-10
0.1400000 -4.2130830000000004e-10
0.1410000 -4.5388532e-10
0.1420000 -4.7234864e-10
0.1430000 -4.7380849e-10
0.1440000 -4.5566094e-10
0.1450000 -4.1573689e-10
0.1460000 -3.5245405e-10
0.1470000 -2.6496593999999997e-10
0.1480000 -1.5330146e-10
0.1490000 -1.8488077e-11
0.1500000 1.3734863999999999e-10
0.1510000 3.1091629e-10
0.1520000 4.977246499999999e-10
0.1530000 6.920986400000001e-10
0.1540000 8.872407099999999e-10
0.1550000 1.0753468e-09
0.1560000 1.2477781999999998e-09
0.1570000 1.3952893999999999e-09
0.1580000 1.5083124e-09
0.1590000 1.5772906000000002e-09
0.1600000 1.5930579999999999e-09
0.1610000 1.5472552e-09
0.1620000 1.4327681e-09
0.1630000 1.2441782e-09
0.1640000 9.7820788e-10
0.1650000 6.341413500000001e-10
0.1660000 2.1420407e-10
0.1670000 -2.761201e-10
0.1680000 -8.278539299999999e-10
0.1690000 -1.4283935e-09
0.1700000 -2.0614946e-09
0.1710000 -2.7073935e-09
0.1720000 -3.3430776000000005e-09
0.1730000 -3.9427104000000005e-09
0.1740000 -4.4782192e-09
0.1750000 -4.9200401e-09
0.1760000 -5.2380179999999994e-09
0.1770000 -5.4024413e-09
0.1780000 -5.3851985e-09
0.1790000 -5.1610227e-09
0.1800000 -4.7087954999999995e-09
0.1810000 -4.0128702e-09
0.1820000 -3.0643665e-09
0.1830000 -1.862392e-09
0.1840000 -4.1513615e-10
0.1850000 1.2592158e-09
0.1860000 3.1318032000000005e-09
0.1870000 5.1626942e-09
0.1880000 7.3008238e-09
0.1890000 9.4843057e-09
0.1900000 1.164115e-08
0.1910000 1.3690414e-08
0.1920000 1.5543793e-08
0.1930000 1.7107654000000002e-08
0.1940000 1.8285495e-08
0.1950000 1.8980789e-08
0.1960000 1.9100178e-08
0.1970000 1.8556944999999998e-08
0.1980000 1.7274676e-08
0.1990000 1.5191035e-08
0.2000000 1.226152e-08
0.2010000 8.4630997e-09
0.2020000 3.7975924e-09
0.2030000 -1.7053463000000002e-09
0.2040000 -7.9857558e-09
0.2050000 -1.4951559e-08
0.2060000 -2.2477531e-08
0.2070000 -3.0405159e-08
0.2080000 -3.8543493000000005e-08
0.2090000 -4.6671067e-08
0.2100000 -5.4538917999999997e-08
0.2110000 -6.1874766e-08
0.2120000 -6.8388317e-08
0.2130000 -7.377764e-08
0.2140000 -7.773656700000001e-08
0.2150000 -7.996298100000001e-08
0.2160000 -8.0167822e-08
0.2170000 -7.8084672e-08
0.2180000 -7.3479667e-08
0.2190000 -6.6161465e-08
0.2200000 -5.5991067e-08
0.2210000 -4.2891132e-08
0.2220000 -2.685453e-08
0.2230000 -7.9518198e-09
0.2240000 1.3662652000000001e-08
0.2250000 3.7746306e-08
0.2260000 6.396580999999999e-08
0.2270000 9.1896674e-08
0.2280000 1.2102521e-07
0.2290000 1.5075294000000002e-07
0.2300000 1.8040357e-07
0.2310000 2.0923248e-07
0.2320000 2.364388e-07
0.2330000 2.6117992000000004e-07
0.2340000 2.8258815e-07
0.2350000 2.9978935000000004e-07
0.2360000 3.1192331e-07
0.2370000 3.1816531999999996e-07
0.2380000 3.1774854e-07
0.2390000 3.0998684e-07
0.2400000 2.9429734e-07
0.2410000 2.7022224e-07
0.2420000 2.3744946e-07
0.2430000 1.9583132999999998e-07
0.2440000 1.45401e-07
0.2450000 8.6385943e-08
0.2460000 1.9218116e-08
0.2470000 -5.5459587000000006e-08
0.2480000 -1.3679091e-07
0.2490000 -2.2370809999999997e-07
0.2500000 -3.1493816e-07
0.2510000 -4.0901353e-07
0.2520000 -5.0428715e-07
0.2530000 -5.989515599999999e-07
0.2540000 -6.9106214e-07
0.2550000 -7.7856344e-07
0.2560000 -8.5931884e-07
0.2570000 -9.311421e-07
0.2580000 -9.9183106e-07
0.2590000 -1.0392018000000001e-06
0.2600000 -1.0711235e-06
0.2610000 -1.0855519e-06
0.2620000 -1.0805623e-06
0.2630000 -1.0543793e-06
0.2640000 -1.0054039e-06
0.2650000 -9.3223766e-07
0.2660000 -8.3370093e-07
0.2670000 -7.0884778e-07
0.2680000 -5.5697504e-07
0.2690000 -3.776258e-07
0.2700000 -1.7058732000000001e-07
0.2710000 6.4116384e-08
0.2720000 3.2623777e-07
0.2730000 6.153239299999999e-07
0.2740000 9.3073949e-07
0.2750000 1.2716936000000001e-06
0.2760000 1.6372704e-06
0.2770000 2.0264618e-06
0.2780000 2.4382027000000003e-06
0.2790000 2.8714062e-06
0.2800000 3.3249989e-06
0.2810000 3.7979554e-06
0.2820000 4.2893298e-06
0.2830000 4.7982862e-06
0.2840000 5.3241223e-06
0.2850000 5.8662916e-06
0.2860000 6.424418300000001e-06
0.2870000 6.9983088e-06
0.2880000 7.587952700000001e-06
0.2890000 8.1935255e-06
0.2900000 8.8153776e-06
0.2910000 9.4540219e-06
0.2920000 1.0110116e-05
0.2930000 1.0784439e-05
0.2940000 1.1477862e-05
0.2950000 1.2191318999999998e-05
0.2960000 1.2925774e-05
0.2970000 1.3682187e-05
0.2980000 1.4461479999999999e-05
0.2990000 1.5264503e-05
0.3000000 1.6092004e-05
0.3010000 1.6944598e-05
0.3020000 1.7822747e-05
0.3030000 1.8726736e-05
0.3040000 1.9656665e-05
0.3050000 2.0612433e-05
0.3060000 2.1593743e-05
0.3070000 2.2600108000000003e-05
0.3080000 2.3630854e-05
0.3090000 2.4685147e-05
0.3100000 2.5762013999999997e-05
0.3110000 2.6860369e-05
0.3120000 2.7979047e-05
0.3130000 2.9116842e-05
0.3140000 3.0272547999999997e-05
0.3150000 3.1444992e-05
0.3160000 3.2633082e-05
0.3170000 3.3835838e-05
0.3180000 3.5052432e-05
0.3190000 3.6282222e-05
0.3200000 3.7524777e-05
0.3210000 3.8779893e-05
0.3220000 4.0047621000000003e-05
0.3230000 4.1328258e-05
0.3240000 4.2622361e-05
0.3250000 4.3930737000000004e-05
0.3260000 4.5254421e-05
0.3270000 4.6594658e-05
0.3280000 4.7952881e-05
0.3290000 4.9330663000000004e-05
0.3300000 5.0729682e-05
0.3310000 5.2151688000000005e-05
0.3320000 5.359845e-05
0.3330000 5.5071695e-05
0.3340000 5.6573089e-05
0.3350000 5.8104171999999995e-05
0.3360000 5.9666326e-05
0.3370000 6.1260738e-05
0.3380000 6.2888364e-05
0.3390000 6.4549926e-05
0.3400000 6.6245866e-05
0.3410000 6.7976367e-05
0.3420000 6.974135e-05
0.3430000 7.154047200000001e-05
0.3440000 7.3373167e-05
0.3450000 7.5238665e-05
0.3460000 7.7136036e-05
0.3470000 7.9064228e-05
0.3480000 8.102212e-05
0.3490000 8.3008581e-05
0.3500000 8.5022521e-05
0.3510000 8.7062949e-05
0.3520000 8.9129037e-05
0.3530000 9.1220176e-05
0.3540000 9.3336007e-05
0.3550000 9.547648e-05
0.3560000 9.7641907e-05
0.3570000 9.983294800000001e-05
0.3580000 0.00010205066999999999
0.3590000 0.00010429652999999999
0.3600000 0.00010657237000000001
0.3610000 0.00010888042
0.3620000 0.00011122326000000001
0.3630000 0.00011360377999999999
0.3640000 0.00011602515
0.3650000 0.00011849074000000001
0.3660000 0.00012100409999999999
0.3670000 0.00012356883
0.3680000 0.00012618857
0.3690000 0.00012886691999999998
0.3700000 0.00013160732999999998
0.3710000 0.00013441307
0.3720000 0.00013728717000000001
0.3730000 0.00014023232
0.3740000 0.00014325088
0.3750000 0.00014634481
0.3760000 0.00014951563999999998
0.3770000 0.00015276446
0.3780000 0.00015609191
0.3790000 0.00015949823
0.3800000 0.00016298324
0.3810000 0.00016654634
0.3820000 0.00017018666
0.3830000 0.00017390303
0.3840000 0.00017769402999999999
0.3850000 0.00018155813
0.3860000 0.00018549371
0.3870000 0.00018949913
0.3880000 0.00019357283
0.3890000 0.00019771337
0.3900000 0.00020191951
0.3910000 0.00020619029
0.3920000 0.00021052505999999999
0.3930000 0.00021492349
0.3940000 0.00021938563
0.3950000 0.00022391198000000002
0.3960000 0.00022850338
0.3970000 0.00023316113
0.3980000 0.00023788687000000003
0.3990000 0.00024268259
0.4000000 0.00024755063
0.4010000 0.00025249358
0.4020000 0.00025751424000000005
0.4030000 0.00026261559000000003
0.4040000 0.00026780069
0.4050000 0.00027307267
0.4060000 0.0002784346
0.4070000 0.00028388946999999997
0.4080000 0.00028944021
0.4090000 0.00029508951
0.4100000 0.00030083993
0.4110000 0.00030669375999999997
0.4120000 0.00031265306
0.4130000 0.00031871971
0.4140000 0.00032489530999999997
0.4150000 0.00033118133000000004
0.4160000 0.00033757901000000003
0.4170000 0.00034408952
0.4180000 0.00035071394
0.4190000 0.00035745331
0.4200000 0.00036430877
0.4210000 0.00037128152
0.4220000 0.00037837293999999996
0.4230000 0.00038558464
0.4240000 0.00039291844999999996
0.4250000 0.00040037658
0.4260000 0.00040796153
0.4270000 0.00041567622999999997
0.4280000 0.00042352394
0.4290000 0.00043150835000000005
0.4300000 0.00043963346
0.4310000 0.00044790362999999996
0.4320000 0.00045632351
0.4330000 0.00046489795
0.4340000 0.00047363209999999996
0.4350000 0.00048253105
0.4360000 0.00049160008
0.4370000 0.00050084427
0.4380000 0.00051026864
0.4390000 0.0005198779899999999
0.4400000 0.0005296768
0.4410000 0.00053966919
0.4420000 0.00054985881
0.4430000 0.00056024887
0.4440000 0.00057084208
0.4450000 0.00058164055
0.4460000 0.0005926458900000001
0.4470000 0.00060385914
0.4480000 0.00061528081
0.4490000 0.00062691097
0.4500000 0.00063874927
0.4510000 0.00065079503
0.4520000 0.0006630473299999999
0.4530000 0.00067550513
0.4540000 0.00068816726
0.4550000 0.00070103265
0.4560000 0.0007141004099999999
0.4570000 0.00072736993
0.4580000 0.00074084101
0.4590000 0.00075451385
0.4600000 0.0007683892400000001
0.4610000 0.00078246876
0.4620000 0.00079675447
0.4630000 0.00081124927
0.4640000 0.00082595689
0.4650000 0.00084088178
0.4660000 0.00085602915
0.4670000 0.00087140497
0.4680000 0.0008870159
0.4690000 0.00090286931
0.4700000 0.000918973
0.4710000 0.00093533536
0.4720000 0.0009519651000000001
0.4730000 0.00096887125
0.4740000 0.00098606297
0.4750000 0.0010035496
0.4760000 0.0010213402
0.4770000 0.0010394441
0.4780000 0.0010578703000000001
0.4790000 0.0010766273999999998
0.4800000 0.0010957239000000001
0.4810000 0.0011151677
0.4820000 0.0011349664
0.4830000 0.0011551273
0.4840000 0.0011756571
0.4850000 0.0011965623
0.4860000 0.001217849
0.4870000 0.0012395227
0.4880000 0.001261589
0.4890000 0.0012840532
0.4900000 0.0013069203
0.4910000 0.0013301956
0.4920000 0.0013538839
0.4930000 0.0013779905000000001
0.4940000 0.0014025208
0.4950000 0.0014274801
0.4960000 0.0014528744
0.4970000 0.0014787096
0.4980000 0.0015049922
0.4990000 0.0015317288
0.5000000 0.0015589267
0.5010000 0.0015865931000000001
0.5020000 0.0016147357999999998
0.5030000 0.0016433626999999998
0.5040000 0.0016724822
0.5050000 0.0017021026
0.5060000 0.0017322325
0.5070000 0.0017628807
0.5080000 0.0017940554
0.5090000 0.0018257655
0.5100000 0.0018580194999999998
0.5110000 0.0018908255
0.5120000 0.0019241916
0.5130000 0.0019581257
0.5140000 0.0019926355999999998
0.5150000 0.0020277286
0.5160000 0.0020634117
0.5170000 0.0020996920000000002
0.5180000 0.002136576
0.5190000 0.0021740705
0.5200000 0.0022121818
0.5210000 0.0022509164
0.5220000 0.0022902808
0.5230000 0.0023302815
0.5240000 0.0023709254
0.5250000 0.0024122195
0.5260000 0.0024541714
0.5270000 0.0024967887
0.5280000 0.0025400797
0.5290000 0.0025840534
0.5300000 0.0026287193
0.5310000 0.0026740870000000003
0.5320000 0.0027201675
0.5330000 0.0027669719
0.5340000 0.0028145119000000003
0.5350000 0.0028627999
0.5360000 0.0029118486
0.5370000 0.0029616715
0.5380000 0.0030122819
0.5390000 0.003063694
0.5400000 0.0031159218999999997
0.5410000 0.00316898
0.5420000 0.0032228825
0.5430000 0.0032776439
0.5440000 0.0033332781000000003
0.5450000 0.0033897988
0.5460000 0.0034472199000000004
0.5470000 0.0035055548999999996
0.5480000 0.0035648165
0.5490000 0.0036250174000000005
0.5500000 0.0036861697
0.5510000 0.0037482849
0.5520000 0.0038113747000000004
0.5530000 0.0038754497000000002
0.5540000 0.003940520800000001
0.5550000 0.0040065981
0.5560000 0.0040736919
0.5570000 0.0041418123
0.5580000 0.0042109688
0.5590000 0.0042811716
0.5600000 0.0043524309
0.5610000 0.0044247565
0.5620000 0.0044981589
0.5630000 0.0045726487
0.5640000 0.0046482372
0.5650000 0.0047249356
0.5660000 0.0048027559000000004
0.5670000 0.0048817106
0.5680000 0.0049618127
0.5690000 0.0050430754
0.5700000 0.0051255123
0.5710000 0.0052091381999999995
0.5720000 0.0052939677999999995
0.5730000 0.0053800166
0.5740000 0.0054673001
0.5750000 0.0055558343
0.5760000 0.005645636
0.5770000 0.0057367215
0.5780000 0.005829108
0.5790000 0.0059228125
0.5800000 0.0060178529
0.5810000 0.0061142462
0.5820000 0.0062120110999999995
0.5830000 0.006311164899999999
0.5840000 0.006411725900000001
0.5850000 0.006513713000000001
0.5860000 0.0066171444
0.5870000 0.006722039
0.5880000 0.0068284156
0.5890000 0.0069362934
0.5900000 0.0070456925
0.5910000 0.0071566326
0.5920000 0.0072691342
0.5930000 0.007383217599999999
0.5940000 0.0074989039
0.5950000 0.0076162148999999995
0.5960000 0.0077351724
0.5970000 0.007855799
0.5980000 0.0079781166
0.5990000 0.0081021484
0.6000000 0.0082279177
0.6010000 0.0083554485
0.6020000 0.0084847641
0.6030000 0.0086158878
0.6040000 0.008748844300000001
0.6050000 0.0088836576
0.6060000 0.0090203517
0.6070000 0.0091589507
0.6080000 0.0092994778
0.6090000 0.0094419571
0.6100000 0.0095864118
0.6110000 0.0097328651
0.6120000 0.0098813405
0.6130000 0.01003186
0.6140000 0.010184445
0.6150000 0.010339118
0.6160000 0.010495901
0.6170000 0.010654815
0.6180000 0.010815882
0.6190000 0.010979123
0.6200000 0.01114456
0.6210000 0.011312212
0.6220000 0.011482103
0.6230000 0.011654253
0.6240000 0.011828686
0.6250000 0.012005422
0.6260000 0.012184486
0.6270000 0.0123659
0.6280000 0.012549689999999999
0.6290000 0.012735877999999999
0.6300000 0.012924492
0.6310000 0.013115557000000002
0.6320000 0.0133091
0.6330000 0.013505149000000001
0.6340000 0.013703734
0.6350000 0.013904883
0.6360000 0.014108626
0.6370000 0.014314994000000001
0.6380000 0.014524018
0.6390000 0.014735729000000001
0.6400000 0.014950162000000001
0.6410000 0.015167345999999998
0.6420000 0.015387317000000001
0.6430000 0.015610107000000002
0.6440000 0.015835751
0.6450000 0.01606428
0.6460000 0.016295729000000002
0.6470000 0.016530133
0.6480000 0.016767525999999998
0.6490000 0.017007941
0.6500000 0.017251413
0.6510000 0.017497977
0.6520000 0.017747666
0.6530000 0.018000514
0.6540000 0.018256556
0.6550000 0.018515828
0.6560000 0.018778362
0.6570000 0.019044195
0.6580000 0.019313359999999998
0.6590000 0.019585896
0.6600000 0.019861835
0.6610000 0.020141214
0.6620000 0.02042407
0.6630000 0.020710438999999997
0.6640000 0.021000355999999998
0.6650000 0.021293859999999998
0.6660000 0.021590985
0.6670000 0.02189177
0.6680000 0.022196253
0.6690000 0.022504469
0.6700000 0.022816456
0.6710000 0.023132251
0.6720000 0.023451891
0.6730000 0.023775412
0.6740000 0.024102851
0.6750000 0.024434243
0.6760000 0.024769627
0.6770000 0.025109039
0.6780000 0.02545251
0.6790000 0.02580008
0.6800000 0.026151782
0.6810000 0.026507651999999996
0.6820000 0.026867725000000002
0.6830000 0.027232035
0.6840000 0.027600618
0.6850000 0.027973507999999998
0.6860000 0.02835074
0.6870000 0.028732352000000003
0.6880000 0.029118379000000003
0.6890000 0.029508859999999998
0.6900000 0.029903831000000002
0.6910000 0.030303330000000003
0.6920000 0.030707396
0.6930000 0.031116071999999998
0.6940000 0.031529396
0.6950000 0.031947410999999995
0.6960000 0.032370162
0.6970000 0.032797692
0.6980000 0.033230046
0.6990000 0.033667273
0.7000000 0.034109416000000004
0.7010000 0.034556526
0.7020000 0.035008651
0.7030000 0.03546584
0.7040000 0.035928143
0.7050000 0.036395608999999995
0.7060000 0.03686829
0.7070000 0.037346236
0.7080000 0.037829499
0.7090000 0.038318126
0.7100000 0.03881217
0.7110000 0.039311678999999995
0.7120000 0.039816703
0.7130000 0.040327292
0.7140000 0.040843492
0.7150000 0.04136535
0.7160000 0.041892912000000004
0.7170000 0.042426227999999996
0.7180000 0.042965342000000004
0.7190000 0.043510296
0.7200000 0.044061136
0.7210000 0.044617907
0.7220000 0.04518065
0.7230000 0.045749408000000005
0.7240000 0.046324225999999996
0.7250000 0.046905148
0.7260000 0.047492216
0.7270000 0.048085471
0.7280000 0.04868496
0.7290000 0.049290725
0.7300000 0.04990280700000001
0.7310000 0.050521258
0.7320000 0.051146117000000005
0.7330000 0.051777432
0.7340000 0.052415242
0.7350000 0.053059601
0.7360000 0.053710553999999994
0.7370000 0.054368150000000004
0.7380000 0.055032433000000006
0.7390000 0.055703457
0.7400000 0.056381262
0.7410000 0.057065906
0.7420000 0.05775743
0.7430000 0.058455887
0.7440000 0.059161329
0.7450000 0.059873803
0.7460000 0.060593354
0.7470000 0.061320036
0.7480000 0.062053895
0.7490000 0.062794983
0.7500000 0.063543348
0.7510000 0.064299034
0.7520000 0.06506208999999999
0.7530000 0.065832568
0.7540000 0.066610513
0.7550000 0.067395967
0.7560000 0.068188988
0.7570000 0.068989617
0.7580000 0.069797901
0.7590000 0.07061389
0.7600000 0.071437634
0.7610000 0.072269182
0.7620000 0.07310857800000001
0.7630000 0.073955872
0.7640000 0.074811117
0.7650000 0.07567436
0.7660000 0.07654564700000001
0.7670000 0.077425031
0.7680000 0.078312564
0.7690000 0.079208292
0.7700000 0.080112263
0.7710000 0.081024534
0.7720000 0.081945147
0.7730000 0.08287415299999999
0.7740000 0.083811604
0.7750000 0.08475754299999999
0.7760000 0.085712021
0.7770000 0.086675084
0.7780000 0.08764677900000001
0.7790000 0.08862714699999999
0.7800000 0.08961623499999999
0.7810000 0.090614083
0.7820000 0.09162073300000001
0.7830000 0.09263622299999999
0.7840000 0.093660597
0.7850000 0.094693888
0.7860000 0.095736136
0.7870000 0.096787373
0.7880000 0.09784763700000002
0.7890000 0.09891695800000001
0.7900000 0.099995371
0.7910000 0.10108291
0.7920000 0.1021796
0.7930000 0.10328548
0.7940000 0.10440057
0.7950000 0.10552491000000001
0.7960000 0.10665853
0.7970000 0.10780146
0.7980000 0.10895372999999998
0.7990000 0.11011536999999999
0.8000000 0.11128640999999999
0.8010000 0.11246689
0.8020000 0.11365684000000001
0.8030000 0.11485629
0.8040000 0.11606527000000001
0.8050000 0.11728381999999998
0.8060000 0.11851196000000001
0.8070000 0.11974975
0.8080000 0.12099719999999999
0.8090000 0.12225433999999999
0.8100000 0.12352123
0.8110000 0.12479789
0.8120000 0.12608434999999998
0.8130000 0.12738064000000002
0.8140000 0.1286868
0.8150000 0.13000286
0.8160000 0.13132886
0.8170000 0.13266481
0.8180000 0.13401074
0.8190000 0.13536669
0.8200000 0.13673267
0.8210000 0.13810872000000002
0.8220000 0.13949486
0.8230000 0.14089110999999999
0.8240000 0.14229749
0.8250000 0.14371402
0.8260000 0.14514071
0.8270000 0.14657759
0.8280000 0.14802467
0.8290000 0.14948195
0.8300000 0.15094946
0.8310000 0.15242721
0.8320000 0.15391521
0.8330000 0.15541348
0.8340000 0.15692201
0.8350000 0.15844081999999998
0.8360000 0.15996993
0.8370000 0.16150933
0.8380000 0.16305904000000002
0.8390000 0.16461906
0.8400000 0.16618940999999998
0.8410000 0.16777008
0.8420000 0.16936108
0.8430000 0.17096240999999998
0.8440000 0.17257407
0.8450000 0.17419608
0.8460000 0.17582842
0.8470000 0.1774711
0.8480000 0.17912411
0.8490000 0.18078745000000002
0.8500000 0.18246112
0.8510000 0.1841451
0.8520000 0.1858394
0.8530000 0.187544
0.8540000 0.18925889
0.8550000 0.19098405000000002
0.8560000 0.19271948
0.8570000 0.19446515
0.8580000 0.19622103
0.8590000 0.19798712
0.8600000 0.19976338
0.8610000 0.20154982000000002
0.8620000 0.20334639
0.8630000 0.20515306
0.8640000 0.20696982
0.8650000 0.20879661000000002
0.8660000 0.21063341000000002
0.8670000 0.21248019999999998
0.8680000 0.21433695000000003
0.8690000 0.21620363
0.8700000 0.21808018999999998
0.8710000 0.21996660999999998
0.8720000 0.22186285
0.8730000 0.22376888
0.8740000 0.22568465000000001
0.8750000 0.22761014000000002
0.8760000 0.22954530999999997
0.8770000 0.23149012
0.8780000 0.23344452000000002
0.8790000 0.23540850000000002
0.8800000 0.23738199
0.8810000 0.23936497
0.8820000 0.24135737
0.8830000 0.24335915
0.8840000 0.24537027
0.8850000 0.24739068
0.8860000 0.24942034000000002
0.8870000 0.25145917
0.8880000 0.2535071
0.8890000 0.25556409
0.8900000 0.25763009
0.8910000 0.259705
0.8920000 0.26178877
0.8930000 0.26388131
0.8940000 0.26598256
0.8950000 0.26809243
0.8960000 0.27021081
0.8970000 0.27233765000000004
0.8980000 0.27447285
0.8990000 0.27661631
0.9000000 0.27876794
0.9010000 0.28092766
0.9020000 0.28309536
0.9030000 0.28527093
0.9040000 0.28745427
0.9050000 0.28964528
0.9060000 0.29184385
0.9070000 0.29404990000000003
0.9080000 0.2962633
0.9090000 0.29848395
0.9100000 0.30071172
0.9110000 0.30294652
0.9120000 0.30518824
0.9130000 0.30743678
0.9140000 0.309692
0.9150000 0.31195378
0.9160000 0.31422204
0.9170000 0.31649664
0.9180000 0.31877744
0.9190000 0.32106435
0.9200000 0.32335725
0.9210000 0.32565598
0.9220000 0.32796042999999997
0.9230000 0.33027045
0.9240000 0.33258593000000003
0.9250000 0.33490672
0.9260000 0.3372327
0.9270000 0.3395637
0.9280000 0.34189958
0.9290000 0.3442402
0.9300000 0.34658541
0.9310000 0.34893504000000003
0.9320000 0.35128894
0.9330000 0.35364693
0.9340000 0.35600886
0.9350000 0.35837456
0.9360000 0.36074385999999997
0.9370000 0.36311658999999996
0.9380000 0.36549256
0.9390000 0.36787159999999997
0.9400000 0.37025353
0.9410000 0.37263818
0.9420000 0.37502535
0.9430000 0.37741484
0.9440000 0.37980648
0.9450000 0.38220007
0.9460000 0.38459543
0.9470000 0.38699235
0.9480000 0.38939065
0.9490000 0.39179008
0.9500000 0.39419052
0.9510000 0.39659170000000005
0.9520000 0.39899345
0.9530000 0.40139551
0.9540000 0.40379771999999997
0.9550000 0.40619983000000004
0.9560000 0.40860161999999994
0.9570000 0.4110029
0.9580000 0.41340342999999996
0.9590000 0.41580293
0.9600000 0.41820123000000003
0.9610000 0.42059808
0.9620000 0.42299326
0.9630000 0.42538648
0.9640000 0.42777750999999997
0.9650000 0.43016612
0.9660000 0.43255202000000004
0.9670000 0.434935
0.9680000 0.43731476
0.9690000 0.43969103
0.9700000 0.44206358
0.9710000 0.44443212000000004
0.9720000 0.44679637
0.9730000 0.44915611000000005
0.9740000 0.451511
0.9750000 0.45386081999999994
0.9760000 0.45620529000000004
0.9770000 0.45854407
0.9780000 0.46087693999999996
0.9790000 0.46320357
0.9800000 0.46552373
0.9810000 0.46783709
0.9820000 0.47014337000000006
0.9830000 0.47244229
0.9840000 0.47473352999999996
0.9850000 0.47701680999999996
0.9860000 0.47929184999999996
0.9870000 0.48155830999999993
0.9880000 0.48381593000000006
0.9890000 0.48606437999999996
0.9900000 0.48830332000000004
0.9910000 0.49053244
0.9920000 0.49275146000000003
0.9930000 0.49496004000000005
0.9940000 0.49715787
0.9950000 0.49934462
0.9960000 0.50151995
0.9970000 0.50368356
0.9980000 0.5058351
0.9990000 0.5079742100000001
1.000000 0.51010055
1.001000 0.51221377
1.002000 0.51431353
1.003000 0.51639951
1.004000 0.51847133
1.005000 0.52052862
1.006000 0.5225710100000001
1.007000 0.52459817
1.008000 0.52660969
1.009000 0.5286052400000001
1.010000 0.5305844399999999
1.011000 0.53254687
1.012000 0.5344922200000001
1.013000 0.53642006
1.014000 0.5383300599999999
1.015000 0.54022181
1.016000 0.5420948800000001
1.017000 0.54394896
1.018000 0.54578362
1.019000 0.5475984899999999
1.020000 0.54939315
1.021000 0.5511671800000001
1.022000 0.55292025
1.023000 0.55465191
1.024000 0.55636177
1.025000 0.55804942
1.026000 0.55971448
1.027000 0.5613565
1.028000 0.56297509
1.029000 0.56456984
1.030000 0.5661403300000001
1.031000 0.5676861400000001
1.032000 0.56920685
1.033000 0.57070204
1.034000 0.5721712999999999
1.035000 0.57361415
1.036000 0.57503018
1.037000 0.5764189599999999
1.038000 0.5777800900000001
1.039000 0.57911314
1.040000 0.58041764
1.041000 0.58169318
1.042000 0.58293929
1.043000 0.58415555
1.044000 0.58534155
1.045000 0.5864968100000001
1.046000 0.58762087
1.047000 0.5887133099999999
1.048000 0.58977371
1.049000 0.59080161
1.050000 0.59179659
1.051000 0.59275818
1.052000 0.59368592
1.053000 0.59457934
1.054000 0.59543801
1.055000 0.59626149
1.056000 0.59704934
1.057000 0.59780106
1.058000 0.5985162199999999
1.059000 0.59919432
1.060000 0.59983493
1.061000 0.60043754
1.062000 0.60100174
1.063000 0.6015269999999999
1.064000 0.60201292
1.065000 0.60245898
1.066000 0.6028647100000001
1.067000 0.6032296500000001
1.068000 0.60355328
1.069000 0.60383515
1.070000 0.60407477
1.071000 0.6042717000000001
1.072000 0.60442542
1.073000 0.60453545
1.074000 0.60460134
1.075000 0.60462258
1.076000 0.60459869
1.077000 0.60452921
1.078000 0.60441364
1.079000 0.60425154
1.080000 0.6040424099999999
1.081000 0.60378574
1.082000 0.6034811
1.083000 0.6031279900000001
1.084000 0.60272599
1.085000 0.6022745700000001
1.086000 0.60177324
1.087000 0.60122157
1.088000 0.60061906
1.089000 0.5999652200000001
1.090000 0.5992596
1.091000 0.59850174
1.092000 0.59769116
1.093000 0.59682736
1.094000 0.5959098700000001
1.095000 0.59493822
1.096000 0.5939119500000001
1.097000 0.59283054
1.098000 0.59169359
1.099000 0.59050056
1.100000 0.58925101
1.101000 0.58794445
1.102000 0.58658044
1.103000 0.5851585
1.104000 0.5836781600000001
1.105000 0.5821389100000001
1.106000 0.58054035
1.107000 0.57888199
1.108000 0.57716337
1.109000 0.57538408
1.110000 0.5735436
1.111000 0.5716415100000001
1.112000 0.5696774
1.113000 0.56765075
1.114000 0.56556114
1.115000 0.56340815
1.116000 0.56119133
1.117000 0.55891024
1.118000 0.55656442
1.119000 0.55415346
1.120000 0.55167689
1.121000 0.54913433
1.122000 0.54652533
1.123000 0.5438494
1.124000 0.54110619
1.125000 0.53829523
1.126000 0.53541609
1.127000 0.5324683600000001
1.128000 0.52945162
1.129000 0.52636545
1.130000 0.52320943
1.131000 0.51998314
1.132000 0.51668617
1.133000 0.5133180900000001
1.134000 0.50987848
1.135000 0.50636698
1.136000 0.50278315
1.137000 0.49912659
1.138000 0.49539692999999996
1.139000 0.49159373
1.140000 0.48771664
1.141000 0.48376527
1.142000 0.47973925
1.143000 0.47563822
1.144000 0.47146180000000004
1.145000 0.46720961
1.146000 0.46288129
1.147000 0.45847655
1.148000 0.45399498
1.149000 0.4494363
1.150000 0.44480017
1.151000 0.44008624
1.152000 0.43529421
1.153000 0.43042377
1.154000 0.42547458
1.155000 0.42044637
1.156000 0.41533886000000003
1.157000 0.41015171000000006
1.158000 0.40488467
1.159000 0.39953738000000005
1.160000 0.39410964
1.161000 0.38860112
1.162000 0.38301155
1.163000 0.37734068
1.164000 0.37158822999999996
1.165000 0.36575394
1.166000 0.35983755
1.167000 0.35383881
1.168000 0.34775746
1.169000 0.34159324
1.170000 0.33534593
1.171000 0.32901529
1.172000 0.32260106
1.173000 0.31610304
1.174000 0.30952098
1.175000 0.30285472
1.176000 0.296104
1.177000 0.28926865
1.178000 0.28234848
1.179000 0.27534331
1.180000 0.26825294
1.181000 0.26107721
1.182000 0.253816
1.183000 0.24646911999999999
1.184000 0.23903642
1.185000 0.23151778
1.186000 0.22391309
1.187000 0.21622223000000002
1.188000 0.20844506000000002
1.189000 0.20058150000000002
1.190000 0.19263147
1.191000 0.18459485
1.192000 0.17647158999999998
1.193000 0.1682616
1.194000 0.1599648
1.195000 0.15158117
1.196000 0.14311061
1.197000 0.13455311
1.198000 0.12590862
1.199000 0.1171771
1.200000 0.10835852
1.201000 0.099452853
1.202000 0.090460089
1.203000 0.081380218
1.204000 0.072213233
1.205000 0.062959141
1.206000 0.053617958
1.207000 0.044189696
1.208000 0.034674385
1.209000 0.025072062
1.210000 0.015382777
1.211000 0.005606583
1.212000 -0.004256452700000001
1.213000 -0.014206255000000001
1.214000 -0.024242737
1.215000 -0.034365803
1.216000 -0.044575342000000004
1.217000 -0.054871239
1.218000 -0.06525336600000001
1.219000 -0.075721584
1.220000 -0.086275738
1.221000 -0.096915668
1.222000 -0.10764119999999999
1.223000 -0.11845217000000001
1.224000 -0.12934839
1.225000 -0.14032965
1.226000 -0.15139574
1.227000 -0.16254644
1.228000 -0.17378153000000002
1.229000 -0.18510077
1.230000 -0.19650392
1.231000 -0.20799070999999997
1.232000 -0.21956089999999998
1.233000 -0.23121419
1.234000 -0.24295032
1.235000 -0.25476902
1.236000 -0.26666997
1.237000 -0.2786529
1.238000 -0.29071749
1.239000 -0.3028634
1.240000 -0.31509034
1.241000 -0.32739795
1.242000 -0.33978592
1.243000 -0.35225387999999996
1.244000 -0.3648015
1.245000 -0.37742839
1.246000 -0.39013419
1.247000 -0.4029185
1.248000 -0.41578095
1.249000 -0.42872108
1.250000 -0.44173850000000003
1.251000 -0.45483275
1.252000 -0.46800341999999995
1.253000 -0.48125004
1.254000 -0.49457219
1.255000 -0.50796932
1.256000 -0.52144099
1.257000 -0.5349866600000001
1.258000 -0.54860585
1.259000 -0.56229802
1.260000 -0.57606259
1.261000 -0.5898990199999999
1.262000 -0.60380679
1.263000 -0.61778529
1.264000 -0.63183396
1.265000 -0.64595216
1.266000 -0.66013932
1.267000 -0.6743948399999999
1.268000 -0.6887180700000001
1.269000 -0.7031084
1.270000 -0.71756514
1.271000 -0.7320876700000001
1.272000 -0.7466753500000001
1.273000 -0.76132747
1.274000 -0.77604339
1.275000 -0.79082241
1.276000 -0.80566378
1.277000 -0.8205669000000001
1.278000 -0.83553102
1.279000 -0.85055539
1.280000 -0.8656392799999999
1.281000 -0.88078193
1.282000 -0.89598261
1.283000 -0.91124056
1.284000 -0.9265550399999999
1.285000 -0.94192522
1.286000 -0.9573503400000001
1.287000 -0.97282957
1.288000 -0.9883620799999999
1.289000 -1.0039471
1.290000 -1.0195836999999999
1.291000 -1.0352711
1.292000 -1.0510084
1.293000 -1.0667947
1.294000 -1.0826292
1.295000 -1.0985108000000001
1.296000 -1.1144388
1.297000 -1.1304121999999999
1.298000 -1.1464301
1.299000 -1.1624916
1.300000 -1.1785957
1.301000 -1.1947415
1.302000 -1.210928
1.303000 -1.2271541000000001
1.304000 -1.243419
1.305000 -1.2597217
1.306000 -1.2760612
1.307000 -1.2924365
1.308000 -1.3088465
1.309000 -1.3252902
1.310000 -1.3417667
1.311000 -1.3582748
1.312000 -1.3748136
1.313000 -1.3913820000000001
1.314000 -1.4079789
1.315000 -1.4246032
1.316000 -1.4412539
1.317000 -1.4579299000000001
1.318000 -1.4746301
1.319000 -1.4913532999999999
1.320000 -1.5080985
1.321000 -1.5248645
1.322000 -1.5416502
1.323000 -1.5584544
1.324000 -1.5752759
1.325000 -1.5921135999999998
1.326000 -1.6089663
1.327000 -1.6258328999999998
1.328000 -1.642712
1.329000 -1.6596027
1.330000 -1.6765034
1.331000 -1.6934132000000002
1.332000 -1.7103307
1.333000 -1.7272547
1.334000 -1.7441841
1.335000 -1.7611174
1.336000 -1.7780535
1.337000 -1.7949910999999998
1.338000 -1.8119289
1.339000 -1.8288657
1.340000 -1.8458001000000002
1.341000 -1.8627310000000001
1.342000 -1.8796571000000002
1.343000 -1.896577
1.344000 -1.9134894
1.345000 -1.9303931
1.346000 -1.9472867
1.347000 -1.964169
1.348000 -1.9810386
1.349000 -1.997894
1.350000 -2.0147342
1.351000 -2.0315575999999997
1.352000 -2.0483629999999997
1.353000 -2.0651489
1.354000 -2.0819142
1.355000 -2.0986574
1.356000 -2.115377
1.357000 -2.1320717
1.358000 -2.1487401999999998
1.359000 -2.1653809
1.360000 -2.1819925000000002
1.361000 -2.1985738
1.362000 -2.2151232
1.363000 -2.2316393
1.364000 -2.2481207
1.365000 -2.2645660000000003
1.366000 -2.2809736000000003
1.367000 -2.2973424
1.368000 -2.3136707
1.369000 -2.3299571
1.370000 -2.3462001
1.371000 -2.3623984
1.372000 -2.3785505
1.373000 -2.394655
1.374000 -2.4107102
1.375000 -2.4267148
1.376000 -2.4426673
1.377000 -2.4585662
1.378000 -2.4744103
1.379000 -2.4901979
1.380000 -2.5059275
1.381000 -2.5215978
1.382000 -2.5372071
1.383000 -2.5527542
1.384000 -2.5682375
1.385000 -2.5836555
1.386000 -2.5990067
1.387000 -2.6142896999999996
1.388000 -2.6295029000000003
1.389000 -2.6446449
1.390000 -2.6597142000000003
1.391000 -2.6747093
1.392000 -2.6896287
1.393000 -2.7044708
1.394000 -2.7192343
1.395000 -2.7339177
1.396000 -2.7485194
1.397000 -2.7630379
1.398000 -2.7774718
1.399000 -2.7918195
1.400000 -2.8060796
1.401000 -2.8202506
1.402000 -2.8343309
1.403000 -2.8483192
1.404000 -2.8622137
1.405000 -2.8760131
1.406000 -2.8897161000000002
1.407000 -2.9033208
1.408000 -2.9168261
1.409000 -2.9302305
1.410000 -2.9435322
1.411000 -2.9567299
1.412000 -2.9698223
1.413000 -2.9828077
1.414000 -2.9956847
1.415000 -3.0084521
1.416000 -3.021108
1.417000 -3.0336512
1.418000 -3.0460803000000003
1.419000 -3.0583937
1.420000 -3.0705899
1.421000 -3.0826677
1.422000 -3.0946255
1.423000 -3.1064618
1.424000 -3.1181753
1.425000 -3.1297645999999997
1.426000 -3.1412281
1.427000 -3.1525645
1.428000 -3.1637724
1.429000 -3.1748502999999997
1.430000 -3.1857971
1.431000 -3.1966113
1.432000 -3.2072913
1.433000 -3.2178356999999997
1.434000 -3.2282433999999998
1.435000 -3.2385129
1.436000 -3.2486428
1.437000 -3.2586313999999996
1.438000 -3.2684777
1.439000 -3.2781802
1.440000 -3.2877378
1.441000 -3.297149
1.442000 -3.3064127
1.443000 -3.3155273999999997
1.444000 -3.3244915
1.445000 -3.3333041
1.446000 -3.3419635000000003
1.447000 -3.3504687
1.448000 -3.3588182
1.449000 -3.3670108999999995
1.450000 -3.3750452
1.451000 -3.3829201
1.452000 -3.3906343999999997
1.453000 -3.3981867
1.454000 -3.4055758
1.455000 -3.4128007
1.456000 -3.4198597
1.457000 -3.4267519
1.458000 -3.4334759999999998
1.459000 -3.4400310000000003
1.460000 -3.4464154
1.461000 -3.4526281
1.462000 -3.4586679
1.463000 -3.4645338
1.464000 -3.4702245
1.465000 -3.4757390999999997
1.466000 -3.4810763000000002
1.467000 -3.4862347000000002
1.468000 -3.4912134999999997
1.469000 -3.4960117
1.470000 -3.5006285
1.471000 -3.5050623000000005
1.472000 -3.5093121
1.473000 -3.5133772
1.474000 -3.5172562999999997
1.475000 -3.5209484
1.476000 -3.5244527999999997
1.477000 -3.5277682999999995
1.478000 -3.5308938
1.479000 -3.5338285999999997
1.480000 -3.5365716
1.481000 -3.5391215
1.482000 -3.5414781
1.483000 -3.5436399
1.484000 -3.5456060999999996
1.485000 -3.547376
1.486000 -3.5489485000000003
1.487000 -3.5503226999999997
1.488000 -3.5514981
1.489000 -3.5524737
1.490000 -3.5532486000000003
1.491000 -3.5538219000000004
1.492000 -3.5541926000000004
1.493000 -3.5543602
1.494000 -3.5543241000000005
1.495000 -3.5540830000000003
1.496000 -3.5536366999999998
1.497000 -3.5529843999999997
1.498000 -3.5521249999999998
1.499000 -3.5510581
1.500000 -3.5497829000000003
1.501000 -3.5482991
1.502000 -3.5466056000000004
1.503000 -3.5447020000000005
1.504000 -3.5425875000000002
1.505000 -3.5402617999999997
1.506000 -3.5377242000000004
1.507000 -3.5349738
1.508000 -3.5320103
1.509000 -3.5288334
1.510000 -3.5254423
1.511000 -3.5218362
1.512000 -3.5180148
1.513000 -3.5139780000000003
1.514000 -3.5097248999999997
1.515000 -3.5052553
1.516000 -3.5005685
1.517000 -3.4956640999999995
1.518000 -3.4905421999999997
1.519000 -3.4852019999999997
1.520000 -3.4796432000000004
1.521000 -3.4738652
1.522000 -3.4678679
1.523000 -3.4616511
1.524000 -3.4552142
1.525000 -3.4485571
1.526000 -3.4416795000000002
1.527000 -3.4345813000000005
1.528000 -3.4272622000000004
1.529000 -3.4197219
1.530000 -3.4119601999999998
1.531000 -3.4039769
1.532000 -3.3957719999999996
1.533000 -3.3873453999999996
1.534000 -3.3786967
1.535000 -3.3698261
1.536000 -3.3607334000000004
1.537000 -3.3514187
1.538000 -3.3418819
1.539000 -3.3321228
1.540000 -3.3221412
1.541000 -3.3119376999999997
1.542000 -3.3015117
1.543000 -3.2908636999999996
1.544000 -3.2799933
1.545000 -3.2689008999999998
1.546000 -3.2575864
1.547000 -3.2460500000000003
1.548000 -3.2342918
1.549000 -3.222312
1.550000 -3.2101110000000004
1.551000 -3.1976886
1.552000 -3.185045
1.553000 -3.1721804
1.554000 -3.1590952999999997
1.555000 -3.1457897
1.556000 -3.1322639
1.557000 -3.1185182
1.558000 -3.1045528
1.559000 -3.0903682
1.560000 -3.0759647
1.561000 -3.0613428000000003
1.562000 -3.0465027
1.563000 -3.0314449
1.564000 -3.0161699
1.565000 -3.0006779
1.566000 -2.9849697
1.567000 -2.9690456
1.568000 -2.9529061
1.569000 -2.9365517
1.570000 -2.9199831
1.571000 -2.9032006999999997
1.572000 -2.8862052
1.573000 -2.8689971
1.574000 -2.8515771
1.575000 -2.8339459000000002
1.576000 -2.8161039999999997
1.577000 -2.7980519
1.578000 -2.7797908
1.579000 -2.7613209999999997
1.580000 -2.7426431
1.581000 -2.7237581
1.582000 -2.7046667
1.583000 -2.6853697
1.584000 -2.6658678
1.585000 -2.6461618
1.586000 -2.6262524999999997
1.587000 -2.606141
1.588000 -2.5858279
1.589000 -2.5653141
1.590000 -2.5446005
1.591000 -2.523688
1.592000 -2.5025778
1.593000 -2.4812704
1.594000 -2.4597671
1.595000 -2.4380688
1.596000 -2.4161765
1.597000 -2.3940913
1.598000 -2.3718143
1.599000 -2.3493463
1.600000 -2.3266885
1.601000 -2.3038421
1.602000 -2.2808081000000002
1.603000 -2.2575876000000004
1.604000 -2.2341818
1.605000 -2.2105916999999997
1.606000 -2.1868186
1.607000 -2.1628637
1.608000 -2.1387283
1.609000 -2.1144135
1.610000 -2.0899205
1.611000 -2.0652505000000003
1.612000 -2.0404048
1.613000 -2.0153847999999996
1.614000 -1.9901916
1.615000 -1.9648267000000001
1.616000 -1.9392911
1.617000 -1.9135863999999998
1.618000 -1.8877139
1.619000 -1.8616751
1.620000 -1.8354712
1.621000 -1.8091036
1.622000 -1.7825738
1.623000 -1.7558832
1.624000 -1.7290330999999999
1.625000 -1.7020252
1.626000 -1.6748609
1.627000 -1.6475416999999999
1.628000 -1.6200691
1.629000 -1.5924448
1.630000 -1.5646702
1.631000 -1.5367468
1.632000 -1.5086762999999999
1.633000 -1.4804602
1.634000 -1.4521001
1.635000 -1.4235976
1.636000 -1.3949543
1.637000 -1.366172
1.638000 -1.3372521
1.639000 -1.3081964
1.640000 -1.2790065
1.641000 -1.2496842
1.642000 -1.2202309999999998
1.643000 -1.1906488
1.644000 -1.1609391
1.645000 -1.1311037
1.646000 -1.1011444000000001
1.647000 -1.0710628
1.648000 -1.0408606
1.649000 -1.0105397
1.650000 -0.98010171
1.651000 -0.9495484599999999
1.652000 -0.9188816900000001
1.653000 -0.88810325
1.654000 -0.85721491
1.655000 -0.8262184400000001
1.656000 -0.79511572
1.657000 -0.76390863
1.658000 -0.73259897
1.659000 -0.7011885800000001
1.660000 -0.66967942
1.661000 -0.63807331
1.662000 -0.60637221
1.663000 -0.57457797
1.664000 -0.54269261
1.665000 -0.51071797
1.666000 -0.47865608
1.667000 -0.44650882
1.668000 -0.41427822000000003
1.669000 -0.38196621000000003
1.670000 -0.34957478999999997
1.671000 -0.31710593
1.672000 -0.28456161
1.673000 -0.2519438
1.674000 -0.21925450000000002
1.675000 -0.18649569
1.676000 -0.15366938
1.677000 -0.12077754
1.678000 -0.08782217
1.679000 -0.054805249
1.680000 -0.021728774
1.681000 0.011405249000000001
1.682000 0.044594822
1.683000 0.077837944
1.684000 0.1111326
1.685000 0.14447679000000002
1.686000 0.17786849999999998
1.687000 0.21130570999999998
1.688000 0.24478638
1.689000 0.27830849999999996
1.690000 0.31187001
1.691000 0.34546889
1.692000 0.37910309999999997
1.693000 0.41277055
1.694000 0.4464692
1.695000 0.480197
1.696000 0.51395185
1.697000 0.54773167
1.698000 0.58153439
1.699000 0.6153579299999999
1.700000 0.64920019
1.701000 0.68305908
1.702000 0.71693254
1.703000 0.75081843
1.704000 0.78471471
1.705000 0.81861923
1.706000 0.85252998
1.707000 0.88644484
1.708000 0.9203616499999999
1.709000 0.9542784699999999
1.710000 0.98819314
1.711000 1.0221035
1.712000 1.0560076999999999
1.713000 1.0899035
1.714000 1.123789
1.715000 1.1576619
1.716000 1.1915204000000001
1.717000 1.2253623
1.718000 1.2591857
1.719000 1.2929885
1.720000 1.3267686
1.721000 1.3605239999999998
1.722000 1.3942527999999998
1.723000 1.4279528
1.724000 1.461622
1.725000 1.4952586
1.726000 1.5288604000000001
1.727000 1.5624255
1.728000 1.5959518
1.729000 1.6294373000000002
1.730000 1.66288
1.731000 1.6962778
1.732000 1.7296288
1.733000 1.7629309999999998
1.734000 1.7961824000000002
1.735000 1.8293811
1.736000 1.8625248
1.737000 1.8956119
1.738000 1.9286402
1.739000 1.9616076999999998
1.740000 1.9945126
1.741000 2.0273529
1.742000 2.0601267
1.743000 2.092832
1.744000 2.1254668
1.745000 2.1580294
1.746000 2.1905178000000003
1.747000 2.2229301
1.748000 2.2552645
1.749000 2.287519
1.750000 2.3196917
1.751000 2.351781
1.752000 2.3837848
1.753000 2.4157014
1.754000 2.447529
1.755000 2.4792656
1.756000 2.5109095000000003
1.757000 2.542459
1.758000 2.5739122
1.759000 2.6052674000000002
1.760000 2.6365228000000003
1.761000 2.6676767
1.762000 2.6987273
1.763000 2.7296728999999997
1.764000 2.7605118
1.765000 2.7912421
1.766000 2.8218623000000003
1.767000 2.8523706
1.768000 2.8827651999999997
1.769000 2.9130447999999998
1.770000 2.9432073
1.771000 2.9732514
1.772000 3.0031754
1.773000 3.0329775
1.774000 3.0626561
1.775000 3.0922098
1.776000 3.121637
1.777000 3.1509358
1.778000 3.1801052000000003
1.779000 3.2091430999999995
1.780000 3.2380484000000003
1.781000 3.2668196
1.782000 3.2954548
1.783000 3.3239528999999997
1.784000 3.3523124
1.785000 3.3805314
1.786000 3.4086089999999998
1.787000 3.4365438
1.788000 3.4643341000000003
1.789000 3.4919787
1.790000 3.5194761999999997
1.791000 3.5468251
1.792000 3.5740241
1.793000 3.6010720000000003
1.794000 3.6279674999999996
1.795000 3.6547091
1.796000 3.6812957
1.797000 3.7077259000000002
1.798000 3.7339982000000003
1.799000 3.7601112999999997
1.800000 3.7860643
1.801000 3.811856
1.802000 3.8374849
1.803000 3.8629498
1.804000 3.8882494
1.805000 3.9133828000000004
1.806000 3.9383486000000003
1.807000 3.9631456000000003
1.808000 3.9877728
1.809000 4.0122289
1.810000 4.036513
1.811000 4.0606242
1.812000 4.084561
1.813000 4.1083228
1.814000 4.1319083
1.815000 4.1553169
1.816000 4.178547099999999
1.817000 4.2015985
1.818000 4.2244695
1.819000 4.2471599
1.820000 4.2696681
1.821000 4.2919938
1.822000 4.3141358
1.823000 4.336093399999999
1.824000 4.3578655
1.825000 4.3794515999999994
1.826000 4.400850800000001
1.827000 4.4220623
1.828000 4.4430852
1.829000 4.4639185
1.830000 4.4845618
1.831000 4.5050144
1.832000 4.5252755
1.833000 4.545344
1.834000 4.5652196
1.835000 4.5849014
1.836000 4.6043888
1.837000 4.6236809
1.838000 4.642777499999999
1.839000 4.6616774
1.840000 4.6803802
1.841000 4.6988856000000006
1.842000 4.7171924
1.843000 4.7353003
1.844000 4.7532089
1.845000 4.7709174
1.846000 4.7884256
1.847000 4.805732900000001
1.848000 4.8228391
1.849000 4.839743299999999
1.850000 4.8564453
1.851000 4.8729446
1.852000 4.8892409
1.853000 4.9053341
1.854000 4.9212236
1.855000 4.9369093
1.856000 4.9523905
1.857000 4.9676672
1.858000 4.9827392999999995
1.859000 4.9976062
1.860000 5.0122678
1.861000 5.0267238
1.862000 5.0409742
1.863000 5.0550185
1.864000 5.0688565
1.865000 5.0824881
1.866000 5.095913299999999
1.867000 5.1091317
1.868000 5.1221429999999994
1.869000 5.1349472
1.870000 5.1475443
1.871000 5.1599339
1.872000 5.1721156
1.873000 5.184089800000001
1.874000 5.1958557
1.875000 5.2074138
1.876000 5.2187636
1.877000 5.2299055999999995
1.878000 5.240839299999999
1.879000 5.2515645
1.880000 5.2620813
1.881000 5.272389899999999
1.882000 5.2824903
1.883000 5.2923821
1.884000 5.3020656
1.885000 5.3115413
1.886000 5.3208087
1.887000 5.3298682
1.888000 5.3387199
1.889000 5.3473637
1.890000 5.3557999
1.891000 5.3640287
1.892000 5.3720504
1.893000 5.3798653000000005
1.894000 5.3874735
1.895000 5.3948749
1.896000 5.4020703
1.897000 5.409059699999999
1.898000 5.4158431
1.899000 5.4224208
1.900000 5.4287933
1.901000 5.4349609
1.902000 5.4409239
1.903000 5.4466825000000005
1.904000 5.4522369
1.905000 5.4575872
1.906000 5.462734
1.907000 5.4676775
1.908000 5.4724179
1.909000 5.4769553
1.910000 5.481290400000001
1.911000 5.4854233
1.912000 5.4893546
1.913000 5.4930843
1.914000 5.496612900000001
1.915000 5.4999407
1.916000 5.5030685
1.917000 5.505996199999999
1.918000 5.5087242000000005
1.919000 5.5112533
1.920000 5.5135838999999995
1.921000 5.5157159
1.922000 5.517650000000001
1.923000 5.519387099999999
1.924000 5.5209272
1.925000 5.5222709000000005
1.926000 5.523418599999999
1.927000 5.5243712
1.928000 5.5251289
1.929000 5.5256922
1.930000 5.5260617
1.931000 5.5262376
1.932000 5.5262208
1.933000 5.5260114
1.934000 5.5256102
1.935000 5.5250179
1.936000 5.5242347999999994
1.937000 5.5232614
1.938000 5.522098000000001
1.939000 5.5207454
1.940000 5.5192038
1.941000 5.5174742
1.942000 5.515556800000001
1.943000 5.513452
1.944000 5.5111606
1.945000 5.508682899999999
1.946000 5.5060193
1.947000 5.5031706
1.948000 5.5001374
1.949000 5.4969203
1.950000 5.4935195
1.951000 5.4899357
1.952000 5.4861695
1.953000 5.4822214
1.954000 5.4780923
1.955000 5.4737824999999996
1.956000 5.4692928
1.957000 5.4646235
1.958000 5.4597754
1.959000 5.4547492
1.960000 5.4495454
1.961000 5.444164600000001
1.962000 5.4386076
1.963000 5.432874699999999
1.964000 5.4269668
1.965000 5.4208845
1.966000 5.4146282
1.967000 5.4081988
1.968000 5.4015964
1.969000 5.394822
1.970000 5.3878758
1.971000 5.3807586
1.972000 5.3734712
1.973000 5.3660139000000004
1.974000 5.3583872
1.975000 5.3505916000000004
1.976000 5.3426277
1.977000 5.3344958
1.978000 5.3261966
1.979000 5.3177305
1.980000 5.3090982
1.981000 5.3002998
1.982000 5.2913364
1.983000 5.282208
1.984000 5.2729152
1.985000 5.2634589
1.986000 5.2538395
1.987000 5.2440573
1.988000 5.234113
1.989000 5.224007
1.990000 5.2137401
1.991000 5.2033126
1.992000 5.1927254
1.993000 5.1819786
1.994000 5.1710728999999995
1.995000 5.160008700000001
1.996000 5.1487871
1.997000 5.1374082
1.998000 5.1258723999999996
1.999000 5.1141806
2.000000 5.1023331
2.001000 5.0903305
2.002000 5.0781734
2.003000 5.0658621
2.004000 5.0533969
2.005000 5.0407782
2.006000 5.0280068
2.007000 5.015083
2.008000 5.0020069
2.009000 4.9887791
2.010000 4.9754001
2.011000 4.9618702
2.012000 4.9481899
2.013000 4.934359
2.014000 4.9203783
2.015000 4.9062479
2.016000 4.8919685
2.017000 4.8775401
2.018000 4.862963
2.019000 4.8482377
2.020000 4.8333645
2.021000 4.818343700000001
2.022000 4.8031759
2.023000 4.7878612
2.024000 4.772399699999999
2.025000 4.7567919
2.026000 4.7410384
2.027000 4.7251392
2.028000 4.7090948
2.029000 4.6929054
2.030000 4.6765715
2.031000 4.660093
2.032000 4.6434708
2.033000 4.6267048
2.034000 4.6097953
2.035000 4.592742400000001
2.036000 4.5755468
2.037000 4.5582086
2.038000 4.540727700000001
2.039000 4.5231048000000005
2.040000 4.5053396
2.041000 4.4874329
2.042000 4.4693843
2.043000 4.451194
2.044000 4.4328626
2.045000 4.41439
2.046000 4.395776199999999
2.047000 4.3770213
2.048000 4.3581255
2.049000 4.3390885
2.050000 4.3199107
2.051000 4.3005921
2.052000 4.2811330000000005
2.053000 4.2615332
2.054000 4.2417929
2.055000 4.2219121
2.056000 4.2018909
2.057000 4.1817293
2.058000 4.1614272
2.059000 4.140985
2.060000 4.1204028
2.061000 4.0996805
2.062000 4.0788181
2.063000 4.0578157
2.064000 4.0366732
2.065000 4.0153909
2.066000 3.993969
2.067000 3.9724074
2.068000 3.9507061
2.069000 3.9288651
2.070000 3.9068844
2.071000 3.884764
2.072000 3.8625039
2.073000 3.8401040999999996
2.074000 3.8175646
2.075000 3.7948853999999996
2.076000 3.7720662000000003
2.077000 3.7491072
2.078000 3.7260082
2.079000 3.7027691000000003
2.080000 3.6793899
2.081000 3.6558702999999997
2.082000 3.6322102000000003
2.083000 3.6084097
2.084000 3.5844684
2.085000 3.5603865999999997
2.086000 3.5361636
2.087000 3.5117998999999998
2.088000 3.4872949
2.089000 3.4626484
2.090000 3.4378603
2.091000 3.4129306999999995
2.092000 3.3878595
2.093000 3.3626463
2.094000 3.3372908999999997
2.095000 3.3117935000000003
2.096000 3.2861534999999997
2.097000 3.2603711
2.098000 3.2344459999999997
2.099000 3.2083782999999997
2.100000 3.1821676
2.101000 3.1558137
2.102000 3.1293165
2.103000 3.1026756
2.104000 3.0758912
2.105000 3.0489629000000003
2.106000 3.0218905
2.107000 2.9946739
2.108000 2.9673127
2.109000 2.9398071000000003
2.110000 2.9121565
2.111000 2.8843608
2.112000 2.8564198
2.113000 2.8283333
2.114000 2.800101
2.115000 2.7717227
2.116000 2.7431982
2.117000 2.7145272
2.118000 2.6857095
2.119000 2.6567448000000002
2.120000 2.627633
2.121000 2.5983736
2.122000 2.5689665
2.123000 2.5394116
2.124000 2.5097083
2.125000 2.4798568
2.126000 2.4498566999999998
2.127000 2.4197079
2.128000 2.3894101
2.129000 2.3589633
2.130000 2.3283671999999997
2.131000 2.2976216000000003
2.132000 2.2667265
2.133000 2.2356814
2.134000 2.2044865000000002
2.135000 2.1731416
2.136000 2.1416465
2.137000 2.1100008999999997
2.138000 2.078205
2.139000 2.0462583999999997
2.140000 2.0141609000000003
2.141000 1.9819126
2.142000 1.9495130999999999
2.143000 1.9169625
2.144000 1.8842603999999998
2.145000 1.8514066999999998
2.146000 1.8184011999999998
2.147000 1.7852436999999999
2.148000 1.7519342
2.149000 1.7184725
2.150000 1.6848583000000001
2.151000 1.6510915000000002
2.152000 1.617172
2.153000 1.5830997
2.154000 1.5488744
2.155000 1.5144959
2.156000 1.4799641000000001
2.157000 1.445279
2.158000 1.4104404
2.159000 1.3754481
2.160000 1.3403024
2.161000 1.3050028
2.162000 1.2695494999999999
2.163000 1.2339423999999999
2.164000 1.1981815
2.165000 1.1622667999999998
2.166000 1.1261983999999998
2.167000 1.0899762
2.168000 1.0536002
2.169000 1.0170706999999999
2.170000 0.98038753
2.171000 0.94355093
2.172000 0.90656104
2.173000 0.86941794
2.174000 0.8321217299999999
2.175000 0.7946725
2.176000 0.75707049
2.177000 0.71931579
2.178000 0.68140863
2.179000 0.64334911
2.180000 0.60513746
2.181000 0.56677382
2.182000 0.5282584100000001
2.183000 0.48959143
2.184000 0.45077312
2.185000 0.41180365
2.186000 0.37268323
2.187000 0.33341213
2.188000 0.29399055
2.189000 0.25441877
2.190000 0.21469702
2.191000 0.1748256
2.192000 0.13480478
2.193000 0.094634836
2.194000 0.054316095
2.195000 0.013848880000000001
2.196000 -0.02676647
2.197000 -0.067529595
2.198000 -0.10844012000000001
2.199000 -0.14949763
2.200000 -0.19070173
2.201000 -0.23205195999999997
2.202000 -0.27354786000000003
2.203000 -0.31518897
2.204000 -0.35697476
2.205000 -0.39890474
2.206000 -0.44097835
2.207000 -0.48319506
2.208000 -0.52555427
2.209000 -0.56805536
2.210000 -0.61069774
2.211000 -0.65348074
2.212000 -0.6964037200000001
2.213000 -0.73946603
2.214000 -0.7826669099999999
2.215000 -0.82600573
2.216000 -0.86948173
2.217000 -0.91309417
2.218000 -0.9568422099999999
2.219000 -1.0007252
2.220000 -1.0447422
2.221000 -1.0888925
2.222000 -1.1331750999999999
2.223000 -1.1775893000000002
2.224000 -1.2221342
2.225000 -1.2668089
2.226000 -1.3116124999999998
2.227000 -1.356544
2.228000 -1.4016024999999999
2.229000 -1.446787
2.230000 -1.4920966
2.231000 -1.5375302
2.232000 -1.5830869
2.233000 -1.6287657
2.234000 -1.6745652999999998
2.235000 -1.7204849000000002
2.236000 -1.7665232
2.237000 -1.8126791
2.238000 -1.8589515
2.239000 -1.9053391999999998
2.240000 -1.9518411
2.241000 -1.9984558
2.242000 -2.0451823
2.243000 -2.0920193
2.244000 -2.1389654
2.245000 -2.1860195
2.246000 -2.2331802
2.247000 -2.2804461000000003
2.248000 -2.327816
2.249000 -2.3752883
2.250000 -2.4228618
2.251000 -2.470535
2.252000 -2.5183065
2.253000 -2.5661748
2.254000 -2.6141383
2.255000 -2.6621956
2.256000 -2.7103452
2.257000 -2.7585855
2.258000 -2.8069148
2.259000 -2.8553315
2.260000 -2.903834
2.261000 -2.9524205
2.262000 -3.0010896
2.263000 -3.0498393
2.264000 -3.0986682
2.265000 -3.1475741
2.266000 -3.1965556999999998
2.267000 -3.2456111
2.268000 -3.2947384000000004
2.269000 -3.3439357000000003
2.270000 -3.3932011999999996
2.271000 -3.4425329
2.272000 -3.4919288
2.273000 -3.5413872
2.274000 -3.5909063999999997
2.275000 -3.6404841
2.276000 -3.6901182999999995
2.277000 -3.7398074
2.278000 -3.7895488999999998
2.279000 -3.8393412000000002
2.280000 -3.8891818000000002
2.281000 -3.9390690999999998
2.282000 -3.9890006
2.283000 -4.0389745999999995
2.284000 -4.0889888999999995
2.285000 -4.1390408
2.286000 -4.1891288
2.287000 -4.2392503
2.288000 -4.2894032
2.289000 -4.3395851
2.290000 -4.3897942
2.291000 -4.4400278
2.292000 -4.4902839
2.293000 -4.5405596
2.294000 -4.5908533
2.295000 -4.6411622
2.296000 -4.6914842
2.297000 -4.7418166
2.298000 -4.7921572
2.299000 -4.8425034
2.300000 -4.892852899999999
2.301000 -4.9432032
2.302000 -4.9935516
2.303000 -5.0438959
2.304000 -5.0942335
2.305000 -5.1445618
2.306000 -5.1948778
2.307000 -5.245179299999999
2.308000 -5.2954637
2.309000 -5.3457282
2.310000 -5.3959700999999995
2.311000 -5.446187
2.312000 -5.496376
2.313000 -5.5465344
2.314000 -5.5966593
2.315000 -5.6467485
2.316000 -5.6967985
2.317000 -5.7468072
2.318000 -5.7967715
2.319000 -5.8466885
2.320000 -5.8965556
2.321000 -5.9463702
2.322000 -5.9961289
2.323000 -6.0458291
2.324000 -6.0954683
2.325000 -6.1450433
2.326000 -6.1945513
2.327000 -6.2439892
2.328000 -6.2933542
2.329000 -6.3426435
2.330000 -6.3918538
2.331000 -6.440983
2.332000 -6.490027199999999
2.333000 -6.538984200000001
2.334000 -6.587851000000001
2.335000 -6.636624
2.336000 -6.6853009000000005
2.337000 -6.733878
2.338000 -6.782352899999999
2.339000 -6.8307221
2.340000 -6.8789825
2.341000 -6.9271311
2.342000 -6.975165799999999
2.343000 -7.0230819
2.344000 -7.0708774000000005
2.345000 -7.1185492
2.346000 -7.166093599999999
2.347000 -7.2135083
2.348000 -7.2607897
2.349000 -7.3079348
2.350000 -7.3549397
2.351000 -7.401801600000001
2.352000 -7.4485175
2.353000 -7.4950844000000005
2.354000 -7.5414993
2.355000 -7.5877585
2.356000 -7.6338589
2.357000 -7.679796999999999
2.358000 -7.7255696
2.359000 -7.7711739
2.360000 -7.816606800000001
2.361000 -7.8618646
2.362000 -7.9069443
2.363000 -7.951842200000001
2.364000 -7.996555399999999
2.365000 -8.0410808
2.366000 -8.0854155
2.367000 -8.129555700000001
2.368000 -8.173498499999999
2.369000 -8.217240100000001
2.370000 -8.2607783
2.371000 -8.3041094
2.372000 -8.347230399999999
2.373000 -8.3901376
2.374000 -8.4328286
2.375000 -8.4752999
2.376000 -8.517548399999999
2.377000 -8.5595705
2.378000 -8.6013637
2.379000 -8.6429246
2.380000 -8.68425
2.381000 -8.725336200000001
2.382000 -8.766181000000001
2.383000 -8.8067807
2.384000 -8.8471323
2.385000 -8.8872328
2.386000 -8.9270785
2.387000 -8.9666665
2.388000 -9.0059936
2.389000 -9.045057
2.390000 -9.083853699999999
2.391000 -9.122379899999999
2.392000 -9.1606326
2.393000 -9.198609000000001
2.394000 -9.236305999999999
2.395000 -9.2737198
2.396000 -9.3108475
2.397000 -9.3476862
2.398000 -9.3842328
2.399000 -9.4204836
2.400000 -9.4564363
2.401000 -9.4920874
2.402000 -9.5274337
2.403000 -9.5624723
2.404000 -9.5972002
2.405000 -9.6316144
2.406000 -9.665712
2.407000 -9.6994899
2.408000 -9.732945299999999
2.409000 -9.766075
2.410000 -9.7988769
2.411000 -9.8313473
2.412000 -9.863483200000001
2.413000 -9.8952822
2.414000 -9.9267416
2.415000 -9.9578582
2.416000 -9.9886291
2.417000 -10.01905
2.418000 -10.04912
2.419000 -10.07884
2.420000 -10.1082
2.421000 -10.137210000000001
2.422000 -10.16585
2.423000 -10.19412
2.424000 -10.22203
2.425000 -10.24957
2.426000 -10.27673
2.427000 -10.303519999999999
2.428000 -10.32993
2.429000 -10.355970000000001
2.430000 -10.38162
2.431000 -10.406880000000001
2.432000 -10.43175
2.433000 -10.45624
2.434000 -10.48033
2.435000 -10.50402
2.436000 -10.52732
2.437000 -10.550220000000001
2.438000 -10.57271
2.439000 -10.5948
2.440000 -10.616480000000001
2.441000 -10.63775
2.442000 -10.65861
2.443000 -10.67905
2.444000 -10.69908
2.445000 -10.71869
2.446000 -10.73788
2.447000 -10.75664
2.448000 -10.774980000000001
2.449000 -10.79289
2.450000 -10.81038
2.451000 -10.82743
2.452000 -10.844040000000001
2.453000 -10.86023
2.454000 -10.87597
2.455000 -10.89128
2.456000 -10.90614
2.457000 -10.92057
2.458000 -10.93454
2.459000 -10.948080000000001
2.460000 -10.96116
2.461000 -10.97379
2.462000 -10.98597
2.463000 -10.9977
2.464000 -11.00898
2.465000 -11.0198
2.466000 -11.03016
2.467000 -11.04006
2.468000 -11.0495
2.469000 -11.05847
2.470000 -11.06699
2.471000 -11.07503
2.472000 -11.08262
2.473000 -11.089730000000001
2.474000 -11.09637
2.475000 -11.10255
2.476000 -11.10825
2.477000 -11.113480000000001
2.478000 -11.11823
2.479000 -11.12251
2.480000 -11.12631
2.481000 -11.12963
2.482000 -11.132480000000001
2.483000 -11.13485
2.484000 -11.13673
2.485000 -11.13814
2.486000 -11.13906
2.487000 -11.1395
2.488000 -11.13945
2.489000 -11.138919999999999
2.490000 -11.13791
2.491000 -11.13641
2.492000 -11.13442
2.493000 -11.13195
2.494000 -11.12899
2.495000 -11.12554
2.496000 -11.121599999999999
2.497000 -11.11717
2.498000 -11.112260000000001
2.499000 -11.10685
2.500000 -11.10095
2.501000 -11.09457
2.502000 -11.08769
2.503000 -11.08032
2.504000 -11.072460000000001
2.505000 -11.064110000000001
2.506000 -11.05527
2.507000 -11.04593
2.508000 -11.03611
2.509000 -11.02579
2.510000 -11.014980000000001
2.511000 -11.003680000000001
2.512000 -10.99189
2.513000 -10.97961
2.514000 -10.96684
2.515000 -10.95357
2.516000 -10.939820000000001
2.517000 -10.92557
2.518000 -10.91084
2.519000 -10.895620000000001
2.520000 -10.879900000000001
2.521000 -10.8637
2.522000 -10.84702
2.523000 -10.82984
2.524000 -10.81218
2.525000 -10.79404
2.526000 -10.7754
2.527000 -10.75629
2.528000 -10.73669
2.529000 -10.71661
2.530000 -10.69604
2.531000 -10.674999999999999
2.532000 -10.65347
2.533000 -10.63147
2.534000 -10.608979999999999
2.535000 -10.58602
2.536000 -10.56259
2.537000 -10.53867
2.538000 -10.514289999999999
2.539000 -10.489429999999999
2.540000 -10.4641
2.541000 -10.4383
2.542000 -10.41203
2.543000 -10.38529
2.544000 -10.35809
2.545000 -10.33042
2.546000 -10.30229
2.547000 -10.27369
2.548000 -10.24463
2.549000 -10.215119999999999
2.550000 -10.185139999999999
2.551000 -10.15471
2.552000 -10.12383
2.553000 -10.09249
2.554000 -10.0607
2.555000 -10.02846
2.556000 -9.9957757
2.557000 -9.9626444
2.558000 -9.9290699
2.559000 -9.8950543
2.560000 -9.860599
2.561000 -9.8257057
2.562000 -9.7903773
2.563000 -9.7546153
2.564000 -9.7184226
2.565000 -9.6818008
2.566000 -9.644751999999999
2.567000 -9.607278599999999
2.568000 -9.5693827
2.569000 -9.5310666
2.570000 -9.4923325
2.571000 -9.4531827
2.572000 -9.4136193
2.573000 -9.3736447
2.574000 -9.3332611
2.575000 -9.2924714
2.576000 -9.2512771
2.577000 -9.2096813
2.578000 -9.1676861
2.579000 -9.1252945
2.580000 -9.0825088
2.581000 -9.0393312
2.582000 -8.9957647
2.583000 -8.9518122
2.584000 -8.9074761
2.585000 -8.862758399999999
2.586000 -8.817663000000001
2.587000 -8.7721922
2.588000 -8.726348
2.589000 -8.6801343
2.590000 -8.633553200000001
2.591000 -8.5866086
2.592000 -8.5393026
2.593000 -8.4916383
2.594000 -8.443618599999999
2.595000 -8.3952472
2.596000 -8.346526299999999
2.597000 -8.297459
2.598000 -8.248049
2.599000 -8.1982993
2.600000 -8.1482127
2.601000 -8.097792400000001
2.602000 -8.0470413
2.603000 -7.9959631
2.604000 -7.9445608
2.605000 -7.8928373999999994
2.606000 -7.8407958
2.607000 -7.788439799999999
2.608000 -7.7357724
2.609000 -7.6827966
2.610000 -7.629516
2.611000 -7.5759329
2.612000 -7.5220518
2.613000 -7.4678749
2.614000 -7.4134059
2.615000 -7.3586486
2.616000 -7.303606
2.617000 -7.248280899999999
2.618000 -7.1926773
2.619000 -7.136798699999999
2.620000 -7.0806481
2.621000 -7.0242293
2.622000 -6.967545299999999
2.623000 -6.9105998
2.624000 -6.8533964
2.625000 -6.7959382999999995
2.626000 -6.7382291
2.627000 -6.680272499999999
2.628000 -6.622072299999999
2.629000 -6.5636322
2.630000 -6.5049551
2.631000 -6.4460449
2.632000 -6.386905199999999
2.633000 -6.3275397
2.634000 -6.2679514
2.635000 -6.2081444999999995
2.636000 -6.1481223
2.637000 -6.0878884
2.638000 -6.0274463
2.639000 -5.9667997
2.640000 -5.9059523
2.641000 -5.844907500000001
2.642000 -5.7836688999999994
2.643000 -5.72224
2.644000 -5.6606244
2.645000 -5.5988256
2.646000 -5.5368472
2.647000 -5.474693
2.648000 -5.4123662
2.649000 -5.3498708
2.650000 -5.2872099
2.651000 -5.2243873
2.652000 -5.1614068
2.653000 -5.0982717
2.654000 -5.034985799999999
2.655000 -4.9715523
2.656000 -4.9079752999999995
2.657000 -4.844258399999999
2.658000 -4.780405
2.659000 -4.7164187
2.660000 -4.6523031
2.661000 -4.5880619
2.662000 -4.5236986
2.663000 -4.4592168
2.664000 -4.394620300000001
2.665000 -4.3299124
2.666000 -4.265096799999999
2.667000 -4.2001773
2.668000 -4.1351568
2.669000 -4.0700395
2.670000 -4.0048283
2.671000 -3.9395268999999997
2.672000 -3.8741387
2.673000 -3.8086675
2.674000 -3.7431162
2.675000 -3.6774885
2.676000 -3.6117878
2.677000 -3.5460173999999998
2.678000 -3.4801806999999996
2.679000 -3.4142811
2.680000 -3.3483218000000003
2.681000 -3.2823063
2.682000 -3.2162379
2.683000 -3.15012
2.684000 -3.0839557
2.685000 -3.0177485
2.686000 -2.9515017
2.687000 -2.8852183
2.688000 -2.8189018
2.689000 -2.7525555
2.690000 -2.6861826
2.691000 -2.6197862
2.692000 -2.5533697
2.693000 -2.4869361999999997
2.694000 -2.4204889
2.695000 -2.3540312
2.696000 -2.2875661
2.697000 -2.2210969
2.698000 -2.1546265
2.699000 -2.0881582
2.700000 -2.0216951
2.701000 -1.95524
2.702000 -1.8887961000000002
2.703000 -1.8223666
2.704000 -1.7559541
2.705000 -1.6895615999999998
2.706000 -1.6231921
2.707000 -1.5568484
2.708000 -1.4905334
2.709000 -1.4242497
2.710000 -1.3580003999999999
2.711000 -1.291788
2.712000 -1.2256153
2.713000 -1.1594851
2.714000 -1.0933998
2.715000 -1.0273623
2.716000 -0.96137514
2.717000 -0.89544095
2.718000 -0.8295622699999999
2.719000 -0.76374169
2.720000 -0.69798175
2.721000 -0.632285
2.722000 -0.56665395
2.723000 -0.50109113
2.724000 -0.43559894000000005
2.725000 -0.37017985999999997
2.726000 -0.30483631
2.727000 -0.23957069
2.728000 -0.17438537
2.729000 -0.10928267000000001
2.730000 -0.044264924
2.731000 0.020665595000000002
2.732000 0.08550664100000001
2.733000 0.15025599
2.734000 0.21491143999999998
2.735000 0.27947086
2.736000 0.34393212
2.737000 0.40829317000000004
2.738000 0.47255190999999996
2.739000 0.53670639
2.740000 0.6007546100000001
2.741000 0.6646946100000001
2.742000 0.72852448
2.743000 0.7922424000000001
2.744000 0.85584652
2.745000 0.9193349599999999
2.746000 0.9827059699999999
2.747000 1.0459579
2.748000 1.109089
2.749000 1.1720975999999999
2.750000 1.234982
2.751000 1.2977406
2.752000 1.3603719
2.753000 1.4228743
2.754000 1.4852461000000001
2.755000 1.5474861
2.756000 1.6095925
2.757000 1.671564
2.758000 1.7333992
2.759000 1.7950964999999999
2.760000 1.8566547
2.761000 1.9180724
2.762000 1.9793482
2.763000 2.0404809999999998
2.764000 2.1014692000000004
2.765000 2.162312
2.766000 2.2230078
2.767000 2.2835556
2.768000 2.3439543
2.769000 2.4042029
2.770000 2.4643002000000003
2.771000 2.5242451999999997
2.772000 2.5840368
2.773000 2.6436742
2.774000 2.7031565
2.775000 2.7624829
2.776000 2.8216524
2.777000 2.8806642
2.778000 2.9395174
2.779000 2.9982114
2.780000 3.0567454
2.781000 3.1151187
2.782000 3.1733303999999998
2.783000 3.2313801000000004
2.784000 3.2892673999999995
2.785000 3.3469915
2.786000 3.4045517
2.787000 3.4619473
2.788000 3.5191778
2.789000 3.5762429
2.790000 3.6331423000000003
2.791000 3.6898751
2.792000 3.7464409999999995
2.793000 3.8028397
2.794000 3.8590702999999995
2.795000 3.915133
2.796000 3.9710276
2.797000 4.0267535
2.798000 4.0823106
2.799000 4.137698599999999
2.800000 4.1929174
2.801000 4.2479667999999995
2.802000 4.3028466000000005
2.803000 4.357557
2.804000 4.4120975
2.805000 4.4664685
2.806000 4.52067
2.807000 4.5747019
2.808000 4.6285644
2.809000 4.6822574
2.810000 4.7357813
2.811000 4.789136
2.812000 4.8423219
2.813000 4.8953394999999995
2.814000 4.948188399999999
2.815000 5.0008692
2.816000 5.053382
2.817000 5.1057272000000005
2.818000 5.1579051
2.819000 5.2099161
2.820000 5.2617602
2.821000 5.3134378
2.822000 5.3649493
2.823000 5.4162949000000005
2.824000 5.4674752
2.825000 5.5184904
2.826000 5.569341
2.827000 5.6200277
2.828000 5.6705505
2.829000 5.7209097
2.830000 5.7711061
2.831000 5.8211397
2.832000 5.8710116999999995
2.833000 5.920722
2.834000 5.970271299999999
2.835000 6.0196601
2.836000 6.0688891
2.837000 6.1179586
2.838000 6.1668698
2.839000 6.215623
2.840000 6.2642187
2.841000 6.3126579000000005
2.842000 6.360941400000001
2.843000 6.4090692
2.844000 6.4570427
2.845000 6.5048628
2.846000 6.552530099999999
2.847000 6.6000454
2.848000 6.647409499999999
2.849000 6.694623099999999
2.850000 6.7416869
2.851000 6.7886025000000005
2.852000 6.8353698000000005
2.853000 6.8819903
2.854000 6.9284648
2.855000 6.974793999999999
2.856000 7.020978599999999
2.857000 7.067019500000001
2.858000 7.1129173
2.859000 7.1586736
2.860000 7.204288200000001
2.861000 7.2497628999999995
2.862000 7.2950974
2.863000 7.3402934
2.864000 7.3853515
2.865000 7.4302725
2.866000 7.475058
2.867000 7.5197078
2.868000 7.5642236
2.869000 7.6086052
2.870000 7.6528542
2.871000 7.6969712999999995
2.872000 7.740958000000001
2.873000 7.784814399999999
2.874000 7.8285418
2.875000 7.872141200000001
2.876000 7.915613100000001
2.877000 7.958958300000001
2.878000 8.0021784
2.879000 8.0452733
2.880000 8.0882445
2.881000 8.1310935
2.882000 8.1738204
2.883000 8.2164265
2.884000 8.258912
2.885000 8.3012789
2.886000 8.3435275
2.887000 8.3856583
2.888000 8.4276728
2.889000 8.4695719
2.890000 8.511356300000001
2.891000 8.553026599999999
2.892000 8.5945837
2.893000 8.6360283
2.894000 8.6773619
2.895000 8.7185845
2.896000 8.7596975
2.897000 8.8007011
2.898000 8.8415965
2.899000 8.8823847
2.900000 8.9230664
2.901000 8.9636415
2.902000 9.0041116
2.903000 9.0444773
2.904000 9.0847388
2.905000 9.1248974
2.906000 9.164953200000001
2.907000 9.204907700000001
2.908000 9.2447609
2.909000 9.2845134
2.910000 9.3241662
2.911000 9.3637198
2.912000 9.4031751
2.913000 9.442532100000001
2.914000 9.4817914
2.915000 9.520954600000001
2.916000 9.560021
2.917000 9.598992
2.918000 9.6378677
2.919000 9.676649399999999
2.920000 9.7153366
2.921000 9.7539306
2.922000 9.7924314
2.923000 9.8308392
2.924000 9.8691545
2.925000 9.9073783
2.926000 9.9455103
2.927000 9.9835515
2.928000 10.0215
2.929000 10.05936
2.930000 10.09713
2.931000 10.13481
2.932000 10.1724
2.933000 10.2099
2.934000 10.24731
2.935000 10.28463
2.936000 10.32186
2.937000 10.35901
2.938000 10.39606
2.939000 10.43303
2.940000 10.46991
2.941000 10.506699999999999
2.942000 10.5434
2.943000 10.58001
2.944000 10.616539999999999
2.945000 10.65297
2.946000 10.689319999999999
2.947000 10.725579999999999
2.948000 10.761750000000001
2.949000 10.79783
2.950000 10.833829999999999
2.951000 10.86973
2.952000 10.90554
2.953000 10.94127
2.954000 10.9769
2.955000 11.01245
2.956000 11.047899999999998
2.957000 11.08327
2.958000 11.118540000000001
2.959000 11.15372
2.960000 11.18881
2.961000 11.223809999999999
2.962000 11.258709999999999
2.963000 11.29352
2.964000 11.328240000000001
2.965000 11.36286
2.966000 11.39739
2.967000 11.43182
2.968000 11.46615
2.969000 11.500390000000001
2.970000 11.53453
2.971000 11.568570000000001
2.972000 11.60251
2.973000 11.63635
2.974000 11.6701
2.975000 11.70374
2.976000 11.737269999999999
2.977000 11.77071
2.978000 11.80404
2.979000 11.83727
2.980000 11.87039
2.981000 11.9034
2.982000 11.9363
2.983000 11.969100000000001
2.984000 12.00179
2.985000 12.03436
2.986000 12.066830000000001
2.987000 12.09918
2.988000 12.13142
2.989000 12.163540000000001
2.990000 12.195540000000001
2.991000 12.22743
2.992000 12.2592
2.993000 12.29085
2.994000 12.322370000000001
2.995000 12.35377
2.996000 12.38505
2.997000 12.4162
2.998000 12.44723
2.999000 12.47813
3.000000 12.508890000000001
3.001000 12.53953
3.002000 12.57003
3.003000 12.60039
3.004000 12.63062
3.005000 12.66071
3.006000 12.690660000000001
3.007000 12.72047
3.008000 12.75013
3.009000 12.77965
3.010000 12.80903
3.011000 12.83825
3.012000 12.867329999999999
3.013000 12.89625
3.014000 12.925020000000002
3.015000 12.953629999999999
3.016000 12.98209
3.017000 13.01039
3.018000 13.03852
3.019000 13.0665
3.020000 13.09431
3.021000 13.121949999999998
3.022000 13.149420000000001
3.023000 13.176730000000001
3.024000 13.20386
3.025000 13.230810000000002
3.026000 13.25759
3.027000 13.28419
3.028000 13.31061
3.029000 13.33684
3.030000 13.36289
3.031000 13.38876
3.032000 13.41443
3.033000 13.43991
3.034000 13.4652
3.035000 13.49029
3.036000 13.515179999999999
3.037000 13.539880000000002
3.038000 13.56436
3.039000 13.58865
3.040000 13.61272
3.041000 13.636590000000002
3.042000 13.660240000000002
3.043000 13.68368
3.044000 13.7069
3.045000 13.7299
3.046000 13.75268
3.047000 13.775229999999999
3.048000 13.79756
3.049000 13.81966
3.050000 13.84152
3.051000 13.86315
3.052000 13.88455
3.053000 13.9057
3.054000 13.92661
3.055000 13.947280000000001
3.056000 13.967699999999999
3.057000 13.98787
3.058000 14.00778
3.059000 14.02745
3.060000 14.04685
3.061000 14.066
3.062000 14.08488
3.063000 14.103499999999999
3.064000 14.12186
3.065000 14.139940000000001
3.066000 14.15775
3.067000 14.17528
3.068000 14.192540000000001
3.069000 14.209520000000001
3.070000 14.22621
3.071000 14.24262
3.072000 14.25874
3.073000 14.27457
3.074000 14.29011
3.075000 14.30535
3.076000 14.32029
3.077000 14.33494
3.078000 14.34927
3.079000 14.363310000000002
3.080000 14.37703
3.081000 14.390439999999998
3.082000 14.40353
3.083000 14.41631
3.084000 14.428769999999998
3.085000 14.440900000000001
3.086000 14.45271
3.087000 14.4642
3.088000 14.47535
3.089000 14.486170000000001
3.090000 14.496649999999999
3.091000 14.5068
3.092000 14.51661
3.093000 14.526069999999999
3.094000 14.53519
3.095000 14.54396
3.096000 14.552380000000001
3.097000 14.56044
3.098000 14.56815
3.099000 14.5755
3.100000 14.58249
3.101000 14.58911
3.102000 14.595369999999999
3.103000 14.60126
3.104000 14.60679
3.105000 14.611930000000001
3.106000 14.6167
3.107000 14.62109
3.108000 14.62511
3.109000 14.628730000000001
3.110000 14.631969999999999
3.111000 14.63483
3.112000 14.63729
3.113000 14.639360000000002
3.114000 14.64104
3.115000 14.64231
3.116000 14.64319
3.117000 14.64366
3.118000 14.64373
3.119000 14.64339
3.120000 14.642649999999998
3.121000 14.64149
3.122000 14.63992
3.123000 14.637929999999999
3.124000 14.63553
3.125000 14.632700000000002
3.126000 14.629449999999999
3.127000 14.625779999999999
3.128000 14.621680000000001
3.129000 14.617160000000002
3.130000 14.6122
3.131000 14.606810000000001
3.132000 14.60099
3.133000 14.59473
3.134000 14.58804
3.135000 14.5809
3.136000 14.57332
3.137000 14.5653
3.138000 14.556830000000001
3.139000 14.54791
3.140000 14.53855
3.141000 14.528730000000001
3.142000 14.51846
3.143000 14.507729999999999
3.144000 14.49655
3.145000 14.484910000000001
3.146000 14.472809999999999
3.147000 14.460239999999999
3.148000 14.447209999999998
3.149000 14.43372
3.150000 14.41976
3.151000 14.40533
3.152000 14.390430000000002
3.153000 14.375070000000001
3.154000 14.35922
3.155000 14.34291
3.156000 14.326120000000001
3.157000 14.308850000000001
3.158000 14.291110000000002
3.159000 14.272889999999999
3.160000 14.25419
3.161000 14.23501
3.162000 14.215340000000001
3.163000 14.1952
3.164000 14.174570000000001
3.165000 14.153450000000001
3.166000 14.131850000000002
3.167000 14.10976
3.168000 14.08719
3.169000 14.064119999999999
3.170000 14.040569999999999
3.171000 14.01652
3.172000 13.991990000000001
3.173000 13.96696
3.174000 13.94144
3.175000 13.915420000000001
3.176000 13.88891
3.177000 13.86191
3.178000 13.83441
3.179000 13.80641
3.180000 13.777909999999999
3.181000 13.74892
3.182000 13.71943
3.183000 13.68944
3.184000 13.65895
3.185000 13.62796
3.186000 13.59647
3.187000 13.56447
3.188000 13.531979999999999
3.189000 13.49899
3.190000 13.4655
3.191000 13.43151
3.192000 13.397010000000002
3.193000 13.36202
3.194000 13.32652
3.195000 13.29053
3.196000 13.25403
3.197000 13.21703
3.198000 13.179540000000001
3.199000 13.141539999999999
3.200000 13.10305
3.201000 13.06406
3.202000 13.02456
3.203000 12.984570000000001
3.204000 12.94409
3.205000 12.9031
3.206000 12.861620000000002
3.207000 12.81964
3.208000 12.777169999999998
3.209000 12.734200000000001
3.210000 12.69074
3.211000 12.64678
3.212000 12.602340000000002
3.213000 12.557389999999998
3.214000 12.51196
3.215000 12.46604
3.216000 12.41962
3.217000 12.37272
3.218000 12.32533
3.219000 12.27745
3.220000 12.22908
3.221000 12.180240000000001
3.222000 12.1309
3.223000 12.08109
3.224000 12.03079
3.225000 11.98001
3.226000 11.92875
3.227000 11.87702
3.228000 11.8248
3.229000 11.77212
3.230000 11.718960000000001
3.231000 11.66533
3.232000 11.61122
3.233000 11.55665
3.234000 11.501619999999999
3.235000 11.44611
3.236000 11.39015
3.237000 11.33372
3.238000 11.27683
3.239000 11.219479999999999
3.240000 11.16168
3.241000 11.10342
3.242000 11.04471
3.243000 10.98555
3.244000 10.925930000000001
3.245000 10.86588
3.246000 10.805380000000001
3.247000 10.744430000000001
3.248000 10.68305
3.249000 10.621229999999999
3.250000 10.558969999999999
3.251000 10.496279999999999
3.252000 10.43315
3.253000 10.3696
3.254000 10.30562
3.255000 10.24122
3.256000 10.17639
3.257000 10.11115
3.258000 10.04549
3.259000 9.9794164
3.260000 9.9129304
3.261000 9.8460361
3.262000 9.7787358
3.263000 9.7110316
3.264000 9.6429266
3.265000 9.574424500000001
3.266000 9.5055267
3.267000 9.4362371
3.268000 9.3665577
3.269000 9.296492500000001
3.270000 9.2260435
3.271000 9.1552146
3.272000 9.0840079
3.273000 9.012426399999999
3.274000 8.940473899999999
3.275000 8.8681534
3.276000 8.795467799999999
3.277000 8.72242
3.278000 8.649013199999999
3.279000 8.5752502
3.280000 8.5011348
3.281000 8.42667
3.282000 8.3518595
3.283000 8.2767062
3.284000 8.201213899999999
3.285000 8.1253856
3.286000 8.0492243
3.287000 7.9727344
3.288000 7.8959189
3.289000 7.8187808
3.290000 7.7413246000000004
3.291000 7.663553200000001
3.292000 7.585470399999999
3.293000 7.5070798
3.294000 7.4283852999999995
3.295000 7.3493905
3.296000 7.270099200000001
3.297000 7.1905151
3.298000 7.1106419
3.299000 7.030483299999999
3.300000 6.9500431
3.301000 6.869325
3.302000 6.7883335
3.303000 6.7070723
3.304000 6.625544999999999
3.305000 6.5437555
3.306000 6.4617082
3.307000 6.379406899999999
3.308000 6.296856000000001
3.309000 6.2140588
3.310000 6.1310194
3.311000 6.047742400000001
3.312000 5.9642315
3.313000 5.880490699999999
3.314000 5.7965245
3.315000 5.7123367
3.316000 5.6279317
3.317000 5.5433132
3.318000 5.4584857
3.319000 5.3734533
3.320000 5.2882202000000005
3.321000 5.2027906999999995
3.322000 5.117169
3.323000 5.0313596
3.324000 4.9453661
3.325000 4.8591934000000006
3.326000 4.772845299999999
3.327000 4.6863265
3.328000 4.5996413
3.329000 4.5127936
3.330000 4.4257883
3.331000 4.3386292
3.332000 4.251321
3.333000 4.1638684
3.334000 4.0762751999999995
3.335000 3.9885465
3.336000 3.9006863000000003
3.337000 3.812699
3.338000 3.7245896
3.339000 3.636362
3.340000 3.5480211999999995
3.341000 3.4595716999999997
3.342000 3.3710178
3.343000 3.2823641
3.344000 3.1936150000000003
3.345000 3.1047752
3.346000 3.0158494
3.347000 2.9268419
3.348000 2.8377574
3.349000 2.7486006
3.350000 2.659376
3.351000 2.5700879999999997
3.352000 2.4807416
3.353000 2.3913411
3.354000 2.3018910999999997
3.355000 2.2123965
3.356000 2.1228615
3.357000 2.0332908
3.358000 1.9436892000000001
3.359000 1.854061
3.360000 1.7644109000000001
3.361000 1.6747436
3.362000 1.5850634999999997
3.363000 1.4953754
3.364000 1.4056837
3.365000 1.3159931
3.366000 1.2263081
3.367000 1.1366334
3.368000 1.0469734
3.369000 0.95733274
3.370000 0.86771613
3.371000 0.77812807
3.372000 0.68857316
3.373000 0.59905602
3.374000 0.50958125
3.375000 0.42015347
3.376000 0.3307773
3.377000 0.24145737
3.378000 0.15219831
3.379000 0.063004752
3.380000 -0.026118655999999997
3.381000 -0.11516728999999999
3.382000 -0.20413652999999998
3.383000 -0.29302172
3.384000 -0.38181827
3.385000 -0.47052158
3.386000 -0.5591269999999999
3.387000 -0.6476299799999999
3.388000 -0.73602591
3.389000 -0.82431026
3.390000 -0.9124784699999999
3.391000 -1.000526
3.392000 -1.0884483
3.393000 -1.1762409
3.394000 -1.2638994000000001
3.395000 -1.3514193
3.396000 -1.4387961
3.397000 -1.5260254
3.398000 -1.6131029000000001
3.399000 -1.7000240999999998
3.400000 -1.7867846
3.401000 -1.8733803
3.402000 -1.9598067000000001
3.403000 -2.0460594
3.404000 -2.1321343
3.405000 -2.2180269999999997
3.406000 -2.3037333
3.407000 -2.3892488
3.408000 -2.4745692999999997
3.409000 -2.5596905
3.410000 -2.6446084
3.411000 -2.7293185
3.412000 -2.8138166
3.413000 -2.8980987
3.414000 -2.9821604
3.415000 -3.0659975
3.416000 -3.1496059
3.417000 -3.2329813
3.418000 -3.3161193
3.419000 -3.3990162999999995
3.420000 -3.4816679
3.421000 -3.5640698
3.422000 -3.6462179999999997
3.423000 -3.7281081
3.424000 -3.8097363000000004
3.425000 -3.8910985
3.426000 -3.9721906000000002
3.427000 -4.0530086
3.428000 -4.1335486
3.429000 -4.2138062
3.430000 -4.2937782
3.431000 -4.3734599
3.432000 -4.4528481
3.433000 -4.5319386
3.434000 -4.6107277
3.435000 -4.689211800000001
3.436000 -4.767387
3.437000 -4.8452497
3.438000 -4.9227964
3.439000 -5.0000232
3.440000 -5.0769266
3.441000 -5.1535029
3.442000 -5.2297488
3.443000 -5.3056601
3.444000 -5.381234
3.445000 -5.4564666
3.446000 -5.5313546
3.447000 -5.6058943
3.448000 -5.6800824
3.449000 -5.753915
3.450000 -5.8273889
3.451000 -5.9005007
3.452000 -5.9732471
3.453000 -6.0456246
3.454000 -6.11763
3.455000 -6.1892595
3.456000 -6.2605105
3.457000 -6.331378999999999
3.458000 -6.4018615
3.459000 -6.471955
3.460000 -6.5416567
3.461000 -6.6109635
3.462000 -6.6798717
3.463000 -6.748378300000001
3.464000 -6.816480299999999
3.465000 -6.884174799999999
3.466000 -6.951458000000001
3.467000 -7.0183277
3.468000 -7.0847809
3.469000 -7.1508147
3.470000 -7.216425999999999
3.471000 -7.2816119
3.472000 -7.346370100000001
3.473000 -7.410697600000001
3.474000 -7.4745923
3.475000 -7.5380504
3.476000 -7.6010704
3.477000 -7.6636493
3.478000 -7.7257842
3.479000 -7.787472800000001
3.480000 -7.848712100000001
3.481000 -7.909500599999999
3.482000 -7.9698354
3.483000 -8.0297135
3.484000 -8.0891334
3.485000 -8.148092
3.486000 -8.206587299999999
3.487000 -8.2646169
3.488000 -8.3221778
3.489000 -8.3792686
3.490000 -8.435886400000001
3.491000 -8.492029500000001
3.492000 -8.5476957
3.493000 -8.6028822
3.494000 -8.6575873
3.495000 -8.7118082
3.496000 -8.765543300000001
3.497000 -8.8187903
3.498000 -8.8715479
3.499000 -8.9238137
3.500000 -8.975585599999999
3.501000 -9.0268619
3.502000 -9.0776406
3.503000 -9.1279201
3.504000 -9.177698900000001
3.505000 -9.2269756
3.506000 -9.275747800000001
3.507000 -9.3240142
3.508000 -9.3717732
3.509000 -9.4190232
3.510000 -9.465763
3.511000 -9.5119908
3.512000 -9.5577054
3.513000 -9.6029058
3.514000 -9.6475899
3.515000 -9.691756999999999
3.516000 -9.7354054
3.517000 -9.7785339
3.518000 -9.8211415
3.519000 -9.863226899999999
3.520000 -9.904788400000001
3.521000 -9.9458255
3.522000 -9.9863365
3.523000 -10.02632
3.524000 -10.06578
3.525000 -10.10471
3.526000 -10.143099999999999
3.527000 -10.18097
3.528000 -10.2183
3.529000 -10.25511
3.530000 -10.29138
3.531000 -10.327110000000001
3.532000 -10.362309999999999
3.533000 -10.39697
3.534000 -10.4311
3.535000 -10.464690000000001
3.536000 -10.49774
3.537000 -10.530249999999999
3.538000 -10.56222
3.539000 -10.59366
3.540000 -10.624550000000001
3.541000 -10.65491
3.542000 -10.68472
3.543000 -10.714
3.544000 -10.74273
3.545000 -10.77092
3.546000 -10.79857
3.547000 -10.82568
3.548000 -10.85225
3.549000 -10.87828
3.550000 -10.90377
3.551000 -10.92871
3.552000 -10.95312
3.553000 -10.97698
3.554000 -11.00031
3.555000 -11.02309
3.556000 -11.04533
3.557000 -11.067029999999999
3.558000 -11.088199999999999
3.559000 -11.10882
3.560000 -11.1289
3.561000 -11.14845
3.562000 -11.167449999999999
3.563000 -11.185920000000001
3.564000 -11.20384
3.565000 -11.22123
3.566000 -11.23808
3.567000 -11.2544
3.568000 -11.27017
3.569000 -11.28541
3.570000 -11.30012
3.571000 -11.31429
3.572000 -11.327919999999999
3.573000 -11.34102
3.574000 -11.353589999999999
3.575000 -11.36563
3.576000 -11.377130000000001
3.577000 -11.38811
3.578000 -11.39856
3.579000 -11.40847
3.580000 -11.417869999999999
3.581000 -11.426730000000001
3.582000 -11.43507
3.583000 -11.44289
3.584000 -11.45018
3.585000 -11.456959999999999
3.586000 -11.46322
3.587000 -11.468960000000001
3.588000 -11.47418
3.589000 -11.47888
3.590000 -11.48308
3.591000 -11.48676
3.592000 -11.48993
3.593000 -11.49259
3.594000 -11.49474
3.595000 -11.49639
3.596000 -11.49754
3.597000 -11.49818
3.598000 -11.49832
3.599000 -11.49796
3.600000 -11.4971
3.601000 -11.49574
3.602000 -11.49389
3.603000 -11.49155
3.604000 -11.488710000000001
3.605000 -11.485389999999999
3.606000 -11.48158
3.607000 -11.477279999999999
3.608000 -11.4725
3.609000 -11.467239999999999
3.610000 -11.461490000000001
3.611000 -11.455269999999999
3.612000 -11.44858
3.613000 -11.441410000000001
3.614000 -11.43376
3.615000 -11.42565
3.616000 -11.41707
3.617000 -11.40803
3.618000 -11.39853
3.619000 -11.38856
3.620000 -11.37814
3.621000 -11.36727
3.622000 -11.35594
3.623000 -11.34416
3.624000 -11.33194
3.625000 -11.31927
3.626000 -11.30616
3.627000 -11.29261
3.628000 -11.27863
3.629000 -11.26421
3.630000 -11.24936
3.631000 -11.23408
3.632000 -11.21837
3.633000 -11.20225
3.634000 -11.1857
3.635000 -11.16873
3.636000 -11.15135
3.637000 -11.133560000000001
3.638000 -11.11535
3.639000 -11.096739999999999
3.640000 -11.077729999999999
3.641000 -11.05831
3.642000 -11.038499999999999
3.643000 -11.01829
3.644000 -10.99769
3.645000 -10.97669
3.646000 -10.95532
3.647000 -10.93355
3.648000 -10.91141
3.649000 -10.88889
3.650000 -10.866000000000001
3.651000 -10.84273
3.652000 -10.819099999999999
3.653000 -10.79511
3.654000 -10.77075
3.655000 -10.74603
3.656000 -10.72096
3.657000 -10.695540000000001
3.658000 -10.66977
3.659000 -10.64366
3.660000 -10.6172
3.661000 -10.59041
3.662000 -10.56329
3.663000 -10.53583
3.664000 -10.508049999999999
3.665000 -10.479940000000001
3.666000 -10.45151
3.667000 -10.42277
3.668000 -10.39371
3.669000 -10.36434
3.670000 -10.33466
3.671000 -10.304689999999999
3.672000 -10.27441
3.673000 -10.243829999999999
3.674000 -10.21297
3.675000 -10.181809999999999
3.676000 -10.15037
3.677000 -10.11865
3.678000 -10.08665
3.679000 -10.05437
3.680000 -10.02182
3.681000 -9.9890091
3.682000 -9.9559307
3.683000 -9.9225931
3.684000 -9.888999199999999
3.685000 -9.855153399999999
3.686000 -9.8210588
3.687000 -9.7867198
3.688000 -9.7521409
3.689000 -9.7173251
3.690000 -9.6822768
3.691000 -9.6469998
3.692000 -9.6114978
3.693000 -9.5757753
3.694000 -9.5398359
3.695000 -9.5036834
3.696000 -9.4673216
3.697000 -9.4307549
3.698000 -9.393987099999999
3.699000 -9.357021699999999
3.700000 -9.3198627
3.701000 -9.2825137
3.702000 -9.2449792
3.703000 -9.2072621
3.704000 -9.169367000000001
3.705000 -9.1312975
3.706000 -9.0930566
3.707000 -9.0546489
3.708000 -9.016078700000001
3.709000 -8.9773491
3.710000 -8.938463800000001
3.711000 -8.8994272
3.712000 -8.8602431
3.713000 -8.8209152
3.714000 -8.781448
3.715000 -8.7418452
3.716000 -8.7021112
3.717000 -8.6622499
3.718000 -8.6222649
3.719000 -8.5821606
3.720000 -8.5419409
3.721000 -8.5016102
3.722000 -8.4611729
3.723000 -8.4206328
3.724000 -8.3799943
3.725000 -8.3392613
3.726000 -8.298437999999999
3.727000 -8.2575291
3.728000 -8.2165375
3.729000 -8.1754684
3.730000 -8.1343256
3.731000 -8.0931127
3.732000 -8.051834300000001
3.733000 -8.0104932
3.734000 -7.9690941
3.735000 -7.9276413
3.736000 -7.886137799999999
3.737000 -7.8445882
3.738000 -7.802995999999999
3.739000 -7.7613652
3.740000 -7.7196993
3.741000 -7.6780021000000005
3.742000 -7.636277399999999
3.743000 -7.5945288
3.744000 -7.5527601
3.745000 -7.5109756999999995
3.746000 -7.4691787
3.747000 -7.427373499999999
3.748000 -7.3855639
3.749000 -7.3437534
3.750000 -7.3019467
3.751000 -7.2601467
3.752000 -7.2183579
3.753000 -7.176584
3.754000 -7.1348287
3.755000 -7.0930965
3.756000 -7.051391199999999
3.757000 -7.0097163
3.758000 -6.968075799999999
3.759000 -6.926474000000001
3.760000 -6.8849146
3.761000 -6.8434015
3.762000 -6.801938300000001
3.763000 -6.760529399999999
3.764000 -6.7191787000000005
3.765000 -6.6778898
3.766000 -6.6366665000000005
3.767000 -6.595511699999999
3.768000 -6.55443
3.769000 -6.513425000000001
3.770000 -6.4725004
3.771000 -6.431659300000001
3.772000 -6.3909054
3.773000 -6.350242300000001
3.774000 -6.3096739
3.775000 -6.2692030999999995
3.776000 -6.228834
3.777000 -6.1885696
3.778000 -6.1484136000000005
3.779000 -6.108368899999999
3.780000 -6.0684394
3.781000 -6.0286283
3.782000 -5.9889395
3.783000 -5.9493758
3.784000 -5.909941
3.785000 -5.8706384
3.786000 -5.8314715
3.787000 -5.7924435
3.788000 -5.7535581
3.789000 -5.714818800000001
3.790000 -5.6762289
3.791000 -5.6377918
3.792000 -5.599510700000001
3.793000 -5.5613893999999995
3.794000 -5.5234309
3.795000 -5.4856386
3.796000 -5.4480162
3.797000 -5.410566599999999
3.798000 -5.3732932
3.799000 -5.336199
3.800000 -5.2992877
3.801000 -5.2625619
3.802000 -5.226025
3.803000 -5.1896803
3.804000 -5.1535305
3.805000 -5.1175788
3.806000 -5.0818279
3.807000 -5.0462812
3.808000 -5.0109413
3.809000 -4.975811
3.810000 -4.9408931
3.811000 -4.9061906
3.812000 -4.8717059
3.813000 -4.8374422
3.814000 -4.803401999999999
3.815000 -4.769588300000001
3.816000 -4.7360033
3.817000 -4.70265
3.818000 -4.6695311
3.819000 -4.636649
3.820000 -4.6040066
3.821000 -4.5716062
3.822000 -4.5394506
3.823000 -4.5075424
3.824000 -4.4758841
3.825000 -4.4444785
3.826000 -4.4133279
3.827000 -4.3824349
3.828000 -4.351802200000001
3.829000 -4.3214321
3.830000 -4.2913269
3.831000 -4.2614892
3.832000 -4.2319216
3.833000 -4.2026263
3.834000 -4.1736055
3.835000 -4.1448615
3.836000 -4.116396600000001
3.837000 -4.0882129
3.838000 -4.0603127
3.839000 -4.0326979
3.840000 -4.0053707
3.841000 -3.9783329
3.842000 -3.9515868000000003
3.843000 -3.9251342
3.844000 -3.8989770999999998
3.845000 -3.8731173
3.846000 -3.8475566000000003
3.847000 -3.8222969000000004
3.848000 -3.7973399999999997
3.849000 -3.7726875
3.850000 -3.7483416
3.851000 -3.7243038
3.852000 -3.700576
3.853000 -3.6771599000000004
3.854000 -3.6540572
3.855000 -3.6312696
3.856000 -3.6087986
3.857000 -3.5866462
3.858000 -3.5648137
3.859000 -3.5433027999999998
3.860000 -3.5221152
3.861000 -3.5012525
3.862000 -3.4807159999999997
3.863000 -3.4605075
3.864000 -3.4406282000000004
3.865000 -3.4210797
3.866000 -3.4018632
3.867000 -3.3829801
3.868000 -3.3644319
3.869000 -3.3462197
3.870000 -3.3283446000000003
3.871000 -3.3108082
3.872000 -3.2936110999999997
3.873000 -3.2767545
3.874000 -3.2602396
3.875000 -3.2440674000000005
3.876000 -3.2282386000000005
3.877000 -3.2127541
3.878000 -3.1976148
3.879000 -3.1828217
3.880000 -3.1683754
3.881000 -3.1542767
3.882000 -3.1405263000000003
3.883000 -3.1271249
3.884000 -3.1140732
3.885000 -3.1013716000000002
3.886000 -3.0890207999999997
3.887000 -3.0770214
3.888000 -3.0653741
3.889000 -3.0540792
3.890000 -3.0431373
3.891000 -3.0325489
3.892000 -3.0223146
3.893000 -3.0124348
3.894000 -3.0029098
3.895000 -2.99374
3.896000 -2.9849257000000002
3.897000 -2.9764673
3.898000 -2.968365
3.899000 -2.960619
3.900000 -2.9532297
3.901000 -2.9461971
3.902000 -2.9395213
3.903000 -2.9332027
3.904000 -2.9272411000000003
3.905000 -2.9216368
3.906000 -2.9163894999999997
3.907000 -2.9114993
3.908000 -2.906966
3.909000 -2.9027896
3.910000 -2.8989699
3.911000 -2.8955064999999998
3.912000 -2.8923994
3.913000 -2.8896483
3.914000 -2.8872527
3.915000 -2.8852124
3.916000 -2.8835269
3.917000 -2.8821955999999997
3.918000 -2.8812185
3.919000 -2.8805946999999996
3.920000 -2.8803237
3.921000 -2.8804051
3.922000 -2.8808381
3.923000 -2.8816222999999996
3.924000 -2.8827569
3.925000 -2.884241
3.926000 -2.8860742000000004
3.927000 -2.8882556
3.928000 -2.8907843
3.929000 -2.8936597
3.930000 -2.8968807
3.931000 -2.9004464
3.932000 -2.9043559
3.933000 -2.9086081
3.934000 -2.913202
3.935000 -2.9181363
3.936000 -2.9234102
3.937000 -2.9290222
3.938000 -2.9349713
3.939000 -2.941256
3.940000 -2.9478753
3.941000 -2.9548275999999998
3.942000 -2.9621117
3.943000 -2.9697261999999998
3.944000 -2.9776696
3.945000 -2.9859405
3.946000 -2.9945375
3.947000 -3.0034590999999997
3.948000 -3.0127037
3.949000 -3.0222699
3.950000 -3.0321561
3.951000 -3.0423608
3.952000 -3.0528823
3.953000 -3.0637190000000003
3.954000 -3.0748691000000004
3.955000 -3.0863313
3.956000 -3.0981038
3.957000 -3.1101847
3.958000 -3.1225724
3.959000 -3.1352650000000004
3.960000 -3.1482611
3.961000 -3.1615580999999997
3.962000 -3.1751546999999998
3.963000 -3.1890489
3.964000 -3.2032384999999994
3.965000 -3.2177217000000002
3.966000 -3.2324962
3.967000 -3.2475598000000003
3.968000 -3.2629102
3.969000 -3.2785452999999998
3.970000 -3.2944626999999995
3.971000 -3.3106603
3.972000 -3.3271354000000004
3.973000 -3.3438858000000002
3.974000 -3.3609089
3.975000 -3.3782020000000004
3.976000 -3.3957626999999997
3.977000 -3.4135882
3.978000 -3.4316760000000004
3.979000 -3.4500233999999996
3.980000 -3.4686279
3.981000 -3.4874868
3.982000 -3.5065975
3.983000 -3.5259571000000003
3.984000 -3.5455633
3.985000 -3.5654131
3.986000 -3.5855036
3.987000 -3.6058321999999996
3.988000 -3.6263960999999996
3.989000 -3.6471929
3.990000 -3.6682196
3.991000 -3.6894734999999996
3.992000 -3.7109517000000003
3.993000 -3.7326511
3.994000 -3.7545691999999997
3.995000 -3.776703
3.996000 -3.7990496
3.997000 -3.8216054
3.998000 -3.8443681
3.999000 -3.8673341
4.000000 -3.8905005999999998
4.001000 -3.9138641
4.002000 -3.9374214
4.003000 -3.9611693000000003
4.004000 -3.9851043
4.005000 -4.0092229999999995
4.006000 -4.0335216
4.007000 -4.0579967
4.008000 -4.0826451
4.009000 -4.107463
4.010000 -4.132447
4.011000 -4.157593100000001
4.012000 -4.1828979
4.013000 -4.208357599999999
4.014000 -4.2339686
4.015000 -4.2597271999999995
4.016000 -4.285629500000001
4.017000 -4.3116718999999994
4.018000 -4.3378502
4.019000 -4.364161200000001
4.020000 -4.3906011000000005
4.021000 -4.4171661
4.022000 -4.4438526
4.023000 -4.4706568
4.024000 -4.497575
4.025000 -4.5246035
4.026000 -4.5517385
4.027000 -4.578976
4.028000 -4.6063125000000005
4.029000 -4.6337441
4.030000 -4.6612669
4.031000 -4.6888772
4.032000 -4.716571
4.033000 -4.7443442000000005
4.034000 -4.772193000000001
4.035000 -4.8001133000000005
4.036000 -4.828101
4.037000 -4.8561517
4.038000 -4.884261599999999
4.039000 -4.9124263
4.040000 -4.9406417000000005
4.041000 -4.9689032
4.042000 -4.9972065
4.043000 -5.0255474
4.044000 -5.0539214
4.045000 -5.0823241
4.046000 -5.1107511
4.047000 -5.1391978
4.048000 -5.1676601
4.049000 -5.1961333
4.050000 -5.2246131
4.051000 -5.2530948
4.052000 -5.2815743
4.053000 -5.310047
4.054000 -5.3385086
4.055000 -5.3669546
4.056000 -5.3953804000000005
4.057000 -5.4237816
4.058000 -5.4521538000000005
4.059000 -5.4804929
4.060000 -5.5087943
4.061000 -5.5370536
4.062000 -5.5652663
4.063000 -5.593428
4.064000 -5.6215342
4.065000 -5.6495808
4.066000 -5.677563
4.067000 -5.705475799999999
4.068000 -5.7333153
4.069000 -5.7610765
4.070000 -5.788755
4.071000 -5.816346
4.072000 -5.843845
4.073000 -5.871247100000001
4.074000 -5.8985475
4.075000 -5.9257414
4.076000 -5.952823899999999
4.077000 -5.9797905
4.078000 -6.0066361
4.079000 -6.0333557
4.080000 -6.0599446
4.081000 -6.0863979
4.082000 -6.1127108
4.083000 -6.1388783
4.084000 -6.1648957
4.085000 -6.1907582
4.086000 -6.2164608
4.087000 -6.2419992
4.088000 -6.267367999999999
4.089000 -6.2925629
4.090000 -6.3175797000000005
4.091000 -6.3424133
4.092000 -6.3670591
4.093000 -6.3915126
4.094000 -6.4157687
4.095000 -6.4398237
4.096000 -6.4636721999999995
4.097000 -6.4873107
4.098000 -6.5107338
4.099000 -6.5339364
4.100000 -6.556914699999999
4.101000 -6.579663600000001
4.102000 -6.6021785
4.103000 -6.624455
4.104000 -6.6464886
4.105000 -6.6682733999999995
4.106000 -6.689805499999999
4.107000 -6.7110799
4.108000 -6.7320913
4.109000 -6.7528352
4.110000 -6.773306399999999
4.111000 -6.7935005
4.112000 -6.8134122
4.113000 -6.8330362000000004
4.114000 -6.8523683
4.115000 -6.871403
4.116000 -6.890135999999999
4.117000 -6.908562
4.118000 -6.9266765999999995
4.119000 -6.9444746
4.120000 -6.961951399999999
4.121000 -6.979102600000001
4.122000 -6.9959231
4.123000 -7.012409
4.124000 -7.0285559
4.125000 -7.044358600000001
4.126000 -7.059813299999999
4.127000 -7.0749156
4.128000 -7.0896611
4.129000 -7.104045200000001
4.130000 -7.1180642
4.131000 -7.1317136
4.132000 -7.144989799999999
4.133000 -7.1578875
4.134000 -7.1704037
4.135000 -7.1825333
4.136000 -7.1942724
4.137000 -7.2056167
4.138000 -7.2165623
4.139000 -7.227104199999999
4.140000 -7.2372384
4.141000 -7.2469614
4.142000 -7.256268
4.143000 -7.2651543
4.144000 -7.273615899999999
4.145000 -7.2816484
4.146000 -7.2892472
4.147000 -7.2964080000000004
4.148000 -7.3031269
4.149000 -7.3093995
4.150000 -7.3152213999999995
4.151000 -7.3205887999999995
4.152000 -7.3254973
4.153000 -7.329943
4.154000 -7.3339216
4.155000 -7.3374294
4.156000 -7.3404625
4.157000 -7.3430166
4.158000 -7.3450886
4.159000 -7.3466741
4.160000 -7.347770000000001
4.161000 -7.348372
4.162000 -7.3484771
4.163000 -7.3480815
4.164000 -7.347182200000001
4.165000 -7.3457755
4.166000 -7.3438585
4.167000 -7.341427400000001
4.168000 -7.3384792
4.169000 -7.3350108999999994
4.170000 -7.3310189
4.171000 -7.3265001
4.172000 -7.3214516
4.173000 -7.3158704000000006
4.174000 -7.3097527
4.175000 -7.3030956
4.176000 -7.2958969
4.177000 -7.288152
4.178000 -7.2798587
4.179000 -7.271014200000001
4.180000 -7.2616145
4.181000 -7.2516575
4.182000 -7.2411396
4.183000 -7.2300583000000005
4.184000 -7.2184101
4.185000 -7.2061926
4.186000 -7.1934029
4.187000 -7.1800381
4.188000 -7.1660951
4.189000 -7.151571700000001
4.190000 -7.1364656
4.191000 -7.1207739000000005
4.192000 -7.1044937
4.193000 -7.0876233
4.194000 -7.0701599
4.195000 -7.052101199999999
4.196000 -7.033445700000001
4.197000 -7.0141904
4.198000 -6.994333899999999
4.199000 -6.9738731
4.200000 -6.9528073
4.201000 -6.9311336
4.202000 -6.9088503999999995
4.203000 -6.8859562
4.204000 -6.8624488999999995
4.205000 -6.838326899999999
4.206000 -6.8135887
4.207000 -6.788232900000001
4.208000 -6.7622572000000005
4.209000 -6.7356609
4.210000 -6.708441699999999
4.211000 -6.6805989
4.212000 -6.6521302
4.213000 -6.6230348999999995
4.214000 -6.5933116
4.215000 -6.5629587
4.216000 -6.5319747
4.217000 -6.5003589
4.218000 -6.468109800000001
4.219000 -6.4352259
4.220000 -6.4017064999999995
4.221000 -6.367550800000001
4.222000 -6.3327580999999995
4.223000 -6.2973268
4.224000 -6.261256299999999
4.225000 -6.2245462
4.226000 -6.1871953
4.227000 -6.1492033
4.228000 -6.1105698
4.229000 -6.0712941
4.230000 -6.0313761
4.231000 -5.9908155
4.232000 -5.949612
4.233000 -5.9077654
4.234000 -5.8652759
4.235000 -5.8221433000000005
4.236000 -5.7783682
4.237000 -5.7339501
4.238000 -5.6888893000000005
4.239000 -5.6431863
4.240000 -5.5968415
4.241000 -5.5498552
4.242000 -5.5022277
4.243000 -5.453959500000001
4.244000 -5.4050513
4.245000 -5.3555034
4.246000 -5.3053163
4.247000 -5.254491
4.248000 -5.2030284
4.249000 -5.1509287
4.250000 -5.0981931000000005
4.251000 -5.0448227999999995
4.252000 -4.9908184
4.253000 -4.9361806
4.254000 -4.8809111000000005
4.255000 -4.8250109
4.256000 -4.7684807000000005
4.257000 -4.7113225000000005
4.258000 -4.6535369
4.259000 -4.5951258
4.260000 -4.5360908
4.261000 -4.4764329
4.262000 -4.4161543
4.263000 -4.355256300000001
4.264000 -4.2937409
4.265000 -4.2316098
4.266000 -4.1688647
4.267000 -4.105508
4.268000 -4.0415414
4.269000 -3.9769672
4.270000 -3.9117873
4.271000 -3.8460042
4.272000 -3.7796203
4.273000 -3.7126377
4.274000 -3.6450587
4.275000 -3.5768859
4.276000 -3.5081223
4.277000 -3.4387697000000004
4.278000 -3.3688313999999995
4.279000 -3.2983098
4.280000 -3.2272078000000004
4.281000 -3.155528
4.282000 -3.0832736
4.283000 -3.0104473
4.284000 -2.9370524
4.285000 -2.8630918000000003
4.286000 -2.7885685000000002
4.287000 -2.7134858
4.288000 -2.6378470000000003
4.289000 -2.5616553
4.290000 -2.4849141
4.291000 -2.407627
4.292000 -2.3297973
4.293000 -2.2514287
4.294000 -2.1725249
4.295000 -2.0930896
4.296000 -2.0131265999999997
4.297000 -1.9326396
4.298000 -1.8516328
4.299000 -1.7701101000000001
4.300000 -1.6880753
4.301000 -1.6055329
4.302000 -1.5224868
4.303000 -1.4389414999999999
4.304000 -1.3549013
4.305000 -1.2703704999999998
4.306000 -1.1853536
4.307000 -1.099855
4.308000 -1.0138794
4.309000 -0.9274313200000001
4.310000 -0.8405154600000001
4.311000 -0.75313644
4.312000 -0.66529908
4.313000 -0.57700821
4.314000 -0.48826868
4.315000 -0.39908537
4.316000 -0.30946324000000003
4.317000 -0.21940731
4.318000 -0.12892261
4.319000 -0.038014242
4.320000 0.053312664
4.321000 0.14505292
4.322000 0.23720127
4.323000 0.32975243
4.324000 0.42270105
4.325000 0.5160417900000001
4.326000 0.60976916
4.327000 0.7038777199999999
4.328000 0.79836193
4.329000 0.89321621
4.330000 0.98843491
4.331000 1.0840124
4.332000 1.1799428
4.333000 1.2762204
4.334000 1.3728394
4.335000 1.469794
4.336000 1.5670782
4.337000 1.6646859999999999
4.338000 1.7626111999999998
4.339000 1.8608479
4.340000 1.9593897999999998
4.341000 2.0582309
4.342000 2.1573648
4.343000 2.2567851
4.344000 2.3564855
4.345000 2.4564594
4.346000 2.5567004
4.347000 2.6572019
4.348000 2.7579572
4.349000 2.8589599
4.350000 2.960203
4.351000 3.0616799
4.352000 3.1633838999999995
4.353000 3.2653078000000004
4.354000 3.3674449
4.355000 3.4697883
4.356000 3.572331
4.357000 3.6750663
4.358000 3.7779868000000003
4.359000 3.8810857
4.360000 3.9843556
4.361000 4.0877897
4.362000 4.1913807
4.363000 4.2951219
4.364000 4.3990057
4.365000 4.5030251
4.366000 4.6071727
4.367000 4.7114417
4.368000 4.8158247
4.369000 4.9203146
4.370000 5.024904
4.371000 5.129586199999999
4.372000 5.2343532
4.373000 5.339198199999999
4.374000 5.4441139
4.375000 5.549093
4.376000 5.6541279
4.377000 5.7592115999999995
4.378000 5.8643367
4.379000 5.9694957
4.380000 6.074681099999999
4.381000 6.1798855999999995
4.382000 6.2851012
4.383000 6.3903213
4.384000 6.4955376
4.385000 6.600742800000001
4.386000 6.7059293
4.387000 6.8110891
4.388000 6.9162145
4.389000 7.021298300000001
4.390000 7.126332100000001
4.391000 7.2313085
4.392000 7.336219400000001
4.393000 7.4410565
4.394000 7.5458124
4.395000 7.6504797
4.396000 7.7550493
4.397000 7.8595139
4.398000 7.9638653
4.399000 8.0680951
4.400000 8.1721954
4.401000 8.2761586
4.402000 8.3799765
4.403000 8.4836408
4.404000 8.5871443
4.405000 8.6904787
4.406000 8.793635700000001
4.407000 8.8966072
4.408000 8.9993857
4.409000 9.101963
4.410000 9.2043318
4.411000 9.3064837
4.412000 9.4084106
4.413000 9.5101051
4.414000 9.6115589
4.415000 9.7127639
4.416000 9.813712500000001
4.417000 9.9143974
4.418000 10.01481
4.419000 10.11494
4.420000 10.21479
4.421000 10.31434
4.422000 10.413590000000001
4.423000 10.51252
4.424000 10.611139999999999
4.425000 10.709430000000001
4.426000 10.80738
4.427000 10.905
4.428000 11.00226
4.429000 11.09916
4.430000 11.1957
4.431000 11.29186
4.432000 11.387640000000001
4.433000 11.48303
4.434000 11.57802
4.435000 11.67261
4.436000 11.76678
4.437000 11.860529999999999
4.438000 11.953850000000001
4.439000 12.04673
4.440000 12.13917
4.441000 12.231160000000001
4.442000 12.32269
4.443000 12.413739999999999
4.444000 12.50433
4.445000 12.594430000000001
4.446000 12.684029999999998
4.447000 12.77314
4.448000 12.861749999999999
4.449000 12.949840000000002
4.450000 13.03741
4.451000 13.12446
4.452000 13.21097
4.453000 13.296930000000001
4.454000 13.38235
4.455000 13.46721
4.456000 13.551499999999999
4.457000 13.635230000000002
4.458000 13.718369999999998
4.459000 13.800930000000001
4.460000 13.882900000000001
4.461000 13.964260000000001
4.462000 14.04502
4.463000 14.125160000000001
4.464000 14.20468
4.465000 14.283570000000001
4.466000 14.361830000000001
4.467000 14.439440000000001
4.468000 14.516399999999999
4.469000 14.5927
4.470000 14.668339999999999
4.471000 14.743310000000001
4.472000 14.8176
4.473000 14.8912
4.474000 14.96411
4.475000 15.03632
4.476000 15.10783
4.477000 15.17862
4.478000 15.248690000000002
4.479000 15.31804
4.480000 15.38665
4.481000 15.45453
4.482000 15.52166
4.483000 15.58804
4.484000 15.65366
4.485000 15.71852
4.486000 15.78261
4.487000 15.84592
4.488000 15.908449999999998
4.489000 15.97019
4.490000 16.03114
4.491000 16.09129
4.492000 16.15063
4.493000 16.20916
4.494000 16.26687
4.495000 16.32376
4.496000 16.37981
4.497000 16.43504
4.498000 16.48942
4.499000 16.54295
4.500000 16.59564
4.501000 16.64746
4.502000 16.69842
4.503000 16.74852
4.504000 16.79773
4.505000 16.846069999999997
4.506000 16.893530000000002
4.507000 16.940089999999998
4.508000 16.98575
4.509000 17.03052
4.510000 17.07438
4.511000 17.11732
4.512000 17.15936
4.513000 17.200470000000003
4.514000 17.24065
4.515000 17.2799
4.516000 17.31822
4.517000 17.3556
4.518000 17.39203
4.519000 17.427519999999998
4.520000 17.46205
4.521000 17.495620000000002
4.522000 17.52824
4.523000 17.55988
4.524000 17.59056
4.525000 17.620269999999998
4.526000 17.64899
4.527000 17.67674
4.528000 17.7035
4.529000 17.72927
4.530000 17.75404
4.531000 17.77782
4.532000 17.80061
4.533000 17.82238
4.534000 17.843149999999998
4.535000 17.862910000000003
4.536000 17.88165
4.537000 17.89937
4.538000 17.91607
4.539000 17.931739999999998
4.540000 17.94639
4.541000 17.96
4.542000 17.972569999999997
4.543000 17.98411
4.544000 17.9946
4.545000 18.00405
4.546000 18.012449999999998
4.547000 18.0198
4.548000 18.0261
4.549000 18.03133
4.550000 18.03551
4.551000 18.03863
4.552000 18.04069
4.553000 18.04168
4.554000 18.0416
4.555000 18.04045
4.556000 18.03823
4.557000 18.03493
4.558000 18.03056
4.559000 18.025109999999998
4.560000 18.01859
4.561000 18.01098
4.562000 18.002290000000002
4.563000 17.99252
4.564000 17.981659999999998
4.565000 17.96972
4.566000 17.956690000000002
4.567000 17.94257
4.568000 17.92736
4.569000 17.91106
4.570000 17.89367
4.571000 17.87518
4.572000 17.8556
4.573000 17.83493
4.574000 17.81316
4.575000 17.79029
4.576000 17.76632
4.577000 17.74126
4.578000 17.71509
4.579000 17.687829999999998
4.580000 17.65946
4.581000 17.62999
4.582000 17.599429999999998
4.583000 17.56776
4.584000 17.53498
4.585000 17.50111
4.586000 17.46613
4.587000 17.43005
4.588000 17.39287
4.589000 17.35459
4.590000 17.3152
4.591000 17.27472
4.592000 17.23313
4.593000 17.19045
4.594000 17.14667
4.595000 17.1018
4.596000 17.05583
4.597000 17.008760000000002
4.598000 16.9606
4.599000 16.91135
4.600000 16.86101
4.601000 16.809569999999997
4.602000 16.75705
4.603000 16.70345
4.604000 16.64875
4.605000 16.592979999999997
4.606000 16.53612
4.607000 16.478180000000002
4.608000 16.419159999999998
4.609000 16.35906
4.610000 16.29788
4.611000 16.23564
4.612000 16.172320000000003
4.613000 16.10792
4.614000 16.04246
4.615000 15.97594
4.616000 15.90834
4.617000 15.839690000000001
4.618000 15.76998
4.619000 15.699209999999999
4.620000 15.627379999999999
4.621000 15.554499999999999
4.622000 15.48058
4.623000 15.4056
4.624000 15.329590000000001
4.625000 15.25253
4.626000 15.17443
4.627000 15.0953
4.628000 15.015139999999999
4.629000 14.933959999999999
4.630000 14.85174
4.631000 14.768510000000001
4.632000 14.684259999999998
4.633000 14.599
4.634000 14.51273
4.635000 14.425460000000001
4.636000 14.33718
4.637000 14.24791
4.638000 14.157639999999999
4.639000 14.06639
4.640000 13.97415
4.641000 13.88092
4.642000 13.78673
4.643000 13.69155
4.644000 13.595419999999999
4.645000 13.49831
4.646000 13.40025
4.647000 13.30123
4.648000 13.201270000000001
4.649000 13.100349999999999
4.650000 12.998499999999998
4.651000 12.89571
4.652000 12.79199
4.653000 12.687339999999999
4.654000 12.58177
4.655000 12.47529
4.656000 12.36789
4.657000 12.25959
4.658000 12.15039
4.659000 12.040289999999999
4.660000 11.9293
4.661000 11.81743
4.662000 11.70469
4.663000 11.59107
4.664000 11.47659
4.665000 11.36124
4.666000 11.245040000000001
4.667000 11.128
4.668000 11.01011
4.669000 10.89139
4.670000 10.771840000000001
4.671000 10.65146
4.672000 10.53027
4.673000 10.40827
4.674000 10.28547
4.675000 10.16187
4.676000 10.03748
4.677000 9.9123009
4.678000 9.786348799999999
4.679000 9.6596256
4.680000 9.532138699999999
4.681000 9.4038948
4.682000 9.2749007
4.683000 9.145163
4.684000 9.014689200000001
4.685000 8.8834859
4.686000 8.75156
4.687000 8.6189196
4.688000 8.4855713
4.689000 8.3515227
4.690000 8.2167812
4.691000 8.0813542
4.692000 7.94525
4.693000 7.8084759
4.694000 7.6710396
4.695000 7.5329497
4.696000 7.394213199999999
4.697000 7.2548389
4.698000 7.1148351
4.699000 6.9742091
4.700000 6.832969899999999
4.701000 6.6911258
4.702000 6.5486848
4.703000 6.4056553
4.704000 6.2620461
4.705000 6.1178653999999995
4.706000 5.973121900000001
4.707000 5.827824000000001
4.708000 5.6819804000000005
4.709000 5.5355992
4.710000 5.3886894
4.711000 5.2412596
4.712000 5.0933182
4.713000 4.9448743
4.714000 4.7959365
4.715000 4.6465132
4.716000 4.4966131
4.717000 4.3462452
4.718000 4.1954182
4.719000 4.0441408999999995
4.720000 3.8924225
4.721000 3.7402716000000003
4.722000 3.5876973999999997
4.723000 3.4347091000000005
4.724000 3.2813158000000002
4.725000 3.1275269000000003
4.726000 2.9733516
4.727000 2.8187994
4.728000 2.6638795
4.729000 2.5086015
4.730000 2.3529753
4.731000 2.1970104
4.732000 2.0407166
4.733000 1.8841038
4.734000 1.7271816999999998
4.735000 1.5699603
4.736000 1.4124496
4.737000 1.2546596
4.738000 1.0966004
4.739000 0.9382819800000001
4.740000 0.77971453
4.741000 0.6209081
4.742000 0.46187290000000003
4.743000 0.30261907
4.744000 0.14315679
4.745000 -0.016503745
4.746000 -0.17635235999999999
4.747000 -0.33637881
4.748000 -0.49657291
4.749000 -0.6569244
4.750000 -0.81742294
4.751000 -0.9780583
4.752000 -1.1388202
4.753000 -1.2996983
4.754000 -1.4606821
4.755000 -1.6217614000000002
4.756000 -1.7829256000000002
4.757000 -1.9441644
4.758000 -2.1054672
4.759000 -2.2668237
4.760000 -2.428223
4.761000 -2.5896547
4.762000 -2.7511081
4.763000 -2.9125723999999997
4.764000 -3.0740369
4.765000 -3.235491
4.766000 -3.3969235
4.767000 -3.5583239000000004
4.768000 -3.7196811000000003
4.769000 -3.8809842999999997
4.770000 -4.0422224
4.771000 -4.2033844
4.772000 -4.3644596
4.773000 -4.5254368000000005
4.774000 -4.6863053
4.775000 -4.8470538
4.776000 -5.0076716
4.777000 -5.1681474
4.778000 -5.3284701
4.779000 -5.4886289
4.780000 -5.6486126
4.781000 -5.8084104
4.782000 -5.9680112
4.783000 -6.127404
4.784000 -6.286577899999999
4.785000 -6.445521899999999
4.786000 -6.604225199999999
4.787000 -6.7626767
4.788000 -6.9208652
4.789000 -7.0787802
4.790000 -7.2364106999999995
4.791000 -7.3937460999999995
4.792000 -7.5507753
4.793000 -7.707487
4.794000 -7.8638703
4.795000 -8.0199145
4.796000 -8.1756078
4.797000 -8.3309405
4.798000 -8.4859006
4.799000 -8.6404778
4.800000 -8.7946601
4.801000 -8.9484371
4.802000 -9.1017976
4.803000 -9.2547312
4.804000 -9.407226
4.805000 -9.5592715
4.806000 -9.7108558
4.807000 -9.8619685
4.808000 -10.0126
4.809000 -10.16273
4.810000 -10.31237
4.811000 -10.46148
4.812000 -10.61007
4.813000 -10.75812
4.814000 -10.90562
4.815000 -11.052570000000001
4.816000 -11.19894
4.817000 -11.34473
4.818000 -11.48993
4.819000 -11.63452
4.820000 -11.7785
4.821000 -11.921859999999999
4.822000 -12.06458
4.823000 -12.20665
4.824000 -12.34807
4.825000 -12.48882
4.826000 -12.62889
4.827000 -12.768270000000001
4.828000 -12.90695
4.829000 -13.044929999999999
4.830000 -13.182179999999999
4.831000 -13.3187
4.832000 -13.454479999999998
4.833000 -13.5895
4.834000 -13.723769999999998
4.835000 -13.857259999999998
4.836000 -13.989960000000002
4.837000 -14.12188
4.838000 -14.25298
4.839000 -14.383280000000001
4.840000 -14.512739999999999
4.841000 -14.64137
4.842000 -14.769160000000001
4.843000 -14.896090000000001
4.844000 -15.02215
4.845000 -15.147340000000002
4.846000 -15.27164
4.847000 -15.39505
4.848000 -15.51755
4.849000 -15.639140000000001
4.850000 -15.75979
4.851000 -15.87952
4.852000 -15.998299999999999
4.853000 -16.116120000000002
4.854000 -16.23298
4.855000 -16.348869999999998
4.856000 -16.46377
4.857000 -16.57768
4.858000 -16.69059
4.859000 -16.80249
4.860000 -16.91337
4.861000 -17.02322
4.862000 -17.13203
4.863000 -17.23979
4.864000 -17.346500000000002
4.865000 -17.45214
4.866000 -17.55671
4.867000 -17.6602
4.868000 -17.76259
4.869000 -17.863879999999998
4.870000 -17.96407
4.871000 -18.06313
4.872000 -18.161070000000002
4.873000 -18.25787
4.874000 -18.353530000000003
4.875000 -18.44804
4.876000 -18.54138
4.877000 -18.63356
4.878000 -18.72456
4.879000 -18.81437
4.880000 -18.90299
4.881000 -18.990399999999998
4.882000 -19.07661
4.883000 -19.1616
4.884000 -19.24536
4.885000 -19.32788
4.886000 -19.40917
4.887000 -19.48921
4.888000 -19.567989999999998
4.889000 -19.6455
4.890000 -19.72175
4.891000 -19.79672
4.892000 -19.8704
4.893000 -19.94279
4.894000 -20.01389
4.895000 -20.08367
4.896000 -20.15214
4.897000 -20.2193
4.898000 -20.28512
4.899000 -20.349619999999998
4.900000 -20.41277
4.901000 -20.47458
4.902000 -20.53504
4.903000 -20.59414
4.904000 -20.65188
4.905000 -20.70825
4.906000 -20.76324
4.907000 -20.816850000000002
4.908000 -20.86907
4.909000 -20.9199
4.910000 -20.96933
4.911000 -21.01736
4.912000 -21.063979999999997
4.913000 -21.10918
4.914000 -21.15297
4.915000 -21.195330000000002
4.916000 -21.23626
4.917000 -21.27575
4.918000 -21.31381
4.919000 -21.35042
4.920000 -21.38558
4.921000 -21.41929
4.922000 -21.451529999999998
4.923000 -21.482319999999998
4.924000 -21.51164
4.925000 -21.53949
4.926000 -21.56586
4.927000 -21.59076
4.928000 -21.614169999999998
4.929000 -21.6361
4.930000 -21.65654
4.931000 -21.67549
4.932000 -21.69294
4.933000 -21.70889
4.934000 -21.72333
4.935000 -21.736269999999998
4.936000 -21.74771
4.937000 -21.75763
4.938000 -21.76604
4.939000 -21.77293
4.940000 -21.7783
4.941000 -21.78215
4.942000 -21.784480000000002
4.943000 -21.78528
4.944000 -21.78455
4.945000 -21.78229
4.946000 -21.77851
4.947000 -21.77318
4.948000 -21.76633
4.949000 -21.75794
4.950000 -21.74801
4.951000 -21.736539999999998
4.952000 -21.72353
4.953000 -21.70898
4.954000 -21.692890000000002
4.955000 -21.67525
4.956000 -21.65607
4.957000 -21.63535
4.958000 -21.61308
4.959000 -21.58927
4.960000 -21.56391
4.961000 -21.537
4.962000 -21.50855
4.963000 -21.47855
4.964000 -21.44701
4.965000 -21.41392
4.966000 -21.37929
4.967000 -21.34312
4.968000 -21.3054
4.969000 -21.26614
4.970000 -21.22533
4.971000 -21.18299
4.972000 -21.13911
4.973000 -21.093690000000002
4.974000 -21.04673
4.975000 -20.998240000000003
4.976000 -20.94822
4.977000 -20.89666
4.978000 -20.84358
4.979000 -20.788970000000003
4.980000 -20.73284
4.981000 -20.67518
4.982000 -20.616
4.983000 -20.55531
4.984000 -20.493100000000002
4.985000 -20.42938
4.986000 -20.36414
4.987000 -20.29741
4.988000 -20.22917
4.989000 -20.15943
4.990000 -20.08819
4.991000 -20.015459999999997
4.992000 -19.94124
4.993000 -19.86554
4.994000 -19.788349999999998
4.995000 -19.70969
4.996000 -19.629550000000002
4.997000 -19.54795
4.998000 -19.46487
4.999000 -19.38034
5.000000 -19.294349999999998
5.001000 -19.20691
5.002000 -19.118019999999998
5.003000 -19.0277
5.004000 -18.93593
5.005000 -18.84273
5.006000 -18.74811
5.007000 -18.652070000000002
5.008000 -18.55461
5.009000 -18.455740000000002
5.010000 -18.35546
5.011000 -18.25379
5.012000 -18.15072
5.013000 -18.04627
5.014000 -17.94044
5.015000 -17.83323
5.016000 -17.72466
5.017000 -17.61473
5.018000 -17.50344
5.019000 -17.390800000000002
5.020000 -17.27683
5.021000 -17.16152
5.022000 -17.044880000000003
5.023000 -16.926930000000002
5.024000 -16.80766
5.025000 -16.687089999999998
5.026000 -16.56522
5.027000 -16.44206
5.028000 -16.317619999999998
5.029000 -16.19191
5.030000 -16.06493
5.031000 -15.9367
5.032000 -15.80721
5.033000 -15.676490000000001
5.034000 -15.544530000000002
5.035000 -15.411349999999999
5.036000 -15.27695
5.037000 -15.14134
5.038000 -15.004539999999999
5.039000 -14.86655
5.040000 -14.72737
5.041000 -14.58703
5.042000 -14.44552
5.043000 -14.30286
5.044000 -14.15906
5.045000 -14.01412
5.046000 -13.868059999999998
5.047000 -13.720889999999999
5.048000 -13.57261
5.049000 -13.42324
5.050000 -13.272780000000001
5.051000 -13.121250000000002
5.052000 -12.96865
5.053000 -12.814999999999998
5.054000 -12.660309999999999
5.055000 -12.504589999999999
5.056000 -12.34784
5.057000 -12.19008
5.058000 -12.03132
5.059000 -11.87158
5.060000 -11.71085
5.061000 -11.54916
5.062000 -11.38651
5.063000 -11.22291
5.064000 -11.05838
5.065000 -10.89293
5.066000 -10.72657
5.067000 -10.55931
5.068000 -10.391160000000001
5.069000 -10.22214
5.070000 -10.05225
5.071000 -9.8815113
5.072000 -9.7099304
5.073000 -9.537521
5.074000 -9.364295
5.075000 -9.1902643
5.076000 -9.0154409
5.077000 -8.8398375
5.078000 -8.6634658
5.079000 -8.4863387
5.080000 -8.308468
5.081000 -8.129866400000001
5.082000 -7.950547299999999
5.083000 -7.7705227
5.084000 -7.5898050999999995
5.085000 -7.4084081
5.086000 -7.2263442
5.087000 -7.0436262
5.088000 -6.860267400000001
5.089000 -6.6762812
5.090000 -6.4916804
5.091000 -6.3064791
5.092000 -6.12069
5.093000 -5.9343264
5.094000 -5.7474021
5.095000 -5.5599306
5.096000 -5.3719256
5.097000 -5.183400600000001
5.098000 -4.9943693
5.099000 -4.8048455
5.100000 -4.6148427
5.101000 -4.4243749
5.102000 -4.2334557
5.103000 -4.042098999999999
5.104000 -3.8503189
5.105000 -3.6581289000000003
5.106000 -3.4655432999999998
5.107000 -3.2725759
5.108000 -3.0792406000000003
5.109000 -2.8855513999999998
5.110000 -2.6915224
5.111000 -2.4971679
5.112000 -2.3025016999999997
5.113000 -2.1075381
5.114000 -1.9122913
5.115000 -1.7167755999999998
5.116000 -1.5210054
5.117000 -1.3249949
5.118000 -1.1287585
5.119000 -0.9323108
5.120000 -0.73566618
5.121000 -0.53883921
5.122000 -0.34184449
5.123000 -0.14469661
5.124000 0.052589737000000004
5.125000 0.24999985
5.126000 0.44751903
5.127000 0.6451325
5.128000 0.84282551
5.129000 1.0405833
5.130000 1.238391
5.131000 1.4362339
5.132000 1.6340973
5.133000 1.8319663
5.134000 2.0298263
5.135000 2.2276625
5.136000 2.4254601
5.137000 2.6232047
5.138000 2.8208815
5.139000 3.0184756999999998
5.140000 3.2159727
5.141000 3.4133583
5.142000 3.6106177
5.143000 3.8077361999999995
5.144000 4.0046997
5.145000 4.2014933999999995
5.146000 4.398103099999999
5.147000 4.5945138000000005
5.148000 4.7907114
5.149000 4.9866814
5.150000 5.1824088999999995
5.151000 5.3778797
5.152000 5.5730794
5.153000 5.767992899999999
5.154000 5.9626061
5.155000 6.1569043
5.156000 6.3508727
5.157000 6.5444969
5.158000 6.7377619
5.159000 6.9306538
5.160000 7.1231574
5.161000 7.3152579
5.162000 7.5069413
5.163000 7.698192399999999
5.164000 7.8889973
5.165000 8.079341099999999
5.166000 8.2692094
5.167000 8.4585875
5.168000 8.6474612
5.169000 8.8358164
5.170000 9.0236388
5.171000 9.2109136
5.172000 9.3976274
5.173000 9.5837653
5.174000 9.769313799999999
5.175000 9.9542588
5.176000 10.13859
5.177000 10.322280000000001
5.178000 10.50533
5.179000 10.68773
5.180000 10.86945
5.181000 11.05048
5.182000 11.23081
5.183000 11.41044
5.184000 11.58933
5.185000 11.767479999999999
5.186000 11.94489
5.187000 12.12152
5.188000 12.297379999999999
5.189000 12.47244
5.190000 12.64669
5.191000 12.820129999999999
5.192000 12.99273
5.193000 13.16449
5.194000 13.33539
5.195000 13.50542
5.196000 13.67456
5.197000 13.84281
5.198000 14.010139999999998
5.199000 14.176549999999999
5.200000 14.34203
5.201000 14.506559999999999
5.202000 14.67013
5.203000 14.832719999999998
5.204000 14.99433
5.205000 15.15494
5.206000 15.31454
5.207000 15.473110000000002
5.208000 15.63065
5.209000 15.78715
5.210000 15.942590000000001
5.211000 16.09696
5.212000 16.25025
5.213000 16.40244
5.214000 16.55353
5.215000 16.7035
5.216000 16.852349999999998
5.217000 17.00006
5.218000 17.146620000000002
5.219000 17.29202
5.220000 17.43625
5.221000 17.5793
5.222000 17.721149999999998
5.223000 17.8618
5.224000 18.00124
5.225000 18.13945
5.226000 18.276419999999998
5.227000 18.41215
5.228000 18.54663
5.229000 18.67984
5.230000 18.81177
5.231000 18.942410000000002
5.232000 19.071759999999998
5.233000 19.1998
5.234000 19.32652
5.235000 19.45192
5.236000 19.57598
5.237000 19.6987
5.238000 19.82006
5.239000 19.940060000000003
5.240000 20.058680000000003
5.241000 20.17593
5.242000 20.29178
5.243000 20.40623
5.244000 20.51927
5.245000 20.6309
5.246000 20.741100000000003
5.247000 20.84987
5.248000 20.9572
5.249000 21.06307
5.250000 21.16749
5.251000 21.270439999999997
5.252000 21.37192
5.253000 21.47192
5.254000 21.570439999999998
5.255000 21.66745
5.256000 21.76296
5.257000 21.85697
5.258000 21.949450000000002
5.259000 22.040409999999998
5.260000 22.12984
5.261000 22.21773
5.262000 22.304080000000003
5.263000 22.38887
5.264000 22.47211
5.265000 22.553790000000003
5.266000 22.63389
5.267000 22.71242
5.268000 22.78936
5.269000 22.86472
5.270000 22.93849
5.271000 23.01065
5.272000 23.08121
5.273000 23.15016
5.274000 23.217499999999998
5.275000 23.283209999999997
5.276000 23.3473
5.277000 23.40976
5.278000 23.470589999999998
5.279000 23.52977
5.280000 23.587320000000002
5.281000 23.64322
5.282000 23.69746
5.283000 23.75005
5.284000 23.80098
5.285000 23.85025
5.286000 23.897850000000002
5.287000 23.94378
5.288000 23.988039999999998
5.289000 24.03062
5.290000 24.07153
5.291000 24.11075
5.292000 24.14829
5.293000 24.184140000000003
5.294000 24.2183
5.295000 24.25076
5.296000 24.28153
5.297000 24.31061
5.298000 24.33798
5.299000 24.36365
5.300000 24.38762
5.301000 24.40988
5.302000 24.43044
5.303000 24.44928
5.304000 24.46642
5.305000 24.48184
5.306000 24.495549999999998
5.307000 24.507550000000002
5.308000 24.51783
5.309000 24.526400000000002
5.310000 24.533250000000002
5.311000 24.53839
5.312000 24.54181
5.313000 24.543509999999998
5.314000 24.543499999999998
5.315000 24.54177
5.316000 24.53833
5.317000 24.533170000000002
5.318000 24.52629
5.319000 24.51771
5.320000 24.50741
5.321000 24.49539
5.322000 24.48167
5.323000 24.46624
5.324000 24.4491
5.325000 24.43025
5.326000 24.40969
5.327000 24.38743
5.328000 24.36347
5.329000 24.33781
5.330000 24.31045
5.331000 24.28139
5.332000 24.25064
5.333000 24.2182
5.334000 24.18407
5.335000 24.148249999999997
5.336000 24.11075
5.337000 24.07157
5.338000 24.03071
5.339000 23.98818
5.340000 23.94397
5.341000 23.8981
5.342000 23.85056
5.343000 23.80137
5.344000 23.75051
5.345000 23.69801
5.346000 23.64385
5.347000 23.58805
5.348000 23.53061
5.349000 23.471539999999997
5.350000 23.41084
5.351000 23.34851
5.352000 23.284560000000003
5.353000 23.21899
5.354000 23.15182
5.355000 23.083029999999997
5.356000 23.01265
5.357000 22.94068
5.358000 22.86711
5.359000 22.79197
5.360000 22.71524
5.361000 22.63694
5.362000 22.55708
5.363000 22.47566
5.364000 22.39269
5.365000 22.30817
5.366000 22.2221
5.367000 22.13451
5.368000 22.04539
5.369000 21.95475
5.370000 21.86259
5.371000 21.76893
5.372000 21.67377
5.373000 21.57712
5.374000 21.47898
5.375000 21.37937
5.376000 21.27829
5.377000 21.175749999999997
5.378000 21.07175
5.379000 20.96632
5.380000 20.859440000000003
5.381000 20.75113
5.382000 20.64141
5.383000 20.53027
5.384000 20.41773
5.385000 20.30379
5.386000 20.18847
5.387000 20.07177
5.388000 19.95371
5.389000 19.83428
5.390000 19.7135
5.391000 19.59139
5.392000 19.46794
5.393000 19.34317
5.394000 19.21708
5.395000 19.08969
5.396000 18.96101
5.397000 18.831039999999998
5.398000 18.6998
5.399000 18.5673
5.400000 18.43354
5.401000 18.29853
5.402000 18.162300000000002
5.403000 18.02483
5.404000 17.88616
5.405000 17.74628
5.406000 17.60521
5.407000 17.46295
5.408000 17.31953
5.409000 17.17494
5.410000 17.02921
5.411000 16.882340000000003
5.412000 16.73435
5.413000 16.58523
5.414000 16.43502
5.415000 16.283710000000003
5.416000 16.13133
5.417000 15.97787
5.418000 15.823360000000001
5.419000 15.667800000000002
5.420000 15.51121
5.421000 15.3536
5.422000 15.19498
5.423000 15.03536
5.424000 14.87476
5.425000 14.71319
5.426000 14.550650000000001
5.427000 14.38717
5.428000 14.222750000000001
5.429000 14.05741
5.430000 13.89116
5.431000 13.72401
5.432000 13.555980000000002
5.433000 13.387070000000001
5.434000 13.217300000000002
5.435000 13.046679999999999
5.436000 12.87522
5.437000 12.70295
5.438000 12.529860000000001
5.439000 12.355979999999999
5.440000 12.18131
5.441000 12.00587
5.442000 11.82968
5.443000 11.65274
5.444000 11.47506
5.445000 11.29668
5.446000 11.11758
5.447000 10.937800000000001
5.448000 10.75733
5.449000 10.57621
5.450000 10.39443
5.451000 10.212019999999999
5.452000 10.02899
5.453000 9.8453477
5.454000 9.661112
5.455000 9.476296600000001
5.456000 9.290915
5.457000 9.104981299999999
5.458000 8.9185096
5.459000 8.7315142
5.460000 8.5440084
5.461000 8.3560072
5.462000 8.1675246
5.463000 7.9785749
5.464000 7.789172199999999
5.465000 7.599330699999999
5.466000 7.4090644999999995
5.467000 7.218387699999999
5.468000 7.0273145999999995
5.469000 6.835859299999999
5.470000 6.6440366
5.471000 6.4518608
5.472000 6.259346000000001
5.473000 6.0665064
5.474000 5.8733564000000005
5.475000 5.6799106
5.476000 5.4861835999999995
5.477000 5.2921899
5.478000 5.0979439
5.479000 4.9034607
5.480000 4.7087546
5.481000 4.5138404
5.482000 4.318732799999999
5.483000 4.1234467
5.484000 3.9279968
5.485000 3.7323974000000004
5.486000 3.5366638999999997
5.487000 3.3408108999999997
5.488000 3.1448528000000002
5.489000 2.9488048
5.490000 2.7526813
5.491000 2.5564972
5.492000 2.3602672
5.493000 2.1640059
5.494000 1.967728
5.495000 1.7714480000000001
5.496000 1.5751805
5.497000 1.3789401
5.498000 1.1827413
5.499000 0.98659843
5.500000 0.79052607
5.501000 0.59453859
5.502000 0.39865038999999997
5.503000 0.20287584
5.504000 0.007229353700000001
5.505000 -0.18827469
5.506000 -0.38362192
5.507000 -0.57879793
5.508000 -0.7737883400000001
5.509000 -0.96857864
5.510000 -1.1631545
5.511000 -1.3575014
5.512000 -1.5516048
5.513000 -1.7454503
5.514000 -1.9390234999999998
5.515000 -2.1323096
5.516000 -2.3252944
5.517000 -2.517963
5.518000 -2.7103012
5.519000 -2.9022943
5.520000 -3.0939279
5.521000 -3.2851875
5.522000 -3.4760587000000003
5.523000 -3.6665272
5.524000 -3.8565785
5.525000 -4.0461984
5.526000 -4.2353730999999994
5.527000 -4.4240881000000005
5.528000 -4.6123296
5.529000 -4.8000834999999995
5.530000 -4.987336
5.531000 -5.1740736
5.532000 -5.3602822
5.533000 -5.5459488
5.534000 -5.7310596
5.535000 -5.9156012
5.536000 -6.099560100000001
5.537000 -6.2829226
5.538000 -6.4656764
5.539000 -6.6478074
5.540000 -6.829302800000001
5.541000 -7.010149999999999
5.542000 -7.1903348000000005
5.543000 -7.3698446
5.544000 -7.548666699999999
5.545000 -7.726787799999999
5.546000 -7.904195
5.547000 -8.0808751
5.548000 -8.2568146
5.549000 -8.4320016
5.550000 -8.606421899999999
5.551000 -8.7800637
5.552000 -8.9529134
5.553000 -9.1249578
5.554000 -9.2961848
5.555000 -9.466581
5.556000 -9.6361347
5.557000 -9.8048322
5.558000 -9.9726617
5.559000 -10.139610000000001
5.560000 -10.30567
5.561000 -10.47082
5.562000 -10.63505
5.563000 -10.79835
5.564000 -10.96072
5.565000 -11.12213
5.566000 -11.28257
5.567000 -11.44204
5.568000 -11.600530000000001
5.569000 -11.75801
5.570000 -11.91449
5.571000 -12.069939999999999
5.572000 -12.22437
5.573000 -12.37775
5.574000 -12.530079999999998
5.575000 -12.681339999999999
5.576000 -12.83154
5.577000 -12.98064
5.578000 -13.12865
5.579000 -13.27556
5.580000 -13.421350000000002
5.581000 -13.56601
5.582000 -13.70954
5.583000 -13.851920000000002
5.584000 -13.993149999999998
5.585000 -14.133200000000002
5.586000 -14.27208
5.587000 -14.40977
5.588000 -14.54627
5.589000 -14.68156
5.590000 -14.815629999999999
5.591000 -14.94847
5.592000 -15.08008
5.593000 -15.21045
5.594000 -15.339559999999999
5.595000 -15.467400000000001
5.596000 -15.593979999999998
5.597000 -15.71927
5.598000 -15.84327
5.599000 -15.965969999999999
5.600000 -16.08736
5.601000 -16.207440000000002
5.602000 -16.32619
5.603000 -16.44361
5.604000 -16.5597
5.605000 -16.67443
5.606000 -16.78781
5.607000 -16.899829999999998
5.608000 -17.01048
5.609000 -17.11975
5.610000 -17.227629999999998
5.611000 -17.334130000000002
5.612000 -17.43923
5.613000 -17.542920000000002
5.614000 -17.6452
5.615000 -17.74606
5.616000 -17.8455
5.617000 -17.9435
5.618000 -18.04007
5.619000 -18.13519
5.620000 -18.22886
5.621000 -18.321080000000002
5.622000 -18.411830000000002
5.623000 -18.50111
5.624000 -18.58891
5.625000 -18.675240000000002
5.626000 -18.760070000000002
5.627000 -18.84342
5.628000 -18.925259999999998
5.629000 -19.00561
5.630000 -19.08444
5.631000 -19.16176
5.632000 -19.23757
5.633000 -19.31185
5.634000 -19.3846
5.635000 -19.45583
5.636000 -19.52552
5.637000 -19.59367
5.638000 -19.66028
5.639000 -19.72534
5.640000 -19.78885
5.641000 -19.85081
5.642000 -19.911209999999997
5.643000 -19.97006
5.644000 -20.02734
5.645000 -20.08306
5.646000 -20.13721
5.647000 -20.18979
5.648000 -20.24081
5.649000 -20.29024
5.650000 -20.3381
5.651000 -20.38439
5.652000 -20.42909
5.653000 -20.47221
5.654000 -20.51374
5.655000 -20.55369
5.656000 -20.59205
5.657000 -20.62882
5.658000 -20.663999999999998
5.659000 -20.69758
5.660000 -20.72958
5.661000 -20.75997
5.662000 -20.78877
5.663000 -20.81597
5.664000 -20.84157
5.665000 -20.86558
5.666000 -20.88798
5.667000 -20.90879
5.668000 -20.928
5.669000 -20.945610000000002
5.670000 -20.96162
5.671000 -20.97603
5.672000 -20.98885
5.673000 -21.00007
5.674000 -21.00969
5.675000 -21.01772
5.676000 -21.02416
5.677000 -21.02901
5.678000 -21.03228
5.679000 -21.03395
5.680000 -21.03404
5.681000 -21.03255
5.682000 -21.02947
5.683000 -21.02482
5.684000 -21.01859
5.685000 -21.01079
5.686000 -21.00142
5.687000 -20.99048
5.688000 -20.977970000000003
5.689000 -20.9639
5.690000 -20.948259999999998
5.691000 -20.93107
5.692000 -20.91233
5.693000 -20.892030000000002
5.694000 -20.87019
5.695000 -20.846799999999998
5.696000 -20.82187
5.697000 -20.7954
5.698000 -20.7674
5.699000 -20.73787
5.700000 -20.70681
5.701000 -20.674229999999998
5.702000 -20.64013
5.703000 -20.604529999999997
5.704000 -20.56741
5.705000 -20.52879
5.706000 -20.48867
5.707000 -20.44706
5.708000 -20.403969999999997
5.709000 -20.359389999999998
5.710000 -20.31334
5.711000 -20.26582
5.712000 -20.216829999999998
5.713000 -20.16639
5.714000 -20.11449
5.715000 -20.06116
5.716000 -20.00638
5.717000 -19.95017
5.718000 -19.89254
5.719000 -19.83349
5.720000 -19.77302
5.721000 -19.71116
5.722000 -19.64789
5.723000 -19.58324
5.724000 -19.517200000000003
5.725000 -19.44979
5.726000 -19.381
5.727000 -19.310859999999998
5.728000 -19.23936
5.729000 -19.16651
5.730000 -19.092319999999997
5.731000 -19.0168
5.732000 -18.93996
5.733000 -18.861800000000002
5.734000 -18.78234
5.735000 -18.70157
5.736000 -18.619510000000002
5.737000 -18.53617
5.738000 -18.45156
5.739000 -18.36568
5.740000 -18.27855
5.741000 -18.19017
5.742000 -18.100550000000002
5.743000 -18.009710000000002
5.744000 -17.917640000000002
5.745000 -17.824370000000002
5.746000 -17.7299
5.747000 -17.634240000000002
5.748000 -17.5374
5.749000 -17.4394
5.750000 -17.340230000000002
5.751000 -17.23992
5.752000 -17.13847
5.753000 -17.035890000000002
5.754000 -16.9322
5.755000 -16.8274
5.756000 -16.7215
5.757000 -16.61452
5.758000 -16.50646
5.759000 -16.39734
5.760000 -16.28717
5.761000 -16.17595
5.762000 -16.0637
5.763000 -15.950429999999999
5.764000 -15.836140000000002
5.765000 -15.72086
5.766000 -15.604589999999998
5.767000 -15.48734
5.768000 -15.36912
5.769000 -15.249950000000002
5.770000 -15.12984
5.771000 -15.00879
5.772000 -14.88682
5.773000 -14.76394
5.774000 -14.64017
5.775000 -14.51551
5.776000 -14.38997
5.777000 -14.263580000000001
5.778000 -14.13634
5.779000 -14.00826
5.780000 -13.879359999999998
5.781000 -13.74964
5.782000 -13.619129999999998
5.783000 -13.48783
5.784000 -13.35576
5.785000 -13.222919999999998
5.786000 -13.08934
5.787000 -12.95503
5.788000 -12.81999
5.789000 -12.684239999999999
5.790000 -12.5478
5.791000 -12.41067
5.792000 -12.27287
5.793000 -12.134409999999999
5.794000 -11.99531
5.795000 -11.85558
5.796000 -11.71522
5.797000 -11.57426
5.798000 -11.43271
5.799000 -11.290569999999999
5.800000 -11.14787
5.801000 -11.00461
5.802000 -10.86081
5.803000 -10.716489999999999
5.804000 -10.57164
5.805000 -10.4263
5.806000 -10.28046
5.807000 -10.13415
5.808000 -9.9873826
5.809000 -9.8401628
5.810000 -9.692508
5.811000 -9.5444314
5.812000 -9.3959473
5.813000 -9.2470691
5.814000 -9.0978101
5.815000 -8.9481845
5.816000 -8.7982059
5.817000 -8.6478874
5.818000 -8.4972434
5.819000 -8.346287199999999
5.820000 -8.195032900000001
5.821000 -8.0434941
5.822000 -7.8916848
5.823000 -7.7396184
5.824000 -7.5873083999999995
5.825000 -7.434768999999999
5.826000 -7.282013399999999
5.827000 -7.129055300000001
5.828000 -6.9759085999999995
5.829000 -6.8225868
5.830000 -6.6691034
5.831000 -6.5154716
5.832000 -6.361705099999999
5.833000 -6.2078174
5.834000 -6.0538221000000005
5.835000 -5.8997329
5.836000 -5.7455629
5.837000 -5.5913258
5.838000 -5.4370351
5.839000 -5.2827038
5.840000 -5.128345599999999
5.841000 -4.973974500000001
5.842000 -4.8196033
5.843000 -4.6652455
5.844000 -4.5109149
5.845000 -4.3566249
5.846000 -4.202389
5.847000 -4.0482204
5.848000 -3.8941326999999997
5.849000 -3.7401397000000003
5.850000 -3.5862543
5.851000 -3.4324898999999998
5.852000 -3.2788601
5.853000 -3.1253781000000003
5.854000 -2.9720575
5.855000 -2.8189112
5.856000 -2.6659524
5.857000 -2.5131945
5.858000 -2.3606502000000003
5.859000 -2.2083327
5.860000 -2.0562549999999997
5.861000 -1.9044301
5.862000 -1.7528704999999998
5.863000 -1.6015892999999999
5.864000 -1.4505991
5.865000 -1.2999125
5.866000 -1.1495422
5.867000 -0.9995005100000001
5.868000 -0.8498
5.869000 -0.7004530600000001
5.870000 -0.551472
5.871000 -0.4028691
5.872000 -0.25465656
5.873000 -0.10684653999999999
5.874000 0.040548848
5.875000 0.18751755
5.876000 0.33404757
5.877000 0.48012696
5.878000 0.62574381
5.879000 0.77088624
5.880000 0.9155424299999999
5.881000 1.0597006
5.882000 1.2033492
5.883000 1.3464765
5.884000 1.4890708000000001
5.885000 1.6311206000000003
5.886000 1.7726146000000003
5.887000 1.9135412
5.888000 2.0538891
5.889000 2.1936469
5.890000 2.3328036
5.891000 2.4713479
5.892000 2.6092689
5.893000 2.7465555999999998
5.894000 2.883197
5.895000 3.0191826
5.896000 3.1545012999999997
5.897000 3.289143
5.898000 3.423097
5.899000 3.5563529000000003
5.900000 3.6889005000000004
5.901000 3.8207296
5.902000 3.9518299999999997
5.903000 4.082192099999999
5.904000 4.2118058
5.905000 4.3406609
5.906000 4.4687483
5.907000 4.5960583
5.908000 4.7225811
5.909000 4.8483074
5.910000 4.9732278999999995
5.911000 5.0973337
5.912000 5.2206155
5.913000 5.343063900000001
5.914000 5.4646704
5.915000 5.5854261
5.916000 5.705322
5.917000 5.8243494
5.918000 5.9425
5.919000 6.0597651
5.920000 6.1761364
5.921000 6.2916055
5.922000 6.4061642
5.923000 6.5198041
5.924000 6.632518
5.925000 6.7442976
5.926000 6.8551347
5.927000 6.9650225
5.928000 7.0739529999999995
5.929000 7.1819185999999995
5.930000 7.2889119
5.931000 7.3949255
5.932000 7.499952599999999
5.933000 7.6039858
5.934000 7.7070184
5.935000 7.809044399999999
5.936000 7.9100564
5.937000 8.010047700000001
5.938000 8.1090122
5.939000 8.2069442
5.940000 8.3038367
5.941000 8.3996847
5.942000 8.4944814
5.943000 8.5882217
5.944000 8.6808994
5.945000 8.7725095
5.946000 8.863045999999999
5.947000 8.9525044
5.948000 9.0408787
5.949000 9.128164499999999
5.950000 9.214357300000001
5.951000 9.2994511
5.952000 9.3834423
5.953000 9.4663255
5.954000 9.5480964
5.955000 9.6287511
5.956000 9.7082846
5.957000 9.786693
5.958000 9.8639727
5.959000 9.9401191
5.960000 10.01513
5.961000 10.088999999999999
5.962000 10.16172
5.963000 10.2333
5.964000 10.30372
5.965000 10.37299
5.966000 10.44111
5.967000 10.50806
5.968000 10.573839999999999
5.969000 10.63847
5.970000 10.70192
5.971000 10.7642
5.972000 10.8253
5.973000 10.88523
5.974000 10.943990000000001
5.975000 11.001560000000001
5.976000 11.05795
5.977000 11.11316
5.978000 11.16718
5.979000 11.22001
5.980000 11.27166
5.981000 11.32212
5.982000 11.37139
5.983000 11.41947
5.984000 11.46635
5.985000 11.512039999999999
5.986000 11.55655
5.987000 11.59985
5.988000 11.64197
5.989000 11.68289
5.990000 11.722620000000001
5.991000 11.761149999999999
5.992000 11.798490000000001
5.993000 11.83464
5.994000 11.869589999999999
5.995000 11.903360000000001
5.996000 11.93593
5.997000 11.967310000000001
5.998000 11.9975
5.999000 12.0265
6.000000 12.05431
6.001000 12.08094
6.002000 12.10638
6.003000 12.13064
6.004000 12.15371
6.005000 12.17561
6.006000 12.19632
6.007000 12.215860000000001
6.008000 12.23422
6.009000 12.25141
6.010000 12.26743
6.011000 12.28229
6.012000 12.29597
6.013000 12.3085
6.014000 12.31986
6.015000 12.33007
6.016000 12.339120000000001
6.017000 12.34702
6.018000 12.35378
6.019000 12.359390000000001
6.020000 12.36386
6.021000 12.3672
6.022000 12.3694
6.023000 12.370470000000001
6.024000 12.37042
6.025000 12.36924
6.026000 12.366950000000001
6.027000 12.36355
6.028000 12.35904
6.029000 12.35342
6.030000 12.346699999999998
6.031000 12.33889
6.032000 12.32999
6.033000 12.32001
6.034000 12.30894
6.035000 12.2968
6.036000 12.28359
6.037000 12.26932
6.038000 12.25398
6.039000 12.237589999999999
6.040000 12.22016
6.041000 12.20168
6.042000 12.18216
6.043000 12.16162
6.044000 12.140049999999999
6.045000 12.11746
6.046000 12.09385
6.047000 12.06924
6.048000 12.04363
6.049000 12.01703
6.050000 11.98944
6.051000 11.96087
6.052000 11.93132
6.053000 11.90081
6.054000 11.869340000000001
6.055000 11.83691
6.056000 11.80354
6.057000 11.76923
6.058000 11.73399
6.059000 11.69782
6.060000 11.66074
6.061000 11.62274
6.062000 11.58385
6.063000 11.54406
6.064000 11.50338
6.065000 11.46183
6.066000 11.419410000000001
6.067000 11.37612
6.068000 11.33197
6.069000 11.28698
6.070000 11.24115
6.071000 11.1945
6.072000 11.14701
6.073000 11.09872
6.074000 11.04962
6.075000 10.99972
6.076000 10.94903
6.077000 10.89757
6.078000 10.84533
6.079000 10.79233
6.080000 10.73858
6.081000 10.68408
6.082000 10.62885
6.083000 10.57289
6.084000 10.51622
6.085000 10.458829999999999
6.086000 10.40075
6.087000 10.341980000000001
6.088000 10.28252
6.089000 10.2224
6.090000 10.16161
6.091000 10.10017
6.092000 10.03809
6.093000 9.9753775
6.094000 9.9120401
6.095000 9.848088800000001
6.096000 9.783533199999999
6.097000 9.7183838
6.098000 9.6526496
6.099000 9.5863409
6.100000 9.519467500000001
6.101000 9.452039
6.102000 9.384065900000001
6.103000 9.3155578
6.104000 9.2465252
6.105000 9.1769777
6.106000 9.1069251
6.107000 9.0363778
6.108000 8.9653462
6.109000 8.89384
6.110000 8.8218696
6.111000 8.749444800000001
6.112000 8.6765759
6.113000 8.6032733
6.114000 8.5295469
6.115000 8.455407600000001
6.116000 8.3808653
6.117000 8.3059296
6.118000 8.230611699999999
6.119000 8.1549212
6.120000 8.0788687
6.121000 8.0024652
6.122000 7.9257205
6.123000 7.8486443
6.124000 7.771247600000001
6.125000 7.693541
6.126000 7.6155349999999995
6.127000 7.537239799999999
6.128000 7.458666
6.129000 7.3798239
6.130000 7.3007241
6.131000 7.221377599999999
6.132000 7.1417943
6.133000 7.0619844
6.134000 6.9819592
6.135000 6.9017291
6.136000 6.8213045999999995
6.137000 6.7406952
6.138000 6.659912299999999
6.139000 6.5789662
6.140000 6.4978674
6.141000 6.4166263
6.142000 6.335253300000001
6.143000 6.253758800000001
6.144000 6.1721537
6.145000 6.0904476999999995
6.146000 6.0086511
6.147000 5.926774399999999
6.148000 5.8448277
6.149000 5.7628211
6.150000 5.6807648
6.151000 5.5986690999999995
6.152000 5.5165444
6.153000 5.434400200000001
6.154000 5.3522471000000005
6.155000 5.2700948
6.156000 5.187953599999999
6.157000 5.1058333
6.158000 5.0237443
6.159000 4.9416963
6.160000 4.8596993
6.161000 4.777763
6.162000 4.6958975
6.163000 4.6141129
6.164000 4.5324188
6.165000 4.4508249
6.166000 4.369340800000001
6.167000 4.2879768
6.168000 4.2067423
6.169000 4.1256472
6.170000 4.0447011999999996
6.171000 3.9639134
6.172000 3.8832936
6.173000 3.8028516
6.174000 3.7225962
6.175000 3.6425370999999998
6.176000 3.5626836
6.177000 3.4830447
6.178000 3.4036297
6.179000 3.3244476
6.180000 3.2455076
6.181000 3.1668182000000002
6.182000 3.0883886
6.183000 3.0102273
6.184000 2.9323433
6.185000 2.8547451
6.186000 2.7774411999999997
6.187000 2.7004402
6.188000 2.6237506
6.189000 2.5473807
6.190000 2.471339
6.191000 2.3956334
6.192000 2.3202725
6.193000 2.2452641
6.194000 2.1706166
6.195000 2.0963378
6.196000 2.0224359
6.197000 1.9489185999999998
6.198000 1.8757939000000001
6.199000 1.8030696
6.200000 1.7307533
6.201000 1.6588528000000002
6.202000 1.5873754
6.203000 1.5163289
6.204000 1.4457206999999999
6.205000 1.375558
6.206000 1.3058482999999999
6.207000 1.2365986
6.208000 1.1678161
6.209000 1.0995078
6.210000 1.0316807000000001
6.211000 0.9643415000000001
6.212000 0.8974970299999999
6.213000 0.8311539
6.214000 0.76531866
6.215000 0.69999774
6.216000 0.63519748
6.217000 0.57092411
6.218000 0.5071837499999999
6.219000 0.44398247
6.220000 0.38132615999999997
6.221000 0.31922070999999996
6.222000 0.25767181
6.223000 0.19668511
6.224000 0.13626612000000002
6.225000 0.07642030799999999
6.226000 0.017153003
6.227000 -0.041530535
6.228000 -0.09962513599999999
6.229000 -0.15712571
6.230000 -0.21402728999999998
6.231000 -0.27032495
6.232000 -0.32601389
6.233000 -0.38108937
6.234000 -0.43554678999999996
6.235000 -0.48938156000000005
6.236000 -0.5425892800000001
6.237000 -0.59516556
6.238000 -0.64710621
6.239000 -0.69840704
6.240000 -0.749064
6.241000 -0.7990731900000001
6.242000 -0.84843086
6.243000 -0.8971332599999999
6.244000 -0.94517674
6.245000 -0.99255787
6.246000 -1.0392732999999998
6.247000 -1.0853197
6.248000 -1.1306941
6.249000 -1.1753932999999999
6.250000 -1.2194144
6.251000 -1.2627547
6.252000 -1.3054114
6.253000 -1.3473819999999999
6.254000 -1.3886641
6.255000 -1.4292553
6.256000 -1.4691534
6.257000 -1.508356
6.258000 -1.5468612
6.259000 -1.5846672
6.260000 -1.6217717999999999
6.261000 -1.6581735
6.262000 -1.6938704999999998
6.263000 -1.7288614
6.264000 -1.7631447000000002
6.265000 -1.7967189000000001
6.266000 -1.8295828
6.267000 -1.8617354
6.268000 -1.8931756000000002
6.269000 -1.9239020999999998
6.270000 -1.9539146
6.271000 -1.9832119
6.272000 -2.0117939000000002
6.273000 -2.0396598
6.274000 -2.0668093
6.275000 -2.0932423
6.276000 -2.1189587
6.277000 -2.1439586
6.278000 -2.1682419
6.279000 -2.191809
6.280000 -2.2146603000000002
6.281000 -2.2367964000000002
6.282000 -2.2582179
6.283000 -2.2789255
6.284000 -2.2989200000000003
6.285000 -2.3182027
6.286000 -2.3367744
6.287000 -2.3546366
6.288000 -2.3717904
6.289000 -2.3882376
6.290000 -2.4039794
6.291000 -2.4190176
6.292000 -2.433354
6.293000 -2.4469905
6.294000 -2.459929
6.295000 -2.4721716000000002
6.296000 -2.4837203
6.297000 -2.4945777
6.298000 -2.5047459
6.299000 -2.5142275
6.300000 -2.5230249
6.301000 -2.5311409
6.302000 -2.5385780000000002
6.303000 -2.5453391
6.304000 -2.5514271
6.305000 -2.556845
6.306000 -2.5615958
6.307000 -2.5656829
6.308000 -2.5691096
6.309000 -2.5718791000000003
6.310000 -2.5739953
6.311000 -2.5754614
6.312000 -2.5762812999999998
6.313000 -2.576459
6.314000 -2.5759982
6.315000 -2.5749031
6.316000 -2.573178
6.317000 -2.5708268999999997
6.318000 -2.5678543
6.319000 -2.5642646
6.320000 -2.5600625
6.321000 -2.5552525999999998
6.322000 -2.5498396
6.323000 -2.5438283
6.324000 -2.5372236999999997
6.325000 -2.5300307
6.326000 -2.5222545
6.327000 -2.5139004
6.328000 -2.5049735
6.329000 -2.495479
6.330000 -2.4854224
6.331000 -2.4748093
6.332000 -2.4636451
6.333000 -2.4519356
6.334000 -2.4396865
6.335000 -2.4269035000000003
6.336000 -2.4135927
6.337000 -2.3997601
6.338000 -2.3854116000000003
6.339000 -2.3705534999999998
6.340000 -2.3551919
6.341000 -2.3393331
6.342000 -2.3229836
6.343000 -2.3061499
6.344000 -2.2888387
6.345000 -2.2710564
6.346000 -2.2528099
6.347000 -2.2341061
6.348000 -2.2149518
6.349000 -2.195354
6.350000 -2.1753198
6.351000 -2.1548562
6.352000 -2.1339705
6.353000 -2.1126701000000003
6.354000 -2.0909622
6.355000 -2.0688543
6.356000 -2.0463537
6.357000 -2.0234682
6.358000 -2.0002050000000002
6.359000 -1.976572
6.360000 -1.9525766
6.361000 -1.9282266
6.362000 -1.9035297999999998
6.363000 -1.8784938000000002
6.364000 -1.8531267
6.365000 -1.8274359
6.366000 -1.8014297
6.367000 -1.7751158999999999
6.368000 -1.7485026000000001
6.369000 -1.7215978
6.370000 -1.6944094
6.371000 -1.6669456
6.372000 -1.6392145
6.373000 -1.6112244000000002
6.374000 -1.5829835
6.375000 -1.5544999
6.376000 -1.5257821
6.377000 -1.4968384
6.378000 -1.4676771
6.379000 -1.4383067
6.380000 -1.4087357999999999
6.381000 -1.3789726
6.382000 -1.349026
6.383000 -1.3189043
6.384000 -1.2886163000000002
6.385000 -1.2581706
6.386000 -1.2275759000000002
6.387000 -1.1968409
6.388000 -1.1659742
6.389000 -1.1349848
6.390000 -1.1038813
6.391000 -1.0726726
6.392000 -1.0413675
6.393000 -1.0099747
6.394000 -0.97850328
6.395000 -0.9469619
6.396000 -0.91535952
6.397000 -0.88370498
6.398000 -0.8520071400000001
6.399000 -0.82027474
6.400000 -0.78851674
6.401000 -0.75674201
6.402000 -0.72495933
6.403000 -0.69317757
6.404000 -0.6614055
6.405000 -0.6296519700000001
6.406000 -0.59792581
6.407000 -0.56623584
6.408000 -0.5345908899999999
6.409000 -0.50299978
6.410000 -0.47147133999999996
6.411000 -0.44001442999999996
6.412000 -0.4086378
6.413000 -0.37735032
6.414000 -0.34616077
6.415000 -0.31507793
6.416000 -0.28411057
6.417000 -0.25326745
6.418000 -0.22255734
6.419000 -0.19198894
6.420000 -0.16157095000000002
6.421000 -0.13131205
6.422000 -0.1012209
6.423000 -0.071306142
6.424000 -0.041576352999999996
6.425000 -0.012040091
6.426000 0.017294116000000002
6.427000 0.046417754
6.428000 0.075322343
6.429000 0.10399945
6.430000 0.13244071
6.431000 0.16063777
6.432000 0.18858234
6.433000 0.21626615999999999
6.434000 0.24368101999999997
6.435000 0.27081876
6.436000 0.29767120999999996
6.437000 0.32423029000000003
6.438000 0.35048790999999996
6.439000 0.37643606999999996
6.440000 0.40206681000000005
6.441000 0.42737224
6.442000 0.45234449
6.443000 0.47697574
6.444000 0.50125816
6.445000 0.52518402
6.446000 0.54874569
6.447000 0.5719355300000001
6.448000 0.594746
6.449000 0.61716954
6.450000 0.63919877
6.451000 0.66082627
6.452000 0.68204473
6.453000 0.70284694
6.454000 0.72322567
6.455000 0.74317385
6.456000 0.76268446
6.457000 0.78175049
6.458000 0.8003651199999999
6.459000 0.81852162
6.460000 0.8362132099999999
6.461000 0.8534332699999999
6.462000 0.87017529
6.463000 0.88643283
6.464000 0.9021995600000001
6.465000 0.9174691500000001
6.466000 0.9322354600000001
6.467000 0.9464923300000001
6.468000 0.96023381
6.469000 0.97345402
6.470000 0.9861472099999999
6.471000 0.99830758
6.472000 1.0099295
6.473000 1.0210074
6.474000 1.0315359
6.475000 1.0415096000000001
6.476000 1.0509232
6.477000 1.0597716
6.478000 1.0680497
6.479000 1.0757523999999998
6.480000 1.0828748
6.481000 1.0894122
6.482000 1.0953597000000002
6.483000 1.1007127
6.484000 1.1054668
6.485000 1.1096173
6.486000 1.1131599
6.487000 1.1160902
6.488000 1.1184041
6.489000 1.1200975
6.490000 1.1211663
6.491000 1.1216066
6.492000 1.1214146
6.493000 1.1205866
6.494000 1.1191189000000001
6.495000 1.1170082
6.496000 1.1142509999999999
6.497000 1.1108440000000002
6.498000 1.1067841999999999
6.499000 1.1020686
6.500000 1.0966941
6.501000 1.0906580000000001
6.502000 1.0839577
6.503000 1.0765905
6.504000 1.0685543
6.505000 1.0598464
6.506000 1.0504648
6.507000 1.0404075000000002
6.508000 1.0296723
6.509000 1.0182574999999998
6.510000 1.0061614
6.511000 0.9933823700000001
6.512000 0.9799188000000001
6.513000 0.9657694
6.514000 0.95093288
6.515000 0.9354081000000001
6.516000 0.9191940500000001
6.517000 0.9022897999999999
6.518000 0.8846946099999999
6.519000 0.86640781
6.520000 0.84742885
6.521000 0.82775727
6.522000 0.80739278
6.523000 0.7863353
6.524000 0.76458468
6.525000 0.74214102
6.526000 0.7190045
6.527000 0.69517549
6.528000 0.67065442
6.529000 0.64544189
6.530000 0.61953859
6.531000 0.59294542
6.532000 0.56566326
6.533000 0.53769327
6.534000 0.50903661
6.535000 0.47969469
6.536000 0.44966894
6.537000 0.418961
6.538000 0.38757259
6.539000 0.35550559
6.540000 0.32276204000000003
6.541000 0.28934403999999997
6.542000 0.25525389
6.543000 0.220494
6.544000 0.1850669
6.545000 0.14897528000000002
6.546000 0.1122219
6.547000 0.074809702
6.548000 0.036741717
6.549000 -0.0019788906
6.550000 -0.041348836
6.551000 -0.081364717
6.552000 -0.12202304
6.553000 -0.16332016
6.554000 -0.20525233999999998
6.555000 -0.24781574
6.556000 -0.29100641
6.557000 -0.33482027
6.558000 -0.37925316
6.559000 -0.42430079
6.560000 -0.46995874
6.561000 -0.51622251
6.562000 -0.5630874499999999
6.563000 -0.6105487700000001
6.564000 -0.65860162
6.565000 -0.70724091
6.566000 -0.75646159
6.567000 -0.80625834
6.568000 -0.8566257500000001
6.569000 -0.9075583
6.570000 -0.9590502799999999
6.571000 -1.0110959
6.572000 -1.0636894
6.573000 -1.1168245
6.574000 -1.1704952
6.575000 -1.2246951000000001
6.576000 -1.2794177
6.577000 -1.3346566
6.578000 -1.390405
6.579000 -1.4466562
6.580000 -1.5034034
6.581000 -1.5606395
6.582000 -1.6183573999999998
6.583000 -1.6765498
6.584000 -1.7352093
6.585000 -1.7943286999999999
6.586000 -1.8539004000000001
6.587000 -1.9139169
6.588000 -1.9743703000000001
6.589000 -2.0352527
6.590000 -2.0965564999999997
6.591000 -2.1582736000000002
6.592000 -2.2203958
6.593000 -2.2829151
6.594000 -2.3458231
6.595000 -2.4091117
6.596000 -2.4727723
6.597000 -2.5367964
6.598000 -2.6011754000000002
6.599000 -2.6659006
6.600000 -2.7309634
6.601000 -2.7963549
6.602000 -2.8620662
6.603000 -2.9280882
6.604000 -2.994412
6.605000 -3.0610282
6.606000 -3.1279273000000005
6.607000 -3.1951003
6.608000 -3.2625373
6.609000 -3.3302292
6.610000 -3.3981662000000004
6.611000 -3.4663383
6.612000 -3.5347357
6.613000 -3.6033484999999996
6.614000 -3.6721665
6.615000 -3.7411794
6.616000 -3.8103770000000003
6.617000 -3.8797494
6.618000 -3.9492857
6.619000 -4.0189758
6.620000 -4.088809
6.621000 -4.1587748
6.622000 -4.2288624
6.623000 -4.299061
6.624000 -4.3693602
6.625000 -4.4397488
6.626000 -4.5102164
6.627000 -4.5807518
6.628000 -4.651343799999999
6.629000 -4.7219817
6.630000 -4.7926545
6.631000 -4.863351199999999
6.632000 -4.9340606000000005
6.633000 -5.0047711
6.634000 -5.0754718
6.635000 -5.1461518
6.636000 -5.2167993
6.637000 -5.2874029
6.638000 -5.3579513
6.639000 -5.428433
6.640000 -5.4988361999999995
6.641000 -5.5691496
6.642000 -5.639361200000001
6.643000 -5.7094596
6.644000 -5.7794329
6.645000 -5.849269
6.646000 -5.9189562
6.647000 -5.9884828
6.648000 -6.0578369
6.649000 -6.1270066
6.650000 -6.1959799
6.651000 -6.2647447
6.652000 -6.333289300000001
6.653000 -6.4016014
6.654000 -6.4696692
6.655000 -6.537481400000001
6.656000 -6.605025400000001
6.657000 -6.672289200000001
6.658000 -6.739261000000001
6.659000 -6.8059281
6.660000 -6.8722792
6.661000 -6.9383025
6.662000 -7.0039861
6.663000 -7.069317999999999
6.664000 -7.1342863
6.665000 -7.1988784
6.666000 -7.263082999999999
6.667000 -7.3268883
6.668000 -7.390282300000001
6.669000 -7.4532530999999995
6.670000 -7.5157881
6.671000 -7.577876
6.672000 -7.639505000000001
6.673000 -7.700663100000001
6.674000 -7.7613376
6.675000 -7.821517399999999
6.676000 -7.8811906
6.677000 -7.9403453
6.678000 -7.998968700000001
6.679000 -8.0570497
6.680000 -8.1145763
6.681000 -8.1715368
6.682000 -8.227919
6.683000 -8.283712
6.684000 -8.3389029
6.685000 -8.3934806
6.686000 -8.4474333
6.687000 -8.5007496
6.688000 -8.5534178
6.689000 -8.6054265
6.690000 -8.656764
6.691000 -8.707419
6.692000 -8.7573804
6.693000 -8.8066369
6.694000 -8.8551775
6.695000 -8.902990800000001
6.696000 -8.950065799999999
6.697000 -8.996392
6.698000 -9.0419583
6.699000 -9.0867542
6.700000 -9.1307692
6.701000 -9.1739923
6.702000 -9.2164129
6.703000 -9.2580207
6.704000 -9.2988059
6.705000 -9.3387574
6.706000 -9.3778655
6.707000 -9.4161198
6.708000 -9.4535097
6.709000 -9.4900258
6.710000 -9.5256582
6.711000 -9.5603965
6.712000 -9.5942304
6.713000 -9.627150700000001
6.714000 -9.659147299999999
6.715000 -9.690210200000001
6.716000 -9.7203307
6.717000 -9.7494982
6.718000 -9.777703899999999
6.719000 -9.804938
6.720000 -9.8311916
6.721000 -9.856455
6.722000 -9.8807193
6.723000 -9.9039756
6.724000 -9.9262148
6.725000 -9.9474281
6.726000 -9.967607300000001
6.727000 -9.9867433
6.728000 -10.00483
6.729000 -10.02185
6.730000 -10.03781
6.731000 -10.05269
6.732000 -10.06649
6.733000 -10.07919
6.734000 -10.0908
6.735000 -10.10129
6.736000 -10.11068
6.737000 -10.11894
6.738000 -10.12607
6.739000 -10.13207
6.740000 -10.13693
6.741000 -10.14063
6.742000 -10.143180000000001
6.743000 -10.14457
6.744000 -10.144789999999999
6.745000 -10.14383
6.746000 -10.1417
6.747000 -10.13837
6.748000 -10.13386
6.749000 -10.12815
6.750000 -10.12123
6.751000 -10.1131
6.752000 -10.103769999999999
6.753000 -10.09321
6.754000 -10.081420000000001
6.755000 -10.06841
6.756000 -10.05417
6.757000 -10.03868
6.758000 -10.02196
6.759000 -10.00398
6.760000 -9.9847585
6.761000 -9.964279099999999
6.762000 -9.9425413
6.763000 -9.919541299999999
6.764000 -9.8952755
6.765000 -9.8697409
6.766000 -9.8429345
6.767000 -9.8148532
6.768000 -9.7854942
6.769000 -9.7548552
6.770000 -9.7229339
6.771000 -9.6897274
6.772000 -9.6552342
6.773000 -9.6194521
6.774000 -9.5823787
6.775000 -9.544013399999999
6.776000 -9.504354
6.777000 -9.463399599999999
6.778000 -9.4211489
6.779000 -9.3776003
6.780000 -9.3327537
6.781000 -9.2866078
6.782000 -9.2391625
6.783000 -9.190417100000001
6.784000 -9.1403715
6.785000 -9.0890259
6.786000 -9.036380099999999
6.787000 -8.9824349
6.788000 -8.9271903
6.789000 -8.8706471
6.790000 -8.812806
6.791000 -8.7536678
6.792000 -8.6932339
6.793000 -8.6315058
6.794000 -8.5684851
6.795000 -8.5041732
6.796000 -8.438572299999999
6.797000 -8.371684
6.798000 -8.3035111
6.799000 -8.2340561
6.800000 -8.163321799999999
6.801000 -8.0913104
6.802000 -8.018025
6.803000 -7.9434693
6.804000 -7.8676462
6.805000 -7.7905595
6.806000 -7.7122136999999995
6.807000 -7.6326117
6.808000 -7.5517587
6.809000 -7.4696586
6.810000 -7.3863156
6.811000 -7.3017344
6.812000 -7.215920100000001
6.813000 -7.1288779
6.814000 -7.0406131
6.815000 -6.951130899999999
6.816000 -6.8604372
6.817000 -6.768537299999999
6.818000 -6.6754378
6.819000 -6.581144
6.820000 -6.4856626
6.821000 -6.3890003
6.822000 -6.291162999999999
6.823000 -6.1921574
6.824000 -6.0919911
6.825000 -5.990671
6.826000 -5.8882043
6.827000 -5.7845984
6.828000 -5.6798611
6.829000 -5.574000300000001
6.830000 -5.4670241
6.831000 -5.3589407
6.832000 -5.2497584
6.833000 -5.1394861
6.834000 -5.0281323
6.835000 -4.9157064
6.836000 -4.802217300000001
6.837000 -4.687674299999999
6.838000 -4.5720868
6.839000 -4.4554647
6.840000 -4.337817800000001
6.841000 -4.2191561
6.842000 -4.0994897
6.843000 -3.9788286999999998
6.844000 -3.8571837999999996
6.845000 -3.7345655
6.846000 -3.6109846
6.847000 -3.4864523000000003
6.848000 -3.3609793
6.849000 -3.2345767999999997
6.850000 -3.1072566
6.851000 -2.9790301
6.852000 -2.8499087
6.853000 -2.7199047
6.854000 -2.5890296
6.855000 -2.4572958999999996
6.856000 -2.3247158
6.857000 -2.1913017999999997
6.858000 -2.0570666
6.859000 -1.9220226999999999
6.860000 -1.7861834
6.861000 -1.6495615000000001
6.862000 -1.5121704
6.863000 -1.3740233
6.864000 -1.235134
6.865000 -1.095516
6.866000 -0.95518306
6.867000 -0.8141493399999999
6.868000 -0.67242887
6.869000 -0.5300359299999999
6.870000 -0.38698497
6.871000 -0.24329051
6.872000 -0.09896724999999999
6.873000 0.045969974999999996
6.874000 0.1915062
6.875000 0.33762634
6.876000 0.48431517
6.877000 0.63155736
6.878000 0.77933748
6.879000 0.9276399399999999
6.880000 1.0764490999999998
6.881000 1.225749
6.882000 1.375524
6.883000 1.5257577
6.884000 1.6764343000000002
6.885000 1.8275375
6.886000 1.9790507999999998
6.887000 2.1309579
6.888000 2.283242
6.889000 2.4358866999999997
6.890000 2.5888752
6.891000 2.7421907
6.892000 2.895816
6.893000 3.0497342
6.894000 3.2039281
6.895000 3.3583805
6.896000 3.5130739
6.897000 3.6679912000000003
6.898000 3.8231146000000003
6.899000 3.9784264
6.900000 4.1339088
6.901000 4.2895444
6.902000 4.4453148
6.903000 4.6012022
6.904000 4.7571886
6.905000 4.9132559
6.906000 5.0693858
6.907000 5.2255601
6.908000 5.3817604
6.909000 5.5379681
6.910000 5.6941651
6.911000 5.850333
6.912000 6.006453199999999
6.913000 6.1625071
6.914000 6.318476100000001
6.915000 6.4743414999999995
6.916000 6.630084699999999
6.917000 6.7856871
6.918000 6.941129999999999
6.919000 7.0963949
6.920000 7.2514623
6.921000 7.4063137
6.922000 7.560929700000001
6.923000 7.7152915
6.924000 7.86938
6.925000 8.0231756
6.926000 8.1766598
6.927000 8.3298132
6.928000 8.4826164
6.929000 8.6350508
6.930000 8.7870963
6.931000 8.938734199999999
6.932000 9.0899445
6.933000 9.2407085
6.934000 9.3910068
6.935000 9.5408194
6.936000 9.6901275
6.937000 9.8389111
6.938000 9.987151599999999
6.939000 10.134830000000001
6.940000 10.28192
6.941000 10.42842
6.942000 10.57429
6.943000 10.719520000000001
6.944000 10.8641
6.945000 11.00799
6.946000 11.15119
6.947000 11.29367
6.948000 11.43541
6.949000 11.576400000000001
6.950000 11.716619999999999
6.951000 11.85604
6.952000 11.99465
6.953000 12.13243
6.954000 12.26936
6.955000 12.40542
6.956000 12.5406
6.957000 12.674859999999999
6.958000 12.80821
6.959000 12.94061
6.960000 13.072049999999999
6.961000 13.20251
6.962000 13.331970000000002
6.963000 13.460420000000001
6.964000 13.58783
6.965000 13.71419
6.966000 13.839480000000002
6.967000 13.96368
6.968000 14.086770000000001
6.969000 14.20873
6.970000 14.32955
6.971000 14.44921
6.972000 14.567689999999999
6.973000 14.68498
6.974000 14.801049999999998
6.975000 14.915890000000001
6.976000 15.029480000000001
6.977000 15.1418
6.978000 15.25284
6.979000 15.36257
6.980000 15.470999999999998
6.981000 15.57808
6.982000 15.68382
6.983000 15.788189999999998
6.984000 15.891169999999999
6.985000 15.99276
6.986000 16.09293
6.987000 16.19167
6.988000 16.28896
6.989000 16.38479
6.990000 16.47914
6.991000 16.57199
6.992000 16.663330000000002
6.993000 16.75315
6.994000 16.84143
6.995000 16.928160000000002
6.996000 17.01331
6.997000 17.09688
6.998000 17.17885
6.999000 17.25921
7.000000 17.33794
7.001000 17.415020000000002
7.002000 17.49045
7.003000 17.56421
7.004000 17.63628
7.005000 17.70666
7.006000 17.77533
7.007000 17.84227
7.008000 17.90747
7.009000 17.97092
7.010000 18.03261
7.011000 18.09253
7.012000 18.15065
7.013000 18.20698
7.014000 18.2615
7.015000 18.31419
7.016000 18.36504
7.017000 18.41405
7.018000 18.46121
7.019000 18.50649
7.020000 18.5499
7.021000 18.59142
7.022000 18.63104
7.023000 18.66875
7.024000 18.70454
7.025000 18.7384
7.026000 18.770329999999998
7.027000 18.80031
7.028000 18.828329999999998
7.029000 18.85439
7.030000 18.87847
7.031000 18.90057
7.032000 18.92068
7.033000 18.9388
7.034000 18.9549
7.035000 18.969
7.036000 18.98107
7.037000 18.99111
7.038000 18.99912
7.039000 19.00509
7.040000 19.009
7.041000 19.010859999999997
7.042000 19.010659999999998
7.043000 19.0084
7.044000 19.00406
7.045000 18.99764
7.046000 18.989130000000003
7.047000 18.97854
7.048000 18.96586
7.049000 18.95107
7.050000 18.93419
7.051000 18.9152
7.052000 18.894099999999998
7.053000 18.870890000000003
7.054000 18.84556
7.055000 18.81812
7.056000 18.78855
7.057000 18.75687
7.058000 18.72305
7.059000 18.68711
7.060000 18.64905
7.061000 18.60885
7.062000 18.56652
7.063000 18.52206
7.064000 18.475469999999998
7.065000 18.42675
7.066000 18.375890000000002
7.067000 18.3229
7.068000 18.267780000000002
7.069000 18.21052
7.070000 18.151139999999998
7.071000 18.08963
7.072000 18.02598
7.073000 17.96021
7.074000 17.892310000000002
7.075000 17.82229
7.076000 17.75015
7.077000 17.67589
7.078000 17.59951
7.079000 17.52102
7.080000 17.44042
7.081000 17.35771
7.082000 17.2729
7.083000 17.18599
7.084000 17.09699
7.085000 17.0059
7.086000 16.91272
7.087000 16.81747
7.088000 16.72014
7.089000 16.62075
7.090000 16.51929
7.091000 16.415779999999998
7.092000 16.31022
7.093000 16.202630000000003
7.094000 16.09299
7.095000 15.98134
7.096000 15.86766
7.097000 15.751970000000002
7.098000 15.63428
7.099000 15.514600000000002
7.100000 15.39294
7.101000 15.26929
7.102000 15.143690000000001
7.103000 15.016119999999999
7.104000 14.8866
7.105000 14.75515
7.106000 14.621770000000001
7.107000 14.48647
7.108000 14.34927
7.109000 14.21017
7.110000 14.069180000000001
7.111000 13.92632
7.112000 13.7816
7.113000 13.63502
7.114000 13.486609999999999
7.115000 13.33637
7.116000 13.18432
7.117000 13.03046
7.118000 12.874820000000001
7.119000 12.717400000000001
7.120000 12.55822
7.121000 12.39729
7.122000 12.234630000000001
7.123000 12.07025
7.124000 11.90416
7.125000 11.73639
7.126000 11.56694
7.127000 11.39583
7.128000 11.223080000000001
7.129000 11.0487
7.130000 10.87271
7.131000 10.69512
7.132000 10.51596
7.133000 10.33523
7.134000 10.15296
7.135000 9.9691577
7.136000 9.7838461
7.137000 9.5970415
7.138000 9.4087608
7.139000 9.2190228
7.140000 9.027845399999999
7.141000 8.8352464
7.142000 8.6412445
7.143000 8.4458582
7.144000 8.249106300000001
7.145000 8.051008
7.146000 7.851582
7.147000 7.6508485
7.148000 7.4488267
7.149000 7.2455369
7.150000 7.040998299999999
7.151000 6.835231899999999
7.152000 6.628257799999999
7.153000 6.420096
7.154000 6.2107681999999995
7.155000 6.000295299999999
7.156000 5.788698
7.157000 5.5759981
7.158000 5.3622175
7.159000 5.1473774
7.160000 4.9315001999999994
7.161000 4.7146082
7.162000 4.4967234000000005
7.163000 4.277868600000001
7.164000 4.058066
7.165000 3.8373388
7.166000 3.6157101
7.167000 3.3932025999999995
7.168000 3.1698402
7.169000 2.9456457
7.170000 2.7206428000000002
7.171000 2.4948554
7.172000 2.2683071
7.173000 2.0410217
7.174000 1.8130233999999998
7.175000 1.584336
7.176000 1.3549839
7.177000 1.1249916
7.178000 0.8943832500000001
7.179000 0.66318358
7.180000 0.43141721000000005
7.181000 0.1991089
7.182000 -0.033716494
7.183000 -0.26703395
7.184000 -0.50081834
7.185000 -0.73504448
7.186000 -0.9696870099999999
7.187000 -1.2047205
7.188000 -1.4401194000000002
7.189000 -1.6758579999999998
7.190000 -1.9119104000000002
7.191000 -2.1482509
7.192000 -2.3848532
7.193000 -2.6216915
7.194000 -2.8587393
7.195000 -3.0959707
7.196000 -3.3333587999999996
7.197000 -3.5708778
7.198000 -3.8085006
7.199000 -4.046201
7.200000 -4.2839523
7.201000 -4.5217279
7.202000 -4.7595009
7.203000 -4.997244800000001
7.204000 -5.2349329000000004
7.205000 -5.472538200000001
7.206000 -5.7100341
7.207000 -5.9473936
7.208000 -6.184589900000001
7.209000 -6.4215958
7.210000 -6.6583849
7.211000 -6.8949305
7.212000 -7.1312055
7.213000 -7.367182499999999
7.214000 -7.602835400000001
7.215000 -7.8381367
7.216000 -8.0730595
7.217000 -8.307576899999999
7.218000 -8.5416622
7.219000 -8.7752879
7.220000 -9.0084277
7.221000 -9.2410542
7.222000 -9.473140500000001
7.223000 -9.7046591
7.224000 -9.935583900000001
7.225000 -10.16589
7.226000 -10.39554
7.227000 -10.62452
7.228000 -10.8528
7.229000 -11.08035
7.230000 -11.30714
7.231000 -11.533150000000001
7.232000 -11.75835
7.233000 -11.982719999999999
7.234000 -12.20622
7.235000 -12.42883
7.236000 -12.650529999999998
7.237000 -12.871279999999999
7.238000 -13.091059999999999
7.239000 -13.30985
7.240000 -13.52762
7.241000 -13.74434
7.242000 -13.95998
7.243000 -14.17452
7.244000 -14.387939999999999
7.245000 -14.600209999999999
7.246000 -14.8113
7.247000 -15.02119
7.248000 -15.22984
7.249000 -15.437249999999999
7.250000 -15.64337
7.251000 -15.84819
7.252000 -16.051679999999998
7.253000 -16.25382
7.254000 -16.45457
7.255000 -16.65393
7.256000 -16.85185
7.257000 -17.04832
7.258000 -17.24331
7.259000 -17.436799999999998
7.260000 -17.62877
7.261000 -17.819180000000003
7.262000 -18.00802
7.263000 -18.195259999999998
7.264000 -18.380879999999998
7.265000 -18.56485
7.266000 -18.74715
7.267000 -18.92776
7.268000 -19.10665
7.269000 -19.283810000000003
7.270000 -19.4592
7.271000 -19.63281
7.272000 -19.80462
7.273000 -19.97459
7.274000 -20.14272
7.275000 -20.308970000000002
7.276000 -20.47333
7.277000 -20.63578
7.278000 -20.79629
7.279000 -20.95484
7.280000 -21.11142
7.281000 -21.265990000000002
7.282000 -21.41855
7.283000 -21.56907
7.284000 -21.71754
7.285000 -21.86392
7.286000 -22.008210000000002
7.287000 -22.15038
7.288000 -22.29042
7.289000 -22.4283
7.290000 -22.56401
7.291000 -22.697519999999997
7.292000 -22.82883
7.293000 -22.957910000000002
7.294000 -23.08474
7.295000 -23.20931
7.296000 -23.33159
7.297000 -23.45158
7.298000 -23.56925
7.299000 -23.68459
7.300000 -23.79758
7.301000 -23.908199999999997
7.302000 -24.01645
7.303000 -24.12229
7.304000 -24.22572
7.305000 -24.326719999999998
7.306000 -24.42528
7.307000 -24.52138
7.308000 -24.61501
7.309000 -24.706149999999997
7.310000 -24.79479
7.311000 -24.88091
7.312000 -24.96451
7.313000 -25.045560000000002
7.314000 -25.12407
7.315000 -25.2
7.316000 -25.27336
7.317000 -25.34413
7.318000 -25.4123
7.319000 -25.477850000000004
7.320000 -25.54079
7.321000 -25.60109
7.322000 -25.65874
7.323000 -25.71374
7.324000 -25.766070000000003
7.325000 -25.81573
7.326000 -25.86271
7.327000 -25.90699
7.328000 -25.94858
7.329000 -25.987450000000003
7.330000 -26.02361
7.331000 -26.057039999999997
7.332000 -26.087729999999997
7.333000 -26.11569
7.334000 -26.140900000000002
7.335000 -26.16335
7.336000 -26.183030000000002
7.337000 -26.19995
7.338000 -26.214100000000002
7.339000 -26.22547
7.340000 -26.234049999999996
7.341000 -26.239839999999997
7.342000 -26.24284
7.343000 -26.24304
7.344000 -26.24044
7.345000 -26.23503
7.346000 -26.22681
7.347000 -26.21579
7.348000 -26.20194
7.349000 -26.18529
7.350000 -26.16581
7.351000 -26.14352
7.352000 -26.1184
7.353000 -26.09046
7.354000 -26.059710000000003
7.355000 -26.02613
7.356000 -25.98973
7.357000 -25.950509999999998
7.358000 -25.90847
7.359000 -25.863609999999998
7.360000 -25.815929999999998
7.361000 -25.76544
7.362000 -25.71213
7.363000 -25.656010000000002
7.364000 -25.59708
7.365000 -25.53535
7.366000 -25.47081
7.367000 -25.40347
7.368000 -25.333329999999997
7.369000 -25.26039
7.370000 -25.184679999999997
7.371000 -25.10617
7.372000 -25.02489
7.373000 -24.94083
7.374000 -24.854010000000002
7.375000 -24.76442
7.376000 -24.672079999999998
7.377000 -24.576990000000002
7.378000 -24.47915
7.379000 -24.37859
7.380000 -24.2753
7.381000 -24.16929
7.382000 -24.060570000000002
7.383000 -23.94915
7.384000 -23.83504
7.385000 -23.718249999999998
7.386000 -23.59878
7.387000 -23.47666
7.388000 -23.35189
7.389000 -23.22448
7.390000 -23.09444
7.391000 -22.96178
7.392000 -22.82652
7.393000 -22.68866
7.394000 -22.54823
7.395000 -22.40523
7.396000 -22.25967
7.397000 -22.11157
7.398000 -21.96095
7.399000 -21.8078
7.400000 -21.652160000000002
7.401000 -21.49403
7.402000 -21.33343
7.403000 -21.17037
7.404000 -21.00487
7.405000 -20.836940000000002
7.406000 -20.6666
7.407000 -20.49387
7.408000 -20.318749999999998
7.409000 -20.141280000000002
7.410000 -19.96145
7.411000 -19.7793
7.412000 -19.594839999999998
7.413000 -19.40809
7.414000 -19.21906
7.415000 -19.02777
7.416000 -18.83425
7.417000 -18.63851
7.418000 -18.44057
7.419000 -18.24045
7.420000 -18.03817
7.421000 -17.83376
7.422000 -17.627219999999998
7.423000 -17.418590000000002
7.424000 -17.20789
7.425000 -16.99513
7.426000 -16.78034
7.427000 -16.56354
7.428000 -16.34475
7.429000 -16.12399
7.430000 -15.901290000000001
7.431000 -15.67666
7.432000 -15.450140000000001
7.433000 -15.22175
7.434000 -14.991499999999998
7.435000 -14.75942
7.436000 -14.525540000000001
7.437000 -14.28988
7.438000 -14.05246
7.439000 -13.813310000000001
7.440000 -13.57245
7.441000 -13.329920000000001
7.442000 -13.08572
7.443000 -12.83989
7.444000 -12.59245
7.445000 -12.34344
7.446000 -12.09287
7.447000 -11.840770000000001
7.448000 -11.587169999999999
7.449000 -11.3321
7.450000 -11.07558
7.451000 -10.81764
7.452000 -10.55831
7.453000 -10.29761
7.454000 -10.03557
7.455000 -9.7722314
7.456000 -9.5076077
7.457000 -9.2417322
7.458000 -8.9746341
7.459000 -8.706340899999999
7.460000 -8.4368825
7.461000 -8.1662878
7.462000 -7.894586
7.463000 -7.621806100000001
7.464000 -7.347977899999999
7.465000 -7.0731304999999995
7.466000 -6.7972936
7.467000 -6.520497799999999
7.468000 -6.2427722
7.469000 -5.964146599999999
7.470000 -5.6846514
7.471000 -5.4043166
7.472000 -5.1231727
7.473000 -4.8412502
7.474000 -4.5585793
7.475000 -4.2751908
7.476000 -3.9911158
7.477000 -3.7063852
7.478000 -3.4210298
7.479000 -3.135081
7.480000 -2.8485702
7.481000 -2.5615289999999997
7.482000 -2.2739889
7.483000 -1.9859819
7.484000 -1.6975398999999998
7.485000 -1.4086949
7.486000 -1.119479
7.487000 -0.82992455
7.488000 -0.5400638099999999
7.489000 -0.24992921
7.490000 0.040446708
7.491000 0.33103144
7.492000 0.62179235
7.493000 0.91269678
7.494000 1.2037122
7.495000 1.4948058
7.496000 1.785945
7.497000 2.0770971
7.498000 2.3682294
7.499000 2.6593095
7.500000 2.9503044
7.501000 3.2411817000000003
7.502000 3.5319086
7.503000 3.8224526
7.504000 4.1127812
7.505000 4.4028617
7.506000 4.692661800000001
7.507000 4.9821485
7.508000 5.2712895
7.509000 5.560052
7.510000 5.8484036
7.511000 6.136312
7.512000 6.4237438
7.513000 6.7106672000000005
7.514000 6.9970495999999995
7.515000 7.282857600000001
7.516000 7.5680591
7.517000 7.852621399999999
7.518000 8.1365123
7.519000 8.4196985
7.520000 8.7021478
7.521000 8.9838274
7.522000 9.2647046
7.523000 9.544747300000001
7.524000 9.823923599999999
7.525000 10.1022
7.526000 10.37955
7.527000 10.65593
7.528000 10.93131
7.529000 11.20567
7.530000 11.47897
7.531000 11.75118
7.532000 12.02227
7.533000 12.292200000000001
7.534000 12.56094
7.535000 12.82848
7.536000 13.094759999999999
7.537000 13.359770000000001
7.538000 13.62347
7.539000 13.885829999999999
7.540000 14.146819999999998
7.541000 14.40641
7.542000 14.66457
7.543000 14.92127
7.544000 15.176490000000001
7.545000 15.430179999999998
7.546000 15.68233
7.547000 15.9329
7.548000 16.18186
7.549000 16.42918
7.550000 16.67484
7.551000 16.9188
7.552000 17.16104
7.553000 17.40152
7.554000 17.640230000000003
7.555000 17.877119999999998
7.556000 18.11218
7.557000 18.34537
7.558000 18.57666
7.559000 18.80603
7.560000 19.033459999999998
7.561000 19.2589
7.562000 19.48234
7.563000 19.70375
7.564000 19.92311
7.565000 20.14038
7.566000 20.355529999999998
7.567000 20.568559999999998
7.568000 20.779420000000002
7.569000 20.98809
7.570000 21.194560000000003
7.571000 21.398780000000002
7.572000 21.600749999999998
7.573000 21.800430000000002
7.574000 21.9978
7.575000 22.19284
7.576000 22.38553
7.577000 22.57583
7.578000 22.76373
7.579000 22.94921
7.580000 23.13224
7.581000 23.3128
7.582000 23.49087
7.583000 23.66642
7.584000 23.83944
7.585000 24.009900000000002
7.586000 24.17778
7.587000 24.34307
7.588000 24.50573
7.589000 24.66576
7.590000 24.82313
7.591000 24.97781
7.592000 25.129800000000003
7.593000 25.279069999999997
7.594000 25.42561
7.595000 25.56939
7.596000 25.71039
7.597000 25.848599999999998
7.598000 25.98401
7.599000 26.116590000000002
7.600000 26.24632
7.601000 26.37319
7.602000 26.49719
7.603000 26.6183
7.604000 26.736490000000003
7.605000 26.851770000000002
7.606000 26.96411
7.607000 27.07349
7.608000 27.179910000000003
7.609000 27.283360000000002
7.610000 27.3838
7.611000 27.481250000000003
7.612000 27.575670000000002
7.613000 27.66707
7.614000 27.755419999999997
7.615000 27.84072
7.616000 27.92295
7.617000 28.002100000000002
7.618000 28.078170000000004
7.619000 28.15114
7.620000 28.221
7.621000 28.28774
7.622000 28.351349999999996
7.623000 28.41183
7.624000 28.46917
7.625000 28.523349999999997
7.626000 28.57437
7.627000 28.62222
7.628000 28.666890000000002
7.629000 28.70838
7.630000 28.74668
7.631000 28.78178
7.632000 28.81368
7.633000 28.84237
7.634000 28.86785
7.635000 28.890120000000003
7.636000 28.90916
7.637000 28.92497
7.638000 28.93756
7.639000 28.94692
7.640000 28.95304
7.641000 28.955920000000003
7.642000 28.95557
7.643000 28.95197
7.644000 28.945140000000002
7.645000 28.93506
7.646000 28.921750000000003
7.647000 28.905189999999997
7.648000 28.88539
7.649000 28.86235
7.650000 28.836070000000003
7.651000 28.806559999999998
7.652000 28.77381
7.653000 28.73783
7.654000 28.698610000000002
7.655000 28.656169999999996
7.656000 28.6105
7.657000 28.561619999999998
7.658000 28.50952
7.659000 28.454210000000003
7.660000 28.395690000000002
7.661000 28.33396
7.662000 28.26905
7.663000 28.200940000000003
7.664000 28.12965
7.665000 28.055190000000003
7.666000 27.97755
7.667000 27.896749999999997
7.668000 27.81279
7.669000 27.725689999999997
7.670000 27.635460000000002
7.671000 27.54209
7.672000 27.44561
7.673000 27.34602
7.674000 27.24333
7.675000 27.137549999999997
7.676000 27.0287
7.677000 26.916780000000003
7.678000 26.80181
7.679000 26.6838
7.680000 26.56276
7.681000 26.438699999999997
7.682000 26.311639999999997
7.683000 26.1816
7.684000 26.048579999999998
7.685000 25.91261
7.686000 25.77369
7.687000 25.63184
7.688000 25.48707
7.689000 25.33941
7.690000 25.188860000000002
7.691000 25.035449999999997
7.692000 24.87919
7.693000 24.720100000000002
7.694000 24.55819
7.695000 24.39349
7.696000 24.226010000000002
7.697000 24.05576
7.698000 23.88278
7.699000 23.707069999999998
7.700000 23.528660000000002
7.701000 23.34757
7.702000 23.16381
7.703000 22.977410000000003
7.704000 22.78839
7.705000 22.59677
7.706000 22.40257
7.707000 22.20581
7.708000 22.00652
7.709000 21.80472
7.710000 21.60042
7.711000 21.39366
7.712000 21.184459999999998
7.713000 20.972830000000002
7.714000 20.75882
7.715000 20.54243
7.716000 20.3237
7.717000 20.10264
7.718000 19.8793
7.719000 19.65368
7.720000 19.425819999999998
7.721000 19.19575
7.722000 18.96348
7.723000 18.72905
7.724000 18.49248
7.725000 18.25381
7.726000 18.01305
7.727000 17.77024
7.728000 17.525399999999998
7.729000 17.278560000000002
7.730000 17.02976
7.731000 16.77901
7.732000 16.52635
7.733000 16.271810000000002
7.734000 16.01541
7.735000 15.757189999999998
7.736000 15.497169999999999
7.737000 15.235389999999999
7.738000 14.97188
7.739000 14.70666
7.740000 14.43977
7.741000 14.17124
7.742000 13.9011
7.743000 13.62938
7.744000 13.35611
7.745000 13.08133
7.746000 12.805069999999999
7.747000 12.527360000000002
7.748000 12.24823
7.749000 11.96771
7.750000 11.68585
7.751000 11.402669999999999
7.752000 11.1182
7.753000 10.83249
7.754000 10.545549999999999
7.755000 10.257439999999999
7.756000 9.968172000000001
7.757000 9.6777916
7.758000 9.3863301
7.759000 9.0938218
7.760000 8.8003017
7.761000 8.5058033
7.762000 8.2103625
7.763000 7.9140134
7.764000 7.616790399999999
7.765000 7.3187292
7.766000 7.019864000000001
7.767000 6.7202307
7.768000 6.4198643
7.769000 6.1188005
7.770000 5.8170747
7.771000 5.5147223
7.772000 5.211779099999999
7.773000 4.9082812
7.774000 4.6042643000000005
7.775000 4.2997643000000005
7.776000 3.9948177
7.777000 3.6894608000000004
7.778000 3.38373
7.779000 3.0776614
7.780000 2.7712921
7.781000 2.4646584
7.782000 2.1577971000000002
7.783000 1.8507451000000001
7.784000 1.5435391
7.785000 1.2362161999999999
7.786000 0.9288130299999999
7.787000 0.62136655
7.788000 0.31391368000000003
7.789000 0.0064913307
7.790000 -0.30086358999999996
7.791000 -0.60811425
7.792000 -0.9152237299999999
7.793000 -1.2221552
7.794000 -1.528872
7.795000 -1.8353373
7.796000 -2.1415144
7.797000 -2.4473667
7.798000 -2.7528577
7.799000 -3.0579506999999997
7.800000 -3.3626094
7.801000 -3.6667973
7.802000 -3.9704781000000002
7.803000 -4.2736158
7.804000 -4.5761738
7.805000 -4.8781159999999995
7.806000 -5.1794063
7.807000 -5.4800086
7.808000 -5.779886599999999
7.809000 -6.0790047
7.810000 -6.377326699999999
7.811000 -6.6748172
7.812000 -6.9714396999999995
7.813000 -7.267159199999999
7.814000 -7.56194
7.815000 -7.8557462
7.816000 -8.1485428
7.817000 -8.4402941
7.818000 -8.730964400000001
7.819000 -9.0205193
7.820000 -9.3089238
7.821000 -9.5961429
7.822000 -9.882141599999999
7.823000 -10.16689
7.824000 -10.450339999999999
7.825000 -10.73247
7.826000 -11.01325
7.827000 -11.292629999999999
7.828000 -11.57059
7.829000 -11.84709
7.830000 -12.1221
7.831000 -12.39558
7.832000 -12.667510000000002
7.833000 -12.937840000000001
7.834000 -13.20655
7.835000 -13.473609999999999
7.836000 -13.73897
7.837000 -14.002619999999999
7.838000 -14.26452
7.839000 -14.52463
7.840000 -14.78293
7.841000 -15.03939
7.842000 -15.29396
7.843000 -15.54663
7.844000 -15.79736
7.845000 -16.04612
7.846000 -16.29288
7.847000 -16.53762
7.848000 -16.78029
7.849000 -17.02088
7.850000 -17.25935
7.851000 -17.49568
7.852000 -17.72983
7.853000 -17.961769999999998
7.854000 -18.191489999999998
7.855000 -18.41894
7.856000 -18.64411
7.857000 -18.86696
7.858000 -19.08747
7.859000 -19.30562
7.860000 -19.521369999999997
7.861000 -19.7347
7.862000 -19.94558
7.863000 -20.154
7.864000 -20.359920000000002
7.865000 -20.563319999999997
7.866000 -20.76417
7.867000 -20.96245
7.868000 -21.15814
7.869000 -21.35122
7.870000 -21.54166
7.871000 -21.72943
7.872000 -21.91452
7.873000 -22.0969
7.874000 -22.27656
7.875000 -22.45346
7.876000 -22.6276
7.877000 -22.79894
7.878000 -22.967470000000002
7.879000 -23.13317
7.880000 -23.29601
7.881000 -23.45599
7.882000 -23.61307
7.883000 -23.76725
7.884000 -23.918490000000002
7.885000 -24.066789999999997
7.886000 -24.212120000000002
7.887000 -24.35447
7.888000 -24.49382
7.889000 -24.63016
7.890000 -24.763460000000002
7.891000 -24.89372
7.892000 -25.020920000000004
7.893000 -25.145030000000002
7.894000 -25.26605
7.895000 -25.38397
7.896000 -25.498759999999997
7.897000 -25.61042
7.898000 -25.71894
7.899000 -25.82429
7.900000 -25.926470000000002
7.901000 -26.025470000000002
7.902000 -26.121270000000003
7.903000 -26.21387
7.904000 -26.30325
7.905000 -26.38941
7.906000 -26.47233
7.907000 -26.552
7.908000 -26.628420000000002
7.909000 -26.701580000000003
7.910000 -26.77146
7.911000 -26.838060000000002
7.912000 -26.901380000000003
7.913000 -26.96141
7.914000 -27.018130000000003
7.915000 -27.07155
7.916000 -27.121650000000002
7.917000 -27.16844
7.918000 -27.2119
7.919000 -27.25204
7.920000 -27.288839999999997
7.921000 -27.322309999999998
7.922000 -27.35244
7.923000 -27.37923
7.924000 -27.40268
7.925000 -27.422770000000003
7.926000 -27.43953
7.927000 -27.45293
7.928000 -27.462989999999998
7.929000 -27.469690000000003
7.930000 -27.47305
7.931000 -27.47306
7.932000 -27.46972
7.933000 -27.46303
7.934000 -27.453
7.935000 -27.439629999999998
7.936000 -27.42292
7.937000 -27.40287
7.938000 -27.37949
7.939000 -27.35278
7.940000 -27.322750000000003
7.941000 -27.289400000000004
7.942000 -27.252729999999996
7.943000 -27.212760000000003
7.944000 -27.169490000000003
7.945000 -27.12292
7.946000 -27.073059999999998
7.947000 -27.01992
7.948000 -26.963510000000003
7.949000 -26.90383
7.950000 -26.84089
7.951000 -26.774700000000003
7.952000 -26.70528
7.953000 -26.632620000000003
7.954000 -26.55675
7.955000 -26.477669999999996
7.956000 -26.395390000000003
7.957000 -26.309929999999998
7.958000 -26.221290000000003
7.959000 -26.12948
7.960000 -26.03453
7.961000 -25.93645
7.962000 -25.83524
7.963000 -25.73092
7.964000 -25.62351
7.965000 -25.513019999999997
7.966000 -25.39946
7.967000 -25.282860000000003
7.968000 -25.163219999999995
7.969000 -25.040570000000002
7.970000 -24.91492
7.971000 -24.78629
7.972000 -24.654690000000002
7.973000 -24.52014
7.974000 -24.38266
7.975000 -24.24228
7.976000 -24.099
7.977000 -23.952840000000002
7.978000 -23.80384
7.979000 -23.652
7.980000 -23.49734
7.981000 -23.33989
7.982000 -23.179669999999998
7.983000 -23.0167
7.984000 -22.851
7.985000 -22.682579999999998
7.986000 -22.511490000000002
7.987000 -22.33773
7.988000 -22.16133
7.989000 -21.98231
7.990000 -21.8007
7.991000 -21.61652
7.992000 -21.42979
7.993000 -21.24054
7.994000 -21.0488
7.995000 -20.85459
7.996000 -20.65794
7.997000 -20.45886
7.998000 -20.2574
7.999000 -20.05357
8.000000 -19.8474
8.001000 -19.63893
8.002000 -19.42817
8.003000 -19.21515
8.004000 -18.9999
8.005000 -18.78246
8.006000 -18.56285
8.007000 -18.341089999999998
8.008000 -18.11723
8.009000 -17.891280000000002
8.010000 -17.66327
8.011000 -17.43324
8.012000 -17.20122
8.013000 -16.96723
8.014000 -16.73131
8.015000 -16.49349
8.016000 -16.253790000000002
8.017000 -16.01226
8.018000 -15.76891
8.019000 -15.523790000000002
8.020000 -15.276909999999999
8.021000 -15.02833
8.022000 -14.778060000000002
8.023000 -14.52615
8.024000 -14.27261
8.025000 -14.0175
8.026000 -13.760829999999999
8.027000 -13.50265
8.028000 -13.24298
8.029000 -12.98187
8.030000 -12.71934
8.031000 -12.45543
8.032000 -12.19017
8.033000 -11.923599999999999
8.034000 -11.655759999999999
8.035000 -11.38667
8.036000 -11.11637
8.037000 -10.84491
8.038000 -10.57231
8.039000 -10.298599999999999
8.040000 -10.02383
8.041000 -9.7480305
8.042000 -9.4712354
8.043000 -9.193480800000001
8.044000 -8.914803000000001
8.045000 -8.635237799999999
8.046000 -8.3548203
8.047000 -8.073587
8.048000 -7.7915743
8.049000 -7.5088173
8.050000 -7.225353299999999
8.051000 -6.941217900000001
8.052000 -6.6564471
8.053000 -6.3710778999999995
8.054000 -6.085147
8.055000 -5.7986904
8.056000 -5.5117451
8.057000 -5.224347900000001
8.058000 -4.9365353
8.059000 -4.6483446
8.060000 -4.3598127
8.061000 -4.0709764
8.062000 -3.7818734
8.063000 -3.4925405
8.064000 -3.2030147
8.065000 -2.9133337
8.066000 -2.6235344
8.067000 -2.3336543
8.068000 -2.0437306
8.069000 -1.7538004999999999
8.070000 -1.4639014000000001
8.071000 -1.1740703
8.072000 -0.88434424
8.073000 -0.59476034
8.074000 -0.30535555000000003
8.075000 -0.016166760000000002
8.076000 0.27276925
8.077000 0.56141578
8.078000 0.8497361999999999
8.079000 1.137694
8.080000 1.4252527
8.081000 1.7123761000000002
8.082000 1.9990278
8.083000 2.2851719
8.084000 2.570772
8.085000 2.8557925
8.086000 3.1401973
8.087000 3.4239508
8.088000 3.707017
8.089000 3.9893605
8.090000 4.2709459
8.091000 4.5517374
8.092000 4.8317
8.093000 5.110798
8.094000 5.3889964
8.095000 5.66626
8.096000 5.9425537
8.097000 6.217842500000001
8.098000 6.4920917
8.099000 6.7652673
8.100000 7.0373334
8.101000 7.3082566
8.102000 7.5780027
8.103000 7.8465372
8.104000 8.1138268
8.105000 8.3798379
8.106000 8.6445361
8.107000 8.9078896
8.108000 9.1698647
8.109000 9.4304286
8.110000 9.6895494
8.111000 9.9471942
8.112000 10.20333
8.113000 10.45793
8.114000 10.71096
8.115000 10.96238
8.116000 11.21218
8.117000 11.46031
8.118000 11.70674
8.119000 11.951459999999999
8.120000 12.194420000000001
8.121000 12.435590000000001
8.122000 12.674959999999999
8.123000 12.91248
8.124000 13.14813
8.125000 13.381879999999999
8.126000 13.613710000000001
8.127000 13.84357
8.128000 14.071449999999999
8.129000 14.29732
8.130000 14.521149999999999
8.131000 14.742920000000002
8.132000 14.96259
8.133000 15.18013
8.134000 15.395529999999999
8.135000 15.60876
8.136000 15.81978
8.137000 16.02858
8.138000 16.23513
8.139000 16.43939
8.140000 16.64136
8.141000 16.84101
8.142000 17.0383
8.143000 17.23322
8.144000 17.42574
8.145000 17.61585
8.146000 17.80351
8.147000 17.98871
8.148000 18.171419999999998
8.149000 18.35162
8.150000 18.529300000000003
8.151000 18.70442
8.152000 18.87698
8.153000 19.046950000000002
8.154000 19.21431
8.155000 19.37904
8.156000 19.54112
8.157000 19.70054
8.158000 19.85728
8.159000 20.011309999999998
8.160000 20.16262
8.161000 20.3112
8.162000 20.45703
8.163000 20.600089999999998
8.164000 20.74036
8.165000 20.87784
8.166000 21.01249
8.167000 21.14432
8.168000 21.2733
8.169000 21.39942
8.170000 21.522669999999998
8.171000 21.64302
8.172000 21.760479999999998
8.173000 21.87502
8.174000 21.986639999999998
8.175000 22.095319999999997
8.176000 22.20105
8.177000 22.303819999999998
8.178000 22.40361
8.179000 22.50042
8.180000 22.59424
8.181000 22.68506
8.182000 22.77287
8.183000 22.85766
8.184000 22.93942
8.185000 23.018150000000002
8.186000 23.09383
8.187000 23.16646
8.188000 23.23604
8.189000 23.30256
8.190000 23.36601
8.191000 23.426379999999998
8.192000 23.48368
8.193000 23.5379
8.194000 23.58903
8.195000 23.637069999999998
8.196000 23.682010000000002
8.197000 23.723869999999998
8.198000 23.762620000000002
8.199000 23.79827
8.200000 23.83082
8.201000 23.86027
8.202000 23.88661
8.203000 23.90985
8.204000 23.92998
8.205000 23.94701
8.206000 23.96093
8.207000 23.97175
8.208000 23.97946
8.209000 23.98408
8.210000 23.9856
8.211000 23.98403
8.212000 23.97936
8.213000 23.971600000000002
8.214000 23.96076
8.215000 23.946839999999998
8.216000 23.92985
8.217000 23.90979
8.218000 23.886660000000003
8.219000 23.86048
8.220000 23.83124
8.221000 23.79897
8.222000 23.76365
8.223000 23.72531
8.224000 23.68395
8.225000 23.63958
8.226000 23.592209999999998
8.227000 23.54184
8.228000 23.488490000000002
8.229000 23.43217
8.230000 23.372889999999998
8.231000 23.31066
8.232000 23.24548
8.233000 23.17738
8.234000 23.106360000000002
8.235000 23.03244
8.236000 22.95563
8.237000 22.87594
8.238000 22.79339
8.239000 22.70798
8.240000 22.61973
8.241000 22.52867
8.242000 22.43479
8.243000 22.33812
8.244000 22.23867
8.245000 22.13646
8.246000 22.0315
8.247000 21.92382
8.248000 21.81342
8.249000 21.70032
8.250000 21.58455
8.251000 21.46612
8.252000 21.34505
8.253000 21.22136
8.254000 21.09506
8.255000 20.96619
8.256000 20.83475
8.257000 20.700760000000002
8.258000 20.56426
8.259000 20.425250000000002
8.260000 20.28377
8.261000 20.13983
8.262000 19.99345
8.263000 19.84465
8.264000 19.693469999999998
8.265000 19.53992
8.266000 19.38402
8.267000 19.2258
8.268000 19.06528
8.269000 18.90249
8.270000 18.73744
8.271000 18.57017
8.272000 18.40069
8.273000 18.229039999999998
8.274000 18.05523
8.275000 17.87929
8.276000 17.701249999999998
8.277000 17.52113
8.278000 17.33896
8.279000 17.15477
8.280000 16.96857
8.281000 16.78041
8.282000 16.5903
8.283000 16.39827
8.284000 16.20435
8.285000 16.00856
8.286000 15.810949999999998
8.287000 15.611530000000002
8.288000 15.41033
8.289000 15.20738
8.290000 15.00271
8.291000 14.79635
8.292000 14.58833
8.293000 14.37868
8.294000 14.16743
8.295000 13.95461
8.296000 13.74024
8.297000 13.52437
8.298000 13.30702
8.299000 13.08821
8.300000 12.86799
8.301000 12.646379999999999
8.302000 12.42342
8.303000 12.19913
8.304000 11.97354
8.305000 11.74669
8.306000 11.51861
8.307000 11.28933
8.308000 11.05888
8.309000 10.8273
8.310000 10.59461
8.311000 10.36084
8.312000 10.12604
8.313000 9.8902255
8.314000 9.6534356
8.315000 9.415701799999999
8.316000 9.1770567
8.317000 8.9375325
8.318000 8.6971626
8.319000 8.4559806
8.320000 8.2140185
8.321000 7.971310600000001
8.322000 7.7278896999999995
8.323000 7.483789300000001
8.324000 7.239043000000001
8.325000 6.9936849
8.326000 6.7477480000000005
8.327000 6.5012664
8.328000 6.2542744
8.329000 6.0068049
8.330000 5.758892
8.331000 5.5105697000000005
8.332000 5.2618716
8.333000 5.0128315
8.334000 4.7634829
8.335000 4.5138597
8.336000 4.2639952
8.337000 4.0139232
8.338000 3.7636772
8.339000 3.5132906999999998
8.340000 3.262797
8.341000 3.0122295
8.342000 2.7616214
8.343000 2.511006
8.344000 2.2604164
8.345000 2.0098858
8.346000 1.7594471999999999
8.347000 1.5091337
8.348000 1.2589784
8.349000 1.0090143
8.350000 0.75927442
8.351000 0.5097916299999999
8.352000 0.26059884
8.353000 0.011728926
8.354000 -0.23678527
8.355000 -0.48491093
8.356000 -0.73261531
8.357000 -0.97986571
8.358000 -1.2266294
8.359000 -1.4728739
8.360000 -1.7185666
8.361000 -1.9636752
8.362000 -2.2081673
8.363000 -2.4520106999999998
8.364000 -2.6951731999999997
8.365000 -2.9376230999999997
8.366000 -3.1793284999999996
8.367000 -3.4202578999999997
8.368000 -3.6603797
8.369000 -3.8996626
8.370000 -4.1380756
8.371000 -4.3755878
8.372000 -4.6121687
8.373000 -4.8477877000000005
8.374000 -5.0824143
8.375000 -5.3160187
8.376000 -5.5485711
8.377000 -5.7800416
8.378000 -6.0104009
8.379000 -6.2396195
8.380000 -6.4676687
8.381000 -6.6945195
8.382000 -6.920143199999999
8.383000 -7.1445115
8.384000 -7.367596
8.385000 -7.5893685
8.386000 -7.809800699999999
8.387000 -8.0288649
8.388000 -8.2465336
8.389000 -8.4627792
8.390000 -8.677575
8.391000 -8.8908933
8.392000 -9.1027081
8.393000 -9.3129918
8.394000 -9.5217183
8.395000 -9.7288616
8.396000 -9.9343956
8.397000 -10.13829
8.398000 -10.340530000000001
8.399000 -10.54108
8.400000 -10.739930000000001
8.401000 -10.93703
8.402000 -11.13238
8.403000 -11.32594
8.404000 -11.5177
8.405000 -11.70762
8.406000 -11.89569
8.407000 -12.081890000000001
8.408000 -12.26619
8.409000 -12.44856
8.410000 -12.628990000000002
8.411000 -12.80746
8.412000 -12.98395
8.413000 -13.158420000000001
8.414000 -13.33087
8.415000 -13.501270000000002
8.416000 -13.669609999999999
8.417000 -13.83586
8.418000 -14.000000000000002
8.419000 -14.16202
8.420000 -14.321900000000001
8.421000 -14.479610000000001
8.422000 -14.63514
8.423000 -14.78847
8.424000 -14.939589999999999
8.425000 -15.088470000000001
8.426000 -15.2351
8.427000 -15.37946
8.428000 -15.52154
8.429000 -15.66132
8.430000 -15.79878
8.431000 -15.933910000000001
8.432000 -16.0667
8.433000 -16.19712
8.434000 -16.32517
8.435000 -16.45082
8.436000 -16.57407
8.437000 -16.694899999999997
8.438000 -16.81331
8.439000 -16.92927
8.440000 -17.042769999999997
8.441000 -17.15381
8.442000 -17.26237
8.443000 -17.36844
8.444000 -17.472009999999997
8.445000 -17.573069999999998
8.446000 -17.6716
8.447000 -17.76761
8.448000 -17.861079999999998
8.449000 -17.952009999999998
8.450000 -18.04038
8.451000 -18.12618
8.452000 -18.209410000000002
8.453000 -18.29007
8.454000 -18.36814
8.455000 -18.44361
8.456000 -18.51649
8.457000 -18.586759999999998
8.458000 -18.65442
8.459000 -18.719459999999998
8.460000 -18.78189
8.461000 -18.84168
8.462000 -18.89884
8.463000 -18.95337
8.464000 -19.00526
8.465000 -19.0545
8.466000 -19.1011
8.467000 -19.14505
8.468000 -19.18635
8.469000 -19.224990000000002
8.470000 -19.26098
8.471000 -19.294320000000003
8.472000 -19.325
8.473000 -19.35302
8.474000 -19.37838
8.475000 -19.40109
8.476000 -19.42114
8.477000 -19.43854
8.478000 -19.453290000000003
8.479000 -19.46539
8.480000 -19.47484
8.481000 -19.48164
8.482000 -19.48581
8.483000 -19.48734
8.484000 -19.48623
8.485000 -19.48249
8.486000 -19.47613
8.487000 -19.46715
8.488000 -19.45556
8.489000 -19.44136
8.490000 -19.42455
8.491000 -19.40515
8.492000 -19.38316
8.493000 -19.35859
8.494000 -19.33144
8.495000 -19.30172
8.496000 -19.26945
8.497000 -19.23462
8.498000 -19.19725
8.499000 -19.15734
8.500000 -19.11491
8.501000 -19.06996
8.502000 -19.02251
8.503000 -18.972559999999998
8.504000 -18.92013
8.505000 -18.86522
8.506000 -18.807850000000002
8.507000 -18.74802
8.508000 -18.685760000000002
8.509000 -18.62106
8.510000 -18.55396
8.511000 -18.48445
8.512000 -18.41255
8.513000 -18.33828
8.514000 -18.26165
8.515000 -18.18267
8.516000 -18.10136
8.517000 -18.01773
8.518000 -17.9318
8.519000 -17.843590000000003
8.520000 -17.75311
8.521000 -17.66037
8.522000 -17.56541
8.523000 -17.468220000000002
8.524000 -17.36882
8.525000 -17.26725
8.526000 -17.163500000000003
8.527000 -17.0576
8.528000 -16.94957
8.529000 -16.83943
8.530000 -16.72719
8.531000 -16.612869999999997
8.532000 -16.49649
8.533000 -16.37807
8.534000 -16.25763
8.535000 -16.135189999999998
8.536000 -16.01077
8.537000 -15.884390000000002
8.538000 -15.75606
8.539000 -15.625820000000001
8.540000 -15.493680000000001
8.541000 -15.35966
8.542000 -15.223780000000001
8.543000 -15.086060000000002
8.544000 -14.94653
8.545000 -14.805209999999999
8.546000 -14.662120000000002
8.547000 -14.51729
8.548000 -14.370730000000002
8.549000 -14.222470000000001
8.550000 -14.07254
8.551000 -13.92096
8.552000 -13.76774
8.553000 -13.61292
8.554000 -13.45652
8.555000 -13.298570000000002
8.556000 -13.13908
8.557000 -12.97809
8.558000 -12.81562
8.559000 -12.651689999999999
8.560000 -12.48632
8.561000 -12.319560000000001
8.562000 -12.15141
8.563000 -11.9819
8.564000 -11.81106
8.565000 -11.63892
8.566000 -11.4655
8.567000 -11.29083
8.568000 -11.114930000000001
8.569000 -10.93783
8.570000 -10.75956
8.571000 -10.58014
8.572000 -10.399600000000001
8.573000 -10.21796
8.574000 -10.03525
8.575000 -9.8515026
8.576000 -9.666740899999999
8.577000 -9.480992
8.578000 -9.2942841
8.579000 -9.1066442
8.580000 -8.9180999
8.581000 -8.7286793
8.582000 -8.5384101
8.583000 -8.3473206
8.584000 -8.155439000000001
8.585000 -7.962793899999999
8.586000 -7.7694125000000005
8.587000 -7.5753242
8.588000 -7.3805571
8.589000 -7.1851395
8.590000 -6.9890998
8.591000 -6.792466299999999
8.592000 -6.5952681
8.593000 -6.3975327
8.594000 -6.1992895
8.595000 -6.0005665
8.596000 -5.801392
8.597000 -5.6017943
8.598000 -5.4018017
8.599000 -5.2014429
8.600000 -5.0007459
8.601000 -4.7997389
8.602000 -4.5984503000000005
8.603000 -4.396908
8.604000 -4.1951407000000005
8.605000 -3.9931763
8.606000 -3.7910432000000003
8.607000 -3.5887695999999996
8.608000 -3.3863835
8.609000 -3.1839136
8.610000 -2.9813878
8.611000 -2.7788345
8.612000 -2.5762819
8.613000 -2.3737581
8.614000 -2.1712918
8.615000 -1.9689109
8.616000 -1.7666437
8.617000 -1.5645183999999999
8.618000 -1.362563
8.619000 -1.1608057999999999
8.620000 -0.95927464
8.621000 -0.7579976700000001
8.622000 -0.5570027
8.623000 -0.35631757
8.624000 -0.15596993
8.625000 0.044012631
8.626000 0.24360265
8.627000 0.44277281999999996
8.628000 0.64149597
8.629000 0.83974507
8.630000 1.0374932
8.631000 1.2347137
8.632000 1.4313799
8.633000 1.6274655
8.634000 1.8229441999999998
8.635000 2.0177899
8.636000 2.2119768
8.637000 2.4054792
8.638000 2.5982711
8.639000 2.7903274
8.640000 2.9816225
8.641000 3.1721313
8.642000 3.3618286
8.643000 3.5506897000000004
8.644000 3.7386893999999997
8.645000 3.9258032999999997
8.646000 4.1120067
8.647000 4.297275099999999
8.648000 4.4815842
8.649000 4.6649098
8.650000 4.8472278
8.651000 5.0285142
8.652000 5.2087452
8.653000 5.387897
8.654000 5.5659465
8.655000 5.7428703
8.656000 5.9186451
8.657000 6.0932487
8.658000 6.266658
8.659000 6.438850599999999
8.660000 6.6098049
8.661000 6.7794986
8.662000 6.94791
8.663000 7.1150176
8.664000 7.2808005
8.665000 7.4452378
8.666000 7.6083094000000004
8.667000 7.769994400000001
8.668000 7.9302728
8.669000 8.0891252
8.670000 8.2465321
8.671000 8.4024742
8.672000 8.5569322
8.673000 8.709887400000001
8.674000 8.861322000000001
8.675000 9.0112165
8.676000 9.159553800000001
8.677000 9.3063161
8.678000 9.4514854
8.679000 9.595044699999999
8.680000 9.736976
8.681000 9.877263
8.682000 10.015889999999999
8.683000 10.152840000000001
8.684000 10.28809
8.685000 10.42164
8.686000 10.553460000000001
8.687000 10.68353
8.688000 10.81186
8.689000 10.93841
8.690000 11.06317
8.691000 11.18613
8.692000 11.30728
8.693000 11.4266
8.694000 11.54407
8.695000 11.659690000000001
8.696000 11.77344
8.697000 11.88531
8.698000 11.99528
8.699000 12.10335
8.700000 12.2095
8.701000 12.31372
8.702000 12.416
8.703000 12.51633
8.704000 12.614700000000001
8.705000 12.7111
8.706000 12.805520000000001
8.707000 12.89795
8.708000 12.98838
8.709000 13.076799999999999
8.710000 13.1632
8.711000 13.247580000000001
8.712000 13.329930000000001
8.713000 13.41023
8.714000 13.48849
8.715000 13.564699999999998
8.716000 13.63884
8.717000 13.710919999999998
8.718000 13.78092
8.719000 13.848840000000001
8.720000 13.914670000000001
8.721000 13.97842
8.722000 14.040059999999999
8.723000 14.099610000000002
8.724000 14.157049999999998
8.725000 14.21238
8.726000 14.265600000000001
8.727000 14.316699999999999
8.728000 14.36568
8.729000 14.412539999999998
8.730000 14.45727
8.731000 14.499880000000001
8.732000 14.540349999999998
8.733000 14.5787
8.734000 14.61491
8.735000 14.64898
8.736000 14.68092
8.737000 14.71073
8.738000 14.738399999999999
8.739000 14.76394
8.740000 14.78735
8.741000 14.80862
8.742000 14.827760000000001
8.743000 14.844779999999998
8.744000 14.85966
8.745000 14.87242
8.746000 14.88306
8.747000 14.89158
8.748000 14.89798
8.749000 14.90226
8.750000 14.90444
8.751000 14.904510000000002
8.752000 14.90248
8.753000 14.898349999999999
8.754000 14.89213
8.755000 14.88382
8.756000 14.87343
8.757000 14.86096
8.758000 14.846419999999998
8.759000 14.82982
8.760000 14.811160000000001
8.761000 14.790439999999998
8.762000 14.76769
8.763000 14.742890000000001
8.764000 14.71606
8.765000 14.68721
8.766000 14.656350000000002
8.767000 14.62348
8.768000 14.588619999999999
8.769000 14.55177
8.770000 14.512939999999999
8.771000 14.472150000000001
8.772000 14.42939
8.773000 14.384689999999999
8.774000 14.33806
8.775000 14.289489999999999
8.776000 14.239009999999999
8.777000 14.186630000000001
8.778000 14.132349999999999
8.779000 14.0762
8.780000 14.01817
8.781000 13.958290000000002
8.782000 13.89657
8.783000 13.833010000000002
8.784000 13.76764
8.785000 13.70046
8.786000 13.63149
8.787000 13.56074
8.788000 13.488230000000001
8.789000 13.41397
8.790000 13.337969999999999
8.791000 13.260250000000001
8.792000 13.180829999999998
8.793000 13.09971
8.794000 13.01692
8.795000 12.93246
8.796000 12.84636
8.797000 12.758630000000002
8.798000 12.66929
8.799000 12.578349999999999
8.800000 12.48583
8.801000 12.39174
8.802000 12.29611
8.803000 12.19895
8.804000 12.10027
8.805000 12.0001
8.806000 11.89846
8.807000 11.795350000000001
8.808000 11.69081
8.809000 11.58484
8.810000 11.47746
8.811000 11.36871
8.812000 11.25858
8.813000 11.14711
8.814000 11.0343
8.815000 10.92019
8.816000 10.80479
8.817000 10.68811
8.818000 10.57019
8.819000 10.45103
8.820000 10.33066
8.821000 10.2091
8.822000 10.08637
8.823000 9.9624813
8.824000 9.8374665
8.825000 9.7113408
8.826000 9.5841259
8.827000 9.4558418
8.828000 9.3265101
8.829000 9.196151
8.830000 9.0647861
8.831000 8.932437
8.832000 8.7991245
8.833000 8.664871
8.834000 8.5296974
8.835000 8.3936259
8.836000 8.2566775
8.837000 8.118875300000001
8.838000 7.9802401
8.839000 7.8407951
8.840000 7.7005617
8.841000 7.5595625
8.842000 7.4178204
8.843000 7.2753571
8.844000 7.1321949
8.845000 6.988357000000001
8.846000 6.8438657
8.847000 6.6987433
8.848000 6.553012900000001
8.849000 6.4066969
8.850000 6.259817600000001
8.851000 6.1123982
8.852000 5.9644613
8.853000 5.8160298
8.854000 5.6671266
8.855000 5.5177741000000005
8.856000 5.3679954
8.857000 5.2178137
8.858000 5.067251300000001
8.859000 4.9163315
8.860000 4.7650773
8.861000 4.6135116
8.862000 4.4616576
8.863000 4.3095384
8.864000 4.1571766000000006
8.865000 4.0045958
8.866000 3.8518187000000004
8.867000 3.6988683
8.868000 3.5457682
8.869000 3.3925410000000005
8.870000 3.2392099
8.871000 3.0857978
8.872000 2.9323276
8.873000 2.7788224
8.874000 2.6253045999999998
8.875000 2.4717975
8.876000 2.3183236
8.877000 2.1649053
8.878000 2.0115653
8.879000 1.8583260000000001
8.880000 1.7052099
8.881000 1.5522391
8.882000 1.3994356
8.883000 1.2468216
8.884000 1.094419
8.885000 0.94224978
8.886000 0.79033561
8.887000 0.63869818
8.888000 0.48735914999999996
8.889000 0.33634002
8.890000 0.18566228
8.891000 0.035347309
8.892000 -0.11458354
8.893000 -0.264109
8.894000 -0.4132079
8.895000 -0.56185904
8.896000 -0.7100414
8.897000 -0.85773394
8.898000 -1.0049158
8.899000 -1.151566
8.900000 -1.2976639
8.901000 -1.4431886999999999
8.902000 -1.5881199
8.903000 -1.7324369
8.904000 -1.8761195000000002
8.905000 -2.0191472
8.906000 -2.1614999999999998
8.907000 -2.3031581
8.908000 -2.4441015
8.909000 -2.5843106000000002
8.910000 -2.7237659
8.911000 -2.8624481999999998
8.912000 -3.0003384
8.913000 -3.1374174999999997
8.914000 -3.2736666999999997
8.915000 -3.4090675
8.916000 -3.5436016
8.917000 -3.6772508000000004
8.918000 -3.8099974000000003
8.919000 -3.9418235000000004
8.920000 -4.0727116
8.921000 -4.2026445
8.922000 -4.3316051
8.923000 -4.459576299999999
8.924000 -4.5865413
8.925000 -4.7124837
8.926000 -4.8373871
8.927000 -4.9612347
8.928000 -5.084011
8.929000 -5.2056998
8.930000 -5.326285599999999
8.931000 -5.4457523
8.932000 -5.5640846
8.933000 -5.6812674
8.934000 -5.7972856
8.935000 -5.9121239999999995
8.936000 -6.0257677
8.937000 -6.1382022
8.938000 -6.2494129
8.939000 -6.359385700000001
8.940000 -6.4681061
8.941000 -6.5755613
8.942000 -6.681736600000001
8.943000 -6.7866191
8.944000 -6.8901964
8.945000 -6.9924548
8.946000 -7.0933819
8.947000 -7.192965599999999
8.948000 -7.291194099999999
8.949000 -7.3880553
8.950000 -7.4835375
8.951000 -7.577629399999999
8.952000 -7.670320599999999
8.953000 -7.7615999
8.954000 -7.8514561
8.955000 -7.9398803000000004
8.956000 -8.0268614
8.957000 -8.1123903
8.958000 -8.1964575
8.959000 -8.2790539
8.960000 -8.3601698
8.961000 -8.4397964
8.962000 -8.5179254
8.963000 -8.594548
8.964000 -8.669655800000001
8.965000 -8.7432414
8.966000 -8.815296
8.967000 -8.8858128
8.968000 -8.9547843
8.969000 -9.022203099999999
8.970000 -9.088061699999999
8.971000 -9.1523536
8.972000 -9.2150725
8.973000 -9.276212000000001
8.974000 -9.335766
8.975000 -9.3937285
8.976000 -9.4500937
8.977000 -9.5048562
8.978000 -9.5580116
8.979000 -9.6095547
8.980000 -9.659481
8.981000 -9.7077861
8.982000 -9.754467
8.983000 -9.799519199999999
8.984000 -9.8429397
8.985000 -9.8847248
8.986000 -9.9248722
8.987000 -9.9633798
8.988000 -10.00025
8.989000 -10.03547
8.990000 -10.06904
8.991000 -10.10097
8.992000 -10.13125
8.993000 -10.159880000000001
8.994000 -10.18687
8.995000 -10.212200000000001
8.996000 -10.23588
8.997000 -10.25792
8.998000 -10.2783
8.999000 -10.29704
9.000000 -10.31412
9.001000 -10.32956
9.002000 -10.34335
9.003000 -10.3555
9.004000 -10.366010000000001
9.005000 -10.37487
9.006000 -10.3821
9.007000 -10.38769
9.008000 -10.39164
9.009000 -10.39396
9.010000 -10.39465
9.011000 -10.39372
9.012000 -10.391160000000001
9.013000 -10.38698
9.014000 -10.38119
9.015000 -10.37378
9.016000 -10.36477
9.017000 -10.35416
9.018000 -10.34195
9.019000 -10.328149999999999
9.020000 -10.31276
9.021000 -10.29579
9.022000 -10.27724
9.023000 -10.25713
9.024000 -10.23545
9.025000 -10.21222
9.026000 -10.18744
9.027000 -10.16112
9.028000 -10.13327
9.029000 -10.10389
9.030000 -10.072989999999999
9.031000 -10.04059
9.032000 -10.00668
9.033000 -9.9712782
9.034000 -9.9343933
9.035000 -9.8960325
9.036000 -9.8562054
9.037000 -9.814921
9.038000 -9.772189000000001
9.039000 -9.728018200000001
9.040000 -9.6824184
9.041000 -9.635399999999999
9.042000 -9.586972000000001
9.043000 -9.5371455
9.044000 -9.4859302
9.045000 -9.4333366
9.046000 -9.3793757
9.047000 -9.3240581
9.048000 -9.267395
9.049000 -9.2093982
9.050000 -9.1500781
9.051000 -9.0894476
9.052000 -9.0275176
9.053000 -8.9643009
9.054000 -8.8998102
9.055000 -8.834057300000001
9.056000 -8.767055
9.057000 -8.6988166
9.058000 -8.6293548
9.059000 -8.5586838
9.060000 -8.4868163
9.061000 -8.4137663
9.062000 -8.3395481
9.063000 -8.2641758
9.064000 -8.1876628
9.065000 -8.110024000000001
9.066000 -8.031273599999999
9.067000 -7.9514265
9.068000 -7.8704968
9.069000 -7.7885002
9.070000 -7.7054507999999995
9.071000 -7.6213636000000005
9.072000 -7.536254100000001
9.073000 -7.4501365
9.074000 -7.3630273
9.075000 -7.2749406
9.076000 -7.185892000000001
9.077000 -7.095897900000001
9.078000 -7.004972499999999
9.079000 -6.9131322
9.080000 -6.8203933999999995
9.081000 -6.7267708
9.082000 -6.632281099999999
9.083000 -6.536940500000001
9.084000 -6.4407647
9.085000 -6.3437708
9.086000 -6.2459748
9.087000 -6.147393999999999
9.088000 -6.0480446
9.089000 -5.9479438
9.090000 -5.8471091
9.091000 -5.745557300000001
9.092000 -5.6433059
9.093000 -5.5403721
9.094000 -5.4367736
9.095000 -5.3325284
9.096000 -5.227653699999999
9.097000 -5.1221676
9.098000 -5.0160877
9.099000 -4.909432300000001
9.100000 -4.8022188
9.101000 -4.6944655
9.102000 -4.5861904000000004
9.103000 -4.4774115000000005
9.104000 -4.3681465
9.105000 -4.2584136
9.106000 -4.1482307
9.107000 -4.0376157
9.108000 -3.9265867
9.109000 -3.8151614
9.110000 -3.703358
9.111000 -3.5911944
9.112000 -3.4786884
9.113000 -3.3658579
9.114000 -3.2527208
9.115000 -3.1392954
9.116000 -3.0255996
9.117000 -2.9116511000000003
9.118000 -2.7974684
9.119000 -2.6830694
9.120000 -2.5684724
9.121000 -2.4536954
9.122000 -2.3387566
9.123000 -2.2236743999999997
9.124000 -2.108467
9.125000 -1.9931529
9.126000 -1.8777503000000002
9.127000 -1.7622774
9.128000 -1.6467527999999998
9.129000 -1.5311949
9.130000 -1.4156220000000002
9.131000 -1.3000523
9.132000 -1.1845043
9.133000 -1.0689962000000002
9.134000 -0.9535462600000001
9.135000 -0.83817262
9.136000 -0.72289333
9.137000 -0.60772644
9.138000 -0.49268985
9.139000 -0.37780143
9.140000 -0.26307895
9.141000 -0.14854003000000002
9.142000 -0.034202219
9.143000 0.079917005
9.144000 0.1938003
9.145000 0.3074304
9.146000 0.42079012
9.147000 0.53386241
9.148000 0.64663026
9.149000 0.75907675
9.150000 0.87118503
9.151000 0.98293833
9.152000 1.09432
9.153000 1.2053133
9.154000 1.3159017
9.155000 1.4260686
9.156000 1.5357975
9.157000 1.6450719999999999
9.158000 1.7538758
9.159000 1.8621925000000001
9.160000 1.970006
9.161000 2.0772999
9.162000 2.1840582
9.163000 2.2902649
9.164000 2.3959042999999998
9.165000 2.5009601999999997
9.166000 2.6054174
9.167000 2.70926
9.168000 2.8124729
9.169000 2.9150408
9.170000 3.0169485
9.171000 3.118181
9.172000 3.2187238
9.173000 3.318562
9.174000 3.4176812
9.175000 3.5160668
9.176000 3.6137052
9.177000 3.7105821
9.178000 3.8066838
9.179000 3.9019964999999996
9.180000 3.9965067
9.181000 4.0902011
9.182000 4.1830663
9.183000 4.2750891
9.184000 4.366257
9.185000 4.456557
9.186000 4.5459758
9.187000 4.6345013999999995
9.188000 4.722121
9.189000 4.8088223
9.190000 4.8945929999999995
9.191000 4.9794208
9.192000 5.063293900000001
9.193000 5.146200599999999
9.194000 5.2281287
9.195000 5.3090665
9.196000 5.3890031
9.197000 5.4679267
9.198000 5.5458263
9.199000 5.6226905
9.200000 5.6985091
9.201000 5.7732709
9.202000 5.8469657
9.203000 5.9195835
9.204000 5.9911139
9.205000 6.0615476
9.206000 6.1308745
9.207000 6.1990857
9.208000 6.266172200000001
9.209000 6.3321248
9.210000 6.396935099999999
9.211000 6.4605944
9.212000 6.5230943
9.213000 6.584427499999999
9.214000 6.644586500000001
9.215000 6.703563
9.216000 6.761350500000001
9.217000 6.8179414
9.218000 6.8733282
9.219000 6.9275051
9.220000 6.9804645999999995
9.221000 7.0322014
9.222000 7.0827082
9.223000 7.1319796
9.224000 7.180009
9.225000 7.2267912
9.226000 7.2723195
9.227000 7.3165894
9.228000 7.359594899999999
9.229000 7.4013308
9.230000 7.4417919
9.231000 7.4809738
9.232000 7.5188719
9.233000 7.555481
9.234000 7.5907975
9.235000 7.624816900000001
9.236000 7.6575353999999995
9.237000 7.6889493
9.238000 7.719054799999999
9.239000 7.7478491
9.240000 7.7753291
9.241000 7.8014925
9.242000 7.8263365
9.243000 7.849859400000001
9.244000 7.872059200000001
9.245000 7.8929342
9.246000 7.912483100000001
9.247000 7.930704199999999
9.248000 7.9475969
9.249000 7.9631604
9.250000 7.977394
9.251000 7.990296900000001
9.252000 8.001869899999999
9.253000 8.0121122
9.254000 8.0210246
9.255000 8.0286071
9.256000 8.0348603
9.257000 8.0397852
9.258000 8.0433823
9.259000 8.0456525
9.260000 8.046597199999999
9.261000 8.0462173
9.262000 8.0445148
9.263000 8.0414914
9.264000 8.037148400000001
9.265000 8.0314882
9.266000 8.024512999999999
9.267000 8.016225
9.268000 8.0066271
9.269000 7.9957217
9.270000 7.9835123999999995
9.271000 7.9700014999999995
9.272000 7.9551935
9.273000 7.939091299999999
9.274000 7.9216987
9.275000 7.903020099999999
9.276000 7.88306
9.277000 7.8618228
9.278000 7.8393139000000005
9.279000 7.8155376
9.280000 7.7904999
9.281000 7.7642053
9.282000 7.7366605
9.283000 7.707870799999999
9.284000 7.6778419
9.285000 7.64658
9.286000 7.614091800000001
9.287000 7.5803839
9.288000 7.545463
9.289000 7.5093351
9.290000 7.4720077
9.291000 7.4334882
9.292000 7.393783299999999
9.293000 7.352899799999999
9.294000 7.3108457
9.295000 7.267628600000001
9.296000 7.2232559
9.297000 7.1777359
9.298000 7.1310759
9.299000 7.083284099999999
9.300000 7.0343696
9.301000 6.9843404
9.302000 6.9332047999999995
9.303000 6.8809718
9.304000 6.8276502
9.305000 6.7732498
9.306000 6.7177795
9.307000 6.661249700000001
9.308000 6.603669400000001
9.309000 6.5450482
9.310000 6.485397399999999
9.311000 6.4247265
9.312000 6.363046199999999
9.313000 6.3003674
9.314000 6.2367007
9.315000 6.1720572
9.316000 6.1064478
9.317000 6.0398839
9.318000 5.9723768
9.319000 5.903938
9.320000 5.8345791
9.321000 5.7643119
9.322000 5.6931481
9.323000 5.6210995
9.324000 5.548178
9.325000 5.4743957000000005
9.326000 5.3997643
9.327000 5.3242967000000005
9.328000 5.2480042
9.329000 5.1709
9.330000 5.092996
9.331000 5.014304800000001
9.332000 4.9348388
9.333000 4.8546109
9.334000 4.7736339
9.335000 4.6919204
9.336000 4.6094835
9.337000 4.5263365
9.338000 4.442492499999999
9.339000 4.3579649
9.340000 4.2727675
9.341000 4.1869137
9.342000 4.100417
9.343000 4.0132914
9.344000 3.9255511
9.345000 3.8372102999999997
9.346000 3.7482832
9.347000 3.6587837999999997
9.348000 3.5687268000000003
9.349000 3.4781262
9.350000 3.3869971
9.351000 3.2953537999999996
9.352000 3.2032114
9.353000 3.1105842000000004
9.354000 3.0174871999999997
9.355000 2.9239349000000003
9.356000 2.8299423
9.357000 2.7355240999999997
9.358000 2.6406951000000003
9.359000 2.5454702
9.360000 2.449864
9.361000 2.3538914
9.362000 2.2575669
9.363000 2.1609054999999997
9.364000 2.063922
9.365000 1.966631
9.366000 1.8690474
9.367000 1.7711861
9.368000 1.6730618
9.369000 1.5746893000000002
9.370000 1.4760836
9.371000 1.3772597
9.372000 1.2782326
9.373000 1.1790174
9.374000 1.0796293000000001
9.375000 0.98008346
9.376000 0.88039525
9.377000 0.78057991
9.378000 0.68065287
9.379000 0.58062957
9.380000 0.48052552
9.381000 0.38035626
9.382000 0.28013731
9.383000 0.17988422
9.384000 0.079612556
9.385000 -0.020662134999999998
9.386000 -0.12092433
9.387000 -0.22115854
9.388000 -0.32134932
9.389000 -0.42148125
9.390000 -0.5215390599999999
9.391000 -0.6215075
9.392000 -0.72137145
9.393000 -0.82111582
9.394000 -0.92072561
9.395000 -1.0201859
9.396000 -1.1194819999999999
9.397000 -1.2185991
9.398000 -1.3175226
9.399000 -1.416238
9.400000 -1.5147309
9.401000 -1.6129867999999998
9.402000 -1.7109914
9.403000 -1.8087305000000002
9.404000 -1.9061899
9.405000 -2.0033553
9.406000 -2.1002126999999997
9.407000 -2.1967478
9.408000 -2.2929467
9.409000 -2.3887953
9.410000 -2.4842793
9.411000 -2.5793849
9.412000 -2.6740977999999997
9.413000 -2.768404
9.414000 -2.8622894999999997
9.415000 -2.9557403
9.416000 -3.0487424
9.417000 -3.1412818000000002
9.418000 -3.2333449
9.419000 -3.3249173
9.420000 -3.4159858
9.421000 -3.5065364000000003
9.422000 -3.5965558
9.423000 -3.6860306
9.424000 -3.7749473
9.425000 -3.8632926
9.426000 -3.9510533
9.427000 -4.0382169
9.428000 -4.1247703
9.429000 -4.2107012
9.430000 -4.2959969000000005
9.431000 -4.3806456
9.432000 -4.4646349
9.433000 -4.547952899999999
9.434000 -4.6305876
9.435000 -4.7125276000000005
9.436000 -4.7937613
9.437000 -4.8742771
9.438000 -4.954064300000001
9.439000 -5.0331112
9.440000 -5.1114067
9.441000 -5.1889401
9.442000 -5.2657004
9.443000 -5.341677000000001
9.444000 -5.4168589
9.445000 -5.4912359
9.446000 -5.5647969
9.447000 -5.6375317
9.448000 -5.7094298000000006
9.449000 -5.7804808
9.450000 -5.8506746
9.451000 -5.9200007
9.452000 -5.9884496
9.453000 -6.0560111
9.454000 -6.122675200000001
9.455000 -6.188432499999999
9.456000 -6.2532738000000005
9.457000 -6.317189300000001
9.458000 -6.3801698
9.459000 -6.4422071
9.460000 -6.5032914
9.461000 -6.563414600000001
9.462000 -6.622568500000001
9.463000 -6.6807449000000005
9.464000 -6.7379355
9.465000 -6.7941329999999995
9.466000 -6.8493292
9.467000 -6.9035172000000005
9.468000 -6.9566898
9.469000 -7.008839399999999
9.470000 -7.0599601
9.471000 -7.1100444
9.472000 -7.1590863
9.473000 -7.207079199999999
9.474000 -7.2540171
9.475000 -7.2998933
9.476000 -7.3447026
9.477000 -7.388438999999999
9.478000 -7.431096600000001
9.479000 -7.4726701
9.480000 -7.513154299999999
9.481000 -7.5525433
9.482000 -7.5908326
9.483000 -7.6280168999999995
9.484000 -7.6640911
9.485000 -7.699050000000001
9.486000 -7.7328898
9.487000 -7.765605300000001
9.488000 -7.7971927999999995
9.489000 -7.827647799999999
9.490000 -7.8569658
9.491000 -7.885143899999999
9.492000 -7.912177600000001
9.493000 -7.9380639
9.494000 -7.962799800000001
9.495000 -7.9863824
9.496000 -8.0088086
9.497000 -8.0300756
9.498000 -8.050180999999998
9.499000 -8.0691233
9.500000 -8.0868997
9.501000 -8.1035092
9.502000 -8.1189498
9.503000 -8.1332207
9.504000 -8.1463203
9.505000 -8.1582487
9.506000 -8.169004300000001
9.507000 -8.1785865
9.508000 -8.1869952
9.509000 -8.1942305
9.510000 -8.200291499999999
9.511000 -8.2051791
9.512000 -8.2088932
9.513000 -8.2114339
9.514000 -8.2128018
9.515000 -8.2129978
9.516000 -8.2120225
9.517000 -8.2098767
9.518000 -8.2065612
9.519000 -8.2020767
9.520000 -8.1964247
9.521000 -8.1896074
9.522000 -8.1816256
9.523000 -8.172480799999999
9.524000 -8.1621751
9.525000 -8.1507109
9.526000 -8.138090400000001
9.527000 -8.1243157
9.528000 -8.1093892
9.529000 -8.0933146
9.530000 -8.0760941
9.531000 -8.0577314
9.532000 -8.0382295
9.533000 -8.0175929
9.534000 -7.9958244999999994
9.535000 -7.972928899999999
9.536000 -7.948910400000001
9.537000 -7.9237737
9.538000 -7.897523
9.539000 -7.8701638
9.540000 -7.8417011
9.541000 -7.8121393999999995
9.542000 -7.781484700000001
9.543000 -7.749742299999999
9.544000 -7.716918000000001
9.545000 -7.6830178
9.546000 -7.6480478000000005
9.547000 -7.612013800000001
9.548000 -7.574921799999999
9.549000 -7.536778600000001
9.550000 -7.497590799999999
9.551000 -7.4573643999999994
9.552000 -7.4161068
9.553000 -7.373824
9.554000 -7.3305234
9.555000 -7.2862118
9.556000 -7.2408967
9.557000 -7.1945846
9.558000 -7.1472831
9.559000 -7.0990003999999995
9.560000 -7.0497431
9.561000 -6.9995195
9.562000 -6.948337
9.563000 -6.8962038
9.564000 -6.8431273
9.565000 -6.7891166
9.566000 -6.734180500000001
9.567000 -6.6783272
9.568000 -6.6215649
9.569000 -6.5639034
9.570000 -6.505351500000001
9.571000 -6.445919
9.572000 -6.3856155
9.573000 -6.324449899999999
9.574000 -6.2624319999999996
9.575000 -6.1995722
9.576000 -6.1358802
9.577000 -6.0713664000000005
9.578000 -6.0060412
9.579000 -5.939915
9.580000 -5.8729984
9.581000 -5.8053017
9.582000 -5.7368357
9.583000 -5.6676116
9.584000 -5.5976398
9.585000 -5.5269316
9.586000 -5.455498
9.587000 -5.38335
9.588000 -5.3104989
9.589000 -5.236955699999999
9.590000 -5.1627319
9.591000 -5.0878391
9.592000 -5.0122887
9.593000 -4.936092
9.594000 -4.8592608
9.595000 -4.7818072
9.596000 -4.7037426
9.597000 -4.625079
9.598000 -4.5458283
9.599000 -4.4660028
9.600000 -4.3856144
9.601000 -4.3046754
9.602000 -4.2231981
9.603000 -4.1411951
9.604000 -4.0586788
9.605000 -3.9756618
9.606000 -3.8921565
9.607000 -3.8081758
9.608000 -3.7237328
9.609000 -3.6388397
9.610000 -3.5535101
9.611000 -3.4677565
9.612000 -3.381592
9.613000 -3.2950301
9.614000 -3.2080833
9.615000 -3.1207653
9.616000 -3.0330890999999998
9.617000 -2.9450679
9.618000 -2.8567152
9.619000 -2.7680442
9.620000 -2.679068
9.621000 -2.5898003999999997
9.622000 -2.5002545
9.623000 -2.4104437
9.624000 -2.3203815999999997
9.625000 -2.2300817
9.626000 -2.1395573
9.627000 -2.0488221
9.628000 -1.9578894999999998
9.629000 -1.8667731
9.630000 -1.7754866
9.631000 -1.6840434000000002
9.632000 -1.5924573000000002
9.633000 -1.500742
9.634000 -1.408911
9.635000 -1.3169781999999999
9.636000 -1.2249572
9.637000 -1.1328619
9.638000 -1.0407059
9.639000 -0.94850305
9.640000 -0.8562671000000001
9.641000 -0.76401187
9.642000 -0.6717511500000001
9.643000 -0.5794986599999999
9.644000 -0.48726815999999995
9.645000 -0.39507331999999995
9.646000 -0.30292791999999996
9.647000 -0.21084556000000002
9.648000 -0.1188399
9.649000 -0.026924533000000004
9.650000 0.064887013
9.651000 0.15658122
9.652000 0.24814464000000003
9.653000 0.33956384
9.654000 0.43082549
9.655000 0.52191624
9.656000 0.61282283
9.657000 0.70353206
9.658000 0.7940307299999999
9.659000 0.88430569
9.660000 0.9743438999999999
9.661000 1.0641322
9.662000 1.1536577
9.663000 1.2429073000000002
9.664000 1.3318681
9.665000 1.4205272999999998
9.666000 1.508872
9.667000 1.5968895
9.668000 1.6845668
9.669000 1.7718912999999998
9.670000 1.8588504
9.671000 1.9454315
9.672000 2.0316221
9.673000 2.1174096
9.674000 2.2027817
9.675000 2.2877261
9.676000 2.3722304
9.677000 2.4562825
9.678000 2.5398703
9.679000 2.6229817
9.680000 2.7056050000000003
9.681000 2.7877279
9.682000 2.8693389
9.683000 2.9504262
9.684000 3.0309783
9.685000 3.1109838
9.686000 3.190431
9.687000 3.2693088
9.688000 3.3476062
9.689000 3.425312
9.690000 3.5024151000000003
9.691000 3.5789046
9.692000 3.6547698000000004
9.693000 3.7299998
9.694000 3.8045842000000003
9.695000 3.8785122
9.696000 3.9517738
9.697000 4.0243588
9.698000 4.096256899999999
9.699000 4.167458
9.700000 4.2379525000000005
9.701000 4.3077301
9.702000 4.3767817
9.703000 4.4450972
9.704000 4.5126672999999995
9.705000 4.5794825999999995
9.706000 4.645534199999999
9.707000 4.7108129
9.708000 4.7753096
9.709000 4.8390154
9.710000 4.9019217
9.711000 4.9640197
9.712000 5.0253011
9.713000 5.0857577
9.714000 5.1453814
9.715000 5.2041642
9.716000 5.262098099999999
9.717000 5.3191755
9.718000 5.3753886
9.719000 5.4307301
9.720000 5.4851927
9.721000 5.5387691000000006
9.722000 5.591452100000001
9.723000 5.6432351
9.724000 5.6941114
9.725000 5.7440743
9.726000 5.793117
9.727000 5.8412336
9.728000 5.8884174
9.729000 5.9346627
9.730000 5.9799634
9.731000 6.024313299999999
9.732000 6.0677074
9.733000 6.1101396
9.734000 6.1516047
9.735000 6.1920974
9.736000 6.2316126999999994
9.737000 6.2701456
9.738000 6.3076913
9.739000 6.3442446
9.740000 6.3798018
9.741000 6.4143583
9.742000 6.4479098
9.743000 6.4804524
9.744000 6.5119825
9.745000 6.5424964
9.746000 6.571991000000001
9.747000 6.600463400000001
9.748000 6.627909799999999
9.749000 6.6543281
9.750000 6.6797151999999995
9.751000 6.7040689
9.752000 6.7273863
9.753000 6.7496657
9.754000 6.7709059
9.755000 6.7911044
9.756000 6.810259100000001
9.757000 6.828369200000001
9.758000 6.845434
9.759000 6.861451300000001
9.760000 6.876421000000001
9.761000 6.890341599999999
9.762000 6.9032125
9.763000 6.9150329
9.764000 6.9258027
9.765000 6.9355212
9.766000 6.944188499999999
9.767000 6.9518045
9.768000 6.9583692
9.769000 6.9638826
9.770000 6.968344699999999
9.771000 6.971756399999999
9.772000 6.9741181999999995
9.773000 6.975431
9.774000 6.9756955
9.775000 6.9749132000000005
9.776000 6.973085599999999
9.777000 6.9702134
9.778000 6.9662988
9.779000 6.9613434000000005
9.780000 6.955349399999999
9.781000 6.9483191
9.782000 6.9402553000000005
9.783000 6.9311603999999996
9.784000 6.921037300000001
9.785000 6.909889
9.786000 6.897719200000001
9.787000 6.8845309
9.788000 6.8703279
9.789000 6.855114499999999
9.790000 6.838894600000001
9.791000 6.821671899999999
9.792000 6.803450699999999
9.793000 6.784235700000001
9.794000 6.764031900000001
9.795000 6.742843199999999
9.796000 6.720674799999999
9.797000 6.6975318
9.798000 6.6734195
9.799000 6.6483423
9.800000 6.6223063
9.801000 6.595316499999999
9.802000 6.5673783
9.803000 6.5384969
9.804000 6.508678199999999
9.805000 6.477928199999999
9.806000 6.446252800000001
9.807000 6.413658
9.808000 6.3801497
9.809000 6.345734
9.810000 6.310418199999999
9.811000 6.2742084
9.812000 6.2371112
9.813000 6.1991338
9.814000 6.1602831
9.815000 6.1205663
9.816000 6.079991199999999
9.817000 6.0385652
9.818000 5.9962966
9.819000 5.9531927
9.820000 5.9092622
9.821000 5.8645137
9.822000 5.8189551999999996
9.823000 5.7725959
9.824000 5.725444100000001
9.825000 5.6775093
9.826000 5.6288004
9.827000 5.5793263
9.828000 5.5290967
9.829000 5.478121
9.830000 5.4264087000000005
9.831000 5.3739693
9.832000 5.3208124
9.833000 5.266948
9.834000 5.2123856
9.835000 5.1571351000000005
9.836000 5.1012065
9.837000 5.0446097000000005
9.838000 4.9873546
9.839000 4.9294513
9.840000 4.8709098
9.841000 4.8117403
9.842000 4.7519531
9.843000 4.6915587
9.844000 4.6305675
9.845000 4.5689899
9.846000 4.506836799999999
9.847000 4.4441186
9.848000 4.3808464
9.849000 4.3170311
9.850000 4.2526834
9.851000 4.1878149
9.852000 4.1224372
9.853000 4.0565614
9.854000 3.9901989999999996
9.855000 3.9233617
9.856000 3.8560618
9.857000 3.7883107
9.858000 3.7201203
9.859000 3.6515031000000002
9.860000 3.5824712
9.861000 3.5130367000000002
9.862000 3.4432117
9.863000 3.3730089999999997
9.864000 3.3024408
9.865000 3.2315194999999997
9.866000 3.1602573
9.867000 3.0886665
9.868000 3.0167598
9.869000 2.9445495
9.870000 2.8720480999999998
9.871000 2.7992679
9.872000 2.7262213
9.873000 2.6529208
9.874000 2.5793785
9.875000 2.505607
9.876000 2.4316184
9.877000 2.3574254
9.878000 2.2830401
9.879000 2.208475
9.880000 2.1337425
9.881000 2.0588551
9.882000 1.9838253
9.883000 1.9086655000000001
9.884000 1.8333886000000001
9.885000 1.7580069999999999
9.886000 1.6825333000000002
9.887000 1.6069805
9.888000 1.5313613
9.889000 1.4556886999999998
9.890000 1.3799754
9.891000 1.3042346
9.892000 1.2284791
9.893000 1.1527221
9.894000 1.0769766
9.895000 1.0012556000000001
9.896000 0.92557231
9.897000 0.8499397000000001
9.898000 0.77437079
9.899000 0.69887862
9.900000 0.6234760899999999
9.901000 0.54817609
9.902000 0.47299148999999996
9.903000 0.39793503999999996
9.904000 0.32301941
9.905000 0.24825719000000002
9.906000 0.17366089
9.907000 0.099242944
9.908000 0.025015682
9.909000 -0.049008639
9.910000 -0.12281785
9.911000 -0.19639984
9.912000 -0.26974259
9.913000 -0.34283414
9.914000 -0.41566253999999997
9.915000 -0.48821596
9.916000 -0.56048259
9.917000 -0.63245059
9.918000 -0.70410823
9.919000 -0.7754437599999999
9.920000 -0.84644547
9.921000 -0.9171015600000001
9.922000 -0.9874003900000001
9.923000 -1.0573302999999998
9.924000 -1.1268795999999999
9.925000 -1.1960368000000001
9.926000 -1.26479
9.927000 -1.3331278
9.928000 -1.4010387
9.929000 -1.468511
9.930000 -1.5355336000000002
9.931000 -1.6020948
9.932000 -1.6681834999999998
9.933000 -1.7337885000000002
9.934000 -1.7988987
9.935000 -1.8635032999999999
9.936000 -1.9275912999999998
9.937000 -1.9911519999999998
9.938000 -2.0541747999999997
9.939000 -2.1166494
9.940000 -2.1785656
9.941000 -2.2399133
9.942000 -2.3006825
9.943000 -2.3608634
9.944000 -2.4204466
9.945000 -2.4794226999999998
9.946000 -2.5377821
9.947000 -2.5955157
9.948000 -2.6526146
9.949000 -2.7090698
9.950000 -2.7648726
9.951000 -2.8200144
9.952000 -2.8744863
9.953000 -2.9282801000000003
9.954000 -2.9813871
9.955000 -3.0337991
9.956000 -3.0855078000000002
9.957000 -3.1365051999999998
9.958000 -3.1867828
9.959000 -3.2363329000000003
9.960000 -3.2851472
9.961000 -3.3332180000000005
9.962000 -3.3805370000000003
9.963000 -3.4270967999999997
9.964000 -3.4728896000000002
9.965000 -3.5179074999999997
9.966000 -3.5621434
9.967000 -3.6055900000000003
9.968000 -3.6482397
9.969000 -3.6900859
9.970000 -3.7311210999999997
9.971000 -3.7713389999999998
9.972000 -3.8107328000000003
9.973000 -3.8492966
9.974000 -3.8870238
9.975000 -3.9239086
9.976000 -3.9599452
9.977000 -3.995128
9.978000 -4.0294517
9.979000 -4.0629115
9.980000 -4.0955022
9.981000 -4.1272193
9.982000 -4.158058
9.983000 -4.1880146
9.984000 -4.2170844999999995
9.985000 -4.2452637
9.986000 -4.2725485
9.987000 -4.2989351000000005
9.988000 -4.3244202000000005
9.989000 -4.3490003999999995
9.990000 -4.3726727
9.991000 -4.3954339000000004
9.992000 -4.4172805
9.993000 -4.4382099
9.994000 -4.4582196
9.995000 -4.4773065
9.996000 -4.495468
9.997000 -4.5127016
9.998000 -4.5290049
9.999000 -4.5443758
10.00000 -4.5588121
10.00100 -4.5723114
10.00200 -4.5848724
10.00300 -4.596493
10.00400 -4.6071716
10.00500 -4.6169069
10.00600 -4.6256974
10.00700 -4.6335425
10.00800 -4.640441
10.00900 -4.6463925
10.01000 -4.6513963
10.01100 -4.6554524
10.01200 -4.6585605
10.01300 -4.6607208
10.01400 -4.6619337
10.01500 -4.662200100000001
10.01600 -4.6615206
10.01700 -4.6598963
10.01800 -4.6573288999999995
10.01900 -4.653819299999999
10.02000 -4.6493694
10.02100 -4.6439812
10.02200 -4.6376567
10.02300 -4.6303980000000005
10.02400 -4.6222076
10.02500 -4.6130881
10.02600 -4.6030416999999995
10.02700 -4.5920715
10.02800 -4.5801807
10.02900 -4.5673721
10.03000 -4.5536488
10.03100 -4.539014
10.03200 -4.5234714
10.03300 -4.5070242
10.03400 -4.4896763
10.03500 -4.4714309
10.03600 -4.4522926
10.03700 -4.4322647
10.03800 -4.4113517
10.03900 -4.3895576
10.04000 -4.366887
10.04100 -4.3433446
10.04200 -4.3189351
10.04300 -4.2936631
10.04400 -4.2675335
10.04500 -4.240552
10.04600 -4.2127237
10.04700 -4.1840542
10.04800 -4.1545495
10.04900 -4.1242152
10.05000 -4.093058
10.05100 -4.0610839
10.05200 -4.0282995
10.05300 -3.9947114999999997
10.05400 -3.9603266999999995
10.05500 -3.9251520999999996
10.05600 -3.8891949
10.05700 -3.8524627999999996
10.05800 -3.8149629
10.05900 -3.776703
10.06000 -3.7376907
10.06100 -3.697934
10.06200 -3.6574408000000003
10.06300 -3.6162194000000003
10.06400 -3.5742774999999996
10.06500 -3.5316236
10.06600 -3.4882661
10.06700 -3.4442133999999998
10.06800 -3.3994742000000002
10.06900 -3.3540569
10.07000 -3.3079702
10.07100 -3.2612231
10.07200 -3.213824
10.07300 -3.1657819
10.07400 -3.1171061
10.07500 -3.0678058
10.07600 -3.0178903
10.07700 -2.9673688
10.07800 -2.9162509
10.07900 -2.8645461
10.08000 -2.8122643
10.08100 -2.7594153
10.08200 -2.7060093
10.08300 -2.6520563
10.08400 -2.5975667000000002
10.08500 -2.5425508999999997
10.08600 -2.4870196
10.08700 -2.4309833999999997
10.08800 -2.3744533000000003
10.08900 -2.3174401000000002
10.09000 -2.259955
10.09100 -2.202009
10.09200 -2.1436136
10.09300 -2.0847800999999997
10.09400 -2.0255201
10.09500 -1.965845
10.09600 -1.9057662999999998
10.09700 -1.8452959000000002
10.09800 -1.7844453
10.09900 -1.7232262000000003
10.10000 -1.6616503
10.10100 -1.5997294
10.10200 -1.5374755
10.10300 -1.4749001
10.10400 -1.4120150999999999
10.10500 -1.3488324
10.10600 -1.2853638
10.10700 -1.2216211
10.10800 -1.1576163
10.10900 -1.0933612000000001
10.11000 -1.0288679
10.11100 -0.9641482499999999
10.11200 -0.8992143899999999
10.11300 -0.8340784299999999
10.11400 -0.7687524400000001
10.11500 -0.7032486600000001
10.11600 -0.6375793799999999
10.11700 -0.5717569
10.11800 -0.50579365
10.11900 -0.43970207000000006
10.12000 -0.37349467000000003
10.12100 -0.30718406
10.12200 -0.24078288
10.12300 -0.17430384000000002
10.12400 -0.10775968999999999
10.12500 -0.041163217999999994
10.12600 0.025472749
10.12700 0.092135358
10.12800 0.15881173
10.12900 0.225489
10.13000 0.29215426
10.13100 0.35879463
10.13200 0.42539722999999996
10.13300 0.49194922
10.13400 0.5584377300000001
10.13500 0.62485002
10.13600 0.6911732700000001
10.13700 0.75739482
10.13800 0.8235019600000001
10.13900 0.88948207
10.14000 0.9553226600000001
10.14100 1.0210112
10.14200 1.0865351
10.14300 1.1518821000000001
10.14400 1.2170399
10.14500 1.2819961
10.14600 1.3467385
10.14700 1.4112549
10.14800 1.4755333000000002
10.14900 1.5395616
10.15000 1.6033277
10.15100 1.6668197
10.15200 1.7300256
10.15300 1.7929334000000001
10.15400 1.8555315
10.15500 1.9178079000000001
10.15600 1.9797508
10.15700 2.0413483
10.15800 2.1025887
10.15900 2.1634605000000002
10.16000 2.2239517
10.16100 2.2840509
10.16200 2.3437465
10.16300 2.403027
10.16400 2.4618808
10.16500 2.5202965
10.16600 2.5782627999999996
10.16700 2.6357682000000002
10.16800 2.6928019
10.16900 2.7493523
10.17000 2.8054086
10.17100 2.86096
10.17200 2.9159954
10.17300 2.970504
10.17400 3.0244755000000003
10.17500 3.0778990999999998
10.17600 3.1307645
10.17700 3.1830616
10.17800 3.2347802000000003
10.17900 3.2859098
10.18000 3.3364410999999996
10.18100 3.3863640999999998
10.18200 3.4356691
10.18300 3.4843467
10.18400 3.5323873
10.18500 3.5797816000000005
10.18600 3.6265206
10.18700 3.6725953
10.18800 3.7179966
10.18900 3.7627157
10.19000 3.8067441
10.19100 3.8500734000000003
10.19200 3.8926948
10.19300 3.9345998
10.19400 3.9757807
10.19500 4.0162287999999995
10.19600 4.0559363
10.19700 4.0948953
10.19800 4.1330982
10.19900 4.170537400000001
10.20000 4.207205399999999
10.20100 4.2430945
10.20200 4.2781975
10.20300 4.3125074
10.20400 4.3460171999999995
10.20500 4.3787199999999995
10.20600 4.4106089
10.20700 4.4416774
10.20800 4.4719189
10.20900 4.5013271
10.21000 4.529896
10.21100 4.5576196
10.21200 4.584492
10.21300 4.6105079
10.21400 4.635661499999999
10.21500 4.6599474
10.21600 4.6833605
10.21700 4.7058959
10.21800 4.7275487
10.21900 4.7483146
10.22000 4.768189
10.22100 4.7871679
10.22200 4.8052467000000005
10.22300 4.8224218
10.22400 4.8386898
10.22500 4.854046599999999
10.22600 4.8684891
10.22700 4.8820138
10.22800 4.8946179
10.22900 4.9062986
10.23000 4.9170528
10.23100 4.9268782
10.23200 4.9357723
10.23300 4.943732499999999
10.23400 4.9507573
10.23500 4.9568444000000005
10.23600 4.9619921
10.23700 4.9661983
10.23800 4.969462
10.23900 4.971781699999999
10.24000 4.973156
10.24100 4.9735844
10.24200 4.9730659
10.24300 4.9715996
10.24400 4.9691852
10.24500 4.965822
10.24600 4.9615104
10.24700 4.9562503
10.24800 4.9500417
10.24900 4.942885
10.25000 4.934781
10.25100 4.9257305
10.25200 4.9157340000000005
10.25300 4.9047932
10.25400 4.8929092
10.25500 4.8800834
10.25600 4.8663177
10.25700 4.8516136
10.25800 4.8359737
10.25900 4.8193999000000005
10.26000 4.8018947
10.26100 4.7834609
10.26200 4.7641009
10.26300 4.7438177999999995
10.26400 4.722615
10.26500 4.7004957
10.26600 4.6774633
10.26700 4.6535212999999995
10.26800 4.6286736
10.26900 4.602924
10.27000 4.5762766
10.27100 4.5487355
10.27200 4.5203052
10.27300 4.4909906
10.27400 4.4607956
10.27500 4.4297256
10.27600 4.3977853
10.27700 4.3649796
10.27800 4.3313142
10.27900 4.2967942
10.28000 4.2614248
10.28100 4.225212
10.28200 4.1881617
10.28300 4.1502799999999995
10.28400 4.1115727
10.28500 4.0720467000000005
10.28600 4.0317080999999995
10.28700 3.9905638
10.28800 3.9486203
10.28900 3.9058852999999996
10.29000 3.8623653
10.29100 3.8180683
10.29200 3.7730015999999997
10.29300 3.7271731000000003
10.29400 3.6805905
10.29500 3.6332617999999997
10.29600 3.5851954999999998
10.29700 3.5364001999999997
10.29800 3.486884
10.29900 3.4366559
10.30000 3.3857249
10.30100 3.3340994
10.30200 3.2817889000000005
10.30300 3.2288026
10.30400 3.1751499
10.30500 3.1208403
10.30600 3.0658834
10.30700 3.0102884
10.30800 2.9540654
10.30900 2.8972241999999997
10.31000 2.8397746
10.31100 2.7817266
10.31200 2.7230904000000002
10.31300 2.6638759000000003
10.31400 2.6040936
10.31500 2.5437536
10.31600 2.4828663
10.31700 2.4214422
10.31800 2.359492
10.31900 2.2970261
10.32000 2.2340555
10.32100 2.1705909
10.32200 2.1066433
10.32300 2.0422238999999998
10.32400 1.9773439
10.32500 1.9120146
10.32600 1.8462474
10.32700 1.7800538000000001
10.32800 1.7134454000000001
10.32900 1.6464341
10.33000 1.5790319000000002
10.33100 1.5112507000000002
10.33200 1.4431027
10.33300 1.3746
10.33400 1.305755
10.33500 1.2365800999999998
10.33600 1.1670878
10.33700 1.0972906
10.33800 1.027201
10.33900 0.95683178
10.34000 0.88619562
10.34100 0.81530521
10.34200 0.74417326
10.34300 0.67281257
10.34400 0.60123592
10.34500 0.52945609
10.34600 0.45748589999999995
10.34700 0.38533816
10.34800 0.31302564
10.34900 0.24056118
10.35000 0.16795760999999998
10.35100 0.095227751
10.35200 0.022384437
10.35300 -0.050559465
10.35400 -0.12359108
10.35500 -0.19669752000000001
10.35600 -0.26986583000000003
10.35700 -0.34308305
10.35800 -0.41633621
10.35900 -0.48961224999999997
10.36000 -0.56289812
10.36100 -0.6361806799999999
10.36200 -0.70944675
10.36300 -0.7826831200000001
10.36400 -0.8558766000000001
10.36500 -0.92901383
10.36600 -1.0020815
10.36700 -1.0750663
10.36800 -1.1479548
10.36900 -1.2207337
10.37000 -1.2933895
10.37100 -1.3659089
10.37200 -1.4382785
10.37300 -1.5104849999999999
10.37400 -1.5825151
10.37500 -1.6543552
10.37600 -1.7259925999999999
10.37700 -1.7974136
10.37800 -1.8686054
10.37900 -1.9395551
10.38000 -2.0102495
10.38100 -2.0806758000000003
10.38200 -2.1508213
10.38300 -2.2206733
10.38400 -2.2902193
10.38500 -2.3594467
10.38600 -2.4283431
10.38700 -2.4968965
10.38800 -2.5650942999999997
10.38900 -2.6329245
10.39000 -2.7003752
10.39100 -2.7674343
10.39200 -2.8340898
10.39300 -2.90033
10.39400 -2.9661428
10.39500 -3.0315166000000002
10.39600 -3.0964397
10.39700 -3.1609002999999998
10.39800 -3.2248866
10.39900 -3.2883871
10.40000 -3.35139
10.40100 -3.4138839999999995
10.40200 -3.4758572
10.40300 -3.537298
10.40400 -3.5981948999999998
10.40500 -3.6585368
10.40600 -3.7183121
10.40700 -3.7775096
10.40800 -3.8361177000000004
10.40900 -3.8941257
10.41000 -3.9515223
10.41100 -4.0082969
10.41200 -4.0644385
10.41300 -4.1199364
10.41400 -4.1747805
10.41500 -4.22896
10.41600 -4.2824652
10.41700 -4.3352861
10.41800 -4.3874126
10.41900 -4.438835399999999
10.42000 -4.4895452
10.42100 -4.5395326
10.42200 -4.5887887
10.42300 -4.6373047
10.42400 -4.6850715
10.42500 -4.7320809
10.42600 -4.778324400000001
10.42700 -4.8237942
10.42800 -4.8684817
10.42900 -4.912379
10.43000 -4.9554784
10.43100 -4.997772
10.43200 -5.0392523
10.43300 -5.079912
10.43400 -5.1197432
10.43500 -5.1587388
10.43600 -5.1968914
10.43700 -5.2341938
10.43800 -5.2706390999999995
10.43900 -5.3062204
10.44000 -5.3409303999999995
10.44100 -5.3747628
10.44200 -5.4077107
10.44300 -5.4397676
10.44400 -5.4709271
10.44500 -5.5011827
10.44600 -5.5305287000000005
10.44700 -5.558959
10.44800 -5.5864681
10.44900 -5.6130499
10.45000 -5.6386996
10.45100 -5.6634121
10.45200 -5.6871824
10.45300 -5.7100058
10.45400 -5.7318777
10.45500 -5.7527944
10.45600 -5.772751899999999
10.45700 -5.7917461
10.45800 -5.809773900000001
10.45900 -5.826832
10.46000 -5.8429174
10.46100 -5.8580272
10.46200 -5.8721587
10.46300 -5.8853097
10.46400 -5.8974779999999996
10.46500 -5.9086613
10.46600 -5.9188578
10.46700 -5.9280656
10.46800 -5.9362829
10.46900 -5.9435081
10.47000 -5.9497401
10.47100 -5.9549771
10.47200 -5.9592184
10.47300 -5.9624624
10.47400 -5.9647083
10.47500 -5.9659556
10.47600 -5.9662029
10.47700 -5.96545
10.47800 -5.9636965
10.47900 -5.960941699999999
10.48000 -5.9571857999999995
10.48100 -5.9524287000000005
10.48200 -5.9466705
10.48300 -5.9399117
10.48400 -5.932153
10.48500 -5.9233956
10.48600 -5.9136402
10.48700 -5.9028883
10.48800 -5.8911417
10.48900 -5.8784019
10.49000 -5.8646712
10.49100 -5.8499523
10.49200 -5.8342472
10.49300 -5.817559
10.49400 -5.7998911
10.49500 -5.7812463
10.49600 -5.7616282
10.49700 -5.7410408
10.49800 -5.7194874
10.49900 -5.6969725
10.50000 -5.6735002
10.50100 -5.6490749
10.50200 -5.6237008
10.50300 -5.5973828
10.50400 -5.5701256
10.50500 -5.5419341
10.50600 -5.5128131
10.50700 -5.4827675
10.50800 -5.451802499999999
10.50900 -5.4199237
10.51000 -5.3871363
10.51100 -5.3534456
10.51200 -5.3188569999999995
10.51300 -5.2833765999999995
10.51400 -5.2470099
10.51500 -5.209763
10.51600 -5.1716421
10.51700 -5.1326532
10.51800 -5.092803
10.51900 -5.0520983
10.52000 -5.0105456
10.52100 -4.9681522
10.52200 -4.9249254
10.52300 -4.8808727
10.52400 -4.8360015999999995
10.52500 -4.7903202
10.52600 -4.743836399999999
10.52700 -4.6965592
10.52800 -4.6484966000000005
10.52900 -4.5996577
10.53000 -4.5500513
10.53100 -4.499686499999999
10.53200 -4.4485729
10.53300 -4.3967199
10.53400 -4.344137
10.53500 -4.2908341000000005
10.53600 -4.2368207
10.53700 -4.182107
10.53800 -4.1267026
10.53900 -4.0706180000000005
10.54000 -4.0138632
10.54100 -3.9564479
10.54200 -3.8983828999999997
10.54300 -3.8396779
10.54400 -3.7803433999999996
10.54500 -3.7203897
10.54600 -3.6598269
10.54700 -3.5986654
10.54800 -3.5369157999999996
10.54900 -3.4745887000000004
10.55000 -3.4116946
10.55100 -3.348244
10.55200 -3.284248
10.55300 -3.2197174000000004
10.55400 -3.1546633999999996
10.55500 -3.0890972999999997
10.55600 -3.0230304
10.55700 -2.9564744
10.55800 -2.8894408
10.55900 -2.8219415000000003
10.56000 -2.7539887
10.56100 -2.6855944
10.56200 -2.6167711
10.56300 -2.5475314
10.56400 -2.477888
10.56500 -2.4078535000000003
10.56600 -2.3374408
10.56700 -2.2666631
10.56800 -2.1955334
10.56900 -2.1240648
10.57000 -2.0522704
10.57100 -1.9801635000000002
10.57200 -1.9077575
10.57300 -1.8350655
10.57400 -1.7621007000000002
10.57500 -1.6888764
10.57600 -1.6154058
10.57700 -1.5417022
10.57800 -1.4677785
10.57900 -1.3936479
10.58000 -1.3193233
10.58100 -1.2448179
10.58200 -1.1701444
10.58300 -1.0953157999999998
10.58400 -1.0203449999999998
10.58500 -0.94524482
10.58600 -0.8700282300000001
10.58700 -0.79470798
10.58800 -0.71929703
10.58900 -0.64380825
10.59000 -0.56825462
10.59100 -0.49264915
10.59200 -0.4170049
10.59300 -0.34133506
10.59400 -0.2656528
10.59500 -0.18997146
10.59600 -0.11430441
10.59700 -0.038665108000000004
10.59800 0.036932909
10.59900 0.11247605
10.60000 0.18795065
10.60100 0.26334303000000003
10.60200 0.33863944
10.60300 0.41382614999999995
10.60400 0.48888940000000003
10.60500 0.56381552
10.60600 0.63859075
10.60700 0.71320152
10.60800 0.78763422
10.60900 0.86187534
10.61000 0.93591157
10.61100 1.0097295
10.61200 1.083316
10.61300 1.156658
10.61400 1.2297426
10.61500 1.302557
10.61600 1.3750883
10.61700 1.4473241
10.61800 1.5192518
10.61900 1.5908590999999999
10.62000 1.6621336
10.62100 1.7330633000000002
10.62200 1.803636
10.62300 1.8738396000000002
10.62400 1.9436622000000001
10.62500 2.0130917000000004
10.62600 2.0821164999999997
10.62700 2.1507246
10.62800 2.2189042999999997
10.62900 2.2866437
10.63000 2.3539312
10.63100 2.4207549
10.63200 2.4871033000000002
10.63300 2.5529647
10.63400 2.6183277
10.63500 2.6831806
10.63600 2.747512
10.63700 2.8113105999999997
10.63800 2.8745649
10.63900 2.9372637999999998
10.64000 2.9993961
10.64100 3.0609507000000002
10.64200 3.1219167999999997
10.64300 3.1822834
10.64400 3.2420401
10.64500 3.3011764
10.64600 3.3596820999999997
10.64700 3.417547
10.64800 3.4747608
10.64900 3.5313141
10.65000 3.5871967999999996
10.65100 3.6424
10.65200 3.6969139999999996
10.65300 3.7507299
10.65400 3.8038388
10.65500 3.856232
10.65600 3.907901
10.65700 3.9588368999999997
10.65800 4.0090319
10.65900 4.0584777
10.66000 4.107166100000001
10.66100 4.1550897
10.66200 4.2022403
10.66300 4.2486101
10.66400 4.294191700000001
10.66500 4.3389774999999995
10.66600 4.3829601
10.66700 4.4261325
10.66800 4.4684872
10.66900 4.5100171
10.67000 4.5507148
10.67100 4.5905739
10.67200 4.6295874
10.67300 4.6677485
10.67400 4.7050506
10.67500 4.7414873
10.67600 4.7770526
10.67700 4.8117403
10.67800 4.8455443
10.67900 4.878459100000001
10.68000 4.9104795
10.68100 4.9415998000000005
10.68200 4.9718153
10.68300 5.001121
10.68400 5.0295126
10.68500 5.0569855
10.68600 5.0835360000000005
10.68700 5.1091596
10.68800 5.1338535
10.68900 5.157613400000001
10.69000 5.1804367
10.69100 5.2023202
10.69200 5.2232612
10.69300 5.2432567
10.69400 5.2623048
10.69500 5.280403
10.69600 5.297549399999999
10.69700 5.3137418
10.69800 5.3289786
10.69900 5.343258
10.70000 5.3565784999999995
10.70100 5.368938999999999
10.70200 5.3803380999999995
10.70300 5.3907745
10.70400 5.4002475
10.70500 5.4087561
10.70600 5.4162994
10.70700 5.4228768
10.70800 5.4284878
10.70900 5.4331321
10.71000 5.4368096999999995
10.71100 5.4395203
10.71200 5.4412641
10.71300 5.4420412
10.71400 5.441852300000001
10.71500 5.440697800000001
10.71600 5.4385788999999995
10.71700 5.4354962
10.71800 5.4314513
10.71900 5.4264452
10.72000 5.4204799
10.72100 5.4135572
10.72200 5.4056793
10.72300 5.3968489
10.72400 5.3870682
10.72500 5.3763401
10.72600 5.364668
10.72700 5.3520549
10.72800 5.3385042
10.72900 5.3240194999999995
10.73000 5.308605
10.73100 5.2922644
10.73200 5.2750021
10.73300 5.2568227
10.73400 5.2377306
10.73500 5.2177303
10.73600 5.1968265
10.73700 5.1750246
10.73800 5.152329399999999
10.73900 5.1287465
10.74000 5.104281
10.74100 5.0789382000000005
10.74200 5.0527241
10.74300 5.0256439
10.74400 4.9977038
10.74500 4.9689095000000005
10.74600 4.939267399999999
10.74700 4.9087837
10.74800 4.877464799999999
10.74900 4.8453171
10.75000 4.8123471
10.75100 4.7785621
10.75200 4.7439691
10.75300 4.7085747
10.75400 4.6723869
10.75500 4.6354126
10.75600 4.5976602
10.75700 4.5591369
10.75800 4.5198510999999995
10.75900 4.4798105999999995
10.76000 4.4390239
10.76100 4.397499600000001
10.76200 4.3552462
10.76300 4.3122727
10.76400 4.2685881000000006
10.76500 4.2242013
10.76600 4.1791212
10.76700 4.1333575
10.76800 4.0869199
10.76900 4.0398177
10.77000 3.9920606
10.77100 3.9436582
10.77200 3.8946208
10.77300 3.8449578
10.77400 3.7946797999999995
10.77500 3.7437964
10.77600 3.6923181
10.77700 3.6402552999999997
10.77800 3.5876181
10.77900 3.5344172
10.78000 3.4806627999999997
10.78100 3.4263656000000005
10.78200 3.371536
10.78300 3.3161849
10.78400 3.2603229999999996
10.78500 3.2039613
10.78600 3.1471103
10.78700 3.0897815
10.78800 3.0319858
10.78900 2.9737343999999997
10.79000 2.9150387
10.79100 2.85591
10.79200 2.7963598999999997
10.79300 2.7363999
10.79400 2.6760416
10.79500 2.615297
10.79600 2.5541779
10.79700 2.492696
10.79800 2.4308637
10.79900 2.3686929
10.80000 2.3061957
10.80100 2.2433845
10.80200 2.1802716
10.80300 2.1168693999999997
10.80400 2.0531902
10.80500 1.9892465000000001
10.80600 1.9250508
10.80700 1.8606155999999998
10.80800 1.7959532999999999
10.80900 1.7310767
10.81000 1.6659981000000001
10.81100 1.6007299999999998
10.81200 1.5352853
10.81300 1.4696763
10.81400 1.4039156000000002
10.81500 1.3380159
10.81600 1.2719896
10.81700 1.2058493
10.81800 1.1396075
10.81900 1.0732768
10.82000 1.0068697
10.82100 0.94039869
10.82200 0.8738763599999999
10.82300 0.8073152
10.82400 0.7407276899999999
10.82500 0.67412634
10.82600 0.6075236900000001
10.82700 0.5409321699999999
10.82800 0.47436431
10.82900 0.40783258
10.83000 0.34134944
10.83100 0.27492738
10.83200 0.20857884
10.83300 0.14231629
10.83400 0.076152157
10.83500 0.010098869
10.83600 -0.055831170000000006
10.83700 -0.12162557000000002
10.83800 -0.18727198
10.83900 -0.25275808
10.84000 -0.31807155
10.84100 -0.38320015
10.84200 -0.44813165
10.84300 -0.51285387
10.84400 -0.57735471
10.84500 -0.64162211
10.84600 -0.7056440700000001
10.84700 -0.7694086099999999
10.84800 -0.83290385
10.84900 -0.8961181199999999
10.85000 -0.9590395700000001
10.85100 -1.0216566
10.85200 -1.0839576
10.85300 -1.1459310999999999
10.85400 -1.2075658
10.85500 -1.2688503
10.85600 -1.3297733
10.85700 -1.3903238
10.85800 -1.4504907
10.85900 -1.5102630000000001
10.86000 -1.56963
10.86100 -1.6285808999999998
10.86200 -1.6871049999999999
10.86300 -1.7451918
10.86400 -1.8028308
10.86500 -1.8600116999999998
10.86600 -1.9167243
10.86700 -1.9729583
10.86800 -2.0287037
10.86900 -2.0839507
10.87000 -2.1386893000000002
10.87100 -2.19291
10.87200 -2.2466030000000003
10.87300 -2.2997587999999998
10.87400 -2.3523681
10.87500 -2.4044216
10.87600 -2.4559101
10.87700 -2.5068246
10.87800 -2.5571559
10.87900 -2.6068954
10.88000 -2.6560342
10.88100 -2.7045637
10.88200 -2.7524756
10.88300 -2.7997613
10.88400 -2.8464125
10.88500 -2.8924214
10.88600 -2.9377796000000003
10.88700 -2.9824795
10.88800 -3.0265132
10.88900 -3.0698732
10.89000 -3.1125519
10.89100 -3.1545423
10.89200 -3.1958371
10.89300 -3.2364294
10.89400 -3.2763123999999997
10.89500 -3.3154793000000002
10.89600 -3.3539236
10.89700 -3.3916388
10.89800 -3.4286190000000003
10.89900 -3.4648581999999997
10.90000 -3.5003501999999997
10.90100 -3.5350896
10.90200 -3.569071
10.90300 -3.6022887000000003
10.90400 -3.6347378
10.90500 -3.6664132
10.90600 -3.6973095999999996
10.90700 -3.727423
10.90800 -3.7567481
10.90900 -3.7852809
10.91000 -3.8130171999999996
10.91100 -3.8399525
10.91200 -3.8660828
10.91300 -3.8914047
10.91400 -3.9159141
10.91500 -3.9396077000000003
10.91600 -3.9624818
10.91700 -3.9845333
10.91800 -4.0057588
10.91900 -4.0261559
10.92000 -4.0457211
10.92100 -4.0644523
10.92200 -4.082346299999999
10.92300 -4.0994015
10.92400 -4.115615
10.92500 -4.1309852000000005
10.92600 -4.1455101
10.92700 -4.1591883
10.92800 -4.1720178
10.92900 -4.1839976
10.93000 -4.1951265
10.93100 -4.2054035
10.93200 -4.2148277
10.93300 -4.2233989
10.93400 -4.2311165
10.93500 -4.2379808
10.93600 -4.2439915
10.93700 -4.2491488
10.93800 -4.253453
10.93900 -4.256904899999999
10.94000 -4.2595055
10.94100 -4.2612553
10.94200 -4.2621557
10.94300 -4.2622082
10.94400 -4.261414
10.94500 -4.2597748
10.94600 -4.2572923
10.94700 -4.2539686
10.94800 -4.2498056
10.94900 -4.2448055
10.95000 -4.2389706
10.95100 -4.2323034
10.95200 -4.2248067
10.95300 -4.2164829
10.95400 -4.2073350000000005
10.95500 -4.1973662
10.95600 -4.1865792
10.95700 -4.174977500000001
10.95800 -4.1625645
10.95900 -4.1493438000000005
10.96000 -4.1353188
10.96100 -4.1204937
10.96200 -4.1048724000000005
10.96300 -4.0884592
10.96400 -4.0712584000000005
10.96500 -4.053274500000001
10.96600 -4.0345125
10.96700 -4.0149771
10.96800 -3.9946731
10.96900 -3.9736062000000003
10.97000 -3.9517816
10.97100 -3.9292052
10.97200 -3.9058827
10.97300 -3.8818203000000002
10.97400 -3.857024
10.97500 -3.8315002000000002
10.97600 -3.8052550999999997
10.97700 -3.7782956
10.97800 -3.7506285999999998
10.97900 -3.7222605
10.98000 -3.6931988
10.98100 -3.6634504999999997
10.98200 -3.6330227
10.98300 -3.6019225
10.98400 -3.5701576999999998
10.98500 -3.5377353
10.98600 -3.5046633000000003
10.98700 -3.4709491000000003
10.98800 -3.4366003999999997
10.98900 -3.4016252
10.99000 -3.3660311
10.99100 -3.3298265000000002
10.99200 -3.2930188
10.99300 -3.2556165
10.99400 -3.2176279
10.99500 -3.179061
10.99600 -3.1399246
10.99700 -3.100227
10.99800 -3.0599768999999997
10.99900 -3.0191831
11.00000 -2.9778548
11.00100 -2.9360006000000003
11.00200 -2.8936300000000004
11.00300 -2.8507523
11.00400 -2.8073769
11.00500 -2.7635135
11.00600 -2.7191719
11.00700 -2.6743619
11.00800 -2.6290935
11.00900 -2.5833768999999998
11.01000 -2.5372222
11.01100 -2.4906399
11.01200 -2.4436402999999998
11.01300 -2.3962339
11.01400 -2.3484314
11.01500 -2.3002433
11.01600 -2.2516802
11.01700 -2.202753
11.01800 -2.1534722
11.01900 -2.1038486
11.02000 -2.0538928000000003
11.02100 -2.0036157
11.02200 -1.9530281
11.02300 -1.9021407000000001
11.02400 -1.8509641000000001
11.02500 -1.7995091
11.02600 -1.7477863999999999
11.02700 -1.6958069
11.02800 -1.6435811000000002
11.02900 -1.5911201
11.03000 -1.5384345000000001
11.03100 -1.4855353
11.03200 -1.4324333999999999
11.03300 -1.3791396
11.03400 -1.3256651
11.03500 -1.2720209999999998
11.03600 -1.2182182
11.03700 -1.1642681
11.03800 -1.1101819000000002
11.03900 -1.055971
11.04000 -1.0016467
11.04100 -0.94722081
11.04200 -0.89270463
11.04300 -0.8381098499999999
11.04400 -0.78344811
11.04500 -0.7287311399999999
11.04600 -0.67397063
11.04700 -0.61917836
11.04800 -0.56436602
11.04900 -0.50954535
11.05000 -0.45472802999999995
11.05100 -0.3999257
11.05200 -0.34514999
11.05300 -0.29041243
11.05400 -0.2357245
11.05500 -0.18109758
11.05600 -0.12654300999999998
11.05700 -0.072072004
11.05800 -0.017695707
11.05900 0.036574819
11.06000 0.09072860099999999
11.06100 0.14475475
11.06200 0.19864243999999998
11.06300 0.25238094
11.06400 0.30595958
11.06500 0.35936772
11.06600 0.41259481000000003
11.06700 0.46563027
11.06800 0.51846365
11.06900 0.5710843999999999
11.07000 0.62348214
11.07100 0.67564636
11.07200 0.72756666
11.07300 0.77923257
11.07400 0.83063366
11.07500 0.8817595399999999
11.07600 0.93259979
11.07700 0.98314406
11.07800 1.0333819
11.07900 1.0833031
11.08000 1.1328971
11.08100 1.1821537
11.08200 1.2310629
11.08300 1.2796143
11.08400 1.327798
11.08500 1.3756039
11.08600 1.4230222000000001
11.08700 1.4700431
11.08800 1.5166571
11.08900 1.5628546
11.09000 1.6086264
11.09100 1.653963
11.09200 1.6988554999999999
11.09300 1.7432949999999998
11.09400 1.787273
11.09500 1.8307806999999998
11.09600 1.8738096999999998
11.09700 1.9163515
11.09800 1.9583982999999998
11.09900 1.999942
11.10000 2.0409745999999998
11.10100 2.0814884
11.10200 2.1214759
11.10300 2.1609293000000003
11.10400 2.1998413
11.10500 2.2382045
11.10600 2.2760116
11.10700 2.3132553
11.10800 2.3499286
11.10900 2.3860242
11.11000 2.4215354000000002
11.11100 2.4564549
11.11200 2.4907757999999998
11.11300 2.5244915999999997
11.11400 2.5575953
11.11500 2.5900802
11.11600 2.62194
11.11700 2.6531681000000003
11.11800 2.6837584000000003
11.11900 2.7137045
11.12000 2.7430005
11.12100 2.7716408
11.12200 2.7996193999999996
11.12300 2.8269308
11.12400 2.8535698000000003
11.12500 2.8795311
11.12600 2.90481
11.12700 2.9294018
11.12800 2.9533017000000004
11.12900 2.9765056000000003
11.13000 2.9990094
11.13100 3.020809
11.13200 3.0419009
11.13300 3.0622812
11.13400 3.0819468
11.13500 3.1008944
11.13600 3.1191207
11.13700 3.1366229000000003
11.13800 3.1533983
11.13900 3.1694442000000005
11.14000 3.1847581
11.14100 3.1993378000000003
11.14200 3.2131806
11.14300 3.2262843
11.14400 3.2386471
11.14500 3.2502669999999996
11.14600 3.2611419
11.14700 3.2712698
11.14800 3.2806493
11.14900 3.2892786
11.15000 3.2971565000000003
11.15100 3.3042811
11.15200 3.3106512999999995
11.15300 3.3162665000000002
11.15400 3.321125
11.15500 3.3252265000000003
11.15600 3.32857
11.15700 3.3311553000000003
11.15800 3.3329817999999998
11.15900 3.3340499
11.16000 3.3343591
11.16100 3.3339098
11.16200 3.3327028000000003
11.16300 3.3307385000000003
11.16400 3.3280179
11.16500 3.3245422
11.16600 3.3203129
11.16700 3.315331
11.16800 3.3095989
11.16900 3.3031181
11.17000 3.295891
11.17100 3.2879196
11.17200 3.2792065000000004
11.17300 3.2697544
11.17400 3.2595661
11.17500 3.2486441999999998
11.17600 3.2369918999999996
11.17700 3.2246120000000005
11.17800 3.2115079
11.17900 3.1976829999999996
11.18000 3.1831405999999998
11.18100 3.1678840999999998
11.18200 3.1519171
11.18300 3.1352431
11.18400 3.1178661
11.18500 3.0997898
11.18600 3.0810185
11.18700 3.0615561
11.18800 3.0414067
11.18900 3.0205747
11.19000 2.9990647
11.19100 2.9768812
11.19200 2.9540289
11.19300 2.9305128
11.19400 2.9063379
11.19500 2.8815096
11.19600 2.8560331000000003
11.19700 2.829914
11.19800 2.803158
11.19900 2.7757712
11.20000 2.7477594
11.20100 2.7191291
11.20200 2.6898865
11.20300 2.6600381
11.20400 2.6295908
11.20500 2.5985511
11.20600 2.5669262
11.20700 2.5347231000000003
11.20800 2.5019489
11.20900 2.4686109000000003
11.21000 2.4347166
11.21100 2.4002735
11.21200 2.3652891
11.21300 2.3297712
11.21400 2.2937274
11.21500 2.2571655
11.21600 2.2200935
11.21700 2.1825192
11.21800 2.1444509
11.21900 2.1058964
11.22000 2.0668637
11.22100 2.0273613
11.22200 1.9873971000000001
11.22300 1.9469798
11.22400 1.9061174
11.22500 1.8648187
11.22600 1.8230919
11.22700 1.7809458
11.22800 1.7383892
11.22900 1.6954308
11.23000 1.6520796
11.23100 1.6083447
11.23200 1.5642350999999999
11.23300 1.51976
11.23400 1.474929
11.23500 1.4297515
11.23600 1.3842371
11.23700 1.3383954999999998
11.23800 1.2922363
11.23900 1.2457697
11.24000 1.1990053999999999
11.24100 1.1519534999999999
11.24200 1.104624
11.24300 1.0570272
11.24400 1.0091731
11.24500 0.9610720899999999
11.24600 0.9127343099999999
11.24700 0.86416993
11.24800 0.81538931
11.24900 0.7664027200000001
11.25000 0.71722041
11.25100 0.6678526300000001
11.25200 0.6183096699999999
11.25300 0.56860177
11.25400 0.51873918
11.25500 0.46873213999999996
11.25600 0.41859093999999997
11.25700 0.36832583
11.25800 0.31794705
11.25900 0.2674649
11.26000 0.21688965999999998
11.26100 0.16623163
11.26200 0.11550111999999998
11.26300 0.064708502
11.26400 0.013864119000000001
11.26500 -0.037021641
11.26600 -0.087938359
11.26700 -0.13887560999999998
11.26800 -0.18982292
11.26900 -0.24076982
11.27000 -0.29170578
11.27100 -0.3426203
11.27200 -0.39350282999999997
11.27300 -0.44434280000000004
11.27400 -0.49512968
11.27500 -0.54585286
11.27600 -0.59650177
11.27700 -0.64706584
11.27800 -0.69753448
11.27900 -0.7478972
11.28000 -0.7981434500000001
11.28100 -0.8482627600000001
11.28200 -0.8982446
11.28300 -0.9480785599999999
11.28400 -0.9977542799999999
11.28500 -1.0472614
11.28600 -1.0965899
11.28700 -1.1457292000000001
11.28800 -1.1946695
11.28900 -1.2434006
11.29000 -1.2919125
11.29100 -1.3401954
11.29200 -1.3882393
11.29300 -1.4360346
11.29400 -1.4835715
11.29500 -1.5308405
11.29600 -1.577832
11.29700 -1.6245365
11.29800 -1.6709447
11.29900 -1.717047
11.30000 -1.7628344
11.30100 -1.8082974000000003
11.30200 -1.8534271000000002
11.30300 -1.898214
11.30400 -1.9426493
11.30500 -1.9867240000000002
11.30600 -2.0304289
11.30700 -2.0737551
11.30800 -2.1166939
11.30900 -2.1592366000000003
11.31000 -2.2013742
11.31100 -2.2430982
11.31200 -2.2844002
11.31300 -2.3252713000000003
11.31400 -2.3657033000000003
11.31500 -2.405688
11.31600 -2.445217
11.31700 -2.4842823
11.31800 -2.5228757
11.31900 -2.5609896
11.32000 -2.5986157
11.32100 -2.6357466
11.32200 -2.6723748
11.32300 -2.7084926
11.32400 -2.7440927999999998
11.32500 -2.7791680999999997
11.32600 -2.8137111999999997
11.32700 -2.8477151
11.32800 -2.8811729
11.32900 -2.9140778
11.33000 -2.9464230000000002
11.33100 -2.978202
11.33200 -3.0094082
11.33300 -3.0400353
11.33400 -3.0700771000000002
11.33500 -3.0995276
11.33600 -3.1283806999999997
11.33700 -3.1566303
11.33800 -3.1842708999999996
11.33900 -3.2112967
11.34000 -3.2377022999999996
11.34100 -3.2634825
11.34200 -3.2886318999999995
11.34300 -3.3131458
11.34400 -3.3370189000000003
11.34500 -3.3602464999999997
11.34600 -3.3828235999999996
11.34700 -3.4047462
11.34800 -3.4260094
11.34900 -3.4466091999999997
11.35000 -3.4665413
11.35100 -3.4858018
11.35200 -3.5043868999999996
11.35300 -3.5222929
11.35400 -3.5395160000000003
11.35500 -3.556053
11.35600 -3.5719003999999996
11.35700 -3.5870548
11.35800 -3.6015133999999995
11.35900 -3.6152735
11.36000 -3.6283322
11.36100 -3.6406862999999996
11.36200 -3.6523338
11.36300 -3.6632724
11.36400 -3.6734995
11.36500 -3.6830131
11.36600 -3.6918111000000002
11.36700 -3.6998916
11.36800 -3.7072532
11.36900 -3.7138939000000004
11.37000 -3.7198123
11.37100 -3.7250072000000003
11.37200 -3.7294775000000002
11.37300 -3.7332218
11.37400 -3.7362393000000003
11.37500 -3.7385292
11.37600 -3.7400909
11.37700 -3.7409242000000003
11.37800 -3.7410285
11.37900 -3.7404038
11.38000 -3.7390497000000003
11.38100 -3.7369668000000003
11.38200 -3.7341553999999997
11.38300 -3.7306156
11.38400 -3.7263487
11.38500 -3.7213548999999997
11.38600 -3.7156355000000003
11.38700 -3.7091918
11.38800 -3.7020250999999997
11.38900 -3.6941363999999997
11.39000 -3.6855276999999997
11.39100 -3.6762007
11.39200 -3.6661573
11.39300 -3.6553994
11.39400 -3.6439291999999996
11.39500 -3.6317486000000003
11.39600 -3.6188602
11.39700 -3.6052666999999996
11.39800 -3.5909705
11.39900 -3.5759742999999995
11.40000 -3.5602812
11.40100 -3.5438935999999996
11.40200 -3.526815
11.40300 -3.5090483999999997
11.40400 -3.490597
11.40500 -3.4714643000000005
11.40600 -3.4516538999999997
11.40700 -3.4311692999999996
11.40800 -3.4100145
11.40900 -3.3881936
11.41000 -3.3657104
11.41100 -3.3425692
11.41200 -3.3187746999999996
11.41300 -3.2943312000000002
11.41400 -3.2692436
11.41500 -3.2435164000000003
11.41600 -3.2171551
11.41700 -3.1901645999999997
11.41800 -3.1625502
11.41900 -3.134317
11.42000 -3.1054709
11.42100 -3.0760176
11.42200 -3.0459628
11.42300 -3.0153124
11.42400 -2.9840725
11.42500 -2.9522492000000002
11.42600 -2.9198488
11.42700 -2.8868776
11.42800 -2.853342
11.42900 -2.8192485
11.43000 -2.7846036
11.43100 -2.7494142
11.43200 -2.713687
11.43300 -2.6774287
11.43400 -2.6406463000000002
11.43500 -2.6033469
11.43600 -2.5655372
11.43700 -2.5272246000000003
11.43800 -2.4884162
11.43900 -2.4491195
11.44000 -2.4093416
11.44100 -2.36909
11.44200 -2.3283722
11.44300 -2.2871960000000002
11.44400 -2.245569
11.44500 -2.2034993
11.44600 -2.1609947000000003
11.44700 -2.1180635
11.44800 -2.0747137999999996
11.44900 -2.030954
11.45000 -1.9867922999999998
11.45100 -1.9422377000000002
11.45200 -1.8972985000000002
11.45300 -1.8519837000000001
11.45400 -1.8063022000000002
11.45500 -1.7602630000000001
11.45600 -1.7138751
11.45700 -1.6671479
11.45800 -1.6200903999999998
11.45900 -1.572712
11.46000 -1.5250219
11.46100 -1.4770295
11.46200 -1.4287444
11.46300 -1.3801757
11.46400 -1.3313331
11.46500 -1.2822258
11.46600 -1.2328634
11.46700 -1.1832552
11.46800 -1.1334106
11.46900 -1.0833392000000002
11.47000 -1.0330502
11.47100 -0.98255305
11.47200 -0.9318571499999999
11.47300 -0.88097202
11.47400 -0.82990695
11.47500 -0.77867149
11.47600 -0.72727511
11.47700 -0.67572733
11.47800 -0.62403772
11.47900 -0.5722159099999999
11.48000 -0.5202715299999999
11.48100 -0.46821431999999996
11.48200 -0.41605406
11.48300 -0.36380060000000003
11.48400 -0.31146384
11.48500 -0.25905375
11.48600 -0.20658036
11.48700 -0.15405377
11.48800 -0.10148409
11.48900 -0.048881496
11.49000 0.0037438061999999998
11.49100 0.056381588
11.49200 0.10902161
11.49300 0.16165363
11.49400 0.21426741
11.49500 0.26685272
11.49600 0.31939941
11.49700 0.37189731
11.49800 0.42433636
11.49900 0.47670649000000004
11.50000 0.52899779
11.50100 0.58120037
11.50200 0.63330443
11.50300 0.68530021
11.50400 0.73717809
11.50500 0.78892857
11.50600 0.84054209
11.50700 0.8920092100000001
11.50800 0.9433207100000001
11.50900 0.99446727
11.51000 1.0454396
11.51100 1.0962285999999999
11.51200 1.1468251
11.51300 1.19722
11.51400 1.2474041
11.51500 1.2973683999999999
11.51600 1.3471037
11.51700 1.396601
11.51800 1.4458511
11.51900 1.4948449000000001
11.52000 1.5435733
11.52100 1.592027
11.52200 1.6401971000000002
11.52300 1.6880741000000001
11.52400 1.7356493
11.52500 1.7829131000000003
11.52600 1.8298568000000002
11.52700 1.8764712
11.52800 1.9227471
11.52900 1.9686759000000003
11.53000 2.0142486
11.53100 2.0594567
11.53200 2.1042915
11.53300 2.1487445000000003
11.53400 2.1928072
11.53500 2.2364717
11.53600 2.2797298
11.53700 2.3225734
11.53800 2.364995
11.53900 2.4069868000000003
11.54000 2.4485417
11.54100 2.4896521000000003
11.54200 2.5303109
11.54300 2.5705109999999998
11.54400 2.6102455
11.54500 2.6495077
11.54600 2.6882907
11.54700 2.726588
11.54800 2.764393
11.54900 2.8016992000000003
11.55000 2.8385000000000002
11.55100 2.8747892
11.55200 2.9105604
11.55300 2.9458074
11.55400 2.9805237
11.55500 3.0147033
11.55600 3.0483399
11.55700 3.0814273
11.55800 3.1139595
11.55900 3.1459305
11.56000 3.1773339999999997
11.56100 3.2081645
11.56200 3.2384156999999996
11.56300 3.2680824
11.56400 3.2971586999999998
11.56500 3.3256393
11.56600 3.3535186
11.56700 3.3807918
11.56800 3.4074537
11.56900 3.4334995
11.57000 3.4589245999999996
11.57100 3.4837246000000004
11.57200 3.5078954
11.57300 3.5314325
11.57400 3.5543326
11.57500 3.5765919999999998
11.57600 3.5982068999999997
11.57700 3.6191743
11.57800 3.6394913
11.57900 3.6591548
11.58000 3.678162
11.58100 3.6965102
11.58200 3.7141968
11.58300 3.7312195
11.58400 3.7475761000000003
11.58500 3.7632644
11.58600 3.7782822
11.58700 3.7926271999999996
11.58800 3.8062975
11.58900 3.8192908999999995
11.59000 3.8316056
11.59100 3.8432397
11.59200 3.8541917000000003
11.59300 3.8644597000000003
11.59400 3.8740419
11.59500 3.8829368000000004
11.59600 3.8911425
11.59700 3.8986582
11.59800 3.9054822000000002
11.59900 3.9116137
11.60000 3.9170519
11.60100 3.9217956
11.60200 3.9258442999999996
11.60300 3.9291978
11.60400 3.9318554
11.60500 3.9338175000000004
11.60600 3.9350840999999996
11.60700 3.9356556
11.60800 3.9355326
11.60900 3.9347160999999997
11.61000 3.9332068999999996
11.61100 3.9310064
11.61200 3.9281156
11.61300 3.9245362999999998
11.61400 3.9202704999999995
11.61500 3.9153196
11.61600 3.9096857999999997
11.61700 3.9033710999999998
11.61800 3.8963775999999997
11.61900 3.888708
11.62000 3.8803644
11.62100 3.8713496
11.62200 3.8616656999999996
11.62300 3.8513154000000003
11.62400 3.8403015999999996
11.62500 3.8286268999999997
11.62600 3.8162939
11.62700 3.8033053
11.62800 3.7896644
11.62900 3.7753738
11.63000 3.7604365
11.63100 3.7448559
11.63200 3.7286349000000003
11.63300 3.7117768000000004
11.63400 3.6942854999999994
11.63500 3.6761638
11.63600 3.6574159
11.63700 3.6380459
11.63800 3.6180574
11.63900 3.5974547
11.64000 3.5762426
11.64100 3.554425
11.64200 3.5320073
11.64300 3.5089943999999997
11.64400 3.4853909
11.64500 3.4612025999999996
11.64600 3.4364345999999997
11.64700 3.4110929999999997
11.64800 3.3851831999999997
11.64900 3.3587108999999997
11.65000 3.3316825000000003
11.65100 3.3041038
11.65200 3.2759808
11.65300 3.2473202999999997
11.65400 3.2181281999999998
11.65500 3.1884108
11.65600 3.1581745000000003
11.65700 3.1274255
11.65800 3.0961707
11.65900 3.0644161999999997
11.66000 3.0321686
11.66100 2.9994343999999997
11.66200 2.9662201
11.66300 2.9325323
11.66400 2.8983776999999997
11.66500 2.8637629000000002
11.66600 2.8286945
11.66700 2.7931795
11.66800 2.7572246000000002
11.66900 2.7208369
11.67000 2.6840234
11.67100 2.6467913999999997
11.67200 2.6091482
11.67300 2.5711013
11.67400 2.5326582
11.67500 2.4938267
11.67600 2.4546146
11.67700 2.4150301
11.67800 2.375081
11.67900 2.3347758
11.68000 2.2941225999999997
11.68100 2.2531301
11.68200 2.2118067000000003
11.68300 2.1701613
11.68400 2.1282026999999997
11.68500 2.0859392
11.68600 2.04338
11.68700 2.000534
11.68800 1.9574098000000002
11.68900 1.9140165
11.69000 1.8703629999999998
11.69100 1.8264580999999998
11.69200 1.7823103999999999
11.69300 1.7379289
11.69400 1.6933225
11.69500 1.6484998000000002
11.69600 1.6034696000000002
11.69700 1.5582405000000001
11.69800 1.5128212
11.69900 1.4672204
11.70000 1.4214466000000001
11.70100 1.3755085999999999
11.70200 1.3294149
11.70300 1.2831743
11.70400 1.2367954
11.70500 1.1902869
11.70600 1.1436576
11.70700 1.0969164
11.70800 1.0500722
11.70900 1.0031339
11.71000 0.9561104699999999
11.71100 0.90901116
11.71200 0.86184507
11.71300 0.81462143
11.71400 0.76734954
11.71500 0.72003873
11.71600 0.67269839
11.71700 0.62533799
11.71800 0.5779669599999999
11.71900 0.53059477
11.72000 0.48323087000000003
11.72100 0.43588476
11.72200 0.38856582
11.72300 0.34128348
11.72400 0.29404708
11.72500 0.24686591
11.72600 0.19974918
11.72700 0.15270609000000002
11.72800 0.10574568999999999
11.72900 0.058877007999999995
11.73000 0.012108952000000001
11.73100 -0.034549629000000005
11.73200 -0.081089971
11.73300 -0.12750339
11.73400 -0.17378128
11.73500 -0.21991508999999998
11.73600 -0.26589632
11.73700 -0.31171658
11.73800 -0.35736745
11.73900 -0.4028406
11.74000 -0.44812774
11.74100 -0.49322057
11.74200 -0.53811087
11.74300 -0.58279037
11.74400 -0.62725088
11.74500 -0.67148418
11.74600 -0.71548205
11.74700 -0.75923633
11.74800 -0.8027388700000001
11.74900 -0.84598148
11.75000 -0.88895597
11.75100 -0.93165422
11.75200 -0.97406823
11.75300 -1.0161899
11.75400 -1.0580112
11.75500 -1.0995243
11.75600 -1.1407211
11.75700 -1.181594
11.75800 -1.2221351
11.75900 -1.2623369
11.76000 -1.3021916999999998
11.76100 -1.3416922
11.76200 -1.3808310000000001
11.76300 -1.4196008
11.76400 -1.4579946
11.76500 -1.4960053
11.76600 -1.5336261
11.76700 -1.5708502
11.76800 -1.6076708
11.76900 -1.6440816
11.77000 -1.6800761000000002
11.77100 -1.7156478
11.77200 -1.7507907
11.77300 -1.7854985
11.77400 -1.8197654
11.77500 -1.8535852
11.77600 -1.8869521
11.77700 -1.9198604000000001
11.77800 -1.9523043
11.77900 -1.9842781
11.78000 -2.0157764
11.78100 -2.0467935
11.78200 -2.0773241000000002
11.78300 -2.1073628
11.78400 -2.1369044
11.78500 -2.1659436
11.78600 -2.1944752000000003
11.78700 -2.2224944
11.78800 -2.2499962
11.78900 -2.2769757000000004
11.79000 -2.3034280000000003
11.79100 -2.3293488
11.79200 -2.3547335
11.79300 -2.3795778
11.79400 -2.4038773
11.79500 -2.4276281
11.79600 -2.450826
11.79700 -2.4734674
11.79800 -2.4955483000000003
11.79900 -2.5170654
11.80000 -2.5380151
11.80100 -2.5583941
11.80200 -2.5781993
11.80300 -2.5974276
11.80400 -2.616076
11.80500 -2.634142
11.80600 -2.6516225
11.80700 -2.6685154
11.80800 -2.684818
11.80900 -2.7005279
11.81000 -2.7156428999999997
11.81100 -2.730161
11.81200 -2.7440799
11.81300 -2.7573980000000002
11.81400 -2.7701132
11.81500 -2.7822237
11.81600 -2.7937282
11.81700 -2.8046248
11.81800 -2.8149121999999998
11.81900 -2.8245892
11.82000 -2.8336544000000004
11.82100 -2.8421067
11.82200 -2.8499452
11.82300 -2.8571691
11.82400 -2.8637776
11.82500 -2.8697700999999998
11.82600 -2.8751463
11.82700 -2.8799057
11.82800 -2.8840482
11.82900 -2.8875737
11.83000 -2.8904824
11.83100 -2.8927745000000002
11.83200 -2.8944505
11.83300 -2.8955109
11.83400 -2.8959563
11.83500 -2.8957875
11.83600 -2.8950055999999997
11.83700 -2.8936116000000003
11.83800 -2.8916068
11.83900 -2.8889926
11.84000 -2.8857704
11.84100 -2.8819418
11.84200 -2.8775083
11.84300 -2.8724721
11.84400 -2.8668348
11.84500 -2.8605985
11.84600 -2.8537653
11.84700 -2.8463374999999997
11.84800 -2.8383173
11.84900 -2.8297072
11.85000 -2.8205099000000002
11.85100 -2.8107276
11.85200 -2.8003633
11.85300 -2.7894197
11.85400 -2.7778998
11.85500 -2.7658066
11.85600 -2.753143
11.85700 -2.7399125
11.85800 -2.7261181
11.85900 -2.7117636000000003
11.86000 -2.6968524
11.86100 -2.6813879999999997
11.86200 -2.6653742
11.86300 -2.6488151
11.86400 -2.6317146
11.86500 -2.6140768000000003
11.86600 -2.595906
11.86700 -2.5772063000000003
11.86800 -2.5579823
11.86900 -2.5382387
11.87000 -2.5179798
11.87100 -2.4972105
11.87200 -2.4759358
11.87300 -2.4541605
11.87400 -2.4318898
11.87500 -2.4091287
11.87600 -2.3858823
11.87700 -2.3621561
11.87800 -2.3379555
11.87900 -2.3132859
11.88000 -2.2881528
11.88100 -2.262562
11.88200 -2.236519
11.88300 -2.2100296
11.88400 -2.1830998
11.88500 -2.1557355
11.88600 -2.1279428
11.88700 -2.0997277000000003
11.88800 -2.0710964
11.88900 -2.0420551
11.89000 -2.0126102
11.89100 -1.9827682999999998
11.89200 -1.9525357
11.89300 -1.9219190000000002
11.89400 -1.8909249
11.89500 -1.8595602
11.89600 -1.8278318000000002
11.89700 -1.7957463999999999
11.89800 -1.763311
11.89900 -1.7305327999999998
11.90000 -1.6974185
11.90100 -1.6639755999999999
11.90200 -1.6302112
11.90300 -1.5961327
11.90400 -1.5617472000000001
11.90500 -1.5270622
11.90600 -1.4920851000000002
11.90700 -1.4568233
11.90800 -1.4212843
11.90900 -1.3854756
11.91000 -1.3494047
11.91100 -1.3130793
11.91200 -1.2765069
11.91300 -1.2396953
11.91400 -1.202652
11.91500 -1.1653847
11.91600 -1.1279012
11.91700 -1.0902093
11.91800 -1.0523167
11.91900 -1.0142313
11.92000 -0.97596096
11.92100 -0.93751354
11.92200 -0.8988970000000001
11.92300 -0.8601192400000001
11.92400 -0.82118837
11.92500 -0.7821124
11.92600 -0.74289939
11.92700 -0.70355749
11.92800 -0.66409488
11.92900 -0.62451977
11.93000 -0.58484036
11.93100 -0.5450649200000001
11.93200 -0.50520175
11.93300 -0.46525919
11.93400 -0.42524552
11.93500 -0.38516915
11.93600 -0.34503844
11.93700 -0.30486174
11.93800 -0.26464744
11.93900 -0.22440387
11.94000 -0.18413942
11.94100 -0.14386241
11.94200 -0.10358113999999999
11.94300 -0.063303893
11.94400 -0.023038914
11.94500 0.017205597
11.94600 0.057421473
11.94700 0.09760059800000001
11.94800 0.13773489
11.94900 0.17781632
11.95000 0.21783692999999998
11.95100 0.25778874
11.95200 0.29766387
11.95300 0.33745447
11.95400 0.3771527
11.95500 0.41675074
11.95600 0.45624087
11.95700 0.49561528000000005
11.95800 0.53486628
11.95900 0.5739861199999999
11.96000 0.61296709
11.96100 0.65180152
11.96200 0.69048167
11.96300 0.72899987
11.96400 0.76734843
11.96500 0.80551971
11.96600 0.8435059300000001
11.96700 0.88129956
11.96800 0.91889286
11.96900 0.9562782900000001
11.97000 0.9934482200000001
11.97100 1.0303951
11.97200 1.0671115
11.97300 1.1035899
11.97400 1.139823
11.97500 1.1758034
11.97600 1.2115239
11.97700 1.2469773
11.97800 1.2821566
11.97900 1.3170549
11.98000 1.3516651
11.98100 1.3859807
11.98200 1.4199948
11.98300 1.4537009
11.98400 1.4870926
11.98500 1.5201634
11.98600 1.5529071
11.98700 1.5853176
11.98800 1.6173886
11.98900 1.6491143
11.99000 1.6804887000000002
11.99100 1.7115060000000002
11.99200 1.7421603
11.99300 1.7724460000000002
11.99400 1.8023573000000002
11.99500 1.8318885999999999
11.99600 1.8610343
11.99700 1.8897891
11.99800 1.9181475
11.99900 1.9461039
12.00000 1.9736529999999999
12.00100 2.0007895
12.00200 2.0275081999999998
12.00300 2.053804
12.00400 2.0796714
12.00500 2.1051057
12.00600 2.1301015999999997
12.00700 2.1546543000000002
12.00800 2.1787589
12.00900 2.2024108
12.01000 2.2256054
12.01100 2.2483381000000002
12.01200 2.2706045
12.01300 2.2924006
12.01400 2.3137221
12.01500 2.3345651
12.01600 2.3549257
12.01700 2.3748001000000003
12.01800 2.3941850000000002
12.01900 2.4130769
12.02000 2.4314725999999998
12.02100 2.4493687
12.02200 2.4667624
12.02300 2.483651
12.02400 2.5000315
12.02500 2.5159013
12.02600 2.5312577999999997
12.02700 2.5460986
12.02800 2.5604215
12.02900 2.5742238
12.03000 2.5875036000000002
12.03100 2.6002584
12.03200 2.6124863
12.03300 2.6241852
12.03400 2.6353532
12.03500 2.6459884
12.03600 2.656089
12.03700 2.6656531
12.03800 2.6746791
12.03900 2.6831653
12.04000 2.6911102
12.04100 2.6985124
12.04200 2.7053706
12.04300 2.7116835
12.04400 2.7174503
12.04500 2.7226698000000003
12.04600 2.7273413
12.04700 2.7314642
12.04800 2.7350381
12.04900 2.7380625
12.05000 2.7405372
12.05100 2.7424622
12.05200 2.7438376
12.05300 2.7446637
12.05400 2.744941
12.05500 2.7446702
12.05600 2.7438518
12.05700 2.7424866
12.05800 2.7405758999999996
12.05900 2.7381206000000002
12.06000 2.7351218999999998
12.06100 2.731581
12.06200 2.7274994
12.06300 2.7228786
12.06400 2.7177202
12.06500 2.7120254999999998
12.06600 2.7057964
12.06700 2.6990347000000003
12.06800 2.6917418
12.06900 2.68392
12.07000 2.6755709
12.07100 2.6666965
12.07200 2.6572989000000002
12.07300 2.6473802
12.07400 2.6369423
12.07500 2.6259877
12.07600 2.6145183999999997
12.07700 2.6025372
12.07800 2.5900465
12.07900 2.5770487
12.08000 2.5635468
12.08100 2.5495436
12.08200 2.5350422
12.08300 2.5200456
12.08400 2.5045574
12.08500 2.4885807
12.08600 2.4721194
12.08700 2.4551772
12.08800 2.4377579
12.08900 2.4198657
12.09000 2.4015047000000003
12.09100 2.3826791
12.09200 2.3633933
12.09300 2.343652
12.09400 2.3234597999999997
12.09500 2.3028214
12.09600 2.2817414
12.09700 2.2602249000000003
12.09800 2.2382766
12.09900 2.2159016
12.10000 2.1931046999999997
12.10100 2.1698909
12.10200 2.1462653
12.10300 2.1222331
12.10400 2.0977991
12.10500 2.0729685
12.10600 2.0477464000000003
12.10700 2.0221379
12.10800 1.9961482
12.10900 1.9697824
12.11000 1.943046
12.11100 1.9159441999999998
12.11200 1.8884821
12.11300 1.8606655
12.11400 1.8324999000000002
12.11500 1.8039908
12.11600 1.775144
12.11700 1.7459655
12.11800 1.7164612
12.11900 1.6866371000000002
12.12000 1.6564997000000001
12.12100 1.6260551
12.12200 1.5953101
12.12300 1.5642711999999999
12.12400 1.532945
12.12500 1.5013385000000001
12.12600 1.4694585
12.12700 1.4373119
12.12800 1.404906
12.12900 1.3722477
12.13000 1.3393445
12.13100 1.3062033
12.13200 1.2728313
12.13300 1.2392357999999999
12.13400 1.2054239
12.13500 1.1714027999999999
12.13600 1.1371796
12.13700 1.1027615
12.13800 1.0681553
12.13900 1.0333681000000001
12.14000 0.9984070399999999
12.14100 0.9632788600000001
12.14200 0.9279904
12.14300 0.8925485400000001
12.14400 0.8569601
12.14500 0.82123196
12.14600 0.78537082
12.14700 0.74938354
12.14800 0.71327691
12.14900 0.67705777
12.15000 0.64073307
12.15100 0.60430979
12.15200 0.56779492
12.15300 0.53119552
12.15400 0.49451883
12.15500 0.45777205
12.15600 0.42096251
12.15700 0.38409759
12.15800 0.34718479
12.15900 0.31023165
12.16000 0.27324581000000003
12.16100 0.23623491000000002
12.16200 0.19920669000000002
12.16300 0.16216887
12.16400 0.12512922
12.16500 0.08809549600000001
12.16600 0.051075446999999996
12.16700 0.014076801
12.16800 -0.022892759999999998
12.16900 -0.059825601
12.17000 -0.096714142
12.17100 -0.13355089
12.17200 -0.17032842
12.17300 -0.20703939000000002
12.17400 -0.24367656999999998
12.17500 -0.2802328
12.17600 -0.31670099
12.17700 -0.35307419
12.17800 -0.38934548
12.17900 -0.42550801
12.18000 -0.46155509
12.18100 -0.49747997
12.18200 -0.533276
12.18300 -0.56893653
12.18400 -0.6044549899999999
12.18500 -0.6398248
12.18600 -0.67503941
12.18700 -0.71009225
12.18800 -0.74497671
12.18900 -0.77968622
12.19000 -0.8142141599999999
12.19100 -0.84855398
12.19200 -0.8826990599999999
12.19300 -0.9166426999999999
12.19400 -0.95037827
12.19500 -0.98389918
12.19600 -1.0171987
12.19700 -1.0502703
12.19800 -1.0831075000000001
12.19900 -1.1157036
12.20000 -1.1480521000000001
12.20100 -1.1801466999999999
12.20200 -1.211981
12.20300 -1.2435487
12.20400 -1.2748437
12.20500 -1.3058599
12.20600 -1.3365913
12.20700 -1.3670322000000001
12.20800 -1.3971766
12.20900 -1.4270192
12.21000 -1.4565543
12.21100 -1.4857767
12.21200 -1.5146811
12.21300 -1.5432621
12.21400 -1.571515
12.21500 -1.5994346
12.21600 -1.6270161
12.21700 -1.6542546000000002
12.21800 -1.6811455
12.21900 -1.7076840999999998
12.22000 -1.7338658
12.22100 -1.7596859
12.22200 -1.7851401
12.22300 -1.8102238
12.22400 -1.8349327
12.22500 -1.8592621999999999
12.22600 -1.8832080000000002
12.22700 -1.9067658
12.22800 -1.9299312
12.22900 -1.9526998
12.23000 -1.9750675
12.23100 -1.9970302999999998
12.23200 -2.0185839
12.23300 -2.0397246
12.23400 -2.0604482
12.23500 -2.0807507999999997
12.23600 -2.1006288
12.23700 -2.1200786999999996
12.23800 -2.1390968999999997
12.23900 -2.1576801
12.24000 -2.1758251
12.24100 -2.1935288
12.24200 -2.2107882
12.24300 -2.2276009
12.24400 -2.243964
12.24500 -2.2598751
12.24600 -2.2753321
12.24700 -2.2903325
12.24800 -2.3048745
12.24900 -2.3189563
12.25000 -2.332576
12.25100 -2.3457319
12.25200 -2.3584221999999997
12.25300 -2.3706459
12.25400 -2.3824012
12.25500 -2.393687
12.25600 -2.4045018000000002
12.25700 -2.4148446
12.25800 -2.424714
12.25900 -2.434109
12.26000 -2.4430284
12.26100 -2.4514714
12.26200 -2.4594367999999998
12.26300 -2.4669237
12.26400 -2.4739312
12.26500 -2.4804585
12.26600 -2.4865048
12.26700 -2.4920695
12.26800 -2.4971517
12.26900 -2.5017511
12.27000 -2.5058672
12.27100 -2.5094997
12.27200 -2.5126485
12.27300 -2.5153134
12.27400 -2.5174946
12.27500 -2.5191922
12.27600 -2.5204066000000003
12.27700 -2.5211383
12.27800 -2.521388
12.27900 -2.5211565
12.28000 -2.5204448
12.28100 -2.519254
12.28200 -2.5175855
12.28300 -2.5154404
12.28400 -2.5128206
12.28500 -2.5097275
12.28600 -2.506163
12.28700 -2.502129
12.28800 -2.4976276
12.28900 -2.4926607
12.29000 -2.4872303
12.29100 -2.4813389000000003
12.29200 -2.4749888
12.29300 -2.4681821
12.29400 -2.4609214
12.29500 -2.4532091
12.29600 -2.4450477000000004
12.29700 -2.4364396999999998
12.29800 -2.4273876
12.29900 -2.4178943
12.30000 -2.4079620999999998
12.30100 -2.3975940000000002
12.30200 -2.3867927
12.30300 -2.3755612
12.30400 -2.3639023
12.30500 -2.3518192
12.30600 -2.3393148999999998
12.30700 -2.3263926
12.30800 -2.3130555
12.30900 -2.2993072999999997
12.31000 -2.2851514
12.31100 -2.2705914000000003
12.31200 -2.2556312
12.31300 -2.2402747
12.31400 -2.2245258
12.31500 -2.2083886
12.31600 -2.1918675
12.31700 -2.1749668
12.31800 -2.1576909
12.31900 -2.1400446
12.32000 -2.1220325
12.32100 -2.1036593
12.32200 -2.0849299
12.32300 -2.0658491000000003
12.32400 -2.0464219
12.32500 -2.0266534999999997
12.32600 -2.0065488
12.32700 -1.9861132
12.32800 -1.9653517999999999
12.32900 -1.9442696
12.33000 -1.9228721
12.33100 -1.9011647
12.33200 -1.8791525
12.33300 -1.8568408
12.33400 -1.8342352
12.33500 -1.811341
12.33600 -1.7881635999999999
12.33700 -1.7647085999999998
12.33800 -1.7409815
12.33900 -1.7169878
12.34000 -1.6927332
12.34100 -1.6682232000000001
12.34200 -1.6434635999999998
12.34300 -1.6184602
12.34400 -1.5932187
12.34500 -1.5677452
12.34600 -1.5420455
12.34700 -1.5161255
12.34800 -1.4899916
12.34900 -1.4636498
12.35000 -1.4371063
12.35100 -1.4103673
12.35200 -1.3834393999999999
12.35300 -1.3563287
12.35400 -1.3290418
12.35500 -1.3015851999999999
12.35600 -1.2739654
12.35700 -1.2461889
12.35800 -1.2182622
12.35900 -1.1901922
12.36000 -1.1619853
12.36100 -1.1336482
12.36200 -1.1051876
12.36300 -1.07661
12.36400 -1.0479223
12.36500 -1.019131
12.36600 -0.9902428799999999
12.36700 -0.9612645
12.36800 -0.93220258
12.36900 -0.90306373
12.37000 -0.8738546599999999
12.37100 -0.8445819800000001
12.37200 -0.8152524
12.37300 -0.7858725299999999
12.37400 -0.75644907
12.37500 -0.72698868
12.37600 -0.69749807
12.37700 -0.6679839
12.37800 -0.6384528700000001
12.37900 -0.60891169
12.38000 -0.57936711
12.38100 -0.54982584
12.38200 -0.52029467
12.38300 -0.49078031
12.38400 -0.46128951999999995
12.38500 -0.43182908999999997
12.38600 -0.40240576000000006
12.38700 -0.37302631
12.38800 -0.34369749
12.38900 -0.31442607
12.39000 -0.28521875
12.39100 -0.25608228
12.39200 -0.22702334000000002
12.39300 -0.19804861
12.39400 -0.16916475
12.39500 -0.14037837
12.39600 -0.11169604000000001
12.39700 -0.083124323
12.39800 -0.054669712
12.39900 -0.026338676
12.40000 0.001862371
12.40100 0.029927053000000002
12.40200 0.057849043999999995
12.40300 0.085622061
12.40400 0.11323986999999999
12.40500 0.1406963
12.40600 0.1679852
12.40700 0.19510051
12.40800 0.22203615
12.40900 0.24878615999999998
12.41000 0.27534456
12.41100 0.30170548999999997
12.41200 0.32786306
12.41300 0.35381144999999997
12.41400 0.37954492
12.41500 0.40505771
12.41600 0.43034418
12.41700 0.45539867
12.41800 0.48021558000000003
12.41900 0.50478932
12.42000 0.5291144400000001
12.42100 0.55318549
12.42200 0.5769970400000001
12.42300 0.60054376
12.42400 0.6238203999999999
12.42500 0.64682169
12.42600 0.66954247
12.42700 0.69197761
12.42800 0.71412208
12.42900 0.73597096
12.43000 0.75751934
12.43100 0.77876239
12.43200 0.7996954000000001
12.43300 0.82031367
12.43400 0.84061259
12.43500 0.86058769
12.43600 0.8802344999999999
12.43700 0.89954864
12.43800 0.91852592
12.43900 0.93716215
12.44000 0.95545314
12.44100 0.9733948900000001
12.44200 0.99098338
12.44300 1.0082148000000002
12.44400 1.0250853
12.44500 1.0415913
12.44600 1.0577288
12.44700 1.0734946
12.44800 1.088885
12.44900 1.1038966000000001
12.45000 1.1185261
12.45100 1.1327703
12.45200 1.1466257
12.45300 1.1600896
12.45400 1.1731586999999999
12.45500 1.1858303000000001
12.45600 1.1981015
12.45700 1.2099695000000001
12.45800 1.2214318
12.45900 1.2324857999999999
12.46000 1.243129
12.46100 1.2533591
12.46200 1.2631739
12.46300 1.2725712
12.46400 1.2815489
12.46500 1.2901053
12.46600 1.2982383
12.46700 1.3059463
12.46800 1.3132276999999999
12.46900 1.3200808
12.47000 1.3265043
12.47100 1.3324968
12.47200 1.338057
12.47300 1.3431838999999999
12.47400 1.3478762
12.47500 1.3521332000000001
12.47600 1.3559539
12.47700 1.3593374
12.47800 1.3622830000000001
12.47900 1.3647901
12.48000 1.3668581000000002
12.48100 1.3684866
12.48200 1.3696751999999999
12.48300 1.3704235
12.48400 1.3707313
12.48500 1.3705985
12.48600 1.370025
12.48700 1.3690107999999999
12.48800 1.3675563
12.48900 1.3656615
12.49000 1.3633269
12.49100 1.3605529
12.49200 1.35734
12.49300 1.3536889
12.49400 1.3496005
12.49500 1.3450756
12.49600 1.3401153000000001
12.49700 1.3347207
12.49800 1.3288929999999999
12.49900 1.3226337
12.50000 1.3159442000000001
12.50100 1.3088262
12.50200 1.3012812
12.50300 1.2933113
12.50400 1.2849182000000001
12.50500 1.2761039
12.50600 1.2668706
12.50700 1.2572203
12.50800 1.2471554
12.50900 1.2366781
12.51000 1.2257909
12.51100 1.2144963
12.51200 1.2027968
12.51300 1.1906949
12.51400 1.1781934
12.51500 1.1652949
12.51600 1.1520024
12.51700 1.1383188
12.51800 1.1242469
12.51900 1.1097898
12.52000 1.0949506
12.52100 1.0797326
12.52200 1.0641391
12.52300 1.0481735
12.52400 1.0318391999999998
12.52500 1.0151398
12.52600 0.9980792199999999
12.52700 0.98066106
12.52800 0.96288929
12.52900 0.94476799
12.53000 0.92630126
12.53100 0.9074932900000001
12.53200 0.88834856
12.53300 0.8688713400000001
12.53400 0.8490663
12.53500 0.8289380000000001
12.53600 0.80849119
12.53700 0.78773061
12.53800 0.7666611999999999
12.53900 0.74528786
12.54000 0.72361557
12.54100 0.7016493500000001
12.54200 0.67939428
12.54300 0.65685548
12.54400 0.63403812
12.54500 0.61094738
12.54600 0.58758846
12.54700 0.56396658
12.54800 0.540087
12.54900 0.51595499
12.55000 0.49157585
12.55100 0.46695485
12.55200 0.44209738000000004
12.55300 0.41700886
12.55400 0.39169462
12.55500 0.3661602
12.55600 0.34041111
12.55700 0.31445289
12.55800 0.28829121
12.55900 0.26193175
12.56000 0.23538033
12.56100 0.20864278
12.56200 0.18172506
12.56300 0.15463321
12.56400 0.12737336
12.56500 0.099951681
12.56600 0.07237447999999999
12.56700 0.044648134
12.56800 0.016779087
12.56900 -0.011226138
12.57000 -0.03936096
12.57100 -0.06761874
12.57200 -0.095992797
12.57300 -0.12447641
12.57400 -0.15306282999999998
12.57500 -0.1817453
12.57600 -0.21051704000000002
12.57700 -0.2393713
12.57800 -0.2683013
12.57900 -0.29730031
12.58000 -0.3263616
12.58100 -0.35547849
12.58200 -0.38464433
12.58300 -0.41385246000000003
12.58400 -0.44309637
12.58500 -0.47236942
12.58600 -0.50166515
12.58700 -0.53097703
12.58800 -0.5602986600000001
12.58900 -0.58962354
12.59000 -0.61894525
12.59100 -0.64825732
12.59200 -0.67755338
12.59300 -0.70682694
12.59400 -0.73607154
12.59500 -0.7652807
12.59600 -0.7944478700000001
12.59700 -0.8235666
12.59800 -0.85263019
12.59900 -0.88163214
12.60000 -0.91056572
12.60100 -0.93942424
12.60200 -0.9682009
12.60300 -0.99688899
12.60400 -1.0254816999999998
12.60500 -1.0539722
12.60600 -1.0823536
12.60700 -1.110619
12.60800 -1.1387616999999999
12.60900 -1.1667748
12.61000 -1.1946514
12.61100 -1.2223849
12.61200 -1.2499684
12.61300 -1.2773953
12.61400 -1.304659
12.61500 -1.3317528
12.61600 -1.3586704
12.61700 -1.3854054
12.61800 -1.4119514
12.61900 -1.4383024
12.62000 -1.4644519999999999
12.62100 -1.4903944
12.62200 -1.5161236
12.62300 -1.5416336
12.62400 -1.5669188
12.62500 -1.5919734
12.62600 -1.6167916
12.62700 -1.6413679
12.62800 -1.6656969000000001
12.62900 -1.6897727000000002
12.63000 -1.71359
12.63100 -1.7371431
12.63200 -1.7604267
12.63300 -1.7834352000000002
12.63400 -1.8061632
12.63500 -1.8286051
12.63600 -1.8507554999999998
12.63700 -1.8726090000000002
12.63800 -1.8941599999999998
12.63900 -1.9154030999999998
12.64000 -1.9363328999999998
12.64100 -1.956944
12.64200 -1.9772310000000002
12.64300 -1.9971887000000001
12.64400 -2.0168117999999997
12.64500 -2.0360952
12.64600 -2.0550339
12.64700 -2.0736228999999997
12.64800 -2.0918572
12.64900 -2.1097323
12.65000 -2.1272434
12.65100 -2.1443861
12.65200 -2.1611559999999996
12.65300 -2.177549
12.65400 -2.1935607999999998
12.65500 -2.2091876999999998
12.65600 -2.2244256
12.65700 -2.2392709
12.65800 -2.25372
12.65900 -2.2677694
12.66000 -2.2814155
12.66100 -2.2946551
12.66200 -2.3074850000000002
12.66300 -2.3199018
12.66400 -2.3319025
12.66500 -2.3434838
12.66600 -2.3546429
12.66700 -2.3653766
12.66800 -2.3756821
12.66900 -2.3855561
12.67000 -2.3949958000000002
12.67100 -2.4039984
12.67200 -2.4125608
12.67300 -2.4206802
12.67400 -2.428354
12.67500 -2.4355793
12.67600 -2.4423536
12.67700 -2.4486741
12.67800 -2.4545385
12.67900 -2.4599442
12.68000 -2.464889
12.68100 -2.4693709
12.68200 -2.4733877
12.68300 -2.4769376999999997
12.68400 -2.4800191
12.68500 -2.4826305
12.68600 -2.4847703
12.68700 -2.4864376
12.68800 -2.487631
12.68900 -2.4883498
12.69000 -2.4885932
12.69100 -2.4883607
12.69200 -2.4876518
12.69300 -2.4864661
12.69400 -2.4848035
12.69500 -2.4826637
12.69600 -2.4800466
12.69700 -2.4769526
12.69800 -2.4733815
12.69900 -2.4693336
12.70000 -2.4648092999999998
12.70100 -2.4598084
12.70200 -2.4543315
12.70300 -2.4483789
12.70400 -2.4419508999999997
12.70500 -2.4350479000000003
12.70600 -2.4276704
12.70700 -2.4198188
12.70800 -2.4114937
12.70900 -2.4026955
12.71000 -2.3934249000000003
12.71100 -2.3836827
12.71200 -2.3734696
12.71300 -2.3627868
12.71400 -2.3516349
12.71500 -2.3400154
12.71600 -2.3279294
12.71700 -2.3153786
12.71800 -2.3023643
12.71900 -2.2888881999999997
12.72000 -2.2749525
12.72100 -2.2605592
12.72200 -2.2457106000000002
12.72300 -2.230409
12.72400 -2.214657
12.72500 -2.1984573
12.72600 -2.1818128999999997
12.72700 -2.1647267
12.72800 -2.1472018
12.72900 -2.1292415
12.73000 -2.1108489
12.73100 -2.0920277
12.73200 -2.0727811
12.73300 -2.0531129
12.73400 -2.0330265
12.73500 -2.0125255
12.73600 -1.9916136
12.73700 -1.9702943
12.73800 -1.9485714
12.73900 -1.9264484
12.74000 -1.903929
12.74100 -1.8810170000000002
12.74200 -1.857716
12.74300 -1.8340299
12.74400 -1.8099621
12.74500 -1.7855167
12.74600 -1.7606974000000002
12.74700 -1.7355083
12.74800 -1.7099531000000001
12.74900 -1.6840363
12.75000 -1.6577617999999998
12.75100 -1.631134
12.75200 -1.6041573
12.75300 -1.5768364
12.75400 -1.549176
12.75500 -1.5211809
12.75600 -1.4928563000000001
12.75700 -1.464207
12.75800 -1.4352385
12.75900 -1.4059561
12.76000 -1.3763654
12.76100 -1.346472
12.76200 -1.3162816000000002
12.76300 -1.2858001000000001
12.76400 -1.2550334
12.76500 -1.2239873000000001
12.76600 -1.1926681
12.76700 -1.1610817
12.76800 -1.1292342
12.76900 -1.0971317
12.77000 -1.0647804
12.77100 -1.0321862
12.77200 -0.9993554099999999
12.77300 -0.96629402
12.77400 -0.9330080799999999
12.77500 -0.89950375
12.77600 -0.86578699
12.77700 -0.83186375
12.77800 -0.79774018
12.77900 -0.76342225
12.78000 -0.72891605
12.78100 -0.69422764
12.78200 -0.65936306
12.78300 -0.62432853
12.78400 -0.58913017
12.78500 -0.55377427
12.78600 -0.51826718
12.78700 -0.48261527
12.78800 -0.44682500999999997
12.78900 -0.41090301
12.79000 -0.37485592
12.79100 -0.3386905
12.79200 -0.30241357
12.79300 -0.26603208
12.79400 -0.22955302000000002
12.79500 -0.19298346
12.79600 -0.15633054
12.79700 -0.11960142000000001
12.79800 -0.082803337
12.79900 -0.045943505
12.80000 -0.0090291564
12.80100 0.027932483
12.80200 0.06493420800000001
12.80300 0.10196884
12.80400 0.13902928
12.80500 0.17610844
12.80600 0.21319934000000001
12.80700 0.25029504
12.80800 0.28738866
12.80900 0.32447341
12.81000 0.36154261000000004
12.81100 0.39858958
12.81200 0.43560769000000005
12.81300 0.47259047000000004
12.81400 0.5095313300000001
12.81500 0.54642386
12.81600 0.58326153
12.81700 0.62003792
12.81800 0.65674656
12.81900 0.69338093
12.82000 0.7299345500000001
12.82100 0.7664008499999999
12.82200 0.8027732399999999
12.82300 0.8390449899999999
12.82400 0.87520946
12.82500 0.9112599299999999
12.82600 0.94718952
12.82700 0.98299142
12.82800 1.0186587
12.82900 1.0541846000000001
12.83000 1.089562
12.83100 1.1247841
12.83200 1.1598439
12.83300 1.1947345999999999
12.83400 1.2294493
12.83500 1.2639811
12.83600 1.2983234
12.83700 1.3324694
12.83800 1.3664126
12.83900 1.4001466
12.84000 1.4336649
12.84100 1.4669614
12.84200 1.5000298
12.84300 1.532864
12.84400 1.5654583
12.84500 1.5978066
12.84600 1.6299035
12.84700 1.6617434
12.84800 1.6933205
12.84900 1.7246294999999998
12.85000 1.7556650999999999
12.85100 1.786422
12.85200 1.8168949
12.85300 1.8470785
12.85400 1.8769676
12.85500 1.9065572
12.85600 1.9358421000000001
12.85700 1.9648172
12.85800 1.9934772
12.85900 2.0218171
12.86000 2.0498319
12.86100 2.0775162
12.86200 2.1048649999999998
12.86300 2.1318734
12.86400 2.1585360000000002
12.86500 2.1848479
12.86600 2.2108043
12.86700 2.2363999999999997
12.86800 2.2616303
12.86900 2.2864902
12.87000 2.3109755
12.87100 2.3350811
12.87200 2.3588028
12.87300 2.3821363
12.87400 2.4050774
12.87500 2.4276219
12.87600 2.4497662
12.87700 2.4715062
12.87800 2.4928385
12.87900 2.5137596
12.88000 2.534266
12.88100 2.5543548
12.88200 2.5740227
12.88300 2.5932668
12.88400 2.6120843000000002
12.88500 2.6304726
12.88600 2.6484288
12.88700 2.6659504
12.88800 2.6830349
12.88900 2.6996799
12.89000 2.7158828
12.89100 2.7316414
12.89200 2.7469533
12.89300 2.761816
12.89400 2.7762276999999997
12.89500 2.7901860000000003
12.89600 2.8036887
12.89700 2.8167335000000002
12.89800 2.8293187
12.89900 2.8414421
12.90000 2.8531019
12.90100 2.8642962
12.90200 2.8750231
12.90300 2.8852813
12.90400 2.8950689
12.90500 2.9043848
12.90600 2.9132275
12.90700 2.9215958
12.90800 2.9294889
12.90900 2.9369058
12.91000 2.9438457000000002
12.91100 2.9503079000000003
12.91200 2.9562922
12.91300 2.9617982
12.91400 2.9668257
12.91500 2.9713746
12.91600 2.9754451
12.91700 2.9790372
12.91800 2.9821513
12.91900 2.9847879
12.92000 2.9869474
12.92100 2.9886304999999997
12.92200 2.9898379
12.92300 2.9905701
12.92400 2.9908283
12.92500 2.9906129
12.92600 2.9899253
12.92700 2.9887663
12.92800 2.9871371
12.92900 2.9850384
12.93000 2.9824717
12.93100 2.9794382
12.93200 2.975939
12.93300 2.9719756999999998
12.93400 2.9675495
12.93500 2.9626619
12.93600 2.9573146
12.93700 2.9515093
12.93800 2.9452477
12.93900 2.9385317
12.94000 2.9313632999999997
12.94100 2.9237447
12.94200 2.9156782
12.94300 2.9071663
12.94400 2.8982112
12.94500 2.8888159
12.94600 2.8789830999999997
12.94700 2.8687159
12.94800 2.858017
12.94900 2.8468898
12.95000 2.8353374000000002
12.95100 2.8233636
12.95200 2.8109716
12.95300 2.798165
12.95400 2.7849477
12.95500 2.7713232
12.95600 2.7572954
12.95700 2.7428683
12.95800 2.7280455
12.95900 2.7128313
12.96000 2.6972296
12.96100 2.6812445
12.96200 2.6648801
12.96300 2.6481405
12.96400 2.6310298999999997
12.96500 2.6135523000000003
12.96600 2.5957122
12.96700 2.5775137999999997
12.96800 2.5589615
12.96900 2.5400598
12.97000 2.520813
12.97100 2.501226
12.97200 2.4813031999999997
12.97300 2.4610493
12.97400 2.4404692
12.97500 2.4195677
12.97600 2.3983499
12.97700 2.3768209
12.97800 2.3549857
12.97900 2.3328496
12.98000 2.3104182
12.98100 2.2876969000000003
12.98200 2.2646911
12.98300 2.2414066
12.98400 2.2178489999999997
12.98500 2.1940241
12.98600 2.1699378
12.98700 2.145596
12.98800 2.1210045
12.98900 2.0961693
12.99000 2.0710964
12.99100 2.0457918
12.99200 2.0202616
12.99300 1.9945119
12.99400 1.9685484
12.99500 1.9423775
12.99600 1.9160051
12.99700 1.8894371
12.99800 1.8626796
12.99900 1.8357386999999998
13.00000 1.8086202
13.00100 1.7813303999999999
13.00200 1.7538751000000001
13.00300 1.7262604000000001
13.00400 1.6984925000000002
13.00500 1.6705774
13.00600 1.6425211
13.00700 1.6143299999999998
13.00800 1.5860103
13.00900 1.5575683
13.01000 1.5290103
13.01100 1.5003427
13.01200 1.4715719
13.01300 1.4427044
13.01400 1.4137469
13.01500 1.384706
13.01600 1.3555882
13.01700 1.3264003
13.01800 1.2971491
13.01900 1.2678412
13.02000 1.2384835
13.02100 1.2090826000000001
13.02200 1.1796454
13.02300 1.1501785
13.02400 1.1206889
13.02500 1.091183
13.02600 1.0616675
13.02700 1.0321491
13.02800 1.0026343
13.02900 0.97312964
13.03000 0.9436415499999999
13.03100 0.91417646
13.03200 0.88474071
13.03300 0.8553405300000001
13.03400 0.82598217
13.03500 0.79667186
13.03600 0.76741576
13.03700 0.73822001
13.03800 0.70909066
13.03900 0.68003382
13.04000 0.65105557
13.04100 0.62216194
13.04200 0.59335898
13.04300 0.56465277
13.04400 0.53604934
13.04500 0.50755478
13.04600 0.47917519999999997
13.04700 0.45091663
13.04800 0.42278519999999997
13.04900 0.39478703
13.05000 0.36692824
13.05100 0.33921494999999996
13.05200 0.31165327
13.05300 0.28424929
13.05400 0.2570091
13.05500 0.22993875000000003
13.05600 0.20304422
13.05700 0.17633148
13.05800 0.14980643
13.05900 0.12347487
13.06000 0.097342581
13.06100 0.0714152
13.06200 0.045698299
13.06300 0.020197353
13.06400 -0.0050822699
13.06500 -0.030135299
13.06600 -0.054956577
13.06700 -0.079541036
13.06800 -0.10388372
13.06900 -0.12797976
13.07000 -0.1518244
13.07100 -0.17541294
13.07200 -0.19874079
13.07300 -0.22180340999999998
13.07400 -0.24459634
13.07500 -0.26711519
13.07600 -0.28935557
13.07700 -0.31131322
13.07800 -0.33298386
13.07900 -0.35436328
13.08000 -0.37544728
13.08100 -0.39623175
13.08200 -0.41671251000000004
13.08300 -0.43688556
13.08400 -0.45674685
13.08500 -0.47629238
13.08600 -0.49551819
13.08700 -0.51442045
13.08800 -0.5329953000000001
13.08900 -0.5512389799999999
13.09000 -0.56914785
13.09100 -0.58671832
13.09200 -0.60394686
13.09300 -0.62083006
13.09400 -0.63736462
13.09500 -0.65354733
13.09600 -0.66937511
13.09700 -0.6848449799999999
13.09800 -0.6999541100000001
13.09900 -0.71469978
13.10000 -0.72907936
13.10100 -0.7430903600000001
13.10200 -0.75673042
13.10300 -0.7699972900000001
13.10400 -0.7828888500000001
13.10500 -0.7954031199999999
13.10600 -0.8075380700000001
13.10700 -0.8192920100000001
13.10800 -0.8306631800000001
13.10900 -0.8416499
13.11000 -0.8522505899999999
13.11100 -0.8624638400000001
13.11200 -0.87228827
13.11300 -0.88172257
13.11400 -0.89076534
13.11500 -0.89941546
13.11600 -0.90767182
13.11700 -0.91553321
13.11800 -0.92299869
13.11900 -0.93006724
13.12000 -0.93673794
13.12100 -0.94300993
13.12200 -0.94888248
13.12300 -0.95435483
13.12400 -0.95942635
13.12500 -0.9640965600000001
13.12600 -0.968365
13.12700 -0.97223129
13.12800 -0.9756952500000001
13.12900 -0.97875679
13.13000 -0.9814158999999999
13.13100 -0.98367287
13.13200 -0.98552788
13.13300 -0.98698139
13.13400 -0.9880338799999999
13.13500 -0.9886861800000001
13.13600 -0.98893903
13.13700 -0.98879347
13.13800 -0.9882506
13.13900 -0.9873115499999999
13.14000 -0.98597771
13.14100 -0.9842504700000001
13.14200 -0.98213144
13.14300 -0.97962208
13.14400 -0.9767241799999999
13.14500 -0.9734394000000001
13.14600 -0.96976962
13.14700 -0.96571669
13.14800 -0.9612824799999999
13.14900 -0.9564690299999999
13.15000 -0.9512783
13.15100 -0.9457124399999999
13.15200 -0.93977349
13.15300 -0.9334636900000001
13.15400 -0.9267851699999999
13.15500 -0.9197402699999999
13.15600 -0.9123313200000001
13.15700 -0.90456065
13.15800 -0.8964307600000001
13.15900 -0.8879441800000001
13.16000 -0.8791036
13.16100 -0.86991163
13.16200 -0.8603711599999999
13.16300 -0.85048508
13.16400 -0.8402564600000001
13.16500 -0.8296884600000001
13.16600 -0.81878426
13.16700 -0.80754729
13.16800 -0.7959810100000001
13.16900 -0.78408914
13.17000 -0.77187531
13.17100 -0.75934338
13.17200 -0.74649737
13.17300 -0.73334137
13.17400 -0.71987952
13.17500 -0.7061161100000001
13.17600 -0.69205551
13.17700 -0.6777021599999999
13.17800 -0.6630606
13.17900 -0.64813537
13.18000 -0.63293111
13.18100 -0.61745248
13.18200 -0.60170419
13.18300 -0.58569098
13.18400 -0.56941761
13.18500 -0.5528888200000001
13.18600 -0.5361093699999999
13.18700 -0.51908409
13.18800 -0.50181774
13.18900 -0.48431512
13.19000 -0.46658105999999994
13.19100 -0.44862041
13.19200 -0.43043802000000003
13.19300 -0.41203876
13.19400 -0.39342758000000005
13.19500 -0.37460941999999997
13.19600 -0.35558934000000003
13.19700 -0.33637240999999996
13.19800 -0.31696380999999996
13.19900 -0.29736875999999995
13.20000 -0.27759257
13.20100 -0.25764066
13.20200 -0.23751850000000002
13.20300 -0.21723167
13.20400 -0.19678583
13.20500 -0.17618672
13.20600 -0.15544016
13.20700 -0.13455205
13.20800 -0.11352833000000001
13.20900 -0.09237501099999999
13.21000 -0.071098149
13.21100 -0.049703842000000005
13.21200 -0.028198201000000003
13.21300 -0.006587359500000001
13.21400 0.015122538
13.21500 0.036925348
13.21600 0.05881493
13.21700 0.080785161
13.21800 0.10282993
13.21900 0.12494315
13.22000 0.14711875
13.22100 0.16935066
13.22200 0.19163288
13.22300 0.21395938999999997
13.22400 0.23632421999999997
13.22500 0.25872136
13.22600 0.28114486
13.22700 0.30358876
13.22800 0.32604709
13.22900 0.34851388
13.23000 0.37098313
13.23100 0.39344886
13.23200 0.41590505
13.23300 0.43834564000000004
13.23400 0.46076458
13.23500 0.48315576000000005
13.23600 0.50551309
13.23700 0.52783042
13.23800 0.55010156
13.23900 0.57232031
13.24000 0.5944804300000001
13.24100 0.61657573
13.24200 0.63859993
13.24300 0.66054678
13.24400 0.68240999
13.24500 0.70418334
13.24600 0.72586057
13.24700 0.74743549
13.24800 0.76890192
13.24900 0.7902537499999999
13.25000 0.8114848299999999
13.25100 0.83258906
13.25200 0.85356059
13.25300 0.87439343
13.25400 0.89508183
13.25500 0.9156199199999999
13.25600 0.936002
13.25700 0.95622251
13.25800 0.97627584
13.25900 0.9961566
13.26000 1.0158593
13.26100 1.0353786
13.26200 1.0547092
13.26300 1.0738459
13.26400 1.0927835000000001
13.26500 1.1115167000000001
13.26600 1.1300405
13.26700 1.1483498
13.26800 1.1664394
13.26900 1.1843043
13.27000 1.2019395
13.27100 1.2193398
13.27200 1.2365002
13.27300 1.2534158
13.27400 1.2700815
13.27500 1.2864923
13.27600 1.3026433
13.27700 1.3185296000000002
13.27800 1.3341464
13.27900 1.3494887
13.28000 1.364552
13.28100 1.3793313999999999
13.28200 1.3938224000000001
13.28300 1.4080205000000001
13.28400 1.4219212
13.28500 1.4355203
13.28600 1.4488135
13.28700 1.4617966
13.28800 1.4744656
13.28900 1.4868166
13.29000 1.4988459
13.29100 1.5105496
13.29200 1.5219242
13.29300 1.5329662000000002
13.29400 1.543672
13.29500 1.5540385
13.29600 1.5640622
13.29700 1.5737401000000002
13.29800 1.5830692
13.29900 1.5920462
13.30000 1.6006682
13.30100 1.6089323999999998
13.30200 1.6168358
13.30300 1.6243756000000003
13.30400 1.631549
13.30500 1.6383534000000002
13.30600 1.6447861000000001
13.30700 1.6508443000000002
13.30800 1.6565257999999998
13.30900 1.6618276
13.31000 1.6667476
13.31100 1.6712831000000001
13.31200 1.675432
13.31300 1.6791919
13.31400 1.6825607
13.31500 1.6855363
13.31600 1.6881165999999999
13.31700 1.6902997999999998
13.31800 1.692084
13.31900 1.6934676
13.32000 1.6944489999999999
13.32100 1.6950268000000002
13.32200 1.6951997
13.32300 1.6949664999999998
13.32400 1.6943261
13.32500 1.6932776
13.32600 1.6918203
13.32700 1.6899534
13.32800 1.6876764999999998
13.32900 1.6849889999999998
13.33000 1.6818909
13.33100 1.6783818999999998
13.33200 1.6744618999999998
13.33300 1.6701309000000002
13.33400 1.665389
13.33500 1.6602362999999998
13.33600 1.6546732000000002
13.33700 1.6486998999999998
13.33800 1.6423166
13.33900 1.6355239000000001
13.34000 1.6283222
13.34100 1.6207118999999999
13.34200 1.6126938
13.34300 1.6042682999999998
13.34400 1.5954362
13.34500 1.5861982000000001
13.34600 1.5765551
13.34700 1.5665079
13.34800 1.5560572
13.34900 1.5452043
13.35000 1.5339504
13.35100 1.5222966
13.35200 1.5102443
13.35300 1.497795
13.35400 1.4849502
13.35500 1.4717117
13.35600 1.4580813
13.35700 1.4440609
13.35800 1.4296526999999999
13.35900 1.4148587000000001
13.36000 1.3996814
13.36100 1.3841232
13.36200 1.3681866
13.36300 1.3518742000000001
13.36400 1.3351887999999998
13.36500 1.3181332000000001
13.36600 1.3007104
13.36700 1.2829234
13.36800 1.2647752
13.36900 1.246269
13.37000 1.2274079
13.37100 1.2081952999999999
13.37200 1.1886344
13.37300 1.1687286
13.37400 1.1484813999999999
13.37500 1.1278961
13.37600 1.1069763
13.37700 1.0857254
13.37800 1.0641471
13.37900 1.0422449999999999
13.38000 1.0200229
13.38100 0.99748448
13.38200 0.97463345
13.38300 0.9514736899999999
13.38400 0.92800921
13.38500 0.904244
13.38600 0.88018216
13.38700 0.85582789
13.38800 0.83118547
13.38900 0.80625918
13.39000 0.78105349
13.39100 0.75557292
13.39200 0.72982218
13.39300 0.70380592
13.39400 0.67752898
13.39500 0.6509963
13.39600 0.62421281
13.39700 0.5971836399999999
13.39800 0.56991391
13.39900 0.5424088300000001
13.40000 0.51467367
13.40100 0.48671374
13.40200 0.45853443000000005
13.40300 0.43014116
13.40400 0.40153936
13.40500 0.37273449999999997
13.40600 0.34373209
13.40700 0.31453765
13.40800 0.28515668
13.40900 0.25559475
13.41000 0.22585744
13.41100 0.19595029
13.41200 0.16587891
13.41300 0.1356489
13.41400 0.10526589
13.41500 0.074735523
13.41600 0.044063479
13.41700 0.013255466
13.41800 -0.017682776
13.41900 -0.048745473000000004
13.42000 -0.079926808
13.42100 -0.11122093
13.42200 -0.14262194
13.42300 -0.1741239
13.42400 -0.20572082
13.42500 -0.2374067
13.42600 -0.26917546
13.42700 -0.30102102999999997
13.42800 -0.33293727
13.42900 -0.36491801
13.43000 -0.39695701999999994
13.43100 -0.42904811
13.43200 -0.46118507
13.43300 -0.49336166000000004
13.43400 -0.52557159
13.43500 -0.55780858
13.43600 -0.59006638
13.43700 -0.62233871
13.43800 -0.65461933
13.43900 -0.6869019900000001
13.44000 -0.7191804199999999
13.44100 -0.75144842
13.44200 -0.78369975
13.44300 -0.81592826
13.44400 -0.84812772
13.44500 -0.8802919600000001
13.44600 -0.9124148599999999
13.44700 -0.9444902700000001
13.44800 -0.9765120199999999
13.44900 -1.0084741
13.45000 -1.0403703
13.45100 -1.0721947
13.45200 -1.1039412
13.45300 -1.1356036
13.45400 -1.167176
13.45500 -1.1986524
13.45600 -1.2300267
13.45700 -1.261293
13.45800 -1.2924451
13.45900 -1.3234773
13.46000 -1.3543834
13.46100 -1.3851576
13.46200 -1.4157937
13.46300 -1.446286
13.46400 -1.4766286
13.46500 -1.5068155
13.46600 -1.5368409
13.46700 -1.5666989999999998
13.46800 -1.5963839
13.46900 -1.6258901
13.47000 -1.6552119
13.47100 -1.6843434000000002
13.47200 -1.7132794
13.47300 -1.7420141
13.47400 -1.7705419999999998
13.47500 -1.7988579
13.47600 -1.8269563
13.47700 -1.8548319
13.47800 -1.8824794999999999
13.47900 -1.9098941
13.48000 -1.9370703
13.48100 -1.9640032
13.48200 -1.9906878
13.48300 -2.0171192000000002
13.48400 -2.0432921
13.48500 -2.0692021
13.48600 -2.0948439999999997
13.48700 -2.1202132
13.48800 -2.1453051
13.48900 -2.1701148
13.49000 -2.1946376
13.49100 -2.218869
13.49200 -2.2428043
13.49300 -2.2664391
13.49400 -2.2897689
13.49500 -2.3127891000000003
13.49600 -2.3354955
13.49700 -2.3578836
13.49800 -2.3799492
13.49900 -2.4016881
13.50000 -2.4230963
13.50100 -2.4441697
13.50200 -2.4649042999999997
13.50300 -2.4852961
13.50400 -2.5053415
13.50500 -2.525037
13.50600 -2.5443785
13.50700 -2.5633627999999997
13.50800 -2.5819864000000003
13.50900 -2.6002461
13.51000 -2.6181385
13.51100 -2.6356606
13.51200 -2.6528092
13.51300 -2.6695816
13.51400 -2.6859747
13.51500 -2.7019858
13.51600 -2.7176123
13.51700 -2.7328514000000004
13.51800 -2.7477004999999997
13.51900 -2.7621575
13.52000 -2.7762197
13.52100 -2.7898848
13.52200 -2.8031506
13.52300 -2.8160149
13.52400 -2.8284756
13.52500 -2.8405307
13.52600 -2.8521782
13.52700 -2.8634161000000002
13.52800 -2.8742425
13.52900 -2.8846558
13.53000 -2.8946543
13.53100 -2.9042363
13.53200 -2.9134002999999997
13.53300 -2.9221451
13.53400 -2.9304691000000003
13.53500 -2.938371
13.53600 -2.9458499
13.53700 -2.9529046
13.53800 -2.9595342000000002
13.53900 -2.9657379
13.54000 -2.9715149
13.54100 -2.9768646
13.54200 -2.9817864
13.54300 -2.9862801
13.54400 -2.9903451000000003
13.54500 -2.9939814
13.54600 -2.9971888
13.54700 -2.9999675
13.54800 -3.0023174
13.54900 -3.0042388
13.55000 -3.0057317
13.55100 -3.0067967
13.55200 -3.0074341
13.55300 -3.0076444
13.55400 -3.0074282
13.55500 -3.0067861000000002
13.55600 -3.0057188
13.55700 -3.0042269999999998
13.55800 -3.0023117
13.55900 -2.9999737
13.56000 -2.997214
13.56100 -2.9940335
13.56200 -2.9904334
13.56300 -2.9864147
13.56400 -2.9819788
13.56500 -2.9771272
13.56600 -2.9718611
13.56700 -2.9661821
13.56800 -2.9600918
13.56900 -2.9535919
13.57000 -2.9466843
13.57100 -2.9393708000000003
13.57200 -2.9316535
13.57300 -2.9235344
13.57400 -2.915016
13.57500 -2.9061005
13.57600 -2.8967904
13.57700 -2.8870882
13.57800 -2.8769966
13.57900 -2.8665183
13.58000 -2.8556561
13.58100 -2.8444130000000003
13.58200 -2.832792
13.58300 -2.820796
13.58400 -2.808428
13.58500 -2.7956914
13.58600 -2.7825894
13.58700 -2.7691251
13.58800 -2.7553018
13.58900 -2.7411228
13.59000 -2.7265916
13.59100 -2.7117115000000003
13.59200 -2.6964858
13.59300 -2.6809182000000003
13.59400 -2.665012
13.59500 -2.6487708
13.59600 -2.6321983
13.59700 -2.6152981
13.59800 -2.5980738999999997
13.59900 -2.5805295
13.60000 -2.5626685
13.60100 -2.5444951000000002
13.60200 -2.526013
13.60300 -2.5072264
13.60400 -2.4881393000000003
13.60500 -2.468756
13.60600 -2.4490809
13.60700 -2.4291182
13.60800 -2.4088724999999998
13.60900 -2.3883484
13.61000 -2.3675505
13.61100 -2.3464834
13.61200 -2.3251522000000002
13.61300 -2.3035615999999997
13.61400 -2.2817167
13.61500 -2.2596222999999998
13.61600 -2.2372836
13.61700 -2.2147058
13.61800 -2.1918938999999997
13.61900 -2.1688533999999997
13.62000 -2.1455893
13.62100 -2.122107
13.62200 -2.0984117
13.62300 -2.0745087
13.62400 -2.0504035
13.62500 -2.0261012
13.62600 -2.001607
13.62700 -1.9769264000000002
13.62800 -1.9520646
13.62900 -1.9270269
13.63000 -1.9018186
13.63100 -1.8764448999999999
13.63200 -1.8509112
13.63300 -1.8252226999999999
13.63400 -1.7993849
13.63500 -1.7734028
13.63600 -1.747282
13.63700 -1.7210279
13.63800 -1.6946455
13.63900 -1.6681407
13.64000 -1.6415188
13.64100 -1.6147854
13.64200 -1.587946
13.64300 -1.5610061
13.64400 -1.5339714
13.64500 -1.5068476000000002
13.64600 -1.4796404
13.64700 -1.4523556
13.64800 -1.4249988
13.64900 -1.3975758
13.65000 -1.3700925
13.65100 -1.3425547
13.65200 -1.3149682
13.65300 -1.2873387
13.65400 -1.2596721
13.65500 -1.2319741
13.65600 -1.2042505000000001
13.65700 -1.1765069
13.65800 -1.1487492
13.65900 -1.1209829
13.66000 -1.0932135
13.66100 -1.0654468000000001
13.66200 -1.0376881
13.66300 -1.0099429
13.66400 -0.98221665
13.66500 -0.95451474
13.66600 -0.9268424500000001
13.66700 -0.89920508
13.66800 -0.87160785
13.66900 -0.8440559699999999
13.67000 -0.8165547599999999
13.67100 -0.78910934
13.67200 -0.76172487
13.67300 -0.7344065200000001
13.67400 -0.70715942
13.67500 -0.67998874
13.67600 -0.65289959
13.67700 -0.62589711
13.67800 -0.59898645
13.67900 -0.5721727400000001
13.68000 -0.5454611
13.68100 -0.51885666
13.68200 -0.49236454
13.68300 -0.46598980999999995
13.68400 -0.43973759999999995
13.68500 -0.41361293000000005
13.68600 -0.38762086
13.68700 -0.36176636
13.68800 -0.33605439
13.68900 -0.31048984
13.69000 -0.28507754
13.69100 -0.25982223
13.69200 -0.23472865999999998
13.69300 -0.20980141000000002
13.69400 -0.18504504
13.69500 -0.16046401999999999
13.69600 -0.13606271
13.69700 -0.11184541999999999
13.69800 -0.087816338
13.69900 -0.063979602
13.70000 -0.040339262
13.70100 -0.016899286
13.70200 0.0063364183
13.70300 0.029364012999999998
13.70400 0.052179715999999994
13.70500 0.074779795
13.70600 0.09716056499999999
13.70700 0.11931838
13.70800 0.14124964
13.70900 0.16295076
13.71000 0.18441818
13.71100 0.20564836000000003
13.71200 0.22663781
13.71300 0.24738301999999998
13.71400 0.26788055
13.71500 0.28812694
13.71600 0.30811880999999997
13.71700 0.32785276
13.71800 0.34732551
13.71900 0.36653378000000003
13.72000 0.38547439
13.72100 0.40414416999999997
13.72200 0.42254012
13.72300 0.44065928000000004
13.72400 0.45849876
13.72500 0.47605586999999994
13.72600 0.4933279
13.72700 0.51031243
13.72800 0.52700704
13.72900 0.54340945
13.73000 0.5595175499999999
13.73100 0.57532936
13.73200 0.59084301
13.73300 0.60605677
13.73400 0.62096901
13.73500 0.6355782
13.73600 0.64988295
13.73700 0.66388198
13.73800 0.67757405
13.73900 0.69095804
13.74000 0.70403288
13.74100 0.7167975400000001
13.74200 0.72925114
13.74300 0.7413927
13.74400 0.7532214300000001
13.74500 0.76473649
13.74600 0.7759370800000001
13.74700 0.78682248
13.74800 0.7973918700000001
13.74900 0.8076446100000001
13.75000 0.81757996
13.75100 0.82719726
13.75200 0.8364959599999999
13.75300 0.84547549
13.75400 0.8541352999999999
13.75500 0.86247493
13.75600 0.8704938900000001
13.75700 0.87819193
13.75800 0.88556884
13.75900 0.89262435
13.76000 0.8993584699999999
13.76100 0.90577127
13.76200 0.9118628700000001
13.76300 0.9176335299999999
13.76400 0.9230837199999999
13.76500 0.92821391
13.76600 0.93302475
13.76700 0.9375170800000001
13.76800 0.94169173
13.76900 0.94554983
13.77000 0.9490924
13.77100 0.95232083
13.77200 0.95523633
13.77300 0.95784049
13.77400 0.96013481
13.77500 0.96212085
13.77600 0.9638003100000001
13.77700 0.9651749399999999
13.77800 0.9662466099999999
13.77900 0.9670171
13.78000 0.96748825
13.78100 0.96766204
13.78200 0.96754041
13.78300 0.9671252199999999
13.78400 0.9664185299999999
13.78500 0.96542239
13.78600 0.9641387499999999
13.78700 0.96256975
13.78800 0.9607174399999999
13.78900 0.95858397
13.79000 0.9561715599999999
13.79100 0.95348246
13.79200 0.950519
13.79300 0.9472835799999999
13.79400 0.94377873
13.79500 0.94000688
13.79600 0.93597071
13.79700 0.9316730299999999
13.79800 0.92711663
13.79900 0.92230439
13.80000 0.9172393900000001
13.80100 0.9119248
13.80200 0.90636378
13.80300 0.9005596899999999
13.80400 0.89451596
13.80500 0.88823605
13.80600 0.88172359
13.80700 0.87498222
13.80800 0.86801564
13.80900 0.8608276
13.81000 0.853422
13.81100 0.84580258
13.81200 0.8379733199999999
13.81300 0.82993805
13.81400 0.82170069
13.81500 0.8132652400000001
13.81600 0.8046355999999999
13.81700 0.79581579
13.81800 0.78680972
13.81900 0.77762133
13.82000 0.7682546
13.82100 0.75871348
13.82200 0.74900198
13.82300 0.73912404
13.82400 0.72908364
13.82500 0.71888482
13.82600 0.70853159
13.82700 0.69802809
13.82800 0.68737837
13.82900 0.67658662
13.83000 0.66565708
13.83100 0.65459404
13.83200 0.6434018300000001
13.83300 0.63208486
13.83400 0.62064766
13.83500 0.60909479
13.83600 0.59743086
13.83700 0.5856605699999999
13.83800 0.57378872
13.83900 0.5618202
13.84000 0.54975986
13.84100 0.53761262
13.84200 0.5253834199999999
13.84300 0.51307734
13.84400 0.50069937
13.84500 0.48825447
13.84600 0.47574770000000005
13.84700 0.46318402
13.84800 0.45056841
13.84900 0.43790582999999994
13.85000 0.4252011
13.85100 0.41245907
13.85200 0.39968449
13.85300 0.38688213
13.85400 0.37405663
13.85500 0.36121262
13.85600 0.34835464
13.85700 0.33548721000000004
13.85800 0.3226148
13.85900 0.30974185
13.86000 0.29687278
13.86100 0.28401202999999997
13.86200 0.27116397
13.86300 0.25833303
13.86400 0.24552358999999999
13.86500 0.23274010000000003
13.86600 0.21998701
13.86700 0.20726884
13.86800 0.19459012
13.86900 0.1819554
13.87000 0.16936931
13.87100 0.15683649
13.87200 0.14436162
13.87300 0.13194941999999998
13.87400 0.11960464
13.87500 0.10733203000000001
13.87600 0.095136365
13.87700 0.083022419
13.87800 0.070994959
13.87900 0.059058720999999995
13.88000 0.047218421
13.88100 0.035478728
13.88200 0.023844259
13.88300 0.012319571
13.88400 0.0009091522800000001
13.88500 -0.010382591
13.88600 -0.021551334
13.88700 -0.032592843999999996
13.88800 -0.043502977
13.88900 -0.054277689000000004
13.89000 -0.06491302
13.89100 -0.07540511400000001
13.89200 -0.085750193
13.89300 -0.095944572
13.89400 -0.10598464
13.89500 -0.11586684
13.89600 -0.12558771999999999
13.89700 -0.13514383
13.89800 -0.1445318
13.89900 -0.15374828000000001
13.90000 -0.16278995999999998
13.90100 -0.17165353
13.90200 -0.18033572
13.90300 -0.18883324999999998
13.90400 -0.19714287000000003
13.90500 -0.20526131
13.90600 -0.21318527999999998
13.90700 -0.22091154999999998
13.90800 -0.22843687
13.90900 -0.23575798
13.91000 -0.24287166999999998
13.91100 -0.24977475
13.91200 -0.25646405
13.91300 -0.26293644
13.91400 -0.26918885000000004
13.91500 -0.27521825
13.91600 -0.28102174
13.91700 -0.28659645
13.91800 -0.29193958999999997
13.91900 -0.2970485
13.92000 -0.3019206
13.92100 -0.30655342
13.92200 -0.3109446
13.92300 -0.31509191999999997
13.92400 -0.31899323
13.92500 -0.32264651
13.92600 -0.32604982000000005
13.92700 -0.32920137
13.92800 -0.33209946
13.92900 -0.33474246
13.93000 -0.33712883
13.93100 -0.33925714
13.93200 -0.34112597
13.93300 -0.34273404
13.93400 -0.34408011
13.93500 -0.34516293
13.93600 -0.34598138
13.93700 -0.34653433
13.93800 -0.34682069
13.93900 -0.34683943
13.94000 -0.34658954999999997
13.94100 -0.34607006
13.94200 -0.34528004
13.94300 -0.34421857
13.94400 -0.3428848
13.94500 -0.34127792
13.94600 -0.33939716000000003
13.94700 -0.33724181999999997
13.94800 -0.33481126
13.94900 -0.3321049
13.95000 -0.32912225
13.95100 -0.32586287999999997
13.95200 -0.32232647999999997
13.95300 -0.31851282999999997
13.95400 -0.31442180999999997
13.95500 -0.31005341999999997
13.95600 -0.30540773000000004
13.95700 -0.30048497
13.95800 -0.29528546
13.95900 -0.28980965999999997
13.96000 -0.28405809
13.96100 -0.27803145
13.96200 -0.27173052
13.96300 -0.26515618
13.96400 -0.25830941999999996
13.96500 -0.25119132
13.96600 -0.24380304
13.96700 -0.23614587
13.96800 -0.22822111
13.96900 -0.22003015
13.97000 -0.21157446
13.97100 -0.20285554000000003
13.97200 -0.19387496
13.97300 -0.18463432
13.97400 -0.17513527
13.97500 -0.16537949
13.97600 -0.1553687
13.97700 -0.14510467
13.97800 -0.13458916
13.97900 -0.123824
13.98000 -0.11281106999999999
13.98100 -0.10155226
13.98200 -0.09004952699999999
13.98300 -0.078304874
13.98400 -0.066320354
13.98500 -0.054098088999999995
13.98600 -0.041640271
13.98700 -0.028949154999999997
13.98800 -0.016027079
13.98900 -0.0028764578
13.99000 0.010500203999999999
13.99100 0.024100312999999998
13.99200 0.037921188
13.99300 0.051960058
13.99400 0.066214049
13.99500 0.080680213
13.99600 0.095355493
13.99700 0.11023675999999999
13.99800 0.1253208
13.99900 0.14060431999999998
14.00000 0.15608394
14.00100 0.17175622000000001
14.00200 0.18761767000000001
14.00300 0.20366472
14.00400 0.21989376
14.00500 0.23630112
14.00600 0.25288314
14.00700 0.26963604999999996
14.00800 0.28655606
14.00900 0.3036394
14.01000 0.32088221
14.01100 0.33828062
14.01200 0.35583077
14.01300 0.37352871
14.01400 0.39137052
14.01500 0.40935217
14.01600 0.42746966
14.01700 0.44571897
14.01800 0.46409596999999997
14.01900 0.4825965
14.02000 0.50121644
14.02100 0.51995148
14.02200 0.53879735
14.02300 0.55774972
14.02400 0.57680416
14.02500 0.5959561999999999
14.02600 0.61520133
14.02700 0.63453494
14.02800 0.65395241
14.02900 0.67344909
14.03000 0.69302022
14.03100 0.71266098
14.03200 0.7323666000000001
14.03300 0.7521322
14.03400 0.77195289
14.03500 0.79182377
14.03600 0.81173992
14.03700 0.83169639
14.03800 0.8516882499999999
14.03900 0.87171048
14.04000 0.8917582199999999
14.04100 0.91182655
14.04200 0.9319105200000001
14.04300 0.9520052899999999
14.04400 0.9721059400000001
14.04500 0.9922076
14.04600 1.0123054
14.04700 1.0323946
14.04800 1.0524703
14.04900 1.0725277
14.05000 1.0925621
14.05100 1.1125686
14.05200 1.1325425
14.05300 1.1524789
14.05400 1.1723731
14.05500 1.1922203
14.05600 1.2120157
14.05700 1.2317544
14.05800 1.2514315999999999
14.05900 1.2710423
14.06000 1.2905818
14.06100 1.3100451000000002
14.06200 1.3294272
14.06300 1.3487232
14.06400 1.3679280999999999
14.06500 1.3870369
14.06600 1.4060446
14.06700 1.4249462
14.06800 1.4437366
14.06900 1.4624109
14.07000 1.4809638999999999
14.07100 1.4993908999999999
14.07200 1.5176867
14.07300 1.5358465
14.07400 1.5538652
14.07500 1.5717381999999998
14.07600 1.5894605
14.07700 1.6070273
14.07800 1.6244339
14.07900 1.6416756000000001
14.08000 1.6587481000000002
14.08100 1.6756463999999998
14.08200 1.692366
14.08300 1.7089026
14.08400 1.7252518000000001
14.08500 1.7414089000000001
14.08600 1.7573699000000003
14.08700 1.7731303
14.08800 1.7886857999999999
14.08900 1.8040324
14.09000 1.8191654000000002
14.09100 1.8340811
14.09200 1.8487751000000001
14.09300 1.8632434
14.09400 1.8774817
14.09500 1.8914859999999998
14.09600 1.9052521999999998
14.09700 1.9187764999999999
14.09800 1.9320548
14.09900 1.9450832
14.10000 1.9578578
14.10100 1.9703746000000002
14.10200 1.9826300000000001
14.10300 1.9946203
14.10400 2.0063415
14.10500 2.0177903
14.10600 2.0289628
14.10700 2.0398555
14.10800 2.0504652
14.10900 2.0607883
14.11000 2.0708216000000004
14.11100 2.080562
14.11200 2.0900059
14.11300 2.0991506
14.11400 2.107993
14.11500 2.1165298
14.11600 2.1247584
14.11700 2.132676
14.11800 2.1402797000000002
14.11900 2.1475667
14.12000 2.1545345
14.12100 2.1611803999999997
14.12200 2.1675019
14.12300 2.1734966
14.12400 2.1791620000000003
14.12500 2.1844959
14.12600 2.189496
14.12700 2.1941599999999997
14.12800 2.198486
14.12900 2.2024719000000004
14.13000 2.2061156
14.13100 2.2094150999999997
14.13200 2.2123687
14.13300 2.2149747
14.13400 2.2172313
14.13500 2.219137
14.13600 2.2206903000000002
14.13700 2.2218896
14.13800 2.2227338
14.13900 2.2232214
14.14000 2.2233516
14.14100 2.2231232
14.14200 2.2225352
14.14300 2.2215867
14.14400 2.2202771
14.14500 2.2186056
14.14600 2.2165716
14.14700 2.2141747
14.14800 2.2114143
14.14900 2.2082900999999997
14.15000 2.2048018999999996
14.15100 2.2009491999999997
14.15200 2.196732
14.15300 2.1921502
14.15400 2.1872038
14.15500 2.1818926999999997
14.15600 2.1762167999999997
14.15700 2.1701764
14.15800 2.1637714999999997
14.15900 2.1570025
14.16000 2.1498695000000003
14.16100 2.1423729
14.16200 2.1345131
14.16300 2.1262904999999996
14.16400 2.1177055
14.16500 2.1087591
14.16600 2.0994516
14.16700 2.0897841
14.16800 2.0797573
14.16900 2.0693721000000003
14.17000 2.0586298999999997
14.17100 2.0475317
14.17200 2.0360785999999997
14.17300 2.0242725
14.17400 2.0121144
14.17500 1.9996062
14.17600 1.9867495
14.17700 1.9735460999999999
14.17800 1.959998
14.17900 1.9461069000000002
14.18000 1.9318752000000001
14.18100 1.917305
14.18200 1.9023985
14.18300 1.8871579
14.18400 1.8715856999999998
14.18500 1.8556841000000002
14.18600 1.8394557999999999
14.18700 1.8229031999999998
14.18800 1.8060289
14.18900 1.7888354
14.19000 1.7713256
14.19100 1.753502
14.19200 1.7353673
14.19300 1.7169245
14.19400 1.6981762
14.19500 1.6791253999999998
14.19600 1.6597750000000002
14.19700 1.640128
14.19800 1.6201872
14.19900 1.5999559
14.20000 1.5794374
14.20100 1.5586347
14.20200 1.5375512
14.20300 1.5161902999999999
14.20400 1.4945553999999999
14.20500 1.4726500999999999
14.20600 1.4504781
14.20700 1.4280431
14.20800 1.4053489000000001
14.20900 1.3823995
14.21000 1.359199
14.21100 1.3357514
14.21200 1.3120608
14.21300 1.2881316999999999
14.21400 1.2639683000000002
14.21500 1.239575
14.21600 1.2149563
14.21700 1.1901168
14.21800 1.1650610000000001
14.21900 1.1397935
14.22000 1.1143188
14.22100 1.0886417000000002
14.22200 1.0627667
14.22300 1.0366986999999999
14.22400 1.0104422
14.22500 0.9840019999999999
14.22600 0.9573826599999999
14.22700 0.9305888800000001
14.22800 0.9036253200000001
14.22900 0.8764967300000001
14.23000 0.8492078599999999
14.23100 0.8217633699999999
14.23200 0.7941681
14.23300 0.7664267899999999
14.23400 0.73854425
14.23500 0.71052541
14.23600 0.68237516
14.23700 0.65409853
14.23800 0.6257005
14.23900 0.59718625
14.24000 0.56856088
14.24100 0.53982968
14.24200 0.51099788
14.24300 0.48207090999999996
14.24400 0.45305416
14.24500 0.42395308000000004
14.24600 0.3947732
14.24700 0.36552013
14.24800 0.33619942
14.24900 0.3068167
14.25000 0.27737762
14.25100 0.2478878
14.25200 0.21835288
14.25300 0.18877849000000002
14.25400 0.15917026
14.25500 0.12953376
14.25600 0.099874556
14.25700 0.070198177
14.25800 0.040510111
14.25900 0.010815804
14.26000 -0.018879338
14.26100 -0.048569948
14.26200 -0.07825070099999999
14.26300 -0.10791629999999999
14.26400 -0.13756151
14.26500 -0.16718109
14.26600 -0.19676981
14.26700 -0.22632249000000002
14.26800 -0.25583395999999997
14.26900 -0.28529902999999995
14.27000 -0.3147125
14.27100 -0.34406916
14.27200 -0.37336382
14.27300 -0.40259123999999996
14.27400 -0.43174609999999997
14.27500 -0.46082316
14.27600 -0.48981709
14.27700 -0.51872255
14.27800 -0.5475341300000001
14.27900 -0.57624644
14.28000 -0.60485401
14.28100 -0.6333514600000001
14.28200 -0.66173328
14.28300 -0.68999408
14.28400 -0.71812845
14.28500 -0.74613094
14.28600 -0.77399625
14.28700 -0.80171907
14.28800 -0.8292940400000001
14.28900 -0.85671609
14.29000 -0.88398
14.29100 -0.91108084
14.29200 -0.9380135700000001
14.29300 -0.9647734499999999
14.29400 -0.9913556299999999
14.29500 -1.0177555
14.29600 -1.0439686
14.29700 -1.0699904
14.29800 -1.0958163
14.29900 -1.1214422
14.30000 -1.1468638999999998
14.30100 -1.1720770999999999
14.30200 -1.1970777
14.30300 -1.2218616999999998
14.30400 -1.246425
14.30500 -1.2707637
14.30600 -1.2948736
14.30700 -1.3187506999999998
14.30800 -1.3423911
14.30900 -1.3657909
14.31000 -1.3889459
14.31100 -1.4118522
14.31200 -1.4345058000000002
14.31300 -1.4569027
14.31400 -1.4790389
14.31500 -1.5009103
14.31600 -1.522513
14.31700 -1.5438429999999999
14.31800 -1.5648965000000001
14.31900 -1.5856694
14.32000 -1.606158
14.32100 -1.6263586
14.32200 -1.6462673
14.32300 -1.6658804999999999
14.32400 -1.6851949000000002
14.32500 -1.7042069
14.32600 -1.7229132
14.32700 -1.7413108
14.32800 -1.7593963000000001
14.32900 -1.7771671
14.33000 -1.7946199999999999
14.33100 -1.8117527000000002
14.33200 -1.8285623000000002
14.33300 -1.8450463
14.33400 -1.8612025
14.33500 -1.8770287
14.33600 -1.8925227
14.33700 -1.9076824
14.33800 -1.9225059
14.33900 -1.9369912999999999
14.34000 -1.9511368
14.34100 -1.9649405000000002
14.34200 -1.9784007
14.34300 -1.9915158
14.34400 -2.0042839999999997
14.34500 -2.0167038
14.34600 -2.0287735000000002
14.34700 -2.0404915999999997
14.34800 -2.0518566
14.34900 -2.0628668
14.35000 -2.073521
14.35100 -2.0838173
14.35200 -2.0937544999999997
14.35300 -2.1033313000000002
14.35400 -2.1125464
14.35500 -2.1213982
14.35600 -2.1298859
14.35700 -2.1380082000000002
14.35800 -2.1457642
14.35900 -2.153153
14.36000 -2.1601737
14.36100 -2.1668257
14.36200 -2.1731086
14.36300 -2.1790219
14.36400 -2.1845654
14.36500 -2.1897389
14.36600 -2.1945424
14.36700 -2.1989761
14.36800 -2.2030402000000002
14.36900 -2.2067351
14.37000 -2.2100613
14.37100 -2.2130191
14.37200 -2.2156095000000002
14.37300 -2.217833
14.37400 -2.2196902
14.37500 -2.2211822
14.37600 -2.2223098
14.37700 -2.2230741
14.37800 -2.2234758
14.37900 -2.2235161
14.38000 -2.2231957
14.38100 -2.2225158
14.38200 -2.2214774
14.38300 -2.2200815
14.38400 -2.2183293
14.38500 -2.2162218
14.38600 -2.2137601
14.38700 -2.2109454
14.38800 -2.2077790999999998
14.38900 -2.2042625
14.39000 -2.2003965
14.39100 -2.1961831000000003
14.39200 -2.1916235
14.39300 -2.1867193
14.39400 -2.1814724
14.39500 -2.1758847
14.39600 -2.1699579
14.39700 -2.1636944000000002
14.39800 -2.1570962
14.39900 -2.1501657
14.40000 -2.1429054
14.40100 -2.1353181
14.40200 -2.1274066
14.40300 -2.1191736999999997
14.40400 -2.1106223
14.40500 -2.1017555
14.40600 -2.0925768000000002
14.40700 -2.083089
14.40800 -2.0732958
14.40900 -2.0632004
14.41000 -2.0528065
14.41100 -2.0421173
14.41200 -2.0311365
14.41300 -2.0198673
14.41400 -2.0083135
14.41500 -1.9964783
14.41600 -1.9843652999999999
14.41700 -1.9719778000000001
14.41800 -1.9593192
14.41900 -1.946393
14.42000 -1.9332025
14.42100 -1.9197511999999999
14.42200 -1.9060424
14.42300 -1.892079
14.42400 -1.8778647999999998
14.42500 -1.8634031999999998
14.42600 -1.8486974999999999
14.42700 -1.8337511000000002
14.42800 -1.8185675
14.42900 -1.8031506
14.43000 -1.7875039999999998
14.43100 -1.7716315
14.43200 -1.7555369
14.43300 -1.7392241999999998
14.43400 -1.7226977
14.43500 -1.7059615
14.43600 -1.6890200000000002
14.43700 -1.6718777
14.43800 -1.6545391
14.43900 -1.6370088
14.44000 -1.6192917000000002
14.44100 -1.6013924
14.44200 -1.5833158
14.44300 -1.5650669
14.44400 -1.5466506
14.44500 -1.5280717
14.44600 -1.5093352
14.44700 -1.4904459
14.44800 -1.4714088
14.44900 -1.4522287
14.45000 -1.4329102999999999
14.45100 -1.4134582999999998
14.45200 -1.3938775
14.45300 -1.3741724
14.45400 -1.3543474999999998
14.45500 -1.3344075
14.45600 -1.3143566
14.45700 -1.2941993
14.45800 -1.2739399
14.45900 -1.2535828
14.46000 -1.2331324
14.46100 -1.2125928
14.46200 -1.1919685
14.46300 -1.1712638
14.46400 -1.1504832
14.46500 -1.129631
14.46600 -1.1087118999999999
14.46700 -1.0877303
14.46800 -1.0666909
14.46900 -1.0455984
14.47000 -1.0244575
14.47100 -1.0032733
14.47200 -0.9820505
14.47300 -0.96079428
14.47400 -0.93950955
14.47500 -0.91820154
14.47600 -0.8968753700000001
14.47700 -0.8755361700000001
14.47800 -0.8541891399999999
14.47900 -0.8328393999999999
14.48000 -0.8114921900000001
14.48100 -0.7901525100000001
14.48200 -0.7688255500000001
14.48300 -0.7475162399999999
14.48400 -0.72622946
14.48500 -0.70497007
14.48600 -0.68374281
14.48700 -0.66255224
14.48800 -0.6414029299999999
14.48900 -0.6202993
14.49000 -0.59924563
14.49100 -0.5782461299999999
14.49200 -0.55730492
14.49300 -0.5364260200000001
14.49400 -0.51561343
14.49500 -0.49487101
14.49600 -0.47420259000000003
14.49700 -0.45361202
14.49800 -0.43310309
14.49900 -0.41267956
14.50000 -0.39234525
14.50100 -0.37210395
14.50200 -0.35195951
14.50300 -0.33191582000000003
14.50400 -0.31197676
14.50500 -0.2921463
14.50600 -0.27242841
14.50700 -0.25282709
14.50800 -0.23334641
14.50900 -0.21399042999999998
14.51000 -0.19476322
14.51100 -0.17566885999999998
14.51200 -0.1567114
14.51300 -0.13789488
14.51400 -0.11922327999999999
14.51500 -0.10070053
14.51600 -0.082330481
14.51700 -0.064116885
14.51800 -0.046063407
14.51900 -0.028173598999999997
14.52000 -0.010450895
14.52100 0.0071013965
14.52200 0.024480098999999998
14.52300 0.041682162999999994
14.52400 0.058704666999999995
14.52500 0.07554482400000001
14.52600 0.09219996300000001
14.52700 0.10866751999999999
14.52800 0.12494505
14.52900 0.14103019
14.53000 0.15692066000000002
14.53100 0.17261425
14.53200 0.18810879
14.53300 0.20340219999999998
14.53400 0.21849237
14.53500 0.23337725999999998
14.53600 0.24805481
14.53700 0.262523
14.53800 0.27677978000000003
14.53900 0.2908231
14.54000 0.30465091
14.54100 0.31826117
14.54200 0.33165177
14.54300 0.34482067
14.54400 0.35776582
14.54500 0.37048519999999996
14.54600 0.38297676999999997
14.54700 0.39523859
14.54800 0.40726871
14.54900 0.41906526
14.55000 0.43062652
14.55100 0.44195075
14.55200 0.45303642000000005
14.55300 0.46388204
14.55400 0.47448627
14.55500 0.48484793
14.55600 0.49496591
14.55700 0.50483928
14.55800 0.51446729
14.55900 0.5238492499999999
14.56000 0.53298464
14.56100 0.54187309
14.56200 0.55051432
14.56300 0.55890819
14.56400 0.5670546599999999
14.56500 0.5749537100000001
14.56600 0.5826055099999999
14.56700 0.59001017
14.56800 0.59716799
14.56900 0.60407915
14.57000 0.6107439800000001
14.57100 0.61716279
14.57200 0.62333588
14.57300 0.6292635599999999
14.57400 0.63494612
14.57500 0.64038392
14.57600 0.6455772599999999
14.57700 0.65052644
14.57800 0.65523186
14.57900 0.65969382
14.58000 0.66391272
14.58100 0.667889
14.58200 0.67162309
14.58300 0.67511555
14.58400 0.67836703
14.58500 0.6813781799999999
14.58600 0.6841497999999999
14.58700 0.68668281
14.58800 0.68897819
14.58900 0.69103711
14.59000 0.69286083
14.59100 0.69445074
14.59200 0.6958083700000001
14.59300 0.69693536
14.59400 0.69783353
14.59500 0.69850469
14.59600 0.69895089
14.59700 0.69917422
14.59800 0.69917687
14.59900 0.69896108
14.60000 0.69852923
14.60100 0.6978836399999999
14.60200 0.69702677
14.60300 0.6959611099999999
14.60400 0.69468911
14.60500 0.69321329
14.60600 0.69153612
14.60700 0.68966011
14.60800 0.6875877699999999
14.60900 0.68532159
14.61000 0.68286401
14.61100 0.68021757
14.61200 0.67738467
14.61300 0.6743678399999999
14.61400 0.67116953
14.61500 0.66779228
14.61600 0.6642386299999999
14.61700 0.66051115
14.61800 0.6566124
14.61900 0.65254513
14.62000 0.64831204
14.62100 0.64391596
14.62200 0.63935979
14.62300 0.63464646
14.62400 0.62977914
14.62500 0.6247609399999999
14.62600 0.61959513
14.62700 0.6142851
14.62800 0.60883425
14.62900 0.60324618
14.63000 0.59752446
14.63100 0.59167282
14.63200 0.58569503
14.63300 0.57959487
14.63400 0.5733761900000001
14.63500 0.56704287
14.63600 0.5605987699999999
14.63700 0.55404785
14.63800 0.54739397
14.63900 0.54064104
14.64000 0.53379298
14.64100 0.5268535599999999
14.64200 0.51982664
14.64300 0.51271603
14.64400 0.50552548
14.64500 0.4982587
14.64600 0.49091941
14.64700 0.48351130000000003
14.64800 0.47603804
14.64900 0.46850326
14.65000 0.46091060999999994
14.65100 0.45326374999999997
14.65200 0.44556637
14.65300 0.43782214999999997
14.65400 0.43003475
14.65500 0.42220796000000005
14.65600 0.41434560000000004
14.65700 0.40645152000000007
14.65800 0.39852960000000004
14.65900 0.39058377
14.66000 0.38261802
14.66100 0.37463643
14.66200 0.36664309
14.66300 0.35864217
14.66400 0.35063785
14.66500 0.34263434
14.66600 0.33463589
14.66700 0.32664675
14.66800 0.31867118
14.66900 0.31071345
14.67000 0.30277781000000004
14.67100 0.29486846
14.67200 0.28698961
14.67300 0.27914539
14.67400 0.2713399
14.67500 0.26357721
14.67600 0.25586127
14.67700 0.24819604999999997
14.67800 0.24058539
14.67900 0.23303313999999997
14.68000 0.22554302
14.68100 0.21811875
14.68200 0.21076398
14.68300 0.20348232
14.68400 0.19627732999999997
14.68500 0.18915256
14.68600 0.18211151
14.68700 0.17515771
14.68800 0.16829463
14.68900 0.16152576999999999
14.69000 0.1548546
14.69100 0.14828463
14.69200 0.14181936
14.69300 0.13546228
14.69400 0.12921693
14.69500 0.12308683999999999
14.69600 0.11707554
14.69700 0.11118655000000001
14.69800 0.10542342
14.69900 0.099789666
14.70000 0.09428879100000001
14.70100 0.088924274
14.70200 0.083699555
14.70300 0.07861803199999999
14.70400 0.07368306399999999
14.70500 0.06889793999999999
14.70600 0.064265891
14.70700 0.059790077000000004
14.70800 0.05547358300000001
14.70900 0.051319413
14.71000 0.047330486
14.71100 0.043509642
14.71200 0.039859634
14.71300 0.036383135000000004
14.71400 0.033082732
14.71500 0.029960935
14.71600 0.027020185
14.71700 0.024262854
14.71800 0.021691243
14.71900 0.019307602
14.72000 0.017114122
14.72100 0.015112948
14.72200 0.013306185000000002
14.72300 0.011695897
14.72400 0.010284112
14.72500 0.009072831699999999
14.72600 0.0080640275
14.72700 0.007259642699999999
14.72800 0.0066615932000000004
14.72900 0.0062717685
14.73000 0.0060920273
14.73100 0.0061241946000000005
14.73200 0.006370060899999999
14.73300 0.0068313748
14.73400 0.0075098367000000004
14.73500 0.008407096900000001
14.73600 0.0095247437
14.73700 0.010864302
14.73800 0.012427225
14.73900 0.014214886
14.74000 0.016228574
14.74100 0.018469491999999997
14.74200 0.020938746
14.74300 0.023637348
14.74400 0.026566209000000004
14.74500 0.029726143
14.74600 0.033117863
14.74700 0.036741985
14.74800 0.040599034
14.74900 0.044689444
14.75000 0.049013563
14.75100 0.053571665
14.75200 0.058363942999999995
14.75300 0.063390535
14.75400 0.068651518
14.75500 0.074146909
14.75600 0.079876691
14.75700 0.085840799
14.75800 0.092039141
14.75900 0.09847158799999998
14.76000 0.10513797999999999
14.76100 0.11203814000000001
14.76200 0.11917185
14.76300 0.12653887
14.76400 0.13413891
14.76500 0.14197169
14.76600 0.15003681
14.76700 0.15833389
14.76800 0.16686247
14.76900 0.17562202
14.77000 0.18461195
14.77100 0.19383159
14.77200 0.20328017
14.77300 0.2129569
14.77400 0.22286079
14.77500 0.23299083
14.77600 0.24334589999999998
14.77700 0.25392476999999997
14.77800 0.26472611
14.77900 0.27574848
14.78000 0.28699036
14.78100 0.2984501
14.78200 0.31012599
14.78300 0.32201624
14.78400 0.33411891
14.78500 0.34643207000000004
14.78600 0.35895365
14.78700 0.37168154999999997
14.78800 0.38461359
14.78900 0.39774757
14.79000 0.41108116999999994
14.79100 0.42461208
14.79200 0.43833791
14.79300 0.45225630000000006
14.79400 0.46636480999999996
14.79500 0.48066098
14.79600 0.4951423
14.79700 0.50980621
14.79800 0.52465019
14.79900 0.53967158
14.80000 0.5548678300000001
14.80100 0.57023624
14.80200 0.5857740499999999
14.80300 0.6014785699999999
14.80400 0.61734696
14.80500 0.63337637
14.80600 0.64956388
14.80700 0.66590649
14.80800 0.68240114
14.80900 0.6990447599999999
14.81000 0.71583414
14.81100 0.73276595
14.81200 0.74983691
14.81300 0.76704356
14.81400 0.7843824100000001
14.81500 0.8018499199999999
14.81600 0.81944242
14.81700 0.83715618
14.81800 0.85498746
14.81900 0.8729324700000001
14.82000 0.89098737
14.82100 0.90914825
14.82200 0.92741121
14.82300 0.94577232
14.82400 0.96422769
14.82500 0.9827733
14.82600 1.0014053
14.82700 1.0201195
14.82800 1.0389123
14.82900 1.0577794999999999
14.83000 1.0767172999999999
14.83100 1.0957217
14.83200 1.1147887
14.83300 1.1339146
14.83400 1.1530953
14.83500 1.1723268
14.83600 1.1916052
14.83700 1.2109264
14.83800 1.2302864
14.83900 1.2496812
14.84000 1.2691067
14.84100 1.2885585
14.84200 1.3080326
14.84300 1.3275245
14.84400 1.34703
14.84500 1.3665444
14.84600 1.3860635
14.84700 1.4055827
14.84800 1.4250973
14.84900 1.4446028
14.85000 1.4640944
14.85100 1.4835676
14.85200 1.5030175
14.85300 1.5224395
14.85400 1.5418289
14.85500 1.561181
14.85600 1.5804908999999998
14.85700 1.5997542
14.85800 1.6189661000000002
14.85900 1.6381218999999998
14.86000 1.6572174
14.86100 1.6762478
14.86200 1.6952088
14.86300 1.7140958000000002
14.86400 1.7329048
14.86500 1.7516313
14.86600 1.7702711999999998
14.86700 1.7888201
14.86800 1.8072740999999999
14.86900 1.8256290000000002
14.87000 1.8438807000000002
14.87100 1.8620251
14.87200 1.8800583
14.87300 1.8979759999999999
14.87400 1.9157743
14.87500 1.9334490999999998
14.87600 1.9509966
14.87700 1.9684123000000002
14.87800 1.985692
14.87900 2.0028317
14.88000 2.0198272999999998
14.88100 2.0366741
14.88200 2.0533681
14.88300 2.0699048
14.88400 2.0862801
14.88500 2.1024894
14.88600 2.1185283
14.88700 2.1343924
14.88800 2.1500774
14.88900 2.1655789000000003
14.89000 2.1808926
14.89100 2.1960143000000003
14.89200 2.2109397
14.89300 2.2256646
14.89400 2.2401851
14.89500 2.2544971
14.89600 2.2685967000000002
14.89700 2.2824803
14.89800 2.2961441
14.89900 2.3095846
14.90000 2.3227984
14.90100 2.3357822
14.90200 2.3485325
14.90300 2.3610463000000004
14.90400 2.3733204
14.90500 2.385352
14.90600 2.3971379
14.90700 2.4086753
14.90800 2.4199612
14.90900 2.4309928000000003
14.91000 2.441767
14.91100 2.4522813
14.91200 2.4625326999999997
14.91300 2.4725186
14.91400 2.4822357999999998
14.91500 2.4916817
14.91600 2.5008533
14.91700 2.5097479999999996
14.91800 2.5183627
14.91900 2.5266947
14.92000 2.5347412
14.92100 2.5424993
14.92200 2.5499662
14.92300 2.5571397
14.92400 2.5640167
14.92500 2.5705948
14.92600 2.5768718
14.92700 2.5828450999999997
14.92800 2.5885124
14.92900 2.5938718
14.93000 2.598921
14.93100 2.6036582999999998
14.93200 2.6080819
14.93300 2.6121899
14.93400 2.6159812000000002
14.93500 2.6194539
14.93600 2.622607
14.93700 2.6254391
14.93800 2.627949
14.93900 2.630136
14.94000 2.6319988
14.94100 2.6335366
14.94200 2.6347486
14.94300 2.6356341
14.94400 2.6361922
14.94500 2.636422
14.94600 2.6363231000000003
14.94700 2.6358947
14.94800 2.6351362
14.94900 2.6340467999999997
14.95000 2.6326258
14.95100 2.6308727
14.95200 2.6287867
14.95300 2.6263673
14.95400 2.6236137
14.95500 2.6205257
14.95600 2.6171025
14.95700 2.6133439000000003
14.95800 2.6092492
14.95900 2.6048183
14.96000 2.6000511
14.96100 2.5949474
14.96200 2.5895074
14.96300 2.5837312
14.96400 2.5776189
14.96500 2.5711711000000004
14.96600 2.5643885
14.96700 2.5572717
14.96800 2.5498217
14.96900 2.5420393999999997
14.97000 2.5339259
14.97100 2.5254822999999997
14.97200 2.5167102
14.97300 2.5076108
14.97400 2.4981858
14.97500 2.4884367000000003
14.97600 2.478365
14.97700 2.4679726
14.97800 2.4572611
14.97900 2.4462322000000003
14.98000 2.4348877
14.98100 2.4232293
14.98200 2.4112586
14.98300 2.3989776000000003
14.98400 2.3863878
14.98500 2.373491
14.98600 2.3602890000000003
14.98700 2.3467835
14.98800 2.3329763
14.98900 2.3188690000000003
14.99000 2.3044636
14.99100 2.289762
14.99200 2.2747658
14.99300 2.2594774
14.99400 2.2438986
14.99500 2.2280317000000003
14.99600 2.2118789999999997
14.99700 2.1954428000000004
14.99800 2.1787256
14.99900 2.1617300999999998
15.00000 2.1444589
15.00100 2.126915
15.00200 2.1091012
15.00300 2.0910207
15.00400 2.0726768
15.00500 2.0540727000000003
15.00600 2.035212
15.00700 2.0160981000000002
15.00800 1.9967346000000001
15.00900 1.9771252
15.01000 1.9572737
15.01100 1.9371836999999998
15.01200 1.9168591
15.01300 1.8963035
15.01400 1.8755209
15.01500 1.8545151
15.01600 1.8332897000000001
15.01700 1.8118486
15.01800 1.7901955
15.01900 1.7683339999999999
15.02000 1.7462680000000002
15.02100 1.724001
15.02200 1.7015366
15.02300 1.6788784
15.02400 1.6560301
15.02500 1.6329953000000001
15.02600 1.6097775
15.02700 1.5863804
15.02800 1.5628077
15.02900 1.5390632
15.03000 1.5151506000000001
15.03100 1.4910739
15.03200 1.4668369
15.03300 1.4424436
15.03400 1.4178982
15.03500 1.3932049
15.03600 1.368368
15.03700 1.3433919
15.03800 1.3182810999999999
15.03900 1.2930401
15.04000 1.2676734
15.04100 1.2421859
15.04200 1.2165822
15.04300 1.1908671
15.04400 1.1650453
15.04500 1.1391217
15.04600 1.1131010000000001
15.04700 1.086988
15.04800 1.0607875
15.04900 1.0345042
15.05000 1.0081427
15.05100 0.98170778
15.05200 0.9552040100000001
15.05300 0.9286359
15.05400 0.90200799
15.05500 0.87532476
15.05600 0.8485905800000001
15.05700 0.82180984
15.05800 0.79498701
15.05900 0.76812631
15.06000 0.7412321399999999
15.06100 0.71430877
15.06200 0.68736053
15.06300 0.66039176
15.06400 0.63340678
15.06500 0.60640997
15.06600 0.57940576
15.06700 0.55239857
15.06800 0.52539287
15.06900 0.49839318
15.07000 0.47140401
15.07100 0.44443002
15.07200 0.41747577
15.07300 0.39054595000000003
15.07400 0.36364524
15.07500 0.33677833
15.07600 0.3099499
15.07700 0.28316467
15.07800 0.25642731
15.07900 0.22974249
15.08000 0.20311482
15.08100 0.17654886
15.08200 0.15004916000000001
15.08300 0.12362017
15.08400 0.09726627
15.08500 0.070991763
15.08600 0.044800877
15.08700 0.018697745999999998
15.08800 -0.0073135801
15.08900 -0.033229135
15.09000 -0.059045036
15.09100 -0.084757473
15.09200 -0.11036271
15.09300 -0.13585709
15.09400 -0.16123698
15.09500 -0.18649881
15.09600 -0.21163905
15.09700 -0.23665421
15.09800 -0.26154078
15.09900 -0.28629526
15.10000 -0.31091420000000003
15.10100 -0.33539408
15.10200 -0.3597314
15.10300 -0.38392267
15.10400 -0.40796436
15.10500 -0.43185293
15.10600 -0.4555848
15.10700 -0.47915643
15.10800 -0.50256429
15.10900 -0.5258048399999999
15.11000 -0.54887454
15.11100 -0.5717698999999999
15.11200 -0.5944874600000001
15.11300 -0.61702384
15.11400 -0.63937572
15.11500 -0.6615398
15.11600 -0.68351296
15.11700 -0.7052920300000001
15.11800 -0.7268740800000001
15.11900 -0.74825617
15.12000 -0.76943552
15.12100 -0.79040946
15.12200 -0.8111753500000001
15.12300 -0.83173076
15.12400 -0.85207336
15.12500 -0.8722009100000001
15.12600 -0.89211119
15.12700 -0.91180205
15.12800 -0.9312716299999999
15.12900 -0.95051788
15.13000 -0.96953902
15.13100 -0.98833321
15.13200 -1.0068987
15.13300 -1.0252339
15.13400 -1.0433370000000002
15.13500 -1.0612065
15.13600 -1.0788407
15.13700 -1.096238
15.13800 -1.1133969000000001
15.13900 -1.1303158
15.14000 -1.1469932999999999
15.14100 -1.1634278
15.14200 -1.1796179
15.14300 -1.1955622000000001
15.14400 -1.2112592
15.14500 -1.2267076
15.14600 -1.2419062
15.14700 -1.2568535
15.14800 -1.2715486
15.14900 -1.2859901
15.15000 -1.3001772999999999
15.15100 -1.3141089
15.15200 -1.3277843
15.15300 -1.3412024999999999
15.15400 -1.354363
15.15500 -1.3672652
15.15600 -1.3799086
15.15700 -1.3922929000000002
15.15800 -1.4044177999999998
15.15900 -1.4162832
15.16000 -1.4278891
15.16100 -1.4392354
15.16200 -1.4503223
15.16300 -1.4611501
15.16400 -1.4717190999999998
15.16500 -1.4820295
15.16600 -1.492082
15.16700 -1.5018768999999998
15.16800 -1.5114147
15.16900 -1.5206960999999999
15.17000 -1.5297216
15.17100 -1.538492
15.17200 -1.5470078
15.17300 -1.5552698
15.17400 -1.5632785999999999
15.17500 -1.5710352
15.17600 -1.5785402
15.17700 -1.5857944
15.17800 -1.5927989
15.17900 -1.5995543
15.18000 -1.6060617
15.18100 -1.6123218000000001
15.18200 -1.618336
15.18300 -1.6241051
15.18400 -1.6296305
15.18500 -1.6349132999999998
15.18600 -1.6399549
15.18700 -1.6447566
15.18800 -1.6493199
15.18900 -1.6536463000000001
15.19000 -1.6577376000000001
15.19100 -1.6615952999999999
15.19200 -1.6652215000000001
15.19300 -1.6686181000000002
15.19400 -1.6717868
15.19500 -1.6747298000000002
15.19600 -1.6774491999999999
15.19700 -1.6799473999999999
15.19800 -1.6822264
15.19900 -1.6842887000000002
15.20000 -1.6861364
15.20100 -1.6877722000000002
15.20200 -1.6891984
15.20300 -1.6904175000000001
15.20400 -1.6914320999999999
15.20500 -1.6922446
15.20600 -1.6928576
15.20700 -1.6932737
15.20800 -1.6934953999999998
15.20900 -1.6935254
15.21000 -1.6933661
15.21100 -1.6930204
15.21200 -1.6924907
15.21300 -1.6917799
15.21400 -1.6908904999999999
15.21500 -1.6898254000000001
15.21600 -1.6885873
15.21700 -1.6871789000000001
15.21800 -1.6856031
15.21900 -1.6838631
15.22000 -1.6819613
15.22100 -1.6799009999999999
15.22200 -1.6776854
15.22300 -1.6753174
15.22400 -1.6728004
15.22500 -1.6701374000000002
15.22600 -1.6673319
15.22700 -1.6643871000000001
15.22800 -1.6613064
15.22900 -1.6580933999999998
15.23000 -1.6547513999999999
15.23100 -1.6512841
15.23200 -1.6476950000000001
15.23300 -1.6439876
15.23400 -1.6401654
15.23500 -1.6362321
15.23600 -1.6321912
15.23700 -1.6280465000000002
15.23800 -1.6238015000000001
15.23900 -1.6194597000000002
15.24000 -1.6150247
15.24100 -1.6105
15.24200 -1.605889
15.24300 -1.6011952999999999
15.24400 -1.5964223
15.24500 -1.5915735
15.24600 -1.5866522
15.24700 -1.5816618
15.24800 -1.5766056000000002
15.24900 -1.5714871
15.25000 -1.5663094999999998
15.25100 -1.5610761000000002
15.25200 -1.5557904
15.25300 -1.5504555999999998
15.25400 -1.5450751
15.25500 -1.5396524999999999
15.25600 -1.5341911
15.25700 -1.5286942
15.25800 -1.5231654000000001
15.25900 -1.5176082
15.26000 -1.5120261
15.26100 -1.5064227
15.26200 -1.5008016000000002
15.26300 -1.4951664999999998
15.26400 -1.4895208
15.26500 -1.4838683
15.26600 -1.4782127
15.26700 -1.4725575
15.26800 -1.4669064
15.26900 -1.461263
15.27000 -1.4556309
15.27100 -1.4500136000000001
15.27200 -1.4444146999999998
15.27300 -1.4388377
15.27400 -1.4332859999999998
15.27500 -1.4277629
15.27600 -1.4222718
15.27700 -1.416816
15.27800 -1.4113987
15.27900 -1.406023
15.28000 -1.4006921
15.28100 -1.3954090000000001
15.28200 -1.3901767
15.28300 -1.3849982
15.28400 -1.3798764
15.28500 -1.3748143000000002
15.28600 -1.3698146
15.28700 -1.3648802
15.28800 -1.360014
15.28900 -1.3552187
15.29000 -1.3504972
15.29100 -1.3458520999999999
15.29200 -1.3412863000000002
15.29300 -1.3368023999999998
15.29400 -1.3324033000000002
15.29500 -1.3280916999999999
15.29600 -1.3238702
15.29700 -1.3197415000000001
15.29800 -1.3157082
15.29900 -1.3117729999999999
15.30000 -1.3079383999999998
15.30100 -1.3042072
15.30200 -1.3005816
15.30300 -1.2970642
15.30400 -1.2936573
15.30500 -1.2903634000000002
15.30600 -1.2871846
15.30700 -1.2841230000000001
15.30800 -1.281181
15.30900 -1.2783605
15.31000 -1.2756634
15.31100 -1.2730916
15.31200 -1.2706469999999999
15.31300 -1.2683312
15.31400 -1.266146
15.31500 -1.2640928
15.31600 -1.2621731
15.31700 -1.2603885000000001
15.31800 -1.2587403000000001
15.31900 -1.2572297
15.32000 -1.255858
15.32100 -1.2546264999999999
15.32200 -1.2535363000000002
15.32300 -1.2525883999999998
15.32400 -1.2517842
15.32500 -1.2511246999999999
15.32600 -1.2506108
15.32700 -1.2502437
15.32800 -1.2500243
15.32900 -1.2499538
15.33000 -1.2500331999999998
15.33100 -1.2502634000000001
15.33200 -1.2506453
15.33300 -1.25118
15.33400 -1.2518683
15.33500 -1.252711
15.33600 -1.2537090000000002
15.33700 -1.254863
15.33800 -1.2561738
15.33900 -1.2576418
15.34000 -1.2592677
15.34100 -1.2610518
15.34200 -1.2629945999999999
15.34300 -1.2650962
15.34400 -1.2673568
15.34500 -1.2697764999999999
15.34600 -1.2723552
15.34700 -1.2750927
15.34800 -1.2779889
15.34900 -1.2810432
15.35000 -1.2842554000000002
15.35100 -1.2876248
15.35200 -1.2911508
15.35300 -1.2948328
15.35400 -1.29867
15.35500 -1.3026617
15.35600 -1.3068069
15.35700 -1.3111048
15.35800 -1.3155546
15.35900 -1.3201552
15.36000 -1.3249058
15.36100 -1.3298052
15.36200 -1.3348525
15.36300 -1.3400466999999998
15.36400 -1.3453867
15.36500 -1.3508716
15.36600 -1.3565
15.36700 -1.362271
15.36800 -1.3681832999999999
15.36900 -1.3742357
15.37000 -1.3804272
15.37100 -1.3867562
15.37200 -1.3932214
15.37300 -1.3998214
15.37400 -1.4065547
15.37500 -1.4134197
15.37600 -1.4204146
15.37700 -1.4275379
15.37800 -1.4347876000000002
15.37900 -1.4421618
15.38000 -1.4496583
15.38100 -1.4572752
15.38200 -1.4650102
15.38300 -1.472861
15.38400 -1.4808253
15.38500 -1.4889006999999999
15.38600 -1.4970848
15.38700 -1.505375
15.38800 -1.5137688
15.38900 -1.5222637
15.39000 -1.5308570000000001
15.39100 -1.5395463
15.39200 -1.5483288
15.39300 -1.5572021
15.39400 -1.5661635
15.39500 -1.5752104999999998
15.39600 -1.5843406
15.39700 -1.5935514000000002
15.39800 -1.6028404
15.39900 -1.6122049
15.40000 -1.6216424999999999
15.40100 -1.6311508
15.40200 -1.6407272000000002
15.40300 -1.6503692
15.40400 -1.6600743000000002
15.40500 -1.6698397999999999
15.40600 -1.6796631999999998
15.40700 -1.6895417
15.40800 -1.6994723999999999
15.40900 -1.7094525999999999
15.41000 -1.7194794
15.41100 -1.7295497
15.41200 -1.7396603
15.41300 -1.7498079999999998
15.41400 -1.7599897
15.41500 -1.7702021
15.41600 -1.7804414000000002
15.41700 -1.7907044
15.41800 -1.8009875000000002
15.41900 -1.8112871999999998
15.42000 -1.8215997000000002
15.42100 -1.8319215999999998
15.42200 -1.842249
15.42300 -1.8525785
15.42400 -1.8629063000000001
15.42500 -1.8732289
15.42600 -1.8835426999999998
15.42700 -1.8938443
15.42800 -1.9041302
15.42900 -1.9143969
15.43000 -1.9246411
15.43100 -1.9348593
15.43200 -1.9450484000000001
15.43300 -1.955205
15.43400 -1.9653263
15.43500 -1.9754087999999999
15.43600 -1.9854495
15.43700 -1.9954454
15.43800 -2.0053934
15.43900 -2.0152904
15.44000 -2.0251332
15.44100 -2.0349188000000002
15.44200 -2.044644
15.44300 -2.0543057
15.44400 -2.0639006
15.44500 -2.0734254
15.44600 -2.0828767000000004
15.44700 -2.0922512
15.44800 -2.1015454
15.44900 -2.1107557999999997
15.45000 -2.1198791000000003
15.45100 -2.1289114000000002
15.45200 -2.1378493
15.45300 -2.146689
15.45400 -2.1554271
15.45500 -2.1640597
15.45600 -2.1725833
15.45700 -2.1809945
15.45800 -2.1892896
15.45900 -2.1974651
15.46000 -2.2055175
15.46100 -2.2134436
15.46200 -2.2212401
15.46300 -2.228904
15.46400 -2.2364318
15.46500 -2.243821
15.46600 -2.2510683
15.46700 -2.2581711
15.46800 -2.2651266
15.46900 -2.2719322
15.47000 -2.2785851999999998
15.47100 -2.2850832000000003
15.47200 -2.2914236
15.47300 -2.2976041
15.47400 -2.3036221
15.47500 -2.3094753
15.47600 -2.3151612
15.47700 -2.3206774
15.47800 -2.3260217
15.47900 -2.3311915
15.48000 -2.3361845
15.48100 -2.3409981
15.48200 -2.3456302
15.48300 -2.3500778
15.48400 -2.3543388
15.48500 -2.3584105
15.48600 -2.3622904
15.48700 -2.365976
15.48800 -2.3694649
15.48900 -2.3727547
15.49000 -2.3758428
15.49100 -2.3787269
15.49200 -2.3814049
15.49300 -2.3838742
15.49400 -2.3861328
15.49500 -2.3881786
15.49600 -2.3900095
15.49700 -2.3916239
15.49800 -2.3930198
15.49900 -2.3941955
15.50000 -2.3951495
15.50100 -2.3958806
15.50200 -2.3963872
15.50300 -2.3966681
15.50400 -2.3967221
15.50500 -2.3965484
15.50600 -2.3961458
15.50700 -2.3955135
15.50800 -2.3946505
15.50900 -2.3935562
15.51000 -2.3922298
15.51100 -2.3906706
15.51200 -2.3888778
15.51300 -2.3868507
15.51400 -2.3845885
15.51500 -2.3820905
15.51600 -2.379356
15.51700 -2.3763841
15.51800 -2.3731742000000002
15.51900 -2.3697255
15.52000 -2.3660373
15.52100 -2.3621087999999997
15.52200 -2.3579391000000003
15.52300 -2.3535276
15.52400 -2.3488736
15.52500 -2.3439763
15.52600 -2.3388354
15.52700 -2.3334503
15.52800 -2.3278206999999997
15.52900 -2.3219461
15.53000 -2.3158265
15.53100 -2.3094619
15.53200 -2.3028521
15.53300 -2.2959976
15.53400 -2.2888985
15.53500 -2.2815553
15.53600 -2.2739688
15.53700 -2.2661395
15.53800 -2.2580683
15.53900 -2.2497561
15.54000 -2.2412037
15.54100 -2.2324124000000003
15.54200 -2.2233833
15.54300 -2.2141173
15.54400 -2.2046159999999997
15.54500 -2.1948805
15.54600 -2.1849119999999997
15.54700 -2.1747118
15.54800 -2.1642812
15.54900 -2.1536214
15.55000 -2.1427337
15.55100 -2.1316193
15.55200 -2.1202793
15.55300 -2.1087151
15.55400 -2.0969277
15.55500 -2.0849185
15.55600 -2.0726886
15.55700 -2.060239
15.55800 -2.0475714
15.55900 -2.0346869
15.56000 -2.0215867
15.56100 -2.0082725
15.56200 -1.9947456
15.56300 -1.9810077
15.56400 -1.9670602
15.56500 -1.952905
15.56600 -1.9385442
15.56700 -1.9239794000000001
15.56800 -1.9092130999999999
15.56900 -1.8942472
15.57000 -1.8790840999999998
15.57100 -1.8637262
15.57200 -1.8481760999999999
15.57300 -1.8324364
15.57400 -1.8165099
15.57500 -1.8003991000000001
15.57600 -1.7841071
15.57700 -1.7676366
15.57800 -1.7509907000000002
15.57900 -1.7341723999999998
15.58000 -1.7171845000000001
15.58100 -1.7000299
15.58200 -1.6827117999999999
15.58300 -1.6652329000000001
15.58400 -1.6475962
15.58500 -1.6298046
15.58600 -1.6118607999999999
15.58700 -1.5937679
15.58800 -1.5755285
15.58900 -1.5571453000000002
15.59000 -1.5386212
15.59100 -1.5199589
15.59200 -1.501161
15.59300 -1.4822305
15.59400 -1.4631699999999999
15.59500 -1.4439822
15.59600 -1.4246701000000002
15.59700 -1.4052367
15.59800 -1.3856848
15.59900 -1.3660175
15.60000 -1.3462379
15.60100 -1.3263492
15.60200 -1.3063546000000001
15.60300 -1.2862576000000001
15.60400 -1.2660616
15.60500 -1.2457700999999999
15.60600 -1.2253867
15.60700 -1.2049151
15.60800 -1.1843588
15.60900 -1.1637217
15.61000 -1.1430076
15.61100 -1.1222202000000001
15.61200 -1.1013633999999999
15.61300 -1.0804407999999999
15.61400 -1.0594564000000002
15.61500 -1.0384137999999998
15.61600 -1.0173168
15.61700 -0.99616908
15.61800 -0.97497432
15.61900 -0.9537360599999999
15.62000 -0.93245786
15.62100 -0.91114314
15.62200 -0.8897954600000001
15.62300 -0.86841816
15.62400 -0.8470146
15.62500 -0.82558813
15.62600 -0.80414191
15.62700 -0.7826793000000001
15.62800 -0.76120347
15.62900 -0.73971762
15.63000 -0.71822498
15.63100 -0.6967288
15.63200 -0.67523229
15.63300 -0.6537387100000001
15.63400 -0.63225138
15.63500 -0.61077359
15.63600 -0.5893087499999999
15.63700 -0.5678602500000001
15.63800 -0.54643154
15.63900 -0.52502616
15.64000 -0.5036477
15.64100 -0.48229969
15.64200 -0.46098582
15.64300 -0.4397097
15.64400 -0.41847504
15.64500 -0.39728549
15.64600 -0.37614474999999997
15.64700 -0.35505646
15.64800 -0.33402429
15.64900 -0.31305179
15.65000 -0.29214253
15.65100 -0.27129999
15.65200 -0.25052757000000003
15.65300 -0.2298286
15.65400 -0.20920632
15.65500 -0.18866393
15.65600 -0.16820447
15.65700 -0.14783095000000002
15.65800 -0.12754628
15.65900 -0.10735326999999999
15.66000 -0.08725471
15.66100 -0.067253277
15.66200 -0.047351618
15.66300 -0.027552337
15.66400 -0.0078580073
15.66500 0.011728825
15.66600 0.031205624999999997
15.66700 0.050569861
15.66800 0.069818995
15.66900 0.088950479
15.67000 0.10796175
15.67100 0.12685021999999999
15.67200 0.14561329
15.67300 0.16424833
15.67400 0.18275271
15.67500 0.20112377
15.67600 0.21935888
15.67700 0.23745536
15.67800 0.25541058
15.67900 0.27322194
15.68000 0.29088682
15.68100 0.30840270000000003
15.68200 0.32576709000000004
15.68300 0.34297756
15.68400 0.36003175000000004
15.68500 0.37692743
15.68600 0.39366241999999996
15.68700 0.4102346
15.68800 0.42664208000000003
15.68900 0.44288295
15.69000 0.45895548999999997
15.69100 0.47485805000000003
15.69200 0.49058911000000005
15.69300 0.50614723
15.69400 0.52153105
15.69500 0.5367393100000001
15.69600 0.55177091
15.69700 0.56662466
15.69800 0.5812996100000001
15.69900 0.5957947100000001
15.70000 0.610109
15.70100 0.6242415400000001
15.70200 0.63819145
15.70300 0.65195779
15.70400 0.66553969
15.70500 0.6789362099999999
15.70600 0.6921463600000001
15.70700 0.70516928
15.70800 0.71800398
15.70900 0.7306495199999999
15.71000 0.7431049399999999
15.71100 0.75536924
15.71200 0.76744147
15.71300 0.77932067
15.71400 0.7910059800000001
15.71500 0.80249654
15.71600 0.8137915299999999
15.71700 0.82489019
15.71800 0.8357917899999999
15.71900 0.8464958499999999
15.72000 0.8570018199999999
15.72100 0.86730933
15.72200 0.8774181799999999
15.72300 0.88732811
15.72400 0.8970391899999999
15.72500 0.90655144
15.72600 0.9158650399999999
15.72700 0.92498027
15.72800 0.9338975899999999
15.72900 0.94261738
15.73000 0.9511402800000001
15.73100 0.95946686
15.73200 0.9675977800000001
15.73300 0.97553385
15.73400 0.9832757500000001
15.73500 0.99082431
15.73600 0.99818036
15.73700 1.0053447
15.73800 1.0123179
15.73900 1.0191010999999999
15.74000 1.0256949
15.74100 1.0321001
15.74200 1.0383174
15.74300 1.0443476
15.74400 1.0501915
15.74500 1.0558497
15.74600 1.0613231
15.74700 1.0666124000000001
15.74800 1.0717182
15.74900 1.0766417000000001
15.75000 1.0813835
15.75100 1.0859448
15.75200 1.0903263
15.75300 1.0945293999999999
15.75400 1.0985551
15.75500 1.1024048
15.75600 1.1060797
15.75700 1.1095812999999999
15.75800 1.1129113
15.75900 1.1160713
15.76000 1.119063
15.76100 1.1218883000000002
15.76200 1.1245493
15.76300 1.1270479
15.76400 1.1293864
15.76500 1.1315667999999999
15.76600 1.1335914
15.76700 1.1354625
15.76800 1.1371825
15.76900 1.1387536
15.77000 1.1401781999999998
15.77100 1.1414586
15.77200 1.1425972
15.77300 1.1435962
15.77400 1.1444581
15.77500 1.1451849
15.77600 1.1457789
15.77700 1.1462423
15.77800 1.1465772
15.77900 1.1467857
15.78000 1.14687
15.78100 1.1468322
15.78200 1.1466742
15.78300 1.1463983
15.78400 1.1460064
15.78500 1.1455007
15.78600 1.1448832
15.78700 1.1441562
15.78800 1.143322
15.78900 1.1423827
15.79000 1.1413408
15.79100 1.1401988
15.79200 1.1389589
15.79300 1.1376238
15.79400 1.1361961999999999
15.79500 1.1346787
15.79600 1.1330741
15.79700 1.1313852
15.79800 1.1296148000000001
15.79900 1.1277659
15.80000 1.1258413
15.80100 1.1238441
15.80200 1.121777
15.80300 1.1196431999999998
15.80400 1.1174454
15.80500 1.1151867
15.80600 1.1128698
15.80700 1.1104976
15.80800 1.1080728
15.80900 1.1055983
15.81000 1.1030765999999999
15.81100 1.1005105
15.81200 1.0979024
15.81300 1.095255
15.81400 1.0925707
15.81500 1.089852
15.81600 1.0871013
15.81700 1.0843209
15.81800 1.0815133
15.81900 1.0786809
15.82000 1.075826
15.82100 1.0729511
15.82200 1.0700585
15.82300 1.0671508
15.82400 1.0642302
15.82500 1.0612995
15.82600 1.0583611
15.82700 1.0554177
15.82800 1.0524718
15.82900 1.0495262
15.83000 1.0465836
15.83100 1.0436468
15.83200 1.0407184999999999
15.83300 1.0378016
15.83400 1.034899
15.83500 1.0320133
15.83600 1.0291474
15.83700 1.0263041
15.83800 1.0234861
15.83900 1.0206961
15.84000 1.0179369
15.84100 1.0152109
15.84200 1.0125208
15.84300 1.0098688
15.84400 1.0072575000000001
15.84500 1.004689
15.84600 1.0021656
15.84700 0.9996892900000001
15.84800 0.99726226
15.84900 0.99488636
15.85000 0.99256355
15.85100 0.9902956900000001
15.85200 0.9880846400000001
15.85300 0.98593207
15.85400 0.98383976
15.85500 0.98180948
15.85600 0.9798429000000001
15.85700 0.9779417
15.85800 0.97610764
15.85900 0.9743425099999999
15.86000 0.9726479600000001
15.86100 0.97102588
15.86200 0.9694780199999999
15.86300 0.96800616
15.86400 0.96661216
15.86500 0.96529787
15.86600 0.9640649899999999
15.86700 0.9629154600000001
15.86800 0.96185096
15.86900 0.96087325
15.87000 0.9599841200000001
15.87100 0.95918514
15.87200 0.95847789
15.87300 0.95786396
15.87400 0.9573446600000001
15.87500 0.95692147
15.87600 0.9565954999999999
15.87700 0.95636798
15.87800 0.95624002
15.87900 0.95621245
15.88000 0.95628621
15.88100 0.9564620399999999
15.88200 0.9567407
15.88300 0.9571227200000001
15.88400 0.9576086899999999
15.88500 0.95819905
15.88600 0.95889419
15.88700 0.95969457
15.88800 0.96060056
15.88900 0.96161244
15.89000 0.96273059
15.89100 0.96395528
15.89200 0.9652868800000001
15.89300 0.9667257800000001
15.89400 0.96827224
15.89500 0.96992673
15.89600 0.9716897299999999
15.89700 0.9735615
15.89800 0.9755426100000001
15.89900 0.97763343
15.90000 0.97983442
15.90100 0.98214597
15.90200 0.9845685200000001
15.90300 0.98710246
15.90400 0.9897480700000001
15.90500 0.99250572
15.90600 0.9953755
15.90700 0.9983576799999999
15.90800 1.0014523
15.90900 1.0046592
15.91000 1.0079783
15.91100 1.0114094
15.91200 1.0149521
15.91300 1.0186059
15.91400 1.0223703
15.91500 1.0262445
15.91600 1.0302277
15.91700 1.0343191
15.91800 1.0385178
15.91900 1.0428226
15.92000 1.0472324
15.92100 1.0517461000000001
15.92200 1.0563626
15.92300 1.0610806
15.92400 1.0658989
15.92500 1.0708162
15.92600 1.0758313
15.92700 1.0809431
15.92800 1.0861504
15.92900 1.091452
15.93000 1.0968469
15.93100 1.1023339
15.93200 1.107912
15.93300 1.11358
15.93400 1.119337
15.93500 1.1251821
15.93600 1.1311142
15.93700 1.1371322
15.93800 1.1432351
15.93900 1.1494217
15.94000 1.1556908
15.94100 1.1620414000000001
15.94200 1.1684722
15.94300 1.1749817
15.94400 1.1815685
15.94500 1.1882310999999999
15.94600 1.1949678
15.94700 1.201777
15.94800 1.2086567
15.94900 1.2156052000000002
15.95000 1.2226203
15.95100 1.2296999
15.95200 1.236842
15.95300 1.2440444
15.95400 1.2513047
15.95500 1.2586206
15.95600 1.2659899000000001
15.95700 1.2734101
15.95800 1.2808788999999998
15.95900 1.2883940999999999
15.96000 1.2959532
15.96100 1.3035539
15.96200 1.311194
15.96300 1.3188711
15.96400 1.3265832
15.96500 1.3343281
15.96600 1.3421036000000002
15.96700 1.3499076
15.96800 1.3577381
15.96900 1.3655931
15.97000 1.3734704
15.97100 1.3813682
15.97200 1.3892843
15.97300 1.3972168999999999
15.97400 1.4051638
15.97500 1.4131229
15.97600 1.4210922000000001
15.97700 1.4290694
15.97800 1.4370523
15.97900 1.4450387
15.98000 1.4530261
15.98100 1.461012
15.98200 1.4689939
15.98300 1.4769693
15.98400 1.4849354000000001
15.98500 1.4928894
15.98600 1.5008287
15.98700 1.5087502
15.98800 1.5166512
15.98900 1.5245287
15.99000 1.5323798
15.99100 1.5402015999999998
15.99200 1.5479913
15.99300 1.5557459
15.99400 1.5634625999999998
15.99500 1.5711388
15.99600 1.5787715
15.99700 1.5863582
15.99800 1.5938964
15.99900 1.6013835
16.00000 1.6088170999999998
16.00100 1.616195
16.00200 1.623515
16.00300 1.6307747000000001
16.00400 1.6379721
16.00500 1.6451051
16.00600 1.6521716
16.00700 1.6591696
16.00800 1.6660970000000002
16.00900 1.6729519000000002
16.01000 1.6797321
16.01100 1.6864356
16.01200 1.6930602
16.01300 1.6996041
16.01400 1.7060647000000002
16.01500 1.7124400000000002
16.01600 1.7187274999999997
16.01700 1.7249249000000002
16.01800 1.7310299000000002
16.01900 1.7370399
16.02000 1.7429522999999998
16.02100 1.7487649
16.02200 1.7544748
16.02300 1.7600797000000001
16.02400 1.7655769000000001
16.02500 1.7709639
16.02600 1.7762382
16.02700 1.7813973
16.02800 1.7864389
16.02900 1.7913608
16.03000 1.7961604999999998
16.03100 1.8008361000000002
16.03200 1.8053854
16.03300 1.8098064
16.03400 1.8140974
16.03500 1.8182566
16.03600 1.8222823999999997
16.03700 1.8261730999999999
16.03800 1.8299271999999998
16.03900 1.8335436
16.04000 1.8370206
16.04100 1.8403569000000002
16.04200 1.8435515
16.04300 1.8466031
16.04400 1.8495103
16.04500 1.8522719
16.04600 1.8548865
16.04700 1.857353
16.04800 1.8596699
16.04900 1.861836
16.05000 1.8638499
16.05100 1.8657099
16.05200 1.8674145999999998
16.05300 1.8689625
16.05400 1.8703518
16.05500 1.8715811999999998
16.05600 1.8726487
16.05700 1.8735528000000001
16.05800 1.8742919
16.05900 1.8748642999999998
16.06000 1.8752685000000002
16.06100 1.875503
16.06200 1.8755662999999998
16.06300 1.8754572
16.06400 1.8751741999999998
16.06500 1.8747164
16.06600 1.8740824999999999
16.06700 1.8732716999999999
16.06800 1.8722831999999998
16.06900 1.8711164999999998
16.07000 1.8697709
16.07100 1.8682458999999998
16.07200 1.8665414000000002
16.07300 1.8646572
16.07400 1.862593
16.07500 1.8603486999999999
16.07600 1.8579245000000002
16.07700 1.8553203
16.07800 1.8525362
16.07900 1.8495721999999999
16.08000 1.8464284000000002
16.08100 1.8431049000000002
16.08200 1.8396018
16.08300 1.835919
16.08400 1.8320564000000001
16.08500 1.8280140999999999
16.08600 1.8237918999999998
16.08700 1.8193897
16.08800 1.8148074
16.08900 1.8100448000000002
16.09000 1.8051015
16.09100 1.7999775999999998
16.09200 1.7946727999999998
16.09300 1.7891867
16.09400 1.7835193999999999
16.09500 1.7776709000000002
16.09600 1.7716409999999998
16.09700 1.7654296
16.09800 1.7590372
16.09900 1.7524636999999998
16.10000 1.7457098
16.10100 1.7387755
16.10200 1.7316616999999999
16.10300 1.7243690999999999
16.10400 1.7168982
16.10500 1.7092501999999998
16.10600 1.7014258
16.10700 1.6934263
16.10800 1.6852525999999999
16.10900 1.6769063000000002
16.11000 1.6683884
16.11100 1.6597005000000002
16.11200 1.6508438
16.11300 1.6418196
16.11400 1.6326295000000002
16.11500 1.6232748000000001
16.11600 1.6137565999999999
16.11700 1.6040767
16.11800 1.5942359
16.11900 1.5842358
16.12000 1.5740774999999998
16.12100 1.5637621000000002
16.12200 1.5532908
16.12300 1.5426647
16.12400 1.5318847
16.12500 1.520952
16.12600 1.5098676
16.12700 1.4986325
16.12800 1.4872477
16.12900 1.4757144
16.13000 1.4640336999999999
16.13100 1.4522067
16.13200 1.4402349
16.13300 1.4281195
16.13400 1.415862
16.13500 1.4034639
16.13600 1.3909271
16.13700 1.3782532
16.13800 1.3654442
16.13900 1.3525019
16.14000 1.3394287
16.14100 1.3262265
16.14200 1.3128977
16.14300 1.2994447
16.14400 1.2858697000000001
16.14500 1.2721753
16.14600 1.2583638
16.14700 1.2444376
16.14800 1.2303992
16.14900 1.216251
16.15000 1.2019954
16.15100 1.1876346
16.15200 1.1731709
16.15300 1.1586067
16.15400 1.1439441
16.15500 1.129185
16.15600 1.1143317
16.15700 1.0993861
16.15800 1.0843500000000001
16.15900 1.0692257
16.16000 1.0540146
16.16100 1.038719
16.16200 1.0233405
16.16300 1.0078811
16.16400 0.99234274
16.16500 0.97672734
16.16600 0.9610368899999999
16.16700 0.94527351
16.16800 0.92943925
16.16900 0.9135363599999999
16.17000 0.89756716
16.17100 0.88153398
16.17200 0.8654393300000001
16.17300 0.84928572
16.17400 0.83307577
16.17500 0.8168120900000001
16.17600 0.8004975500000001
16.17700 0.7841348600000001
16.17800 0.76772687
16.17900 0.75127641
16.18000 0.73478632
16.18100 0.71825944
16.18200 0.70169857
16.18300 0.6851065
16.18400 0.66848593
16.18500 0.65183956
16.18600 0.63516991
16.18700 0.61847954
16.18800 0.60177078
16.18900 0.5850459899999999
16.19000 0.56830742
16.19100 0.55155717
16.19200 0.5347973699999999
16.19300 0.51802997
16.19400 0.50125695
16.19500 0.48448015
16.19600 0.46770149
16.19700 0.45092283
16.19800 0.43414602999999996
16.19900 0.41737296
16.20000 0.40060552
16.20100 0.38384566999999997
16.20200 0.36709544
16.20300 0.35035687
16.20400 0.33363212999999997
16.20500 0.31692346
16.20600 0.30023314
16.20700 0.28356353
16.20800 0.2669171
16.20900 0.25029634
16.21000 0.23370381
16.21100 0.21714207000000002
16.21200 0.20061375
16.21300 0.18412146999999998
16.21400 0.16766782000000002
16.21500 0.15125539
16.21600 0.13488671
16.21700 0.11856426
16.21800 0.10229044
16.21900 0.086067594
16.22000 0.069897948
16.22100 0.053783646
16.22200 0.037726725
16.22300 0.021729113
16.22400 0.0057926431
16.22500 -0.01008095
16.22600 -0.025890023
16.22700 -0.041633012
16.22800 -0.057308434
16.22900 -0.072914851
16.23000 -0.088450877
16.23100 -0.10391516
16.23200 -0.11930636
16.23300 -0.13462314
16.23400 -0.14986418
16.23500 -0.16502809
16.23600 -0.18011349999999998
16.23700 -0.19511897
16.23800 -0.21004302
16.23900 -0.22488413
16.24000 -0.23964074999999999
16.24100 -0.25431123
16.24200 -0.2688939
16.24300 -0.28338706999999996
16.24400 -0.29778899999999997
16.24500 -0.31209791
16.24600 -0.32631205
16.24700 -0.34042965
16.24800 -0.35444894000000005
16.24900 -0.36836821
16.25000 -0.38218575
16.25100 -0.39589996
16.25200 -0.40950928999999997
16.25300 -0.42301221
16.25400 -0.43640737
16.25500 -0.44969344000000006
16.25600 -0.46286918
16.25700 -0.47593354
16.25800 -0.48888554
16.25900 -0.50172424
16.26000 -0.51444885
16.26100 -0.52705868
16.26200 -0.53955312
16.26300 -0.55193156
16.26400 -0.56419354
16.26500 -0.57633864
16.26600 -0.58836639
16.26700 -0.60027642
16.26800 -0.61206836
16.26900 -0.62374179
16.27000 -0.63529634
16.27100 -0.64673158
16.27200 -0.6580471099999999
16.27300 -0.6692424
16.27400 -0.68031689
16.27500 -0.69127008
16.27600 -0.70210136
16.27700 -0.71281008
16.27800 -0.72339559
16.27900 -0.73385723
16.28000 -0.74419435
16.28100 -0.75440626
16.28200 -0.76449234
16.28300 -0.77445195
16.28400 -0.78428453
16.28500 -0.79398956
16.28600 -0.80356663
16.28700 -0.8130152700000001
16.28800 -0.8223352999999999
16.28900 -0.83152642
16.29000 -0.8405884699999999
16.29100 -0.84952153
16.29200 -0.8583255999999999
16.29300 -0.86700087
16.29400 -0.87554753
16.29500 -0.88396585
16.29600 -0.89225629
16.29700 -0.90041924
16.29800 -0.90845516
16.29900 -0.9163646
16.30000 -0.92414804
16.30100 -0.93180602
16.30200 -0.93933912
16.30300 -0.94674788
16.30400 -0.95403278
16.30500 -0.9611942800000001
16.30600 -0.9682328400000001
16.30700 -0.9751489400000001
16.30800 -0.98194284
16.30900 -0.9886150200000001
16.31000 -0.99516576
16.31100 -1.0015953
16.31200 -1.007904
16.31300 -1.014092
16.31400 -1.0201596
16.31500 -1.026107
16.31600 -1.0319346
16.31700 -1.0376425
16.31800 -1.0432313
16.31900 -1.0487013
16.32000 -1.0540528
16.32100 -1.0592865
16.32200 -1.0644029
16.32300 -1.0694026
16.32400 -1.0742865000000001
16.32500 -1.0790552
16.32600 -1.0837098
16.32700 -1.0882511
16.32800 -1.0926803
16.32900 -1.0969983
16.33000 -1.1012065
16.33100 -1.105306
16.33200 -1.1092981
16.33300 -1.1131841
16.33400 -1.1169650999999998
16.33500 -1.1206424
16.33600 -1.1242174
16.33700 -1.1276912000000001
16.33800 -1.1310651
16.33900 -1.1343403
16.34000 -1.1375178
16.34100 -1.1405987
16.34200 -1.143584
16.34300 -1.1464748
16.34400 -1.1492719
16.34500 -1.1519762
16.34600 -1.1545884
16.34700 -1.1571095
16.34800 -1.1595403
16.34900 -1.1618813000000001
16.35000 -1.1641336
16.35100 -1.1662976999999999
16.35200 -1.1683745
16.35300 -1.1703649999999999
16.35400 -1.1722698
16.35500 -1.17409
16.35600 -1.1758266
16.35700 -1.1774806
16.35800 -1.1790533
16.35900 -1.1805457
16.36000 -1.1819593
16.36100 -1.1832953
16.36200 -1.1845552000000001
16.36300 -1.1857404999999999
16.36400 -1.1868526000000001
16.36500 -1.1878931000000001
16.36600 -1.1888635
16.36700 -1.1897655
16.36800 -1.1906005000000002
16.36900 -1.1913702
16.37000 -1.1920760000000001
16.37100 -1.1927195
16.37200 -1.193302
16.37300 -1.1938251
16.37400 -1.1942898
16.37500 -1.1946976
16.37600 -1.1950496
16.37700 -1.1953468
16.37800 -1.1955905
16.37900 -1.1957815
16.38000 -1.1959206999999998
16.38100 -1.1960092
16.38200 -1.1960477
16.38300 -1.196037
16.38400 -1.1959779
16.38500 -1.1958714000000001
16.38600 -1.1957182
16.38700 -1.195519
16.38800 -1.195275
16.38900 -1.1949869
16.39000 -1.1946557
16.39100 -1.1942823
16.39200 -1.193868
16.39300 -1.1934136
16.39400 -1.1929205
16.39500 -1.1923896999999999
16.39600 -1.1918225
16.39700 -1.1912202
16.39800 -1.1905841000000001
16.39900 -1.1899154
16.40000 -1.1892155
16.40100 -1.1884856
16.40200 -1.187727
16.40300 -1.1869411
16.40400 -1.186129
16.40500 -1.1852918000000001
16.40600 -1.1844306
16.40700 -1.1835465
16.40800 -1.1826404000000001
16.40900 -1.1817133
16.41000 -1.1807659
16.41100 -1.1797989
16.41200 -1.1788131
16.41300 -1.1778089999999999
16.41400 -1.1767873
16.41500 -1.1757483000000002
16.41600 -1.1746925
16.41700 -1.1736205
16.41800 -1.1725325
16.41900 -1.171429
16.42000 -1.1703103
16.42100 -1.1691768999999999
16.42200 -1.1680292
16.42300 -1.1668677
16.42400 -1.1656927
16.42500 -1.1645048999999998
16.42600 -1.1633049
16.42700 -1.1620930999999999
16.42800 -1.1608703999999999
16.42900 -1.1596373
16.43000 -1.1583946
16.43100 -1.157143
16.43200 -1.1558831999999999
16.43300 -1.1546159999999999
16.43400 -1.1533422
16.43500 -1.1520626
16.43600 -1.1507777000000001
16.43700 -1.1494884
16.43800 -1.1481952
16.43900 -1.1468987
16.44000 -1.1455994
16.44100 -1.1442977
16.44200 -1.1429939
16.44300 -1.1416884
16.44400 -1.1403813
16.44500 -1.1390727
16.44600 -1.1377626
16.44700 -1.1364509999999999
16.44800 -1.1351379
16.44900 -1.1338229
16.45000 -1.132506
16.45100 -1.131187
16.45200 -1.1298656
16.45300 -1.1285415
16.45400 -1.1272145
16.45500 -1.1258842999999998
16.45600 -1.1245509
16.45700 -1.123214
16.45800 -1.1218734
16.45900 -1.1205291
16.46000 -1.119181
16.46100 -1.1178291999999999
16.46200 -1.1164737
16.46300 -1.1151144
16.46400 -1.1137516
16.46500 -1.1123854
16.46600 -1.1110159
16.46700 -1.1096432
16.46800 -1.1082675
16.46900 -1.1068889
16.47000 -1.1055074
16.47100 -1.1041231
16.47200 -1.1027357999999998
16.47300 -1.1013455
16.47400 -1.0999519
16.47500 -1.098555
16.47600 -1.0971541
16.47700 -1.0957489
16.47800 -1.0943388
16.47900 -1.0929232
16.48000 -1.0915013
16.48100 -1.0900725
16.48200 -1.0886357
16.48300 -1.0871901
16.48400 -1.0857347
16.48500 -1.0842687
16.48600 -1.0827908000000002
16.48700 -1.0813002
16.48800 -1.0797958
16.48900 -1.0782766
16.49000 -1.0767418000000002
16.49100 -1.0751903999999999
16.49200 -1.0736216
16.49300 -1.0720346
16.49400 -1.0704287
16.49500 -1.0688033
16.49600 -1.0671578
16.49700 -1.0654918
16.49800 -1.0638046
16.49900 -1.0620960000000002
16.50000 -1.0603656
16.50100 -1.0586129999999998
16.50200 -1.056838
16.50300 -1.0550402
16.50400 -1.0532193
16.50500 -1.0513749
16.50600 -1.0495067
16.50700 -1.0476140999999999
16.50800 -1.0456968
16.50900 -1.0437542
16.51000 -1.0417855
16.51100 -1.0397903
16.51200 -1.0377674
16.51300 -1.0357163
16.51400 -1.0336356999999998
16.51500 -1.0315248000000001
16.51600 -1.0293824
16.51700 -1.0272072
16.51800 -1.0249981
16.51900 -1.0227539
16.52000 -1.0204731
16.52100 -1.0181547000000002
16.52200 -1.0157972
16.52300 -1.0133993000000001
16.52400 -1.0109599
16.52500 -1.0084777
16.52600 -1.0059517
16.52700 -1.0033807000000001
16.52800 -1.0007637
16.52900 -0.99809971
16.53000 -0.99538788
16.53100 -0.99262744
16.53200 -0.98981755
16.53300 -0.98695755
16.53400 -0.98404689
16.53500 -0.98108491
16.53600 -0.9780709599999999
16.53700 -0.9750045800000001
16.53800 -0.9718851199999999
16.53900 -0.9687121
16.54000 -0.9654848799999999
16.54100 -0.9622029000000001
16.54200 -0.95886542
16.54300 -0.9554716799999999
16.54400 -0.95202094
16.54500 -0.94851237
16.54600 -0.9449450300000001
16.54700 -0.94131799
16.54800 -0.93763014
16.54900 -0.9338803600000001
16.55000 -0.93006752
16.55100 -0.92619043
16.55200 -0.92224786
16.55300 -0.9182385200000001
16.55400 -0.9141611900000001
16.55500 -0.91001466
16.55600 -0.9057977199999999
16.55700 -0.90150917
16.55800 -0.89714797
16.55900 -0.89271301
16.56000 -0.88820336
16.56100 -0.8836180000000001
16.56200 -0.87895626
16.56300 -0.87421732
16.56400 -0.86940052
16.56500 -0.8645053999999999
16.56600 -0.85953139
16.56700 -0.85447812
16.56800 -0.8493452300000001
16.56900 -0.84413243
16.57000 -0.83883954
16.57100 -0.8334661800000001
16.57200 -0.82801227
16.57300 -0.82247751
16.57400 -0.8168617300000001
16.57500 -0.81116464
16.57600 -0.8053859700000001
16.57700 -0.79952525
16.57800 -0.79358211
16.57900 -0.7875560800000001
16.58000 -0.7814467
16.58100 -0.77525321
16.58200 -0.7689749800000001
16.58300 -0.76261126
16.58400 -0.7561612900000001
16.58500 -0.74962419
16.58600 -0.74299914
16.58700 -0.73628519
16.58800 -0.7294815
16.58900 -0.7225872
16.59000 -0.7156014900000001
16.59100 -0.70852353
16.59200 -0.70135258
16.59300 -0.69408803
16.59400 -0.68672928
16.59500 -0.67927586
16.59600 -0.67172735
16.59700 -0.66408352
16.59800 -0.65634423
16.59900 -0.64850939
16.60000 -0.64057908
16.60100 -0.63255345
16.60200 -0.62443274
16.60300 -0.61621722
16.60400 -0.6079073100000001
16.60500 -0.5995033799999999
16.60600 -0.5910059
16.60700 -0.5824153799999999
16.60800 -0.57373224
16.60900 -0.5649569400000001
16.61000 -0.55608987
16.61100 -0.54713143
16.61200 -0.5380819600000001
16.61300 -0.52894168
16.61400 -0.5197108300000001
16.61500 -0.5103894999999999
16.61600 -0.5009777400000001
16.61700 -0.49147555000000004
16.61800 -0.48188283000000004
16.61900 -0.4721995
16.62000 -0.46242541
16.62100 -0.45256037000000005
16.62200 -0.44260425000000003
16.62300 -0.43255687
16.62400 -0.42241807
16.62500 -0.41218777
16.62600 -0.40186592
16.62700 -0.39145257
16.62800 -0.38094781
16.62900 -0.3703519
16.63000 -0.35966518000000003
16.63100 -0.34888808
16.63200 -0.33802115
16.63300 -0.32706507
16.63400 -0.31602061000000004
16.63500 -0.30488863
16.63600 -0.29367013
16.63700 -0.28236613
16.63800 -0.27097778
16.63900 -0.25950621
16.64000 -0.24795267
16.64100 -0.23631833000000002
16.64200 -0.22460443000000002
16.64300 -0.21281217
16.64400 -0.20094272
16.64500 -0.18899721
16.64600 -0.17697673
16.64700 -0.16488228
16.64800 -0.15271482
16.64900 -0.14047523
16.65000 -0.12816431
16.65100 -0.1157828
16.65200 -0.10333139
16.65300 -0.090810703
16.65400 -0.078221323
16.65500 -0.065563811
16.65600 -0.052838714
16.65700 -0.040046583000000004
16.65800 -0.027187981
16.65900 -0.014263513999999998
16.66000 -0.001273831
16.66100 0.011780351000000001
16.66200 0.024898237
16.66300 0.038078945
16.66400 0.051321491
16.66500 0.064624788
16.66600 0.077987643
16.66700 0.09140875200000001
16.66800 0.1048867
16.66900 0.11841998
16.67000 0.13200698
16.67100 0.14564601
16.67200 0.15933532
16.67300 0.17307309999999998
16.67400 0.18685749000000001
16.67500 0.2006866
16.67600 0.21455858
16.67700 0.22847153999999997
16.67800 0.24242365999999999
16.67900 0.25641313
16.68000 0.27043818999999997
16.68100 0.28449717999999996
16.68200 0.29858849000000004
16.68300 0.3127106
16.68400 0.32686205
16.68500 0.34104148
16.68600 0.35524762
16.68700 0.36947923
16.68800 0.38373517
16.68900 0.39801435
16.69000 0.41231564000000004
16.69100 0.42663803
16.69200 0.4409804
16.69300 0.45534171999999995
16.69400 0.46972092
16.69500 0.48411679
16.69600 0.49852817
16.69700 0.51295375
16.69800 0.52739223
16.69900 0.54184212
16.70000 0.5563018799999999
16.70100 0.57076989
16.70200 0.58524436
16.70300 0.5997235
16.70400 0.61420542
16.70500 0.6286881400000001
16.70600 0.6431696
16.70700 0.65764771
16.70800 0.67212032
16.70900 0.6865853
16.71000 0.70104045
16.71100 0.71548368
16.71200 0.72991285
16.71300 0.74432585
16.71400 0.75872065
16.71500 0.77309529
16.71600 0.78744786
16.71700 0.80177644
16.71800 0.81607932
16.71900 0.83035482
16.72000 0.84460136
16.72100 0.85881734
16.72200 0.87300129
16.72300 0.88715171
16.72400 0.9012672100000001
16.72500 0.9153464800000001
16.72600 0.9293880299999999
16.72700 0.9433905600000001
16.72800 0.9573526699999999
16.72900 0.97127296
16.73000 0.98515004
16.73100 0.99898232
16.73200 1.0127683
16.73300 1.0265062999999999
16.73400 1.0401947
16.73500 1.0538317
16.73600 1.0674154999999999
16.73700 1.0809442
16.73800 1.0944158000000002
16.73900 1.1078283
16.74000 1.1211798
16.74100 1.1344681
16.74200 1.1476910999999999
16.74300 1.1608467
16.74400 1.1739328
16.74500 1.1869474
16.74600 1.1998885000000001
16.74700 1.2127542
16.74800 1.2255425
16.74900 1.2382516
16.75000 1.2508797
16.75100 1.2634254
16.75200 1.275887
16.75300 1.2882628999999999
16.75400 1.3005519
16.75500 1.3127526
16.75600 1.3248638
16.75700 1.3368844
16.75800 1.3488132
16.75900 1.360649
16.76000 1.3723908
16.76100 1.3840375
16.76200 1.3955882
16.76300 1.4070414999999998
16.76400 1.4183965
16.76500 1.4296518
16.76600 1.4408061
16.76700 1.4518582
16.76800 1.4628067
16.76900 1.4736501000000002
16.77000 1.4843867
16.77100 1.4950151999999999
16.77200 1.5055337
16.77300 1.5159406
16.77400 1.5262341000000001
16.77500 1.5364125
16.77600 1.5464742
16.77700 1.5564173000000001
16.77800 1.56624
16.77900 1.5759408
16.78000 1.5855181999999999
16.78100 1.5949703999999998
16.78200 1.6042961000000002
16.78300 1.6134938
16.78400 1.6225625000000001
16.78500 1.6315008
16.78600 1.6403077
16.78700 1.6489824
16.78800 1.6575240000000002
16.78900 1.6659316
16.79000 1.6742045
16.79100 1.6823422000000001
16.79200 1.6903441000000001
16.79300 1.6982097
16.79400 1.7059385999999999
16.79500 1.7135302000000001
16.79600 1.7209839
16.79700 1.7282994
16.79800 1.7354762
16.79900 1.7425137
16.80000 1.749411
16.80100 1.7561678
16.80200 1.7627831999999999
16.80300 1.7692561999999998
16.80400 1.7755862
16.80500 1.7817723
16.80600 1.7878132000000002
16.80700 1.7937083
16.80800 1.7994561999999998
16.80900 1.8050559000000002
16.81000 1.8105064
16.81100 1.8158065
16.81200 1.8209552
16.81300 1.8259514000000001
16.81400 1.8307941
16.81500 1.8354826000000002
16.81600 1.8400157
16.81700 1.8443929000000001
16.81800 1.8486135000000001
16.81900 1.8526767999999998
16.82000 1.8565826
16.82100 1.8603304
16.82200 1.8639199
16.82300 1.8673509000000001
16.82400 1.8706234
16.82500 1.8737371999999999
16.82600 1.8766925
16.82700 1.8794892
16.82800 1.8821274999999997
16.82900 1.8846076
16.83000 1.8869296
16.83100 1.8890934000000001
16.83200 1.8910995
16.83300 1.8929478
16.83400 1.8946383
16.83500 1.8961710999999999
16.83600 1.8975461
16.83700 1.8987631
16.83800 1.8998221
16.83900 1.9007228
16.84000 1.9014651
16.84100 1.9020487
16.84200 1.9024732
16.84300 1.9027384
16.84400 1.9028441999999999
16.84500 1.90279
16.84600 1.9025758
16.84700 1.9022012000000001
16.84800 1.9016661000000001
16.84900 1.9009703999999998
16.85000 1.9001141
16.85100 1.8990973000000002
16.85200 1.8979201
16.85300 1.8965827000000002
16.85400 1.8950853
16.85500 1.8934285
16.85600 1.8916125999999998
16.85700 1.8896382
16.85800 1.8875058999999998
16.85900 1.8852163000000002
16.86000 1.8827701
16.86100 1.8801682
16.86200 1.8774111
16.86300 1.8744998
16.86400 1.8714347999999998
16.86500 1.8682171
16.86600 1.8648471999999998
16.86700 1.8613258000000001
16.86800 1.8576538
16.86900 1.8538315
16.87000 1.8498595999999998
16.87100 1.8457385
16.87200 1.8414686999999998
16.87300 1.8370505
16.87400 1.8324844999999998
16.87500 1.8277708
16.87600 1.8229099
16.87700 1.8179020000000001
16.87800 1.8127473
16.87900 1.8074462
16.88000 1.8019991
16.88100 1.7964065000000002
16.88200 1.7906686
16.88300 1.7847861999999999
16.88400 1.7787595999999999
16.88500 1.7725896
16.88600 1.7662768999999998
16.88700 1.7598224999999998
16.88800 1.7532269999999999
16.88900 1.7464917
16.89000 1.7396174
16.89100 1.7326053000000001
16.89200 1.7254566999999998
16.89300 1.7181728
16.89400 1.7107548000000001
16.89500 1.7032042
16.89600 1.6955223
16.89700 1.6877104
16.89800 1.6797699
16.89900 1.6717019999999998
16.90000 1.6635081
16.90100 1.6551893000000002
16.90200 1.6467469
16.90300 1.6381817
16.90400 1.6294950999999998
16.90500 1.6206877000000002
16.90600 1.6117606
16.90700 1.6027147
16.90800 1.5935507000000002
16.90900 1.5842693
16.91000 1.5748713
16.91100 1.5653573
16.91200 1.555728
16.91300 1.545984
16.91400 1.5361262
16.91500 1.5261550000000002
16.91600 1.5160712
16.91700 1.5058758
16.91800 1.4955694
16.91900 1.485153
16.92000 1.4746277
16.92100 1.4639944
16.92200 1.4532544
16.92300 1.4424088
16.92400 1.431459
16.92500 1.4204063
16.92600 1.4092523
16.92700 1.3979983
16.92800 1.3866458
16.92900 1.3751965
16.93000 1.3636518
16.93100 1.3520135
16.93200 1.3402829
16.93300 1.3284617
16.93400 1.3165514
16.93500 1.3045533999999999
16.93600 1.2924692
16.93700 1.2802999000000002
16.93800 1.2680471
16.93900 1.2557118
16.94000 1.2432953
16.94100 1.2307987
16.94200 1.2182228
16.94300 1.2055689
16.94400 1.1928377000000001
16.94500 1.1800302
16.94600 1.1671472999999999
16.94700 1.1541898
16.94800 1.1411587
16.94900 1.1280548
16.95000 1.114879
16.95100 1.1016323
16.95200 1.0883156999999999
16.95300 1.0749303
16.95400 1.0614771
16.95500 1.0479574
[truncated: 324,981 more chars]
