# Supplementary material for: 2D Synthetic dataset of numerical simulations of long-period seismicity in a volcanic edifice and related sensitivity kernels
Source: Data Brief. 2021 Jan 25;34:106673. doi: 10.1016/j.dib.2020.106673 (PMC7841316; doi:10.1016/j.dib.2020.106673)
Supplement: Supplementary Data S1 — Supplementary Raw Research Data. This is open data under the CC BY license http://creativecommons.org/licenses/by/4.0/ [file mmc1.zip › Dataset/OUTPUT_SEISMOGRAMS/9000_3000/disp_Z_hetero_13000_2105_SVF7e-1Hz.semd]

-1.714286 0.0
-1.713286 0.0
-1.712286 0.0
-1.711286 0.0
-1.710286 0.0
-1.709286 0.0
-1.708286 0.0
-1.707286 0.0
-1.706286 0.0
-1.705286 0.0
-1.704286 0.0
-1.703286 0.0
-1.702286 0.0
-1.701286 0.0
-1.700286 0.0
-1.699286 0.0
-1.698286 0.0
-1.697286 0.0
-1.696286 0.0
-1.695286 0.0
-1.694286 0.0
-1.693286 0.0
-1.692286 0.0
-1.691286 0.0
-1.690286 0.0
-1.689286 0.0
-1.688286 0.0
-1.687286 0.0
-1.686286 0.0
-1.685286 0.0
-1.684286 0.0
-1.683286 0.0
-1.682286 0.0
-1.681286 0.0
-1.680286 0.0
-1.679286 0.0
-1.678286 0.0
-1.677286 0.0
-1.676286 0.0
-1.675286 0.0
-1.674286 0.0
-1.673286 0.0
-1.672286 0.0
-1.671286 0.0
-1.670286 0.0
-1.669286 0.0
-1.668286 0.0
-1.667286 0.0
-1.666286 0.0
-1.665286 0.0
-1.664286 0.0
-1.663286 0.0
-1.662286 0.0
-1.661286 0.0
-1.660286 0.0
-1.659286 0.0
-1.658286 0.0
-1.657286 0.0
-1.656286 0.0
-1.655286 0.0
-1.654286 0.0
-1.653286 0.0
-1.652286 0.0
-1.651286 0.0
-1.650286 0.0
-1.649286 0.0
-1.648286 0.0
-1.647286 0.0
-1.646286 0.0
-1.645286 0.0
-1.644286 0.0
-1.643286 0.0
-1.642286 0.0
-1.641286 0.0
-1.640286 0.0
-1.639286 0.0
-1.638286 0.0
-1.637286 0.0
-1.636286 0.0
-1.635286 0.0
-1.634286 0.0
-1.633286 0.0
-1.632286 0.0
-1.631286 0.0
-1.630286 0.0
-1.629286 0.0
-1.628286 0.0
-1.627286 0.0
-1.626286 0.0
-1.625286 0.0
-1.624286 0.0
-1.623286 0.0
-1.622286 0.0
-1.621286 0.0
-1.620286 0.0
-1.619286 0.0
-1.618286 0.0
-1.617286 0.0
-1.616286 0.0
-1.615286 0.0
-1.614286 0.0
-1.613286 0.0
-1.612286 0.0
-1.611286 0.0
-1.610286 0.0
-1.609286 0.0
-1.608286 0.0
-1.607286 0.0
-1.606286 0.0
-1.605286 0.0
-1.604286 0.0
-1.603286 0.0
-1.602286 0.0
-1.601286 0.0
-1.600286 0.0
-1.599286 0.0
-1.598286 0.0
-1.597286 0.0
-1.596286 0.0
-1.595286 0.0
-1.594286 0.0
-1.593286 0.0
-1.592286 0.0
-1.591286 0.0
-1.590286 0.0
-1.589286 0.0
-1.588286 0.0
-1.587286 0.0
-1.586286 0.0
-1.585286 0.0
-1.584286 0.0
-1.583286 -1.5097525000000002e-36
-1.582286 -2.9105067000000003e-36
-1.581286 -2.6887339e-36
-1.580286 0.0
-1.579286 7.727151e-36
-1.578286 1.9079988e-35
-1.577286 3.2760478999999997e-35
-1.576286 4.8061829e-35
-1.575286 6.4034089e-35
-1.574286 8.0182747e-35
-1.573286 9.7599824e-35
-1.572286 1.1781625e-34
-1.571286 1.4202862e-34
-1.570286 1.7111551999999999e-34
-1.569286 2.0425082e-34
-1.568286 2.4069293000000002e-34
-1.567286 2.7997613e-34
-1.566286 3.2106873000000002e-34
-1.565286 3.632599e-34
-1.564286 4.0767290999999995e-34
-1.563286 4.5653628000000005e-34
-1.562286 5.1254402000000005e-34
-1.561286 5.7817454e-34
-1.560286 6.550430100000001e-34
-1.559286 7.439755e-34
-1.558286 8.4568503e-34
-1.557286 9.596149999999999e-34
-1.556286 1.0851393e-33
-1.555286 1.221269e-33
-1.554286 1.3662859e-33
-1.553286 1.5171426000000001e-33
-1.552286 1.6691629e-33
-1.551286 1.8160221e-33
-1.550286 1.9501722e-33
-1.549286 2.0635544e-33
-1.548286 2.1481118e-33
-1.547286 2.1958028e-33
-1.546286 2.1978239e-33
-1.545286 2.1430921999999998e-33
-1.544286 2.0163595e-33
-1.543286 1.7965937e-33
-1.542286 1.4562749e-33
-1.541286 9.6203565e-34
-1.540286 2.7666229e-34
-1.539286 -6.3796978000000005e-34
-1.538286 -1.8178745e-33
-1.537286 -3.2948946000000004e-33
-1.536286 -5.0964109e-33
-1.535286 -7.2472745e-33
-1.534286 -9.7736512e-33
-1.533286 -1.2707732e-32
-1.532286 -1.6091498000000002e-32
-1.531286 -1.9977308e-32
-1.530286 -2.4423113000000002e-32
-1.529286 -2.9480652e-32
-1.528286 -3.5176189e-32
-1.527286 -4.1484931000000003e-32
-1.526286 -4.830222e-32
-1.525286 -5.541604500000001e-32
-1.524286 -6.2486474e-32
-1.523286 -6.9037192e-32
-1.522286 -7.4462851e-32
-1.521286 -7.805280699999999e-32
-1.520286 -7.9027879e-32
-1.519286 -7.6582543e-32
-1.518286 -6.9921471e-32
-1.517286 -5.827760699999999e-32
-1.516286 -4.0899485e-32
-1.515286 -1.6998888e-32
-1.514286 1.4344062999999998e-32
-1.513286 5.4313689e-32
-1.512286 1.0451631e-31
-1.511286 1.6714171999999998e-31
-1.510286 2.4510177999999998e-31
-1.509286 3.4211628e-31
-1.508286 4.6271653e-31
-1.507286 6.1214136e-31
-1.506286 7.9610774e-31
-1.505286 1.0204486e-30
-1.504286 1.2906267e-30
-1.503286 1.6111475e-30
-1.502286 1.9849164000000002e-30
-1.501286 2.4125994e-30
-1.500286 2.8920702e-30
-1.499286 3.4180305e-30
-1.498286 3.9818978e-30
-1.497286 4.5720406000000004e-30
-1.496286 5.1744114999999994e-30
-1.495286 5.7735798000000005e-30
-1.494286 6.3541112e-30
-1.493286 6.902159e-30
-1.492286 7.407077299999999e-30
-1.491286 7.862800600000001e-30
-1.490286 8.2687182e-30
-1.489286 8.6297836e-30
-1.488286 8.9556471e-30
-1.487286 9.258708999999999e-30
-1.486286 9.551102e-30
-1.485286 9.8407415e-30
-1.484286 1.0126701999999999e-29
-1.483286 1.0394254e-29
-1.482286 1.0609932000000001e-29
-1.481286 1.0716988e-29
-1.480286 1.0631568e-29
-1.479286 1.0239903000000001e-29
-1.478286 9.3968084e-30
-1.477286 7.9258576e-30
-1.476286 5.6217524e-30
-1.475286 2.2556197e-30
-1.474286 -2.4157718e-30
-1.473286 -8.6356911e-30
-1.472286 -1.6626746e-29
-1.471286 -2.6562658e-29
-1.470286 -3.8531797e-29
-1.469286 -5.2492485e-29
-1.468286 -6.8221089e-29
-1.467286 -8.5255163e-29
-1.466286 -1.0283516e-28
-1.465286 -1.198494e-28
-1.464286 -1.3478782999999998e-28
-1.463286 -1.4571064e-28
-1.462286 -1.5023743e-28
-1.461286 -1.455623e-28
-1.460286 -1.2849879e-28
-1.459286 -9.5557008e-29
-1.458286 -4.3053825e-29
-1.457286 3.2745357999999996e-29
-1.456286 1.354561e-28
-1.455286 2.683809e-28
-1.454286 4.3429822e-28
-1.453286 6.3524347e-28
-1.452286 8.7229242e-28
-1.451286 1.1453615e-27
-1.450286 1.4530408999999999e-27
-1.449286 1.7924788999999998e-27
-1.448286 2.1593418e-27
-1.447286 2.5478711e-27
-1.446286 2.9510636e-27
-1.445286 3.3609978e-27
-1.444286 3.7693227e-27
-1.443286 4.1679155e-27
-1.442286 4.5497089e-27
-1.441286 4.9096600999999995e-27
-1.440286 5.2458244999999995e-27
-1.439286 5.560469700000001e-27
-1.438286 5.8611363e-27
-1.437286 6.1615505999999996e-27
-1.436286 6.4822517e-27
-1.435286 6.850807899999999e-27
-1.434286 7.3014839e-27
-1.433286 7.8742404e-27
-1.432286 8.6129645e-27
-1.431286 9.5628705e-27
-1.430286 1.0767068e-26
-1.429286 1.2262336e-26
-1.428286 1.4074233e-26
-1.427286 1.6211727e-26
-1.426286 1.8661604999999998e-26
-1.425286 2.1382974e-26
-1.424286 2.4302234000000002e-26
-1.423286 2.7308908999999997e-26
-1.422286 3.0252756e-26
-1.421286 3.2942523999999997e-26
-1.420286 3.5146736e-26
-1.419286 3.6596727999999996e-26
-1.418286 3.6992131e-26
-1.417286 3.6008823e-26
-1.416286 3.3309211e-26
-1.415286 2.8554507e-26
-1.414286 2.1418498000000003e-26
-1.413286 1.1602014e-26
-1.412286 -1.1528311000000001e-27
-1.411286 -1.7049791e-26
-1.410286 -3.6228341e-26
-1.409286 -5.875763299999999e-26
-1.408286 -8.4635964e-26
-1.407286 -1.1379704e-25
-1.406286 -1.4612412e-25
-1.405286 -1.8147263999999998e-25
-1.404286 -2.197014e-25
-1.403286 -2.6071192e-25
-1.402286 -3.0449424e-25
-1.401286 -3.5117718999999996e-25
-1.400286 -4.0107953e-25
-1.399286 -4.5475828e-25
-1.398286 -5.1304875000000005e-25
-1.397286 -5.7709099999999995e-25
-1.396286 -6.483370399999999e-25
-1.395286 -7.2853254e-25
-1.394286 -8.1966823e-25
-1.393286 -9.238962500000001e-25
-1.392286 -1.0434081e-24
-1.391286 -1.1802745e-24
-1.390286 -1.3362465999999998e-24
-1.389286 -1.5125235e-24
-1.388286 -1.7094938e-24
-1.387286 -1.9264576e-24
-1.386286 -2.1613458e-24
-1.385286 -2.4104462e-24
-1.384286 -2.6681572e-24
-1.383286 -2.9267834e-24
-1.382286 -3.1763919e-24
-1.381286 -3.4047443e-24
-1.380286 -3.5973182e-24
-1.379286 -3.7374304e-24
-1.378286 -3.8064653e-24
-1.377286 -3.7842129000000004e-24
-1.376286 -3.6493106e-24
-1.375286 -3.3797799e-24
-1.374286 -2.9536444000000003e-24
-1.373286 -2.3496128e-24
-1.372286 -1.5478019e-24
-1.371286 -5.3048096e-25
-1.370286 7.1719027e-25
-1.369286 2.2064515000000002e-24
-1.368286 3.9442839e-24
-1.367286 5.9328263e-24
-1.366286 8.168888300000001e-24
-1.365286 1.0643580000000001e-23
-1.364286 1.3342087e-23
-1.363286 1.6243615e-23
-1.362286 1.9321537999999998e-23
-1.361286 2.2543788000000002e-23
-1.360286 2.5873528e-23
-1.359286 2.9270137000000003e-23
-1.358286 3.2690568e-23
-1.357286 3.6091087e-23
-1.356286 3.9429388e-23
-1.355286 4.2667060999999995e-23
-1.354286 4.5772328e-23
-1.353286 4.8722884e-23
-1.352286 5.1508652999999995e-23
-1.351286 5.413414e-23
-1.350286 5.661999800000001e-23
-1.349286 5.900338400000001e-23
-1.348286 6.1336603e-23
-1.347286 6.368351800000001e-23
-1.346286 6.6113298e-23
-1.345286 6.8691059e-23
-1.344286 7.146521199999999e-23
-1.343286 7.4451534e-23
-1.342286 7.7614181e-23
-1.341286 8.0844369e-23
-1.340286 8.393772900000001e-23
-1.339286 8.657186399999999e-23
-1.338286 8.828593e-23
-1.337286 8.8464528e-23
-1.336286 8.6328451e-23
-1.335286 8.093476700000001e-23
-1.334286 7.1188918e-23
-1.333286 5.5870945e-23
-1.332286 3.3677549e-23
-1.331286 3.2808488000000003e-24
-1.330286 -3.6596416e-23
-1.329286 -8.7090717e-23
-1.328286 -1.4909555e-22
-1.327286 -2.2315165e-22
-1.326286 -3.0933557e-22
-1.325286 -4.0715359999999994e-22
-1.324286 -5.1544937e-22
-1.323286 -6.3233382e-22
-1.322286 -7.5514602e-22
-1.321286 -8.8045278e-22
-1.320286 -1.0040946e-21
-1.319286 -1.1212807e-21
-1.318286 -1.2267372e-21
-1.317286 -1.3149044000000001e-21
-1.316286 -1.3801808000000001e-21
-1.315286 -1.4172016000000002e-21
-1.314286 -1.4211417999999998e-21
-1.313286 -1.3880255e-21
-1.312286 -1.3150242e-21
-1.311286 -1.2007229e-21
-1.310286 -1.0453347e-21
-1.309286 -8.5084321e-22
-1.308286 -6.210584e-22
-1.307286 -3.6157175e-22
-1.306286 -7.960642400000001e-23
-1.305286 2.1623845e-22
-1.304286 5.1634145e-22
-1.303286 8.1049565e-22
-1.302286 1.0884069999999999e-21
-1.301286 1.3402276999999998e-21
-1.300286 1.5570939e-21
-1.299286 1.731636e-21
-1.298286 1.8584317e-21
-1.297286 1.9343747e-21
-1.296286 1.9589406e-21
-1.295286 1.9343376e-21
-1.294286 1.8655407e-21
-1.293286 1.7602178e-21
-1.292286 1.6285644e-21
-1.291286 1.4830699e-21
-1.290286 1.3382426000000001e-21
-1.289286 1.2103153e-21
-1.288286 1.1169517999999999e-21
-1.287286 1.0769575e-21
-1.286286 1.1099849e-21
-1.285286 1.2362044e-21
-1.284286 1.4758911000000001e-21
-1.283286 1.8488604e-21
-1.282286 2.3736755e-21
-1.281286 3.0665453000000003e-21
-1.280286 3.9398412e-21
-1.279286 5.0001892e-21
-1.278286 6.2461306e-21
-1.277286 7.6654037e-21
-1.276286 9.2319767e-21
-1.275286 1.0903039999999999e-20
-1.274286 1.2616245e-20
-1.273286 1.428758e-20
-1.272286 1.58103e-20
-1.271286 1.705541e-20
-1.270286 1.7874156e-20
-1.269286 1.8102954e-20
-1.268286 1.7571070000000002e-20
-1.267286 1.6111174e-20
-1.266286 1.357269e-20
-1.265286 9.8375638e-21
-1.264286 4.8377318e-21
-1.263286 -1.4267177e-21
-1.262286 -8.8700751e-21
-1.261286 -1.7305859e-20
-1.260286 -2.6435825000000002e-20
-1.259286 -3.5845039e-20
-1.258286 -4.5004891e-20
-1.257286 -5.3285566999999997e-20
-1.256286 -5.9979233e-20
-1.255286 -6.4334356e-20
-1.254286 -6.560089500000001e-20
-1.253286 -6.3085164e-20
-1.252286 -5.6212007e-20
-1.251286 -4.4591023e-20
-1.250286 -2.8082504e-20
-1.249286 -6.8579989e-21
-1.248286 1.8550163999999998e-20
-1.247286 4.7216185000000006e-20
-1.246286 7.7810518e-20
-1.245286 1.0861674e-19
-1.244286 1.3757919000000002e-19
-1.243286 1.6238300000000002e-19
-1.242286 1.8056614000000002e-19
-1.241286 1.8966054e-19
-1.240286 1.8735649e-19
-1.239286 1.7168206e-19
-1.238286 1.4118688000000001e-19
-1.237286 9.5117309e-20
-1.236286 3.3569343e-20
-1.235286 -4.2395299e-20
-1.234286 -1.3068321e-19
-1.233286 -2.2816531e-19
-1.232286 -3.3074324e-19
-1.231286 -4.3349057999999998e-19
-1.230286 -5.3086812e-19
-1.229286 -6.170069800000001e-19
-1.228286 -6.8604656e-19
-1.227286 -7.325097100000001e-19
-1.226286 -7.5169125000000005e-19
-1.225286 -7.4003293e-19
-1.224286 -6.9545436e-19
-1.223286 -6.176114599999999e-19
-1.222286 -5.0805312e-19
-1.221286 -3.702542e-19
-1.220286 -2.0950791000000002e-19
-1.219286 -3.2671519e-20
-1.218286 1.5223079000000001e-19
-1.217286 3.3653173e-19
-1.216286 5.115427099999999e-19
-1.215286 6.6923362e-19
-1.214286 8.029212e-19
-1.213286 9.07909e-19
-1.212286 9.8201937e-19
-1.211286 1.0259595e-18
-1.210286 1.0434688e-18
-1.209286 1.0412079999999998e-18
-1.208286 1.0283653e-18
-1.207286 1.0159758000000001e-18
-1.206286 1.0159734e-18
-1.205286 1.0400215e-18
-1.204286 1.0981889e-18
-1.203286 1.1975654e-18
-1.202286 1.3409243999999999e-18
-1.201286 1.5255542e-18
-1.200286 1.7423823e-18
-1.199286 1.9755097e-18
-1.198286 2.2022575999999998e-18
-1.197286 2.3937999e-18
-1.196286 2.5164237e-18
-1.195286 2.5334082e-18
-1.194286 2.4074748e-18
-1.193286 2.1037000000000002e-18
-1.192286 1.5927379e-18
-1.191286 8.5415761e-19
-1.190286 -1.2033922e-19
-1.189286 -1.3240728e-18
-1.188286 -2.7331710999999998e-18
-1.187286 -4.3052334e-18
-1.186286 -5.9790864e-18
-1.185286 -7.675794099999999e-18
-1.184286 -9.3010198e-18
-1.183286 -1.0748753e-17
-1.182286 -1.1906322999999999e-17
-1.181286 -1.2660518e-17
-1.180286 -1.2904557999999999e-17
-1.179286 -1.2545558e-17
-1.178286 -1.151205e-17
-1.177286 -9.7611216e-18
-1.176286 -7.2846565e-18
-1.175286 -4.1142044e-18
-1.174286 -3.2403795e-19
-1.173286 3.9679773e-18
-1.172286 8.6019662e-18
-1.171286 1.3380228e-17
-1.170286 1.8074024e-17
-1.169286 2.2432817999999997e-17
-1.168286 2.6195652e-17
-1.167286 2.910421e-17
-1.166286 3.091699e-17
-1.165286 3.1423857e-17
-1.164286 3.0460251e-17
-1.163286 2.792021e-17
-1.162286 2.3767427000000003e-17
-1.161286 1.8043596999999998e-17
-1.160286 1.0873393e-17
-1.159286 2.4655474e-18
-1.158286 -6.890304e-18
-1.157286 -1.6831191e-17
-1.156286 -2.6932724e-17
-1.155286 -3.67251e-17
-1.154286 -4.5712679000000004e-17
-1.153286 -5.3396468e-17
-1.152286 -5.9298562e-17
-1.151286 -6.2987555e-17
-1.150286 -6.4103721e-17
-1.149286 -6.2382684e-17
-1.148286 -5.7676373e-17
-1.147286 -4.9969980999999994e-17
-1.146286 -3.9393761e-17
-1.145286 -2.6228659e-17
-1.144286 -1.0905012999999998e-17
-1.143286 6.0062954000000004e-18
-1.142286 2.3810437999999998e-17
-1.141286 4.1712906e-17
-1.140286 5.8850964e-17
-1.139286 7.4331391e-17
-1.138286 8.727326199999999e-17
-1.137286 9.6854102e-17
-1.136286 1.0235727000000001e-16
-1.135286 1.0321848999999999e-16
-1.134286 9.906873400000001e-17
-1.133286 8.9770965e-17
-1.132286 7.5448162e-17
-1.131286 5.6499993e-17
-1.130286 3.3606150999999997e-17
-1.129286 7.7146554e-18
-1.128286 -1.9985923e-17
-1.127286 -4.8110452999999997e-17
-1.126286 -7.5136796e-17
-1.125286 -9.947915e-17
-1.124286 -1.1957251999999998e-16
-1.123286 -1.3396442e-16
-1.122286 -1.4140936e-16
-1.121286 -1.4096049e-16
-1.120286 -1.3205274e-16
-1.119286 -1.1457126e-16
-1.118286 -8.889931300000001e-17
-1.117286 -5.5940426e-17
-1.116286 -1.711051e-17
-1.115286 2.5702800000000002e-17
-1.114286 7.0214611e-17
-1.113286 1.1384988e-16
-1.112286 1.5387973e-16
-1.111286 1.8758122e-16
-1.110286 2.1241263999999998e-16
-1.109286 2.2619419e-16
-1.108286 2.2728278e-16
-1.107286 2.1472850000000001e-16
-1.106286 1.8840021e-16
-1.105286 1.4906878e-16
-1.104286 9.843742899999999e-17
-1.103286 3.9111883e-17
-1.102286 -2.5494012e-17
-1.101286 -9.1317503e-17
-1.100286 -1.5386664999999999e-16
-1.099286 -2.0849171999999997e-16
-1.098286 -2.5069487e-16
-1.097286 -2.7646023999999997e-16
-1.096286 -2.8258427e-16
-1.095286 -2.669828e-16
-1.094286 -2.2895155999999997e-16
-1.093286 -1.6935721e-16
-1.092286 -9.073864200000001e-17
-1.091286 2.6974137e-18
-1.090286 1.0519682999999999e-16
-1.089286 2.0969754e-16
-1.088286 3.0818350999999997e-16
-1.087286 3.9213993999999996e-16
-1.086286 4.530886400000001e-16
-1.085286 4.831743099999999e-16
-1.084286 4.7576753e-16
-1.083286 4.2604446000000005e-16
-1.082286 3.3150266e-16
-1.081286 1.9237249e-16
-1.080286 1.1886928999999999e-17
-1.079286 -2.0362020999999998e-16
-1.078286 -4.4480947e-16
-1.077286 -6.996348199999999e-16
-1.076286 -9.538438e-16
-1.075286 -1.1916635e-15
-1.074286 -1.3966427999999998e-15
-1.073286 -1.5526091e-15
-1.072286 -1.6446864e-15
-1.071286 -1.6603161e-15
-1.070286 -1.5902144e-15
-1.069286 -1.4292007e-15
-1.068286 -1.1768376e-15
-1.067286 -8.378270100000001e-16
-1.066286 -4.2212229999999997e-16
-1.065286 5.5268956999999996e-17
-1.064286 5.7480053e-16
-1.063286 1.1132083000000001e-15
-1.062286 1.644605e-15
-1.061286 2.1417976e-15
-1.060286 2.5777603000000002e-15
-1.059286 2.9271818e-15
-1.058286 3.1679962e-15
-1.057286 3.2828075e-15
-1.056286 3.260111e-15
-1.055286 3.0952328e-15
-1.054286 2.7909176e-15
-1.053286 2.3575112e-15
-1.052286 1.8127101999999998e-15
-1.051286 1.1808768e-15
-1.050286 4.919384599999999e-16
-1.049286 -2.2007682000000002e-16
-1.048286 -9.1879972e-16
-1.047286 -1.5674801e-15
-1.046286 -2.1310433999999998e-15
-1.045286 -2.5781259e-15
-1.044286 -2.8829726e-15
-1.043286 -3.0270817e-15
-1.042286 -3.0004984e-15
-1.041286 -2.8026702000000002e-15
-1.040286 -2.4428041e-15
-1.039286 -1.9396934e-15
-1.038286 -1.3210066e-15
-1.037286 -6.2206575e-16
-1.036286 1.1583401e-16
-1.035286 8.4748252e-16
-1.034286 1.5260907e-15
-1.033286 2.1057866e-15
-1.032286 2.5441439e-15
-1.031286 2.8046134e-15
-1.030286 2.8587289e-15
-1.029286 2.6879698999999998e-15
-1.028286 2.2851819e-15
-1.027286 1.65547e-15
-1.026286 8.1651056e-16
-1.025286 -2.0174912e-16
-1.024286 -1.3580058e-15
-1.023286 -2.6011037e-15
-1.022286 -3.8720731e-15
-1.021286 -5.106628e-15
-1.020286 -6.238021099999999e-15
-1.019286 -7.200142e-15
-1.018286 -7.9307265e-15
-1.017286 -8.3745353e-15
-1.016286 -8.4863629e-15
-1.015286 -8.233726e-15
-1.014286 -7.599105799999999e-15
-1.013286 -6.581611400000001e-15
-1.012286 -5.1979583e-15
-1.011286 -3.4826835e-15
-1.010286 -1.4875407000000002e-15
-1.009286 7.1995096e-16
-1.008286 3.0587854999999998e-15
-1.007286 5.437526e-15
-1.006286 7.758039e-15
-1.005286 9.9197769e-15
-1.004286 1.1824432e-14
-1.003286 1.3380759e-14
-1.002286 1.4509336e-14
-1.001286 1.5146997e-14
-1.000286 1.5250718e-14
-0.9992857 1.480068e-14
-0.9982857 1.3802301e-14
-0.9972857 1.2287061e-14
-0.9962857 1.0311979999999999e-14
-0.9952857 7.9576959e-15
-0.9942857 5.3251476000000006e-15
-0.9932857 2.5309689e-15
-0.9922857 -2.9824073e-16
-0.9912857 -3.0324974000000003e-15
-0.9902857 -5.5455383e-15
-0.9892857 -7.7220626e-15
-0.9882857 -9.4646787e-15
-0.9872857 -1.0700121e-14
-0.9862857 -1.1384304000000001e-14
-0.9852857 -1.150583e-14
-0.9842857 -1.1087640999999999e-14
-0.9832857 -1.0186588e-14
-0.9822857 -8.8908198e-15
-0.9812857 -7.315031499999999e-15
-0.9802857 -5.5937321e-15
-0.9792857 -3.8728606e-15
-0.9782857 -2.3001896e-15
-0.9772857 -1.0150728e-15
-0.9762857 -1.3817112e-16
-0.9752857 2.3816263e-16
-0.9742857 5.8157797e-17
-0.9732857 -6.9107921e-16
-0.9722857 -1.975795e-15
-0.9712857 -3.7147629e-15
-0.9702857 -5.7816471e-15
-0.9692857 -8.0106063e-15
-0.9682857 -1.0204984e-14
-0.9672857 -1.2148702e-14
-0.9662857 -1.3619792000000001e-14
-0.9652857 -1.4405304e-14
-0.9642857 -1.4316716e-14
-0.9632857 -1.3204874e-14
-0.9622857 -1.0973463000000001e-14
-0.9612857 -7.5900644e-15
-0.9602857 -3.0939466999999995e-15
-0.9592857 2.4000895e-15
-0.9582857 8.7022842e-15
-0.9572857 1.5553108e-14
-0.9562857 2.2633006000000002e-14
-0.9552857 2.9576329e-14
-0.9542857 3.5988818e-14
-0.9532857 4.1467792e-14
-0.9522857 4.5623926000000005e-14
-0.9512857 4.8103487999999995e-14
-0.9502857 4.8609706999999997e-14
-0.9492857 4.6922084e-14
-0.9482857 4.2912478e-14
-0.9472857 3.6557024e-14
-0.9462857 2.794308e-14
-0.9452857 1.7270786e-14
-0.9442857 4.8490039e-15
-0.9432857 -8.9141913e-15
-0.9422857 -2.3526057e-14
-0.9412857 -3.8428064e-14
-0.9402857 -5.3018180000000004e-14
-0.9392857 -6.6675527e-14
-0.9382857 -7.8786177e-14
-0.9372857 -8.8768952e-14
-0.9362857 -9.6100049e-14
-0.9352857 -1.0033545e-13
-0.9342857 -1.0113021e-13
-0.9332857 -9.8253958e-14
-0.9322857 -9.1602135e-14
-0.9312857 -8.1202545e-14
-0.9302857 -6.7217342e-14
-0.9292857 -4.9940422e-14
-0.9282857 -2.9790522e-14
-0.9272857 -7.300378400000001e-15
-0.9262857 1.6897612e-14
-0.9252857 4.2088744e-14
-0.9242857 6.7495873e-14
-0.9232857 9.2301328e-14
-0.9222857 1.1567037e-13
-0.9212857 1.3677576e-13
-0.9202857 1.5482288e-13
-0.9192857 1.6907508999999999e-13
-0.9182857 1.788786e-13
-0.9172857 1.8368644e-13
-0.9162857 1.8308084000000001e-13
-0.9152857 1.7679317e-13
-0.9142857 1.6472091e-13
-0.9132857 1.4694052e-13
-0.9122857 1.2371565e-13
-0.9112857 9.5499608e-14
-0.9102857 6.2931631e-14
-0.9092857 2.6826199999999997e-14
-0.9082857 -1.1844753000000001e-14
-0.9072857 -5.1976832e-14
-0.9062857 -9.236498299999999e-14
-0.9052857 -1.3174137e-13
-0.9042857 -1.6881819e-13
-0.9032857 -2.0233394e-13
-0.9022857 -2.3110129e-13
-0.9012857 -2.5405438e-13
-0.9002857 -2.7029332e-13
-0.8992857 -2.7912357e-13
-0.8982857 -2.8008815e-13
-0.8972857 -2.7299056999999997e-13
-0.8962857 -2.5790692e-13
-0.8952857 -2.3518649e-13
-0.8942857 -2.0544004999999998e-13
-0.8932857 -1.6951645000000001e-13
-0.8922857 -1.2846840000000002e-13
-0.8912857 -8.3509232e-14
-0.8902857 -3.5962835e-14
-0.8892857 1.2790515e-14
-0.8882857 6.1369311e-14
-0.8872857 1.0844389e-13
-0.8862857 1.5278447999999998e-13
-0.8852857 1.9330135e-13
-0.8842857 2.2907525e-13
-0.8832857 2.5937644000000004e-13
-0.8822857 2.8367172000000004e-13
-0.8812857 3.0161998e-13
-0.8802857 3.1305717e-13
-0.8792857 3.1797264999999997e-13
-0.8782857 3.1647965e-13
-0.8772857 3.0878277e-13
-0.8762857 2.9514584e-13
-0.8752857 2.7586326e-13
-0.8742857 2.5123781e-13
-0.8732857 2.2156694e-13
-0.8722857 1.8713939e-13
-0.8712857 1.4824233e-13
-0.8702857 1.0517857e-13
-0.8692857 5.8292405e-14
-0.8682857 8.0013545e-15
-0.8672857 -4.5169323999999994e-14
-0.8662857 -1.0055324e-13
-0.8652857 -1.5731454e-13
-0.8642857 -2.1442857e-13
-0.8632857 -2.7067499e-13
-0.8622857 -3.2464592e-13
-0.8612857 -3.7477066000000004e-13
-0.8602857 -4.1935754e-13
-0.8592857 -4.566516e-13
-0.8582857 -4.8490616e-13
-0.8572857 -5.024643499999999e-13
-0.8562857 -5.0784627e-13
-0.8552857 -4.9983651e-13
-0.8542857 -4.7756637e-13
-0.8532857 -4.4058542e-13
-0.8522857 -3.8891725000000005e-13
-0.8512857 -3.2309538e-13
-0.8502857 -2.4417628e-13
-0.8492857 -1.5372834e-13
-0.8482857 -5.3796312e-14
-0.8472857 5.3156515999999994e-14
-0.8462857 1.6432588e-13
-0.8452857 2.7665926e-13
-0.8442857 3.8695870000000006e-13
-0.8432857 4.9198833e-13
-0.8422857 5.8858049e-13
-0.8412857 6.7373581e-13
-0.8402857 7.447124699999999e-13
-0.8392857 7.9910122e-13
-0.8382857 8.348847199999999e-13
-0.8372857 8.5047969e-13
-0.8362857 8.447634899999999e-13
-0.8352857 8.1708694e-13
-0.8342857 7.672758200000001e-13
-0.8332857 6.9562505e-13
-0.8322857 6.0288866e-13
-0.8312857 4.9026881e-13
-0.8302857 3.5940599e-13
-0.8292857 2.1237207999999999e-13
-0.8282857 5.1665859999999997e-14
-0.8272857 -1.1979021000000001e-13
-0.8262857 -2.9865482e-13
-0.8252857 -4.811781999999999e-13
-0.8242857 -6.632226e-13
-0.8232857 -8.402981000000001e-13
-0.8222857 -1.0076181999999999e-12
-0.8212857 -1.1601793e-12
-0.8202857 -1.2928669e-12
-0.8192857 -1.4005883e-12
-0.8182857 -1.4784323e-12
-0.8172857 -1.5218502e-12
-0.8162857 -1.5268524e-12
-0.8152857 -1.4902145e-12
-0.8142857 -1.4096797e-12
-0.8132857 -1.2841488e-12
-0.8122857 -1.1138458e-12
-0.8112857 -9.004461699999999e-13
-0.8102857 -6.471590899999999e-13
-0.8092857 -3.5875317999999997e-13
-0.8082857 -4.1520766000000003e-14
-0.8072857 2.9682419e-13
-0.8062857 6.4731418e-13
-0.8052857 9.9995941e-13
-0.8042857 1.3440357e-12
-0.8032857 1.6684201e-12
-0.8022857 1.9619616e-12
-0.8012857 2.2138738e-12
-0.8002857 2.4141327e-12
-0.7992857 2.5538657e-12
-0.7982857 2.6257135e-12
-0.7972857 2.6241521000000003e-12
-0.7962857 2.5457597e-12
-0.7952857 2.3894195e-12
-0.7942857 2.1564473000000002e-12
-0.7932857 1.8506401e-12
-0.7922857 1.4782407e-12
-0.7912857 1.0478213e-12
-0.7902857 5.7008667e-13
-0.7892857 5.7604e-14
-0.7882857 -4.755333200000001e-13
-0.7872857 -1.0140977e-12
-0.7862857 -1.5421637e-12
-0.7852857 -2.0435783000000003e-12
-0.7842857 -2.5024484e-12
-0.7832857 -2.9036357000000003e-12
-0.7822857 -3.2332444e-12
-0.7812857 -3.4790861999999997e-12
-0.7802857 -3.6311144e-12
-0.7792857 -3.6818093e-12
-0.7782857 -3.6265055e-12
-0.7772857 -3.4636502000000002e-12
-0.7762857 -3.1949788e-12
-0.7752857 -2.8256006e-12
-0.7742857 -2.3639844e-12
-0.7732857 -1.8218347e-12
-0.7722857 -1.2138561999999999e-12
-0.7712857 -5.5740159e-13
-0.7702857 1.2799406e-13
-0.7692857 8.2118955e-13
-0.7682857 1.5001113e-12
-0.7672857 2.1425087e-12
-0.7662857 2.7267693e-12
-0.7652857 3.2327632000000003e-12
-0.7642857 3.6426845e-12
-0.7632857 3.9418481e-12
-0.7622857 4.1194018e-12
-0.7612857 4.1689119e-12
-0.7602857 4.0887775e-12
-0.7592857 3.8824423e-12
-0.7582857 3.5583698e-12
-0.7572857 3.1297722000000004e-12
-0.7562857 2.6140831000000003e-12
-0.7552857 2.0321891e-12
-0.7542857 1.4074479e-12
-0.7532857 7.645388e-13
-0.7522857 1.2820266e-13
-0.7512857 -4.7805468e-13
-0.7502857 -1.0332185e-12
-0.7492857 -1.5198975e-12
-0.7482857 -1.9252528999999998e-12
-0.7472857 -2.2416549e-12
-0.7462857 -2.4670094999999997e-12
-0.7452857 -2.6047208000000003e-12
-0.7442857 -2.6632766e-12
-0.7432857 -2.6554737e-12
-0.7422857 -2.5973243999999998e-12
-0.7412857 -2.5067093e-12
-0.7402857 -2.4018699999999997e-12
-0.7392857 -2.2998422e-12
-0.7382857 -2.2149464e-12
-0.7372857 -2.1574507e-12
-0.7362857 -2.1325105e-12
-0.7352857 -2.1394792e-12
-0.7342857 -2.1716551e-12
-0.7332857 -2.2165029e-12
-0.7322857 -2.2563543e-12
-0.7312857 -2.269557e-12
-0.7302857 -2.2320084e-12
-0.7292857 -2.1189812000000002e-12
-0.7282857 -1.9071218e-12
-0.7272857 -1.5764895999999999e-12
-0.7262857 -1.1124966999999999e-12
-0.7252857 -5.076105399999999e-13
-0.7242857 2.3730428e-13
-0.7232857 1.1121089e-12
-0.7222857 2.0970539999999997e-12
-0.7212857 3.163026e-12
-0.7202857 4.2723833999999996e-12
-0.7192857 5.3803528999999994e-12
-0.7182857 6.4369212e-12
-0.7172857 7.3891265e-12
-0.7162857 8.1836373e-12
-0.7152857 8.7694744e-12
-0.7142857 9.1007388e-12
-0.7132857 9.1391955e-12
-0.7122857 8.8565819e-12
-0.7112857 8.236512499999999e-12
-0.7102857 7.275882199999999e-12
-0.7092857 5.9856905e-12
-0.7082857 4.3912407e-12
-0.7072857 2.5317000000000002e-12
-0.7062857 4.5902604e-13
-0.7052857 -1.7636883e-12
-0.7042857 -4.0643856e-12
-0.7032857 -6.364639400000001e-12
-0.7022857 -8.5825607e-12
-0.7012857 -1.0635897999999999e-11
-0.7002857 -1.2445202e-11
-0.6992857 -1.3936922000000001e-11
-0.6982857 -1.5046311e-11
-0.6972857 -1.5720041e-11
-0.6962857 -1.5918399e-11
-0.6952857 -1.5617012e-11
-0.6942857 -1.4808041e-11
-0.6932857 -1.3500782000000001e-11
-0.6922857 -1.1721689e-11
-0.6912857 -9.5138185e-12
-0.6902857 -6.9357111e-12
-0.6892857 -4.0597706e-12
-0.6882857 -9.701865399999999e-13
-0.6872857 2.2395332999999997e-12
-0.6862857 5.469347e-12
-0.6852857 8.6157088e-12
-0.6842857 1.1574769000000002e-11
-0.6832857 1.4245671000000001e-11
-0.6822857 1.6533869e-11
-0.6812857 1.8354384e-11
-0.6802857 1.9634927000000002e-11
-0.6792857 2.0318793e-11
-0.6782857 2.0367438e-11
-0.6772857 1.9762642e-11
-0.6762857 1.8508139e-11
-0.6752857 1.6630618e-11
-0.6742857 1.4179979e-11
-0.6732857 1.1228749000000001e-11
-0.6722857 7.87058e-12
-0.6712857 4.2177836e-12
-0.6702857 3.9789584e-13
-0.6692857 -3.4506855e-12
-0.6682857 -7.183889e-12
-0.6672857 -1.0657816e-11
-0.6662857 -1.373502e-11
-0.6652857 -1.6290939000000002e-11
-0.6642857 -1.8220141e-11
-0.6632857 -1.9442052e-11
-0.6622857 -1.9905766e-11
-0.6612857 -1.9593638e-11
-0.6602857 -1.8523310000000002e-11
-0.6592857 -1.6747983e-11
-0.6582857 -1.4354769999999998e-11
-0.6572857 -1.1461115e-11
-0.6562857 -8.2093634e-12
-0.6552857 -4.7597234e-12
-0.6542857 -1.2819434e-12
-0.6532857 2.0538365e-12
-0.6522857 5.0865416e-12
-0.6512857 7.6733541e-12
-0.6502857 9.6980577e-12
-0.6492857 1.1077985e-11
-0.6482857 1.1769089000000001e-11
-0.6472857 1.1768763999999999e-11
-0.6462857 1.1116174000000001e-11
-0.6452857 9.8900204e-12
-0.6442857 8.2038089e-12
-0.6432857 6.198892e-12
-0.6422857 4.0356648000000005e-12
-0.6412857 1.8834543e-12
-0.6402857 -9.0290102e-14
-0.6392857 -1.7308334000000002e-12
-0.6382857 -2.9063422e-12
-0.6372857 -3.5167873e-12
-0.6362857 -3.5010023000000002e-12
-0.6352857 -2.8414552e-12
-0.6342857 -1.5664293999999999e-12
-0.6332857 2.5052079e-13
-0.6322857 2.4938269000000003e-12
-0.6312857 5.0116852e-12
-0.6302857 7.6240351e-12
-0.6292857 1.0132291e-11
-0.6282857 1.2330292e-11
-0.6272857 1.4015877000000002e-11
-0.6262857 1.5002481e-11
-0.6252857 1.5130154e-11
-0.6242857 1.4275464e-11
-0.6232857 1.2359793999999999e-11
-0.6222857 9.3556531e-12
-0.6212857 5.2907164999999995e-12
-0.6202857 2.4940531e-13
-0.6192857 -5.6280633e-12
-0.6182857 -1.2149129999999998e-11
-0.6172857 -1.9074747000000002e-11
-0.6162857 -2.612741e-11
-0.6152857 -3.3001146e-11
-0.6142857 -3.9373062e-11
-0.6132857 -4.4916145999999997e-11
-0.6122857 -4.9312832e-11
-0.6112857 -5.2268893e-11
-0.6102857 -5.352716399999999e-11
-0.6092857 -5.2880584e-11
-0.6082857 -5.0183961999999994e-11
-0.6072857 -4.5364016e-11
-0.6062857 -3.842712e-11
-0.6052857 -2.9464262e-11
-0.6042857 -1.8652864e-11
-0.6032857 -6.2550882999999996e-12
-0.6022857 7.3875402e-12
-0.6012857 2.1863263e-11
-0.6002857 3.6702824e-11
-0.5992857 5.1395520000000004e-11
-0.5982857 6.5408074e-11
-0.5972857 7.8205622e-11
-0.5962857 8.9274009e-11
-0.5952857 9.8142349e-11
-0.5942857 1.0440484999999999e-10
-0.5932857 1.0774072e-10
-0.5922857 1.079311e-10
-0.5912857 1.0487213e-10
-0.5902857 9.8583099e-11
-0.5892857 8.9209266e-11
-0.5882857 7.7018855e-11
-0.5872857 6.239421400000001e-11
-0.5862857 4.5817332e-11
-0.5852857 2.7850316e-11
-0.5842857 9.1116032e-12
-0.5832857 -9.7509633e-12
-0.5822857 -2.8088924000000003e-11
-0.5812857 -4.5282444e-11
-0.5802857 -6.0768513e-11
-0.5792857 -7.4066691e-11
-0.5782857 -8.4801014e-11
-0.5772857 -9.2716904e-11
-0.5762857 -9.7692178e-11
-0.5752857 -9.9741461e-11
-0.5742857 -9.9013766e-11
-0.5732857 -9.5783255e-11
-0.5722857 -9.043357999999999e-11
-0.5712857 -8.3436497e-11
-0.5702857 -7.5325927e-11
-0.5692857 -6.6668632e-11
-0.5682857 -5.8033098000000004e-11
-0.5672857 -4.9958230999999995e-11
-0.5662857 -4.2923552999999995e-11
-0.5652857 -3.7322466999999996e-11
-0.5642857 -3.3440151e-11
-0.5632857 -3.1437285e-11
-0.5622857 -3.1340615000000005e-11
-0.5612857 -3.3040953000000004e-11
-0.5602857 -3.6298788e-11
-0.5592857 -4.0757285e-11
-0.5582857 -4.5961981e-11
-0.5572857 -5.1386092999999996e-11
-0.5562857 -5.6460029e-11
-0.5552857 -6.060334e-11
-0.5542857 -6.325730399999999e-11
-0.5532857 -6.3916201e-11
-0.5522857 -6.2155462e-11
-0.5512857 -5.7655036e-11
-0.5502857 -5.0216737000000005e-11
-0.5492857 -3.9774622999999995e-11
-0.5482857 -2.6398003e-11
-0.5472857 -1.0287187e-11
-0.5462857 8.237474e-12
-0.5452857 2.8752269e-11
-0.5442857 5.0751189e-11
-0.5432857 7.3669857e-11
-0.5422857 9.6910685e-11
-0.5412857 1.1986769999999999e-10
-0.5402857 1.4194974000000002e-10
-0.5392857 1.6260090999999998e-10
-0.5382857 1.8131755e-10
-0.5372857 1.9766160999999998e-10
-0.5362857 2.1127039e-10
-0.5352857 2.2186294e-10
-0.5342857 2.2924403000000001e-10
-0.5332857 2.3330613e-10
-0.5322857 2.3403009e-10
-0.5312857 2.3148508e-10
-0.5302857 2.2582789000000002e-10
-0.5292857 2.1730139e-10
-0.5282857 2.0623173e-10
-0.5272857 1.930234e-10
-0.5262857 1.7815101e-10
-0.5252857 1.6214691000000002e-10
-0.5242857 1.4558356999999998e-10
-0.5232857 1.2904997e-10
-0.5222857 1.1312222e-10
-0.5212857 9.8328604e-11
-0.5202857 8.511064599999999e-11
-0.5192857 7.3782061e-11
-0.5182857 6.4488567e-11
-0.5172857 5.7171742e-11
-0.5162857 5.1540575e-11
-0.5152857 4.7054396e-11
-0.5142857 4.2920376e-11
-0.5132857 3.810818e-11
-0.5122857 3.1383359e-11
-0.5112857 2.1359718e-11
-0.5102857 6.5694580999999995e-12
-0.5092857 -1.4451586000000002e-11
-0.5082857 -4.3067801e-11
-0.5072857 -8.0442093e-11
-0.5062857 -1.2743502e-10
-0.5052857 -1.8451152000000002e-10
-0.5042857 -2.516621e-10
-0.5032857 -3.2834482e-10
-0.5022857 -4.1345343e-10
-0.5012857 -5.0531571e-10
-0.5002857 -6.017237100000001e-10
-0.4992857 -6.9999661e-10
-0.4982857 -7.9707369e-10
-0.4972857 -8.896335100000001e-10
-0.4962857 -9.7423337e-10
-0.4952857 -1.0474615e-09
-0.4942857 -1.1060937e-09
-0.4932857 -1.1472451e-09
-0.4922857 -1.1685093e-09
-0.4912857 -1.1680745e-09
-0.4902857 -1.1448123e-09
-0.4892857 -1.0983311e-09
-0.4882857 -1.0289932e-09
-0.4872857 -9.3789143e-10
-0.4862857 -8.267895e-10
-0.4852857 -6.980274e-10
-0.4842857 -5.5439754e-10
-0.4832857 -3.9899941000000003e-10
-0.4822857 -2.3508062e-10
-0.4812857 -6.5874151e-11
-0.4802857 1.0555893e-10
-0.4792857 2.7647186e-10
-0.4782857 4.4455099e-10
-0.4772857 6.0800414e-10
-0.4762857 7.6561283e-10
-0.4752857 9.167455e-10
-0.4742857 1.0613304e-09
-0.4732857 1.19979e-09
-0.4722857 1.3329416e-09
-0.4712857 1.4618685e-09
-0.4702857 1.5877721e-09
-0.4692857 1.7118128e-09
-0.4682857 1.8349504e-09
-0.4672857 1.9577939999999997e-09
-0.4662857 2.0804721000000002e-09
-0.4652857 2.2025298e-09
-0.4642857 2.3228622e-09
-0.4632857 2.4396865e-09
-0.4622857 2.5505558e-09
-0.4612857 2.6524139e-09
-0.4602857 2.7416871e-09
-0.4592857 2.8144088e-09
-0.4582857 2.866367e-09
-0.4572857 2.8932677e-09
-0.4562857 2.8909033000000002e-09
-0.4552857 2.8553175e-09
-0.4542857 2.7829565e-09
-0.4532857 2.6708e-09
-0.4522857 2.5164679e-09
-0.4512857 2.3182957e-09
-0.4502857 2.0753819e-09
-0.4492857 1.7876061999999998e-09
-0.4482857 1.4556229e-09
-0.4472857 1.0808335e-09
-0.4462857 6.6534447e-10
-0.4452857 2.1191566e-10
-0.4442857 -2.7609516e-10
-0.4432857 -7.947877600000001e-10
-0.4422857 -1.339772e-09
-0.4412857 -1.906216e-09
-0.4402857 -2.4888916999999998e-09
-0.4392857 -3.0822182000000004e-09
-0.4382857 -3.6803071e-09
-0.4372857 -4.2770145e-09
-0.4362857 -4.8659996e-09
-0.4352857 -5.440796399999999e-09
-0.4342857 -5.994898999999999e-09
-0.4332857 -6.521860800000001e-09
-0.4322857 -7.0154008e-09
-0.4312857 -7.4695181e-09
-0.4302857 -7.8786054e-09
-0.4292857 -8.237554400000001e-09
-0.4282857 -8.541842900000001e-09
-0.4272857 -8.7875963e-09
-0.4262857 -8.971616500000001e-09
-0.4252857 -9.0913707e-09
-0.4242857 -9.1449404e-09
-0.4232857 -9.1309287e-09
-0.4222857 -9.0483267e-09
-0.4212857 -8.896353099999999e-09
-0.4202857 -8.6742752e-09
-0.4192857 -8.3812214e-09
-0.4182857 -8.0160094e-09
-0.4172857 -7.5769988e-09
-0.4162857 -7.0619878e-09
-0.4152857 -6.4681684e-09
-0.4142857 -5.7921487e-09
-0.4132857 -5.0300535e-09
-0.4122857 -4.1776991999999995e-09
-0.4112857 -3.2308461e-09
-0.4102857 -2.1855151000000002e-09
-0.4092857 -1.0383555e-09
-0.4082857 2.1295348000000002e-10
-0.4072857 1.5692892999999998e-09
-0.4062857 3.0296858999999996e-09
-0.4052857 4.5909693e-09
-0.4042857 6.2474532e-09
-0.4032857 7.9907199e-09
-0.4022857 9.809489299999999e-09
-0.4012857 1.1689607999999998e-08
-0.4002857 1.3614139e-08
-0.3992857 1.5563575e-08
-0.3982857 1.7516154e-08
-0.3972857 1.9448258e-08
-0.3962857 2.1334895e-08
-0.3952857 2.3150221e-08
-0.3942857 2.4868094e-08
-0.3932857 2.6462621000000002e-08
-0.3922857 2.7908681000000003e-08
-0.3912857 2.9182397999999997e-08
-0.3902857 3.0261546e-08
-0.3892857 3.1125857e-08
-0.3882857 3.1757258e-08
-0.3872857 3.2139988e-08
-0.3862857 3.2260636e-08
-0.3852857 3.2108094e-08
-0.3842857 3.1673425e-08
-0.3832857 3.0949696000000005e-08
-0.3822857 2.993176e-08
-0.3812857 2.8616032e-08
-0.3802857 2.7000266000000002e-08
-0.3792857 2.5083363e-08
-0.3782857 2.2865219e-08
-0.3772857 2.034663e-08
-0.3762857 1.7529260999999998e-08
-0.3752857 1.4415703e-08
-0.3742857 1.1009572e-08
-0.3732857 7.3156967e-09
-0.3722857 3.3403599e-09
-0.3712857 -9.084197800000001e-10
-0.3702857 -5.4205685e-09
-0.3692857 -1.0183624e-08
-0.3682857 -1.5182404e-08
-0.3672857 -2.0398688e-08
-0.3662857 -2.5810944999999998e-08
-0.3652857 -3.1394087e-08
-0.3642857 -3.7119313e-08
-0.3632857 -4.2953992999999996e-08
-0.3622857 -4.8861631e-08
-0.3612857 -5.4801935000000006e-08
-0.3602857 -6.073093099999999e-08
-0.3592857 -6.6601147e-08
-0.3582857 -7.236190500000001e-08
-0.3572857 -7.7959633e-08
-0.3562857 -8.3338259e-08
-0.3552857 -8.8439639e-08
-0.3542857 -9.320404399999999e-08
-0.3532857 -9.7570674e-08
-0.3522857 -1.0147819999999999e-07
-0.3512857 -1.0486532999999999e-07
-0.3502857 -1.0767144e-07
-0.3492857 -1.0983718e-07
-0.3482857 -1.1130519e-07
-0.3472857 -1.120207e-07
-0.3462857 -1.1193235000000001e-07
-0.3452857 -1.1099285e-07
-0.3442857 -1.0915975000000001e-07
-0.3432857 -1.0639619e-07
-0.3422857 -1.0267164e-07
-0.3412857 -9.7962527e-08
-0.3402857 -9.2252928e-08
-0.3392857 -8.5535062e-08
-0.3382857 -7.7809759e-08
-0.3372857 -6.9086747e-08
-0.3362857 -5.9384830000000004e-08
-0.3352857 -4.8731857e-08
-0.3342857 -3.7164566e-08
-0.3332857 -2.4728246999999997e-08
-0.3322857 -1.1476285000000001e-08
-0.3312857 2.5304325000000003e-09
-0.3302857 1.7224179e-08
-0.3292857 3.2531097e-08
-0.3282857 4.8371929e-08
-0.3272857 6.466268100000001e-08
-0.3262857 8.1315243e-08
-0.3252857 9.823788400000001e-08
-0.3242857 1.1533557e-07
-0.3232857 1.3251018e-07
-0.3222857 1.4966047000000002e-07
-0.3212857 1.6668193e-07
-0.3202857 1.8346653e-07
-0.3192857 1.9990225e-07
-0.3182857 2.1587263e-07
-0.3172857 2.3125626e-07
-0.3162857 2.4592631999999997e-07
-0.3152857 2.5975009e-07
-0.3142857 2.7258864e-07
-0.3132857 2.8429672e-07
-0.3122857 2.9472269e-07
-0.3112857 3.0370887999999997e-07
-0.3102857 3.1109209e-07
-0.3092857 3.1670442e-07
-0.3082857 3.2037442e-07
-0.3072857 3.2192855e-07
-0.3062857 3.2119312e-07
-0.3052857 3.1799624999999996e-07
-0.3042857 3.1217053e-07
-0.3032857 3.0355575999999997e-07
-0.3022857 2.9200206999999996e-07
-0.3012857 2.7737332e-07
-0.3002857 2.5955071e-07
-0.2992857 2.384364e-07
-0.2982857 2.1395727e-07
-0.2972857 1.8606836e-07
-0.2962857 1.5475623999999998e-07
-0.2952857 1.2004188e-07
-0.2942857 8.198292e-08
-0.2932857 4.0675358e-08
-0.2922857 -3.7456795e-09
-0.2912857 -5.1105952999999996e-08
-0.2902857 -1.0119314999999999e-07
-0.2892857 -1.5375886000000002e-07
-0.2882857 -2.0852142e-07
-0.2872857 -2.6516962e-07
-0.2862857 -3.2336696e-07
-0.2852857 -3.8275644999999995e-07
-0.2842857 -4.4296544e-07
-0.2832857 -5.036103100000001e-07
-0.2822857 -5.6430083e-07
-0.2812857 -6.2464394e-07
-0.2802857 -6.8424639e-07
-0.2792857 -7.427164200000001e-07
-0.2782857 -7.996641600000001e-07
-0.2772857 -8.547007499999999e-07
-0.2762857 -9.0743608e-07
-0.2752857 -9.5747534e-07
-0.2742857 -1.004415e-06
-0.2732857 -1.0478369e-06
-0.2722857 -1.0873038e-06
-0.2712857 -1.1223525e-06
-0.2702857 -1.1524895e-06
-0.2692857 -1.1771859e-06
-0.2682857 -1.1958742e-06
-0.2672857 -1.2079465e-06
-0.2662857 -1.2127536e-06
-0.2652857 -1.2096068e-06
-0.2642857 -1.1977816000000002e-06
-0.2632857 -1.1765228e-06
-0.2622857 -1.1450519e-06
-0.2612857 -1.102576e-06
-0.2602857 -1.0482980000000001e-06
-0.2592857 -9.8142801e-07
-0.2582857 -9.011952099999999e-07
-0.2572857 -8.0685965e-07
-0.2562857 -6.9772361e-07
-0.2552857 -5.7314224e-07
-0.2542857 -4.3253218999999997e-07
-0.2532857 -2.7537883e-07
-0.2522857 -1.0124108000000001e-07
-0.2512857 9.0246144e-08
-0.2502857 2.9937202e-07
-0.2492857 5.2635261e-07
-0.2482857 7.713361500000001e-07
-0.2472857 1.0344106000000001e-06
-0.2462857 1.315613e-06
-0.2452857 1.6149398e-06
-0.2442857 1.9323595e-06
-0.2432857 2.2678229e-06
-0.2422857 2.6212748e-06
-0.2412857 2.9926635e-06
-0.2402857 3.38195e-06
-0.2392857 3.7891112000000003e-06
-0.2382857 4.2141458e-06
-0.2372857 4.6570725999999996e-06
-0.2362857 5.1179288e-06
-0.2352857 5.5967629e-06
-0.2342857 6.0936265999999995e-06
-0.2332857 6.6085647e-06
-0.2322857 7.141601799999999e-06
-0.2312857 7.69273e-06
-0.2302857 8.2618946e-06
-0.2292857 8.8489813e-06
-0.2282857 9.4538045e-06
-0.2272857 1.0076099e-05
-0.2262857 1.0715511999999999e-05
-0.2252857 1.1371597e-05
-0.2242857 1.204382e-05
-0.2232857 1.2731552999999998e-05
-0.2222857 1.3434088999999999e-05
-0.2212857 1.4150646e-05
-0.2202857 1.4880383999999999e-05
-0.2192857 1.5622416000000002e-05
-0.2182857 1.6375827e-05
-0.2172857 1.7139693e-05
-0.2162857 1.7913099e-05
-0.2152857 1.8695153999999998e-05
-0.2142857 1.9485014e-05
-0.2132857 2.02819e-05
-0.2122857 2.1085106e-05
-0.2112857 2.1894009999999998e-05
-0.2102857 2.2708092e-05
-0.2092857 2.3526931e-05
-0.2082857 2.4350214e-05
-0.2072857 2.5177729e-05
-0.2062857 2.6009374e-05
-0.2052857 2.6845137e-05
-0.2042857 2.7685098e-05
-0.2032857 2.8529408e-05
-0.2022857 2.9378279e-05
-0.2012857 3.0231967999999997e-05
-0.2002857 3.1090767e-05
-0.1992857 3.1954974e-05
-0.1982857 3.2824894e-05
-0.1972857 3.3700809e-05
-0.1962857 3.4582968e-05
-0.1952857 3.5471584e-05
-0.1942857 3.6366811e-05
-0.1932857 3.7268757e-05
-0.1922857 3.8177467e-05
-0.1912857 3.9092927e-05
-0.1902857 4.0015078e-05
-0.1892857 4.0943814000000004e-05
-0.1882857 4.1878994e-05
-0.1872857 4.2820457e-05
-0.1862857 4.3768037e-05
-0.1852857 4.4721583e-05
-0.1842857 4.568096e-05
-0.1832857 4.6646088e-05
-0.1822857 4.7616936e-05
-0.1812857 4.8593545999999994e-05
-0.1802857 4.9576045e-05
-0.1792857 5.0564643000000005e-05
-0.1782857 5.1559653e-05
-0.1772857 5.2561472000000005e-05
-0.1762857 5.3570596e-05
-0.1752857 5.4587615999999996e-05
-0.1742857 5.5613202e-05
-0.1732857 5.6648094e-05
-0.1722857 5.7693091999999996e-05
-0.1712857 5.8749055e-05
-0.1702857 5.9816858e-05
-0.1692857 6.089740099999999e-05
-0.1682857 6.199159099999999e-05
-0.1672857 6.3100333e-05
-0.1662857 6.4224491e-05
-0.1652857 6.5364901e-05
-0.1642857 6.6522341e-05
-0.1632857 6.7697522e-05
-0.1622857 6.8891092e-05
-0.1612857 7.0103613e-05
-0.1602857 7.1335569e-05
-0.1592857 7.2587346e-05
-0.1582857 7.3859258e-05
-0.1572857 7.5151513e-05
-0.1562857 7.6464232e-05
-0.1552857 7.7797444e-05
-0.1542857 7.9151096e-05
-0.1532857 8.0525041e-05
-0.1522857 8.1919075e-05
-0.1512857 8.3332912e-05
-0.1502857 8.4766225e-05
-0.1492857 8.621863099999999e-05
-0.1482857 8.768971e-05
-0.1472857 8.9179008e-05
-0.1462857 9.0686052e-05
-0.1452857 9.2210354e-05
-0.1442857 9.375143000000001e-05
-0.1432857 9.5308815e-05
-0.1422857 9.6882059e-05
-0.1412857 9.847076400000001e-05
-0.1402857 0.00010007457
-0.1392857 0.00010169319
-0.1382857 0.00010332641
-0.1372857 0.00010497405
-0.1362857 0.00010663604999999999
-0.1352857 0.00010831241999999999
-0.1342857 0.00011000325999999999
-0.1332857 0.00011170878000000001
-0.1322857 0.00011342927
-0.1312857 0.00011516514
-0.1302857 0.00011691686
-0.1292857 0.00011868499999999999
-0.1282857 0.00012047018
-0.1272857 0.00012227305000000002
-0.1262857 0.00012409429
-0.1252857 0.00012593459
-0.1242857 0.00012779467
-0.1232857 0.0001296752
-0.1222857 0.0001315768
-0.1212857 0.00013350009
-0.1202857 0.00013544558
-0.1192857 0.00013741368
-0.1182857 0.00013940471000000002
-0.1172857 0.00014141889
-0.1162857 0.0001434563
-0.1152857 0.000145517
-0.1142857 0.00014760092
-0.1132857 0.00014970792999999998
-0.1122857 0.00015183786
-0.1112857 0.00015399045
-0.1102857 0.00015616544
-0.1092857 0.00015836255
-0.1082857 0.00016058149999999998
-0.1072857 0.00016282206
-0.1062857 0.00016508406999999998
-0.1052857 0.00016736744
-0.1042857 0.00016967221
-0.1032857 0.00017199848
-0.1022857 0.0001743465
-0.1012857 0.00017671663
-0.1002857 0.00017910933
-9.9285714E-02 0.00018152519
-9.8285712E-02 0.00018396495
-9.7285718E-02 0.00018642944
-9.6285716E-02 0.00018891965000000002
-9.5285714E-02 0.00019143663
-9.4285712E-02 0.00019398155
-9.3285717E-02 0.00019655563
-9.2285715E-02 0.00019916008000000002
-9.1285713E-02 0.00020179611999999997
-9.0285711E-02 0.00020446491
-8.9285716E-02 0.00020716764
-8.8285714E-02 0.00020990535
-8.7285712E-02 0.00021267906
-8.6285718E-02 0.00021548967000000003
-8.5285716E-02 0.00021833796
-8.4285714E-02 0.00022122456
-8.3285712E-02 0.00022414993
-8.2285717E-02 0.00022711436
-8.1285715E-02 0.00023011796000000002
-8.0285713E-02 0.00023316076999999998
-7.9285711E-02 0.00023624266
-7.8285716E-02 0.00023936345
-7.7285714E-02 0.00024252292000000002
-7.6285712E-02 0.00024572082000000003
-7.5285718E-02 0.00024895685
-7.4285716E-02 0.00025223073
-7.3285714E-02 0.00025554223
-7.2285712E-02 0.00025889115
-7.1285717E-02 0.00026227738
-7.0285715E-02 0.00026570099
-6.9285713E-02 0.00026916221
-6.8285711E-02 0.00027266137
-6.7285717E-02 0.00027619901
-6.6285715E-02 0.00027977579999999996
-6.5285712E-02 0.00028339252
-6.4285718E-02 0.00028705006
-6.3285716E-02 0.00029074938000000003
-6.2285714E-02 0.00029449157
-6.1285716E-02 0.00029827779
-6.0285714E-02 0.00030210929
-5.9285715E-02 0.00030598733
-5.8285713E-02 0.00030991321
-5.7285715E-02 0.00031388818
-5.6285713E-02 0.00031791342
-5.5285715E-02 0.00032199006999999996
-5.4285713E-02 0.00032611918
-5.3285714E-02 0.00033030171
-5.2285716E-02 0.00033453859
-5.1285714E-02 0.00033883061
-5.0285716E-02 0.00034317852
-4.9285714E-02 0.00034758295000000003
-4.8285715E-02 0.00035204441
-4.7285713E-02 0.00035656333
-4.6285715E-02 0.00036114
-4.5285713E-02 0.00036577467
-4.4285715E-02 0.00037046748
-4.3285713E-02 0.00037521859
-4.2285714E-02 0.00038002806
-4.1285716E-02 0.00038489602000000005
-4.0285714E-02 0.00038982262
-3.9285716E-02 0.00039480797
-3.8285714E-02 0.00039985216000000003
-3.7285715E-02 0.00040495547
-3.6285713E-02 0.00041011807999999996
-3.5285715E-02 0.00041534036
-3.4285713E-02 0.00042062264999999995
-3.3285715E-02 0.00042596543999999997
-3.2285713E-02 0.00043136938
-3.1285714E-02 0.00043683517
-3.0285714E-02 0.00044236363
-2.9285714E-02 0.00044795561
-2.8285714E-02 0.00045361207
-2.7285714E-02 0.00045933411000000004
-2.6285714E-02 0.00046512287
-2.5285713E-02 0.0004709796
-2.4285715E-02 0.00047690568999999997
-2.3285715E-02 0.00048290252999999995
-2.2285715E-02 0.00048897168
-2.1285715E-02 0.00049511486
-2.0285714E-02 0.00050133381
-1.9285714E-02 0.00050763038
-1.8285714E-02 0.00051400657
-1.7285714E-02 0.0005204645299999999
-1.6285714E-02 0.00052700639
-1.5285715E-02 0.00053363442
-1.4285714E-02 0.00054035104
-1.3285714E-02 0.0005471587
-1.2285714E-02 0.00055405994
-1.1285714E-02 0.00056105755
-1.0285715E-02 0.00056815438
-9.2857145E-03 0.00057535326
-8.2857143E-03 0.0005826570900000001
-7.2857141E-03 0.00059006893
-6.2857145E-03 0.00059759186
-5.2857143E-03 0.00060522898
-4.2857141E-03 0.0006129834700000001
-3.2857142E-03 0.00062085851
-2.2857143E-03 0.00062885747
-1.2857143E-03 0.00063698371
-2.8571428E-04 0.0006452405199999999
7.1428571E-04 0.0006536312
1.7142857E-03 0.00066215894
2.7142856E-03 0.00067082701
3.7142858E-03 0.00067963865
4.7142855E-03 0.00068859699
5.7142857E-03 0.00069770513
6.7142858E-03 0.0007069660599999999
7.7142855E-03 0.00071638265
8.7142857E-03 0.00072595772
9.7142858E-03 0.00073569386
1.0714286E-02 0.00074559366
1.1714286E-02 0.00075565958
1.2714285E-02 0.00076589395
1.3714286E-02 0.00077629902
1.4714286E-02 0.0007868770800000001
1.5714286E-02 0.0007976301299999999
1.6714286E-02 0.0008085600700000001
1.7714286E-02 0.00081966873
1.8714286E-02 0.0008309580199999999
1.9714287E-02 0.00084242947
2.0714285E-02 0.00085408465
2.1714285E-02 0.0008659249000000001
2.2714285E-02 0.0008779514199999999
2.3714285E-02 0.0008901651200000001
2.4714286E-02 0.0009025666300000001
2.5714286E-02 0.0009151565799999999
2.6714286E-02 0.0009279353400000001
2.7714286E-02 0.00094090292
2.8714286E-02 0.00095405912
2.9714286E-02 0.00096740332
3.0714286E-02 0.00098093451
3.1714287E-02 0.00099465151
3.2714285E-02 0.0010085527
3.3714287E-02 0.0010226362
3.4714285E-02 0.0010368998
3.5714287E-02 0.0010513412
3.6714286E-02 0.0010659579
3.7714284E-02 0.0010807470000000002
3.8714286E-02 0.0010957055000000002
3.9714284E-02 0.0011108303
4.0714286E-02 0.001126118
4.1714285E-02 0.0011415652
4.2714287E-02 0.0011571687
4.3714285E-02 0.001172925
4.4714287E-02 0.001188831
4.5714285E-02 0.0012048834
4.6714287E-02 0.0012210792
4.7714286E-02 0.0012374157
4.8714284E-02 0.0012538901000000002
4.9714286E-02 0.0012705
5.0714284E-02 0.0012872434000000001
5.1714286E-02 0.0013041186
5.2714285E-02 0.0013211243
5.3714287E-02 0.0013382593
5.4714285E-02 0.0013555233
5.5714287E-02 0.0013729162
5.6714285E-02 0.0013904384999999999
5.7714287E-02 0.0014080909000000002
5.8714285E-02 0.0014258747
5.9714288E-02 0.0014437916
6.0714286E-02 0.0014618435
6.1714284E-02 0.001480033
6.2714286E-02 0.0014983631
6.3714288E-02 0.0015168372000000001
6.4714283E-02 0.0015354589999999999
6.5714285E-02 0.0015542327999999998
6.6714287E-02 0.0015731626000000001
6.7714289E-02 0.0015922531
6.8714283E-02 0.0016115091
6.9714285E-02 0.0016309359000000001
7.0714287E-02 0.001650539
7.1714282E-02 0.0016703238
7.2714284E-02 0.0016902964
7.3714286E-02 0.0017104629000000001
7.4714288E-02 0.0017308292
7.5714283E-02 0.0017514018000000001
7.6714285E-02 0.001772187
7.7714287E-02 0.0017931912
7.8714289E-02 0.0018144208
7.9714283E-02 0.0018358819999999998
8.0714285E-02 0.0018575813000000002
8.1714287E-02 0.0018795252000000002
8.2714289E-02 0.0019017201
8.3714284E-02 0.0019241719
8.4714286E-02 0.0019468864
8.5714288E-02 0.0019698693
8.6714283E-02 0.001993126
8.7714285E-02 0.0020166618999999998
8.8714287E-02 0.0020404823000000002
8.9714289E-02 0.0020645924
9.0714283E-02 0.0020889973
9.1714285E-02 0.0021137014999999997
9.2714287E-02 0.0021387096999999997
9.3714289E-02 0.0021640262
9.4714284E-02 0.0021896549
9.5714286E-02 0.0022155997
9.6714288E-02 0.0022418644
9.7714283E-02 0.0022684528
9.8714285E-02 0.0022953684
9.9714287E-02 0.0023226148
0.1007143 0.0023501951
0.1017143 0.0023781118000000003
0.1027143 0.0024063673
0.1037143 0.0024349636
0.1047143 0.0024639026000000002
0.1057143 0.002493186
0.1067143 0.0025228155
0.1077143 0.0025527924999999996
0.1087143 0.0025831180999999997
0.1097143 0.0026137934
0.1107143 0.0026448188
0.1117143 0.0026761945
0.1127143 0.0027079206
0.1137143 0.0027399965
0.1147143 0.002772422
0.1157143 0.0028051967
0.1167143 0.0028383207
0.1177143 0.0028717935000000003
0.1187143 0.0029056149
0.1197143 0.0029397841
0.1207143 0.0029743005
0.1217143 0.0030091638
0.1227143 0.003044374
0.1237143 0.003079931
0.1247143 0.0031158353999999997
0.1257143 0.0031520874
0.1267143 0.0031886888
0.1277143 0.0032256416
0.1287143 0.0032629472
0.1297143 0.0033006079
0.1307143 0.0033386266
0.1317143 0.0033770058999999996
0.1327143 0.0034157489000000004
0.1337143 0.0034548597
0.1347143 0.0034943429999999996
0.1357143 0.0035342039999999996
0.1367143 0.0035744473000000002
0.1377143 0.0036150777
0.1387143 0.0036561006999999996
0.1397143 0.0036975216000000003
0.1407143 0.0037393453
0.1417143 0.0037815771
0.1427143 0.0038242233
0.1437143 0.0038672901000000003
0.1447143 0.0039107835999999995
0.1457143 0.0039547103
0.1467143 0.0039990762
0.1477143 0.0040438867
0.1487143 0.0040891475
0.1497143 0.0041348645
0.1507143 0.0041810439000000005
0.1517143 0.0042276923
0.1527143 0.0042748165000000005
0.1537143 0.004322423
0.1547143 0.0043705182
0.1557143 0.0044191078
0.1567143 0.0044681975999999995
0.1577143 0.0045177934
0.1587143 0.0045679015
0.1597143 0.0046185283
0.1607143 0.0046696805
0.1617143 0.0047213648999999995
0.1627143 0.0047735884
0.1637143 0.0048263573
0.1647143 0.0048796785
0.1657143 0.004933558
0.1667143 0.0049880025
0.1677143 0.005043019
0.1687143 0.005098614600000001
0.1697143 0.0051547959
0.1707143 0.005211569399999999
0.1717143 0.0052689418
0.1727143 0.0053269188
0.1737143 0.0053855063
0.1747143 0.0054447089
0.1757143 0.0055045319
0.1767143 0.0055649798
0.1777143 0.0056260582
0.1787143 0.005687772099999999
0.1797143 0.005750126
0.1807143 0.0058131234
0.1817143 0.005876768
0.1827143 0.0059410635
0.1837143 0.006006013100000001
0.1847143 0.00607162
0.1857143 0.006137888
0.1867143 0.006204821
0.1877143 0.0062724233
0.1887143 0.0063406986999999995
0.1897143 0.0064096508
0.1907143 0.0064792839
0.1917143 0.0065496024
0.1927143 0.0066206107000000005
0.1937143 0.006692313
0.1947143 0.0067647154
0.1957143 0.0068378227
0.1967143 0.006911641
0.1977143 0.006986175900000001
0.1987143 0.007061433999999999
0.1997143 0.0071374227
0.2007143 0.0072141491
0.2017143 0.0072916206
0.2027143 0.0073698437
0.2037143 0.0074488249000000005
0.2047143 0.0075285723
0.2057143 0.0076090946
0.2067143 0.0076904013
0.2077143 0.007772501700000001
0.2087143 0.0078554054
0.2097143 0.0079391219
0.2107143 0.008023658999999999
0.2117143 0.0081090264
0.2127143 0.0081952327
0.2137143 0.0082822873
0.2147143 0.0083702005
0.2157143 0.0084589818
0.2167143 0.0085486412
0.2177143 0.0086391883
0.2187143 0.0087306318
0.2197143 0.008822980499999999
0.2207143 0.0089162415
0.2217143 0.0090104237
0.2227143 0.0091055328
0.2237143 0.0092015776
0.2247143 0.0092985661
0.2257143 0.0093965056
0.2267143 0.009495402600000001
0.2277143 0.009595263699999999
0.2287143 0.0096960932
0.2297143 0.0097978977
0.2307143 0.0099006807
0.2317143 0.010004447999999999
0.2327143 0.010109204
0.2337143 0.010214954
0.2347143 0.010321703
0.2357143 0.010429458
0.2367143 0.010538223000000001
0.2377143 0.010648003
0.2387143 0.010758804
0.2397143 0.010870632
0.2407143 0.010983493
0.2417143 0.011097395
0.2427143 0.011212345
0.2437143 0.011328352
0.2447143 0.011445428
0.2457143 0.011563582000000001
0.2467143 0.011682822
0.2477143 0.011803157
0.2487143 0.011924599000000001
0.2497143 0.012047156
0.2507143 0.012170841
0.2517143 0.012295664000000001
0.2527143 0.012421639
0.2537143 0.012548774
0.2547143 0.012677085999999999
0.2557143 0.012806581999999999
0.2567143 0.012937273999999999
0.2577143 0.013069171000000001
0.2587143 0.013202282999999999
0.2597143 0.013336622000000001
0.2607143 0.013472197
0.2617143 0.013609017000000001
0.2627143 0.013747094000000001
0.2637143 0.013886435999999999
0.2647143 0.014027052
0.2657143 0.014168952
0.2667143 0.014312141999999998
0.2677143 0.014456628
0.2687143 0.014602419
0.2697143 0.014749523
0.2707143 0.014897948
0.2717143 0.015047705000000001
0.2727143 0.0151988
0.2737143 0.015351245000000001
0.2747143 0.015505044999999999
0.2757143 0.015660211
0.2767143 0.01581675
0.2777143 0.015974672
0.2787143 0.016133986
0.2797143 0.016294700999999998
0.2807143 0.016456825
0.2817143 0.01662037
0.2827143 0.016785345
0.2837143 0.016951759
0.2847143 0.017119621
0.2857143 0.017288938
0.2867143 0.01745972
0.2877143 0.017631972
0.2887143 0.017805706
0.2897143 0.017980929
0.2907143 0.01815765
0.2917143 0.018335877
0.2927143 0.018515618
0.2937143 0.018696878
0.2947143 0.018879665
0.2957143 0.019063984
0.2967143 0.019249845
0.2977143 0.019437257
0.2987143 0.019626229000000002
0.2997143 0.019816772
0.3007143 0.020008894
0.3017143 0.020202601
0.3027143 0.020397903999999998
0.3037143 0.020594808
0.3047143 0.020793323
0.3057143 0.020993465
0.3067143 0.02119524
0.3077143 0.021398661
0.3087143 0.021603738
0.3097143 0.02181048
0.3107143 0.022018897
0.3117143 0.022228996
0.3127143 0.022440788
0.3137143 0.02265428
0.3147143 0.022869485999999998
0.3157143 0.023086416
0.3167143 0.023305081
0.3177143 0.023525493
0.3187143 0.023747659
0.3197143 0.023971588
0.3207143 0.024197288
0.3217143 0.024424773
0.3227143 0.024654053000000002
0.3237143 0.024885137
0.3247143 0.025118038
0.3257143 0.025352768999999997
0.3267143 0.025589344999999996
0.3277143 0.025827775
0.3287143 0.026068070999999998
0.3297143 0.026310244
0.3307143 0.026554308999999998
0.3317143 0.026800282999999998
0.3327143 0.027048179999999998
0.3337143 0.027298018999999996
0.3347143 0.027549820000000003
0.3357143 0.027803596
0.3367143 0.028059367
0.3377143 0.028317145000000002
0.3387143 0.028576943000000004
0.3397143 0.028838772999999998
0.3407143 0.029102649
0.3417143 0.029368591000000003
0.3427143 0.029636617000000004
0.3437143 0.029906744
0.3447143 0.030178987
0.3457143 0.030453352
0.3467143 0.030729844
0.3477143 0.031008478
0.3487143 0.031289263
0.3497143 0.031572214
0.3507143 0.031857343999999996
0.3517143 0.032144669
0.3527143 0.032434196
0.3537143 0.032725939
0.3547143 0.033019905
0.3557143 0.033316106
0.3567143 0.033614552000000006
0.3577143 0.03391525
0.3587143 0.034218215
0.3597143 0.034523461
0.3607143 0.034831007
0.3617143 0.035140861
0.3627143 0.035453038
0.3637143 0.035767542
0.3647143 0.036084387
0.3657143 0.036403578
0.3667143 0.036725125
0.3677143 0.037049048
0.3687143 0.037375366
0.3697143 0.037704090999999995
0.3707143 0.03803524
0.3717143 0.03836882
0.3727143 0.038704841000000004
0.3737143 0.039043310000000005
0.3747143 0.039384235
0.3757143 0.039727628
0.3767143 0.040073501
0.3777143 0.040421871
0.3787143 0.040772755
0.3797143 0.041126163
0.3807143 0.0414821
0.3817143 0.041840572
0.3827143 0.042201590000000004
0.3837143 0.042565161
0.3847143 0.042931296
0.3857143 0.043300007
0.3867143 0.043671313
0.3877143 0.044045231
0.3887143 0.044421782
0.3897143 0.044800973
0.3907143 0.045182818
0.3917143 0.045567323
0.3927143 0.045954497000000004
0.3937143 0.046344355
0.3947143 0.046736913
0.3957143 0.047132187
0.3967143 0.047530199
0.3977143 0.047930965
0.3987143 0.048334495000000005
0.3997143 0.048740799
0.4007143 0.049149885000000004
0.4017143 0.049561757
0.4027143 0.049976434
0.4037143 0.05039392299999999
0.4047143 0.050814245999999993
0.4057143 0.051237416
0.4067143 0.051663442999999996
0.4077143 0.05209234099999999
0.4087143 0.052524114
0.4097143 0.052958762
0.4107143 0.053396297
0.4117143 0.05383672
0.4127143 0.054280051999999995
0.4137143 0.054726307
0.4147143 0.055175502
0.4157143 0.055627647
0.4167143 0.056082755000000005
0.4177143 0.056540832
0.4187143 0.05700188899999999
0.4197143 0.057465932
0.4207143 0.057932973
0.4217143 0.058403035000000006
0.4227143 0.058876135
0.4237143 0.059352297
0.4247143 0.059831532
0.4257143 0.060313852999999994
0.4267143 0.06079926399999999
0.4277143 0.061287777
0.4287143 0.061779404999999996
0.4297143 0.062274165
0.4307143 0.062772084
0.4317143 0.063273183
0.4327143 0.063777482
0.4337143 0.064284989
0.4347143 0.06479571499999999
0.4357143 0.06530965899999999
0.4367143 0.065826834
0.4377143 0.06634725100000001
0.4387143 0.06687092800000001
0.4397143 0.06739788199999999
0.4407143 0.067928137
0.4417143 0.068461709
0.4427143 0.068998605
0.4437143 0.06953883
0.4447143 0.070082385
0.4457143 0.070629281
0.4467143 0.071179529
0.4477143 0.071733148
0.4487143 0.072290149
0.4497143 0.072850555
0.4507143 0.07341437199999999
0.4517143 0.073981617
0.4527143 0.074552291
0.4537143 0.075126399
0.4547143 0.075703952
0.4557143 0.076284952
0.4567143 0.07686941
0.4577143 0.077457342
0.4587143 0.078048767
0.4597143 0.07864369
0.4607143 0.079242123
0.4617143 0.07984406
0.4627143 0.08044950699999999
0.4637143 0.081058464
0.4647143 0.081670936
0.4657143 0.082286936
0.4667143 0.082906481
0.4677143 0.08352958199999999
0.4687143 0.08415624000000001
0.4697143 0.084786461
0.4707143 0.08542024299999999
0.4717143 0.08605758200000001
0.4727143 0.086698477
0.4737143 0.087342929
0.4747143 0.087990944
0.4757143 0.088642538
0.4767143 0.08929772300000001
0.4777143 0.089956506
0.4787143 0.090618891
0.4797143 0.091284874
0.4807143 0.091954449
0.4817143 0.092627609
0.4827143 0.09330435399999999
0.4837143 0.093984691
0.4847143 0.094668643
0.4857143 0.09535622099999999
0.4867143 0.096047431
0.4877143 0.096742267
0.4887143 0.09744073
0.4897143 0.098142808
0.4907143 0.09884848299999999
0.4917143 0.099557766
0.4927143 0.10027065999999998
0.4937143 0.10098718
0.4947143 0.10170735
0.4957143 0.10243118
0.4967143 0.10315864000000001
0.4977143 0.10388974999999999
0.4987143 0.10462450999999999
0.4997143 0.10536291
0.5007143 0.10610497999999999
0.5017143 0.10685071
0.5027143 0.10760012999999999
0.5037143 0.10835326999999999
0.5047143 0.10911011
0.5057143 0.10987066000000001
0.5067143 0.11063493
0.5077143 0.11140291999999999
0.5087143 0.11217461000000001
0.5097143 0.11295002999999999
0.5107143 0.11372919
0.5117143 0.11451208
0.5127143 0.11529875
0.5137143 0.11608917
0.5147143 0.11688335
0.5157143 0.11768127
0.5167143 0.11848294
0.5177143 0.11928837
0.5187143 0.12009755999999999
0.5197143 0.12091051000000001
0.5207143 0.12172724
0.5217143 0.12254772
0.5227143 0.12337196
0.5237143 0.12419994000000001
0.5247143 0.12503165
0.5257143 0.12586708
0.5267143 0.12670624
0.5277143 0.12754913
0.5287143 0.12839577000000002
0.5297143 0.12924616
0.5307143 0.1301003
0.5317143 0.13095817
0.5327143 0.13181976
0.5337143 0.13268505
0.5347143 0.13355404
0.5357143 0.13442673
0.5367143 0.13530311
0.5377143 0.1361832
0.5387143 0.137067
0.5397143 0.13795451
0.5407143 0.13884569
0.5417143 0.13974054
0.5427143 0.14063903
0.5437143 0.14154117
0.5447143 0.14244695
0.5457143 0.14335638
0.5467143 0.14426946
0.5477143 0.14518617
0.5487143 0.14610649
0.5497143 0.14703038999999998
0.5507143 0.14795782999999998
0.5517143 0.14888881
0.5527143 0.14982328
0.5537143 0.15076128
0.5547143 0.15170277000000001
0.5557143 0.15264777000000002
0.5567143 0.15359626999999998
0.5577143 0.15454822000000001
0.5587143 0.15550358
0.5597143 0.15646234
0.5607143 0.15742449
0.5617143 0.15839003
0.5627143 0.15935895
0.5637143 0.16033128
0.5647143 0.16130699
0.5657143 0.1622861
0.5667143 0.16326859
0.5677143 0.16425443
0.5687143 0.1652436
0.5697143 0.16623609
0.5707143 0.16723188
0.5717143 0.16823098
0.5727143 0.16923338
0.5737143 0.1702391
0.5747143 0.17124811
0.5757143 0.17226043000000002
0.5767143 0.173276
0.5777143 0.17429481
0.5787143 0.17531681999999998
0.5797143 0.17634201
0.5807143 0.17737036
0.5817143 0.17840187000000002
0.5827143 0.17943651
0.5837143 0.18047427
0.5847143 0.18151513
0.5857143 0.18255905
0.5867143 0.18360601000000001
0.5877143 0.18465597
0.5887143 0.18570889000000002
0.5897143 0.18676473999999998
0.5907143 0.18782351
0.5917143 0.18888519999999998
0.5927143 0.18994979
0.5937143 0.19101726
0.5947143 0.1920876
0.5957143 0.19316073
0.5967143 0.1942366
0.5977143 0.19531520000000002
0.5987143 0.19639649000000003
0.5997143 0.19748047999999999
0.6007143 0.19856714999999997
0.6017143 0.19965647
0.6027143 0.2007484
0.6037143 0.20184293
0.6047143 0.20294000999999998
0.6057143 0.20403957000000003
0.6067143 0.20514161
0.6077143 0.20624606
0.6087143 0.20735296
0.6097143 0.20846230999999998
0.6107143 0.20957405
0.6117143 0.21068812
0.6127143 0.21180449999999998
0.6137143 0.21292311000000003
0.6147143 0.21404391
0.6157143 0.21516683
0.6167143 0.21629187
0.6177143 0.21741902
0.6187143 0.21854825
0.6197143 0.21967953
0.6207143 0.22081281000000003
0.6217143 0.22194802
0.6227143 0.22308514
0.6237143 0.22422410999999998
0.6247143 0.22536491
0.6257143 0.22650752000000002
0.6267143 0.22765190999999999
0.6277143 0.22879806
0.6287143 0.22994592
0.6297143 0.2310954
0.6307143 0.23224647
0.6317143 0.23339905
0.6327143 0.23455310000000001
0.6337143 0.23570859
0.6347143 0.23686551
0.6357143 0.23802379
0.6367143 0.23918343
0.6377143 0.24034437
0.6387143 0.24150654
0.6397143 0.24266986
0.6407143 0.24383428999999998
0.6417143 0.24499977
0.6427143 0.24616627000000002
0.6437143 0.24733376
0.6447143 0.24850218999999998
0.6457143 0.24967159
0.6467143 0.25084185999999997
0.6477143 0.25201296
0.6487143 0.25318479
0.6497143 0.2543573
0.6507143 0.25553042
0.6517143 0.25670412
0.6527143 0.25787838
0.6537143 0.25905317
0.6547143 0.26022843
0.6557143 0.26140413
0.6567143 0.26258018
0.6577143 0.26375649
0.6587143 0.26493296
0.6597143 0.26610955000000003
0.6607143 0.2672862
0.6617143 0.26846288
0.6627143 0.26963956
0.6637143 0.27081617
0.6647143 0.27199264
0.6657143 0.2731689
0.6667143 0.27434484
0.6677143 0.27552037
0.6687143 0.27669541999999997
0.6697143 0.27786994
0.6707143 0.27904386999999997
0.6717143 0.28021716999999996
0.6727143 0.28138983
0.6737143 0.28256176
0.6747143 0.28373286999999997
0.6757143 0.28490308000000003
0.6767143 0.28607227999999996
0.6777143 0.28724038999999996
0.6787143 0.28840734
0.6797143 0.28957305
0.6807143 0.29073749000000004
0.6817143 0.29190062
0.6827143 0.29306239
0.6837143 0.29422275000000003
0.6847143 0.2953816
0.6857143 0.29653881
0.6867143 0.2976943
0.6877143 0.29884798
0.6887143 0.29999975
0.6897143 0.30114958000000003
0.6907143 0.30229746
0.6917143 0.30344329
0.6927143 0.30458702
0.6937143 0.30572854
0.6947143 0.30686776
0.6957143 0.30800456000000004
0.6967143 0.30913884
0.6977143 0.31027053
0.6987143 0.31139955
0.6997143 0.31252587
0.7007143 0.31364947
0.7017143 0.3147702
0.7027143 0.31588799
0.7037143 0.31700271999999996
0.7047143 0.31811425
0.7057143 0.31922248
0.7067143 0.32032733
0.7077143 0.32142873
0.7087143 0.32252662
0.7097143 0.32362097
0.7107143 0.32471169
0.7117143 0.32579869
0.7127143 0.32688184
0.7137143 0.32796103000000004
0.7147143 0.32903615
0.7157143 0.3301071
0.7167143 0.33117378999999997
0.7177143 0.33223612999999996
0.7187143 0.33329402
0.7197143 0.33434737
0.7207143 0.3353961
0.7217143 0.33644012
0.7227143 0.33747929
0.7237143 0.33851345
0.7247143 0.33954252
0.7257143 0.34056639
0.7267143 0.34158498000000004
0.7277143 0.34259821
0.7287143 0.34360599
0.7297143 0.34460828
0.7307143 0.34560495999999996
0.7317143 0.34659589
0.7327143 0.34758089999999997
0.7337143 0.34855988000000004
0.7347143 0.3495327
0.7357143 0.35049927
0.7367143 0.35145952999999996
0.7377143 0.35241342
0.7387143 0.35336080000000003
0.7397143 0.35430158
0.7407143 0.3552356
0.7417143 0.35616274000000003
0.7427143 0.35708284
0.7437143 0.35799580999999997
0.7447143 0.35890154999999996
0.7457143 0.35979996999999997
0.7467143 0.36069101000000003
0.7477143 0.36157458
0.7487143 0.36245051
0.7497143 0.36331862000000004
0.7507143 0.36417877
0.7517143 0.36503083999999997
0.7527143 0.36587465999999996
0.7537143 0.36671015
0.7547143 0.36753721
0.7557143 0.36835575
0.7567143 0.36916572000000003
0.7577143 0.36996701
0.7587143 0.37075945
0.7597143 0.37154288
0.7607143 0.37231711
0.7617143 0.37308205
0.7627143 0.37383758
0.7637143 0.37458364
0.7647143 0.37532009
0.7657143 0.37604677000000003
0.7667143 0.37676357
0.7677143 0.37747032
0.7687143 0.37816691
0.7697143 0.37885318
0.7707143 0.37952904
0.7717143 0.38019433
0.7727143 0.38084895
0.7737143 0.38149285
0.7747143 0.38212589
0.7757143 0.38274799
0.7767143 0.38335898
0.7777143 0.38395872999999997
0.7787143 0.38454707
0.7797143 0.38512386
0.7807143 0.38568896999999996
0.7817143 0.38624227
0.7827143 0.38678364
0.7837143 0.38731296
0.7847143 0.38783008
0.7857143 0.38833483
0.7867143 0.38882708
0.7877143 0.38930667
0.7887143 0.38977347
0.7897143 0.39022733
0.7907143 0.39066811999999995
0.7917143 0.39109573999999997
0.7927143 0.39151008
0.7937143 0.39191097
0.7947143 0.39229821
0.7957143 0.39267172
0.7967143 0.39303135
0.7977143 0.39337701
0.7987143 0.39370852
0.7997143 0.39402568
0.8007143 0.39432836
0.8017143 0.39461645999999995
0.8027143 0.39488976
0.8037143 0.39514815000000003
0.8047143 0.39539146000000003
0.8057143 0.39561958999999997
0.8067143 0.39583240000000003
0.8077143 0.39602974
0.8087143 0.3962114
0.8097143 0.39637717000000006
0.8107143 0.39652688
0.8117143 0.39666039
0.8127143 0.39677764000000004
0.8137143 0.39687854999999994
0.8147143 0.39696298
0.8157143 0.39703081999999995
0.8167143 0.39708186
0.8177143 0.3971159
0.8187143 0.39713271
0.8197143 0.39713214999999996
0.8207143 0.39711408
0.8217143 0.39707837
0.8227143 0.39702491
0.8237143 0.39695366000000004
0.8247143 0.39686444
0.8257143 0.39675706000000005
0.8267143 0.39663124
0.8277143 0.39648673999999995
0.8287143 0.39632343999999997
0.8297143 0.39614118
0.8307143 0.39593987
0.8317143 0.39571952000000005
0.8327143 0.39547997999999995
0.8337143 0.39522117000000007
0.8347143 0.3949428
0.8357143 0.39464463
0.8367143 0.3943264
0.8377143 0.39398791
0.8387143 0.39362903
0.8397143 0.39324965
0.8407143 0.39284984
0.8417143 0.39242958
0.8427143 0.39198864
0.8437143 0.39152680000000006
0.8447143 0.39104377
0.8457143 0.39053925
0.8467143 0.39001303
0.8477143 0.38946496999999997
0.8487143 0.38889505
0.8497143 0.38830324
0.8507143 0.38768948999999997
0.8517143 0.3870537
0.8527143 0.38639561
0.8537143 0.38571489999999997
0.8547143 0.38501131
0.8557143 0.38428452999999996
0.8567143 0.38353442000000004
0.8577143 0.38276098
0.8587143 0.38196419
0.8597143 0.38114403999999996
0.8607143 0.38030038
0.8617143 0.37943297000000004
0.8627143 0.37854146
0.8637143 0.37762558
0.8647143 0.37668503000000003
0.8657143 0.37571967
0.8667143 0.37472944
0.8677143 0.37371439
0.8687143 0.37267446
0.8697143 0.37160951
0.8707143 0.37051931
0.8717143 0.36940349
0.8727143 0.36826183
0.8737143 0.36709409
0.8747143 0.36590016000000003
0.8757143 0.36468005000000003
0.8767143 0.36343378
0.8777143 0.36216129
0.8787143 0.36086247000000005
0.8797143 0.35953703000000004
0.8807143 0.35818464
0.8817143 0.35680502000000003
0.8827143 0.35539798
0.8837143 0.35396339
0.8847143 0.35250124
0.8857143 0.35101154
0.8867143 0.34949423
0.8877143 0.34794915
0.8887143 0.34637603
0.8897143 0.34477452
0.8907143 0.34314434
0.8917143 0.34148528
0.8927143 0.33979726
0.8937143 0.33808029
0.8947143 0.33633441
0.8957143 0.33455952
0.8967143 0.33275546
0.8977143 0.33092194
0.8987143 0.32905864
0.8997143 0.32716531
0.9007143 0.32524175
0.9017143 0.32328791
0.9027143 0.32130373
0.9037143 0.31928924999999997
0.9047143 0.31724442
0.9057143 0.31516908
0.9067143 0.31306299
0.9077143 0.31092586
0.9087143 0.30875744
0.9097143 0.30655749
0.9107143 0.30432597
0.9117143 0.30206286
0.9127143 0.29976813
0.9137143 0.29744171
0.9147143 0.29508336
0.9157143 0.29269292
0.9167143 0.29027010000000003
0.9177143 0.28781469000000004
0.9187143 0.28532655
0.9197143 0.28280558
0.9207143 0.28025175
0.9217143 0.27766502
0.9227143 0.27504533
0.9237143 0.27239255
0.9247143 0.26970645
0.9257143 0.26698681
0.9267143 0.26423337
0.9277143 0.261446
0.9287143 0.2586246
0.9297143 0.25576917000000005
0.9307143 0.25287961999999997
0.9317143 0.24995583
0.9327143 0.24699766999999997
0.9337143 0.24400491000000002
0.9347143 0.24097734
0.9357143 0.23791476
0.9367143 0.23481699
0.9377143 0.23168398
0.9387143 0.22851569
0.9397143 0.2253121
0.9407143 0.22207312
0.9417143 0.21879857000000003
0.9427143 0.21548829999999997
0.9437143 0.21214213
0.9447143 0.20875988999999998
0.9457143 0.20534145
0.9467143 0.20188668
0.9477143 0.19839555
0.9487143 0.19486797
0.9497143 0.19130387
0.9507143 0.18770315
0.9517143 0.18406572
0.9527143 0.18039142
0.9537143 0.17668013
0.9547143 0.17293175
0.9557143 0.16914614
0.9567143 0.1653232
0.9577143 0.16146282
0.9587143 0.15756489999999998
0.9597143 0.15362933
0.9607143 0.14965605
0.9617143 0.14564497
0.9627143 0.14159604
0.9637143 0.1375091
0.9647143 0.13338405
0.9657143 0.12922073
0.9667143 0.12501904
0.9677143 0.12077889000000001
0.9687143 0.11650026000000001
0.9697143 0.11218309
0.9707143 0.10782732
0.9717143 0.10343284999999999
0.9727143 0.09899960099999999
0.9737143 0.09452746
0.9747143 0.090016343
0.9757143 0.08546619800000001
0.9767143 0.08087699
0.9777143 0.076248648
0.9787143 0.071581086
0.9797143 0.06687425200000001
0.9807143 0.062128027999999995
0.9817143 0.057342381
0.9827143 0.05251721
0.9837143 0.047652479000000005
0.9847143 0.042748154000000003
0.9857143 0.037804194
0.9867143 0.03282055
0.9877143 0.027797150000000003
0.9887143 0.02273389
0.9897143 0.017630664
0.9907143 0.012487412
0.9917143 0.007304133
0.9927143 0.0020807745000000002
0.9937143 -0.0031826784999999997
0.9947143 -0.008486273099999999
0.9957143 -0.013830069
0.9967143 -0.019214147
0.9977143 -0.024638561
0.9987143 -0.030103393
0.9997143 -0.035608679000000004
1.000714 -0.041154423
1.001714 -0.046740629
1.002714 -0.052367319999999995
1.003714 -0.058034527999999995
1.004714 -0.063742301
1.005714 -0.06949072099999999
1.006714 -0.075279817
1.007714 -0.081109599
1.008714 -0.086980039
1.009714 -0.092891115
1.010714 -0.09884281300000002
1.011714 -0.10483513
1.012714 -0.11086816000000001
1.013714 -0.11694193
1.014714 -0.12305651999999999
1.015714 -0.12921201999999998
1.016714 -0.13540839999999998
1.017714 -0.14164562
1.018714 -0.14792359
1.019714 -0.15424227
1.020714 -0.16060163
1.021714 -0.16700173000000001
1.022714 -0.17344257
1.023714 -0.17992413999999998
1.024714 -0.18644644000000002
1.025714 -0.1930094
1.026714 -0.19961291
1.027714 -0.20625687
1.028714 -0.21294127000000002
1.029714 -0.21966612
1.030714 -0.22643143
1.031714 -0.23323731
1.032714 -0.24008378000000002
1.033714 -0.24697091000000002
1.034714 -0.2538987
1.035714 -0.26086704
1.036714 -0.26787587
1.037714 -0.2749251
1.038714 -0.28201463
1.039714 -0.28914446
1.040714 -0.29631455
1.041714 -0.30352485
1.042714 -0.31077527
1.043714 -0.31806561
1.044714 -0.32539573
1.045714 -0.33276551
1.046714 -0.34017498
1.047714 -0.34762407
1.048714 -0.35511281
1.049714 -0.36264122
1.050714 -0.37020927
1.051714 -0.37781685
1.052714 -0.3854638
1.053714 -0.39315
1.054714 -0.40087537
1.055714 -0.40863985
1.056714 -0.41644339999999996
1.057714 -0.42428593000000003
1.058714 -0.43216725
1.059714 -0.44008722
1.060714 -0.44804564999999996
1.061714 -0.45604235
1.062714 -0.46407725
1.063714 -0.47215028000000003
1.064714 -0.48026149
1.065714 -0.48841089
1.066714 -0.49659837999999995
1.067714 -0.50482391
1.068714 -0.51308731
1.069714 -0.52138828
1.070714 -0.52972669
1.071714 -0.5381023
1.072714 -0.5465149899999999
1.073714 -0.55496469
1.074714 -0.56345137
1.075714 -0.57197488
1.076714 -0.5805349900000001
1.077714 -0.58913147
1.078714 -0.59776409
1.079714 -0.6064326
1.080714 -0.61513702
1.081714 -0.6238773000000001
1.082714 -0.63265339
1.083714 -0.64146523
1.084714 -0.6503128
1.085714 -0.65919585
1.086714 -0.6681140999999999
1.087714 -0.6770671300000001
1.088714 -0.68605468
1.089714 -0.69507645
1.090714 -0.7041323
1.091714 -0.71322219
1.092714 -0.72234604
1.093714 -0.73150378
1.094714 -0.7406951900000001
1.095714 -0.74991994
1.096714 -0.7591777
1.097714 -0.76846825
1.098714 -0.77779144
1.099714 -0.78714713
1.100714 -0.79653533
1.101714 -0.8059558499999999
1.102714 -0.81540849
1.103714 -0.82489299
1.104714 -0.83440896
1.105714 -0.8439558600000001
1.106714 -0.8535334800000001
1.107714 -0.86314166
1.108714 -0.87278029
1.109714 -0.88244919
1.110714 -0.89214826
1.111714 -0.90187723
1.112714 -0.9116359100000001
1.113714 -0.9214237300000001
1.114714 -0.93124053
1.115714 -0.94108591
1.116714 -0.95095979
1.117714 -0.9608619800000001
1.118714 -0.9707924
1.119714 -0.98075066
1.120714 -0.99073648
1.121714 -1.0007494000000001
1.122714 -1.0107891
1.123714 -1.020855
1.124714 -1.0309469999999998
1.125714 -1.0410648999999998
1.126714 -1.0512084
1.127714 -1.0613775
1.128714 -1.071572
1.129714 -1.0817916
1.130714 -1.0920359
1.131714 -1.1023043
1.132714 -1.1125964
1.133714 -1.1229118999999999
1.134714 -1.1332505
1.135714 -1.1436121000000001
1.136714 -1.1539963
1.137714 -1.164403
1.138714 -1.1748317
1.139714 -1.1852819
1.140714 -1.1957534
1.141714 -1.2062455
1.142714 -1.2167579
1.143714 -1.2272906
1.144714 -1.2378435
1.145714 -1.2484163
1.146714 -1.2590088
1.147714 -1.2696205
1.148714 -1.2802508000000001
1.149714 -1.2908992
1.150714 -1.3015653999999999
1.151714 -1.3122489
1.152714 -1.3229494
1.153714 -1.3336667
1.154714 -1.3444004
1.155714 -1.3551501000000001
1.156714 -1.3659153
1.157714 -1.3766956000000001
1.158714 -1.3874902999999998
1.159714 -1.3982993000000001
1.160714 -1.4091222
1.161714 -1.4199587
1.162714 -1.4308085
1.163714 -1.4416712
1.164714 -1.4525466
1.165714 -1.4634338
1.166714 -1.4743325999999999
1.167714 -1.4852423
1.168714 -1.4961624999999998
1.169714 -1.5070929
1.170714 -1.5180331
1.171714 -1.5289827
1.172714 -1.5399417
1.173714 -1.5509093999999999
1.174714 -1.5618856
1.175714 -1.5728695000000001
1.176714 -1.5838608
1.177714 -1.5948589999999998
1.178714 -1.6058637
1.179714 -1.6168747
1.180714 -1.6278915
1.181714 -1.6389135
1.182714 -1.6499404
1.183714 -1.6609715
1.184714 -1.6720064
1.185714 -1.6830444
1.186714 -1.6940851
1.187714 -1.7051279999999998
1.188714 -1.7161727000000002
1.189714 -1.7272187
1.190714 -1.7382657
1.191714 -1.7493134000000001
1.192714 -1.7603612000000002
1.193714 -1.7714085000000002
1.194714 -1.7824551000000002
1.195714 -1.7935001999999998
1.196714 -1.8045433
1.197714 -1.8155839
1.198714 -1.8266215999999997
1.199714 -1.8376559000000001
1.200714 -1.8486867
1.201714 -1.8597131999999998
1.202714 -1.870735
1.203714 -1.8817514
1.204714 -1.8927619
1.205714 -1.9037658
1.206714 -1.9147629
1.207714 -1.9257527
1.208714 -1.9367347
1.209714 -1.9477083999999998
1.210714 -1.9586736
1.211714 -1.9696295
1.212714 -1.9805751999999999
1.213714 -1.9915102
1.214714 -2.0024341000000003
1.215714 -2.0133462
1.216714 -2.0242464
1.217714 -2.0351341
1.218714 -2.0460088
1.219714 -2.0568701000000003
1.220714 -2.0677174
1.221714 -2.0785498
1.222714 -2.0893669
1.223714 -2.1001678
1.224714 -2.1109523
1.225714 -2.1217197
1.226714 -2.1324698
1.227714 -2.1432018
1.228714 -2.1539154000000003
1.229714 -2.1646096999999997
1.230714 -2.1752842
1.231714 -2.1859381
1.232714 -2.196571
1.233714 -2.2071823
1.234714 -2.2177717
1.235714 -2.2283388
1.236714 -2.2388833
1.237714 -2.249404
1.238714 -2.2599006
1.239714 -2.270372
1.240714 -2.2808176
1.241714 -2.2912366
1.242714 -2.3016287
1.243714 -2.3119932
1.244714 -2.3223301
1.245714 -2.3326389
1.246714 -2.3429187000000002
1.247714 -2.3531687
1.248714 -2.3633881
1.249714 -2.3735764
1.250714 -2.383733
1.251714 -2.3938576
1.252714 -2.4039498999999998
1.253714 -2.4140095
1.254714 -2.4240358
1.255714 -2.4340279
1.256714 -2.4439853
1.257714 -2.453907
1.258714 -2.4637921
1.259714 -2.4736401000000003
1.260714 -2.4834506
1.261714 -2.4932232
1.262714 -2.5029573999999997
1.263714 -2.5126524
1.264714 -2.5223078
1.265714 -2.5319226
1.266714 -2.5414964
1.267714 -2.5510283
1.268714 -2.5605178
1.269714 -2.5699643
1.270714 -2.5793677
1.271714 -2.5887273
1.272714 -2.5980428
1.273714 -2.6073134000000002
1.274714 -2.6165381
1.275714 -2.6257163
1.276714 -2.6348472000000003
1.277714 -2.64393
1.278714 -2.6529642
1.279714 -2.6619494
1.280714 -2.6708852000000003
1.281714 -2.6797716
1.282714 -2.6886074
1.283714 -2.697392
1.284714 -2.7061246
1.285714 -2.7148044
1.286714 -2.7234305
1.287714 -2.7320025
1.288714 -2.7405204
1.289714 -2.7489835
1.290714 -2.7573912999999997
1.291714 -2.7657434000000003
1.292714 -2.7740386999999997
1.293714 -2.7822763
1.294714 -2.7904555
1.295714 -2.7985756999999998
1.296714 -2.8066363
1.297714 -2.8146369
1.298714 -2.8225773999999997
1.299714 -2.8304573
1.300714 -2.838276
1.301714 -2.8460324
1.302714 -2.8537255
1.303714 -2.8613545
1.304714 -2.8689187
1.305714 -2.8764176999999997
1.306714 -2.8838515
1.307714 -2.8912196000000003
1.308714 -2.8985213
1.309714 -2.905756
1.310714 -2.9129229
1.311714 -2.9200209
1.312714 -2.9270492
1.313714 -2.9340075
1.314714 -2.9408952
1.315714 -2.9477123
1.316714 -2.9544582999999998
1.317714 -2.9611325
1.318714 -2.9677343
1.319714 -2.9742625
1.320714 -2.9807163
1.321714 -2.9870951999999997
1.322714 -2.9933983
1.323714 -2.9996259000000003
1.324714 -3.0057773
1.325714 -3.0118521
1.326714 -3.0178496999999997
1.327714 -3.0237688
1.328714 -3.0296087
1.329714 -3.0353688
1.330714 -3.0410482
1.331714 -3.0466469
1.332714 -3.0521644
1.333714 -3.0576007
1.334714 -3.0629549
1.335714 -3.0682266
1.336714 -3.0734144000000003
1.337714 -3.0785179
1.338714 -3.0835362
1.339714 -3.0884687
1.340714 -3.0933153
1.341714 -3.0980757000000003
1.342714 -3.1027496
1.343714 -3.1073364999999997
1.344714 -3.1118356
1.345714 -3.1162459
1.346714 -3.1205665000000002
1.347714 -3.1247966
1.348714 -3.1289358000000003
1.349714 -3.1329839999999995
1.350714 -3.136941
1.351714 -3.1408067999999996
1.352714 -3.1445801
1.353714 -3.1482607000000002
1.354714 -3.1518474
1.355714 -3.1553394999999997
1.356714 -3.1587365999999997
1.357714 -3.1620379999999995
1.358714 -3.1652435999999997
1.359714 -3.1683534
1.360714 -3.1713671999999997
1.361714 -3.1742844999999997
1.362714 -3.1771041
1.363714 -3.1798251
1.364714 -3.1824466000000005
1.365714 -3.1849681999999997
1.366714 -3.1873893
1.367714 -3.1897101999999995
1.368714 -3.1919304000000004
1.369714 -3.1940497
1.370714 -3.1960674
1.371714 -3.1979825
1.372714 -3.1997941
1.373714 -3.2015021999999997
1.374714 -3.2031059
1.375714 -3.2046053999999997
1.376714 -3.2060005
1.377714 -3.2072909
1.378714 -3.2084759
1.379714 -3.2095543999999996
1.380714 -3.2105259999999998
1.381714 -3.2113899000000004
1.382714 -3.2121453
1.383714 -3.2127924
1.384714 -3.2133307
1.385714 -3.2137603
1.386714 -3.2140806
1.387714 -3.2142911000000005
1.388714 -3.2143917
1.389714 -3.2143813
1.390714 -3.2142590999999996
1.391714 -3.2140248000000002
1.392714 -3.2136783
1.393714 -3.2132197000000002
1.394714 -3.2126482999999997
1.395714 -3.2119638999999998
1.396714 -3.211166
1.397714 -3.2102536
1.398714 -3.209227
1.399714 -3.2080848000000004
1.400714 -3.2068271000000004
1.401714 -3.2054536000000002
1.402714 -3.2039639
1.403714 -3.2023574999999997
1.404714 -3.2006346
1.405714 -3.1987946000000003
1.406714 -3.1968370000000004
1.407714 -3.1947613
1.408714 -3.1925663
1.409714 -3.1902522
1.410714 -3.1878192
1.411714 -3.1852666000000003
1.412714 -3.1825949
1.413714 -3.1798030999999995
1.414714 -3.1768907
1.415714 -3.1738576
1.416714 -3.1707029999999996
1.417714 -3.1674262
1.418714 -3.1640276000000003
1.419714 -3.1605071999999996
1.420714 -3.156865
1.421714 -3.1531006
1.422714 -3.1492133
1.423714 -3.1452026
1.424714 -3.1410678999999995
1.425714 -3.1368083999999996
1.426714 -3.1324245
1.427714 -3.1279162
1.428714 -3.1232834
1.429714 -3.118526
1.430714 -3.1136437999999997
1.431714 -3.1086361
1.432714 -3.1035022999999997
1.433714 -3.098242
1.434714 -3.092855
1.435714 -3.0873416000000002
1.436714 -3.0817015
1.437714 -3.0759351
1.438714 -3.0700423
1.439714 -3.0640228
1.440714 -3.0578759
1.441714 -3.0516012
1.442714 -3.0451979000000002
1.443714 -3.0386658
1.444714 -3.0320050000000003
1.445714 -3.0252155
1.446714 -3.0182974000000002
1.447714 -3.0112514
1.448714 -3.0040771
1.449714 -2.9967738
1.450714 -2.9893411000000003
1.451714 -2.9817784
1.452714 -2.9740853
1.453714 -2.9662618000000003
1.454714 -2.9583083
1.455714 -2.9502254
1.456714 -2.9420134
1.457714 -2.9336721
1.458714 -2.9252011
1.459714 -2.9165996
1.460714 -2.907867
1.461714 -2.8990027
1.462714 -2.8900068
1.463714 -2.8808802
1.464714 -2.8716234
1.465714 -2.862237
1.466714 -2.8527206
1.467714 -2.8430736000000003
1.468714 -2.8332951
1.469714 -2.8233843000000003
1.470714 -2.8133411
1.471714 -2.803166
1.472714 -2.79286
1.473714 -2.7824238
1.474714 -2.7718578000000003
1.475714 -2.7611615
1.476714 -2.7503347000000002
1.477714 -2.7393764000000003
1.478714 -2.7282858
1.479714 -2.717063
1.480714 -2.7057083
1.481714 -2.6942227
1.482714 -2.6826071
1.483714 -2.670862
1.484714 -2.6589872
1.485714 -2.6469823
1.486714 -2.6348462
1.487714 -2.6225785000000004
1.488714 -2.6101789
1.489714 -2.5976479
1.490714 -2.5849864
1.491714 -2.5721952
1.492714 -2.559275
1.493714 -2.5462259
1.494714 -2.5330471
1.495714 -2.5197377
1.496714 -2.5062975
1.497714 -2.4927259999999998
1.498714 -2.4790242
1.499714 -2.4651932000000003
1.500714 -2.4512339
1.501714 -2.4371471
1.502714 -2.4229327
1.503714 -2.4085905000000003
1.504714 -2.3941198
1.505714 -2.3795199
1.506714 -2.3647904
1.507714 -2.3499321
1.508714 -2.3349456
1.509714 -2.3198320000000003
1.510714 -2.304592
1.511714 -2.2892259000000004
1.512714 -2.2737335
1.513714 -2.2581143000000004
1.514714 -2.2423677
1.515714 -2.2264939
1.516714 -2.2104934
1.517714 -2.1943672000000003
1.518714 -2.1781163
1.519714 -2.1617416
1.520714 -2.1452435999999997
1.521714 -2.1286218999999997
1.522714 -2.111876
1.523714 -2.0950055
1.524714 -2.0780105
1.525714 -2.0608915
1.526714 -2.0436492
1.527714 -2.0262845
1.528714 -2.0087984999999997
1.529714 -1.9911914999999998
1.530714 -1.9734637999999998
1.531714 -1.955615
1.532714 -1.9376449
1.533714 -1.9195534
1.534714 -1.9013412
1.535714 -1.8830092999999999
1.536714 -1.8645583000000001
1.537714 -1.8459894000000001
1.538714 -1.8273031
1.539714 -1.8084994
1.540714 -1.7895781
1.541714 -1.7705388
1.542714 -1.7513820999999998
1.543714 -1.7321084
1.544714 -1.7127192
1.545714 -1.6932151999999998
1.546714 -1.6735977
1.547714 -1.6538667999999999
1.548714 -1.6340227999999999
1.549714 -1.6140653
1.550714 -1.5939941999999998
1.551714 -1.5738097999999998
1.552714 -1.5535129
1.553714 -1.5331048
1.554714 -1.5125864
1.555714 -1.4919586
1.556714 -1.4712215
1.557714 -1.4503755
1.558714 -1.4294204
1.559714 -1.4083564
1.560714 -1.387184
1.561714 -1.365904
1.562714 -1.3445173
1.563714 -1.3230250000000001
1.564714 -1.3014276999999999
1.565714 -1.2797261
1.566714 -1.2579205
1.567714 -1.2360114
1.568714 -1.213999
1.569714 -1.1918837
1.570714 -1.1696662
1.571714 -1.1473471000000002
1.572714 -1.1249274999999999
1.573714 -1.1024083
1.574714 -1.0797903
1.575714 -1.0570741
1.576714 -1.0342604
1.577714 -1.0113493
1.578714 -0.98834131
1.579714 -0.96523724
1.580714 -0.942038
1.581714 -0.9187445000000001
1.582714 -0.89535769
1.583714 -0.8718782099999999
1.584714 -0.84830672
1.585714 -0.8246438599999999
1.586714 -0.80089029
1.587714 -0.77704657
1.588714 -0.75311344
1.589714 -0.72909147
1.590714 -0.70498139
1.591714 -0.6807841400000001
1.592714 -0.6565006
1.593714 -0.63213161
1.594714 -0.60767792
1.595714 -0.5831399
1.596714 -0.55851797
1.597714 -0.5338124900000001
1.598714 -0.50902418
1.599714 -0.48415391
1.600714 -0.45920294
1.601714 -0.43417257
1.602714 -0.40906416
1.603714 -0.38387876
1.604714 -0.35861719
1.605714 -0.33327991
1.606714 -0.30786723
1.607714 -0.28237952
1.608714 -0.25681742
1.609714 -0.23118192
1.610714 -0.20547432
1.611714 -0.17969602
1.612714 -0.15384819
1.613714 -0.12793167
1.614714 -0.10194697999999999
1.615714 -0.075894454
1.616714 -0.049774483
1.617714 -0.023587959000000002
1.618714 0.0026639732999999997
1.619714 0.028979880000000003
1.620714 0.055358215
1.621714 0.081797619
1.622714 0.10829715000000001
1.623714 0.13485644
1.624714 0.16147514
1.625714 0.18815293
1.626714 0.2148892
1.627714 0.24168269999999997
1.628714 0.26853189
1.629714 0.2954351
1.630714 0.32239071999999996
1.631714 0.34939775
1.632714 0.37645565
1.633714 0.40356424
1.634714 0.43072319
1.635714 0.45793177999999995
1.636714 0.48518879
1.637714 0.51249275
1.638714 0.53984202
1.639714 0.5672351
1.640714 0.59467121
1.641714 0.62214979
1.642714 0.64967056
1.643714 0.67723314
1.644714 0.70483657
1.645714 0.7324794299999999
1.646714 0.76015997
1.647714 0.7878763599999999
1.648714 0.8156269799999999
1.649714 0.84341075
1.650714 0.87122722
1.651714 0.8990758999999999
1.652714 0.92695635
1.653714 0.95486771
1.654714 0.9828086
1.655714 1.0107776000000002
1.656714 1.0387734
1.657714 1.0667944
1.658714 1.0948398
1.659714 1.1229088
1.660714 1.1510008
1.661714 1.1791151
1.662714 1.2072506
1.663714 1.235406
1.664714 1.2635795
1.665714 1.2917694
1.666714 1.319974
1.667714 1.3481923
1.668714 1.3764239
1.669714 1.4046684
1.670714 1.432925
1.671714 1.4611927
1.672714 1.48947
1.673714 1.5177552
1.674714 1.5460467
1.675714 1.5743430999999999
1.676714 1.6026432
1.677714 1.6309466000000001
1.678714 1.6592527
1.679714 1.6875604
1.680714 1.7158687
1.681714 1.7441763
1.682714 1.7724813999999998
1.683714 1.8007822
1.684714 1.8290771000000001
1.685714 1.8573652999999999
1.686714 1.8856464
1.687714 1.9139199999999998
1.688714 1.9421857
1.689714 1.9704422
1.690714 1.9986877
1.691714 2.0269204
1.692714 2.0551382
1.693714 2.0833395
1.694714 2.1115234
1.695714 2.1396894
1.696714 2.1678368999999997
1.697714 2.1959653
1.698714 2.2240734
1.699714 2.2521598
1.700714 2.2802224
1.701714 2.3082597
1.702714 2.33627
1.703714 2.3642527
1.704714 2.3922069
1.705714 2.4201324
1.706714 2.4480283
1.707714 2.4758933
1.708714 2.5037255000000003
1.709714 2.5315227
1.710714 2.5592826
1.711714 2.5870036
1.712714 2.6146848
1.713714 2.6423255
1.714714 2.6699251
1.715714 2.6974831
1.716714 2.7249988
1.717714 2.7524706
1.718714 2.7798971
1.719714 2.8072765
1.720714 2.8346073
1.721714 2.8618881
1.722714 2.8891182
1.723714 2.9162966
1.724714 2.9434225
1.725714 2.9704943
1.726714 2.9975107000000003
1.727714 3.0244701
1.728714 3.0513708
1.729714 3.0782115
1.730714 3.1049911
1.731714 3.1317089
1.732714 3.1583641000000005
1.733714 3.1849562999999996
1.734714 3.2114845
1.735714 3.2379474
1.736714 3.264343
1.737714 3.2906695999999998
1.738714 3.3169255
1.739714 3.3431094000000003
1.740714 3.3692203
1.741714 3.3952568000000003
1.742714 3.4212183
1.743714 3.4471039
1.744714 3.4729115999999998
1.745714 3.4986395000000003
1.746714 3.5242863
1.747714 3.5498504
1.748714 3.5753310000000003
1.749714 3.600727
1.750714 3.6260385
1.751714 3.6512647
1.752714 3.6764037
1.753714 3.7014544000000003
1.754714 3.7264142
1.755714 3.7512820000000002
1.756714 3.7760556000000003
1.757714 3.8007341
1.758714 3.8253166
1.759714 3.8498033
1.760714 3.8741931
1.761714 3.8984856999999997
1.762714 3.9226793000000004
1.763714 3.9467722
1.764714 3.9707622999999996
1.765714 3.9946478
1.766714 4.0184277999999996
1.767714 4.0421017
1.768714 4.0656685999999995
1.769714 4.0891282
1.770714 4.1124795
1.771714 4.1357208
1.772714 4.1588503999999995
1.773714 4.181866
1.774714 4.2047657
1.775714 4.2275481
1.776714 4.250212400000001
1.777714 4.272759000000001
1.778714 4.295187100000001
1.779714 4.317496
1.780714 4.3396849
1.781714 4.361752
1.782714 4.3836951
1.783714 4.4055123
1.784714 4.4272016999999995
1.785714 4.4487625
1.786714 4.4701941000000005
1.787714 4.4914961
1.788714 4.5126672999999995
1.789714 4.5337062
1.790714 4.5546114
1.791714 4.5753813999999995
1.792714 4.5960147
1.793714 4.6165104999999995
1.794714 4.6368673
1.795714 4.6570852
1.796714 4.6771638
1.797714 4.6971019
1.798714 4.7168989
1.799714 4.7365535
1.800714 4.7560636
1.801714 4.7754277
1.802714 4.7946442
1.803714 4.8137117
1.804714 4.8326291
1.805714 4.8513964
1.806714 4.8700128000000005
1.807714 4.8884775
1.808714 4.9067896
1.809714 4.9249469999999995
1.810714 4.942948400000001
1.811714 4.9607921
1.812714 4.9784771999999995
1.813714 4.9960024999999995
1.814714 5.0133679
1.815714 5.0305724000000005
1.816714 5.0476152
1.817714 5.064494900000001
1.818714 5.0812095
1.819714 5.097757700000001
1.820714 5.1141378
1.821714 5.1303491
1.822714 5.1463909
1.823714 5.1622633
1.824714 5.177965
1.825714 5.1934958
1.826714 5.2088544
1.827714 5.2240394000000006
1.828714 5.2390497
1.829714 5.2538842
1.830714 5.2685414
1.831714 5.2830204
1.832714 5.2973203
1.833714 5.3114407
1.834714 5.3253807
1.835714 5.3391393
1.836714 5.3527157999999995
1.837714 5.3661082
1.838714 5.3793150999999995
1.839714 5.392335699999999
1.840714 5.4051694
1.841714 5.4178156
1.842714 5.4302737
1.843714 5.442543
1.844714 5.4546222
1.845714 5.46651
1.846714 5.4782055000000005
1.847714 5.4897077
1.848714 5.5010151
1.849714 5.5121269
1.850714 5.5230424
1.851714 5.5337608000000005
1.852714 5.5442814
1.853714 5.5546034
1.854714 5.5647258
1.855714 5.5746481
1.856714 5.5843692
1.857714 5.5938885
1.858714 5.603205
1.859714 5.6123178000000005
1.860714 5.6212265
1.861714 5.6299295
1.862714 5.6384262
1.863714 5.6467153
1.864714 5.6547962
1.865714 5.6626678
1.866714 5.6703292
1.867714 5.6777798
1.868714 5.6850195
1.869714 5.692048000000001
1.870714 5.6988645
1.871714 5.7054684
1.872714 5.711858
1.873714 5.7180333999999995
1.874714 5.7239935
1.875714 5.7297379
1.876714 5.7352662
1.877714 5.740577
1.878714 5.7456695
1.879714 5.7505421000000005
1.880714 5.7551935
1.881714 5.7596229
1.882714 5.763829899999999
1.883714 5.7678144
1.884714 5.771576199999999
1.885714 5.7751145
1.886714 5.778428900000001
1.887714 5.7815183
1.888714 5.7843823
1.889714 5.7870205
1.890714 5.7894323
1.891714 5.7916168
1.892714 5.7935737000000005
1.893714 5.7953022
1.894714 5.7968017
1.895714 5.7980713
1.896714 5.7991102
1.897714 5.7999171
1.898714 5.8004912
1.899714 5.8008317
1.900714 5.8009390000000005
1.901714 5.8008131
1.902714 5.8004543
1.903714 5.799862699999999
1.904714 5.799038
1.905714 5.7979788999999995
1.906714 5.796684
1.907714 5.7951524999999995
1.908714 5.7933841
1.909714 5.7913788
1.910714 5.7891361
1.911714 5.7866558
1.912714 5.7839371
1.913714 5.7809792
1.914714 5.7777807
1.915714 5.7743408
1.916714 5.7706591000000005
1.917714 5.766735199999999
1.918714 5.7625692
1.919714 5.7581618
1.920714 5.7535131
1.921714 5.7486229
1.922714 5.7434905
1.923714 5.7381153
1.924714 5.7324961
1.925714 5.7266328
1.926714 5.7205245
1.927714 5.7141706
1.928714 5.7075717
1.929714 5.7007276000000005
1.930714 5.6936371999999995
1.931714 5.6863006
1.932714 5.6787167
1.933714 5.6708846
1.934714 5.6628036999999996
1.935714 5.6544743
1.936714 5.645896899999999
1.937714 5.637072
1.938714 5.628000200000001
1.939714 5.6186814
1.940714 5.6091148
1.941714 5.5992998
1.942714 5.5892352
1.943714 5.5789206
1.944714 5.5683564
1.945714 5.5575434
1.946714 5.5464812000000006
1.947714 5.5351701
1.948714 5.5236094
1.949714 5.5117987
1.950714 5.4997373000000005
1.951714 5.4874253
1.952714 5.474861300000001
1.953714 5.4620463
1.954714 5.4489803000000006
1.955714 5.4356631
1.956714 5.4220952
1.957714 5.4082761999999995
1.958714 5.3942065999999995
1.959714 5.3798851
1.960714 5.3653114
1.961714 5.3504851
1.962714 5.3354066
1.963714 5.3200763
1.964714 5.3044949
1.965714 5.2886628
1.966714 5.272579899999999
1.967714 5.2562468
1.968714 5.2396622
1.969714 5.2228261
1.970714 5.2057385
1.971714 5.1883992
1.972714 5.1708084
1.973714 5.1529660999999995
1.974714 5.1348731
1.975714 5.1165297999999995
1.976714 5.097935700000001
1.977714 5.079091
1.978714 5.0599951
1.979714 5.0406477999999995
1.980714 5.0210491
1.981714 5.0012
1.982714 4.9811009
1.983714 4.9607523
1.984714 4.9401544
1.985714 4.9193066
1.986714 4.8982091
1.987714 4.876862099999999
1.988714 4.8552655
1.989714 4.8334192
1.990714 4.8113234
1.991714 4.7889795
1.992714 4.7663882
1.993714 4.74355
1.994714 4.7204647
1.995714 4.6971329
1.996714 4.6735547
1.997714 4.64973
1.998714 4.6256587
1.999714 4.6013411
2.000714 4.576778
2.001714 4.5519702
2.002714 4.5269176
2.003714 4.5016207
2.004714 4.476079
2.005714 4.4502921
2.006714 4.4242602
2.007714 4.3979838
2.008714 4.3714639
2.009714 4.344701
2.010714 4.3176968
2.011714 4.2904515
2.012714 4.2629655
2.013714 4.235239
2.014714 4.207271700000001
2.015714 4.1790638
2.016714 4.1506153
2.017714 4.1219272
2.018714 4.0930003
2.019714 4.0638357
2.020714 4.0344339
2.021714 4.0047955
2.022714 3.9749205
2.023714 3.9448094000000005
2.024714 3.914462
2.025714 3.8838789
2.026714 3.8530611
2.027714 3.82201
2.028714 3.7907269
2.029714 3.7592119999999998
2.030714 3.7274665999999996
2.031714 3.695491
2.032714 3.6632843
2.033714 3.6308466999999998
2.034714 3.5981786000000002
2.035714 3.5652805
2.036714 3.5321537
2.037714 3.4987997
2.038714 3.46522
2.039714 3.4314152
2.040714 3.3973858000000003
2.041714 3.3631321
2.042714 3.3286542000000003
2.043714 3.2939527
2.044714 3.2590289
2.045714 3.2238837
2.046714 3.1885183999999995
2.047714 3.1529341000000004
2.048714 3.1171314
2.049714 3.0811102999999997
2.050714 3.0448705
2.051714 3.008412
2.052714 2.9717358
2.053714 2.9348433
2.054714 2.8977361999999998
2.055714 2.8604165
2.056714 2.8228853000000003
2.057714 2.7851434
2.058714 2.7471913
2.059714 2.7090291
2.060714 2.6706573000000002
2.061714 2.6320767
2.062714 2.5932885999999997
2.063714 2.5542945
2.064714 2.5150957000000003
2.065714 2.4756931
2.066714 2.4360869
2.067714 2.3962773
2.068714 2.3562644
2.069714 2.3160487
2.070714 2.2756318
2.071714 2.2350155
2.072714 2.1942018
2.073714 2.1531926
2.074714 2.1119893000000003
2.075714 2.070592
2.076714 2.029001
2.077714 1.9872164
2.078714 1.9452391
2.079714 1.9030704999999999
2.080714 1.8607122999999999
2.081714 1.8181660999999998
2.082714 1.7754336999999998
2.083714 1.7325157
2.084714 1.6894125999999998
2.085714 1.6461248000000002
2.086714 1.6026529
2.087714 1.5589984
2.088714 1.5151629999999998
2.089714 1.4711489
2.090714 1.426958
2.091714 1.3825919
2.092714 1.3380513
2.093714 1.2933363999999998
2.094714 1.2484473
2.095714 1.2033843
2.096714 1.1581485
2.097714 1.1127414
2.098714 1.0671649
2.099714 1.021421
2.100714 0.9755115
2.101714 0.9294373899999999
2.102714 0.88319937
2.103714 0.8367980800000001
2.104714 0.7902345599999999
2.105714 0.74351039
2.106714 0.6966277
2.107714 0.64958888
2.108714 0.60239597
2.109714 0.5550503299999999
2.110714 0.50755246
2.111714 0.45990231000000004
2.112714 0.41209999
2.113714 0.36414608
2.114714 0.31604214999999997
2.115714 0.26779058
2.116714 0.21939399
2.117714 0.1708546
2.118714 0.12217404
2.119714 0.073353172
2.120714 0.024392431
2.121714 -0.024707685
2.122714 -0.073946128
2.123714 -0.12332117
2.124714 -0.17283046999999999
2.125714 -0.22247157
2.126714 -0.27224244999999997
2.127714 -0.32214173
2.128714 -0.37216884
2.129714 -0.42232349999999996
2.130714 -0.47260508999999995
2.131714 -0.5230125
2.132714 -0.57354379
2.133714 -0.62419614
2.134714 -0.67496672
2.135714 -0.72585298
2.136714 -0.77685318
2.137714 -0.82796654
2.138714 -0.879193
2.139714 -0.93053225
2.140714 -0.9819835400000001
2.141714 -1.0335452
2.142714 -1.0852146999999999
2.143714 -1.1369894999999999
2.144714 -1.1888674
2.145714 -1.2408465
2.146714 -1.2929263
2.147714 -1.3451058999999999
2.148714 -1.3973849999999999
2.149714 -1.4497617
2.150714 -1.5022337000000001
2.151714 -1.5547981
2.152714 -1.6074516
2.153714 -1.6601922000000002
2.154714 -1.7130183
2.155714 -1.7659297
2.156714 -1.8189264
2.157714 -1.8720079
2.158714 -1.9251732000000001
2.159714 -1.9784203
2.160714 -2.0317463
2.161714 -2.0851484
2.162714 -2.1386236
2.163714 -2.1921702
2.164714 -2.2457872
2.165714 -2.2994736000000002
2.166714 -2.3532286
2.167714 -2.4070505
2.168714 -2.4609366
2.169714 -2.5148842
2.170714 -2.5688907
2.171714 -2.6229538
2.172714 -2.6770724
2.173714 -2.7312461
2.174714 -2.7854748
2.175714 -2.8397577
2.176714 -2.8940935000000003
2.177714 -2.9484795
2.178714 -3.0029127
2.179714 -3.0573899
2.180714 -3.1119082
2.181714 -3.1664657999999997
2.182714 -3.2210615
2.183714 -3.2756939999999997
2.184714 -3.330363
2.185714 -3.3850666
2.186714 -3.4398030000000004
2.187714 -3.4945700000000004
2.188714 -3.5493650000000003
2.189714 -3.6041855999999997
2.190714 -3.6590304
2.191714 -3.7138986999999997
2.192714 -3.7687901000000004
2.193714 -3.8237039
2.194714 -3.8786378000000004
2.195714 -3.9335891999999997
2.196714 -3.9885543
2.197714 -4.0435299
2.198714 -4.0985133
2.199714 -4.1535031
2.200714 -4.2084981
2.201714 -4.2634971
2.202714 -4.3184996
2.203714 -4.3735038
2.204714 -4.4285074
2.205714 -4.4835079
2.206714 -4.5385032999999995
2.207714 -4.5934908000000005
2.208714 -4.6484694
2.209714 -4.7034379
2.210714 -4.7583949
2.211714 -4.8133392
2.212714 -4.868269
2.213714 -4.9231812
2.214714 -4.978073
2.215714 -5.0329413
2.216714 -5.0877832
2.217714 -5.1425975
2.218714 -5.1973831
2.219714 -5.2521393
2.220714 -5.3068649
2.221714 -5.3615585
2.222714 -5.4162182
2.223714 -5.470841
2.224714 -5.525424
2.225714 -5.5799641
2.226714 -5.6344591
2.227714 -5.6889083
2.228714 -5.7433106
2.229714 -5.7976648
2.230714 -5.8519684000000005
2.231714 -5.9062193999999995
2.232714 -5.9604149
2.233714 -6.0145531000000005
2.234714 -6.0686305
2.235714 -6.1226457
2.236714 -6.176598
2.237714 -6.2304862000000005
2.238714 -6.2843092
2.239714 -6.3380644
2.240714 -6.3917495
2.241714 -6.4453632
2.242714 -6.4989015
2.243714 -6.5523617000000005
2.244714 -6.605741399999999
2.245714 -6.6590391
2.246714 -6.712254099999999
2.247714 -6.765384200000001
2.248714 -6.8184279
2.249714 -6.8713829
2.250714 -6.9242477
2.251714 -6.9770202
2.252714 -7.029698
2.253714 -7.082279
2.254714 -7.134760900000001
2.255714 -7.187141499999999
2.256714 -7.2394191999999995
2.257714 -7.291592700000001
2.258714 -7.343660300000001
2.259714 -7.3956206
2.260714 -7.4474707
2.261714 -7.499209
2.262714 -7.5508326
2.263714 -7.602340000000001
2.264714 -7.6537274
2.265714 -7.7049940999999995
2.266714 -7.756139300000001
2.267714 -7.8071617
2.268714 -7.8580588
2.269714 -7.908829300000001
2.270714 -7.9594694
2.271714 -8.0099769
2.272714 -8.0603488
2.273714 -8.110582800000001
2.274714 -8.160677600000001
2.275714 -8.2106315
2.276714 -8.2604423
2.277714 -8.310108600000001
2.278714 -8.3596289
2.279714 -8.409000899999999
2.280714 -8.4582217
2.281714 -8.5072897
2.282714 -8.556203499999999
2.283714 -8.6049616
2.284714 -8.6535633
2.285714 -8.7020077
2.286714 -8.7502919
2.287714 -8.798413700000001
2.288714 -8.846370100000001
2.289714 -8.8941589
2.290714 -8.9417771
2.291714 -8.9892223
2.292714 -9.036492599999999
2.293714 -9.0835869
2.294714 -9.1305047
2.295714 -9.177244499999999
2.296714 -9.223804600000001
2.297714 -9.270181500000001
2.298714 -9.3163729
2.299714 -9.362375
2.300714 -9.4081871
2.301714 -9.4538093
2.302714 -9.499239900000001
2.303714 -9.544478400000001
2.304714 -9.5895223
2.305714 -9.634369600000001
2.306714 -9.6790165
2.307714 -9.723459199999999
2.308714 -9.7676955
2.309714 -9.8117232
2.310714 -9.8555416
2.311714 -9.8991513
2.312714 -9.942551700000001
2.313714 -9.9857405
2.314714 -10.02872
2.315714 -10.07148
2.316714 -10.11402
2.317714 -10.15634
2.318714 -10.19843
2.319714 -10.2403
2.320714 -10.28195
2.321714 -10.32337
2.322714 -10.36456
2.323714 -10.40552
2.324714 -10.44625
2.325714 -10.48674
2.326714 -10.527000000000001
2.327714 -10.56701
2.328714 -10.60678
2.329714 -10.64631
2.330714 -10.6856
2.331714 -10.72464
2.332714 -10.76343
2.333714 -10.80198
2.334714 -10.84027
2.335714 -10.878309999999999
2.336714 -10.9161
2.337714 -10.95362
2.338714 -10.99089
2.339714 -11.0279
2.340714 -11.06465
2.341714 -11.10113
2.342714 -11.13735
2.343714 -11.1733
2.344714 -11.20899
2.345714 -11.2444
2.346714 -11.27954
2.347714 -11.3144
2.348714 -11.349
2.349714 -11.38332
2.350714 -11.417349999999999
2.351714 -11.45111
2.352714 -11.48459
2.353714 -11.51778
2.354714 -11.55068
2.355714 -11.58329
2.356714 -11.61562
2.357714 -11.64766
2.358714 -11.679409999999999
2.359714 -11.71087
2.360714 -11.74203
2.361714 -11.7729
2.362714 -11.803460000000001
2.363714 -11.833730000000001
2.364714 -11.86369
2.365714 -11.89336
2.366714 -11.92272
2.367714 -11.95178
2.368714 -11.98053
2.369714 -12.00897
2.370714 -12.0371
2.371714 -12.064919999999999
2.372714 -12.092419999999999
2.373714 -12.1196
2.374714 -12.146469999999999
2.375714 -12.17303
2.376714 -12.19927
2.377714 -12.22519
2.378714 -12.25079
2.379714 -12.27607
2.380714 -12.30101
2.381714 -12.32563
2.382714 -12.349920000000001
2.383714 -12.37388
2.384714 -12.39752
2.385714 -12.42082
2.386714 -12.4438
2.387714 -12.466439999999999
2.388714 -12.48874
2.389714 -12.5107
2.390714 -12.53232
2.391714 -12.553600000000001
2.392714 -12.57455
2.393714 -12.59515
2.394714 -12.615409999999999
2.395714 -12.635340000000001
2.396714 -12.65491
2.397714 -12.674140000000001
2.398714 -12.69301
2.399714 -12.71154
2.400714 -12.7297
2.401714 -12.747520000000002
2.402714 -12.764980000000001
2.403714 -12.7821
2.404714 -12.798860000000001
2.405714 -12.81526
2.406714 -12.831310000000002
2.407714 -12.84699
2.408714 -12.8623
2.409714 -12.877259999999998
2.410714 -12.89185
2.411714 -12.906080000000001
2.412714 -12.91995
2.413714 -12.93346
2.414714 -12.9466
2.415714 -12.95937
2.416714 -12.97177
2.417714 -12.98379
2.418714 -12.99544
2.419714 -13.00672
2.420714 -13.017619999999999
2.421714 -13.02817
2.422714 -13.038340000000002
2.423714 -13.048129999999999
2.424714 -13.05755
2.425714 -13.06658
2.426714 -13.07523
2.427714 -13.0835
2.428714 -13.09139
2.429714 -13.098899999999999
2.430714 -13.106029999999999
2.431714 -13.112789999999999
2.432714 -13.119159999999999
2.433714 -13.125139999999998
2.434714 -13.130720000000002
2.435714 -13.13592
2.436714 -13.140730000000001
2.437714 -13.14514
2.438714 -13.14918
2.439714 -13.152829999999998
2.440714 -13.15609
2.441714 -13.15897
2.442714 -13.161439999999999
2.443714 -13.16352
2.444714 -13.165199999999999
2.445714 -13.16648
2.446714 -13.16737
2.447714 -13.16787
2.448714 -13.16797
2.449714 -13.16768
2.450714 -13.16699
2.451714 -13.1659
2.452714 -13.164409999999998
2.453714 -13.16251
2.454714 -13.16021
2.455714 -13.15751
2.456714 -13.15442
2.457714 -13.15092
2.458714 -13.147020000000001
2.459714 -13.14273
2.460714 -13.138020000000001
2.461714 -13.13291
2.462714 -13.12739
2.463714 -13.121459999999999
2.464714 -13.11512
2.465714 -13.10838
2.466714 -13.10124
2.467714 -13.093689999999999
2.468714 -13.085749999999999
2.469714 -13.07739
2.470714 -13.068620000000001
2.471714 -13.05944
2.472714 -13.049839999999998
2.473714 -13.03983
2.474714 -13.02942
2.475714 -13.0186
2.476714 -13.007369999999998
2.477714 -12.99573
2.478714 -12.98368
2.479714 -12.97121
2.480714 -12.958330000000002
2.481714 -12.94503
2.482714 -12.93132
2.483714 -12.917200000000001
2.484714 -12.902669999999999
2.485714 -12.88773
2.486714 -12.87239
2.487714 -12.85663
2.488714 -12.84045
2.489714 -12.823860000000002
2.490714 -12.80685
2.491714 -12.78943
2.492714 -12.77159
2.493714 -12.75334
2.494714 -12.73468
2.495714 -12.71561
2.496714 -12.69612
2.497714 -12.676219999999999
2.498714 -12.6559
2.499714 -12.63516
2.500714 -12.614
2.501714 -12.592429999999998
2.502714 -12.57045
2.503714 -12.54806
2.504714 -12.52526
2.505714 -12.502040000000001
2.506714 -12.47841
2.507714 -12.454369999999999
2.508714 -12.4299
2.509714 -12.40502
2.510714 -12.37973
2.511714 -12.35403
2.512714 -12.32792
2.513714 -12.3014
2.514714 -12.274469999999999
2.515714 -12.24713
2.516714 -12.21937
2.517714 -12.1912
2.518714 -12.16261
2.519714 -12.133610000000001
2.520714 -12.10421
2.521714 -12.07439
2.522714 -12.04417
2.523714 -12.01354
2.524714 -11.9825
2.525714 -11.95104
2.526714 -11.91918
2.527714 -11.8869
2.528714 -11.85421
2.529714 -11.82111
2.530714 -11.78762
2.531714 -11.75372
2.532714 -11.71941
2.533714 -11.684700000000001
2.534714 -11.64958
2.535714 -11.614049999999999
2.536714 -11.5781
2.537714 -11.54176
2.538714 -11.50501
2.539714 -11.46786
2.540714 -11.43031
2.541714 -11.39236
2.542714 -11.354000000000001
2.543714 -11.31525
2.544714 -11.27608
2.545714 -11.23652
2.546714 -11.19655
2.547714 -11.15619
2.548714 -11.11543
2.549714 -11.07428
2.550714 -11.03274
2.551714 -10.9908
2.552714 -10.94847
2.553714 -10.90573
2.554714 -10.8626
2.555714 -10.81907
2.556714 -10.77515
2.557714 -10.73084
2.558714 -10.68615
2.559714 -10.64108
2.560714 -10.59561
2.561714 -10.54975
2.562714 -10.5035
2.563714 -10.45685
2.564714 -10.40982
2.565714 -10.3624
2.566714 -10.31461
2.567714 -10.26643
2.568714 -10.21787
2.569714 -10.16894
2.570714 -10.11962
2.571714 -10.06991
2.572714 -10.01983
2.573714 -9.9693589
2.574714 -9.9185176
2.575714 -9.8673061
2.576714 -9.8157257
2.577714 -9.763775800000001
2.578714 -9.7114541
2.579714 -9.6587583
2.580714 -9.6056871
2.581714 -9.5522411
2.582714 -9.498422600000001
2.583714 -9.4442368
2.584714 -9.3896873
2.585714 -9.334778
2.586714 -9.279508100000001
2.587714 -9.2238769
2.588714 -9.1678821
2.589714 -9.1115229
2.590714 -9.0548001
2.591714 -8.9977168
2.592714 -8.9402787
2.593714 -8.8824898
2.594714 -8.824352900000001
2.595714 -8.7658681
2.596714 -8.7070331
2.597714 -8.6478457
2.598714 -8.5883036
2.599714 -8.5284084
2.600714 -8.4681623
2.601714 -8.4075697
2.602714 -8.3466358
2.603714 -8.285363799999999
2.604714 -8.2237549
2.605714 -8.1618078
2.606714 -8.0995202
2.607714 -8.0368906
2.608714 -7.9739206000000005
2.609714 -7.910613
2.610714 -7.846972300000001
2.611714 -7.783003900000001
2.612714 -7.7187113
2.613714 -7.654095399999999
2.614714 -7.5891538999999995
2.615714 -7.5238846
2.616714 -7.458286
2.617714 -7.3923588
2.618714 -7.326106
2.619714 -7.2595328
2.620714 -7.1926452
2.621714 -7.125446200000001
2.622714 -7.0579372000000005
2.623714 -6.9901176
2.624714 -6.921985
2.625714 -6.853538
2.626714 -6.7847773
2.627714 -6.715706000000001
2.628714 -6.646329199999999
2.629714 -6.5766513
2.630714 -6.5066762
2.631714 -6.4364061
2.632714 -6.3658386
2.633714 -6.2949724
2.634714 -6.2238064
2.635714 -6.1523404
2.636714 -6.0805779
2.637714 -6.0085233
2.638714 -5.9361827
2.639714 -5.863559599999999
2.640714 -5.7906561000000005
2.641714 -5.7174712
2.642714 -5.6440037
2.643714 -5.5702522
2.644714 -5.496216899999999
2.645714 -5.4219004
2.646714 -5.3473074
2.647714 -5.2724436
2.648714 -5.1973131
2.649714 -5.121918
2.650714 -5.0462581
2.651714 -4.970331900000001
2.652714 -4.8941378
2.653714 -4.8176765
2.654714 -4.740950499999999
2.655714 -4.6639644
2.656714 -4.5867227
2.657714 -4.5092303000000005
2.658714 -4.4314891
2.659714 -4.3534994000000005
2.660714 -4.275260100000001
2.661714 -4.1967701
2.662714 -4.1180297999999995
2.663714 -4.039041699999999
2.664714 -3.9598107000000002
2.665714 -3.8803417
2.666714 -3.8006399
2.667714 -3.7207077999999996
2.668714 -3.6405459000000002
2.669714 -3.5601534
2.670714 -3.4795294999999995
2.671714 -3.3986747
2.672714 -3.3175912000000003
2.673714 -3.2362830000000002
2.674714 -3.1547546000000004
2.675714 -3.07301
2.676714 -2.991052
2.677714 -2.908881
2.678714 -2.8264964
2.679714 -2.7438974000000003
2.680714 -2.6610844
2.681714 -2.5780596
2.682714 -2.4948269
2.683714 -2.4113914
2.684714 -2.3277579
2.685714 -2.2439299
2.686714 -2.1599090000000003
2.687714 -2.0756951999999997
2.688714 -1.9912882
2.689714 -1.9066883
2.690714 -1.8218976000000002
2.691714 -1.7369196
2.692714 -1.6517589
2.693714 -1.5664203
2.694714 -1.4809071
2.695714 -1.395221
2.696714 -1.3093621
2.697714 -1.2233295
2.698714 -1.1371233
2.699714 -1.0507443
2.700714 -0.96419556
2.701714 -0.87748123
2.702714 -0.7906058800000001
2.703714 -0.70357341
2.704714 -0.61638611
2.705714 -0.52904468
2.706714 -0.44154916
2.707714 -0.35389992000000003
2.708714 -0.2660986
2.709714 -0.17814852
2.710714 -0.090054277
2.711714 -0.0018209925000000002
2.712714 0.086547027
2.713714 0.17504704
2.714714 0.26367820999999997
2.715714 0.35244084
2.716714 0.44133537
2.717714 0.53036134
2.718714 0.61951661
2.719714 0.70879767
2.720714 0.7981998800000001
2.721714 0.88771908
2.722714 0.9773522600000001
2.723714 1.0670979
2.724714 1.1569556
2.725714 1.2469254
2.726714 1.3370062
2.727714 1.4271959
2.728714 1.5174905
2.729714 1.6078854
2.730714 1.6983759
2.731714 1.7889583
2.732714 1.8796312
2.733714 1.9703938
2.734714 2.0612463
2.735714 2.1521885000000003
2.736714 2.2432182
2.737714 2.3343317
2.738714 2.4255240000000002
2.739714 2.5167899
2.740714 2.6081251
2.741714 2.6995268
2.742714 2.790994
2.743714 2.882527
2.744714 2.9741257
2.745714 3.0657893
2.746714 3.1575155
2.747714 3.2492999
2.748714 3.3411384
2.749714 3.4330271000000003
2.750714 3.5249639
2.751714 3.6169481
2.752714 3.7089795000000003
2.753714 3.8010582
2.754714 3.8931828
2.755714 3.9853502
2.756714 4.0775552
2.757714 4.1697919
2.758714 4.2620550999999995
2.759714 4.3543406
2.760714 4.4466469
2.761714 4.5389749
2.762714 4.631325599999999
2.763714 4.723699
2.764714 4.8160933
2.765714 4.9085047
2.766714 5.000928
2.767714 5.0933577
2.768714 5.1857904
2.769714 5.2782241
2.770714 5.3706586000000005
2.771714 5.4630943
2.772714 5.5555306
2.773714 5.6479655
2.774714 5.7403937
2.775714 5.8328092
2.776714 5.925205699999999
2.777714 6.0175791
2.778714 6.1099283
2.779714 6.2022541
2.780714 6.294558899999999
2.781714 6.386843300000001
2.782714 6.479106799999999
2.783714 6.5713458000000005
2.784714 6.6635527
2.785714 6.7557223
2.786714 6.8478495
2.787714 6.939930499999999
2.788714 7.0319667
2.789714 7.1239591
2.790714 7.2159082
2.791714 7.307812599999999
2.792714 7.3996671
2.793714 7.491465699999999
2.794714 7.583202399999999
2.795714 7.6748729
2.796714 7.766474
2.797714 7.858008099999999
2.798714 7.9494774
2.799714 8.0408826
2.800714 8.132223
2.801714 8.2234941
2.802714 8.3146892
2.803714 8.405800900000001
2.804714 8.4968224
2.805714 8.5877523
2.806714 8.6785898
2.807714 8.769337100000001
2.808714 8.859996500000001
2.809714 8.950568
2.810714 9.0410478
2.811714 9.1314301
2.812714 9.2217073
2.813714 9.311875
2.814714 9.4019294
2.815714 9.4918728
2.816714 9.5817067
2.817714 9.6714333
2.818714 9.761051799999999
2.819714 9.8505571
2.820714 9.9399418
2.821714 10.029200000000001
2.822714 10.11832
2.823714 10.2073
2.824714 10.29614
2.825714 10.38486
2.826714 10.47344
2.827714 10.56189
2.828714 10.65021
2.829714 10.73839
2.830714 10.82642
2.831714 10.9143
2.832714 11.00202
2.833714 11.08958
2.834714 11.177
2.835714 11.26426
2.836714 11.351360000000001
2.837714 11.438320000000001
2.838714 11.5251
2.839714 11.61172
2.840714 11.69816
2.841714 11.78441
2.842714 11.87049
2.843714 11.95639
2.844714 12.04212
2.845714 12.12768
2.846714 12.21307
2.847714 12.29828
2.848714 12.383289999999999
2.849714 12.468110000000001
2.850714 12.55272
2.851714 12.637129999999999
2.852714 12.721350000000001
2.853714 12.80537
2.854714 12.889190000000001
2.855714 12.972819999999999
2.856714 13.05625
2.857714 13.13946
2.858714 13.22245
2.859714 13.30522
2.860714 13.38778
2.861714 13.470109999999998
2.862714 13.55224
2.863714 13.63415
2.864714 13.715840000000002
2.865714 13.79731
2.866714 13.87855
2.867714 13.959550000000002
2.868714 14.0403
2.869714 14.12081
2.870714 14.20108
2.871714 14.28112
2.872714 14.360909999999999
2.873714 14.44047
2.874714 14.519789999999999
2.875714 14.598849999999999
2.876714 14.67765
2.877714 14.75619
2.878714 14.83447
2.879714 14.912500000000001
2.880714 14.99027
2.881714 15.06779
2.882714 15.14505
2.883714 15.222050000000001
2.884714 15.298770000000001
2.885714 15.375210000000001
2.886714 15.45136
2.887714 15.52723
2.888714 15.60283
2.889714 15.678149999999999
2.890714 15.7532
2.891714 15.82798
2.892714 15.90247
2.893714 15.97667
2.894714 16.05057
2.895714 16.12417
2.896714 16.19747
2.897714 16.270480000000003
2.898714 16.3432
2.899714 16.41562
2.900714 16.487750000000002
2.901714 16.55957
2.902714 16.63107
2.903714 16.70225
2.904714 16.77311
2.905714 16.84366
2.906714 16.913890000000002
2.907714 16.983819999999998
2.908714 17.053440000000002
2.909714 17.12275
2.910714 17.19173
2.911714 17.26039
2.912714 17.3287
2.913714 17.39668
2.914714 17.46432
2.915714 17.53164
2.916714 17.59863
2.917714 17.66529
2.918714 17.73162
2.919714 17.7976
2.920714 17.86322
2.921714 17.92849
2.922714 17.99341
2.923714 18.05798
2.924714 18.12221
2.925714 18.18609
2.926714 18.24963
2.927714 18.31282
2.928714 18.37565
2.929714 18.438109999999998
2.930714 18.5002
2.931714 18.56192
2.932714 18.62327
2.933714 18.68427
2.934714 18.7449
2.935714 18.80518
2.936714 18.865090000000002
2.937714 18.92462
2.938714 18.98376
2.939714 19.04253
2.940714 19.100900000000003
2.941714 19.158900000000003
2.942714 19.21652
2.943714 19.273770000000003
2.944714 19.33064
2.945714 19.38712
2.946714 19.44321
2.947714 19.4989
2.948714 19.55419
2.949714 19.60907
2.950714 19.66355
2.951714 19.71765
2.952714 19.771349999999998
2.953714 19.82467
2.954714 19.877580000000002
2.955714 19.93009
2.956714 19.98219
2.957714 20.03387
2.958714 20.085140000000003
2.959714 20.136000000000003
2.960714 20.18645
2.961714 20.2365
2.962714 20.28614
2.963714 20.33537
2.964714 20.384169999999997
2.965714 20.43255
2.966714 20.4805
2.967714 20.528019999999998
2.968714 20.57511
2.969714 20.62179
2.970714 20.668049999999997
2.971714 20.7139
2.972714 20.75932
2.973714 20.8043
2.974714 20.84884
2.975714 20.89294
2.976714 20.93661
2.977714 20.97983
2.978714 21.02262
2.979714 21.06499
2.980714 21.106920000000002
2.981714 21.148410000000002
2.982714 21.18946
2.983714 21.23005
2.984714 21.27019
2.985714 21.30987
2.986714 21.34912
2.987714 21.387919999999998
2.988714 21.42627
2.989714 21.46418
2.990714 21.50165
2.991714 21.53865
2.992714 21.57519
2.993714 21.611269999999998
2.994714 21.64688
2.995714 21.68203
2.996714 21.716730000000002
2.997714 21.750980000000002
2.998714 21.78478
2.999714 21.818109999999997
3.000714 21.85097
3.001714 21.88336
3.002714 21.91528
3.003714 21.94673
3.004714 21.977710000000002
3.005714 22.00823
3.006714 22.03828
3.007714 22.06787
3.008714 22.096989999999998
3.009714 22.125619999999998
3.010714 22.15378
3.011714 22.181449999999998
3.012714 22.20865
3.013714 22.23537
3.014714 22.261619999999997
3.015714 22.287390000000002
3.016714 22.3127
3.017714 22.337519999999998
3.018714 22.36186
3.019714 22.38571
3.020714 22.40907
3.021714 22.43195
3.022714 22.45435
3.023714 22.47627
3.024714 22.49771
3.025714 22.518659999999997
3.026714 22.53913
3.027714 22.5591
3.028714 22.57857
3.029714 22.59755
3.030714 22.61604
3.031714 22.63404
3.032714 22.65155
3.033714 22.66857
3.034714 22.68511
3.035714 22.701150000000002
3.036714 22.71669
3.037714 22.73173
3.038714 22.74628
3.039714 22.76032
3.040714 22.77387
3.041714 22.78692
3.042714 22.79949
3.043714 22.81156
3.044714 22.82313
3.045714 22.83419
3.046714 22.84475
3.047714 22.85481
3.048714 22.86436
3.049714 22.87341
3.050714 22.88197
3.051714 22.89003
3.052714 22.8976
3.053714 22.90465
3.054714 22.9112
3.055714 22.91724
3.056714 22.92277
3.057714 22.92779
3.058714 22.93231
3.059714 22.93634
3.060714 22.93986
3.061714 22.94289
3.062714 22.9454
3.063714 22.947400000000002
3.064714 22.94889
3.065714 22.94988
3.066714 22.95036
3.067714 22.95034
3.068714 22.94981
3.069714 22.94879
3.070714 22.94725
3.071714 22.9452
3.072714 22.94264
3.073714 22.93956
3.074714 22.93598
3.075714 22.93188
3.076714 22.92729
3.077714 22.92219
3.078714 22.91659
3.079714 22.91047
3.080714 22.903850000000002
3.081714 22.896710000000002
3.082714 22.88906
3.083714 22.8809
3.084714 22.872239999999998
3.085714 22.86308
3.086714 22.85342
3.087714 22.84325
3.088714 22.83258
3.089714 22.821379999999998
3.090714 22.80968
3.091714 22.79746
3.092714 22.78474
3.093714 22.77151
3.094714 22.75779
3.095714 22.74356
3.096714 22.72884
3.097714 22.7136
3.098714 22.69786
3.099714 22.6816
3.100714 22.66483
3.101714 22.64756
3.102714 22.6298
3.103714 22.61153
3.104714 22.59277
3.105714 22.57351
3.106714 22.55374
3.107714 22.53347
3.108714 22.51268
3.109714 22.49139
3.110714 22.46959
3.111714 22.447300000000002
3.112714 22.42452
3.113714 22.40125
3.114714 22.37748
3.115714 22.35321
3.116714 22.328429999999997
3.117714 22.30315
3.118714 22.277369999999998
3.119714 22.25109
3.120714 22.22432
3.121714 22.19707
3.122714 22.169330000000002
3.123714 22.14109
3.124714 22.11236
3.125714 22.08313
3.126714 22.0534
3.127714 22.02317
3.128714 21.99246
3.129714 21.96126
3.130714 21.929589999999997
3.131714 21.89743
3.132714 21.86479
3.133714 21.83166
3.134714 21.798029999999997
3.135714 21.76392
3.136714 21.729309999999998
3.137714 21.69423
3.138714 21.65867
3.139714 21.62263
3.140714 21.58612
3.141714 21.549129999999998
3.142714 21.51166
3.143714 21.4737
3.144714 21.43525
3.145714 21.39633
3.146714 21.356939999999998
3.147714 21.31708
3.148714 21.27676
3.149714 21.235970000000002
3.150714 21.1947
3.151714 21.15297
3.152714 21.11075
3.153714 21.06807
3.154714 21.024919999999998
3.155714 20.98131
3.156714 20.93724
3.157714 20.89271
3.158714 20.84772
3.159714 20.80227
3.160714 20.75635
3.161714 20.70998
3.162714 20.66314
3.163714 20.61585
3.164714 20.56812
3.165714 20.51993
3.166714 20.4713
3.167714 20.42221
3.168714 20.372680000000003
3.169714 20.322699999999998
3.170714 20.27226
3.171714 20.22137
3.172714 20.17004
3.173714 20.11827
3.174714 20.06606
3.175714 20.01342
3.176714 19.960330000000003
3.177714 19.9068
3.178714 19.852829999999997
3.179714 19.79842
3.180714 19.743579999999998
3.181714 19.68831
3.182714 19.63261
3.183714 19.57649
3.184714 19.51994
3.185714 19.462979999999998
3.186714 19.40559
3.187714 19.34777
3.188714 19.28953
3.189714 19.23087
3.190714 19.17179
3.191714 19.11231
3.192714 19.052410000000002
3.193714 18.99211
3.194714 18.9314
3.195714 18.87027
3.196714 18.80873
3.197714 18.746769999999998
3.198714 18.68441
3.199714 18.621650000000002
3.200714 18.55849
3.201714 18.49494
3.202714 18.431
3.203714 18.36665
3.204714 18.30192
3.205714 18.23678
3.206714 18.17125
3.207714 18.10533
3.208714 18.03903
3.209714 17.972360000000002
3.210714 17.9053
3.211714 17.837880000000002
3.212714 17.77007
3.213714 17.70188
3.214714 17.633309999999998
3.215714 17.56437
3.216714 17.49504
3.217714 17.42535
3.218714 17.3553
3.219714 17.28489
3.220714 17.214109999999998
3.221714 17.14297
3.222714 17.07146
3.223714 16.99959
3.224714 16.92735
3.225714 16.85476
3.226714 16.78183
3.227714 16.70856
3.228714 16.63494
3.229714 16.56099
3.230714 16.48669
3.231714 16.41204
3.232714 16.33705
3.233714 16.261709999999997
3.234714 16.186049999999998
3.235714 16.11005
3.236714 16.033739999999998
3.237714 15.957099999999999
3.238714 15.88014
3.239714 15.80285
3.240714 15.725230000000002
3.241714 15.64728
3.242714 15.56901
3.243714 15.49043
3.244714 15.41153
3.245714 15.33234
3.246714 15.25284
3.247714 15.17303
3.248714 15.092910000000002
3.249714 15.01248
3.250714 14.93174
3.251714 14.85071
3.252714 14.76937
3.253714 14.687759999999999
3.254714 14.605860000000002
3.255714 14.52368
3.256714 14.441209999999998
3.257714 14.358460000000001
3.258714 14.27543
3.259714 14.1921
3.260714 14.1085
3.261714 14.024629999999998
3.262714 13.9405
3.263714 13.8561
3.264714 13.77145
3.265714 13.68652
3.266714 13.60133
3.267714 13.515859999999998
3.268714 13.43012
3.269714 13.34412
3.270714 13.25788
3.271714 13.171389999999999
3.272714 13.084660000000001
3.273714 12.997700000000002
3.274714 12.91049
3.275714 12.823039999999999
3.276714 12.73534
3.277714 12.647400000000001
3.278714 12.559219999999998
3.279714 12.47082
3.280714 12.382200000000001
3.281714 12.29336
3.282714 12.2043
3.283714 12.11502
3.284714 12.02551
3.285714 11.93578
3.286714 11.84582
3.287714 11.75565
3.288714 11.66528
3.289714 11.57472
3.290714 11.48396
3.291714 11.39301
3.292714 11.30186
3.293714 11.21051
3.294714 11.11896
3.295714 11.02721
3.296714 10.93527
3.297714 10.84315
3.298714 10.750869999999999
3.299714 10.65841
3.300714 10.56578
3.301714 10.47297
3.302714 10.37998
3.303714 10.286810000000001
3.304714 10.19346
3.305714 10.09995
3.306714 10.006279999999999
3.307714 9.9124707
3.308714 9.81851
3.309714 9.724397999999999
3.310714 9.6301302
3.311714 9.5357031
3.312714 9.4411179
3.313714 9.3463823
3.314714 9.2515066
3.315714 9.1565013
3.316714 9.061372299999999
3.317714 8.9661218
3.318714 8.8707462
3.319714 8.7752417
3.320714 8.6796053
3.321714 8.5838385
3.322714 8.4879473
3.323714 8.3919421
3.324714 8.2958318
3.325714 8.1996225
3.326714 8.103312599999999
3.327714 8.0068983
3.328714 7.9103738
3.329714 7.8137353
3.330714 7.716985
3.331714 7.620132
3.332714 7.523188
3.333714 7.426162799999999
3.334714 7.3290624
3.335714 7.231887400000001
3.336714 7.1346328
3.337714 7.0372932
3.338714 6.9398664
3.339714 6.8423547000000005
3.340714 6.744766200000001
3.341714 6.647111499999999
3.342714 6.5493986
3.343714 6.4516328
3.344714 6.3538134
3.345714 6.2559366
3.346714 6.157998399999999
3.347714 6.0599975
3.348714 5.9619378
3.349714 5.8638278
3.350714 5.7656776
3.351714 5.6674965
3.352714 5.5692889
3.353714 5.4710537
3.354714 5.3727865
3.355714 5.2744824
3.356714 5.1761393
3.357714 5.0777592
3.358714 4.97935
3.359714 4.8809219
3.360714 4.782483
3.361714 4.6840377
3.362714 4.5855860999999996
3.363714 4.487124499999999
3.364714 4.388649
3.365714 4.2901594
3.366714 4.1916594
3.367714 4.0931575
3.368714 3.9946638
3.369714 3.8961854
3.370714 3.7977252000000004
3.371714 3.6992826
3.372714 3.6008526
3.373714 3.5024311000000004
3.374714 3.4040172
3.375714 3.3056144
3.376714 3.2072312999999997
3.377714 3.1088769
3.378714 3.0105598000000002
3.379714 2.9122841
3.380714 2.8140489
3.381714 2.7158502
3.382714 2.6176844
3.383714 2.5195509
3.384714 2.4214538
3.385714 2.3234008
3.386714 2.2254007
3.387714 2.1274606
3.388714 2.0295836
3.389714 1.9317681
3.390714 1.8340109
3.391714 1.736309
3.392714 1.6386623999999999
3.393714 1.5410757000000002
3.394714 1.4435563
3.395714 1.3461131
3.396714 1.2487531
3.397714 1.1514797
3.398714 1.0542922
3.399714 0.9571872699999999
3.400714 0.8601618
3.401714 0.76321517
3.402714 0.6663501700000001
3.403714 0.56957318
3.404714 0.47289142
3.405714 0.37631153
3.406714 0.27983665999999996
3.407714 0.18346652
3.408714 0.087198702
3.409714 -0.0089693502
3.410714 -0.10503733999999999
3.411714 -0.20100169
3.412714 -0.29685618
3.413714 -0.39259293000000006
3.414714 -0.48820567
3.415714 -0.5836911
3.416714 -0.6790488499999999
3.417714 -0.77428124
3.418714 -0.8693906499999999
3.419714 -0.9643772599999999
3.420714 -1.0592380000000001
3.421714 -1.1539669000000001
3.422714 -1.2485571000000002
3.423714 -1.3430028999999999
3.424714 -1.4373015
3.425714 -1.5314529000000001
3.426714 -1.6254595
3.427714 -1.719323
3.428714 -1.8130437
3.429714 -1.9066183
3.430714 -2.0000417
3.431714 -2.0933073
3.432714 -2.1864101000000002
3.433714 -2.2793476
3.434714 -2.3721201
3.435714 -2.4647297
3.436714 -2.5571782
3.437714 -2.649465
3.438714 -2.741587
3.439714 -2.8335379
3.440714 -2.9253103
3.441714 -3.0168985999999998
3.442714 -3.1082999
3.443714 -3.1995144000000004
3.444714 -3.2905444999999998
3.445714 -3.3813931
3.446714 -3.4720615
3.447714 -3.5625465000000003
3.448714 -3.6528435
3.449714 -3.7429467
3.450714 -3.8328510000000002
3.451714 -3.9225545
3.452714 -4.0120575999999994
3.453714 -4.1013621
3.454714 -4.1904699
3.455714 -4.279379199999999
3.456714 -4.3680854
3.457714 -4.4565827
3.458714 -4.5448638
3.459714 -4.632923399999999
3.460714 -4.720759
3.461714 -4.8083711000000005
3.462714 -4.8957624
3.463714 -4.9829356
3.464714 -5.0698921
3.465714 -5.1566303
3.466714 -5.2431464
3.467714 -5.3294357
3.468714 -5.4154936000000005
3.469714 -5.5013176
3.470714 -5.5869076
3.471714 -5.6722656
3.472714 -5.7573929
3.473714 -5.8422903999999996
3.474714 -5.9269559
3.475714 -6.011383599999999
3.476714 -6.095567
3.477714 -6.1795010999999995
3.478714 -6.2631823
3.479714 -6.3466102
3.480714 -6.429786999999999
3.481714 -6.5127164
3.482714 -6.595398500000001
3.483714 -6.6778317000000005
3.484714 -6.7600124
3.485714 -6.8419352
3.486714 -6.9235951
3.487714 -7.004988900000001
3.488714 -7.0861168
3.489714 -7.166981
3.490714 -7.2475821
3.491714 -7.327921699999999
3.492714 -7.407999
3.493714 -7.4878104
3.494714 -7.567352099999999
3.495714 -7.6466202999999995
3.496714 -7.725612099999999
3.497714 -7.804327499999999
3.498714 -7.8827672
3.499714 -7.9609334
3.500714 -8.0388255
3.501714 -8.1164427
3.502714 -8.1937827
3.503714 -8.2708411
3.504714 -8.3476134
3.505714 -8.424095099999999
3.506714 -8.500285400000001
3.507714 -8.5761838
3.508714 -8.6517923
3.509714 -8.7271132
3.510714 -8.8021487
3.511714 -8.8768974
3.512714 -8.9513578
3.513714 -9.0255253
3.514714 -9.099397100000001
3.515714 -9.1729693
3.516714 -9.2462428
3.517714 -9.319218999999999
3.518714 -9.3918994
3.519714 -9.4642833
3.520714 -9.5363699
3.521714 -9.6081547
3.522714 -9.6796334
3.523714 -9.750801300000001
3.524714 -9.8216556
3.525714 -9.8921962
3.526714 -9.9624261
3.527714 -10.03235
3.528714 -10.10197
3.529714 -10.171280000000001
3.530714 -10.24029
3.531714 -10.30898
3.532714 -10.37736
3.533714 -10.44542
3.534714 -10.513169999999999
3.535714 -10.580589999999999
3.536714 -10.64771
3.537714 -10.714500000000001
3.538714 -10.78099
3.539714 -10.84716
3.540714 -10.91302
3.541714 -10.97855
3.542714 -11.04375
3.543714 -11.10863
3.544714 -11.17319
3.545714 -11.23742
3.546714 -11.30134
3.547714 -11.364939999999999
3.548714 -11.428230000000001
3.549714 -11.49119
3.550714 -11.55382
3.551714 -11.61612
3.552714 -11.67808
3.553714 -11.73972
3.554714 -11.80102
3.555714 -11.862
3.556714 -11.92266
3.557714 -11.983
3.558714 -12.043
3.559714 -12.10267
3.560714 -12.162009999999999
3.561714 -12.22101
3.562714 -12.27967
3.563714 -12.33801
3.564714 -12.39602
3.565714 -12.4537
3.566714 -12.511059999999999
3.567714 -12.56808
3.568714 -12.62477
3.569714 -12.68111
3.570714 -12.73711
3.571714 -12.79276
3.572714 -12.848090000000001
3.573714 -12.90308
3.574714 -12.957740000000001
3.575714 -13.012080000000001
3.576714 -13.06608
3.577714 -13.11975
3.578714 -13.17308
3.579714 -13.22606
3.580714 -13.278699999999999
3.581714 -13.33101
3.582714 -13.38298
3.583714 -13.43464
3.584714 -13.48596
3.585714 -13.53694
3.586714 -13.587579999999999
3.587714 -13.63787
3.588714 -13.68781
3.589714 -13.73741
3.590714 -13.78667
3.591714 -13.835600000000001
3.592714 -13.88422
3.593714 -13.932500000000001
3.594714 -13.98045
3.595714 -14.02805
3.596714 -14.075299999999999
3.597714 -14.122209999999999
3.598714 -14.16878
3.599714 -14.21501
3.600714 -14.260919999999999
3.601714 -14.30649
3.602714 -14.351729999999998
3.603714 -14.39664
3.604714 -14.441200000000002
3.605714 -14.48542
3.606714 -14.52929
3.607714 -14.57283
3.608714 -14.616029999999999
3.609714 -14.6589
3.610714 -14.70145
3.611714 -14.74367
3.612714 -14.78556
3.613714 -14.82711
3.614714 -14.868319999999999
3.615714 -14.90918
3.616714 -14.94971
3.617714 -14.9899
3.618714 -15.02976
3.619714 -15.069289999999999
3.620714 -15.1085
3.621714 -15.14739
3.622714 -15.18593
3.623714 -15.22414
3.624714 -15.262020000000001
3.625714 -15.29955
3.626714 -15.33676
3.627714 -15.37365
3.628714 -15.410219999999999
3.629714 -15.44646
3.630714 -15.482389999999999
3.631714 -15.517980000000001
3.632714 -15.553230000000001
3.633714 -15.588140000000001
3.634714 -15.622720000000001
3.635714 -15.65698
3.636714 -15.69092
3.637714 -15.724540000000001
3.638714 -15.757850000000001
3.639714 -15.790840000000001
3.640714 -15.823509999999999
3.641714 -15.855839999999999
3.642714 -15.88784
3.643714 -15.91951
3.644714 -15.95086
3.645714 -15.9819
3.646714 -16.01263
3.647714 -16.04304
3.648714 -16.07314
3.649714 -16.10292
3.650714 -16.132369999999998
3.651714 -16.16149
3.652714 -16.190289999999997
3.653714 -16.21878
3.654714 -16.24697
3.655714 -16.27485
3.656714 -16.30243
3.657714 -16.32971
3.658714 -16.35667
3.659714 -16.38332
3.660714 -16.40964
3.661714 -16.43565
3.662714 -16.46135
3.663714 -16.48674
3.664714 -16.51184
3.665714 -16.53664
3.666714 -16.561139999999998
3.667714 -16.585330000000003
3.668714 -16.609199999999998
3.669714 -16.632759999999998
3.670714 -16.656019999999998
3.671714 -16.67897
3.672714 -16.70163
3.673714 -16.724
3.674714 -16.74608
3.675714 -16.767870000000002
3.676714 -16.789360000000002
3.677714 -16.81054
3.678714 -16.831409999999998
3.679714 -16.85199
3.680714 -16.87227
3.681714 -16.89226
3.682714 -16.91198
3.683714 -16.93141
3.684714 -16.95055
3.685714 -16.9694
3.686714 -16.987959999999998
3.687714 -17.00623
3.688714 -17.0242
3.689714 -17.041880000000003
3.690714 -17.05929
3.691714 -17.07642
3.692714 -17.09328
3.693714 -17.109849999999998
3.694714 -17.12614
3.695714 -17.14214
3.696714 -17.15785
3.697714 -17.17328
3.698714 -17.18843
3.699714 -17.203319999999998
3.700714 -17.217940000000002
3.701714 -17.23229
3.702714 -17.24638
3.703714 -17.2602
3.704714 -17.27374
3.705714 -17.28701
3.706714 -17.30001
3.707714 -17.312739999999998
3.708714 -17.32521
3.709714 -17.337410000000002
3.710714 -17.34935
3.711714 -17.36103
3.712714 -17.37244
3.713714 -17.383580000000002
3.714714 -17.39445
3.715714 -17.40506
3.716714 -17.4154
3.717714 -17.42549
3.718714 -17.43532
3.719714 -17.44491
3.720714 -17.454259999999998
3.721714 -17.46335
3.722714 -17.47219
3.723714 -17.480780000000003
3.724714 -17.48912
3.725714 -17.49721
3.726714 -17.50505
3.727714 -17.51265
3.728714 -17.52001
3.729714 -17.52713
3.730714 -17.534
3.731714 -17.54061
3.732714 -17.54698
3.733714 -17.5531
3.734714 -17.55898
3.735714 -17.56461
3.736714 -17.57001
3.737714 -17.575180000000003
3.738714 -17.58012
3.739714 -17.58482
3.740714 -17.589299999999998
3.741714 -17.59354
3.742714 -17.597540000000002
3.743714 -17.60131
3.744714 -17.60485
3.745714 -17.60818
3.746714 -17.61128
3.747714 -17.614160000000002
3.748714 -17.61682
3.749714 -17.61925
3.750714 -17.62145
3.751714 -17.623430000000003
3.752714 -17.62518
3.753714 -17.626710000000003
3.754714 -17.62802
3.755714 -17.62912
3.756714 -17.63001
3.757714 -17.63068
3.758714 -17.631140000000002
3.759714 -17.63138
3.760714 -17.6314
3.761714 -17.63121
3.762714 -17.6308
3.763714 -17.630190000000002
3.764714 -17.62938
3.765714 -17.62836
3.766714 -17.62715
3.767714 -17.62572
3.768714 -17.62409
3.769714 -17.62225
3.770714 -17.6202
3.771714 -17.61794
3.772714 -17.61549
3.773714 -17.61284
3.774714 -17.61
3.775714 -17.60697
3.776714 -17.603730000000002
3.777714 -17.6003
3.778714 -17.59667
3.779714 -17.592840000000002
3.780714 -17.58881
3.781714 -17.58459
3.782714 -17.58019
3.783714 -17.57561
3.784714 -17.570839999999997
3.785714 -17.56588
3.786714 -17.56074
3.787714 -17.555390000000003
3.788714 -17.54986
3.789714 -17.54414
3.790714 -17.53823
3.791714 -17.53214
3.792714 -17.52588
3.793714 -17.51944
3.794714 -17.512829999999997
3.795714 -17.50603
3.796714 -17.49904
3.797714 -17.491870000000002
3.798714 -17.48452
3.799714 -17.477
3.800714 -17.469299999999997
3.801714 -17.46145
3.802714 -17.45342
3.803714 -17.445230000000002
3.804714 -17.436860000000003
3.805714 -17.42831
3.806714 -17.41958
3.807714 -17.41068
3.808714 -17.40161
3.809714 -17.39239
3.810714 -17.383000000000003
3.811714 -17.37345
3.812714 -17.36374
3.813714 -17.35387
3.814714 -17.343819999999997
3.815714 -17.3336
3.816714 -17.3232
3.817714 -17.312649999999998
3.818714 -17.30194
3.819714 -17.29107
3.820714 -17.28005
3.821714 -17.26888
3.822714 -17.25755
3.823714 -17.24605
3.824714 -17.234389999999998
3.825714 -17.22256
3.826714 -17.21058
3.827714 -17.19845
3.828714 -17.18617
3.829714 -17.17375
3.830714 -17.16119
3.831714 -17.14847
3.832714 -17.1356
3.833714 -17.12256
3.834714 -17.10937
3.835714 -17.09602
3.836714 -17.082520000000002
3.837714 -17.06888
3.838714 -17.0551
3.839714 -17.04118
3.840714 -17.02712
3.841714 -17.012900000000002
3.842714 -16.99852
3.843714 -16.983999999999998
3.844714 -16.96932
3.845714 -16.9545
3.846714 -16.93955
3.847714 -16.92447
3.848714 -16.90926
3.849714 -16.893900000000002
3.850714 -16.87841
3.851714 -16.862759999999998
3.852714 -16.84695
3.853714 -16.831
3.854714 -16.81491
3.855714 -16.798679999999997
3.856714 -16.78233
3.857714 -16.76585
3.858714 -16.74923
3.859714 -16.73247
3.860714 -16.71556
3.861714 -16.6985
3.862714 -16.681289999999997
3.863714 -16.66395
3.864714 -16.64649
3.865714 -16.628899999999998
3.866714 -16.61119
3.867714 -16.59335
3.868714 -16.57537
3.869714 -16.55724
3.870714 -16.53897
3.871714 -16.52056
3.872714 -16.502
3.873714 -16.48333
3.874714 -16.46453
3.875714 -16.44561
3.876714 -16.426560000000002
3.877714 -16.40737
3.878714 -16.38804
3.879714 -16.36857
3.880714 -16.34896
3.881714 -16.32922
3.882714 -16.309350000000002
3.883714 -16.28937
3.884714 -16.26927
3.885714 -16.24904
3.886714 -16.22869
3.887714 -16.208190000000002
3.888714 -16.18755
3.889714 -16.16676
3.890714 -16.14585
3.891714 -16.12481
3.892714 -16.10365
3.893714 -16.08237
3.894714 -16.060959999999998
3.895714 -16.03942
3.896714 -16.01774
3.897714 -15.99592
3.898714 -15.973970000000001
3.899714 -15.95188
3.900714 -15.929660000000002
3.901714 -15.90733
3.902714 -15.884889999999999
3.903714 -15.862309999999999
3.904714 -15.83961
3.905714 -15.81677
3.906714 -15.79379
3.907714 -15.77067
3.908714 -15.747420000000002
3.909714 -15.72404
3.910714 -15.70055
3.911714 -15.67694
3.912714 -15.653210000000001
3.913714 -15.62934
3.914714 -15.605340000000002
3.915714 -15.58119
3.916714 -15.5569
3.917714 -15.532480000000001
3.918714 -15.50793
3.919714 -15.483259999999998
3.920714 -15.458469999999998
3.921714 -15.433549999999999
3.922714 -15.4085
3.923714 -15.3833
3.924714 -15.357970000000002
3.925714 -15.332489999999998
3.926714 -15.30688
3.927714 -15.281149999999998
3.928714 -15.2553
3.929714 -15.22933
3.930714 -15.203240000000001
3.931714 -15.17701
3.932714 -15.150640000000001
3.933714 -15.12413
3.934714 -15.09748
3.935714 -15.07068
3.936714 -15.04376
3.937714 -15.01671
3.938714 -14.989540000000002
3.939714 -14.962230000000002
3.940714 -14.934790000000001
3.941714 -14.907200000000001
3.942714 -14.87946
3.943714 -14.85158
3.944714 -14.823559999999999
3.945714 -14.79542
3.946714 -14.767140000000001
3.947714 -14.73875
3.948714 -14.71022
3.949714 -14.681549999999998
3.950714 -14.65274
3.951714 -14.62378
3.952714 -14.59467
3.953714 -14.565420000000001
3.954714 -14.53604
3.955714 -14.50652
3.956714 -14.47688
3.957714 -14.447090000000001
3.958714 -14.41716
3.959714 -14.38708
3.960714 -14.356849999999998
3.961714 -14.326459999999999
3.962714 -14.295930000000002
3.963714 -14.26526
3.964714 -14.234459999999999
3.965714 -14.20351
3.966714 -14.172419999999999
3.967714 -14.14118
3.968714 -14.10979
3.969714 -14.078240000000001
3.970714 -14.046529999999999
3.971714 -14.01469
3.972714 -13.982700000000001
3.973714 -13.950580000000002
3.974714 -13.918320000000001
3.975714 -13.885919999999999
3.976714 -13.853370000000002
3.977714 -13.820669999999998
3.978714 -13.78781
3.979714 -13.75479
3.980714 -13.72161
3.981714 -13.68829
3.982714 -13.65483
3.983714 -13.62121
3.984714 -13.58744
3.985714 -13.55351
3.986714 -13.51941
3.987714 -13.48515
3.988714 -13.450719999999999
3.989714 -13.416139999999999
3.990714 -13.381409999999999
3.991714 -13.346540000000001
3.992714 -13.311519999999998
3.993714 -13.27635
3.994714 -13.24102
3.995714 -13.205520000000002
3.996714 -13.16985
3.997714 -13.134009999999998
3.998714 -13.098009999999999
3.999714 -13.06186
4.000714 -13.025549999999999
4.001714 -12.989090000000001
4.002714 -12.95247
4.003714 -12.915679999999998
4.004714 -12.87872
4.005714 -12.84158
4.006714 -12.80427
4.007714 -12.7668
4.008714 -12.729180000000001
4.009714 -12.69141
4.010714 -12.65347
4.011714 -12.61536
4.012714 -12.57707
4.013714 -12.538599999999999
4.014714 -12.49996
4.015714 -12.461129999999999
4.016714 -12.422139999999999
4.017715 -12.382990000000001
4.018714 -12.34367
4.019714 -12.30419
4.020714 -12.26453
4.021714 -12.22469
4.022714 -12.18467
4.023714 -12.14448
4.024714 -12.10411
4.025714 -12.06358
4.026714 -12.022879999999999
4.027714 -11.98201
4.028714 -11.94097
4.029714 -11.89974
4.030715 -11.85833
4.031714 -11.81672
4.032714 -11.77492
4.033714 -11.73295
4.034714 -11.6908
4.035714 -11.64848
4.036714 -11.605989999999998
4.037714 -11.563320000000001
4.038714 -11.52048
4.039714 -11.47744
4.040714 -11.43421
4.041714 -11.390799999999999
4.042714 -11.3472
4.043715 -11.30343
4.044714 -11.25947
4.045714 -11.21534
4.046714 -11.17102
4.047714 -11.1265
4.048714 -11.08179
4.049714 -11.03688
4.050714 -10.99178
4.051714 -10.94649
4.052714 -10.90102
4.053714 -10.85537
4.054714 -10.80955
4.055714 -10.76354
4.056714 -10.71734
4.057714 -10.67095
4.058714 -10.62435
4.059714 -10.57757
4.060714 -10.53059
4.061714 -10.48342
4.062714 -10.43607
4.063715 -10.38852
4.064714 -10.340779999999999
4.065714 -10.29283
4.066714 -10.24468
4.067714 -10.19632
4.068714 -10.14776
4.069714 -10.09902
4.070714 -10.05008
4.071714 -10.000960000000001
4.072714 -9.9516563
4.073714 -9.9021554
4.074714 -9.8524548
4.075714 -9.8025508
4.076715 -9.752444200000001
4.077714 -9.7021386
4.078714 -9.6516378
4.079714 -9.6009448
4.080714 -9.5500603
4.081714 -9.4989814
4.082714 -9.4477028
4.083714 -9.3962193
4.084714 -9.3445286
4.085714 -9.292632300000001
4.086714 -9.2405342
4.087714 -9.188240799999999
4.088714 -9.1357566
4.089714 -9.0830825
4.090714 -9.0302154
4.091714 -8.9771494
4.092714 -8.9238778
4.093714 -8.8703968
4.094714 -8.816706400000001
4.095714 -8.762811099999999
4.096714 -8.7087177
4.097714 -8.6544298
4.098714 -8.5999489
4.099714 -8.545274299999999
4.100714 -8.4904
4.101714 -8.4353201
4.102714 -8.3800323
4.103714 -8.3245374
4.104714 -8.2688399
4.105714 -8.2129441
4.106714 -8.1568547
4.107714 -8.1005722
4.108714 -8.0440946
4.109715 -7.9874158
4.110714 -7.9305299
4.111714 -7.8734345999999995
4.112714 -7.8161306999999995
4.113714 -7.7586219
4.114714 -7.7009149
4.115714 -7.643014900000001
4.116714 -7.5849243
4.117714 -7.5266413000000005
4.118714 -7.4681602
4.119714 -7.4094765
4.120714 -7.3505871
4.121714 -7.291492099999999
4.122715 -7.232195099999999
4.123714 -7.1727015000000005
4.124714 -7.1130157
4.125714 -7.053140600000001
4.126714 -6.9930747
4.127714 -6.9328137
4.128714 -6.8723522
4.129714 -6.811687399999999
4.130714 -6.7508183
4.131714 -6.6897489000000006
4.132714 -6.628485
4.133714 -6.5670310999999995
4.134714 -6.505390299999999
4.135714 -6.4435616
4.136714 -6.3815415
4.137714 -6.3193254
4.138714 -6.2569104
4.139714 -6.1942957
4.140714 -6.1314851
4.141714 -6.0684837
4.142715 -6.005296899999999
4.143714 -5.9419271
4.144714 -5.878374
4.145714 -5.8146339
4.146714 -5.7507022999999995
4.147714 -5.6865763
4.148714 -5.6222554
4.149714 -5.5577423
4.150714 -5.4930415
4.151714 -5.4281577
4.152714 -5.3630948
4.153714 -5.2978531
4.154714 -5.232431399999999
4.155715 -5.1668264
4.156714 -5.1010363000000005
4.157714 -5.0350605999999996
4.158714 -4.9689014
4.159714 -4.9025632
4.160714 -4.8360515
4.161714 -4.7693696
4.162714 -4.7025181
4.163714 -4.6354957
4.164714 -4.5682982
4.165714 -4.5009214
4.166714 -4.433364
4.167714 -4.3656271
4.168715 -4.2977151
4.169714 -4.229633499999999
4.170714 -4.1613869
4.171714 -4.0929779
4.172714 -4.0244061
4.173714 -3.955669
4.174714 -3.8867638
4.175714 -3.8176894000000003
4.176714 -3.7484474
4.177714 -3.6790423000000003
4.178714 -3.6094792
4.179714 -3.5397626
4.180714 -3.4698945
4.181714 -3.3998735
4.182714 -3.3296965
4.183714 -3.2593593
4.184714 -3.1888596999999996
4.185714 -3.1181986
4.186714 -3.04738
4.187714 -2.9764101000000003
4.188715 -2.905295
4.189714 -2.8340392
4.190714 -2.7626434
4.191714 -2.6911067
4.192714 -2.6194262999999998
4.193714 -2.5476005
4.194714 -2.4756296
4.195714 -2.4035162999999997
4.196714 -2.3312662
4.197714 -2.2588851
4.198714 -2.1863767999999997
4.199714 -2.1137415
4.200714 -2.0409767999999997
4.201715 -1.9680789
4.202714 -1.895044
4.203714 -1.8218720000000002
4.204714 -1.7485665000000001
4.205714 -1.6751336
4.206714 -1.6015808999999999
4.207714 -1.5279142000000001
4.208714 -1.4541361
4.209714 -1.3802454
4.210714 -1.3062387
4.211714 -1.2321126
4.212714 -1.1578659999999998
4.213714 -1.0835014
4.214714 -1.0090246
4.215714 -0.93444232
4.216714 -0.8597606799999999
4.217714 -0.78498293
4.218714 -0.7101089700000001
4.219714 -0.6351358300000001
4.220714 -0.56006024
4.221714 -0.48488076
4.222714 -0.40959966999999997
4.223714 -0.33422317
4.224714 -0.25875941
4.225714 -0.18321524
4.226714 -0.10759450000000001
4.227714 -0.031896407
4.228714 0.043883306
4.229714 0.11974971000000001
4.230714 0.19570584
4.231714 0.27175061
4.232714 0.34787840999999997
4.233714 0.42408061999999996
4.234715 0.50034872
4.235714 0.57667699
4.236714 0.6530642
4.237714 0.72951298
4.238714 0.80602728
4.239714 0.8826093700000001
4.240714 0.95925787
4.241714 1.0359672
4.242714 1.1127284
4.243714 1.1895330000000002
4.244714 1.2663755
4.245714 1.3432552
4.246714 1.4201759
4.247715 1.4971436
4.248714 1.5741622
4.249714 1.6512316
4.250714 1.7283456
4.251714 1.8054942
4.252714 1.8826662
4.253714 1.9598537999999999
4.254714 2.0370543000000003
4.255714 2.1142706
4.256714 2.1915088999999996
4.257714 2.2687741
4.258714 2.3460669
4.259714 2.4233829
4.260714 2.5007123
4.261714 2.5780445
4.262714 2.6553718
4.263714 2.7326916999999997
4.264714 2.8100073
4.265714 2.887325
4.266714 2.9646501
4.267715 3.0419832
4.268714 3.1193180000000003
4.269714 3.1966437
4.270714 3.2739475
4.271714 3.3512201
4.272714 3.4284584
4.273714 3.5056662000000003
4.274714 3.5828512
4.275714 3.6600206
4.276714 3.7371762000000004
4.277714 3.8143136
4.278714 3.8914215000000003
4.279714 3.9684862
4.280715 4.045496099999999
4.281714 4.1224460999999994
4.282714 4.1993383
4.283714 4.2761791
4.284714 4.352975600000001
4.285714 4.42973
4.286714 4.5064375
4.287714 4.5830864
4.288714 4.6596635
4.289714 4.7361583
4.290714 4.8125669
4.291714 4.8888937
4.292714 4.9651477
4.293715 5.0413389
4.294714 5.1174710999999995
4.295714 5.1935393
4.296714 5.26953
4.297714 5.3454272
4.298714 5.421215699999999
4.299714 5.4968886
4.300714 5.5724476
4.301714 5.6479007
4.302714 5.7232577
4.303714 5.7985235
4.304714 5.8736939
4.305714 5.9487574
4.306714 6.0236979
4.307714 6.098502900000001
4.308714 6.1731666
4.309714 6.2476929
4.310714 6.3220918
4.311714 6.3963749
4.312714 6.4705454
4.313715 6.5445982
4.314714 6.6185191
4.315714 6.6922888
4.316714 6.7658916
4.317714 6.8393193000000005
4.318714 6.9125757
4.319714 6.985672599999999
4.320714 7.0586219
4.321714 7.131432
4.322714 7.204099
4.323714 7.2766103
4.324714 7.3489472
4.325714 7.421094200000001
4.326715 7.4930422
4.327714 7.564794299999999
4.328714 7.6363601
4.329714 7.707752299999999
4.330714 7.778974600000001
4.331714 7.8500219
4.332714 7.9208791000000005
4.333714 7.9915248
4.334714 8.061942499999999
4.335714 8.1321247
4.336714 8.202076
4.337714 8.2718112
4.338714 8.3413459
4.339714 8.4106892
4.340714 8.4798396
4.341714 8.5487813
4.342714 8.617495
4.343714 8.685960600000001
4.344714 8.7541677
4.345714 8.8221177
4.346714 8.8898219
4.347714 8.9572936
4.348714 9.0245396
4.349714 9.0915553
4.350714 9.158324499999999
4.351714 9.224826799999999
4.352714 9.2910439
4.353714 9.3569681
4.354714 9.4226032
4.355714 9.487964999999999
4.356714 9.5530689
4.357714 9.6179254
4.358714 9.682532400000001
4.359715 9.7468741
4.360714 9.810929
4.361714 9.8746747
4.362714 9.9381015
4.363714 10.00121
4.364714 10.06401
4.365714 10.12653
4.366714 10.18876
4.367714 10.2507
4.368714 10.31235
4.369714 10.37368
4.370714 10.43467
4.371714 10.49531
4.372715 10.55561
4.373714 10.61557
4.374714 10.675220000000001
4.375714 10.73456
4.376714 10.7936
4.377714 10.85231
4.378714 10.910680000000001
4.379714 10.96868
4.380714 11.026299999999999
4.381714 11.08354
4.382714 11.140419999999999
4.383714 11.19695
4.384714 11.25314
4.385714 11.309
4.386714 11.3645
4.387714 11.419640000000001
4.388714 11.47438
4.389714 11.52872
4.390714 11.58266
4.391714 11.63621
4.392715 11.68939
4.393714 11.74221
4.394714 11.79467
4.395714 11.84675
4.396714 11.89844
4.397714 11.9497
4.398714 12.00053
4.399714 12.05093
4.400714 12.100909999999999
4.401714 12.15049
4.402714 12.19969
4.403714 12.248489999999999
4.404714 12.296890000000001
4.405715 12.34487
4.406714 12.3924
4.407714 12.43947
4.408714 12.486089999999999
4.409714 12.53226
4.410714 12.57802
4.411714 12.62335
4.412714 12.668280000000001
4.413714 12.712780000000002
4.414714 12.756829999999999
4.415714 12.800410000000001
4.416714 12.843499999999999
4.417714 12.886120000000002
4.418715 12.92827
4.419714 12.96997
4.420714 13.01123
4.421714 13.052050000000001
4.422714 13.09243
4.423714 13.13233
4.424714 13.171740000000002
4.425714 13.210640000000001
4.426714 13.24904
4.427714 13.28694
4.428714 13.32437
4.429714 13.361339999999998
4.430714 13.39784
4.431714 13.43388
4.432714 13.46942
4.433714 13.504450000000002
4.434714 13.53895
4.435714 13.57293
4.436714 13.606399999999999
4.437714 13.639370000000001
4.438715 13.67187
4.439714 13.703879999999998
4.440714 13.7354
4.441714 13.7664
4.442714 13.796859999999999
4.443714 13.82678
4.444714 13.856160000000001
4.445714 13.885
4.446714 13.91332
4.447714 13.941139999999999
4.448714 13.968459999999999
4.449714 13.995260000000002
4.450714 14.02152
4.451715 14.04724
4.452714 14.072390000000002
4.453714 14.09698
4.454714 14.121020000000001
4.455714 14.14453
4.456714 14.16751
4.457714 14.189969999999999
4.458714 14.21191
4.459714 14.233290000000002
4.460714 14.2541
4.461714 14.274329999999999
4.462714 14.293980000000001
4.463714 14.31306
4.464714 14.33159
4.465714 14.349580000000001
4.466714 14.367040000000001
4.467714 14.38394
4.468714 14.400289999999998
4.469714 14.416039999999999
4.470714 14.4312
4.471714 14.44577
4.472714 14.45975
4.473714 14.473159999999998
4.474714 14.48602
4.475714 14.498320000000001
4.476714 14.51006
4.477714 14.521220000000001
4.478714 14.53178
4.479714 14.54174
4.480714 14.55109
4.481714 14.559849999999999
4.482714 14.568030000000002
4.483714 14.575650000000001
4.484715 14.582709999999999
4.485714 14.589189999999999
4.486714 14.59508
4.487714 14.600369999999998
4.488714 14.60503
4.489714 14.60909
4.490714 14.612530000000001
4.491714 14.61539
4.492714 14.617669999999999
4.493714 14.619370000000002
4.494714 14.62049
4.495714 14.621010000000002
4.496714 14.620920000000002
4.497715 14.62021
4.498714 14.61888
4.499714 14.61694
4.500714 14.6144
4.501714 14.611279999999999
4.502714 14.60757
4.503714 14.60328
4.504714 14.598379999999999
4.505714 14.592849999999999
4.506714 14.5867
4.507714 14.57993
4.508714 14.57253
4.509714 14.56452
4.510714 14.55592
4.511714 14.54673
4.512714 14.536950000000001
4.513714 14.52656
4.514714 14.51555
4.515714 14.50392
4.516714 14.491670000000001
4.517715 14.47879
4.518714 14.46531
4.519714 14.45123
4.520714 14.436560000000002
4.521714 14.42129
4.522714 14.40541
4.523714 14.38891
4.524714 14.371780000000001
4.525714 14.354030000000002
4.526714 14.33565
4.527714 14.31666
4.528714 14.297080000000001
4.529714 14.276900000000001
4.530715 14.25613
4.531714 14.234749999999998
4.532714 14.21276
4.533714 14.190140000000001
4.534714 14.166899999999998
4.535714 14.143049999999999
4.536714 14.118590000000001
4.537714 14.093530000000001
4.538714 14.06787
4.539714 14.041619999999998
4.540714 14.014769999999999
4.541714 13.98731
4.542714 13.95923
4.543715 13.930539999999999
4.544714 13.90123
4.545714 13.87133
4.546714 13.84083
4.547714 13.809759999999999
4.548714 13.77809
4.549714 13.74583
4.550714 13.712969999999999
4.551714 13.6795
4.552714 13.64543
4.553714 13.61075
4.554714 13.575470000000001
4.555714 13.53961
4.556714 13.50317
4.557714 13.46614
4.558714 13.42853
4.559714 13.39034
4.560714 13.351550000000001
4.561714 13.312170000000002
4.562714 13.272200000000002
4.563715 13.23165
4.564714 13.19052
4.565714 13.14882
4.566714 13.10656
4.567714 13.06372
4.568714 13.0203
4.569714 12.976299999999998
4.570714 12.931719999999999
4.571714 12.88657
4.572714 12.84084
4.573714 12.794539999999998
4.574714 12.74769
4.575714 12.70028
4.576715 12.65232
4.577714 12.60381
4.578714 12.55474
4.579714 12.50511
4.580714 12.45492
4.581714 12.40418
4.582714 12.35289
4.583714 12.30105
4.584714 12.24868
4.585714 12.19577
4.586714 12.14232
4.587714 12.08834
4.588714 12.03381
4.589714 11.97874
4.590714 11.92313
4.591714 11.86699
4.592714 11.81032
4.593714 11.75314
4.594714 11.69544
4.595714 11.63724
4.596714 11.57851
4.597714 11.519269999999999
4.598714 11.45951
4.599714 11.399230000000001
4.600714 11.33844
4.601714 11.27716
4.602714 11.21537
4.603714 11.1531
4.604714 11.09034
4.605714 11.027090000000001
4.606714 10.96335
4.607714 10.89912
4.608714 10.83439
4.609715 10.76918
4.610714 10.70349
4.611714 10.63734
4.612714 10.57072
4.613714 10.50364
4.614714 10.4361
4.615714 10.36809
4.616714 10.299619999999999
4.617714 10.23068
4.618714 10.161290000000001
4.619714 10.09144
4.620714 10.021149999999999
4.621714 9.950435200000001
4.622715 9.879286599999999
4.623714 9.8077059
4.624714 9.7356893
4.625714 9.6632361
4.626714 9.5903486
4.627714 9.5170327
4.628714 9.4432972
4.629714 9.369152
4.630714 9.294603799999999
4.631714 9.2196569
4.632714 9.1443099
4.633714 9.0685599
4.634714 8.9924037
4.635714 8.9158446
4.636714 8.8388875
4.637714 8.761543
4.638714 8.6838208
4.639714 8.6057305
4.640714 8.527275900000001
4.641714 8.4484555
4.642715 8.3692662
4.643714 8.289705999999999
4.644714 8.2097769
4.645714 8.1294864
4.646714 8.0488443
4.647714 7.967862500000001
4.648714 7.886549800000001
4.649714 7.8049101
4.650714 7.7229425
4.651714 7.6406442000000006
4.652714 7.558012
4.653714 7.4750476
4.654714 7.3917575
4.655715 7.3081523
4.656714 7.2242439
4.657714 7.140041900000001
4.658714 7.055550800000001
4.659714 6.9707699
4.660714 6.8856955
4.661714 6.800325999999999
4.662714 6.7146622
4.663714 6.6287115
4.664714 6.542485200000001
4.665714 6.4559959
4.666714 6.3692525
4.667714 6.2822588
4.668715 6.1950142999999995
4.669714 6.1075151000000005
4.670714 6.0197592
4.671714 5.9317492
4.672714 5.8434930000000005
4.673714 5.755002800000001
4.674714 5.6662925
4.675714 5.5773724
4.676714 5.4882474
4.677714 5.3989172000000005
4.678714 5.3093784
4.679714 5.2196279
4.680714 5.1296674
4.681714 5.0395042
4.682714 4.9491499
4.683714 4.8586171
4.684714 4.7679149
4.685714 4.677046499999999
4.686714 4.5860104
4.687714 4.494803
4.688715 4.403422399999999
4.689714 4.3118723
4.690714 4.220162
4.691714 4.1283056
4.692714 4.0363178
4.693714 3.9442080999999996
4.694714 3.8519811
4.695714 3.7596352
4.696714 3.6671665
4.697714 3.5745718
4.698714 3.4818541
4.699714 3.3890218
4.700714 3.2960873
4.701715 3.2030638
4.702714 3.1099612
4.703714 3.0167829
4.704714 2.9235277
4.705714 2.8301926
4.706714 2.7367769
4.707714 2.6432851
4.708714 2.5497275999999998
4.709714 2.4561185
4.710714 2.3624709
4.711714 2.2687934
4.712714 2.1750882
4.713714 2.0813525
4.714714 1.9875811
4.715714 1.8937726
4.716714 1.7999306
4.717714 1.7060658
4.718714 1.6121928
4.719714 1.5183255
4.720714 1.4244743
4.721714 1.3306429
4.722714 1.2368305
4.723714 1.1430344000000001
4.724714 1.0492546
4.725714 0.9554965400000001
4.726714 0.86177075
4.727714 0.7680905499999999
4.728714 0.67446777
4.729714 0.58090906
4.730714 0.4874147
4.731714 0.39398037
4.732714 0.30060122
4.733714 0.20727638999999998
4.734715 0.11401178000000001
4.735714 0.020819812
4.736714 -0.072283723
4.737714 -0.16528420000000002
4.738714 -0.25817218999999997
4.739714 -0.35094484
4.740714 -0.44360436
4.741714 -0.5361537900000001
4.742714 -0.6285931
4.743714 -0.72091636
4.744714 -0.81311222
4.745714 -0.90516703
4.746714 -0.9970693799999999
4.747715 -1.0888133
4.748714 -1.1803994
4.749714 -1.2718318
4.750714 -1.3631146
4.751714 -1.454247
4.752714 -1.5452212
4.753714 -1.6360232999999997
4.754714 -1.726637
4.755714 -1.8170489
4.756714 -1.9072516000000002
4.757714 -1.9972447
4.758714 -2.087033
4.759714 -2.1766208
4.760714 -2.2660084
4.761714 -2.3551887000000002
4.762714 -2.444149
4.763714 -2.5328748
4.764714 -2.621354
4.765714 -2.7095808
4.766714 -2.7975556
4.767715 -2.8852826
4.768714 -2.9727647
4.769714 -3.0599996000000003
4.770714 -3.1469777
4.771714 -3.2336842
4.772714 -3.3201028
4.773714 -3.4062218
4.774714 -3.4920365
4.775714 -3.5775493999999997
4.776714 -3.6627675999999996
4.777714 -3.7476964
4.778714 -3.8323358
4.779714 -3.9166778
4.780715 -4.0007081
4.781714 -4.0844116
4.782714 -4.1677766
4.783714 -4.2507976
4.784714 -4.3334763
4.785714 -4.4158176000000005
4.786714 -4.4978239
4.787714 -4.5794923
4.788714 -4.660812
4.789714 -4.7417674
4.790714 -4.8223436
4.791714 -4.9025297000000005
4.792714 -4.982323200000001
4.793715 -5.0617281
4.794714 -5.1407527
4.795714 -5.2194018
4.796714 -5.2976742
4.797714 -5.3755603999999995
4.798714 -5.4530453
4.799714 -5.530113
4.800714 -5.6067523
4.801714 -5.682959
4.802714 -5.7587367
4.803714 -5.8340903
4.804714 -5.9090238
4.805714 -5.9835345
4.806714 -6.0576118999999995
4.807714 -6.1312410999999996
4.808714 -6.2044073
4.809714 -6.2771007
4.810714 -6.3493192
4.811714 -6.421068300000001
4.812714 -6.4923554999999995
4.813715 -6.5631859
4.814714 -6.633557399999999
4.815714 -6.7034602
4.816714 -6.772879499999999
4.817714 -6.8417989
4.818714 -6.9102071
4.819714 -6.978102799999999
4.820714 -7.0454895
4.821714 -7.1123764000000005
4.822714 -7.1787685
4.823714 -7.2446644000000004
4.824714 -7.310053
4.825714 -7.3749177
4.826715 -7.439243800000001
4.827714 -7.5030215
4.828714 -7.566249399999999
4.829714 -7.6289333
4.830714 -7.6910816
4.831714 -7.7526994
4.832714 -7.813785199999999
4.833714 -7.874326399999999
4.834714 -7.9343073
4.835714 -7.993710800000001
4.836714 -8.052527900000001
4.837714 -8.1107579
4.838714 -8.168407499999999
4.839714 -8.2254872
4.840714 -8.2820036
4.841714 -8.3379552
4.842714 -8.3933309
4.843714 -8.4481157
4.844714 -8.5022941
4.845714 -8.5558578
4.846714 -8.608806099999999
4.847714 -8.6611465
4.848714 -8.7128885
4.849714 -8.7640382
4.850714 -8.8145941
4.851714 -8.8645451
4.852714 -8.9138754
4.853714 -8.962568599999999
4.854714 -9.0106152
4.855714 -9.0580143
4.856714 -9.1047741
4.857714 -9.1509037
4.858714 -9.1964103
4.859715 -9.241292600000001
4.860714 -9.2855409
4.861714 -9.3291387
4.862714 -9.3720712
4.863714 -9.414328600000001
4.864714 -9.455911799999999
4.865714 -9.4968289
4.866714 -9.5370926
4.867714 -9.5767111
4.868714 -9.6156843
4.869714 -9.6540026
4.870714 -9.691651199999999
4.871714 -9.7286142
4.872715 -9.764882199999999
4.873714 -9.800455
4.874714 -9.8353408
4.875714 -9.8695502
4.876714 -9.9030919
4.877714 -9.9359654
4.878714 -9.9681616
4.879714 -9.9996634
4.880714 -10.03046
4.881714 -10.06053
4.882714 -10.089879999999999
4.883714 -10.11853
4.884714 -10.146479999999999
4.885714 -10.17374
4.886714 -10.20031
4.887714 -10.22619
4.888714 -10.25137
4.889714 -10.27582
4.890714 -10.299529999999999
4.891714 -10.32252
4.892715 -10.34478
4.893714 -10.36633
4.894714 -10.38717
4.895714 -10.40731
4.896714 -10.42675
4.897714 -10.445459999999999
4.898714 -10.46344
4.899714 -10.48067
4.900714 -10.49716
4.901714 -10.5129
4.902714 -10.527930000000001
4.903714 -10.54223
4.904714 -10.55583
4.905715 -10.5687
4.906714 -10.58085
4.907714 -10.59225
4.908714 -10.60289
4.909714 -10.612770000000001
4.910714 -10.6219
4.911714 -10.63029
4.912714 -10.63796
4.913714 -10.6449
4.914714 -10.65112
4.915714 -10.6566
4.916714 -10.66134
4.917714 -10.665320000000001
4.918715 -10.66854
4.919714 -10.67101
4.920714 -10.67274
4.921714 -10.67374
4.922714 -10.674019999999999
4.923714 -10.673580000000001
4.924714 -10.67239
4.925714 -10.670449999999999
4.926714 -10.66775
4.927714 -10.66427
4.928714 -10.660029999999999
4.929714 -10.655050000000001
4.930714 -10.64932
4.931714 -10.64288
4.932714 -10.6357
4.933714 -10.6278
4.934714 -10.61915
4.935714 -10.609739999999999
4.936714 -10.59957
4.937714 -10.58865
4.938715 -10.57699
4.939714 -10.5646
4.940714 -10.55149
4.941714 -10.53766
4.942714 -10.52309
4.943714 -10.50778
4.944714 -10.49172
4.945714 -10.47489
4.946714 -10.45731
4.947714 -10.438989999999999
4.948714 -10.41994
4.949714 -10.40018
4.950714 -10.379710000000001
4.951715 -10.35851
4.952714 -10.33659
4.953714 -10.313930000000001
4.954714 -10.29052
4.955714 -10.266359999999999
4.956714 -10.24148
4.957714 -10.21587
4.958714 -10.18956
4.959714 -10.16255
4.960714 -10.134830000000001
4.961714 -10.10639
4.962714 -10.07722
4.963714 -10.04732
4.964714 -10.01669
4.965714 -9.9853449
4.966714 -9.953298400000001
4.967714 -9.920565
4.968714 -9.8871499
4.969714 -9.8530479
4.970714 -9.818247
4.971714 -9.7827323
4.972714 -9.7464964
4.973714 -9.7095408
4.974714 -9.6718773
4.975714 -9.6335217
4.976714 -9.5944896
4.977714 -9.5547892
4.978714 -9.5144197
4.979714 -9.473373
4.980714 -9.4316371
4.981714 -9.389206
4.982714 -9.3460813
4.983714 -9.302277100000001
4.984715 -9.2578098
4.985714 -9.212695799999999
4.986714 -9.1669433
4.987714 -9.1205493
4.988714 -9.0735026
4.989714 -9.0257891
4.990714 -8.9773975
4.991714 -8.928328800000001
4.992714 -8.8785946
4.993714 -8.8282146
4.994714 -8.777206399999999
4.995714 -8.7255821
4.996714 -8.6733431
4.997715 -8.6204812
4.998714 -8.5669838
4.999714 -8.5128412
5.000714 -8.4580526
5.001714 -8.4026285
5.002714 -8.346587399999999
5.003714 -8.2899489
5.004714 -8.2327247
5.005714 -8.1749149
5.006714 -8.116512
5.007714 -8.0575012
5.008714 -7.9978734
5.009714 -7.937628800000001
5.010714 -7.8767799
5.011714 -7.815346900000001
5.012714 -7.7533513
5.013714 -7.6908066999999996
5.014714 -7.627716700000001
5.015714 -7.5640723
5.016714 -7.4998595
5.017715 -7.4350655
5.018714 -7.369687399999999
5.019714 -7.3037349
5.020714 -7.2372265
5.021714 -7.170183199999999
5.022714 -7.1026191
5.023714 -7.0345402
5.024714 -6.9659390000000005
5.025714 -6.8968035
5.026714 -6.827124199999999
5.027714 -6.7569003
5.028714 -6.6861421000000005
5.029714 -6.614869800000001
5.030715 -6.5431051
5.031714 -6.470865000000001
5.032714 -6.3981541
5.033714 -6.324964800000001
5.034714 -6.251283000000001
5.035714 -6.1770968
5.036714 -6.1024018
5.037714 -6.0272068
5.038714 -5.9515316
5.039714 -5.8753993
5.040714 -5.798829
5.041714 -5.7218283
5.042714 -5.6443933
5.043715 -5.5665109
5.044714 -5.4881696
5.045714 -5.4093648000000005
5.046714 -5.3301048
5.047714 -5.2504089
5.048714 -5.1703002
5.049714 -5.0897978
5.050714 -5.0089091
5.051714 -4.9276289
5.052714 -4.845944
5.053714 -4.763842
5.054714 -4.681317900000001
5.055714 -4.5983803
5.056714 -4.5150489
5.057714 -4.4313494
5.058714 -4.3473028
5.059714 -4.2629197
5.060714 -4.1781966
5.061714 -4.093121
5.062714 -4.0076792
5.063715 -3.9218649
5.064714 -3.8356848
5.065714 -3.7491571
5.066714 -3.6623064
5.067714 -3.5751536
5.068714 -3.4877095
5.069714 -3.3999718999999997
5.070714 -3.3119299
5.071714 -3.2235701
5.072714 -3.1348869
5.073714 -3.0458873
5.074714 -2.9565904
5.075714 -2.8670218000000003
5.076715 -2.7772041
5.077714 -2.6871491
5.078714 -2.5968552999999996
5.079714 -2.5063107000000002
5.080714 -2.415501
5.081714 -2.3244184
5.082714 -2.2330679
5.083714 -2.1414673
5.084714 -2.0496417
5.085714 -1.9576145
5.086714 -1.8653989
5.087714 -1.7729945
5.088714 -1.6803905000000001
5.089714 -1.5875729
5.090714 -1.4945339
5.091714 -1.4012785
5.092714 -1.3078243
5.093714 -1.2141971
5.094714 -1.1204208
5.095714 -1.0265097
5.096714 -0.9324644700000001
5.097714 -0.83827469
5.098714 -0.74392674
5.099714 -0.6494127700000001
5.100714 -0.55473722
5.101714 -0.45991768
5.102714 -0.36497952
5.103714 -0.26994699
5.104714 -0.17483475
5.105714 -0.079643651
5.106714 0.015636942
5.107714 0.11102159
5.108714 0.20651959
5.109715 0.30212786999999997
5.110714 0.3978299
5.111714 0.49360059
5.112714 0.58941511
5.113714 0.68525742
5.114714 0.78112488
5.115714 0.8770262799999999
5.116714 0.9729748599999999
5.117714 1.0689794000000001
5.118714 1.165037
5.119714 1.2611317
5.120714 1.3572393
5.121714 1.4533355
5.122715 1.5494048
5.123714 1.6454447
5.124714 1.7414642
5.125714 1.8374773
5.126714 1.9334929
5.127714 2.0295085
5.128714 2.1255083
5.129714 2.2214673
5.130714 2.31736
5.131714 2.4131691
5.132714 2.5088903
5.133714 2.6045309
5.134714 2.7001048
5.135714 2.7956218
5.136714 2.8910818000000003
5.137714 2.9864715
5.138714 3.0817693
5.139714 3.1769522
5.140714 3.2720040999999997
5.141714 3.3669211
5.142715 3.4617099999999996
5.143714 3.556383
5.144714 3.6509488
5.145714 3.7454050000000003
5.146714 3.8397368000000003
5.147714 3.9339199999999996
5.148714 4.0279299
5.149714 4.1217486999999995
5.150714 4.2153712
5.151714 4.3088033999999995
5.152714 4.4020578
5.153714 4.4951446
5.154714 4.5880649
5.155715 4.6808079000000005
5.156714 4.7733534
5.157714 4.865679500000001
5.158714 4.9577694
5.159714 5.0496172
5.160714 5.1412268999999995
5.161714 5.2326083
5.162714 5.3237695
5.163714 5.4147098
5.164714 5.5054169
5.165714 5.595870700000001
5.166714 5.6860488
5.167714 5.7759345
5.168715 5.8655217
5.169714 5.9548151
5.170714 6.043826
5.171714 6.1325643
5.172714 6.2210320999999995
5.173714 6.3092209
5.174714 6.397111699999999
5.175714 6.484682899999999
5.176714 6.571917200000001
5.177714 6.658805900000001
5.178714 6.7453503999999995
5.179714 6.8315588
5.180714 6.9174394
5.181714 7.0029937
5.182714 7.088211899999999
5.183714 7.173078500000001
5.184714 7.2575726
5.185714 7.3416792
5.186714 7.4253917000000005
5.187714 7.508712300000001
5.188715 7.591649100000001
5.189714 7.674212
5.190714 7.756403100000001
5.191714 7.8382149
5.192714 7.9196312
5.193714 8.0006316
5.194714 8.0811992
5.195714 8.1613243
5.196714 8.2410075
5.197714 8.320256299999999
5.198714 8.3990782
5.199714 8.4774762
5.200714 8.5554451
5.201715 8.6329713
5.202714 8.7100372
5.203714 8.7866284
5.204714 8.8627368
5.205714 8.938362399999999
5.206714 9.0135112
5.207714 9.0881921
5.208714 9.1624074
5.209714 9.2361517
5.210714 9.3094118
5.211714 9.3821697
5.212714 9.454409799999999
5.213714 9.5261224
5.214714 9.597306699999999
5.215714 9.667968
5.216714 9.7381145
5.217714 9.8077506
5.218714 9.876874099999998
5.219714 9.9454738
5.220714 10.01353
5.221714 10.08104
5.222714 10.14799
5.223714 10.21437
5.224714 10.280190000000001
5.225714 10.34546
5.226714 10.410179999999999
5.227714 10.47434
5.228714 10.537939999999999
5.229714 10.600959999999999
5.230714 10.66338
5.231714 10.72521
5.232714 10.78644
5.233714 10.84706
5.234715 10.9071
5.235714 10.96655
5.236714 11.025409999999999
5.237714 11.08367
5.238714 11.14132
5.239714 11.198360000000001
5.240714 11.25476
5.241714 11.31053
5.242714 11.36567
5.243714 11.42018
5.244714 11.47407
5.245714 11.52733
5.246714 11.57996
5.247715 11.63196
5.248714 11.68329
5.249714 11.733979999999999
5.250714 11.78399
5.251714 11.83335
5.252714 11.88205
5.253714 11.93009
5.254714 11.97748
5.255714 12.02422
5.256714 12.07029
5.257714 12.11568
5.258714 12.16039
5.259714 12.2044
5.260714 12.247729999999999
5.261714 12.290370000000001
5.262714 12.33234
5.263714 12.37362
5.264714 12.41423
5.265714 12.454139999999999
5.266714 12.493360000000001
5.267715 12.531870000000001
5.268714 12.569669999999999
5.269714 12.60676
5.270714 12.64314
5.271714 12.678819999999998
5.272714 12.71379
5.273714 12.74806
5.274714 12.781619999999998
5.275714 12.814449999999999
5.276714 12.846560000000002
5.277714 12.877930000000001
5.278714 12.90857
5.279714 12.93849
5.280715 12.967680000000001
5.281714 12.99615
5.282714 13.0239
5.283714 13.05093
5.284714 13.07723
5.285714 13.10279
5.286714 13.12761
5.287714 13.151679999999999
5.288714 13.17501
5.289714 13.19759
5.290714 13.219449999999998
5.291714 13.240569999999998
5.292714 13.26095
5.293715 13.28058
5.294714 13.29946
5.295714 13.31757
5.296714 13.33492
5.297714 13.35151
5.298714 13.36736
5.299714 13.382459999999998
5.300714 13.396820000000002
5.301714 13.410440000000001
5.302714 13.4233
5.303714 13.435410000000001
5.304714 13.44675
5.305714 13.457320000000001
5.306714 13.46713
5.307714 13.47618
5.308714 13.48449
5.309714 13.492049999999999
5.310714 13.498859999999999
5.311714 13.50491
5.312714 13.51019
5.313715 13.51471
5.314714 13.518450000000001
5.315714 13.52142
5.316714 13.52363
5.317714 13.52509
5.318714 13.525799999999998
5.319714 13.52575
5.320714 13.524949999999999
5.321714 13.52338
5.322714 13.521040000000001
5.323714 13.51793
5.324714 13.51405
5.325714 13.50942
5.326715 13.50404
5.327714 13.497919999999999
5.328714 13.49106
5.329714 13.48344
5.330714 13.47507
5.331714 13.46593
5.332714 13.456019999999999
5.333714 13.445350000000001
5.334714 13.43393
5.335714 13.421759999999999
5.336714 13.40885
5.337714 13.395190000000001
5.338714 13.3808
5.339714 13.36565
5.340714 13.349730000000001
5.341714 13.33306
5.342714 13.31563
5.343714 13.29745
5.344714 13.27855
5.345714 13.258909999999998
5.346714 13.23856
5.347714 13.21747
5.348714 13.195640000000001
5.349714 13.173070000000001
5.350714 13.149739999999998
5.351714 13.12567
5.352714 13.10086
5.353714 13.075339999999999
5.354714 13.0491
5.355714 13.02216
5.356714 12.9945
5.357714 12.96611
5.358714 12.936990000000002
5.359715 12.90714
5.360714 12.876560000000001
5.361714 12.845270000000001
5.362714 12.81327
5.363714 12.780569999999999
5.364714 12.74719
5.365714 12.713099999999999
5.366714 12.678310000000002
5.367714 12.642800000000001
5.368714 12.60657
5.369714 12.569640000000001
5.370714 12.53202
5.371714 12.49372
5.372715 12.45475
5.373714 12.41512
5.374714 12.37481
5.375714 12.33382
5.376714 12.29214
5.377714 12.24977
5.378714 12.20672
5.379714 12.16299
5.380714 12.11861
5.381714 12.07358
5.382714 12.02791
5.383714 11.98158
5.384714 11.93459
5.385714 11.88693
5.386714 11.83861
5.387714 11.789629999999999
5.388714 11.74001
5.389714 11.68977
5.390714 11.63892
5.391714 11.58745
5.392715 11.53536
5.393714 11.48263
5.394714 11.42928
5.395714 11.37529
5.396714 11.32067
5.397714 11.265450000000001
5.398714 11.209629999999999
5.399714 11.15322
5.400714 11.096219999999999
5.401714 11.03864
5.402714 10.98047
5.403714 10.92169
5.404714 10.86232
5.405715 10.80236
5.406714 10.74183
5.407714 10.68074
5.408714 10.6191
5.409714 10.55691
5.410714 10.494159999999999
5.411714 10.43084
5.412714 10.36696
5.413714 10.30251
5.414714 10.23751
5.415714 10.17197
5.416714 10.1059
5.417714 10.03933
5.418715 9.9722512
5.419714 9.904656600000001
5.420714 9.8365404
5.421714 9.7678982
5.422714 9.6987337
5.423714 9.6290566
5.424714 9.5588833
5.425714 9.488228
5.426714 9.4170988
5.427714 9.3454957
5.428714 9.2734121
5.429714 9.200839700000001
5.430714 9.1277771
5.431714 9.0542287
5.432714 8.980210099999999
5.433714 8.9057393
5.434714 8.8308334
5.435714 8.7555014
5.436714 8.6797431
5.437714 8.6035512
5.438715 8.5269168
5.439714 8.4498368
5.440714 8.3723143
5.441714 8.294362600000001
5.442714 8.2159989
5.443714 8.1372388
5.444714 8.058092
5.445714 7.978559300000001
5.446714 7.8986354
5.447714 7.818314399999999
5.448714 7.7375956
5.449714 7.6564863
5.450714 7.5750022999999995
5.451715 7.493161399999999
5.452714 7.41098
5.453714 7.328464799999999
5.454714 7.245612899999999
5.455714 7.162416
5.456714 7.0788659
5.457714 6.994958199999999
5.458714 6.910698899999999
5.459714 6.826102000000001
5.460714 6.7411855
5.461714 6.655966500000001
5.462714 6.5704539
5.463714 6.4846501
5.464714 6.398548900000001
5.465714 6.312146
5.466714 6.2254403
5.467714 6.1384395000000005
5.468714 6.0511597
5.469714 5.9636198
5.470714 5.8758348
5.471714 5.787812199999999
5.472714 5.6995496
5.473714 5.6110382
5.474714 5.5222694
5.475714 5.4332408999999995
5.476714 5.3439606
5.477714 5.2544449
5.478714 5.1647138
5.479714 5.0747845
5.480714 4.984666
5.481714 4.8943575
5.482714 4.803851600000001
5.483714 4.7131412
5.484715 4.6222247
5.485714 4.5311105
5.486714 4.4398144
5.487714 4.3483559
5.488714 4.2567514
5.489714 4.165008299999999
5.490714 4.0731247999999995
5.491714 3.9810929
5.492714 3.8889058
5.493714 3.7965633
5.494714 3.7040751
5.495714 3.6114588000000003
5.496714 3.5187349
5.497715 3.4259204000000003
5.498714 3.3330228
5.499714 3.2400399
5.500714 3.1469624
5.501714 3.0537815999999998
5.502714 2.9604945000000003
5.503714 2.867109
5.504714 2.7736411999999997
5.505714 2.6801115
5.506714 2.5865365000000002
5.507714 2.4929244
5.508714 2.3992738
5.509714 2.3055768
5.510714 2.2118261
5.511714 2.1180218
5.512714 2.0241737
5.513714 1.9303007
5.514714 1.8364241
5.515714 1.742561
5.516714 1.6487187
5.517715 1.554894
5.518714 1.4610771999999999
5.519714 1.3672592000000001
5.520714 1.2734379
5.521714 1.1796217
5.522714 1.0858284
5.523714 0.9920788899999999
5.524714 0.89838998
5.525714 0.80476934
5.526714 0.71121412
5.527714 0.6177152
5.528714 0.52426397
5.529714 0.43085907
5.530715 0.33750969000000003
5.531714 0.24423408000000002
5.532714 0.15105385
5.533714 0.057986408
5.534714 -0.03496049
5.535714 -0.12778969
5.536714 -0.22051067
5.537714 -0.31313249
5.538714 -0.40565682999999997
5.539714 -0.49807439
5.540714 -0.59036668
5.541714 -0.68251193
5.542714 -0.77449284
5.543715 -0.8663021
5.544714 -0.9579435000000001
5.545714 -1.049428
5.546714 -1.1407659
5.547714 -1.23196
5.548714 -1.3230016
5.549714 -1.413872
5.550714 -1.504549
5.551714 -1.5950142999999999
5.552714 -1.6852602
5.553714 -1.7752897
5.554714 -1.8651129999999998
5.555714 -1.9547405
5.556714 -2.044175
5.557714 -2.1334079999999997
5.558714 -2.2224218000000002
5.559714 -2.3111947
5.560714 -2.3997098
5.561714 -2.4879603
5.562714 -2.5759510999999997
5.563715 -2.6636941000000003
5.564714 -2.7512011999999997
5.565714 -2.8384756
5.566714 -2.9255087
5.567714 -3.0122811
5.568714 -3.0987693
5.569714 -3.1849541
5.570714 -3.2708261000000003
5.571714 -3.3563886000000003
5.572714 -3.4416527
5.573714 -3.5266295000000003
5.574714 -3.6113229
5.575714 -3.6957253000000003
5.576715 -3.7798192
5.577714 -3.8635831
5.578714 -3.9469991
5.579714 -4.03006
5.580714 -4.11277
5.581714 -4.1951422
5.582714 -4.2771883
5.583714 -4.3589134000000005
5.584714 -4.4403099
5.585714 -4.5213588
5.586714 -4.6020377
5.587714 -4.6823278
5.588714 -4.7622211
5.589714 -4.8417214
5.590714 -4.9208414
5.591714 -4.9995936
5.592714 -5.0779841999999995
5.593714 -5.1560067
5.594714 -5.2336436
5.595714 -5.3108733
5.596714 -5.3876773
5.597714 -5.4640472
5.598714 -5.5399865
5.599714 -5.6155078
5.600714 -5.6906231
5.601714 -5.7653382
5.602714 -5.839647
5.603714 -5.9135318
5.604714 -5.986971
5.605714 -6.0599465
5.606714 -6.1324511
5.607714 -6.204489199999999
5.608714 -6.276074800000001
5.609715 -6.347221899999999
5.610714 -6.4179368
5.611714 -6.4882144
5.612714 -6.558037499999999
5.613714 -6.6273838000000005
5.614714 -6.6962346
5.615714 -6.7645811
5.616714 -6.8324267999999995
5.617714 -6.8997845
5.618714 -6.9666676
5.619714 -7.033083599999999
5.620714 -7.0990264
5.621714 -7.1644813
5.622715 -7.2294265
5.623714 -7.293845699999999
5.624714 -7.357731500000001
5.625714 -7.421089
5.626714 -7.483930900000001
5.627714 -7.546272900000001
5.628714 -7.6081216
5.629714 -7.6694727
5.630714 -7.7303104
5.631714 -7.7906139
5.632714 -7.8503646
5.633714 -7.9095528
5.634714 -7.9681821
5.635714 -8.0262654
5.636714 -8.0838181
5.637714 -8.1408486
5.638714 -8.1973538
5.639714 -8.2533203
5.640714 -8.308728
5.641714 -8.3635591
5.642715 -8.417806
5.643714 -8.4714733
5.644714 -8.5245736
5.645714 -8.5771233
5.646714 -8.6291313
5.647714 -8.680594
5.648714 -8.7314963
5.649714 -8.781819
5.650714 -8.8315427
5.651714 -8.8806599
5.652714 -8.9291744
5.653714 -8.9770988
5.654714 -9.0244494
5.655715 -9.0712361
5.656714 -9.117458000000001
5.657714 -9.1631025
5.658714 -9.2081502
5.659714 -9.2525832
5.660714 -9.2963934
5.661714 -9.3395837
5.662714 -9.3821675
5.663714 -9.4241604
5.664714 -9.465573
5.665714 -9.5064044
5.666714 -9.5466435
5.667714 -9.5862716
5.668715 -9.625271
5.669714 -9.663634
5.670714 -9.7013637
5.671714 -9.7384743
5.672714 -9.7749822
5.673714 -9.810899200000001
5.674714 -9.8462254
5.675714 -9.8809496
5.676714 -9.915053799999999
5.677714 -9.9485196
5.678714 -9.9813372
5.679714 -10.01351
5.680714 -10.04505
5.681714 -10.07597
5.682714 -10.10628
5.683714 -10.136000000000001
5.684714 -10.1651
5.685714 -10.193570000000001
5.686714 -10.22139
5.687714 -10.24856
5.688715 -10.27508
5.689714 -10.30096
5.690714 -10.32622
5.691714 -10.350869999999999
5.692714 -10.37492
5.693714 -10.39835
5.694714 -10.421149999999999
5.695714 -10.4433
5.696714 -10.46479
5.697714 -10.48563
5.698714 -10.50582
5.699714 -10.52538
5.700714 -10.54433
5.701715 -10.56268
5.702714 -10.5804
5.703714 -10.59749
5.704714 -10.61394
5.705714 -10.629719999999999
5.706714 -10.644860000000001
5.707714 -10.65935
5.708714 -10.67321
5.709714 -10.68647
5.710714 -10.699110000000001
5.711714 -10.71114
5.712714 -10.72255
5.713714 -10.7333
5.714714 -10.7434
5.715714 -10.75285
5.716714 -10.761660000000001
5.717714 -10.76984
5.718714 -10.77741
5.719714 -10.784370000000001
5.720714 -10.79073
5.721714 -10.79646
5.722714 -10.80155
5.723714 -10.80599
5.724714 -10.80979
5.725714 -10.81295
5.726714 -10.81549
5.727714 -10.81743
5.728714 -10.81876
5.729714 -10.8195
5.730714 -10.81962
5.731714 -10.81912
5.732714 -10.81798
5.733714 -10.8162
5.734715 -10.81381
5.735714 -10.8108
5.736714 -10.8072
5.737714 -10.80302
5.738714 -10.79825
5.739714 -10.79288
5.740714 -10.786900000000001
5.741714 -10.780289999999999
5.742714 -10.77306
5.743714 -10.76521
5.744714 -10.75677
5.745714 -10.74774
5.746714 -10.73813
5.747715 -10.72794
5.748714 -10.71717
5.749714 -10.7058
5.750714 -10.69383
5.751714 -10.68124
5.752714 -10.66806
5.753714 -10.6543
5.754714 -10.63996
5.755714 -10.62508
5.756714 -10.609630000000001
5.757714 -10.59362
5.758714 -10.57703
5.759714 -10.559849999999999
5.760714 -10.54208
5.761714 -10.52374
5.762714 -10.504819999999999
5.763714 -10.48536
5.764714 -10.465349999999999
5.765714 -10.44481
5.766714 -10.42372
5.767715 -10.40207
5.768714 -10.37985
5.769714 -10.35707
5.770714 -10.333730000000001
5.771714 -10.309840000000001
5.772714 -10.28542
5.773714 -10.26048
5.774714 -10.23502
5.775714 -10.20903
5.776714 -10.18251
5.777714 -10.15545
5.778714 -10.127849999999999
5.779714 -10.09971
5.780715 -10.07104
5.781714 -10.04187
5.782714 -10.0122
5.783714 -9.982042
5.784714 -9.9513844
5.785714 -9.9202208
5.786714 -9.8885424
5.787714 -9.856347
5.788714 -9.823641199999999
5.789714 -9.7904384
5.790714 -9.7567536
5.791714 -9.7225979
5.792714 -9.687976500000001
5.793715 -9.6528858
5.794714 -9.6173175
5.795714 -9.5812649
5.796714 -9.544725699999999
5.797714 -9.5077053
5.798714 -9.4702147
5.799714 -9.4322681
5.800714 -9.393875999999999
5.801714 -9.355044399999999
5.802714 -9.3157709
5.803714 -9.2760488
5.804714 -9.2358701
5.805714 -9.1952331
5.806714 -9.1541417
5.807714 -9.112606900000001
5.808714 -9.0706438
5.809714 -9.0282664
5.810714 -8.985481400000001
5.811714 -8.942288900000001
5.812714 -8.8986851
5.813715 -8.854662600000001
5.814714 -8.8102184
5.815714 -8.765354799999999
5.816714 -8.720080600000001
5.817714 -8.6744092
5.818714 -8.6283527
5.819714 -8.5819185
5.820714 -8.535106500000001
5.821714 -8.4879123
5.822714 -8.440329100000001
5.823714 -8.3923541
5.824714 -8.3439901
5.825714 -8.2952455
5.826715 -8.2461335
5.827714 -8.1966676
5.828714 -8.1468567
5.829714 -8.0967039
5.830714 -8.0462053
5.831714 -7.995355099999999
5.832714 -7.9441495
5.833714 -7.8925885000000005
5.834714 -7.8406811
5.835714 -7.7884383
5.836714 -7.7358745
5.837714 -7.683
5.838714 -7.6298192
5.839714 -7.5763308
5.840714 -7.5225294
5.841714 -7.4684128
5.842714 -7.413980400000001
5.843714 -7.3592395
5.844714 -7.304200499999999
5.845714 -7.2488762
5.846714 -7.1932755
5.847714 -7.137402099999999
5.848714 -7.0812546
5.849714 -7.0248276
5.850714 -6.968116
5.851714 -6.9111198
5.852714 -6.853845
5.853714 -6.7963026
5.854714 -6.7385077
5.855714 -6.6804722
5.856714 -6.6222034
5.857714 -6.563702200000001
5.858714 -6.504965599999999
5.859715 -6.4459875
5.860714 -6.3867666000000005
5.861714 -6.327305699999999
5.862714 -6.267613900000001
5.863714 -6.2077027
5.864714 -6.1475832
5.865714 -6.0872622000000005
5.866714 -6.0267403999999996
5.867714 -5.9660148
5.868714 -5.9050813
5.869714 -5.8439393
5.870714 -5.782592999999999
5.871714 -5.721053899999999
5.872715 -5.6593351
5.873714 -5.5974509999999995
5.874714 -5.535410300000001
5.875714 -5.473215499999999
5.876714 -5.410863099999999
5.877714 -5.3483471
5.878714 -5.2856628
5.879714 -5.2228108
5.880714 -5.1597975
5.881714 -5.0966345
5.882714 -5.0333347
5.883714 -4.9699072
5.884714 -4.9063563
5.885714 -4.8426811
5.886714 -4.7788769
5.887714 -4.7149409
5.888714 -4.6508748
5.889714 -4.5866869
5.890714 -4.5223892
5.891714 -4.4579949
5.892715 -4.393513899999999
5.893714 -4.3289501
5.894714 -4.2643014
5.895714 -4.1995615
5.896714 -4.1347254
5.897714 -4.0697929
5.898714 -4.0047713
5.899714 -3.9396733000000004
5.900714 -3.8745135
5.901714 -3.8093049
5.902714 -3.7440545999999997
5.903714 -3.6787618
5.904714 -3.6134217000000004
5.905715 -3.5480279
5.906714 -3.4825791
5.907714 -3.4170792
5.908714 -3.3515383
5.909714 -3.2859686999999997
5.910714 -3.2203808
5.911714 -3.1547796000000004
5.912714 -3.0891637999999997
5.913714 -3.0235279
5.914714 -2.9578663
5.915714 -2.8921783
5.916714 -2.82647
5.917714 -2.7607543
5.918715 -2.695048
5.919714 -2.6293652
5.920714 -2.563714
5.921714 -2.4980953
5.922714 -2.4325034
5.923714 -2.3669308
5.924714 -2.3013730999999997
5.925714 -2.2358328
5.926714 -2.1703186999999997
5.927714 -2.1048442
5.928714 -2.039421
5.929714 -1.9740567
5.930714 -1.9087513999999999
5.931714 -1.8435002999999999
5.932714 -1.7782971
5.933714 -1.7131388
5.934714 -1.6480294999999998
5.935714 -1.58298
5.936714 -1.5180053
5.937714 -1.4531199
5.938715 -1.3883322
5.939714 -1.3236425
5.940714 -1.2590448
5.941714 -1.1945307
5.942714 -1.1300947000000001
5.943714 -1.0657383
5.944714 -1.0014711
5.945714 -0.9373074400000001
5.946714 -0.87326178
5.947714 -0.80934372
5.948714 -0.7455546900000001
5.949714 -0.68188962
5.950714 -0.61834059
5.951715 -0.55490239
5.952714 -0.49157646
5.953714 -0.42837174000000006
5.954714 -0.36530213
5.955714 -0.30238144
5.956714 -0.23961849999999998
5.957714 -0.17701445999999998
5.958714 -0.11456364999999999
5.959714 -0.052257796
5.960714 0.0099086574
5.961714 0.07193429
5.962714 0.13380959
5.963714 0.19551970000000002
5.964714 0.25704966
5.965714 0.31838955
5.966714 0.37953760000000003
5.967714 0.44049974999999997
5.968714 0.50128554
5.969714 0.56190249
5.970714 0.62235151
5.971714 0.6826252199999999
5.972714 0.74271038
5.973714 0.80259265
5.974714 0.8622622099999999
5.975714 0.9217166299999999
5.976714 0.9809607600000001
5.977714 1.0400029
5.978714 1.0988492
5.979714 1.1574991
5.980714 1.2159443
5.981714 1.2741707999999998
5.982714 1.3321639
5.983714 1.3899139
5.984715 1.4474194
5.985714 1.5046868
5.986714 1.5617262
5.987714 1.6185459
5.988714 1.6751472
5.989714 1.7315229
5.990714 1.7876593
5.991714 1.8435415
5.992714 1.8991584
5.993714 1.9545074999999998
5.994714 2.0095933
5.995714 2.0644255
5.996714 2.1190112
5.997715 2.1733522
5.998714 2.227442
5.999714 2.2812681
6.000714 2.3348171
6.001714 2.38808
6.002714 2.4410553000000004
6.003714 2.4937494
6.004714 2.5461724
6.005714 2.5983326
6.006714 2.6502317
6.007714 2.7018622
6.008714 2.7532104000000004
6.009714 2.8042614
6.010714 2.8550038
6.011714 2.9054344
6.012714 2.9555582
6.013714 3.0053848000000003
6.014714 3.0549238
6.015714 3.1041777
6.016714 3.1531416
6.017715 3.2018039
6.018714 3.2501519
6.019714 3.2981753000000005
6.020714 3.3458725
6.021714 3.3932488
6.022714 3.4403134
6.023714 3.4870755000000004
6.024714 3.5335373000000003
6.025714 3.5796937
6.026714 3.6255319
6.027714 3.6710382
6.028714 3.7162025
6.029714 3.7610229000000004
6.030715 3.8055051
6.031714 3.8496599
6.032714 3.8934976000000003
6.033714 3.9370224
6.034714 3.9802302
6.035714 4.0231094
6.036714 4.0656462
6.037714 4.1078299
6.038714 4.1496566999999995
6.039714 4.1911304000000005
6.040714 4.2322602
6.041714 4.2730544
6.042714 4.3135166
6.043715 4.3536428
6.044714 4.3934215
6.045714 4.432839899999999
6.046714 4.471889099999999
6.047714 4.510567699999999
6.048714 4.5488827
6.049714 4.5868464
6.050714 4.62447
6.051714 4.661758600000001
6.052714 4.698709
6.053714 4.73531
6.054714 4.771547
6.055714 4.8074089
6.056714 4.8428919
6.057714 4.8779997999999996
6.058714 4.9127426000000005
6.059714 4.9471293
6.060714 4.981163899999999
6.061714 5.0148424
6.062714 5.0481547
6.063715 5.0810885
6.064714 5.1136345
6.065714 5.145791200000001
6.066714 5.177565700000001
6.067714 5.2089706
6.068714 5.2400172000000005
6.069714 5.270710599999999
6.070714 5.3010471
6.071714 5.3310167
6.072714 5.3606055999999995
6.073714 5.3898036000000005
6.074714 5.418608
6.075714 5.4470237
6.076715 5.4750625
6.077714 5.5027346999999995
6.078714 5.5300459
6.079714 5.5569928
6.080714 5.5835661000000005
6.081714 5.6097534
6.082714 5.6355454
6.083714 5.6609403
6.084714 5.6859437
6.085714 5.7105664
6.086714 5.7348194999999995
6.087714 5.7587082999999994
6.088714 5.7822302
6.089714 5.8053751
6.090714 5.8281302
6.091714 5.8504857
6.092714 5.87244
6.093714 5.8939993
6.094714 5.9151765
6.095714 5.9359834
6.096714 5.9564262999999995
6.097714 5.9765037
6.098714 5.9962057
6.099714 6.0155191
6.100714 6.034434200000001
6.101714 6.0529478
6.102714 6.0710654
6.103714 6.0887981
6.104714 6.1061575999999995
6.105714 6.1231501
6.106714 6.1397728
6.107714 6.1560169
6.108714 6.1718702
6.109715 6.1873246
6.110714 6.2023795999999995
6.111714 6.2170435
6.112714 6.2313285
6.113714 6.245248
6.114714 6.2588088
6.115714 6.2720075
6.116714 6.2848344
6.117714 6.2972762
6.118714 6.309323
6.119714 6.320971999999999
6.120714 6.3322291
6.121714 6.3431054
6.122715 6.3536137
6.123714 6.3637614
6.124714 6.373547
6.125714 6.382960799999999
6.126714 6.3919924
6.127714 6.4006336
6.128714 6.408883599999999
6.129714 6.416749200000001
6.130714 6.424243000000001
6.131714 6.431376900000001
6.132714 6.4381585
6.133714 6.4445838
6.134714 6.4506441
6.135714 6.4563258999999995
6.136714 6.4616203
6.137714 6.4665258
6.138714 6.4710498
6.139714 6.4752065
6.140714 6.479009199999999
6.141714 6.482467799999999
6.142715 6.485582900000001
6.143714 6.488345600000001
6.144714 6.4907432
6.145714 6.492766
6.146714 6.4944111
6.147714 6.495685900000001
6.148714 6.4966008
6.149714 6.4971685
6.150714 6.497395
6.151714 6.4972772999999995
6.152714 6.4968056999999995
6.153714 6.4959668
6.154714 6.494752299999999
6.155715 6.493162399999999
6.156714 6.4912081
6.157714 6.4889057999999995
6.158714 6.486270600000001
6.159714 6.483312700000001
6.160714 6.4800307
6.161714 6.476414899999999
6.162714 6.472452
6.163714 6.468131400000001
6.164714 6.4634494
6.165714 6.458412099999999
6.166714 6.453032
6.167714 6.447322699999999
6.168715 6.441289899999999
6.169714 6.4349324
6.170714 6.428241
6.171714 6.4212039
6.172714 6.4138136999999995
6.173714 6.406071000000001
6.174714 6.397987199999999
6.175714 6.389579200000001
6.176714 6.380862700000001
6.177714 6.371846100000001
6.178714 6.3625261
6.179714 6.3528918
6.180714 6.3429281
6.181714 6.3326232
6.182714 6.3219756
6.183714 6.3109919
6.184714 6.299687199999999
6.185714 6.288075399999999
6.186714 6.2761657
6.187714 6.2639579
6.188715 6.2514432
6.189714 6.238610700000001
6.190714 6.2254526
6.191714 6.2119696
6.192714 6.1981723
6.193714 6.184075399999999
6.194714 6.1696947
6.195714 6.155036
6.196714 6.1400965
6.197714 6.1248638
6.198714 6.109323
6.199714 6.0934637
6.200714 6.0772855
6.201715 6.060798500000001
6.202714 6.0440194
6.203714 6.0269654
6.204714 6.009646500000001
6.205714 5.9920624
6.206714 5.974204100000001
6.207714 5.9560582
6.208714 5.9376158
6.209714 5.9188757
6.210714 5.8998473
6.211714 5.8805455
6.212714 5.860984
6.213714 5.8411695
6.214714 5.8210984
6.215714 5.800758999999999
6.216714 5.7801381
6.217714 5.7592273
6.218714 5.7380285
6.219714 5.7165548
6.220714 5.6948241
6.221714 5.6728538
6.222714 5.6506526
6.223714 5.6282178
6.224714 5.6055382
6.225714 5.582599
6.226714 5.5593897000000005
6.227714 5.5359103
6.228714 5.5121701000000005
6.229714 5.4881848
6.230714 5.4639693000000005
6.231714 5.4395307
6.232714 5.4148667
6.233714 5.3899672
6.234715 5.36482
6.235714 5.3394184
6.236714 5.3137645
6.237714 5.2878715
6.238714 5.2617561
6.239714 5.2354336
6.240714 5.208910299999999
6.241714 5.1821817
6.242714 5.1552348
6.243714 5.1280539
6.244714 5.1006298999999995
6.245714 5.072964
6.246714 5.045067899999999
6.247715 5.0169591
6.248714 4.988654
6.249714 4.9601614000000005
6.250714 4.9314797
6.251714 4.9025983
6.252714 4.8735052
6.253714 4.8441935
6.254714 4.8146658
6.255714 4.7849327
6.256714 4.7550105
6.257714 4.7249127
6.258714 4.6946444
6.259714 4.6642005
6.260714 4.6335682
6.261714 4.602734
6.262714 4.571689999999999
6.263714 4.5404397
6.264714 4.5089964
6.265714 4.4773791
6.266714 4.4456039
6.267715 4.4136785
6.268714 4.3815996
6.269714 4.349355
6.270714 4.3169305
6.271714 4.2843178
6.272714 4.2515177
6.273714 4.2185410999999995
6.274714 4.1854039
6.275714 4.1521206
6.276714 4.1186973
6.277714 4.0851302
6.278714 4.0514089
6.279714 4.0175218
6.280715 3.9834633
6.281714 3.9492384
6.282714 3.9148602999999995
6.283714 3.8803466
6.284714 3.8457114
6.285714 3.8109604
6.286714 3.7760884000000003
6.287714 3.7410818
6.288714 3.7059262000000004
6.289714 3.6706131
6.290714 3.6351435000000003
6.291714 3.599529
6.292714 3.5637863
6.293715 3.52793
6.294714 3.4919679
6.295714 3.4558974
6.296714 3.4197100000000002
6.297714 3.3833951
6.298714 3.3469476
6.299714 3.3103712
6.300714 3.2736782
6.301714 3.2368839000000005
6.302714 3.1999994
6.303714 3.1630289
6.304714 3.1259663
6.305714 3.0887989
6.306714 3.051514
6.307714 3.0141052000000004
6.308714 2.9765757
6.309714 2.938938
6.310714 2.901209
6.311714 2.8634036000000003
6.312714 2.8255289
6.313715 2.7875829000000003
6.314714 2.7495564999999997
6.315714 2.7114389
6.316714 2.6732244
6.317714 2.6349152
6.318714 2.5965212
6.319714 2.5580561
6.320714 2.5195306
6.321714 2.4809491
6.322714 2.442307
6.323714 2.4035946
6.324714 2.3648016000000003
6.325714 2.3259236999999997
6.326715 2.286965
6.327714 2.2479375999999998
6.328714 2.2088569
6.329714 2.1697355000000003
6.330714 2.130579
6.331714 2.0913839
6.332714 2.0521399
6.333714 2.012836
6.334714 1.9734653000000002
6.335714 1.9340295
6.336714 1.8945376999999999
6.337714 1.8550033000000001
6.338714 1.8154381000000002
6.339714 1.7758477000000001
6.340714 1.7362308
6.341714 1.6965805999999999
6.342714 1.6568896999999998
6.343714 1.6171549
6.344714 1.5773796
6.345714 1.5375736
6.346714 1.4977496
6.347714 1.4579173
6.348714 1.4180798
6.349714 1.3782325
6.350714 1.3383654999999999
6.351714 1.2984681
6.352714 1.2585346000000002
6.353714 1.2185668
6.354714 1.1785739
6.355714 1.1385694
6.356714 1.0985659
6.357714 1.0585709
6.358714 1.0185846
6.359715 0.97860238
6.360714 0.93861781
6.361714 0.89862747
6.362714 0.85863322
6.363714 0.8186421399999999
6.364714 0.77866358
6.365714 0.73870528
6.366714 0.6987697900000001
6.367714 0.65885345
6.368714 0.61894832
6.369714 0.57904609
6.370714 0.53914236
6.371714 0.49923919000000005
6.372715 0.4593451
6.373714 0.41947216000000004
6.374714 0.37963165
6.375714 0.33983033999999995
6.376714 0.30006887
6.377714 0.26034256
6.378714 0.22064492000000002
6.379714 0.18097138
6.380714 0.14132192999999998
6.381714 0.10170172999999999
6.382714 0.062118965
6.383714 0.022581528
6.384714 -0.016905893999999998
6.385714 -0.05634325799999999
6.386714 -0.095734349
6.387714 -0.13508392
6.388714 -0.17439433000000001
6.389714 -0.21366349
6.390714 -0.25288457999999997
6.391714 -0.29204821
6.392715 -0.33114578
6.393714 -0.37017247999999997
6.394714 -0.4091287
6.395714 -0.44801957
6.396714 -0.48685209
6.397714 -0.52563194
6.398714 -0.56436053
6.399714 -0.60303439
6.400714 -0.64164642
6.401714 -0.68018832
6.402714 -0.71865334
6.403714 -0.75703827
6.404714 -0.79534315
6.405715 -0.8335699300000001
6.406714 -0.8717202599999999
6.407714 -0.9097931
6.408714 -0.9477843499999999
6.409714 -0.98568816
6.410714 -1.0234984
6.411714 -1.0612114000000001
6.412714 -1.0988273
6.413714 -1.1363495
6.414714 -1.1737834
6.415714 -1.2111332000000001
6.416714 -1.2484007
6.417714 -1.2855832
6.418715 -1.3226744000000001
6.419714 -1.3596664
6.420714 -1.3965517
6.421714 -1.4333254
6.422714 -1.4699859
6.423714 -1.5065345
6.424714 -1.5429738
6.425714 -1.5793055
6.426714 -1.6155293000000002
6.427714 -1.6516427
6.428714 -1.6876418
6.429714 -1.7235227
6.430714 -1.7592826999999998
6.431714 -1.7949216000000001
6.432714 -1.8304411
6.433714 -1.8658437
6.434714 -1.9011306
6.435714 -1.9363001000000002
6.436714 -1.9713474000000002
6.437714 -2.0062661
6.438715 -2.0410487
6.439714 -2.0756898
6.440714 -2.1101872
6.441714 -2.1445415999999997
6.442714 -2.1787575
6.443714 -2.2128394
6.444714 -2.2467905999999997
6.445714 -2.2806108
6.446714 -2.3142967
6.447714 -2.3478426
6.448714 -2.3812421
6.449714 -2.4144905000000003
6.450714 -2.4475856
6.451715 -2.4805279
6.452714 -2.5133193
6.453714 -2.5459602
6.454714 -2.5784492
6.455714 -2.610782
6.456714 -2.6429525
6.457714 -2.6749549
6.458714 -2.7067867999999997
6.459714 -2.7384488
6.460714 -2.7699457
6.461714 -2.8012838
6.462714 -2.8324683999999998
6.463714 -2.8635012
6.464714 -2.8943788
6.465714 -2.9250933
6.466714 -2.9556351000000003
6.467714 -2.9859958
6.468714 -3.016171
6.469714 -3.0461609000000003
6.470714 -3.0759694
6.471714 -3.1056013
6.472714 -3.1350589999999996
6.473714 -3.1643408999999996
6.474714 -3.1934414
6.475714 -3.2223538000000005
6.476714 -3.251072
6.477714 -3.2795947
6.478714 -3.3079255
6.479714 -3.3360712
6.480714 -3.3640380999999997
6.481714 -3.3918284
6.482714 -3.4194380000000004
6.483714 -3.4468579999999998
6.484715 -3.4740765
6.485714 -3.5010833
6.486714 -3.5278737999999996
6.487714 -3.5544496000000003
6.488714 -3.5808187
6.489714 -3.6069892
6.490714 -3.6329678999999997
6.491714 -3.6587551000000005
6.492714 -3.6843449
6.493714 -3.7097275
6.494714 -3.7348940999999996
6.495714 -3.7598405
6.496714 -3.7845675
6.497715 -3.8090818
6.498714 -3.8333904000000003
6.499714 -3.8574974999999996
6.500714 -3.8814001
6.501714 -3.9050896
6.502714 -3.9285537
6.503714 -3.9517816
6.504714 -3.9747684999999997
6.505714 -3.9975169999999998
6.506714 -4.0200371
6.507714 -4.0423404000000005
6.508714 -4.0644355
6.509714 -4.0863230999999995
6.510714 -4.107995
6.511714 -4.1294388
6.512714 -4.1506421
6.513714 -4.1715972
6.514714 -4.192305
6.515714 -4.212772800000001
6.516714 -4.2330116
6.517715 -4.253028
6.518714 -4.2728215
6.519714 -4.2923849
6.520714 -4.3117054
6.521714 -4.3307714
6.522714 -4.3495774
6.523714 -4.368126
6.524714 -4.3864279999999995
6.525714 -4.4044957
6.526714 -4.422337199999999
6.527714 -4.4399522
6.528714 -4.4573314
6.529714 -4.4744592
6.530715 -4.4913214
6.531714 -4.5079093
6.532714 -4.5242249999999995
6.533714 -4.540279099999999
6.534714 -4.5560855
6.535714 -4.571655799999999
6.536714 -4.586992
6.537714 -4.6020873
6.538714 -4.6169277
6.539714 -4.631499900000001
6.540714 -4.6457957
6.541714 -4.6598166
6.542714 -4.6735714999999995
6.543715 -4.6870727
6.544714 -4.7003292000000005
6.545714 -4.7133405
6.546714 -4.7260966
6.547714 -4.7385812
6.548714 -4.7507789
6.549714 -4.7626819000000005
6.550714 -4.774293999999999
6.551714 -4.7856286
6.552714 -4.7967032
6.553714 -4.8075315
6.554714 -4.818116900000001
6.555714 -4.8284516
6.556714 -4.8385195
6.557714 -4.848304
6.558714 -4.8577946
6.559714 -4.8669918999999995
6.560714 -4.8759058
6.561714 -4.8845503
6.562714 -4.8929363
6.563715 -4.9010646
6.564714 -4.908925699999999
6.565714 -4.9165037
6.566714 -4.9237836
6.567714 -4.9307585000000005
6.568714 -4.937432
6.569714 -4.9438186
6.570714 -4.9499359
6.571714 -4.9557972999999995
6.572714 -4.9614049
6.573714 -4.9667481
6.574714 -4.9718082
6.575714 -4.9765661
6.576715 -4.9810115
6.577714 -4.9851459
6.578714 -4.9889818
6.579714 -4.9925368
6.580714 -4.9958251
6.581714 -4.9988504
6.582714 -5.0016049
6.583714 -5.0040737
6.584714 -5.0062414
6.585714 -5.0081003
6.586714 -5.009653
6.587714 -5.0109122
6.588714 -5.0118946
6.589714 -5.0126113
6.590714 -5.0130635
6.591714 -5.0132394
6.592714 -5.0131191
6.593714 -5.0126836
6.594714 -5.0119229
6.595714 -5.0108399
6.596714 -5.009450800000001
6.597714 -5.0077761999999995
6.598714 -5.0058335000000005
6.599714 -5.0036281
6.600714 -5.0011527000000005
6.601714 -4.9983911
6.602714 -4.995326299999999
6.603714 -4.9919479
6.604714 -4.9882576
6.605714 -4.9842678000000005
6.606714 -4.9799949
6.607714 -4.9754508
6.608714 -4.9706361999999995
6.609715 -4.9655396
6.610714 -4.9601424
6.611714 -4.9544271
6.612714 -4.9483851
6.613714 -4.9420215
6.614714 -4.9353536
6.615714 -4.9284026
6.616714 -4.9211849
6.617714 -4.9137056
6.618714 -4.9059551
6.619714 -4.8979152
6.620714 -4.8895675999999995
6.621714 -4.8809018
6.622715 -4.8719198
6.623714 -4.8626345
6.624714 -4.8530641999999995
6.625714 -4.8432231
6.626714 -4.8331145
6.627714 -4.8227288
6.628714 -4.8120499
6.629714 -4.8010614
6.630714 -4.7897555
6.631714 -4.7781374
6.632714 -4.7662236
6.633714 -4.7540337
6.634714 -4.7415815
6.635714 -4.7288693
6.636714 -4.715885999999999
6.637714 -4.7026116
6.638714 -4.6890277000000005
6.639714 -4.6751242
6.640714 -4.6609052
6.641714 -4.6463866
6.642715 -4.6315894
6.643714 -4.6165299
6.644714 -4.6012129999999996
6.645714 -4.5856308
6.646714 -4.5697674
6.647714 -4.5536067
6.648714 -4.537141699999999
6.649714 -4.5203768
6.650714 -4.5033265
6.651714 -4.4860087
6.652714 -4.4684362
6.653714 -4.4506103
6.654714 -4.4325195
6.655715 -4.4141452999999995
6.656714 -4.3954699999999995
6.657714 -4.3764859000000005
6.658714 -4.357199
6.659714 -4.337626
6.660714 -4.317788
6.661714 -4.2977024
6.662714 -4.2773739
6.663714 -4.2567946
6.664714 -4.2359479
6.665714 -4.2148177
6.666714 -4.1933954
6.667714 -4.1716850999999995
6.668715 -4.1497018
6.669714 -4.127463
6.670714 -4.1049823
6.671714 -4.082262500000001
6.672714 -4.0592942
6.673714 -4.036061500000001
6.674714 -4.0125489
6.675714 -3.9887503
6.676714 -3.9646719
6.677714 -3.9403296999999995
6.678714 -3.9157434999999996
6.679714 -3.8909283
6.680714 -3.8658871999999995
6.681714 -3.8406126
6.682714 -3.8150877
6.683714 -3.7892967
6.684714 -3.7632313
6.685714 -3.7368953000000005
6.686714 -3.7103034999999998
6.687714 -3.6834743000000003
6.688715 -3.6564227
6.689714 -3.6291532
6.690714 -3.6016587
6.691714 -3.573925
6.692714 -3.5459388
6.693714 -3.5176933
6.694714 -3.4891937
6.695714 -3.4604549
6.696714 -3.4314953000000004
6.697714 -3.4023285
6.698714 -3.372959
6.699714 -3.3433788
6.700714 -3.3135726999999995
6.701715 -3.2835264000000004
6.702714 -3.2532334000000005
6.703714 -3.2226980000000003
6.704714 -3.1919356000000003
6.705714 -3.1609651000000003
6.706714 -3.1298012
6.707714 -3.0984485999999998
6.708714 -3.0669013
6.709714 -3.0351454
6.710714 -3.0031665999999997
6.711714 -2.9709576
6.712714 -2.9385224
6.713714 -2.9058745
6.714714 -2.8730318
6.715714 -2.8400084
6.716714 -2.8068095
6.717714 -2.7734294999999998
6.718714 -2.7398558
6.719714 -2.7060764
6.720714 -2.6720857000000002
6.721714 -2.6378889
6.722714 -2.6035009000000002
6.723714 -2.5689397
6.724714 -2.5342198
6.725714 -2.4993457
6.726714 -2.464311
6.727714 -2.4291024
6.728714 -2.3937060999999997
6.729714 -2.3581155
6.730714 -2.3223341
6.731714 -2.2863751000000003
6.732714 -2.2502562
6.733714 -2.2139918
6.734715 -2.1775881
6.735714 -2.1410411000000003
6.736714 -2.1043405
6.737714 -2.0674752
6.738714 -2.0304399
6.739714 -1.9932386
6.740714 -1.9558836
6.741714 -1.9183913000000001
6.742714 -1.8807752
6.743714 -1.8430403000000002
6.744714 -1.8051815999999998
6.745714 -1.7671881
6.746714 -1.7290480000000001
6.747715 -1.6907558
6.748714 -1.6523153
6.749714 -1.6137397000000002
6.750714 -1.5750466
6.751714 -1.5362509
6.752714 -1.4973599
6.753714 -1.4583712
6.754714 -1.419275
6.755714 -1.3800599
6.756714 -1.3407196
6.757714 -1.3012563
6.758714 -1.2616809999999998
6.759714 -1.2220088
6.760714 -1.1822528
6.761714 -1.1424192999999998
6.762714 -1.102506
6.763714 -1.0625038999999998
6.764714 -1.0224035
6.765714 -0.98219989
6.766714 -0.9418970000000001
6.767715 -0.9015074
6.768714 -0.8610478600000001
6.769714 -0.8205331899999999
6.770714 -0.77997083
6.771714 -0.73935874
6.772714 -0.69868751
6.773714 -0.65794582
6.774714 -0.61712665
6.775714 -0.57623135
6.776714 -0.53526987
6.777714 -0.49425716999999997
6.778714 -0.45320741000000003
6.779714 -0.41212863
6.780715 -0.37102043
6.781714 -0.32987571
6.782714 -0.28868563999999997
6.783714 -0.24744547
6.784714 -0.20615835999999998
6.785714 -0.16483541999999998
6.786714 -0.12349207000000001
6.787714 -0.082142395
6.788714 -0.040793893000000005
6.789714 0.00055488258
6.790714 0.041912499
6.791714 0.083289697
6.792714 0.12469333999999999
6.793715 0.1661222
6.794714 0.2075664
6.795714 0.24901067
6.796714 0.29043995
6.797714 0.33184492
6.798714 0.37322431
6.799714 0.41458388
6.800714 0.45593209
6.801714 0.49727447
6.802714 0.53860941
6.803714 0.57992758
6.804714 0.62121474
6.805714 0.66245706
6.806714 0.70364638
6.807714 0.7447826200000001
6.808714 0.78587271
6.809714 0.82692616
6.810714 0.8679492400000001
6.811714 0.9089407500000001
6.812714 0.94989119
6.813715 0.9907855700000001
6.814714 1.0316085
6.815714 1.0723501
6.816714 1.1130087
6.817714 1.15359
6.818714 1.1941032
6.819714 1.2345557
6.820714 1.2749478
6.821714 1.3152719
6.822714 1.3555145
6.823714 1.3956616
6.824714 1.4357034
6.825714 1.4756381
6.826715 1.5154705
6.827714 1.5552088
6.828714 1.5948586
6.829714 1.634419
6.830714 1.6738808
6.831714 1.7132297
6.832714 1.7524507000000002
6.833714 1.7915336
6.834714 1.8304767
6.835714 1.8692857
6.836714 1.9079700000000002
6.837714 1.9465379
6.838714 1.9849911000000002
6.839714 2.0233227
6.840714 2.0615194
6.841714 2.0995663
6.842714 2.1374524
6.843714 2.1751735
6.844714 2.212733
6.845714 2.2501383
6.846714 2.2873953
6.847714 2.3245042000000002
6.848714 2.3614578
6.849714 2.3982434
6.850714 2.4348469
6.851714 2.4712590999999997
6.852714 2.5074773
6.853714 2.5435073
6.854714 2.5793588
6.855714 2.61504
6.856714 2.6505532
6.857714 2.6858918
6.858714 2.7210429
6.859715 2.7559908
6.860714 2.7907230000000003
6.861714 2.8252341
6.862714 2.8595262999999997
6.863714 2.8936066
6.864714 2.9274819
6.865714 2.9611541000000003
6.866714 2.994618
6.867714 3.0278623000000002
6.868714 3.0608736000000003
6.869714 3.093642
6.870714 3.1261645
6.871714 3.1584449
6.872715 3.1904921
6.873714 3.2223138999999996
6.874714 3.2539126
6.875714 3.2852829
6.876714 3.3164117
6.877714 3.3472839999999997
6.878714 3.3778872
6.879714 3.4082159
6.880714 3.4382722999999995
6.881714 3.4680646000000004
6.882714 3.4976009
6.883714 3.5268858
6.884714 3.5559155000000002
6.885714 3.5846802999999996
6.886714 3.6131673
6.887714 3.6413651
6.888714 3.6692686
6.889714 3.6968805000000002
6.890714 3.7242077
6.891714 3.7512571
6.892715 3.7780307
6.893714 3.8045234999999997
6.894714 3.8307238
6.895714 3.8566182999999996
6.896714 3.8821954
6.897714 3.9074499
6.898714 3.9323854999999996
6.899714 3.9570108
6.900714 3.9813351
6.901714 4.0053636
6.902714 4.0290944
6.903714 4.052518699999999
6.904714 4.0756233
6.905715 4.0983971
6.906714 4.1208333999999995
6.907714 4.1429318
6.908714 4.1646976
6.909714 4.186137
6.910714 4.2072535
6.911714 4.2280432
6.912714 4.2484976
6.913714 4.2686044999999995
6.914714 4.288353799999999
6.915714 4.3077413
6.916714 4.3267697
6.917714 4.3454468
6.918715 4.3637823
6.919714 4.3817818
6.920714 4.3994445
6.921714 4.4167619
6.922714 4.4337219999999995
6.923714 4.450313
6.924714 4.4665277
6.925714 4.482365
6.926714 4.4978302
6.927714 4.5129307
6.928714 4.5276708999999995
6.929714 4.5420505
6.930714 4.5560628
6.931714 4.5696978
6.932714 4.5829455999999995
6.933714 4.5958012
6.934714 4.608266400000001
6.935714 4.6203475
6.936714 4.6320532
6.937714 4.6433881
6.938715 4.6543516
6.939714 4.664937
6.940714 4.6751328
6.941714 4.6849281
6.942714 4.6943165
6.943714 4.7032986
6.944714 4.7118794
6.945714 4.7200669
6.946714 4.7278676
6.947714 4.7352832
6.948714 4.7423091
6.949714 4.7489360000000005
6.950714 4.7551546
6.951715 4.7609586
6.952714 4.766348
6.953714 4.7713276
6.954714 4.7759041
6.955714 4.7800828
6.956714 4.7838647
6.957714 4.7872446
6.958714 4.7902141
6.959714 4.7927633
6.960714 4.7948867
6.961714 4.7965843
6.962714 4.7978617
6.963714 4.7987271
6.964714 4.7991879
6.965714 4.799246800000001
6.966714 4.7989007
6.967714 4.7981419
6.968714 4.7969617
6.969714 4.7953535
6.970714 4.793315799999999
6.971714 4.7908526
6.972714 4.7879711
6.973714 4.7846772
6.974714 4.780973899999999
6.975714 4.7768589
6.976714 4.7723252
6.977714 4.767365
6.978714 4.7619723
6.979714 4.7561456
6.980714 4.7498893
6.981714 4.7432106
6.982714 4.7361165
6.983714 4.7286104
6.984715 4.7206912
6.985714 4.7123529
6.986714 4.703588
6.987714 4.694391400000001
6.988714 4.6847612
6.989714 4.674701
6.990714 4.6642184
6.991714 4.6533216
6.992714 4.6420157
6.993714 4.6303008
6.994714 4.6181723
6.995714 4.6056222
6.996714 4.5926441
6.997715 4.5792345
6.998714 4.5653958
6.999714 4.5511343
7.000714 4.5364574
7.001714 4.5213707
7.002714 4.5058761
7.003714 4.4899705999999995
7.004714 4.4736482
7.005714 4.4569038
7.006714 4.4397354
7.007714 4.4221461
7.008714 4.4041425
7.009714 4.3857332
7.010714 4.366925
7.011714 4.34772
7.012714 4.3281153
7.013714 4.3081041
7.014714 4.2876787
7.015714 4.266835
7.016714 4.2455739999999995
7.017715 4.2239018
7.018714 4.2018276
7.019714 4.179359600000001
7.020714 4.1565035
7.021714 4.1332588
7.022714 4.109621799999999
7.023714 4.085587
7.024714 4.0611505999999995
7.025714 4.0363128999999995
7.026714 4.01108
7.027714 3.9854601000000005
7.028714 3.9594609000000003
7.029714 3.9330859000000005
7.030715 3.9063342
7.031714 3.8792003
7.032714 3.8516771
7.033714 3.8237602
7.034714 3.7954508999999996
7.035714 3.7667558
7.036714 3.7376861999999997
7.037714 3.7082531000000003
7.038714 3.6784641
7.039714 3.6483213
7.040714 3.6178213
7.041714 3.5869572
7.042714 3.5557233
7.043715 3.5241183
7.044714 3.4921463999999998
7.045714 3.4598164000000002
7.046714 3.4271377999999997
7.047714 3.3941168
7.048714 3.360755
7.049714 3.3270489
7.050714 3.292992
7.051714 3.2585796
7.052714 3.2238122000000002
7.053714 3.1886965000000003
7.054714 3.1532440000000004
7.055714 3.1174678
7.056714 3.0813776
7.057714 3.0449765
7.058714 3.0082613
7.059714 2.9712247
7.060714 2.9338596000000003
7.061714 2.8961642
7.062714 2.8581426
7.063715 2.8198047
7.064714 2.7811633
7.065714 2.7422287
7.066714 2.7030049
7.067714 2.6634898000000002
7.068714 2.6236767000000003
7.069714 2.5835596
7.070714 2.5431372
7.071714 2.5024151000000003
7.072714 2.4614045
7.073714 2.4201192
7.074714 2.3785701
7.075714 2.3367615
7.076715 2.2946909
7.077714 2.2523502
7.078714 2.2097319
7.079714 2.1668336999999998
7.080714 2.1236613
7.081714 2.0802269
7.082714 2.0365458
7.083714 1.9926309999999998
7.084714 1.9484888999999999
7.085714 1.9041179
7.086714 1.8595105
7.087714 1.8146589000000002
7.088714 1.7695599999999998
7.089714 1.724218
7.090714 1.6786443000000002
7.091714 1.6328536
7.092714 1.5868586
7.093714 1.5406654
7.094714 1.4942721
7.095714 1.4476709
7.096714 1.4008536999999999
7.097714 1.3538176000000002
7.098714 1.3065684
7.099714 1.2591193999999999
7.100714 1.211488
7.101714 1.163689
7.102714 1.1157299
7.103714 1.0676093
7.104714 1.0193192
7.105714 0.9708506100000001
7.106714 0.92219925
7.107714 0.8733698200000001
7.108714 0.8243752599999999
7.109715 0.77523254
7.110714 0.72595668
7.111714 0.67655528
7.112714 0.62702689
7.113714 0.57736333
7.114714 0.5275552600000001
7.115714 0.47759847000000005
7.116714 0.4274976
7.117714 0.37726603999999997
7.118714 0.32692158
7.119714 0.27647999
7.120714 0.22594943
7.121714 0.17532849
7.122715 0.12460887000000001
7.123714 0.073780929
7.124714 0.022840586
7.125714 -0.028206815
7.126714 -0.07934661700000001
7.127714 -0.13055954
7.128714 -0.1818283
7.129714 -0.23314363999999999
7.130714 -0.28450643000000003
7.131714 -0.33592526
7.132714 -0.38741031
7.133714 -0.43896674
7.134714 -0.49059018
7.135714 -0.54226699
7.136714 -0.59397849
7.137714 -0.6457081499999999
7.138714 -0.69744708
7.139714 -0.74919681
7.140714 -0.8009662900000001
7.141714 -0.85276589
7.142715 -0.9046008799999999
7.143714 -0.9564664199999999
7.144714 -1.0083478
7.145714 -1.0602251
7.146714 -1.11208
7.147714 -1.1639027
7.148714 -1.2156936
7.149714 -1.2674617
7.150714 -1.3192176999999998
7.151714 -1.3709673
7.152714 -1.422706
7.153714 -1.4744190000000001
7.154714 -1.5260865000000001
7.155715 -1.5776902
7.156714 -1.6292206999999999
7.157714 -1.6806792000000002
7.158714 -1.7320756
7.159714 -1.7834214000000002
7.160714 -1.8347232000000002
7.161714 -1.8859765
7.162714 -1.9371664
7.163714 -1.988272
7.164714 -2.0392742
7.165714 -2.0901622
7.166714 -2.1409368
7.167714 -2.1916070999999997
7.168715 -2.2421846
7.169714 -2.2926752
7.170714 -2.3430739999999997
7.171714 -2.3933664
7.172714 -2.4435312000000002
7.173714 -2.4935497
7.174714 -2.543412
7.175714 -2.5931196
7.176714 -2.6426835
7.177714 -2.6921166
7.178714 -2.741426
7.179714 -2.7906077000000002
7.180714 -2.8396464999999997
7.181714 -2.8885212
7.182714 -2.937212
7.183714 -2.9857077
7.184714 -3.034009
7.185714 -3.082126
7.186714 -3.1300705
7.187714 -3.1778492
7.188715 -3.2254573
7.189714 -3.2728794999999997
7.190714 -3.3200946
7.191714 -3.3670828
7.192714 -3.4138341000000003
7.193714 -3.4603514000000004
7.194714 -3.5066459
7.195714 -3.5527319000000004
7.196714 -3.5986166
7.197714 -3.6442957999999996
7.198714 -3.6897533000000005
7.199714 -3.7349671
7.200714 -3.7799175999999997
7.201715 -3.8245942
7.202714 -3.8689986000000003
7.203714 -3.9131418
7.204714 -3.9570373
7.205714 -4.0006927999999995
7.206714 -4.0441044
7.207714 -4.087256999999999
7.208714 -4.1301288
7.209714 -4.1727006
7.210714 -4.2149621999999995
7.211714 -4.2569168
7.212714 -4.298576
7.213714 -4.3399531
7.214714 -4.3810560999999995
7.215714 -4.4218797
7.216714 -4.4624083
7.217714 -4.5026187
7.218714 -4.5424916
7.219714 -4.5820165
7.220714 -4.6211962
7.221714 -4.6600424
7.222714 -4.6985708
7.223714 -4.7367904
7.224714 -4.7746982000000004
7.225714 -4.8122793
7.226714 -4.8495121
7.227714 -4.886377599999999
7.228714 -4.9228653
7.229714 -4.9589783
7.230714 -4.9947292
7.231714 -5.0301317
7.232714 -5.0651945
7.233714 -5.0999131
7.234715 -5.1342718000000005
7.235714 -5.1682476
7.236714 -5.2018203
7.237714 -5.2349806
7.238714 -5.2677315
7.239714 -5.3000871
7.240714 -5.3320631
7.241714 -5.3636696
7.242714 -5.3949039
7.243714 -5.4257512
7.244714 -5.4561898
7.245714 -5.4862003999999995
7.246714 -5.5157736
7.247715 -5.5449124
7.248714 -5.5736307
7.249714 -5.6019437
7.250714 -5.6298602
7.251714 -5.657377100000001
7.252714 -5.6844782
7.253714 -5.711142000000001
7.254714 -5.737348300000001
7.255714 -5.7630885
7.256714 -5.7883665
7.257714 -5.813197
7.258714 -5.8375973
7.259714 -5.8615774
7.260714 -5.8851354
7.261714 -5.9082564
7.262714 -5.9309192
7.263714 -5.9531048
7.264714 -5.9748046
7.265714 -5.9960227
7.266714 -6.016774099999999
7.267715 -6.0370754
7.268714 -6.0569365
7.269714 -6.0763538
7.270714 -6.0953121999999995
7.271714 -6.1137903
7.272714 -6.131769
7.273714 -6.1492402
7.274714 -6.1662097
7.275714 -6.1826929
7.276714 -6.198708
7.277714 -6.2142663
7.278714 -6.2293656
7.279714 -6.2439911
7.280715 -6.258121899999999
7.281714 -6.2717386
7.282714 -6.284832999999999
7.283714 -6.2974103
7.284714 -6.309485400000001
7.285714 -6.3210763000000005
7.286714 -6.332194100000001
7.287714 -6.3428365
7.288714 -6.3529886
7.289714 -6.3626304
7.290714 -6.3717432
7.291714 -6.3803203
7.292714 -6.3883692000000005
7.293715 -6.395907000000001
7.294714 -6.402953
7.295714 -6.409519199999999
7.296714 -6.4156048
7.297714 -6.4211941999999995
7.298714 -6.4262666
7.299714 -6.4308032
7.300714 -6.4347959999999995
7.301714 -6.438250099999999
7.302714 -6.4411826
7.303714 -6.4436115
7.304714 -6.445548700000001
7.305714 -6.4469934
7.306714 -6.447932100000001
7.307714 -6.4483456
7.308714 -6.448216700000001
7.309714 -6.447540999999999
7.310714 -6.4463265000000005
7.311714 -6.4445904999999994
7.312714 -6.4423524
7.313715 -6.439623999999999
7.314714 -6.4364045999999995
7.315714 -6.4326786
7.316714 -6.428425799999999
7.317714 -6.423628300000001
7.318714 -6.4182796
7.319714 -6.412386100000001
7.320714 -6.4059652
7.321714 -6.3990377
7.322714 -6.3916162
7.323714 -6.3837014
7.324714 -6.3752808
7.325714 -6.3663371
7.326715 -6.3568547
7.327714 -6.3468285
7.328714 -6.3362665
7.329714 -6.3251868
7.330714 -6.3136093
7.331714 -6.301544600000001
7.332714 -6.2889919
7.333714 -6.275937
7.334714 -6.262361299999999
7.335714 -6.2482469
7.336714 -6.2335894000000005
7.337714 -6.2183976
7.338714 -6.2026914
7.339714 -6.186492400000001
7.340714 -6.169815
7.341714 -6.1526615
7.342714 -6.1350212
7.343714 -6.1168764
7.344714 -6.0982126999999995
7.345714 -6.0790248
7.346714 -6.0593202999999995
7.347714 -6.0391169
7.348714 -6.018433
7.349714 -5.99728
7.350714 -5.9756573
7.351714 -5.9535526
7.352714 -5.9309471
7.353714 -5.9078261
7.354714 -5.8841862
7.355714 -5.8600381
7.356714 -5.8354023999999995
7.357714 -5.8103014
7.358714 -5.784750000000001
7.359715 -5.7587516
7.360714 -5.732296
7.361714 -5.705367
7.362714 -5.6779508
7.363714 -5.6500427
7.364714 -5.6216519
7.365714 -5.5927961999999996
7.366714 -5.5634949
7.367714 -5.5337604
7.368714 -5.5035934
7.369714 -5.4729827
7.370714 -5.4419126
7.371714 -5.4103702
7.372715 -5.378352899999999
7.373714 -5.3458713
7.374714 -5.3129457
7.375714 -5.279597300000001
7.376714 -5.2458409
7.377714 -5.2116789
7.378714 -5.1771019
7.379714 -5.1420942
7.380714 -5.106643200000001
7.381714 -5.0707452
7.382714 -5.0344098
7.383714 -4.9976557
7.384714 -4.9605042
7.385714 -4.9229689
7.386714 -4.8850529
7.387714 -4.8467465
7.388714 -4.8080355
7.389714 -4.768908000000001
7.390714 -4.7293622
7.391714 -4.6894085
7.392715 -4.6490662
7.393714 -4.6083562
7.394714 -4.5672931
7.395714 -4.5258798
7.396714 -4.4841077
7.397714 -4.4419623999999995
7.398714 -4.3994311
7.399714 -4.3565117
7.400714 -4.3132138
7.401714 -4.2695571
7.402714 -4.2255636
7.403714 -4.1812483
7.404714 -4.136616
7.405715 -4.0916592000000005
7.406714 -4.0463652
7.407714 -4.0007237
7.408714 -3.9547331999999997
7.409714 -3.9084036
7.410714 -3.8617543999999997
7.411714 -3.8148064
7.412714 -3.767575
7.413714 -3.7200629999999997
7.414714 -3.6722627
7.415714 -3.6241598
7.416714 -3.575743
7.417714 -3.5270095
7.418715 -3.4779685999999996
7.419714 -3.4286391
7.420714 -3.3790421
7.421714 -3.3291936
7.422714 -3.2790991999999997
7.423714 -3.2287531
7.424714 -3.1781439000000002
7.425714 -3.1272626999999997
7.426714 -3.0761089
7.427714 -3.0246934
7.428714 -2.9730357
7.429714 -2.9211573
7.430714 -2.8690731
7.431714 -2.8167874999999998
7.432714 -2.7642943
7.433714 -2.7115812999999998
7.434714 -2.6586374
7.435714 -2.6054606000000002
7.436714 -2.5520595
7.437714 -2.4984522
7.438715 -2.4446594
7.439714 -2.3906969
7.440714 -2.3365704000000003
7.441714 -2.2822754
7.442714 -2.2278016000000003
7.443714 -2.1731401
7.444714 -2.1182897
7.445714 -2.0632599000000003
7.446714 -2.0080693
7.447714 -1.9527385000000002
7.448714 -1.8972831
7.449714 -1.8417088000000001
7.450714 -1.7860113
7.451715 -1.7301796
7.452714 -1.6742047
7.453714 -1.6180852
7.454714 -1.5618306
7.455714 -1.5054589
7.456714 -1.4489911
7.457714 -1.3924433999999999
7.458714 -1.3358225
7.459714 -1.279125
7.460714 -1.2223410000000001
7.461714 -1.1654615
7.462714 -1.1084846000000002
7.463714 -1.0514183
7.464714 -0.99427914
7.465714 -0.93708644
7.466714 -0.8798556399999999
7.467714 -0.82259327
7.468714 -0.7652963500000001
7.469714 -0.70795631
7.470714 -0.6505655100000001
7.471714 -0.59312321
7.472714 -0.53563858
7.473714 -0.47812904
7.474714 -0.42061479999999996
7.475714 -0.36311212
7.476714 -0.30562836
7.477714 -0.24816091
7.478714 -0.19070089
7.479714 -0.13323937000000002
7.480714 -0.075773493
7.481714 -0.018309758
7.482714 0.039136931
7.483714 0.096548192
7.484715 0.15390839
7.485714 0.21120945
7.486714 0.26845215
7.487714 0.32564295
7.488714 0.38278848
7.489714 0.43988967999999995
7.490714 0.49693882
7.491714 0.55392063
7.492714 0.61081657
7.493714 0.6676114200000001
7.494714 0.72429762
7.495714 0.78087673
7.496714 0.8373564099999999
7.497715 0.8937448299999999
7.498714 0.9500449500000001
7.499714 1.0062511
7.500714 1.0623496
7.501714 1.1183228
7.502714 1.1741548
7.503714 1.229836
7.504714 1.2853654
7.505714 1.3407479
7.506714 1.3959899
7.507714 1.4510934
7.508714 1.5060536
7.509714 1.5608582
7.510714 1.6154914999999999
7.511714 1.6699395999999997
7.512714 1.7241943999999998
7.513714 1.7782558
7.514714 1.8321291
7.515714 1.8858206999999998
7.516714 1.9393336
7.517715 1.9926627999999997
7.518714 2.0457963
7.519714 2.0987172
7.520714 2.1514101
7.521714 2.2038644
7.522714 2.2560775
7.523714 2.3080533
7.524714 2.359798
7.525714 2.4113154000000003
7.526714 2.4626037
7.527714 2.513654
7.528714 2.564453
7.529714 2.6149876
7.530715 2.6652489
7.531714 2.7152341
7.532714 2.7649462
7.533714 2.8143907
7.534714 2.8635705000000002
7.535714 2.9124828
7.536714 2.961118
7.537714 3.0094622
7.538714 3.0575011
7.539714 3.1052241
7.540714 3.1526275
7.541714 3.1997137
7.542714 3.2464884
7.543715 3.2929562000000003
7.544714 3.3391174
7.545714 3.3849653
7.546714 3.4304883
7.547714 3.4756739000000003
7.548714 3.5205111
7.549714 3.5649948
7.550714 3.6091252999999996
7.551714 3.6529068
7.552714 3.6963432999999997
7.553714 3.7394349
7.554714 3.7821762000000003
7.555714 3.8245573999999998
7.556714 3.8665667
7.557714 3.9081942
7.558714 3.9494347
7.559714 3.9902896
7.560714 4.0307637
7.561714 4.0708631
7.562714 4.1105896
7.563715 4.1499395
7.564714 4.188903
7.565714 4.227468
7.566714 4.2656224
7.567714 4.3033589
7.568714 4.3406758
7.569714 4.3775763
7.570714 4.4140652000000005
7.571714 4.4501457
7.572714 4.4858169000000006
7.573714 4.5210708
7.574714 4.5558974
7.575714 4.5902867
7.576715 4.6242319
7.577714 4.657732
7.578714 4.6907905
7.579714 4.7234137
7.580714 4.7556065
7.581714 4.7873687
7.582714 4.818694300000001
7.583714 4.849572500000001
7.584714 4.8799913
7.585714 4.9099423
7.586714 4.9394216
7.587714 4.968432
7.588714 4.9969792
7.589714 5.025069800000001
7.590714 5.0527055
7.591714 5.0798818
7.592714 5.1065895999999995
7.593714 5.1328171
7.594714 5.1585551
7.595714 5.1838007
7.596714 5.2085567
7.597714 5.23283
7.598714 5.2566282
7.599714 5.2799553
7.600714 5.3028088
7.601714 5.3251807
7.602714 5.3470588999999995
7.603714 5.368433899999999
7.604714 5.3893007
7.605714 5.4096613
7.606714 5.4295234
7.607714 5.4488953
7.608714 5.4677818
7.609715 5.4861814
7.610714 5.5040859
7.611714 5.521483
7.612714 5.5383623
7.613714 5.554717800000001
7.614714 5.570551399999999
7.615714 5.5858716
7.616714 5.6006886
7.617714 5.6150104999999995
7.618714 5.628838399999999
7.619714 5.642166
7.620714 5.6549817000000004
7.621714 5.6672744
7.622715 5.6790382
7.623714 5.6902744
7.624714 5.7009913
7.625714 5.7111993
7.626714 5.7209071
7.627714 5.7301164
7.628714 5.7388205
7.629714 5.7470076
7.630714 5.7546649
7.631714 5.7617851
7.632714 5.7683691
7.633714 5.774426500000001
7.634714 5.7799704
7.635714 5.7850111
7.636714 5.7895526
7.637714 5.7935894
7.638714 5.797110099999999
7.639714 5.8001023
7.640714 5.802558
7.641714 5.804478
7.642715 5.805871600000001
7.643714 5.8067527
7.644714 5.807132999999999
7.645714 5.8070179
7.646714 5.8064029
7.647714 5.805276699999999
7.648714 5.8036264
7.649714 5.8014438
7.650714 5.7987295
7.651714 5.7954933
7.652714 5.7917509
7.653714 5.7875156
7.654714 5.7827942
7.655715 5.7775829000000005
7.656714 5.7718694
7.657714 5.7656389
7.658714 5.7588816000000005
7.659714 5.7515971
7.660714 5.7437953
7.661714 5.735492
7.662714 5.7267025
7.663714 5.7174347
7.664714 5.7076871
7.665714 5.6974489
7.666714 5.6867067
7.667714 5.675451799999999
7.668715 5.6636851
7.669714 5.6514177
7.670714 5.6386676
7.671714 5.6254514
7.672714 5.6117783999999995
7.673714 5.597646500000001
7.674714 5.5830434
7.675714 5.5679537
7.676714 5.5523656
7.677714 5.5362776
7.678714 5.5197001000000006
7.679714 5.5026505000000006
7.680714 5.4851476
7.681714 5.4672021
7.682714 5.4488141
7.683714 5.4299731
7.684714 5.4106648999999996
7.685714 5.390879099999999
7.686714 5.3706154
7.687714 5.3498846
7.688715 5.3287059
7.689714 5.3070992
7.690714 5.2850757
7.691714 5.2626353
7.692714 5.2397665
7.693714 5.2164535999999995
7.694714 5.1926836
7.695714 5.1684555
7.696714 5.1437802999999995
7.697714 5.1186785
7.698714 5.0931714
7.699714 5.0672732
7.700714 5.0409865
7.701715 5.0143015
7.702714 4.9872033
7.703714 4.959679
7.704714 4.9317267
7.705714 4.9033567
7.706714 4.8745889
7.707714 4.8454445
7.708714 4.8159368
7.709714 4.7860667
7.710714 4.755823299999999
7.711714 4.7251899
7.712714 4.6941537
7.713714 4.6627134
7.714714 4.6308819
7.715714 4.5986816
7.716714 4.5661367
7.717714 4.5332637
7.718714 4.5000657
7.719714 4.4665329
7.720714 4.4326488
7.721714 4.398399599999999
7.722714 4.3637827
7.723714 4.3288086
7.724714 4.2934988
7.725714 4.2578761
7.726714 4.2219553
7.727714 4.1857394999999995
7.728714 4.1492179
7.729714 4.1123752
7.730714 4.0751990000000005
7.731714 4.037689
7.732714 3.9998582999999996
7.733714 3.9617304
7.734715 3.9233297
7.735714 3.8846735
7.736714 3.845764
7.737714 3.806591
7.738714 3.7671372
7.739714 3.7273880000000004
7.740714 3.6873404
7.741714 3.6470059
7.742714 3.6064065999999997
7.743714 3.565567
7.744714 3.5245039
7.745714 3.4832221
7.746714 3.4417126
7.747715 3.3999613999999996
7.748714 3.3579565999999996
7.749714 3.3156975999999996
7.750714 3.2731972999999996
7.751714 3.2304786
7.752714 3.1875663
7.753714 3.1444762
7.754714 3.101212
7.755714 3.0577634
7.756714 3.0141136
7.757714 2.9702486
7.758714 2.9261662
7.759714 2.8818779
7.760714 2.8374061
7.761714 2.7927758000000003
7.762714 2.7480048999999998
7.763714 2.7030986
7.764714 2.6580489999999997
7.765714 2.6128419
7.766714 2.5674649
7.767715 2.5219163
7.768714 2.4762081
7.769714 2.4303616999999997
7.770714 2.3844006
7.771714 2.3383414
7.772714 2.2921881
7.773714 2.2459319
7.774714 2.1995582
7.775714 2.1530548
7.776714 2.10642
7.777714 2.0596659
7.778714 2.0128147999999997
7.779714 1.9658913999999998
7.780715 1.9189134
7.781714 1.8718861
7.782714 1.8248025
7.783714 1.7776486
7.784714 1.7304122000000002
7.785714 1.6830916
7.786714 1.6356975
7.787714 1.5882507000000001
7.788714 1.5407743
7.789714 1.4932851
7.790714 1.4457879999999999
7.791714 1.3982755
7.792714 1.3507342
7.793715 1.3031526999999998
7.794714 1.2555296
7.795714 1.2078757
7.796714 1.1602118
7.797714 1.1125605
7.798714 1.0649383000000001
7.799714 1.0173501
7.800714 0.96978927
7.801714 0.9222425500000001
7.802714 0.874699
7.803714 0.82715722
7.804714 0.77962815
7.805714 0.73213228
7.806714 0.68469238
7.807714 0.63732537
7.808714 0.59003662
7.809714 0.54282006
7.810714 0.4956631
7.811714 0.44855485000000006
7.812714 0.40149312000000004
7.813715 0.35448752
7.814714 0.30755675
7.815714 0.26072192
7.816714 0.21399859999999998
7.817714 0.16739167
7.818714 0.12089526
7.819714 0.07449770900000001
7.820714 0.028189234
7.821714 -0.018031252999999997
7.822714 -0.064153486
7.823714 -0.11015846
7.824714 -0.15602517999999999
7.825714 -0.20173828000000002
7.826715 -0.24729306
7.827714 -0.29269573
7.828714 -0.3379585
7.829714 -0.38309209
7.830714 -0.42809905
7.831714 -0.47297077000000004
7.832714 -0.51768976
7.833714 -0.56223609
7.834714 -0.6065943699999999
7.835714 -0.65075895
7.836714 -0.6947341800000001
7.837714 -0.73852995
7.838714 -0.7821549699999999
7.839714 -0.82561029
7.840714 -0.86888699
7.841714 -0.91196829
7.842714 -0.95483568
7.843714 -0.9974756300000001
7.844714 -1.0398843
7.845714 -1.0820677
7.846714 -1.1240368
7.847714 -1.1658015000000002
7.848714 -1.2073639
7.849714 -1.2487158
7.850714 -1.2898409
7.851714 -1.3307202
7.852714 -1.3713391
7.853714 -1.4116924
7.854714 -1.4517839
7.855714 -1.4916231
7.856714 -1.5312189999999999
7.857714 -1.5705742000000003
7.858714 -1.6096818999999998
7.859715 -1.6485283
7.860714 -1.6870969999999998
7.861714 -1.725376
7.862714 -1.7633613
7.863714 -1.8010575000000002
7.864714 -1.8384741999999998
7.865714 -1.8756192
7.866714 -1.9124941999999998
7.867714 -1.9490911
7.868714 -1.9853948
7.869714 -2.021388
7.870714 -2.0570574
7.871714 -2.0923985
7.872715 -2.1274155
7.873714 -2.1621181
7.874714 -2.1965161
7.875714 -2.2306133
7.876714 -2.2644048999999997
7.877714 -2.297879
7.878714 -2.3310214
7.879714 -2.3638207
7.880714 -2.3962727
7.881714 -2.4283810999999997
7.882714 -2.4601541
7.883714 -2.4915993000000003
7.884714 -2.5227187
7.885714 -2.5535064
7.886714 -2.5839496
7.887714 -2.6140338
7.888714 -2.6437474
7.889714 -2.6730871
7.890714 -2.702057
7.891714 -2.7306662999999998
7.892715 -2.7589241
7.893714 -2.7868342
7.894714 -2.8143922
7.895714 -2.841587
7.896714 -2.8684048
7.897714 -2.8948346
7.898714 -2.9208723
7.899714 -2.9465209999999997
7.900714 -2.9717887
7.901714 -2.9966837
7.902714 -3.0212097
7.903714 -3.0453628
7.904714 -3.0691337
7.905715 -3.0925108
7.906714 -3.1154849
7.907714 -3.1380529999999998
7.908714 -3.1602196
7.909714 -3.1819927999999997
7.910714 -3.2033809000000004
7.911714 -3.2243866000000003
7.912714 -3.2450072000000003
7.913714 -3.2652322
7.914714 -3.2850493000000003
7.915714 -3.3044484
7.916714 -3.3234257000000005
7.917714 -3.3419851
7.918715 -3.3601346999999997
7.919714 -3.3778838999999996
7.920714 -3.3952370000000003
7.921714 -3.4121927000000003
7.922714 -3.4287433999999997
7.923714 -3.4448791
7.924714 -3.4605913000000004
7.925714 -3.4758764999999996
7.926714 -3.4907382
7.927714 -3.5051838
7.928714 -3.519221
7.929714 -3.5328540999999998
7.930714 -3.5460806999999996
7.931714 -3.5588935000000004
7.932714 -3.571282
7.933714 -3.5832386
7.934714 -3.5947609999999997
7.935714 -3.6058534000000004
7.936714 -3.6165252000000003
7.937714 -3.6267861999999997
7.938715 -3.6366425000000002
7.939714 -3.6460944000000004
7.940714 -3.6551341
7.941714 -3.6637522
7.942714 -3.6719397000000003
7.943714 -3.6796924
7.944714 -3.6870133
7.945714 -3.6939099000000004
7.946714 -3.7003915999999997
7.947714 -3.7064631
7.948714 -3.7121243999999995
7.949714 -3.7173696
7.950714 -3.7221908999999997
7.951715 -3.7265815
7.952714 -3.7305395999999997
7.953714 -3.7340701
7.954714 -3.7371825
7.955714 -3.7398875
7.956714 -3.7421912
7.957714 -3.7440933000000003
7.958714 -3.7455879
7.959714 -3.7466653
7.960714 -3.7473172
7.961714 -3.7475403
7.962714 -3.7473381
7.963714 -3.7467193
7.964714 -3.7456945
7.965714 -3.7442714
7.966714 -3.742452
7.967714 -3.7402324
7.968714 -3.7376054
7.969714 -3.7345643999999996
7.970714 -3.7311077
7.971714 -3.7272400999999995
7.972714 -3.7229709
7.973714 -3.718311
7.974714 -3.7132672999999996
7.975714 -3.7078409999999997
7.976714 -3.7020261999999997
7.977714 -3.6958139
7.978714 -3.6891963
7.979714 -3.6821703999999995
7.980714 -3.6747407
7.981714 -3.6669175999999997
7.982714 -3.658713
7.983714 -3.6501363000000002
7.984715 -3.6411895999999997
7.985714 -3.6318693
7.986714 -3.6221679
7.987714 -3.6120787
7.988714 -3.6015999
7.989714 -3.5907369
7.990714 -3.5795006999999996
7.991714 -3.5679027000000003
7.992714 -3.5559515999999998
7.993714 -3.5436495999999997
7.994714 -3.5309918000000002
7.995714 -3.5179701
7.996714 -3.5045777
7.997715 -3.4908126999999998
7.998714 -3.4766812000000002
7.999714 -3.4621954
8.000714 -3.447368
8.001715 -3.432209
8.002714 -3.4167208
8.003715 -3.4008984
8.004714 -3.3847328
8.005714 -3.3682175
8.006714 -3.3513501000000003
8.007714 -3.3341363
8.008715 -3.3165883
8.009714 -3.2987196000000005
8.010715 -3.2805398
8.011714 -3.2620527000000004
8.012714 -3.2432537999999997
8.013714 -3.2241356
8.014714 -3.2046921999999998
8.015715 -3.1849231999999996
8.016714 -3.164836
8.017715 -3.1444434
8.018714 -3.1237599
8.019714 -3.1027958
8.020715 -3.0815536
8.021714 -3.0600285
8.022715 -3.0382117
8.023714 -3.0160958
8.024714 -2.9936796
8.025714 -2.9709697
8.026714 -2.9479792000000002
8.027715 -2.9247222
8.028714 -2.9012095
8.029715 -2.8774439999999997
8.030714 -2.8534213
8.031714 -2.8291332999999996
8.032714 -2.8045733999999998
8.033714 -2.779741
8.034715 -2.7546437
8.035714 -2.7292951999999997
8.036715 -2.7037103
8.037714 -2.6779
8.038714 -2.6518671
8.039714 -2.6256073
8.040714 -2.5991125
8.041715 -2.5723761
8.042714 -2.5453977
8.043715 -2.5181858000000004
8.044714 -2.4907548000000004
8.045714 -2.4631208
8.046714 -2.4352951000000003
8.047714 -2.4072815000000003
8.048715 -2.3790754
8.049714 -2.3506682000000003
8.050714 -2.3220524
8.051714 -2.2932269
8.052714 -2.2641992
8.053715 -2.2349834
8.054714 -2.2055946
8.055715 -2.1760438
8.056714 -2.146334
8.057714 -2.1164609
8.058714 -2.0864159
8.059714 -2.0561924
8.060715 -2.0257907
8.061714 -1.9952198
8.062715 -1.9644953
8.063714 -1.9336337
8.064714 -1.9026473
8.065714 -1.8715398
8.066714 -1.8403066
8.067715 -1.8089385999999998
8.068714 -1.7774282
8.069715 -1.7457744000000002
8.070714 -1.7139848
8.071714 -1.682074
8.072714 -1.6500581
8.073714 -1.6179491000000001
8.074715 -1.5857501
8.075714 -1.5534568
8.076715 -1.5210604
8.077714 -1.4885542
8.078714 -1.4559384
8.079714 -1.4232224
8.080714 -1.3904219
8.081715 -1.3575540000000001
8.082714 -1.3246309
8.083714 -1.2916563
8.084714 -1.2586252
8.085714 -1.2255279000000001
8.086715 -1.1923567
8.087714 -1.1591109
8.088715 -1.1257986
8.089714 -1.0924351
8.090714 -1.0590376000000001
8.091714 -1.0256183
8.092714 -0.99218097
8.093715 -0.95872115
8.094714 -0.9252295799999999
8.095715 -0.8916988000000001
8.096714 -0.8581279799999999
8.097714 -0.8245254900000001
8.098714 -0.7909065099999999
8.099714 -0.75728782
8.100715 -0.72368174
8.101714 -0.69009201
8.102715 -0.6565138699999999
8.103714 -0.62293797
8.104714 -0.58935648
8.105714 -0.55576866
8.106714 -0.52218297
8.107715 -0.48861521999999996
8.108714 -0.45508286
8.109715 -0.42159902000000005
8.110714 -0.38816801
8.111714 -0.35478522
8.112714 -0.32144091
8.113714 -0.28812648
8.114715 -0.25483982
8.115714 -0.22158814
8.116714 -0.18838590000000002
8.117714 -0.15524966
8.118714 -0.12219179
8.119715 -0.089216378
8.120714 -0.056318904
8.121715 -0.023489987
8.122714 0.0092784205
8.123714 0.041987622
8.124714 0.074629753
8.125714 0.10718965000000001
8.126715 0.13965012999999998
8.127714 0.17199820000000002
8.128715 0.20422954000000001
8.129714 0.23634871000000002
8.130714 0.26836556
8.131714 0.30028899000000003
8.132714 0.33212141
8.133715 0.36385587999999996
8.134714 0.39547797999999995
8.135715 0.42697075
8.136714 0.45832093
8.137714 0.48952354
8.138714 0.52058254
8.139714 0.5515072999999999
8.140715 0.5823067900000001
8.141714 0.61298395
8.142715 0.643533
8.143714 0.67394087
8.144714 0.70419209
8.145715 0.73427469
8.146714 0.76418477
8.147715 0.7939269800000001
8.148714 0.823511
8.149714 0.8529461
8.150714 0.88223526
8.151714 0.9113722499999999
8.152715 0.94034309
8.153714 0.96913055
8.154715 0.9977207499999999
8.155714 1.0261077
8.156714 1.0542945
8.157714 1.0822902
8.158714 1.1101045999999999
8.159715 1.1377419999999998
8.160714 1.1651989999999999
8.161715 1.1924641999999999
8.162714 1.2195231
8.163714 1.246364
8.164714 1.2729821000000001
8.165714 1.2993808
8.166715 1.325569
8.167714 1.3515562
8.168715 1.3773463
8.169714 1.402935
8.170714 1.4283103
8.171714 1.4534567999999999
8.172714 1.4783616
8.173715 1.5030187000000002
8.174714 1.5274307
8.175714 1.5516067999999998
8.176714 1.575557
8.177714 1.5992872000000002
8.178715 1.6227954999999998
8.179714 1.6460717
8.180715 1.669102
8.181714 1.6918741000000002
8.182714 1.7143814
8.183714 1.7366255000000002
8.184714 1.7586144000000001
8.185715 1.7803576
8.186714 1.8018607
8.187715 1.8231226
8.188714 1.8441346
8.189714 1.8648839000000001
8.190714 1.8853585999999998
8.191714 1.905553
8.192715 1.9254688
8.193714 1.9451139
8.194715 1.9644985
8.195714 1.9836289999999999
8.196714 2.0025049999999998
8.197714 2.0211184
8.198714 2.0394564
8.199715 2.0575058
8.200714 2.0752593999999998
8.201715 2.0927172
8.202714 2.1098867
8.203714 2.1267779
8.204714 2.1433991999999997
8.205714 2.1597523
8.206715 2.1758322
8.207714 2.191628
8.208714 2.2071285
8.209714 2.2223262
8.210714 2.2372209
8.211715 2.2518182
8.212714 2.2661276
8.213715 2.2801565
8.214714 2.2939070999999998
8.215714 2.3073742
8.216714 2.3205474
8.217714 2.3334153
8.218715 2.3459705
8.219714 2.3582123
8.220715 2.3701472
8.221714 2.3817861
8.222714 2.3931392
8.223714 2.4042109
8.224714 2.4149988000000002
8.225715 2.4254935
8.226714 2.4356829
8.227715 2.4455573
8.228714 2.4551131
8.229714 2.4643539
8.230714 2.4732882000000003
8.231714 2.4819259
8.232715 2.4902726
8.233714 2.4983279
8.234715 2.5060851
8.235714 2.5135346
8.236714 2.5206681
8.237714 2.5274837000000003
8.238714 2.5339866
8.239715 2.5401865999999997
8.240714 2.5460949
8.241714 2.5517186
8.242714 2.5570575
8.243714 2.5621036
8.244715 2.5668448
8.245714 2.5712696999999998
8.246715 2.5753727
8.247714 2.5791561
8.248714 2.5826294
8.249714 2.585805
8.250714 2.5886931
8.251715 2.5912972
8.252714 2.593614
8.253715 2.5956344
8.254714 2.5973486
8.255714 2.5987513
8.256714 2.5998443
8.257714 2.6006359999999997
8.258715 2.6011376
8.259714 2.6013583
8.260715 2.6013007
8.261714 2.6009596999999998
8.262714 2.6003247
8.263714 2.5993841
8.264714 2.5981311
8.265715 2.5965674
8.266714 2.5947031
8.267715 2.5925525
8.268714 2.5901293
8.269714 2.5874408
8.270715 2.5844853
8.271714 2.5812532999999998
8.272715 2.5777325
8.273714 2.5739135
8.274714 2.569795
8.275714 2.5653843
8.276714 2.5606938
8.277715 2.5557363
8.278714 2.5505198
8.279715 2.5450431
8.280714 2.5392978999999998
8.281714 2.5332732
8.282714 2.5269611000000003
8.283714 2.5203615
8.284715 2.5134838999999998
8.285714 2.5063438000000002
8.286715 2.4989573000000003
8.287714 2.4913335
8.288714 2.483472
8.289714 2.4753628
8.290714 2.4669912
8.291715 2.4583451
8.292714 2.449421
8.293715 2.4402253
8.294714 2.4307728
8.295714 2.4210805
8.296714 2.4111604
8.297714 2.4010152
8.298715 2.3906378
8.299714 2.3800159
8.300714 2.3691386
8.301714 2.3580026
8.302714 2.3466153
8.303715 2.3349922
8.304714 2.3231504
8.305715 2.3111023
8.306714 2.2988498
8.307714 2.2863846
8.308714 2.273692
8.309714 2.2607585
8.310715 2.24758
8.311714 2.2341634999999997
8.312715 2.2205262
8.313714 2.2066886
8.314714 2.1926666
8.315714 2.1784652
8.316714 2.1640774
8.317715 2.1494880000000003
8.318714 2.1346822000000003
8.319715 2.1196527
8.320714 2.1044046
8.321714 2.0889528
8.322714 2.0733172
8.323714 2.0575132
8.324715 2.0415463
8.325714 2.0254098000000003
8.326715 2.0090897
8.327714 1.9925719000000002
8.328714 1.9758508000000001
8.329714 1.9589331
8.330714 1.9418366
8.331715 1.9245837
8.332714 1.9071918
8.333714 1.8896669000000001
8.334714 1.8720016
8.335714 1.8541790999999999
8.336715 1.8361817999999999
8.337714 1.8180002000000002
8.338715 1.7996381999999997
8.339714 1.7811125
8.340714 1.7624457999999998
8.341714 1.7436574999999999
8.342714 1.7247567
8.343715 1.7057387
8.344714 1.6865898000000001
8.345715 1.6672947
8.346714 1.6478451
8.347714 1.6282462000000002
8.348714 1.6085144
8.349714 1.588672
8.350715 1.5687374
8.351714 1.5487175
8.352715 1.5286048
8.353714 1.5083822
8.354714 1.4880312
8.355714 1.4675412
8.356714 1.4469163
8.357715 1.4261738
8.358714 1.4053390000000001
8.359715 1.3844344
8.360714 1.3634711000000002
8.361714 1.3424457
8.362714 1.3213434
8.363714 1.3001464
8.364715 1.2788439
8.365714 1.257438
8.366714 1.2359444000000002
8.367714 1.2143856
8.368714 1.1927816
8.369715 1.1711414
8.370714 1.1494596
8.371715 1.1277203
8.372714 1.1059047
8.373714 1.0840023
8.374714 1.0620167
8.375714 1.0399659
8.376715 1.0178756
8.377714 0.99576917
8.378715 0.97365836
8.379714 0.95153926
8.380714 0.92939567
8.381714 0.90720756
8.382714 0.8849614299999999
8.383715 0.86265765
8.384714 0.8403108499999999
8.385715 0.8179442
8.386714 0.7955795200000001
8.387714 0.77322829
8.388714 0.75088749
8.389714 0.7285423099999999
8.390715 0.70617474
8.391714 0.6837735
8.392715 0.6613411
8.393714 0.63889418
8.394714 0.6164575
8.395715 0.5940538399999999
8.396714 0.5716945999999999
8.397715 0.54937573
8.398714 0.52708043
8.399714 0.50478796
8.400714 0.482484
8.401714 0.4601683
8.402715 0.43785563
8.403714 0.41557010000000005
8.404715 0.39333529
8.405714 0.37116467000000003
8.406714 0.34905705
8.407714 0.32699874
8.408714 0.30497173
8.409715 0.28296357
8.410714 0.26097475000000003
8.411715 0.23901956000000002
8.412714 0.2171207
8.413714 0.1952995
8.414714 0.17356692
8.415714 0.15191912999999999
8.416715 0.13033999000000002
8.417714 0.10880937
8.418715 0.08731334199999999
8.419714 0.06585160699999999
8.420714 0.044438831
8.421714 0.023099157
8.422714 0.0018565512
8.423715 -0.019274726
8.424714 -0.040295027000000004
8.425714 -0.061217457
8.426714 -0.082060293
8.427714 -0.10283729
8.428715 -0.12355023
8.429714 -0.14418736
8.430715 -0.16472829
8.431714 -0.1851529
8.432714 -0.20545022999999998
8.433714 -0.22562286
8.434714 -0.24568506
8.435715 -0.26565513
8.436714 -0.28554597000000004
8.437715 -0.30535792
8.438714 -0.32507733
8.439714 -0.34468155
8.440714 -0.36414800999999997
8.441714 -0.3834632
8.442715 -0.40262765
8.443714 -0.42165442999999997
8.444715 -0.4405621
8.445714 -0.45936544999999995
8.446714 -0.47806817999999995
8.447714 -0.49666096
8.448714 -0.51512541
8.449715 -0.53344239
8.450714 -0.55160024
8.451715 -0.56959949
8.452714 -0.58745146
8.453714 -0.60517187
8.454714 -0.62277215
8.455714 -0.64025298
8.456715 -0.6576024899999999
8.457714 -0.67480071
8.458714 -0.69182743
8.459714 -0.7086709099999999
8.460714 -0.72533218
8.461715 -0.74182409
8.462714 -0.75816489
8.463715 -0.77436953
8.464714 -0.7904429
8.465714 -0.80637746
8.466714 -0.82215676
8.467714 -0.83776256
8.468715 -0.85318284
8.469714 -0.8684163
8.470715 -0.88347159
8.471714 -0.89836214
8.472714 -0.91309855
8.473714 -0.92768231
8.474714 -0.9421043100000001
8.475715 -0.9563479600000001
8.476714 -0.9703964900000001
8.477715 -0.98424004
8.478714 -0.99787982
8.479714 -1.0113274
8.480714 -1.024599
8.481714 -1.0377085
8.482715 -1.0506605
8.483714 -1.0634487
8.484715 -1.0760584
8.485714 -1.088473
8.486714 -1.1006809
8.487714 -1.1126798
8.488714 -1.124477
8.489715 -1.1360847
8.490714 -1.1475137
8.491714 -1.1587676
8.492714 -1.1698408
8.493714 -1.1807212
8.494715 -1.1913952
8.495714 -1.2018545999999999
8.496715 -1.2120997
8.497714 -1.222139
8.498714 -1.2319859
8.499714 -1.2416514
8.500714 -1.2511393000000002
8.501715 -1.2604441
8.502714 -1.2695534
8.503715 -1.2784525
8.504714 -1.2871309
8.505714 -1.2955866999999999
8.506714 -1.3038262
8.507714 -1.3118608999999999
8.508715 -1.3197021
8.509714 -1.3273552
8.510715 -1.3348184
8.511714 -1.3420831
8.512714 -1.3491389
8.513714 -1.3559782
8.514714 -1.3625997
8.515715 -1.3690094
8.516714 -1.3752166
8.517715 -1.3812304
8.518714 -1.3870542
8.519714 -1.3926843
8.520715 -1.3981111
8.521714 -1.4033235
8.522715 -1.4083131
8.523714 -1.4130783
8.524714 -1.4176247
8.525714 -1.4219621
8.526714 -1.4261009999999998
8.527715 -1.4300475
8.528714 -1.4338014
8.529715 -1.4373567
8.530714 -1.4407046
8.531714 -1.443838
8.532714 -1.4467544
8.533714 -1.4494569000000002
8.534715 -1.4519528
8.535714 -1.4542495
8.536715 -1.4563518
8.537714 -1.4582592
8.538714 -1.4599664
8.539714 -1.4614659
8.540714 -1.4627519
8.541715 -1.4638229
8.542714 -1.4646829000000001
8.543715 -1.4653397000000001
8.544714 -1.4658015
8.545714 -1.4660742
8.546714 -1.4661584
8.547714 -1.4660499
8.548715 -1.4657417000000001
8.549714 -1.4652275
8.550714 -1.4645044
8.551714 -1.4635742
8.552714 -1.4624427
8.553715 -1.4611173
8.554714 -1.459604
8.555715 -1.457905
8.556714 -1.4560186
8.557714 -1.4539404
8.558714 -1.4516658999999998
8.559714 -1.449193
8.560715 -1.4465231
8.561714 -1.4436614
8.562715 -1.4406136999999999
8.563714 -1.4373853
8.564714 -1.433978
8.565714 -1.4303899
8.566714 -1.4266169
8.567715 -1.4226543
8.568714 -1.4184997
8.569715 -1.4141544000000001
8.570714 -1.4096232
8.571714 -1.404913
8.572714 -1.4000305
8.573714 -1.3949794999999998
8.574715 -1.3897605
8.575714 -1.3843712
8.576715 -1.3788076999999999
8.577714 -1.3730668
8.578714 -1.3671480999999999
8.579714 -1.3610541
8.580714 -1.3547897
8.581715 -1.3483603
8.582714 -1.3417694
8.583714 -1.335018
8.584714 -1.3281048
8.585714 -1.321027
8.586715 -1.3137820999999998
8.587714 -1.3063705
8.588715 -1.2987949
8.589714 -1.2910606
8.590714 -1.2831736
8.591714 -1.2751384
8.592714 -1.2669567
8.593715 -1.2586274
8.594714 -1.2501474000000001
8.595715 -1.2415135000000002
8.596714 -1.2327245
8.597714 -1.2237824
8.598714 -1.2146918
8.599714 -1.2054591
8.600715 -1.1960903999999999
8.601714 -1.1865894
8.602715 -1.1769569
8.603714 -1.1671912
8.604714 -1.1572897
8.605714 -1.1472508
8.606714 -1.1370757
8.607715 -1.1267677
8.608714 -1.1163319999999999
8.609715 -1.1057736
8.610714 -1.0950956
8.611714 -1.0842984
8.612714 -1.0733797
8.613714 -1.0623369
8.614715 -1.0511683
8.615714 -1.039875
8.616714 -1.0284613999999999
8.617714 -1.016934
8.618714 -1.0052996
8.619715 -0.9935629600000001
8.620714 -0.9817256599999999
8.621715 -0.9697861999999999
8.622714 -0.9577414
8.623714 -0.9455886700000001
8.624714 -0.93332781
8.625714 -0.92096161
8.626715 -0.90849577
8.627714 -0.8959367899999999
8.628715 -0.8832898
8.629714 -0.8705570399999999
8.630714 -0.8577379399999999
8.631714 -0.8448300900000001
8.632714 -0.8318312499999999
8.633715 -0.8187416
8.634714 -0.80556441
8.635715 -0.7923053600000001
8.636714 -0.77897096
8.637714 -0.76556606
8.638714 -0.75209239
8.639714 -0.73854844
8.640715 -0.72493078
8.641714 -0.71123629
8.642715 -0.6974644999999999
8.643714 -0.68361866
8.644714 -0.6697052600000001
8.645715 -0.6557319300000001
8.646714 -0.64170519
8.647715 -0.62762829
8.648714 -0.61350102
8.649714 -0.5993204200000001
8.650714 -0.58508329
8.651714 -0.57078837
8.652715 -0.55643767
8.653714 -0.54203602
8.654715 -0.52758968
8.655714 -0.51310379
8.656714 -0.49858089000000005
8.657714 -0.48402022
8.658714 -0.46941902999999996
8.659715 -0.45477478
8.660714 -0.44008736
8.661715 -0.42536031
8.662714 -0.41060033
8.663714 -0.39581540000000004
8.664714 -0.38101205
8.665714 -0.36619345000000003
8.666715 -0.35135872
8.667714 -0.33650412
8.668715 -0.3216255
8.669714 -0.30672073
8.670714 -0.2917913
8.671714 -0.27684218
8.672714 -0.26188011
8.673715 -0.24691122
8.674714 -0.23193895
8.675714 -0.21696340000000003
8.676714 -0.20198233000000002
8.677714 -0.1869933
8.678715 -0.17199591
8.679714 -0.15699306
8.680715 -0.14199056
8.681714 -0.12699533
8.682714 -0.11201288000000001
8.683714 -0.097045361
8.684714 -0.082091091
8.685715 -0.06714587200000001
8.686714 -0.052205502
8.687715 -0.037268354000000004
8.688714 -0.022336746
8.689714 -0.0074167488
8.690714 0.0074837313
8.691714 0.022357539
8.692715 0.037200487
8.693714 0.052012106999999995
8.694715 0.0667947
8.695714 0.081551087
8.696714 0.096282357
8.697714 0.11098657
8.698714 0.12565899
8.699715 0.14029389
8.700714 0.15488692999999998
8.701715 0.16943687999999998
8.702714 0.18394599
8.703714 0.19841858
8.704714 0.21285854999999998
8.705714 0.22726699
8.706715 0.24164093
8.707714 0.25597375
8.708714 0.27025735
8.709714 0.28448482
8.710714 0.2986525
8.711715 0.31276066
8.712714 0.32681231
8.713715 0.34081086
8.714714 0.35475774
8.715714 0.36865117000000003
8.716714 0.38248645
8.717714 0.39625801
8.718715 0.40996149000000004
8.719714 0.42359573
8.720715 0.43716286
8.721714 0.4506669
8.722714 0.46411124000000004
8.723714 0.47749643999999997
8.724714 0.49081915
8.725715 0.50407285
8.726714 0.51725009
8.727715 0.5303450900000001
8.728714 0.54335557
8.729714 0.55628316
8.730714 0.56913183
8.731714 0.58190548
8.732715 0.59460541
8.733714 0.60722944
8.734715 0.6197725000000001
8.735714 0.6322286100000001
8.736714 0.64459355
8.737714 0.65686633
8.738714 0.66904924
8.739715 0.6811465099999999
8.740714 0.69316146
8.741714 0.7050945399999999
8.742714 0.71694227
8.743714 0.72869835
8.744715 0.74035591
8.745714 0.75191008
8.746715 0.76335995
8.747714 0.7747083
8.748714 0.7859598799999999
8.749714 0.7971187100000001
8.750714 0.8081858000000001
8.751715 0.8191585499999999
8.752714 0.83003137
8.753715 0.8407983900000001
8.754714 0.8514558
8.755714 0.8620032999999999
8.756714 0.8724442699999999
8.757714 0.88278344
8.758715 0.89302463
8.759714 0.9031681300000001
8.760715 0.9132102099999999
8.761714 0.92314426
8.762714 0.9329633800000001
8.763714 0.9426631
8.764714 0.9522430599999999
8.765715 0.9617070700000001
8.766714 0.97106043
8.767715 0.98030772
8.768714 0.9894499600000001
8.769714 0.9984842500000001
8.770715 1.0074049999999999
8.771714 1.0162066
8.772715 1.0248857999999998
8.773714 1.0334439
8.774714 1.041885
8.775714 1.0502151
8.776714 1.0584381999999999
8.777715 1.0665542000000001
8.778714 1.0745585
8.779715 1.0824436
8.780714 1.0902022
8.781714 1.09783
8.782714 1.1053276
8.783714 1.1126998000000001
8.784715 1.1199531
8.785714 1.1270927
8.786715 1.1341199
8.787714 1.1410316999999999
8.788714 1.1478222999999999
8.789714 1.1544858
8.790714 1.1610198
8.791715 1.1674262
8.792714 1.1737104
8.793715 1.1798788
8.794714 1.1859355
8.795714 1.1918797
8.796714 1.1977058
8.797714 1.2034054
8.798715 1.208971
8.799714 1.214399
8.800714 1.2196913
8.801714 1.2248545
8.802714 1.2298966
8.803715 1.2348239
8.804714 1.239638
8.805715 1.2443354
8.806714 1.2489096
8.807714 1.2533545
8.808714 1.2576676
8.809714 1.2618513
8.810715 1.2659118
8.811714 1.2698561000000002
8.812715 1.2736885
8.813714 1.2774077
8.814714 1.2810077
8.815714 1.2844793
8.816714 1.2878152
8.817715 1.2910123
8.818714 1.2940742
8.819715 1.2970095
8.820714 1.2998279
8.821714 1.3025366999999999
8.822714 1.3051373
8.823714 1.3076256
8.824715 1.3099939
8.825714 1.3122348000000001
8.826715 1.3143455
8.827714 1.3163285
8.828714 1.318191
8.829714 1.3199408
8.830714 1.3215827
8.831715 1.3231157
8.832714 1.3245333
8.833714 1.3258261
8.834714 1.3269862000000001
8.835714 1.3280115000000001
8.836715 1.3289066999999999
8.837714 1.3296821
8.838715 1.3303492000000001
8.839714 1.3309159
8.840714 1.3313836000000001
8.841714 1.3317469
8.842714 1.3319961999999999
8.843715 1.3321229
8.844714 1.3321236
8.845715 1.3320014999999998
8.846714 1.331765
8.847714 1.3314238
8.848714 1.3309841
8.849714 1.3304456
8.850715 1.3298017
8.851714 1.3290428
8.852715 1.3281608999999999
8.853714 1.3271542
8.854714 1.3260286
8.855714 1.3247956
8.856714 1.3234673000000001
8.857715 1.3220521
8.858714 1.3205503
8.859715 1.3189549999999999
8.860714 1.3172548
8.861714 1.3154396000000002
8.862714 1.3135051
8.863714 1.3114553
8.864715 1.3092998999999998
8.865714 1.3070508
8.866714 1.3047159
8.867714 1.3022961
8.868714 1.2997854
8.869715 1.2971736
8.870714 1.2944525
8.871715 1.2916201999999999
8.872714 1.2886827
8.873714 1.285652
8.874714 1.2825411
8.875714 1.2793581
8.876715 1.2761028
8.877714 1.272767
8.878715 1.2693377000000001
8.879714 1.2658037
8.880714 1.2621606
8.881714 1.2584127999999999
8.882714 1.2545724
8.883715 1.2506532000000001
8.884714 1.2466655
8.885715 1.2426115
8.886714 1.2384851000000001
8.887714 1.2342759
8.888714 1.2299743
8.889714 1.225577
8.890715 1.2210893
8.891714 1.2165227
8.892715 1.2118904
8.893714 1.2072008
8.894714 1.2024537
8.895715 1.1976402000000002
8.896714 1.1927469
8.897715 1.1877617999999999
8.898714 1.1826808
8.899714 1.1775095
8.900714 1.1722618
8.901714 1.1669537
8.902715 1.1615974
8.903714 1.156196
8.904715 1.1507432
8.905714 1.145227
8.906714 1.1396355
8.907714 1.1339633999999998
8.908714 1.1282143
8.909715 1.1223996
8.910714 1.1165326999999998
8.911715 1.1106232
8.912714 1.1046719
8.913714 1.0986704
8.914714 1.0926059
8.915714 1.0864668
8.916715 1.0802488000000001
8.917714 1.0739583000000001
8.918715 1.0676098
8.919714 1.0612206000000002
8.920714 1.0548035
8.921714 1.0483617
8.922714 1.041888
8.923715 1.0353684
8.924714 1.0287892
8.925714 1.022143
8.926714 1.0154326
8.927714 1.0086696
8.928715 1.0018688
8.929714 0.9950418000000001
8.930715 0.9881916500000001
8.931714 0.9813120599999999
8.932714 0.97439056
8.933714 0.96741552
8.934714 0.96038189
8.935715 0.9532949000000001
8.936714 0.94616795
8.937715 0.9390177200000001
8.938714 0.9318565900000001
8.939714 0.9246872700000001
8.940714 0.9175016500000001
8.941714 0.91028446
8.942715 0.90302071
8.943714 0.89570191
8.944715 0.88833068
8.945714 0.8809194899999999
8.946714 0.87348511
8.947714 0.86604189
8.948714 0.8585953199999999
8.949715 0.8511406399999999
8.950714 0.84366584
8.951715 0.83615817
8.952714 0.82861073
8.953714 0.82102632
8.954714 0.8134166700000001
8.955714 0.8057975199999999
8.956715 0.7981812600000001
8.957714 0.79057124
8.958714 0.7829601900000001
8.959714 0.7753333099999999
8.960714 0.7676753199999999
8.961715 0.75997757
8.962714 0.75224238
8.963715 0.74448232
8.964714 0.7367152299999999
8.965714 0.72895652
8.966714 0.72121304
8.967714 0.71348045
8.968715 0.70574605
8.969714 0.69799507
8.970715 0.6902179199999999
8.971714 0.68241498
8.972714 0.67459638
8.973714 0.6667775100000001
8.974714 0.658972
8.975715 0.65118535
8.976714 0.64341254
8.977715 0.63564051
8.978714 0.62785451
8.979714 0.6200453300000001
8.980714 0.61221397
8.981714 0.6043717700000001
8.982715 0.5965357600000001
8.983714 0.58872127
8.984715 0.5809353700000001
8.985714 0.57317391
8.986714 0.56542377
8.987714 0.55766902
8.988714 0.54989834
8.989715 0.54211048
8.990714 0.5343148
8.991714 0.52652736
8.992714 0.51876372
8.993714 0.51103225
8.994715 0.50333063
8.995714 0.49564755
8.996715 0.48796832999999995
8.997714 0.48028220999999993
8.998714 0.47258763
8.999714 0.46489313
9.000714 0.45721391
9.001715 0.44956468
9.002714 0.44195303
9.003715 0.43437588
9.004714 0.4268209
9.005714 0.41927206
9.006714 0.41171713
9.007714 0.40415339
9.008715 0.3965891
9.009714 0.38904005
9.010715 0.38152286
9.011714 0.37404767
9.012714 0.36661418
9.013714 0.35921214
9.014714 0.3518265
9.015715 0.34444453
9.016714 0.33706196
9.017715 0.32968484
9.018714 0.32232692
9.019714 0.31500333
9.020715 0.30772351
9.021714 0.30048697
9.022715 0.29328358
9.023714 0.28609824
9.024714 0.27891798
9.025714 0.27173811000000003
9.026714 0.26456458
9.027715 0.25741153
9.028714 0.25029506
9.029715 0.24322607000000002
9.030714 0.23620552
9.031714 0.22922414000000002
9.032714 0.22226679000000002
9.033714 0.21531947
9.034715 0.20837574
9.035714 0.20143976
9.036715 0.19452451
9.037714 0.1876459
9.038714 0.18081573
9.039714 0.17403644000000001
9.040714 0.1673002
9.041715 0.16059268
9.042714 0.15389965
9.043715 0.14721362000000002
9.044714 0.14053723999999998
9.045714 0.13388202
9.046714 0.12726308
9.047714 0.12069210999999999
9.048715 0.11417202
9.049714 0.10769556000000001
9.050714 0.10124865999999999
9.051714 0.094816973
9.052714 0.088392501
9.053715 0.081977493
9.054714 0.075583637
9.055715 0.06922693
9.056714 0.06292059600000001
9.057714 0.056669203
9.058714 0.05046663
9.059714 0.044298827
9.060715 0.038150125
9.061714 0.032010215
9.062715 0.025878605000000002
9.063714 0.019764641000000003
9.064714 0.013683047
9.065714 0.0076470926000000005
9.066714 0.0016625187
9.067715 -0.0042750569
9.068714 -0.010178032
9.069715 -0.016061004
9.070714 -0.021933940000000002
9.071714 -0.027797505
9.072714 -0.033642648
9.073714 -0.039454742
9.074715 -0.045220336
9.075714 -0.050933455
9.076715 -0.05659858
9.077714 -0.062228856
9.078714 -0.067840348
9.079714 -0.073444919
9.080714 -0.079044903
9.081715 -0.084632036
9.082714 -0.090191112
9.083714 -0.09570666
9.084714 -0.10116974999999999
9.085714 -0.10658176999999999
9.086715 -0.11195351
9.087714 -0.11730011
9.088715 -0.12263410999999999
9.089714 -0.12795986
9.090714 -0.13327183
9.091714 -0.13855755
9.092714 -0.14380381
9.093715 -0.14900326
9.094714 -0.15415832999999998
9.095715 -0.15928050000000002
9.096714 -0.1643854
9.097714 -0.16948576999999998
9.098714 -0.17458564
9.099714 -0.1796782
9.100715 -0.18474867
9.101714 -0.18978063
9.102715 -0.19476322
9.103714 -0.19969582000000002
9.104714 -0.20458826
9.105714 -0.20945645
9.106714 -0.21431524999999998
9.107715 -0.21917222000000003
9.108714 -0.22402464000000002
9.109715 -0.22886132
9.110714 -0.23366832
9.111714 -0.23843572000000002
9.112714 -0.24316253
9.113714 -0.24785735
9.114715 -0.25253433
9.115714 -0.25720664000000004
9.116714 -0.26188004
9.117714 -0.26655002
9.118714 -0.27120344
9.119715 -0.27582441
9.120714 -0.28040144
9.121715 -0.28493276
9.122714 -0.28942761
9.123714 -0.29390228
9.124714 -0.29837349
9.125714 -0.30285127
9.126715 -0.30733503
9.127714 -0.31181443
9.128715 -0.31627449
9.129714 -0.3207026
9.130714 -0.32509433000000004
9.131714 -0.3294552
9.132714 -0.33379795
9.133715 -0.3381362
9.134714 -0.34247786
9.135715 -0.34682114999999997
9.136714 -0.35115527
9.137714 -0.35546536
9.138714 -0.35973946
9.139714 -0.36397446
9.140715 -0.36817807999999996
9.141714 -0.37236605
9.142715 -0.37655563
9.143714 -0.38075838
9.144714 -0.38497549999999997
9.145715 -0.38919768
9.146714 -0.39340955999999994
9.147715 -0.39759679000000003
9.148714 -0.40175244
9.149714 -0.40587997
9.150714 -0.40999115
9.151714 -0.41410038
9.152715 -0.41821790000000003
9.153714 -0.42234482000000007
9.154715 -0.42647272
9.155714 -0.43058754
9.156714 -0.4346766
9.157714 -0.43873475000000006
9.158714 -0.44276732999999996
9.159715 -0.44678831
9.160714 -0.45081447
9.161715 -0.45485826999999995
9.162714 -0.45892247
9.163714 -0.4629991
9.164714 -0.46707322000000007
9.165714 -0.47112969
9.166715 -0.47516008000000004
9.167714 -0.47916621
9.168715 -0.4831593
9.169714 -0.48715453999999997
9.170714 -0.49116421000000005
9.171714 -0.49519208
9.172714 -0.49923193
9.173715 -0.50327056
9.174714 -0.50729443
9.175714 -0.51129605
9.176714 -0.51527787
9.177714 -0.5192515
9.178715 -0.52323262
9.179714 -0.527234
9.180715 -0.53125969
9.181714 -0.53530321
9.182714 -0.53935046
9.183714 -0.54338607
9.184714 -0.5474004
9.185715 -0.55139391
9.186714 -0.55537694
9.187715 -0.5593651
9.188714 -0.56337235
9.189714 -0.56740474
9.190714 -0.57145832
9.191714 -0.57552103
9.192715 -0.57957885
9.193714 -0.58362242
9.194715 -0.5876516
9.195714 -0.5916756599999999
9.196714 -0.5957089799999999
9.197714 -0.59976438
9.198714 -0.60384711
9.199715 -0.6079522
9.200714 -0.61206669
9.201715 -0.61617531
9.202714 -0.62026749
9.203714 -0.62434226
9.204714 -0.62840865
9.205714 -0.6324818799999999
9.206715 -0.63657681
9.207714 -0.6407014600000001
9.208714 -0.64485371
9.209714 -0.6490228699999999
9.210714 -0.65319487
9.211715 -0.6573590899999999
9.212714 -0.66151321
9.213715 -0.6656643
9.214714 -0.6698254499999999
9.215714 -0.67400946
9.216714 -0.67822267
9.217714 -0.68246191
9.218715 -0.6867155
9.219714 -0.69096857
9.220715 -0.69520953
9.221714 -0.6994355
9.222714 -0.7036536
9.223714 -0.70787771
9.224714 -0.71212254
9.225715 -0.71639703
9.226714 -0.72070071
9.227715 -0.72502433
9.228714 -0.72935428
9.229714 -0.73367935
9.230714 -0.7379957500000001
9.231714 -0.7423091199999999
9.232715 -0.74663181
9.233714 -0.75097717
9.234715 -0.75535323
9.235714 -0.75975903
9.236714 -0.76418496
9.237714 -0.76861694
9.238714 -0.77304295
9.239715 -0.77745821
9.240714 -0.7818673700000001
9.241714 -0.7862823099999999
9.242714 -0.7907166099999999
9.243714 -0.79517905
9.244715 -0.7996701599999999
9.245714 -0.8041814899999999
9.246715 -0.8086998
9.247714 -0.81321318
9.248714 -0.8177164000000001
9.249714 -0.8222132
9.250714 -0.8267146499999999
9.251715 -0.83123399
9.252714 -0.83578043
9.253715 -0.8403549899999999
9.254714 -0.84495023
9.255714 -0.84955348
9.256714 -0.85415263
9.257714 -0.85874181
9.258715 -0.86332383
9.259714 -0.8679091
9.260715 -0.87251039
9.261714 -0.8771373000000001
9.262714 -0.8817915799999999
9.263714 -0.88646663
9.264714 -0.8911503499999999
9.265715 -0.8958305200000001
9.266714 -0.90050055
9.267715 -0.9051621899999999
9.268714 -0.9098243
9.269714 -0.91449888
9.270715 -0.91919517
9.271714 -0.92391521
9.272715 -0.92865294
9.273714 -0.93339682
9.274714 -0.93813473
9.275714 -0.9428598
9.276714 -0.94757313
9.277715 -0.95228348
9.278714 -0.95700296
9.279715 -0.96174181
9.280714 -0.96650356
9.281714 -0.9712835799999999
9.282714 -0.97607113
9.283714 -0.9808542199999999
9.284715 -0.98562492
9.285714 -0.99038277
9.286715 -0.99513466
9.287714 -0.9998911100000001
9.288714 -1.0046613
9.289714 -1.0094488000000001
9.290714 -1.0142491
9.291715 -1.0190522
9.292714 -1.0238469000000001
9.293715 -1.0286253
9.294714 -1.0333873
9.295714 -1.0381401000000001
9.296714 -1.0428947
9.297714 -1.0476617000000001
9.298715 -1.0524455
9.299714 -1.0572430000000002
9.300714 -1.0620443
9.301714 -1.0668374
9.302714 -1.0716128999999999
9.303715 -1.0763683
9.304714 -1.0811083000000001
9.305715 -1.0858423000000001
9.306714 -1.0905797
9.307714 -1.0953251000000002
9.308714 -1.1000765
9.309714 -1.1048255
9.310715 -1.1095613
9.311714 -1.1142758
9.312715 -1.118967
9.313714 -1.1236401999999999
9.314714 -1.1283052999999998
9.315714 -1.1329722
9.316714 -1.1376462
9.317715 -1.1423256
9.318714 -1.1470019999999999
9.319715 -1.1516636
9.320714 -1.1563009000000002
9.321714 -1.1609097000000002
9.322714 -1.1654937
9.323714 -1.1700618
9.324715 -1.1746241
9.325714 -1.1791867
9.326715 -1.1837495
9.327714 -1.1883051
9.328714 -1.1928431
9.329714 -1.1973536999999999
9.330714 -1.2018328
9.331715 -1.206283
9.332714 -1.2107125
9.333714 -1.2151306000000002
9.334714 -1.2195437
9.335714 -1.2239512
9.336715 -1.2283462
9.337714 -1.232718
9.338715 -1.2370568
9.339714 -1.2413578
9.340714 -1.2456237000000001
9.341714 -1.2498628
9.342714 -1.2540855
9.343715 -1.258299
9.344714 -1.262504
9.345715 -1.2666943
9.346714 -1.2708589
9.347714 -1.2749871
9.348714 -1.279073
9.349714 -1.2831177
9.350715 -1.2871283
9.351714 -1.2911147
9.352715 -1.2950845
9.353714 -1.2990394
9.354714 -1.3029741
9.355714 -1.3068790000000001
9.356714 -1.310744
9.357715 -1.3145635
9.358714 -1.3183384
9.359715 -1.322076
9.360714 -1.3257858
9.361714 -1.3294755
9.362714 -1.3331462
9.363714 -1.336792
9.364715 -1.3404022
9.365714 -1.3439652
9.366714 -1.347474
9.367714 -1.350929
9.368714 -1.3543374000000001
9.369715 -1.3577097
9.370714 -1.3610550000000001
9.371715 -1.3643767
9.372714 -1.3676707
9.373714 -1.3709276
9.374714 -1.3741368
9.375714 -1.3772913
9.376715 -1.3803907
9.377714 -1.383441
9.378715 -1.386452
9.379714 -1.3894316
9.380714 -1.3923819
9.381714 -1.3952981
9.382714 -1.3981694
9.383715 -1.4009844
9.384714 -1.4037353000000001
9.385715 -1.4064217
9.386714 -1.4090503
9.387714 -1.4116315000000002
9.388714 -1.4141749000000001
9.389714 -1.4166839
9.390715 -1.4191546
9.391714 -1.4215771
9.392715 -1.4239397
9.393714 -1.4262343
9.394714 -1.4284601
9.395715 -1.4306237
9.396714 -1.4327356
9.397715 -1.4348052
9.398714 -1.4368366000000001
9.399714 -1.438826
9.400714 -1.4407638999999999
9.401714 -1.4426386
9.402715 -1.444442
9.403714 -1.4461728999999999
9.404715 -1.4478371
9.405714 -1.4494445
9.406714 -1.4510042
9.407714 -1.4525194
9.408714 -1.4539856
9.409715 -1.4553923
9.410714 -1.4567277
9.411715 -1.4579838
9.412714 -1.4591600999999998
9.413714 -1.4602636
9.414714 -1.4613061
9.415714 -1.4622984
9.416715 -1.4632454
9.417714 -1.4641438
9.418715 -1.4649836
9.419714 -1.4657529
9.420714 -1.4664428
9.421714 -1.4670514000000001
9.422714 -1.467584
9.423715 -1.4680508
9.424714 -1.4684608
9.425714 -1.4688178
9.426714 -1.469118
9.427714 -1.4693513999999999
9.428715 -1.4695065
9.429714 -1.469576
9.430715 -1.4695593999999998
9.431714 -1.4694644
9.432714 -1.4693026
9.433714 -1.4690845
9.434714 -1.4688144
9.435715 -1.4684883
9.436714 -1.4680952
9.437715 -1.4676224
9.438714 -1.4670606
9.439714 -1.4664082999999999
9.440714 -1.465672
9.441714 -1.4648628000000001
9.442715 -1.4639912
9.443714 -1.4630619
9.444715 -1.4620717
9.445714 -1.4610112
9.446714 -1.4598689999999999
9.447714 -1.4586375
9.448714 -1.4573161
9.449715 -1.4559115
9.450714 -1.4544347
9.451715 -1.4528949
9.452714 -1.451295
9.453714 -1.4496297999999999
9.454714 -1.4478882
9.455714 -1.4460579
9.456715 -1.4441311000000001
9.457714 -1.4421084
9.458714 -1.4399985
9.459714 -1.4378146
9.460714 -1.4355685999999999
9.461715 -1.4332656
9.462714 -1.4309025
9.463715 -1.4284691999999999
9.464714 -1.4259531
9.465714 -1.4233457999999999
9.466714 -1.4206457000000001
9.467714 -1.4178589
9.468715 -1.4149952000000001
9.469714 -1.4120629
9.470715 -1.4090643
9.471714 -1.4059941
9.472714 -1.4028416
9.473714 -1.3995956999999999
9.474714 -1.3962504
9.475715 -1.3928086
9.476714 -1.3892807
9.477715 -1.3856806
9.478714 -1.38202
9.479714 -1.3783032
9.480714 -1.374525
9.481714 -1.3706737
9.482715 -1.366736
9.483714 -1.3627027999999999
9.484715 -1.3585732
9.485714 -1.3543542
9.486714 -1.3500566
9.487714 -1.3456896
9.488714 -1.3412564
9.489715 -1.3367523
9.490714 -1.3321677
9.491714 -1.3274925
9.492714 -1.322722
9.493714 -1.3178597
9.494715 -1.3129162
9.495714 -1.3079043000000001
9.496715 -1.3028339
9.497714 -1.2977063
9.498714 -1.2925141
9.499714 -1.287244
9.500714 -1.2818825
9.501715 -1.2764223
9.502714 -1.2708647
9.503715 -1.2652196
9.504714 -1.2595003
9.505714 -1.253718
9.506714 -1.2478764
9.507714 -1.2419711
9.508715 -1.2359921
9.509714 -1.2299295
9.510715 -1.2237784
9.511714 -1.2175422
9.512714 -1.2112303
9.513714 -1.2048541
9.514714 -1.198421
9.515715 -1.1919304
9.516714 -1.1853734
9.517715 -1.1787369
9.518714 -1.1720089
9.519714 -1.1651849
9.520715 -1.1582699
9.521714 -1.1512765
9.522715 -1.1442198000000001
9.523714 -1.1371111999999999
9.524714 -1.1299535
9.525714 -1.1227406
9.526714 -1.1154609
9.527715 -1.1081033
9.528714 -1.1006623
9.529715 -1.0931402
9.530714 -1.0855461
9.531714 -1.0778907
9.532714 -1.0701806
9.533714 -1.0624151
9.534715 -1.0545856
9.535714 -1.0466807
9.536715 -1.0386908
9.537714 -1.0306146
9.538714 -1.0224593
9.539714 -1.0142392
9.540714 -1.0059698000000001
9.541715 -0.9976607700000001
9.542714 -0.98931305
9.543715 -0.9809182
9.544714 -0.97246291
9.545714 -0.96393498
9.546714 -0.9553288099999999
9.547714 -0.94664777
9.548715 -0.937902
9.549714 -0.92910305
9.550714 -0.9202584600000001
9.551714 -0.9113679600000001
9.552714 -0.90242401
9.553715 -0.8934158799999999
9.554714 -0.8843356700000001
9.555715 -0.87518282
9.556714 -0.86596534
9.557714 -0.8566968100000001
9.558714 -0.84739095
9.559714 -0.83805537
9.560715 -0.8286884099999999
9.561714 -0.81927991
9.562715 -0.80981581
9.563714 -0.80028484
9.564714 -0.7906833699999999
9.565714 -0.78101726
9.566714 -0.77129877
9.567715 -0.76154131
9.568714 -0.75175329
9.569715 -0.7419350100000001
9.570714 -0.73207901
9.571714 -0.72217463
9.572714 -0.71221371
9.573714 -0.70219524
9.574715 -0.69212615
9.575714 -0.68201851
9.576715 -0.67188395
9.577714 -0.66172821
9.578714 -0.65154834
9.579714 -0.64133396
9.580714 -0.63107219
9.581715 -0.6207536
9.582714 -0.61037708
9.583714 -0.59995055
9.584714 -0.58948798
9.585714 -0.57900343
9.586715 -0.56850528
9.587714 -0.5579931699999999
9.588715 -0.5474589799999999
9.589714 -0.5368911700000001
9.590714 -0.52628079
9.591714 -0.51562581
9.592714 -0.50493223
9.593715 -0.49421112
9.594714 -0.48347334000000003
9.595715 -0.47272439
9.596714 -0.46196179000000004
9.597714 -0.45117652
9.598714 -0.44035763
9.599714 -0.42949785
9.600715 -0.41859769
9.601714 -0.40766606000000005
9.602715 -0.39671692
9.603714 -0.38576364
9.604714 -0.37481349
9.605714 -0.36386496
9.606714 -0.35290895
9.607715 -0.34193331
9.608714 -0.33092867
9.609715 -0.31989263
9.610714 -0.3088308
9.611714 -0.29775398
9.612714 -0.28667307999999997
9.613714 -0.27559411
9.614715 -0.26451575
9.615714 -0.2534304
9.616714 -0.24232843
9.617714 -0.23120339
9.618714 -0.22005576
9.619715 -0.20889351
9.620714 -0.19772903000000003
9.621715 -0.18657398
9.622714 -0.17543442
9.623714 -0.1643084
9.624714 -0.15318720000000002
9.625714 -0.14205957
9.626715 -0.13091712
9.627714 -0.11975832
9.628715 -0.10858933
9.629714 -0.09742136500000001
9.630714 -0.086265913
9.631714 -0.075129879
9.632714 -0.064013072
9.633715 -0.052908959
9.634714 -0.041808331
9.635715 -0.030704153999999997
9.636714 -0.019595178
9.637714 -0.0084868123
9.638714 0.0026112317
9.639714 0.01368931
9.640715 0.024742191
9.641714 0.035771317
9.642715 0.046783895
9.643714 0.05778926400000001
9.644714 0.068794267
9.645715 0.079799601
9.646714 0.090798992
9.647715 0.10178139000000001
9.648714 0.11273538000000001
9.649714 0.12365356
9.650714 0.13453529
9.651714 0.14538622
9.652715 0.15621531
9.653714 0.16703047000000001
9.654715 0.17783485999999998
9.655714 0.18862562
9.656714 0.19939528
9.657714 0.21013536
9.658714 0.22084016999999997
9.659715 0.23150921
9.660714 0.24214708000000001
9.661715 0.25276074
9.662714 0.26335584
9.663714 0.27393331
9.664714 0.28448834
9.665714 0.29501165
9.666715 0.30549319999999996
9.667714 0.31592599
9.668715 0.32630876999999997
9.669714 0.33664629
9.670714 0.34694702
9.671714 0.35721925
9.672714 0.36746756999999997
9.673715 0.37769089
9.674714 0.38788307
9.675714 0.39803563
9.676714 0.40814127
9.677714 0.41819680000000004
9.678715 0.42820377
9.679714 0.43816725
9.680715 0.44809268
9.681714 0.45798280999999996
9.682714 0.46783583
9.683714 0.47764582999999994
9.684714 0.48740488
9.685715 0.4971067
9.686714 0.5067491000000001
9.687715 0.51633501
9.688714 0.52587148
9.689714 0.53536636
9.690714 0.54482496
9.691714 0.55424762
9.692715 0.56362925
9.693714 0.57296124
9.694715 0.58223475
9.695714 0.5914440400000001
9.696714 0.60058828
9.697714 0.60967156
9.698714 0.6187003600000001
9.699715 0.62768054
9.700714 0.63661439
9.701715 0.64549958
9.702714 0.6543302
9.703714 0.66309939
9.704714 0.67180255
9.705714 0.68043931
9.706715 0.68901372
9.707714 0.6975323400000001
9.708714 0.70600091
9.709714 0.71442127
9.710714 0.7227900899999999
9.711715 0.7310994900000001
9.712714 0.73934011
9.713715 0.74750469
9.714714 0.75559104
9.715714 0.76360316
9.716714 0.7715493
9.717714 0.77943872
9.718715 0.78727771
9.719714 0.7950670099999999
9.720715 0.80280146
9.721714 0.8104723899999999
9.722714 0.81807123
9.723714 0.8255933400000001
9.724714 0.8330394499999999
9.725715 0.84041487
9.726714 0.84772678
9.727715 0.8549799199999999
9.728714 0.86217411
9.729714 0.8693034800000001
9.730714 0.8763590800000001
9.731714 0.8833324499999999
9.732715 0.89021996
9.733714 0.89702485
9.734715 0.9037563599999999
9.735714 0.9104260200000001
9.736714 0.9170427
9.737714 0.9236088
9.738714 0.93011884
9.739715 0.9365616400000001
9.740714 0.94292471
9.741714 0.94919959
9.742714 0.9553845999999999
9.743714 0.96148569
9.744715 0.96751284
9.745714 0.9734751700000001
9.746715 0.9793767700000001
9.747714 0.9852143900000001
9.748714 0.9909792799999999
9.749714 0.9966614699999999
9.750714 1.0022548
9.751715 1.0077607
9.752714 1.0131876
9.753715 1.0185481
9.754714 1.0238527000000002
9.755714 1.0291052
9.756714 1.0343000999999998
9.757714 1.0394246
9.758715 1.0444636999999999
9.759714 1.0494067
9.760715 1.0542516
9.761714 1.0590058
9.762714 1.0636831
9.763714 1.0682972000000002
9.764714 1.0728559
9.765715 1.077357
9.766714 1.0817907999999998
9.767715 1.0861437999999999
9.768714 1.0904056
9.769714 1.0945738999999999
9.770715 1.0986558
9.771714 1.1026641
9.772715 1.1066114
9.773714 1.1105034999999999
9.774714 1.1143367
9.775714 1.1180983
9.776714 1.1217730000000001
9.777715 1.1253496
9.778714 1.1288266
9.779715 1.1322136
9.780714 1.1355277000000001
9.781714 1.1387862
9.782714 1.1419993
9.783714 1.1451653
9.784715 1.148272
9.785714 1.1513017
9.786715 1.1542396
9.787714 1.1570795999999999
9.788714 1.1598275999999998
9.789714 1.1624974
9.790714 1.1651042
9.791715 1.1676568999999999
9.792714 1.1701537
9.793715 1.1725827
9.794714 1.1749277
9.795714 1.1771762
9.796714 1.179326
9.797714 1.1813871
9.798715 1.1833779
9.799714 1.1853175
9.800714 1.1872173
9.801714 1.1890755
9.802714 1.190878
9.803715 1.1926046
9.804714 1.1942378
9.805715 1.1957712
9.806714 1.1972111
9.807714 1.1985743
9.808714 1.1998801
9.809714 1.2011407
9.810715 1.2023565999999999
9.811714 1.2035162
9.812715 1.2046018
9.813714 1.2055982
9.814714 1.2065009999999998
9.815714 1.2073189
9.816714 1.2080698
9.817715 1.2087733
9.818714 1.2094412
9.819715 1.2100717
9.820714 1.2106501
9.821714 1.2111555
9.822714 1.2115697
9.823714 1.2118864
9.824715 1.2121137
9.825714 1.2122711
9.826715 1.2123807
9.827714 1.2124576999999999
9.828714 1.2125032
9.829714 1.212505
9.830714 1.212443
9.831715 1.2122993
9.832714 1.2120665
9.833714 1.2117513
9.834714 1.2113716
9.835714 1.2109476
9.836715 1.2104925
9.837714 1.210006
9.838715 1.2094743
9.839714 1.2088765
9.840714 1.2081949
9.841714 1.2074232
9.842714 1.2065704
9.843715 1.2056575
9.844714 1.2047082
9.845715 1.2037388
9.846714 1.202751
9.847714 1.2017316
9.848714 1.2006587000000002
9.849714 1.1995123
9.850715 1.1982830999999998
9.851714 1.1969773
9.852715 1.1956131
9.853714 1.1942122
9.854714 1.1927897
9.855714 1.1913467
9.856714 1.1898704
9.857715 1.1883399
9.858714 1.1867363
9.859715 1.1850527
9.860714 1.183297
9.861714 1.18149
9.862714 1.1796552999999999
9.863714 1.1778094
9.864715 1.1759541
9.865714 1.1740761
9.866714 1.1721532
9.867714 1.1701647000000002
9.868714 1.1681015
9.869715 1.1659697
9.870714 1.1637885000000001
9.871715 1.1615813
9.872714 1.1593645
9.873714 1.1571409
9.874714 1.1548979
9.875714 1.1526143
9.876715 1.1502704000000001
9.877714 1.1478573
9.878715 1.1453819
9.879714 1.1428636
9.880714 1.1403257999999998
9.881714 1.1377853
9.882714 1.1352448
9.883715 1.1326914000000001
9.884714 1.1301033
9.885715 1.1274602
9.886714 1.1247527
9.887714 1.1219868
9.888714 1.119182
9.889714 1.1163615999999998
9.890715 1.1135426
9.891714 1.1107283000000001
9.892715 1.1079063
9.893714 1.1050552
9.894714 1.1021547
9.895715 1.0991951
9.896714 1.0961821999999999
9.897715 1.0931353
9.898714 1.0900778999999998
9.899714 1.0870276
9.900714 1.083988
9.901714 1.0809479
9.902715 1.0778862
9.903714 1.0747826
9.904715 1.0716271
9.905714 1.068425
9.906714 1.0651945
9.907714 1.0619583
9.908714 1.0587328999999999
9.909715 1.0555217000000001
9.910714 1.0523127
9.911715 1.0490851
9.912714 1.0458186
9.913714 1.0425034
9.914714 1.0391449000000001
9.915714 1.0357616
9.916715 1.0323772
9.917714 1.0290094
9.918715 1.0256625
9.919714 1.022326
9.920714 1.0189796
9.921714 1.0156030999999999
9.922714 1.012186
9.923715 1.0087321
9.924714 1.0052581
9.925714 1.0017858
9.926714 0.9983317
9.927714 0.9948998699999999
9.928715 0.9914799599999999
9.929714 0.9880526900000001
9.930715 0.9845987900000001
9.931714 0.9811088399999999
9.932714 0.97758761
9.933714 0.97405249
9.934714 0.9705257599999999
9.935715 0.9670246400000001
9.936714 0.96355341
9.937715 0.96010184
9.938714 0.9566499900000001
9.939714 0.95317755
9.940714 0.94967335
9.941714 0.9461402000000001
9.942715 0.94259363
9.943714 0.93905441
9.944715 0.93553951
9.945714 0.93205413
9.946714 0.92858989
9.947714 0.92512937
9.948714 0.92165461
9.949715 0.91815609
9.950714 0.91463765
9.951715 0.91111474
9.952714 0.9076077499999999
9.953714 0.90413252
9.954714 0.9006931399999999
9.955714 0.89727975
9.956715 0.89387335
9.957714 0.8904543699999999
9.958714 0.88701146
9.959714 0.8835468399999999
9.960714 0.88007525
9.961715 0.87661706
9.962714 0.87318933
9.963715 0.86979847
9.964714 0.86643798
9.965714 0.86309193
9.966714 0.85974317
9.967714 0.85638184
9.968715 0.8530100800000001
9.969714 0.84964111
9.970715 0.84629301
9.971714 0.8429801100000001
9.972714 0.8397063200000001
9.973714 0.83646281
9.974714 0.83323214
9.975715 0.82999608
9.976714 0.8267438
9.977715 0.82347719
9.978714 0.82020974
9.979714 0.8169609099999999
9.980714 0.8137472
9.981714 0.81057549
9.982715 0.80744019
9.983714 0.8043265900000001
9.984715 0.8012182099999999
9.985714 0.79810442
9.986714 0.7949856099999999
9.987714 0.79187285
9.988714 0.7887822600000001
9.989715 0.78572752
9.990714 0.7827132000000001
9.991714 0.77973255
9.992714 0.77677043
9.993714 0.77381046
9.994715 0.77084261
9.995714 0.76786797
9.996715 0.7648983500000001
9.997714 0.76195113
9.998714 0.75904154
9.999714 0.75617591
10.00071 0.7533490700000001
10.00171 0.7505469
10.00271 0.74775307
10.00371 0.74495641
10.00471 0.7421559200000001
10.00571 0.73936111
10.00671 0.73658731
10.00771 0.73384847
10.00871 0.73115099
10.00971 0.72849081
10.01071 0.72585577
10.01171 0.72323149
10.01271 0.72060837
10.01371 0.71798633
10.01471 0.7153749
10.01571 0.7127888
10.01671 0.7102410800000001
10.01771 0.7077368900000001
10.01871 0.70527075
10.01971 0.70282877
10.02071 0.70039476
10.02171 0.69795721
10.02271 0.69551421
10.02371 0.6930742400000001
10.02471 0.6906521
10.02571 0.6882624199999999
10.02671 0.68591335
10.02771 0.68360344
10.02871 0.68132291
10.02971 0.67905895
10.03071 0.67680208
10.03171 0.67455065
10.03271 0.67231166
10.03371 0.6700973
10.03471 0.66791875
10.03571 0.6657806199999999
10.03671 0.66367807
10.03771 0.6615984699999999
10.03871 0.65952674
10.03971 0.6574516699999999
10.04071 0.6553709
10.04171 0.65329196
10.04271 0.6512287999999999
10.04371 0.64919582
10.04471 0.6472016700000001
10.04571 0.64524589
10.04671 0.64331964
10.04771 0.64141024
10.04871 0.63950722
10.04971 0.63760686
10.05071 0.6357139
10.05171 0.63383873
10.05271 0.6319919599999999
10.05371 0.63017919
10.05471 0.62839775
10.05571 0.62663779
10.05671 0.62488648
10.05771 0.62313406
10.05871 0.62137814
10.05971 0.6196252099999999
10.06071 0.61788778
10.06171 0.61617903
10.06271 0.6145068
10.06371 0.61287037
10.06471 0.61126063
10.06571 0.60966425
10.06671 0.60806945
10.06771 0.60647107
10.06871 0.6048721699999999
10.06971 0.60328231
10.07071 0.60171252
10.07171 0.60017002
10.07271 0.5986547099999999
10.07371 0.59715947
10.07471 0.59567331
10.07571 0.59418697
10.07671 0.59269713
10.07771 0.59120832
10.07871 0.58973054
10.07971 0.58827489
10.08071 0.5868480500000001
10.08171 0.58544888
10.08271 0.58406866
10.08371 0.5826945
10.08471 0.58131493
10.08571 0.5799246499999999
10.08671 0.57852683
10.08771 0.5771313800000001
10.08871 0.5757504099999999
10.08971 0.57439301
10.09071 0.57306117
10.09171 0.57174941
10.09271 0.5704476
10.09371 0.56914585
10.09471 0.5678389699999999
10.09571 0.56652864
10.09671 0.56522232
10.09771 0.56392928
10.09871 0.5626555999999999
10.09971 0.56140083
10.10071 0.56015756
10.10171 0.55891448
10.10271 0.55766115
10.10371 0.55639273
10.10471 0.55511221
10.10571 0.55382908
10.10671 0.55255536
10.10771 0.55130008
10.10871 0.55006566
10.10971 0.54884665
10.11071 0.54763239
10.11171 0.54641166
10.11271 0.54517752
10.11371 0.54392992
10.11471 0.5426751
10.11571 0.54142233
10.11671 0.54017892
10.11771 0.53894664
10.11871 0.5377207
10.11971 0.53649186
10.12071 0.53525092
10.12171 0.53399308
10.12271 0.53272019
10.12371 0.53144023
10.12471 0.53016352
10.12571 0.52889814
10.12671 0.52764579
10.12771 0.5264008
10.12871 0.52515231
10.12971 0.5238887400000001
10.13071 0.5226027200000001
10.13171 0.52129384
10.13271 0.51996857
10.13371 0.51863701
10.13471 0.5173080600000001
10.13571 0.5159854
10.13671 0.51466599
10.13771 0.5133416
10.13871 0.51200278
10.13971 0.51064324
10.14071 0.50926269
10.14171 0.50786678
10.14271 0.50646407
10.14371 0.5050616800000001
10.14471 0.5036615799999999
10.14571 0.502259
10.14671 0.50084451
10.14771 0.49940785
10.14871 0.4979426
10.14971 0.49644913999999996
10.15071 0.49493453
10.15171 0.49340944000000003
10.15271 0.49188360999999997
10.15371 0.49036145000000003
10.15471 0.48884031999999994
10.15571 0.48731174
10.15671 0.48576524
10.15771 0.48419288
10.15871 0.48259245
10.15971 0.48096798999999996
10.16071 0.47932727999999997
10.16171 0.47767753999999996
10.16271 0.47602169
10.16371 0.47435663
10.16471 0.47267447000000007
10.16571 0.47096604999999997
10.16671 0.46922531999999995
10.16771 0.46745217
10.16871 0.46565277000000005
10.16971 0.46383673
10.17071 0.46201302
10.17171 0.46018558
10.17271 0.45835166000000005
10.17371 0.4565028
10.17471 0.45462851000000004
10.17571 0.45272083999999996
10.17671 0.45077750000000005
10.17771 0.44880272000000004
10.17871 0.44680479999999995
10.17971 0.44479220999999997
10.18071 0.44276938
10.18171 0.44073467
10.18271 0.43868114999999996
10.18371 0.43659979
10.18471 0.43448368
10.18571 0.43233112
10.18671 0.43014632999999997
10.18771 0.42793731999999995
10.18871 0.42571197
10.18971 0.42347424
10.19071 0.42122215999999996
10.19171 0.41894860999999994
10.19271 0.41664466
10.19371 0.41430355
10.19471 0.41192397000000003
10.19571 0.40951069
10.19671 0.40707244
10.19771 0.40461802999999996
10.19871 0.40215217
10.19971 0.39967336
10.20071 0.39717439
10.20171 0.39464538000000005
10.20271 0.39207805
10.20371 0.38946895
10.20471 0.38682069
10.20571 0.38414025
10.20671 0.38143545
10.20771 0.37871129
10.20871 0.37596759
10.20971 0.3731994
10.21071 0.37039961
10.21171 0.36756268
10.21271 0.36468764
10.21371 0.36177882
10.21471 0.35884405999999996
10.21571 0.35589118
10.21671 0.35292425
10.21771 0.34994143
10.21871 0.34693542
10.21971 0.34389629
10.22071 0.34081552
10.22171 0.33768944
10.22271 0.3345205
10.22371 0.33131589
10.22471 0.32808424
10.22571 0.3248319
10.22671 0.32156038
10.22771 0.3182662
10.22871 0.31494305
10.22971 0.31158514
10.23071 0.30819011999999996
10.23171 0.30476036
10.23271 0.30130169
10.23371 0.29782045
10.23471 0.29432021999999997
10.23571 0.29079958
10.23671 0.28725246000000004
10.23771 0.28367043
10.23871 0.2800463
10.23971 0.27637733
10.24071 0.27266645
10.24171 0.26892128000000004
10.24271 0.26515090999999996
10.24371 0.26136227
10.24471 0.25755749
10.24571 0.25373334
10.24671 0.24988302
10.24771 0.24599941
10.24871 0.24207816000000001
10.24971 0.23811948
10.25071 0.23412746
10.25171 0.2301079
10.25271 0.22606507
10.25371 0.22199962
10.25471 0.21790811
10.25571 0.21378463000000003
10.25671 0.20962390000000003
10.25771 0.2054241
10.25871 0.20118819
10.25971 0.19692326999999998
10.26071 0.19263781
10.26171 0.18833834
10.26271 0.18402672
10.26371 0.17969941
10.26471 0.17534893999999998
10.26571 0.17096695
10.26671 0.16654751
10.26771 0.16208926
10.26871 0.15759545
10.26971 0.15307210000000002
10.27071 0.14852496999999998
10.27171 0.14395704
10.27271 0.13936738
10.27371 0.13475207
10.27471 0.13010665
10.27571 0.12542885
10.27671 0.12072037000000001
10.27771 0.11598675
10.27871 0.11123533000000001
10.27971 0.10647221
10.28071 0.10169956
10.28171 0.09691451
10.28271 0.09211011300000001
10.28371 0.087278138
10.28471 0.082412327
10.28571 0.077510864
10.28671 0.07257693200000001
10.28771 0.067617145
10.28871 0.062638643
10.28971 0.057646103
10.29071 0.052640034
10.29171 0.047617053
10.29271 0.042571989
10.29371 0.037500774
10.29471 0.032402785
10.29571 0.027281512
10.29671 0.022143208
10.29771 0.016994153
10.29871 0.011837749
10.29971 0.0066728382
10.30071 0.0014940363000000001
10.30171 -0.0037060076
10.30271 -0.0089333815
10.30371 -0.014190158000000001
10.30471 -0.019473357
10.30571 -0.024776097
10.30671 -0.030090443999999997
10.30771 -0.035410714999999995
10.30871 -0.040735732
10.30971 -0.046069044
10.31071 -0.051417015
10.31171 -0.056785654
10.31271 -0.062177615000000006
10.31371 -0.067590782
10.31471 -0.073018996
10.31571 -0.07845471799999999
10.31671 -0.083892309
10.31771 -0.089330488
10.31871 -0.094772782
10.31971 -0.10022576999999999
10.32071 -0.10569585
10.32171 -0.11118605000000001
10.32271 -0.1166944
10.32371 -0.12221457000000001
10.32471 -0.12773855
10.32571 -0.13326023
10.32671 -0.13877822
10.32771 -0.14429646999999998
10.32871 -0.14982257
10.32971 -0.15536429
10.33071 -0.16092592
10.33171 -0.16650611
10.33271 -0.17209823
10.33371 -0.17769296
10.33471 -0.18328219
10.33571 -0.18886222
10.33671 -0.19443501000000002
10.33771 -0.20000678000000002
10.33871 -0.20558473
10.33971 -0.21117316000000003
10.34071 -0.21677115
10.34171 -0.22237266
10.34271 -0.22796912
10.34371 -0.23355333
10.34471 -0.23912288999999998
10.34571 -0.24468153999999998
10.34671 -0.25023755
10.34771 -0.25580006
10.34871 -0.2613748
10.34971 -0.26696133
10.35071 -0.27255295
10.35171 -0.27813939
10.35271 -0.28371117
10.35371 -0.28926362
10.35471 -0.29479873
10.35571 -0.30032382
10.35671 -0.30584796
10.35771 -0.31137741
10.35871 -0.31691238
10.35971 -0.32244672
10.36071 -0.32797041
10.36171 -0.33347413000000004
10.36271 -0.33895331
10.36371 -0.34441017
10.36471 -0.34985254
10.36571 -0.35528999
10.36671 -0.36072908
10.36771 -0.36616983999999997
10.36871 -0.37160537000000005
10.36971 -0.37702457
10.37071 -0.38241706999999997
10.37171 -0.38777778
10.37271 -0.3931093
10.37371 -0.39842072999999995
10.37471 -0.40372348999999996
10.37571 -0.40902602
10.37671 -0.41432967
10.37771 -0.41962801
10.37871 -0.42490944999999997
10.37971 -0.4301623
10.38071 -0.43537994
10.38171 -0.44056358999999995
10.38271 -0.44572116
10.38371 -0.45086340999999996
10.38471 -0.45599826
10.38571 -0.46112668000000007
10.38671 -0.46624197
10.38771 -0.47133243999999996
10.38871 -0.47638682
10.38971 -0.48139951999999997
10.39071 -0.48637334000000004
10.39171 -0.49131833999999996
10.39271 -0.49624735999999997
10.39371 -0.50116987
10.39471 -0.50608744
10.39571 -0.51099258
10.39671 -0.51587173
10.39771 -0.52071102
10.39871 -0.5255023
10.39971 -0.5302464100000001
10.40071 -0.53495248
10.40171 -0.53963321
10.40271 -0.54429881
10.40371 -0.54895207
10.40471 -0.5535868
10.40571 -0.55819089
10.40671 -0.5627518100000001
10.40771 -0.56726285
10.40871 -0.57172636
10.40971 -0.57615265
10.41071 -0.58055525
10.41171 -0.58494424
10.41271 -0.58932109
10.41371 -0.5936774899999999
10.41471 -0.5979984500000001
10.41571 -0.6022688
10.41671 -0.60647987
10.41771 -0.61063324
10.41871 -0.61473981
10.41971 -0.61881491
10.42071 -0.62287101
10.42171 -0.62691211
10.42271 -0.6309319800000001
10.42371 -0.6349170599999999
10.42471 -0.6388529700000001
10.42571 -0.64273099
10.42671 -0.64655221
10.42771 -0.65032672
10.42871 -0.65406854
10.42971 -0.6577886199999999
10.43071 -0.66148909
10.43171 -0.66516171
10.43271 -0.66879126
10.43371 -0.67236228
10.43471 -0.6758661499999999
10.43571 -0.67930543
10.43671 -0.6826926
10.43771 -0.68604462
10.43871 -0.68937521
10.43971 -0.69268844
10.44071 -0.69597675
10.44171 -0.69922437
10.44271 -0.7024141
10.44371 -0.70553524
10.44471 -0.70858793
10.44571 -0.71158279
10.44671 -0.7145353600000001
10.44771 -0.71745859
10.44871 -0.7203564499999999
10.44971 -0.72322194
10.45071 -0.72604031
10.45171 -0.72879619
10.45271 -0.7314810500000001
10.45371 -0.7340976
10.45471 -0.73665888
10.45571 -0.7391823
10.45671 -0.74168155
10.45771 -0.74415999
10.45871 -0.7466086200000001
10.45971 -0.74900952
10.46071 -0.75134384
10.46171 -0.75359982
10.46271 -0.7557778599999999
10.46371 -0.75789001
10.46471 -0.75995433
10.46571 -0.76198629
10.46671 -0.7639918499999999
10.46771 -0.76596495
10.46871 -0.76789078
10.46971 -0.7697531
10.47071 -0.77154236
10.47171 -0.77326037
10.47271 -0.77491966
10.47371 -0.77653765
10.47471 -0.77812807
10.47571 -0.77969418
10.47671 -0.78122658
10.47771 -0.7827069600000001
10.47871 -0.7841161500000001
10.47971 -0.78544263
10.48071 -0.7866876199999999
10.48171 -0.78786472
10.48271 -0.78899339
10.48371 -0.79009039
10.48471 -0.7911619700000001
10.48571 -0.79220152
10.48671 -0.79319254
10.48771 -0.79411669
10.48871 -0.7949623299999999
10.48971 -0.79572992
10.49071 -0.7964317699999999
10.49171 -0.79708593
10.49271 -0.7977077699999999
10.49371 -0.79830252
10.49471 -0.79886252
10.49571 -0.79937102
10.49671 -0.7998099599999999
10.49771 -0.8001686100000001
10.49871 -0.80044903
10.49971 -0.80066519
10.50071 -0.80083674
10.50171 -0.8009801599999999
10.50271 -0.80110068
10.50371 -0.8011899899999999
10.50471 -0.80122957
10.50571 -0.80119912
10.50671 -0.8010854
10.50771 -0.80088824
10.50871 -0.8006204899999999
10.50971 -0.8003017899999999
10.51071 -0.79994956
10.51171 -0.7995711600000001
10.51271 -0.79916073
10.51371 -0.79870243
10.51471 -0.7981784599999999
10.51571 -0.7975777599999999
10.51671 -0.79690153
10.51771 -0.7961629899999999
10.51871 -0.79538105
10.51971 -0.79457164
10.52071 -0.7937395
10.52171 -0.79287598
10.52271 -0.79196217
10.52371 -0.79097757
10.52471 -0.7899095300000001
10.52571 -0.7887587899999999
10.52671 -0.78753969
10.52771 -0.7862735500000001
10.52871 -0.7849792899999999
10.52971 -0.78366501
10.53071 -0.7823251200000001
10.53171 -0.78094299
10.53271 -0.7794993
10.53371 -0.77798106
10.53471 -0.7763876599999999
10.53571 -0.77473102
10.53671 -0.7730296799999999
10.53771 -0.7712998000000001
10.53871 -0.7695471899999999
10.53971 -0.76776459
10.54071 -0.76593473
10.54171 -0.7640386
10.54271 -0.76206475
10.54371 -0.76001501
10.54471 -0.75790416
10.54571 -0.75575383
10.54671 -0.75358273
10.54771 -0.75139841
10.54871 -0.74919392
10.54971 -0.74695097
10.55071 -0.7446483700000001
10.55171 -0.7422715
10.55271 -0.73981876
10.55371 -0.73730196
10.55471 -0.7347405
10.55571 -0.73215226
10.55671 -0.72954544
10.55771 -0.72691501
10.55871 -0.7242457499999999
10.55971 -0.72151995
10.56071 -0.71872654
10.56171 -0.7158669599999999
10.56271 -0.71295518
10.56371 -0.7100116
10.56471 -0.70705358
10.56571 -0.7040873599999999
10.56671 -0.7011049
10.56771 -0.69808695
10.56871 -0.69501167
10.56971 -0.69186413
10.57071 -0.68864306
10.57171 -0.68536117
10.57271 -0.68203923
10.57371 -0.6786968600000001
10.57471 -0.67534386
10.57571 -0.67197653
10.57671 -0.66858018
10.57771 -0.66513703
10.57871 -0.66163531
10.57971 -0.65807528
10.58071 -0.6544696600000001
10.58171 -0.6508376899999999
10.58271 -0.64719608
10.58371 -0.6435508799999999
10.58471 -0.6398943300000001
10.58571 -0.63620787
10.58671 -0.63247052
10.58771 -0.62866826
10.58871 -0.62480052
10.58971 -0.62088063
10.59071 -0.6169296799999999
10.59171 -0.61296737
10.59271 -0.60900338
10.59371 -0.60503343
10.59471 -0.6010422
10.59571 -0.59701093
10.59671 -0.59292661
10.59771 -0.5887886
10.59871 -0.58460892
10.59971 -0.58040675
10.60071 -0.5761994
10.60171 -0.5719942
10.60271 -0.56778505
10.60371 -0.56355521
10.60471 -0.5592851400000001
10.60571 -0.55496194
10.60671 -0.5505855700000001
10.60771 -0.5461690499999999
10.60871 -0.54173297
10.60971 -0.5372962
10.61071 -0.5328673899999999
10.61171 -0.52844142
10.61271 -0.5240021699999999
10.61371 -0.51953024
10.61471 -0.51501226
10.61571 -0.51044724
10.61671 -0.50584706
10.61771 -0.5012310600000001
10.61871 -0.49661690999999997
10.61971 -0.49201263999999995
10.62071 -0.48741279
10.62171 -0.48280125
10.62271 -0.47815898000000007
10.62371 -0.47347303
10.62471 -0.4687428
10.62571 -0.46398044
10.62671 -0.45920555
10.62771 -0.45443619999999996
10.62871 -0.44968072000000003
10.62971 -0.44493433000000004
10.63071 -0.44018151000000005
10.63171 -0.43540387
10.63271 -0.43058884000000003
10.63371 -0.42573613999999993
10.63471 -0.42085797
10.63571 -0.41597364
10.63671 -0.41110083
10.63771 -0.40624738
10.63871 -0.40140799
10.63971 -0.3965667
10.64071 -0.39170445000000004
10.64171 -0.38680816
10.64271 -0.38187671
10.64371 -0.37692168
10.64471 -0.37196198999999996
10.64571 -0.36701532
10.64671 -0.36209011
10.64771 -0.35718207
10.64871 -0.35227661
10.64971 -0.34735616999999996
10.65071 -0.34240882
10.65171 -0.33743407
10.65271 -0.33244339
10.65371 -0.32745497
10.65471 -0.32248531999999996
10.65571 -0.31754151
10.65671 -0.31261793
10.65771 -0.30769896999999996
10.65871 -0.30276629
10.65971 -0.29780753
10.66071 -0.29282216
10.66171 -0.28782203
10.66271 -0.28282611
10.66371 -0.27785213000000003
10.66471 -0.27290881
10.66571 -0.26799245
10.66671 -0.26308924
10.66771 -0.25818218
10.66871 -0.25325937
10.66971 -0.24831973000000002
10.67071 -0.2433734
10.67171 -0.23843697000000003
10.67271 -0.23352546
10.67371 -0.22864513999999997
10.67471 -0.22379053000000002
10.67571 -0.21894684
10.67671 -0.21409702
10.67771 -0.20922988
10.67871 -0.20434560999999998
10.67971 -0.19945601999999998
10.68071 -0.19457961000000001
10.68171 -0.18973337
10.68271 -0.18492554
10.68371 -0.18015235999999998
10.68471 -0.17540028
10.68571 -0.17065263
10.68671 -0.1658976
10.68771 -0.16113365000000002
10.68871 -0.15637004000000002
10.68971 -0.15162225
10.69071 -0.14690453
10.69171 -0.14222306
10.69271 -0.13757313999999998
10.69371 -0.13294148
10.69471 -0.12831267999999998
10.69571 -0.12367676
10.69671 -0.11903422
10.69771 -0.11439624
10.69871 -0.10977988
10.69971 -0.1052007
10.70071 -0.10066585
10.70171 -0.09617125
10.70271 -0.091703731
10.70371 -0.087247352
10.70471 -0.082790852
10.70571 -0.07833270399999999
10.70671 -0.073881599
10.70771 -0.069452135
10.70871 -0.065057876
10.70971 -0.06070495
10.71071 -0.056389323000000005
10.71171 -0.052098872
10.71271 -0.047819325
10.71371 -0.043541184
10.71471 -0.03926442
10.71571 -0.03499875
10.71671 -0.030759329
10.71771 -0.026559974999999996
10.71871 -0.022407048
10.71971 -0.018296795
10.72071 -0.014217375
10.72171 -0.010154604
10.72271 -0.0060986742
10.72371 -0.0020487514000000003
10.72471 0.0019866617
10.72571 0.005993713800000001
10.72671 0.0099596218
10.72771 0.013878521
10.72871 0.017754045
10.72971 0.021597459
10.73071 0.025422309
10.73171 0.029238069000000002
10.73271 0.033045778
10.73371 0.036837673
10.73471 0.040600853
10.73571 0.044323285999999996
10.73671 0.047999270999999996
10.73771 0.051631859999999995
10.73871 0.055231125
10.73971 0.058809161
10.74071 0.062374176999999996
10.74171 0.065926462
10.74271 0.069458067
10.74371 0.07295633
10.74471 0.076409563
10.74571 0.079812284
10.74671 0.083167554
10.74771 0.086485414
10.74871 0.089778181
10.74971 0.09305485299999999
10.75071 0.09631713600000001
10.75171 0.09955892999999999
10.75271 0.10276936999999998
10.75371 0.10593799
10.75471 0.1090595
10.75571 0.11213607
10.75671 0.115176
10.75771 0.1181896
10.75871 0.12118412
10.75971 0.12416031
10.76071 0.12711185
10.76171 0.13002832
10.76271 0.13289988
10.76371 0.13572179
10.76471 0.13849648
10.76571 0.14123241
10.76671 0.14394019
10.76771 0.14662781
10.76871 0.14929717
10.76971 0.15194338
10.77071 0.15455717
10.77171 0.15712911000000002
10.77271 0.15965378
10.77371 0.16213185
10.77471 0.16456945
10.77571 0.16697492
10.77671 0.16935470000000002
10.77771 0.17171029
10.77871 0.17403754999999999
10.77971 0.17632868000000002
10.78071 0.17857595
10.78171 0.18077531000000002
10.78271 0.18292838
10.78371 0.18504171
10.78471 0.18712397
10.78571 0.1891821
10.78671 0.19121835
10.78771 0.1932294
10.78871 0.19520796
10.78971 0.19714602
10.79071 0.19903822999999998
10.79171 0.20088409
10.79271 0.20268774
10.79371 0.20445578
10.79471 0.20619426
10.79571 0.20790584
10.79671 0.20958893
10.79771 0.21123854000000003
10.79871 0.21284877
10.79971 0.21441574
10.80071 0.21593934
10.80171 0.21742333
10.80271 0.21887366
10.80371 0.22029567
10.80471 0.22169176999999998
10.80571 0.2230603
10.80671 0.22439616999999998
10.80771 0.22569294
10.80871 0.22694562000000001
10.80971 0.22815252
10.81071 0.22931597
10.81171 0.23044124000000002
10.81271 0.23153429
10.81371 0.23259946999999997
10.81471 0.23363796
10.81571 0.23464768
10.81671 0.23562449
10.81771 0.23656432
10.81871 0.2374649
10.81971 0.23832686999999997
10.82071 0.23915323000000002
10.82171 0.23994797
10.82271 0.24071406
10.82371 0.24145192000000001
10.82471 0.24215912
10.82571 0.24283116
10.82671 0.24346334
10.82771 0.24405271
10.82871 0.24459942
10.82971 0.24510683
10.83071 0.24558031
10.83171 0.2460253
10.83271 0.24644525
10.83371 0.24684044000000002
10.83471 0.24720790999999998
10.83571 0.24754298000000002
10.83671 0.24784117
10.83771 0.24810012
10.83871 0.24832058999999998
10.83971 0.24850604
10.84071 0.24866112999999998
10.84171 0.24878953
10.84271 0.24889237
10.84371 0.24896767
10.84471 0.24901123000000003
10.84571 0.24901863999999999
10.84671 0.24898736999999999
10.84771 0.24891824
10.84871 0.24881526
10.84971 0.2486842
10.85071 0.24853003999999998
10.85171 0.24835476999999997
10.85271 0.24815632
10.85371 0.24792918
10.85471 0.24766665999999998
10.85571 0.24736379000000003
10.85671 0.24701954999999998
10.85771 0.24663748000000002
10.85871 0.24622433999999999
10.85971 0.24578731999999998
10.86071 0.24533106
10.86171 0.24485575999999998
10.86271 0.24435722999999998
10.86371 0.24382892999999997
10.86471 0.24326511
10.86571 0.24266362
10.86671 0.24202701
10.86771 0.24136142000000002
10.86871 0.24067378000000003
10.86971 0.23996837
10.87071 0.23924464
10.87171 0.23849714000000002
10.87271 0.23771784999999998
10.87371 0.23689989
10.87471 0.23604094
10.87571 0.23514464999999998
10.87671 0.23421966000000002
10.87771 0.23327604999999998
10.87871 0.23232114
10.87971 0.23135636
10.88071 0.23037668
10.88171 0.2293729
10.88271 0.22833582000000002
10.88371 0.22726044999999997
10.88471 0.22614819
10.88571 0.22500616
10.88671 0.22384373
10.88771 0.22266808
10.88871 0.22148057000000002
10.88971 0.22027602
10.89071 0.21904497
10.89171 0.21777828
10.89271 0.21647161
10.89371 0.21512797
10.89471 0.21375676000000002
10.89571 0.21236998
10.89671 0.21097681000000001
10.89771 0.20957959
10.89871 0.20817256999999997
10.89971 0.2067446
10.90071 0.20528410000000002
10.90171 0.20378451
10.90271 0.20224741
10.90371 0.20068197000000002
10.90471 0.19910086
10.90571 0.19751445
10.90671 0.19592603
10.90771 0.19433034000000002
10.90871 0.1927159
10.90971 0.19107052
10.91071 0.18938706
10.91171 0.1876669
10.91271 0.18591949000000002
10.91371 0.18415806
10.91471 0.18239341
10.91571 0.18062881
10.91671 0.1788583
10.91771 0.17706937
10.91871 0.17524881
10.91971 0.17338906
10.92071 0.17149209
10.92171 0.16956883
10.92271 0.16763456999999998
10.92371 0.16570201
10.92471 0.16377551
10.92571 0.16184908
10.92671 0.15990901999999999
10.92771 0.15794025
10.92871 0.15593326000000002
10.92971 0.15388855
10.93071 0.15181646
10.93171 0.1497324
10.93271 0.14764972
10.93371 0.14557356000000002
10.93471 0.14349857
10.93571 0.1414115
10.93671 0.13929771
10.93771 0.13714832
10.93871 0.13496479
10.93971 0.1327585
10.94071 0.13054574
10.94171 0.12834012
10.94271 0.12614597
10.94371 0.12395608000000001
10.94471 0.12175463
10.94571 0.11952429
10.94671 0.11725413
10.94771 0.11494473
10.94871 0.11260805
10.94971 0.11026221
10.95071 0.10792334999999999
10.95171 0.10559852
10.95271 0.10328281
10.95371 0.10096200999999999
10.95471 0.098619645
10.95571 0.096244965
10.95671 0.093838206
10.95771 0.091410568
10.95871 0.08897888500000001
10.95971 0.086557487
10.96071 0.084151089
10.96171 0.081752142
10.96271 0.079343945
10.96371 0.07690823999999999
10.96471 0.07443371
10.96571 0.071921514
10.96671 0.069385144
10.96771 0.066844665
10.96871 0.064317859
10.96971 0.061812409000000006
10.97071 0.059322681
10.97171 0.056832591999999994
10.97271 0.054323253999999994
10.97371 0.051781761999999995
10.97471 0.049207115
10.97571 0.046610433
10.97671 0.044009462
10.97771 0.041419914
10.97871 0.038847798999999995
10.97971 0.036286376
10.98071 0.033719244
10.98171 0.03112815
10.98271 0.028501882
10.98371 0.025842036000000002
10.98471 0.02316288
10.98571 0.02048529
10.98671 0.017827479
10.98771 0.015196807000000001
10.98871 0.012586468
10.98971 0.0099786084
10.99071 0.0073524556
10.99171 0.0046937163
10.99271 0.0020008893
10.99371 -0.00071440022
10.99471 -0.0034331544
10.99571 -0.006138116399999999
10.99671 -0.008821940700000001
10.99771 -0.011490571
10.99871 -0.014160236
10.99971 -0.016849485
11.00071 -0.019570022
11.00171 -0.022320694999999998
11.00271 -0.025087525
11.00371 -0.027849842000000003
11.00471 -0.0305897
11.00571 -0.033300198
11.00671 -0.035988816
11.00771 -0.038674151
11.00871 -0.041377544
11.00971 -0.044113456
11.01071 -0.04688302
11.01171 -0.049673760000000004
11.01271 -0.052465574
11.01371 -0.055240146999999996
11.01471 -0.057989399999999997
11.01571 -0.06071902999999999
11.01671 -0.063445524
11.01771 -0.066188048
11.01871 -0.068959087
11.01971 -0.071758253
11.02071 -0.074572151
11.02171 -0.077380502
11.02271 -0.080165523
11.02371 -0.082920305
11.02471 -0.085652148
11.02571 -0.08837933399999999
11.02671 -0.091122783
11.02771 -0.093896472
11.02871 -0.096701062
11.02971 -0.09952369100000001
11.03071 -0.10234404
11.03171 -0.10514376000000002
11.03271 -0.10791492
11.03371 -0.11066353
11.03471 -0.11340652
11.03571 -0.11616357000000001
11.03671 -0.11894774
11.03771 -0.12175918999999999
11.03871 -0.12458503
11.03971 -0.12740525
11.04071 -0.13020207
11.04171 -0.13296823000000002
11.04271 -0.13571031
11.04371 -0.13844568999999998
11.04471 -0.14119436999999999
11.04571 -0.14396964
11.04671 -0.14677184
11.04771 -0.14958822000000002
11.04871 -0.15239887
11.04971 -0.15518599
11.05071 -0.15794211
11.05171 -0.16067354
11.05271 -0.16339729
11.05371 -0.16613309
11.05471 -0.1688942
11.05571 -0.1716812
11.05671 -0.17448186
11.05771 -0.17727683
11.05871 -0.18004871
11.05971 -0.18279016
11.06071 -0.18550719
11.06171 -0.18821617000000002
11.06271 -0.19093609
11.06371 -0.19367948
11.06471 -0.19644647999999998
11.06571 -0.19922468
11.06671 -0.20199486
11.06771 -0.20473983999999998
11.06871 -0.20745249999999998
11.06971 -0.21013898999999997
11.07071 -0.21281582
11.07171 -0.2155022
11.07271 -0.21821114000000003
11.07371 -0.22094356999999998
11.07471 -0.22368799
11.07571 -0.22642598
11.07671 -0.22914086000000003
11.07771 -0.23182534999999999
11.07871 -0.23448481000000002
11.07971 -0.23713444999999997
11.08071 -0.23979198
11.08171 -0.24246911000000002
11.08271 -0.24516587
11.08371 -0.24787047999999998
11.08471 -0.25056472999999996
11.08571 -0.25323240999999996
11.08671 -0.25586686
11.08771 -0.25847398
11.08871 -0.26106958
11.08971 -0.26367204
11.09071 -0.26629395
11.09171 -0.26893648
11.09271 -0.27158903
11.09371 -0.27423429
11.09471 -0.27685636
11.09571 -0.27944801999999996
11.09671 -0.28201384
11.09771 -0.28456775
11.09871 -0.28712621
11.09971 -0.28970027
11.10071 -0.2922903
11.10171 -0.29488574
11.10271 -0.29746995
11.10371 -0.30002813
11.10471 -0.30255411
11.10571 -0.30505341
11.10671 -0.30754062000000004
11.10771 -0.31003281
11.10871 -0.31254163
11.10971 -0.31506801
11.11071 -0.31760181
11.11171 -0.32012649
11.11271 -0.32262662
11.11371 -0.32509479
11.11471 -0.3275346
11.11571 -0.32995865
11.11671 -0.33238232
11.11771 -0.33481639999999996
11.11871 -0.33726206
11.11971 -0.33971036
11.12071 -0.34214666
11.12171 -0.34455764
11.12271 -0.34693773
11.12371 -0.34929179000000005
11.12471 -0.35163304
11.12571 -0.35397692
11.12671 -0.35633401
11.12771 -0.35870508
11.12871 -0.36108068
11.12971 -0.36344526
11.13071 -0.36578423
11.13171 -0.36809028
11.13271 -0.37036629
11.13371 -0.3726237
11.13471 -0.37487687
11.13571 -0.37713628
11.13671 -0.37940377
11.13771 -0.38167189
11.13871 -0.38392753
11.13971 -0.38615845
11.14071 -0.38835898
11.14171 -0.39053288999999997
11.14271 -0.39269164999999995
11.14371 -0.39484906
11.14471 -0.3970149
11.14571 -0.39919023
11.14671 -0.40136683
11.14771 -0.40353085
11.14871 -0.40566903
11.14971 -0.40777442
11.15071 -0.40984931
11.15171 -0.4119039
11.15271 -0.41395132
11.15371 -0.41600149
11.15471 -0.41805641
11.15571 -0.42010950999999996
11.15671 -0.42214878
11.15771 -0.42416253000000004
11.15871 -0.42614484999999996
11.15971 -0.42809835
11.16071 -0.43003294
11.16171 -0.43196119
11.16271 -0.43389248
11.16371 -0.43582874
11.16471 -0.43776333
11.16571 -0.43968432999999996
11.16671 -0.44157961
11.16771 -0.44344254
11.16871 -0.44527454000000005
11.16971 -0.44708429
11.17071 -0.44888337
11.17171 -0.45068095999999996
11.17271 -0.45247935
11.17371 -0.45427293999999996
11.17471 -0.45605096999999994
11.17571 -0.45780255000000003
11.17671 -0.45952164
11.17771 -0.46120994
11.17871 -0.46287617000000003
11.17971 -0.46453197
11.18071 -0.46618655
11.18171 -0.46784239999999994
11.18271 -0.46949415
11.18371 -0.4711309
11.18471 -0.47274111
11.18571 -0.47431751
11.18671 -0.47586019999999996
11.18771 -0.47737620999999997
11.18871 -0.47887592
11.18971 -0.48036813
11.19071 -0.48185587
11.19171 -0.48333518
11.19271 -0.48479713
11.19371 -0.48623197
11.19471 -0.48763417
11.19571 -0.48900489
11.19671 -0.49035172
11.19771 -0.49168523
11.19871 -0.49301409
11.19971 -0.49434099
11.20071 -0.49566133
11.20171 -0.49696489999999993
11.20271 -0.49824044
11.20371 -0.49948022
11.20471 -0.5006832099999999
11.20571 -0.50185523
11.20671 -0.5030059299999999
11.20771 -0.50414419
11.20871 -0.50527407
11.20971 -0.5063932400000001
11.21071 -0.50749411
11.21171 -0.5085677799999999
11.21271 -0.50960826
11.21371 -0.51061544
11.21471 -0.51159509
11.21571 -0.51255627
11.21671 -0.51350677
11.21771 -0.5144494599999999
11.21871 -0.5153805499999999
11.21971 -0.51629101
11.22071 -0.5171705000000001
11.22171 -0.51801186
11.22271 -0.51881415
11.22371 -0.51958305
11.22471 -0.52032834
11.22571 -0.52105957
11.22671 -0.5217819
11.22771 -0.5224939900000001
11.22871 -0.5231889
11.22971 -0.52385749
11.23071 -0.5244927
11.23171 -0.52509257
11.23271 -0.52566095
11.23371 -0.5262053099999999
11.23471 -0.52673286
11.23571 -0.5272467200000001
11.23671 -0.52774409
11.23771 -0.52821725
11.23871 -0.52865692
11.23971 -0.52905641
11.24071 -0.52941474
11.24171 -0.52973735
11.24271 -0.5300337399999999
11.24371 -0.53031337
11.24471 -0.53058155
11.24571 -0.5308371000000001
11.24671 -0.53107305
11.24771 -0.53127976
11.24871 -0.53144931
11.24971 -0.53157886
11.25071 -0.53167152
11.25171 -0.53173476
11.25271 -0.53177639
11.25371 -0.53180098
11.25471 -0.5318074
11.25571 -0.53178947
11.25671 -0.53173886
11.25771 -0.53164912
11.25871 -0.5315188799999999
11.25971 -0.53135268
11.26071 -0.53115892
11.26171 -0.53094607
11.26271 -0.53071878
11.26371 -0.53047547
11.26471 -0.53020888
11.26571 -0.5299091300000001
11.26671 -0.52956804
11.26771 -0.5291824700000001
11.26871 -0.52875564
11.26971 -0.52829538
11.27071 -0.5278104
11.27171 -0.52730623
11.27271 -0.52678273
11.27371 -0.52623441
11.27471 -0.52565308
11.27571 -0.5250318399999999
11.27671 -0.52436846
11.27771 -0.5236663899999999
11.27871 -0.52293316
11.27971 -0.52217669
11.28071 -0.5214015
11.28171 -0.52060639
11.28271 -0.51978477
11.28371 -0.5189274899999999
11.28471 -0.51802713
11.28571 -0.51708124
11.28671 -0.5160936199999999
11.28771 -0.51507265
11.28871 -0.51402748
11.28971 -0.51296391
11.29071 -0.5118819
11.29171 -0.51077558
11.29271 -0.5096361500000001
11.29371 -0.50845589
11.29471 -0.50723152
11.29571 -0.50596558
11.29671 -0.5046649400000001
11.29771 -0.50333724
11.29871 -0.50198706
11.29971 -0.50061354
11.30071 -0.49921059999999995
11.30171 -0.4977698
11.30271 -0.49628429
11.30371 -0.49475222
11.30471 -0.49317773
11.30571 -0.49156938
11.30671 -0.48993635
11.30771 -0.48828431999999994
11.30871 -0.48661302
11.30971 -0.48491632999999995
11.31071 -0.48318524
11.31171 -0.48141180999999994
11.31271 -0.47959271
11.31371 -0.47773047999999996
11.31471 -0.47583212
11.31571 -0.47390535
11.31671 -0.47195489
11.31771 -0.46998006
11.31871 -0.4679752
11.31971 -0.46593221
11.32071 -0.46384464999999997
11.32171 -0.46171093999999996
11.32271 -0.45953537
11.32371 -0.45732628000000003
11.32471 -0.45509255
11.32571 -0.45283948999999996
11.32671 -0.45056645999999995
11.32771 -0.44826730000000004
11.32871 -0.44593302999999995
11.32971 -0.44355588
11.33071 -0.44113262999999997
11.33171 -0.43866583000000003
11.33271 -0.43616225
11.33371 -0.43362955999999997
11.33471 -0.43107243
11.33571 -0.42849033999999997
11.33671 -0.42587789000000004
11.33771 -0.42322758
11.33871 -0.42053348999999995
11.33971 -0.41779452
11.34071 -0.41501513
11.34171 -0.41220374000000004
11.34271 -0.40936897999999994
11.34371 -0.40651592
11.34471 -0.40364382
11.34571 -0.40074643000000004
11.34671 -0.39781486
11.34771 -0.39484142
11.34871 -0.39182291
11.34971 -0.3887617
11.35071 -0.38566424
11.35171 -0.38253772
11.35271 -0.37938658999999997
11.35371 -0.37621034
11.35471 -0.37300398
11.35571 -0.36976051
11.35671 -0.36647454999999995
11.35771 -0.36314526
11.35871 -0.35977711
11.35971 -0.35637808000000004
11.36071 -0.35295633
11.36171 -0.34951658
11.36271 -0.34605805
11.36371 -0.34257476
11.36471 -0.33905839
11.36571 -0.33550189999999996
11.36671 -0.33190257
11.36771 -0.32826308000000004
11.36871 -0.32458999
11.36971 -0.32089064
11.37071 -0.31716966
11.37171 -0.313427
11.37271 -0.30965819
11.37371 -0.30585667
11.37471 -0.30201722
11.37571 -0.29813857
11.37671 -0.29422417
11.37771 -0.29028081
11.37871 -0.28631536
11.37971 -0.28233163
11.38071 -0.2783285
11.38171 -0.27430039
11.38271 -0.27023971
11.38371 -0.26614023
11.38471 -0.26199992
11.38571 -0.2578218
11.38671 -0.25361264
11.38771 -0.24937993999999997
11.38871 -0.24512873
11.38971 -0.24085962
11.39071 -0.23656888
11.39171 -0.23225052
11.39271 -0.22789945
11.39371 -0.22351388
11.39471 -0.21909629000000003
11.39571 -0.21465232
11.39671 -0.21018799999999999
11.39771 -0.20570698999999998
11.39871 -0.20120876999999998
11.39971 -0.1966889
11.40071 -0.19214101
11.40171 -0.18755979
11.40271 -0.18294351
11.40371 -0.17829491
11.40471 -0.17362005
11.40571 -0.1689258
11.40671 -0.1642169
11.40771 -0.15949409
11.40871 -0.15475405
11.40971 -0.14999114
11.41071 -0.14520012
11.41171 -0.14037853
11.41271 -0.13552785
11.41371 -0.13065271
11.41471 -0.12575869
11.41571 -0.1208498
11.41671 -0.11592670000000001
11.41771 -0.11098644
11.41871 -0.10602400000000001
11.41971 -0.10103466000000001
11.42071 -0.096016313
11.42171 -0.090970582
11.42271 -0.08590221399999999
11.42371 -0.080817152
11.42471 -0.075720047
11.42571 -0.070612447
11.42671 -0.06549232099999999
11.42771 -0.060355244
11.42871 -0.055196561000000005
11.42971 -0.050013629000000004
11.43071 -0.044807111000000004
11.43171 -0.039580755
11.43271 -0.034339793
11.43371 -0.029088676
11.43471 -0.023829174
11.43571 -0.01855966
11.43671 -0.013275887000000002
11.43771 -0.007972923
11.43871 -0.0026473599
11.43971 0.0027011457999999997
11.44071 0.008069678
11.44171 0.013453249
11.44271 0.018846842
11.44371 0.02424742
11.44471 0.029654996000000003
11.44571 0.035072333
11.44671 0.04050344
11.44771 0.045951517
11.44871 0.051417289000000005
11.44971 0.056898472
11.45071 0.062390586000000005
11.45171 0.067888811
11.45271 0.073390035
11.45371 0.078894192
11.45471 0.08440431
11.45571 0.089925143
11.45671 0.095461053
11.45771 0.10101396
11.45871 0.10658225999999998
11.45971 0.11216128
11.46071 0.11774502999999999
11.46171 0.12332849
11.46271 0.12890964
11.46371 0.13449007
11.46471 0.14007424000000002
11.46571 0.14566737999999999
11.46671 0.15127317
11.46771 0.15689203
11.46871 0.162521
11.46971 0.16815501
11.47071 0.17378916
11.47171 0.17942101
11.47271 0.18505157
11.47371 0.19068477
11.47471 0.19632543
11.47571 0.20197664999999998
11.47671 0.20763790000000001
11.47771 0.21330455999999998
11.47871 0.21896939999999998
11.47971 0.22462537
11.48071 0.23026845999999998
11.48171 0.23589951
11.48271 0.24152395999999998
11.48371 0.24714959
11.48471 0.25278328
11.48571 0.25842809
11.48671 0.26408189
11.48771 0.26973838
11.48871 0.27538976000000004
11.48971 0.28103022
11.49071 0.28665829000000004
11.49171 0.29227722
11.49271 0.29789309
11.49371 0.30351143999999997
11.49471 0.30913416
11.49571 0.31475803999999996
11.49671 0.32037571
11.49771 0.32597877999999997
11.49871 0.33156173
11.49971 0.33712477999999996
11.50071 0.34267411000000003
11.50171 0.34821953
11.50271 0.35377019000000004
11.50371 0.35933049
11.50471 0.36489768
11.50571 0.37046275
11.50671 0.37601388
11.50771 0.3815413
11.50871 0.38704120000000003
11.50971 0.39251694000000004
11.51071 0.39797709000000003
11.51171 0.4034312
11.51271 0.40888497999999995
11.51371 0.41433764
11.51471 0.41978220000000005
11.51571 0.42520900999999994
11.51671 0.43061072999999994
11.51771 0.43598618
11.51871 0.44134157
11.51971 0.44668787000000004
11.52071 0.4520359
11.52171 0.45739096
11.52271 0.46274946000000006
11.52371 0.46809986
11.52471 0.47342684
11.52571 0.47871745
11.52671 0.48396657
11.52771 0.48917880999999996
11.52871 0.49436614
11.52971 0.49954248
11.53071 0.50471732
11.53171 0.50989157
11.53271 0.51505743
11.53371 0.52020247
11.53471 0.52531571
11.53571 0.53039333
11.53671 0.53544054
11.53771 0.5404692099999999
11.53871 0.5454918799999999
11.53971 0.55051539
11.54071 0.55553652
11.54171 0.56054262
11.54271 0.56551639
11.54371 0.57044346
11.54471 0.5753187
11.54571 0.5801487200000001
11.54671 0.58494923
11.54771 0.58973809
11.54871 0.5945276
11.54971 0.59931912
11.55071 0.60410257
11.55171 0.60886145
11.55271 0.61358046
11.55371 0.61825253
11.55471 0.62288186
11.55571 0.62748147
11.55671 0.6320667
11.55771 0.63664694
11.55871 0.64122062
11.55971 0.64577512
11.56071 0.65029208
11.56171 0.65475591
11.56271 0.6591612
11.56371 0.66351574
11.56471 0.66783749
11.56571 0.67214686
11.56671 0.67645744
11.56771 0.68076989
11.56871 0.6850713900000001
11.56971 0.68934131
11.57071 0.69356039
11.57171 0.6977191699999999
11.57271 0.70182178
11.57371 0.7058836500000001
11.57471 0.70992354
11.57571 0.7139544
11.57671 0.7179769699999999
11.57771 0.72197914
11.57871 0.7259415499999999
11.57971 0.72984709
11.58071 0.73368936
11.58171 0.7374763000000001
11.58271 0.7412271100000001
11.58371 0.74496362
11.58471 0.74870046
11.58571 0.75243767
11.58671 0.7561604000000001
11.58771 0.75984523
11.58871 0.76347017
11.58971 0.7670245099999999
11.59071 0.7705132
11.59171 0.7739543
11.59271 0.77737011
11.59371 0.78077679
11.59471 0.7841766800000001
11.59571 0.7875573800000001
11.59671 0.79089766
11.59771 0.79417797
11.59871 0.79738963
11.59971 0.8005397399999999
11.60071 0.80364784
11.60171 0.8067369499999999
11.60271 0.8098226
11.60371 0.8129051899999999
11.60471 0.81596915
11.60571 0.81898961
11.60671 0.8219434899999999
11.60771 0.8248198800000001
11.60871 0.8276250199999999
11.60971 0.8303795900000001
11.61071 0.83310902
11.61171 0.83583184
11.61271 0.83855139
11.61371 0.84125428
11.61471 0.84391693
11.61571 0.84651653
11.61671 0.8490418099999999
11.61771 0.85149817
11.61871 0.85390508
11.61971 0.85628657
11.62071 0.85865948
11.62171 0.8610253199999999
11.62271 0.86336881
11.62371 0.8656647999999999
11.62471 0.86788991
11.62571 0.87003363
11.62671 0.87210359
11.62771 0.87412242
11.62871 0.8761177800000001
11.62971 0.8781099699999999
11.63071 0.88010272
11.63171 0.88208169
11.63271 0.8840207900000001
11.63371 0.8858945199999999
11.63471 0.88768918
11.63571 0.88940896
11.63671 0.8910733299999999
11.63771 0.8927074300000001
11.63871 0.89432951
11.63971 0.8959425599999999
11.64071 0.89753214
11.64171 0.8990734800000001
11.64271 0.9005431100000001
11.64371 0.90193059
11.64471 0.9032437600000001
11.64571 0.90450589
11.64671 0.90574548
11.64771 0.9069832
11.64871 0.9082227
11.64971 0.90944851
11.65071 0.91063324
11.65171 0.91174962
11.65271 0.9127829199999999
11.65371 0.91373678
11.65471 0.9146312300000001
11.65571 0.9154927
11.65671 0.9163416000000001
11.65771 0.9171826799999999
11.65871 0.91800289
11.65971 0.91877803
11.66071 0.9194845300000001
11.66171 0.92011113
11.66271 0.9206648
11.66371 0.9211679
11.66471 0.92164828
11.66571 0.9221263199999999
11.66671 0.9226053
11.66771 0.9230696599999999
11.66871 0.9234915499999999
11.66971 0.9238435899999999
11.67071 0.9241106000000001
11.67171 0.9242964899999999
11.67271 0.92442213
11.67371 0.9245153500000001
11.67471 0.92459824
11.67571 0.92467684
11.67671 0.9247392400000001
11.67771 0.9247612199999999
11.67871 0.92471838
11.67971 0.92459787
11.68071 0.9244047999999999
11.68171 0.92416015
11.68271 0.9238905299999999
11.68371 0.9236161600000001
11.68471 0.9233408599999999
11.68571 0.9230500100000001
11.68671 0.9227171500000001
11.68771 0.9223159400000001
11.68871 0.9218323
11.68971 0.92127081
11.69071 0.92065278
11.69171 0.92000654
11.69271 0.9193543300000001
11.69371 0.91870259
11.69471 0.91803949
11.69571 0.9173405399999999
11.69671 0.91658039
11.69771 0.9157449
11.69871 0.91483742
11.69971 0.9138771299999999
11.70071 0.91289002
11.70171 0.9118964
11.70271 0.91090119
11.70371 0.9098917200000001
11.70471 0.90884371
11.70571 0.9077323599999999
11.70671 0.90654418
11.70771 0.9052834500000001
11.70871 0.90397019
11.70971 0.90263132
11.71071 0.90128807
11.71171 0.8999465999999999
11.71271 0.89859534
11.71371 0.8972104599999999
11.71471 0.8957671
11.71571 0.89425119
11.71671 0.8926658000000001
11.71771 0.89102965
11.71871 0.8893684500000001
11.71971 0.8877029599999999
11.72071 0.88603972
11.72171 0.88436808
11.72271 0.88266544
11.72371 0.88090803
11.72471 0.8790819
11.72571 0.87718945
11.72671 0.87524811
11.72771 0.87328209
11.72871 0.8713111299999999
11.72971 0.8693411
11.73071 0.86736139
11.73171 0.8653502000000001
11.73271 0.8632848000000001
11.73371 0.86115208
11.73471 0.8589551799999999
11.73571 0.85671181
11.73671 0.85444674
11.73771 0.85218018
11.73871 0.84991883
11.73971 0.8476529300000001
11.74071 0.84536113
11.74171 0.84302006
11.74271 0.84061539
11.74371 0.8381478499999999
11.74471 0.83563263
11.74571 0.83309207
11.74671 0.83054537
11.74771 0.8279995099999999
11.74871 0.8254468399999999
11.74971 0.8228689399999999
11.75071 0.82024597
11.75171 0.8175662699999999
11.75271 0.81483228
11.75371 0.81205955
11.75471 0.80926986
11.75571 0.80648093
11.75671 0.8036981299999999
11.75771 0.80091208
11.75871 0.7981022799999999
11.75971 0.7952467499999999
11.76071 0.79233162
11.76171 0.78935707
11.76271 0.7863373499999999
11.76371 0.7832939699999999
11.76471 0.78024641
11.76571 0.77720354
11.76671 0.77416049
11.76771 0.77110198
11.76871 0.76801009
11.76971 0.7648733
11.77071 0.7616919
11.77171 0.7584777699999999
11.77271 0.7552485400000001
11.77371 0.75201895
11.77471 0.74879332
11.77571 0.74556326
11.77671 0.74231094
11.77771 0.7390172199999999
11.77871 0.7356703299999999
11.77971 0.73227137
11.78071 0.72883409
11.78171 0.72537912
11.78271 0.7219253600000001
11.78371 0.71848216
11.78471 0.7150461
11.78571 0.71160332
11.78671 0.70813671
11.78771 0.70463377
11.78871 0.70109214
11.78971 0.69752
11.79071 0.6939314799999999
11.79171 0.6903392700000001
11.79271 0.68674833
11.79371 0.68315314
11.79471 0.6795403099999999
11.79571 0.6758948300000001
11.79671 0.67220768
11.79771 0.66848039
11.79871 0.66472515
11.79971 0.66095996
11.80071 0.65720114
11.80171 0.65345657
11.80271 0.64972262
11.80371 0.64598629
11.80471 0.64223106
11.80571 0.6384441599999999
11.80671 0.63462169
11.80771 0.6307697400000001
11.80871 0.62690079
11.80971 0.6230275599999999
11.81071 0.61915703
11.81171 0.61528753
11.81271 0.6114101000000001
11.81371 0.6075134999999999
11.81471 0.6035901100000001
11.81571 0.5996402399999999
11.81671 0.5956724299999999
11.81771 0.59170006
11.81871 0.58773533
11.81971 0.58378368
11.82071 0.5798412000000001
11.82171 0.5758961699999999
11.82271 0.5719339
11.82371 0.5679429500000001
11.82471 0.56391982
11.82571 0.55987015
11.82671 0.55580591
11.82771 0.55174008
11.82871 0.54768142
11.82971 0.54363115
11.83071 0.53958353
11.83171 0.53552943
11.83271 0.53146123
11.83371 0.52737677
11.83471 0.52328045
11.83571 0.51918104
11.83671 0.51508727
11.83771 0.51100338
11.83871 0.5069267
11.83971 0.50284849
11.84071 0.49875750999999996
11.84171 0.49464493
11.84271 0.49050828
11.84371 0.48635253
11.84471 0.4821883
11.84571 0.47802738999999994
11.84671 0.4738783
11.84771 0.46974313
11.84871 0.46561742
11.84971 0.46149278
11.85071 0.45736097
11.85171 0.4532177
11.85271 0.44906419
11.85371 0.44490611
11.85471 0.44075064
11.85571 0.43660263
11.85671 0.43246225
11.85771 0.42832484
11.85871 0.42418330000000004
11.85971 0.42003127999999995
11.86071 0.41586664
11.86171 0.41169273
11.86271 0.40751728
11.86371 0.40334938000000004
11.86471 0.39919582000000003
11.86571 0.39505851
11.86671 0.39093373000000003
11.86771 0.386814
11.86871 0.3826913
11.86971 0.37856034
11.87071 0.37442064
11.87171 0.37027623000000004
11.87271 0.36613364
11.87371 0.36199875
11.87471 0.35787439
11.87571 0.35375926999999996
11.87671 0.349649
11.87771 0.34553842
11.87871 0.34142432
11.87971 0.3373072
11.88071 0.33319118000000003
11.88171 0.3290823
11.88271 0.32498586999999995
11.88371 0.32090414
11.88471 0.31683517
11.88571 0.31277367
11.88671 0.30871318000000003
11.88771 0.30464886
11.88871 0.30057956
11.88971 0.29650833
11.89071 0.29244125
11.89171 0.2883849
11.89271 0.28434389
11.89371 0.28031915
11.89471 0.27630799
11.89571 0.27230559
11.89671 0.26830733
11.89771 0.26431098000000003
11.89871 0.26031756
11.89971 0.25633085
11.90071 0.25235543
11.90171 0.24839451
11.90271 0.24444831
11.90371 0.24051375
11.90471 0.23658576
11.90571 0.23265949
11.90671 0.22873252
11.90771 0.22480597
11.90871 0.22088433999999998
11.90971 0.21697361999999998
11.91071 0.21307904000000003
11.91171 0.20920286999999999
11.91271 0.20534371
11.91371 0.20149723
11.91471 0.19765821999999997
11.91571 0.19382297999999998
11.91671 0.18999091
11.91771 0.18616489
11.91871 0.18234991
11.91971 0.17855091
11.92071 0.17477048
11.92171 0.17100777
11.92271 0.16725883
11.92371 0.16351839
11.92471 0.15978228
11.92571 0.15604931
11.92671 0.15232195
11.92771 0.14860521
11.92871 0.14490447
11.92971 0.14122308
11.93071 0.13756084000000002
11.93171 0.13391407
11.93271 0.13027729000000002
11.93371 0.12664573
11.93471 0.12301757
11.93571 0.11939493
11.93671 0.11578302
11.93771 0.11218796
11.93871 0.10861407000000001
11.93971 0.10506206
11.94071 0.10152862000000001
11.94171 0.098007999
11.94271 0.09449455000000001
11.94371 0.09098534400000001
11.94471 0.087481481
11.94571 0.08398762400000001
11.94671 0.080509868
11.94771 0.077052973
11.94871 0.073618174
11.94971 0.07020263
11.95071 0.066800724
11.95171 0.063406717
11.95271 0.060017448
11.95371 0.056633941
11.95471 0.053261046
11.95571 0.049905322
11.95671 0.046572075000000004
11.95771 0.043262896
11.95871 0.039974881999999996
11.95971 0.036701871000000004
11.96071 0.033437225
11.96171 0.030176854000000003
11.96271 0.026921122
11.96371 0.023674732
11.96471 0.020444655
11.96571 0.017236975
11.96671 0.014054131999999999
11.96771 0.010893826
11.96871 0.0077500801
11.96971 0.0046160058
11.97071 0.0014869872999999998
11.97171 -0.0016371794000000002
11.97271 -0.004752194600000001
11.97371 -0.0078512683
11.97471 -0.010928316
11.97571 -0.013980843
11.97671 -0.017011173
11.97771 -0.020025403
11.97871 -0.023030551
11.97971 -0.026031204999999998
11.98071 -0.029027226
11.98171 -0.032013601999999995
11.98271 -0.034982559999999996
11.98371 -0.037927015
11.98471 -0.040843763000000005
11.98571 -0.043734966
11.98671 -0.04660722
11.98771 -0.049468630000000006
11.98871 -0.052325195
11.98971 -0.05517822
11.99071 -0.058023888
11.99171 -0.060855196
11.99271 -0.063665368
11.99371 -0.066451123
11.99471 -0.069214258
11.99571 -0.07196081
11.99671 -0.074698124
11.99771 -0.077431265
11.99871 -0.080160418
11.99971 -0.082880544
12.00071 -0.085583498
12.00171 -0.088261726
12.00271 -0.09091171699999999
12.00371 -0.093535759
12.00471 -0.096141017
12.00571 -0.09873642099999999
12.00671 -0.10132875000000001
12.00771 -0.10391963
12.00871 -0.10650499000000001
12.00971 -0.10907702000000001
12.01071 -0.11162787999999998
12.01171 -0.11415331
12.01271 -0.11665455999999999
12.01371 -0.11913766
12.01471 -0.12161047
12.01571 -0.12407878
12.01671 -0.12654344
12.01771 -0.12899984
12.01871 -0.13144005
12.01971 -0.13385656
12.02071 -0.13624602
12.02171 -0.13861102
12.02271 -0.14095921
12.02371 -0.14329994000000001
12.02471 -0.14564007999999998
12.02571 -0.14798092
12.02671 -0.1503175
12.02771 -0.15264081
12.02871 -0.15494183
12.02971 -0.15721552
12.03071 -0.15946295
12.03171 -0.16169065999999999
12.03271 -0.16390743
12.03371 -0.16612014
12.03471 -0.16833055
12.03571 -0.17053464000000002
12.03671 -0.17272471
12.03771 -0.1748933
12.03871 -0.17703702999999998
12.03971 -0.17915856
12.04071 -0.18126558
12.04171 -0.18336739999999999
12.04271 -0.18547057
12.04371 -0.18757568
12.04471 -0.18967683
12.04571 -0.19176413
12.04671 -0.19382797000000002
12.04771 -0.19586342
12.04871 -0.19787236000000002
12.04971 -0.19986255000000003
12.05071 -0.20184413999999998
12.05171 -0.20382515999999998
12.05271 -0.2058079
12.05371 -0.20778819
12.05471 -0.20975762
12.05571 -0.21170771
12.05671 -0.21363415000000002
12.05771 -0.21553885
12.05871 -0.21742894
12.05971 -0.21931336
12.06071 -0.22119824000000002
12.06171 -0.22308377000000001
12.06271 -0.22496369
12.06371 -0.22682808
12.06471 -0.22866796
12.06571 -0.23047953999999998
12.06671 -0.23226647
12.06771 -0.23403843000000002
12.06871 -0.23580720000000002
12.06971 -0.23758158000000001
12.07071 -0.23936369000000002
12.07171 -0.24114822
12.07271 -0.24292511
12.07371 -0.24468420999999999
12.07471 -0.24641989999999997
12.07571 -0.2481333
12.07671 -0.24983143
12.07771 -0.25152334
12.07871 -0.25321546
12.07971 -0.25490818000000004
12.08071 -0.25659543
12.08171 -0.25826767
12.08271 -0.25991653000000003
12.08371 -0.26153934
12.08471 -0.26314103
12.08571 -0.26473251999999997
12.08671 -0.2663262
12.08771 -0.26793058000000003
12.08871 -0.26954651999999996
12.08971 -0.27116681
12.09071 -0.27277935
12.09171 -0.27437254
12.09271 -0.27594021999999996
12.09371 -0.27748409
12.09471 -0.27901253000000004
12.09571 -0.28053622
12.09671 -0.28206294
12.09771 -0.28359385
12.09871 -0.2851231
12.09971 -0.28664095
12.10071 -0.28813879
12.10171 -0.28961399
12.10271 -0.29107158
12.10371 -0.29252255
12.10471 -0.29397903
12.10571 -0.29544851
12.10671 -0.29693034
12.10771 -0.29841556999999996
12.10871 -0.29989083
12.10971 -0.30134409
12.11071 -0.30277004
12.11171 -0.30417233
12.11271 -0.30556184000000003
12.11371 -0.30695163000000003
12.11471 -0.30835094
12.11571 -0.30976122
12.11671 -0.31117573
12.11771 -0.31258317
12.11871 -0.3139734
12.11971 -0.31534259
12.12071 -0.31669526
12.12171 -0.31804228
12.12271 -0.31939566
12.12371 -0.32076265
12.12471 -0.32214201
12.12571 -0.32352409000000004
12.12671 -0.32489516
12.12771 -0.32624367
12.12871 -0.32756573
12.12971 -0.32886720999999997
12.13071 -0.33016133
12.13171 -0.33146286999999997
12.13271 -0.3327816
12.13371 -0.33411807
12.13471 -0.33546353
12.13571 -0.33680426
12.13671 -0.33812812
12.13771 -0.33943017
12.13871 -0.34071512
12.13971 -0.34199478
12.14071 -0.34328242999999997
12.14171 -0.34458619
12.14271 -0.34590496
12.14371 -0.34722872000000005
12.14471 -0.34854312
12.14571 -0.34983631
12.14671 -0.35110468
12.14771 -0.35235488
12.14871 -0.35360104000000003
12.14971 -0.35485839
12.15071 -0.35613629
12.15171 -0.35743383
12.15271 -0.35874028999999996
12.15371 -0.36004011
12.15471 -0.36132014
12.15571 -0.36257594
12.15671 -0.36381395
12.15771 -0.36504866999999996
12.15871 -0.36629594
12.15971 -0.36756571000000005
12.16071 -0.36885741
12.16171 -0.37016025999999996
12.16271 -0.37145843
12.16371 -0.37273851
12.16471 -0.37399589
12.16571 -0.37523690000000004
12.16671 -0.37647590999999997
12.16771 -0.37772835
12.16871 -0.37900335
12.16971 -0.38029912
12.17071 -0.38160367
12.17171 -0.38290033
12.17271 -0.38417566000000003
12.17371 -0.38542603000000003
12.17471 -0.38665978
12.17571 -0.38789373
12.17671 -0.38914585
12.17771 -0.39042702
12.17871 -0.39173610999999997
12.17971 -0.39306063999999996
12.18071 -0.39438232999999995
12.18171 -0.39568567
12.18271 -0.39696493
12.18371 -0.39822669
12.18471 -0.39948644
12.18571 -0.40076128
12.18671 -0.40206164000000005
12.18771 -0.40338635
12.18871 -0.40472327
12.18971 -0.40605501
12.19071 -0.40736771
12.19171 -0.40865787000000003
12.19271 -0.40993443999999996
12.19371 -0.41121519000000006
12.19471 -0.41251862000000006
12.19571 -0.4138554
12.19671 -0.41522314000000005
12.19771 -0.41660717999999997
12.19871 -0.41798702
12.19971 -0.41934568
12.20071 -0.42067709999999997
12.20171 -0.42198896
12.20271 -0.42329895999999995
12.20371 -0.4246268
12.20471 -0.42598489999999994
12.20571 -0.42737303000000004
12.20671 -0.42877871999999995
12.20771 -0.43018353
12.20871 -0.43157195
12.20971 -0.43293927000000004
12.21071 -0.43429392
12.21171 -0.43565384
12.21271 -0.43703797000000005
12.21371 -0.43845712000000003
12.21471 -0.43990853999999996
12.21571 -0.44137686000000004
12.21671 -0.44284081
12.21771 -0.44428291999999997
12.21871 -0.44569774
12.21971 -0.44709438999999995
12.22071 -0.44849273
12.22171 -0.44991438999999994
12.22271 -0.45137298
12.22371 -0.45286817
12.22471 -0.45438595
12.22571 -0.45590536
12.22671 -0.45740837
12.22771 -0.45888834
12.22871 -0.46035288999999996
12.22971 -0.46182018999999996
12.23071 -0.46331020999999994
12.23171 -0.46483516
12.23271 -0.46639345000000004
12.23371 -0.46797026999999997
12.23471 -0.46954453
12.23571 -0.47109891000000004
12.23671 -0.47262818999999995
12.23771 -0.47414223999999994
12.23871 -0.47566188
12.23971 -0.47720964
12.24071 -0.47879941
12.24171 -0.4804302
12.24271 -0.48208660000000003
12.24371 -0.48374562
12.24471 -0.48538717
12.24571 -0.48700324
12.24671 -0.48860116000000003
12.24771 -0.49020000999999996
12.24871 -0.49182152999999995
12.24971 -0.49347979999999997
12.25071 -0.49517475999999994
12.25171 -0.49689221
12.25271 -0.49861078000000003
12.25371 -0.50031208
12.25471 -0.50198967
12.25571 -0.50365245
12.25671 -0.50532068
12.25771 -0.50701681
12.25871 -0.5087550700000001
12.25971 -0.5105345499999999
12.26071 -0.51233955
12.26171 -0.5141465
12.26271 -0.51593473
12.26371 -0.5176959600000001
12.26471 -0.51943799
12.26571 -0.5211811000000001
12.26671 -0.52294885
12.26771 -0.52475715
12.26871 -0.52660727
12.26971 -0.52848523
12.27071 -0.53036874
12.27171 -0.53223749
12.27271 -0.53408286
12.27371 -0.53591174
12.27471 -0.53774347
12.27571 -0.53960038
12.27671 -0.54149744
12.27771 -0.5434349199999999
12.27871 -0.5453980500000001
12.27971 -0.5473637499999999
12.28071 -0.54931128
12.28171 -0.551232
12.28271 -0.55313334
12.28371 -0.5550358
12.28471 -0.55696345
12.28571 -0.55893315
12.28671 -0.56094672
12.28771 -0.5629903599999999
12.28871 -0.5650409000000001
12.28971 -0.56707636
12.29071 -0.56908615
12.29171 -0.57107564
12.29271 -0.5730636
12.29371 -0.5750731099999999
12.29471 -0.57712095
12.29571 -0.5792096299999999
12.29671 -0.58132643
12.29771 -0.58344938
12.29871 -0.58555771
12.29971 -0.58764168
12.30071 -0.58970749
12.30171 -0.5917747
12.30271 -0.59386725
12.30371 -0.59600249
12.30471 -0.59818318
12.30571 -0.60039596
12.30671 -0.6026173499999999
12.30771 -0.60482416
12.30871 -0.60700397
12.30971 -0.60916049
12.31071 -0.6113114799999999
12.31171 -0.61348034
12.31271 -0.6156852
12.31371 -0.6179304800000001
12.31471 -0.620205
12.31571 -0.62248735
12.31671 -0.62475591
12.31771 -0.6269993300000001
12.31871 -0.62922179
12.31971 -0.6314414100000001
12.32071 -0.6336818
12.32171 -0.6359613
12.32271 -0.63828449
12.32371 -0.64063976
12.32471 -0.64300466
12.32571 -0.6453560700000001
12.32671 -0.64768055
12.32771 -0.64998036
12.32871 -0.6522723
12.32971 -0.65457979
12.33071 -0.65692202
12.33171 -0.65930514
12.33271 -0.66171931
12.33371 -0.6641435
12.33471 -0.66655511
12.33571 -0.66894051
12.33671 -0.67130136
12.33771 -0.67365374
12.33871 -0.67602065
12.33971 -0.67842142
12.34071 -0.68086269
12.34171 -0.68333512
12.34271 -0.6858177
12.34371 -0.68828738
12.34471 -0.69072959
12.34571 -0.69314498
12.34671 -0.69554891
12.34771 -0.69796443
12.34871 -0.70041148
12.34971 -0.7028977399999999
12.35071 -0.70541515
12.35171 -0.70794341
12.35271 -0.71045947
12.35371 -0.71294797
12.35471 -0.71540829
12.35571 -0.71785478
12.35671 -0.72030998
12.35771 -0.72279414
12.35871 -0.72531593
12.35971 -0.72786841
12.36071 -0.73043234
12.36171 -0.73298505
12.36271 -0.73551084
12.36371 -0.73800827
12.36471 -0.74049071
12.36571 -0.74298
12.36671 -0.7454961999999999
12.36771 -0.74804816
12.36871 -0.75062937
12.36971 -0.75322064
12.37071 -0.75579882
12.37171 -0.75834729
12.37271 -0.76086349
12.37371 -0.76335995
12.37471 -0.76585859
12.37571 -0.76838075
12.37671 -0.7709372299999999
12.37771 -0.7735238400000001
12.37871 -0.7761233000000001
12.37971 -0.77871331
12.38071 -0.7812771
12.38171 -0.7838107599999999
12.38271 -0.78632506
12.38371 -0.78884009
12.38471 -0.79137571
12.38571 -0.79394188
12.38671 -0.7965337499999999
12.38771 -0.79913363
12.38871 -0.8017187
12.38971 -0.8042715500000001
12.39071 -0.8067878900000001
12.39171 -0.80927853
12.39271 -0.8117646900000001
12.39371 -0.8142682700000001
12.39471 -0.8168019400000001
12.39571 -0.8193636299999999
12.39671 -0.8219377099999999
12.39771 -0.8245023
12.39871 -0.8270391300000001
12.39971 -0.8295420600000001
12.40071 -0.8320191899999999
12.40171 -0.8344889600000001
12.40271 -0.83697103
12.40371 -0.8394767500000001
12.40471 -0.84200362
12.40571 -0.84453616
12.40671 -0.84705306
12.40771 -0.84953671
12.40871 -0.8519815300000001
12.40971 -0.8543966300000001
12.41071 -0.8568018700000001
12.41171 -0.85921893
12.41271 -0.86166132
12.41371 -0.86412868
12.41471 -0.86660665
12.41571 -0.8690734400000001
12.41671 -0.87150978
12.41771 -0.87390738
12.41871 -0.8762719999999999
12.41971 -0.8786207100000001
12.42071 -0.88097341
12.42171 -0.88334326
12.42271 -0.88573061
12.42371 -0.88812262
12.42471 -0.8904995400000001
12.42571 -0.89284368
12.42671 -0.89514768
12.42771 -0.89741824
12.42871 -0.8996727899999999
12.42971 -0.9019315199999999
12.43071 -0.90420805
12.43171 -0.90650264
12.43271 -0.90880236
12.43371 -0.91108633
12.43471 -0.91333501
12.43571 -0.91553917
12.43671 -0.91770329
12.43771 -0.91984374
12.43871 -0.92198066
12.43971 -0.92412895
12.44071 -0.9262914800000001
12.44171 -0.92845792
12.44271 -0.93060983
12.44371 -0.9327291499999999
12.44471 -0.93480665
12.44571 -0.93684597
12.44671 -0.9388616299999999
12.44771 -0.9408718899999999
12.44871 -0.9428900699999999
12.44971 -0.9449178399999999
12.45071 -0.94694421
12.45171 -0.94895018
12.45271 -0.9509173200000001
12.45371 -0.95283594
12.45471 -0.9547095699999999
12.45571 -0.9565532200000001
12.45671 -0.95838644
12.45771 -0.96022468
12.45871 -0.9620720500000001
12.45971 -0.96391989
12.46071 -0.9657508699999999
12.46171 -0.96754683
12.46271 -0.96929707
12.46371 -0.9710028799999999
12.46471 -0.9726766499999999
12.46571 -0.9743357100000001
12.46671 -0.9759939299999999
12.46771 -0.97765522
12.46871 -0.97931148
12.46971 -0.98094633
12.47071 -0.98254271
12.47171 -0.9840907499999999
12.47271 -0.9855920400000001
12.47371 -0.98705878
12.47471 -0.98850811
12.47571 -0.9899539900000001
12.47671 -0.99140042
12.47771 -0.9928397800000001
12.47871 -0.99425567
12.47971 -0.9956303999999999
12.48071 -0.9969527799999999
12.48171 -0.99822292
12.48271 -0.9994518900000001
12.48371 -1.0006565
12.48471 -1.0018516
12.48571 -1.0030436
12.48671 -1.0042277
12.48771 -1.0053904
12.48871 -1.0065163
12.48971 -1.0075947
12.49071 -1.0086249999999999
12.49171 -1.0096163
12.49271 -1.0105829
12.49371 -1.0115371
12.49471 -1.0124835
12.49571 -1.0134161
12.49671 -1.0143205
12.49771 -1.0151807000000002
12.49871 -1.0159858000000002
12.49971 -1.0167347
12.50071 -1.0174369
12.50171 -1.0181079000000002
12.50271 -1.0187621
12.50371 -1.0194071
12.50471 -1.0200396999999999
12.50571 -1.0206484999999998
12.50671 -1.0212188
12.50771 -1.0217389000000001
12.50871 -1.0222061
12.50971 -1.0226264
12.51071 -1.023012
12.51171 -1.0233751
12.51271 -1.0237216
12.51371 -1.0240481
12.51471 -1.024344
12.51571 -1.0245956999999999
12.51671 -1.024793
12.51771 -1.0249337
12.51871 -1.0250249
12.51971 -1.0250794
12.52071 -1.0251099
12.52171 -1.0251236000000001
12.52271 -1.0251186
12.52371 -1.0250847
12.52471 -1.025008
12.52571 -1.0248771
12.52671 -1.0246874
12.52771 -1.0244431999999999
12.52871 -1.024155
12.52971 -1.0238348
12.53071 -1.02349
12.53171 -1.0231208
12.53271 -1.0227199
12.53371 -1.0222761
12.53471 -1.0217797000000002
12.53571 -1.0212271
12.53671 -1.0206221
12.53771 -1.0199744
12.53871 -1.0192948
12.53971 -1.0185901000000002
12.54071 -1.0178598
12.54171 -1.017096
12.54271 -1.0162868
12.54371 -1.0154212
12.54471 -1.0144942000000001
12.54571 -1.0135079999999999
12.54671 -1.0124716
12.54771 -1.0113963
12.54871 -1.0102906
12.54971 -1.0091568
12.55071 -1.0079902
12.55171 -1.0067812
12.55271 -1.0055203000000001
12.55371 -1.0042019
12.55471 -1.0028272
12.55571 -1.0014028
12.55671 -0.9999379500000001
12.55771 -0.99843983
12.55871 -0.99691022
12.55971 -0.99534411
12.56071 -0.9937322700000001
12.56171 -0.9920648299999999
12.56271 -0.9903359199999999
12.56371 -0.9885458300000001
12.56471 -0.98670116
12.56571 -0.98481178
12.56671 -0.98288646
12.56771 -0.98092882
12.56871 -0.9789362500000001
12.56971 -0.97690094
12.57071 -0.9748132899999999
12.57171 -0.9726665000000001
12.57271 -0.97045889
12.57371 -0.9681950300000001
12.57471 -0.9658831200000001
12.57571 -0.96353106
12.57671 -0.96114306
12.57771 -0.9587175200000001
12.57871 -0.95624775
12.57971 -0.95372507
12.58071 -0.95114252
12.58171 -0.9484984
12.58271 -0.94579672
12.58371 -0.94304569
12.58471 -0.9402541400000001
12.58571 -0.93742758
12.58671 -0.9345656299999999
12.58771 -0.93166213
12.58871 -0.92870798
12.58971 -0.92569487
12.59071 -0.9226188999999999
12.59171 -0.91948211
12.59271 -0.91629131
12.59371 -0.91305496
12.59471 -0.90977922
12.59571 -0.90646511
12.59671 -0.90310806
12.59771 -0.89970017
12.59871 -0.8962336
12.59971 -0.89270454
12.60071 -0.8891148499999999
12.60171 -0.88547152
12.60271 -0.8817839399999999
12.60371 -0.8780595800000001
12.60471 -0.87430058
12.60571 -0.87050293
12.60671 -0.86665796
12.60771 -0.86275628
12.60871 -0.85879155
12.60971 -0.85476348
12.61071 -0.8506777700000001
12.61171 -0.8465433499999999
12.61271 -0.8423683200000001
12.61371 -0.8381561399999999
12.61471 -0.83390418
12.61571 -0.8296048300000001
12.61671 -0.82524903
12.61771 -0.82083084
12.61871 -0.81634996
12.61971 -0.8118123700000001
12.62071 -0.80722775
12.62171 -0.80260513
12.62271 -0.79794871
12.62371 -0.79325605
12.62471 -0.78851888
12.62571 -0.78372667
12.62671 -0.77887145
12.62771 -0.77395136
12.62871 -0.76897168
12.62971 -0.76394239
12.63071 -0.7588739
12.63171 -0.75377231
12.63271 -0.7486368099999999
12.63371 -0.74346019
12.63471 -0.7382322600000001
12.63571 -0.73294467
12.63671 -0.72759488
12.63771 -0.72218743
12.63871 -0.71673179
12.63971 -0.71123801
12.64071 -0.70571187
12.64171 -0.70015192
12.64271 -0.69455006
12.64371 -0.6888950199999999
12.64471 -0.68317754
12.64571 -0.6773947699999999
12.64671 -0.67155184
12.64771 -0.66565992
12.64871 -0.65973131
12.64971 -0.65377406
12.65071 -0.64778859
12.65171 -0.64176749
12.65271 -0.63569904
12.65371 -0.62957266
12.65471 -0.62338375
12.65571 -0.6171357399999999
12.65671 -0.61083846
12.65771 -0.60450342
12.65871 -0.59813834
12.65971 -0.5917435000000001
12.66071 -0.5853116
12.66171 -0.57883118
12.66271 -0.57229232
12.66371 -0.56569157
12.66471 -0.55903401
12.66571 -0.55233152
12.66671 -0.5455975
12.66771 -0.53884108
12.66871 -0.53206296
12.66971 -0.5252549900000001
12.67071 -0.51840399
12.67171 -0.5114977700000001
12.67271 -0.5045305
12.67371 -0.49750553
12.67471 -0.49043363
12.67571 -0.48332814999999996
12.67671 -0.47619882999999996
12.67771 -0.46904729999999994
12.67871 -0.46186661
12.67971 -0.45464472000000006
12.68071 -0.44737034
12.68171 -0.44003874
12.68271 -0.4326541
12.68371 -0.42522782
12.68471 -0.41777352
12.68571 -0.4103004
12.68671 -0.40280898
12.68771 -0.39529074000000003
12.68871 -0.38773179999999996
12.68971 -0.38011952
12.69071 -0.3724484
12.69171 -0.36472294
12.69271 -0.3569559
12.69371 -0.34916274999999997
12.69471 -0.34135496
12.69571 -0.33353495
12.69671 -0.3256955
12.69771 -0.31782335
12.69871 -0.30990567
12.69971 -0.30193618
12.70071 -0.29391818999999997
12.70171 -0.28586280999999997
12.70271 -0.2777837
12.70371 -0.26969037
12.70471 -0.26158353
12.70571 -0.25345462
12.70671 -0.24528981
12.70771 -0.23707668
12.70871 -0.2288105
12.70971 -0.22049692999999998
12.71071 -0.21215
12.71171 -0.20378621000000002
12.71271 -0.19541730000000002
12.71371 -0.18704526999999999
12.71471 -0.17866165
12.71571 -0.17025168999999998
12.71671 -0.16180129
12.71771 -0.15330350999999998
12.71871 -0.1447617
12.71971 -0.13618773
12.72071 -0.12759629
12.72171 -0.11899784000000001
12.72271 -0.11039376
12.72371 -0.10177577
12.72471 -0.093130185
12.72571 -0.08444480500000001
12.72671 -0.07571520400000001
12.72771 -0.066947448
12.72871 -0.058155792000000005
12.72971 -0.049356517
12.73071 -0.040560617
12.73171 -0.031768832999999996
12.73271 -0.022971337999999997
12.73371 -0.014152334
12.73471 -0.0052974032
12.73571 0.0035998306000000002
12.73671 0.012534742
12.73771 0.021493899
12.73871 0.030461253
12.73971 0.039425516
12.74071 0.04838515
12.74171 0.05734869
12.74271 0.06633029
12.74371 0.075342535
12.74471 0.084390049
12.74571 0.093466858
12.74671 0.10255893
12.74771 0.11165057
12.74871 0.12073171999999999
12.74971 0.1298028
12.75071 0.1388745
12.75171 0.14796283999999998
12.75271 0.15708159
12.75371 0.16623575
12.75471 0.17541893
12.75571 0.1846161
12.75671 0.19381031
12.75771 0.20299023000000002
12.75871 0.21215498000000002
12.75971 0.22131414000000002
12.76071 0.23048280000000002
12.76171 0.23967396
12.76271 0.24889216
12.76371 0.25813119
12.76471 0.26737679999999997
12.76571 0.27661345000000004
12.76671 0.2858317
12.76771 0.2950327
12.76871 0.30422763
12.76971 0.31343236999999996
12.77071 0.32265987
12.77171 0.33191380000000004
12.77271 0.34118639
12.77371 0.35046173999999997
12.77471 0.35972279
12.77571 0.36895899
12.77671 0.37817089
12.77771 0.3873694
12.77871 0.39657042
12.77971 0.40578702
12.78071 0.41502314
12.78171 0.42427154000000006
12.78271 0.43351729
12.78371 0.44274465
12.78471 0.45194472
12.78571 0.46111926999999997
12.78671 0.47028013999999996
12.78771 0.47944319
12.78871 0.48862067000000003
12.78971 0.49781497
12.79071 0.50701723
12.79171 0.51621096
12.79271 0.52537946
12.79371 0.5345132699999999
12.79471 0.54361443
12.79571 0.5526951
12.79671 0.56177159
12.79771 0.57085659
12.79871 0.57995287
12.79971 0.58905189
12.80071 0.59813773
12.80171 0.60719447
12.80271 0.61621368
12.80371 0.6251981
12.80471 0.63416017
12.80571 0.64311582
12.80671 0.65207663
12.80771 0.66104396
12.80871 0.6700079400000001
12.80971 0.67895181
12.81071 0.68785949
12.81171 0.69672298
12.81271 0.70554595
12.81371 0.71434188
12.81471 0.72312756
12.81571 0.7319151
12.81671 0.74070594
12.81771 0.74949032
12.81871 0.75825159
12.81971 0.7669738500000001
12.82071 0.7756494
12.82171 0.78428201
12.82271 0.7928849199999999
12.82371 0.80147395
12.82471 0.8100601799999999
12.82571 0.8186438100000001
12.82671 0.82721421
12.82771 0.8357545399999999
12.82871 0.84424932
12.82971 0.8526918499999999
12.83071 0.8610872599999999
12.83171 0.86944988
12.83271 0.87779658
12.83371 0.88613844
12.83471 0.8944754500000001
12.83571 0.90279635
12.83671 0.9110837199999999
12.83771 0.91932174
12.83871 0.9275034099999999
12.83971 0.9356335699999999
12.84071 0.9437262999999999
12.84171 0.9517978899999999
12.84271 0.9598590400000001
12.84371 0.96790949
12.84471 0.9759382299999999
12.84571 0.9839283299999999
12.84671 0.99186525
12.84771 0.99974321
12.84871 1.0075683
12.84971 1.015355
12.85071 1.0231196
12.85171 1.0308721
12.85271 1.0386111
12.85371 1.0463241
12.85471 1.053993
12.85571 1.0616026
12.85671 1.069147
12.85771 1.0766323
12.85871 1.0840735000000001
12.85971 1.0914877
12.86071 1.0988853
12.86171 1.1062657
12.86271 1.1136171
12.86371 1.1209227
12.86471 1.1281679
12.86571 1.1353472999999998
12.86671 1.1424672
12.86771 1.1495419
12.86871 1.156587
12.86971 1.1636115
12.87071 1.1706132
12.87171 1.1775797
12.87271 1.1844934
12.87371 1.1913403
12.87471 1.1981161
12.87571 1.2048285
12.87671 1.2114935
12.87771 1.2181279
12.87871 1.2247419000000002
12.87971 1.2313340000000002
12.88071 1.2378916
12.88171 1.2443968
12.88271 1.2508345
12.88371 1.257199
12.88471 1.2634962
12.88571 1.2697404
12.88671 1.2759471999999998
12.88771 1.2821257000000001
12.88871 1.2882742
12.88971 1.294381
12.89071 1.3004297999999999
12.89171 1.3064079
12.89271 1.3123119
12.89371 1.3181498
12.89471 1.3239372
12.89571 1.32969
12.89671 1.3354172
12.89771 1.3411157
12.89871 1.3467721
12.89971 1.3523679
12.90071 1.3578880999999998
12.90171 1.3633271
12.90271 1.3686916
12.90371 1.3739968999999999
12.90471 1.3792596000000001
12.90571 1.3844902
12.90671 1.3896884
12.90771 1.3948437
12.90871 1.3999407
12.90971 1.4049668
12.91071 1.4099181
12.91171 1.414801
12.91271 1.4196292
12.91371 1.4244168
12.91471 1.4291709
12.91571 1.4338878
12.91671 1.4385538
12.91771 1.4431512
12.91871 1.4476658999999998
12.91971 1.4520937
12.92071 1.4564424
12.92171 1.4607284
12.92271 1.4649695
12.92371 1.4691771
12.92471 1.4733517999999999
12.92571 1.4774837
12.92671 1.4815573
12.92771 1.4855589
12.92871 1.4894827
12.92971 1.4933334
12.93071 1.4971226
12.93171 1.5008635
12.93271 1.5045631
12.93371 1.5082189
12.93471 1.5118193
12.93571 1.515349
12.93671 1.5187958
12.93771 1.5221569000000001
12.93871 1.5254401
12.93971 1.5286613
12.94071 1.5318376
12.94171 1.5349798
12.94271 1.5380881000000002
12.94371 1.5411519
12.94471 1.5441547
12.94571 1.5470816
12.94671 1.549925
12.94771 1.552688
12.94871 1.5553816999999999
12.94971 1.5580196
12.95071 1.560611
12.95171 1.5631567999999998
12.95271 1.5656486
12.95371 1.5680739999999997
12.95471 1.5704220000000002
12.95571 1.5726896000000001
12.95671 1.5748829
12.95771 1.5770152
12.95871 1.5791013999999999
12.95971 1.5811506999999998
12.96071 1.5831623
12.96171 1.5851260999999999
12.96271 1.5870254
12.96371 1.5888451000000001
12.96471 1.5905773
12.96571 1.5922247999999999
12.96671 1.5937988
12.96771 1.5953137
12.96871 1.5967814
12.96971 1.5982056000000002
12.97071 1.5995812000000003
12.97171 1.6008968
12.97271 1.6021412
12.97371 1.6033087000000001
12.97471 1.6044023
12.97571 1.6054319000000001
12.97671 1.6064097999999998
12.97771 1.6073447
12.97871 1.6082367
12.97971 1.6090772999999998
12.98071 1.6098525
12.98171 1.6105485999999998
12.98271 1.6111586
12.98371 1.6116852000000002
12.98471 1.6121393000000002
12.98571 1.6125361
12.98671 1.6128878999999998
12.98771 1.6132001
12.98871 1.6134683
12.98971 1.6136815999999998
12.99071 1.613827
12.99171 1.6138965
12.99271 1.6138891
12.99371 1.6138119999999998
12.99471 1.6136765000000002
12.99571 1.6134925000000002
12.99671 1.6132638000000001
12.99771 1.6129854999999997
12.99871 1.6126473
12.99971 1.6122375000000002
13.00071 1.6117488999999998
13.00171 1.6111820999999997
13.00271 1.6105459999999998
13.00371 1.6098542
13.00471 1.6091185000000001
13.00571 1.6083444999999998
13.00671 1.6075287
13.00771 1.6066601
13.00871 1.6057251000000001
13.00971 1.6047129
13.01071 1.6036212
13.01171 1.6024555999999999
13.01271 1.6012279
13.01371 1.5999507
13.01471 1.5986311999999998
13.01571 1.5972691
13.01671 1.5958566
13.01771 1.5943827000000002
13.01871 1.5928384
13.01971 1.5912212
13.02071 1.5895365000000001
13.02171 1.5877951000000001
13.02271 1.5860081000000001
13.02371 1.5841816000000002
13.02471 1.5823137
13.02571 1.580395
13.02671 1.5784125999999998
13.02771 1.5763554999999998
13.02871 1.5742199
13.02971 1.5720109
13.03071 1.5697402999999999
13.03171 1.5674222000000002
13.03271 1.5650669
13.03371 1.5626766
13.03471 1.560245
13.03571 1.5577606000000002
13.03671 1.5552118
13.03771 1.5525923000000001
13.03871 1.5499039
13.03971 1.5471552
13.04071 1.5443576
13.04171 1.5415195
13.04271 1.5386426
13.04371 1.5357202
13.04471 1.5327412
13.04571 1.5296944
13.04671 1.5265749
13.04771 1.5233858
13.04871 1.5201381999999999
13.04971 1.5168466
13.05071 1.5135223
13.05171 1.5101692999999998
13.05271 1.506782
13.05371 1.503348
13.05471 1.4998536
13.05571 1.4962895999999999
13.05671 1.4926554
13.05771 1.4889586
13.05871 1.4852119000000001
13.05971 1.4814266
13.06071 1.4776079
13.06171 1.4737524
13.06271 1.4698503
13.06371 1.4658896
13.06471 1.4618631
13.06571 1.4577715
13.06671 1.4536237
13.06771 1.4494336
13.06871 1.4452135
13.06971 1.4409687
13.07071 1.436695
13.07171 1.43238
13.07271 1.428009
13.07371 1.4235711
13.07471 1.4190638
13.07571 1.4144946999999999
13.07671 1.4098773
13.07771 1.4052255
13.07871 1.4005473
13.07971 1.3958414000000001
13.08071 1.3910986
13.08171 1.3863057
13.08271 1.3814526
13.08371 1.3765370000000001
13.08471 1.3715663
13.08571 1.3665537
13.08671 1.3615129
13.08771 1.3564513
13.08871 1.3513667999999999
13.08971 1.3462481
13.09071 1.3410803
13.09171 1.3358510000000001
13.09271 1.3305566
13.09371 1.3252036999999999
13.09471 1.3198061
13.09571 1.3143793000000001
13.09671 1.3089333
13.09771 1.3034681
13.09871 1.2979741
13.09971 1.2924369
13.10071 1.2868439
13.10171 1.2811902
13.10271 1.2754815
13.10371 1.269731
13.10471 1.2639536999999998
13.10571 1.2581594
13.10671 1.2523483
13.10771 1.2465104
13.10871 1.240631
13.10971 1.2346967
13.11071 1.2287024
13.11171 1.2226539
13.11271 1.2165650000000001
13.11371 1.2104522
13.11471 1.2043271
13.11571 1.1981909000000002
13.11671 1.1920346
13.11771 1.1858427
13.11871 1.179601
13.11971 1.1733025
13.12071 1.1669516
13.12171 1.1605608
13.12271 1.1541463
13.12371 1.1477194
13.12471 1.1412818999999998
13.12571 1.1348251
13.12671 1.1283341
13.12771 1.1217945
13.12871 1.1151997
13.12971 1.1085541
13.13071 1.1018713
13.13171 1.0951683
13.13271 1.0884579
13.13371 1.0817432999999999
13.13471 1.0750163
13.13571 1.0682618
13.13671 1.0614646
13.13771 1.0546164
13.13871 1.0477199
13.13971 1.0407876999999999
13.14071 1.033836
13.14171 1.0268773
13.14271 1.0199148999999998
13.14371 1.0129408
13.14471 1.00594
13.14571 0.99889692
13.14671 0.99180322
13.14771 0.98466147
13.14871 0.97748432
13.14971 0.97028883
13.15071 0.96308887
13.15171 0.95588909
13.15271 0.94868308
13.15371 0.94145648
13.15471 0.9341939400000001
13.15571 0.9268865
13.15671 0.91953604
13.15771 0.91215428
13.15871 0.90475781
13.15971 0.8973603099999999
13.16071 0.88996636
13.16171 0.88256923
13.16271 0.8751540400000001
13.16371 0.86770458
13.16471 0.8602107899999999
13.16571 0.8526734100000001
13.16671 0.8451039
13.16771 0.83751893
13.16871 0.82993293
13.16971 0.8223519699999999
13.17071 0.81477072
13.17171 0.8071755999999999
13.17271 0.79955105
13.17371 0.7918871900000001
13.17471 0.78418432
13.17571 0.7764530399999999
13.17671 0.76870932
13.17771 0.76096728
13.17871 0.7532326500000001
13.17971 0.7455001099999999
13.18071 0.73775589
13.18171 0.72998409
13.18271 0.72217416
13.18371 0.7143259
13.18471 0.7064497599999999
13.18571 0.69856234
13.18671 0.6906789299999999
13.18771 0.68280688
13.18871 0.6749425499999999
13.18971 0.66707316
13.19071 0.65918299
13.19171 0.65126061
13.19271 0.64330413
13.19371 0.6353219999999999
13.19471 0.6273290100000001
13.19571 0.61933924
13.19671 0.61135958
13.19771 0.6033864800000001
13.19871 0.5954077
13.19971 0.58740824
13.20071 0.5793774500000001
13.20171 0.5713143399999999
13.20271 0.56322841
13.20371 0.55513559
13.20471 0.54705129
13.20571 0.5389838
13.20671 0.5309305200000001
13.20771 0.5228791899999999
13.20871 0.51481361
13.20971 0.50672092
13.21071 0.49859728000000003
13.21171 0.49044913999999995
13.21271 0.48229024
13.21371 0.47413516
13.21471 0.46599251
13.21571 0.45786127
13.21671 0.44973148
13.21771 0.44158949
13.21871 0.43342458
13.21971 0.42523462
13.22071 0.41702730000000005
13.22171 0.40881699
13.22271 0.40061856
13.22371 0.39244043
13.22471 0.38428071
13.22571 0.37612792
13.22671 0.36796598999999997
13.22771 0.35978141
13.22871 0.35156906
13.22971 0.34333442000000003
13.23071 0.33509105
13.23171 0.32685446
13.23271 0.31863528
13.23371 0.31043496
13.23471 0.30224554
13.23571 0.2940539
13.23671 0.28584828
13.23771 0.27762398
13.23871 0.26938564
13.23971 0.26114511
13.24071 0.25291578
13.24171 0.24470608
13.24271 0.23651528
13.24371 0.22833352
13.24471 0.22014608
13.24571 0.21193995999999998
13.24671 0.20371007
13.24771 0.19546172
13.24871 0.18720868000000002
13.24971 0.17896754
13.25071 0.17075078999999999
13.25171 0.16256178000000002
13.25271 0.15439386
13.25371 0.1462339
13.25471 0.13806851
13.25571 0.12989024
13.25671 0.12170069
13.25771 0.11350937
13.25871 0.10532880000000001
13.25971 0.09716821399999999
13.26071 0.089028868
13.26171 0.080903166
13.26271 0.072778075
13.26371 0.064641226
13.26471 0.056486926
13.26571 0.048319317
13.26671 0.040151074
13.26771 0.031998241
13.26871 0.023873486
13.26971 0.015780742
13.27071 0.007713729399999999
13.27171 -0.00034105606
13.27271 -0.0083982406
13.27371 -0.016467099000000002
13.27471 -0.024547672
13.27571 -0.032631133
13.27671 -0.040704189
13.27771 -0.048755424
13.27871 -0.056780601
13.27971 -0.06478451
13.28071 -0.072778447
13.28171 -0.080774626
13.28271 -0.088780018
13.28371 -0.09679264600000001
13.28471 -0.10480202000000001
13.28571 -0.11279357000000001
13.28671 -0.12075517000000001
13.28771 -0.12868262
13.28871 -0.13658172
13.28971 -0.14446577
13.29071 -0.15234979
13.29171 -0.16024387
13.29271 -0.16814882
13.29371 -0.17605592
13.29471 -0.18395092000000002
13.29571 -0.19182055
13.29671 -0.19965831
13.29771 -0.20746711999999998
13.29871 -0.21525762999999998
13.29971 -0.22304279
13.30071 -0.23083161
13.30171 -0.23862458999999997
13.30271 -0.24641345
13.30371 -0.25418472999999997
13.30471 -0.26192616
13.30571 -0.26963244000000003
13.30671 -0.27730784
13.30771 -0.28496454000000004
13.30871 -0.29261713
13.30971 -0.30027598
13.31071 -0.30794251
13.31171 -0.31560834000000004
13.31271 -0.32325911
13.31371 -0.33088068
13.31471 -0.33846546
13.31571 -0.3460156
13.31671 -0.35354164
13.31771 -0.36105758
13.31871 -0.36857405
13.31971 -0.37609346
13.32071 -0.38360874
13.32171 -0.39110668
13.32271 -0.39857412000000003
13.32371 -0.40600402
13.32471 -0.41339886000000003
13.32571 -0.42076954
13.32671 -0.42813038
13.32771 -0.4354923
13.32871 -0.4428579
13.32971 -0.45021996000000003
13.33071 -0.45756464999999996
13.33171 -0.46487780999999995
13.33271 -0.4721513
13.33371 -0.47938655999999996
13.33471 -0.48659397000000004
13.33571 -0.49378774000000003
13.33671 -0.50097941
13.33771 -0.50817234
13.33871 -0.5153601499999999
13.33971 -0.5225296100000001
13.34071 -0.52966662
13.34171 -0.53676283
13.34271 -0.54381941
13.34371 -0.55084652
13.34471 -0.5578584999999999
13.34571 -0.56486716
13.34671 -0.5718764399999999
13.34771 -0.57888026
13.34871 -0.58586546
13.34971 -0.59281774
13.35071 -0.5997282500000001
13.35171 -0.60659763
13.35271 -0.61343564
13.35371 -0.62025655
13.35471 -0.62707248
13.35571 -0.63388776
13.35671 -0.64069675
13.35771 -0.64748651
13.35871 -0.65424279
13.35971 -0.66095651
13.36071 -0.66762795
13.36171 -0.6742665999999999
13.36271 -0.68088658
13.36371 -0.6874998999999999
13.36471 -0.6941108500000001
13.36571 -0.70071374
13.36671 -0.7072954
13.36771 -0.71384106
13.36871 -0.72034118
13.36971 -0.72679571
13.37071 -0.73321401
13.37171 -0.73961057
13.37271 -0.74599823
13.37371 -0.75238245
13.37471 -0.75875879
13.37571 -0.76511512
13.37671 -0.77143745
13.37771 -0.77771633
13.37871 -0.7839513899999999
13.37971 -0.7901512100000001
13.38071 -0.7963293200000001
13.38171 -0.8024975700000001
13.38271 -0.80866031
13.38371 -0.81481226
13.38471 -0.8209406400000001
13.38571 -0.82703084
13.38671 -0.8330732599999999
13.38771 -0.83906772
13.38871 -0.8450235199999999
13.38971 -0.85095521
13.39071 -0.85687591
13.39171 -0.86279139
13.39271 -0.8686975600000001
13.39371 -0.8745824
13.39471 -0.88043129
13.39571 -0.88623399
13.39671 -0.8919889999999999
13.39771 -0.89770388
13.39871 -0.90339147
13.39971 -0.9090636900000001
13.40071 -0.91472585
13.40171 -0.9203738499999999
13.40271 -0.92599643
13.40371 -0.93158027
13.40471 -0.9371167999999999
13.40571 -0.9426062000000001
13.40671 -0.9480577
13.40771 -0.9534853500000001
13.40871 -0.95890183
13.40971 -0.9643124399999999
13.41071 -0.96971253
13.41171 -0.97508943
13.41271 -0.98042805
13.41371 -0.9857171200000001
13.41471 -0.99095432
13.41571 -0.99614644
13.41671 -1.0013063
13.41771 -1.0064461
13.41871 -1.0115723
13.41971 -1.0166823
13.42071 -1.0217664
13.42171 -1.0268127
13.42271 -1.0318128
13.42371 -1.0367666
13.42471 -1.0416823
13.42571 -1.0465723999999998
13.42671 -1.0514485
13.42771 -1.0563150000000001
13.42871 -1.0611671
13.42971 -1.0659923999999998
13.43071 -1.0707759000000001
13.43171 -1.075507
13.43271 -1.0801835
13.43371 -1.0848128000000001
13.43471 -1.0894081
13.43571 -1.0939821
13.43671 -1.0985421
13.43771 -1.1030864
13.43871 -1.1076058999999998
13.43971 -1.1120887
13.44071 -1.1165259
13.44171 -1.1209159
13.44271 -1.125265
13.44371 -1.1295844
13.44471 -1.1338845
13.44571 -1.1381694
13.44671 -1.1424349999999999
13.44771 -1.1466698000000002
13.44871 -1.1508607
13.44971 -1.1549985
13.45071 -1.159082
13.45171 -1.163119
13.45271 -1.1671226
13.45371 -1.1711054
13.45471 -1.1750744
13.45571 -1.1790277
13.45671 -1.182956
13.45771 -1.1868466
13.45871 -1.19069
13.45971 -1.1944833
13.46071 -1.198232
13.46171 -1.2019462
13.46271 -1.2056359
13.46371 -1.2093061
13.46471 -1.2129539
13.46571 -1.2165698
13.46671 -1.2201425
13.46771 -1.2236638
13.46871 -1.2271331
13.46971 -1.2305575
13.47071 -1.233949
13.47171 -1.2373189
13.47271 -1.2406728
13.47371 -1.2440084
13.47471 -1.2473162
13.47571 -1.2505838
13.47671 -1.2538015
13.47771 -1.2569668
13.47871 -1.2600848
13.47971 -1.2631656
13.48071 -1.2662197
13.48171 -1.2692528
13.48271 -1.2722632
13.48371 -1.2752428
13.48471 -1.2781811
13.48571 -1.2810702999999999
13.48671 -1.2839091
13.48771 -1.286703
13.48871 -1.2894622
13.48971 -1.2921966999999999
13.49071 -1.2949112
13.49171 -1.2976031000000001
13.49271 -1.3002635
13.49371 -1.3028812
13.49471 -1.3054474999999999
13.49571 -1.3079607
13.49671 -1.3104259999999999
13.49771 -1.3128536
13.49871 -1.3152538999999999
13.49971 -1.3176326999999999
13.50071 -1.3199885
13.50171 -1.322314
13.50271 -1.3245988
13.50371 -1.3268347999999999
13.50471 -1.3290199
13.50571 -1.3311587999999999
13.50671 -1.3332603
13.50771 -1.3353336
13.50871 -1.3373830999999998
13.50971 -1.339407
13.51071 -1.3413973
13.51171 -1.3433442
13.51271 -1.34524
13.51371 -1.3470833
13.51471 -1.3488794
13.51571 -1.3506376
13.51671 -1.3523676
13.51771 -1.3540746
13.51871 -1.3557569999999999
13.51971 -1.3574076
13.52071 -1.3590164999999998
13.52171 -1.3605763
13.52271 -1.3620847999999999
13.52371 -1.3635461999999998
13.52471 -1.3649692999999998
13.52571 -1.3663627
13.52671 -1.3677315
13.52771 -1.3690745
13.52871 -1.3703849000000001
13.52971 -1.3716537
13.53071 -1.3728735
13.53171 -1.3740426000000001
13.53271 -1.3751649
13.53371 -1.3762487
13.53471 -1.3773021
13.53571 -1.3783297
13.53671 -1.3793298
13.53771 -1.3802959
13.53871 -1.3812187
13.53971 -1.3820914
13.54071 -1.3829120000000001
13.54171 -1.3836848000000002
13.54271 -1.384418
13.54371 -1.3851204000000001
13.54471 -1.3857970000000002
13.54571 -1.3864471999999999
13.54671 -1.3870649000000002
13.54771 -1.3876419
13.54871 -1.388171
13.54971 -1.3886501
13.55071 -1.3890823
13.55171 -1.3894749
13.55271 -1.3898355
13.55371 -1.3901686
13.55471 -1.3904734
13.55571 -1.390744
13.55671 -1.3909725
13.55771 -1.3911522
13.55871 -1.3912814
13.55971 -1.3913635
13.56071 -1.3914062
13.56171 -1.3914173
13.56271 -1.3914015
13.56371 -1.3913583999999999
13.56471 -1.3912821
13.56571 -1.3911646
13.56671 -1.3909988
13.56771 -1.3907822
13.56871 -1.3905174
13.56971 -1.3902114
13.57071 -1.3898716
13.57171 -1.3895032
13.57271 -1.3891061999999998
13.57371 -1.3886759
13.57471 -1.3882052
13.57571 -1.3876881
13.57671 -1.3871223
13.57771 -1.3865108
13.57871 -1.3858601
13.57971 -1.3851775
13.58071 -1.3844674
13.58171 -1.3837291
13.58271 -1.3829575
13.58371 -1.3821446
13.58471 -1.3812837
13.58571 -1.3803719
13.58671 -1.3794113000000001
13.58771 -1.3784086
13.58871 -1.3773714
13.58971 -1.3763051
13.59071 -1.3752108
13.59171 -1.3740844
13.59271 -1.3729196000000001
13.59371 -1.3717103
13.59471 -1.3704536
13.59571 -1.3691518
13.59671 -1.3678101999999999
13.59771 -1.3664354
13.59871 -1.3650316
13.59971 -1.3635986
13.60071 -1.3621318
13.60171 -1.360624
13.60271 -1.3590688
13.60371 -1.3574635
13.60471 -1.3558102
13.60571 -1.3541154
13.60671 -1.3523867
13.60771 -1.3506303000000002
13.60871 -1.3488476
13.60971 -1.3470355999999999
13.61071 -1.3451881
13.61171 -1.3432985
13.61271 -1.3413631000000001
13.61371 -1.3393825
13.61471 -1.3373609
13.61571 -1.335304
13.61671 -1.3332159
13.61771 -1.3310974
13.61871 -1.3289446999999999
13.61971 -1.3267517
13.62071 -1.3245127
13.62171 -1.322225
13.62271 -1.3198907
13.62371 -1.3175159
13.62471 -1.3151084
13.62571 -1.3126744
13.62671 -1.3102159
13.62771 -1.30773
13.62871 -1.3052104
13.62971 -1.3026496
13.63071 -1.300043
13.63171 -1.2973893
13.63271 -1.2946923000000001
13.63371 -1.2919575
13.63471 -1.28919
13.63571 -1.2863919
13.63671 -1.2835615999999999
13.63771 -1.2806945
13.63871 -1.2777859
13.63971 -1.274833
13.64071 -1.2718373
13.64171 -1.2688038000000001
13.64271 -1.2657395
13.64371 -1.26265
13.64471 -1.259537
13.64571 -1.2563975
13.64671 -1.2532243
13.64771 -1.2500094
13.64871 -1.2467468000000002
13.64971 -1.2434348
13.65071 -1.2400764
13.65171 -1.2366781
13.65271 -1.2332466
13.65371 -1.2297866
13.65471 -1.2262984
13.65571 -1.2227791
13.65671 -1.2192242
13.65771 -1.2156302
13.65871 -1.2119969
13.65971 -1.2083276
13.66071 -1.2046276
13.66171 -1.2009015
13.66271 -1.1971513
13.66371 -1.193374
13.66471 -1.1895632999999999
13.66571 -1.1857113000000001
13.66671 -1.1818119
13.66771 -1.1778636
13.66871 -1.1738697
13.66971 -1.1698377
13.67071 -1.165776
13.67171 -1.1616908000000001
13.67271 -1.1575837
13.67371 -1.1534519
13.67471 -1.1492900000000001
13.67571 -1.1450919
13.67671 -1.1408547999999998
13.67771 -1.1365792
13.67871 -1.1322687
13.67971 -1.1279282
13.68071 -1.1235602
13.68171 -1.1191638
13.68271 -1.1147345
13.68371 -1.1102661999999999
13.68471 -1.1057539
13.68571 -1.1011964
13.68671 -1.0965975
13.68771 -1.0919651000000001
13.68871 -1.0873081999999998
13.68971 -1.0826335
13.69071 -1.0779428
13.69171 -1.0732327
13.69271 -1.0684956
13.69371 -1.0637234
13.69471 -1.0589104999999999
13.69571 -1.0540559
13.69671 -1.0491629
13.69771 -1.0442372
13.69871 -1.0392838
13.69971 -1.0343046999999999
13.70071 -1.0292979
13.70171 -1.0242588000000001
13.70271 -1.0191826
13.70371 -1.0140673
13.70471 -1.0089155
13.70571 -1.0037337
13.70671 -0.99852998
13.70771 -0.99331057
13.70871 -0.9880770000000001
13.70971 -0.98282536
13.71071 -0.97754728
13.71171 -0.9722335299999999
13.71271 -0.9668775799999999
13.71371 -0.96147824
13.71471 -0.95603988
13.71571 -0.9505705
13.71671 -0.94507793
13.71771 -0.93956683
13.71871 -0.9340370100000001
13.71971 -0.92848381
13.72071 -0.9229009
13.72171 -0.91728382
13.72271 -0.91163199
13.72371 -0.9059497200000001
13.72471 -0.90024378
13.72571 -0.89452034
13.72671 -0.8887819
13.72771 -0.8830254900000001
13.72871 -0.8772437500000001
13.72971 -0.8714279199999999
13.73071 -0.8655719500000001
13.73171 -0.8596752799999999
13.73271 -0.85374322
13.73371 -0.8477854499999999
13.73471 -0.84181176
13.73571 -0.8358283
13.73671 -0.8298350499999999
13.73771 -0.82382606
13.73871 -0.8177925799999999
13.73971 -0.81172679
13.74071 -0.8056252300000001
13.74171 -0.79949033
13.74271 -0.79332888
13.74371 -0.78714844
13.74471 -0.7809536100000001
13.74571 -0.77474369
13.74671 -0.76851291
13.74771 -0.76225316
13.74871 -0.75595821
13.74971 -0.74962699
13.75071 -0.74326461
13.75171 -0.73688091
13.75271 -0.73048612
13.75371 -0.72408672
13.75471 -0.71768253
13.75571 -0.71126665
13.75671 -0.7048285599999999
13.75771 -0.69835861
13.75871 -0.6918523
13.75971 -0.6853120899999999
13.76071 -0.67874612
13.76171 -0.67216447
13.76271 -0.66557443
13.76371 -0.6589773999999999
13.76471 -0.65236841
13.76571 -0.64573879
13.76671 -0.63908044
13.76771 -0.6323901
13.76871 -0.62567107
13.76971 -0.61893207
13.77071 -0.61218319
13.77171 -0.60543134
13.77271 -0.59867688
13.77371 -0.59191315
13.77471 -0.58512953
13.77571 -0.5783161099999999
13.77671 -0.57146847
13.77771 -0.56458968
13.77871 -0.55768946
13.77971 -0.5507799800000001
13.78071 -0.5438705
13.78171 -0.53696348
13.78271 -0.53005377
13.78371 -0.52313106
13.78471 -0.5161847500000001
13.78571 -0.50920895
13.78671 -0.50220513
13.78771 -0.49518133
13.78871 -0.4881483
13.78971 -0.4811144
13.79071 -0.47408156
13.79171 -0.46704429999999997
13.79271 -0.45999233
13.79371 -0.45291558000000004
13.79471 -0.44580907999999997
13.79571 -0.43867584000000004
13.79671 -0.43152588999999997
13.79771 -0.42437208
13.79871 -0.4172245
13.79971 -0.41008592
13.80071 -0.40295068
13.80171 -0.39580716
13.80271 -0.38864305
13.80371 -0.38145108
13.80471 -0.37423220999999995
13.80571 -0.36699513
13.80671 -0.35975226
13.80771 -0.35251407
13.80871 -0.34528433
13.80971 -0.33805848
13.81071 -0.33082603
13.81171 -0.32357574
13.81271 -0.31630101
13.81371 -0.30900347
13.81471 -0.30169239999999997
13.81571 -0.29438063999999997
13.81671 -0.28707865
13.81771 -0.27978972
13.81871 -0.27250829
13.81971 -0.26522242
13.82071 -0.25791924
13.82171 -0.25059099
13.82271 -0.24323868999999998
13.82371 -0.23587188
13.82471 -0.22850446000000002
13.82571 -0.22114846
13.82671 -0.21380873
13.82771 -0.20648092
13.82871 -0.19915365000000002
13.82971 -0.19181403
13.83071 -0.18445378
13.83171 -0.1770732
13.83271 -0.1696812
13.83371 -0.16229122
13.83471 -0.15491508
13.83571 -0.1475575
13.83671 -0.14021401
13.83771 -0.13287311999999998
13.83871 -0.12552178
13.83971 -0.11815175
13.84071 -0.11076359999999999
13.84171 -0.10336678999999999
13.84271 -0.09597544
13.84371 -0.08860192
13.84471 -0.081251172
13.84571 -0.07391835100000001
13.84671 -0.066591031
13.84771 -0.059254904
13.84871 -0.051900401
13.84971 -0.044527199
13.85071 -0.03714448
13.85171 -0.029766865
13.85271 -0.022407858
13.85371 -0.015073851999999999
13.85471 -0.0077614866
13.85571 -0.00045953906999999996
13.85671 0.0068455243
13.85771 0.014162938
13.85871 0.021493086
13.85971 0.028827155
13.86071 0.036151148
13.86171 0.043452432
13.86271 0.05072573
13.86371 0.057975727
13.86471 0.065215019
13.86571 0.072458293
13.86671 0.079715444
13.86771 0.086986762
13.86871 0.094262522
13.86971 0.10152710999999999
13.87071 0.10876587
13.87171 0.11597156
13.87271 0.12314733
13.87371 0.13030497
13.87471 0.13745923000000002
13.87571 0.14462085
13.87671 0.15179151999999999
13.87771 0.1589632
13.87871 0.16612199
13.87971 0.17325478
13.88071 0.18035554
13.88171 0.1874282
13.88271 0.19448485000000001
13.88371 0.20153992999999998
13.88471 0.20860324
13.88571 0.21567496
13.88671 0.22274502999999998
13.88771 0.2297973
13.88871 0.23681656
13.88971 0.24379521999999998
13.89071 0.25073648
13.89171 0.25765274
13.89271 0.26455971
13.89371 0.27146917
13.89471 0.27838366
13.89571 0.2852954
13.89671 0.29219019
13.89771 0.29905415
13.89871 0.30588026
13.89971 0.3126716
13.90071 0.3194398
13.90171 0.32619922
13.90271 0.3329599
13.90371 0.33972238
13.90471 0.34647689
13.90571 0.35320746
13.90671 0.35989906
13.90771 0.36654423
13.90871 0.37314661
13.90971 0.37971917
13.91071 0.38627835
13.91171 0.39283661
13.91271 0.39939679999999994
13.91371 0.40595122000000006
13.91471 0.41248514
13.91571 0.41898381999999995
13.91671 0.42543937000000004
13.91771 0.43185405
13.91871 0.43823877000000006
13.91971 0.44460772
13.92071 0.45097093000000005
13.92171 0.45732925999999996
13.92271 0.46367329
13.92371 0.46998737
13.92471 0.47625662
13.92571 0.48247385
13.92671 0.4886427
13.92771 0.49477629000000006
13.92871 0.5008912600000001
13.92971 0.50700027
13.93071 0.51310644
13.93171 0.51920195
13.93271 0.52527194
13.93371 0.53130132
13.93471 0.53728176
13.93571 0.54321508
13.93671 0.54911221
13.93771 0.55498737
13.93871 0.56085116
13.93971 0.5667051799999999
13.94071 0.5725407499999999
13.94171 0.57834294
13.94271 0.58409735
13.94371 0.58979676
13.94471 0.59544467
13.94571 0.60105375
13.94671 0.60664001
13.94771 0.61221556
13.94871 0.61778286
13.94971 0.6233336899999999
13.95071 0.62885275
13.95171 0.6343246
13.95271 0.63974052
13.95371 0.64510219
13.95471 0.65042046
13.95571 0.65571
13.95671 0.66098198
13.95771 0.66623893
13.95871 0.6714731500000001
13.95971 0.67667067
13.96071 0.68181772
13.96171 0.6869071600000001
13.96271 0.69194203
13.96371 0.69693411
13.96471 0.70189848
13.96571 0.70684636
13.96671 0.71177986
13.96771 0.71669053
13.96871 0.7215633100000001
13.96971 0.72638318
13.97071 0.73114177
13.97171 0.73584109
13.97271 0.7404921600000001
13.97371 0.74510975
13.97471 0.7497055499999999
13.97571 0.7542825799999999
13.97671 0.7588339000000001
13.97771 0.76334602
13.97871 0.7678051499999999
13.97971 0.77220383
13.98071 0.77654407
13.98171 0.78083645
13.98271 0.7850946899999999
13.98371 0.78932932
13.98471 0.7935422500000001
13.98571 0.7977258399999999
13.98671 0.8018661300000001
13.98771 0.80594933
13.98871 0.80996808
13.98971 0.8139248
13.99071 0.8178303
13.99171 0.8216993
13.99271 0.8255430500000001
13.99371 0.82936464
13.99471 0.83315745
13.99571 0.83690817
13.99671 0.84060319
13.99771 0.8442344100000001
13.99871 0.84780306
13.99971 0.8513186100000001
14.00071 0.85479422
14.00171 0.8582403000000001
14.00271 0.8616595499999999
14.00371 0.86504584
14.00471 0.8683868699999999
14.00571 0.87167025
14.00671 0.87488918
14.00771 0.8780458
14.00871 0.88115009
14.00971 0.88421535
14.01071 0.8872520199999999
14.01171 0.8902627
14.01271 0.8932407
14.01371 0.8961733399999999
14.01471 0.89904722
14.01571 0.90185432
14.01671 0.90459557
14.01771 0.90727992
14.01871 0.90992013
14.01971 0.91252672
14.02071 0.9151030299999999
14.02171 0.91764405
14.02271 0.92013879
14.02371 0.9225753099999999
14.02471 0.92494665
14.02571 0.92725372
14.02671 0.9295050100000001
14.02771 0.9317122400000001
14.02871 0.9338849200000001
14.02971 0.9360258499999999
14.03071 0.9381297000000001
14.03171 0.9401854100000001
14.03271 0.9421816100000001
14.03371 0.94411131
14.03471 0.9459756300000001
14.03571 0.94778296
14.03671 0.94954511
14.03771 0.95127206
14.03871 0.9529671599999999
14.03971 0.95462594
14.04071 0.95623797
14.04171 0.9577914099999999
14.04271 0.9592786400000001
14.04371 0.9606991
14.04471 0.96205939
14.04571 0.96337013
14.04671 0.9646406399999999
14.04771 0.96587501
14.04871 0.96707027
14.04971 0.9682179399999999
14.05071 0.96930834
14.05171 0.9703354900000001
14.05271 0.9712996899999999
14.05371 0.97220782
14.05471 0.9730699500000001
14.05571 0.9738946300000001
14.05671 0.97468514
14.05771 0.97543756
14.05871 0.9761422900000001
14.05971 0.97678835
14.06071 0.977368
14.06171 0.9778800400000001
14.06271 0.9783299599999999
14.06371 0.9787276399999999
14.06471 0.97908266
14.06571 0.9794004300000001
14.06671 0.97967964
14.06771 0.97991368
14.06871 0.9800937
14.06971 0.98021282
14.07071 0.98026944
14.07171 0.98026767
14.07271 0.9802154299999999
14.07371 0.9801205199999999
14.07471 0.97998688
14.07571 0.97981254
14.07671 0.9795907899999999
14.07771 0.97931288
14.07871 0.97897239
14.07971 0.9785680999999999
14.08071 0.97810477
14.08171 0.97759115
14.08271 0.97703645
14.08371 0.97644618
14.08471 0.9758197700000001
14.08571 0.97515108
14.08671 0.9744308
14.08771 0.97365044
14.08871 0.97280582
14.08971 0.97189853
14.09071 0.97093489
14.09171 0.96992273
14.09271 0.96886801
14.09371 0.9677724000000001
14.09471 0.9666325499999999
14.09571 0.9654426
14.09671 0.9641971399999999
14.09771 0.96289432
14.09871 0.9615370999999999
14.09971 0.9601322000000001
14.10071 0.9586874400000001
14.10171 0.9572079400000001
14.10271 0.95569361
14.10371 0.95413914
14.10471 0.95253531
14.10571 0.95087318
14.10671 0.9491469699999999
14.10771 0.94735706
14.10871 0.9455090399999999
14.10971 0.9436117500000001
14.11071 0.94167357
14.11171 0.9396992599999999
14.11271 0.9376884400000001
14.11371 0.93563646
14.11471 0.93353689
14.11571 0.9313850699999999
14.11671 0.9291803499999999
14.11771 0.92692617
14.11871 0.9246285999999999
14.11971 0.92229303
14.12071 0.91992151
14.12171 0.9175107800000001
14.12271 0.9150539500000001
14.12371 0.9125426400000001
14.12471 0.9099712600000001
14.12571 0.9073392499999999
14.12671 0.9046521
14.12771 0.90191942
14.12871 0.89915143
14.12971 0.8963549499999999
14.13071 0.8935307199999999
14.13171 0.8906735100000001
14.13271 0.88777449
14.13371 0.88482518
14.13471 0.8818212000000001
14.13571 0.8787633899999999
14.13671 0.87565761
14.13771 0.8725112300000001
14.13871 0.86932965
14.13971 0.86611351
14.14071 0.86285854
14.14171 0.85955784
14.14271 0.85620517
14.14371 0.8527988599999999
14.14471 0.84934318
14.14571 0.84584719
14.14671 0.8423214800000001
14.14771 0.83877323
14.14871 0.8352034700000001
14.14971 0.83160605
14.15071 0.82797026
14.15171 0.82428511
14.15271 0.8205436199999999
14.15371 0.81674587
14.15471 0.81289867
14.15571 0.8090123499999999
14.15671 0.80509633
14.15771 0.80115506
14.15871 0.79718642
14.15971 0.79318332
14.16071 0.78913756
14.16171 0.78504449
14.16271 0.78090546
14.16371 0.77672801
14.16471 0.77252239
14.16571 0.76829693
14.16671 0.76405378
14.16771 0.75978749
14.16871 0.75548687
14.16971 0.7511398300000001
14.17071 0.74673872
14.17171 0.74228384
14.17271 0.73778364
14.17371 0.73325126
14.17471 0.7286991500000001
14.17571 0.72413371
14.17671 0.71955309
14.17771 0.7149484
14.17871 0.71030827
14.17971 0.70562419
14.18071 0.7008947
14.18171 0.69612605
14.18271 0.69132899
14.18371 0.6865138199999999
14.18471 0.68168496
14.18571 0.6768388200000001
14.18671 0.6719651600000001
14.18771 0.66705192
14.18871 0.66209123
14.18971 0.65708356
14.19071 0.65203831
14.19171 0.6469701
14.19271 0.64189299
14.19371 0.63681426
14.19471 0.63173152
14.19571 0.62663388
14.19671 0.62150685
14.19771 0.61633904
14.19871 0.61112717
14.19971 0.6058773
14.20071 0.60060178
14.20171 0.5953131700000001
14.20271 0.59001837
14.20371 0.58471519
14.20471 0.57939361
14.20571 0.5740407399999999
14.20671 0.56864736
14.20771 0.5632128999999999
14.20871 0.55774651
14.20971 0.5522633
14.21071 0.54677809
14.21171 0.54129865
14.21271 0.53582219
14.21371 0.5303368
14.21471 0.52482667
14.21571 0.51927944
14.21671 0.51369173
14.21771 0.5080708300000001
14.21871 0.50243121
14.21971 0.49678781
14.22071 0.49114939999999996
14.22171 0.48551447999999997
14.22271 0.47987252
14.22371 0.47420901
14.22471 0.46851289999999995
14.22571 0.46278206
14.22671 0.45702481000000006
14.22771 0.45125638
14.22871 0.44549196
14.22971 0.43973965000000004
14.23071 0.43399679
14.23171 0.42825108
14.23271 0.4224861
14.23371 0.41668913
14.23471 0.41085714
14.23571 0.40499843
14.23671 0.39912899999999996
14.23771 0.39326544
14.23871 0.38741759
14.23971 0.38158421
14.24071 0.37575394
14.24171 0.36991094
14.24271 0.36404252000000004
14.24371 0.3581454
14.24471 0.35222746
14.24571 0.34630405999999997
14.24671 0.34039104000000003
14.24771 0.33449726
14.24871 0.32862036
14.24971 0.32274793
14.25071 0.31686325
14.25171 0.31095336
14.25271 0.30501527
14.25371 0.29905771
14.25471 0.29309755
14.25571 0.28715222
14.25671 0.28123215
14.25771 0.27533618
14.25871 0.26945251000000003
14.25971 0.2635645
14.26071 0.2576587
14.26171 0.25173123
14.26271 0.24578976
14.26371 0.23984991000000003
14.26471 0.23392802000000001
14.26571 0.22803340000000002
14.26671 0.22216394999999997
14.26771 0.21630726
14.26871 0.21044631
14.26971 0.20456770000000002
14.27071 0.19866806
14.27171 0.19275583999999998
14.27271 0.18684783
14.27371 0.18096155
14.27471 0.17510747000000002
14.27571 0.16928443999999998
14.27671 0.16348063000000002
14.27771 0.15767928
14.27871 0.15186684
14.27971 0.14603948
14.28071 0.14020512999999998
14.28171 0.13437988
14.28271 0.12858058
14.28371 0.12281713
14.28471 0.11708796
14.28571 0.11138086
14.28671 0.10567888
14.28771 0.09996834
14.28871 0.09424532199999999
14.28971 0.088517729
14.29071 0.082801672
14.29171 0.077114179
14.29271 0.071465393
14.29371 0.06585407
14.29471 0.060268409999999994
14.29571 0.054691843
14.29671 0.049110921
14.29771 0.043521821
14.29871 0.03793239
14.29971 0.032358567000000005
14.30071 0.026817195
14.30171 0.021318326999999998
14.30271 0.015860783
14.30371 0.010432923
14.30471 0.0050182824999999995
14.30571 -0.00039653282
14.30671 -0.0058154276999999996
14.30771 -0.011230809
14.30871 -0.016626962
14.30971 -0.021987158
14.31071 -0.027301232
14.31171 -0.032569989
14.31271 -0.037804534
14.31371 -0.043020849
14.31471 -0.048232137
14.31571 -0.053442466999999994
14.31671 -0.058644853
14.31771 -0.063824386
14.31871 -0.068965193
14.31971 -0.074057764
14.32071 -0.079103309
14.32171 -0.084113085
14.32271 -0.08910301300000001
14.32371 -0.094086095
14.32471 -0.09906621400000001
14.32571 -0.10403608
14.32671 -0.1089804
14.32771 -0.11388265
14.32871 -0.11873236999999999
14.32971 -0.12352959000000001
14.33071 -0.12828448
14.33171 -0.13301228
14.33271 -0.13772603
14.33371 -0.14243042
14.33471 -0.14711969
14.33571 -0.15178042
14.33671 -0.15639795
14.33771 -0.16096329
14.33871 -0.16547719
14.33971 -0.1699498
14.34071 -0.17439569
14.34171 -0.17882683000000002
14.34271 -0.18324668000000002
14.34371 -0.18764823
14.34471 -0.19201683
14.34571 -0.19633662999999998
14.34671 -0.20059748
14.34771 -0.20479928
14.34871 -0.20895178999999997
14.34971 -0.21307002999999997
14.35071 -0.21716726
14.35171 -0.22124915999999997
14.35271 -0.22531144999999997
14.35371 -0.22934214
14.35471 -0.23332740999999999
14.35571 -0.23725793999999997
14.35671 -0.24113316999999998
14.35771 -0.24496106999999998
14.35871 -0.24875402
14.35971 -0.2525225
14.36071 -0.25626954
14.36171 -0.25998889000000003
14.36271 -0.26366736
14.36371 -0.2672906
14.36471 -0.27084951
14.36571 -0.27434437
14.36671 -0.27778482
14.36771 -0.28118566
14.36871 -0.28456044
14.36971 -0.2879156
14.37071 -0.29124802
14.37171 -0.29454669
14.37271 -0.29779794
14.37371 -0.30099158
14.37471 -0.30412516
14.37571 -0.30720432000000003
14.37671 -0.31023952
14.37771 -0.31324036
14.37871 -0.31621053
14.37971 -0.31914560000000003
14.38071 -0.32203475
14.38171 -0.32486576
14.38271 -0.32763064
14.38371 -0.33032973
14.38471 -0.33297176
14.38571 -0.33557031
14.38671 -0.33813799
14.38771 -0.34068099
14.38871 -0.34319648999999997
14.38971 -0.34567395
14.39071 -0.34809974
14.39171 -0.35046292
14.39271 -0.35275967999999996
14.39371 -0.35499432
14.39471 -0.3571766
14.39571 -0.35931664
14.39671 -0.36142007
14.39771 -0.36348521
14.39871 -0.36550411
14.39971 -0.36746645
14.40071 -0.36936468
14.40171 -0.37119784
14.40271 -0.37297246
14.40371 -0.37469976
14.40471 -0.37639064
14.40571 -0.37805063
14.40671 -0.37967714
14.40771 -0.38126034000000003
14.40871 -0.38278722
14.40971 -0.38424698
14.41071 -0.38563535
14.41171 -0.38695619
14.41271 -0.38821937
14.41371 -0.38943603
14.41471 -0.39061366
14.41571 -0.39175288
14.41671 -0.39284754999999993
14.41771 -0.39388797999999997
14.41871 -0.39486578
14.41971 -0.39577791
14.42071 -0.39662812000000003
14.42171 -0.3974251
14.42271 -0.39817840000000004
14.42371 -0.39889361
14.42471 -0.39956933000000006
14.42571 -0.40019746000000006
14.42671 -0.40076654
14.42771 -0.40126666
14.42871 -0.40169368
14.42971 -0.40205116
14.43071 -0.40234867
14.43171 -0.40259770999999994
14.43271 -0.40280665
14.43371 -0.40297722
14.43471 -0.40310407000000004
14.43571 -0.40317755
14.43671 -0.40318812000000004
14.43771 -0.40313075000000004
14.43871 -0.40300712
14.43971 -0.40282462999999996
14.44071 -0.40259262999999995
14.44171 -0.40231789000000007
14.44271 -0.40200124
14.44371 -0.40163691
14.44471 -0.40121502
14.44571 -0.40072608
14.44671 -0.40016528
14.44771 -0.39953473000000006
14.44871 -0.39884262
14.44971 -0.39809952000000004
14.45071 -0.39731367
14.45171 -0.3964873
14.45271 -0.39561563000000005
14.45371 -0.39468915
14.45471 -0.39369790000000005
14.45571 -0.39263596
14.45671 -0.39150417
14.45771 -0.39030965
14.45871 -0.38906259
14.45971 -0.38777147
14.46071 -0.38643938
14.46171 -0.38506254
14.46271 -0.38363214
14.46371 -0.38213846
14.46471 -0.38057535
14.46571 -0.37894303
14.46671 -0.3772479
14.46771 -0.3754996
14.46871 -0.37370643000000003
14.46971 -0.37187149
14.47071 -0.36999113
14.47171 -0.36805659
14.47271 -0.36605799
14.47371 -0.36398899
14.47471 -0.36184974000000003
14.47571 -0.35964698
14.47671 -0.35739103
14.47771 -0.35509127
14.47871 -0.35275186000000003
14.47971 -0.35036986000000003
14.48071 -0.34793667
14.48171 -0.34544178999999997
14.48271 -0.34287766999999997
14.48371 -0.34024306
14.48471 -0.33754339
14.48571 -0.33478828000000005
14.48671 -0.33198697
14.48771 -0.32914421
14.48871 -0.32625797
14.48971 -0.32332065
14.49071 -0.3203227
14.49171 -0.31725727
14.49271 -0.31412363
14.49371 -0.31092768
14.49471 -0.30767948
14.49571 -0.30438863
14.49671 -0.30105989
14.49771 -0.29769095
14.49871 -0.29427337000000003
14.49971 -0.29079632
14.50071 -0.28725144999999996
14.50171 -0.28363664
14.50271 -0.27995692
14.50371 -0.27622215
14.50471 -0.27244245
14.50571 -0.26862375
14.50671 -0.26476507
14.50771 -0.26085924
14.50871 -0.25689637
14.50971 -0.25286865000000003
14.51071 -0.24877418999999998
14.51171 -0.24461790000000003
14.51271 -0.24040951
14.51371 -0.23615904999999998
14.51471 -0.23187217
14.51571 -0.22754765
14.51671 -0.22317786
14.51771 -0.21875234999999998
14.51871 -0.21426272999999998
14.51971 -0.2097066
14.52071 -0.20508878000000003
14.52171 -0.20041920000000002
14.52271 -0.19570836
14.52371 -0.19096264999999998
14.52471 -0.18618146
14.52571 -0.18135752
14.52671 -0.17648033
14.52771 -0.1715412
14.52871 -0.16653726
14.52971 -0.16147291
14.53071 -0.15635786999999998
14.53171 -0.15120282
14.53271 -0.1460145
14.53371 -0.14079281
14.53471 -0.13553096
14.53571 -0.13021886
14.53671 -0.12484797
14.53771 -0.11941541
14.53871 -0.11392547
14.53971 -0.10838761999999999
14.54071 -0.10281227000000001
14.54171 -0.097205822
14.54271 -0.091567734
14.54371 -0.085890735
14.54471 -0.080164237
14.54571 -0.07437927400000001
14.54671 -0.068532792
14.54771 -0.062629185
14.54871 -0.056678487
14.54971 -0.050691928
14.55071 -0.044676979
14.55171 -0.038634153
14.55271 -0.032557061
14.55371 -0.026435647
14.55471 -0.020261033
14.55571 -0.014029835999999999
14.55671 -0.0077458062
14.55771 -0.0014180978
14.55871 0.0049430571
14.55971 0.011331128000000001
14.56071 0.017746375999999998
14.56171 0.024195734
14.56271 0.030689532
14.56371 0.037236579
14.56471 0.043839903
14.56571 0.050495157
14.56671 0.057192374
14.56771 0.063920376
14.56871 0.070671708
14.56971 0.077445828
14.57071 0.08424912799999999
14.57171 0.091091753
14.57271 0.097982702
14.57371 0.10492549
14.57471 0.11191644999999999
14.57571 0.11894637
14.57671 0.12600472000000001
14.57771 0.13308449
14.57871 0.1401853
14.57971 0.1473134
14.58071 0.15447850999999999
14.58171 0.161689
14.58271 0.16894773999999999
14.58371 0.17625048000000001
14.58471 0.18358758
14.58571 0.19094829
14.58671 0.19832558
14.58771 0.20571924
14.58871 0.21313591999999998
14.58971 0.22058593999999998
14.59071 0.22807845
14.59171 0.23561718
14.59271 0.24319877999999998
14.59371 0.25081427
14.59471 0.25845331
14.59571 0.26610881999999997
14.59671 0.27378015
14.59771 0.28147299000000003
14.59871 0.28919638
14.59971 0.29695802
14.60071 0.30476036
14.60171 0.31259889
14.60271 0.32046398
14.60371 0.32834494000000003
14.60471 0.33623483
14.60571 0.3441334
14.60671 0.35204715
14.60771 0.35998621000000003
14.60871 0.36795968
14.60971 0.37597143
14.61071 0.38401841
14.61171 0.39209225000000003
14.61271 0.40018312
14.61371 0.40828432000000003
14.61471 0.41639521
14.61571 0.42452118
14.61671 0.43267072
14.61771 0.44085109
14.61871 0.44906433000000007
14.61971 0.45730602000000004
14.62071 0.4655669
14.62171 0.47383681
14.62271 0.48210919
14.62371 0.49038394
14.62471 0.49866744999999996
14.62571 0.50696954
14.62671 0.5152988199999999
14.62771 0.52365898
14.62871 0.5320468899999999
14.62971 0.5404541700000001
14.63071 0.54887095
14.63171 0.5572903
14.63271 0.56571094
14.63371 0.5741375
14.63471 0.58257771
14.63571 0.5910383100000001
14.63671 0.59952154
14.63771 0.6080236299999999
14.63871 0.61653638
14.63971 0.62505091
14.64071 0.6335617
14.64171 0.64206929
14.64271 0.65057999
14.64371 0.6591032299999999
14.64471 0.66764704
14.64571 0.67621432
14.64671 0.68480144
14.64771 0.69339955
14.64871 0.7019984499999999
14.64971 0.7105906000000001
14.65071 0.7191740400000001
14.65171 0.72775269
14.65271 0.7363338500000001
14.65371 0.74492441
14.65471 0.75352727
14.65571 0.76214005
14.65671 0.77075609
14.65771 0.7793678
14.65871 0.7879704200000001
14.65971 0.7965644799999999
14.66071 0.80515547
14.66171 0.81375157
14.66271 0.82235951
14.66371 0.83098123
14.66471 0.8396126300000001
14.66571 0.84824488
14.66671 0.8568678099999999
14.66771 0.86547397
14.66871 0.8740616999999999
14.66971 0.88263508
14.67071 0.8912016599999999
14.67171 0.8997691800000001
14.67271 0.9083416299999999
14.67371 0.9169179
14.67471 0.92549222
14.67571 0.9340572199999999
14.67671 0.9426076
14.67771 0.95114242
14.67871 0.9596651399999999
14.67971 0.9681819899999999
14.68071 0.9766981900000001
14.68171 0.98521523
14.68271 0.99372938
14.68371 1.0022327
14.68471 1.0107163000000001
14.68571 1.019174
14.68671 1.0276045
14.68771 1.0360124
14.68871 1.0444058
14.68971 1.0527928
14.69071 1.0611781
14.69171 1.069561
14.69271 1.0779359
14.69371 1.086295
14.69471 1.0946316
14.69571 1.1029425000000002
14.69671 1.1112297
14.69771 1.1194979
14.69871 1.1277524
14.69971 1.1359957
14.70071 1.1442261
14.70171 1.1524378
14.70271 1.1606238
14.70371 1.1687786
14.70471 1.1769013
14.70571 1.1849959
14.70671 1.1930695999999998
14.70771 1.2011296
14.70871 1.2091802
14.70971 1.21722
14.71071 1.225243
14.71171 1.2332401
14.71271 1.2412032
14.71371 1.2491277
14.71471 1.2570146
14.71571 1.2648685
14.71671 1.2726959
14.71771 1.2805016
14.71871 1.2882864
14.71971 1.2960469000000001
14.72071 1.3037771999999999
14.72171 1.3114719000000001
14.72271 1.3191287
14.72371 1.3267499
14.72471 1.3343411
14.72571 1.3419085000000002
14.72671 1.3494561
14.72771 1.3569833
14.72871 1.3644840999999999
14.72971 1.3719501
14.73071 1.3793727
14.73171 1.3867471
14.73271 1.3940739
14.73371 1.4013585
14.73471 1.4086084
14.73571 1.4158306
14.73671 1.4230276
14.73771 1.4301972
14.73871 1.437333
14.73971 1.4444280999999999
14.74071 1.4514774
14.74171 1.4584802
14.74271 1.4654401
14.74371 1.4723628
14.74471 1.4792532
14.74571 1.4861123
14.74671 1.4929361
14.74771 1.499717
14.74871 1.506447
14.74971 1.5131208
14.75071 1.5197382000000002
14.75171 1.5263048
14.75271 1.5328291
14.75371 1.5393192999999998
14.75471 1.5457796
14.75571 1.5522082
14.75671 1.5585982
14.75771 1.5649403999999998
14.75871 1.5712276
14.75971 1.5774568999999998
14.76071 1.583631
14.76171 1.5897563
14.76271 1.5958397
14.76371 1.6018849000000002
14.76471 1.6078899
14.76571 1.6138481
14.76671 1.6197506000000002
14.76771 1.6255906
14.76871 1.6313659
14.76971 1.6370807
14.77071 1.6427433000000002
14.77171 1.6483627
14.77271 1.6539443
14.77371 1.6594872
14.77471 1.6649844
14.77571 1.6704256000000002
14.77671 1.6758015000000002
14.77771 1.6811082000000002
14.77871 1.6863484000000002
14.77971 1.6915303
14.78071 1.6966632999999998
14.78171 1.7017544999999998
14.78271 1.7068038
14.78371 1.7118046000000002
14.78471 1.7167466
14.78571 1.7216200000000002
14.78671 1.72642
14.78771 1.7311493
14.78871 1.7358162
14.78971 1.7404314
14.79071 1.7450021999999998
14.79171 1.7495289
14.79271 1.7540048999999998
14.79371 1.7584186000000002
14.79471 1.7627589
14.79571 1.7670201
14.79671 1.7712047000000002
14.79771 1.7753222999999998
14.79871 1.7793847
14.79971 1.7834011
14.80071 1.7873731
14.80171 1.7912933999999998
14.80271 1.7951498
14.80371 1.7989298
14.80471 1.8026263
14.80571 1.8062409000000001
14.80671 1.8097835
14.80771 1.8132668
14.80871 1.8167007999999998
14.80971 1.820088
14.81071 1.8234218
14.81171 1.8266893999999998
14.81271 1.8298777
14.81371 1.8329792
14.81471 1.8359955000000001
14.81571 1.8389372000000002
14.81671 1.8418184
14.81771 1.8446497999999998
14.81871 1.8474344
14.81971 1.8501651000000001
14.82071 1.8528273000000002
14.82171 1.8554062
14.82271 1.8578928000000001
14.82371 1.8602885
14.82471 1.8626044000000002
14.82571 1.8648554000000002
14.82671 1.8670546
14.82771 1.8692059
14.82871 1.8713028999999999
14.82971 1.8733308
14.83071 1.8752741
14.83171 1.8771229
14.83271 1.8788778999999998
14.83371 1.8805502
14.83471 1.8821556
14.83571 1.8837073999999998
14.83671 1.8852098000000002
14.83771 1.8866557999999998
14.83871 1.8880294999999998
14.83971 1.8893138999999999
14.84071 1.8904986
14.84171 1.8915841
14.84271 1.8925829
14.84371 1.8935129
14.84471 1.8943897
14.84571 1.8952186999999998
14.84671 1.8959936
14.84771 1.8966980000000002
14.84871 1.8973138
14.84971 1.8978292
14.85071 1.8982437
14.85171 1.8985691
14.85271 1.8988228999999999
14.85371 1.8990209
14.85471 1.8991688
14.85571 1.8992592
14.85671 1.8992748
14.85771 1.8991965999999998
14.85871 1.8990122000000003
14.85971 1.8987222000000001
14.86071 1.8983396
14.86171 1.8978847
14.86271 1.8973753
14.86371 1.8968184999999997
14.86471 1.8962076
14.86571 1.8955249
14.86671 1.8947503
14.86771 1.8938698
14.86871 1.8928825999999999
14.86971 1.8918009
14.87071 1.8906448
14.87171 1.889432
14.87271 1.8881697
14.87371 1.8868508
14.87471 1.8854572
14.87571 1.883968
14.87671 1.8823693
14.87771 1.8806612
14.87871 1.8788576000000001
14.87971 1.8769803
14.88071 1.8750487
14.88171 1.8730711
14.88271 1.8710404999999999
14.88371 1.8689377
14.88471 1.8667398000000002
14.88571 1.8644311
14.88671 1.8620098
14.88771 1.8594889
14.88871 1.8568899
14.88971 1.8542329
14.89071 1.8515268000000003
14.89171 1.8487654999999998
14.89271 1.8459303
14.89371 1.8429991
14.89471 1.8399568000000002
14.89571 1.8368033999999998
14.89671 1.8335532
14.89771 1.8302293
14.89871 1.8268533
14.89971 1.8234342000000001
14.90071 1.8199646999999999
14.90171 1.8164242000000002
14.90271 1.8127879
14.90371 1.8090386
14.90471 1.8051735999999998
14.90571 1.8012067
14.90671 1.7971610999999998
14.90771 1.7930584
14.90871 1.788909
14.90971 1.7847067
14.91071 1.7804323
14.91171 1.7760624999999999
14.91271 1.7715812000000002
14.91371 1.7669871
14.91471 1.762295
14.91571 1.7575285999999999
14.91671 1.75271
14.91771 1.7478488
14.91871 1.7429385
14.91971 1.7379584
14.92071 1.732883
14.92171 1.7276948
14.92271 1.7223914999999999
14.92371 1.7169872
14.92471 1.7115066
14.92571 1.7059725000000001
14.92671 1.7003959
14.92771 1.6947713
14.92871 1.6890788
14.92971 1.6832942
14.93071 1.6774001
14.93171 1.671394
14.93271 1.6652897
14.93371 1.6591110999999998
14.93471 1.6528811
14.93571 1.6466105000000002
14.93671 1.6402932
14.93771 1.633909
14.93871 1.6274329
14.93971 1.6208472
14.94071 1.6141491000000001
14.94171 1.6073530999999999
14.94271 1.6004834
14.94371 1.5935636999999998
14.94471 1.5866056
14.94571 1.5796034
14.94671 1.5725369999999999
14.94771 1.5653819
14.94871 1.5581195
14.94971 1.550747
14.95071 1.5432781
14.95171 1.5357370000000001
14.95271 1.528147
14.95371 1.5205202
14.95471 1.5128514
14.95571 1.5051211
14.95671 1.4973047
14.95771 1.4893838
14.95871 1.4813552
14.95971 1.473232
14.96071 1.4650379999999998
14.96171 1.4567963
14.96271 1.4485187
14.96371 1.4402003
14.96471 1.4318218
14.96571 1.4233587
14.96671 1.414793
14.96771 1.4061217000000001
14.96871 1.3973585
14.96971 1.3885276
14.97071 1.3796526
14.97171 1.3707456
14.97271 1.3618022
14.97371 1.3528034
14.97471 1.3437244
14.97571 1.3345464
14.97671 1.3252651
14.97771 1.315893
14.97871 1.3064528
14.97971 1.2969675999999999
14.98071 1.28745
14.98171 1.2778962
14.98271 1.2682891
14.98371 1.2586055
14.98471 1.2488287
14.98571 1.2389555
14.98671 1.2289987
14.98771 1.2189813
14.98871 1.2089257
14.98971 1.1988435
14.99071 1.1887301
14.99171 1.1785669
14.99271 1.1683298
14.99371 1.1580001
14.99471 1.1475731
14.99571 1.1370604
14.99671 1.1264843
14.99771 1.1158677000000001
14.99871 1.1052237
14.99971 1.0945505
15.00071 1.0838327
15.00171 1.0730487
15.00271 1.062182
15.00371 1.0512285
15.00471 1.0401992
15.00571 1.0291145
15.00671 1.0179952
15.00771 1.0068523
15.00871 0.99568199
15.00971 0.9844671899999999
15.01071 0.97318571
15.01171 0.96182022
15.01271 0.9503668200000001
15.01371 0.9388366699999999
15.01471 0.9272514799999999
15.01571 0.9156335099999999
15.01671 0.9039963599999999
15.01771 0.8923389
15.01871 0.8806467099999999
15.01971 0.8688989100000001
15.02071 0.85707847
15.02171 0.8451798
15.02271 0.8332114700000001
15.02371 0.82119172
15.02471 0.80913976
15.02571 0.7970669300000001
15.02671 0.78497129
15.02771 0.77283876
15.02871 0.76064984
15.02971 0.74838912
15.03071 0.73605273
15.03171 0.72365073
15.03271 0.71120276
15.03371 0.69872946
15.03471 0.68624346
15.03571 0.6737439
15.03671 0.66121719
15.03771 0.64864359
15.03871 0.63600624
15.03971 0.62329895
15.04071 0.6105289300000001
15.04171 0.59771319
15.04271 0.58487081
15.04371 0.57201418
15.04471 0.55914368
15.04571 0.54624816
15.04671 0.53331051
15.04771 0.52031623
15.04871 0.50726063
15.04971 0.4941511
15.05071 0.48100390000000004
15.05171 0.46783676
15.05271 0.45466078
15.05371 0.44147531
15.05471 0.42826822000000003
15.05571 0.41502188
15.05671 0.40172106
15.05771 0.38836023
15.05871 0.37494616000000003
15.05971 0.36149505000000004
15.06071 0.34802549000000005
15.06171 0.33455039
15.06271 0.32107171
15.06371 0.30758029000000003
15.06471 0.29406066
15.06571 0.28049857
15.06671 0.26688785000000004
15.06771 0.25323317
15.06871 0.23954781
15.06971 0.22584733
15.07071 0.21214224
15.07171 0.19843332
15.07271 0.18471121
15.07371 0.17096123
15.07471 0.15717041
15.07571 0.14333375
15.07671 0.12945699
15.07771 0.11555436
15.07871 0.10164244
15.07971 0.087733025
15.08071 0.073828147
15.08171 0.059919507
15.08271 0.045992556000000004
15.08371 0.032033285
15.08471 0.01803458
15.08571 0.0039994535
15.08671 -0.010060606
15.08771 -0.024130884000000002
15.08871 -0.038200057999999995
15.08971 -0.052264979
15.09071 -0.066331559
15.09171 -0.08041141
15.09271 -0.094515854
15.09371 -0.10865018
15.09471 -0.12281073
15.09571 -0.13698639999999998
15.09671 -0.15116361
15.09771 -0.16533227
15.09871 -0.17949054
15.09971 -0.19364536999999998
15.10071 -0.20780952
15.10171 -0.22199552
15.10271 -0.23621003999999998
15.10371 -0.25045078
15.10471 -0.26470739
15.10571 -0.27896585
15.10671 -0.29321453
15.10771 -0.30744874
15.10871 -0.32167232
15.10971 -0.33589494000000003
15.11071 -0.35012732
15.11171 -0.36437598000000004
15.11271 -0.37864007
15.11371 -0.39291191
15.11471 -0.40718075
15.11571 -0.42143770999999997
15.11671 -0.43568006000000004
15.11771 -0.44991239
15.11871 -0.4641443
15.11971 -0.47838576
15.12071 -0.49264221
15.12171 -0.50691171
15.12271 -0.5211853
15.12371 -0.5354504999999999
15.12471 -0.54969653
15.12571 -0.56391838
15.12671 -0.57811881
15.12771 -0.5923064
15.12871 -0.60649142
15.12971 -0.62068119
15.13071 -0.63487682
15.13171 -0.64907297
15.13271 -0.6632606
15.13371 -0.67743114
15.13471 -0.69158045
15.13571 -0.70571038
15.13671 -0.71982755
15.13771 -0.73393988
15.13871 -0.74805245
15.13971 -0.76216478
15.14071 -0.77627064
15.14171 -0.7903603800000001
15.14271 -0.80442512
15.14371 -0.81846053
15.14471 -0.83246827
15.14571 -0.84645534
15.14671 -0.86043067
15.14771 -0.87440126
15.14871 -0.88836877
15.14971 -0.90232901
15.15071 -0.9162738
15.15171 -0.93019428
15.15271 -0.9440847699999999
15.15371 -0.9579446199999999
15.15471 -0.9717777400000001
15.15571 -0.9855906500000001
15.15671 -0.9993887499999999
15.15771 -1.0131734
15.15871 -1.0269415
15.15971 -1.0406863
15.16071 -1.054401
15.16171 -1.0680812
15.16271 -1.0817277
15.16371 -1.0953453
15.16471 -1.1089413
15.16571 -1.122522
15.16671 -1.1360895
15.16771 -1.1496409
15.16871 -1.1631693
15.16971 -1.1766665
15.17071 -1.1901261
15.17171 -1.2035462000000001
15.17271 -1.2169289
15.17371 -1.2302798
15.17471 -1.2436043
15.17571 -1.2569055
15.17671 -1.2701824
15.17771 -1.2834307999999999
15.17871 -1.2966447
15.17971 -1.3098193
15.18071 -1.3229536
15.18171 -1.3360500000000002
15.18271 -1.3491136000000001
15.18371 -1.3621493
15.18471 -1.3751598999999999
15.18571 -1.388144
15.18671 -1.4010966999999999
15.18771 -1.414011
15.18871 -1.4268813
15.18971 -1.4397043999999999
15.19071 -1.4524816
15.19171 -1.4652171999999999
15.19271 -1.477917
15.19371 -1.490585
15.19471 -1.5032225
15.19571 -1.5158268000000001
15.19671 -1.528393
15.19771 -1.540916
15.19871 -1.5533929
15.19971 -1.5658235
15.20071 -1.5782109999999998
15.20171 -1.5905596000000002
15.20271 -1.6028723000000002
15.20371 -1.6151494999999998
15.20471 -1.6273886000000002
15.20571 -1.6395841000000002
15.20671 -1.6517304
15.20771 -1.6638233999999998
15.20871 -1.675863
15.20971 -1.6878522999999999
15.21071 -1.6997963
15.21171 -1.7117001
15.21271 -1.7235665
15.21371 -1.7353941000000002
15.21471 -1.747179
15.21571 -1.7589159
15.21671 -1.7706000999999998
15.21771 -1.7822297
15.21871 -1.7938061
15.21971 -1.8053329999999999
15.22071 -1.816815
15.22171 -1.8282544
15.22271 -1.8396510000000001
15.22371 -1.8510008000000002
15.22471 -1.8622985
15.22571 -1.8735393999999999
15.22671 -1.8847214
15.22771 -1.8958461
15.22871 -1.9069180000000001
15.22971 -1.9179422000000002
15.23071 -1.9289223000000002
15.23171 -1.9398581000000001
15.23271 -1.950746
15.23371 -1.9615799
15.23471 -1.9723537999999998
15.23571 -1.9830644000000002
15.23671 -1.993712
15.23771 -2.004301
15.23871 -2.0148368999999997
15.23971 -2.0253246999999996
15.24071 -2.0357659
15.24171 -2.0461587
15.24271 -2.0564980999999998
15.24371 -2.0667784
15.24471 -2.0769959
15.24571 -2.0871509
15.24671 -2.0972462000000003
15.24771 -2.1072872
15.24871 -2.1172777
15.24971 -2.1272182
15.25071 -2.1371056999999998
15.25171 -2.1469338000000002
15.25271 -2.1566961
15.25371 -2.1663884
15.25471 -2.1760106
15.25571 -2.1855675000000003
15.25671 -2.1950662
15.25771 -2.2045135
15.25871 -2.213913
15.25971 -2.2232633
15.26071 -2.2325592
15.26171 -2.2417936
15.26271 -2.2509612
15.26371 -2.2600599999999997
15.26471 -2.2690922
15.26571 -2.2780627
15.26671 -2.2869764
15.26771 -2.2958353000000002
15.26871 -2.3046371999999997
15.26971 -2.3133764
15.27071 -2.3220461
15.27171 -2.3306413000000004
15.27271 -2.3391623
15.27371 -2.3476141
15.27471 -2.3560045
15.27571 -2.3643414000000003
15.27671 -2.3726283
15.27771 -2.3808638
15.27871 -2.3890415000000003
15.27971 -2.3971530000000003
15.28071 -2.4051907
15.28171 -2.4131516
15.28271 -2.4210382
15.28371 -2.4288567
15.28471 -2.4366135
15.28571 -2.4443131
15.28671 -2.451955
15.28771 -2.4595346
15.28871 -2.4670456
15.28971 -2.4744829
15.29071 -2.4818458000000003
15.29171 -2.4891384
15.29271 -2.4963677
15.29371 -2.5035411
15.29471 -2.5106618000000003
15.29571 -2.5177278000000003
15.29671 -2.5247311000000003
15.29771 -2.5316620000000003
15.29871 -2.5385123
15.29971 -2.5452787
15.30071 -2.5519645
15.30171 -2.5585776
15.30271 -2.5651272
15.30371 -2.5716199
15.30471 -2.5780568
15.30571 -2.5844337
15.30671 -2.5907435999999997
15.30771 -2.5969805
15.30871 -2.603142
15.30971 -2.6092311
15.31071 -2.6152546
15.31171 -2.6212189
15.31271 -2.6271272
15.31371 -2.6329767
15.31471 -2.6387593000000003
15.31571 -2.6444647000000003
15.31671 -2.6500853
15.31771 -2.6556186
15.31871 -2.6610695
15.31971 -2.6664475
15.32071 -2.6717637
15.32171 -2.6770253
15.32271 -2.6822332
15.32371 -2.6873823000000003
15.32471 -2.6924634
15.32571 -2.6974689
15.32671 -2.7023951
15.32771 -2.7072446
15.32871 -2.7120246
15.32971 -2.7167425
15.33071 -2.7214022
15.33171 -2.726002
15.33271 -2.7305342
15.33371 -2.7349891
15.33471 -2.7393593000000003
15.33571 -2.7436437000000002
15.33671 -2.7478480999999997
15.33771 -2.751983
15.33871 -2.7560595
15.33971 -2.7600843
15.34071 -2.7640566
15.34171 -2.7679689
15.34271 -2.7718103000000003
15.34371 -2.7755713
15.34471 -2.7792483999999997
15.34571 -2.7828451
15.34671 -2.7863700000000002
15.34771 -2.7898321
15.34871 -2.7932364
15.34971 -2.7965816
15.35071 -2.7998602
15.35171 -2.8030626
15.35271 -2.8061815
15.35371 -2.8092159
15.35471 -2.8121720999999997
15.35571 -2.8150605
15.35671 -2.8178917
15.35771 -2.8206713000000003
15.35871 -2.8233973
15.35971 -2.8260605
15.36071 -2.8286491000000002
15.36171 -2.8311539
15.36271 -2.8335725999999997
15.36371 -2.8359102000000003
15.36471 -2.838177
15.36571 -2.8403841
15.36671 -2.8425373
15.36771 -2.844635
15.36871 -2.8466688
15.36971 -2.8486282000000003
15.37071 -2.8505046
15.37171 -2.8522966
15.37271 -2.8540108
15.37371 -2.8556582
15.37471 -2.8572492
15.37571 -2.8587889
15.37671 -2.8602742
15.37771 -2.8616949999999997
15.37871 -2.8630393
15.37971 -2.8642982
15.38071 -2.8654704
15.38171 -2.8665626
15.38271 -2.8675870999999997
15.38371 -2.8685551
15.38471 -2.8694725
15.38571 -2.8703362
15.38671 -2.8711366
15.38771 -2.8718615
15.38871 -2.8725026000000002
15.38971 -2.8730592
15.39071 -2.8735386000000003
15.39171 -2.8739532000000003
15.39271 -2.8743144000000003
15.39371 -2.8746272
15.39471 -2.8748877
15.39571 -2.8750855
15.39671 -2.8752076
15.39771 -2.8752452
15.39871 -2.8751979
15.39971 -2.8750738
15.40071 -2.8748855
15.40171 -2.8746445
15.40271 -2.8743551999999997
15.40371 -2.8740134
15.40471 -2.8736077
15.40571 -2.8731255
15.40671 -2.8725582999999997
15.40771 -2.8719068
15.40871 -2.87118
15.40971 -2.8703917
15.41071 -2.8695535000000003
15.41171 -2.86867
15.41271 -2.8677367
15.41371 -2.8667411
15.41471 -2.8656695
15.41571 -2.8645134
15.41671 -2.8632725000000003
15.41771 -2.8619561
15.41871 -2.8605781
15.41971 -2.8591502
15.42071 -2.8576767
15.42171 -2.8561527
15.42271 -2.8545659
15.42371 -2.8529035
15.42471 -2.8511574
15.42571 -2.8493296
15.42671 -2.8474303
15.42771 -2.8454740999999997
15.42871 -2.8434729
15.42971 -2.8414303
15.43071 -2.8393399
15.43171 -2.8371876
15.43271 -2.8349591
15.43371 -2.8326454
15.43471 -2.8302474
15.43571 -2.8277759
15.43671 -2.8252462
15.43771 -2.8226709
15.43871 -2.8200544
15.43971 -2.817391
15.44071 -2.8146675
15.44171 -2.8118695999999996
15.44271 -2.8089892
15.44371 -2.8060282
15.44471 -2.8029976000000003
15.44571 -2.7999133
15.44671 -2.7967869999999997
15.44771 -2.7936218
15.44871 -2.7904099
15.44971 -2.7871365
15.45071 -2.7837863
15.45171 -2.780351
15.45271 -2.7768333
15.45371 -2.7732458
15.45471 -2.7696056000000002
15.45571 -2.7659267
15.45671 -2.762213
15.45771 -2.7584573
15.45871 -2.7546447
15.45971 -2.7507592
15.46071 -2.7467918
15.46171 -2.7427444
15.46271 -2.7386289
15.46371 -2.7344612
15.46471 -2.7302539
15.46571 -2.72601
15.46671 -2.7217217
15.46771 -2.7173732999999998
15.46871 -2.7129494
15.46971 -2.7084418
15.47071 -2.7038541
15.47171 -2.6992001
15.47271 -2.694498
15.47371 -2.6897622
15.47471 -2.6849965
15.47571 -2.6801923
15.47671 -2.6753331
15.47771 -2.6704013
15.47871 -2.6653875
15.47971 -2.6602935000000003
15.48071 -2.6551325
15.48171 -2.6499221
15.48271 -2.6446761999999997
15.48371 -2.6393982
15.48471 -2.6340798
15.48571 -2.6287049
15.48671 -2.6232572
15.48771 -2.6177283
15.48871 -2.6121218
15.48971 -2.6064521
15.49071 -2.6007378
15.49171 -2.5949933
15.49271 -2.5892217
15.49371 -2.5834136
15.49471 -2.5775511
15.49571 -2.5716163
15.49671 -2.5655996
15.49771 -2.5595035
15.49871 -2.5533421
15.49971 -2.5471345
15.50071 -2.5408955
15.50171 -2.5346298
15.50271 -2.528329
15.50371 -2.5219763
15.50471 -2.5155543999999996
15.50571 -2.5090540000000003
15.50671 -2.5024783
15.50771 -2.4958415
15.50871 -2.4891626000000002
15.50971 -2.4824566999999997
15.51071 -2.4757273
15.51171 -2.468965
15.51271 -2.4621511
15.51371 -2.4552673
15.51471 -2.4483033
15.51571 -2.4412619
15.51671 -2.4341578
15.51771 -2.4270110000000003
15.51871 -2.4198374
15.51971 -2.4126416
15.52071 -2.4054149000000002
15.52171 -2.3981394
15.52271 -2.3907971
15.52371 -2.3833773999999996
15.52471 -2.3758831000000002
15.52571 -2.3683284999999996
15.52671 -2.3607336
15.52771 -2.3531143
15.52871 -2.3454748000000003
15.52971 -2.3378067
15.53071 -2.3300918
15.53171 -2.3223113
15.53271 -2.3144543
15.53371 -2.3065235
15.53471 -2.2985334
15.53571 -2.2905041
15.53671 -2.282452
15.53771 -2.2743821
15.53871 -2.2662858
15.53971 -2.2581444999999998
15.54071 -2.2499388
15.54171 -2.2416569
15.54271 -2.2333005
15.54371 -2.2248838
15.54471 -2.216427
15.54571 -2.2079471
15.54671 -2.1994501
15.54771 -2.1909281999999997
15.54871 -2.1823635
15.54971 -2.1737371
15.55071 -2.1650374
15.55171 -2.156266
15.55271 -2.1474373
15.55371 -2.1385713
15.55471 -2.1296850999999997
15.55571 -2.1207849000000003
15.55671 -2.1118626000000003
15.55771 -2.1028999
15.55871 -2.0938767
15.55971 -2.0847799
15.56071 -2.0756099
15.56171 -2.0663802
15.56271 -2.0571110999999997
15.56371 -2.0478208
15.56471 -2.0385166999999997
15.56571 -2.0291921
15.56671 -2.0198302000000004
15.56771 -2.0104113999999997
15.56871 -2.0009231
15.56971 -1.9913657000000002
15.57071 -1.9817524
15.57171 -1.9721033
15.57271 -1.9624362
15.57371 -1.9527584
15.57471 -1.9430631999999999
15.57571 -1.9333329
15.57671 -1.9235469
15.57771 -1.9136912999999998
15.57871 -1.9037651
15.57971 -1.8937808999999999
15.58071 -1.8837593
15.58171 -1.8737191
15.58271 -1.8636689000000002
15.58371 -1.8536031000000002
15.58471 -1.8435054
15.58571 -1.8333553999999999
15.58671 -1.8231394
15.58771 -1.8128557
15.58871 -1.8025164
15.58971 -1.7921411000000003
15.59071 -1.781748
15.59171 -1.7713461
15.59271 -1.7609306000000002
15.59371 -1.7504849999999998
15.59471 -1.7399896000000001
15.59571 -1.7294297
15.59671 -1.7188039
15.59771 -1.7081236
15.59871 -1.6974092
15.59971 -1.6866796
15.60071 -1.6759448
15.60171 -1.6652005
15.60271 -1.6544303
15.60371 -1.6436135
15.60471 -1.6327346
15.60571 -1.6217897
15.60671 -1.6107889
15.60771 -1.599751
15.60871 -1.5886953
15.60971 -1.5776322999999999
15.61071 -1.5665589
15.61171 -1.5554605000000001
15.61271 -1.5443175999999998
15.61371 -1.5331155
15.61471 -1.5218509
15.61571 -1.5105344
15.61671 -1.4991851999999999
15.61771 -1.4878231
15.61871 -1.476459
15.61971 -1.4650900999999998
15.62071 -1.4537012
15.62171 -1.4422719000000002
15.62271 -1.4307855
15.62371 -1.4192367
15.62471 -1.4076343
15.62571 -1.3959967
15.62671 -1.3843437
15.62771 -1.3726874
15.62871 -1.361027
15.62971 -1.3493488999999999
15.63071 -1.3376337
15.63171 -1.325865
15.63271 -1.3140375
15.63371 -1.302159
15.63471 -1.2902475
15.63571 -1.2783223
15.63671 -1.2663956
15.63771 -1.2544667
15.63871 -1.2425225
15.63971 -1.2305435999999998
15.64071 -1.2185134
15.64171 -1.2064259000000002
15.64271 -1.194289
15.64371 -1.1821204
15.64471 -1.1699403000000002
15.64571 -1.1577619000000001
15.64671 -1.1455859000000002
15.64771 -1.1333995
15.64871 -1.1211834
15.64971 -1.1089195
15.65071 -1.0966000999999999
15.65171 -1.0842305
15.65271 -1.071827
15.65371 -1.0594093
15.65471 -1.0469912
15.65571 -1.0345745
15.65671 -1.0221489
15.65771 -1.0096966
15.65871 -0.99720135
15.65971 -0.98465588
15.66071 -0.97206607
15.66171 -0.95944824
15.66271 -0.94682155
15.66371 -0.93419952
15.66471 -0.92158355
15.66571 -0.90896217
15.66671 -0.8963159300000001
15.66771 -0.88362629
15.66871 -0.8708841199999999
15.66971 -0.85809333
15.67071 -0.84526958
15.67171 -0.83243307
15.67271 -0.81959944
15.67371 -0.80677336
15.67471 -0.79394681
15.67571 -0.78110332
15.67671 -0.7682261499999999
15.67771 -0.75530624
15.67871 -0.74234656
15.67971 -0.7293607599999999
15.68071 -0.71636657
15.68171 -0.70337746
15.68271 -0.69039622
15.68371 -0.67741321
15.68471 -0.66441083
15.68571 -0.65137153
15.68671 -0.63828593
15.68771 -0.62515745
15.68871 -0.61200117
15.68971 -0.59883734
15.69071 -0.58568274
15.69171 -0.57254336
15.69271 -0.5594123200000001
15.69371 -0.54627331
15.69471 -0.5331082699999999
15.69571 -0.51990557
15.69671 -0.5066650500000001
15.69771 -0.49339784
15.69871 -0.48012063000000005
15.69971 -0.46684765
15.70071 -0.45358404
15.70171 -0.44032349
15.70271 -0.42705145
15.70371 -0.41375216000000004
15.70471 -0.4004166
15.70571 -0.38704737
15.70671 -0.37365807
15.70771 -0.36026781999999996
15.70871 -0.34689289
15.70971 -0.33353956
15.71071 -0.32020150999999997
15.71171 -0.30686262000000003
15.71271 -0.29350419
15.71371 -0.28011312
15.71471 -0.26668755
15.71571 -0.25323716
15.71671 -0.23977837999999999
15.71771 -0.22632675
15.71871 -0.21288989
15.71971 -0.19946443
15.72071 -0.18603813
15.72171 -0.17259623000000002
15.72271 -0.15912885999999998
15.72371 -0.14563616
15.72471 -0.13212865000000001
15.72571 -0.11862254000000001
15.72671 -0.10513236000000001
15.72771 -0.091664272
15.72871 -0.078213081
15.72971 -0.064764381
15.73071 -0.051301095000000005
15.73171 -0.037811007
15.73271 -0.024292416
15.73371 -0.010754981
15.73471 0.0027845879
15.73571 0.016309532
15.73671 0.029810212000000003
15.73771 0.043287692999999995
15.73871 0.056752533
15.73971 0.070219312
15.74071 0.08369958999999999
15.74171 0.09719649699999999
15.74271 0.11070349000000002
15.74371 0.1242076
15.74471 0.1376959
15.74571 0.15116188
15.74671 0.16460868
15.74771 0.17804789
15.74871 0.19149407
15.74971 0.20495795
15.75071 0.21844112999999998
15.75171 0.23193487
15.75271 0.24542352
15.75371 0.25889091
15.75471 0.27232713
15.75571 0.28573226
15.75671 0.29911582999999997
15.75771 0.31249207
15.75871 0.32587324
15.75971 0.33926431
15.76071 0.35266082000000004
15.76171 0.36605154
15.76271 0.37942389
15.76371 0.39276998
15.76471 0.40609022
15.76571 0.41939276000000003
15.76671 0.43268963
15.76771 0.44599072999999995
15.76871 0.45929876999999997
15.76971 0.4726076
15.77071 0.48590456000000004
15.77171 0.49917590999999994
15.77271 0.5124128
15.77371 0.5256149
15.77471 0.53879032
15.77571 0.5519520499999999
15.77671 0.56511178
15.77771 0.5782748600000001
15.77871 0.59143808
15.77971 0.60459129
15.78071 0.61772196
15.78171 0.6308208200000001
15.78271 0.6438856500000001
15.78371 0.6569217399999999
15.78471 0.6699390199999999
15.78571 0.6829469
15.78671 0.69594956
15.78771 0.70894365
15.78871 0.72191991
15.78971 0.73486692
15.79071 0.74777654
15.79171 0.7606473300000001
15.79271 0.773485
15.79371 0.7863
15.79471 0.7991027100000001
15.79571 0.81189843
15.79671 0.82468539
15.79771 0.83745504
15.79871 0.85019628
15.79971 0.8628998000000001
15.80071 0.8755621499999999
15.80171 0.88818651
15.80271 0.9007810600000001
15.80371 0.9133545700000001
15.80471 0.9259124299999999
15.80571 0.9384539000000001
15.80671 0.9509723600000001
15.80771 0.96345842
15.80871 0.97590405
15.80971 0.98830611
15.81071 1.0006675
15.81171 1.0129958
15.81271 1.0252998
15.81371 1.0375851999999999
15.81471 1.0498519
15.81571 1.0620941
15.81671 1.0743027
15.81771 1.0864689
15.81871 1.0985879
15.81971 1.1106605
15.82071 1.1226921
15.82171 1.1346904999999998
15.82271 1.146661
15.82371 1.1586051
15.82471 1.1705188
15.82571 1.1823946
15.82671 1.1942248
15.82771 1.2060049
15.82871 1.2177354
15.82971 1.2294215000000002
15.83071 1.2410710999999999
15.83171 1.2526905
15.83271 1.2642824000000001
15.83371 1.2758441
15.83471 1.2873687
15.83571 1.2988476
15.83671 1.3102744
15.83771 1.3216468000000001
15.83871 1.3329674
15.83971 1.3442419
15.84071 1.3554765
15.84171 1.3666742
15.84271 1.3778343
15.84371 1.3889516
15.84471 1.4000191
15.84571 1.4110314000000002
15.84671 1.4219863
15.84771 1.4328867
15.84871 1.4437389
15.84971 1.4545496
15.85071 1.4653235
15.85171 1.4760602
15.85271 1.4867546
15.85371 1.4973984
15.85471 1.5079832
15.85571 1.5185039
15.85671 1.5289603
15.85771 1.5393572
15.85871 1.5497018
15.85971 1.5600001000000001
15.86071 1.5702546000000002
15.86171 1.5804633
15.86271 1.5906205
15.86371 1.6007191
15.86471 1.6107544000000003
15.86571 1.6207265
15.86671 1.6306393
15.86771 1.6404996
15.86871 1.6503128999999999
15.86971 1.6600812
15.87071 1.6698008
15.87171 1.6794637000000001
15.87271 1.6890599999999998
15.87371 1.6985828
15.87471 1.70803
15.87571 1.7174056
15.87671 1.7267181
15.87771 1.7359765
15.87871 1.7451866
15.87971 1.7543484000000003
15.88071 1.7634561
15.88171 1.7725011
15.88271 1.7814755000000002
15.88371 1.7903757999999999
15.88471 1.7992036
15.88571 1.8079657
15.88671 1.8166696999999998
15.88771 1.8253198000000002
15.88871 1.8339149999999997
15.88971 1.8424481
15.89071 1.8509094
15.89171 1.8592902000000002
15.89271 1.8675865999999999
15.89371 1.8758023
15.89471 1.8839465
15.89571 1.8920306000000002
15.89671 1.9000629000000002
15.89771 1.9080447
15.89871 1.9159699
15.89971 1.9238274999999998
15.90071 1.9316059
15.90171 1.9392981999999999
15.90271 1.9469051000000002
15.90371 1.9544331000000001
15.90471 1.9618923
15.90571 1.9692902
15.90671 1.9766283999999998
15.90771 1.9839015000000002
15.90871 1.9910989000000001
15.90971 1.9982103000000002
15.91071 2.0052304
15.91171 2.0121619
15.91271 2.0190144
15.91371 2.0258009
15.91471 2.0325314
15.91571 2.0392080999999997
15.91671 2.0458247999999997
15.91771 2.052368
15.91871 2.0588243
15.91971 2.0651843
15.92071 2.0714477
15.92171 2.0776223
15.92271 2.0837208
15.92371 2.0897539
15.92471 2.0957256
15.92571 2.1016304999999997
15.92671 2.1074571
15.92771 2.1131923
15.92871 2.1188285000000002
15.92971 2.1243669
15.93071 2.1298174
15.93171 2.1351939
15.93271 2.140508
15.93371 2.1457634999999997
15.93471 2.1509537
15.93571 2.1560647
15.93671 2.1610806
15.93771 2.1659914
15.93871 2.1707971
15.93971 2.1755071
15.94071 2.1801367
15.94171 2.1846992999999997
15.94271 2.1892002
15.94371 2.1936342
15.94471 2.1979883
15.94571 2.2022475
15.94671 2.2064015
15.94771 2.2104505
15.94871 2.2144046
15.94971 2.2182785
15.95071 2.2220856
15.95171 2.2258302
15.95271 2.2295061
15.95371 2.2330983
15.95471 2.2365896
15.95571 2.2399694
15.95671 2.2432377999999997
15.95771 2.2464056
15.95871 2.2494897
15.95971 2.2525052
15.96071 2.255458
15.96171 2.2583427
[truncated: 737,941 more chars]
