# Supplementary material for: 2D Synthetic dataset of numerical simulations of long-period seismicity in a volcanic edifice and related sensitivity kernels
Source: Data Brief. 2021 Jan 25;34:106673. doi: 10.1016/j.dib.2020.106673 (PMC7841316; doi:10.1016/j.dib.2020.106673)
Supplement: Supplementary Data S1 — Supplementary Raw Research Data. This is open data under the CC BY license http://creativecommons.org/licenses/by/4.0/ [file mmc1.zip › Dataset/OUTPUT_SEISMOGRAMS/9000_3000/disp_Z_hetero_14000_1946_ISO7e-1Hz.semd]

-1.714286 0.0
-1.713286 0.0
-1.712286 0.0
-1.711286 0.0
-1.710286 0.0
-1.709286 0.0
-1.708286 0.0
-1.707286 0.0
-1.706286 0.0
-1.705286 0.0
-1.704286 0.0
-1.703286 0.0
-1.702286 0.0
-1.701286 0.0
-1.700286 0.0
-1.699286 0.0
-1.698286 0.0
-1.697286 0.0
-1.696286 0.0
-1.695286 0.0
-1.694286 0.0
-1.693286 0.0
-1.692286 0.0
-1.691286 0.0
-1.690286 0.0
-1.689286 0.0
-1.688286 0.0
-1.687286 0.0
-1.686286 0.0
-1.685286 0.0
-1.684286 0.0
-1.683286 0.0
-1.682286 0.0
-1.681286 0.0
-1.680286 0.0
-1.679286 0.0
-1.678286 0.0
-1.677286 0.0
-1.676286 0.0
-1.675286 0.0
-1.674286 0.0
-1.673286 0.0
-1.672286 0.0
-1.671286 0.0
-1.670286 0.0
-1.669286 0.0
-1.668286 0.0
-1.667286 0.0
-1.666286 0.0
-1.665286 0.0
-1.664286 0.0
-1.663286 0.0
-1.662286 0.0
-1.661286 0.0
-1.660286 0.0
-1.659286 0.0
-1.658286 0.0
-1.657286 0.0
-1.656286 0.0
-1.655286 0.0
-1.654286 0.0
-1.653286 -1.1795177999999999e-36
-1.652286 -2.8342567000000002e-36
-1.651286 -4.9833654e-36
-1.650286 -7.7576926e-36
-1.649286 -1.1394721999999999e-35
-1.648286 -1.6280308e-35
-1.647286 -2.2666547e-35
-1.646286 -3.0880807e-35
-1.645286 -4.1265845e-35
-1.644286 -5.4175584e-35
-1.643286 -6.9970621e-35
-1.642286 -8.8925701e-35
-1.641286 -1.1120335999999998e-34
-1.640286 -1.367904e-34
-1.639286 -1.6544153999999997e-34
-1.638286 -1.9651544e-34
-1.637286 -2.288681e-34
-1.636286 -2.6068022e-34
-1.635286 -2.8928963e-34
-1.634286 -3.1103678e-34
-1.633286 -3.2109481e-34
-1.632286 -3.1333636e-34
-1.631286 -2.8024521999999997e-34
-1.630286 -2.1291007000000002e-34
-1.629286 -1.0113278999999999e-34
-1.628286 6.6301977e-35
-1.627286 3.0118965e-34
-1.626286 6.1519408e-34
-1.625286 1.0188686e-33
-1.624286 1.5203874e-33
-1.623286 2.1239293e-33
-1.622286 2.8277099e-33
-1.621286 3.6217492e-33
-1.620286 4.4853678999999996e-33
-1.619286 5.3845459e-33
-1.618286 6.2692885e-33
-1.617286 7.0712041e-33
-1.616286 7.701557700000001e-33
-1.615286 8.0501142e-33
-1.614286 7.985141200000001e-33
-1.613286 7.3549763e-33
-1.612286 5.9915848e-33
-1.611286 3.7165225e-33
-1.610286 3.4969371000000004e-34
-1.609286 -4.2788178e-33
-1.608286 -1.0313678e-32
-1.607286 -1.7856026e-32
-1.606286 -2.6942262e-32
-1.605286 -3.7520512e-32
-1.604286 -4.9425685e-32
-1.603286 -6.2354493e-32
-1.602286 -7.5842221e-32
-1.601286 -8.924342099999999e-32
-1.600286 -1.0171914000000001e-31
-1.599286 -1.1223367000000001e-31
-1.598286 -1.1956374e-31
-1.597286 -1.2232365e-31
-1.596286 -1.1900896999999999e-31
-1.595286 -1.080615e-31
-1.594286 -8.795722800000001e-32
-1.593286 -5.7317917e-32
-1.592286 -1.5045272e-32
-1.591286 3.9524917999999997e-32
-1.590286 1.0645369000000001e-31
-1.589286 1.8502233000000001e-31
-1.588286 2.7355851e-31
-1.587286 3.692778e-31
-1.586286 4.681560199999999e-31
-1.585286 5.6484983000000005e-31
-1.584286 6.5268479e-31
-1.583286 7.2373013e-31
-1.582286 7.6897924e-31
-1.581286 7.7865319e-31
-1.580286 7.4263979e-31
-1.579286 6.5107539e-31
-1.578286 4.9506933e-31
-1.577286 2.6755928e-31
-1.576286 -3.5723351e-32
-1.575286 -4.1521495e-31
-1.574286 -8.6645777e-31
-1.573286 -1.3790791e-30
-1.572286 -1.9358915e-30
-1.571286 -2.5122045e-30
-1.570286 -3.0754497e-30
-1.569286 -3.5852246e-30
-1.568286 -3.9938611e-30
-1.567286 -4.2476156e-30
-1.566286 -4.288564e-30
-1.565286 -4.057252e-30
-1.564286 -3.4961274000000004e-30
-1.563286 -2.553723e-30
-1.562286 -1.1895107e-30
-1.561286 6.2071847e-31
-1.560286 2.8791601000000002e-30
-1.559286 5.560276400000001e-30
-1.558286 8.6054062e-30
-1.557286 1.1918123e-29
-1.556286 1.5360818000000002e-29
-1.555286 1.8753015e-29
-1.554286 2.1871936999999999e-29
-1.553286 2.4455817e-29
-1.552286 2.6210416e-29
-1.551286 2.6819075000000004e-29
-1.550286 2.5956519e-29
-1.549286 2.3306454e-29
-1.548286 1.8582719999999998e-29
-1.547286 1.1553613e-29
-1.546286 2.0685180000000002e-30
-1.545286 -9.914113500000001e-30
-1.544286 -2.4298865000000003e-29
-1.543286 -4.0827195e-29
-1.542286 -5.9054951e-29
-1.541286 -7.8335672e-29
-1.540286 -9.781191599999999e-29
-1.539286 -1.1641689e-28
-1.538286 -1.3288841e-28
-1.537286 -1.4579716e-28
-1.536286 -1.5359046000000001e-28
-1.535286 -1.5465255e-28
-1.534286 -1.4738113e-28
-1.533286 -1.3027949e-28
-1.532286 -1.0206207e-28
-1.531286 -6.177030499999999e-29
-1.530286 -8.894600199999999e-30
-1.529286 5.6503296e-29
-1.528286 1.3367389e-28
-1.527286 2.2107714e-28
-1.526286 3.1630142000000004e-28
-1.525286 4.1601268e-28
-1.524286 5.159421100000001e-28
-1.523286 6.1092063e-28
-1.522286 6.9496648e-28
-1.521286 7.614312200000001e-28
-1.520286 8.0320773e-28
-1.519286 8.129993500000001e-28
-1.518286 7.836483299999999e-28
-1.517286 7.085166800000001e-28
-1.516286 5.8190939e-28
-1.515286 3.9952559e-28
-1.514286 1.5892065e-28
-1.513286 -1.4004276e-28
-1.512286 -4.9477765e-28
-1.511286 -8.996161e-28
-1.510286 -1.3455394e-27
-1.509286 -1.8200213e-27
-1.508286 -2.3070096e-27
-1.507286 -2.7870665e-27
-1.506286 -3.2376847e-27
-1.505286 -3.6337911000000004e-27
-1.504286 -3.9484372e-27
-1.503286 -4.1536772e-27
-1.502286 -4.2216111000000004e-27
-1.501286 -4.1255746e-27
-1.500286 -3.8414349e-27
-1.499286 -3.3489581e-27
-1.498286 -2.6331850000000002e-27
-1.497286 -1.6857686000000002e-27
-1.496286 -5.062042e-28
-1.495286 8.9710689e-28
-1.494286 2.5060215e-27
-1.493286 4.2921055e-27
-1.492286 6.2164161999999994e-27
-1.491286 8.2296593e-27
-1.490286 1.0272736000000001e-26
-1.489286 1.2277695e-26
-1.488286 1.4169079e-26
-1.487286 1.5865628e-26
-1.486286 1.7282317e-26
-1.485286 1.8332639e-26
-1.484286 1.893109e-26
-1.483286 1.8995743e-26
-1.482286 1.8450847e-26
-1.481286 1.7229362e-26
-1.480286 1.5275332000000002e-26
-1.479286 1.2546043e-26
-1.478286 9.0139191e-27
-1.477286 4.6681117e-27
-1.476286 -4.842138799999999e-28
-1.475286 -6.416867e-27
-1.474286 -1.3083858e-26
-1.473286 -2.0418786e-26
-1.472286 -2.8334289000000005e-26
-1.471286 -3.6721478e-26
-1.470286 -4.5449236e-26
-1.469286 -5.4363297e-26
-1.468286 -6.3285056e-26
-1.467286 -7.201006799999999e-26
-1.466286 -8.0306252e-26
-1.465286 -8.7911961e-26
-1.464286 -9.453398200000001e-26
-1.463286 -9.9845822e-26
-1.462286 -1.0348656e-25
-1.461286 -1.0506066e-25
-1.460286 -1.0413933e-25
-1.459286 -1.0026385e-25
-1.458286 -9.2951513e-26
-1.457286 -8.170473699999999e-26
-1.456286 -6.6023907e-26
-1.455286 -4.5424314e-26
-1.454286 -1.9457513000000002e-26
-1.453286 1.2262590000000001e-26
-1.452286 5.0029285e-26
-1.451286 9.4008377e-26
-1.450286 1.4420007e-25
-1.449286 2.0039838e-25
-1.448286 2.6214949999999997e-25
-1.447286 3.2871067000000003e-25
-1.446286 3.9901197000000003e-25
-1.445286 4.7162273e-25
-1.444286 5.4472587e-25
-1.443286 6.1610249e-25
-1.442286 6.8312943e-25
-1.441286 7.4279274e-25
-1.440286 7.9171937e-25
-1.439286 8.2622941999999995e-25
-1.438286 8.4241023e-25
-1.437286 8.3621351e-25
-1.436286 8.035758599999999e-25
-1.435286 7.405612e-25
-1.434286 6.4352388e-25
-1.433286 5.0928995e-25
-1.432286 3.3535082e-25
-1.431286 1.2006589e-25
-1.430286 -1.3713335e-25
-1.429286 -4.3554455e-25
-1.428286 -7.730095e-25
-1.427286 -1.1457512e-24
-1.426286 -1.5482432e-24
-1.425286 -1.9731186e-24
-1.424286 -2.4111293e-24
-1.423286 -2.8511624000000003e-24
-1.422286 -3.2803221999999997e-24
-1.421286 -3.6840806e-24
-1.420286 -4.0465048e-24
-1.419286 -4.3505590000000004e-24
-1.418286 -4.5784815e-24
-1.417286 -4.7122363e-24
-1.416286 -4.7340282000000004e-24
-1.415286 -4.6268788e-24
-1.414286 -4.3752451e-24
-1.413286 -3.9656716e-24
-1.412286 -3.3874593e-24
-1.411286 -2.633328e-24
-1.410286 -1.7000563e-24
-1.409286 -5.890760600000001e-25
-1.408286 6.9300167e-25
-1.407286 2.1339502999999997e-24
-1.406286 3.715603e-24
-1.405286 5.4136609e-24
-1.404286 7.1976501e-24
-1.403286 9.031047300000001e-24
-1.402286 1.0871581e-23
-1.401286 1.267172e-23
-1.400286 1.4379361999999998e-23
-1.399286 1.5938694e-23
-1.398286 1.7291265e-23
-1.397286 1.8377216e-23
-1.396286 1.9136681e-23
-1.395286 1.9511323e-23
-1.394286 1.9445994e-23
-1.393286 1.8890474e-23
-1.392286 1.7801261e-23
-1.391286 1.6143386e-23
-1.390286 1.3892181e-23
-1.389286 1.1034982e-23
-1.388286 7.5727183e-24
-1.387286 3.5213155e-24
-1.386286 -1.0871182e-24
-1.385286 -6.2033692e-24
-1.384286 -1.1760526e-23
-1.383286 -1.7673748e-23
-1.382286 -2.3840456e-23
-1.381286 -3.0140955000000004e-23
-1.380286 -3.6439566e-23
-1.379286 -4.2586247000000003e-23
-1.378286 -4.8418758999999996e-23
-1.377286 -5.376534299999999e-23
-1.376286 -5.8447952e-23
-1.375286 -6.2285962e-23
-1.374286 -6.5100362e-23
-1.373286 -6.6718355e-23
-1.372286 -6.6978294e-23
-1.371286 -6.5734887e-23
-1.370286 -6.2864498e-23
-1.369286 -5.8270512e-23
-1.368286 -5.1888499000000004e-23
-1.367286 -4.369113e-23
-1.366286 -3.3692580000000003e-23
-1.365286 -2.1952283e-23
-1.364286 -8.5778578e-24
-1.363286 6.2730225e-24
-1.362286 2.2391942999999998e-23
-1.361286 3.9520433e-23
-1.360286 5.7352121e-23
-1.359286 7.5536508e-23
-1.358286 9.3684362e-23
-1.357286 1.1137479000000001e-22
-1.356286 1.2816390999999998e-22
-1.355286 1.4359502000000002e-22
-1.354286 1.5721008e-22
-1.353286 1.6856234e-22
-1.352286 1.7722967e-22
-1.351286 1.8282835999999999e-22
-1.350286 1.8502687e-22
-1.349286 1.8355917999999998e-22
-1.348286 1.7823695e-22
-1.347286 1.6896044000000002e-22
-1.346286 1.5572713e-22
-1.345286 1.3863799e-22
-1.344286 1.1790065e-22
-1.343286 9.382918700000001e-23
-1.342286 6.6840234e-23
-1.341286 3.7445156e-23
-1.340286 6.2382812e-24
-1.339286 -2.6118755999999997e-23
-1.338286 -5.891630799999999e-23
-1.337286 -9.1419286e-23
-1.336286 -1.2289231e-22
-1.335286 -1.5262691e-22
-1.334286 -1.7996965999999998e-22
-1.333286 -2.0435039e-22
-1.332286 -2.2530938e-22
-1.331286 -2.4252215e-22
-1.330286 -2.5582091e-22
-1.329286 -2.6521128999999997e-22
-1.328286 -2.7088326e-22
-1.327286 -2.7321525e-22
-1.326286 -2.7277069e-22
-1.325286 -2.7028617e-22
-1.324286 -2.6665096e-22
-1.323286 -2.6287783999999997e-22
-1.322286 -2.6006533e-22
-1.321286 -2.5935216e-22
-1.320286 -2.6186447e-22
-1.319286 -2.6865757e-22
-1.318286 -2.8065342e-22
-1.317286 -2.9857594e-22
-1.316286 -3.2288633000000003e-22
-1.315286 -3.5372058e-22
-1.314286 -3.9083175e-22
-1.313286 -4.3353973e-22
-1.312286 -4.8069074e-22
-1.311286 -5.3062918e-22
-1.310286 -5.8118412e-22
-1.309286 -6.2967193e-22
-1.308286 -6.7291752e-22
-1.307286 -7.072945799999999e-22
-1.306286 -7.2878607e-22
-1.305286 -7.330652500000001e-22
-1.304286 -7.1559608e-22
-1.303286 -6.7175324e-22
-1.302286 -5.9695949e-22
-1.301286 -4.8683841e-22
-1.300286 -3.3738027e-22
-1.299286 -1.4511699e-22
-1.298286 9.2696166e-23
-1.297286 3.7789766e-22
-1.296286 7.112387300000001e-22
-1.295286 1.0922103e-21
-1.294286 1.5188813e-21
-1.293286 1.987755e-21
-1.292286 2.4936479e-21
-1.291286 3.0295959999999996e-21
-1.290286 3.586794e-21
-1.289286 4.1545729e-21
-1.288286 4.7204184e-21
-1.287286 5.2700377e-21
-1.286286 5.787475499999999e-21
-1.285286 6.2552826e-21
-1.284286 6.6547448e-21
-1.283286 6.9661631e-21
-1.282286 7.169195e-21
-1.281286 7.2432558e-21
-1.280286 7.1679695e-21
-1.279286 6.923676899999999e-21
-1.278286 6.4919901e-21
-1.277286 5.8563853000000005e-21
-1.276286 5.0028293e-21
-1.275286 3.9204285e-21
-1.274286 2.6020872e-21
-1.273286 1.0451612e-21
-1.272286 -7.4790908e-22
-1.271286 -2.7690024e-21
-1.270286 -5.0037775e-21
-1.269286 -7.4312117e-21
-1.268286 -1.0023233e-20
-1.267286 -1.2744475e-20
-1.266286 -1.5552168e-20
-1.265286 -1.839619e-20
-1.264286 -2.1219288000000003e-20
-1.263286 -2.3957501000000002e-20
-1.262286 -2.654078e-20
-1.261286 -2.8893823999999996e-20
-1.260286 -3.0937148e-20
-1.259286 -3.2588341e-20
-1.258286 -3.3763564999999996e-20
-1.257286 -3.4379247e-20
-1.256286 -3.4353956e-20
-1.255286 -3.3610432e-20
-1.254286 -3.2077767999999996e-20
-1.253286 -2.9693661e-20
-1.252286 -2.6406741e-20
-1.251286 -2.2178891e-20
-1.250286 -1.6987529e-20
-1.249286 -1.0827789000000001e-20
-1.248286 -3.7145589e-21
-1.247286 4.3157129e-21
-1.246286 1.3203474e-20
-1.245286 2.2864854000000002e-20
-1.244286 3.3190832e-20
-1.243286 4.4046832e-20
-1.242286 5.5272841e-20
-1.241286 6.668397e-20
-1.240286 7.8071653e-20
-1.239286 8.9205371e-20
-1.238286 9.983497499999999e-20
-1.237286 1.0969364e-19
-1.236286 1.185014e-19
-1.235286 1.2596924e-19
-1.234286 1.3180377e-19
-1.233286 1.3571244e-19
-1.232286 1.3740917e-19
-1.231286 1.3662043e-19
-1.230286 1.3309164e-19
-1.229286 1.2659387e-19
-1.228286 1.1693063e-19
-1.227286 1.0394480999999999e-19
-1.226286 8.7525483e-20
-1.225286 6.7614614e-20
-1.224286 4.4213415e-20
-1.223286 1.7388235e-20
-1.222286 -1.272406e-20
-1.221286 -4.5911543e-20
-1.220286 -8.1883535e-20
-1.219286 -1.2026795e-19
-1.218286 -1.6060992999999999e-19
-1.217286 -2.0237174000000002e-19
-1.216286 -2.4493424e-19
-1.215286 -2.876e-19
-1.214286 -3.2959819e-19
-1.213286 -3.7009127e-19
-1.212286 -4.0818353999999997e-19
-1.211286 -4.4293199e-19
-1.210286 -4.733587499999999e-19
-1.209286 -4.984656999999999e-19
-1.208286 -5.1725098e-19
-1.207286 -5.2872718e-19
-1.206286 -5.319410699999999e-19
-1.205286 -5.2599494e-19
-1.204286 -5.1006873e-19
-1.203286 -4.834430799999999e-19
-1.202286 -4.455226700000001e-19
-1.201286 -3.9585964e-19
-1.200286 -3.341762e-19
-1.199286 -2.603864e-19
-1.198286 -1.7461617e-19
-1.197286 -7.722123300000001e-20
-1.196286 3.1197847999999995e-20
-1.195286 1.4978383e-19
-1.194286 2.7741491e-19
-1.193286 4.1270129e-19
-1.192286 5.5398652e-19
-1.191286 6.9935439e-19
-1.190286 8.4664084e-19
-1.189286 9.9345264e-19
-1.188286 1.1371915000000001e-18
-1.187286 1.2750842e-18
-1.186286 1.4042189e-18
-1.185286 1.5215871e-18
-1.184286 1.6241306999999999e-18
-1.183286 1.7087942e-18
-1.182286 1.772581e-18
-1.181286 1.8126128e-18
-1.180286 1.8261922e-18
-1.179286 1.8108653e-18
-1.178286 1.7644868e-18
-1.177286 1.6852822999999998e-18
-1.176286 1.5719096000000001e-18
-1.175286 1.423516e-18
-1.174286 1.2397912e-18
-1.173286 1.0210138e-18
-1.172286 7.6809043e-19
-1.171286 4.8258618e-19
-1.170286 1.6674536e-19
-1.169286 -1.7649873e-19
-1.168286 -5.4352616e-19
-1.167286 -9.3004488e-19
-1.166286 -1.331119e-18
-1.165286 -1.7412098999999997e-18
-1.164286 -2.1542313e-18
-1.163286 -2.563619e-18
-1.162286 -2.9624123e-18
-1.161286 -3.3433493000000002e-18
-1.160286 -3.6989733e-18
-1.159286 -4.0217508000000004e-18
-1.158286 -4.3041975e-18
-1.157286 -4.5390134e-18
-1.156286 -4.7192221e-18
-1.155286 -4.8383141000000004e-18
-1.154286 -4.8903918999999994e-18
-1.153286 -4.8703125e-18
-1.152286 -4.7738259999999996e-18
-1.151286 -4.597708e-18
-1.150286 -4.33988e-18
-1.149286 -3.9995197e-18
-1.148286 -3.5771526e-18
-1.147286 -3.0747273e-18
-1.146286 -2.495668e-18
-1.145286 -1.8449049e-18
-1.144286 -1.1288769999999999e-18
-1.143286 -3.5550886e-19
-1.142286 4.658415800000001e-19
-1.141286 1.3244657e-18
-1.140286 2.2084163e-18
-1.139286 3.1046505e-18
-1.138286 3.9991992e-18
-1.137286 4.8773670999999995e-18
-1.136286 5.7239561e-18
-1.135286 6.5235114e-18
-1.134286 7.2605882e-18
-1.133286 7.920030799999999e-18
-1.132286 8.4872653e-18
-1.131286 8.948595000000001e-18
-1.130286 9.2914975e-18
-1.129286 9.504913999999999e-18
-1.128286 9.5795296e-18
-1.127286 9.5080314e-18
-1.126286 9.285346e-18
-1.125286 8.908843799999999e-18
-1.124286 8.378509800000001e-18
-1.123286 7.697072e-18
-1.122286 6.8700827e-18
-1.121286 5.9059519999999996e-18
-1.120286 4.8159273e-18
-1.119286 3.614017e-18
-1.118286 2.3168583999999998e-18
-1.117286 9.4352785e-19
-1.116286 -4.847049e-19
-1.115286 -1.9446756e-18
-1.114286 -3.4116761000000003e-18
-1.113286 -4.8598502e-18
-1.112286 -6.2626329e-18
-1.111286 -7.5932195e-18
-1.110286 -8.8250685e-18
-1.109286 -9.9324171e-18
-1.108286 -1.0890811000000001e-17
-1.107286 -1.1677632e-17
-1.106286 -1.2272615e-17
-1.105286 -1.2658354000000001e-17
-1.104286 -1.2820763e-17
-1.103286 -1.2749509e-17
-1.102286 -1.2438392000000001e-17
-1.101286 -1.1885657000000001e-17
-1.100286 -1.1094251e-17
-1.099286 -1.0071987e-17
-1.098286 -8.8316381e-18
-1.097286 -7.3909292e-18
-1.096286 -5.7724418e-18
-1.095286 -4.0034146e-18
-1.094286 -2.1154449e-18
-1.093286 -1.4408892e-19
-1.092286 1.8716369999999998e-18
-1.091286 3.8898514e-18
-1.090286 5.8664935000000004e-18
-1.089286 7.7560907e-18
-1.088286 9.512602900000001e-18
-1.087286 1.1090323000000001e-17
-1.086286 1.2444836999999999e-17
-1.085286 1.3533998e-17
-1.084286 1.4318945e-17
-1.083286 1.4765089e-17
-1.082286 1.4843101000000002e-17
-1.081286 1.4529846e-17
-1.080286 1.3809254e-17
-1.079286 1.2673107999999998e-17
-1.078286 1.1121717e-17
-1.077286 9.1644736e-18
-1.076286 6.820245e-18
-1.075286 4.1176078e-18
-1.074286 1.0948983e-18
-1.073286 -2.1999431e-18
-1.072286 -5.7097273e-18
-1.071286 -9.3685972e-18
-1.070286 -1.3102817e-17
-1.069286 -1.6831793e-17
-1.068286 -2.046929e-17
-1.067286 -2.3924865e-17
-1.066286 -2.7105473000000003e-17
-1.065286 -2.9917238e-17
-1.064286 -3.2267377e-17
-1.063286 -3.4066206e-17
-1.062286 -3.5229229000000003e-17
-1.061286 -3.5679274999999996e-17
-1.060286 -3.5348589000000004e-17
-1.059286 -3.4180907e-17
-1.058286 -3.2133405e-17
-1.057286 -2.9178509e-17
-1.056286 -2.5305507000000003e-17
-1.055286 -2.0521925999999998e-17
-1.054286 -1.4854619e-17
-1.053286 -8.3505369e-18
-1.052286 -1.0771266e-18
-1.051286 6.8776436e-18
-1.050286 1.5405683e-17
-1.049286 2.43796e-17
-1.048286 3.3653965e-17
-1.047286 4.3067014e-17
-1.046286 5.244278e-17
-1.045286 6.159364199999999e-17
-1.044286 7.0323251e-17
-1.043286 7.842982299999999e-17
-1.042286 8.5709731e-17
-1.041286 9.196135000000001e-17
-1.040286 9.6989098e-17
-1.039286 1.0060762000000001e-16
-1.038286 1.0264601e-16
-1.037286 1.0295201000000001e-16
-1.036286 1.0139610999999999e-16
-1.035286 9.7875484e-17
-1.034286 9.2317616e-17
-1.033286 8.4683572e-17
-1.032286 7.497085299999999e-17
-1.031286 6.3215727e-17
-1.030286 4.9494946e-17
-1.029286 3.3926823e-17
-1.028286 1.6671598e-17
-1.027286 -2.0689924999999997e-18
-1.026286 -2.2052917e-17
-1.025286 -4.2999893e-17
-1.024286 -6.459428099999999e-17
-1.023286 -8.6488774e-17
-1.022286 -1.0830895e-16
-1.021286 -1.2965856e-16
-1.020286 -1.5012554e-16
-1.019286 -1.6928872e-16
-1.018286 -1.8672503999999998e-16
-1.017286 -2.0201728e-16
-1.016286 -2.1476206e-16
-1.015286 -2.2457815e-16
-1.014286 -2.311148e-16
-1.013286 -2.3405996e-16
-1.012286 -2.331483e-16
-1.011286 -2.2816878e-16
-1.010286 -2.1897169e-16
-1.009286 -2.0547491e-16
-1.008286 -1.8766927e-16
-1.007286 -1.6562285e-16
-1.006286 -1.3948409e-16
-1.005286 -1.0948355999999999e-16
-1.004286 -7.5934338e-17
-1.003286 -3.9230806e-17
-1.002286 1.5404786e-19
-1.001286 4.1673018e-17
-1.000286 8.4710615e-17
-0.9992857 1.2859061e-16
-0.9982857 1.7258506999999999e-16
-0.9972857 2.1592484999999998e-16
-0.9962857 2.5781135e-16
-0.9952857 2.9742948000000003e-16
-0.9942857 3.3396143e-16
-0.9932857 3.666014e-16
-0.9922857 3.9457064999999995e-16
-0.9912857 4.1713287e-16
-0.9902857 4.3360957000000004e-16
-0.9892857 4.4339511e-16
-0.9882857 4.4597112e-16
-0.9872857 4.4092019e-16
-0.9862857 4.2793807999999996e-16
-0.9852857 4.068449e-16
-0.9842857 3.7759418000000002e-16
-0.9832857 3.4028035e-16
-0.9822857 2.9514383e-16
-0.9812857 2.4257392e-16
-0.9802857 1.8310908e-16
-0.9792857 1.1743476e-16
-0.9782857 4.6378471e-17
-0.9772857 -2.909782e-17
-0.9762857 -1.0790791e-16
-0.9752857 -1.8885431e-16
-0.9742857 -2.7064349e-16
-0.9732857 -3.5190373e-16
-0.9722857 -4.3120487e-16
-0.9712857 -5.0708012e-16
-0.9702857 -5.7804936e-16
-0.9692857 -6.4264386e-16
-0.9682857 -6.994316699999999e-16
-0.9672857 -7.470439300000001e-16
-0.9662857 -7.8420105e-16
-0.9652857 -8.097386800000001e-16
-0.9642857 -8.2263286e-16
-0.9632857 -8.2202413e-16
-0.9622857 -8.0723977e-16
-0.9612857 -7.778142299999999e-16
-0.9602857 -7.3350663e-16
-0.9592857 -6.743156900000001e-16
-0.9582857 -6.0049127e-16
-0.9572857 -5.1254195e-16
-0.9562857 -4.1123887999999996e-16
-0.9552857 -2.976153e-16
-0.9542857 -1.7296165e-16
-0.9532857 -3.8815977999999996e-17
-0.9522857 1.0305013e-16
-0.9512857 2.5065037e-16
-0.9502857 4.0180698999999997e-16
-0.9492857 5.541784999999999e-16
-0.9482857 7.0529141e-16
-0.9472857 8.5257572e-16
-0.9462857 9.934038e-16
-0.9452857 1.125132e-15
-0.9442857 1.2451444e-15
-0.9432857 1.3508984e-15
-0.9422857 1.4399705999999999e-15
-0.9412857 1.5101032e-15
-0.9402857 1.5592497999999999e-15
-0.9392857 1.5856187e-15
-0.9382857 1.5877148e-15
-0.9372857 1.5643775e-15
-0.9362857 1.5148150000000001e-15
-0.9352857 1.4386329000000001e-15
-0.9342857 1.3358577e-15
-0.9332857 1.2069548e-15
-0.9322857 1.0528375e-15
-0.9312857 8.748707199999999e-16
-0.9302857 6.7486606e-16
-0.9292857 4.5506895e-16
-0.9282857 2.1813808999999998e-16
-0.9272857 -3.2883234e-17
-0.9262857 -2.9460356e-16
-0.9252857 -5.63327e-16
-0.9242857 -8.351036799999999e-16
-0.9232857 -1.1057867e-15
-0.9222857 -1.3710943e-15
-0.9212857 -1.6266763000000001e-15
-0.9202857 -1.8681846000000003e-15
-0.9192857 -2.0913454e-15
-0.9182857 -2.2920326e-15
-0.9172857 -2.4663416e-15
-0.9162857 -2.6106611e-15
-0.9152857 -2.7217422e-15
-0.9142857 -2.7967638e-15
-0.9132857 -2.8333923999999996e-15
-0.9122857 -2.8298347999999996e-15
-0.9112857 -2.7848849000000003e-15
-0.9102857 -2.6979597000000002e-15
-0.9092857 -2.5691273999999997e-15
-0.9082857 -2.3991237e-15
-0.9072857 -2.189359e-15
-0.9062857 -1.9419125e-15
-0.9052857 -1.6595159e-15
-0.9042857 -1.3455248e-15
-0.9032857 -1.0038795e-15
-0.9022857 -6.3905397e-16
-0.9012857 -2.5599476000000002e-16
-0.9002857 1.3994999999999999e-16
-0.8992857 5.4310992e-16
-0.8982857 9.4757965e-16
-0.8972857 1.3473123e-15
-0.8962857 1.7362174999999999e-15
-0.8952857 2.108263e-15
-0.8942857 2.4575773999999997e-15
-0.8932857 2.7785525999999997e-15
-0.8922857 3.0659443000000003e-15
-0.8912857 3.3149683e-15
-0.8902857 3.5213911999999996e-15
-0.8892857 3.6816138e-15
-0.8882857 3.7927442e-15
-0.8872857 3.8526602e-15
-0.8862857 3.8600605000000006e-15
-0.8852857 3.8145004e-15
-0.8842857 3.7164143e-15
-0.8832857 3.5671221e-15
-0.8822857 3.3688191e-15
-0.8812857 3.12455e-15
-0.8802857 2.8381672000000002e-15
-0.8792857 2.5142720999999998e-15
-0.8782857 2.1581417e-15
-0.8772857 1.7756413e-15
-0.8762857 1.3731234999999999e-15
-0.8752857 9.573168900000001e-16
-0.8742857 5.3520447e-16
-0.8732857 1.1389518e-16
-0.8722857 -2.9950963000000003e-16
-0.8712857 -6.9805218e-16
-0.8702857 -1.0750541e-15
-0.8692857 -1.4242497e-15
-0.8682857 -1.7399137e-15
-0.8672857 -2.0169808e-15
-0.8662857 -2.2511545e-15
-0.8652857 -2.4390032000000002e-15
-0.8642857 -2.5780411e-15
-0.8632857 -2.6667914e-15
-0.8622857 -2.7048321e-15
-0.8612857 -2.6928201e-15
-0.8602857 -2.6324953999999997e-15
-0.8592857 -2.5266634e-15
-0.8582857 -2.3791562e-15
-0.8572857 -2.1947716e-15
-0.8562857 -1.9791921e-15
-0.8552857 -1.738884e-15
-0.8542857 -1.480979e-15
-0.8532857 -1.2131394e-15
-0.8522857 -9.434075900000001e-16
-0.8512857 -6.8004723e-16
-0.8502857 -4.3137275e-16
-0.8492857 -2.055738e-16
-0.8482857 -1.0537095e-17
-0.8472857 1.46332e-16
-0.8462857 2.5828417e-16
-0.8452857 3.193941e-16
-0.8442857 3.2471872e-16
-0.8432857 2.7044226e-16
-0.8422857 1.5400534e-16
-0.8412857 -2.578415e-17
-0.8402857 -2.6866206e-16
-0.8392857 -5.7284205e-16
-0.8382857 -9.349754e-16
-0.8372857 -1.350138e-15
-0.8362857 -1.8118457e-15
-0.8352857 -2.3120984999999997e-15
-0.8342857 -2.8414561e-15
-0.8332857 -3.3891409e-15
-0.8322857 -3.9431736e-15
-0.8312857 -4.4905339e-15
-0.8302857 -5.0173507e-15
-0.8292857 -5.5091171999999996e-15
-0.8282857 -5.950928600000001e-15
-0.8272857 -6.3277391e-15
-0.8262857 -6.6246381e-15
-0.8252857 -6.8271365e-15
-0.8242857 -6.921462200000001e-15
-0.8232857 -6.8948627e-15
-0.8222857 -6.7359025e-15
-0.8212857 -6.4347564e-15
-0.8202857 -5.983493e-15
-0.8192857 -5.3763378e-15
-0.8182857 -4.6099169e-15
-0.8172857 -3.6834684e-15
-0.8162857 -2.5990253e-15
-0.8152857 -1.3615567e-15
-0.8142857 2.0934873999999998e-17
-0.8132857 1.537361e-15
-0.8122857 3.1735471999999998e-15
-0.8112857 4.9122872e-15
-0.8102857 6.7334513999999995e-15
-0.8092857 8.614151700000001e-15
-0.8082857 1.0528967e-14
-0.8072857 1.245022e-14
-0.8062857 1.4348307000000002e-14
-0.8052857 1.6192085999999998e-14
-0.8042857 1.7949302e-14
-0.8032857 1.958706e-14
-0.8022857 2.1072328e-14
-0.8012857 2.2372475e-14
-0.8002857 2.3455817e-14
-0.7992857 2.4292188e-14
-0.7982857 2.4853503e-14
-0.7972857 2.5114318e-14
-0.7962857 2.5052365e-14
-0.7952857 2.4649074e-14
-0.7942857 2.3890040000000002e-14
-0.7932857 2.2765455999999998e-14
-0.7922857 2.1270482000000002e-14
-0.7912857 1.9405554000000002e-14
-0.7902857 1.7176617e-14
-0.7892857 1.4595284e-14
-0.7882857 1.1678905999999999e-14
-0.7872857 8.450555199999999e-15
-0.7862857 4.9389168e-15
-0.7852857 1.1780872e-15
-0.7842857 -2.7927179e-15
-0.7832857 -6.9295487e-15
-0.7822857 -1.1184197e-14
-0.7812857 -1.5504745999999998e-14
-0.7802857 -1.9836212e-14
-0.7792857 -2.4121238e-14
-0.7782857 -2.8300858e-14
-0.7772857 -3.2315315e-14
-0.7762857 -3.6104904e-14
-0.7752857 -3.9610853e-14
-0.7742857 -4.2776208999999996e-14
-0.7732857 -4.5546734999999994e-14
-0.7722857 -4.7871772000000005e-14
-0.7712857 -4.9705099999999996e-14
-0.7702857 -5.100573000000001e-14
-0.7692857 -5.1738652000000005e-14
-0.7682857 -5.1875515999999995e-14
-0.7672857 -5.1395217e-14
-0.7662857 -5.0284406999999997e-14
-0.7652857 -4.8537878000000004e-14
-0.7642857 -4.6158854000000007e-14
-0.7632857 -4.315915e-14
-0.7622857 -3.955921e-14
-0.7612857 -3.5388015e-14
-0.7602857 -3.0682861e-14
-0.7592857 -2.5489011000000002e-14
-0.7582857 -1.9859216e-14
-0.7572857 -1.3853111e-14
-0.7562857 -7.5365107e-15
-0.7552857 -9.8058151e-16
-0.7542857 5.7390618e-15
-0.7532857 1.2543355e-14
-0.7522857 1.935084e-14
-0.7512857 2.6078776e-14
-0.7502857 3.2644285e-14
-0.7492857 3.8965506e-14
-0.7482857 4.4962753e-14
-0.7472857 5.0559651e-14
-0.7462857 5.5684232e-14
-0.7452857 6.026997299999999e-14
-0.7442857 6.4256756e-14
-0.7432857 6.7591752e-14
-0.7422857 7.023018e-14
-0.7412857 7.2135973e-14
-0.7402857 7.3282294e-14
-0.7392857 7.3651934e-14
-0.7382857 7.3237555e-14
-0.7372857 7.2041793e-14
-0.7362857 7.0077212e-14
-0.7352857 6.7366097e-14
-0.7342857 6.394014500000001e-14
-0.7332857 5.9839961e-14
-0.7322857 5.5114459e-14
-0.7312857 4.9820143e-14
-0.7302857 4.4020273e-14
-0.7292857 3.7783924e-14
-0.7282857 3.1184987e-14
-0.7272857 2.4301087e-14
-0.7262857 1.7212464e-14
-0.7252857 1.000082e-14
-0.7242857 2.7481531e-15
-0.7232857 -4.464401e-15
-0.7222857 -1.1557709e-14
-0.7212857 -1.8455741e-14
-0.7202857 -2.5086611999999998e-14
-0.7192857 -3.138355e-14
-0.7182857 -3.7285792e-14
-0.7172857 -4.2739371e-14
-0.7162857 -4.7697796e-14
-0.7152857 -5.2122607e-14
-0.7142857 -5.5983817e-14
-0.7132857 -5.9260193e-14
-0.7122857 -6.1939422e-14
-0.7112857 -6.401811e-14
-0.7102857 -6.550166700000001e-14
-0.7092857 -6.6403995e-14
-0.7082857 -6.6747086e-14
-0.7072857 -6.6560453e-14
-0.7062857 -6.5880433e-14
-0.7052857 -6.474936900000001e-14
-0.7042857 -6.321467200000001e-14
-0.7032857 -6.1327795e-14
-0.7022857 -5.9143117e-14
-0.7012857 -5.6716748999999996e-14
-0.7002857 -5.4105304e-14
-0.6992857 -5.1364634000000007e-14
-0.6982857 -4.8548545999999996e-14
-0.6972857 -4.5707555000000006e-14
-0.6962857 -4.2887663e-14
-0.6952857 -4.0129216000000004e-14
-0.6942857 -3.7465829000000003e-14
-0.6932857 -3.4923457e-14
-0.6922857 -3.2519575000000004e-14
-0.6912857 -3.0262547e-14
-0.6902857 -2.8151169e-14
-0.6892857 -2.6174409e-14
-0.6882857 -2.4311375999999998e-14
-0.6872857 -2.2531518e-14
-0.6862857 -2.0795068000000002e-14
-0.6852857 -1.9053706e-14
-0.6842857 -1.7251505e-14
-0.6832857 -1.532609e-14
-0.6822857 -1.3210014999999999e-14
-0.6812857 -1.0832366e-14
-0.6802857 -8.120538e-15
-0.6792857 -5.0021719e-15
-0.6782857 -1.4072104e-15
-0.6772857 2.7299524e-15
-0.6762857 7.4682928e-15
-0.6752857 1.2857965e-14
-0.6742857 1.8938172e-14
-0.6732857 2.5735124e-14
-0.6722857 3.3260152e-14
-0.6712857 4.1508016e-14
-0.6702857 5.0455460000000004e-14
-0.6692857 6.0060052e-14
-0.6682857 7.0259345e-14
-0.6672857 8.0970421e-14
-0.6662857 9.2089803e-14
-0.6652857 1.0349381999999999e-13
-0.6642857 1.1503934999999999e-13
-0.6632857 1.2656502e-13
-0.6622857 1.3789291e-13
-0.6612857 1.4883055999999998e-13
-0.6602857 1.5917348e-13
-0.6592857 1.6870798e-13
-0.6582857 1.7721437e-13
-0.6572857 1.8447048e-13
-0.6562857 1.9025536999999998e-13
-0.6552857 1.9435328000000002e-13
-0.6542857 1.9655768e-13
-0.6532857 1.9667542e-13
-0.6522857 1.9453077e-13
-0.6512857 1.8996952e-13
-0.6502857 1.8286276999999998e-13
-0.6492857 1.7311065e-13
-0.6482857 1.606456e-13
-0.6472857 1.4543536e-13
-0.6462857 1.2748548e-13
-0.6452857 1.0684139e-13
-0.6442857 8.3589907e-14
-0.6432857 5.786011099999999e-14
-0.6422857 2.9823662e-14
-0.6412857 -3.0558234e-16
-0.6402857 -3.2272577e-14
-0.6392857 -6.5782818e-14
-0.6382857 -1.0050469e-13
-0.6372857 -1.3607257e-13
-0.6362857 -1.720904e-13
-0.6352857 -2.0813602999999998e-13
-0.6342857 -2.4376596e-13
-0.6332857 -2.7852072e-13
-0.6322857 -3.1193051e-13
-0.6312857 -3.4352141e-13
-0.6302857 -3.7282158999999995e-13
-0.6292857 -3.9936794999999997e-13
-0.6282857 -4.2271272000000004e-13
-0.6272857 -4.4243013000000003e-13
-0.6262857 -4.5812281e-13
-0.6252857 -4.6942829e-13
-0.6242857 -4.7602489e-13
-0.6232857 -4.7763743e-13
-0.6222857 -4.7404233e-13
-0.6212857 -4.6507225e-13
-0.6202857 -4.5061991999999997e-13
-0.6192857 -4.3064155e-13
-0.6182857 -4.0515915e-13
-0.6172857 -3.7426219e-13
-0.6162857 -3.3810843e-13
-0.6152857 -2.969238e-13
-0.6142857 -2.5100148999999996e-13
-0.6132857 -2.0069999e-13
-0.6122857 -1.4644048e-13
-0.6112857 -8.870317e-14
-0.6102857 -2.8022984e-14
-0.6092857 3.5015614e-14
-0.6082857 9.978443e-14
-0.6072857 1.6561799e-13
-0.6062857 2.3182058999999997e-13
-0.6052857 2.9767378e-13
-0.6042857 3.6244424999999995e-13
-0.6032857 4.2539202000000003e-13
-0.6022857 4.8577882e-13
-0.6012857 5.4287667e-13
-0.6002857 5.9597641e-13
-0.5992857 6.4439607e-13
-0.5982857 6.8748929e-13
-0.5972857 7.2465329e-13
-0.5962857 7.5533663e-13
-0.5952857 7.790465300000001e-13
-0.5942857 7.9535538e-13
-0.5932857 8.039072799999999e-13
-0.5922857 8.044232899999999e-13
-0.5912857 7.9670623e-13
-0.5902857 7.8064471e-13
-0.5892857 7.5621611e-13
-0.5882857 7.2348896e-13
-0.5872857 6.8262377e-13
-0.5862857 6.3387363e-13
-0.5852857 5.775831300000001e-13
-0.5842857 5.1418644e-13
-0.5832857 4.4420436e-13
-0.5822857 3.6824019999999997e-13
-0.5812857 2.8697468e-13
-0.5802857 2.0115967e-13
-0.5792857 1.1161097999999999e-13
-0.5782857 1.9200232e-14
-0.5772857 -7.5154216e-14
-0.5762857 -1.704971e-13
-0.5752857 -2.6584678e-13
-0.5742857 -3.6020631e-13
-0.5732857 -4.5257507999999995e-13
-0.5722857 -5.4196052e-13
-0.5712857 -6.2739019e-13
-0.5702857 -7.0792367e-13
-0.5692857 -7.8266429e-13
-0.5682857 -8.507705599999999e-13
-0.5672857 -9.1146691e-13
-0.5662857 -9.6405368e-13
-0.5652857 -1.0079166e-12
-0.5642857 -1.0425346e-12
-0.5632857 -1.0674867999999999e-12
-0.5622857 -1.0824582e-12
-0.5612857 -1.0872437e-12
-0.5602857 -1.0817508e-12
-0.5592857 -1.0660005e-12
-0.5582857 -1.0401272e-12
-0.5572857 -1.0043758e-12
-0.5562857 -9.5909888e-13
-0.5552857 -9.047505299999999e-13
-0.5542857 -8.418805299999999e-13
-0.5532857 -7.711256700000001e-13
-0.5522857 -6.932010100000001e-13
-0.5512857 -6.0888963e-13
-0.5502857 -5.1903159e-13
-0.5492857 -4.2451237e-13
-0.5482857 -3.2625085000000003e-13
-0.5472857 -2.2518711999999999e-13
-0.5462857 -1.2227025e-13
-0.5452857 -1.8446454999999997e-14
-0.5442857 8.5352498e-14
-0.5432857 1.8822004e-13
-0.5422857 2.8928481e-13
-0.5412857 3.8771968e-13
-0.5402857 4.8274957e-13
-0.5392857 5.7365819e-13
-0.5382857 6.5979322e-13
-0.5372857 7.405703100000001e-13
-0.5362857 8.154757200000001e-13
-0.5352857 8.8406751e-13
-0.5342857 9.4597529e-13
-0.5332857 1.0008991e-12
-0.5322857 1.0486067e-12
-0.5312857 1.0889302e-12
-0.5302857 1.1217617e-12
-0.5292857 1.1470482e-12
-0.5282857 1.164786e-12
-0.5272857 1.1750149e-12
-0.5262857 1.1778118e-12
-0.5252857 1.1732855e-12
-0.5242857 1.1615698e-12
-0.5232857 1.142819e-12
-0.5222857 1.1172023e-12
-0.5212857 1.0849002e-12
-0.5202857 1.0461004999999998e-12
-0.5192857 1.0009957999999999e-12
-0.5182857 9.4978219e-13
-0.5172857 8.926576100000001e-13
-0.5162857 8.2982285e-13
-0.5152857 7.6148186e-13
-0.5142857 6.8784403e-13
-0.5132857 6.0912663e-13
-0.5122857 5.2555798e-13
-0.5112857 4.3738143e-13
-0.5102857 3.4485941e-13
-0.5092857 2.4827789e-13
-0.5082857 1.4795096e-13
-0.5072857 4.4225229e-14
-0.5062857 -6.2515891e-14
-0.5052857 -1.7184833e-13
-0.5042857 -2.8330401999999997e-13
-0.5032857 -3.9636818e-13
-0.5022857 -5.1047745e-13
-0.5012857 -6.250187500000001e-13
-0.5002857 -7.393292399999999e-13
-0.4992857 -8.526974e-13
-0.4982857 -9.643647100000001e-13
-0.4972857 -1.073529e-12
-0.4962857 -1.1793488e-12
-0.4952857 -1.2809479000000001e-12
-0.4942857 -1.3774224e-12
-0.4932857 -1.4678476e-12
-0.4922857 -1.551286e-12
-0.4912857 -1.6267964e-12
-0.4902857 -1.6934437e-12
-0.4892857 -1.7503087e-12
-0.4882857 -1.7964995e-12
-0.4872857 -1.8311615999999998e-12
-0.4862857 -1.8534899e-12
-0.4852857 -1.8627398e-12
-0.4842857 -1.8582383e-12
-0.4832857 -1.8393952e-12
-0.4822857 -1.8057137999999998e-12
-0.4812857 -1.7568011999999998e-12
-0.4802857 -1.6923778e-12
-0.4792857 -1.6122864000000001e-12
-0.4782857 -1.5165003e-12
-0.4772857 -1.4051308e-12
-0.4762857 -1.2784328e-12
-0.4752857 -1.1368104000000001e-12
-0.4742857 -9.8082028e-13
-0.4732857 -8.111749100000001e-13
-0.4722857 -6.2874328e-13
-0.4712857 -4.3455098e-13
-0.4702857 -2.2977835e-13
-0.4692857 -1.575739e-14
-0.4682857 2.0603301e-13
-0.4672857 4.3397356e-13
-0.4662857 6.6631258e-13
-0.4652857 9.011758e-13
-0.4642857 1.1365776999999999e-12
-0.4632857 1.3704350000000001e-12
-0.4622857 1.6005813999999998e-12
-0.4612857 1.8247843000000003e-12
-0.4602857 2.0407631e-12
-0.4592857 2.2462096e-12
-0.4582857 2.4388089e-12
-0.4572857 2.6162639000000002e-12
-0.4562857 2.7763179999999997e-12
-0.4552857 2.9167826999999996e-12
-0.4542857 3.0355631000000002e-12
-0.4532857 3.1306866e-12
-0.4522857 3.20033e-12
-0.4512857 3.242849e-12
-0.4502857 3.2568061000000003e-12
-0.4492857 3.2409981e-12
-0.4482857 3.1944835e-12
-0.4472857 3.1166072e-12
-0.4462857 3.0070245999999997e-12
-0.4452857 2.8657214999999997e-12
-0.4442857 2.6930335000000003e-12
-0.4432857 2.4896592e-12
-0.4422857 2.2566711e-12
-0.4412857 1.9955207e-12
-0.4402857 1.7080394e-12
-0.4392857 1.3964343e-12
-0.4382857 1.0632768e-12
-0.4372857 7.114869199999999e-13
-0.4362857 3.4431024999999997e-13
-0.4352857 -3.4710444e-14
-0.4342857 -4.2176981e-13
-0.4332857 -8.128403399999999e-13
-0.4322857 -1.2037178e-12
-0.4312857 -1.5900721e-12
-0.4302857 -1.9675012999999998e-12
-0.4292857 -2.3315902000000003e-12
-0.4282857 -2.6779706e-12
-0.4272857 -3.0023832e-12
-0.4262857 -3.3007407000000003e-12
-0.4252857 -3.5691885e-12
-0.4242857 -3.8041659e-12
-0.4232857 -4.0024628e-12
-0.4222857 -4.1612723e-12
-0.4212857 -4.2782394e-12
-0.4202857 -4.3515027e-12
-0.4192857 -4.3797289000000005e-12
-0.4182857 -4.3621401e-12
-0.4172857 -4.2985323e-12
-0.4162857 -4.1892857e-12
-0.4152857 -4.0353659e-12
-0.4142857 -3.8383149e-12
-0.4132857 -3.6002339e-12
-0.4122857 -3.3237573e-12
-0.4112857 -3.0120183e-12
-0.4102857 -2.6686061e-12
-0.4092857 -2.2975169e-12
-0.4082857 -1.9030991e-12
-0.4072857 -1.4899918e-12
-0.4062857 -1.0630609e-12
-0.4052857 -6.273317900000001e-13
-0.4042857 -1.8791951e-13
-0.4032857 2.500407e-13
-0.4022857 6.8146291e-13
-0.4012857 1.1013784e-12
-0.4002857 1.5050007000000002e-12
-0.3992857 1.8877871e-12
-0.3982857 2.2454965e-12
-0.3972857 2.5742412e-12
-0.3962857 2.8705332999999998e-12
-0.3952857 3.1313253000000003e-12
-0.3942857 3.3540431e-12
-0.3932857 3.5366136e-12
-0.3922857 3.677484e-12
-0.3912857 3.7756348e-12
-0.3902857 3.830585899999999e-12
-0.3892857 3.8423949e-12
-0.3882857 3.8116496e-12
-0.3872857 3.7394546e-12
-0.3862857 3.6274115e-12
-0.3852857 3.477592e-12
-0.3842857 3.2925089e-12
-0.3832857 3.0750803e-12
-0.3822857 2.8285894e-12
-0.3812857 2.5566422e-12
-0.3802857 2.2631204e-12
-0.3792857 1.9521323e-12
-0.3782857 1.6279617e-12
-0.3772857 1.295015e-12
-0.3762857 9.5776624e-13
-0.3752857 6.2070341e-13
-0.3742857 2.8827270999999997e-13
-0.3732857 -3.5175552e-14
-0.3722857 -3.4544085e-13
-0.3712857 -6.3852439e-13
-0.3702857 -9.1067968e-13
-0.3692857 -1.1584602e-12
-0.3682857 -1.3787644e-12
-0.3672857 -1.5688775e-12
-0.3662857 -1.7265091e-12
-0.3652857 -1.8498267999999998e-12
-0.3642857 -1.937485e-12
-0.3632857 -1.9886484e-12
-0.3622857 -2.0030098e-12
-0.3612857 -1.9808028000000002e-12
-0.3602857 -1.9228071e-12
-0.3592857 -1.8303484e-12
-0.3582857 -1.7052901e-12
-0.3572857 -1.5500193e-12
-0.3562857 -1.3674247000000001e-12
-0.3552857 -1.1608679e-12
-0.3542857 -9.3414647e-13
-0.3532857 -6.9145066e-13
-0.3522857 -4.3731273e-13
-0.3512857 -1.7654941e-13
-0.3502857 8.5802071e-14
-0.3492857 3.4455373e-13
-0.3482857 5.9444188e-13
-0.3472857 8.3020689e-13
-0.3462857 1.0466762e-12
-0.3452857 1.2388501e-12
-0.3442857 1.4019889e-12
-0.3432857 1.5317004e-12
-0.3422857 1.6240249000000002e-12
-0.3412857 1.6755193000000001e-12
-0.3402857 1.6833348e-12
-0.3392857 1.6452902e-12
-0.3382857 1.5599363999999999e-12
-0.3372857 1.426612e-12
-0.3362857 1.2454885e-12
-0.3352857 1.0176023e-12
-0.3342857 7.448744199999999e-13
-0.3332857 4.3011414e-13
-0.3322857 7.7008419e-14
-0.3312857 -3.0990580999999997e-13
-0.3302857 -7.2528526e-13
-0.3292857 -1.1630406e-12
-0.3282857 -1.6164128e-12
-0.3272857 -2.0780649e-12
-0.3262857 -2.5401881e-12
-0.3252857 -2.9946206000000004e-12
-0.3242857 -3.4329771e-12
-0.3232857 -3.8467893e-12
-0.3222857 -4.2276492e-12
-0.3212857 -4.5673606e-12
-0.3202857 -4.858088999999999e-12
-0.3192857 -5.0925101e-12
-0.3182857 -5.2639554e-12
-0.3172857 -5.366547e-12
-0.3162857 -5.3953248000000004e-12
-0.3152857 -5.3463585e-12
-0.3142857 -5.2168451e-12
-0.3132857 -5.005186799999999e-12
-0.3122857 -4.7110499e-12
-0.3112857 -4.3354023e-12
-0.3102857 -3.8805283e-12
-0.3092857 -3.3500207000000003e-12
-0.3082857 -2.7487483000000002e-12
-0.3072857 -2.082803e-12
-0.3062857 -1.3594232000000001e-12
-0.3052857 -5.868968e-13
-0.3042857 2.2555360999999998e-13
-0.3032857 1.0679034e-12
-0.3022857 1.9294716e-12
-0.3012857 2.7990787e-12
-0.3002857 3.6652125e-12
-0.2992857 4.5162004e-12
-0.2982857 5.3403815e-12
-0.2972857 6.126279599999999e-12
-0.2962857 6.8627714e-12
-0.2952857 7.5392492e-12
-0.2942857 8.1457715e-12
-0.2932857 8.6732027e-12
-0.2922857 9.1133406e-12
-0.2912857 9.4590263e-12
-0.2902857 9.7042356e-12
-0.2892857 9.844157299999999e-12
-0.2882857 9.8752475e-12
-0.2872857 9.7952706e-12
-0.2862857 9.6033174e-12
-0.2852857 9.2998099e-12
-0.2842857 8.8864862e-12
-0.2832857 8.3663714e-12
-0.2822857 7.7437351e-12
-0.2812857 7.0240328999999996e-12
-0.2802857 6.2138411999999996e-12
-0.2792857 5.3207787e-12
-0.2782857 4.3534231e-12
-0.2772857 3.3212182000000004e-12
-0.2762857 2.2343791000000003e-12
-0.2752857 1.1037897e-12
-0.2742857 -5.9099289e-14
-0.2732857 -1.2423767e-12
-0.2722857 -2.4337776e-12
-0.2712857 -3.6207921e-12
-0.2702857 -4.7907735999999994e-12
-0.2692857 -5.9310494e-12
-0.2682857 -7.0290310999999994e-12
-0.2672857 -8.0723263e-12
-0.2662857 -9.048849599999999e-12
-0.2652857 -9.9469376e-12
-0.2642857 -1.075546e-11
-0.2632857 -1.1463939e-11
-0.2622857 -1.2062657e-11
-0.2612857 -1.2542779000000001e-11
-0.2602857 -1.2896459e-11
-0.2592857 -1.3116958e-11
-0.2582857 -1.3198748e-11
-0.2572857 -1.3137614e-11
-0.2562857 -1.2930753000000001e-11
-0.2552857 -1.257686e-11
-0.2542857 -1.2076203e-11
-0.2532857 -1.1430684999999999e-11
-0.2522857 -1.0643896e-11
-0.2512857 -9.7211362e-12
-0.2502857 -8.669431e-12
-0.2492857 -7.4975162e-12
-0.2482857 -6.2158029e-12
-0.2472857 -4.8363196e-12
-0.2462857 -3.3726252999999996e-12
-0.2452857 -1.8397005e-12
-0.2442857 -2.5380948e-13
-0.2432857 1.3676587000000001e-12
-0.2422857 3.0063747e-12
-0.2412857 4.6432733e-12
-0.2402857 6.2587779e-12
-0.2392857 7.8330402e-12
-0.2382857 9.3461907e-12
-0.2372857 1.0778603e-11
-0.2362857 1.2111154e-11
-0.2352857 1.3325493e-11
-0.2342857 1.4404298e-11
-0.2332857 1.5331532e-11
-0.2322857 1.6092676e-11
-0.2312857 1.6674949e-11
-0.2302857 1.7067511e-11
-0.2292857 1.7261628e-11
-0.2282857 1.7250819e-11
-0.2272857 1.7030972e-11
-0.2262857 1.6600413e-11
-0.2252857 1.595996e-11
-0.2242857 1.5112923e-11
-0.2232857 1.4065081e-11
-0.2222857 1.2824616e-11
-0.2212857 1.1402014999999999e-11
-0.2202857 9.809946e-12
-0.2192857 8.063093000000001e-12
-0.2182857 6.1779716999999995e-12
-0.2172857 4.1727225e-12
-0.2162857 2.0668803e-12
-0.2152857 -1.1886726e-13
-0.2142857 -2.3629352999999997e-12
-0.2132857 -4.6430995e-12
-0.2122857 -6.9367594e-12
-0.2112857 -9.2211937e-12
-0.2102857 -1.1473813e-11
-0.2092857 -1.3672397e-11
-0.2082857 -1.5795315e-11
-0.2072857 -1.782173e-11
-0.2062857 -1.9731786e-11
-0.2052857 -2.1506751e-11
-0.2042857 -2.3129158e-11
-0.2032857 -2.4582907e-11
-0.2022857 -2.5853337e-11
-0.2012857 -2.6927272e-11
-0.2002857 -2.7793051e-11
-0.1992857 -2.8440518e-11
-0.1982857 -2.8861001e-11
-0.1972857 -2.9047281e-11
-0.1962857 -2.8993518e-11
-0.1952857 -2.8695196999999998e-11
-0.1942857 -2.8149054e-11
-0.1932857 -2.7353003e-11
-0.1922857 -2.6306062e-11
-0.1912857 -2.5008293999999997e-11
-0.1902857 -2.3460755e-11
-0.1892857 -2.1665464e-11
-0.1882857 -1.9625383e-11
-0.1872857 -1.7344425e-11
-0.1862857 -1.4827484e-11
-0.1852857 -1.2080486000000001e-11
-0.1842857 -9.1104628e-12
-0.1832857 -5.9256541e-12
-0.1822857 -2.5356163e-12
-0.1812857 1.0486419000000002e-12
-0.1802857 4.8145204e-12
-0.1792857 8.7476799e-12
-0.1782857 1.2831897e-11
-0.1772857 1.7048926e-11
-0.1762857 2.1378369999999997e-11
-0.1752857 2.5797585e-11
-0.1742857 3.0281596e-11
-0.1732857 3.4803059999999994e-11
-0.1722857 3.9332261e-11
-0.1712857 4.3837148e-11
-0.1702857 4.8283426e-11
-0.1692857 5.2634703000000004e-11
-0.1682857 5.6852667e-11
-0.1672857 6.089733799999999e-11
-0.1662857 6.4727352e-11
-0.1652857 6.8300308e-11
-0.1642857 7.157314000000001e-11
-0.1632857 7.4502541e-11
-0.1622857 7.7045396e-11
-0.1612857 7.915927e-11
-0.1602857 8.0802883e-11
-0.1592857 8.1936595e-11
-0.1582857 8.252291e-11
-0.1572857 8.2526938e-11
-0.1562857 8.1916868e-11
-0.1552857 8.0664403e-11
-0.1542857 7.874515400000001e-11
-0.1532857 7.6139025e-11
-0.1522857 7.2830522e-11
-0.1512857 6.8809059e-11
-0.1502857 6.4069171e-11
-0.1492857 5.8610728e-11
-0.1482857 5.2439069999999995e-11
-0.1472857 4.5565113999999995e-11
-0.1462857 3.800542e-11
-0.1452857 2.9782202e-11
-0.1442857 2.0923317e-11
-0.1432857 1.1462222e-11
-0.1422857 1.4378901000000001e-12
-0.1412857 -9.1052911e-12
-0.1402857 -2.0117649e-11
-0.1392857 -3.154438e-11
-0.1382857 -4.3325719e-11
-0.1372857 -5.5397141999999995e-11
-0.1362857 -6.7689571e-11
-0.1352857 -8.0129631e-11
-0.1342857 -9.2639904e-11
-0.1332857 -1.0513922999999999e-10
-0.1322857 -1.1754301e-10
-0.1312857 -1.2976362e-10
-0.1302857 -1.4171075e-10
-0.1292857 -1.5329189999999998e-10
-0.1282857 -1.6441281e-10
-0.1272857 -1.7497804e-10
-0.1262857 -1.8489152999999999e-10
-0.1252857 -1.9405727000000001e-10
-0.1242857 -2.0237989e-10
-0.1232857 -2.0976549e-10
-0.1222857 -2.1612239000000002e-10
-0.1212857 -2.2136188000000002e-10
-0.1202857 -2.2539913000000002e-10
-0.1192857 -2.2815402e-10
-0.1182857 -2.2955205000000003e-10
-0.1172857 -2.2952523e-10
-0.1162857 -2.2801290000000002e-10
-0.1152857 -2.2496267000000002e-10
-0.1142857 -2.2033124e-10
-0.1132857 -2.1408517e-10
-0.1122857 -2.0620160999999998e-10
-0.1112857 -1.9666896000000002e-10
-0.1102857 -1.8548744999999999e-10
-0.1092857 -1.7266966e-10
-0.1082857 -1.5824084e-10
-0.1072857 -1.422392e-10
-0.1062857 -1.2471608e-10
-0.1052857 -1.0573587e-10
-0.1042857 -8.5375955e-11
-0.1032857 -6.372640599999999e-11
-0.1022857 -4.0889587e-11
-0.1012857 -1.6979593e-11
-0.1002857 7.8784418e-12
-9.9285714E-02 3.3549156e-11
-9.8285712E-02 5.9887913e-11
-9.7285718E-02 8.674185999999999e-11
-9.6285716E-02 1.1395109e-10
-9.5285714E-02 1.413499e-10
-9.4285712E-02 1.6876812e-10
-9.3285717E-02 1.9603251e-10
-9.2285715E-02 2.2296817e-10
-9.1285713E-02 2.4940002e-10
-9.0285711E-02 2.7515423e-10
-8.9285716E-02 3.0005965e-10
-8.8285714E-02 3.2394929e-10
-8.7285712E-02 3.4666157e-10
-8.6285718E-02 3.6804162e-10
-8.5285716E-02 3.8794254e-10
-8.4285714E-02 4.062264e-10
-8.3285712E-02 4.2276516000000003e-10
-8.2285717E-02 4.3744158e-10
-8.1285715E-02 4.501499e-10
-8.0285713E-02 4.6079629e-10
-7.9285711E-02 4.6929934e-10
-7.8285716E-02 4.7559018e-10
-7.7285714E-02 4.796127e-10
-7.6285712E-02 4.8132331e-10
-7.5285718E-02 4.8069092e-10
-7.4285716E-02 4.7769648e-10
-7.3285714E-02 4.7233268e-10
-7.2285712E-02 4.6460331e-10
-7.1285717E-02 4.545227e-10
-7.0285715E-02 4.4211505000000004e-10
-6.9285713E-02 4.2741375e-10
-6.8285711E-02 4.1046055e-10
-6.7285717E-02 3.9130499999999997e-10
-6.6285715E-02 3.7000359e-10
-6.5285712E-02 3.4661913e-10
-6.4285718E-02 3.2122007e-10
-6.3285716E-02 2.9387996e-10
-6.2285714E-02 2.6467695e-10
-6.1285716E-02 2.3369334000000004e-10
-6.0285714E-02 2.0101525e-10
-5.9285715E-02 1.6673236e-10
-5.8285713E-02 1.3093776999999998e-10
-5.7285715E-02 9.372789e-11
-5.6285713E-02 5.5202468000000004e-11
-5.5285715E-02 1.5464652e-11
-5.4285713E-02 -2.5378858e-11
-5.3285714E-02 -6.7217634e-11
-5.2285716E-02 -1.0993727e-10
-5.1285714E-02 -1.5341913e-10
-5.0285716E-02 -1.9754005000000001e-10
-4.9285714E-02 -2.421721e-10
-4.8285715E-02 -2.8718226e-10
-4.7285713E-02 -3.3243217e-10
-4.6285715E-02 -3.7777793e-10
-4.5285713E-02 -4.2306991e-10
-4.4285715E-02 -4.681526400000001e-10
-4.3285713E-02 -5.1286466e-10
-4.2285714E-02 -5.5703853e-10
-4.1285716E-02 -6.005009e-10
-4.0285714E-02 -6.4307262e-10
-3.9285716E-02 -6.8456885e-10
-3.8285714E-02 -7.2479939e-10
-3.7285715E-02 -7.6356881e-10
-3.6285713E-02 -8.006771500000001e-10
-3.5285715E-02 -8.359199600000001e-10
-3.4285713E-02 -8.690889999999999e-10
-3.3285715E-02 -8.9997289e-10
-3.2285713E-02 -9.283574799999999e-10
-3.1285714E-02 -9.5402679e-10
-3.0285714E-02 -9.767635500000001e-10
-2.9285714E-02 -9.9635022e-10
-2.8285714E-02 -1.0125697e-09
-2.7285714E-02 -1.0252066e-09
-2.6285714E-02 -1.0340477e-09
-2.5285713E-02 -1.0388838e-09
-2.4285715E-02 -1.0395107e-09
-2.3285715E-02 -1.0357301e-09
-2.2285715E-02 -1.0273518000000001e-09
-2.1285715E-02 -1.0141948e-09
-2.0285714E-02 -9.9608889e-10
-1.9285714E-02 -9.7287681e-10
-1.8285714E-02 -9.4441573e-10
-1.7285714E-02 -9.1057942e-10
-1.6285714E-02 -8.7126036e-10
-1.5285715E-02 -8.2637178e-10
-1.4285714E-02 -7.758500399999999e-10
-1.3285714E-02 -7.196566699999999e-10
-1.2285714E-02 -6.577809000000001e-10
-1.1285714E-02 -5.902416999999999e-10
-1.0285715E-02 -5.1709028e-10
-9.2857145E-03 -4.3841202e-10
-8.2857143E-03 -3.5432872e-10
-7.2857141E-03 -2.6500039e-10
-6.2857145E-03 -1.7062713e-10
-5.2857143E-03 -7.145051200000001e-11
-4.2857141E-03 3.2245097e-11
-3.2857142E-03 1.4013159e-10
-2.2857143E-03 2.5183655e-10
-1.2857143E-03 3.6694292999999995e-10
-2.8571428E-04 4.8498939e-10
7.1428571E-04 6.0547066e-10
1.7142857E-03 7.2783888e-10
2.7142856E-03 8.515048e-10
3.7142858E-03 9.758399800000001e-10
4.7142855E-03 1.1001792e-09
5.7142857E-03 1.2238235e-09
6.7142858E-03 1.3460432e-09
7.7142855E-03 1.4660821e-09
8.7142857E-03 1.5831616e-09
9.7142858E-03 1.6964851e-09
1.0714286E-02 1.8052435e-09
1.1714286E-02 1.9086196e-09
1.2714285E-02 2.0057943e-09
1.3714286E-02 2.0959519e-09
1.4714286E-02 2.1782860000000003e-09
1.5714286E-02 2.2520054999999998e-09
1.6714286E-02 2.3163405e-09
1.7714286E-02 2.3705482e-09
1.8714286E-02 2.4139185000000002e-09
1.9714287E-02 2.4457804e-09
2.0714285E-02 2.4655063999999998e-09
2.1714285E-02 2.4725192000000002e-09
2.2714285E-02 2.4662957e-09
2.3714285E-02 2.4463723e-09
2.4714286E-02 2.412349e-09
2.5714286E-02 2.3638937999999998e-09
2.6714286E-02 2.3007462e-09
2.7714286E-02 2.2227208e-09
2.8714286E-02 2.1297098e-09
2.9714286E-02 2.0216858e-09
3.0714286E-02 1.8987040999999997e-09
3.1714287E-02 1.7609041e-09
3.2714285E-02 1.6085106999999999e-09
3.3714287E-02 1.441835e-09
3.4714285E-02 1.2612751000000001e-09
3.5714287E-02 1.0673161e-09
3.6714286E-02 8.605297e-10
3.7714284E-02 6.415737699999999e-10
3.8714286E-02 4.1119121999999996e-10
3.9714284E-02 1.7020868000000001e-10
4.0714286E-02 -8.0465013e-11
4.1714285E-02 -3.3984092e-10
4.2714287E-02 -6.0685229e-10
4.3714285E-02 -8.803569900000001e-10
4.4714287E-02 -1.1591406e-09
4.5714285E-02 -1.4419191999999999e-09
4.6714287E-02 -1.7273431e-09
4.7714286E-02 -2.0140006e-09
4.8714284E-02 -2.3004215000000003e-09
4.9714286E-02 -2.5850815e-09
5.0714284E-02 -2.8664064000000003e-09
5.1714286E-02 -3.1427774e-09
5.2714285E-02 -3.4125352e-09
5.3714287E-02 -3.6739858000000004e-09
5.4714285E-02 -3.9254047999999996e-09
5.5714287E-02 -4.165044e-09
5.6714285E-02 -4.3911368e-09
5.7714287E-02 -4.6019039000000004e-09
5.8714285E-02 -4.7955601e-09
5.9714288E-02 -4.970319599999999e-09
6.0714286E-02 -5.1244037e-09
6.1714284E-02 -5.2560463e-09
6.2714286E-02 -5.3635017e-09
6.3714288E-02 -5.445051e-09
6.4714283E-02 -5.4990096e-09
6.5714285E-02 -5.5237336e-09
6.6714287E-02 -5.517628e-09
6.7714289E-02 -5.4791536e-09
6.8714283E-02 -5.4068337e-09
6.9714285E-02 -5.2992624e-09
7.0714287E-02 -5.1551107e-09
7.1714282E-02 -4.973135099999999e-09
7.2714284E-02 -4.7521827000000005e-09
7.3714286E-02 -4.4911998e-09
7.4714288E-02 -4.1892375e-09
7.5714283E-02 -3.8454587e-09
7.6714285E-02 -3.4591437e-09
7.7714287E-02 -3.0296966e-09
7.8714289E-02 -2.5566506e-09
7.9714283E-02 -2.0396728e-09
8.0714285E-02 -1.4785695e-09
8.1714287E-02 -8.732908500000001e-10
8.2714289E-02 -2.2393409000000002e-10
8.3714284E-02 4.6925224e-10
8.4714286E-02 1.2058654e-09
8.5714288E-02 1.9853454e-09
8.6714283E-02 2.8069732e-09
8.7714285E-02 3.6698686e-09
8.8714287E-02 4.5729882e-09
8.9714289E-02 5.5151254999999996e-09
9.0714283E-02 6.4949095e-09
9.1714285E-02 7.5108045e-09
9.2714287E-02 8.5611115e-09
9.3714289E-02 9.6439676e-09
9.4714284E-02 1.0757348999999999e-08
9.5714286E-02 1.1899071e-08
9.6714288E-02 1.3066791e-08
9.7714283E-02 1.4258013e-08
9.8714285E-02 1.5470089e-08
9.9714287E-02 1.6700223e-08
0.1007143 1.794548e-08
0.1017143 1.9202784e-08
0.1027143 2.0468931e-08
0.1037143 2.1740593e-08
0.1047143 2.3014328e-08
0.1057143 2.4286589e-08
0.1067143 2.5553729e-08
0.1077143 2.6812016e-08
0.1087143 2.8057648000000002e-08
0.1097143 2.9286754e-08
0.1107143 3.0495420000000004e-08
0.1117143 3.1679695e-08
0.1127143 3.2835609e-08
0.1137143 3.3959188e-08
0.1147143 3.5046470999999996e-08
0.1157143 3.6093524999999996e-08
0.1167143 3.7096462e-08
0.1177143 3.8051459e-08
0.1187143 3.8954778e-08
0.1197143 3.9802775e-08
0.1207143 4.0591927e-08
0.1217143 4.1318848e-08
0.1227143 4.19803e-08
0.1237143 4.2573214e-08
0.1247143 4.3094711e-08
0.1257143 4.3542112e-08
0.1267143 4.3912953999999996e-08
0.1277143 4.4205006e-08
0.1287143 4.4416279e-08
0.1297143 4.4545043e-08
0.1307143 4.4589832e-08
0.1317143 4.4549459e-08
0.1327143 4.4423024e-08
0.1337143 4.4209915999999997e-08
0.1347143 4.3909829e-08
0.1357143 4.3522758e-08
0.1367143 4.3049006e-08
0.1377143 4.2489187e-08
0.1387143 4.1844225e-08
0.1397143 4.1115356e-08
0.1407143 4.0304121e-08
0.1417143 3.9412371e-08
0.1427143 3.8442258000000004e-08
0.1437143 3.7396228e-08
0.1447143 3.6277014999999996e-08
0.1457143 3.5087638e-08
0.1467143 3.3831388e-08
0.1477143 3.2511813000000003e-08
0.1487143 3.113271e-08
0.1497143 2.9698119e-08
0.1507143 2.8212296e-08
0.1517143 2.6679711e-08
0.1527143 2.5105021e-08
0.1537143 2.3493057e-08
0.1547143 2.1848814e-08
0.1557143 2.0177419e-08
0.1567143 1.8484118e-08
0.1577143 1.6774257999999998e-08
0.1587143 1.505326e-08
0.1597143 1.3326602e-08
0.1607143 1.1599795e-08
0.1617143 9.878358500000001e-09
0.1627143 8.1678012e-09
0.1637143 6.473593200000001e-09
0.1647143 4.8011466e-09
0.1657143 3.1557880999999997e-09
0.1667143 1.5427368999999998e-09
0.1677143 -3.2919053e-11
0.1687143 -1.566247e-09
0.1697143 -3.0524923e-09
0.1707143 -4.487101e-09
0.1717143 -5.865742599999999e-09
0.1727143 -7.1843309e-09
0.1737143 -8.439046e-09
0.1747143 -9.6263532e-09
0.1757143 -1.0743022e-08
0.1767143 -1.1786142000000001e-08
0.1777143 -1.2753143000000001e-08
0.1787143 -1.3641806999999999e-08
0.1797143 -1.4450283000000001e-08
0.1807143 -1.5177096e-08
0.1817143 -1.5821161e-08
0.1827143 -1.6381788e-08
0.1837143 -1.6858688e-08
0.1847143 -1.725198e-08
0.1857143 -1.7562191e-08
0.1867143 -1.7790253e-08
0.1877143 -1.7937504000000002e-08
0.1887143 -1.8005684e-08
0.1897143 -1.7996926000000002e-08
0.1907143 -1.7913748e-08
0.1917143 -1.775904e-08
0.1927143 -1.7536052e-08
0.1937143 -1.7248377999999998e-08
0.1947143 -1.6899938e-08
0.1957143 -1.6494962e-08
0.1967143 -1.6037963e-08
0.1977143 -1.5533716e-08
0.1987143 -1.4987238e-08
0.1997143 -1.4403753000000002e-08
0.2007143 -1.3788672e-08
0.2017143 -1.3147559e-08
0.2027143 -1.2486107000000001e-08
0.2037143 -1.18101e-08
0.2047143 -1.1125388e-08
0.2057143 -1.043785e-08
0.2067143 -9.753362e-09
0.2077143 -9.0777663e-09
0.2087143 -8.4168339e-09
0.2097143 -7.7762345e-09
0.2107143 -7.1615006e-09
0.2117143 -6.5779950999999995e-09
0.2127143 -6.0308765e-09
0.2137143 -5.5250683e-09
0.2147143 -5.065225e-09
0.2157143 -4.6557019e-09
0.2167143 -4.3005238e-09
0.2177143 -4.003357e-09
0.2187143 -3.7674789999999996e-09
0.2197143 -3.5957538999999997e-09
0.2207143 -3.4906061e-09
0.2217143 -3.4539972000000002e-09
0.2227143 -3.4874055e-09
0.2237143 -3.5918064e-09
0.2247143 -3.7676546e-09
0.2257143 -4.0148718e-09
0.2267143 -4.3328331e-09
0.2277143 -4.7203599e-09
0.2287143 -5.1757126e-09
0.2297143 -5.6965894e-09
0.2307143 -6.280125e-09
0.2317143 -6.9228963e-09
0.2327143 -7.620927500000001e-09
0.2337143 -8.369702200000001e-09
0.2347143 -9.1641757e-09
0.2357143 -9.9987942e-09
0.2367143 -1.0867514e-08
0.2377143 -1.1763825e-08
0.2387143 -1.2680779e-08
0.2397143 -1.3611016e-08
0.2407143 -1.4546804999999999e-08
0.2417143 -1.548007e-08
0.2427143 -1.6402431000000002e-08
0.2437143 -1.7305247999999998e-08
0.2447143 -1.8179656e-08
0.2457143 -1.9016616e-08
0.2467143 -1.9806952999999998e-08
0.2477143 -2.0541406000000002e-08
0.2487143 -2.1210675e-08
0.2497143 -2.1805464e-08
0.2507143 -2.2316535e-08
0.2517143 -2.2734746e-08
0.2527143 -2.305111e-08
0.2537143 -2.325683e-08
0.2547143 -2.3343348999999998e-08
0.2557143 -2.3302398999999997e-08
0.2567143 -2.3126033000000002e-08
0.2577143 -2.2806673000000002e-08
0.2587143 -2.233715e-08
0.2597143 -2.1710737e-08
0.2607143 -2.092119e-08
0.2617143 -1.9962776e-08
0.2627143 -1.8830308e-08
0.2637143 -1.7519171e-08
0.2647143 -1.602535e-08
0.2657143 -1.4345453e-08
0.2667143 -1.2476732e-08
0.2677143 -1.0417103e-08
0.2687143 -8.1651623e-09
0.2697143 -5.720199e-09
0.2707143 -3.0822081e-09
0.2717143 -2.5189809e-10
0.2727143 2.7693016e-09
0.2737143 5.9792372e-09
0.2747143 9.3750285e-09
0.2757143 1.2953071e-08
0.2767143 1.6709037e-08
0.2777143 2.0637884e-08
0.2787143 2.4733862e-08
0.2797143 2.8990521e-08
0.2807143 3.3400729e-08
0.2817143 3.7956684999999996e-08
0.2827143 4.2649931e-08
0.2837143 4.7471382e-08
0.2847143 5.2411336000000006e-08
0.2857143 5.7459509e-08
0.2867143 6.2605049e-08
0.2877143 6.7836575e-08
0.2887143 7.3142203e-08
0.2897143 7.8509577e-08
0.2907143 8.39259e-08
0.2917143 8.9377972e-08
0.2927143 9.485222600000001e-08
0.2937143 1.0033476e-07
0.2947143 1.0581138e-07
0.2957143 1.1126766000000001e-07
0.2967143 1.1668893999999999e-07
0.2977143 1.220604e-07
0.2987143 1.2736711e-07
0.2997143 1.3259404e-07
0.3007143 1.3772613e-07
0.3017143 1.4274834e-07
0.3027143 1.4764565e-07
0.3037143 1.5240317999999998e-07
0.3047143 1.5700614999999998e-07
0.3057143 1.6143999e-07
0.3067143 1.6569037000000002e-07
0.3077143 1.6974321e-07
0.3087143 1.7358476e-07
0.3097143 1.7720162e-07
0.3107143 1.8058082e-07
0.3117143 1.8370981e-07
0.3127143 1.8657655e-07
0.3137143 1.8916948e-07
0.3147143 1.9147766e-07
0.3157143 1.9349069e-07
0.3167143 1.9519886e-07
0.3177143 1.9659309999999998e-07
0.3187143 1.9766506e-07
0.3197143 1.9840709e-07
0.3207143 1.9881233999999998e-07
0.3217143 1.9887474000000002e-07
0.3227143 1.9858901000000002e-07
0.3237143 1.9795073999999998e-07
0.3247143 1.9695637999999998e-07
0.3257143 1.9560326999999998e-07
0.3267143 1.9388959e-07
0.3277143 1.9181452e-07
0.3287143 1.8937809e-07
0.3297143 1.8658133e-07
0.3307143 1.8342617e-07
0.3317143 1.7991554e-07
0.3327143 1.7605328e-07
0.3337143 1.7184423e-07
0.3347143 1.6729413e-07
0.3357143 1.6240973e-07
0.3367143 1.5719869e-07
0.3377143 1.5166959e-07
0.3387143 1.4583194e-07
0.3397143 1.3969612999999998e-07
0.3407143 1.3327345e-07
0.3417143 1.2657602e-07
0.3427143 1.1961677e-07
0.3437143 1.1240945e-07
0.3447143 1.0496853000000001e-07
0.3457143 9.730921599999999e-08
0.3467143 8.9447366e-08
0.3477143 8.139947000000001e-08
0.3487143 7.318259300000001e-08
0.3497143 6.4814332e-08
0.3507143 5.6312738e-08
0.3517143 4.7696286e-08
0.3527143 3.8983805e-08
0.3537143 3.0194422e-08
0.3547143 2.1347494999999998e-08
0.3557143 1.2462558999999999e-08
0.3567143 3.5592576999999997e-09
0.3577143 -5.3427131e-09
0.3587143 -1.4223672000000002e-08
0.3597143 -2.3064009e-08
0.3607143 -3.1844247e-08
0.3617143 -4.0545095000000004e-08
0.3627143 -4.9147514e-08
0.3637143 -5.7632765e-08
0.3647143 -6.598245800000001e-08
0.3657143 -7.4178613e-08
0.3667143 -8.2203694e-08
0.3677143 -9.0040664e-08
0.3687143 -9.7673025e-08
0.3697143 -1.0508484e-07
0.3707143 -1.122608e-07
0.3717143 -1.1918624e-07
0.3727143 -1.2584717e-07
0.3737143 -1.322303e-07
0.3747143 -1.3832312e-07
0.3757143 -1.4411381000000001e-07
0.3767143 -1.4959137e-07
0.3777143 -1.5474562e-07
0.3787143 -1.5956715e-07
0.3797143 -1.6404742999999998e-07
0.3807143 -1.6817877e-07
0.3817143 -1.7195433e-07
0.3827143 -1.7536816e-07
0.3837143 -1.7841519e-07
0.3847143 -1.8109124000000001e-07
0.3857143 -1.8339302e-07
0.3867143 -1.8531814e-07
0.3877143 -1.8686510000000002e-07
0.3887143 -1.8803332e-07
0.3897143 -1.8882307e-07
0.3907143 -1.8923556e-07
0.3917143 -1.8927282e-07
0.3927143 -1.889378e-07
0.3937143 -1.8823425e-07
0.3947143 -1.8716679e-07
0.3957143 -1.8574084e-07
0.3967143 -1.8396263e-07
0.3977143 -1.8183915e-07
0.3987143 -1.7937816e-07
0.3997143 -1.7658809e-07
0.4007143 -1.7347811000000002e-07
0.4017143 -1.7005803e-07
0.4027143 -1.6633829e-07
0.4037143 -1.6232989e-07
0.4047143 -1.5804442e-07
0.4057143 -1.5349396e-07
0.4067143 -1.4869107e-07
0.4077143 -1.4364874e-07
0.4087143 -1.3838034e-07
0.4097143 -1.3289962e-07
0.4107143 -1.2722062e-07
0.4117143 -1.2135762000000002e-07
0.4127143 -1.1532515e-07
0.4137143 -1.0913789e-07
0.4147143 -1.0281066e-07
0.4157143 -9.635836600000001e-08
0.4167143 -8.9795948e-08
0.4177143 -8.3138346e-08
0.4187143 -7.6400453e-08
0.4197143 -6.9597061e-08
0.4207143 -6.2742839e-08
0.4217143 -5.5852278000000005e-08
0.4227143 -4.8939652e-08
0.4237143 -4.201898e-08
0.4247143 -3.5103981e-08
0.4257143 -2.8208044e-08
0.4267143 -2.1344188e-08
0.4277143 -1.452502e-08
0.4287143 -7.762712699999999e-09
0.4297143 -1.0689608999999999e-09
0.4307143 5.5450439e-09
0.4317143 1.2068646e-08
0.4327143 1.8491753000000002e-08
0.4337143 2.4804858e-08
0.4347143 3.0999076e-08
0.4357143 3.7066152999999995e-08
0.4367143 4.2998494e-08
0.4377143 4.8789178000000005e-08
0.4387143 5.4431976e-08
0.4397143 5.9921362e-08
0.4407143 6.5252526e-08
0.4417143 7.0421374e-08
0.4427143 7.542455e-08
0.4437143 8.0259421e-08
0.4447143 8.4924079e-08
0.4457143 8.941734e-08
0.4467143 9.373872800000001e-08
0.4477143 9.788847500000001e-08
0.4487143 1.0186748e-07
0.4497143 1.0567731e-07
0.4507143 1.0932019e-07
0.4517143 1.1279890000000001e-07
0.4527143 1.1611686e-07
0.4537143 1.1927798e-07
0.4547143 1.2228668e-07
0.4557143 1.2514786e-07
0.4567143 1.2786679e-07
0.4577143 1.3044913999999998e-07
0.4587143 1.3290086e-07
0.4597143 1.3522817e-07
0.4607143 1.3743751e-07
0.4617143 1.3953542e-07
0.4627143 1.4152859e-07
0.4637143 1.4342372e-07
0.4647143 1.4522748999999998e-07
0.4657143 1.4694652e-07
0.4667143 1.4858732e-07
0.4677143 1.5015623e-07
0.4687143 1.5165936e-07
0.4697143 1.531026e-07
0.4707143 1.5449151e-07
0.4717143 1.5583134e-07
0.4727143 1.5712698e-07
0.4737143 1.5838294e-07
0.4747143 1.5960332e-07
0.4757143 1.6079177000000001e-07
0.4767143 1.6195152e-07
0.4777143 1.6308535e-07
0.4787143 1.6419555e-07
0.4797143 1.6528398e-07
0.4807143 1.6635202e-07
0.4817143 1.674006e-07
0.4827143 1.6843019e-07
0.4837143 1.6944079000000002e-07
0.4847143 1.7043201e-07
0.4857143 1.7140301e-07
0.4867143 1.7235253999999998e-07
0.4877143 1.7327896e-07
0.4887143 1.7418025999999998e-07
0.4897143 1.7505406e-07
0.4907143 1.7589765e-07
0.4917143 1.76708e-07
0.4927143 1.7748178e-07
0.4937143 1.7821539999999998e-07
0.4947143 1.7890498e-07
0.4957143 1.7954643e-07
0.4967143 1.8013547e-07
0.4977143 1.8066761e-07
0.4987143 1.8113822999999998e-07
0.4997143 1.8154256e-07
0.5007143 1.8187576e-07
0.5017143 1.8213291e-07
0.5027143 1.8230905e-07
0.5037143 1.8239921e-07
0.5047143 1.8239844999999998e-07
0.5057143 1.8230190999999998e-07
0.5067143 1.8210481e-07
0.5077143 1.8180250000000002e-07
0.5087143 1.813905e-07
0.5097143 1.8086453e-07
0.5107143 1.8022056e-07
0.5117143 1.7945481e-07
0.5127143 1.785638e-07
0.5137143 1.775444e-07
0.5147143 1.7639383e-07
0.5157143 1.7510972e-07
0.5167143 1.7369007e-07
0.5177143 1.7213337000000002e-07
0.5187143 1.7043853999999998e-07
0.5197143 1.6860495e-07
0.5207143 1.6663249e-07
0.5217143 1.6452151e-07
0.5227143 1.6227287e-07
0.5237143 1.5988794e-07
0.5247143 1.5736853999999998e-07
0.5257143 1.5471703e-07
0.5267143 1.5193622000000002e-07
0.5277143 1.4902938e-07
0.5287143 1.4600025000000002e-07
0.5297143 1.4285298e-07
0.5307143 1.3959218000000001e-07
0.5317143 1.362228e-07
0.5327143 1.3275019e-07
0.5337143 1.2918003e-07
0.5347143 1.2551835e-07
0.5357143 1.2177145e-07
0.5367143 1.1794591e-07
0.5377143 1.1404858e-07
0.5387143 1.1008652e-07
0.5397143 1.0606699e-07
0.5407143 1.0199744999999999e-07
0.5417143 9.788551100000001e-08
0.5427143 9.3738917e-08
0.5437143 8.9565549e-08
0.5447143 8.5373392e-08
0.5457143 8.1170509e-08
0.5467143 7.696503399999999e-08
0.5477143 7.2765161e-08
0.5487143 6.857912000000001e-08
0.5497143 6.4415168e-08
0.5507143 6.0281558e-08
0.5517143 5.6186544e-08
0.5527143 5.2138349e-08
0.5537143 4.8145155e-08
0.5547143 4.4215082e-08
0.5557143 4.0356168e-08
0.5567143 3.6576356000000004e-08
0.5577143 3.2883462999999996e-08
0.5587143 2.9285165999999997e-08
0.5597143 2.5788979000000003e-08
0.5607143 2.240223e-08
0.5617143 1.9132033e-08
0.5627143 1.5985271e-08
0.5637143 1.2968564000000002e-08
0.5647143 1.0088248e-08
0.5657143 7.350355e-09
0.5667143 4.7605812e-09
0.5677143 2.3242694e-09
0.5687143 4.6384240000000004e-11
0.5697143 -2.0685079e-09
0.5707143 -4.0162589e-09
0.5717143 -5.7931576e-09
0.5727143 -7.395945e-09
0.5737143 -8.8218308e-09
0.5747143 -1.0068503000000001e-08
0.5757143 -1.1134142000000001e-08
0.5767143 -1.2017424999999999e-08
0.5777143 -1.2717535e-08
0.5787143 -1.3234165e-08
0.5797143 -1.3567517000000001e-08
0.5807143 -1.3718302999999998e-08
0.5817143 -1.368775e-08
0.5827143 -1.3477588e-08
0.5837143 -1.3090054e-08
0.5847143 -1.2527879e-08
0.5857143 -1.1794287999999999e-08
0.5867143 -1.0892994e-08
0.5877143 -9.8281903e-09
0.5887143 -8.6045435e-09
0.5897143 -7.2271911e-09
0.5907143 -5.7017352999999995e-09
0.5917143 -4.03424e-09
0.5927143 -2.2312278999999997e-09
0.5937143 -2.9967964e-10
0.5947143 1.752966e-09
0.5957143 3.9188118e-09
0.5967143 6.1894988999999994e-09
0.5977143 8.5562044e-09
0.5987143 1.1009636e-08
0.5997143 1.354003e-08
0.6007143 1.6137146e-08
0.6017143 1.8790262e-08
0.6027143 2.1488177e-08
0.6037143 2.4219204000000002e-08
0.6047143 2.6971181e-08
0.6057143 2.9731462e-08
0.6067143 3.2486941e-08
0.6077143 3.5224054e-08
0.6087143 3.7928799e-08
0.6097143 4.0586759e-08
0.6107143 4.3183129e-08
0.6117143 4.5702753e-08
0.6127143 4.8130161e-08
0.6137143 5.0449611000000003e-08
0.6147143 5.264515499999999e-08
0.6157143 5.4700688e-08
0.6167143 5.6600002e-08
0.6177143 5.8326877e-08
0.6187143 5.9865141e-08
0.6197143 6.119874600000001e-08
0.6207143 6.231186100000001e-08
0.6217143 6.3188949e-08
0.6227143 6.3814853e-08
0.6237143 6.4174888e-08
0.6247143 6.4254918e-08
0.6257143 6.4041455e-08
0.6267143 6.352173800000001e-08
0.6277143 6.2683808e-08
0.6287143 6.1516603e-08
0.6297143 6.001001900000001e-08
0.6307143 5.8154992e-08
0.6317143 5.5943555e-08
0.6327143 5.3368909e-08
0.6337143 5.0425469e-08
0.6347143 4.7108917e-08
0.6357143 4.3416254000000005e-08
0.6367143 3.9345827e-08
0.6377143 3.4897374e-08
0.6387143 3.0072039e-08
0.6397143 2.4872398999999997e-08
0.6407143 1.9302482e-08
0.6417143 1.3367771e-08
0.6427143 7.0752119e-09
0.6437143 4.3321124e-10
0.6447143 -6.5483723e-09
0.6457143 -1.3858241000000001e-08
0.6467143 -2.1483677e-08
0.6477143 -2.9410568000000002e-08
0.6487143 -3.762344e-08
0.6497143 -4.6105497e-08
0.6507143 -5.4838666999999995e-08
0.6517143 -6.3803651e-08
0.6527143 -7.2979994e-08
0.6537143 -8.2346152e-08
0.6547143 -9.187956500000001e-08
0.6557143 -1.0155675000000001e-07
0.6567143 -1.113534e-07
0.6577143 -1.2124447e-07
0.6587143 -1.3120431e-07
0.6597143 -1.4120679e-07
0.6607143 -1.512254e-07
0.6617143 -1.6123342000000001e-07
0.6627143 -1.7120402999999998e-07
0.6637143 -1.8111049e-07
0.6647143 -1.9092627e-07
0.6657143 -2.0062525000000002e-07
0.6667143 -2.1018181e-07
0.6677143 -2.1957103e-07
0.6687143 -2.2876887e-07
0.6697143 -2.3775231e-07
0.6707143 -2.4649949e-07
0.6717143 -2.5498987e-07
0.6727143 -2.6320446e-07
0.6737143 -2.7112579e-07
0.6747143 -2.7873819e-07
0.6757143 -2.8602787e-07
0.6767143 -2.9298299e-07
0.6777143 -2.9959382000000004e-07
0.6787143 -3.0585277e-07
0.6797143 -3.1175449e-07
0.6807143 -3.1729595e-07
0.6817143 -3.2247642e-07
0.6827143 -3.2729761e-07
0.6837143 -3.3176355e-07
0.6847143 -3.3588066e-07
0.6857143 -3.3965775e-07
0.6867143 -3.4310594e-07
0.6877143 -3.4623865999999997e-07
0.6887143 -3.4907153e-07
0.6897143 -3.5162231e-07
0.6907143 -3.5391088e-07
0.6917143 -3.5595904e-07
0.6927143 -3.5779046e-07
0.6937143 -3.5943055e-07
0.6947143 -3.609063e-07
0.6957143 -3.6224621e-07
0.6967143 -3.6348005e-07
0.6977143 -3.6463876e-07
0.6987143 -3.6575436e-07
0.6997143 -3.6685965e-07
0.7007143 -3.6798817e-07
0.7017143 -3.6917396000000003e-07
0.7027143 -3.7045143000000004e-07
0.7037143 -3.7185515e-07
0.7047143 -3.7341974e-07
0.7057143 -3.7517971e-07
0.7067143 -3.7716923e-07
0.7077143 -3.7942195999999996e-07
0.7087143 -3.8197098999999996e-07
0.7097143 -3.8484864000000005e-07
0.7107143 -3.8808627e-07
0.7117143 -3.9171417e-07
0.7127143 -3.9576137999999997e-07
0.7137143 -4.0025564999999996e-07
0.7147143 -4.0522319e-07
0.7157143 -4.1068864e-07
0.7167143 -4.1667491999999994e-07
0.7177143 -4.2320307e-07
0.7187143 -4.3029225e-07
0.7197143 -4.3795949e-07
0.7207143 -4.4621982e-07
0.7217143 -4.5508592000000006e-07
0.7227143 -4.6456838e-07
0.7237143 -4.7467532000000003e-07
0.7247143 -4.8541251e-07
0.7257143 -4.9678333e-07
0.7267143 -5.087886600000001e-07
0.7277143 -5.214269900000001e-07
0.7287143 -5.3469433e-07
0.7297143 -5.485841600000001e-07
0.7307143 -5.6308762e-07
0.7317143 -5.781934e-07
0.7327143 -5.9388787e-07
0.7337143 -6.1015508e-07
0.7347143 -6.2697691e-07
0.7357143 -6.4433312e-07
0.7367143 -6.622014e-07
0.7377143 -6.805576100000001e-07
0.7387143 -6.9937576e-07
0.7397143 -7.1862822e-07
0.7407143 -7.3828588e-07
0.7417143 -7.583183e-07
0.7427143 -7.786937300000001e-07
0.7437143 -7.9937958e-07
0.7447143 -8.2034219e-07
0.7457143 -8.4154737e-07
0.7467143 -8.6296019e-07
0.7477143 -8.845455900000001e-07
0.7487143 -9.062682199999999e-07
0.7497143 -9.2809262e-07
0.7507143 -9.4998365e-07
0.7517143 -9.7190629e-07
0.7527143 -9.9382609e-07
0.7537143 -1.0157091e-06
0.7547143 -1.0375222e-06
0.7557143 -1.0592328e-06
0.7567143 -1.0808096e-06
0.7577143 -1.1022222e-06
0.7587143 -1.1234414999999999e-06
0.7597143 -1.1444396e-06
0.7607143 -1.1651898e-06
0.7617143 -1.185667e-06
0.7627143 -1.2058476e-06
0.7637143 -1.2257093e-06
0.7647143 -1.2452317e-06
0.7657143 -1.2643957e-06
0.7667143 -1.2831842e-06
0.7677143 -1.3015817e-06
0.7687143 -1.3195743e-06
0.7697143 -1.33715e-06
0.7707143 -1.3542986e-06
0.7717143 -1.3710116e-06
0.7727143 -1.3872822e-06
0.7737143 -1.4031055e-06
0.7747143 -1.4184784e-06
0.7757143 -1.4333993999999998e-06
0.7767143 -1.4478688e-06
0.7777143 -1.4618886e-06
0.7787143 -1.4754623999999999e-06
0.7797143 -1.4885956e-06
0.7807143 -1.5012949e-06
0.7817143 -1.5135686e-06
0.7827143 -1.5254265e-06
0.7837143 -1.5368797999999998e-06
0.7847143 -1.5479406e-06
0.7857143 -1.5586226e-06
0.7867143 -1.5689400000000002e-06
0.7877143 -1.5789086e-06
0.7887143 -1.5885446e-06
0.7897143 -1.5978651000000002e-06
0.7907143 -1.6068878e-06
0.7917143 -1.6156305000000001e-06
0.7927143 -1.6241119000000002e-06
0.7937143 -1.6323503999999999e-06
0.7947143 -1.6403648e-06
0.7957143 -1.6481735e-06
0.7967143 -1.655795e-06
0.7977143 -1.6632473e-06
0.7987143 -1.6705483000000002e-06
0.7997143 -1.6777148999999999e-06
0.8007143 -1.6847636e-06
0.8017143 -1.6917102000000002e-06
0.8027143 -1.6985696e-06
0.8037143 -1.7053559e-06
0.8047143 -1.712082e-06
0.8057143 -1.7187602e-06
0.8067143 -1.7254016999999998e-06
0.8077143 -1.7320161e-06
0.8087143 -1.7386125000000002e-06
0.8097143 -1.7451983e-06
0.8107143 -1.7517802e-06
0.8117143 -1.7583638000000002e-06
0.8127143 -1.7649530000000002e-06
0.8137143 -1.7715511000000002e-06
0.8147143 -1.7781601999999998e-06
0.8157143 -1.7847811999999998e-06
0.8167143 -1.7914137999999998e-06
0.8177143 -1.7980566e-06
0.8187143 -1.8047077e-06
0.8197143 -1.8113633000000002e-06
0.8207143 -1.8180193e-06
0.8217143 -1.8246702e-06
0.8227143 -1.8313097000000002e-06
0.8237143 -1.8379303e-06
0.8247143 -1.8445240000000001e-06
0.8257143 -1.8510812e-06
0.8267143 -1.8575919e-06
0.8277143 -1.8640449e-06
0.8287143 -1.8704281e-06
0.8297143 -1.8767280999999998e-06
0.8307143 -1.8829311e-06
0.8317143 -1.8890221e-06
0.8327143 -1.8949849999999999e-06
0.8337143 -1.9008029e-06
0.8347143 -1.9064577e-06
0.8357143 -1.9119307e-06
0.8367143 -1.9172017e-06
0.8377143 -1.9222498999999997e-06
0.8387143 -1.9270535e-06
0.8397143 -1.9315896e-06
0.8407143 -1.9358342e-06
0.8417143 -1.9397627e-06
0.8427143 -1.9433491e-06
0.8437143 -1.9465668e-06
0.8447143 -1.9493882000000003e-06
0.8457143 -1.9517849e-06
0.8467143 -1.9537275e-06
0.8477143 -1.9551859e-06
0.8487143 -1.9561289e-06
0.8497143 -1.9565253e-06
0.8507143 -1.9563425000000002e-06
0.8517143 -1.9555475e-06
0.8527143 -1.9541071e-06
0.8537143 -1.9519872000000003e-06
0.8547143 -1.9491532e-06
0.8557143 -1.9455703e-06
0.8567143 -1.9412035e-06
0.8577143 -1.9360173999999998e-06
0.8587143 -1.9299765e-06
0.8597143 -1.9230454e-06
0.8607143 -1.9151885e-06
0.8617143 -1.9063705e-06
0.8627143 -1.8965562e-06
0.8637143 -1.8857106e-06
0.8647143 -1.8737996e-06
0.8657143 -1.8607889000000002e-06
0.8667143 -1.8466453e-06
0.8677143 -1.8313360999999998e-06
0.8687143 -1.8148295e-06
0.8697143 -1.7970944000000001e-06
0.8707143 -1.7781008999999998e-06
0.8717143 -1.7578202e-06
0.8727143 -1.7362247e-06
0.8737143 -1.713288e-06
0.8747143 -1.6889855000000002e-06
0.8757143 -1.6632937e-06
0.8767143 -1.6361907e-06
0.8777143 -1.6076569e-06
0.8787143 -1.5776742e-06
0.8797143 -1.5462261e-06
0.8807143 -1.5132986e-06
0.8817143 -1.4788796e-06
0.8827143 -1.4429590999999999e-06
0.8837143 -1.4055293e-06
0.8847143 -1.3665847999999999e-06
0.8857143 -1.3261225e-06
0.8867143 -1.2841415e-06
0.8877143 -1.2406432e-06
0.8887143 -1.1956316e-06
0.8897143 -1.1491128e-06
0.8907143 -1.1010951999999999e-06
0.8917143 -1.0515894999999998e-06
0.8927143 -1.0006084e-06
0.8937143 -9.4816679e-07
0.8947143 -8.9428145e-07
0.8957143 -8.3897103e-07
0.8967143 -7.8225577e-07
0.8977143 -7.241574e-07
0.8987143 -6.6469901e-07
0.8997143 -6.0390479e-07
0.9007143 -5.4179994e-07
0.9017143 -4.7841024e-07
0.9027143 -4.1376209000000003e-07
0.9037143 -3.4788202999999997e-07
0.9047143 -2.8079667e-07
0.9057143 -2.1253237000000003e-07
0.9067143 -1.4311503e-07
0.9077143 -7.2569856e-08
0.9087143 -9.210961000000001e-10
0.9097143 7.1808154e-08
0.9107143 1.455962e-07
0.9117143 2.2042295000000002e-07
0.9127143 2.9627012e-07
0.9137143 3.7312144000000003e-07
0.9147143 4.5096282e-07
0.9157143 5.2978248e-07
0.9167143 6.0957124e-07
0.9177143 6.9032251e-07
0.9187143 7.7203248e-07
0.9197143 8.547002199999999e-07
0.9207143 9.383279e-07
0.9217143 1.0229206e-06
0.9227143 1.1084866e-06
0.9237143 1.1950376e-06
0.9247143 1.2825883e-06
0.9257143 1.3711567e-06
0.9267143 1.4607643e-06
0.9277143 1.5514358000000001e-06
0.9287143 1.6431991999999998e-06
0.9297143 1.7360858e-06
0.9307143 1.8301299999999998e-06
0.9317143 1.9253697e-06
0.9327143 2.0218458e-06
0.9337143 2.1196021e-06
0.9347143 2.2186855e-06
0.9357143 2.3191458e-06
0.9367143 2.4210355000000002e-06
0.9377143 2.5244095e-06
0.9387143 2.6293254e-06
0.9397143 2.7358428e-06
0.9407143 2.8440238999999997e-06
0.9417143 2.9539319e-06
0.9427143 3.0656323999999997e-06
0.9437143 3.1791919999999998e-06
0.9447143 3.2946790000000005e-06
0.9457143 3.4121623e-06
0.9467143 3.5317110999999996e-06
0.9477143 3.6533962000000002e-06
0.9487143 3.7772875000000002e-06
0.9497143 3.9034553e-06
0.9507143 4.0319694000000005e-06
0.9517143 4.1628994e-06
0.9527143 4.2963137e-06
0.9537143 4.4322796000000004e-06
0.9547143 4.5708628e-06
0.9557143 4.7121279e-06
0.9567143 4.8561375e-06
0.9577143 5.002952e-06
0.9587143 5.1526296e-06
0.9597143 5.3052261e-06
0.9607143 5.4607945e-06
0.9617143 5.6193854999999994e-06
0.9627143 5.7810468000000006e-06
0.9637143 5.9458227e-06
0.9647143 6.1137548e-06
0.9657143 6.2848812e-06
0.9667143 6.459237099999999e-06
0.9677143 6.6368543e-06
0.9687143 6.817762e-06
0.9697143 7.001985100000001e-06
0.9707143 7.1895464e-06
0.9717143 7.380465000000001e-06
0.9727143 7.574756499999999e-06
0.9737143 7.7724344e-06
0.9747143 7.9735095e-06
0.9757143 8.1779888e-06
0.9767143 8.3858787e-06
0.9777143 8.597181299999999e-06
0.9787143 8.811897300000001e-06
0.9797143 9.0300261e-06
0.9807143 9.2515648e-06
0.9817143 9.4765085e-06
0.9827143 9.704852e-06
0.9837143 9.936589199999999e-06
0.9847143 1.0171713e-05
0.9857143 1.0410215e-05
0.9867143 1.0652087e-05
0.9877143 1.0897323000000001e-05
0.9887143 1.1145913e-05
0.9897143 1.1397852e-05
0.9907143 1.1653132e-05
0.9917143 1.1911749e-05
0.9927143 1.2173698999999999e-05
0.9937143 1.2438980000000001e-05
0.9947143 1.2707591e-05
0.9957143 1.2979534e-05
0.9967143 1.3254811999999998e-05
0.9977143 1.3533432e-05
0.9987143 1.3815402e-05
0.9997143 1.4100732999999999e-05
1.000714 1.4389441e-05
1.001714 1.4681541e-05
1.002714 1.4977052999999999e-05
1.003714 1.5276001e-05
1.004714 1.5578412e-05
1.005714 1.5884315e-05
1.006714 1.6193744e-05
1.007714 1.6506735e-05
1.008714 1.6823328999999998e-05
1.009714 1.7143567e-05
1.010714 1.7467498e-05
1.011714 1.779517e-05
1.012714 1.8126636999999998e-05
1.013714 1.8461953999999998e-05
1.014714 1.880118e-05
1.015714 1.9144376e-05
1.016714 1.9491607e-05
1.017714 1.9842939e-05
1.018714 2.0198442e-05
1.019714 2.0558185999999997e-05
1.020714 2.0922241e-05
1.021714 2.1290683e-05
1.022714 2.1663586999999998e-05
1.023714 2.2041029e-05
1.024714 2.2423086e-05
1.025714 2.2809834e-05
1.026714 2.3201352e-05
1.027714 2.3597715e-05
1.028714 2.3999001999999997e-05
1.029714 2.4405287e-05
1.030714 2.4816646e-05
1.031714 2.5233152e-05
1.032714 2.5654876e-05
1.033714 2.6081891999999996e-05
1.034714 2.6514266e-05
1.035714 2.6952065000000003e-05
1.036714 2.7395355999999998e-05
1.037714 2.78442e-05
1.038714 2.8298658e-05
1.039714 2.8758781999999997e-05
1.040714 2.9224634e-05
1.041714 2.9696261000000002e-05
1.042714 3.0173715e-05
1.043714 3.065704e-05
1.044714 3.1146283000000004e-05
1.045714 3.1641486e-05
1.046714 3.2142688e-05
1.047714 3.2649925e-05
1.048714 3.3163232e-05
1.049714 3.3682645000000005e-05
1.050714 3.420819e-05
1.051714 3.4739901e-05
1.052714 3.5277801999999995e-05
1.053714 3.5821921e-05
1.054714 3.6372282e-05
1.055714 3.692891e-05
1.056714 3.7491827e-05
1.057714 3.8061054e-05
1.058714 3.8636614e-05
1.059714 3.9218528999999997e-05
1.060714 3.9806821e-05
1.061714 4.0401511e-05
1.062714 4.1002622e-05
1.063714 4.1610176e-05
1.064714 4.2224195e-05
1.065714 4.2844707e-05
1.066714 4.3471732e-05
1.067714 4.41053e-05
1.068714 4.4745443e-05
1.069714 4.5392184e-05
1.070714 4.604556e-05
1.071714 4.67056e-05
1.072714 4.7372342e-05
1.073714 4.8045824999999995e-05
1.074714 4.872608800000001e-05
1.075714 4.9413171e-05
1.076714 5.0107121000000004e-05
1.077714 5.0807984e-05
1.078714 5.1515803999999997e-05
1.079714 5.2230638000000005e-05
1.080714 5.2952544000000005e-05
1.081714 5.368157200000001e-05
1.082714 5.4417785000000005e-05
1.083714 5.516124e-05
1.084714 5.5912004999999996e-05
1.085714 5.6670143e-05
1.086714 5.7435721999999996e-05
1.087714 5.8208809e-05
1.088714 5.898948000000001e-05
1.089714 5.9777807e-05
1.090714 6.0573865e-05
1.091714 6.1377727e-05
1.092714 6.2189469e-05
1.093714 6.300917299999999e-05
1.094714 6.3836916e-05
1.095714 6.4672776e-05
1.096714 6.551682600000001e-05
1.097714 6.6369154e-05
1.098714 6.7229831e-05
1.099714 6.8098939e-05
1.100714 6.897655000000001e-05
1.101714 6.986274500000001e-05
1.102714 7.0757596e-05
1.103714 7.1661174e-05
1.104714 7.257355e-05
1.105714 7.3494795e-05
1.106714 7.4424975e-05
1.107714 7.536415299999999e-05
1.108714 7.6312398e-05
1.109714 7.726976000000001e-05
1.110714 7.8236303e-05
1.111714 7.921207699999999e-05
1.112714 8.0197134e-05
1.113714 8.119152400000001e-05
1.114714 8.2195288e-05
1.115714 8.3208471e-05
1.116714 8.4231112e-05
1.117714 8.5263252e-05
1.118714 8.630491899999999e-05
1.119714 8.7356142e-05
1.120714 8.8416948e-05
1.121714 8.9487366e-05
1.122714 9.0567414e-05
1.123714 9.1657114e-05
1.124714 9.2756483e-05
1.125714 9.3865538e-05
1.126714 9.498429e-05
1.127714 9.611275100000001e-05
1.128714 9.7250927e-05
1.129714 9.839882300000001e-05
1.130714 9.955645100000001e-05
1.131714 0.00010072382
1.132714 0.00010190093
1.133714 0.00010308779
1.134714 0.0001042844
1.135714 0.00010549077000000001
1.136714 0.00010670689999999999
1.137714 0.00010793279
1.138714 0.00010916845999999999
1.139714 0.00011041388000000001
1.140714 0.00011166909000000001
1.141714 0.00011293407999999999
1.142714 0.00011420888000000001
1.143714 0.00011549347
1.144714 0.00011678788
1.145714 0.00011809212
1.146714 0.00011940621
1.147714 0.00012073015999999999
1.148714 0.00012206398999999999
1.149714 0.00012340773
1.150714 0.0001247614
1.151714 0.00012612503
1.152714 0.00012749865
1.153714 0.0001288823
1.154714 0.00013027600999999998
1.155714 0.00013167983
1.156714 0.00013309377999999998
1.157714 0.00013451794
1.158714 0.00013595234
1.159714 0.00013739702
1.160714 0.00013885207
1.161714 0.00014031751000000001
1.162714 0.00014179343
1.163714 0.00014327987
1.164714 0.00014477691
1.165714 0.00014628462000000001
1.166714 0.00014780305
1.167714 0.0001493323
1.168714 0.00015087242
1.169714 0.00015242348
1.170714 0.00015398556
1.171714 0.00015555873000000001
1.172714 0.00015714307000000001
1.173714 0.00015873865
1.174714 0.00016034553
1.175714 0.00016196379
1.176714 0.00016359350999999999
1.177714 0.00016523474
1.178714 0.00016688755
1.179714 0.00016855201
1.180714 0.00017022819
1.181714 0.00017191613
1.182714 0.00017361589
1.183714 0.00017532752
1.184714 0.00017705108000000002
1.185714 0.00017878662
1.186714 0.00018053415000000001
1.187714 0.00018229374
1.188714 0.00018406541
1.189714 0.00018584919
1.190714 0.00018764512
1.191714 0.0001894532
1.192714 0.00019127349
1.193714 0.00019310596000000001
1.194714 0.00019495064
1.195714 0.00019680755999999997
1.196714 0.00019867668
1.197714 0.00020055804
1.198714 0.00020245163
1.199714 0.00020435743000000003
1.200714 0.00020627544000000002
1.201714 0.00020820564
1.202714 0.00021014802999999997
1.203714 0.00021210258
1.204714 0.00021406926999999998
1.205714 0.00021604808000000002
1.206714 0.00021803899000000002
1.207714 0.00022004197
1.208714 0.00022205697000000002
1.209714 0.00022408396
1.210714 0.00022612292
1.211714 0.0002281738
1.212714 0.00023023656
1.213714 0.00023231116
1.214714 0.00023439756999999998
1.215714 0.00023649573
1.216714 0.00023860557000000002
1.217714 0.00024072708000000002
1.218714 0.00024286019000000002
1.219714 0.00024500487
1.220714 0.00024716102999999996
1.221714 0.00024932865
1.222714 0.00025150766
1.223714 0.00025369802000000004
1.224714 0.00025589966
1.225714 0.00025811253
1.226714 0.00026033656
1.227714 0.00026257171
1.228714 0.00026481791
1.229714 0.00026707512
1.230714 0.00026934326
1.231714 0.00027162228000000003
1.232714 0.00027391211
1.233714 0.0002762127
1.234714 0.00027852398
1.235714 0.00028084587
1.236714 0.00028317834000000003
1.237714 0.00028552131
1.238714 0.00028787472
1.239714 0.00029023849
1.240714 0.00029261257
1.241714 0.00029499688
1.242714 0.00029739138
1.243714 0.00029979596999999997
1.244714 0.00030221058000000004
1.245714 0.00030463517999999997
1.246714 0.00030706967
1.247714 0.00030951398
1.248714 0.00031196806999999997
1.249714 0.00031443184999999996
1.250714 0.00031690522
1.251714 0.00031938813999999997
1.252714 0.00032188054
1.253714 0.00032438234
1.254714 0.00032689345
1.255714 0.00032941382
1.256714 0.00033194337
1.257714 0.00033448205
1.258714 0.00033702975
1.259714 0.00033958643000000003
1.260714 0.00034215199999999997
1.261714 0.00034472639
1.262714 0.00034730956
1.263714 0.00034990142
1.264714 0.00035250189
1.265714 0.00035511093000000003
1.266714 0.00035772848
1.267714 0.00036035449
1.268714 0.00036298886
1.269714 0.00036563156
1.270714 0.00036828253
1.271714 0.00037094173
1.272714 0.0003736091
1.273714 0.00037628456
1.274714 0.00037896809
1.275714 0.00038165963
1.276714 0.00038435910000000006
1.277714 0.00038706648
1.278714 0.00038978174
1.279714 0.00039250481
1.280714 0.00039523566
1.281714 0.00039797423999999996
1.282714 0.0004007205
1.283714 0.00040347436000000005
1.284714 0.00040623581000000003
1.285714 0.00040900477
1.286714 0.00041178118000000005
1.287714 0.00041456501
1.288714 0.00041735616
1.289714 0.00042015457999999996
1.290714 0.00042296024
1.291714 0.00042577303
1.292714 0.00042859292
1.293714 0.00043141980999999996
1.294714 0.00043425362
1.295714 0.00043709429
1.296714 0.00043994173
1.297714 0.00044279582
1.298714 0.0004456565
1.299714 0.00044852362999999996
1.300714 0.00045139714
1.301714 0.00045427687000000003
1.302714 0.00045716273999999997
1.303714 0.00046005462
1.304714 0.00046295236000000006
1.305714 0.00046585587000000004
1.306714 0.00046876498000000003
1.307714 0.00047167955
1.308714 0.00047459944
1.309714 0.00047752445999999995
1.310714 0.00048045445000000005
1.311714 0.00048338925
1.312714 0.00048632869
1.313714 0.00048927259
1.314714 0.0004922207599999999
1.315714 0.00049517298
1.316714 0.00049812907
1.317714 0.00050108879
1.318714 0.0005040519199999999
1.319714 0.0005070182399999999
1.320714 0.00050998751
1.321714 0.00051295951
1.322714 0.00051593402
1.323714 0.00051891075
1.324714 0.00052188943
1.325714 0.00052486985
1.326714 0.00052785172
1.327714 0.0005308347199999999
1.328714 0.00053381864
1.329714 0.00053680319
1.330714 0.00053978806
1.331714 0.00054277302
1.332714 0.00054575776
1.333714 0.00054874195
1.334714 0.00055172536
1.335714 0.0005547076399999999
1.336714 0.0005576885500000001
1.337714 0.00056066774
1.338714 0.00056364497
1.339714 0.00056661993
1.340714 0.00056959229
1.341714 0.00057256179
1.342714 0.0005755281100000001
1.343714 0.00057849097
1.344714 0.0005814500599999999
1.345714 0.0005844051
1.346714 0.00058735582
1.347714 0.0005903019000000001
1.348714 0.0005932430199999999
1.349714 0.00059617896
1.350714 0.0005991094
1.351714 0.00060203406
1.352714 0.00060495263
1.353714 0.00060786488
1.354714 0.00061077048
1.355714 0.00061366918
1.356714 0.00061656065
1.357714 0.00061944465
1.358714 0.0006223209300000001
1.359714 0.0006251891600000001
1.360714 0.00062804911
1.361714 0.00063090051
1.362714 0.00063374305
1.363714 0.00063657649
1.364714 0.0006394005100000001
1.365714 0.0006422149
1.366714 0.00064501937
1.367714 0.00064781366
1.368714 0.00065059749
1.369714 0.00065337053
1.370714 0.00065613258
1.371714 0.00065888335
1.372714 0.00066162256
1.373714 0.0006643499500000001
1.374714 0.00066706521
1.375714 0.00066976804
1.376714 0.00067245819
1.377714 0.00067513538
1.378714 0.00067779929
1.379714 0.0006804496
1.380714 0.000683086
1.381714 0.00068570821
1.382714 0.0006883159099999999
1.383714 0.00069090879
1.384714 0.0006934864799999999
1.385714 0.0006960486600000001
1.386714 0.00069859502
1.387714 0.0007011251899999999
1.388714 0.0007036388099999999
1.389714 0.00070613555
1.390714 0.00070861502
1.391714 0.00071107684
1.392714 0.0007135205999999999
1.393714 0.00071594595
1.394714 0.00071835248
1.395714 0.0007207397600000001
1.396714 0.00072310745
1.397714 0.0007254550800000001
1.398714 0.00072778225
1.399714 0.0007300885
1.400714 0.00073237343
1.401714 0.00073463661
1.402714 0.00073687761
1.403714 0.00073909596
1.404714 0.00074129125
1.405714 0.00074346299
1.406714 0.0007456107600000001
1.407714 0.00074773411
1.408714 0.00074983259
1.409714 0.0007519056899999999
1.410714 0.00075395301
1.411714 0.00075597409
1.412714 0.00075796852
1.413714 0.0007599357999999999
1.414714 0.00076187548
1.415714 0.0007637871
1.416714 0.0007656702099999999
1.417714 0.0007675243999999999
1.418714 0.0007693492099999999
1.419714 0.0007711441900000001
1.420714 0.00077290897
1.421714 0.00077464301
1.422714 0.00077634595
1.423714 0.00077801733
1.424714 0.00077965669
1.425714 0.0007812635900000001
1.426714 0.00078283756
1.427714 0.00078437824
1.428714 0.0007858851900000001
1.429714 0.0007873580200000001
1.430714 0.0007887962100000001
1.431714 0.00079019937
1.432714 0.00079156716
1.433714 0.0007928990300000001
1.434714 0.0007941946
1.435714 0.0007954534299999999
1.436714 0.0007966751600000001
1.437714 0.00079785923
1.438714 0.00079900528
1.439714 0.0008001129599999999
1.440714 0.0008011817
1.441714 0.0008022111600000001
1.442714 0.00080320078
1.443714 0.0008041502
1.444714 0.00080505897
1.445714 0.00080592654
1.446714 0.00080675254
1.447714 0.00080753643
1.448714 0.0008082778499999999
1.449714 0.00080897626
1.450714 0.00080963109
1.451714 0.0008102420000000001
1.452714 0.00081080843
1.453714 0.00081132985
1.454714 0.00081180578
1.455714 0.0008122356999999999
1.456714 0.0008126190599999999
1.457714 0.0008129553000000001
1.458714 0.00081324397
1.459714 0.00081348444
1.460714 0.00081367625
1.461714 0.00081381877
1.462714 0.0008139115400000001
1.463714 0.0008139539200000001
1.464714 0.00081394528
1.465714 0.00081388516
1.466714 0.0008137729299999999
1.467714 0.00081360804
1.468714 0.0008133898499999999
1.469714 0.0008131177299999999
1.470714 0.00081279113
1.471714 0.0008124095100000001
1.472714 0.00081197222
1.473714 0.00081147873
1.474714 0.0008109284
1.475714 0.0008103205800000001
1.476714 0.0008096547399999999
1.477714 0.0008089302399999999
1.478714 0.0008081465199999999
1.479714 0.0008073030600000001
1.480714 0.0008063992
1.481714 0.00080543441
1.482714 0.00080440805
1.483714 0.0008033195600000001
1.484714 0.0008021683199999999
1.485714 0.00080095388
1.486714 0.0007996755800000001
1.487714 0.0007983328899999999
1.488714 0.00079692518
1.489714 0.00079545198
1.490714 0.0007939127500000001
1.491714 0.0007923068599999999
1.492714 0.0007906338399999999
1.493714 0.0007888931599999999
1.494714 0.0007870841699999999
1.495714 0.00078520643
1.496714 0.00078325938
1.497714 0.00078124258
1.498714 0.0007791553799999999
1.499714 0.00077699733
1.500714 0.00077476789
1.501714 0.0007724665899999999
1.502714 0.0007700928099999999
1.503714 0.00076764609
1.504714 0.00076512597
1.505714 0.00076253186
1.506714 0.00075986327
1.507714 0.00075711969
1.508714 0.00075430062
1.509714 0.00075140556
1.510714 0.00074843397
1.511714 0.00074538534
1.512714 0.0007422591799999999
1.513714 0.00073905494
1.514714 0.0007357721199999999
1.515714 0.0007324102200000001
1.516714 0.00072896869
1.517714 0.00072544703
1.518714 0.00072184471
1.519714 0.0007181612100000001
1.520714 0.00071439599
1.521714 0.00071054851
1.522714 0.00070661827
1.523714 0.00070260471
1.524714 0.0006985073
1.525714 0.0006943254900000001
1.526714 0.00069005873
1.527714 0.0006857064400000001
1.528714 0.0006812681
1.529714 0.00067674314
1.530714 0.0006721310000000001
1.531714 0.00066743114
1.532714 0.00066264297
1.533714 0.00065776594
1.534714 0.00065279946
1.535714 0.00064774295
1.536714 0.0006425958399999999
1.537714 0.00063735756
1.538714 0.00063202756
1.539714 0.0006266052000000001
1.540714 0.00062108993
1.541714 0.0006154811699999999
1.542714 0.0006097783200000001
1.543714 0.0006039807899999999
1.544714 0.00059808799
1.545714 0.00059209938
1.546714 0.00058601436
1.547714 0.00057983234
1.548714 0.00057355273
1.549714 0.00056717499
1.550714 0.00056069853
1.551714 0.00055412274
1.552714 0.0005474471
1.553714 0.0005406710000000001
1.554714 0.0005337939
1.555714 0.00052681526
1.556714 0.00051973448
1.557714 0.00051255106
1.558714 0.00050526442
1.559714 0.00049787404
1.560714 0.00049037935
1.561714 0.00048277983999999997
1.562714 0.00047507501
1.563714 0.00046726431999999997
1.564714 0.00045934725999999997
1.565714 0.00045132333000000004
1.566714 0.00044319204
1.567714 0.00043495288
1.568714 0.00042660536
1.569714 0.00041814901
1.570714 0.00040958334
1.571714 0.0004009079
1.572714 0.00039212222999999996
1.573714 0.00038322587000000005
1.574714 0.00037421837
1.575714 0.00036509932000000004
1.576714 0.00035586826999999997
1.577714 0.0003465248
1.578714 0.00033706851
1.579714 0.00032749899
1.580714 0.00031781583
1.581714 0.00030801864
1.582714 0.00029810702999999997
1.583714 0.00028808064999999997
1.584714 0.00027793908
1.585714 0.00026768198
1.586714 0.00025730899000000004
1.587714 0.00024681974
1.588714 0.0002362139
1.589714 0.00022549111
1.590714 0.00021465105000000002
1.591714 0.00020369337000000003
1.592714 0.00019261772
1.593714 0.00018142381000000002
1.594714 0.00017011131
1.595714 0.00015867989
1.596714 0.00014712926
1.597714 0.00013545911
1.598714 0.00012366911000000002
1.599714 0.00011175897
1.600714 9.9728402e-05
1.601714 8.7577104e-05
1.602714 7.5304786e-05
1.603714 6.2911158e-05
1.604714 5.0395942999999994e-05
1.605714 3.7758858e-05
1.606714 2.4999625e-05
1.607714 1.211797e-05
1.608714 -8.863766599999999e-07
1.609714 -1.4013678000000001e-05
1.610714 -2.7264193e-05
1.611714 -4.0638179e-05
1.612714 -5.4135887e-05
1.613714 -6.775756e-05
1.614714 -8.150344100000001e-05
1.615714 -9.5373775e-05
1.616714 -0.00010936878
1.617714 -0.00012348869
1.618714 -0.00013773372
1.619714 -0.00015210409
1.620714 -0.00016660001
1.621714 -0.00018122169
1.622714 -0.00019596932
1.623714 -0.00021084309
1.624714 -0.00022584318
1.625714 -0.00024096978
1.626714 -0.00025622307
1.627714 -0.00027160321999999997
1.628714 -0.00028711038000000003
1.629714 -0.00030274473
1.630714 -0.00031850639
1.631714 -0.00033439551
1.632714 -0.00035041223
1.633714 -0.0003665567
1.634714 -0.00038282901
1.635714 -0.00039922933999999997
1.636714 -0.00041575772
1.637714 -0.00043241434
1.638714 -0.00044919925
1.639714 -0.00046611253
1.640714 -0.00048315428
1.641714 -0.0005003245899999999
1.642714 -0.00051762354
1.643714 -0.00053505119
1.644714 -0.00055260762
1.645714 -0.0005702928800000001
1.646714 -0.00058810701
1.647714 -0.0006060500700000001
1.648714 -0.00062412205
1.649714 -0.00064232304
1.650714 -0.000660653
1.651714 -0.00067911201
1.652714 -0.00069770003
1.653714 -0.00071641712
1.654714 -0.00073526326
1.655714 -0.00075423841
1.656714 -0.00077334262
1.657714 -0.00079257579
1.658714 -0.00081193793
1.659714 -0.00083142904
1.660714 -0.00085104903
1.661714 -0.0008707978799999999
1.662714 -0.0008906755299999999
1.663714 -0.0009106819600000001
1.664714 -0.00093081699
1.665714 -0.00095108062
1.666714 -0.00097147267
1.667714 -0.0009919931499999999
1.668714 -0.0010126419
1.669714 -0.0010334187
1.670714 -0.0010543236
1.671714 -0.0010753563
1.672714 -0.0010965168000000001
1.673714 -0.0011178048
1.674714 -0.0011392201
1.675714 -0.0011607626999999999
1.676714 -0.0011824322
1.677714 -0.0012042286
1.678714 -0.0012261514
1.679714 -0.0012482005
1.680714 -0.0012703756999999998
1.681714 -0.0012926766
1.682714 -0.001315103
1.683714 -0.0013376545
1.684714 -0.001360331
1.685714 -0.001383132
1.686714 -0.0014060572000000001
1.687714 -0.0014291062000000002
1.688714 -0.0014522788
1.689714 -0.0014755744
1.690714 -0.0014989927
1.691714 -0.0015225333
1.692714 -0.0015461959
1.693714 -0.0015699798999999999
1.694714 -0.0015938849000000001
1.695714 -0.0016179103
1.696714 -0.0016420557999999997
1.697714 -0.0016663209
1.698714 -0.001690705
1.699714 -0.0017152076999999999
1.700714 -0.0017398283999999998
1.701714 -0.0017645667
1.702714 -0.0017894219000000001
1.703714 -0.0018143935
1.704714 -0.001839481
1.705714 -0.0018646838999999999
1.706714 -0.0018900013000000002
1.707714 -0.0019154329
1.708714 -0.0019409781
1.709714 -0.0019666362
1.710714 -0.0019924066
1.711714 -0.0020182888
1.712714 -0.002044282
1.713714 -0.0020703857
1.714714 -0.0020965994
1.715714 -0.0021229222
1.716714 -0.0021493535
1.717714 -0.0021758928
1.718714 -0.0022025391
1.719714 -0.0022292921
1.720714 -0.0022561509
1.721714 -0.0022831149
1.722714 -0.0023101833
1.723714 -0.0023373555
1.724714 -0.0023646307
1.725714 -0.0023920084000000003
1.726714 -0.0024194875
1.727714 -0.0024470675
1.728714 -0.0024747476
1.729714 -0.0025025271
1.730714 -0.0025304051
1.731714 -0.0025583808999999997
1.732714 -0.0025864538
1.733714 -0.0026146228
1.734714 -0.0026428872
1.735714 -0.002671246
1.736714 -0.0026996986
1.737714 -0.002728244
1.738714 -0.0027568814000000002
1.739714 -0.00278561
1.740714 -0.0028144288
1.741714 -0.0028433369
1.742714 -0.0028723334
1.743714 -0.0029014174
1.744714 -0.0029305878
1.745714 -0.0029598439
1.746714 -0.0029891846
1.747714 -0.0030186088999999998
1.748714 -0.0030481158
1.749714 -0.0030777046
1.750714 -0.0031073738
1.751714 -0.0031371226
1.752714 -0.00316695
1.753714 -0.0031968553000000003
1.754714 -0.003226837
1.755714 -0.003256894
1.756714 -0.0032870255
1.757714 -0.0033172302
1.758714 -0.0033475069000000004
1.759714 -0.0033778546000000002
1.760714 -0.0034082721000000004
1.761714 -0.0034387584
1.762714 -0.0034693122999999997
1.763714 -0.0034999327999999997
1.764714 -0.0035306184000000003
1.765714 -0.0035613681
1.766714 -0.0035921803
1.767714 -0.0036230544
1.768714 -0.0036539887999999998
1.769714 -0.0036849822
1.770714 -0.0037160335
1.771714 -0.0037471415000000004
1.772714 -0.0037783047000000004
1.773714 -0.0038095222
1.774714 -0.0038407924999999997
1.775714 -0.0038721144
1.776714 -0.0039034865
1.777714 -0.0039349077
1.778714 -0.0039663766
1.779714 -0.0039978917
1.780714 -0.0040294519
1.781714 -0.0040610557
1.782714 -0.0040927021
1.783714 -0.0041243893
1.784714 -0.0041561161
1.785714 -0.0041878811
1.786714 -0.0042196833
1.787714 -0.0042515207
1.788714 -0.0042833923
1.789714 -0.0043152966
1.790714 -0.0043472322
1.791714 -0.0043791977
1.792714 -0.0044111915
1.793714 -0.0044432123
1.794714 -0.0044752585
1.795714 -0.0045073284
1.796714 -0.0045394208
1.797714 -0.0045715344
1.798714 -0.004603667499999999
1.799714 -0.0046358186
1.800714 -0.0046679862999999995
1.801714 -0.0047001689
1.802714 -0.0047323651
1.803714 -0.0047645728
1.804714 -0.004796790699999999
1.805714 -0.004829017400000001
1.806714 -0.0048612514
1.807714 -0.0048934908
1.808714 -0.0049257342
1.809714 -0.0049579798
1.810714 -0.0049902257
1.811714 -0.0050224706
1.812714 -0.0050547129
1.813714 -0.0050869508
1.814714 -0.0051191826
1.815714 -0.0051514067
1.816714 -0.0051836214
1.817714 -0.0052158248
1.818714 -0.0052480151
1.819714 -0.0052801908
1.820714 -0.0053123502
1.821714 -0.0053444914
1.822714 -0.0053766125
1.823714 -0.0054087119
1.824714 -0.0054407879
1.825714 -0.0054728385000000004
1.826714 -0.0055048622
1.827714 -0.0055368568
1.828714 -0.0055688208
1.829714 -0.005600752
1.830714 -0.0056326491
1.831714 -0.0056645098
1.832714 -0.0056963327
1.833714 -0.0057281155
1.834714 -0.005759856900000001
1.835714 -0.005791554599999999
1.836714 -0.0058232064
1.837714 -0.005854811
1.838714 -0.0058863665
1.839714 -0.0059178707
1.840714 -0.0059493217
1.841714 -0.0059807175
1.842714 -0.0060120561000000005
1.843714 -0.0060433358
1.844714 -0.0060745548000000005
1.845714 -0.0061057108
1.846714 -0.0061368017
1.847714 -0.006167825599999999
1.848714 -0.0061987812
1.849714 -0.0062296662
1.850714 -0.0062604784
1.851714 -0.006291215700000001
1.852714 -0.0063218758
1.853714 -0.006352457399999999
1.854714 -0.006382958199999999
1.855714 -0.0064133761
1.856714 -0.0064437096
1.857714 -0.0064739565
1.858714 -0.0065041146
1.859714 -0.0065341817
1.860714 -0.0065641564999999995
1.861714 -0.006594036700000001
1.862714 -0.0066238200999999995
1.863714 -0.0066535045
1.864714 -0.0066830886
1.865714 -0.00671257
1.866714 -0.0067419474
1.867714 -0.006771217899999999
1.868714 -0.0068003798999999995
1.869714 -0.0068294314
1.870714 -0.006858370799999999
1.871714 -0.0068871952000000005
1.872714 -0.0069159032
1.873714 -0.006944492599999999
1.874714 -0.006972962
1.875714 -0.007001309099999999
1.876714 -0.0070295318
1.877714 -0.007057628
1.878714 -0.0070855953
1.879714 -0.0071134324
1.880714 -0.007141137
1.881714 -0.0071687070999999995
1.882714 -0.0071961403999999994
1.883714 -0.0072234353999999995
1.884714 -0.00725059
1.885714 -0.007277601999999999
1.886714 -0.0073044692
1.887714 -0.007331190099999999
1.888714 -0.007357762700000001
1.889714 -0.0073841846
1.890714 -0.0074104544000000005
1.891714 -0.007436569300000001
1.892714 -0.0074625277
1.893714 -0.0074883283
1.894714 -0.007513967999999999
1.895714 -0.0075394455
1.896714 -0.007564758600000001
1.897714 -0.0075899057
1.898714 -0.0076148841
1.899714 -0.007639692199999999
1.900714 -0.0076643279
1.901714 -0.0076887896
1.902714 -0.0077130746000000005
1.903714 -0.007737181300000001
1.904714 -0.007761108300000001
1.905714 -0.0077848526
1.906714 -0.0078084129000000006
1.907714 -0.0078317869
1.908714 -0.0078549725
1.909714 -0.0078779682
1.910714 -0.0079007717
1.911714 -0.0079233811
1.912714 -0.0079457939
1.913714 -0.0079680081
1.914714 -0.0079900223
1.915714 -0.0080118334
1.916714 -0.0080334408
1.917714 -0.008054841600000001
1.918714 -0.008076033600000001
1.919714 -0.0080970152
1.920714 -0.0081177845
1.921714 -0.008138339
1.922714 -0.0081586768
1.923714 -0.008178796299999999
1.924714 -0.0081986946
1.925714 -0.008218370899999999
1.926714 -0.0082378225
1.927714 -0.008257047
1.928714 -0.0082760431
1.929714 -0.0082948085
1.930714 -0.0083133418
1.931714 -0.0083316401
1.932714 -0.008349702
1.933714 -0.008367525899999999
1.934714 -0.008385109
1.935714 -0.0084024497
1.936714 -0.0084195468
1.937714 -0.0084363972
1.938714 -0.008452999499999999
1.939714 -0.0084693522
1.940714 -0.008485452400000001
1.941714 -0.0085012987
1.942714 -0.0085168896
1.943714 -0.0085322223
1.944714 -0.0085472959
1.945714 -0.008562107499999999
1.946714 -0.0085766558
1.947714 -0.0085909385
1.948714 -0.0086049542
1.949714 -0.0086187007
1.950714 -0.0086321765
1.951714 -0.008645378700000001
1.952714 -0.0086583066
1.953714 -0.008670958099999999
1.954714 -0.0086833308
1.955714 -0.0086954235
1.956714 -0.0087072338
1.957714 -0.008718760400000001
1.958714 -0.0087300017
1.959714 -0.0087409557
1.960714 -0.00875162
1.961714 -0.0087619934
1.962714 -0.0087720742
1.963714 -0.0087818611
1.964714 -0.0087913519
1.965714 -0.008800545
1.966714 -0.008809439200000001
1.967714 -0.008818032100000001
1.968714 -0.0088263223
1.969714 -0.0088343084
1.970714 -0.0088419889
1.971714 -0.0088493623
1.972714 -0.0088564266
1.973714 -0.0088631801
1.974714 -0.008869621500000001
1.975714 -0.0088757493
1.976714 -0.008881562099999999
1.977714 -0.0088870584
1.978714 -0.0088922367
1.979714 -0.0088970948
1.980714 -0.0089016321
1.981714 -0.0089058471
1.982714 -0.008909737499999999
1.983714 -0.0089133027
1.984714 -0.0089165405
1.985714 -0.0089194502
1.986714 -0.008922029500000001
1.987714 -0.0089242778
1.988714 -0.0089261935
1.989714 -0.0089277746
1.990714 -0.0089290203
1.991714 -0.008929929000000001
1.992714 -0.008930499500000001
1.993714 -0.0089307294
1.994714 -0.0089306188
1.995714 -0.0089301655
1.996714 -0.0089293681
1.997714 -0.0089282257
1.998714 -0.0089267363
1.999714 -0.008924899200000001
2.000714 -0.008922713499999999
2.001714 -0.0089201771
2.002714 -0.008917289200000001
2.003714 -0.0089140485
2.004714 -0.0089104535
2.005714 -0.0089065034
2.006714 -0.0089021967
2.007714 -0.0088975321
2.008714 -0.008892508799999999
2.009714 -0.0088871253
2.010714 -0.0088813809
2.011714 -0.0088752742
2.012714 -0.0088688037
2.013714 -0.0088619687
2.014714 -0.008854768399999999
2.015714 -0.0088472014
2.016714 -0.008839267
2.017714 -0.0088309644
2.018714 -0.0088222921
2.019714 -0.0088132489
2.020714 -0.0088038345
2.021714 -0.0087940476
2.022714 -0.0087838875
2.023714 -0.0087733526
2.024714 -0.008762442300000001
2.025714 -0.0087511566
2.026714 -0.008739493899999999
2.027714 -0.008727453
2.028714 -0.0087150336
2.029714 -0.0087022352
2.030714 -0.008689056300000001
2.031714 -0.0086754968
2.032714 -0.0086615561
2.033714 -0.0086472326
2.034714 -0.0086325264
2.035714 -0.0086174368
2.036714 -0.0086019631
2.037714 -0.0085861051
2.038714 -0.0085698615
2.039714 -0.0085532323
2.040714 -0.008536216800000001
2.041714 -0.008518814100000001
2.042714 -0.0085010244
2.043714 -0.0084828469
2.044714 -0.0084642816
2.045714 -0.008445327
2.046714 -0.0084259838
2.047714 -0.0084062514
2.048714 -0.008386128999999999
2.049714 -0.0083656167
2.050714 -0.0083447136
2.051714 -0.0083234198
2.052714 -0.0083017352
2.053714 -0.008279659200000001
2.054714 -0.0082571911
2.055714 -0.008234331499999999
2.056714 -0.0082110797
2.057714 -0.008187435
2.058714 -0.0081633974
2.059714 -0.008138967
2.060714 -0.0081141436
2.061714 -0.008088926599999999
2.062714 -0.0080633159
2.063714 -0.0080373116
2.064714 -0.0080109137
2.065714 -0.0079841215
2.066714 -0.0079569356
2.067714 -0.0079293553
2.068714 -0.0079013807
2.069714 -0.0078730118
2.070714 -0.007844248500000001
2.071714 -0.0078150908
2.072714 -0.0077855388
2.073714 -0.0077555924000000005
2.074714 -0.0077252516
2.075714 -0.007694516499999999
2.076714 -0.0076633871
2.077714 -0.0076318633000000006
2.078714 -0.007599945800000001
2.079714 -0.007567633999999999
2.080714 -0.007534928599999999
2.081714 -0.0075018303
2.082714 -0.0074683383
2.083714 -0.0074344534
2.084714 -0.0074001757
2.085714 -0.0073655057
2.086714 -0.007330443599999999
2.087714 -0.0072949901
2.088714 -0.0072591450999999994
2.089714 -0.0072229093
2.090714 -0.0071862829
2.091714 -0.0071492665
2.092714 -0.0071118608000000005
2.093714 -0.0070740658
2.094714 -0.0070358816
2.095714 -0.0069973095
2.096714 -0.0069583497
2.097714 -0.006919002800000001
2.098714 -0.0068792695
2.099714 -0.0068391499
2.100714 -0.006798644600000001
2.101714 -0.0067577552
2.102714 -0.0067164816
2.103714 -0.0066748245
2.104714 -0.0066327848
2.105714 -0.006590363
2.106714 -0.006547559999999999
2.107714 -0.0065043765
2.108714 -0.0064608132
2.109714 -0.0064168707
2.110714 -0.0063725507
2.111714 -0.006327853
2.112714 -0.0062827792000000006
2.113714 -0.0062373307
2.114714 -0.0061915074
2.115714 -0.006145310899999999
2.116714 -0.0060987422
2.117714 -0.0060518025
2.118714 -0.006004492399999999
2.119714 -0.005956813
2.120714 -0.0059087659
2.121714 -0.0058603517
2.122714 -0.0058115718
2.123714 -0.0057624271
2.124714 -0.0057129189
2.125714 -0.0056630488
2.126714 -0.0056128174
2.127714 -0.0055622262
2.128714 -0.0055112762999999995
2.129714 -0.0054599692
2.130714 -0.0054083059
2.131714 -0.005356287899999999
2.132714 -0.005303916299999999
2.133714 -0.005251192500000001
2.134714 -0.0051981177
2.135714 -0.0051446932
2.136714 -0.005090920200000001
2.137714 -0.0050368002
2.138714 -0.0049823346
2.139714 -0.004927524799999999
2.140714 -0.0048723722999999995
2.141714 -0.0048168782
2.142714 -0.004761044
2.143714 -0.004704871
2.144714 -0.0046483608
2.145714 -0.0045915152
2.146714 -0.0045343353
2.147714 -0.0044768225
2.148714 -0.0044189783
2.149714 -0.0043608045
2.150714 -0.0043023025
2.151714 -0.0042434738
2.152714 -0.0041843199
2.153714 -0.0041248426
2.154714 -0.0040650433000000005
2.155714 -0.0040049235
2.156714 -0.0039444851
2.157714 -0.0038837297
2.158714 -0.0038226589999999995
2.159714 -0.0037612746
2.160714 -0.0036995782
2.161714 -0.0036375714
2.162714 -0.0035752561
2.163714 -0.0035126336999999996
2.164714 -0.0034497061
2.165714 -0.0033864751
2.166714 -0.0033229426000000004
2.167714 -0.0032591099
2.168714 -0.0031949792
2.169714 -0.0031305520999999996
2.170714 -0.0030658302000000004
2.171714 -0.0030008157000000002
2.172714 -0.0029355104000000003
2.173714 -0.0028699159999999997
2.174714 -0.0028040344
2.175714 -0.0027378674000000003
2.176714 -0.002671417
2.177714 -0.0026046851
2.178714 -0.0025376738
2.179714 -0.0024703846
2.180714 -0.0024028199
2.181714 -0.0023349814
2.182714 -0.0022668713000000003
2.183714 -0.0021984917
2.184714 -0.0021298445
2.185714 -0.0020609317
2.186714 -0.0019917556
2.187714 -0.0019223180000000001
2.188714 -0.0018526214
2.189714 -0.0017826678
2.190714 -0.0017124593999999999
2.191714 -0.0016419985000000002
2.192714 -0.0015712871
2.193714 -0.0015003276
2.194714 -0.0014291222
2.195714 -0.0013576732
2.196714 -0.0012859828999999998
2.197714 -0.0012140536
2.198714 -0.0011418875999999998
2.199714 -0.0010694873
2.200714 -0.00099685494
2.201714 -0.00092399296
2.202714 -0.0008509036
2.203714 -0.00077758941
2.204714 -0.00070405267
2.205714 -0.00063029584
2.206714 -0.00055632127
2.207714 -0.00048213141999999996
2.208714 -0.00040772875
2.209714 -0.00033311571
2.210714 -0.00025829472
2.211714 -0.00018326828
2.212714 -0.00010803883999999999
2.213714 -3.2608901e-05
2.214714 4.3019051e-05
2.215714 0.00011884249999999999
2.216714 0.00019485892000000002
2.217714 0.00027106579999999997
2.218714 0.00034746058
2.219714 0.00042404072
2.220714 0.00050080362
2.221714 0.00057774669
2.222714 0.00065486734
2.223714 0.00073216288
2.224714 0.00080963073
2.225714 0.0008872682900000001
2.226714 0.00096507283
2.227714 0.0010430417
2.228714 0.0011211722
2.229714 0.0011994616000000002
2.230714 0.0012779073
2.231714 0.0013565064
2.232714 0.0014352564000000001
2.233714 0.0015141544
2.234714 0.0015931978999999998
2.235714 0.001672384
2.236714 0.0017517099
2.237714 0.0018311727999999999
2.238714 0.0019107701999999999
2.239714 0.0019904992000000002
2.240714 0.0020703572
2.241714 0.0021503414
2.242714 0.002230449
2.243714 0.0023106773
2.244714 0.0023910237
2.245714 0.0024714856
2.246714 0.0025520601
2.247714 0.0026327445
2.248714 0.0027135362
2.249714 0.0027944325
2.250714 0.0028754306
2.251714 0.0029565279
2.252714 0.0030377218
2.253714 0.0031190094999999996
2.254714 0.0032003885
2.255714 0.003281856
2.256714 0.0033634092999999996
2.257714 0.0034450455
2.258714 0.0035267625000000003
2.259714 0.0036085569999999997
2.260714 0.0036904267999999995
2.261714 0.003772369
2.262714 0.0038543811
2.263714 0.003936460100000001
2.264714 0.0040186034
2.265714 0.0041008087
2.266714 0.004183072800000001
2.267714 0.0042653934
2.268714 0.0043477674
2.269714 0.0044301923
2.270714 0.0045126657
2.271714 0.0045951845
2.272714 0.0046777458999999995
2.273714 0.0047603477000000005
2.274714 0.0048429865
2.275714 0.0049256603
2.276714 0.005008366100000001
2.277714 0.005091101
2.278714 0.0051738625
2.279714 0.005256648
2.280714 0.0053394546
2.281714 0.005422279699999999
2.282714 0.0055051208999999995
2.283714 0.0055879751
2.284714 0.0056708398999999994
2.285714 0.0057537127
2.286714 0.0058365906
2.287714 0.005919471
2.288714 0.0060023511
2.289714 0.0060852286
2.290714 0.006168100699999999
2.291714 0.0062509644
2.292714 0.006333817100000001
2.293714 0.0064166568
2.294714 0.0064994805
2.295714 0.0065822853
2.296714 0.0066650689
2.297714 0.0067478286
2.298714 0.0068305621000000006
2.299714 0.0069132664000000005
2.300714 0.0069959387
2.301714 0.0070785768999999995
2.302714 0.0071611771999999995
2.303714 0.0072437382000000005
2.304714 0.0073262563
2.305714 0.007408729300000001
2.306714 0.007491155
2.307714 0.0075735297
2.308714 0.0076558514
2.309714 0.007738117699999999
2.310714 0.0078203258
2.311714 0.007902472899999999
2.312714 0.007984555899999999
2.313714 0.0080665726
2.314714 0.008148521
2.315714 0.0082303974
2.316714 0.0083122002
2.317714 0.008393926
2.318714 0.0084755724
2.319714 0.0085571373
2.320714 0.0086386179
2.321714 0.0087200118
2.322714 0.0088013163
2.323714 0.0088825283
2.324714 0.008963645800000001
2.325714 0.0090446665
2.326714 0.0091255875
2.327714 0.0092064067
2.328714 0.0092871211
2.329714 0.009367727800000001
2.330714 0.0094482253
2.331714 0.0095286101
2.332714 0.0096088806
2.333714 0.0096890333
2.334714 0.0097690667
2.335714 0.0098489771
2.336714 0.009928763
2.337714 0.010008421
2.338714 0.010087949
2.339714 0.010167345000000001
2.340714 0.010246604999999999
2.341714 0.010325727
2.342714 0.010404709
2.343714 0.010483548
2.344714 0.010562242
2.345714 0.010640788
2.346714 0.010719182
2.347714 0.010797424
2.348714 0.010875509
2.349714 0.010953436
2.350714 0.011031202
2.351714 0.011108805
2.352714 0.011186243
2.353714 0.011263511
2.354714 0.011340609
2.355714 0.011417533
2.356714 0.011494281
2.357714 0.011570851
2.358714 0.011647241
2.359714 0.011723447
2.360714 0.011799468
2.361714 0.011875301
2.362714 0.011950944
2.363714 0.012026394999999999
2.364714 0.01210165
2.365714 0.012176708
2.366714 0.012251566
2.367714 0.012326222999999999
2.368714 0.012400675
2.369714 0.012474919999999999
2.370714 0.012548957999999999
2.371714 0.012622784
2.372714 0.012696396
2.373714 0.012769793
2.374714 0.012842972
2.375714 0.012915931
2.376714 0.012988666999999999
2.377714 0.013061179000000001
2.378714 0.013133464000000001
2.379714 0.01320552
2.380714 0.013277343999999998
2.381714 0.013348935
2.382714 0.01342029
2.383714 0.013491406999999999
2.384714 0.013562283
2.385714 0.013632917
2.386714 0.013703304
2.387714 0.013773445
2.388714 0.013843336000000001
2.389714 0.013912975999999999
2.390714 0.013982362000000002
2.391714 0.014051491999999999
2.392714 0.014120365
2.393714 0.014188977
2.394714 0.014257325999999999
2.395714 0.014325412000000001
2.396714 0.014393231
2.397714 0.014460781
2.398714 0.01452806
2.399714 0.014595067
2.400714 0.0146618
2.401714 0.014728254999999999
2.402714 0.014794432
2.403714 0.014860327000000001
2.404714 0.01492594
2.405714 0.014991268
2.406714 0.015056309
2.407714 0.015121062
2.408714 0.015185525
2.409714 0.015249694
2.410714 0.015313570000000002
2.411714 0.015377149
2.412714 0.015440429
2.413714 0.01550341
2.414714 0.015566087999999999
2.415714 0.015628463
2.416714 0.015690533
2.417714 0.015752294
2.418714 0.015813745
2.419714 0.015874887
2.420714 0.015935714
2.421714 0.015996226
2.422714 0.016056422
2.423714 0.0161163
2.424714 0.016175858
2.425714 0.016235093000000003
2.426714 0.016294005
2.427714 0.016352591
2.428714 0.016410851
2.429714 0.016468782
2.430714 0.016526383000000002
2.431714 0.016583652
2.432714 0.016640588
2.433714 0.016697188999999998
2.434714 0.016753452999999998
2.435714 0.016809379
2.436714 0.016864965
2.437714 0.016920212
2.438714 0.016975115
2.439714 0.017029674
2.440714 0.017083887
2.441714 0.017137753999999998
2.442714 0.017191273
2.443714 0.017244442000000002
2.444714 0.017297259
2.445714 0.017349725
2.446714 0.017401835
2.447714 0.01745359
2.448714 0.017504989000000002
2.449714 0.017556029
2.450714 0.017606709
2.451714 0.017657026
2.452714 0.017706981
2.453714 0.017756571000000002
2.454714 0.017805796000000002
2.455714 0.017854652999999998
2.456714 0.017903141
2.457714 0.017951259
2.458714 0.017999003
2.459714 0.018046374
2.460714 0.018093371
2.461714 0.018139991
2.462714 0.018186233
2.463714 0.018232095
2.464714 0.018277575
2.465714 0.018322672999999998
2.466714 0.018367387
2.467714 0.018411713
2.468714 0.018455653
2.469714 0.018499204
2.470714 0.018542363
2.471714 0.018585130999999998
2.472714 0.018627507
2.473714 0.018669486
2.474714 0.018711069
2.475714 0.018752254
2.476714 0.01879304
2.477714 0.018833425
2.478714 0.018873408
2.479714 0.018912986
2.480714 0.018952158
2.481714 0.018990925
2.482714 0.019029282
2.483714 0.019067229
2.484714 0.019104764
2.485714 0.019141888000000003
2.486714 0.019178596
2.487714 0.019214889
2.488714 0.019250765
2.489714 0.019286222000000002
2.490714 0.019321259
2.491714 0.019355874000000002
2.492714 0.019390065999999997
2.493714 0.019423834
2.494714 0.019457175
2.495714 0.01949009
2.496714 0.019522576
2.497714 0.019554632
2.498714 0.019586257
2.499714 0.019617449
2.500714 0.019648205000000002
2.501714 0.019678527
2.502714 0.019708413
2.503714 0.01973786
2.504714 0.019766868
2.505714 0.019795436
2.506714 0.019823562
2.507714 0.019851245
2.508714 0.019878484000000002
2.509714 0.019905277
2.510714 0.019931624
2.511714 0.019957524
2.512714 0.019982975
2.513714 0.020007977
2.514714 0.020032527
2.515714 0.020056625
2.516714 0.020080271
2.517714 0.020103462
2.518714 0.020126198
2.519714 0.020148476999999998
2.520714 0.020170299
2.521714 0.020191663000000002
2.522714 0.020212568
2.523714 0.020233012
2.524714 0.020252995000000003
2.525714 0.020272515
2.526714 0.020291571999999997
2.527714 0.020310164999999998
2.528714 0.020328292
2.529714 0.020345952
2.530714 0.020363145
2.531714 0.02037987
2.532714 0.020396126
2.533714 0.020411910000000002
2.534714 0.020427223
2.535714 0.020442063
2.536714 0.020456431
2.537714 0.020470322
2.538714 0.020483737
2.539714 0.020496675
2.540714 0.020509135999999997
2.541714 0.020521117000000002
2.542714 0.020532617
2.543714 0.020543636
2.544714 0.020554171
2.545714 0.020564224000000002
2.546714 0.020573792
2.547714 0.020582874
2.548714 0.020591467999999998
2.549714 0.020599573
2.550714 0.02060719
2.551714 0.020614316
2.552714 0.020620952
2.553714 0.020627094
2.554714 0.020632743000000002
2.555714 0.020637897000000002
2.556714 0.020642557
2.557714 0.020646719
2.558714 0.020650382999999998
2.559714 0.020653548
2.560714 0.020656214
2.561714 0.020658379
2.562714 0.020660042
2.563714 0.020661204000000002
2.564714 0.02066186
2.565714 0.020662013
2.566714 0.020661659
2.567714 0.020660799
2.568714 0.020659431
2.569714 0.020657554
2.570714 0.020655166
2.571714 0.020652267000000002
2.572714 0.020648856
2.573714 0.020644933
2.574714 0.020640496
2.575714 0.020635544
2.576714 0.020630076
2.577714 0.02062409
2.578714 0.020617587
2.579714 0.020610566
2.580714 0.020603025
2.581714 0.020594963
2.582714 0.020586379
2.583714 0.020577273
2.584714 0.020567642
2.585714 0.020557488
2.586714 0.020546808
2.587714 0.020535602
2.588714 0.020523868
2.589714 0.020511607
2.590714 0.020498817
2.591714 0.020485497999999998
2.592714 0.020471647
2.593714 0.020457265999999998
2.594714 0.020442353
2.595714 0.020426906
2.596714 0.020410925
2.597714 0.020394409999999998
2.598714 0.02037736
2.599714 0.020359774
2.600714 0.020341649
2.601714 0.020322988
2.602714 0.020303788
2.603714 0.020284049
2.604714 0.020263768
2.605714 0.020242945
2.606714 0.020221582000000002
2.607714 0.020199675
2.608714 0.020177226
2.609714 0.020154231
2.610714 0.020130692000000002
2.611714 0.020106607000000002
2.612714 0.020081975
2.613714 0.020056796
2.614714 0.020031068
2.615714 0.020004790999999997
2.616714 0.019977965
2.617714 0.019950588000000002
2.618714 0.019922660000000002
2.619714 0.019894181
2.620714 0.019865148
2.621714 0.019835563
2.622714 0.019805424
2.623714 0.019774731
2.624714 0.019743484
2.625714 0.019711680999999998
2.626714 0.019679322
2.627714 0.019646407
2.628714 0.019612935
2.629714 0.019578905
2.630714 0.019544317999999998
2.631714 0.019509171999999998
2.632714 0.019473468
2.633714 0.019437204
2.634714 0.019400382
2.635714 0.019363000000000002
2.636714 0.019325057
2.637714 0.019286554
2.638714 0.019247489
2.639714 0.019207863
2.640714 0.019167675000000002
2.641714 0.019126924
2.642714 0.01908561
2.643714 0.019043732
2.644714 0.019001291
2.645714 0.018958285999999998
2.646714 0.018914715
2.647714 0.018870579
2.648714 0.018825877
2.649714 0.018780609
2.650714 0.018734773
2.651714 0.01868837
2.652714 0.018641399
2.653714 0.01859386
2.654714 0.018545751
2.655714 0.018497073
2.656714 0.018447825
2.657714 0.018398007
2.658714 0.018347618
2.659714 0.018296659
2.660714 0.018245127
2.661714 0.018193024000000002
2.662714 0.018140349
2.663714 0.018087101
2.664714 0.018033280999999998
2.665714 0.017978887
2.666714 0.01792392
2.667714 0.017868378
2.668714 0.017812263
2.669714 0.017755573
2.670714 0.017698309
2.671714 0.017640469
2.672714 0.017582055
2.673714 0.017523064
2.674714 0.017463499
2.675714 0.017403357
2.676714 0.017342639
2.677714 0.017281344
2.678714 0.017219472
2.679714 0.017157022
2.680714 0.017093997
2.681714 0.017030393
2.682714 0.016966212
2.683714 0.016901450999999998
2.684714 0.016836113
2.685714 0.016770198
2.686714 0.016703703
2.687714 0.016636628
2.688714 0.016568977
2.689714 0.016500746
2.690714 0.016431937
2.691714 0.016362549
2.692714 0.016292582
2.693714 0.016222036999999998
2.694714 0.016150913
2.695714 0.016079211
2.696714 0.016006932
2.697714 0.015934075
2.698714 0.01586064
2.699714 0.015786628
2.700714 0.015712039
2.701714 0.015636874
2.702714 0.015561133000000001
2.703714 0.015484814999999999
2.704714 0.015407923
2.705714 0.015330456000000001
2.706714 0.015252414999999998
2.707714 0.015173802
2.708714 0.015094614000000001
2.709714 0.015014854
2.710714 0.014934521000000001
2.711714 0.014853617
2.712714 0.014772141999999999
2.713714 0.014690097
2.714714 0.014607482
2.715714 0.014524296999999999
2.716714 0.014440544
2.717714 0.014356223
2.718714 0.014271332000000001
2.719714 0.014185876
2.720714 0.014099853
2.721714 0.014013264
2.722714 0.013926109999999998
2.723714 0.013838391
2.724714 0.013750108999999998
2.725714 0.013661264000000001
2.726714 0.013571855
2.727714 0.013481885
2.728714 0.013391354999999999
2.729714 0.013300264000000001
2.730714 0.013208615
2.731714 0.013116407000000002
2.732714 0.013023641
2.733714 0.01293032
2.734714 0.012836442
2.735714 0.012742011
2.736714 0.012647025999999999
2.737714 0.012551488
2.738714 0.012455399
2.739714 0.01235876
2.740714 0.012261571999999998
2.741714 0.012163837
2.742714 0.012065555
2.743714 0.011966729
2.744714 0.011867358
2.745714 0.011767446
2.746714 0.011666991
2.747714 0.011565998
2.748714 0.011464464
2.749714 0.011362394
2.750714 0.011259788
2.751714 0.011156648
2.752714 0.011052974
2.753714 0.010948769
2.754714 0.010844033
2.755714 0.010738768
2.756714 0.010632976
2.757714 0.010526658000000001
2.758714 0.010419816
2.759714 0.010312451
2.760714 0.010204564999999999
2.761714 0.010096159
2.762714 0.0099872348
2.763714 0.0098777949
2.764714 0.0097678399
2.765714 0.009657372
2.766714 0.0095463933
2.767714 0.0094349052
2.768714 0.00932291
2.769714 0.0092104092
2.770714 0.0090974048
2.771714 0.0089838992
2.772714 0.0088698944
2.773714 0.0087553919
2.774714 0.0086403947
2.775714 0.0085249048
2.776714 0.0084089239
2.777714 0.0082924555
2.778714 0.008175501
2.779714 0.0080580627
2.780714 0.007940143399999999
2.781714 0.0078217454
2.782714 0.0077028715
2.783714 0.0075835239999999995
2.784714 0.007463705
2.785714 0.0073434174
2.786714 0.0072226634
2.787714 0.007101446
2.788714 0.0069797672
2.789714 0.0068576301000000004
2.790714 0.006735037500000001
2.791714 0.0066119915999999996
2.792714 0.006488494500000001
2.793714 0.0063645501
2.794714 0.0062401603
2.795714 0.0061153274
2.796714 0.0059900547000000005
2.797714 0.0058643446999999994
2.798714 0.0057382003
2.799714 0.0056116245
2.800714 0.0054846198
2.801714 0.0053571894
2.802714 0.0052293359
2.803714 0.0051010622
2.804714 0.0049723712
2.805714 0.0048432663
2.806714 0.0047137502
2.807714 0.0045838264
2.808714 0.0044534976
2.809714 0.0043227668
2.810714 0.0041916377000000005
2.811714 0.0040601135
2.812714 0.0039281971
2.813714 0.0037958922
2.814714 0.003663202
2.815714 0.0035301298
2.816714 0.0033966793
2.817714 0.0032628537000000003
2.818714 0.0031286562999999997
2.819714 0.0029940909000000003
2.820714 0.002859161
2.821714 0.0027238701
2.822714 0.0025882217
2.823714 0.0024522195
2.824714 0.0023158669
2.825714 0.0021791679
2.826714 0.0020421259
2.827714 0.0019047445999999999
2.828714 0.0017670277999999998
2.829714 0.0016289791999999999
2.830714 0.0014906024
2.831714 0.0013519014
2.832714 0.0012128799000000001
2.833714 0.0010735416
2.834714 0.00093389062
2.835714 0.0007939307600000001
2.836714 0.00065366598
2.837714 0.00051310026
2.838714 0.00037223763
2.839714 0.00023108216
2.840714 8.9637973e-05
2.841714 -5.2090775000000004e-05
2.842714 -0.00019409988
2.843714 -0.00033638507
2.844714 -0.00047894204999999996
2.845714 -0.0006217664600000001
2.846714 -0.00076485385
2.847714 -0.00090819985
2.848714 -0.0010518
2.849714 -0.0011956497
2.850714 -0.0013397443
2.851714 -0.0014840793
2.852714 -0.0016286500000000001
2.853714 -0.0017734517000000001
2.854714 -0.0019184798000000001
2.855714 -0.0020637293
2.856714 -0.0022091957
2.857714 -0.0023548742
2.858714 -0.0025007599000000003
2.859714 -0.0026468479000000002
2.860714 -0.0027931332
2.861714 -0.0029396111
2.862714 -0.0030862767999999996
2.863714 -0.0032331249
2.864714 -0.0033801509000000005
2.865714 -0.0035273496999999997
2.866714 -0.0036747162000000002
2.867714 -0.0038222457
2.868714 -0.0039699327000000005
2.869714 -0.0041177726
2.870714 -0.0042657597
2.871714 -0.0044138891
2.872714 -0.004562156
2.873714 -0.0047105546
2.874714 -0.0048590802
2.875714 -0.0050077273000000005
2.876714 -0.0051564904
2.877714 -0.0053053642
2.878714 -0.0054543429999999995
2.879714 -0.005603422
2.880714 -0.0057525951
2.881714 -0.005901857
2.882714 -0.0060512019
2.883714 -0.0062006242
2.884714 -0.0063501182
2.885714 -0.006499678399999999
2.886714 -0.006649299
2.887714 -0.0067989735
2.888714 -0.0069486967000000005
2.889714 -0.007098462799999999
2.890714 -0.007248265299999999
2.891714 -0.0073980991000000005
2.892714 -0.0075479576
2.893714 -0.0076978351
2.894714 -0.0078477256
2.895714 -0.0079976227
2.896714 -0.008147520600000001
2.897714 -0.0082974133
2.898714 -0.0084472951
2.899714 -0.0085971595
2.900714 -0.0087470005
2.901714 -0.0088968118
2.902714 -0.0090465874
2.903714 -0.0091963215
2.904714 -0.0093460076
2.905714 -0.0094956398
2.906714 -0.0096452117
2.907714 -0.0097947173
2.908714 -0.0099441502
2.909714 -0.010093505
2.910714 -0.010242774
2.911714 -0.010391953
2.912714 -0.010541033
2.913714 -0.010690011000000001
2.914714 -0.010838878
2.915714 -0.010987628
2.916714 -0.011136255000000001
2.917714 -0.011284753
2.918714 -0.011433116
2.919714 -0.011581336
2.920714 -0.011729406999999999
2.921714 -0.011877322
2.922714 -0.012025075999999999
2.923714 -0.01217266
2.924714 -0.012320069
2.925714 -0.012467296999999999
2.926714 -0.012614335
2.927714 -0.012761177
2.928714 -0.012907817
2.929714 -0.013054248
2.930714 -0.013200462999999999
2.931714 -0.013346455
2.932714 -0.013492216999999999
2.933714 -0.013637744
2.934714 -0.013783027
2.935714 -0.013928059999999999
2.936714 -0.014072837
2.937714 -0.014217351
2.938714 -0.014361594
2.939714 -0.014505559
2.940714 -0.01464924
2.941714 -0.01479263
2.942714 -0.014935721999999998
2.943714 -0.01507851
2.944714 -0.015220986
2.945714 -0.015363144
2.946714 -0.015504977
2.947714 -0.015646478000000002
2.948714 -0.015787641
2.949714 -0.015928457
2.950714 -0.01606892
2.951714 -0.016209025
2.952714 -0.016348762
2.953714 -0.016488127999999998
2.954714 -0.016627111
2.955714 -0.016765707999999997
2.956714 -0.016903911
2.957714 -0.017041713
2.958714 -0.017179106
2.959714 -0.017316085
2.960714 -0.017452641999999997
2.961714 -0.017588769
2.962714 -0.01772446
2.963714 -0.017859708
2.964714 -0.017994507
2.965714 -0.018128847
2.966714 -0.018262722999999998
2.967714 -0.01839613
2.968714 -0.018529057
2.969714 -0.018661498
2.970714 -0.018793448
2.971714 -0.018924898
2.972714 -0.019055842
2.973714 -0.019186272
2.974714 -0.019316183
2.975714 -0.019445566
2.976714 -0.019574414000000002
2.977714 -0.019702721
2.978714 -0.019830481
2.979714 -0.019957686999999998
2.980714 -0.020084329
2.981714 -0.020210403999999998
2.982714 -0.020335903
2.983714 -0.020460819
2.984714 -0.020585146999999998
2.985714 -0.020708877
2.986714 -0.020832003999999998
2.987714 -0.020954521
2.988714 -0.021076421
2.989714 -0.021197696
2.990714 -0.02131834
2.991714 -0.021438347
2.992714 -0.021557708000000002
2.993714 -0.021676417
2.994714 -0.021794466
2.995714 -0.02191185
2.996714 -0.022028561
2.997714 -0.022144592
2.998714 -0.022259935
2.999714 -0.022374584
3.000714 -0.022488531
3.001714 -0.02260177
3.002714 -0.022714293
3.003714 -0.022826093000000002
3.004714 -0.022937164
3.005714 -0.023047498
3.006714 -0.023157088
3.007714 -0.023265927999999998
3.008714 -0.023374008999999998
3.009714 -0.023481325
3.010714 -0.023587869
3.011714 -0.023693634
3.012714 -0.023798613
3.013714 -0.023902798
3.014714 -0.024006185
3.015714 -0.024108766
3.016714 -0.024210534
3.017714 -0.02431148
3.018714 -0.024411600000000002
3.019714 -0.024510888
3.020714 -0.024609334999999996
3.021714 -0.024706934
3.022714 -0.024803681
3.023714 -0.02489957
3.024714 -0.024994591
3.025714 -0.025088739
3.026714 -0.025182008
3.027714 -0.025274389
3.028714 -0.025365879999999997
3.029714 -0.025456471
3.030714 -0.025546158000000003
3.031714 -0.025634933
3.032714 -0.025722788999999996
3.033714 -0.025809721999999997
3.034714 -0.025895724
3.035714 -0.025980789
3.036714 -0.026064907
3.037714 -0.026148077
3.038714 -0.02623029
3.039714 -0.026311542
3.040714 -0.026391825
3.041714 -0.02647113
3.042714 -0.026549453999999997
3.043714 -0.026626792
3.044714 -0.026703133999999996
3.045714 -0.026778475
3.046714 -0.026852809
3.047714 -0.026926131
3.048714 -0.026998433000000002
3.049714 -0.027069711000000003
3.050714 -0.027139958999999998
3.051714 -0.027209171
3.052714 -0.027277341
3.053714 -0.02734446
3.054714 -0.027410526
3.055714 -0.027475531999999997
3.056714 -0.027539473
3.057714 -0.027602342999999998
3.058714 -0.027664137
3.059714 -0.027724846999999997
3.060714 -0.027784472
3.061714 -0.027843003
3.062714 -0.027900437
3.063714 -0.027956764
3.064714 -0.028011983
3.065714 -0.028066087
3.066714 -0.028119073
3.067714 -0.028170933
3.068714 -0.028221664
3.069714 -0.02827126
3.070714 -0.028319715
3.071714 -0.028367022999999998
3.072714 -0.028413182
3.073714 -0.028458185000000004
3.074714 -0.028502027
3.075714 -0.028544705
3.076714 -0.028586213
3.077714 -0.028626545
3.078714 -0.028665696
3.079714 -0.028703662
3.080714 -0.028740436999999997
3.081714 -0.028776019000000003
3.082714 -0.028810403000000002
3.083714 -0.028843581
3.084714 -0.028875552
3.085714 -0.028906309
3.086714 -0.028935849000000003
3.087714 -0.028964167000000002
3.088714 -0.02899126
3.089714 -0.029017121
3.090714 -0.029041749
3.091714 -0.029065136999999998
3.092714 -0.029087282
3.093714 -0.029108181
3.094714 -0.029127829
3.095714 -0.029146223
3.096714 -0.029163359
3.097714 -0.029179236
3.098714 -0.029193846
3.099714 -0.029207187000000003
3.100714 -0.029219256000000002
3.101714 -0.029230051000000003
3.102714 -0.029239567999999997
3.103714 -0.029247804
3.104714 -0.029254754
3.105714 -0.029260418
3.106714 -0.029264789000000003
3.107714 -0.029267865
3.108714 -0.029269643999999997
3.109714 -0.029270121
3.110714 -0.029269293999999998
3.111714 -0.029267161
3.112714 -0.029263717999999998
3.113714 -0.029258963
3.114714 -0.029252892000000003
3.115714 -0.029245502
3.116714 -0.029236791
3.117714 -0.029226756
3.118714 -0.029215391
3.119714 -0.029202696
3.120714 -0.029188667999999997
3.121714 -0.029173307000000002
3.122714 -0.029156606999999998
3.123714 -0.029138565999999998
3.124714 -0.029119183
3.125714 -0.029098451999999997
3.126714 -0.029076374000000002
3.127714 -0.029052944999999997
3.128714 -0.029028166
3.129714 -0.029002031
3.130714 -0.028974540000000003
3.131714 -0.028945692000000002
3.132714 -0.028915482
3.133714 -0.028883910000000002
3.134714 -0.028850976
3.135714 -0.028816678
3.136714 -0.028781011
3.137714 -0.028743976
3.138714 -0.028705571000000003
3.139714 -0.028665795
3.140714 -0.028624644999999997
3.141714 -0.028582121
3.142714 -0.028538224
3.143714 -0.028492950000000003
3.144714 -0.028446298999999998
3.145714 -0.028398269
3.146714 -0.028348860000000004
3.147714 -0.028298070999999998
3.148714 -0.028245902000000003
3.149714 -0.028192351000000004
3.150714 -0.028137417
3.151714 -0.028081101
3.152714 -0.028023399999999997
3.153714 -0.027964317000000002
3.154714 -0.027903848
3.155714 -0.027841993
3.156714 -0.027778753
3.157714 -0.027714125
3.158714 -0.027648112
3.159714 -0.027580710999999997
3.160714 -0.027511924
3.161714 -0.027441748999999998
3.162714 -0.027370188
3.163714 -0.027297242000000003
3.164714 -0.027222907999999997
3.165714 -0.027147189
3.166714 -0.027070084
3.167714 -0.026991597
3.168714 -0.026911723999999998
3.169714 -0.026830469
3.170714 -0.026747832
3.171714 -0.026663812
3.172714 -0.026578413
3.173714 -0.026491634000000003
3.174714 -0.026403477999999998
3.175714 -0.026313946
3.176714 -0.02622304
3.177714 -0.026130761000000002
3.178714 -0.026037107
3.179714 -0.025942083
3.180714 -0.025845692000000003
3.181714 -0.025747931999999998
3.182714 -0.025648807000000003
3.183714 -0.025548317
3.184714 -0.025446466
3.185714 -0.025343255000000002
3.186714 -0.025238685000000004
3.187714 -0.025132757999999998
3.188714 -0.025025475999999998
3.189714 -0.024916842999999998
3.190714 -0.024806856999999998
3.191714 -0.024695522999999997
3.192714 -0.024582841
3.193714 -0.024468816
3.194714 -0.024353448
3.195714 -0.02423674
3.196714 -0.024118694
3.197714 -0.023999311
3.198714 -0.023878596
3.199714 -0.02375655
3.200714 -0.023633176
3.201714 -0.023508476
3.202714 -0.023382454
3.203714 -0.023255112
3.204714 -0.023126452
3.205714 -0.02299648
3.206714 -0.022865197
3.207714 -0.022732608
3.208714 -0.022598714000000002
3.209714 -0.022463518999999998
3.210714 -0.022327028
3.211714 -0.022189243
3.212714 -0.022050168999999998
3.213714 -0.02190981
3.214714 -0.021768169
3.215714 -0.021625250999999998
3.216714 -0.021481059
3.217714 -0.021335598
3.218714 -0.021188872
3.219714 -0.021040885999999998
3.220714 -0.020891643
3.221714 -0.020741149
3.222714 -0.020589407
3.223714 -0.020436423000000002
3.224714 -0.020282202
3.225714 -0.020126748
3.226714 -0.019970065999999998
3.227714 -0.019812160000000002
3.228714 -0.019653037
3.229714 -0.019492699
3.230714 -0.019331153
3.231714 -0.019168404
3.232714 -0.019004456
3.233714 -0.018839317
3.234714 -0.01867299
3.235714 -0.01850548
3.236714 -0.018336794
3.237714 -0.018166937
3.238714 -0.017995916
3.239714 -0.017823734
3.240714 -0.017650401
3.241714 -0.017475919
3.242714 -0.017300296
3.243714 -0.017123538
3.244714 -0.016945653
3.245714 -0.016766644
3.246714 -0.016586519
3.247714 -0.016405285
3.248714 -0.016222947999999997
3.249714 -0.016039514
3.250714 -0.01585499
3.251714 -0.015669383000000002
3.252714 -0.015482698999999999
3.253714 -0.015294946
3.254714 -0.015106129
3.255714 -0.014916256999999999
3.256714 -0.014725335999999999
3.257714 -0.014533372999999999
3.258714 -0.014340374999999999
3.259714 -0.014146349
3.260714 -0.013951301999999999
3.261714 -0.013755241999999999
3.262714 -0.013558175
3.263714 -0.013360109
3.264714 -0.01316105
3.265714 -0.012961007
3.266714 -0.012759984999999998
3.267714 -0.012557994
3.268714 -0.01235504
3.269714 -0.012151131
3.270714 -0.011946274
3.271714 -0.011740477000000001
3.272714 -0.011533748
3.273714 -0.011326094
3.274714 -0.011117524
3.275714 -0.010908044
3.276714 -0.010697663
3.277714 -0.01048639
3.278714 -0.010274232
3.279714 -0.010061198
3.280714 -0.0098472956
3.281714 -0.0096325341
3.282714 -0.009416921200000001
3.283714 -0.009200465900000001
3.284714 -0.0089831767
3.285714 -0.0087650631
3.286714 -0.0085461332
3.287714 -0.0083263956
3.288714 -0.0081058599
3.289714 -0.007884534700000001
3.290714 -0.0076624296
3.291714 -0.0074395532
3.292714 -0.0072159141999999996
3.293714 -0.006991523
3.294714 -0.0067663880999999995
3.295714 -0.0065405190999999994
3.296714 -0.006313924699999999
3.297714 -0.006086615
3.298714 -0.0058585993
3.299714 -0.0056298872
3.300714 -0.0054004882
3.301714 -0.0051704119
3.302714 -0.0049396676
3.303714 -0.0047082653
3.304714 -0.0044762146
3.305714 -0.0042435255
3.306714 -0.0040102073000000005
3.307714 -0.0037762704
3.308714 -0.0035417243999999997
3.309714 -0.0033065792999999997
3.310714 -0.0030708455999999998
3.311714 -0.0028345328
3.312714 -0.0025976513
3.313714 -0.0023602110999999997
3.314714 -0.0021222229
3.315714 -0.0018836969000000001
3.316714 -0.0016446433
3.317714 -0.0014050727
3.318714 -0.0011649956999999999
3.319714 -0.00092442287
3.320714 -0.0006833648500000001
3.321714 -0.00044183233999999996
3.322714 -0.00019983604
3.323714 4.2613237e-05
3.324714 0.00028550467000000004
3.325714 0.0005288273799999999
3.326714 0.00077257046
3.327714 0.001016723
3.328714 0.0012612742
3.329714 0.0015062127999999999
3.330714 0.001751528
3.331714 0.0019972087
3.332714 0.0022432438999999997
3.333714 0.0024896225999999997
3.334714 0.0027363336000000003
3.335714 0.0029833658000000002
3.336714 0.0032307081999999997
3.337714 0.0034783494
3.338714 0.0037262784
3.339714 0.0039744838
3.340714 0.0042229549
3.341714 0.0044716799
3.342714 0.0047206475
3.343714 0.004969846500000001
3.344714 0.0052192656
3.345714 0.0054688931
3.346714 0.0057187175
3.347714 0.0059687274
3.348714 0.006218911599999999
3.349714 0.0064692576
3.350714 0.0067197543
3.351714 0.0069703899
3.352714 0.007221152200000001
3.353714 0.007472030100000001
3.354714 0.007723011399999999
3.355714 0.0079740836
3.356714 0.0082252351
3.357714 0.0084764542
3.358714 0.0087277287
3.359714 0.008979046099999999
3.360714 0.009230394099999999
3.361714 0.0094817609
3.362714 0.0097331344
3.363714 0.009984502000000001
3.364714 0.010235851
3.365714 0.01048717
3.366714 0.010738446
3.367714 0.010989667
3.368714 0.011240821
3.369714 0.011491896
3.370714 0.011742878
3.371714 0.011993755
3.372714 0.012244517
3.373714 0.012495149
3.374714 0.012745638
3.375714 0.012995975
3.376714 0.013246144000000001
3.377714 0.013496136
3.378714 0.013745936
3.379714 0.013995530999999999
3.380714 0.014244912000000002
3.381714 0.014494064
3.382714 0.014742976
3.383714 0.014991635
3.384714 0.015240029
3.385714 0.015488144999999998
3.386714 0.015735970000000002
3.387714 0.015983492000000002
3.388714 0.016230698
3.389714 0.016477576
3.390714 0.016724113
3.391714 0.016970297000000002
3.392714 0.017216115
3.393714 0.017461555
3.394714 0.017706602999999998
3.395714 0.017951247
3.396714 0.018195475
3.397714 0.018439273
3.398714 0.018682629
3.399714 0.01892553
3.400714 0.019167963
3.401714 0.019409915
3.402714 0.019651373
3.403714 0.019892327
3.404714 0.020132761
3.405714 0.020372664000000002
3.406714 0.020612024
3.407714 0.020850827
3.408714 0.02108906
3.409714 0.021326712
3.410714 0.02156377
3.411714 0.021800220999999998
3.412714 0.022036053
3.413714 0.022271251000000002
3.414714 0.022505803999999997
3.415714 0.022739702
3.416714 0.022972928
3.417714 0.023205472
3.418714 0.02343732
3.419714 0.023668461999999998
3.420714 0.023898883
3.421714 0.024128570000000002
3.422714 0.024357512
3.423714 0.024585697
3.424714 0.024813108
3.425714 0.025039737
3.426714 0.025265568000000002
3.427714 0.02549059
3.428714 0.025714788
3.429714 0.025938152000000003
3.430714 0.026160667999999998
3.431714 0.026382323
3.432714 0.026603104000000002
3.433714 0.026823001000000003
3.434714 0.027041998999999997
3.435714 0.027260084999999996
3.436714 0.027477246
3.437714 0.02769347
3.438714 0.027908746
3.439714 0.028123058
3.440714 0.028336394
3.441714 0.028548745
3.442714 0.028760097000000002
3.443714 0.028970436
3.444714 0.029179748
3.445714 0.029388024000000002
3.446714 0.029595248999999997
3.447714 0.029801410999999996
3.448714 0.030006500000000002
3.449714 0.030210504
3.450714 0.030413407
3.451714 0.030615198
3.452714 0.030815866
3.453714 0.031015399000000003
3.454714 0.031213785
3.455714 0.031411013
3.456714 0.031607071
3.457714 0.031801948
3.458714 0.031995628
3.459714 0.032188102999999996
3.460714 0.032379358999999996
3.461714 0.032569384
3.462714 0.032758169
3.463714 0.032945699
3.464714 0.033131964
3.465714 0.03331695
3.466714 0.033500648
3.467714 0.033683044999999995
3.468714 0.033864129
3.469714 0.034043888
3.470714 0.034222312000000005
3.471714 0.034399388999999995
3.472714 0.034575106
3.473714 0.03474945
3.474714 0.034922411
3.475714 0.035093978
3.476714 0.035264139
3.477714 0.035432883
3.478714 0.035600198
3.479714 0.035766073
3.480714 0.035930498
3.481714 0.036093459
3.482714 0.036254944000000004
3.483714 0.036414945000000004
3.484714 0.036573451
3.485714 0.036730448000000006
3.486714 0.036885927
3.487714 0.037039875
3.488714 0.037192283
3.489714 0.037343137
3.490714 0.03749243
3.491714 0.037640150000000004
3.492714 0.037786286
3.493714 0.037930827
3.494714 0.038073762
3.495714 0.038215081
3.496714 0.038354774
3.497714 0.038492831
3.498714 0.038629240999999995
3.499714 0.038763991
3.500714 0.038897074000000004
3.501714 0.039028478
3.502714 0.039158194
3.503714 0.03928621
3.504714 0.039412518
3.505714 0.039537105
3.506714 0.039659964
3.507714 0.039781083
3.508714 0.039900451999999996
3.509714 0.040018061
3.510714 0.0401339
3.511714 0.040247961
3.512714 0.040360232
3.513714 0.040470703999999996
3.514714 0.040579369
3.515714 0.040686215000000005
3.516714 0.040791233
3.517714 0.040894415
3.518714 0.040995749
3.519714 0.041095226
3.520714 0.041192836999999996
3.521714 0.041288574
3.522714 0.041382428
3.523714 0.041474387
3.524714 0.041564446
3.525714 0.041652593
3.526714 0.041738822
3.527714 0.041823121
3.528714 0.041905485
3.529714 0.041985902
3.530714 0.042064366000000006
3.531714 0.042140868
3.532714 0.0422154
3.533714 0.042287953
3.534714 0.042358518000000005
3.535714 0.04242709
3.536714 0.042493656
3.537714 0.042558211000000006
3.538714 0.042620747
3.539714 0.042681256
3.540714 0.042739732
3.541714 0.042796164000000005
3.542714 0.042850545000000004
3.543714 0.042902867
3.544714 0.042953124
3.545714 0.043001307999999995
3.546714 0.043047409
3.547714 0.043091422
3.548714 0.043133338
3.549714 0.043173152
3.550714 0.043210853
3.551714 0.043246435
3.552714 0.043279893
3.553714 0.043311217
3.554714 0.043340403
3.555714 0.043367443
3.556714 0.04339233
3.557714 0.043415057
3.558714 0.043435619
3.559714 0.043454007
3.560714 0.043470215
3.561714 0.043484237
3.562714 0.043496068
3.563714 0.043505701
3.564714 0.043513131000000004
3.565714 0.043518351999999996
3.566714 0.043521356
3.567714 0.043522139
3.568714 0.043520695
3.569714 0.043517019000000004
3.570714 0.043511104999999994
3.571714 0.043502951
3.572714 0.043492546
3.573714 0.043479889
3.574714 0.043464973000000004
3.575714 0.043447796000000004
3.576714 0.043428349
3.577714 0.043406629
3.578714 0.04338263
3.579714 0.043356348999999995
3.580714 0.043327779999999996
3.581714 0.043296922
3.582714 0.043263763999999996
3.583714 0.043228306
3.584714 0.043190541
3.585714 0.043150465
3.586714 0.043108076
3.587714 0.043063366
3.588714 0.043016335
3.589714 0.042966974
3.590714 0.042915283
3.591714 0.042861255
3.592714 0.042804886
3.593714 0.042746175
3.594714 0.042685118
3.595714 0.04262171
3.596714 0.042555947000000004
3.597714 0.042487826
3.598714 0.042417346
3.599714 0.042344499
3.600714 0.042269285999999996
3.601714 0.042191704000000003
3.602714 0.042111749999999996
3.603714 0.042029421000000004
3.604714 0.041944714
3.605714 0.041857627
3.606714 0.041768159
3.607714 0.041676307
3.608714 0.041582069
3.609714 0.041485441000000005
3.610714 0.041386424000000005
3.611714 0.041285018
3.612714 0.041181216
3.613714 0.041075019
3.614714 0.040966427
3.615714 0.040855436
3.616714 0.040742048
3.617714 0.040626261000000004
3.618714 0.040508073
3.619714 0.040387484
3.620714 0.040264492000000006
3.621714 0.040139095
3.622714 0.040011293999999996
3.623714 0.039881089
3.624714 0.039748481
3.625714 0.039613465
3.626714 0.039476046
3.627714 0.039336222000000004
3.628714 0.039193995
3.629714 0.03904936
3.630714 0.038902321999999996
3.631714 0.038752882
3.632714 0.038601039000000004
3.633714 0.038446794
3.634714 0.038290149
3.635714 0.038131105000000005
3.636714 0.037969663
3.637714 0.037805823
3.638714 0.037639588
3.639714 0.037470961
3.640714 0.037299940999999996
3.641714 0.037126531000000004
3.642714 0.036950735
3.643714 0.036772556
3.644714 0.036591993
3.645714 0.036409049
3.646714 0.03622373
3.647714 0.036036037
3.648714 0.035845971
3.649714 0.035653537
3.650714 0.035458736
3.651714 0.035261572000000005
3.652714 0.035062048
3.653714 0.034860166
3.654714 0.03465593
3.655714 0.034449343
3.656714 0.034240409
3.657714 0.03402913
3.658714 0.033815511
3.659714 0.033599554000000004
3.660714 0.033381264
3.661714 0.033160645
3.662714 0.032937701
3.663714 0.032712435
3.664714 0.032484852
3.665714 0.032254955
3.666714 0.032022747
3.667714 0.031788234
3.668714 0.031551419
3.669714 0.031312308000000004
3.670714 0.031070906
3.671714 0.030827216999999997
3.672714 0.030581243
3.673714 0.030332993
3.674714 0.03008247
3.675714 0.029829677
3.676714 0.029574623
3.677714 0.029317310000000003
3.678714 0.029057747
3.679714 0.028795938
3.680714 0.028531888000000002
3.681714 0.028265605000000003
3.682714 0.027997093
3.683714 0.027726360999999998
3.684714 0.027453409999999998
3.685714 0.027178251
3.686714 0.026900889
3.687714 0.026621331999999998
3.688714 0.026339584
3.689714 0.026055654999999997
3.690714 0.025769550000000002
3.691714 0.025481277
3.692714 0.025190844
3.693714 0.024898253999999998
3.694714 0.024603519999999997
3.695714 0.024306646
3.696714 0.024007642000000003
3.697714 0.023706513000000002
3.698714 0.02340327
3.699714 0.023097919
3.700714 0.022790469
3.701714 0.022480927999999997
3.702714 0.022169303
3.703714 0.021855603999999997
3.704714 0.021539840999999997
3.705714 0.021222021
3.706714 0.020902153
3.707714 0.020580247000000003
3.708714 0.020256311
3.709714 0.019930355
3.710714 0.01960239
3.711714 0.019272426000000002
3.712714 0.01894047
3.713714 0.018606534
3.714714 0.018270628
3.715714 0.017932762
3.716714 0.017592947
3.717714 0.017251192000000002
3.718714 0.016907509
3.719714 0.01656191
3.720714 0.016214404999999998
3.721714 0.015865003
3.722714 0.015513716999999998
3.723714 0.015160558000000001
3.724714 0.014805537999999998
3.725714 0.014448668000000001
3.726714 0.01408996
3.727714 0.013729425
3.728714 0.013367074999999999
3.729714 0.013002922
3.730714 0.012636978
3.731714 0.012269254
3.732714 0.011899762
3.733714 0.011528515
3.734714 0.011155526
3.735714 0.010780806
3.736714 0.010404368
3.737714 0.010026224
3.738714 0.0096463868
3.739714 0.009264869700000001
3.740714 0.0088816858
3.741714 0.008496847299999999
3.742714 0.008110367299999999
3.743714 0.007722259
3.744714 0.0073325362
3.745714 0.0069412112
3.746714 0.0065482978
3.747714 0.00615381
3.748714 0.0057577614
3.749714 0.005360166
3.750714 0.0049610375
3.751714 0.0045603898
3.752714 0.0041582374
3.753714 0.0037545946
3.754714 0.0033494758
3.755714 0.0029428953
3.756714 0.002534868
3.757714 0.0021254087000000003
3.758714 0.0017145323
3.759714 0.0013022538
3.760714 0.00088858842
3.761714 0.00047355134
3.762714 5.7157915999999994e-05
3.763714 -0.00036057645
3.764714 -0.00077963614
3.765714 -0.0012000056999999999
3.766714 -0.0016216693000000002
3.767714 -0.002044611
3.768714 -0.0024688152
3.769714 -0.0028942657
3.770714 -0.0033209464
3.771714 -0.0037488411
3.772714 -0.0041779338
3.773714 -0.0046082080999999995
3.774714 -0.0050396477
3.775714 -0.0054722357
3.776714 -0.0059059559
3.777714 -0.0063407919
3.778714 -0.0067767258
3.779714 -0.007213741599999999
3.780714 -0.007651822700000001
3.781714 -0.008090951499999999
3.782714 -0.0085311105
3.783714 -0.0089722831
3.784714 -0.009414451800000001
3.785714 -0.0098575991
3.786714 -0.010301708
3.787714 -0.01074676
3.788714 -0.011192737
3.789714 -0.011639623
3.790714 -0.012087398999999999
3.791714 -0.012536047
3.792714 -0.012985549999999998
3.793714 -0.013435888000000002
3.794714 -0.013887044000000001
3.795714 -0.014339
3.796714 -0.014791737
3.797714 -0.015245235000000001
3.798714 -0.015699479
3.799714 -0.016154448
3.800714 -0.016610124
3.801714 -0.017066486000000002
3.802714 -0.017523518
3.803714 -0.017981201
3.804714 -0.018439513
3.805714 -0.018898438
3.806714 -0.019357956
3.807714 -0.019818047
3.808714 -0.020278692
3.809714 -0.020739871
3.810714 -0.021201565999999998
3.811714 -0.021663755
3.812714 -0.022126421
3.813714 -0.022589543
3.814714 -0.023053102
3.815714 -0.023517077
3.816714 -0.023981449
3.817714 -0.024446195999999996
3.818714 -0.024911300999999997
3.819714 -0.025376742
3.820714 -0.025842498999999998
3.821714 -0.026308553
3.822714 -0.026774881
3.823714 -0.027241465000000003
3.824714 -0.027708281
3.825714 -0.028175313
3.826714 -0.028642538
3.827714 -0.029109934
3.828714 -0.029577481000000003
3.829714 -0.030045156
3.830714 -0.030512939000000003
3.831714 -0.030980812000000003
3.832714 -0.031448749
3.833714 -0.031916733
3.834714 -0.03238474
3.835714 -0.03285275
3.836714 -0.03332074
3.837714 -0.033788689
3.838714 -0.034256576000000004
3.839714 -0.03472438
3.840714 -0.035192078
3.841714 -0.035659648999999995
3.842714 -0.036127071
3.843714 -0.036594324
3.844714 -0.037061385
3.845714 -0.037528234
3.846714 -0.037994847
3.847714 -0.038461204
3.848714 -0.038927281
3.849714 -0.039393059
3.850714 -0.039858514
3.851714 -0.040323625
3.852714 -0.040788369
3.853714 -0.041252727
3.854714 -0.041716673999999995
3.855714 -0.042180187
3.856714 -0.042643247
3.857714 -0.043105832
3.858714 -0.043567916000000005
3.859714 -0.044029482999999994
3.860714 -0.044490505
3.861714 -0.044950962000000004
3.862714 -0.045410832000000005
3.863714 -0.045870093
3.864714 -0.046328723
3.865714 -0.046786698
3.866714 -0.047243995000000004
3.867714 -0.047700593
3.868714 -0.04815647
3.869714 -0.048611601
3.870714 -0.049065967
3.871714 -0.049519539
3.872714 -0.049972301
3.873714 -0.050424225999999996
3.874714 -0.050875294
3.875714 -0.051325484
3.876714 -0.051774766
3.877714 -0.052223122000000004
3.878714 -0.052670528999999994
3.879714 -0.053116964
3.880714 -0.053562404
3.881714 -0.054006826
3.882714 -0.054450211
3.883714 -0.054892530999999994
3.884714 -0.055333762
3.885714 -0.055773887999999994
3.886714 -0.05621287900000001
3.887714 -0.056650717
3.888714 -0.057087373
3.889714 -0.05752283
3.890714 -0.057957064999999995
3.891714 -0.058390055
3.892714 -0.058821775
3.893714 -0.059252203
3.894714 -0.059681316
3.895714 -0.06010909
3.896714 -0.060535502000000005
3.897714 -0.060960528
3.898714 -0.061384145999999994
3.899714 -0.061806337999999995
3.900714 -0.062227075
3.901714 -0.062646338
3.902714 -0.063064101
3.903714 -0.063480344
3.904714 -0.063895044
3.905714 -0.064308179
3.906714 -0.06471972399999999
3.907714 -0.06512965799999999
3.908714 -0.065537955
3.909714 -0.065944594
3.910714 -0.066349556
3.911714 -0.06675281300000001
3.912714 -0.067154347
3.913714 -0.067554129
3.914714 -0.067952141
3.915714 -0.068348361
3.916714 -0.06874276400000001
3.917714 -0.06913533399999999
3.918714 -0.069526042
3.919714 -0.06991486899999999
3.920714 -0.070301793
3.921714 -0.07068679
3.922714 -0.071069837
3.923714 -0.071450917
3.924714 -0.07182999999999999
3.925714 -0.072207069
3.926714 -0.07258210100000001
3.927714 -0.07295507799999999
3.928714 -0.073325977
3.929714 -0.073694775
3.930714 -0.074061449
3.931714 -0.07442598
3.932714 -0.07478834599999999
3.933714 -0.07514852300000001
3.934714 -0.075506489
3.935714 -0.075862225
3.936714 -0.076215708
3.937714 -0.076566922
3.938714 -0.076915842
3.939714 -0.077262445
3.940714 -0.077606714
3.941714 -0.077948626
3.942714 -0.078288163
3.943714 -0.07862529600000001
3.944714 -0.078960013
3.945714 -0.079292286
3.946714 -0.079622096
3.947714 -0.079949427
3.948714 -0.080274255
3.949714 -0.080596562
3.950714 -0.08091632600000001
3.951714 -0.081233523
3.952714 -0.081548135
3.953714 -0.08186014
3.954714 -0.08216952
3.955714 -0.082476257
3.956714 -0.082780328
3.957714 -0.083081709
3.958714 -0.08338039
3.959714 -0.083676347
3.960714 -0.083969557
3.961714 -0.084260001
3.962714 -0.084547664
3.963714 -0.08483252
3.964714 -0.085114554
3.965714 -0.085393747
3.966714 -0.085670076
3.967714 -0.08594352999999999
3.968714 -0.086214085
3.969714 -0.086481718
3.970714 -0.086746417
3.971714 -0.08700816
3.972714 -0.08726692800000001
3.973714 -0.08752270399999999
3.974714 -0.087775465
3.975714 -0.088025199
3.976714 -0.08827188300000001
3.977714 -0.088515499
3.978714 -0.088756037
3.979714 -0.088993472
3.980714 -0.089227787
3.981714 -0.089458964
3.982714 -0.089686987
3.983714 -0.089911837
3.984714 -0.090133498
3.985714 -0.090351951
3.986714 -0.09056718
3.987714 -0.090779166
3.988714 -0.090987899
3.989714 -0.091193354
3.990714 -0.091395521
3.991714 -0.091594376
3.992714 -0.091789913
3.993714 -0.091982109
3.994714 -0.092170946
3.995714 -0.092356413
3.996714 -0.092538493
3.997714 -0.092717167
3.998714 -0.092892424
3.999714 -0.093064248
4.000714 -0.093232625
4.001714 -0.09339753299999999
4.002714 -0.093558966
4.003714 -0.093716901
4.004714 -0.093871326
4.005714 -0.094022229
4.006714 -0.09416959400000001
4.007714 -0.094313407
4.008714 -0.094453653
4.009714 -0.094590319
4.010714 -0.094723387
4.011714 -0.094852847
4.012714 -0.094978686
4.013714 -0.09510088700000001
4.014714 -0.095219439
4.015714 -0.095334329
4.016714 -0.095445546
4.017715 -0.095553073
4.018714 -0.09565689799999999
4.019714 -0.09575700999999999
4.020714 -0.095853396
4.021714 -0.09594604500000001
4.022714 -0.09603494500000001
4.023714 -0.09612008
4.024714 -0.096201443
4.025714 -0.096279022
4.026714 -0.096352806
4.027714 -0.09642278300000001
4.028714 -0.096488942
4.029714 -0.096551271
4.030715 -0.096609758
4.031714 -0.096664397
4.032714 -0.096715172
4.033714 -0.096762076
4.034714 -0.096805103
4.035714 -0.096844236
4.036714 -0.096879469
4.037714 -0.09691079600000001
4.038714 -0.0969382
4.039714 -0.096961681
4.040714 -0.096981222
4.041714 -0.096996821
4.042714 -0.097008463
4.043715 -0.097016146
4.044714 -0.09701986
4.045714 -0.097019592
4.046714 -0.09701533700000001
4.047714 -0.097007089
4.048714 -0.096994842
4.049714 -0.096978585
4.050714 -0.09695831099999999
4.051714 -0.096934015
4.052714 -0.096905691
4.053714 -0.096873334
4.054714 -0.096836936
4.055714 -0.096796488
4.056714 -0.096751988
4.057714 -0.096703431
4.058714 -0.096650812
4.059714 -0.09659412299999999
4.060714 -0.09653336
4.061714 -0.096468517
4.062714 -0.09639958700000001
4.063715 -0.096326572
4.064714 -0.09624946399999999
4.065714 -0.096168258
4.066714 -0.096082955
4.067714 -0.095993542
4.068714 -0.095900026
4.069714 -0.095802394
4.070714 -0.095700647
4.071714 -0.095594785
4.072714 -0.09548480200000001
4.073714 -0.095370691
4.074714 -0.095252454
4.075714 -0.09513009
4.076715 -0.095003593
4.077714 -0.094872963
4.078714 -0.094738195
4.079714 -0.094599294
4.080714 -0.094456249
4.081714 -0.094309065
4.082714 -0.094157737
4.083714 -0.09400227
4.084714 -0.09384265900000001
4.085714 -0.09367890300000001
4.086714 -0.093510997
4.087714 -0.093338947
4.088714 -0.093162752
4.089714 -0.092982413
4.090714 -0.09279793
4.091714 -0.092609302
4.092714 -0.09241653
4.093714 -0.092219614
4.094714 -0.092018559
4.095714 -0.09181336500000001
4.096714 -0.091604033
4.097714 -0.091390568
4.098714 -0.09117297
4.099714 -0.090951246
4.100714 -0.090725394
4.101714 -0.090495421
4.102714 -0.090261328
4.103714 -0.090023119
4.104714 -0.089780794
4.105714 -0.089534366
4.106714 -0.08928383499999999
4.107714 -0.089029199
4.108714 -0.08877047199999999
4.109715 -0.088507653
4.110714 -0.08824074800000001
4.111714 -0.087969756
4.112714 -0.08769468999999999
4.113714 -0.087415555
4.114714 -0.08713235100000001
4.115714 -0.086845091
4.116714 -0.086553779
4.117714 -0.086258416
4.118714 -0.085959013
4.119714 -0.085655577
4.120714 -0.08534811199999999
4.121714 -0.085036631
4.122715 -0.084721134
4.123714 -0.084401632
4.124714 -0.084078131
4.125714 -0.083750638
4.126714 -0.083419163
4.127714 -0.083083718
4.128714 -0.08274430299999999
4.129714 -0.08240093
4.130714 -0.082053611
4.131714 -0.08170235099999999
4.132714 -0.081347162
4.133714 -0.08098805599999999
4.134714 -0.080625038
4.135714 -0.08025812
4.136714 -0.079887314
4.137714 -0.079512631
4.138714 -0.079134078
4.139714 -0.078751665
4.140714 -0.078365405
4.141714 -0.07797530899999999
4.142715 -0.077581388
4.143714 -0.077183655
4.144714 -0.07678212100000001
4.145714 -0.076376804
4.146714 -0.07596770900000001
4.147714 -0.07555484800000001
4.148714 -0.075138232
4.149714 -0.07471788
4.150714 -0.07429380199999999
4.151714 -0.07386601100000001
4.152714 -0.073434517
4.153714 -0.072999339
4.154714 -0.072560483
4.155715 -0.072117971
4.156714 -0.071671809
4.157714 -0.071222015
4.158714 -0.070768606
4.159714 -0.070311595
4.160714 -0.069850998
4.161714 -0.069386826
4.162714 -0.068919099
4.163714 -0.068447826
4.164714 -0.06797302599999999
4.165714 -0.067494716
4.166714 -0.06701291399999999
4.167714 -0.066527631
4.168715 -0.066038891
4.169714 -0.065546704
4.170714 -0.065051089
4.171714 -0.06455206299999999
4.172714 -0.064049644
4.173714 -0.063543848
4.174714 -0.0630347
4.175714 -0.06252221100000001
4.176714 -0.062006403
4.177714 -0.06148729
4.178714 -0.060964894
4.179714 -0.060439231999999996
4.180714 -0.059910328
4.181714 -0.059378193999999995
4.182714 -0.058842852
4.183714 -0.058304326000000004
4.184714 -0.057762634
4.185714 -0.057217792999999996
4.186714 -0.056669826
4.187714 -0.056118751
4.188715 -0.055564585
4.189714 -0.055007351
4.190714 -0.054447073000000006
4.191714 -0.053883769
4.192714 -0.053317461000000003
4.193714 -0.052748172
4.194714 -0.052175921
4.195714 -0.05160072500000001
4.196714 -0.051022611999999995
4.197714 -0.050441601
4.198714 -0.049857714000000004
4.199714 -0.049270969
4.200714 -0.048681395
4.201715 -0.04808901
4.202714 -0.047493837
4.203714 -0.046895898
4.204714 -0.046295219
4.205714 -0.045691818
4.206714 -0.045085722
4.207714 -0.044476951
4.208714 -0.043865529
4.209714 -0.043251482
4.210714 -0.04263483
4.211714 -0.042015599
4.212714 -0.041393813
4.213714 -0.040769496
4.214714 -0.040142669
4.215714 -0.03951336
4.216714 -0.038881594000000005
4.217714 -0.038247393
4.218714 -0.037610781
4.219714 -0.036971786
4.220714 -0.036330431
4.221714 -0.035686741
4.222714 -0.035040741
4.223714 -0.034392456
4.224714 -0.033741913
4.225714 -0.033089137000000005
4.226714 -0.032434153
4.227714 -0.031776985
4.228714 -0.031117660999999998
4.229714 -0.030456207000000002
4.230714 -0.029792647999999998
4.231714 -0.029127012
4.232714 -0.028459326000000004
4.233714 -0.027789615000000004
4.234715 -0.027117903999999998
4.235714 -0.026444223
4.236714 -0.025768598
4.237714 -0.025091055
4.238714 -0.024411621
4.239714 -0.023730322999999998
4.240714 -0.023047190999999998
4.241714 -0.022362251
4.242714 -0.02167553
4.243714 -0.020987057
4.244714 -0.02029686
4.245714 -0.019604967
4.246714 -0.018911407
4.247715 -0.018216207999999998
4.248714 -0.017519399
4.249714 -0.016821007000000002
4.250714 -0.016121063
4.251714 -0.015419594
4.252714 -0.01471663
4.253714 -0.014012201
4.254714 -0.013306334
4.255714 -0.012599059999999999
4.256714 -0.011890408
4.257714 -0.011180408999999999
4.258714 -0.010469091
4.259714 -0.0097564836
4.260714 -0.0090426176
4.261714 -0.008327521899999999
4.262714 -0.0076112265
4.263714 -0.006893761
4.264714 -0.0061751562
4.265714 -0.0054554414
4.266714 -0.0047346472
4.267715 -0.0040128034
4.268714 -0.0032899399000000003
4.269714 -0.0025660873
4.270714 -0.0018412757
4.271714 -0.0011155353
4.272714 -0.00038889652000000005
4.273714 0.0003386102
4.274714 0.0010669544
4.275714 0.0017961058000000002
4.276714 0.0025260337000000002
4.277714 0.0032567074
4.278714 0.0039880961
4.279714 0.0047201694999999995
4.280715 0.0054528966
4.281714 0.0061862461999999995
4.282714 0.006920188
4.283714 0.0076546908999999995
4.284714 0.0083897234
4.285714 0.009125255
4.286714 0.0098612545
4.287714 0.010597691
4.288714 0.011334533
4.289714 0.01207175
4.290714 0.01280931
4.291714 0.013547181
4.292714 0.014285333
4.293715 0.015023733
4.294714 0.015762352
4.295714 0.016501157000000002
4.296714 0.017240118
4.297714 0.017979203
4.298714 0.01871838
4.299714 0.019457619
4.300714 0.020196887
4.301714 0.020936153
4.302714 0.021675386
4.303714 0.022414554
4.304714 0.023153625
4.305714 0.023892568
4.306714 0.024631352
4.307714 0.025369945999999997
4.308714 0.026108316000000003
4.309714 0.026846433
4.310714 0.027584263999999997
4.311714 0.028321781
4.312714 0.029058949
4.313715 0.029795735999999996
4.314714 0.030532113000000003
4.315714 0.031268047
4.316714 0.032003506
4.317714 0.032738462
4.318714 0.03347288
4.319714 0.03420673
4.320714 0.034939980999999995
4.321714 0.035672600000000006
4.322714 0.036404558
4.323714 0.037135821
4.324714 0.037866358999999995
4.325714 0.038596141
4.326715 0.039325136
4.327714 0.040053314
4.328714 0.040780642
4.329714 0.041507088
4.330714 0.042232624
4.331714 0.042957216
4.332714 0.043680836
4.333714 0.044403451999999996
4.334714 0.045125035
4.335714 0.045845553000000004
4.336714 0.046564973
4.337714 0.047283267
4.338714 0.048000406
4.339714 0.048716358
4.340714 0.049431091999999996
4.341714 0.050144578999999995
4.342714 0.050856784
4.343714 0.051567686
4.344714 0.052277249
4.345714 0.05298544400000001
4.346714 0.053692237000000004
4.347714 0.054397603
4.348714 0.055101508
4.349714 0.055803923000000005
4.350714 0.056504825
4.351714 0.05720417800000001
4.352714 0.057901954
4.353714 0.058598118
4.354714 0.059292646000000004
4.355714 0.059985509
4.356714 0.060676679
4.357714 0.061366119000000004
4.358714 0.062053808
4.359715 0.062739709
4.360714 0.063423801
4.361714 0.064106053
4.362714 0.06478643
4.363714 0.065464911
4.364714 0.066141458
4.365714 0.06681605
4.366714 0.067488657
4.367714 0.06815925
4.368714 0.0688278
4.369714 0.06949427799999999
4.370714 0.07015866
4.371714 0.07082091800000001
4.372715 0.071481016
4.373714 0.072138931
4.374714 0.07279463500000001
4.375714 0.073448103
4.376714 0.07409930699999999
4.377714 0.074748218
4.378714 0.07539480600000001
4.379714 0.076039048
4.380714 0.076680916
4.381714 0.077320379
4.382714 0.077957415
4.383714 0.078591995
4.384714 0.079224096
4.385714 0.07985368699999999
4.386714 0.08048074100000001
4.387714 0.081105233
4.388714 0.081727142
4.389714 0.082346436
4.390714 0.082963088
4.391714 0.083577074
4.392715 0.084188365
4.393714 0.084796938
4.394714 0.085402769
4.395714 0.08600583
4.396714 0.08660609600000001
4.397714 0.087203545
4.398714 0.087798148
4.399714 0.08838988099999999
4.400714 0.08897872200000001
4.401714 0.08956464
4.402714 0.090147613
4.403714 0.090727617
4.404714 0.09130463
4.405715 0.091878627
4.406714 0.092449581
4.407714 0.093017472
4.408714 0.09358227300000001
4.409714 0.094143965
4.410714 0.09470252
4.411714 0.09525792
4.412714 0.095810136
4.413714 0.09635915
4.414714 0.09690493500000001
4.415714 0.097447471
4.416714 0.09798673000000001
4.417714 0.098522694
4.418715 0.099055353
4.419714 0.09958466999999999
4.420714 0.10011062
4.421714 0.10063319999999999
4.422714 0.10115237999999999
4.423714 0.10166812
4.424714 0.10218042999999999
4.425714 0.10268927
4.426714 0.10319462
4.427714 0.10369646
4.428714 0.10419476999999999
4.429714 0.10468954000000001
4.430714 0.10518073
4.431714 0.10566834
4.432714 0.10615233
4.433714 0.1066327
4.434714 0.10710942
4.435714 0.10758247
4.436714 0.10805184000000001
4.437714 0.10851749000000001
4.438715 0.10897942
4.439714 0.10943761
4.440714 0.10989204
4.441714 0.11034268000000001
4.442714 0.11078953
4.443714 0.11123256
4.444714 0.11167176
4.445714 0.11210711
4.446714 0.11253858000000001
4.447714 0.11296616999999999
4.448714 0.11338985000000001
4.449714 0.11380962
4.450714 0.11422546000000001
4.451715 0.11463733
4.452714 0.11504524000000001
4.453714 0.11544916999999999
4.454714 0.1158491
4.455714 0.11624502
4.456714 0.11663691000000001
4.457714 0.11702474
4.458714 0.11740851999999999
4.459714 0.11778822
4.460714 0.11816383
4.461714 0.11853534
4.462714 0.11890271999999999
4.463714 0.11926597
4.464714 0.11962508000000001
4.465714 0.11998002
4.466714 0.12033078999999999
4.467714 0.12067736999999999
4.468714 0.12101975000000001
4.469714 0.12135791
4.470714 0.12169184999999999
4.471714 0.12202153
4.472714 0.12234697
4.473714 0.12266814
4.474714 0.12298503000000001
4.475714 0.12329763
4.476714 0.12360594
4.477714 0.12390992
4.478714 0.12420958
4.479714 0.12450491000000001
4.480714 0.12479589
4.481714 0.12508249999999999
4.482714 0.12536475
4.483714 0.12564262
4.484715 0.12591608999999998
4.485714 0.12618518
4.486714 0.12644985
4.487714 0.12671009
4.488714 0.12696591000000002
4.489714 0.1272173
4.490714 0.12746424
4.491714 0.12770672
4.492714 0.12794473
4.493714 0.12817828
4.494714 0.12840733000000001
4.495714 0.12863191
4.496714 0.12885199
4.497715 0.12906757
4.498714 0.12927864
4.499714 0.1294852
4.500714 0.12968723000000001
4.501714 0.12988473
4.502714 0.1300777
4.503714 0.13026613
4.504714 0.13045
4.505714 0.13062933
4.506714 0.13080409
4.507714 0.13097429
4.508714 0.13113992
4.509714 0.13130096
4.510714 0.13145743000000001
4.511714 0.13160929999999998
4.512714 0.13175659
4.513714 0.13189928
4.514714 0.13203737
4.515714 0.13217086
4.516714 0.13229973
4.517715 0.13242399
4.518714 0.13254364000000002
4.519714 0.13265867
4.520714 0.13276907999999998
4.521714 0.13287487
4.522714 0.13297603
4.523714 0.13307257
4.524714 0.13316448
4.525714 0.13325176
4.526714 0.1333344
4.527714 0.13341240999999998
4.528714 0.13348579
4.529714 0.13355453
4.530715 0.13361863
4.531714 0.1336781
4.532714 0.13373292
4.533714 0.13378310000000002
4.534714 0.13382864
4.535714 0.13386955
4.536714 0.13390582
4.537714 0.13393743
4.538714 0.13396442
4.539714 0.13398676
4.540714 0.13400447
4.541714 0.13401753
4.542714 0.13402596
4.543715 0.13402974
4.544714 0.13402888999999998
4.545714 0.13402341
4.546714 0.13401329
4.547714 0.13399855000000002
4.548714 0.13397918
4.549714 0.13395519
4.550714 0.13392657000000002
4.551714 0.13389334
4.552714 0.13385549
4.553714 0.13381302
4.554714 0.13376594
4.555714 0.13371427
4.556714 0.13365797999999998
4.557714 0.13359709
4.558714 0.13353161
4.559714 0.13346154000000002
4.560714 0.13338688
4.561714 0.13330765
4.562714 0.13322384
4.563715 0.13313546
4.564714 0.13304251
4.565714 0.13294501
4.566714 0.13284294
4.567714 0.13273634
4.568714 0.13262519
4.569714 0.13250951
4.570714 0.13238930000000002
4.571714 0.13226457
4.572714 0.13213533
4.573714 0.13200158
4.574714 0.13186331999999998
4.575714 0.13172056999999998
4.576715 0.13157334
4.577714 0.13142163
4.578714 0.13126546
4.579714 0.13110482
4.580714 0.13093973
4.581714 0.13077019
4.582714 0.13059621999999999
4.583714 0.13041782999999998
4.584714 0.13023501999999998
4.585714 0.13004780000000002
4.586714 0.12985619
4.587714 0.1296602
4.588714 0.12945982
4.589714 0.12925508
4.590714 0.12904599
4.591714 0.12883254
4.592714 0.12861476
4.593714 0.12839265
4.594714 0.12816624
4.595714 0.12793551
4.596714 0.12770051
4.597714 0.12746122
4.598714 0.12721765000000002
4.599714 0.12696984
4.600714 0.12671778
4.601714 0.12646148
4.602714 0.12620096
4.603714 0.12593623
4.604714 0.12566731
4.605714 0.1253942
4.606714 0.12511692
4.607714 0.12483549
4.608714 0.12454989999999999
4.609715 0.12426018
4.610714 0.12396632999999999
4.611714 0.12366839
4.612714 0.12336635
4.613714 0.12306023
4.614714 0.12275004
4.615714 0.12243580000000001
4.616714 0.12211752
4.617714 0.12179521
4.618714 0.12146889000000001
4.619714 0.12113857
4.620714 0.12080426000000001
4.621714 0.12046597999999999
4.622715 0.12012376
4.623714 0.11977758
4.624714 0.11942749
4.625714 0.11907348
4.626714 0.11871557
4.627714 0.11835379
4.628714 0.11798813
4.629714 0.11761863
4.630714 0.11724528000000001
4.631714 0.11686812
4.632714 0.11648715
4.633714 0.11610239
4.634714 0.11571385000000001
4.635714 0.11532155999999999
4.636714 0.11492553
4.637714 0.11452578000000001
4.638714 0.11412232000000001
4.639714 0.11371516999999999
4.640714 0.11330436
4.641714 0.11288988
4.642715 0.11247175999999999
4.643714 0.11205003000000001
4.644714 0.11162468
4.645714 0.11119575
4.646714 0.11076325000000001
4.647714 0.11032721
4.648714 0.10988762
4.649714 0.10944451999999999
4.650714 0.10899792999999999
4.651714 0.10854786
4.652714 0.10809432999999999
4.653714 0.10763736
4.654714 0.10717697
4.655715 0.10671318
4.656714 0.10624600000000001
4.657714 0.10577545
4.658714 0.10530156
4.659714 0.10482434
4.660714 0.10434381000000001
4.661714 0.10386
4.662714 0.10337292000000001
4.663714 0.10288259
4.664714 0.10238902
4.665714 0.10189224
4.666714 0.10139229000000001
4.667714 0.10088915
4.668715 0.10038287
4.669714 0.099873461
4.670714 0.099360943
4.671714 0.098845339
4.672714 0.09832666300000001
4.673714 0.097804936
4.674714 0.097280182
4.675714 0.096752425
4.676714 0.096221681
4.677714 0.09568797500000001
4.678714 0.095151324
4.679714 0.09461175100000001
4.680714 0.09406927300000001
4.681714 0.093523914
4.682714 0.09297569
4.683714 0.09242463299999999
4.684714 0.091870758
4.685714 0.091314083
4.686714 0.090754632
4.687714 0.090192427
4.688715 0.089627493
4.689714 0.089059846
4.690714 0.08848951000000001
4.691714 0.087916508
4.692714 0.08734086299999999
4.693714 0.086762593
4.694714 0.086181721
4.695714 0.085598271
4.696714 0.085012265
4.697714 0.084423728
4.698714 0.08383267600000001
4.699714 0.083239132
4.700714 0.082643126
4.701715 0.082044676
4.702714 0.081443804
4.703714 0.080840534
4.704714 0.08023488899999999
4.705714 0.079626893
4.706714 0.079016568
4.707714 0.078403938
4.708714 0.07778902700000001
4.709714 0.077171857
4.710714 0.07655245699999999
4.711714 0.075930846
4.712714 0.075307046
4.713714 0.074681081
4.714714 0.07405297899999999
4.715714 0.073422759
4.716714 0.07279044900000001
4.717714 0.072156067
4.718714 0.07151964200000001
4.719714 0.070881192
4.720714 0.07024074400000001
4.721714 0.069598324
4.722714 0.068953953
4.723714 0.068307656
4.724714 0.067659456
4.725714 0.067009375
4.726714 0.066357438
4.727714 0.065703667
4.728714 0.065048091
4.729714 0.06439072900000001
4.730714 0.06373160900000001
4.731714 0.063070754
4.732714 0.062408182000000006
4.733714 0.061743922
4.734715 0.061077997
4.735714 0.060410437
4.736714 0.059741258000000005
4.737714 0.059070485
4.738714 0.058398145
4.739714 0.057724264
4.740714 0.057048863000000005
4.741714 0.056371966
4.742714 0.055693601999999995
4.743714 0.05501378900000001
4.744714 0.054332556000000004
4.745714 0.053649925
4.746714 0.05296592099999999
4.747715 0.052280573
4.748714 0.051593897
4.749714 0.050905923000000006
4.750714 0.050216675
4.751714 0.049526175000000006
4.752714 0.048834452
4.753714 0.048141525
4.754714 0.047447422
4.755714 0.046752166
4.756714 0.046055784
4.757714 0.045358299
4.758714 0.044659738000000004
4.759714 0.043960122000000004
4.760714 0.043259477000000005
4.761714 0.042557827
4.762714 0.041855199
4.763714 0.041151617
4.764714 0.040447104
4.765714 0.039741685
4.766714 0.039035385
4.767715 0.038328228
4.768714 0.03762024
4.769714 0.036911445
4.770714 0.036201871000000004
4.771714 0.035491538999999996
4.772714 0.034780474
4.773714 0.034068702
4.774714 0.033356249000000004
4.775714 0.032643138999999995
4.776714 0.031929396
4.777714 0.031215049
4.778714 0.030500119
4.779714 0.02978463
4.780715 0.029068612
4.781714 0.028352084
4.782714 0.027635076999999997
4.783714 0.026917612
4.784714 0.026199715999999998
4.785714 0.025481412999999998
4.786714 0.024762729000000004
4.787714 0.024043689
4.788714 0.023324315999999998
4.789714 0.022604637
4.790714 0.021884675
4.791714 0.021164457
4.792714 0.020444006
4.793715 0.019723347
4.794714 0.019002506
4.795714 0.018281507000000002
4.796714 0.017560375
4.797714 0.016839134
4.798714 0.016117809
4.799714 0.015396423999999999
4.800714 0.014675003999999998
4.801714 0.013953574000000002
4.802714 0.013232158
4.803714 0.012510782000000002
4.804714 0.011789469
4.805714 0.011068244
4.806714 0.010347130999999999
4.807714 0.0096261552
4.808714 0.0089053399
4.809714 0.0081847102
4.810714 0.0074642907
4.811714 0.0067441055
4.812714 0.0060241786
4.813715 0.0053045344
4.814714 0.0045851968
4.815714 0.0038661903
4.816714 0.0031475388999999995
4.817714 0.0024292667
4.818714 0.0017113978
4.819714 0.0009939562
4.820714 0.00027696583
4.821714 -0.00043954947000000004
4.822714 -0.0011555659
4.823714 -0.0018710594000000001
4.824714 -0.0025860065000000002
4.825714 -0.0033003835
4.826715 -0.004014166600000001
4.827714 -0.0047273319
4.828714 -0.0054398559
4.829714 -0.0061517152
4.830714 -0.0068628862
4.831714 -0.0075733456
4.832714 -0.008283070200000001
4.833714 -0.008992035899999999
4.834714 -0.0097002201
4.835714 -0.010407599
4.836714 -0.011114150000000001
4.837714 -0.011819849
4.838714 -0.012524673000000002
4.839714 -0.013228599999999998
4.840714 -0.013931606000000001
4.841714 -0.014633669000000002
4.842714 -0.015334765
4.843714 -0.01603487
4.844714 -0.016733963
4.845714 -0.017432022000000002
4.846714 -0.018129022
4.847714 -0.018824940999999998
4.848714 -0.019519757000000002
4.849714 -0.020213448000000002
4.850714 -0.02090599
4.851714 -0.021597362
4.852714 -0.02228754
4.853714 -0.022976502
4.854714 -0.023664227
4.855714 -0.024350692
4.856714 -0.025035875
4.857714 -0.025719753
4.858714 -0.026402305
4.859715 -0.027083507000000003
4.860714 -0.027763337
4.861714 -0.028441776999999998
4.862714 -0.029118801000000003
4.863714 -0.029794392000000003
4.864714 -0.030468523999999997
4.865714 -0.031141174
4.866714 -0.031812326
4.867714 -0.032481956
4.868714 -0.03315004
4.869714 -0.033816560999999995
4.870714 -0.034481497
4.871714 -0.035144822
4.872715 -0.035806521
4.873714 -0.03646657
4.874714 -0.037124948000000005
4.875714 -0.037781635
4.876714 -0.038436611
4.877714 -0.039089852
4.878714 -0.039741339
4.879714 -0.040391052999999996
4.880714 -0.041038971
4.881714 -0.041685072999999996
4.882714 -0.042329339
4.883714 -0.042971747
4.884714 -0.043612279
4.885714 -0.044250913
4.886714 -0.044887629
4.887714 -0.045522407
4.888714 -0.046155226
4.889714 -0.046786069
4.890714 -0.047414913
4.891714 -0.048041737
4.892715 -0.048666523
4.893714 -0.049289252
4.894714 -0.049909903
4.895714 -0.050528452
4.896714 -0.051144883
4.897714 -0.051759178
4.898714 -0.052371318
4.899714 -0.052981282000000005
4.900714 -0.053589052
4.901714 -0.054194604
4.902714 -0.054797926000000004
4.903714 -0.055398996000000006
4.904714 -0.05599779
4.905715 -0.056594296
4.906714 -0.057188491
4.907714 -0.057780358
4.908714 -0.05836988
4.909714 -0.058957032
4.910714 -0.059541804
4.911714 -0.060124171
4.912714 -0.060704118
4.913714 -0.061281625000000006
4.914714 -0.06185667
4.915714 -0.062429241
4.916714 -0.06299932100000001
4.917714 -0.063566887
4.918715 -0.064131926
4.919714 -0.064694416
4.920714 -0.06525434399999999
4.921714 -0.06581168899999999
4.922714 -0.06636643099999999
4.923714 -0.06691856
4.924714 -0.067468052
4.925714 -0.068014895
4.926714 -0.068559067
4.927714 -0.06910055500000001
4.928714 -0.069639343
4.929714 -0.070175412
4.930714 -0.070708746
4.931714 -0.071239326
4.932714 -0.071767136
4.933714 -0.072292163
4.934714 -0.072814384
4.935714 -0.07333378900000001
4.936714 -0.073850359
4.937714 -0.074364076
4.938715 -0.07487493
4.939714 -0.075382902
4.940714 -0.075887976
4.941714 -0.076390133
4.942714 -0.076889363
4.943714 -0.077385647
4.944714 -0.07787896899999999
4.945714 -0.07836931600000001
4.946714 -0.078856671
4.947714 -0.079341023
4.948714 -0.079822354
4.949714 -0.080300652
4.950714 -0.0807759
4.951715 -0.081248087
4.952714 -0.0817172
4.953714 -0.082183222
4.954714 -0.082646136
4.955714 -0.083105935
4.956714 -0.083562604
4.957714 -0.084016129
4.958714 -0.084466493
4.959714 -0.084913691
4.960714 -0.085357705
4.961714 -0.085798517
4.962714 -0.086236122
4.963714 -0.08667050300000001
4.964714 -0.087101653
4.965714 -0.087529555
4.966714 -0.087954191
4.967714 -0.088375557
4.968714 -0.08879363900000001
4.969714 -0.08920842100000001
4.970714 -0.089619897
4.971714 -0.090028049
4.972714 -0.090432866
4.973714 -0.090834341
4.974714 -0.091232458
4.975714 -0.091627205
4.976714 -0.092018576
4.977714 -0.092406553
4.978714 -0.092791126
4.979714 -0.09317228699999999
4.980714 -0.093550025
4.981714 -0.09392433
4.982714 -0.094295188
4.983714 -0.094662589
4.984715 -0.095026521
4.985714 -0.095386978
4.986714 -0.095743948
4.987714 -0.09609742
4.988714 -0.096447387
4.989714 -0.09679383899999999
4.990714 -0.097136764
4.991714 -0.097476155
4.992714 -0.097812002
4.993714 -0.09814429799999999
4.994714 -0.09847303200000002
4.995714 -0.09879819100000001
4.996714 -0.09911976500000001
4.997715 -0.099437754
4.998714 -0.099752145
4.999714 -0.10006294
5.000714 -0.10037011000000001
5.001714 -0.10067367
5.002714 -0.1009736
5.003714 -0.10126988999999999
5.004714 -0.10156253
5.005714 -0.10185152
5.006714 -0.10213685000000002
5.007714 -0.10241850999999999
5.008714 -0.10269649000000002
5.009714 -0.10297078
5.010714 -0.10324138999999999
5.011714 -0.1035083
5.012714 -0.10377149
5.013714 -0.10403096999999999
5.014714 -0.10428671999999999
5.015714 -0.10453875
5.016714 -0.10478704
5.017715 -0.10503158000000001
5.018714 -0.10527237
5.019714 -0.10550941
5.020714 -0.10574268
5.021714 -0.10597219000000001
5.022714 -0.10619792
5.023714 -0.10641988
5.024714 -0.10663805
5.025714 -0.10685243
5.026714 -0.10706302
5.027714 -0.10726978999999999
5.028714 -0.10747275999999999
5.029714 -0.10767193
5.030715 -0.10786728
5.031714 -0.10805882
5.032714 -0.10824653000000001
5.033714 -0.10843042
5.034714 -0.10861048
5.035714 -0.1087867
5.036714 -0.10895907999999999
5.037714 -0.10912763
5.038714 -0.10929232
5.039714 -0.10945316999999999
5.040714 -0.10961016999999999
5.041714 -0.10976332000000001
5.042714 -0.10991258999999999
5.043715 -0.11005800999999998
5.044714 -0.11019957
5.045714 -0.11033725
5.046714 -0.11047107
5.047714 -0.11060102
5.048714 -0.11072708999999999
5.049714 -0.11084929999999998
5.050714 -0.11096761
5.051714 -0.11108203999999999
5.052714 -0.11119259000000001
5.053714 -0.11129926
5.054714 -0.11140205
5.055714 -0.11150094
5.056714 -0.11159595000000001
5.057714 -0.11168707000000001
5.058714 -0.11177430000000001
5.059714 -0.11185762999999999
5.060714 -0.11193707
5.061714 -0.11201261
5.062714 -0.11208425999999999
5.063715 -0.11215202
5.064714 -0.11221587999999999
5.065714 -0.11227585999999999
5.066714 -0.11233193999999999
5.067714 -0.11238413000000001
5.068714 -0.11243243
5.069714 -0.11247683
5.070714 -0.11251734000000001
5.071714 -0.11255397
5.072714 -0.1125867
5.073714 -0.11261556
5.074714 -0.11264052999999999
5.075714 -0.11266163000000001
5.076715 -0.11267883
5.077714 -0.11269215999999999
5.078714 -0.11270161000000001
5.079714 -0.11270720000000001
5.080714 -0.11270891
5.081714 -0.11270675
5.082714 -0.11270072
5.083714 -0.11269082000000001
5.084714 -0.11267706
5.085714 -0.11265945000000001
5.086714 -0.11263798000000001
5.087714 -0.11261265000000001
5.088714 -0.11258348000000001
5.089714 -0.11255045
5.090714 -0.11251358
5.091714 -0.11247286
5.092714 -0.11242831
5.093714 -0.11237991
5.094714 -0.11232769
5.095714 -0.11227163000000001
5.096714 -0.11221176
5.097714 -0.11214807
5.098714 -0.11208056000000001
5.099714 -0.11200925
5.100714 -0.11193411999999998
5.101714 -0.11185521
5.102714 -0.11177248999999999
5.103714 -0.111686
5.104714 -0.11159572
5.105714 -0.11150165999999999
5.106714 -0.11140384
5.107714 -0.11130224000000001
5.108714 -0.1111969
5.109715 -0.1110878
5.110714 -0.11097495000000002
5.111714 -0.11085838
5.112714 -0.11073807000000001
5.113714 -0.11061404
5.114714 -0.1104863
5.115714 -0.11035484
5.116714 -0.11021969000000001
5.117714 -0.11008083999999999
5.118714 -0.10993831
5.119714 -0.1097921
5.120714 -0.10964223
5.121714 -0.10948869000000001
5.122715 -0.10933150000000001
5.123714 -0.10917066
5.124714 -0.10900618999999999
5.125714 -0.10883807999999999
5.126714 -0.10866636
5.127714 -0.10849102
5.128714 -0.10831207999999999
5.129714 -0.10812955
5.130714 -0.10794343999999999
5.131714 -0.10775375
5.132714 -0.10756049000000001
5.133714 -0.10736368
5.134714 -0.10716332
5.135714 -0.10695942
5.136714 -0.10675198999999999
5.137714 -0.10654104
5.138714 -0.10632657999999999
5.139714 -0.10610863000000001
5.140714 -0.1058872
5.141714 -0.10566228
5.142715 -0.10543390000000001
5.143714 -0.10520207000000001
5.144714 -0.10496679
5.145714 -0.10472808000000002
5.146714 -0.10448596
5.147714 -0.10424043
5.148714 -0.10399151
5.149714 -0.10373921000000001
5.150714 -0.10348352000000001
5.151714 -0.10322449
5.152714 -0.10296210000000001
5.153714 -0.10269637999999999
5.154714 -0.10242733
5.155715 -0.10215497999999999
5.156714 -0.10187932999999999
5.157714 -0.10160040000000001
5.158714 -0.10131819
5.159714 -0.10103271
5.160714 -0.10074399
5.161714 -0.10045203
5.162714 -0.10015684999999999
5.163714 -0.09985846699999999
5.164714 -0.09955688100000001
5.165714 -0.099252118
5.166714 -0.098944176
5.167714 -0.098633079
5.168715 -0.098318839
5.169714 -0.09800146800000001
5.170714 -0.09768097700000002
5.171714 -0.09735738299999999
5.172714 -0.097030704
5.173714 -0.09670095199999999
5.174714 -0.09636813799999999
5.175714 -0.09603228
5.176714 -0.095693395
5.177714 -0.095351494
5.178714 -0.095006597
5.179714 -0.09465871299999999
5.180714 -0.09430786
5.181714 -0.093954057
5.182714 -0.093597319
5.183714 -0.093237666
5.184714 -0.092875108
5.185714 -0.092509662
5.186714 -0.092141348
5.187714 -0.09177018099999999
5.188715 -0.09139617900000001
5.189714 -0.09101936
5.190714 -0.090639736
5.191714 -0.090257329
5.192714 -0.089872151
5.193714 -0.089484226
5.194714 -0.089093565
5.195714 -0.088700186
5.196714 -0.088304112
5.197714 -0.087905355
5.198714 -0.087503938
5.199714 -0.08709987200000001
5.200714 -0.086693175
5.201715 -0.08628387
5.202714 -0.085871969
5.203714 -0.08545749600000001
5.204714 -0.085040461
5.205714 -0.084620889
5.206714 -0.08419879
5.207714 -0.083774189
5.208714 -0.08334710099999999
5.209714 -0.08291754600000001
5.210714 -0.082485541
5.211714 -0.082051102
5.212714 -0.081614254
5.213714 -0.081175013
5.214714 -0.080733397
5.215714 -0.080289424
5.216714 -0.079843117
5.217714 -0.079394493
5.218714 -0.07894357
5.219714 -0.078490365
5.220714 -0.078034902
5.221714 -0.077577197
5.222714 -0.077117275
5.223714 -0.076655153
5.224714 -0.076190854
5.225714 -0.075724395
5.226714 -0.075255794
5.227714 -0.074785075
5.228714 -0.07431226
5.229714 -0.073837361
5.230714 -0.073360407
5.231714 -0.07288141100000001
5.232714 -0.072400394
5.233714 -0.071917381
5.234715 -0.071432389
5.235714 -0.070945441
5.236714 -0.07045655499999999
5.237714 -0.06996574800000001
5.238714 -0.069473044
5.239714 -0.068978465
5.240714 -0.068482029
5.241714 -0.067983754
5.242714 -0.067483663
5.243714 -0.06698177899999999
5.244714 -0.06647812
5.245714 -0.065972708
5.246714 -0.06546556299999999
5.247715 -0.064956705
5.248714 -0.06444616
5.249714 -0.063933944
5.250714 -0.063420087
5.251714 -0.06290459999999999
5.252714 -0.062387512000000006
5.253714 -0.061868841
5.254714 -0.061348616
5.255714 -0.06082685400000001
5.256714 -0.060303579
5.257714 -0.059778808
5.258714 -0.059252570000000004
5.259714 -0.058724883
5.260714 -0.058195775
5.261714 -0.057665264
5.262714 -0.057133375
5.263714 -0.056600128
5.264714 -0.056065542999999995
5.265714 -0.055529649
5.266714 -0.054992462000000006
5.267715 -0.054454011999999996
5.268714 -0.053914316
5.269714 -0.053373397999999996
5.270714 -0.052831281
5.271714 -0.052287983
5.272714 -0.051743530999999995
5.273714 -0.051197945
5.274714 -0.050651247
5.275714 -0.050103460999999995
5.276714 -0.049554603
5.277714 -0.049004704
5.278714 -0.04845378
5.279714 -0.047901858
5.280715 -0.047348955
5.281714 -0.046795097
5.282714 -0.046240306
5.283714 -0.045684603
5.284714 -0.045128011999999995
5.285714 -0.044570555
5.286714 -0.044012253
5.287714 -0.043453131
5.288714 -0.042893211
5.289714 -0.042332517
5.290714 -0.041771072
5.291714 -0.041208895999999995
5.292714 -0.040646014
5.293715 -0.04008245
5.294714 -0.039518226
5.295714 -0.038953364
5.296714 -0.038387891
5.297714 -0.037821828
5.298714 -0.037255196
5.299714 -0.036688024
5.300714 -0.03612033
5.301714 -0.035552141999999995
5.302714 -0.034983479000000005
5.303714 -0.034414366
5.304714 -0.033844827
5.305714 -0.033274884000000005
5.306714 -0.032704559
5.307714 -0.032133877000000005
5.308714 -0.031562860000000005
5.309714 -0.030991531000000003
5.310714 -0.030419914
5.311714 -0.029848033
5.312714 -0.02927591
5.313715 -0.028703565
5.314714 -0.028131023
5.315714 -0.027558309
5.316714 -0.026985441000000002
5.317714 -0.026412445
5.318714 -0.025839344000000004
5.319714 -0.025266159000000003
5.320714 -0.024692915
5.321714 -0.024119634
5.322714 -0.023546338
5.323714 -0.022973049
5.324714 -0.022399791999999998
5.325714 -0.021826589
5.326715 -0.021253464
5.327714 -0.020680438
5.328714 -0.020107535
5.329714 -0.019534779
5.330714 -0.018962192
5.331714 -0.018389797
5.332714 -0.017817617
5.333714 -0.017245674
5.334714 -0.016673992
5.335714 -0.016102595
5.336714 -0.015531504
5.337714 -0.014960743
5.338714 -0.014390334
5.339714 -0.013820299999999999
5.340714 -0.013250664
5.341714 -0.012681448
5.342714 -0.012112675
5.343714 -0.011544367
5.344714 -0.010976544999999999
5.345714 -0.010409233
5.346714 -0.0098424527
5.347714 -0.0092762253
5.348714 -0.0087105735
5.349714 -0.0081455182
5.350714 -0.0075810822
5.351714 -0.0070172863999999995
5.352714 -0.006454152
5.353714 -0.0058917009000000005
5.354714 -0.0053299544
5.355714 -0.004768934
5.356714 -0.0042086609
5.357714 -0.0036491561000000002
5.358714 -0.0030904412000000003
5.359715 -0.0025325372999999997
5.360714 -0.0019754654
5.361714 -0.0014192468
5.362714 -0.0008639025499999999
5.363714 -0.00030945371
5.364714 0.00024407871
5.365714 0.0007966737
5.366714 0.0013483103
5.367714 0.0018989675
5.368714 0.0024486244
5.369714 0.0029972602
5.370714 0.0035448542
5.371714 0.0040913856000000005
5.372715 0.0046368339
5.373714 0.0051811785
5.374714 0.0057243989
5.375714 0.0062664745
5.376714 0.006807385199999999
5.377714 0.007347111399999999
5.378714 0.0078856319
5.379714 0.0084229279
5.380714 0.008958979
5.381714 0.009493765500000001
5.382714 0.010027268
5.383714 0.010559466
5.384714 0.011090341
5.385714 0.011619874
5.386714 0.012148044
5.387714 0.012674834999999999
5.388714 0.013200224
5.389714 0.013724195
5.390714 0.014246728
5.391714 0.014767806
5.392715 0.015287408
5.393714 0.015805518
5.394714 0.016322114
5.395714 0.016837179
5.396714 0.017350695
5.397714 0.017862645
5.398714 0.018373008
5.399714 0.018881766
5.400714 0.019388902
5.401714 0.019894398
5.402714 0.020398232999999998
5.403714 0.020900392
5.404714 0.021400856
5.405715 0.021899605
5.406714 0.022396624
5.407714 0.022891894
5.408714 0.023385396
5.409714 0.023877113999999998
5.410714 0.024367029000000002
5.411714 0.024855125
5.412714 0.025341383000000002
5.413714 0.025825787000000003
5.414714 0.026308316999999998
5.415714 0.026788958
5.416714 0.027267693
5.417714 0.027744507
5.418715 0.028219383
5.419714 0.028692302
5.420714 0.029163249
5.421714 0.029632208
5.422714 0.030099161000000003
5.423714 0.030564095
5.424714 0.031026994
5.425714 0.031487842
5.426714 0.031946623
5.427714 0.03240332
5.428714 0.032857919
5.429714 0.033310408
5.430714 0.033760768999999996
5.431714 0.034208988999999995
5.432714 0.034655051
5.433714 0.035098939999999995
5.434714 0.035540643000000004
5.435714 0.035980146
5.436714 0.036417434
5.437714 0.036852495
5.438715 0.037285313
5.439714 0.037715872
5.440714 0.038144161
5.441714 0.038570165999999996
5.442714 0.038993871
5.443714 0.039415265
5.444714 0.039834334
5.445714 0.040251063
5.446714 0.040665441
5.447714 0.041077455
5.448714 0.041487091000000004
5.449714 0.041894335
5.450714 0.042299178
5.451715 0.042701605999999996
5.452714 0.043101602999999995
5.453714 0.043499161
5.454714 0.043894266
5.455714 0.044286909
5.456714 0.044677075000000004
5.457714 0.045064755
5.458714 0.045449935999999996
5.459714 0.045832607
5.460714 0.046212759
5.461714 0.046590378
5.462714 0.046965457
5.463714 0.047337983
5.464714 0.047707945
5.465714 0.048075334
5.466714 0.048440142
5.467714 0.048802356
5.468714 0.04916196899999999
5.469714 0.049518968000000003
5.470714 0.049873343
5.471714 0.050225086
5.472714 0.050574186
5.473714 0.050920638
5.474714 0.05126443
5.475714 0.05160555
5.476714 0.051943993
5.477714 0.052279752
5.478714 0.05261281599999999
5.479714 0.052943173999999996
5.480714 0.053270819000000004
5.481714 0.053595746
5.482714 0.053917943
5.483714 0.05423739799999999
5.484715 0.054554106
5.485714 0.05486806
5.486714 0.055179255999999996
5.487714 0.055487681
5.488714 0.055793328999999996
5.489714 0.056096195
5.490714 0.056396268
5.491714 0.05669354
5.492714 0.056988007
5.493714 0.057279662
5.494714 0.0575685
5.495714 0.057854509000000005
5.496714 0.058137689
5.497715 0.058418029
5.498714 0.058695528
5.499714 0.058970175
5.500714 0.059241964
5.501714 0.059510895999999994
5.502714 0.05977695699999999
5.503714 0.060040148999999994
5.504714 0.060300465
5.505714 0.0605579
5.506714 0.060812448
5.507714 0.06106410899999999
5.508714 0.061312871
5.509714 0.061558734
5.510714 0.061801693
5.511714 0.062041741000000004
5.512714 0.062278878999999995
5.513714 0.062513101
5.514714 0.06274440099999999
5.515714 0.062972779
5.516714 0.06319822900000001
5.517715 0.063420745
5.518714 0.063640327
5.519714 0.063856971
5.520714 0.064070674
5.521714 0.064281432
5.522714 0.064489245
5.523714 0.064694107
5.524714 0.064896018
5.525714 0.065094972
5.526714 0.065290969
5.527714 0.06548400900000001
5.528714 0.06567408599999999
5.529714 0.06586120000000001
5.530715 0.066045352
5.531714 0.06622654
5.532714 0.066404761
5.533714 0.06658001799999999
5.534714 0.066752307
5.535714 0.06692162700000001
5.536714 0.06708797899999999
5.537714 0.06725136200000001
5.538714 0.067411776
5.539714 0.067569222
5.540714 0.0677237
5.541714 0.067875208
5.542714 0.068023748
5.543715 0.06816932
5.544714 0.068311923
5.545714 0.068451557
5.546714 0.068588229
5.547714 0.068721932
5.548714 0.068852672
5.549714 0.06898045
5.550714 0.069105264
5.551714 0.06922711599999999
5.552714 0.069346005
5.553714 0.06946193199999999
5.554714 0.06957490100000001
5.555714 0.069684914
5.556714 0.06979196900000001
5.557714 0.06989606799999999
5.558714 0.069997215
5.559714 0.070095412
5.560714 0.070190657
5.561714 0.070282957
5.562714 0.07037231099999999
5.563715 0.070458726
5.564714 0.070542202
5.565714 0.070622738
5.566714 0.07070034
5.567714 0.070775015
5.568714 0.070846762
5.569714 0.070915587
5.570714 0.07098148900000001
5.571714 0.071044476
5.572714 0.071104546
5.573714 0.07116170599999999
5.574714 0.07121596100000001
5.575714 0.071267318
5.576715 0.07131578200000001
5.577714 0.071361352
5.578714 0.07140403599999999
5.579714 0.07144383900000001
5.580714 0.071480765
5.581714 0.071514817
5.582714 0.071546005
5.583714 0.07157432799999999
5.584714 0.07159979400000001
5.585714 0.071622414
5.586714 0.071642187
5.587714 0.07165911999999999
5.588714 0.071673217
5.589714 0.071684492
5.590714 0.07169294400000001
5.591714 0.071698579
5.592714 0.071701402
5.593714 0.071701425
5.594714 0.071698648
5.595714 0.07169308399999999
5.596714 0.071684737
5.597714 0.071673613
5.598714 0.071659719
5.599714 0.07164306
5.600714 0.071623648
5.601714 0.07160148200000001
5.602714 0.071576581
5.603714 0.071548944
5.604714 0.071518583
5.605714 0.07148550399999999
5.606714 0.071449718
5.607714 0.071411231
5.608714 0.071370049
5.609715 0.071326183
5.610714 0.071279641
5.611714 0.071230432
5.612714 0.071178563
5.613714 0.071124046
5.614714 0.071066892
5.615714 0.071007106
5.616714 0.070944696
5.617714 0.070879672
5.618714 0.070812041
5.619714 0.070741813
5.620714 0.070669001
5.621714 0.070593611
5.622715 0.070515653
5.623714 0.070435135
5.624714 0.070352067
5.625714 0.07026645499999999
5.626714 0.070178311
5.627714 0.070087647
5.628714 0.069994468
5.629714 0.069898786
5.630714 0.069800607
5.631714 0.069699943
5.632714 0.069596805
5.633714 0.069491199
5.634714 0.069383136
5.635714 0.069272629
5.636714 0.069159683
5.637714 0.069044309
5.638714 0.068926514
5.639714 0.068806316
5.640714 0.068683719
5.641714 0.068558735
5.642715 0.068431377
5.643714 0.068301655
5.644714 0.068169576
5.645714 0.068035157
5.646714 0.06789840400000001
5.647714 0.067759334
5.648714 0.067617954
5.649714 0.06747428
5.650714 0.067328318
5.651714 0.067180081
5.652714 0.067029579
5.653714 0.066876831
5.654714 0.066721841
5.655715 0.066564628
5.656714 0.066405197
5.657714 0.06624356
5.658714 0.066079735
5.659714 0.06591372699999999
5.660714 0.065745553
5.661714 0.06557521999999999
5.662714 0.065402745
5.663714 0.065228133
5.664714 0.06505140300000001
5.665714 0.06487256000000001
5.666714 0.064691616
5.667714 0.06450858799999999
5.668715 0.064323482
5.669714 0.064136309
5.670714 0.063947082
5.671714 0.063755811
5.672714 0.06356251
5.673714 0.063367188
5.674714 0.063169864
5.675714 0.062970544
5.676714 0.062769238
5.677714 0.062565965
5.678714 0.062360731
5.679714 0.062153552
5.680714 0.061944436
5.681714 0.061733397999999995
5.682714 0.061520451
5.683714 0.061305607
5.684714 0.061088882000000004
5.685714 0.06087028900000001
5.686714 0.060649839
5.687714 0.060427544
5.688715 0.060203415
5.689714 0.059977471
5.690714 0.059749722
5.691714 0.05952018
5.692714 0.05928885699999999
5.693714 0.05905577000000001
5.694714 0.058820931
5.695714 0.058584352000000006
5.696714 0.058346044
5.697714 0.058106025
5.698714 0.0578643
5.699714 0.057620887
5.700714 0.057375804
5.701715 0.057129055
5.702714 0.05688066
5.703714 0.056630628999999995
5.704714 0.056378967999999995
5.705714 0.056125701
5.706714 0.055870832999999995
5.707714 0.05561437600000001
5.708714 0.05535634700000001
5.709714 0.055096758
5.710714 0.054835621
5.711714 0.054572948
5.712714 0.054308749
5.713714 0.054043042
5.714714 0.05377584
5.715714 0.053507154
5.716714 0.053236994
5.717714 0.05296538
5.718714 0.052692322
5.719714 0.052417832
5.720714 0.05214192199999999
5.721714 0.051864609
5.722714 0.051585905
5.723714 0.051305827000000005
5.724714 0.051024387
5.725714 0.050741597
5.726714 0.050457474
5.727714 0.050172029
5.728714 0.049885281
5.729714 0.04959724
5.730714 0.049307919
5.731714 0.049017329000000005
5.732714 0.048725489999999996
5.733714 0.048432415
5.734715 0.048138114
5.735714 0.047842602
5.736714 0.047545892
5.737714 0.047247999
5.738714 0.046948934000000005
5.739714 0.046648711
5.740714 0.046347344
5.741714 0.046044844
5.742714 0.045741224
5.743714 0.045436498
5.744714 0.045130678
5.745714 0.044823778
5.746714 0.04451581
5.747715 0.044206786
5.748714 0.04389672
5.749714 0.043585623
5.750714 0.043273508
5.751714 0.042960387999999995
5.752714 0.042646279
5.753714 0.04233119
5.754714 0.042015137
5.755714 0.041698129
5.756714 0.041380181
5.757714 0.041061308
5.758714 0.040741520999999996
5.759714 0.040420835
5.760714 0.040099261
5.761714 0.039776813
5.762714 0.039453508
5.763714 0.039129352
5.764714 0.038804364
5.765714 0.038478556
5.766714 0.038151937999999996
5.767715 0.037824525
5.768714 0.03749633
5.769714 0.037167367
5.770714 0.036837647
5.771714 0.036507181
5.772714 0.036175986
5.773714 0.035844071
5.774714 0.035511449
5.775714 0.035178135
5.776714 0.034844139
5.777714 0.034509474000000005
5.778714 0.034174151
5.779714 0.033838183
5.780715 0.033501579000000004
5.781714 0.033164356
5.782714 0.032826522
5.783714 0.032488091
5.784714 0.032149075
5.785714 0.031809483
5.786714 0.031469329
5.787714 0.031128625
5.788714 0.030787379
5.789714 0.030445607
5.790714 0.03010332
5.791714 0.029760528999999997
5.792714 0.029417247
5.793715 0.029073484
5.794714 0.028729253000000003
5.795714 0.028384567
5.796714 0.028039436
5.797714 0.027693875
5.798714 0.027347892000000002
5.799714 0.027001500999999997
5.800714 0.026654714
5.801714 0.026307543
5.802714 0.025960000000000004
5.803714 0.025612098000000003
5.804714 0.025263848
5.805714 0.024915259999999998
5.806714 0.024566348000000002
5.807714 0.024217124
5.808714 0.023867599
5.809714 0.023517781999999997
5.810714 0.023167688
5.811714 0.022817326
5.812714 0.022466706000000003
5.813715 0.022115840999999997
5.814714 0.021764741
5.815714 0.021413417
5.816714 0.021061879
5.817714 0.020710137
5.818714 0.020358204
5.819714 0.020006088
5.820714 0.019653801
5.821714 0.019301352
5.822714 0.018948752
5.823714 0.01859601
5.824714 0.018243138
5.825714 0.017890145
5.826715 0.017537041
5.827714 0.017183837
5.828714 0.016830544
5.829714 0.016477171000000002
5.830714 0.016123729
5.831714 0.015770226000000002
5.832714 0.015416676
5.833714 0.015063086
5.834714 0.014709469
5.835714 0.014355834000000001
5.836714 0.014002192
5.837714 0.013648552999999999
5.838714 0.013294927
5.839714 0.012941324
5.840714 0.012587754
5.841714 0.012234229000000001
5.842714 0.011880758
5.843714 0.011527351
5.844714 0.011174019
5.845714 0.010820772
5.846714 0.01046762
5.847714 0.010114571000000001
5.848714 0.0097616372
5.849714 0.0094088275
5.850714 0.0090561509
5.851714 0.0087036176
5.852714 0.0083512372
5.853714 0.007999019
5.854714 0.007646971800000001
5.855714 0.0072951050000000005
5.856714 0.0069434274
5.857714 0.0065919485
5.858714 0.0062406769
5.859715 0.0058896218000000005
5.860714 0.0055387918
5.861714 0.0051881958
5.862714 0.0048378424
5.863714 0.004487740400000001
5.864714 0.0041378986
5.865714 0.0037883256
5.866714 0.0034390300999999996
5.867714 0.0030900206000000004
5.868714 0.002741306
5.869714 0.0023928949000000003
5.870714 0.0020447959999999998
5.871714 0.0016970178
5.872715 0.001349569
5.873714 0.0010024582
5.874714 0.00065569398
5.875714 0.00030928495
5.876714 -3.6760434e-05
5.877714 -0.00038243364999999995
5.878714 -0.00072772632
5.879714 -0.0010726299
5.880714 -0.0014171364
5.881714 -0.0017612372000000002
5.882714 -0.0021049244
5.883714 -0.0024481896999999997
5.884714 -0.002791025
5.885714 -0.0031334224
5.886714 -0.0034753743000000004
5.887714 -0.0038168724
5.888714 -0.0041579093
5.889714 -0.0044984772
5.890714 -0.0048385686
5.891714 -0.0051781757
5.892715 -0.0055172914
5.893714 -0.0058559079
5.894714 -0.0061940176
5.895714 -0.0065316141
5.896714 -0.0068686888
5.897714 -0.007205234599999999
5.898714 -0.0075412448
5.899714 -0.007876711599999999
5.900714 -0.0082116276
5.901714 -0.008545985499999999
5.902714 -0.008879777299999999
5.903714 -0.0092129965
5.904714 -0.009545635799999999
5.905715 -0.0098776873
5.906714 -0.010209144
5.907714 -0.010539999
5.908714 -0.010870244999999999
5.909714 -0.011199874
5.910714 -0.011528879
5.911714 -0.011857252
5.912714 -0.012184987
5.913714 -0.012512075999999999
5.914714 -0.012838512
5.915714 -0.013164287
5.916714 -0.013489394000000002
5.917714 -0.013813827999999998
5.918715 -0.014137578999999999
5.919714 -0.014460641
5.920714 -0.014783008
5.921714 -0.015104672999999999
5.922714 -0.015425627
5.923714 -0.015745863
5.924714 -0.016065377000000002
5.925714 -0.016384160000000002
5.926714 -0.016702207
5.927714 -0.017019508
5.928714 -0.01733606
5.929714 -0.017651854
5.930714 -0.017966884
5.931714 -0.018281145
5.932714 -0.018594628000000002
5.933714 -0.018907327
5.934714 -0.019219235
5.935714 -0.019530347
5.936714 -0.019840655000000002
5.937714 -0.020150151999999998
5.938715 -0.020458833
5.939714 -0.02076669
5.940714 -0.021073717000000002
5.941714 -0.021379907
5.942714 -0.021685252
5.943714 -0.021989748
5.944714 -0.022293386999999998
5.945714 -0.022596163
5.946714 -0.022898069
5.947714 -0.023199097000000002
5.948714 -0.02349924
5.949714 -0.023798493
5.950714 -0.02409685
5.951715 -0.024394301
5.952714 -0.024690843
5.953714 -0.024986465
5.954714 -0.025281164999999998
5.955714 -0.025574932999999998
5.956714 -0.025867764
5.957714 -0.026159652
5.958714 -0.026450591
5.959714 -0.026740576000000002
5.960714 -0.027029598
5.961714 -0.02731765
5.962714 -0.027604726999999996
5.963714 -0.027890823999999998
5.964714 -0.028175933
5.965714 -0.028460051
5.966714 -0.028743170000000002
5.967714 -0.029025284999999998
5.968714 -0.02930639
5.969714 -0.029586477000000003
5.970714 -0.029865542
5.971714 -0.030143579
5.972714 -0.030420581000000002
5.973714 -0.030696543
5.974714 -0.030971458
5.975714 -0.031245319000000004
5.976714 -0.031518124
5.977714 -0.031789864
5.978714 -0.032060531999999996
5.979714 -0.032330123999999995
5.980714 -0.03259863
5.981714 -0.032866048
5.982714 -0.033132368
5.983714 -0.033397588
5.984715 -0.0336617
5.985714 -0.033924697
5.986714 -0.034186573000000005
5.987714 -0.034447322999999995
5.988714 -0.034706938
5.989714 -0.034965415
5.990714 -0.035222745
5.991714 -0.035478923
5.992714 -0.035733942
5.993714 -0.035987797
5.994714 -0.036240483000000004
5.995714 -0.036491992
5.996714 -0.036742319999999995
5.997715 -0.03699146
5.998714 -0.037239404999999996
5.999714 -0.03748615
6.000714 -0.037731690000000005
6.001714 -0.03797602
6.002714 -0.038219133
6.003714 -0.03846102
6.004714 -0.03870168
6.005714 -0.038941106
6.006714 -0.039179291000000005
6.007714 -0.039416230999999996
6.008714 -0.03965192
6.009714 -0.039886354
6.010714 -0.040119526
6.011714 -0.040351428
6.012714 -0.040582055
6.013714 -0.040811402
6.014714 -0.041039463
6.015714 -0.041266231
6.016714 -0.041491701
6.017715 -0.041715865
6.018714 -0.041938719
6.019714 -0.042160257
6.020714 -0.042380470999999996
6.021714 -0.042599355000000005
6.022714 -0.042816902999999996
6.023714 -0.04303311
6.024714 -0.043247966
6.025714 -0.043461469
6.026714 -0.04367361
6.027714 -0.043884382
6.028714 -0.044093782
6.029714 -0.044301801
6.030715 -0.044508436000000005
6.031714 -0.044713676
6.032714 -0.044917519
6.033714 -0.045119955999999996
6.034714 -0.045320985
6.035714 -0.045520597
6.036714 -0.045718785
6.037714 -0.045915548
6.038714 -0.046110874999999996
6.039714 -0.046304762
6.040714 -0.046497205
6.041714 -0.046688196
6.042714 -0.046877732
6.043715 -0.047065804
6.044714 -0.047252406000000004
6.045714 -0.047437534999999996
6.046714 -0.047621183
6.047714 -0.047803344000000005
6.048714 -0.047984015
6.049714 -0.048163186999999996
6.050714 -0.048340854
6.051714 -0.048517011
6.052714 -0.048691651
6.053714 -0.04886477300000001
6.054714 -0.049036363000000006
6.055714 -0.049206417
6.056714 -0.049374933999999995
6.057714 -0.049541902
6.058714 -0.049707317
6.059714 -0.049871171
6.060714 -0.05003346
6.061714 -0.05019417699999999
6.062714 -0.050353311
6.063715 -0.050510862000000004
6.064714 -0.050666817999999995
6.065714 -0.050821173
6.066714 -0.050973921
6.067714 -0.051125063
6.068714 -0.051274586999999996
6.069714 -0.051422481
6.070714 -0.051568745
6.071714 -0.051713374
6.072714 -0.051856361000000004
6.073714 -0.051997695000000003
6.074714 -0.052137376
6.075714 -0.052275392000000004
6.076715 -0.052411738000000006
6.077714 -0.052546413
6.078714 -0.052679406
6.079714 -0.052810716
6.080714 -0.052940333
6.081714 -0.053068250000000004
6.082714 -0.053194468
6.083714 -0.053318974
6.084714 -0.053441763
6.085714 -0.053562835
6.086714 -0.053682178
6.087714 -0.053799787
6.088714 -0.053915655
6.089714 -0.054029777
6.090714 -0.054142147
6.091714 -0.054252759000000005
6.092714 -0.05436160699999999
6.093714 -0.054468686
6.094714 -0.054573988999999996
6.095714 -0.054677506
6.096714 -0.054779236
6.097714 -0.05487916600000001
6.098714 -0.054977292999999997
6.099714 -0.055073615
6.100714 -0.055168120999999994
6.101714 -0.055260799000000006
6.102714 -0.05535165
6.103714 -0.055440667000000006
6.104714 -0.055527837999999996
6.105714 -0.055613165
6.106714 -0.055696635
6.107714 -0.055778242
6.108714 -0.055857986000000005
6.109715 -0.055935857000000005
6.110714 -0.056011847000000003
6.111714 -0.05608595100000001
6.112714 -0.056158163
6.113714 -0.056228478000000005
6.114714 -0.05629689
6.115714 -0.056363392000000005
6.116714 -0.05642798499999999
6.117714 -0.056490657
6.118714 -0.056551403
6.119714 -0.056610221999999995
6.120714 -0.056667102
6.121714 -0.056722044
6.122715 -0.05677503700000001
6.123714 -0.056826079
6.124714 -0.056875165000000005
6.125714 -0.056922284
6.126714 -0.056967436
6.127714 -0.057010614999999994
6.128714 -0.057051814
6.129714 -0.057091034000000006
6.130714 -0.057128264000000005
6.131714 -0.057163497
6.132714 -0.057196734
6.133714 -0.057227962
6.134714 -0.057257182
6.135714 -0.057284383
6.136714 -0.057309563
6.137714 -0.057332711999999994
6.138714 -0.057353829999999995
6.139714 -0.057372911000000006
6.140714 -0.057389948
6.141714 -0.057404937
6.142715 -0.057417869999999996
6.143714 -0.057428743
6.144714 -0.05743755
6.145714 -0.057444285
6.146714 -0.05744894700000001
6.147714 -0.057451525999999996
6.148714 -0.057452021000000006
6.149714 -0.057450426000000006
6.150714 -0.057446735
6.151714 -0.057440944
6.152714 -0.057433051
6.153714 -0.05742304499999999
6.154714 -0.057410926
6.155715 -0.057396688
6.156714 -0.057380332000000006
6.157714 -0.057361851000000005
6.158714 -0.057341239999999995
6.159714 -0.057318492000000006
6.160714 -0.057293608999999995
6.161714 -0.057266577000000006
6.162714 -0.057237403000000006
6.163714 -0.057206076
6.164714 -0.05717259500000001
6.165714 -0.057136954
6.166714 -0.057099148
6.167714 -0.057059177
6.168715 -0.057017029
6.169714 -0.056972704
6.170714 -0.056926201999999995
6.171714 -0.056877511
6.172714 -0.056826632
6.173714 -0.056773558
6.174714 -0.056718283999999994
6.175714 -0.05666080999999999
6.176714 -0.056601129
6.177714 -0.056539237
6.178714 -0.05647512699999999
6.179714 -0.0564088
6.180714 -0.056340248999999995
6.181714 -0.056269467999999996
6.182714 -0.056196451999999994
6.183714 -0.056121201
6.184714 -0.05604371500000001
6.185714 -0.055963988
6.186714 -0.05588201499999999
6.187714 -0.055797788
6.188715 -0.055711315
6.189714 -0.055622582999999996
6.190714 -0.055531598999999994
6.191714 -0.055438350000000004
6.192714 -0.055342843
6.193714 -0.055245071
6.194714 -0.05514503
6.195714 -0.05504272400000001
6.196714 -0.054938148
6.197714 -0.054831295999999995
6.198714 -0.054722175
6.199714 -0.05461077699999999
6.200714 -0.054497097
6.201715 -0.054381142
6.202714 -0.054262904
6.203714 -0.054142385
6.204714 -0.054019585
6.205714 -0.053894502000000004
6.206714 -0.053767132
6.207714 -0.053637475
6.208714 -0.053505529999999996
6.209714 -0.053371297
6.210714 -0.05323477100000001
6.211714 -0.053095951
6.212714 -0.052954839
6.213714 -0.052811432
6.214714 -0.052665733
6.215714 -0.052517733999999996
6.216714 -0.052367435999999996
6.217714 -0.052214839
6.218714 -0.052059942
6.219714 -0.051902747
6.220714 -0.051743252
6.221714 -0.051581458000000004
6.222714 -0.051417358999999996
6.223714 -0.051250961000000005
6.224714 -0.051082257
6.225714 -0.050911255
6.226714 -0.050737953
6.227714 -0.05056234700000001
6.228714 -0.050384441
6.229714 -0.050204236000000006
6.230714 -0.050021731
6.231714 -0.049836934
6.232714 -0.049649837
6.233714 -0.04946044599999999
6.234715 -0.049268763
6.235714 -0.049074785999999995
6.236714 -0.048878520999999994
6.237714 -0.048679966000000005
6.238714 -0.048479126
6.239714 -0.048276002000000005
6.240714 -0.048070593
6.241714 -0.047862902
6.242714 -0.047652933
6.243714 -0.047440687
6.244714 -0.047226166
6.245714 -0.047009371
6.246714 -0.046790306999999996
6.247715 -0.046568975
6.248714 -0.046345376
6.249714 -0.046119513
6.250714 -0.045891388
6.251714 -0.045661005
6.252714 -0.045428367000000004
6.253714 -0.045193476
6.254714 -0.044956335
6.255714 -0.044716947
6.256714 -0.044475315
6.257714 -0.044231446
6.258714 -0.043985338
6.259714 -0.043736998
6.260714 -0.043486428
6.261714 -0.043233635
6.262714 -0.042978622
6.263714 -0.042721392999999996
6.264714 -0.042461953
6.265714 -0.042200307
6.266714 -0.04193646
6.267715 -0.041670416
6.268714 -0.041402181
6.269714 -0.04113176
6.270714 -0.040859162
6.271714 -0.040584389
6.272714 -0.040307449
6.273714 -0.040028346
6.274714 -0.03974709
6.275714 -0.039463682
6.276714 -0.039178133
6.277714 -0.038890447
6.278714 -0.038600632
6.279714 -0.038308691
6.280715 -0.038014632
6.281714 -0.037718462
6.282714 -0.037420192000000005
6.283714 -0.037119822999999996
6.284714 -0.036817364
6.285714 -0.036512822
6.286714 -0.036206201
6.287714 -0.035897511
6.288714 -0.035586758
6.289714 -0.03527395
6.290714 -0.034959093000000004
6.291714 -0.034642196
6.292714 -0.034323268
6.293715 -0.034002314
6.294714 -0.033679343
6.295714 -0.03335436
6.296714 -0.033027376000000004
6.297714 -0.032698401
6.298714 -0.032367441000000004
6.299714 -0.032034505
6.300714 -0.031699601
6.301714 -0.031362742000000006
6.302714 -0.031023935
6.303714 -0.030683191000000002
6.304714 -0.030340515999999998
6.305714 -0.029995924
6.306714 -0.029649423
6.307714 -0.029301023000000002
6.308714 -0.028950738
6.309714 -0.028598576
6.310714 -0.028244548999999997
6.311714 -0.027888664
6.312714 -0.027530937
6.313715 -0.027171377
6.314714 -0.026809997999999998
6.315714 -0.026446808000000002
6.316714 -0.026081820000000002
6.317714 -0.025715044000000003
6.318714 -0.025346494
6.319714 -0.024976179999999997
6.320714 -0.024604116000000002
6.321714 -0.024230313
6.322714 -0.023854781
6.323714 -0.023477535
6.324714 -0.023098585
6.325714 -0.022717947000000002
6.326715 -0.02233563
6.327714 -0.021951647
6.328714 -0.021566013
6.329714 -0.021178738000000003
6.330714 -0.020789838
6.331714 -0.020399324
6.332714 -0.020007211
6.333714 -0.019613514
6.334714 -0.019218243
6.335714 -0.018821415
6.336714 -0.018423043
6.337714 -0.018023142
6.338714 -0.017621725
6.339714 -0.017218807
6.340714 -0.016814405
6.341714 -0.016408532
6.342714 -0.016001203
6.343714 -0.015592435
6.344714 -0.015182244999999999
6.345714 -0.014770644999999999
6.346714 -0.014357653
6.347714 -0.013943284
6.348714 -0.013527555
6.349714 -0.013110483
6.350714 -0.012692083
6.351714 -0.012272370999999999
6.352714 -0.011851364
6.353714 -0.01142908
6.354714 -0.011005533999999999
6.355714 -0.010580743
6.356714 -0.010154724
6.357714 -0.009727494
6.358714 -0.0092990696
6.359715 -0.0088694673
6.360714 -0.0084387044
6.361714 -0.0080067977
6.362714 -0.0075737647
6.363714 -0.0071396222
6.364714 -0.006704387500000001
6.365714 -0.0062680789
6.366714 -0.0058307127
6.367714 -0.0053923071
6.368714 -0.00495288
6.369714 -0.0045124492
6.370714 -0.0040710333
6.371714 -0.0036286503
6.372715 -0.0031853189
6.373714 -0.0027410581
6.374714 -0.0022958866
6.375714 -0.0018498237999999998
6.376714 -0.0014028890999999999
6.377714 -0.0009551021299999999
6.378714 -0.00050648273
6.379714 -5.7051022e-05
6.380714 0.00039317282999999995
6.381714 0.00084416843
6.382714 0.0012959152
6.383714 0.0017483924
6.384714 0.0022015794
6.385714 0.0026554551
6.386714 0.0031099986
6.387714 0.0035651882999999996
6.388714 0.0040210034000000006
6.389714 0.0044774224
6.390714 0.0049344239
6.391714 0.005391986299999999
6.392715 0.0058500882
6.393714 0.0063087078000000005
6.394714 0.0067678237
6.395714 0.007227414600000001
6.396714 0.007687458100000001
6.397714 0.0081479324
6.398714 0.0086088156
6.399714 0.0090700851
6.400714 0.009531719800000001
6.401714 0.0099936973
6.402714 0.010455995
6.403714 0.01091859
6.404714 0.011381460999999999
6.405715 0.011844585
6.406714 0.01230794
6.407714 0.012771501
6.408714 0.013235248
6.409714 0.013699156999999998
6.410714 0.014163203999999999
6.411714 0.014627366999999999
6.412714 0.015091622
6.413714 0.015555946
6.414714 0.016020316
6.415714 0.016484705
6.416714 0.016949093000000002
6.417714 0.017413454999999998
6.418715 0.017877766
6.419714 0.018342002
6.420714 0.01880614
6.421714 0.019270153999999998
6.422714 0.019734021
6.423714 0.020197716
6.424714 0.020661215
6.425714 0.021124493
6.426714 0.021587525
6.427714 0.022050286
6.428714 0.022512751
6.429714 0.022974897
6.430714 0.023436698
6.431714 0.023898128999999997
6.432714 0.024359165000000002
6.433714 0.024819782
6.434714 0.025279954
6.435714 0.025739658
6.436714 0.026198866999999997
6.437714 0.026657555
6.438715 0.027115697999999997
6.439714 0.027573274999999998
6.440714 0.028030254
6.441714 0.028486617000000002
6.442714 0.028942333
6.443714 0.02939738
6.444714 0.029851732000000002
6.445714 0.030305362
6.446714 0.030758246
6.447714 0.031210356999999998
6.448714 0.03166167
6.449714 0.032112162
6.450714 0.032561805
6.451715 0.033010574
6.452714 0.033458442000000005
6.453714 0.033905383000000004
6.454714 0.034351373
6.455714 0.034796385
6.456714 0.035240393
6.457714 0.035683371
6.458714 0.036125292999999996
6.459714 0.036566131
6.460714 0.037005861
6.461714 0.037444459
6.462714 0.037881895
6.463714 0.038318147
6.464714 0.038753185
6.465714 0.039186986
6.466714 0.039619524999999996
6.467714 0.040050775999999996
6.468714 0.040480713
6.469714 0.04090931
6.470714 0.041336542999999996
6.471714 0.041762384
6.472714 0.042186811
6.473714 0.042609798
6.474714 0.043031317
6.475714 0.043451347
6.476714 0.04386986
6.477714 0.04428683
6.478714 0.044702235
6.479714 0.045116048
6.480714 0.045528242
6.481714 0.045938796000000004
6.482714 0.046347681
6.483714 0.046754872999999995
6.484715 0.047160347
6.485714 0.047564078999999995
6.486714 0.04796604
6.487714 0.048366206
6.488714 0.048764554
6.489714 0.049161055
6.490714 0.049555686
6.491714 0.049948419
6.492714 0.050339231000000005
6.493714 0.050728099
6.494714 0.051114993
6.495714 0.05149988600000001
6.496714 0.051882758
6.497715 0.052263576000000006
6.498714 0.052642322000000005
6.499714 0.053018966
6.500714 0.053393486000000004
6.501714 0.053765851999999996
6.502714 0.054136041
6.503714 0.05450403
6.504714 0.054869795
6.505714 0.055233308
6.506714 0.055594544
6.507714 0.055953476
6.508714 0.056310085
6.509714 0.056664343000000006
6.510714 0.057016225999999996
6.511714 0.05736571
6.512714 0.057712768
6.513714 0.05805738
6.514714 0.058399519000000004
6.515714 0.058739161
6.516714 0.059076281999999994
6.517715 0.059410859999999996
6.518714 0.059742870999999996
6.519714 0.060072291
6.520714 0.060399098
6.521714 0.060723262
6.522714 0.061044766
6.523714 0.061363581
6.524714 0.061679689999999995
6.525714 0.061993062
6.526714 0.062303682
6.527714 0.062611519
6.528714 0.062916556
6.529714 0.063218764
6.530715 0.063518126
6.531714 0.063814613
6.532714 0.064108206
6.533714 0.06439888399999999
6.534714 0.064686622
6.535714 0.064971397
6.536714 0.06525318599999999
6.537714 0.065531972
6.538714 0.06580773
6.539714 0.066080439
6.540714 0.06635007999999999
6.541714 0.066616631
6.542714 0.066880067
6.543715 0.067140372
6.544714 0.067397521
6.545714 0.067651499
6.546714 0.067902281
6.547714 0.06814985
6.548714 0.06839418800000001
6.549714 0.068635272
6.550714 0.06887308
6.551714 0.06910759799999999
6.552714 0.069338805
6.553714 0.069566682
6.554714 0.069791212
6.555714 0.070012378
6.556714 0.070230156
6.557714 0.07044452899999999
6.558714 0.07065548
6.559714 0.07086299
6.560714 0.071067043
6.561714 0.071267621
6.562714 0.071464706
6.563715 0.071658276
6.564714 0.07184831800000001
6.565714 0.072034815
6.566714 0.072217744
6.567714 0.07239709400000001
6.568714 0.072572846
6.569714 0.072744978
6.570714 0.07291347699999999
6.571714 0.073078327
6.572714 0.07323951599999999
6.573714 0.07339702
6.574714 0.073550822
6.575714 0.07370091
6.576715 0.07384727399999999
6.577714 0.07398988799999999
6.578714 0.074128743
6.579714 0.07426382499999999
6.580714 0.074395118
6.581714 0.074522605
6.582714 0.074646273
6.583714 0.07476611100000001
6.584714 0.07488210099999999
6.585714 0.074994232
6.586714 0.07510249299999999
6.587714 0.075206865
6.588714 0.075307343
6.589714 0.075403909
6.590714 0.075496553
6.591714 0.075585261
6.592714 0.075670023
6.593714 0.07575082699999999
6.594714 0.075827667
6.595714 0.07590052600000001
6.596714 0.075969391
6.597714 0.076034252
6.598714 0.076095102
6.599714 0.076151924
6.600714 0.076204713
6.601714 0.076253456
6.602714 0.076298142
6.603714 0.07633875899999999
6.604714 0.07637530199999999
6.605714 0.07640775899999999
6.606714 0.076436118
6.607714 0.076460367
6.608714 0.07648050699999999
6.609715 0.07649652
6.610714 0.07650839999999999
6.611714 0.076516141
6.612714 0.076519733
6.613714 0.076519168
6.614714 0.076514442
6.615714 0.076505542
6.616714 0.076492463
6.617714 0.076475204
6.618714 0.076453754
6.619714 0.076428108
6.620714 0.076398259
6.621714 0.076364208
6.622715 0.07632594200000001
6.623714 0.076283462
6.624714 0.076236762
6.625714 0.076185842
6.626714 0.076130696
6.627714 0.076071318
6.628714 0.076007709
6.629714 0.075939862
6.630714 0.075867778
6.631714 0.075791456
6.632714 0.075710891
6.633714 0.075626082
6.634714 0.075537025
6.635714 0.075443723
6.636714 0.075346173
6.637714 0.07524436799999999
6.638714 0.075138314
6.639714 0.07502800400000001
6.640714 0.07491344600000001
6.641714 0.074794632
6.642715 0.07467156400000001
6.643714 0.07454424000000001
6.644714 0.074412668
6.645714 0.07427684
6.646714 0.074136764
6.647714 0.073992432
6.648714 0.073843851
6.649714 0.073691027
6.650714 0.073533953
6.651714 0.073372637
6.652714 0.073207082
6.653714 0.073037291
6.654714 0.07286326700000001
6.655715 0.072685012
6.656714 0.072502531
6.657714 0.07231583
6.658714 0.072124915
6.659714 0.07192979099999999
6.660714 0.071730459
6.661714 0.07152693
6.662714 0.071319204
6.663714 0.071107293
6.664714 0.070891203
6.665714 0.07067093999999999
6.666714 0.070446514
6.667714 0.070217933
6.668715 0.069985201
6.669714 0.069748325
6.670714 0.069507316
6.671714 0.06926217999999999
6.672714 0.069012929
6.673714 0.068759569
6.674714 0.06850211099999999
6.675714 0.06824055999999999
6.676714 0.06797493
6.677714 0.06770523
6.678714 0.067431468
6.679714 0.06715366
6.680714 0.066871813
6.681714 0.066585938
6.682714 0.06629604
6.683714 0.066002138
6.684714 0.065704243
6.685714 0.06540236599999999
6.686714 0.06509652
6.687714 0.064786716
6.688715 0.064472971
6.689714 0.064155291
6.690714 0.063833693
6.691714 0.063508196
6.692714 0.063178811
6.693714 0.062845548
6.694714 0.062508427
6.695714 0.06216746399999999
6.696714 0.061822671
6.697714 0.061474071
6.698714 0.06112167600000001
6.699714 0.060765498
6.700714 0.060405559
6.701715 0.060041877
6.702714 0.05967447100000001
6.703714 0.059303350000000005
6.704714 0.058928539999999995
6.705714 0.058550056
6.706714 0.05816791699999999
6.707714 0.057782139999999996
6.708714 0.05739274800000001
6.709714 0.056999759
6.710714 0.056603190000000005
6.711714 0.05620305899999999
6.712714 0.055799389000000005
6.713714 0.055392197
6.714714 0.054981507
6.715714 0.054567335999999994
6.716714 0.054149701999999994
6.717714 0.053728627999999994
6.718714 0.053304137
6.719714 0.052876246999999994
6.720714 0.052444974000000005
6.721714 0.052010349000000004
6.722714 0.051572388999999996
6.723714 0.051131117000000004
6.724714 0.05068655600000001
6.725714 0.050238724
6.726714 0.049787648999999996
6.727714 0.049333350000000005
6.728714 0.048875855
6.729714 0.048415185
6.730714 0.047951366
6.731714 0.047484422000000005
6.732714 0.047014376999999996
6.733714 0.046541257
6.734715 0.046065086
6.735714 0.045585891
6.736714 0.045103699
6.737714 0.044618535
6.738714 0.044130429
6.739714 0.043639404
6.740714 0.043145486
6.741714 0.042648703999999996
6.742714 0.042149087
6.743714 0.041646662
6.744714 0.041141454
6.745714 0.040633493
6.746714 0.040122806
6.747715 0.03960942
6.748714 0.039093365
6.749714 0.038574671
6.750714 0.038053363
6.751714 0.037529471
6.752714 0.037003022999999996
6.753714 0.03647405
6.754714 0.035942579
6.755714 0.03540864
6.756714 0.034872262
6.757714 0.034333477
6.758714 0.033792312000000005
6.759714 0.033248798
6.760714 0.032702967
6.761714 0.032154849
6.762714 0.031604472
6.763714 0.031051869
6.764714 0.030497072
6.765714 0.029940111999999998
6.766714 0.029381021
6.767715 0.028819829
6.768714 0.028256571
6.769714 0.027691279000000003
6.770714 0.027123984
6.771714 0.026554722000000003
6.772714 0.025983524
6.773714 0.025410423
6.774714 0.024835457
6.775714 0.024258655
6.776714 0.023680054
6.777714 0.023099686999999997
6.778714 0.022517589
6.779714 0.021933795
6.780715 0.021348339
6.781714 0.020761257999999998
6.782714 0.020172587
6.783714 0.01958236
6.784714 0.018990612
6.785714 0.01839738
6.786714 0.0178027
6.787714 0.017206605
6.788714 0.016609133999999998
6.789714 0.016010321
6.790714 0.015410202999999999
6.791714 0.014808815
6.792714 0.014206192000000001
6.793715 0.013602372
6.794714 0.012997390999999999
6.795714 0.012391285
6.796714 0.011784091
6.797714 0.011175845
6.798714 0.010566585
6.799714 0.0099563476
6.800714 0.0093451701
6.801714 0.0087330896
6.802714 0.008120144
6.803714 0.0075063712
6.804714 0.0068918096
6.805714 0.0062764964
6.806714 0.0056604713
6.807714 0.005043772
6.808714 0.004426438
6.809714 0.0038085076
6.810714 0.0031900202999999997
6.811714 0.0025710155
6.812714 0.0019515322
6.813715 0.0013316102
6.814714 0.00071128893
6.815714 9.0608e-05
6.816714 -0.00053039294
6.817714 -0.0011516741
6.818714 -0.0017731958
6.819714 -0.0023949182
6.820714 -0.0030168016
6.821714 -0.0036388060999999997
6.822714 -0.0042608925
6.823714 -0.0048830207
6.824714 -0.0055051507
6.825714 -0.0061272433
6.826715 -0.006749259
6.827714 -0.007371158399999999
6.828714 -0.0079929014
6.829714 -0.0086144486
6.830714 -0.0092357608
6.831714 -0.009856798
6.832714 -0.010477522
6.833714 -0.011097892
6.834714 -0.011717868
6.835714 -0.012337411999999999
6.836714 -0.012956484
6.837714 -0.013575044
6.838714 -0.014193052
6.839714 -0.014810469000000001
6.840714 -0.015427257
6.841714 -0.016043373
6.842714 -0.016658779000000002
6.843714 -0.017273435
6.844714 -0.0178873
6.845714 -0.018500334
6.846714 -0.019112499
6.847714 -0.019723752
6.848714 -0.020334055
6.849714 -0.020943367
6.850714 -0.021551647
6.851714 -0.022158856
6.852714 -0.022764954
6.853714 -0.023369899
6.854714 -0.023973652
6.855714 -0.024576170999999997
6.856714 -0.025177418
6.857714 -0.025777353
6.858714 -0.026375937000000002
6.859715 -0.026973129999999998
6.860714 -0.027568892
6.861714 -0.028163183
6.862714 -0.028755964
6.863714 -0.029347197
6.864714 -0.029936843
6.865714 -0.030524866
6.866714 -0.031111224
6.867714 -0.031695878999999996
6.868714 -0.032278791
6.869714 -0.032859924
6.870714 -0.033439242
6.871714 -0.034016702999999995
6.872715 -0.034592268999999995
6.873714 -0.035165905
6.874714 -0.035737570999999996
6.875714 -0.036307232
6.876714 -0.036874846999999995
6.877714 -0.037440378
6.878714 -0.038003791
6.879714 -0.038565043
6.880714 -0.039124102
6.881714 -0.039680925
6.882714 -0.040235478
6.883714 -0.04078772
6.884714 -0.041337614
6.885714 -0.041885124
6.886714 -0.04243021
6.887714 -0.042972836
6.888714 -0.043512962
6.889714 -0.044050554
6.890714 -0.044585572
6.891714 -0.04511798
6.892715 -0.045647743000000005
6.893714 -0.046174819
6.894714 -0.046699174
6.895714 -0.047220773
6.896714 -0.047739578
6.897714 -0.048255554
6.898714 -0.048768663000000004
6.899714 -0.049278867999999997
6.900714 -0.049786136
6.901714 -0.050290435
6.902714 -0.050791726
6.903714 -0.051289971000000004
6.904714 -0.051785144000000005
6.905715 -0.052277202
6.906714 -0.052766117999999994
6.907714 -0.053251855
6.908714 -0.053734379
6.909714 -0.054213660999999996
6.910714 -0.054689666000000005
6.911714 -0.055162357999999995
6.912714 -0.05563171
6.913714 -0.056097685999999994
6.914714 -0.05656025
6.915714 -0.057019381
6.916714 -0.05747503600000001
6.917714 -0.057927187
6.918715 -0.058375805
6.919714 -0.058820855
6.920714 -0.059262308
6.921714 -0.059700129000000005
6.922714 -0.060134288
6.923714 -0.060564757
6.924714 -0.060991506
6.925714 -0.061414501
6.926714 -0.061833713
6.927714 -0.062249112
6.928714 -0.062660663
6.929714 -0.063068338
6.930714 -0.063472113
6.931714 -0.063871953
6.932714 -0.064267829
6.933714 -0.06465971200000001
6.934714 -0.065047579
6.935714 -0.065431395
6.936714 -0.065811136
6.937714 -0.066186773
6.938715 -0.066558277
6.939714 -0.066925626
6.940714 -0.067288789
6.941714 -0.067647744
6.942714 -0.068002462
6.943714 -0.068352919
6.944714 -0.06869908500000001
6.945714 -0.069040939
6.946714 -0.06937845599999999
6.947714 -0.069711613
6.948714 -0.070040388
6.949714 -0.07036475
6.950714 -0.070684683
6.951715 -0.071000156
6.952714 -0.071311154
6.953714 -0.07161764699999999
6.954714 -0.07191961599999999
6.955714 -0.07221704
6.956714 -0.072509894
6.957714 -0.072798162
6.958714 -0.07308181400000001
6.959714 -0.073360832
6.960714 -0.0736352
6.961714 -0.073904893
6.962714 -0.07416989
6.963714 -0.074430171
6.964714 -0.074685714
6.965714 -0.074936502
6.966714 -0.07518251100000001
6.967714 -0.075423729
6.968714 -0.075660134
6.969714 -0.07589170099999999
6.970714 -0.07611842
6.971714 -0.076340273
6.972714 -0.076557236
6.973714 -0.076769298
6.974714 -0.07697644199999999
6.975714 -0.07717864399999999
6.976714 -0.077375898
6.977714 -0.077568181
6.978714 -0.077755481
6.979714 -0.077937782
6.980714 -0.078115065
6.981714 -0.078287325
6.982714 -0.078454538
6.983714 -0.078616699
6.984715 -0.07877379000000001
6.985714 -0.07892579899999999
6.986714 -0.079072715
6.987714 -0.079214521
6.988714 -0.07935121
6.989714 -0.079482771
6.990714 -0.079609192
6.991714 -0.079730462
6.992714 -0.079846568
6.993714 -0.07995750600000001
6.994714 -0.080063264
6.995714 -0.08016382899999999
6.996714 -0.08025919100000001
6.997715 -0.080349349
6.998714 -0.080434285
6.999714 -0.08051399499999999
7.000714 -0.08058847200000001
7.001714 -0.08065771
7.002714 -0.080721697
7.003714 -0.080780435
7.004714 -0.08083391
7.005714 -0.080882118
7.006714 -0.080925052
7.007714 -0.080962706
7.008714 -0.080995075
7.009714 -0.081022159
7.010714 -0.081043947
7.011714 -0.081060437
7.012714 -0.08107162999999999
7.013714 -0.081077521
7.014714 -0.081078109
7.015714 -0.081073388
7.016714 -0.081063359
7.017715 -0.081048021
7.018714 -0.081027369
7.019714 -0.081001408
7.020714 -0.080970139
7.021714 -0.080933556
7.022714 -0.080891664
7.023714 -0.080844463
7.024714 -0.08079196
7.025714 -0.08073414799999999
7.026714 -0.080671033
7.027714 -0.080602622
7.028714 -0.08052891400000001
7.029714 -0.080449908
7.030715 -0.080365612
7.031714 -0.08027603
7.032714 -0.080181164
7.033714 -0.08008101699999999
7.034714 -0.079975597
7.035714 -0.07986491000000001
7.036714 -0.07974896
7.037714 -0.079627754
7.038714 -0.079501298
7.039714 -0.079369597
7.040714 -0.079232658
7.041714 -0.079090486
7.042714 -0.078943092
7.043715 -0.078790484
7.044714 -0.07863266499999999
7.045714 -0.078469649
7.046714 -0.07830144
7.047714 -0.078128051
7.048714 -0.077949488
7.049714 -0.077765767
7.050714 -0.07757688900000001
7.051714 -0.077382871
7.052714 -0.07718372500000001
7.053714 -0.07697946300000001
7.054714 -0.07677009
7.055714 -0.076555624
7.056714 -0.076336076
7.057714 -0.07611145799999999
7.058714 -0.075881783
7.059714 -0.075647066
7.060714 -0.075407326
7.061714 -0.075162569
7.062714 -0.074912817
7.063715 -0.074658083
7.064714 -0.074398384
7.065714 -0.074133731
7.066714 -0.073864142
7.067714 -0.073589635
7.068714 -0.07331022599999999
7.069714 -0.07302594
7.070714 -0.072736788
7.071714 -0.07244278700000001
7.072714 -0.07214395400000001
7.073714 -0.071840314
7.074714 -0.071531883
7.075714 -0.07121868
7.076715 -0.070900726
7.077714 -0.07057804
7.078714 -0.070250646
7.079714 -0.06991855899999999
7.080714 -0.069581805
7.081714 -0.069240405
7.082714 -0.068894384
7.083714 -0.068543758
7.084714 -0.068188552
7.085714 -0.067828788
7.086714 -0.067464489
7.087714 -0.067095686
7.088714 -0.066722394
7.089714 -0.06634464400000001
7.090714 -0.065962458
7.091714 -0.06557586
7.092714 -0.065184879
7.093714 -0.064789545
7.094714 -0.06438987900000001
7.095714 -0.063985906
7.096714 -0.063577655
7.097714 -0.063165155
7.098714 -0.062748435
7.099714 -0.062327518
7.100714 -0.061902433
7.101714 -0.06147321
7.102714 -0.061039877
7.103714 -0.060602463999999995
7.104714 -0.060160999
7.105714 -0.059715513
7.106714 -0.059266033
7.107714 -0.058812595999999995
7.108714 -0.058355223000000005
7.109715 -0.057893951
7.110714 -0.057428807
7.111714 -0.056959823
7.112714 -0.05648703100000001
7.113714 -0.056010461000000004
7.114714 -0.055530143000000004
7.115714 -0.055046112
7.116714 -0.05455840099999999
7.117714 -0.054067041
7.118714 -0.053572067
7.119714 -0.053073507
7.120714 -0.052571396
7.121714 -0.052065769
7.122715 -0.051556661000000004
7.123714 -0.051044108000000005
7.124714 -0.050528144
7.125714 -0.050008803
7.126714 -0.049486121999999994
7.127714 -0.048960134
7.128714 -0.048430872
7.129714 -0.047898377
7.130714 -0.047362682999999996
7.131714 -0.046823829
7.132714 -0.046281848
7.133714 -0.045736783
7.134714 -0.045188668
7.135714 -0.04463754
7.136714 -0.044083441
7.137714 -0.043526405
7.138714 -0.042966474
7.139714 -0.042403684
7.140714 -0.041838078
7.141714 -0.041269689
7.142715 -0.040698561
7.143714 -0.040124731999999996
7.144714 -0.039548241
7.145714 -0.03896913
7.146714 -0.038387437
7.147714 -0.037803201
7.148714 -0.037216465
7.149714 -0.036627267
7.150714 -0.036035647000000004
7.151714 -0.035441646
7.152714 -0.034845306
7.153714 -0.034246666
7.154714 -0.033645768
7.155715 -0.033042653
7.156714 -0.032437360000000005
7.157714 -0.031829934000000004
7.158714 -0.031220415
7.159714 -0.030608848
7.160714 -0.029995271999999996
7.161714 -0.029379729000000004
7.162714 -0.028762261999999997
7.163714 -0.028142914999999998
7.164714 -0.027521732
7.165714 -0.026898752999999997
7.166714 -0.026274020999999998
7.167714 -0.025647582000000002
7.168715 -0.025019477
7.169714 -0.024389751
7.170714 -0.023758446
7.171714 -0.023125608
7.172714 -0.02249128
7.173714 -0.021855504999999997
7.174714 -0.021218328999999998
7.175714 -0.020579796
7.176714 -0.019939948000000002
7.177714 -0.019298831000000002
7.178714 -0.018656489999999998
7.179714 -0.018012966999999998
7.180714 -0.017368309
7.181714 -0.016722559
7.182714 -0.016075763
7.183714 -0.015427963999999999
7.184714 -0.014779206999999999
7.185714 -0.014129539
7.186714 -0.013479001
7.187714 -0.012827640000000001
7.188715 -0.0121755
7.189714 -0.011522626000000001
7.190714 -0.010869063
7.191714 -0.010214856999999999
7.192714 -0.0095600517
7.193714 -0.0089046931
7.194714 -0.0082488259
7.195714 -0.007592496
7.196714 -0.0069357483999999995
7.197714 -0.0062786283
7.198714 -0.0056211818
7.199714 -0.0049634546
7.200714 -0.0043054919
7.201715 -0.0036473401
7.202714 -0.0029890451
7.203714 -0.0023306531
7.204714 -0.0016722102
7.205714 -0.0010137628
7.206714 -0.00035535718
7.207714 0.00030296014
7.208714 0.00096114272
7.209714 0.0016191438999999998
7.210714 0.0022769173000000004
7.211714 0.0029344161
7.212714 0.0035915937999999995
7.213714 0.004248404
7.214714 0.0049048002
7.215714 0.0055607357000000005
7.216714 0.0062161642
7.217714 0.0068710397
7.218714 0.0075253156000000005
7.219714 0.0081789462
7.220714 0.0088318855
7.221714 0.009484087799999999
7.222714 0.010135507
7.223714 0.010786098000000001
7.224714 0.011435815
7.225714 0.012084612
7.226714 0.012732444
7.227714 0.013379266999999999
7.228714 0.014025033999999999
7.229714 0.014669701
7.230714 0.015313223
7.231714 0.015955557
7.232714 0.016596654
7.233714 0.017236473
7.234715 0.017874967
7.235714 0.018512092
7.236714 0.019147802999999998
7.237714 0.019782055
7.238714 0.020414803000000002
7.239714 0.021046004
7.240714 0.021675613
7.241714 0.022303585
7.242714 0.022929875
7.243714 0.023554439
7.244714 0.024177233
7.245714 0.024798213000000003
7.246714 0.025417336
7.247715 0.026034555
7.248714 0.02664983
7.249714 0.027263115
7.250714 0.027874368000000004
7.251714 0.028483546
7.252714 0.029090605999999998
7.253714 0.029695502999999998
7.254714 0.030298192999999998
7.255714 0.030898637
7.256714 0.031496790999999996
7.257714 0.032092613
7.258714 0.032686064
7.259714 0.033277099
7.260714 0.033865677000000004
7.261714 0.034451758
7.262714 0.035035302
7.263714 0.035616269
7.264714 0.036194618000000005
7.265714 0.036770309
7.266714 0.037343301999999995
7.267715 0.037913557
7.268714 0.038481035
7.269714 0.039045696
7.270714 0.039607502
7.271714 0.040166415
7.272714 0.040722394
7.273714 0.041275402
7.274714 0.0418254
7.275714 0.042372351
7.276714 0.042916217
7.277714 0.043456958000000004
7.278714 0.043994538
7.279714 0.044528919
7.280715 0.045060061
7.281714 0.045587929
7.282714 0.046112484
7.283714 0.046633693
7.284714 0.047151514000000005
7.285714 0.047665913000000004
7.286714 0.048176854
7.287714 0.0486843
7.288714 0.049188214999999993
7.289714 0.049688562
7.290714 0.050185306
7.291714 0.050678406999999995
7.292714 0.051167834
7.293715 0.051653554000000004
7.294714 0.052135531
7.295714 0.052613735999999994
7.296714 0.053088128000000005
7.297714 0.053558679
7.298714 0.054025359
7.299714 0.054488127
7.300714 0.054946955
7.301714 0.055401813
7.302714 0.055852672
7.303714 0.056299497
7.304714 0.05674226
7.305714 0.057180923999999994
7.306714 0.057615468
7.307714 0.058045855
7.308714 0.058472058
7.309714 0.058894046000000005
7.310714 0.05931179599999999
7.311714 0.059725274
7.312714 0.060134456999999995
7.313715 0.060539314
7.314714 0.060939818
7.315714 0.061335939
7.316714 0.061727647000000004
7.317714 0.062114920000000004
7.318714 0.062497734
7.319714 0.062876061
7.320714 0.06324987
7.321714 0.06361913999999999
7.322714 0.06398384
7.323714 0.064343947
7.324714 0.064699439
7.325714 0.065050286
7.326715 0.06539647
7.327714 0.065737963
7.328714 0.066074741
7.329714 0.06640678
7.330714 0.066734059
7.331714 0.06705655299999999
7.332714 0.067374238
7.333714 0.067687099
7.334714 0.06799511
7.335714 0.06829825
7.336714 0.06859649999999999
7.337714 0.068889838
7.338714 0.069178245
7.339714 0.069461705
7.340714 0.069740193
7.341714 0.070013694
7.342714 0.070282188
7.343714 0.070545659
7.344714 0.07080409
7.345714 0.071057468
7.346714 0.07130577
7.347714 0.071548985
7.348714 0.071787095
7.349714 0.072020089
7.350714 0.07224794799999999
7.351714 0.072470657
7.352714 0.07268820200000001
7.353714 0.072900567
7.354714 0.07310773899999999
7.355714 0.073309708
7.356714 0.07350646200000001
7.357714 0.073697983
7.358714 0.073884259
7.359715 0.07406527900000001
7.360714 0.074241031
7.361714 0.074411504
7.362714 0.074576685
7.363714 0.074736564
7.364714 0.074891135
7.365714 0.07504037899999999
7.366714 0.075184292
7.367714 0.075322867
7.368714 0.075456087
7.369714 0.075583952
7.370714 0.07570645
7.371714 0.075823569
7.372715 0.07593530999999999
7.373714 0.076041662
7.374714 0.076142623
7.375714 0.076238182
7.376714 0.07632834000000001
7.377714 0.076413091
7.378714 0.076492428
7.379714 0.076566346
7.380714 0.07663484400000001
7.381714 0.076697918
7.382714 0.076755567
7.383714 0.076807791
7.384714 0.076854584
7.385714 0.076895952
7.386714 0.07693189
7.387714 0.076962396
7.388714 0.076987466
7.389714 0.07700710599999999
7.390714 0.07702132
7.391714 0.077030103
7.392715 0.077033456
7.393714 0.07703138400000001
7.394714 0.077023887
7.395714 0.077010971
7.396714 0.076992635
7.397714 0.076968881
7.398714 0.076939713
7.399714 0.076905137
7.400714 0.07686516
7.401714 0.07681978199999999
7.402714 0.076769007
7.403714 0.076712843
7.404714 0.07665129400000001
7.405715 0.076584367
7.406714 0.076512067
7.407714 0.076434406
7.408714 0.07635138500000001
7.409714 0.07626302
7.410714 0.076169311
7.411714 0.076070271
7.412714 0.07596591
7.413714 0.075856241
7.414714 0.075741269
7.415714 0.075621007
7.416714 0.075495464
7.417714 0.075364654
7.418715 0.07522859400000001
7.419714 0.075087289
7.420714 0.074940757
7.421714 0.07478901
7.422714 0.074632058
7.423714 0.074469921
7.424714 0.074302609
7.425714 0.07413014
7.426714 0.07395252499999999
7.427714 0.073769782
7.428714 0.073581922
7.429714 0.073388964
7.430714 0.073190924
7.431714 0.07298782
7.432714 0.072779664
7.433714 0.072566478
7.434714 0.072348275
7.435714 0.072125072
7.436714 0.07189689199999999
7.437714 0.071663747
7.438715 0.071425654
7.439714 0.07118263699999999
7.440714 0.070934714
7.441714 0.0706819
7.442714 0.070424215
7.443714 0.070161681
7.444714 0.069894321
7.445714 0.069622154
7.446714 0.06934519600000001
7.447714 0.069063477
7.448714 0.068777014
7.449714 0.06848583
7.450714 0.068189949
7.451715 0.067889394
7.452714 0.067584187
7.453714 0.06727436
7.454714 0.066959934
7.455714 0.066640927
7.456714 0.066317373
7.457714 0.065989292
7.458714 0.06565671599999999
7.459714 0.065319665
7.460714 0.064978172
7.461714 0.064632262
7.462714 0.064281956
7.463714 0.063927291
7.464714 0.06356829
7.465714 0.063204981
7.466714 0.062837388
7.467714 0.062465545000000004
7.468714 0.062089477000000004
7.469714 0.061709218
7.470714 0.061324792
7.471714 0.06093623200000001
7.472714 0.060543562999999995
7.473714 0.060146820000000004
7.474714 0.059746031000000005
7.475714 0.059341226000000004
7.476714 0.05893243399999999
7.477714 0.058519689
7.478714 0.058103015
7.479714 0.057682453
7.480714 0.057258026
7.481714 0.056829775
7.482714 0.056397723
7.483714 0.05596191
7.484715 0.055522367
7.485714 0.055079127000000005
7.486714 0.054632219999999995
7.487714 0.054181687
7.488714 0.053727557
7.489714 0.053269864
7.490714 0.052808650000000006
7.491714 0.052343943000000004
7.492714 0.051875784999999994
7.493714 0.05140421
7.494714 0.050929253
7.495714 0.050450948999999995
7.496714 0.049969339
7.497715 0.049484457
7.498714 0.048996339
7.499714 0.048505026
7.500714 0.048010552000000005
7.501714 0.047512958
7.502714 0.047012279
7.503714 0.046508556
7.504714 0.046001823
7.505714 0.045492121999999996
7.506714 0.04497949
7.507714 0.044463968
7.508714 0.043945591
7.509714 0.043424399
7.510714 0.042900434
7.511714 0.042373733999999996
7.512714 0.041844335
7.513714 0.041312279
7.514714 0.040777607
7.515714 0.040240356
7.516714 0.03970057
7.517715 0.039158287
7.518714 0.038613548
7.519714 0.038066393000000004
7.520714 0.037516866
7.521714 0.036965004999999995
7.522714 0.036410853
7.523714 0.035854452
7.524714 0.035295845
7.525714 0.034735072
7.526714 0.034172175
7.527714 0.033607197
7.528714 0.033040182
7.529714 0.03247117
7.530715 0.031900205
7.531714 0.031327328
7.532714 0.030752586
7.533714 0.030176018000000002
7.534714 0.02959767
7.535714 0.029017581
7.536714 0.028435799
7.537714 0.027852366
7.538714 0.027267323000000003
7.539714 0.026680714999999997
7.540714 0.026092584999999998
7.541714 0.025502979
7.542714 0.024911939
7.543715 0.024319507
7.544714 0.023725727999999998
7.545714 0.023130645
7.546714 0.0225343
7.547714 0.021936739
7.548714 0.021338004
7.549714 0.020738140999999998
7.550714 0.020137192
7.551714 0.019535201
7.552714 0.018932212
7.553714 0.018328267999999998
7.554714 0.017723413
7.555714 0.017117693
7.556714 0.01651115
7.557714 0.015903829
7.558714 0.015295774
7.559714 0.01468703
7.560714 0.014077641
7.561714 0.013467652
7.562714 0.012857107999999999
7.563715 0.012246051
7.564714 0.011634528
7.565714 0.011022584
7.566714 0.010410263000000001
7.567714 0.0097976095
7.568714 0.009184669
7.569714 0.0085714863
7.570714 0.007958105600000001
7.571714 0.0073445721
7.572714 0.0067309309
7.573714 0.0061172257
7.574714 0.0055035016
7.575714 0.004889802600000001
7.576715 0.0042761734000000004
7.577714 0.0036626581
7.578714 0.0030493007
7.579714 0.0024361452
7.580714 0.0018232354999999998
7.581714 0.0012106153
7.582714 0.00059832832
7.583714 -1.3581837e-05
7.584714 -0.00062507165
7.585714 -0.0012360976
7.586714 -0.0018466164
7.587714 -0.0024565847
7.588714 -0.003065959
7.589714 -0.0036746966
7.590714 -0.0042827542
7.591714 -0.0048900882
7.592714 -0.005496656
7.593714 -0.0061024144
7.594714 -0.0067073197
7.595714 -0.0073113297
7.596714 -0.0079144011
7.597714 -0.0085164909
7.598714 -0.0091175563
7.599714 -0.0097175543
7.600714 -0.010316442
7.601714 -0.010914177
7.602714 -0.011510716
7.603714 -0.012106015999999999
7.604714 -0.012700037
7.605714 -0.013292733999999999
7.606714 -0.013884065
7.607714 -0.014473989999999999
7.608714 -0.015062465
7.609715 -0.015649448
7.610714 -0.016234898
7.611714 -0.016818773
7.612714 -0.017401033
7.613714 -0.017981636000000002
7.614714 -0.01856054
7.615714 -0.019137705
7.616714 -0.019713091
7.617714 -0.020286656
7.618714 -0.020858362
7.619714 -0.021428168
7.620714 -0.021996035
7.621714 -0.022561921999999998
7.622715 -0.023125793000000002
7.623714 -0.023687608
7.624714 -0.024247327
7.625714 -0.024804912
7.626714 -0.025360327
7.627714 -0.02591353
7.628714 -0.026464486
7.629714 -0.027013157
7.630714 -0.027559505999999998
7.631714 -0.028103493999999996
7.632714 -0.028645087
7.633714 -0.029184243999999998
7.634714 -0.029720933999999997
7.635714 -0.030255114
7.636714 -0.030786751
7.637714 -0.031315809
7.638714 -0.031842250999999995
7.639714 -0.032366041
7.640714 -0.032887145
7.641714 -0.033405528000000004
7.642715 -0.033921152
7.643714 -0.034433982
7.644714 -0.034943983
7.645714 -0.035451123
7.646714 -0.035955364000000004
7.647714 -0.036456675
7.648714 -0.036955019
7.649714 -0.037450367000000005
7.650714 -0.037942681
7.651714 -0.038431931
7.652714 -0.038918082
7.653714 -0.039401103
7.654714 -0.039880961
7.655715 -0.040357624
7.656714 -0.040831062
7.657714 -0.041301243
7.658714 -0.041768135
7.659714 -0.042231707
7.660714 -0.042691928999999997
7.661714 -0.043148771999999995
7.662714 -0.043602203
7.663714 -0.044052194999999995
7.664714 -0.044498721000000005
7.665714 -0.044941748000000004
7.666714 -0.045381248
7.667714 -0.045817194
7.668715 -0.046249555000000005
7.669714 -0.046678307
7.670714 -0.047103416999999995
7.671714 -0.047524861
7.672714 -0.047942611999999996
7.673714 -0.048356643000000005
7.674714 -0.048766925
7.675714 -0.049173436
7.676714 -0.049576145999999995
7.677714 -0.04997502499999999
7.678714 -0.050370052000000005
7.679714 -0.050761201
7.680714 -0.051148451
7.681714 -0.051531771999999997
7.682714 -0.051911139999999995
7.683714 -0.052286533
7.684714 -0.052657927
7.685714 -0.053025299
7.686714 -0.053388625
7.687714 -0.053747883
7.688715 -0.05410304899999999
7.689714 -0.054454099
7.690714 -0.054801017
7.691714 -0.055143778000000004
7.692714 -0.055482361
7.693714 -0.05581674600000001
7.694714 -0.05614691200000001
7.695714 -0.05647284
7.696714 -0.056794513
7.697714 -0.05711191299999999
7.698714 -0.057425018
7.699714 -0.057733809999999997
7.700714 -0.058038277
7.701715 -0.058338395
7.702714 -0.058634148000000004
7.703714 -0.058925519
7.704714 -0.059212494000000004
7.705714 -0.059495057000000004
7.706714 -0.059773191
7.707714 -0.060046877
7.708714 -0.060316104999999995
7.709714 -0.060580863
7.710714 -0.060841127
7.711714 -0.061096891
7.712714 -0.061348138999999996
7.713714 -0.061594852000000005
7.714714 -0.061837019
7.715714 -0.062074629
7.716714 -0.062307669
7.717714 -0.062536122
7.718714 -0.062759983
7.719714 -0.062979234
7.720714 -0.063193869
7.721714 -0.06340387
7.722714 -0.063609233
7.723714 -0.06380994499999999
7.724714 -0.06400599400000001
7.725714 -0.064197375
7.726714 -0.064384076
7.727714 -0.06456609099999999
7.728714 -0.064743409
7.729714 -0.064916024
7.730714 -0.06508393
7.731714 -0.065247115
7.732714 -0.06540557400000001
7.733714 -0.065559306
7.734715 -0.0657083
7.735714 -0.06585255000000001
7.736714 -0.065992057
7.737714 -0.066126807
7.738714 -0.066256803
7.739714 -0.066382036
7.740714 -0.066502509
7.741714 -0.066618214
7.742714 -0.066729152
7.743714 -0.06683531699999999
7.744714 -0.066936709
7.745714 -0.067033322
7.746714 -0.067125162
7.747715 -0.067212223
7.748714 -0.067294505
7.749714 -0.067372003
7.750714 -0.067444722
7.751714 -0.067512656
7.752714 -0.067575811
7.753714 -0.067634188
7.754714 -0.06768778
7.755714 -0.067736593
7.756714 -0.067780627
7.757714 -0.06781988800000001
7.758714 -0.067854376
7.759714 -0.06788409100000001
7.760714 -0.06790903300000001
7.761714 -0.06792920799999999
7.762714 -0.067944621
7.763714 -0.06795527300000001
7.764714 -0.06796116899999999
7.765714 -0.067962316
7.766714 -0.067958719
7.767715 -0.06795037799999999
7.768714 -0.06793729800000001
7.769714 -0.067919493
7.770714 -0.067896961
7.771714 -0.067869714
7.772714 -0.067837758
7.773714 -0.067801104
7.774714 -0.067759759
7.775714 -0.067713729
7.776714 -0.067663024
7.777714 -0.06760765099999999
7.778714 -0.067547621
7.779714 -0.067482947
7.780715 -0.06741363900000001
7.781714 -0.067339704
7.782714 -0.067261158
7.783714 -0.06717800900000001
7.784714 -0.067090266
7.785714 -0.066997949
7.786714 -0.066901062
7.787714 -0.066799624
7.788714 -0.066693645
7.789714 -0.066583138
7.790714 -0.06646812
7.791714 -0.066348596
7.792714 -0.06622459
7.793715 -0.066096109
7.794714 -0.065963168
7.795714 -0.065825786
7.796714 -0.065683975
7.797714 -0.065537752
7.798714 -0.065387134
7.799714 -0.065232132
7.800714 -0.065072766
7.801714 -0.064909051
7.802714 -0.06474100499999999
7.803714 -0.06456864600000001
7.804714 -0.064391992
7.805714 -0.064211059
7.806714 -0.064025866
7.807714 -0.063836435
7.808714 -0.063642778
7.809714 -0.063444918
7.810714 -0.06324287399999999
7.811714 -0.06303666699999999
7.812714 -0.06282631699999999
7.813715 -0.062611845
7.814714 -0.062393268999999994
7.815714 -0.062170613
7.816714 -0.061943894
7.817714 -0.061713136
7.818714 -0.061478360999999995
7.819714 -0.061239593
7.820714 -0.060996856
7.821714 -0.060750165999999994
7.822714 -0.060499553000000005
7.823714 -0.06024503999999999
7.824714 -0.059986644
7.825714 -0.059724395
7.826715 -0.059458317
7.827714 -0.05918843100000001
7.828714 -0.058914761999999996
7.829714 -0.058637332
7.830714 -0.058356172
7.831714 -0.058071304000000004
7.832714 -0.05778275099999999
7.833714 -0.057490543000000005
7.834714 -0.057194696
7.835714 -0.056895247
7.836714 -0.056592212
7.837714 -0.056285620999999994
7.838714 -0.055975502
7.839714 -0.055661879000000004
7.840714 -0.055344781
7.841714 -0.055024237
7.842714 -0.054700270999999995
7.843714 -0.054372910999999996
7.844714 -0.054042181
7.845714 -0.053708116
7.846714 -0.053370738
7.847714 -0.053030077999999994
7.848714 -0.052686170000000004
7.849714 -0.052339036
7.850714 -0.051988708
7.851714 -0.051635213
7.852714 -0.051278586
7.853714 -0.050918857000000005
7.854714 -0.050556053999999996
7.855714 -0.05019020800000001
7.856714 -0.049821345999999996
7.857714 -0.04944950299999999
7.858714 -0.049074709999999994
7.859715 -0.048696998
7.860714 -0.048316397999999997
7.861714 -0.047932941
7.862714 -0.04754666
7.863714 -0.047157586
7.864714 -0.046765749
7.865714 -0.046371182999999996
7.866714 -0.045973918
7.867714 -0.045573985
7.868714 -0.045171418000000005
7.869714 -0.044766249
7.870714 -0.044358510000000004
7.871714 -0.043948232999999996
7.872715 -0.043535454
7.873714 -0.0431202
7.874714 -0.042702508
7.875714 -0.042282409
7.876714 -0.041859935
7.877714 -0.041435121
7.878714 -0.041007998999999996
7.879714 -0.040578604
7.880714 -0.040146968
7.881714 -0.039713123
7.882714 -0.039277103
7.883714 -0.038838945
7.884714 -0.03839868
7.885714 -0.037956345
7.886714 -0.037511971000000005
7.887714 -0.037065594
7.888714 -0.036617249
7.889714 -0.036166969
7.890714 -0.035714792
7.891714 -0.035260752
7.892715 -0.034804881
7.893714 -0.034347217
7.894714 -0.033887796
7.895714 -0.033426651
7.896714 -0.032963819
7.897714 -0.032499337
7.898714 -0.032033236
7.899714 -0.031565558
7.900714 -0.031096333999999996
7.901714 -0.030625603
7.902714 -0.030153398999999997
7.903714 -0.029679757
7.904714 -0.029204716
7.905715 -0.028728306999999998
7.906714 -0.028250569999999996
7.907714 -0.027771539
7.908714 -0.02729125
7.909714 -0.026809738000000003
7.910714 -0.02632704
7.911714 -0.025843189000000003
7.912714 -0.025358223
7.913714 -0.024872177
7.914714 -0.024385088
7.915714 -0.023896991
7.916714 -0.023407920999999998
7.917714 -0.022917915
7.918715 -0.022427009
7.919714 -0.021935238
7.920714 -0.021442640000000002
7.921714 -0.020949249
7.922714 -0.020455102
7.923714 -0.019960235
7.924714 -0.019464684
7.925714 -0.018968486
7.926714 -0.018471677000000002
7.927714 -0.017974294
7.928714 -0.017476373
7.929714 -0.016977949
7.930714 -0.01647906
7.931714 -0.015979741999999998
7.932714 -0.015480031
7.933714 -0.014979962999999999
7.934714 -0.014479573
7.935714 -0.0139789
7.936714 -0.013477978
7.937714 -0.012976844
7.938715 -0.012475532
7.939714 -0.011974078
7.940714 -0.01147252
7.941714 -0.010970889999999999
7.942714 -0.010469227
7.943714 -0.0099675643
7.944714 -0.0094659372
7.945714 -0.008964381399999999
7.946714 -0.0084629319
7.947714 -0.0079616235
7.948714 -0.0074604919
7.949714 -0.0069595713
7.950714 -0.0064588959999999996
7.951715 -0.0059585014
7.952714 -0.0054584219
7.953714 -0.0049586921
7.954714 -0.0044593464000000005
7.955714 -0.0039604194
7.956714 -0.0034619454
7.957714 -0.0029639584999999998
7.958714 -0.0024664932
7.959714 -0.0019695839
7.960714 -0.0014732645
7.961714 -0.00097756956
7.962714 -0.00048253296
7.963714 1.1811106999999999e-05
7.964714 0.00050542858
7.965714 0.0009982854
7.966714 0.0014903477
7.967714 0.0019815813999999998
7.968714 0.0024719529
7.969714 0.0029614286
7.970714 0.0034499745999999995
7.971714 0.0039375576
7.972714 0.0044241446
7.973714 0.004909702
7.974714 0.0053941967
7.975714 0.005877596400000001
7.976714 0.006359868
7.977714 0.0068409798
7.978714 0.007320899
7.979714 0.0077995936999999994
7.980714 0.0082770326
7.981714 0.0087531836
7.982714 0.0092280156
7.983714 0.0097014978
7.984715 0.0101736
7.985714 0.01064429
7.986714 0.011113538
7.987714 0.011581315
7.988714 0.01204759
7.989714 0.012512332000000001
7.990714 0.012975513999999999
7.991714 0.013437103
7.992714 0.013897073
7.993714 0.014355393000000001
7.994714 0.014812034000000002
7.995714 0.015266966
7.996714 0.015720162
7.997715 0.016171591
7.998714 0.016621227000000002
7.999714 0.017069039
8.000714 0.017514999
8.001715 0.017959080000000002
8.002714 0.018401253
8.003715 0.018841490000000002
8.004714 0.019279763000000002
8.005714 0.019716045
8.006714 0.020150308
8.007714 0.020582523999999998
8.008715 0.021012668999999998
8.009714 0.021440713
8.010715 0.02186663
8.011714 0.022290394999999998
8.012714 0.022711982
8.013714 0.023131363999999998
8.014714 0.023548515000000003
8.015715 0.02396341
8.016714 0.024376025
8.017715 0.024786335
8.018714 0.025194313
8.019714 0.025599936
8.020715 0.026003181
8.021714 0.026404024999999998
8.022715 0.026802442000000003
8.023714 0.027198408000000004
8.024714 0.027591904
8.025714 0.027982902000000004
8.026714 0.028371383
8.027715 0.028757326
8.028714 0.029140705
8.029715 0.0295215
8.030714 0.029899689
8.031714 0.030275251000000003
8.032714 0.030648164
8.033714 0.031018407999999997
8.034715 0.031385961
8.035714 0.031750801
8.036715 0.032112907999999996
8.037714 0.032472261
8.038714 0.032828841000000004
8.039714 0.033182628
8.040714 0.033533602
8.041715 0.033881742
8.042714 0.034227027
8.043715 0.03456944
8.044714 0.034908958999999996
8.045714 0.035245565
8.046714 0.035579241
8.047714 0.035909968
8.048715 0.036237726
8.049714 0.036562499
8.050714 0.036884265
8.051714 0.03720301
8.052714 0.037518714
8.053715 0.037831362
8.054714 0.038140937
8.055715 0.038447423
8.056714 0.038750804
8.057714 0.039051063
8.058714 0.039348187
8.059714 0.039642159
8.060715 0.039932964
8.061714 0.040220589
8.062715 0.040505017
8.063714 0.040786236000000003
8.064714 0.041064233
8.065714 0.041338993
8.066714 0.041610506
8.067715 0.041878755999999996
8.068714 0.042143732
8.069715 0.042405422
8.070714 0.042663811
8.071714 0.042918889
8.072714 0.043170642999999995
8.073714 0.043419065
8.074715 0.043664139
8.075714 0.043905858
8.076715 0.044144209999999996
8.077714 0.044379183
8.078714 0.044610768
8.079714 0.044838953
8.080714 0.045063731
8.081715 0.045285092
8.082714 0.045503024
8.083714 0.045717522
8.084714 0.045928574
8.085714 0.046136175
8.086715 0.046340315
8.087714 0.046540986
8.088715 0.046738181999999996
8.089714 0.046931894
8.090714 0.047122117
8.091714 0.047308841000000004
8.092714 0.047492064
8.093715 0.047671777
8.094714 0.047847975
8.095715 0.048020654
8.096714 0.048189805
8.097714 0.048355426
8.098714 0.048517514
8.099714 0.048676063
8.100715 0.04883107
8.101714 0.048982527000000005
8.102715 0.049130432
8.103714 0.049274787
8.104714 0.049415586
8.105714 0.04955282800000001
8.106714 0.049686508
8.107715 0.049816624999999996
8.108714 0.049943174
8.109715 0.050066155
8.110714 0.05018556800000001
8.111714 0.050301407
8.112714 0.050413673
8.113714 0.050522364
8.114715 0.050627481
8.115714 0.050729024
8.116714 0.050826994
8.117714 0.05092138300000001
8.118714 0.05101219900000001
8.119715 0.051099434
8.120714 0.051183096
8.121715 0.051263178
8.122714 0.051339687
8.123714 0.051412621
8.124714 0.051481981
8.125714 0.051547767
8.126715 0.05160997999999999
8.127714 0.051668624
8.128715 0.051723700000000004
8.129714 0.051775214
8.130714 0.051823165
8.131714 0.05186756
8.132714 0.051908399
8.133715 0.051945687
8.134714 0.05197942999999999
8.135715 0.052009634
8.136714 0.052036298
8.137714 0.05205943
8.138714 0.052079035
8.139714 0.052095117
8.140715 0.052107684
8.141714 0.052116736
8.142715 0.052122283000000005
8.143714 0.052124332
8.144714 0.052122888000000006
8.145715 0.052117958000000006
8.146714 0.052109547000000006
8.147715 0.052097660999999997
8.148714 0.052082306
8.149714 0.052063493
8.150714 0.052041228999999994
8.151714 0.052015518000000004
8.152715 0.051986374
8.153714 0.051953801
8.154715 0.051917805000000004
8.155714 0.051878399000000006
8.156714 0.051835586999999995
8.157714 0.051789376
8.158714 0.051739777
8.159715 0.051686802
8.160714 0.051630457
8.161715 0.051570754
8.162714 0.051507697
8.163714 0.0514413
8.164714 0.051371573
8.165714 0.051298527999999996
8.166715 0.051222171
8.167714 0.051142514
8.168715 0.051059574
8.169714 0.050973357
8.170714 0.050883874
8.171714 0.050791138
8.172714 0.050695159
8.173715 0.05059595
8.174714 0.050493528
8.175714 0.050387904
8.176714 0.050279091
8.177714 0.050167099
8.178715 0.050051947
8.179714 0.049933646
8.180715 0.049812212999999994
8.181714 0.04968766
8.182714 0.04955999900000001
8.183714 0.049429246999999996
8.184714 0.049295422
8.185715 0.049158535
8.186714 0.04901860400000001
8.187715 0.048875646
8.188714 0.048729675
8.189714 0.048580708
8.190714 0.048428756
8.191714 0.04827384
8.192715 0.048115972
8.193714 0.04795517
8.194715 0.047791449
8.195714 0.047624826999999995
8.196714 0.047455317999999996
8.197714 0.047282938999999996
8.198714 0.047107704
8.199715 0.046929633
8.200714 0.046748740999999996
8.201715 0.046565046
8.202714 0.046378563
8.203714 0.046189313
8.204714 0.045997309
8.205714 0.045802572
8.206715 0.045605117
8.207714 0.045404964
8.208714 0.045202131
8.209714 0.044996638
8.210714 0.044788502
8.211715 0.04457774
8.212714 0.044364374
8.213715 0.044148424
8.214714 0.043929907
8.215714 0.04370884
8.216714 0.043485247000000005
8.217714 0.043259145
8.218715 0.043030558
8.219714 0.042799502
8.220715 0.042565999
8.221714 0.042330069
8.222714 0.042091732
8.223714 0.041851007999999995
8.224714 0.041607922
8.225715 0.041362489
8.226714 0.041114731
8.227715 0.040864671
8.228714 0.040612329
8.229714 0.040357723000000005
8.230714 0.040100876
8.231714 0.039841808
8.232715 0.039580543
8.233714 0.039317098
8.234715 0.039051496000000005
8.235714 0.038783759
8.236714 0.038513905
8.237714 0.038241956
8.238714 0.037967935
8.239715 0.037691862
8.240714 0.037413757000000006
8.241714 0.037133640999999995
8.242714 0.036851537999999996
8.243714 0.03656747
8.244715 0.036281455000000004
8.245714 0.035993515999999996
8.246715 0.035703676999999996
8.247714 0.035411958
8.248714 0.035118381
8.249714 0.034822968999999995
8.250714 0.034525746
8.251715 0.03422673
8.252714 0.033925948
8.253715 0.03362342
8.254714 0.033319171
8.255714 0.033013223
8.256714 0.032705598
8.257714 0.032396318
8.258715 0.032085407
8.259714 0.03177289
8.260715 0.031458787
8.261714 0.031143124
8.262714 0.030825922000000002
8.263714 0.030507203000000004
8.264714 0.030186994
8.265715 0.029865315
8.266714 0.029542189
8.267715 0.029217638
8.268714 0.028891687
8.269714 0.028564356000000003
8.270715 0.028235672
8.271714 0.027905654999999998
8.272715 0.027574328000000002
8.273714 0.027241715
8.274714 0.026907838999999996
8.275714 0.026572723
8.276714 0.026236387
8.277715 0.025898858
8.278714 0.02556016
8.279715 0.025220311
8.280714 0.02487934
8.281714 0.024537267999999997
8.282714 0.024194119
8.283714 0.023849917999999998
8.284715 0.023504689000000002
8.285714 0.023158453000000002
8.286715 0.022811237
8.287714 0.022463065
8.288714 0.022113961
8.289714 0.021763948
8.290714 0.021413052
8.291715 0.021061297
8.292714 0.020708707
8.293715 0.020355308000000003
8.294714 0.020001123
8.295714 0.019646177
8.296714 0.019290495
8.297714 0.018934099
8.298715 0.018577016
8.299714 0.01821927
8.300714 0.017860884
8.301714 0.017501882
8.302714 0.01714229
8.303715 0.016782131999999998
8.304714 0.016421428999999998
8.305715 0.016060207
8.306714 0.015698488
8.307714 0.015336297000000002
8.308714 0.014973657
8.309714 0.014610591
8.310715 0.014247122
8.311714 0.013883274
8.312715 0.013519068
8.313714 0.013154527999999999
8.314714 0.012789677
8.315714 0.012424537
8.316714 0.012059132
8.317715 0.011693483999999999
8.318714 0.011327615000000001
8.319715 0.010961549999999999
8.320714 0.010595309
8.321714 0.010228916999999999
8.322714 0.0098623976
8.323714 0.0094957715
8.324715 0.0091290633
8.325714 0.0087622953
8.326715 0.008395491
8.327714 0.0080286736
8.328714 0.007661866399999999
8.329714 0.0072950919
8.330714 0.006928374199999999
8.331715 0.006561735799999999
8.332714 0.006195199199999999
8.333714 0.0058287878000000005
8.334714 0.0054625245000000005
8.335714 0.0050964321
8.336715 0.0047305329999999994
8.337714 0.0043648498999999995
8.338715 0.003999405100000001
8.339714 0.0036342208
8.340714 0.0032693191
8.341714 0.002904722
8.342714 0.0025404512
8.343715 0.0021765285
8.344714 0.0018129755
8.345715 0.0014498134
8.346714 0.0010870637000000001
8.347714 0.00072474772
8.348714 0.00036288659
8.349714 1.5014237000000001e-06
8.350715 -0.00035938672
8.351714 -0.00071975683
8.352715 -0.0010795879
8.353714 -0.0014388591999999999
8.354714 -0.0017975495
8.355714 -0.0021556381
8.356714 -0.0025131041
8.357715 -0.0028699265
8.358714 -0.0032260847000000004
8.359715 -0.0035815578000000002
8.360714 -0.0039363246999999995
8.361714 -0.0042903648
8.362714 -0.0046436573
8.363714 -0.0049961815
8.364715 -0.0053479165
8.365714 -0.005698841400000001
8.366714 -0.0060489358
8.367714 -0.0063981788
8.368714 -0.0067465502000000005
8.369715 -0.0070940296
8.370714 -0.0074405965
8.371715 -0.0077862307
8.372714 -0.0081309125
8.373714 -0.0084746214
8.374714 -0.0088173379
8.375714 -0.0091590424
8.376715 -0.0094997151
8.377714 -0.0098393364
8.378715 -0.010177887
8.379714 -0.010515349
8.380714 -0.010851702999999999
8.381714 -0.011186930000000001
8.382714 -0.011521012
8.383715 -0.011853932000000001
8.384714 -0.012185670000000001
8.385715 -0.012516209
8.386714 -0.012845529999999999
8.387714 -0.013173616
8.388714 -0.013500451
8.389714 -0.013826014999999999
8.390715 -0.014150293
8.391714 -0.014473266
8.392715 -0.014794917999999999
8.393714 -0.015115230000000002
8.394714 -0.015434188000000001
8.395715 -0.015751772
8.396714 -0.016067963999999997
8.397715 -0.016382749999999998
8.398714 -0.016696111
8.399714 -0.01700803
8.400714 -0.017318490000000002
8.401714 -0.017627476
8.402715 -0.017934968
8.403714 -0.018240951
8.404715 -0.018545408
8.405714 -0.018848322
8.406714 -0.019149676
8.407714 -0.019449454
8.408714 -0.01974764
8.409715 -0.020044218
8.410714 -0.020339173
8.411715 -0.020632488
8.412714 -0.020924149
8.413714 -0.02121414
8.414714 -0.021502447
8.415714 -0.021789054
8.416715 -0.022073947
8.417714 -0.022357112999999998
8.418715 -0.022638537
8.419714 -0.022918204
8.420714 -0.023196102
8.421714 -0.023472217
8.422714 -0.023746536
8.423715 -0.024019045
8.424714 -0.024289731000000002
8.425714 -0.02455858
8.426714 -0.024825582
8.427714 -0.025090724
8.428715 -0.025353991
8.429714 -0.02561537
8.430715 -0.025874848
8.431714 -0.026132414
8.432714 -0.026388056
8.433714 -0.02664176
8.434714 -0.026893514000000004
8.435715 -0.027143303
8.436714 -0.027391117000000003
8.437715 -0.027636942
8.438714 -0.027880768
8.439714 -0.02812258
8.440714 -0.028362367000000003
8.441714 -0.028600113
8.442715 -0.02883581
8.443714 -0.029069444
8.444715 -0.029301005999999997
8.445714 -0.029530481
8.446714 -0.029757858
8.447714 -0.029983127
8.448714 -0.030206275
8.449715 -0.030427289
8.450714 -0.030646162
8.451715 -0.030862880999999998
8.452714 -0.031077436999999996
8.453714 -0.031289818999999996
8.454714 -0.031500019000000004
8.455714 -0.031708024
8.456715 -0.031913826
8.457714 -0.032117415999999996
8.458714 -0.032318785
8.459714 -0.032517925
8.460714 -0.032714827
8.461715 -0.032909482000000004
8.462714 -0.033101882
8.463715 -0.03329202
8.464714 -0.033479888
8.465714 -0.033665478
8.466714 -0.033848778999999996
8.467714 -0.034029788
8.468715 -0.034208494000000006
8.469714 -0.034384889
8.470715 -0.034558967999999995
8.471714 -0.034730721
8.472714 -0.034900144
8.473714 -0.035067226
8.474714 -0.035231959
8.475715 -0.035394338
8.476714 -0.035554354
8.477715 -0.035712001
8.478714 -0.03586727
8.479714 -0.036020155
8.480714 -0.036170651000000005
8.481714 -0.036318749
8.482715 -0.036464442
8.483714 -0.036607722999999995
8.484715 -0.036748589
8.485714 -0.03688703
8.486714 -0.037023044000000005
8.487714 -0.037156622
8.488714 -0.037287760999999996
8.489715 -0.037416455
8.490714 -0.037542701000000005
8.491714 -0.037666495
8.492714 -0.037787828
8.493714 -0.0379067
8.494715 -0.038023107
8.495714 -0.038137042
8.496715 -0.038248504
8.497714 -0.038357489
8.498714 -0.038463995
8.499714 -0.038568018
8.500714 -0.038669558
8.501715 -0.03876861
8.502714 -0.038865171
8.503715 -0.03895924
8.504714 -0.039050812
8.505714 -0.039139888
8.506714 -0.039226463
8.507714 -0.039310538
8.508715 -0.039392106999999996
8.509714 -0.039471171
8.510715 -0.039547725
8.511714 -0.039621771
8.512714 -0.039693306
8.513714 -0.039762324999999994
8.514714 -0.039828831
8.515715 -0.039892818
8.516714 -0.039954286
8.517715 -0.040013233
8.518714 -0.040069656
8.519714 -0.040123556
8.520715 -0.040174930000000005
8.521714 -0.040223777999999995
8.522715 -0.040270099999999996
8.523714 -0.040313893
8.524714 -0.040355156
8.525714 -0.04039389
8.526714 -0.040430095
8.527715 -0.040463770999999996
8.528714 -0.040494918
8.529715 -0.040523536
8.530714 -0.040549628
8.531714 -0.040573193
8.532714 -0.040594232
8.533714 -0.040612748
8.534715 -0.040628741
8.535714 -0.040642213
8.536715 -0.040653165000000005
8.537714 -0.040661599
8.538714 -0.040667519
8.539714 -0.040670924000000004
8.540714 -0.04067182
8.541715 -0.040670208
8.542714 -0.04066609
8.543715 -0.040659466
8.544714 -0.040650342
8.545714 -0.040638717
8.546714 -0.040624599000000004
8.547714 -0.040607987
8.548715 -0.040588883
8.549714 -0.040567291
8.550714 -0.040543213
8.551714 -0.04051665
8.552714 -0.040487607
8.553715 -0.040456088
8.554714 -0.040422095
8.555715 -0.040385628
8.556714 -0.040346693
8.557714 -0.040305292
8.558714 -0.04026143
8.559714 -0.040215111
8.560715 -0.040166338999999995
8.561714 -0.040115116
8.562715 -0.040061449
8.563714 -0.040005342
8.564714 -0.0399468
8.565714 -0.03988583
8.566714 -0.039822437
8.567715 -0.039756624
8.568714 -0.039688399
8.569715 -0.039617767
8.570714 -0.039544734
8.571714 -0.039469305
8.572714 -0.03939149
8.573714 -0.039311294999999996
8.574715 -0.039228727
8.575714 -0.039143792999999996
8.576715 -0.039056499
8.577714 -0.038966853999999995
8.578714 -0.038874865
8.579714 -0.03878054
8.580714 -0.038683886
8.581715 -0.03858491
8.582714 -0.03848362
8.583714 -0.038380022
8.584714 -0.038274127
8.585714 -0.038165939999999995
8.586715 -0.038055467
8.587714 -0.037942719
8.588715 -0.037827704
8.589714 -0.037710424
8.590714 -0.037590892
8.591714 -0.037469112
8.592714 -0.037345095
8.593715 -0.037218846
8.594714 -0.037090373
8.595715 -0.036959685
8.596714 -0.036826791000000005
8.597714 -0.036691696999999995
8.598714 -0.036554410999999995
8.599714 -0.036414943
8.600715 -0.0362733
8.601714 -0.036129495000000005
8.602715 -0.035983534000000005
8.603714 -0.035835427
8.604714 -0.035685182
8.605714 -0.035532811000000004
8.606714 -0.035378325
8.607715 -0.035221732
8.608714 -0.035063043
8.609715 -0.034902271
8.610714 -0.034739423
8.611714 -0.034574512
8.612714 -0.034407552
8.613714 -0.034238552
8.614715 -0.034067524
8.615714 -0.033894478
8.616714 -0.033719424
8.617714 -0.033542377
8.618714 -0.033363348
8.619715 -0.033182348
8.620714 -0.032999389999999997
8.621715 -0.032814484
8.622714 -0.032627644
8.623714 -0.032438879
8.624714 -0.032248202
8.625714 -0.032055622
8.626715 -0.031861154
8.627714 -0.031664806999999996
8.628715 -0.031466593
8.629714 -0.031266524000000004
8.630714 -0.031064614
8.631714 -0.030860871999999998
8.632714 -0.030655309000000002
8.633715 -0.030447938
8.634714 -0.030238775
8.635715 -0.030027828
8.636714 -0.029815111000000002
8.637714 -0.029600638999999998
8.638714 -0.029384419999999998
8.639714 -0.029166473999999998
8.640715 -0.028946809
8.641714 -0.028725443
8.642715 -0.028502384999999998
8.643714 -0.028277654
8.644714 -0.028051261
8.645715 -0.027823221
8.646714 -0.027593548000000002
8.647715 -0.02736226
8.648714 -0.027129368
8.649714 -0.02689489
8.650714 -0.026658841
8.651714 -0.026421234
8.652715 -0.026182088000000003
8.653714 -0.025941416999999998
8.654715 -0.025699235
8.655714 -0.025455558000000003
8.656714 -0.025210402
8.657714 -0.024963781
8.658714 -0.024715711999999997
8.659715 -0.024466208
8.660714 -0.024215286
8.661715 -0.023962962
8.662714 -0.023709248999999998
8.663714 -0.023454164
8.664714 -0.023197722
8.665714 -0.022939936
8.666715 -0.022680823
8.667714 -0.022420398
8.668715 -0.022158674
8.669714 -0.021895669
8.670714 -0.021631396
8.671714 -0.021365870999999998
8.672714 -0.02109911
8.673715 -0.020831126
8.674714 -0.020561938000000002
8.675714 -0.020291559
8.676714 -0.020020007
8.677714 -0.019747297
8.678715 -0.019473446
8.679714 -0.01919847
8.680715 -0.018922387
8.681714 -0.018645211999999998
8.682714 -0.018366965
8.683714 -0.018087661
8.684714 -0.017807318000000003
8.685715 -0.017525956
8.686714 -0.01724359
8.687715 -0.01696024
8.688714 -0.016675922
8.689714 -0.016390654
8.690714 -0.016104456
8.691714 -0.015817345
8.692715 -0.015529338
8.693714 -0.015240455
8.694715 -0.014950712000000001
8.695714 -0.014660128
8.696714 -0.014368717999999999
8.697714 -0.014076502999999999
8.698714 -0.013783498
8.699715 -0.013489723
8.700714 -0.013195194
8.701715 -0.012899928
8.702714 -0.012603943000000001
8.703714 -0.012307258
8.704714 -0.012009888
8.705714 -0.011711852
8.706715 -0.011413167
8.707714 -0.01111385
8.708714 -0.010813919
8.709714 -0.010513390999999999
8.710714 -0.010212285
8.711715 -0.0099106182
8.712714 -0.0096084092
8.713715 -0.0093056755
8.714714 -0.009002436899999999
8.715714 -0.0086987107
8.716714 -0.0083945168
8.717714 -0.008089873899999999
8.718715 -0.007784801000000001
8.719714 -0.0074793177
8.720715 -0.0071734437000000005
8.721714 -0.006867199400000001
8.722714 -0.0065606037
8.723714 -0.006253676800000001
8.724714 -0.0059464389999999995
8.725715 -0.0056389101
8.726714 -0.0053311109
8.727715 -0.0050230614
8.728714 -0.0047147816
8.729714 -0.0044062918999999996
8.730714 -0.0040976123
8.731714 -0.0037887632
8.732715 -0.0034797642000000003
8.733714 -0.0031706357
8.734715 -0.0028613969
8.735714 -0.0025520678
8.736714 -0.0022426678999999997
8.737714 -0.0019332163
8.738714 -0.0016237324999999999
8.739715 -0.0013142355
8.740714 -0.0010047442
8.741714 -0.0006952775
8.742714 -0.00038585426
8.743714 -7.649307999999999e-05
8.744715 0.00023278733
8.745714 0.0005419683
8.746715 0.0008510312
8.747714 0.0011599573
8.748714 0.0014687277
8.749714 0.0017773236
8.750714 0.002085726
8.751715 0.0023939156999999997
8.752714 0.0027018736000000002
8.753715 0.00300958
8.754714 0.0033170151999999996
8.755714 0.0036241599
8.756714 0.003930994
8.757714 0.0042374973
8.758715 0.0045436496
8.759714 0.0048494308
8.760715 0.0051548206
8.761714 0.0054597986
8.762714 0.0057643443
8.763714 0.0060684371
8.764714 0.006372056700000001
8.765715 0.0066751831999999995
8.766714 0.0069777954
8.767715 0.007279873499999999
8.768714 0.007581397900000001
8.769714 0.0078823483
8.770715 0.008182704899999999
8.771714 0.0084824482
8.772715 0.0087815584
8.773714 0.0090800168
8.774714 0.009377804200000001
8.775714 0.0096749012
8.776714 0.0099712895
8.777715 0.01026695
8.778714 0.010561865
8.779715 0.010856016
8.780714 0.011149384
8.781714 0.011441952
8.782714 0.0117337
8.783714 0.012024611999999999
8.784715 0.012314669
8.785714 0.012603852
8.786715 0.012892144
8.787714 0.013179526
8.788714 0.01346598
8.789714 0.013751487
8.790714 0.014036029
8.791715 0.01431959
8.792714 0.014602147
8.793715 0.014883683
8.794714 0.01516418
8.795714 0.015443617000000001
8.796714 0.015721978
8.797714 0.015999241
8.798715 0.016275389
8.799714 0.016550403
8.800714 0.016824261
8.801714 0.017096946
8.802714 0.01736844
8.803715 0.017638723
8.804714 0.017907775
8.805715 0.018175578
8.806714 0.018442114
8.807714 0.018707365
8.808714 0.018971312
8.809714 0.019233937
8.810715 0.019495224
8.811714 0.019755152999999998
8.812715 0.020013708999999998
8.813714 0.020270875
8.814714 0.020526632
8.815714 0.020780966
8.816714 0.021033859
8.817715 0.021285296
8.818714 0.02153526
8.819715 0.021783735000000002
8.820714 0.022030706
8.821714 0.022276156
8.822714 0.02252007
8.823714 0.02276243
8.824715 0.023003222
8.825714 0.023242430999999997
8.826715 0.023480039
8.827714 0.02371603
8.828714 0.023950389000000002
8.829714 0.024183099
8.830714 0.024414144
8.831715 0.024643507999999998
8.832714 0.024871173
8.833714 0.025097124000000002
8.834714 0.025321342000000004
8.835714 0.025543812
8.836715 0.025764514999999998
8.837714 0.025983437
8.838715 0.026200559999999998
8.839714 0.026415868000000002
8.840714 0.026629344
8.841714 0.026840973
8.842714 0.027050738999999997
8.843715 0.027258624000000002
8.844714 0.027464615
8.845715 0.027668693999999997
8.846714 0.027870846999999997
8.847714 0.028071060999999998
8.848714 0.028269318999999998
8.849714 0.028465606999999997
8.850715 0.028659913
8.851714 0.028852219
8.852715 0.029042517
8.853714 0.02923079
8.854714 0.029417026
8.855714 0.029601212000000002
8.856714 0.029783335
8.857715 0.029963383
8.858714 0.030141341
8.859715 0.030317201000000002
8.860714 0.030490948
8.861714 0.03066257
8.862714 0.030832054
8.863714 0.030999389000000002
8.864715 0.031164564999999998
8.865714 0.031327567
8.866714 0.031488383
8.867714 0.031647002
8.868714 0.031803411999999996
8.869715 0.031957598
8.870714 0.032109552
8.871715 0.032259259
8.872714 0.032406711
8.873714 0.032551892
8.874714 0.032694792
8.875714 0.032835395999999996
8.876715 0.032973694
8.877714 0.033109676000000005
8.878715 0.033243329
8.879714 0.033374643
8.880714 0.033503608
8.881714 0.03363021
8.882714 0.033754439000000004
8.883715 0.033876288
8.884714 0.033995745
8.885715 0.034112803
8.886714 0.034227452
8.887714 0.034339682
8.888714 0.034449485
8.889714 0.034556852
8.890715 0.034661777
8.891714 0.034764251999999995
8.892715 0.03486427
8.893714 0.034961823
8.894714 0.035056905
8.895715 0.035149511
8.896714 0.035239631
8.897715 0.03532726
8.898714 0.035412394
8.899714 0.035495026000000006
8.900714 0.035575149
8.901714 0.035652754
8.902715 0.035727839
8.903714 0.035800398000000004
8.904715 0.035870422
8.905714 0.035937908
8.906714 0.036002847
8.907714 0.036065237
8.908714 0.036125068
8.909715 0.036182336
8.910714 0.036237034
8.911715 0.036289155999999996
8.912714 0.036338696000000004
8.913714 0.03638565
8.914714 0.036430013
8.915714 0.036471777
8.916715 0.036510939
8.917714 0.036547496
8.918715 0.036581443000000005
8.919714 0.036612773
8.920714 0.036641484
8.921714 0.036667573
8.922714 0.036691035999999996
8.923715 0.036711872
8.924714 0.036730076
8.925714 0.036745647
8.926714 0.036758583000000004
8.927714 0.036768883
8.928715 0.036776546
8.929714 0.036781572
8.930715 0.036783959
8.931714 0.036783706
8.932714 0.036780812999999996
8.933714 0.03677528
8.934714 0.036767108
8.935715 0.036756299
8.936714 0.03674285
8.937715 0.036726764
8.938714 0.036708041
8.939714 0.036686682
8.940714 0.036662686
8.941714 0.036636056
8.942715 0.036606792
8.943714 0.036574897
8.944715 0.036540368
8.945714 0.036503209
8.946714 0.036463420999999996
8.947714 0.036421002
8.948714 0.036375955
8.949715 0.036328283
8.950714 0.036277986
8.951715 0.036225066
8.952714 0.036169525
8.953714 0.036111363
8.954714 0.036050583
8.955714 0.035987186
8.956715 0.035921179
8.957714 0.035852561
8.958714 0.035781335000000004
8.959714 0.035707507
8.960714 0.035631079999999996
8.961715 0.035552058000000004
8.962714 0.035470445
8.963715 0.035386247
8.964714 0.035299471
8.965714 0.035210123
8.966714 0.035118204
8.967714 0.035023724
8.968715 0.034926692
8.969714 0.03482711
8.970715 0.034724991
8.971714 0.034620335999999995
8.972714 0.034513159
8.973714 0.034403462999999995
8.974714 0.034291256
8.975715 0.03417655
8.976714 0.034059348
8.977715 0.033939662
8.978714 0.033817498
8.979714 0.033692864
8.980714 0.033565771
8.981714 0.033436224
8.982715 0.033304232
8.983714 0.033169807
8.984715 0.033032955
8.985714 0.032893685
8.986714 0.032752004
8.987714 0.032607926
8.988714 0.032461455
8.989715 0.032312603
8.990714 0.03216138
8.991714 0.032007793
8.992714 0.031851855000000005
8.993714 0.031693577
8.994715 0.031532967
8.995714 0.031370041
8.996715 0.031204806999999998
8.997714 0.031037276
8.998714 0.030867461
8.999714 0.030695373
9.000714 0.030521027
9.001715 0.030344434
9.002714 0.030165607999999997
9.003715 0.029984562
9.004714 0.02980131
9.005714 0.029615866
9.006714 0.029428245
9.007714 0.029238462
9.008715 0.029046534
9.009714 0.028852472
9.010715 0.028656292
9.011714 0.028458011
9.012714 0.028257642
9.013714 0.028055202
9.014714 0.027850704
9.015715 0.027644166
9.016714 0.027435602
9.017715 0.027225027
9.018714 0.027012458000000003
9.019714 0.026797911
9.020715 0.026581399
9.021714 0.026362939
9.022715 0.026142548
9.023714 0.025920237999999998
9.024714 0.025696025
9.025714 0.025469925999999997
9.026714 0.025241959
9.027715 0.025012137
9.028714 0.024780477
9.029715 0.024546994
9.030714 0.024311707
9.031714 0.024074632000000002
9.032714 0.023835784999999998
9.033714 0.023595185
9.034715 0.02335285
9.035714 0.023108794999999998
9.036715 0.022863041
9.037714 0.022615604
9.038714 0.022366505
9.039714 0.022115762
9.040714 0.021863396
9.041715 0.021609425
9.042714 0.02135387
9.043715 0.021096753
9.044714 0.020838091
9.045714 0.020577907
9.046714 0.020316221
9.047714 0.020053054
9.048715 0.019788428
9.049714 0.019522362
9.050714 0.019254879
9.051714 0.018986
9.052714 0.018715745
9.053715 0.018444136
9.054714 0.018171195
9.055715 0.017896942
9.056714 0.017621399
9.057714 0.017344586
9.058714 0.017066525
9.059714 0.016787238
9.060715 0.016506744
9.061714 0.016225067
9.062715 0.015942226
9.063714 0.015658244
9.064714 0.015373141000000002
9.065714 0.01508694
9.066714 0.014799662
9.067715 0.014511328
9.068714 0.014221964
9.069715 0.013931587
9.070714 0.013640222999999998
9.071714 0.013347894
9.072714 0.013054622
9.073714 0.012760431999999999
9.074715 0.012465345000000001
9.075714 0.012169387
9.076715 0.01187258
9.077714 0.011574949
9.078714 0.011276518
9.079714 0.010977313
9.080714 0.010677357
9.081715 0.010376675
9.082714 0.010075294
9.083714 0.0097732358
9.084714 0.0094705283
9.085714 0.0091671958
9.086715 0.0088632638
9.087714 0.008558757
9.088715 0.0082537008
9.089714 0.0079481208
9.090714 0.0076420416
9.091714 0.007335487999999999
9.092714 0.0070284856
9.093715 0.006721058900000001
9.094714 0.006413232
9.095715 0.0061050298
9.096714 0.0057964767999999995
9.097714 0.0054875974000000004
9.098714 0.0051784154
9.099714 0.0048689555
9.100715 0.0045592413
9.101714 0.0042492971000000004
9.102715 0.0039391467
9.103714 0.0036288147
9.104714 0.0033183253
9.105714 0.0030077024
9.106714 0.0026969707999999998
9.107715 0.002386155
9.108714 0.0020752797
9.109715 0.0017643701000000002
9.110714 0.001453451
9.111714 0.001142548
9.112714 0.00083168661
9.113714 0.00052089254
9.114715 0.00021019173
9.115714 -0.00010038973
9.116714 -0.00041082562
9.117714 -0.0007210895999999999
9.118714 -0.0010311552
9.119715 -0.0013409958
9.120714 -0.001650585
9.121715 -0.0019598961
9.122714 -0.0022689028
9.123714 -0.0025775786
9.124714 -0.0028858969
9.125714 -0.0031938318
9.126715 -0.0035013567000000004
9.127714 -0.0038084458000000004
9.128715 -0.0041150731999999995
9.129714 -0.0044212135
9.130714 -0.0047268408
9.131714 -0.0050319299999999996
9.132714 -0.0053364558
9.133715 -0.0056403933
9.134714 -0.0059437178
9.135715 -0.0062464045
9.136714 -0.0065484288
9.137714 -0.0068497669
9.138714 -0.0071503935
9.139714 -0.007450285199999999
9.140715 -0.007749418
9.141714 -0.0080477672
9.142715 -0.0083453087
9.143714 -0.0086420194
9.144714 -0.0089378744
9.145715 -0.0092328497
9.146714 -0.0095269206
9.147715 -0.0098200639
9.148714 -0.010112254
9.149714 -0.010403467999999999
9.150714 -0.010693679
9.151714 -0.010982865
9.152715 -0.011271
9.153714 -0.01155806
9.154715 -0.011844018999999999
9.155714 -0.012128853
9.156714 -0.012412537999999999
9.157714 -0.012695047
9.158714 -0.012976356000000001
9.159715 -0.013256440999999999
9.160714 -0.013535275999999999
9.161715 -0.013812838000000001
9.162714 -0.014089102000000001
9.163714 -0.014364042999999998
9.164714 -0.014637636
9.165714 -0.01490986
9.166715 -0.01518069
9.167714 -0.015450103
9.168715 -0.015718074999999998
9.169714 -0.015984585
9.170714 -0.016249609999999998
9.171714 -0.016513128
9.172714 -0.016775116
9.173715 -0.017035554999999997
9.174714 -0.017294422
9.175714 -0.017551695
9.176714 -0.017807355
9.177714 -0.01806138
9.178715 -0.018313751
9.179714 -0.018564446000000002
9.180715 -0.018813445
9.181714 -0.019060729000000002
9.182714 -0.019306274999999998
9.183714 -0.019550064
9.184714 -0.019792076999999998
9.185715 -0.020032293
9.186714 -0.020270691
9.187715 -0.020507252
9.188714 -0.020741955
9.189714 -0.020974780000000002
9.190714 -0.021205706
9.191714 -0.021434714
9.192715 -0.021661783
9.193714 -0.021886894
9.194715 -0.022110027
9.195714 -0.022331162
9.196714 -0.022550279
9.197714 -0.022767358999999997
9.198714 -0.022982383
9.199715 -0.023195331
9.200714 -0.023406187
9.201715 -0.023614931000000002
9.202714 -0.023821545
9.203714 -0.024026011
9.204714 -0.024228313
9.205714 -0.024428434
9.206715 -0.024626356999999998
9.207714 -0.024822066000000004
9.208714 -0.025015543
9.209714 -0.025206775
9.210714 -0.025395746000000004
9.211715 -0.025582441999999997
9.212714 -0.025766846000000003
9.213715 -0.025948946
9.214714 -0.026128726
9.215714 -0.026306175
9.216714 -0.026481277999999997
9.217714 -0.026654020999999996
9.218715 -0.026824389
9.219714 -0.026992371
9.220715 -0.027157951
9.221714 -0.027321118999999998
9.222714 -0.027481862
9.223714 -0.027640167
9.224714 -0.027796018
9.225715 -0.027949403999999997
9.226714 -0.028100313000000002
9.227715 -0.028248731
9.228714 -0.028394646
9.229714 -0.028538043000000003
9.230714 -0.028678911999999997
9.231714 -0.028817239
9.232715 -0.028953014000000003
9.233714 -0.029086223
9.234715 -0.029216852
9.235714 -0.029344891999999997
9.236714 -0.029470328999999996
9.237714 -0.029593152999999997
9.238714 -0.029713355
9.239715 -0.029830923000000002
9.240714 -0.029945845
9.241714 -0.030058112999999997
9.242714 -0.030167714999999998
9.243714 -0.030274643000000004
9.244715 -0.030378890000000002
9.245714 -0.030480445
9.246715 -0.030579302
9.247714 -0.030675454999999997
9.248714 -0.030768895999999997
9.249714 -0.030859615
9.250714 -0.030947611
9.251715 -0.031032873000000002
9.252714 -0.0311154
9.253715 -0.031195182000000002
9.254714 -0.031272217
9.255714 -0.031346499
9.256714 -0.031418024
9.257714 -0.031486788
9.258715 -0.031552784
9.259714 -0.031616009
9.260715 -0.031676458
9.261714 -0.031734127
9.262714 -0.031789014000000004
9.263714 -0.031841113000000004
9.264714 -0.031890417
9.265715 -0.031936925
9.266714 -0.031980634
9.267715 -0.032021539
9.268714 -0.032059636
9.269714 -0.032094924000000004
9.270715 -0.032127398
9.271714 -0.032157055
9.272715 -0.032183892
9.273714 -0.032207908
9.274714 -0.032229102
9.275714 -0.032247469
9.276714 -0.032263011
9.277715 -0.032275723
9.278714 -0.032285607
9.279715 -0.032292664
9.280714 -0.032296893
9.281714 -0.032298296
9.282714 -0.032296873
9.283714 -0.032292627000000004
9.284715 -0.032285557
9.285714 -0.032275668
9.286715 -0.032262961
9.287714 -0.032247443
9.288714 -0.032229116
9.289714 -0.032207984
9.290714 -0.032184049
9.291715 -0.032157319999999996
9.292714 -0.0321278
9.293715 -0.032095491999999996
9.294714 -0.032060404
9.295714 -0.03202254
9.296714 -0.031981908
9.297714 -0.031938512
9.298715 -0.031892359
9.299714 -0.031843456
9.300714 -0.031791805
9.301714 -0.031737416
9.302714 -0.031680294000000005
9.303715 -0.031620447
9.304714 -0.03155788
9.305715 -0.031492599999999996
9.306714 -0.031424614
9.307714 -0.031353926
9.308714 -0.031280547
9.309714 -0.031204481
9.310715 -0.031125738
9.311714 -0.031044325
9.312715 -0.030960249999999998
9.313714 -0.030873521
9.314714 -0.030784146
9.315714 -0.030692134
9.316714 -0.030597497
9.317715 -0.030500244
9.318714 -0.030400383
9.319715 -0.030297926
9.320714 -0.030192883999999996
9.321714 -0.03008527
9.322714 -0.029975093999999997
9.323714 -0.029862369
9.324715 -0.029747107
9.325714 -0.02962932
9.326715 -0.029509026
9.327714 -0.029386233999999997
9.328714 -0.029260959000000003
9.329714 -0.02913322
9.330714 -0.029003025999999998
9.331715 -0.028870394
9.332714 -0.028735338000000003
9.333714 -0.028597872
9.334714 -0.028458011
9.335714 -0.028315771
9.336715 -0.028171165999999997
9.337714 -0.028024212
9.338715 -0.027874924
9.339714 -0.027723319
9.340714 -0.027569409999999996
9.341714 -0.027413212000000003
9.342714 -0.027254744999999997
9.343715 -0.027094022
9.344714 -0.026931058
9.345715 -0.02676587
9.346714 -0.026598474
9.347714 -0.026428886
9.348714 -0.026257124
9.349714 -0.026083204999999998
9.350715 -0.025907144
9.351714 -0.025728962
9.352715 -0.025548675
9.353714 -0.025366301999999997
9.354714 -0.025181858999999997
9.355714 -0.024995368
9.356714 -0.024806844999999998
9.357715 -0.024616311
9.358714 -0.024423786
9.359715 -0.02422929
9.360714 -0.024032843
9.361714 -0.023834468
9.362714 -0.023634186
9.363714 -0.023432018
9.364715 -0.023227985
9.365714 -0.023022111
9.366714 -0.022814415999999997
9.367714 -0.022604925
9.368714 -0.022393659
9.369715 -0.022180642
9.370714 -0.021965896
9.371715 -0.021749445
9.372714 -0.021531311
9.373714 -0.021311516
9.374714 -0.021090083
9.375714 -0.020867037999999997
9.376715 -0.0206424
9.377714 -0.020416193000000003
9.378715 -0.020188441
9.379714 -0.019959165
9.380714 -0.019728388
9.381714 -0.019496132
9.382714 -0.01926242
9.383715 -0.019027274
9.384714 -0.018790716
9.385715 -0.018552769
9.386714 -0.018313456999999998
9.387714 -0.018072802000000002
9.388714 -0.017830827
9.389714 -0.017587555
9.390715 -0.01734301
9.391714 -0.017097217
9.392715 -0.016850198
9.393714 -0.016601979000000003
9.394714 -0.016352584
9.395715 -0.016102039
9.396714 -0.015850368
9.397715 -0.015597597999999999
9.398714 -0.015343755
9.399714 -0.015088863000000001
9.400714 -0.014832950999999999
9.401714 -0.014576044
9.402715 -0.014318168999999999
9.403714 -0.014059353
9.404715 -0.013799622999999999
9.405714 -0.013539007
9.406714 -0.013277531
9.407714 -0.013015221
9.408714 -0.012752105
9.409715 -0.012488209
9.410714 -0.012223561
9.411715 -0.011958187
9.412714 -0.011692114
9.413714 -0.011425368
9.414714 -0.011157976
9.415714 -0.010889963
9.416715 -0.010621356
9.417714 -0.01035218
9.418715 -0.010082463
9.419714 -0.0098122277
9.420714 -0.0095415016
9.421714 -0.009270310700000001
9.422714 -0.0089986803
9.423715 -0.0087266359
9.424714 -0.0084542036
9.425714 -0.008181409800000001
9.426714 -0.0079082798
9.427714 -0.0076348399
9.428715 -0.0073611169
9.429714 -0.0070871371
9.430715 -0.0068129273
9.431714 -0.0065385146
9.432714 -0.0062639257999999995
9.433714 -0.0059891885
9.434714 -0.0057143305
9.435715 -0.0054393793
9.436714 -0.0051643634
9.437715 -0.0048893107
9.438714 -0.0046142493000000005
9.439714 -0.0043392083
9.440714 -0.0040642157
9.441714 -0.0037893002
9.442715 -0.0035144905000000005
9.443714 -0.0032398148
9.444715 -0.0029653016
9.445714 -0.0026909795
9.446714 -0.0024168761
9.447714 -0.0021430196
9.448714 -0.0018694376
9.449715 -0.0015961576000000002
9.450714 -0.0013232067
9.451715 -0.0010506116
9.452714 -0.00077839914
9.453714 -0.00050659542
9.454714 -0.00023522648
9.455714 3.5681961e-05
9.456715 0.00030610445
9.457714 0.00057601578
9.458714 0.0008453908800000001
9.459714 0.001114205
9.460714 0.0013824332
9.461715 0.0016500509
9.462714 0.0019170336999999999
9.463715 0.0021833568
9.464714 0.0024489957
9.465714 0.0027139258
9.466714 0.0029781226
9.467714 0.0032415614
9.468715 0.0035042169000000004
9.469714 0.0037660648000000002
9.470715 0.0040270796000000005
9.471714 0.0042872362
9.472714 0.0045465094
9.473714 0.004804874000000001
9.474714 0.0050623045999999994
9.475715 0.0053187756
9.476714 0.005574261400000001
9.477715 0.0058287369
9.478714 0.0060821763
9.479714 0.0063345549
9.480714 0.0065858469
9.481714 0.0068360278
9.482715 0.007085072100000001
9.483714 0.007332956
9.484715 0.0075796553999999995
9.485714 0.007825145399999999
9.486714 0.008069403
9.487714 0.0083124047
9.488714 0.0085541273
9.489715 0.0087945482
9.490714 0.0090336449
9.491714 0.0092713955
9.492714 0.0095077783
9.493714 0.0097427721
9.494715 0.0099763565
9.495714 0.01020851
9.496715 0.010439212
9.497714 0.010668443
9.498714 0.010896184
9.499714 0.011122413
9.500714 0.011347111
9.501715 0.01157026
9.502714 0.011791838
9.503715 0.012011827
9.504714 0.012230208
9.505714 0.01244696
9.506714 0.012662065
9.507714 0.012875504000000001
9.508715 0.013087255999999999
9.509714 0.013297303
9.510715 0.013505624
9.511714 0.013712199999999999
9.512714 0.013917012
9.513714 0.014120041
9.514714 0.014321266000000001
9.515715 0.014520669
9.516714 0.014718231
9.517715 0.01491393
9.518714 0.015107752000000002
9.519714 0.015299676
9.520715 0.015489683
9.521714 0.015677755999999998
9.522715 0.015863878
9.523714 0.016048033
9.524714 0.016230202
9.525714 0.016410371
9.526714 0.016588523
9.527715 0.016764643
9.528714 0.016938716
9.529715 0.017110728000000002
9.530714 0.017280666
9.531714 0.017448514999999998
9.532714 0.017614264
9.533714 0.017777899
9.534715 0.017939409
9.535714 0.018098782
9.536715 0.018256005
9.537714 0.018411067
9.538714 0.018563958
9.539714 0.018714667
9.540714 0.018863182
9.541715 0.019009493
9.542714 0.019153589
9.543715 0.01929546
9.544714 0.019435094
9.545714 0.019572483
9.546714 0.019707614999999998
9.547714 0.01984048
9.548715 0.019971069
9.549714 0.02009937
9.550714 0.020225374
9.551714 0.020349071
9.552714 0.02047045
9.553715 0.020589503000000002
9.554714 0.02070622
9.555715 0.020820591000000003
9.556714 0.020932608
9.557714 0.021042263
9.558714 0.021149547
9.559714 0.021254452
9.560715 0.02135697
9.561714 0.021457094000000003
9.562715 0.021554819
9.563714 0.021650137
9.564714 0.021743042
9.565714 0.021833531
9.566714 0.021921597
9.567715 0.022007238000000002
9.568714 0.022090449
9.569715 0.022171227
9.570714 0.022249568
9.571714 0.022325471
9.572714 0.022398932
9.573714 0.022469951
9.574715 0.022538526
9.575714 0.022604656
9.576715 0.022668339
9.577714 0.022729575000000002
9.578714 0.022788363
9.579714 0.022844704
9.580714 0.022898594999999997
9.581715 0.022950039000000002
9.582714 0.022999034
9.583714 0.02304558
9.584714 0.023089677
9.585714 0.023131323999999998
9.586715 0.023170523
9.587714 0.023207274
9.588715 0.023241575
9.589714 0.02327343
9.590714 0.023302836
9.591714 0.023329795
9.592714 0.023354307999999997
9.593715 0.023376376
9.594714 0.023396
9.595715 0.023413182999999997
9.596714 0.023427927
9.597714 0.023440234
9.598714 0.023450106
9.599714 0.023457548
9.600715 0.023462563999999998
9.601714 0.023465157
9.602715 0.023465332999999998
9.603714 0.023463096
9.604714 0.023458453
9.605714 0.02345141
9.606714 0.023441972999999998
9.607715 0.023430149
9.608714 0.023415947
9.609715 0.023399371999999998
9.610714 0.023380436
9.611714 0.023359145
9.612714 0.023335507
9.613714 0.023309533
9.614715 0.023281231
9.615714 0.023250611
9.616714 0.023217681
9.617714 0.023182452
9.618714 0.023144933
9.619715 0.023105134
9.620714 0.023063064
9.621715 0.023018735000000002
9.622714 0.022972153999999998
9.623714 0.022923331999999998
9.624714 0.02287228
9.625714 0.022819007
9.626715 0.022763522999999997
9.627714 0.022705839
9.628715 0.022645966
9.629714 0.022583913
9.630714 0.022519691
9.631714 0.022453313000000003
9.632714 0.022384788
9.633715 0.022314128
9.634714 0.022241345
9.635715 0.022166452
9.636714 0.022089460999999998
9.637714 0.022010386
9.638714 0.021929239
9.639714 0.021846034
9.640715 0.021760786
9.641714 0.02167351
9.642715 0.021584221
9.643714 0.021492934
9.644714 0.021399667
9.645715 0.021304433
9.646714 0.021207251
9.647715 0.021108138000000002
9.648714 0.02100711
9.649714 0.020904186
9.650714 0.020799383
9.651714 0.020692719000000002
9.652715 0.020584210999999998
9.653714 0.020473877999999997
9.654715 0.02036174
9.655714 0.020247813
9.656714 0.020132116000000002
9.657714 0.020014668
9.658714 0.019895486
9.659715 0.019774589999999998
9.660714 0.019651999
9.661715 0.019527729
9.662714 0.019401799
9.663714 0.019274229
9.664714 0.019145035
9.665714 0.019014237
9.666715 0.018881852
9.667714 0.018747899000000002
9.668715 0.018612397
9.669714 0.018475366
9.670714 0.018336825
9.671714 0.018196792
9.672714 0.018055286
9.673715 0.017912327999999998
9.674714 0.017767939
9.675714 0.017622139
9.676714 0.01747495
9.677714 0.017326391
9.678715 0.017176484000000002
9.679714 0.017025253
9.680715 0.016872719
9.681714 0.016718903
9.682714 0.016563831
9.683714 0.016407523
9.684714 0.016250003000000002
9.685715 0.016091295000000002
9.686714 0.015931421999999997
9.687715 0.015770408
9.688714 0.015608277999999998
9.689714 0.015445054
9.690714 0.01528076
9.691714 0.015115419
9.692715 0.014949055999999999
9.693714 0.014781694000000001
9.694715 0.014613358
9.695714 0.014444068000000001
9.696714 0.014273850000000001
9.697714 0.014102725
9.698714 0.013930719
9.699715 0.013757852
9.700714 0.013584149
9.701715 0.013409631
9.702714 0.013234319
9.703714 0.013058239999999999
9.704714 0.012881412
9.705714 0.012703859999999999
9.706715 0.012525606
9.707714 0.012346673
9.708714 0.012167083
9.709714 0.011986858999999999
9.710714 0.011806022999999999
9.711715 0.011624599
9.712714 0.01144261
9.713715 0.011260079
9.714714 0.01107703
9.715714 0.010893487
9.716714 0.010709473
9.717714 0.010525012
9.718715 0.01034013
9.719714 0.01015485
9.720715 0.0099691963
9.721714 0.0097831944
9.722714 0.0095968695
9.723714 0.009410245499999999
9.724714 0.009223348000000001
9.725715 0.0090362017
9.726714 0.008848831199999999
9.727715 0.0086612621
9.728714 0.008473518400000001
9.729714 0.0082856248
9.730714 0.008097606
9.731714 0.0079094862
9.732715 0.0077212891
9.733714 0.007533039
9.734715 0.0073447591
9.735714 0.0071564733000000005
9.736714 0.006968205000000001
9.737714 0.006779976700000001
9.738714 0.006591811699999999
9.739715 0.0064037326
9.740714 0.0062157618000000005
9.741714 0.0060279221
9.742714 0.0058402358
9.743714 0.0056527257
9.744715 0.0054654138
9.745714 0.0052783231
9.746715 0.0050914758
9.747714 0.0049048944
9.748714 0.0047186018000000005
9.749714 0.0045326211
9.750714 0.0043469749999999995
9.751715 0.004161687
9.752714 0.0039767801
9.753715 0.0037922779
9.754714 0.0036082033999999996
9.755714 0.0034245804
9.756714 0.0032414328999999997
9.757714 0.0030587842000000002
9.758715 0.0028766583
9.759714 0.0026950787
9.760715 0.0025140691
9.761714 0.002333653
9.762714 0.0021538536999999996
9.763714 0.0019746944999999997
9.764714 0.0017961984
9.765715 0.0016183880000000001
9.766714 0.0014412858
9.767715 0.001264914
9.768714 0.0010892942
9.769714 0.0009144479
9.770715 0.00074039631
9.771714 0.00056716008
9.772715 0.00039475954
9.773714 0.00022321474000000003
9.774714 5.254532899999999e-05
9.775714 -0.00011722935
9.776714 -0.00028609029
9.777715 -0.00045401875000000003
9.778714 -0.0006209962499999999
9.779715 -0.00078700459
9.780714 -0.0009520255800000001
9.781714 -0.0011160414
9.782714 -0.0012790342
9.783714 -0.0014409864000000001
9.784715 -0.0016018803
9.785714 -0.0017616983
9.786715 -0.0019204228000000002
9.787714 -0.0020780360999999997
9.788714 -0.0022345204
9.789714 -0.0023898583
9.790714 -0.002544032
9.791715 -0.0026970238
9.792714 -0.0028488155
9.793715 -0.0029993897
9.794714 -0.0031487284999999997
9.795714 -0.0032968139
9.796714 -0.0034436285
9.797714 -0.0035891546
9.798715 -0.0037333745999999996
9.799714 -0.0038762710999999997
9.800714 -0.0040178275
9.801714 -0.0041580264
9.802714 -0.0042968521
9.803715 -0.004434288
9.804714 -0.0045703181999999995
9.805715 -0.0047049278
9.806714 -0.0048381018
9.807714 -0.0049698257000000004
9.808714 -0.0051000861
9.809714 -0.0052288691
9.810715 -0.0053561616
9.811714 -0.0054819516999999995
9.812715 -0.0056062268
9.813714 -0.0057289755
9.814714 -0.0058501868000000005
9.815714 -0.0059698497
9.816714 -0.0060879538
9.817715 -0.006204489200000001
9.818714 -0.0063194457
9.819715 -0.0064328138
9.820714 -0.0065445842
9.821714 -0.0066547473000000005
9.822714 -0.0067632936
9.823714 -0.006870213799999999
9.824715 -0.0069754999
9.825714 -0.0070791415
9.826715 -0.0071811301
9.827714 -0.007281456800000001
9.828714 -0.0073801121999999995
9.829714 -0.0074770876
9.830714 -0.0075723736000000005
9.831715 -0.0076659606000000005
9.832714 -0.0077578405999999996
9.833714 -0.0078480043
9.834714 -0.0079364429
9.835714 -0.0080231468
9.836715 -0.008108108900000001
9.837714 -0.0081913196
9.838715 -0.0082727718
9.839714 -0.0083524574
9.840714 -0.0084303691
9.841714 -0.0085064996
9.842714 -0.0085808424
9.843715 -0.0086533917
9.844714 -0.0087241417
9.845715 -0.0087930865
9.846714 -0.0088602217
9.847714 -0.008925543099999999
9.848714 -0.0089890469
9.849714 -0.0090507296
9.850715 -0.009110588900000001
9.851714 -0.0091686219
9.852715 -0.0092248272
9.853714 -0.009279202600000001
9.854714 -0.0093317474
9.855714 -0.0093824601
9.856714 -0.0094313407
9.857715 -0.0094783893
9.858714 -0.009523605
9.859715 -0.009566988600000001
9.860714 -0.0096085401
9.861714 -0.0096482596
9.862714 -0.0096861477
9.863714 -0.0097222044
9.864715 -0.0097564305
9.865714 -0.0097888267
9.866714 -0.009819393
9.867714 -0.009848129399999999
9.868714 -0.0098750374
9.869715 -0.0099001169
9.870714 -0.0099233686
9.871715 -0.0099447927
9.872714 -0.0099643905
9.873714 -0.009982162
9.874714 -0.0099981095
9.875714 -0.010012232999999999
9.876715 -0.010024535
9.877714 -0.010035017
9.878715 -0.010043681
9.879714 -0.010050531
9.880714 -0.010055567999999999
9.881714 -0.010058797000000001
9.882714 -0.010060221
9.883715 -0.010059847
9.884714 -0.010057677
9.885715 -0.010053718
9.886714 -0.010047977
9.887714 -0.010040458
9.888714 -0.010031171
9.889714 -0.010020121
9.890715 -0.010007318
9.891714 -0.0099927682
9.892715 -0.009976481700000001
9.893714 -0.009958466400000001
9.894714 -0.0099387325
9.895715 -0.0099172888
9.896714 -0.009894144799999999
9.897715 -0.0098693105
9.898714 -0.0098427947
9.899714 -0.0098146083
9.900714 -0.0097847609
9.901714 -0.009753262600000001
9.902715 -0.0097201228
9.903714 -0.009685351699999999
9.904715 -0.0096489588
9.905714 -0.0096109543
9.906714 -0.0095713476
9.907714 -0.009530149699999999
9.908714 -0.0094873692
9.909715 -0.0094430172
9.910714 -0.0093971037
9.911715 -0.009349638300000001
9.912714 -0.0093006318
9.913714 -0.0092500952
9.914714 -0.0091980393
9.915714 -0.0091444752
9.916715 -0.009089414399999999
9.917714 -0.0090328685
9.918715 -0.008974850099999999
9.919714 -0.008915372
9.920714 -0.0088544468
9.921714 -0.0087920889
9.922714 -0.0087283115
9.923715 -0.0086631298
9.924714 -0.0085965585
9.925714 -0.0085286127
9.926714 -0.0084593077
9.927714 -0.008388660400000001
9.928715 -0.0083166873
9.929714 -0.0082434046
9.930715 -0.0081688304
9.931714 -0.0080929807
9.932714 -0.0080158738
9.933714 -0.007937527
9.934714 -0.0078579586
9.935715 -0.007777186
9.936714 -0.007695226699999999
9.937715 -0.007612098100000001
9.938714 -0.0075278185
9.939714 -0.0074424053
9.940714 -0.0073558753
9.941714 -0.0072682466
9.942715 -0.0071795359
9.943714 -0.007089760800000001
9.944715 -0.0069989372
9.945714 -0.0069070825999999995
9.946714 -0.006814213699999999
9.947714 -0.0067203472999999994
9.948714 -0.006625500100000001
9.949715 -0.0065296896
9.950714 -0.006432931699999999
9.951715 -0.006335243199999999
9.952714 -0.0062366416
9.953714 -0.006137144399999999
9.954714 -0.0060367685
9.955714 -0.0059355323
9.956715 -0.0058334534999999995
9.957714 -0.0057305504
9.958714 -0.0056268422
9.959714 -0.0055223478
9.960714 -0.0054170864999999995
9.961715 -0.0053110783
9.962714 -0.0052043433
9.963715 -0.0050969022
9.964714 -0.0049887756
9.965714 -0.0048799851
9.966714 -0.0047705518
9.967714 -0.0046604971
9.968715 -0.0045498429
9.969714 -0.004438611
9.970715 -0.0043268232
9.971714 -0.0042145017
9.972714 -0.004101668300000001
9.973714 -0.0039883449
9.974714 -0.0038745533
9.975715 -0.0037603149
9.976714 -0.0036456517
9.977715 -0.0035305846000000004
9.978714 -0.0034151350999999997
9.979714 -0.0032993240999999998
9.980714 -0.0031831722000000002
9.981714 -0.0030667001
9.982715 -0.0029499277
9.983714 -0.0028328754
9.984715 -0.0027155631
9.985714 -0.0025980104999999997
9.986714 -0.0024802375
9.987714 -0.0023622635
9.988714 -0.0022441081
9.989715 -0.0021257909
9.990714 -0.0020073314000000004
9.991714 -0.0018887493
9.992714 -0.0017700641999999999
9.993714 -0.0016512961999999999
9.994715 -0.0015324653
9.995714 -0.0014135915
9.996715 -0.0012946954000000001
9.997714 -0.0011757976
9.998714 -0.001056919
9.999714 -0.0009380806699999999
10.00071 -0.00081930402
10.00171 -0.00070061055
10.00271 -0.00058202199
10.00371 -0.00046356026
10.00471 -0.00034524744
10.00571 -0.00022710565
10.00671 -0.00010915709999999999
10.00771 8.5759666e-06
10.00871 0.00012607135
10.00971 0.00024330691000000001
10.01071 0.00036026063
10.01171 0.00047691060000000003
10.01271 0.00059323511
10.01371 0.00070921269
10.01471 0.0008248221100000001
10.01571 0.0009400424499999999
10.01671 0.0010548531000000002
10.01771 0.0011692335000000002
10.01871 0.0012831637
10.01971 0.0013966241
10.02071 0.001509595
10.02171 0.0016220574
10.02271 0.0017339923999999999
10.02371 0.0018453811
10.02471 0.0019562051
10.02571 0.002066446
10.02671 0.0021760857999999998
10.02771 0.0022851062000000004
10.02871 0.002393489
10.02971 0.0025012165
10.03071 0.0026082706
10.03171 0.002714633
10.03271 0.0028202858
10.03371 0.0029252107
10.03471 0.0030293895
10.03571 0.003132804
10.03671 0.0032354353999999997
10.03771 0.0033372649000000002
10.03871 0.0034382745
10.03971 0.0035384452000000004
10.04071 0.0036377583
10.04171 0.0037361951
10.04271 0.0038337370000000003
10.04371 0.003930365
10.04471 0.0040260609
10.04571 0.0041208063
10.04671 0.0042145824
10.04771 0.004307372
10.04871 0.0043991568
10.04971 0.004489919199999999
10.05071 0.0045796423
10.05171 0.0046683093
10.05271 0.0047559039000000004
10.05371 0.0048424095
10.05471 0.0049278107
10.05571 0.005012092199999999
10.05671 0.0050952389
10.05771 0.0051772364
10.05871 0.005258070500000001
10.05971 0.0053377273
10.06071 0.0054161934
10.06171 0.0054934553
10.06271 0.0055695007000000005
10.06371 0.0056443165
10.06471 0.0057178902
10.06571 0.0057902095999999995
10.06671 0.0058612626
10.06771 0.0059310369000000005
10.06871 0.0059995204000000005
10.06971 0.0060667015000000005
10.07071 0.0061325678000000005
10.07171 0.0061971077
10.07271 0.006260308899999999
10.07371 0.0063221589
10.07471 0.006382646099999999
10.07571 0.0064417582
10.07671 0.0064994834
10.07771 0.0065558088
10.07871 0.0066107226000000005
10.07971 0.0066642133
10.08071 0.006716268399999999
10.08171 0.0067668756000000005
10.08271 0.006816024
10.08371 0.006863701099999999
10.08471 0.0069098962
10.08571 0.0069545982
10.08671 0.006997797
10.08771 0.007039481700000001
10.08871 0.0070796428
10.08971 0.0071182701999999995
10.09071 0.0071553549999999995
10.09171 0.0071908893
10.09271 0.0072248644
10.09371 0.007257273000000001
10.09471 0.0072881084999999995
10.09571 0.0073173636000000005
10.09671 0.0073450326
10.09771 0.0073711097000000005
10.09871 0.0073955889000000006
10.09971 0.007418466
10.10071 0.0074397365
10.10171 0.0074593961000000005
10.10271 0.007477440499999999
10.10371 0.007493866
10.10471 0.0075086689
10.10571 0.0075218457
10.10671 0.0075333934
10.10771 0.0075433083
10.10871 0.0075515876
10.10971 0.0075582284
10.11071 0.0075632277
10.11171 0.0075665826
10.11271 0.0075682896
10.11371 0.007568346299999999
10.11471 0.00756675
10.11571 0.0075634984
10.11671 0.0075585885
10.11771 0.0075520176
10.11871 0.0075437842
10.11971 0.0075338859
10.12071 0.0075223208
10.12171 0.0075090873
10.12271 0.0074941847
10.12371 0.0074776115
10.12471 0.007459367
10.12571 0.007439452
10.12671 0.0074178664
10.12771 0.0073946103
10.12871 0.007369685799999999
10.12971 0.0073430935999999995
10.13071 0.0073148367
10.13171 0.007284917199999999
10.13271 0.0072533381
10.13371 0.007220102999999999
10.13471 0.007185215500000001
10.13571 0.00714868
10.13671 0.007110501599999999
10.13771 0.0070706847
10.13871 0.007029234999999999
10.13971 0.0069861577
10.14071 0.0069414586
10.14171 0.006895143499999999
10.14271 0.006847218899999999
10.14371 0.006797690699999999
10.14471 0.0067465648
10.14571 0.0066938475
10.14671 0.0066395455999999995
10.14771 0.0065836655
10.14871 0.006526213100000001
10.14971 0.006467194199999999
10.15071 0.006406616
10.15171 0.0063444844
10.15271 0.0062808052
10.15371 0.006215584999999999
10.15471 0.006148831
10.15571 0.0060805487
10.15671 0.0060107453
10.15771 0.0059394275
10.15871 0.0058666024
10.15971 0.0057922774
10.16071 0.0057164601
10.16171 0.0056391586
10.16271 0.005560381
10.16371 0.0054801363
10.16471 0.0053984335
10.16571 0.0053152828000000004
10.16671 0.0052306936
10.16771 0.0051446772
10.16871 0.0050572442
10.16971 0.0049684066
10.17071 0.004878176
10.17171 0.0047865651
10.17271 0.0046935871
10.17371 0.004599255
10.17471 0.0045035824
10.17571 0.0044065833
10.17671 0.004308272
10.17771 0.0042086631
10.17871 0.0041077710000000005
10.17971 0.0040056108
10.18071 0.0039021971999999997
10.18171 0.0037975453
10.18271 0.0036916699
10.18371 0.0035845864000000004
10.18471 0.0034763096
10.18571 0.0033668548
10.18671 0.0032562366
10.18771 0.0031444702
10.18871 0.0030315707
10.18971 0.0029175526
10.19071 0.0028024308
10.19171 0.0026862201
10.19271 0.0025689355
10.19371 0.0024505916
10.19471 0.0023312034999999997
10.19571 0.0022107864
10.19671 0.0020893554
10.19771 0.0019669258
10.19871 0.0018435132
10.19971 0.0017191336
10.20071 0.0015938029000000002
10.20171 0.0014675375
10.20271 0.0013403544
10.20371 0.0012122703
10.20471 0.0010833028
10.20571 0.00095346959
10.20671 0.00082278884
10.20771 0.00069127896
10.20871 0.00055895871
10.20971 0.0004258472
10.21071 0.00029196385
10.21171 0.00015732827
10.21271 2.1960321e-05
10.21371 -0.00011411995000000001
10.21471 -0.00025089237
10.21571 -0.00038833664
10.21671 -0.0005264324
10.21771 -0.00066515927
10.21871 -0.0008044969
10.21971 -0.0009444249400000001
10.22071 -0.0010849230999999998
10.22171 -0.0012259714
10.22271 -0.0013675496
10.22371 -0.001509638
10.22471 -0.0016522166
10.22571 -0.0017952659999999998
10.22671 -0.0019387666000000002
10.22771 -0.0020826990000000004
10.22871 -0.0022270438
10.22971 -0.0023717819
10.23071 -0.002516894
10.23171 -0.0026623607
10.23271 -0.0028081629
10.23371 -0.0029542811
10.23471 -0.0031006958999999995
10.23571 -0.0032473871999999997
10.23671 -0.0033943357
10.23771 -0.0035415207
10.23871 -0.0036889222
10.23971 -0.0038365192999999997
10.24071 -0.0039842911000000005
10.24171 -0.0041322163999999995
10.24271 -0.0042802734
10.24371 -0.0044284403
10.24471 -0.0045766948
10.24571 -0.0047250145
10.24671 -0.0048733764
10.24771 -0.0050217572
10.24871 -0.0051701336
10.24971 -0.0053184823999999995
10.25071 -0.0054667802
10.25171 -0.0056150031
10.25271 -0.0057631274
10.25371 -0.0059111295
10.25471 -0.0060589853
10.25571 -0.006206672
10.25671 -0.0063541657999999996
10.25771 -0.0065014436
10.25871 -0.0066484827
10.25971 -0.0067952598
10.26071 -0.0069417525
10.26171 -0.0070879389
10.26271 -0.007233797100000001
10.26371 -0.0073793053
10.26471 -0.0075244425
10.26571 -0.0076691875
10.26671 -0.0078135192
10.26771 -0.007957418
10.26871 -0.0081008628
10.26971 -0.0082438339
10.27071 -0.0083863109
10.27171 -0.0085282743
10.27271 -0.0086697044
10.27371 -0.008810580799999999
10.27471 -0.008950884499999999
10.27571 -0.0090905953
10.27671 -0.009229693399999999
10.27771 -0.0093681592
10.27871 -0.0095059731
10.27971 -0.009643114
10.28071 -0.0097795622
10.28171 -0.0099152974
10.28271 -0.010050299
10.28371 -0.010184547
10.28471 -0.01031802
10.28571 -0.010450697
10.28671 -0.010582557999999999
10.28771 -0.010713582
10.28871 -0.010843746999999999
10.28971 -0.010973034000000001
10.29071 -0.011101421
10.29171 -0.011228889
10.29271 -0.011355415
10.29371 -0.011480981999999999
10.29471 -0.011605568
10.29571 -0.011729154
10.29671 -0.01185172
10.29771 -0.011973248
10.29871 -0.012093719
10.29971 -0.012213115000000002
10.30071 -0.012331418
10.30171 -0.012448611
10.30271 -0.012564674000000001
10.30371 -0.012679592
10.30471 -0.012793348
10.30571 -0.012905925999999998
10.30671 -0.01301731
10.30771 -0.013127482
10.30871 -0.013236427999999998
10.30971 -0.013344130999999999
10.31071 -0.013450575
10.31171 -0.013555745999999999
10.31271 -0.013659628
10.31371 -0.013762205
10.31471 -0.01386346
10.31571 -0.013963378
10.31671 -0.014061944
10.31771 -0.014159139999999999
10.31871 -0.014254953
10.31971 -0.014349364
10.32071 -0.014442360000000001
10.32171 -0.014533922
10.32271 -0.014624034999999999
10.32371 -0.014712682000000001
10.32471 -0.014799847999999999
10.32571 -0.014885518
10.32671 -0.014969675000000002
10.32771 -0.015052302000000002
10.32871 -0.015133385
10.32971 -0.015212909999999998
10.33071 -0.015290860000000002
10.33171 -0.015367223
10.33271 -0.015441983000000001
10.33371 -0.015515128000000001
10.33471 -0.015586644
10.33571 -0.015656517999999998
10.33671 -0.015724738000000002
10.33771 -0.015791295
10.33871 -0.015856174
10.33971 -0.015919366
10.34071 -0.015980861
10.34171 -0.016040649
10.34271 -0.01609872
10.34371 -0.016155065
10.34471 -0.016209675
10.34571 -0.016262544
10.34671 -0.01631366
10.34771 -0.016363019
10.34871 -0.016410611000000002
10.34971 -0.016456429
10.35071 -0.016500465000000002
10.35171 -0.016542712
10.35271 -0.016583162000000002
10.35371 -0.016621807
10.35471 -0.016658641
10.35571 -0.016693656
10.35671 -0.016726843
10.35771 -0.016758197000000002
10.35871 -0.016787708000000002
10.35971 -0.01681537
10.36071 -0.016841173
10.36171 -0.016865111
10.36271 -0.016887177
10.36371 -0.016907363999999998
10.36471 -0.016925663
10.36571 -0.016942066999999998
10.36671 -0.016956569999999997
10.36771 -0.016969164
10.36871 -0.016979846
10.36971 -0.016988607
10.37071 -0.016995444
10.37171 -0.017000351
10.37271 -0.017003324
10.37371 -0.017004358
10.37471 -0.017003452
10.37571 -0.017000601
10.37671 -0.016995803
10.37771 -0.016989057
10.37871 -0.016980361
10.37971 -0.016969714
10.38071 -0.016957117
10.38171 -0.016942568999999998
10.38271 -0.01692607
10.38371 -0.016907623
10.38471 -0.016887227
10.38571 -0.016864884
10.38671 -0.016840595
10.38771 -0.016814364000000002
10.38871 -0.016786192000000002
10.38971 -0.016756081
10.39071 -0.016724033
10.39171 -0.01669005
10.39271 -0.016654134
10.39371 -0.016616289
10.39471 -0.016576517000000002
10.39571 -0.01653482
10.39671 -0.016491201
10.39771 -0.016445662
10.39871 -0.016398205
10.39971 -0.016348835
10.40071 -0.016297554
10.40171 -0.016244364
10.40271 -0.016189269
10.40371 -0.016132274000000002
10.40471 -0.016073381
10.40571 -0.016012593999999998
10.40671 -0.015949919
10.40771 -0.015885361
10.40871 -0.015818924
10.40971 -0.015750616000000002
10.41071 -0.015680441
10.41171 -0.015608407999999999
10.41271 -0.015534522
10.41371 -0.015458792
10.41471 -0.015381227
10.41571 -0.015301837
10.41671 -0.015220628
10.41771 -0.015137612
10.41871 -0.015052798999999999
10.41971 -0.0149662
10.42071 -0.014877824000000001
10.42171 -0.014787683999999999
10.42271 -0.01469579
10.42371 -0.014602153
10.42471 -0.014506785
10.42571 -0.014409699
10.42671 -0.014310906
10.42771 -0.014210418
10.42871 -0.014108248
10.42971 -0.014004405
10.43071 -0.013898904
10.43171 -0.013791754
10.43271 -0.013682968
10.43371 -0.013572557
10.43471 -0.013460533
10.43571 -0.013346908
10.43671 -0.013231691
10.43771 -0.013114898
10.43871 -0.012996536999999999
10.43971 -0.01287662
10.44071 -0.012755161000000001
10.44171 -0.012632170000000002
10.44271 -0.012507661000000002
10.44371 -0.012381645999999998
10.44471 -0.012254137
10.44571 -0.012125149
10.44671 -0.011994695
10.44771 -0.011862787999999999
10.44871 -0.011729445
10.44971 -0.011594679
10.45071 -0.011458505
10.45171 -0.011320941999999999
10.45271 -0.011182004
10.45371 -0.011041708
10.45471 -0.010900072
10.45571 -0.010757113
10.45671 -0.010612849
10.45771 -0.010467299000000001
10.45871 -0.01032048
10.45971 -0.010172412
10.46071 -0.010023114000000001
10.46171 -0.009872604299999999
10.46271 -0.009720902699999999
10.46371 -0.0095680276
10.46471 -0.0094139985
10.46571 -0.0092588351
10.46671 -0.0091025555
10.46771 -0.008945179400000001
10.46871 -0.0087867251
10.46971 -0.0086272121
10.47071 -0.0084666586
10.47171 -0.0083050829
10.47271 -0.0081425045
10.47371 -0.007978941
10.47471 -0.0078144112
10.47571 -0.0076489334
10.47671 -0.007482526400000001
10.47771 -0.007315208500000001
10.47871 -0.0071469985
10.47971 -0.006977914700000001
10.48071 -0.006807976800000001
10.48171 -0.0066372035
10.48271 -0.0064656146
10.48371 -0.0062932288999999995
10.48471 -0.0061200677000000005
10.48571 -0.0059461505
10.48671 -0.0057714984
10.48771 -0.0055961325
10.48871 -0.0054200744
10.48971 -0.0052433457
10.49071 -0.0050659684
10.49171 -0.0048879654
10.49271 -0.0047093592
10.49371 -0.0045301727
10.49471 -0.0043504293
10.49571 -0.0041701522
10.49671 -0.003989365
10.49771 -0.0038080914
10.49871 -0.0036263547
10.49971 -0.0034441789000000003
10.50071 -0.003261587
10.50171 -0.0030786025000000003
10.50271 -0.0028952485
10.50371 -0.002711548
10.50471 -0.0025275237999999997
10.50571 -0.0023431981
10.50671 -0.0021585935
10.50771 -0.0019737316
10.50871 -0.0017886343
10.50971 -0.0016033229
10.51071 -0.0014178188
10.51171 -0.0012321429
10.51271 -0.0010463162
10.51371 -0.00086035916
10.51471 -0.00067429255
10.51571 -0.00048813695
10.51671 -0.00030191291
10.51771 -0.00011564108
10.51871 7.0657779e-05
10.51971 0.00025696279
10.52071 0.00044325288
10.52171 0.00062950676
10.52271 0.0008157028799999999
10.52371 0.0010018194
10.52471 0.0011878341999999999
10.52571 0.0013737249
10.52671 0.0015594686999999999
10.52771 0.0017450428
10.52871 0.0019304236
10.52971 0.0021155878
10.53071 0.0023005116
10.53171 0.0024851708
10.53271 0.0026695416
10.53371 0.0028535997000000003
10.53471 0.0030373207000000003
10.53571 0.0032206804
10.53671 0.0034036544
10.53771 0.0035862187
10.53871 0.0037683494000000004
10.53971 0.0039500228
10.54071 0.0041312149
10.54171 0.0043119027
10.54271 0.0044920635
10.54371 0.0046716741
10.54471 0.0048507121
10.54571 0.0050291560999999995
10.54671 0.0052069837999999995
10.54771 0.0053841743999999995
10.54871 0.005560707000000001
10.54971 0.0057365607
10.55071 0.0059117156
10.55171 0.0060861516
10.55271 0.006259848299999999
10.55371 0.006432786900000001
10.55471 0.0066049477
10.55571 0.0067763117999999995
10.55671 0.0069468595
10.55771 0.0071165719
10.55871 0.0072854295
10.55971 0.007453413900000001
10.56071 0.0076205048000000004
10.56171 0.0077866833
10.56271 0.0079519305
10.56371 0.0081162259
10.56471 0.0082795508
10.56571 0.008441884699999999
10.56671 0.0086032087
10.56771 0.008763501699999999
10.56871 0.008922744699999999
10.56971 0.0090809168
10.57071 0.009237998899999999
10.57171 0.0093939707
10.57271 0.0095488118
10.57371 0.0097025033
10.57471 0.009855024799999999
10.57571 0.010006358
10.57671 0.010156483
10.57771 0.010305382
10.57871 0.010453035
10.57971 0.010599425
10.58071 0.010744535
10.58171 0.010888346
10.58271 0.011030843
10.58371 0.011172008
10.58471 0.011311826
10.58571 0.01145028
10.58671 0.011587356
10.58771 0.011723038
10.58871 0.011857312
10.58971 0.011990164
10.59071 0.012121579
10.59171 0.012251544
10.59271 0.012380045
10.59371 0.012507067
10.59471 0.012632599
10.59571 0.012756627
10.59671 0.012879136000000001
10.59771 0.013000113999999998
10.59871 0.013119547
10.59971 0.013237422
10.60071 0.013353725
10.60171 0.013468444
10.60271 0.013581563
10.60371 0.01369307
10.60471 0.013802951
10.60571 0.013911193999999998
10.60671 0.014017783999999998
10.60771 0.014122708
10.60871 0.014225952
10.60971 0.014327504
10.61071 0.014427350999999998
10.61171 0.014525479
10.61271 0.014621875999999999
10.61371 0.014716532000000001
10.61471 0.014809432999999999
10.61571 0.014900568999999999
10.61671 0.014989929
10.61771 0.015077504
10.61871 0.015163281999999998
10.61971 0.015247255000000001
10.62071 0.015329414999999999
10.62171 0.015409751999999999
10.62271 0.01548826
10.62371 0.015564931
10.62471 0.015639758
10.62571 0.015712736
10.62671 0.015783858999999997
10.62771 0.01585312
10.62871 0.015920516
10.62971 0.01598604
10.63071 0.016049689000000002
10.63171 0.016111457
10.63271 0.016171341
10.63371 0.016229338000000003
10.63471 0.016285441
10.63571 0.016339649
10.63671 0.016391957
10.63771 0.01644236
10.63871 0.016490855000000002
10.63971 0.016537437
10.64071 0.016582102
10.64171 0.016624846999999998
10.64271 0.016665667000000002
10.64371 0.016704557
10.64471 0.016741514
10.64571 0.016776533
10.64671 0.016809611000000002
10.64771 0.016840744
10.64871 0.016869926
10.64971 0.016897156
10.65071 0.016922429
10.65171 0.016945744999999998
10.65271 0.016967098
10.65371 0.016986487
10.65471 0.01700391
10.65571 0.017019367
10.65671 0.017032857
10.65771 0.017044379000000002
10.65871 0.017053934
10.65971 0.017061521
10.66071 0.017067144
10.66171 0.017070802
10.66271 0.017072499
10.66371 0.017072237
10.66471 0.017070019
10.66571 0.01706585
10.66671 0.017059733
10.66771 0.017051670999999997
10.66871 0.017041668
10.66971 0.017029729
10.67071 0.01701586
10.67171 0.017000064999999998
10.67271 0.01698235
10.67371 0.016962718
10.67471 0.016941175
10.67571 0.016917726
10.67671 0.016892377
10.67771 0.016865131000000002
10.67871 0.016835995
10.67971 0.016804974
10.68071 0.016772072
10.68171 0.016737296000000002
10.68271 0.016700649999999997
10.68371 0.016662139
10.68471 0.016621769
10.68571 0.016579547
10.68671 0.016535477
10.68771 0.016489565
10.68871 0.016441819
10.68971 0.016392244
10.69071 0.016340848
10.69171 0.016287637
10.69271 0.016232622000000002
10.69371 0.016175809000000003
10.69471 0.016117207999999997
10.69571 0.016056828000000002
10.69671 0.015994678000000002
10.69771 0.01593077
10.69871 0.015865115
10.69971 0.015797722
10.70071 0.015728605
10.70171 0.015657775
10.70271 0.015585245
10.70371 0.015511029
10.70471 0.015435138
10.70571 0.015357586000000001
10.70671 0.015278389
10.70771 0.015197559
10.70871 0.015115109
10.70971 0.015031054
10.71071 0.014945409
10.71171 0.014858186
10.71271 0.014769402000000001
10.71371 0.014679067999999998
10.71471 0.014587199
10.71571 0.014493809
10.71671 0.014398912
10.71771 0.014302522000000002
10.71871 0.014204651
10.71971 0.014105313999999999
10.72071 0.014004523
10.72171 0.013902293000000001
10.72271 0.013798637
10.72371 0.013693568
10.72471 0.0135871
10.72571 0.013479247
10.72671 0.013370023
10.72771 0.013259443
10.72871 0.013147522
10.72971 0.013034272999999999
10.73071 0.012919711
10.73171 0.012803852999999999
10.73271 0.012686715
10.73371 0.012568313
10.73471 0.012448662999999999
10.73571 0.012327782
10.73671 0.012205687
10.73771 0.012082398000000001
10.73871 0.01195793
10.73971 0.011832303
10.74071 0.011705535999999999
10.74171 0.011577646
10.74271 0.011448652
10.74371 0.011318575
10.74471 0.011187433
10.74571 0.011055246
10.74671 0.010922032
10.74771 0.010787811
10.74871 0.010652603
10.74971 0.010516426
10.75071 0.0103793
10.75171 0.010241244
10.75271 0.010102276
10.75371 0.0099624151
10.75471 0.0098216806
10.75571 0.0096800904
10.75671 0.0095376636
10.75771 0.009394418199999999
10.75871 0.0092503717
10.75971 0.009105543
10.76071 0.0089599504
10.76171 0.0088136112
10.76271 0.0086665445
10.76371 0.0085187683
10.76471 0.008370301699999999
10.76571 0.008221162700000001
10.76671 0.0080713704
10.76771 0.0079209443
10.76871 0.0077699035
10.76971 0.0076182674
10.77071 0.0074660558
10.77171 0.007313289799999999
10.77271 0.007159988999999999
10.77371 0.007006174600000001
10.77471 0.0068518675
10.77571 0.0066970882
10.77671 0.0065418593
10.77771 0.0063862019
10.77871 0.0062301377
10.77971 0.0060736882
10.78071 0.0059168757
10.78171 0.0057597214999999995
10.78271 0.005602248
10.78371 0.0054444768
10.78471 0.0052864292
10.78571 0.0051281269
10.78671 0.0049695911
10.78771 0.0048108424
10.78871 0.0046519021
10.78971 0.0044927903000000005
10.79071 0.0043335272
10.79171 0.0041741328
10.79271 0.0040146268
10.79371 0.0038550285999999997
10.79471 0.0036953574
10.79571 0.0035356319
10.79671 0.0033758708000000003
10.79771 0.003216093
10.79871 0.0030563169
10.79971 0.0028965613000000003
10.80071 0.0027368444
10.80171 0.0025771848
10.80271 0.0024176008
10.80371 0.0022581115
10.80471 0.0020987352
10.80571 0.0019394912999999999
10.80671 0.0017803985999999999
10.80771 0.0016214767999999998
10.80871 0.0014627452
10.80971 0.0013042238
10.81071 0.0011459325
10.81171 0.00098789169
10.81271 0.0008301217300000001
10.81371 0.00067264327
10.81471 0.00051547709
10.81571 0.00035864406999999997
10.81671 0.00020216519
10.81771 4.6061415999999996e-05
10.81871 -0.00010964627
10.81971 -0.00026493694
10.82071 -0.00041978983000000005
10.82171 -0.0005741842400000001
10.82271 -0.00072809976
10.82371 -0.0008815161899999999
10.82471 -0.0010344136
10.82571 -0.0011867724000000001
10.82671 -0.0013385730999999998
10.82771 -0.001489797
10.82871 -0.0016404254
10.82971 -0.0017904400000000001
10.83071 -0.0019398231
10.83171 -0.0020885571
10.83271 -0.0022366248000000003
10.83371 -0.0023840093
10.83471 -0.0025306941
10.83571 -0.0026766627
10.83671 -0.002821899
10.83771 -0.002966387
10.83871 -0.0031101106000000003
10.83971 -0.0032530544999999998
10.84071 -0.0033952023
10.84171 -0.0035365389000000004
10.84271 -0.0036770482
10.84371 -0.0038167141999999998
10.84471 -0.0039555212
10.84571 -0.0040934534
10.84671 -0.0042304946
10.84771 -0.0043666285
10.84871 -0.0045018391
10.84971 -0.0046361096000000004
10.85071 -0.0047694239999999995
10.85171 -0.0049017657
10.85271 -0.0050331182
10.85371 -0.0051634652
10.85471 -0.0052927901999999995
10.85571 -0.0054210774
10.85671 -0.0055483102
10.85771 -0.0056744731
10.85871 -0.0057995509
10.85971 -0.0059235277
10.86071 -0.0060463892
10.86171 -0.0061681203
10.86271 -0.0062887069000000006
10.86371 -0.006408136
10.86471 -0.0065263936
10.86571 -0.006643467300000001
10.86671 -0.006759344300000001
10.86771 -0.006874012599999999
10.86871 -0.0069874615
10.86971 -0.0070996793999999995
10.87071 -0.007210655199999999
10.87171 -0.007320378800000001
10.87271 -0.007428840000000001
10.87371 -0.0075360287
10.87471 -0.0076419354
10.87571 -0.0077465505
10.87671 -0.0078498655
10.87771 -0.0079518708
10.87871 -0.008052557
10.87971 -0.0081519152
10.88071 -0.0082499369
10.88171 -0.0083466126
10.88271 -0.0084419327
10.88371 -0.0085358886
10.88471 -0.0086284716
10.88571 -0.008719671299999999
10.88671 -0.0088094792
10.88771 -0.0088978857
10.88871 -0.0089848814
10.88971 -0.0090704569
10.89071 -0.0091546026
10.89171 -0.0092373099
10.89271 -0.0093185692
10.89371 -0.009398371899999999
10.89471 -0.009476710000000001
10.89571 -0.0095535746
10.89671 -0.0096289572
10.89771 -0.009702850399999999
10.89871 -0.009775246900000001
10.89971 -0.009846140199999999
10.90071 -0.009915522999999999
10.90171 -0.0099833895
10.90271 -0.010049734
10.90371 -0.010114552
10.90471 -0.010177838
10.90571 -0.010239588
10.90671 -0.010299799
10.90771 -0.010358467
10.90871 -0.010415588
10.90971 -0.01047116
10.91071 -0.010525181
10.91171 -0.010577649
10.91271 -0.010628562000000001
10.91371 -0.010677917
10.91471 -0.010725714
10.91571 -0.010771949999999999
10.91671 -0.010816625
10.91771 -0.010859736
10.91871 -0.010901280999999999
10.91971 -0.010941261
10.92071 -0.010979671
10.92171 -0.011016511
10.92271 -0.011051778
10.92371 -0.011085471
10.92471 -0.011117588
10.92571 -0.011148126
10.92671 -0.011177084
10.92771 -0.011204458
10.92871 -0.011230248
10.92971 -0.011254450999999999
10.93071 -0.011277065
10.93171 -0.011298089
10.93271 -0.011317521
10.93371 -0.011335362
10.93471 -0.011351608999999999
10.93571 -0.011366264000000001
10.93671 -0.011379325000000001
10.93771 -0.011390794000000001
10.93871 -0.011400671
10.93971 -0.011408958
10.94071 -0.011415658
10.94171 -0.011420772
10.94271 -0.011424305
10.94371 -0.011426258
10.94471 -0.011426638000000001
10.94571 -0.011425446
10.94671 -0.01142269
10.94771 -0.011418372999999999
10.94871 -0.011412501
10.94971 -0.01140508
10.95071 -0.011396116
10.95171 -0.011385615
10.95271 -0.011373583
10.95371 -0.011360026
10.95471 -0.011344951
10.95571 -0.011328364
10.95671 -0.011310271
10.95771 -0.011290678
10.95871 -0.011269592
10.95971 -0.011247018
10.96071 -0.011222963
10.96171 -0.011197433
10.96271 -0.011170434
10.96371 -0.011141970000000001
10.96471 -0.011112048
10.96571 -0.011080673999999999
10.96671 -0.011047853
10.96771 -0.01101359
10.96871 -0.010977893
10.96971 -0.010940767
10.97071 -0.010902218
10.97171 -0.010862252
10.97271 -0.010820878
10.97371 -0.010778101
10.97471 -0.010733929
10.97571 -0.010688369999999999
10.97671 -0.010641432
10.97771 -0.010593124
10.97871 -0.010543455
10.97971 -0.010492434
10.98071 -0.010440071
10.98171 -0.010386377
10.98271 -0.010331362
10.98371 -0.010275037
10.98471 -0.010217414
10.98571 -0.010158504
10.98671 -0.010098320000000001
10.98771 -0.010036871999999999
10.98871 -0.0099741737
10.98971 -0.0099102363
10.99071 -0.0098450728
10.99171 -0.0097786957
10.99271 -0.0097111173
10.99371 -0.0096423493
10.99471 -0.009572404100000001
10.99571 -0.009501294
10.99671 -0.0094290313
10.99771 -0.0093556278
10.99871 -0.0092810944
10.99971 -0.0092054433
11.00071 -0.009128686399999999
11.00171 -0.0090508351
11.00271 -0.0089719004
11.00371 -0.008891894000000001
11.00471 -0.0088108267
11.00571 -0.008728711
11.00671 -0.008645557699999999
11.00771 -0.0085613785
11.00871 -0.008476185
11.00971 -0.0083899897
11.01071 -0.0083028048
11.01171 -0.0082146427
11.01271 -0.008125516599999999
11.01371 -0.008035438800000001
11.01471 -0.0079444231
11.01571 -0.0078524834
11.01671 -0.0077596334
11.01771 -0.0076658878
11.01871 -0.0075712611
11.01971 -0.007475767800000001
11.02071 -0.0073794232
11.02171 -0.0072822426
11.02271 -0.0071842419999999995
11.02371 -0.0070854366999999994
11.02471 -0.0069858426
11.02571 -0.0068854759
11.02671 -0.0067843524
11.02771 -0.0066824876
11.02871 -0.0065798973
11.02971 -0.0064765969
11.03071 -0.006372602400000001
11.03171 -0.006267928999999999
11.03271 -0.006162592000000001
11.03371 -0.0060566061000000004
11.03471 -0.005949986
11.03571 -0.0058427463999999995
11.03671 -0.0057349014
11.03771 -0.0056264653
11.03871 -0.0055174518
11.03971 -0.0054078744
11.04071 -0.005297746999999999
11.04171 -0.0051870826
11.04271 -0.0050758947
11.04371 -0.0049641967
11.04471 -0.0048520018
11.04571 -0.0047393234
11.04671 -0.0046261746
11.04771 -0.0045125693
11.04871 -0.0043985212
11.04971 -0.0042840442
11.05071 -0.0041691525
11.05171 -0.0040538605
11.05271 -0.003938183
11.05371 -0.0038221351
11.05471 -0.0037057317999999997
11.05571 -0.0035889887000000002
11.05671 -0.0034719214000000003
11.05771 -0.0033545464
11.05871 -0.0032368796000000004
11.05971 -0.0031189375
11.06071 -0.0030007366
11.06171 -0.0028822937
11.06271 -0.0027636253
11.06371 -0.0026447484
11.06471 -0.0025256795
11.06571 -0.0024064350999999998
11.06671 -0.0022870317
11.06771 -0.0021674858
11.06871 -0.0020478132
11.06971 -0.0019280299999999998
11.07071 -0.0018081519000000001
11.07171 -0.0016881938999999998
11.07271 -0.0015681713000000003
11.07371 -0.0014480989
11.07471 -0.0013279912
11.07571 -0.0012078625
11.07671 -0.0010877268
11.07771 -0.00096759795
11.07871 -0.00084748945
11.07971 -0.0007274148599999999
11.08071 -0.00060738753
11.08171 -0.00048742068
11.08271 -0.00036752758
11.08371 -0.00024772146
11.08471 -0.00012801561000000002
11.08571 -8.4233903e-06
11.08671 0.0001110417
11.08771 0.00023036603
11.08871 0.00034953582
11.08971 0.00046853706
11.09071 0.00058735554
11.09171 0.00070597689
11.09271 0.00082438655
11.09371 0.00094256966
11.09471 0.0010605112000000002
11.09571 0.0011781961
11.09671 0.0012956091
11.09771 0.0014127349
11.09871 0.0015295579999999999
11.09971 0.0016460630000000001
11.10071 0.0017622346
11.10171 0.0018780574
11.10271 0.0019935163
11.10371 0.0021085964999999996
11.10471 0.0022232831
11.10571 0.0023375615000000003
11.10671 0.0024514176
11.10771 0.0025648376
11.10871 0.002677808
11.10971 0.0027903157
11.11071 0.002902348
11.11171 0.0030138926
11.11271 0.0031249376
11.11371 0.0032354714000000003
11.11471 0.0033454831000000003
11.11571 0.0034549618999999998
11.11671 0.0035638972
11.11771 0.0036722788
11.11871 0.0037800964000000003
11.11971 0.0038873408000000003
11.12071 0.003994002
11.12171 0.0041000709
11.12271 0.0042055377
11.12371 0.004310393
11.12471 0.0044146273
11.12571 0.0045182314
11.12671 0.0046211953
11.12771 0.0047235098
11.12871 0.0048251648
11.12971 0.0049261504
11.13071 0.0050264567
11.13171 0.0051260733
11.13271 0.0052249899
11.13371 0.0053231961
11.13471 0.0054206816
11.13571 0.0055174358000000005
11.13671 0.0056134479
11.13771 0.0057087076
11.13871 0.0058032045
11.13971 0.0058969279000000005
11.14071 0.0059898677
11.14171 0.006082014100000001
11.14271 0.006173356799999999
11.14371 0.0062638865
11.14471 0.006353593899999999
11.14571 0.006442470499999999
11.14671 0.0065305067
11.14771 0.0066176945
11.14871 0.0067040259000000005
11.14971 0.0067894936
11.15071 0.0068740897000000006
11.15171 0.0069578076
11.15271 0.0070406408
11.15371 0.0071225826
11.15471 0.0072036266
11.15571 0.0072837676
11.15671 0.0073629992
11.15771 0.0074413161
11.15871 0.0075187127
11.15971 0.007595183699999999
11.16071 0.0076707242
11.16171 0.0077453282
11.16271 0.0078189907
11.16371 0.0078917059
11.16471 0.0079634687
11.16571 0.0080342732
11.16671 0.008104114400000001
11.16771 0.0081729857
11.16871 0.008240882
11.16971 0.0083077968
11.17071 0.008373724300000001
11.17171 0.008438657799999999
11.17271 0.008502591700000001
11.17371 0.00856552
11.17471 0.0086274362
11.17571 0.0086883345
11.17671 0.0087482091
11.17771 0.0088070541
11.17871 0.0088648638
11.17971 0.008921633
11.18071 0.0089773574
11.18171 0.009032031800000001
11.18271 0.009085652699999999
11.18371 0.009138215699999999
11.18471 0.0091897178
11.18571 0.0092401562
11.18671 0.009289528
11.18771 0.0093378309
11.18871 0.0093850642
11.18971 0.0094312258
11.19071 0.0094763156
11.19171 0.009520333
11.19271 0.0095632771
11.19371 0.0096051488
11.19471 0.009645948
11.19571 0.009685675500000001
11.19671 0.0097243312
11.19771 0.0097619166
11.19871 0.009798431699999999
11.19971 0.0098338773
11.20071 0.0098682547
11.20171 0.009901564
11.20271 0.0099338053
11.20371 0.0099649791
11.20471 0.0099950856
11.20571 0.010024125
11.20671 0.010052097999999999
11.20771 0.010079002
11.20871 0.010104838
11.20971 0.010129606000000001
11.21071 0.010153302999999999
11.21171 0.010175931
11.21271 0.010197488000000001
11.21371 0.010217974
11.21471 0.010237387
11.21571 0.010255727999999999
11.21671 0.010272996
11.21771 0.010289191
11.21871 0.010304312000000001
11.21971 0.010318361
11.22071 0.010331339
11.22171 0.010343245
11.22271 0.010354083
11.22371 0.010363852
11.22471 0.010372556
11.22571 0.010380196000000001
11.22671 0.010386777
11.22771 0.0103923
11.22871 0.010396769
11.22971 0.010400189
11.23071 0.010402563
11.23171 0.010403895
11.23271 0.010404191
11.23371 0.010403454
11.23471 0.010401689
11.23571 0.010398902
11.23671 0.010395097
11.23771 0.010390278
11.23871 0.01038445
11.23971 0.010377619000000001
11.24071 0.010369789
11.24171 0.010360962999999999
11.24271 0.010351147
11.24371 0.010340344
11.24471 0.010328559
11.24571 0.010315794
11.24671 0.010302055
11.24771 0.010287344
11.24871 0.010271665000000001
11.24971 0.010255021
11.25071 0.010237416000000001
11.25171 0.010218852
11.25271 0.010199333
11.25371 0.010178864
11.25471 0.010157447
11.25571 0.010135087000000001
11.25671 0.010111788
11.25771 0.010087554
11.25871 0.01006239
11.25971 0.0100363
11.26071 0.010009291
11.26171 0.0099813675
11.26271 0.0099525365
11.26371 0.009922804
11.26471 0.0098921766
11.26571 0.009860661500000001
11.26671 0.009828266
11.26771 0.0097949982
11.26871 0.0097608659
11.26971 0.0097258773
11.27071 0.0096900403
11.27171 0.009653363699999999
11.27271 0.009615855400000001
11.27371 0.0095775235
11.27471 0.009538376599999999
11.27571 0.0094984236
11.27671 0.0094576717
11.27771 0.009416128900000001
11.27871 0.0093738032
11.27971 0.0093307011
11.28071 0.0092868308
11.28171 0.0092421993
11.28271 0.009196813299999999
11.28371 0.0091506794
11.28471 0.009103804
11.28571 0.009056193799999999
11.28671 0.0090078545
11.28771 0.0089587928
11.28871 0.0089090136
11.28971 0.0088585235
11.29071 0.0088073284
11.29171 0.0087554341
11.29271 0.0087028471
11.29371 0.0086495733
11.29471 0.0085956191
11.29571 0.008540992
11.29671 0.0084856983
11.29771 0.0084297448
11.29871 0.0083731393
11.29971 0.0083158899
11.30071 0.0082580038
11.30171 0.008199489800000001
11.30271 0.0081403567
11.30371 0.008080612999999999
11.30471 0.0080202677
11.30571 0.0079593301
11.30671 0.0078978097
11.30771 0.007835716000000001
11.30871 0.007773058300000001
11.30971 0.0077098461999999994
11.31071 0.0076460899
11.31171 0.007581798900000001
11.31271 0.0075169824
11.31371 0.0074516502
11.31471 0.0073858115
11.31571 0.0073194751
11.31671 0.0072526498
11.31771 0.007185344999999999
11.31871 0.0071175687
11.31971 0.007049329
11.32071 0.006980633799999999
11.32171 0.006911491099999999
11.32271 0.006841908199999999
11.32371 0.0067718924
11.32471 0.0067014516
11.32571 0.0066305918
11.32671 0.0065593209
11.32771 0.0064876453999999995
11.32871 0.006415572
11.32971 0.0063431078
11.33071 0.006270260200000001
11.33171 0.0061970357
11.33271 0.0061234422999999994
11.33371 0.0060494865
11.33471 0.005975176499999999
11.33571 0.00590052
11.33671 0.0058255253
11.33771 0.0057502002
11.33871 0.0056745535
11.33971 0.005598594
11.34071 0.0055223302999999994
11.34171 0.0054457716000000005
11.34271 0.0053689273000000004
11.34371 0.0052918065
11.34471 0.0052144187
11.34571 0.005136773
11.34671 0.0050588791
11.34771 0.0049807462
11.34871 0.0049023838
11.34971 0.0048238006
11.35071 0.0047450059
11.35171 0.0046660083
11.35271 0.0045868164
11.35371 0.0045074382999999996
11.35471 0.0044278819
11.35571 0.0043481552
11.35671 0.0042682652
11.35771 0.004188219500000001
11.35871 0.0041080246
11.35971 0.0040276875
11.36071 0.0039472143
11.36171 0.0038666116000000005
11.36271 0.0037858848
11.36371 0.0037050402
11.36471 0.0036240835000000003
11.36571 0.0035430206000000002
11.36671 0.003461857
11.36771 0.0033805983999999996
11.36871 0.0032992506000000003
11.36971 0.0032178195000000004
11.37071 0.0031363114000000003
11.37171 0.0030547321999999997
11.37271 0.0029730882
11.37371 0.0028913857
11.37471 0.0028096318
11.37571 0.0027278331000000003
11.37671 0.0026459968999999997
11.37771 0.0025641306
11.37871 0.0024822413
11.37971 0.002400337
11.38071 0.0023184251
11.38171 0.0022365137
11.38271 0.0021546104
11.38371 0.0020727233
11.38471 0.0019908602999999998
11.38571 0.0019090289999999998
11.38671 0.0018272374
11.38771 0.0017454928
11.38871 0.0016638027
11.38971 0.0015821741
11.39071 0.001500614
11.39171 0.001419129
11.39271 0.0013377255
11.39371 0.0012564095
11.39471 0.0011751868
11.39571 0.0010940628
11.39671 0.0010130429
11.39771 0.0009321317499999999
11.39871 0.0008513342399999999
11.39971 0.00077065488
11.40071 0.00069009789
11.40171 0.00060966745
11.40271 0.00052936771
11.40371 0.00044920261999999996
11.40471 0.0003691762
11.40571 0.00028929248
11.40671 0.00020955556
11.40771 0.0001299696
11.40871 5.0538904e-05
11.40971 -2.8732086e-05
11.41071 -0.00010783876
11.41171 -0.00018677636000000001
11.41271 -0.00026553992000000003
11.41371 -0.00034412430999999997
11.41471 -0.00042252423
11.41571 -0.00050073427
11.41671 -0.0005787488099999999
11.41771 -0.00065656218
11.41871 -0.0007341685899999999
11.41971 -0.00081156222
11.42071 -0.0008887373
11.42171 -0.0009656881000000001
11.42271 -0.0010424088
11.42371 -0.0011188939
11.42471 -0.0011951379
11.42571 -0.0012711355
11.42671 -0.0013468817
11.42771 -0.0014223717
11.42871 -0.0014976008
11.42971 -0.0015725646999999998
11.43071 -0.0016472594999999998
11.43171 -0.0017216813
11.43271 -0.0017958268
11.43371 -0.0018696926000000003
11.43471 -0.0019432759999999999
11.43571 -0.0020165742
11.43671 -0.0020895848
11.43771 -0.0021623055
11.43871 -0.0022347342
11.43971 -0.0023068687
11.44071 -0.0023787075
11.44171 -0.0024502486
11.44271 -0.0025214900000000004
11.44371 -0.0025924301
11.44471 -0.0026630666999999998
11.44571 -0.0027333978999999997
11.44671 -0.0028034219
11.44771 -0.0028731361
11.44871 -0.0029425384
11.44971 -0.0030116264
11.45071 -0.0030803971
11.45171 -0.0031488478
11.45271 -0.0032169755
11.45371 -0.0032847773
11.45471 -0.0033522497999999997
11.45571 -0.0034193894000000002
11.45671 -0.0034861929
11.45771 -0.0035526569000000003
11.45871 -0.0036187779
11.45971 -0.0036845526000000004
11.46071 -0.0037499773000000004
11.46171 -0.0038150487
11.46271 -0.003879764
11.46371 -0.003944120200000001
11.46471 -0.0040081148
11.46571 -0.0040717452
11.46671 -0.0041350089
11.46771 -0.0041979041
11.46871 -0.0042604293
11.46971 -0.0043225831
11.47071 -0.004384364
11.47171 -0.0044457713
11.47271 -0.0045068042
11.47371 -0.0045674624
11.47471 -0.0046277455000000006
11.47571 -0.0046876536
11.47671 -0.0047471865
11.47771 -0.0048063444
11.47871 -0.0048651273
11.47971 -0.0049235354
11.48071 -0.0049815684
11.48171 -0.0050392264
11.48271 -0.0050965093
11.48371 -0.0051534167
11.48471 -0.0052099484
11.48571 -0.0052661035
11.48671 -0.0053218813
11.48771 -0.0053772805000000005
11.48871 -0.0054322998
11.48971 -0.005486938199999999
11.49071 -0.0055411936
11.49171 -0.0055950643999999996
11.49271 -0.0056485489000000005
11.49371 -0.0057016448
11.49471 -0.0057543501
11.49571 -0.0058066626999999996
11.49671 -0.0058585807
11.49771 -0.0059101017999999995
11.49871 -0.0059612241
11.49971 -0.0060119459
11.50071 -0.0060622653
11.50171 -0.0061121813
11.50271 -0.006161692
11.50371 -0.006210796000000001
11.50471 -0.006259492499999999
11.50571 -0.0063077815999999995
11.50671 -0.0063556624999999995
11.50771 -0.0064031345
11.50871 -0.0064501983
11.50971 -0.0064968539
11.51071 -0.0065431021
11.51171 -0.0065889435000000005
11.51271 -0.006634379
11.51371 -0.0066794091
11.51471 -0.0067240355
11.51571 -0.0067682595
11.51671 -0.0068120818000000005
11.51771 -0.006855504
11.51871 -0.006898526800000001
11.51971 -0.0069411508
11.52071 -0.0069833775
11.52171 -0.007025207699999999
11.52271 -0.0070666421
11.52371 -0.0071076813999999995
11.52471 -0.0071483256999999994
11.52571 -0.0071885748
11.52671 -0.0072284289
11.52771 -0.0072678878
11.52871 -0.0073069503
11.52971 -0.0073456162
11.53071 -0.0073838848000000006
11.53171 -0.0074217554000000005
11.53271 -0.0074592266
11.53371 -0.007496297599999999
11.53471 -0.007532967000000001
11.53571 -0.007569234
11.53671 -0.0076050972
11.53771 -0.0076405559
11.53871 -0.007675609200000001
11.53971 -0.0077102566
11.54071 -0.0077444973
11.54171 -0.0077783305
11.54271 -0.0078117562000000005
11.54371 -0.007844775200000001
11.54471 -0.0078773868
11.54571 -0.0079095924
11.54671 -0.007941392
11.54771 -0.0079727863
11.54871 -0.0080037767
11.54971 -0.0080343649
11.55071 -0.0080645506
11.55171 -0.0080943362
11.55271 -0.008123723099999999
11.55371 -0.008152712
11.55471 -0.008181305
11.55571 -0.008209503
11.55671 -0.008237306599999999
11.55771 -0.0082647173
11.55871 -0.008291736599999999
11.55971 -0.0083183644
11.56071 -0.0083446015
11.56171 -0.0083704479
11.56271 -0.0083959036
11.56371 -0.008420969200000001
11.56471 -0.0084456435
11.56571 -0.008469927
11.56671 -0.0084938183
11.56771 -0.0085173167
11.56871 -0.008540421500000001
11.56971 -0.008563132000000001
11.57071 -0.008585446600000001
11.57171 -0.0086073647
11.57271 -0.0086288848
11.57371 -0.0086500062
11.57471 -0.0086707281
11.57571 -0.0086910492
11.57671 -0.008710969300000001
11.57771 -0.0087304878
11.57871 -0.0087496046
11.57971 -0.0087683198
11.58071 -0.0087866327
11.58171 -0.0088045446
11.58271 -0.0088220557
11.58371 -0.0088391665
11.58471 -0.008855878000000001
11.58571 -0.0088721914
11.58671 -0.0088881083
11.58771 -0.008903630099999999
11.58871 -0.0089187582
11.58971 -0.008933495
11.59071 -0.0089478417
11.59171 -0.0089617999
11.59271 -0.008975371
11.59371 -0.0089885565
11.59471 -0.0090013586
11.59571 -0.0090137779
11.59671 -0.009025816
11.59771 -0.0090374735
11.59871 -0.0090487512
11.59971 -0.0090596499
11.60071 -0.0090701695
11.60171 -0.00908031
11.60271 -0.0090900707
11.60371 -0.0090994516
11.60471 -0.0091084519
11.60571 -0.009117071000000001
11.60671 -0.009125307400000001
11.60771 -0.0091331603
11.60871 -0.0091406277
11.60971 -0.0091477086
11.61071 -0.0091544011
11.61171 -0.0091607042
11.61271 -0.0091666159
11.61371 -0.009172135500000001
11.61471 -0.0091772607
11.61571 -0.0091819908
11.61671 -0.009186325
11.61771 -0.0091902621
11.61871 -0.0091938011
11.61971 -0.0091969421
11.62071 -0.0091996844
11.62171 -0.0092020273
11.62271 -0.0092039707
11.62371 -0.009205515400000001
11.62471 -0.0092066613
11.62571 -0.0092074086
11.62671 -0.0092077578
11.62771 -0.0092077091
11.62871 -0.0092072623
11.62971 -0.0092064191
11.63071 -0.0092051785
11.63171 -0.0092035414
11.63271 -0.009201507800000001
11.63371 -0.0091990776
11.63471 -0.0091962509
11.63571 -0.0091930269
11.63671 -0.009189405
11.63771 -0.0091853843
11.63871 -0.0091809634
11.63971 -0.0091761416
11.64071 -0.0091709175
11.64171 -0.0091652895
11.64271 -0.009159255600000001
11.64371 -0.0091528134
11.64471 -0.0091459617
11.64571 -0.0091386981
11.64671 -0.0091310205
11.64771 -0.009122926699999999
11.64871 -0.0091144146
11.64971 -0.009105482600000001
11.65071 -0.009096127899999999
11.65171 -0.009086348999999999
11.65271 -0.009076144500000001
11.65371 -0.009065512900000001
11.65471 -0.0090544527
11.65571 -0.0090429625
11.65671 -0.0090310416
11.65771 -0.009018689199999999
11.65871 -0.0090059053
11.65971 -0.00899269
11.66071 -0.0089790425
11.66171 -0.008964963500000001
11.66271 -0.008950453799999999
11.66371 -0.0089355141
11.66471 -0.0089201443
11.66571 -0.0089043453
11.66671 -0.0088881185
11.66771 -0.0088714645
11.66871 -0.0088543835
11.66971 -0.0088368768
11.67071 -0.0088189452
11.67171 -0.0088005887
11.67271 -0.008781808
11.67371 -0.0087626031
11.67471 -0.008742974
11.67571 -0.008722920799999999
11.67671 -0.0087024426
11.67771 -0.008681538
11.67871 -0.0086602071
11.67971 -0.0086384476
11.68071 -0.0086162589
11.68171 -0.0085936386
11.68271 -0.0085705855
11.68371 -0.008547098
11.68471 -0.0085231739
11.68571 -0.0084988111
11.68671 -0.0084740081
11.68771 -0.0084487619
11.68871 -0.008423072
11.68971 -0.008396936
11.69071 -0.0083703519
11.69171 -0.008343318800000001
11.69271 -0.008315835300000001
11.69371 -0.0082879
11.69471 -0.008259512799999999
11.69571 -0.0082306724
11.69671 -0.0082013787
11.69771 -0.0081716309
11.69871 -0.0081414299
11.69971 -0.0081107748
11.70071 -0.008079666400000001
11.70171 -0.0080481055
11.70271 -0.008016092
11.70371 -0.0079836267
11.70471 -0.0079507103
11.70571 -0.0079173435
11.70671 -0.0078835263
11.70771 -0.007849259400000001
11.70871 -0.0078145429
11.70971 -0.0077793775
11.71071 -0.0077437630999999995
11.71171 -0.0077076998
11.71271 -0.0076711876000000005
11.71371 -0.007634225799999999
11.71471 -0.0075968142
11.71571 -0.0075589522999999995
11.71671 -0.0075206386
11.71771 -0.0074818723
11.71871 -0.0074426527
11.71971 -0.0074029784
11.72071 -0.007362847799999999
11.72171 -0.0073222604
11.72271 -0.0072812138
11.72371 -0.007239707299999999
11.72471 -0.0071977403
11.72571 -0.007155310599999999
11.72671 -0.0071124181
11.72771 -0.0070690614
11.72871 -0.0070252398
11.72971 -0.0069809525
11.73071 -0.006936199499999999
11.73171 -0.0068909808999999995
11.73271 -0.0068452966
11.73371 -0.0067991466
11.73471 -0.0067525325
11.73571 -0.0067054549
11.73671 -0.006657914500000001
11.73771 -0.006609912799999999
11.73871 -0.0065614513
11.73971 -0.0065125314
11.74071 -0.0064631546
11.74171 -0.006413323
11.74271 -0.006363038099999999
11.74371 -0.0063123013999999995
11.74471 -0.006261114999999999
11.74571 -0.0062094805000000005
11.74671 -0.006157399199999999
11.74771 -0.0061048726
11.74871 -0.0060519017999999996
11.74971 -0.0059984879
11.75071 -0.005944632
11.75171 -0.005890334400000001
11.75271 -0.0058355956
11.75371 -0.0057804158
11.75471 -0.0057247955
11.75571 -0.0056687342
11.75671 -0.0056122321000000005
11.75771 -0.0055552886000000004
11.75871 -0.0054979035
11.75971 -0.0054400767
11.76071 -0.0053818076
11.76171 -0.005323095700000001
11.76271 -0.0052639411
11.76371 -0.0052043437
11.76471 -0.0051443036000000004
11.76571 -0.0050838211
11.76671 -0.0050228966
11.76771 -0.0049615312
11.76871 -0.0048997255
11.76971 -0.0048374812
11.77071 -0.0047747999000000005
11.77171 -0.0047116831
11.77271 -0.0046481335
11.77371 -0.0045841534
11.77471 -0.0045197456000000006
11.77571 -0.0044549124
11.77671 -0.004389657599999999
11.77771 -0.0043239841
11.77871 -0.0042578955
11.77971 -0.0041913954
11.78071 -0.0041244872
11.78171 -0.0040571743999999995
11.78271 -0.0039894607
11.78371 -0.0039213497
11.78471 -0.0038528451
11.78571 -0.0037839498
11.78671 -0.0037146673999999998
11.78771 -0.0036450008
11.78871 -0.0035749534
11.78971 -0.0035045276
11.79071 -0.0034337263
11.79171 -0.0033625518
11.79271 -0.0032910066
11.79371 -0.0032190928
11.79471 -0.0031468127
11.79571 -0.0030741681
11.79671 -0.0030011611999999997
11.79771 -0.0029277939
11.79871 -0.0028540679
11.79971 -0.0027799853
11.80071 -0.0027055481
11.80171 -0.0026307585
11.80271 -0.0025556186
11.80371 -0.0024801309
11.80471 -0.0024042982
11.80571 -0.0023281231
11.80671 -0.0022516087000000002
11.80771 -0.0021747584000000003
11.80871 -0.0020975758
11.80971 -0.0020200647
11.81071 -0.0019422292
11.81171 -0.0018640738
11.81271 -0.0017856028
11.81371 -0.0017068211000000001
11.81471 -0.0016277338000000002
11.81571 -0.001548346
11.81671 -0.0014686629
11.81771 -0.0013886899
11.81871 -0.0013084324
11.81971 -0.0012278958
11.82071 -0.0011470855000000001
11.82171 -0.001066007
11.82271 -0.00098466535
11.82371 -0.00090306585
11.82471 -0.0008212134200000001
11.82571 -0.00073911297
11.82671 -0.00065676918
11.82771 -0.00057418656
11.82871 -0.00049136943
11.82971 -0.00040832201
11.83071 -0.00032504828999999996
11.83171 -0.00024155215000000002
11.83271 -0.00015783734
11.83371 -7.3907529e-05
11.83471 1.0233675e-05
11.83571 9.4582697e-05
11.83671 0.00017913594
11.83771 0.0002638898
11.83871 0.00034884056
11.83971 0.00043398441
11.84071 0.00051931738
11.84171 0.0006048354
11.84271 0.00069053413
11.84371 0.00077640907
11.84471 0.00086245545
11.84571 0.00094866828
11.84671 0.0010350424
11.84771 0.0011215721000000002
11.84871 0.001208252
11.84971 0.0012950759
11.85071 0.0013820378
11.85171 0.0014691313
11.85271 0.0015563499000000001
11.85371 0.001643687
11.85471 0.0017311358999999998
11.85571 0.0018186895
11.85671 0.0019063411000000002
11.85771 0.0019940837
11.85871 0.0020819103
11.85971 0.0021698141
11.86071 0.0022577882000000002
11.86171 0.0023458259
11.86271 0.0024339204
11.86371 0.0025220654
11.86471 0.0026102542000000003
11.86571 0.0026984804
11.86671 0.002786738
11.86771 0.0028750206
11.86871 0.0029633223999999997
11.86971 0.0030516374
11.87071 0.0031399599
11.87171 0.0032282841999999997
11.87271 0.0033166041
11.87371 0.0034049142000000003
11.87471 0.0034932087
11.87571 0.0035814817000000003
11.87671 0.0036697274
11.87771 0.0037579397
11.87871 0.0038461123
11.87971 0.0039342391
11.88071 0.0040223138
11.88171 0.0041103292
11.88271 0.0041982788
11.88371 0.0042861557
11.88471 0.0043739525
11.88571 0.0044616616
11.88671 0.0045492758
11.88771 0.0046367866
11.88871 0.0047241865
11.88971 0.0048114674
11.89071 0.0048986214
11.89171 0.0049856399999999995
11.89271 0.005072515
11.89371 0.0051592382
11.89471 0.005245801400000001
11.89571 0.0053321965
11.89671 0.0054184151
11.89771 0.0055044497000000005
11.89871 0.0055902925
11.89971 0.005675935599999999
11.90071 0.0057613717
11.90171 0.0058465939
11.90271 0.0059315945999999994
11.90371 0.0060163671
11.90471 0.006100905
11.90571 0.006185201300000001
11.90671 0.0062692495999999995
11.90771 0.006353043900000001
11.90871 0.0064365776999999996
11.90971 0.006519845200000001
11.91071 0.006602840600000001
11.91171 0.0066855573
11.91271 0.0067679895
11.91371 0.0068501315
11.91471 0.0069319765
11.91571 0.0070135182
11.91671 0.0070947506
11.91771 0.0071756664999999996
11.91871 0.0072562601
11.91971 0.0073365241
11.92071 0.0074164513
11.92171 0.0074960342000000004
11.92271 0.0075752665
11.92371 0.0076541401
11.92471 0.007732646899999999
11.92571 0.0078107798
11.92671 0.0078885307
11.92771 0.0079658916
11.92871 0.0080428545
11.92971 0.0081194114
11.93071 0.0081955535
11.93171 0.0082712737
11.93271 0.0083465638
11.93371 0.008421416000000001
11.93471 0.0084958228
11.93571 0.0085697757
11.93671 0.0086432679
11.93771 0.0087162916
11.93871 0.0087888402
11.93971 0.0088609064
11.94071 0.008932483599999999
11.94171 0.0090035654
11.94271 0.0090741451
11.94371 0.0091442169
11.94471 0.0092137743
11.94571 0.0092828115
11.94671 0.0093513227
11.94771 0.0094193027
11.94871 0.009486745
11.94971 0.0095536445
11.95071 0.0096199961
11.95171 0.0096857933
11.95271 0.009751031
11.95371 0.0098157027
11.95471 0.009879803099999999
11.95571 0.0099433266
11.95671 0.010006267
11.95771 0.010068616
11.95871 0.01013037
11.95971 0.010191521
11.96071 0.010252063
11.96171 0.010311988
11.96271 0.010371291
11.96371 0.010429964
11.96471 0.010487999999999999
11.96571 0.010545391000000001
11.96671 0.010602131
11.96771 0.010658213
11.96871 0.01071363
11.96971 0.010768375
11.97071 0.010822441
11.97171 0.010875821
11.97271 0.010928509
11.97371 0.010980499999999999
11.97471 0.011031786
11.97571 0.011082362
11.97671 0.011132222
11.97771 0.011181362
11.97871 0.011229776
11.97971 0.011277459
11.98071 0.011324406
11.98171 0.011370613
11.98271 0.011416075
11.98371 0.011460789
11.98471 0.011504751
11.98571 0.011547957
11.98671 0.011590402
11.98771 0.011632083
11.98871 0.011672996
11.98971 0.011713138
11.99071 0.011752504
11.99171 0.011791092
11.99271 0.011828895
11.99371 0.011865913
11.99471 0.011902138
11.99571 0.011937567999999999
11.99671 0.0119722
11.99771 0.012006027
11.99871 0.012039046
11.99971 0.012071253
12.00071 0.012102643
12.00171 0.012133211
12.00271 0.012162952999999999
12.00371 0.012191864
12.00471 0.01221994
12.00571 0.012247177000000001
12.00671 0.012273570000000001
12.00771 0.012299114000000002
12.00871 0.012323807
12.00971 0.012347643000000002
12.01071 0.012370621000000002
12.01171 0.012392733999999999
12.01271 0.012413981
12.01371 0.012434358
12.01471 0.012453864
12.01571 0.012472493
12.01671 0.012490244999999999
12.01771 0.012507118
12.01871 0.012523109
12.01971 0.012538216999999999
12.02071 0.012552439999999998
12.02171 0.012565777
12.02271 0.012578226
12.02371 0.012589786
12.02471 0.012600457
12.02571 0.012610236
12.02671 0.012619123
12.02771 0.012627115999999999
12.02871 0.012634216
12.02971 0.012640419
12.03071 0.012645726
12.03171 0.012650136
12.03271 0.012653646
12.03371 0.012656255000000002
12.03471 0.012657962
12.03571 0.012658765
12.03671 0.012658662999999999
12.03771 0.012657653000000001
12.03871 0.012655734000000002
12.03971 0.012652903
12.04071 0.012649161
12.04171 0.012644503
12.04271 0.012638927999999999
12.04371 0.012632435
12.04471 0.012625022
12.04571 0.012616688
12.04671 0.012607432
12.04771 0.012597252
12.04871 0.012586149
12.04971 0.012574122
12.05071 0.01256117
12.05171 0.012547293000000001
12.05271 0.012532492
12.05371 0.012516767000000002
12.05471 0.01250012
12.05571 0.012482551000000001
12.05671 0.012464063000000001
12.05771 0.012444655
12.05871 0.012424330999999999
12.05971 0.012403092
12.06071 0.01238094
12.06171 0.012357876
12.06271 0.012333905
12.06371 0.012309027
12.06471 0.012283245000000002
12.06571 0.012256563
12.06671 0.012228981
12.06771 0.012200502
12.06871 0.012171128
12.06971 0.012140862
12.07071 0.012109704
12.07171 0.01207766
12.07271 0.012044729
12.07371 0.012010913
12.07471 0.011976215
12.07571 0.011940637
12.07671 0.011904181
12.07771 0.011866849
12.07871 0.011828642
12.07971 0.011789563
12.08071 0.011749614
12.08171 0.011708797
12.08271 0.011667115
12.08371 0.01162457
12.08471 0.011581166
12.08571 0.011536905
12.08671 0.011491789
12.08771 0.011445824
12.08871 0.011399012
12.08971 0.011351357999999999
12.09071 0.011302864999999999
12.09171 0.011253538
12.09271 0.011203382000000001
12.09371 0.011152402
12.09471 0.011100602000000001
12.09571 0.011047988
12.09671 0.010994565999999999
12.09771 0.010940341
12.09871 0.010885319
12.09971 0.010829504
12.10071 0.010772904
12.10171 0.010715523000000001
12.10271 0.010657369
12.10371 0.010598445
12.10471 0.010538758
12.10571 0.010478314
12.10671 0.010417117
12.10771 0.010355174
12.10871 0.01029249
12.10971 0.010229068000000001
12.11071 0.010164915
12.11171 0.010100035
12.11271 0.010034432999999999
12.11371 0.009968114299999999
12.11471 0.0099010824
12.11571 0.0098333425
12.11671 0.009764899
12.11771 0.009695757
12.11871 0.009625920900000001
12.11971 0.0095553958
12.12071 0.009484186
12.12171 0.0094122974
12.12271 0.0093397342
12.12371 0.0092665025
12.12471 0.0091926078
12.12571 0.0091180562
12.12671 0.009042853299999999
12.12771 0.008967006599999999
12.12871 0.0088905217
12.12971 0.0088134053
12.13071 0.0087356646
12.13171 0.0086573069
12.13271 0.0085783402
12.13371 0.008498771799999999
12.13471 0.0084186089
12.13571 0.0083378596
12.13671 0.0082565326
12.13771 0.008174635100000001
12.13871 0.008092176000000001
12.13971 0.008009163100000001
12.14071 0.007925605300000001
12.14171 0.007841510500000001
12.14271 0.007756886000000001
12.14371 0.007671740599999999
12.14471 0.0075860822
12.14571 0.007499918899999999
12.14671 0.0074132578
12.14771 0.0073261072
12.14871 0.007238474799999999
12.14971 0.007150368000000001
12.15071 0.0070617934
12.15171 0.006972759
12.15271 0.006883272
12.15371 0.0067933397000000005
12.15471 0.006702968700000001
12.15571 0.0066121669
12.15671 0.006520941
12.15771 0.0064292980999999996
12.15871 0.006337245599999999
12.15971 0.0062447907
12.16071 0.0061519408
12.16171 0.0060587041
12.16271 0.0059650876
12.16371 0.0058710997
12.16471 0.0057767484
12.16571 0.0056820416
12.16671 0.0055869881
12.16771 0.0054915963
12.16871 0.0053958749
12.16971 0.005299833
12.17071 0.0052034793
12.17171 0.0051068233
12.17271 0.0050098741
12.17371 0.0049126411
12.17471 0.0048151337999999995
12.17571 0.0047173617
12.17671 0.004619334100000001
12.17771 0.0045210603
12.17871 0.00442255
12.17971 0.004323812000000001
12.18071 0.0042248557
12.18171 0.0041256902
12.18271 0.0040263243
12.18371 0.0039267667
12.18471 0.0038270260000000003
12.18571 0.0037271111
12.18671 0.0036270299000000002
12.18771 0.0035267909
12.18871 0.003426402
12.18971 0.0033258715
12.19071 0.0032252072
12.19171 0.0031244166000000003
12.19271 0.0030235078
12.19371 0.0029224886
12.19471 0.0028213668
12.19571 0.00272015
12.19671 0.0026188462000000003
12.19771 0.0025174630999999998
12.19871 0.0024160088
12.19971 0.0023144914000000003
12.20071 0.0022129190000000003
12.20171 0.0021112999
12.20271 0.0020096424
12.20371 0.0019079550999999998
12.20471 0.0018062466999999999
12.20571 0.0017045258999999998
12.20671 0.0016028016
12.20771 0.0015010827
12.20871 0.0013993783
12.20971 0.0012976975
12.21071 0.0011960495
12.21171 0.0010944434
12.21271 0.00099288845
12.21371 0.00089139385
12.21471 0.00078996864
12.21571 0.00068862191
12.21671 0.00058736268
12.21771 0.00048619986
12.21871 0.00038514212999999996
12.21971 0.00028419818000000003
12.22071 0.00018337645
12.22171 8.2685278e-05
12.22271 -1.786718e-05
12.22371 -0.00011827292999999999
12.22471 -0.00021852413000000002
12.22571 -0.00031861309
12.22671 -0.00041853227
12.22771 -0.0005182743300000001
12.22871 -0.00061783194
12.22971 -0.00071719787
12.23071 -0.00081636508
12.23171 -0.00091532647
12.23271 -0.001014075
12.23371 -0.0011126036
12.23471 -0.0012109052
12.23571 -0.0013089729000000001
12.23671 -0.0014067994
12.23771 -0.0015043775
12.23871 -0.0016017
12.23971 -0.0016987593
12.24071 -0.0017955481
12.24171 -0.0018920586
12.24271 -0.0019882831
12.24371 -0.0020842137
12.24471 -0.0021798425
12.24571 -0.0022751616
12.24671 -0.0023701628
12.24771 -0.0024648381
12.24871 -0.0025591795
12.24971 -0.0026531787
12.25071 -0.0027468275
12.25171 -0.0028401182
12.25271 -0.0029330428999999997
12.25371 -0.0030255937000000003
12.25471 -0.0031177631000000004
12.25571 -0.0032095435
12.25671 -0.0033009277
12.25771 -0.0033919084999999996
12.25871 -0.0034824791999999998
12.25971 -0.0035726331
12.26071 -0.0036623637999999995
12.26171 -0.0037516649
12.26271 -0.0038405305999999998
12.26371 -0.0039289549
12.26471 -0.0040169321
12.26571 -0.0041044568000000005
12.26671 -0.0041915238
12.26771 -0.0042781274
12.26871 -0.0043642627000000005
12.26971 -0.0044499247
12.27071 -0.0045351079999999995
12.27171 -0.0046198078
12.27271 -0.004704019
12.27371 -0.0047877365000000005
12.27471 -0.004870955299999999
12.27571 -0.004953669799999999
12.27671 -0.0050358751
12.27771 -0.0051175655
12.27871 -0.0051987361
12.27971 -0.0052793814
12.28071 -0.0053594955
12.28171 -0.005439073
12.28271 -0.0055181081
12.28371 -0.0055965953
12.28471 -0.0056745284
12.28571 -0.0057519021
12.28671 -0.0058287107
12.28771 -0.0059049486
12.28871 -0.0059806098
12.28971 -0.0060556893
12.29071 -0.006130181300000001
12.29171 -0.006204081
12.29271 -0.0062773834
12.29371 -0.006350084000000001
12.29471 -0.0064221778000000005
12.29571 -0.0064936605
12.29671 -0.006564527599999999
12.29771 -0.0066347755
12.29871 -0.0067043999
12.29971 -0.0067733985000000005
12.30071 -0.0068417678
12.30171 -0.006909504
12.30271 -0.0069766058
12.30371 -0.0070430695000000005
12.30471 -0.007108893599999999
12.30571 -0.007174076
12.30671 -0.0072386145
12.30771 -0.007302506899999999
12.30871 -0.0073657517
12.30971 -0.0074283466999999995
12.31071 -0.0074902905999999995
12.31171 -0.007551581799999999
12.31271 -0.0076122182000000005
12.31371 -0.0076721983
12.31471 -0.007731519900000001
12.31571 -0.007790180799999999
12.31671 -0.0078481789
12.31771 -0.0079055128
12.31871 -0.0079621801
12.31971 -0.0080181781
12.32071 -0.0080735052
12.32171 -0.0081281585
12.32271 -0.008182135200000001
12.32371 -0.008235433799999999
12.32471 -0.0082880513
12.32571 -0.0083399857
12.32671 -0.008391233900000001
12.32771 -0.008441794499999999
12.32871 -0.0084916654
12.32971 -0.0085408443
12.33071 -0.0085893298
12.33171 -0.0086371198
12.33271 -0.0086842134
12.33371 -0.0087306093
12.33471 -0.0087763066
12.33571 -0.0088213048
12.33671 -0.008865603
12.33771 -0.008909201299999999
12.33871 -0.008952099600000001
12.33971 -0.008994298
12.34071 -0.0090357971
12.34171 -0.0090765971
12.34271 -0.0091166992
12.34371 -0.0091561036
12.34471 -0.0091948117
12.34571 -0.0092328242
12.34671 -0.0092701419
12.34771 -0.0093067662
12.34871 -0.0093426977
12.34971 -0.0093779374
12.35071 -0.0094124865
12.35171 -0.0094463467
12.35271 -0.0094795178
12.35371 -0.0095120013
12.35471 -0.009543797199999999
12.35571 -0.009574907
12.35671 -0.0096053314
12.35771 -0.0096350705
12.35871 -0.0096641248
12.35971 -0.009692496
12.36071 -0.0097201832
12.36171 -0.0097471879
12.36271 -0.0097735101
12.36371 -0.0097991506
12.36471 -0.00982411
12.36571 -0.0098483899
12.36671 -0.0098719902
12.36771 -0.009894912399999999
12.36871 -0.0099171579
12.36971 -0.0099387282
12.37071 -0.009959624700000001
12.37171 -0.009979849
12.37271 -0.0099994031
12.37371 -0.010018290000000001
12.37471 -0.010036511
12.37571 -0.01005407
12.37671 -0.010070968
12.37771 -0.010087209
12.37871 -0.010102797
12.37971 -0.010117733
12.38071 -0.010132023
12.38171 -0.010145669000000001
12.38271 -0.010158674999999999
12.38371 -0.010171044
12.38471 -0.01018278
12.38571 -0.010193887
12.38671 -0.010204368
12.38771 -0.010214226
12.38871 -0.010223467
12.38971 -0.010232093
12.39071 -0.010240106
12.39171 -0.010247512
12.39271 -0.010254312
12.39371 -0.01026051
12.39471 -0.010266111000000001
12.39571 -0.010271114999999999
12.39671 -0.010275527000000001
12.39771 -0.01027935
12.39871 -0.010282587
12.39971 -0.010285241
12.40071 -0.010287314
12.40171 -0.010288812
12.40271 -0.010289736
12.40371 -0.01029009
12.40471 -0.010289878
12.40571 -0.010289103
12.40671 -0.01028777
12.40771 -0.010285882
12.40871 -0.010283443
12.40971 -0.01028046
12.41071 -0.010276934
12.41171 -0.010272873
12.41271 -0.010268280000000001
12.41371 -0.01026316
12.41471 -0.010257519
12.41571 -0.010251362
12.41671 -0.010244695
12.41771 -0.010237521999999999
12.41871 -0.01022985
12.41971 -0.010221684
12.42071 -0.01021303
12.42171 -0.010203891999999999
12.42271 -0.010194277
12.42371 -0.010184189
12.42471 -0.010173635
12.42571 -0.010162618
12.42671 -0.010151145
12.42771 -0.010139219
12.42871 -0.010126844999999999
12.42971 -0.010114029
12.43071 -0.010100775
12.43171 -0.010087085999999999
12.43271 -0.010072968
12.43371 -0.010058424
12.43471 -0.010043458
12.43571 -0.010028073
12.43671 -0.010012275
12.43771 -0.0099960664
12.43871 -0.009979451
12.43971 -0.0099624325
12.44071 -0.0099450153
12.44171 -0.009927203800000001
12.44271 -0.0099090015
12.44371 -0.0098904129
12.44471 -0.0098714423
12.44571 -0.0098520941
12.44671 -0.0098323733
12.44771 -0.0098122851
12.44871 -0.0097918346
12.44971 -0.009771026799999999
12.45071 -0.0097498676
12.45171 -0.0097283635
12.45271 -0.0097065196
12.45371 -0.0096843425
12.45471 -0.009661838
12.45571 -0.0096390126
12.45671 -0.0096158728
12.45771 -0.0095924253
12.45871 -0.0095686759
12.45971 -0.0095446318
12.46071 -0.0095202995
12.46171 -0.0094956849
12.46271 -0.0094707953
12.46371 -0.0094456358
12.46471 -0.0094202136
12.46571 -0.0093945338
12.46671 -0.0093686031
12.46771 -0.0093424263
12.46871 -0.0093160095
12.46971 -0.0092893577
12.47071 -0.0092624767
12.47171 -0.0092353715
12.47271 -0.0092080474
12.47371 -0.0091805086
12.47471 -0.009152760999999999
12.47571 -0.009124809
12.47671 -0.0090966569
12.47771 -0.0090683097
12.47871 -0.0090397727
12.47971 -0.0090110501
12.48071 -0.008982147099999999
12.48171 -0.008953068
12.48271 -0.0089238187
12.48371 -0.008894403399999999
12.48471 -0.0088648274
12.48571 -0.0088350957
12.48671 -0.0088052133
12.48771 -0.0087751861
12.48871 -0.0087450193
12.48971 -0.0087147178
12.49071 -0.0086842876
12.49171 -0.0086537337
12.49271 -0.0086230619
12.49371 -0.0085922773
12.49471 -0.0085613858
12.49571 -0.0085303924
12.49671 -0.0084993022
12.49771 -0.0084681211
12.49871 -0.0084368534
12.49971 -0.0084055042
12.50071 -0.0083740786
12.50171 -0.008342581699999999
12.50271 -0.0083110172
12.50371 -0.00827939
12.50471 -0.008247704
12.50571 -0.0082159633
12.50671 -0.0081841725
12.50771 -0.0081523343
12.50871 -0.0081204533
12.50971 -0.008088532899999999
12.51071 -0.0080565762
12.51171 -0.008024586700000001
12.51271 -0.0079925681
12.51371 -0.007960523399999999
12.51471 -0.0079284553
12.51571 -0.0078963676
12.51671 -0.0078642639
12.51771 -0.0078321471
12.51871 -0.0078000216
12.51971 -0.0077678902
12.52071 -0.0077357567
12.52171 -0.0077036246
12.52271 -0.0076714983
12.52371 -0.0076393814999999995
12.52471 -0.0076072793
12.52571 -0.007575195200000001
12.52671 -0.007543133699999999
12.52771 -0.0075110991
12.52871 -0.0074790958
12.52971 -0.0074471289
12.53071 -0.007415202700000001
12.53171 -0.0073833224
12.53271 -0.0073514922
12.53371 -0.007319716699999999
12.53471 -0.007288000100000001
12.53571 -0.0072563475
12.53671 -0.0072247625
12.53771 -0.0071932503
12.53871 -0.0071618138
12.53971 -0.007130457400000001
12.54071 -0.007099184600000001
12.54171 -0.007067999100000001
12.54271 -0.0070369038
12.54371 -0.0070059024
12.54471 -0.0069749971
12.54571 -0.0069441914
12.54671 -0.0069134876000000005
12.54771 -0.0068828885999999995
12.54871 -0.0068523965
12.54971 -0.0068220128
12.55071 -0.0067917405
12.55171 -0.0067615816
12.55271 -0.006731538499999999
12.55371 -0.0067016124
12.55471 -0.0066718065
12.55571 -0.0066421219999999994
12.55671 -0.0066125613
12.55771 -0.0065831257
12.55871 -0.006553818100000001
12.55971 -0.0065246408
12.56071 -0.006495595199999999
12.56171 -0.006466684099999999
12.56271 -0.0064379091999999995
12.56371 -0.0064092732
12.56471 -0.0063807784
12.56571 -0.0063524269
12.56671 -0.006324220899999999
12.56771 -0.0062961626
12.56871 -0.006268253499999999
12.56971 -0.0062404964
12.57071 -0.0062128936
12.57171 -0.0061854465
12.57271 -0.006158156599999999
12.57371 -0.0061310259999999995
12.57471 -0.0061040562
12.57571 -0.006077248
12.57671 -0.0060506027
12.57771 -0.0060241215
12.57871 -0.0059978051
12.57971 -0.0059716538
12.58071 -0.0059456685
12.58171 -0.005919849400000001
12.58271 -0.0058941965
12.58371 -0.0058687099
12.58471 -0.0058433892
12.58571 -0.0058182344
12.58671 -0.0057932451
12.58771 -0.005768421399999999
12.58871 -0.0057437621
12.58971 -0.0057192672
12.59071 -0.0056949364
12.59171 -0.005670769
12.59271 -0.0056467648
12.59371 -0.0056229237
12.59471 -0.0055992452
12.59571 -0.0055757293
12.59671 -0.005552376
12.59771 -0.005529185
12.59871 -0.005506157
12.59971 -0.0054832919
12.60071 -0.0054605905
12.60171 -0.0054380528999999995
12.60271 -0.0054156797
12.60371 -0.005393471699999999
12.60471 -0.0053714291
12.60571 -0.0053495532
12.60671 -0.0053278443
12.60771 -0.0053063028
12.60871 -0.0052849293
12.60971 -0.0052637242
12.61071 -0.0052426880000000006
12.61171 -0.0052218209
12.61271 -0.005201123
12.61371 -0.0051805942
12.61471 -0.0051602347
12.61571 -0.0051400435
12.61671 -0.0051200201
12.61771 -0.005100164
12.61871 -0.0050804738000000006
12.61971 -0.005060948799999999
12.62071 -0.0050415874
12.62171 -0.005022388700000001
12.62271 -0.0050033505
12.62371 -0.0049844715000000005
12.62471 -0.0049657498
12.62571 -0.0049471833
12.62671 -0.0049287704
12.62771 -0.0049105089
12.62871 -0.0048923968
12.62971 -0.0048744325
12.63071 -0.0048566137
12.63171 -0.0048389382
12.63271 -0.0048214046
12.63371 -0.0048040107
12.63471 -0.004786755
12.63571 -0.0047696358
12.63671 -0.0047526511000000006
12.63771 -0.0047357997
12.63871 -0.0047190799
12.63971 -0.0047024903
12.64071 -0.0046860296
12.64171 -0.0046696961
12.64271 -0.0046534889
12.64371 -0.0046374065
12.64471 -0.0046214474
12.64571 -0.0046056106
12.64671 -0.0045898944999999995
12.64771 -0.0045742974
12.64871 -0.0045588182
12.64971 -0.004543455
12.65071 -0.004528206
12.65171 -0.0045130699000000005
12.65271 -0.0044980443
12.65371 -0.0044831270999999995
12.65471 -0.0044683162
12.65571 -0.0044536089
12.65671 -0.0044390032000000005
12.65771 -0.0044244964
12.65871 -0.0044100856
12.65971 -0.0043957683
12.66071 -0.004381541300000001
12.66171 -0.0043674019
12.66271 -0.004353347
12.66371 -0.0043393735
12.66471 -0.0043254786
12.66571 -0.004311659
12.66671 -0.0042979118
12.66771 -0.0042842341
12.66871 -0.004270623
12.66971 -0.0042570755
12.67071 -0.0042435891
12.67171 -0.0042301610000000005
12.67271 -0.0042167885
12.67371 -0.0042034695
12.67471 -0.0041902013999999994
12.67571 -0.0041769817
12.67671 -0.0041638086
12.67771 -0.0041506795
12.67871 -0.0041375926
12.67971 -0.0041245457
12.68071 -0.0041115367
12.68171 -0.004098563699999999
12.68271 -0.0040856248
12.68371 -0.0040727176
12.68471 -0.0040598403
12.68571 -0.0040469906
12.68671 -0.0040341663
12.68771 -0.0040213654
12.68871 -0.0040085851999999995
12.68971 -0.003995822800000001
12.69071 -0.003983076
12.69171 -0.003970342
12.69271 -0.0039576178
12.69371 -0.0039449002
12.69471 -0.0039321865
12.69571 -0.0039194732
12.69671 -0.003906757
12.69771 -0.0038940347
12.69871 -0.0038813025
12.69971 -0.0038685568
12.70071 -0.0038557943999999998
12.70171 -0.0038430117
12.70271 -0.0038302049
12.70371 -0.0038173708
12.70471 -0.0038045055000000003
12.70571 -0.0037916059000000003
12.70671 -0.0037786685
12.70771 -0.0037656901
12.70871 -0.0037526672
12.70971 -0.0037395967000000002
12.71071 -0.0037264756
12.71171 -0.003713301
12.71271 -0.0037000699999999997
12.71371 -0.0036867801
12.71471 -0.0036734287
12.71571 -0.0036600129999999997
12.71671 -0.0036465306
12.71771 -0.0036329791
12.71871 -0.0036193564
12.71971 -0.0036056597
12.72071 -0.0035918874000000003
12.72171 -0.0035780369000000005
12.72271 -0.0035641056
12.72371 -0.0035500918
12.72471 -0.0035359928000000002
12.72571 -0.0035218065
12.72671 -0.0035075303
12.72771 -0.0034931621
12.72871 -0.0034786994
12.72971 -0.0034641394
12.73071 -0.0034494798000000004
12.73171 -0.0034347177
12.73271 -0.0034198503000000004
12.73371 -0.0034048753000000005
12.73471 -0.0033897896999999996
12.73571 -0.0033745909999999997
12.73671 -0.0033592761999999997
12.73771 -0.0033438424000000002
12.73871 -0.0033282871
12.73971 -0.0033126073999999997
12.74071 -0.0032968012
12.74171 -0.0032808653
12.74271 -0.0032647975
12.74371 -0.0032485954
12.74471 -0.0032322569000000005
12.74571 -0.0032157796999999996
12.74671 -0.0031991618
12.74771 -0.0031824013
12.74871 -0.0031654963
12.74971 -0.0031484450999999998
12.75071 -0.0031312458000000002
12.75171 -0.0031138973999999997
12.75271 -0.003096398
12.75371 -0.0030787462
12.75471 -0.0030609408
12.75571 -0.0030429803
12.75671 -0.0030248634999999998
12.75771 -0.003006589
12.75871 -0.0029881556000000004
12.75971 -0.0029695618999999998
12.76071 -0.0029508063
12.76171 -0.0029318875
12.76271 -0.0029128039
12.76371 -0.0028935539
12.76471 -0.0028741359
12.76571 -0.0028545478999999997
12.76671 -0.0028347882
12.76771 -0.0028148548
12.76871 -0.0027947459000000003
12.76971 -0.0027744592
12.77071 -0.0027539929
12.77171 -0.0027333448
12.77271 -0.0027125127
12.77371 -0.0026914943999999997
12.77471 -0.0026702879000000002
12.77571 -0.0026488909
12.77671 -0.0026273015
12.77771 -0.0026055179
12.77871 -0.0025835378
12.77971 -0.0025613595
12.78071 -0.0025389816
12.78171 -0.0025164023
12.78271 -0.0024936202
12.78371 -0.002470634
12.78471 -0.0024474424
12.78571 -0.0024240446
12.78671 -0.0024004396
12.78771 -0.0023766268
12.78871 -0.0023526056
12.78971 -0.0023283756
12.79071 -0.0023039363
12.79171 -0.0022792879
12.79271 -0.00225443
12.79371 -0.0022293627
12.79471 -0.0022040858
12.79571 -0.0021785996
12.79671 -0.0021529042000000003
12.79771 -0.0021269998
12.79871 -0.0021008864
12.79971 -0.0020745640999999997
12.80071 -0.0020480331
12.80171 -0.0020212932
12.80271 -0.0019943445
12.80371 -0.001967187
12.80471 -0.0019398205
12.80571 -0.0019122448
12.80671 -0.0018844596000000002
12.80771 -0.0018564646000000001
12.80871 -0.0018282595
12.80971 -0.0017998439999999999
12.81071 -0.0017712176
12.81171 -0.0017423801
12.81271 -0.0017133310000000002
12.81371 -0.00168407
12.81471 -0.0016545969999999998
12.81571 -0.0016249116000000001
12.81671 -0.0015950138
12.81771 -0.0015649037
12.81871 -0.0015345813
12.81971 -0.0015040471
12.82071 -0.0014733015
12.82171 -0.001442345
12.82271 -0.0014111784
12.82371 -0.0013798028000000001
12.82471 -0.0013482191
12.82571 -0.0013164286000000001
12.82671 -0.0012844328
12.82771 -0.0012522331
12.82871 -0.0012198309
12.82971 -0.0011872283
12.83071 -0.0011544268
12.83171 -0.0011214283000000002
12.83271 -0.0010882348
12.83371 -0.0010548481
12.83471 -0.00102127
12.83571 -0.00098750243
12.83671 -0.0009535472600000001
12.83771 -0.0009194061
12.83871 -0.0008850806799999999
12.83971 -0.0008505725400000001
12.84071 -0.00081588314
12.84171 -0.00078101393
12.84271 -0.00074596619
12.84371 -0.00071074105
12.84471 -0.00067533965
12.84571 -0.00063976299
12.84671 -0.00060401198
12.84771 -0.00056808749
12.84871 -0.0005319903300000001
12.84971 -0.00049572132
12.85071 -0.00045928122999999997
12.85171 -0.00042267084
12.85271 -0.00038589095999999997
12.85371 -0.00034894247
12.85471 -0.00031182628
12.85571 -0.00027454346000000004
12.85671 -0.00023709511
12.85771 -0.00019948247000000003
12.85871 -0.00016170694
12.85971 -0.00012377003
12.86071 -8.567339999999999e-05
12.86171 -4.7418874e-05
12.86271 -9.008426400000001e-06
12.86371 2.9555821e-05
12.86471 6.8271601e-05
12.86571 0.00010713651000000001
12.86671 0.00014614802
12.86771 0.0001853035
12.86871 0.00022460018999999998
12.86971 0.00026403529
12.87071 0.00030360593
12.87171 0.00034330921999999996
12.87271 0.00038314219999999996
12.87371 0.00042310198
12.87471 0.00046318564
12.87571 0.00050339027
12.87671 0.00054371308
12.87771 0.0005841513
12.87871 0.00062470231
12.87971 0.00066536345
12.88071 0.00070613223
12.88171 0.0007470062
12.88271 0.00078798303
12.88371 0.00082906054
12.88471 0.00087023645
12.88571 0.00091150869
12.88671 0.00095287514
12.88771 0.00099433382
12.88871 0.0010358826
12.88971 0.0010775195
12.89071 0.0011192424
12.89171 0.0011610492
12.89271 0.0012029378000000001
12.89371 0.0012449059
12.89471 0.001286951
12.89571 0.0013290708
12.89671 0.0013712626
12.89771 0.0014135238000000001
12.89871 0.0014558513
12.89971 0.0014982422
12.90071 0.0015406933
12.90171 0.0015832014
12.90271 0.0016257631
12.90371 0.0016683747
12.90471 0.0017110326
12.90571 0.0017537330000000002
12.90671 0.0017964721
12.90771 0.0018392460000000001
12.90871 0.0018820508999999998
12.90971 0.0019248828
12.91071 0.0019677376
12.91171 0.0020106116
12.91271 0.0020535008
12.91371 0.0020964015
12.91471 0.0021393098
12.91571 0.0021822223
12.91671 0.0022251353999999997
12.91771 0.0022680453
12.91871 0.0023109491
12.91971 0.0023538432
12.92071 0.0023967248
12.92171 0.0024395908
12.92271 0.002482438
12.92371 0.0025252637
12.92471 0.0025680652
12.92571 0.0026108397
12.92671 0.0026535845000000002
12.92771 0.0026962969000000002
12.92871 0.0027389742
12.92971 0.0027816137000000003
12.93071 0.0028242125999999998
12.93171 0.0028667682
12.93271 0.0029092778
12.93371 0.0029517383
12.93471 0.0029941468
12.93571 0.0030365003
12.93671 0.0030787956
12.93771 0.0031210293
12.93871 0.0031631982000000004
12.93971 0.0032052987
12.94071 0.0032473274999999997
12.94171 0.0032892814000000004
12.94271 0.0033311564
12.94371 0.0033729490999999997
12.94471 0.0034146556999999998
12.94571 0.0034562727
12.94671 0.0034977966000000003
12.94771 0.0035392241
12.94871 0.0035805515
12.94971 0.0036217755999999996
12.95071 0.0036628931000000004
12.95171 0.0037039008
12.95271 0.0037447960000000003
12.95371 0.0037855755999999996
12.95471 0.0038262373000000002
12.95571 0.0038667782
12.95671 0.0039071962
12.95771 0.0039474886
12.95871 0.0039876533
12.95971 0.0040276886
12.96071 0.004067592500000001
12.96171 0.0041073632
12.96271 0.004146999
12.96371 0.0041864979999999994
12.96471 0.0042258584
12.96571 0.0042650787
12.96671 0.0043041571
12.96771 0.0043430919
12.96871 0.0043818814
12.96971 0.004420523700000001
12.97071 0.0044590164
12.97171 0.0044973578
12.97271 0.0045355457
12.97371 0.0045735778
12.97471 0.0046114517
12.97571 0.0046491645
12.97671 0.004686713899999999
12.97771 0.004724097
12.97871 0.004761311
12.97971 0.0047983528999999995
12.98071 0.0048352198
12.98171 0.0048719085
12.98271 0.0049084159
12.98371 0.004944739
12.98471 0.0049808746999999995
12.98571 0.005016819699999999
12.98671 0.0050525716
12.98771 0.0050881270000000004
12.98871 0.0051234830999999995
12.98971 0.0051586368
12.99071 0.0051935858
12.99171 0.0052283278
12.99271 0.0052628598
12.99371 0.0052971798
12.99471 0.0053312855
12.99571 0.0053651751
12.99671 0.0053988464
12.99771 0.0054322976
12.99871 0.0054655269
12.99971 0.0054985328
13.00071 0.005531313600000001
13.00171 0.0055638677
13.00271 0.0055961937
13.00371 0.0056282905
13.00471 0.0056601562
13.00571 0.0056917896
13.00671 0.005723189
13.00771 0.005754352999999999
13.00871 0.005785279799999999
13.00971 0.0058159679999999995
13.01071 0.005846416
13.01171 0.0058766222
13.01271 0.0059065846
13.01371 0.0059363017
13.01471 0.0059657716
13.01571 0.0059949922
13.01671 0.0060239618
13.01771 0.0060526784999999994
13.01871 0.0060811402
13.01971 0.006109345100000001
13.02071 0.0061372921
13.02171 0.0061649784999999995
13.02271 0.0061924031
13.02371 0.0062195642
13.02471 0.0062464605
13.02571 0.006273090500000001
13.02671 0.006299452800000001
13.02771 0.0063255466
13.02871 0.0063513704
13.02971 0.0063769243
13.03071 0.006402206800000001
13.03171 0.0064272179
13.03271 0.0064519569
13.03371 0.006476423699999999
13.03471 0.006500617700000001
13.03571 0.0065245396
13.03671 0.0065481893999999995
13.03771 0.0065715663
13.03871 0.0065946711
13.03971 0.0066175038000000005
13.04071 0.0066400644
13.04171 0.006662352800000001
13.04271 0.0066843699
13.04371 0.0067061155
13.04471 0.0067275898
13.04571 0.0067487919
13.04671 0.0067697227
13.04771 0.006790382000000001
13.04871 0.0068107693
13.04971 0.0068308844
13.05071 0.006850726599999999
13.05171 0.0068702961
13.05271 0.006889592599999999
13.05371 0.006908615599999999
13.05471 0.006927364300000001
13.05571 0.0069458387
13.05671 0.0069640388
13.05771 0.0069819638
13.05871 0.0069996138
13.05971 0.0070169881000000005
13.06071 0.0070340873
13.06171 0.0070509108
13.06271 0.0070674592
13.06371 0.0070837326
13.06471 0.007099731000000001
13.06571 0.0071154558
13.06671 0.007130907
13.06771 0.0071460861
13.06871 0.0071609938
13.06971 0.0071756308999999996
13.07071 0.007189998699999999
13.07171 0.0072040988
13.07271 0.0072179326
13.07371 0.007231501499999999
13.07471 0.007244807099999999
13.07571 0.0072578507
13.07671 0.0072706344999999995
13.07771 0.007283159400000001
13.07871 0.0072954273
13.07971 0.00730744
13.08071 0.0073191993999999995
13.08171 0.0073307063
13.08271 0.0073419629
13.08371 0.0073529707
13.08471 0.007363730400000001
13.08571 0.0073742434
13.08671 0.007384512
13.08771 0.007394536100000001
13.08871 0.0074043178999999995
13.08971 0.007413858099999999
13.09071 0.007423158199999999
13.09171 0.0074322189999999995
13.09271 0.0074410418
13.09371 0.0074496282
13.09471 0.0074579788
13.09571 0.0074660958
13.09671 0.0074739801
13.09771 0.0074816329
13.09871 0.0074890566
13.09971 0.0074962525
13.10071 0.0075032222
13.10171 0.0075099677
13.10271 0.007516492
13.10371 0.0075227967
13.10471 0.007528883700000001
13.10571 0.007534755400000001
13.10671 0.007540414699999999
13.10771 0.0075458643999999995
13.10871 0.007551106700000001
13.10971 0.0075561446
13.11071 0.007560980899999999
13.11171 0.0075656179
13.11271 0.0075700583999999994
13.11371 0.0075743053000000005
13.11471 0.0075783617
13.11571 0.007582228900000001
13.11671 0.007585910499999999
13.11771 0.0075894081
13.11871 0.0075927244
13.11971 0.0075958611
13.12071 0.007598821
13.12171 0.0076016055
13.12271 0.007604216099999999
13.12371 0.0076066543
13.12471 0.007608922200000001
13.12571 0.007611020600000001
13.12671 0.0076129516
13.12771 0.007614716
13.12871 0.007616315299999999
13.12971 0.0076177501
13.13071 0.007619021900000001
13.13171 0.0076201322
13.13271 0.0076210825
13.13371 0.0076218734000000005
13.13471 0.007622507099999999
13.13571 0.007622985100000001
13.13671 0.0076233088999999995
13.13771 0.0076234805999999995
13.13871 0.0076235017
13.13971 0.0076233750999999995
13.14071 0.007623103
13.14171 0.0076226876
13.14271 0.0076221323999999995
13.14371 0.0076214397
13.14471 0.0076206124999999994
13.14571 0.0076196542
13.14671 0.0076185679000000004
13.14771 0.0076173579
13.14871 0.0076160271000000005
13.14971 0.007614579200000001
13.15071 0.0076130171
13.15171 0.0076113451
13.15271 0.007609566799999999
13.15371 0.0076076867
13.15471 0.0076057076999999996
13.15571 0.0076036325000000005
13.15671 0.007601465799999999
13.15771 0.0075992101999999995
13.15871 0.007596869500000001
13.15971 0.007594446699999999
13.16071 0.007591944400000001
13.16171 0.0075893659
13.16271 0.0075867138
13.16371 0.0075839911
13.16471 0.0075812
13.16571 0.0075783435
13.16671 0.007575423699999999
13.16771 0.007572442699999999
13.16871 0.0075694028
13.16971 0.007566306199999999
13.17071 0.0075631549
13.17171 0.0075599513
13.17271 0.007556697499999999
13.17371 0.0075533957
13.17471 0.0075500488
13.17571 0.0075466582
13.17671 0.0075432268
13.17771 0.0075397576
13.17871 0.0075362528000000005
13.17971 0.007532714499999999
13.18071 0.0075291457
13.18171 0.0075255491999999995
13.18271 0.007521927899999999
13.18371 0.0075182856
13.18471 0.007514624300000001
13.18571 0.007510947
13.18671 0.0075072574
13.18771 0.0075035583
13.18871 0.0074998534
13.18971 0.0074961448
13.19071 0.0074924363
13.19171 0.0074887306
13.19271 0.0074850308
13.19371 0.0074813404000000005
13.19471 0.007477661700000001
13.19571 0.007473997499999999
13.19671 0.007470350799999999
13.19771 0.007466724500000001
13.19871 0.0074631207
13.19971 0.0074595417
13.20071 0.0074559903
13.20171 0.0074524687
13.20271 0.007448979200000001
13.20371 0.0074455245
13.20471 0.0074421063
13.20571 0.0074387266
13.20671 0.007435387700000001
13.20771 0.0074320917
13.20871 0.0074288408
13.20971 0.007425637200000001
13.21071 0.007422482300000001
13.21171 0.0074193791
13.21271 0.007416328999999999
13.21371 0.007413335
13.21471 0.0074103984000000005
13.21571 0.007407522200000001
13.21671 0.0074047086
13.21771 0.007401960500000001
13.21871 0.0073992793
13.21971 0.0073966679
13.22071 0.0073941294
13.22171 0.0073916657
13.22271 0.007389279899999999
13.22371 0.007386974199999999
13.22471 0.0073847506
13.22571 0.007382612199999999
13.22671 0.0073805611
13.22771 0.007378599499999999
13.22871 0.007376730400000001
13.22971 0.007374955
13.23071 0.0073732764999999995
13.23171 0.007371696100000001
13.23271 0.0073702162
13.23371 0.007368838899999999
13.23471 0.0073675648
13.23571 0.0073663963
13.23671 0.0073653354999999995
13.23771 0.007364382300000001
13.23871 0.007363539
13.23971 0.0073628070999999995
13.24071 0.0073621864
13.24171 0.0073616793
13.24271 0.0073612857
13.24371 0.007361007
13.24471 0.007360843999999999
13.24571 0.007360797499999999
13.24671 0.007360868800000001
13.24771 0.0073610579
13.24871 0.0073613664
13.24971 0.007361794299999999
13.25071 0.007362342900000001
13.25171 0.0073630137000000005
13.25271 0.0073638068
13.25371 0.0073647236
13.25471 0.007365764800000001
13.25571 0.0073669318000000004
13.25671 0.0073682255000000006
13.25771 0.007369647200000001
13.25871 0.0073711977
13.25971 0.0073728785
13.26071 0.0073746902
13.26171 0.0073766343
13.26271 0.0073787123
13.26371 0.0073809249
13.26471 0.0073832729
13.26571 0.0073857584
13.26671 0.0073883813
13.26771 0.0073911433
13.26871 0.007394045
13.26971 0.007397087
13.27071 0.0074002695
13.27171 0.007403593899999999
13.27271 0.007407060199999999
13.27371 0.0074106691
13.27471 0.007414420499999999
13.27571 0.007418314600000001
13.27671 0.0074223512999999994
13.27771 0.007426530600000001
13.27871 0.007430852600000001
13.27971 0.007435317100000001
13.28071 0.0074399235
13.28171 0.0074446718
13.28271 0.0074495612000000004
13.28371 0.0074545911000000005
13.28471 0.007459761400000001
13.28571 0.0074650721
13.28671 0.007470521799999999
13.28771 0.0074761105
13.28871 0.0074818381
13.28971 0.0074877039999999995
13.29071 0.007493707399999999
13.29171 0.007499848999999999
13.29271 0.0075061274
13.29371 0.0075125426999999995
13.29471 0.0075190947
13.29571 0.0075257834000000004
13.29671 0.007532608299999999
13.29771 0.0075395699
13.29871 0.0075466668999999995
13.29971 0.0075538999
13.30071 0.0075612683
13.30171 0.0075687720000000005
13.30271 0.007576411
13.30371 0.0075841846
13.30471 0.007592092900000001
13.30571 0.007600135
13.30671 0.007608311
13.30771 0.0076166194
13.30871 0.0076250602
13.30971 0.0076336320000000004
13.31071 0.0076423348
13.31171 0.0076511671
13.31271 0.007660127399999999
13.31371 0.0076692151
13.31471 0.007678428699999999
13.31571 0.007687767400000001
13.31671 0.007697229
13.31771 0.0077068129
13.31871 0.0077165168
13.31971 0.007726339400000001
13.32071 0.007736279100000001
13.32171 0.007746333699999999
13.32271 0.0077565019
13.32371 0.0077667821
13.32471 0.0077771721
13.32571 0.007787670599999999
13.32671 0.0077982753
13.32771 0.007808985500000001
13.32871 0.0078197983
13.32971 0.0078307123
13.33071 0.0078417259
13.33171 0.0078528377
13.33271 0.0078640456
13.33371 0.0078753474
13.33471 0.0078867422
13.33571 0.0078982281
13.33671 0.0079098027
13.33771 0.0079214653
13.33871 0.0079332131
13.33971 0.0079450452
13.34071 0.0079569596
13.34171 0.007968954
13.34271 0.007981026300000001
13.34371 0.0079931749
13.34471 0.0080053971
13.34571 0.0080176913
13.34671 0.0080300546
13.34771 0.0080424856
13.34871 0.0080549813
13.34971 0.0080675396
13.35071 0.0080801576
13.35171 0.0080928323
13.35271 0.0081055616
13.35371 0.0081183432
13.35471 0.008131173700000001
13.35571 0.0081440507
13.35671 0.0081569713
13.35771 0.0081699334
13.35871 0.0081829341
13.35971 0.0081959704
13.36071 0.008209039500000001
13.36171 0.0082221391
13.36271 0.0082352664
13.36371 0.008248419199999999
13.36471 0.0082615945
13.36571 0.0082747902
13.36671 0.008288004
13.36771 0.0083012339
13.36871 0.008314476900000001
13.36971 0.0083277315
13.37071 0.0083409948
13.37171 0.008354264699999999
13.37271 0.008367539
13.37371 0.0083808154
13.37471 0.0083940919
13.37571 0.008407366099999999
13.37671 0.0084206353
13.37771 0.0084338972
13.37871 0.008447149599999999
13.37971 0.0084603897
13.38071 0.008473614400000001
13.38171 0.008486821
13.38271 0.0085000072
13.38371 0.008513169499999999
13.38471 0.008526304
13.38571 0.008539408
13.38671 0.0085524785
13.38771 0.0085655112
13.38871 0.0085785032
13.38971 0.008591450799999999
13.39071 0.0086043496
13.39171 0.008617196
13.39271 0.0086299864
13.39371 0.008642717099999999
13.39471 0.0086553839
13.39571 0.0086679829
13.39671 0.008680509900000001
13.39771 0.008692962
13.39871 0.0087053348
13.39971 0.0087176239
13.40071 0.008729826400000001
13.40171 0.0087419387
13.40271 0.0087539571
13.40371 0.0087658787
13.40471 0.0087777
13.40571 0.0087894172
13.40671 0.0088010282
13.40771 0.0088125293
13.40871 0.0088239176
13.40971 0.008835190199999999
13.41071 0.0088463443
13.41171 0.0088573768
13.41271 0.0088682857
13.41371 0.0088790679
13.41471 0.0088897199
13.41571 0.0089002395
13.41671 0.0089106237
13.41771 0.0089208697
13.41871 0.0089309739
13.41971 0.0089409339
13.42071 0.0089507463
13.42171 0.008960408
13.42271 0.0089699155
13.42371 0.0089792651
13.42471 0.0089884532
13.42571 0.0089974768
13.42671 0.0090063317
13.42771 0.0090150148
13.42871 0.0090235219
13.42971 0.009031849199999999
13.43071 0.009039992399999999
13.43171 0.0090479487
13.43271 0.009055713600000001
13.43371 0.0090632835
13.43471 0.0090706548
13.43571 0.0090778238
13.43671 0.0090847869
13.43771 0.009091541100000001
13.43871 0.009098083
13.43971 0.0091044094
13.44071 0.0091105168
13.44171 0.0091164024
13.44271 0.0091220631
13.44371 0.009127496
13.44471 0.009132699099999999
13.44571 0.0091376693
13.44671 0.0091424037
13.44771 0.0091469003
13.44871 0.009151156
13.44971 0.009155168699999999
13.45071 0.0091589354
13.45171 0.0091624541
13.45271 0.009165721699999999
13.45371 0.0091687354
13.45471 0.009171493
13.45571 0.0091739916
13.45671 0.0091762275
13.45771 0.0091781985
13.45871 0.0091799011
13.45971 0.0091813323
13.46071 0.0091824884
13.46171 0.009183365899999999
13.46271 0.0091839618
13.46371 0.0091842718
13.46471 0.0091842921
13.46571 0.0091840193
13.46671 0.009183449599999999
13.46771 0.0091825794
13.46871 0.009181404300000001
13.46971 0.0091799215
13.47071 0.009178126500000001
13.47171 0.0091760157
13.47271 0.009173585599999999
13.47371 0.009170832299999999
13.47471 0.0091677532
13.47571 0.0091643444
13.47671 0.0091606038
13.47771 0.0091565278
13.47871 0.0091521135
13.47971 0.0091473587
13.48071 0.0091422611
13.48171 0.009136818
13.48271 0.0091310278
13.48371 0.0091248876
13.48471 0.009118395999999999
13.48571 0.0091115508
13.48671 0.0091043505
13.48771 0.0090967929
13.48871 0.009088876
13.48971 0.0090805981
13.49071 0.0090719579
13.49171 0.009062953200000001
13.49271 0.0090535817
13.49371 0.0090438414
13.49471 0.00903373
13.49571 0.0090232454
13.49671 0.0090123853
13.49771 0.0090011468
13.49871 0.008989527099999998
13.49971 0.008977524
13.50071 0.008965133699999999
13.50171 0.0089523543
13.50271 0.0089391819
13.50371 0.0089256137
13.50471 0.0089116467
13.50571 0.0088972774
13.50671 0.0088825029
13.50771 0.008867320100000001
13.50871 0.0088517263
13.50971 0.0088357185
13.51071 0.0088192945
13.51171 0.0088024506
13.51271 0.0087851848
13.51371 0.0087674947
13.51471 0.0087493783
13.51571 0.008730834100000001
13.51671 0.0087118598
13.51771 0.008692453400000001
13.51871 0.0086726141
13.51971 0.0086523396
13.52071 0.0086316293
13.52171 0.008610482499999999
13.52271 0.008588897600000001
13.52371 0.008566874
13.52471 0.008544411
13.52571 0.0085215077
13.52671 0.0084981642
13.52771 0.0084743791
13.52871 0.0084501517
13.52971 0.0084254811
13.53071 0.0084003659
13.53171 0.0083748062
13.53271 0.0083488005
13.53371 0.008322348
13.53471 0.0082954481
13.53571 0.0082680985
13.53671 0.0082402985
13.53771 0.0082120467
13.53871 0.0081833408
13.53971 0.0081541803
13.54071 0.0081245627
13.54171 0.0080944876
13.54271 0.0080639518
13.54371 0.0080329548
13.54471 0.0080014943
13.54571 0.0079695688
13.54671 0.007937177
13.54771 0.007904317999999999
13.54871 0.0078709898
13.54971 0.0078371915
13.55071 0.0078029218
13.55171 0.0077681805
13.55271 0.007732967100000001
13.55371 0.0076972807
13.55471 0.007661120600000001
13.55571 0.0076244875999999994
13.55671 0.007587381
13.55771 0.0075498014
13.55871 0.0075117496
13.55971 0.007473225599999999
13.56071 0.0074342301000000005
13.56171 0.0073947638
13.56271 0.0073548283
13.56371 0.007314423400000001
13.56471 0.007273549999999999
13.56571 0.0072322095000000005
13.56671 0.0071904025
13.56771 0.00714813
13.56871 0.0071053924000000004
13.56971 0.007062190699999999
13.57071 0.0070185248
13.57171 0.0069743954
13.57271 0.006929803199999999
13.57371 0.006884748299999999
13.57471 0.0068392306
13.57571 0.0067932502
13.57671 0.0067468070000000005
13.57771 0.0066999011
13.57871 0.006652532500000001
13.57971 0.0066047003
13.58071 0.0065564054
13.58171 0.006507647
13.58271 0.0064584245
13.58371 0.0064087384
13.58471 0.006358588899999999
13.58571 0.006307975100000001
13.58671 0.006256897900000001
13.58771 0.0062053572
13.58871 0.006153353
13.58971 0.0061008865
13.59071 0.0060479575
13.59171 0.0059945673
13.59271 0.0059407161
13.59371 0.0058864050999999995
13.59471 0.0058316353000000005
13.59571 0.0057764079
13.59671 0.0057207238999999995
13.59771 0.0056645843999999996
13.59871 0.0056079909
13.59971 0.0055509445
13.60071 0.005493447
13.60171 0.0054354994
13.60271 0.005377102900000001
13.60371 0.0053182594
13.60471 0.0052589694
13.60571 0.0051992349
13.60671 0.0051390565
13.60771 0.0050784354
13.60871 0.005017373
13.60971 0.0049558701
13.61071 0.0048939277
13.61171 0.0048315465
13.61271 0.004768727699999999
13.61371 0.0047054720000000005
13.61471 0.0046417800999999995
13.61571 0.0045776527
13.61671 0.004513091
13.61771 0.0044480956
13.61871 0.0043826676
13.61971 0.0043168078
13.62071 0.0042505176999999995
13.62171 0.0041837982
13.62271 0.004116651
13.62371 0.0040490773
13.62471 0.0039810791
13.62571 0.0039126578
13.62671 0.003843816
13.62771 0.0037745554
13.62871 0.0037048787000000002
13.62971 0.0036347883
13.63071 0.0035642868
13.63171 0.0034933772
13.63271 0.0034220622
13.63371 0.0033503453
13.63471 0.0032782296000000003
13.63571 0.0032057185
13.63671 0.0031328153000000003
13.63771 0.0030595231
13.63871 0.0029858454999999997
13.63971 0.0029117857
13.64071 0.0028373471999999997
13.64171 0.0027625332
13.64271 0.0026873469
13.64371 0.0026117916
13.64471 0.0025358702
13.64571 0.0024595858
13.64671 0.0023829412
13.64771 0.0023059392
13.64871 0.0022285825
13.64971 0.0021508737
13.65071 0.0020728154
13.65171 0.0019944100000000003
13.65271 0.0019156599999999998
13.65371 0.0018365678
13.65471 0.0017571358
13.65571 0.0016773665
13.65671 0.0015972626
13.65771 0.0015168264
13.65871 0.0014360607
13.65971 0.001354968
13.66071 0.0012735512999999998
13.66171 0.0011918136
13.66271 0.0011097578000000001
13.66371 0.0010273872
13.66471 0.00094470515
13.66571 0.00086171513
13.66671 0.00077842069
13.66771 0.0006948256200000001
13.66871 0.00061093374
13.66971 0.000526749
13.67071 0.00044227545
13.67171 0.00035751721
13.67271 0.00027247845
13.67371 0.00018716339
13.67471 0.00010157627000000001
13.67571 1.5721332e-05
13.67671 -7.0397186e-05
13.67771 -0.00015677509
13.67871 -0.00024340822999999997
13.67971 -0.00033029251
13.68071 -0.00041742391999999995
13.68171 -0.00050479848
13.68271 -0.0005924124300000001
13.68371 -0.00068026197
13.68471 -0.0007683434900000001
13.68571 -0.0008566534199999999
13.68671 -0.00094518828
13.68771 -0.0010339448
13.68871 -0.0011229195
13.68971 -0.0012121094
13.69071 -0.0013015112
13.69171 -0.0013911218
13.69271 -0.0014809381
13.69371 -0.0015709571
13.69471 -0.0016611757000000002
13.69571 -0.0017515906
13.69671 -0.0018421986
13.69771 -0.0019329967
13.69871 -0.0020239815
13.69971 -0.0021151494
13.70071 -0.0022064971
13.70171 -0.0022980208
13.70271 -0.0023897168000000003
13.70371 -0.0024815812
13.70471 -0.0025736103
13.70571 -0.0026657996999999998
13.70671 -0.0027581455
13.70771 -0.0028506432
13.70871 -0.0029432887
13.70971 -0.0030360776
13.71071 -0.0031290052000000003
13.71171 -0.0032220672
13.71271 -0.0033152592
13.71371 -0.0034085765999999997
13.71471 -0.0035020152000000003
13.71571 -0.0035955702
13.71671 -0.0036892376
13.71771 -0.0037830127000000003
13.71871 -0.0038768914
13.71971 -0.0039708695
13.72071 -0.0040649429
13.72171 -0.004159107600000001
13.72271 -0.0042533597
13.72371 -0.0043476946
13.72471 -0.0044421089
13.72571 -0.0045365989
13.72671 -0.0046311601
13.72771 -0.004725789
13.72871 -0.0048204816
13.72971 -0.0049152339
13.73071 -0.0050100422
13.73171 -0.0051049021
13.73271 -0.0051998096999999995
13.73371 -0.0052947606
13.73471 -0.0053897504
13.73571 -0.0054847747
13.73671 -0.0055798289
13.73771 -0.0056749082
13.73871 -0.0057700079000000005
13.73971 -0.0058651232
13.74071 -0.0059602490999999995
13.74171 -0.0060553800999999996
13.74271 -0.006150510999999999
13.74371 -0.0062456369000000005
13.74471 -0.006340751899999999
13.74571 -0.0064358508
13.74671 -0.0065309279000000005
13.74771 -0.0066259781
13.74871 -0.0067209963000000005
13.74971 -0.0068159766999999994
13.75071 -0.0069109134
13.75171 -0.0070058013
13.75271 -0.0071006354
13.75371 -0.0071954106
13.75471 -0.007290121
13.75571 -0.0073847623
13.75671 -0.007479330100000001
13.75771 -0.0075738193
13.75871 -0.0076682249
13.75971 -0.0077625431
13.76071 -0.0078567697
13.76171 -0.007950900200000001
13.76271 -0.0080449303
13.76371 -0.0081388564
13.76471 -0.008232673999999999
13.76571 -0.0083263803
13.76671 -0.008419971
13.76771 -0.008513441600000001
13.76871 -0.0086067892
13.76971 -0.0087000095
13.77071 -0.0087930988
13.77171 -0.0088860528
13.77271 -0.0089788678
13.77371 -0.0090715395
13.77471 -0.0091640635
13.77571 -0.0092564354
13.77671 -0.0093486509
13.77771 -0.0094407049
13.77871 -0.009532592999999999
13.77971 -0.00962431
13.78071 -0.0097158503
13.78171 -0.0098072094
13.78271 -0.0098983815
13.78371 -0.0099893616
13.78471 -0.010080144000000001
13.78571 -0.010170723999999999
13.78671 -0.010261095
13.78771 -0.010351252
13.78871 -0.010441190999999999
13.78971 -0.010530903999999999
13.79071 -0.010620387
13.79171 -0.010709636
13.79271 -0.010798644999999999
13.79371 -0.010887408999999999
13.79471 -0.010975923
13.79571 -0.011064183
13.79671 -0.011152185
13.79771 -0.011239922999999999
13.79871 -0.011327395
13.79971 -0.011414595
13.80071 -0.01150152
13.80171 -0.011588166
13.80271 -0.011674529
13.80371 -0.011760605
13.80471 -0.01184639
13.80571 -0.011931882
13.80671 -0.012017076
13.80771 -0.012101968999999999
13.80871 -0.012186555
13.80971 -0.012270833
13.81071 -0.012354796
13.81171 -0.012438442000000001
13.81271 -0.012521766
13.81371 -0.012604764
13.81471 -0.012687431
13.81571 -0.012769763
13.81671 -0.012851753999999998
13.81771 -0.012933399
13.81871 -0.013014693
13.81971 -0.013095632
13.82071 -0.013176211
13.82171 -0.013256421999999999
13.82271 -0.013336263
13.82371 -0.013415724999999998
13.82471 -0.013494804
13.82571 -0.013573497
13.82671 -0.013651795000000001
13.82771 -0.013729694
13.82871 -0.013807189
13.82971 -0.013884275000000001
13.83071 -0.013960945999999998
13.83171 -0.014037197999999999
13.83271 -0.014113027
13.83371 -0.014188427
13.83471 -0.014263394000000002
13.83571 -0.014337924999999998
13.83671 -0.014412014999999999
13.83771 -0.01448566
13.83871 -0.014558858000000001
13.83971 -0.014631603
13.84071 -0.014703892999999999
13.84171 -0.014775724
13.84271 -0.014847094
13.84371 -0.014917999
13.84471 -0.014988436
13.84571 -0.015058402
13.84671 -0.015127894999999999
13.84771 -0.01519691
13.84871 -0.015265444999999999
13.84971 -0.015333497000000001
13.85071 -0.015401061999999998
13.85171 -0.015468135999999999
13.85271 -0.015534716999999998
13.85371 -0.015600799999999998
13.85471 -0.015666382
13.85571 -0.01573146
13.85671 -0.015796028
13.85771 -0.015860083
13.85871 -0.015923621
13.85971 -0.015986637
13.86071 -0.016049127
13.86171 -0.016111086
13.86271 -0.016172511
13.86371 -0.016233396
13.86471 -0.016293737
13.86571 -0.016353529999999998
13.86671 -0.01641277
13.86771 -0.016471454
13.86871 -0.016529577
13.86971 -0.016587136
13.87071 -0.016644126
13.87171 -0.016700543
13.87271 -0.016756385000000002
13.87371 -0.016811647
13.87471 -0.016866327
13.87571 -0.016920421
13.87671 -0.016973926
13.87771 -0.017026838
13.87871 -0.017079157
13.87971 -0.017130877
13.88071 -0.017181995999999998
13.88171 -0.017232512999999998
13.88271 -0.017282423999999998
13.88371 -0.017331725000000003
13.88471 -0.017380416
13.88571 -0.017428493
13.88671 -0.017475954000000002
13.88771 -0.017522795
13.88871 -0.017569012999999998
13.88971 -0.017614607
13.89071 -0.017659572999999998
13.89171 -0.017703907
13.89271 -0.017747606000000003
13.89371 -0.017790668
13.89471 -0.017833088
13.89571 -0.017874865
13.89671 -0.017915994
13.89771 -0.017956471
13.89871 -0.017996294
13.89971 -0.018035459
13.90071 -0.018073962000000002
13.90171 -0.0181118
13.90271 -0.01814897
13.90371 -0.018185469
13.90471 -0.018221294
13.90571 -0.018256441
13.90671 -0.018290909
13.90771 -0.018324693
13.90871 -0.018357791000000002
13.90971 -0.018390203
13.91071 -0.018421924
13.91171 -0.018452953
13.91271 -0.01848329
13.91371 -0.018512931
13.91471 -0.018541874
13.91571 -0.01857012
13.91671 -0.018597666
13.91771 -0.018624512000000003
13.91871 -0.018650656
13.91971 -0.018676097
13.92071 -0.018700834
13.92171 -0.018724866
13.92271 -0.018748193
13.92371 -0.018770812
13.92471 -0.018792723
13.92571 -0.018813925000000002
13.92671 -0.018834416
13.92771 -0.018854192999999998
13.92871 -0.018873258
13.92971 -0.018891606
13.93071 -0.018909236
13.93171 -0.018926147
13.93271 -0.018942336
13.93371 -0.018957802
13.93471 -0.018972541
13.93571 -0.018986553
13.93671 -0.018999835
13.93771 -0.019012383
13.93871 -0.019024198
13.93971 -0.019035276
13.94071 -0.019045615000000002
13.94171 -0.019055213
13.94271 -0.01906407
13.94371 -0.019072181
13.94471 -0.019079547
13.94571 -0.019086167
13.94671 -0.019092039
13.94771 -0.019097160999999998
13.94871 -0.019101532
13.94971 -0.019105153
13.95071 -0.019108021
13.95171 -0.019110137000000003
13.95271 -0.0191115
13.95371 -0.019112111
13.95471 -0.019111969
13.95571 -0.019111074
13.95671 -0.019109425
13.95771 -0.019107024
13.95871 -0.019103869
13.95971 -0.019099962
13.96071 -0.019095302999999998
13.96171 -0.019089891
13.96271 -0.019083726999999998
13.96371 -0.019076809
13.96471 -0.019069138
13.96571 -0.019060716000000002
13.96671 -0.019051541
13.96771 -0.019041612
13.96871 -0.019030929000000002
13.96971 -0.019019493
13.97071 -0.019007303
13.97171 -0.018994359000000002
13.97271 -0.01898066
13.97371 -0.018966205
13.97471 -0.018950995999999998
13.97571 -0.018935031
13.97671 -0.018918308999999998
13.97771 -0.018900831
13.97871 -0.018882597
13.97971 -0.018863606999999998
13.98071 -0.01884386
13.98171 -0.018823358000000002
13.98271 -0.0188021
13.98371 -0.018780089
13.98471 -0.018757324
13.98571 -0.018733805
13.98671 -0.018709536
13.98771 -0.018684515
13.98871 -0.018658747
13.98971 -0.018632232
13.99071 -0.018604970999999998
13.99171 -0.018576968
13.99271 -0.018548222
13.99371 -0.018518737
13.99471 -0.018488515
13.99571 -0.018457558
13.99671 -0.018425867999999998
13.99771 -0.018393446
13.99871 -0.018360296
13.99971 -0.018326417
14.00071 -0.018291814
14.00171 -0.018256488
14.00271 -0.01822044
14.00371 -0.018183671999999998
14.00471 -0.018146183
14.00571 -0.018107977
14.00671 -0.018069055
14.00771 -0.018029418
14.00871 -0.017989067
14.00971 -0.017948003
14.01071 -0.017906228
14.01171 -0.017863742
14.01271 -0.017820546
14.01371 -0.017776641
14.01471 -0.017732030000000003
14.01571 -0.017686714
14.01671 -0.017640693
14.01771 -0.01759397
14.01871 -0.017546547
14.01971 -0.017498424999999998
14.02071 -0.017449606
14.02171 -0.017400093
14.02271 -0.017349888
14.02371 -0.017298994
14.02471 -0.017247413
14.02571 -0.017195148
14.02671 -0.017142203999999998
14.02771 -0.017088581999999998
14.02871 -0.017034286000000003
14.02971 -0.016979319
14.03071 -0.016923685
14.03171 -0.016867388
14.03271 -0.016810432
14.03371 -0.01675282
14.03471 -0.016694555
14.03571 -0.016635642
14.03671 -0.016576083999999998
14.03771 -0.016515885
14.03871 -0.01645505
14.03971 -0.016393579
14.04071 -0.016331478
14.04171 -0.01626875
14.04271 -0.016205398
14.04371 -0.016141425
14.04471 -0.016076835
14.04571 -0.016011631000000002
14.04671 -0.015945816999999998
14.04771 -0.015879395
14.04871 -0.015812369
14.04971 -0.015744742
14.05071 -0.015676515999999998
14.05171 -0.015607695999999999
14.05271 -0.015538284999999999
14.05371 -0.015468286000000001
14.05471 -0.015397703
14.05571 -0.015326540999999999
14.05671 -0.015254803
14.05771 -0.015182493
14.05871 -0.015109617
14.05971 -0.015036178
14.06071 -0.014962182000000001
14.06171 -0.014887632000000001
14.06271 -0.014812536000000001
14.06371 -0.014736896
14.06471 -0.01466072
14.06571 -0.014584011
14.06671 -0.014506777000000002
14.06771 -0.014429020999999998
14.06871 -0.014350750999999998
14.06971 -0.014271971000000001
14.07071 -0.014192687
14.07171 -0.014112903
14.07271 -0.014032626
14.07371 -0.01395186
14.07471 -0.013870611
14.07571 -0.013788883000000002
14.07671 -0.013706682000000001
14.07771 -0.013624011
14.07871 -0.013540876
14.07971 -0.013457281
14.08071 -0.013373228999999999
14.08171 -0.013288725
14.08271 -0.013203771999999999
14.08371 -0.013118376
14.08471 -0.013032538000000001
14.08571 -0.012946263000000001
14.08671 -0.012859555000000002
14.08771 -0.012772418
14.08871 -0.012684856
14.08971 -0.012596873
14.09071 -0.012508473
14.09171 -0.012419659
14.09271 -0.012330439
14.09371 -0.012240815
14.09471 -0.012150792
14.09571 -0.012060376999999999
14.09671 -0.011969575
14.09771 -0.011878389999999999
14.09871 -0.011786829
14.09971 -0.011694899
14.10071 -0.011602606
14.10171 -0.011509956
14.10271 -0.011416955999999999
14.10371 -0.011323613
14.10471 -0.011229933
14.10571 -0.011135925000000001
14.10671 -0.011041595000000001
14.10771 -0.01094695
14.10871 -0.010851997
14.10971 -0.010756744
14.11071 -0.010661199
14.11171 -0.010565366
14.11271 -0.010469255
14.11371 -0.010372871
14.11471 -0.010276222
14.11571 -0.010179313
14.11671 -0.01008215
14.11771 -0.0099847406
14.11871 -0.00988709
14.11971 -0.009789203599999999
14.12071 -0.0096910873
14.12171 -0.0095927462
14.12271 -0.0094941854
14.12371 -0.0093954106
14.12471 -0.009296427000000001
14.12571 -0.009197239000000001
14.12671 -0.0090978523
14.12771 -0.0089982714
14.12871 -0.0088985013
14.12971 -0.0087985478
14.13071 -0.0086984161
14.13171 -0.0085981112
14.13271 -0.0084976382
14.13371 -0.008397003699999999
14.13471 -0.0082962135
14.13571 -0.0081952734
14.13671 -0.0080941893
14.13771 -0.0079929683
14.13871 -0.007891616399999999
14.13971 -0.0077901407999999995
14.14071 -0.0076885480999999995
14.14171 -0.0075868447
14.14271 -0.0074850381
14.14371 -0.0073831354
14.14471 -0.0072811431999999995
14.14571 -0.0071790688000000005
14.14671 -0.007076919399999999
14.14771 -0.006974702399999999
14.14871 -0.0068724235
14.14971 -0.0067700901
14.15071 -0.0066677087
14.15171 -0.0065652850000000006
14.15271 -0.0064628264
14.15371 -0.006360337999999999
14.15471 -0.0062578263
14.15571 -0.0061552964
14.15671 -0.0060527537999999995
14.15771 -0.005950204299999999
14.15871 -0.0058476529
14.15971 -0.0057451049
14.16071 -0.0056425652
14.16171 -0.0055400384999999995
14.16271 -0.0054375301
14.16371 -0.005335045
14.16471 -0.0052325882
14.16571 -0.005130164899999999
14.16671 -0.0050277802
14.16771 -0.0049254395
14.16871 -0.004823147900000001
14.16971 -0.0047209112000000004
14.17071 -0.0046187353
14.17171 -0.0045166264
14.17271 -0.0044145901
14.17371 -0.0043126332
14.17471 -0.0042107626
14.17571 -0.0041089846
14.17671 -0.0040073064000000005
14.17771 -0.0039057348
14.17871 -0.0038042774
14.17971 -0.0037029418
14.18071 -0.0036017350999999996
14.18171 -0.0035006650999999996
14.18271 -0.0033997391999999998
14.18371 -0.0032989649999999996
14.18471 -0.0031983498
14.18571 -0.0030979012
14.18671 -0.0029976263
14.18771 -0.0028975321
14.18871 -0.0027976255
14.18971 -0.0026979133000000002
14.19071 -0.0025984016
14.19171 -0.0024990968
14.19271 -0.0024000046
14.19371 -0.0023011309
14.19471 -0.0022024809
14.19571 -0.00210406
14.19671 -0.0020058727
14.19771 -0.0019079242
14.19871 -0.0018102188000000002
14.19971 -0.001712761
14.20071 -0.0016155551
14.20171 -0.0015186053999999998
14.20271 -0.0014219160999999999
14.20371 -0.0013254914000000002
14.20471 -0.0012293355
14.20571 -0.0011334528
14.20671 -0.0010378476
14.20771 -0.00094252464
14.20871 -0.00084748845
14.20971 -0.00075274393
14.21071 -0.00065829604
14.21171 -0.00056415001
14.21271 -0.00047031112
14.21371 -0.0003767849
14.21471 -0.00028357697
14.21571 -0.00019069307000000002
14.21671 -9.813906000000001e-05
14.21771 -5.9208627e-06
14.21871 8.5955554e-05
14.21971 0.00017748421
14.22071 0.00026865914
14.22171 0.00035947444
14.22271 0.00044992430000000003
14.22371 0.00054000297
14.22471 0.00062970494
14.22571 0.00071902477
14.22671 0.0008079572599999999
14.22771 0.0008964972899999999
14.22871 0.00098464016
14.22971 0.0010723812
14.23071 0.0011597161
14.23171 0.0012466406
14.23271 0.0013331508
14.23371 0.0014192429
14.23471 0.0015049134
14.23571 0.0015901587000000002
14.23671 0.0016749757999999998
14.23771 0.0017593613
14.23871 0.0018433122000000002
14.23971 0.0019268255999999998
14.24071 0.0020098985
14.24171 0.0020925278
14.24271 0.0021747106
14.24371 0.002256444
14.24471 0.0023377246
14.24571 0.0024185496
14.24671 0.0024989155
14.24771 0.0025788189
14.24871 0.0026582564
14.24971 0.0027372243
14.25071 0.0028157188
14.25171 0.002893736
14.25271 0.0029712719
14.25371 0.0030483223
14.25471 0.003124883
14.25571 0.0032009499
14.25671 0.0032765183000000005
14.25771 0.0033515844
14.25871 0.0034261433
14.25971 0.0035001910999999998
14.26071 0.0035737237000000002
14.26171 0.0036467368999999997
14.26271 0.0037192269000000003
14.26371 0.0037911896999999997
14.26471 0.0038626222
14.26571 0.0039335206
14.26671 0.004003882
14.26771 0.0040737039
14.26871 0.004142983
14.26971 0.0042117175
14.27071 0.0042799049
14.27171 0.004347543299999999
14.27271 0.0044146309
14.27371 0.0044811658999999995
14.27471 0.0045471472
14.27571 0.0046125733000000006
14.27671 0.0046774428
14.27771 0.0047417547
14.27871 0.0048055076999999995
14.27971 0.0048687009
14.28071 0.004931333
14.28171 0.0049934028
14.28271 0.005054909
14.28371 0.0051158502
14.28471 0.0051762250000000004
14.28571 0.0052360319
14.28671 0.0052952691000000005
14.28771 0.0053539352
14.28871 0.0054120283
14.28971 0.0054695462
14.29071 0.0055264871
14.29171 0.0055828492
14.29271 0.0056386303
14.29371 0.005693828299999999
14.29471 0.0057484413
14.29571 0.0058024671
14.29671 0.0058559042
14.29771 0.0059087506
14.29871 0.0059610047000000005
14.29971 0.006012664700000001
14.30071 0.0060637292
14.30171 0.0061141967
14.30271 0.0061640661
14.30371 0.0062133367
14.30471 0.006262007799999999
14.30571 0.0063100786
14.30671 0.0063575484
14.30771 0.0064044165
14.30871 0.0064506827999999995
14.30971 0.006496347499999999
14.31071 0.0065414104
14.31171 0.0065858723
14.31271 0.006629732499999999
14.31371 0.0066729917
14.31471 0.0067156507
14.31571 0.0067577093
14.31671 0.0067991677
14.31771 0.0068400266
14.31871 0.0068802867
14.31971 0.0069199479
14.32071 0.006959010399999999
14.32171 0.0069974747
14.32271 0.0070353416999999994
14.32371 0.007072610599999999
14.32471 0.0071092822
14.32571 0.0071453564
14.32671 0.0071808325000000004
14.32771 0.007215712
14.32871 0.0072499941000000005
14.32971 0.0072836789
14.33071 0.0073167663
14.33171 0.0073492571
14.33271 0.0073811512
14.33371 0.0074124494999999995
14.33471 0.0074431518
14.33571 0.007473259
14.33671 0.0075027718
14.33771 0.0075316915
14.33871 0.007560018999999999
14.33971 0.0075877557000000005
14.34071 0.007614902999999999
14.34171 0.0076414624
14.34271 0.0076674361
14.34371 0.0076928262999999995
14.34471 0.0077176358999999995
14.34571 0.0077418663000000006
14.34671 0.0077655204
14.34771 0.0077886012
14.34871 0.007811111599999999
14.34971 0.0078330544
14.35071 0.007854432599999999
14.35171 0.0078752491
14.35271 0.0078955069
14.35371 0.007915208
14.35471 0.0079343561
14.35571 0.0079529535
14.35671 0.0079710022
14.35771 0.007988505199999999
14.35871 0.0080054648
14.35971 0.008021883
14.36071 0.008037762
14.36171 0.0080531041
14.36271 0.0080679107
14.36371 0.0080821832
14.36471 0.0080959231
14.36571 0.0081091326
14.36671 0.0081218132
14.36771 0.0081339662
14.36871 0.0081455932
14.36971 0.0081566963
14.37071 0.008167277
14.37171 0.008177336700000001
14.37271 0.0081868777
14.37371 0.008195902
14.37471 0.0082044127
14.37571 0.0082124112
14.37671 0.008219900300000001
14.37771 0.0082268831
14.37871 0.0082333623
14.37971 0.008239340999999999
14.38071 0.0082448227
14.38171 0.0082498111
14.38271 0.0082543098
14.38371 0.0082583225
14.38471 0.008261853500000001
14.38571 0.0082649072
14.38671 0.0082674873
14.38771 0.008269598
14.38871 0.0082712446
14.38971 0.0082724306
14.39071 0.008273160299999999
14.39171 0.008273439
14.39271 0.0082732702
14.39371 0.0082726583
14.39471 0.008271607700000001
14.39571 0.0082701219
14.39671 0.0082682047
14.39771 0.0082658604
14.39871 0.0082630926
14.39971 0.008259905
14.40071 0.0082563012
14.40171 0.0082522842
14.40271 0.0082478575
14.40371 0.0082430241
14.40471 0.0082377868
14.40571 0.008232149400000001
14.40671 0.0082261147
14.40771 0.0082196857
14.40871 0.008212865900000001
14.40971 0.0082056591
14.41071 0.0081980681
14.41171 0.0081900958
14.41271 0.008181746699999999
14.41371 0.0081730243
14.41471 0.0081639329
14.41571 0.0081544764
14.41671 0.008144659700000001
14.41771 0.0081344864
14.41871 0.0081239617
14.41971 0.0081130907
14.42071 0.0081018785
14.42171 0.0080903301
14.42271 0.0080784506
14.42371 0.0080662452
14.42471 0.0080537196
14.42571 0.008040878999999999
14.42671 0.0080277292
14.42771 0.0080142752
14.42871 0.0080005222
14.42971 0.007986475199999999
14.43071 0.0079721394
14.43171 0.0079575198
14.43271 0.0079426216
14.43371 0.007927449
14.43471 0.0079120065
14.43571 0.0078962978
14.43671 0.0078803278
14.43771 0.0078641002
14.43871 0.0078476187
14.43971 0.007830887600000001
14.44071 0.0078139106
14.44171 0.0077966906
14.44271 0.0077792312
14.44371 0.0077615368
14.44471 0.0077436103
14.44571 0.0077254554
14.44671 0.0077070748
14.44771 0.0076884731
14.44871 0.0076696546
14.44971 0.0076506221
14.45071 0.0076313801
14.45171 0.007611933
14.45271 0.007592285
14.45371 0.0075724412
14.45471 0.0075524062
14.45571 0.0075321841
14.45671 0.0075117809
14.45771 0.0074912015
14.45871 0.0074704511999999995
14.45971 0.0074495358000000005
14.46071 0.0074284602000000005
14.46171 0.0074072312
14.46271 0.0073858537
14.46371 0.0073643336
14.46471 0.0073426767
14.46571 0.0073208888
14.46671 0.0072989757999999995
14.46771 0.0072769428
14.46871 0.0072547948000000004
14.46971 0.0072325376
14.47071 0.007210176400000001
14.47171 0.0071877155
14.47271 0.007165160100000001
14.47371 0.007142514399999999
14.47471 0.0071197828
14.47571 0.0070969690999999994
14.47671 0.0070740774
14.47771 0.0070511109
14.47871 0.007028072999999999
14.47971 0.007004966799999999
14.48071 0.0069817957
14.48171 0.0069585629
14.48271 0.0069352711
14.48371 0.0069119233
14.48471 0.006888522300000001
14.48571 0.0068650712000000004
14.48671 0.006841573500000001
14.48771 0.0068180314
14.48871 0.0067944493
14.48971 0.0067708293000000004
14.49071 0.006747175899999999
14.49171 0.0067234927
14.49271 0.006699784
14.49371 0.006676053499999999
14.49471 0.0066523047
14.49571 0.0066285429
14.49671 0.006604773100000001
14.49771 0.0065809989
14.49871 0.0065572262
[truncated: 190,314 more chars]
