# Supplementary material for: 2D Synthetic dataset of numerical simulations of long-period seismicity in a volcanic edifice and related sensitivity kernels
Source: Data Brief. 2021 Jan 25;34:106673. doi: 10.1016/j.dib.2020.106673 (PMC7841316; doi:10.1016/j.dib.2020.106673)
Supplement: Supplementary Data S1 — Supplementary Raw Research Data. This is open data under the CC BY license http://creativecommons.org/licenses/by/4.0/ [file mmc1.zip › Dataset/OUTPUT_SEISMOGRAMS/9000_3000/disp_Z_hetero_14000_1946_SVF1e0Hz.semd]

-1.200000 0.0
-1.199000 0.0
-1.198000 0.0
-1.197000 0.0
-1.196000 0.0
-1.195000 0.0
-1.194000 0.0
-1.193000 0.0
-1.192000 0.0
-1.191000 0.0
-1.190000 0.0
-1.189000 0.0
-1.188000 0.0
-1.187000 0.0
-1.186000 0.0
-1.185000 0.0
-1.184000 0.0
-1.183000 0.0
-1.182000 0.0
-1.181000 0.0
-1.180000 0.0
-1.179000 0.0
-1.178000 0.0
-1.177000 0.0
-1.176000 0.0
-1.175000 0.0
-1.174000 0.0
-1.173000 0.0
-1.172000 0.0
-1.171000 0.0
-1.170000 0.0
-1.169000 0.0
-1.168000 0.0
-1.167000 0.0
-1.166000 0.0
-1.165000 0.0
-1.164000 0.0
-1.163000 0.0
-1.162000 0.0
-1.161000 0.0
-1.160000 0.0
-1.159000 0.0
-1.158000 0.0
-1.157000 0.0
-1.156000 0.0
-1.155000 0.0
-1.154000 0.0
-1.153000 0.0
-1.152000 0.0
-1.151000 0.0
-1.150000 0.0
-1.149000 0.0
-1.148000 0.0
-1.147000 0.0
-1.146000 0.0
-1.145000 0.0
-1.144000 0.0
-1.143000 0.0
-1.142000 0.0
-1.141000 0.0
-1.140000 0.0
-1.139000 0.0
-1.138000 0.0
-1.137000 0.0
-1.136000 0.0
-1.135000 0.0
-1.134000 0.0
-1.133000 0.0
-1.132000 0.0
-1.131000 0.0
-1.130000 0.0
-1.129000 0.0
-1.128000 0.0
-1.127000 0.0
-1.126000 0.0
-1.125000 0.0
-1.124000 0.0
-1.123000 0.0
-1.122000 0.0
-1.121000 0.0
-1.120000 0.0
-1.119000 0.0
-1.118000 0.0
-1.117000 0.0
-1.116000 0.0
-1.115000 0.0
-1.114000 0.0
-1.113000 0.0
-1.112000 0.0
-1.111000 0.0
-1.110000 0.0
-1.109000 0.0
-1.108000 0.0
-1.107000 0.0
-1.106000 0.0
-1.105000 0.0
-1.104000 0.0
-1.103000 0.0
-1.102000 0.0
-1.101000 0.0
-1.100000 0.0
-1.099000 0.0
-1.098000 0.0
-1.097000 0.0
-1.096000 0.0
-1.095000 0.0
-1.094000 0.0
-1.093000 0.0
-1.092000 0.0
-1.091000 0.0
-1.090000 0.0
-1.089000 0.0
-1.088000 0.0
-1.087000 0.0
-1.086000 0.0
-1.085000 0.0
-1.084000 0.0
-1.083000 0.0
-1.082000 0.0
-1.081000 0.0
-1.080000 0.0
-1.079000 0.0
-1.078000 0.0
-1.077000 0.0
-1.076000 0.0
-1.075000 0.0
-1.074000 0.0
-1.073000 0.0
-1.072000 0.0
-1.071000 0.0
-1.070000 0.0
-1.069000 0.0
-1.068000 0.0
-1.067000 0.0
-1.066000 0.0
-1.065000 0.0
-1.064000 0.0
-1.063000 0.0
-1.062000 0.0
-1.061000 0.0
-1.060000 0.0
-1.059000 0.0
-1.058000 0.0
-1.057000 0.0
-1.056000 0.0
-1.055000 0.0
-1.054000 0.0
-1.053000 0.0
-1.052000 0.0
-1.051000 0.0
-1.050000 0.0
-1.049000 0.0
-1.048000 0.0
-1.047000 0.0
-1.046000 0.0
-1.045000 0.0
-1.044000 0.0
-1.043000 0.0
-1.042000 0.0
-1.041000 0.0
-1.040000 0.0
-1.039000 0.0
-1.038000 0.0
-1.037000 0.0
-1.036000 0.0
-1.035000 0.0
-1.034000 0.0
-1.033000 0.0
-1.032000 0.0
-1.031000 0.0
-1.030000 0.0
-1.029000 0.0
-1.028000 0.0
-1.027000 0.0
-1.026000 0.0
-1.025000 0.0
-1.024000 0.0
-1.023000 0.0
-1.022000 0.0
-1.021000 0.0
-1.020000 0.0
-1.019000 0.0
-1.018000 0.0
-1.017000 0.0
-1.016000 0.0
-1.015000 0.0
-1.014000 0.0
-1.013000 0.0
-1.012000 0.0
-1.011000 0.0
-1.010000 0.0
-1.009000 0.0
-1.008000 0.0
-1.007000 0.0
-1.006000 0.0
-1.005000 0.0
-1.004000 0.0
-1.003000 0.0
-1.002000 0.0
-1.001000 0.0
-1.000000 0.0
-0.9990000 0.0
-0.9980000 0.0
-0.9970000 0.0
-0.9960000 0.0
-0.9950000 0.0
-0.9940000 0.0
-0.9930000 0.0
-0.9920000 0.0
-0.9910000 0.0
-0.9900000 0.0
-0.9890000 0.0
-0.9880000 0.0
-0.9870000 0.0
-0.9860000 0.0
-0.9850000 0.0
-0.9840000 0.0
-0.9830000 0.0
-0.9820000 0.0
-0.9810000 0.0
-0.9800000 0.0
-0.9790000 0.0
-0.9780000 0.0
-0.9770000 0.0
-0.9760000 0.0
-0.9750000 0.0
-0.9740000 0.0
-0.9730000 0.0
-0.9720000 0.0
-0.9710000 0.0
-0.9700000 0.0
-0.9690000 0.0
-0.9680000 0.0
-0.9670000 0.0
-0.9660000 0.0
-0.9650000 0.0
-0.9640000 0.0
-0.9630000 0.0
-0.9620000 0.0
-0.9610000 0.0
-0.9600000 0.0
-0.9590000 0.0
-0.9580000 0.0
-0.9570000 0.0
-0.9560000 0.0
-0.9550000 0.0
-0.9540000 0.0
-0.9530000 0.0
-0.9520000 0.0
-0.9510000 0.0
-0.9500000 0.0
-0.9490000 0.0
-0.9480000 0.0
-0.9470000 0.0
-0.9460000 0.0
-0.9450000 0.0
-0.9440000 0.0
-0.9430000 0.0
-0.9420000 0.0
-0.9410000 0.0
-0.9400000 0.0
-0.9390000 0.0
-0.9380000 0.0
-0.9370000 0.0
-0.9360000 0.0
-0.9350000 0.0
-0.9340000 0.0
-0.9330000 0.0
-0.9320000 0.0
-0.9310000 0.0
-0.9300000 0.0
-0.9290000 0.0
-0.9280000 0.0
-0.9270000 0.0
-0.9260000 0.0
-0.9250000 0.0
-0.9240000 0.0
-0.9230000 0.0
-0.9220000 0.0
-0.9210000 0.0
-0.9200000 0.0
-0.9190000 0.0
-0.9180000 0.0
-0.9170000 0.0
-0.9160000 0.0
-0.9150000 0.0
-0.9140000 0.0
-0.9130000 0.0
-0.9120000 0.0
-0.9110000 0.0
-0.9100000 0.0
-0.9090000 0.0
-0.9080000 0.0
-0.9070000 0.0
-0.9060000 0.0
-0.9050000 0.0
-0.9040000 0.0
-0.9030000 0.0
-0.9020000 0.0
-0.9010000 0.0
-0.9000000 0.0
-0.8990000 0.0
-0.8980000 0.0
-0.8970000 0.0
-0.8960000 0.0
-0.8950000 0.0
-0.8940000 0.0
-0.8930000 0.0
-0.8920000 0.0
-0.8910000 0.0
-0.8900000 0.0
-0.8890000 0.0
-0.8880000 0.0
-0.8870000 0.0
-0.8860000 0.0
-0.8850000 0.0
-0.8840000 0.0
-0.8830000 0.0
-0.8820000 0.0
-0.8810000 0.0
-0.8800000 0.0
-0.8790000 0.0
-0.8780000 0.0
-0.8770000 0.0
-0.8760000 0.0
-0.8750000 0.0
-0.8740000 0.0
-0.8730000 0.0
-0.8720000 0.0
-0.8710000 0.0
-0.8700000 0.0
-0.8690000 0.0
-0.8680000 0.0
-0.8670000 0.0
-0.8660000 0.0
-0.8650000 0.0
-0.8640000 0.0
-0.8630000 0.0
-0.8620000 0.0
-0.8610000 0.0
-0.8600000 0.0
-0.8590000 0.0
-0.8580000 0.0
-0.8570000 0.0
-0.8560000 0.0
-0.8550000 0.0
-0.8540000 0.0
-0.8530000 0.0
-0.8520000 0.0
-0.8510000 0.0
-0.8500000 0.0
-0.8490000 0.0
-0.8480000 0.0
-0.8470000 0.0
-0.8460000 0.0
-0.8450000 0.0
-0.8440000 0.0
-0.8430000 0.0
-0.8420000 0.0
-0.8410000 0.0
-0.8400000 0.0
-0.8390000 0.0
-0.8380000 0.0
-0.8370000 0.0
-0.8360000 0.0
-0.8350000 0.0
-0.8340000 0.0
-0.8330000 0.0
-0.8320000 0.0
-0.8310000 0.0
-0.8300000 0.0
-0.8290000 0.0
-0.8280000 0.0
-0.8270000 0.0
-0.8260000 0.0
-0.8250000 0.0
-0.8240000 0.0
-0.8230000 0.0
-0.8220000 0.0
-0.8210000 0.0
-0.8200000 0.0
-0.8190000 0.0
-0.8180000 0.0
-0.8170000 0.0
-0.8160000 0.0
-0.8150000 0.0
-0.8140000 0.0
-0.8130000 0.0
-0.8120000 0.0
-0.8110000 0.0
-0.8100000 0.0
-0.8090000 0.0
-0.8080000 0.0
-0.8070000 0.0
-0.8060000 0.0
-0.8050000 0.0
-0.8040000 0.0
-0.8030000 0.0
-0.8020000 0.0
-0.8010000 0.0
-0.8000000 0.0
-0.7990000 0.0
-0.7980000 0.0
-0.7970000 0.0
-0.7960000 0.0
-0.7950000 0.0
-0.7940000 0.0
-0.7930000 0.0
-0.7920000 0.0
-0.7910000 0.0
-0.7900000 0.0
-0.7890000 0.0
-0.7880000 0.0
-0.7870000 0.0
-0.7860000 0.0
-0.7850000 0.0
-0.7840000 0.0
-0.7830000 0.0
-0.7820000 0.0
-0.7810000 0.0
-0.7800000 0.0
-0.7790000 0.0
-0.7780000 0.0
-0.7770000 0.0
-0.7760000 0.0
-0.7750000 0.0
-0.7740000 0.0
-0.7730000 0.0
-0.7720000 0.0
-0.7710000 0.0
-0.7700000 0.0
-0.7690000 0.0
-0.7680000 0.0
-0.7670000 0.0
-0.7660000 0.0
-0.7650000 0.0
-0.7640000 0.0
-0.7630000 0.0
-0.7620000 0.0
-0.7610000 0.0
-0.7600000 0.0
-0.7590000 0.0
-0.7580000 0.0
-0.7570000 0.0
-0.7560000 0.0
-0.7550000 0.0
-0.7540000 0.0
-0.7530000 0.0
-0.7520000 0.0
-0.7510000 0.0
-0.7500000 0.0
-0.7490000 0.0
-0.7480000 0.0
-0.7470000 0.0
-0.7460000 0.0
-0.7450000 0.0
-0.7440000 0.0
-0.7430000 0.0
-0.7420000 0.0
-0.7410000 0.0
-0.7400000 0.0
-0.7390000 0.0
-0.7380000 0.0
-0.7370000 0.0
-0.7360000 0.0
-0.7350000 0.0
-0.7340000 0.0
-0.7330000 0.0
-0.7320000 0.0
-0.7310000 0.0
-0.7300000 0.0
-0.7290000 0.0
-0.7280000 0.0
-0.7270000 0.0
-0.7260000 0.0
-0.7250000 0.0
-0.7240000 0.0
-0.7230000 0.0
-0.7220000 0.0
-0.7210000 0.0
-0.7200000 0.0
-0.7190000 0.0
-0.7180000 0.0
-0.7170000 0.0
-0.7160000 0.0
-0.7150000 0.0
-0.7140000 0.0
-0.7130000 0.0
-0.7120000 0.0
-0.7110000 0.0
-0.7100000 0.0
-0.7090000 0.0
-0.7080000 0.0
-0.7070000 0.0
-0.7060000 0.0
-0.7050000 0.0
-0.7040000 0.0
-0.7030000 0.0
-0.7020000 0.0
-0.7010000 0.0
-0.7000000 0.0
-0.6990000 0.0
-0.6980000 0.0
-0.6970000 0.0
-0.6960000 0.0
-0.6950000 0.0
-0.6940000 0.0
-0.6930000 0.0
-0.6920000 0.0
-0.6910000 0.0
-0.6900000 0.0
-0.6890000 0.0
-0.6880000 0.0
-0.6870000 0.0
-0.6860000 0.0
-0.6850000 0.0
-0.6840000 0.0
-0.6830000 0.0
-0.6820000 0.0
-0.6810000 0.0
-0.6800000 0.0
-0.6790000 0.0
-0.6780000 0.0
-0.6770000 0.0
-0.6760000 0.0
-0.6750000 0.0
-0.6740000 0.0
-0.6730000 0.0
-0.6720000 0.0
-0.6710000 0.0
-0.6700000 0.0
-0.6690000 0.0
-0.6680000 0.0
-0.6670000 0.0
-0.6660000 0.0
-0.6650000 0.0
-0.6640000 0.0
-0.6630000 0.0
-0.6620000 0.0
-0.6610000 0.0
-0.6600000 0.0
-0.6590000 0.0
-0.6580000 0.0
-0.6570000 0.0
-0.6560000 0.0
-0.6550000 0.0
-0.6540000 0.0
-0.6530000 0.0
-0.6520000 0.0
-0.6510000 0.0
-0.6500000 0.0
-0.6490000 0.0
-0.6480000 0.0
-0.6470000 0.0
-0.6460000 0.0
-0.6450000 0.0
-0.6440000 0.0
-0.6430000 0.0
-0.6420000 0.0
-0.6410000 0.0
-0.6400000 0.0
-0.6390000 0.0
-0.6380000 0.0
-0.6370000 0.0
-0.6360000 0.0
-0.6350000 0.0
-0.6340000 0.0
-0.6330000 0.0
-0.6320000 0.0
-0.6310000 0.0
-0.6300000 0.0
-0.6290000 0.0
-0.6280000 0.0
-0.6270000 0.0
-0.6260000 0.0
-0.6250000 0.0
-0.6240000 0.0
-0.6230000 0.0
-0.6220000 0.0
-0.6210000 0.0
-0.6200000 0.0
-0.6190000 0.0
-0.6180000 0.0
-0.6170000 0.0
-0.6160000 0.0
-0.6150000 0.0
-0.6140000 0.0
-0.6130000 0.0
-0.6120000 0.0
-0.6110000 0.0
-0.6100000 0.0
-0.6090000 0.0
-0.6080000 0.0
-0.6070000 0.0
-0.6060000 0.0
-0.6050000 0.0
-0.6040000 0.0
-0.6030000 0.0
-0.6020000 0.0
-0.6010000 0.0
-0.6000000 0.0
-0.5990000 0.0
-0.5980000 0.0
-0.5970000 0.0
-0.5960000 0.0
-0.5950000 0.0
-0.5940000 0.0
-0.5930000 0.0
-0.5920000 0.0
-0.5910000 0.0
-0.5900000 0.0
-0.5890000 0.0
-0.5880000 0.0
-0.5870000 0.0
-0.5860000 0.0
-0.5850000 0.0
-0.5840000 0.0
-0.5830000 0.0
-0.5820000 0.0
-0.5810000 0.0
-0.5800000 0.0
-0.5790000 0.0
-0.5780000 0.0
-0.5770000 0.0
-0.5760000 0.0
-0.5750000 0.0
-0.5740000 0.0
-0.5730000 0.0
-0.5720000 0.0
-0.5710000 0.0
-0.5700000 0.0
-0.5690000 0.0
-0.5680000 0.0
-0.5670000 0.0
-0.5660000 0.0
-0.5650000 0.0
-0.5640000 0.0
-0.5630000 0.0
-0.5620000 0.0
-0.5610000 0.0
-0.5600000 0.0
-0.5590000 0.0
-0.5580000 0.0
-0.5570000 0.0
-0.5560000 0.0
-0.5550000 0.0
-0.5540000 0.0
-0.5530000 0.0
-0.5520000 0.0
-0.5510000 0.0
-0.5500000 0.0
-0.5490000 0.0
-0.5480000 0.0
-0.5470000 0.0
-0.5460000 0.0
-0.5450000 0.0
-0.5440000 0.0
-0.5430000 0.0
-0.5420000 0.0
-0.5410000 0.0
-0.5400000 0.0
-0.5390000 0.0
-0.5380000 0.0
-0.5370000 0.0
-0.5360000 0.0
-0.5350000 0.0
-0.5340000 0.0
-0.5330000 0.0
-0.5320000 0.0
-0.5310000 0.0
-0.5300000 0.0
-0.5290000 0.0
-0.5280000 0.0
-0.5270000 0.0
-0.5260000 0.0
-0.5250000 0.0
-0.5240000 0.0
-0.5230000 0.0
-0.5220000 0.0
-0.5210000 0.0
-0.5200000 0.0
-0.5190000 0.0
-0.5180000 0.0
-0.5170000 0.0
-0.5160000 0.0
-0.5150000 0.0
-0.5140000 0.0
-0.5130000 0.0
-0.5120000 0.0
-0.5110000 0.0
-0.5100000 0.0
-0.5090000 0.0
-0.5080000 0.0
-0.5070000 0.0
-0.5060000 0.0
-0.5050000 0.0
-0.5040000 0.0
-0.5030000 0.0
-0.5020000 0.0
-0.5010000 0.0
-0.5000000 0.0
-0.4990000 0.0
-0.4980000 0.0
-0.4970000 0.0
-0.4960000 0.0
-0.4950000 0.0
-0.4940000 0.0
-0.4930000 0.0
-0.4920000 0.0
-0.4910000 0.0
-0.4900000 0.0
-0.4890000 0.0
-0.4880000 0.0
-0.4870000 0.0
-0.4860000 0.0
-0.4850000 0.0
-0.4840000 0.0
-0.4830000 0.0
-0.4820000 0.0
-0.4810000 0.0
-0.4800000 0.0
-0.4790000 0.0
-0.4780000 0.0
-0.4770000 0.0
-0.4760000 0.0
-0.4750000 0.0
-0.4740000 0.0
-0.4730000 0.0
-0.4720000 0.0
-0.4710000 0.0
-0.4700000 0.0
-0.4690000 0.0
-0.4680000 0.0
-0.4670000 0.0
-0.4660000 0.0
-0.4650000 0.0
-0.4640000 0.0
-0.4630000 0.0
-0.4620000 0.0
-0.4610000 0.0
-0.4600000 0.0
-0.4590000 0.0
-0.4580000 0.0
-0.4570000 0.0
-0.4560000 0.0
-0.4550000 0.0
-0.4540000 0.0
-0.4530000 0.0
-0.4520000 0.0
-0.4510000 0.0
-0.4500000 0.0
-0.4490000 0.0
-0.4480000 0.0
-0.4470000 0.0
-0.4460000 0.0
-0.4450000 0.0
-0.4440000 0.0
-0.4430000 0.0
-0.4420000 0.0
-0.4410000 0.0
-0.4400000 0.0
-0.4390000 -1.3225396e-36
-0.4380000 -2.7552078e-36
-0.4370000 -4.1532474e-36
-0.4360000 -5.3717986e-36
-0.4350000 -6.2206307e-36
-0.4340000 -6.5401733e-36
-0.4330000 -6.211062600000001e-36
-0.4320000 -5.1640113000000004e-36
-0.4310000 -3.3597891e-36
-0.4300000 0.0
-0.4290000 3.0278147e-36
-0.4280000 6.296432e-36
-0.4270000 9.518877000000001e-36
-0.4260000 1.233784e-35
-0.4250000 1.4400043e-35
-0.4240000 1.5377744e-35
-0.4230000 1.4956488e-35
-0.4220000 1.2933224000000002e-35
-0.4210000 9.2327128e-36
-0.4200000 3.9091914e-36
-0.4190000 -2.7780128e-36
-0.4180000 -1.0400262e-35
-0.4170000 -1.8263995e-35
-0.4160000 -2.5703419e-35
-0.4150000 -3.1943415e-35
-0.4140000 -3.6168865e-35
-0.4130000 -3.7668916e-35
-0.4120000 -3.5936783e-35
-0.4110000 -3.0679656e-35
-0.4100000 -2.1919055e-35
-0.4090000 -1.0052172999999998e-35
-0.4080000 4.3746173e-36
-0.4070000 2.0148849e-35
-0.4060000 3.5972549e-35
-0.4050000 5.0340026e-35
-0.4040000 6.1682459e-35
-0.4030000 6.8530436e-35
-0.4020000 6.9651928e-35
-0.4010000 6.421589e-35
-0.4000000 5.196229e-35
-0.3990000 3.3250544000000003e-35
-0.3980000 9.1492206e-36
-0.3970000 -1.8572173e-35
-0.3960000 -4.7562442e-35
-0.3950000 -7.503604e-35
-0.3940000 -9.7971453e-35
-0.3930000 -1.1335174999999999e-34
-0.3920000 -1.1854198e-34
-0.3910000 -1.1156984999999999e-34
-0.3900000 -9.139872200000001e-35
-0.3890000 -5.8195275e-35
-0.3880000 -1.3479765e-35
-0.3870000 3.9880448e-35
-0.3860000 9.7697937e-35
-0.3850000 1.5476287999999999e-34
-0.3840000 2.0515881e-34
-0.3830000 2.4277879e-34
-0.3820000 2.6191362e-34
-0.3810000 2.5785657e-34
-0.3800000 2.2748482999999997e-34
-0.3790000 1.6984831999999999e-34
-0.3780000 8.652909099999999e-35
-0.3770000 -1.8168377e-35
-0.3760000 -1.3722832e-34
-0.3750000 -2.6126951000000003e-34
-0.3740000 -3.7910529e-34
-0.3730000 -4.7858196000000004e-34
-0.3720000 -5.4763096e-34
-0.3710000 -5.7544728e-34
-0.3700000 -5.5372302e-34
-0.3690000 -4.7774299e-34
-0.3680000 -3.4736005e-34
-0.3670000 -1.6761741000000001e-34
-0.3660000 5.1071697e-35
-0.3650000 2.9315745e-34
-0.3640000 5.3880388e-34
-0.3630000 7.6525213e-34
-0.3620000 9.485752999999999e-34
-0.3610000 1.0658327e-33
-0.3600000 1.0973937e-33
-0.3590000 1.0292449e-33
-0.3580000 8.5504917e-34
-0.3570000 5.7775081e-34
-0.3560000 2.1047579999999998e-34
-0.3550000 -2.2343579999999998e-34
-0.3540000 -6.9133518e-34
-0.3530000 -1.1532106999999999e-33
-0.3520000 -1.5645725000000003e-33
-0.3510000 -1.8801372e-33
-0.3500000 -2.0580375e-33
-0.3490000 -2.0642437e-33
-0.3480000 -1.8767859000000002e-33
-0.3470000 -1.4893499e-33
-0.3460000 -9.1382338e-34
-0.3450000 -1.8141887e-34
-0.3440000 6.5790863e-34
-0.3430000 1.5379096e-33
-0.3420000 2.3803428e-33
-0.3410000 3.1009504e-33
-0.3400000 3.6167404e-33
-0.3390000 3.8540376e-33
-0.3380000 3.7566244999999997e-33
-0.3370000 3.2932074e-33
-0.3360000 2.4634255000000002e-33
-0.3350000 1.3015810000000002e-33
-0.3340000 -1.2240848e-34
-0.3330000 -1.7053868999999998e-33
-0.3320000 -3.3167833e-33
-0.3310000 -4.8077452e-33
-0.3300000 -6.0231102e-33
-0.3290000 -6.8154015e-33
-0.3280000 -7.0597659e-33
-0.3270000 -6.6685261e-33
-0.3260000 -5.6039162e-33
-0.3250000 -3.8875662000000004e-33
-0.3240000 -1.6054482e-33
-0.3230000 1.0927564e-33
-0.3220000 4.0003375999999996e-33
-0.3210000 6.8666101e-33
-0.3200000 9.4155881e-33
-0.3190000 1.1369291999999999e-32
-0.3180000 1.2473959e-32
-0.3170000 1.2527023e-32
-0.3160000 1.1402341e-32
-0.3150000 9.071081e-33
-0.3140000 5.6157492e-33
-0.3130000 1.2352265000000001e-33
-0.3120000 -3.7607155e-33
-0.3110000 -8.9681139e-33
-0.3100000 -1.3916438e-32
-0.3090000 -1.810576e-32
-0.3080000 -2.1051027999999998e-32
-0.3070000 -2.2330029999999999e-32
-0.3060000 -2.1630891e-32
-0.3050000 -1.8794502e-32
-0.3040000 -1.3847266e-32
-0.3030000 -7.0198783e-33
-0.3020000 1.2512295e-33
-0.3010000 1.0341940000000001e-32
-0.3000000 1.9478486e-32
-0.2990000 2.7794162e-32
-0.2980000 3.4401413999999996e-32
-0.2970000 3.8474187e-32
-0.2960000 3.9333855000000004e-32
-0.2950000 3.6530905e-32
-0.2940000 2.9914128999999996e-32
-0.2930000 1.9679219999999998e-32
-0.2920000 6.3898312e-33
-0.2910000 -9.0340724e-33
-0.2900000 -2.5363242e-32
-0.2890000 -4.1141048999999993e-32
-0.2880000 -5.4796454e-32
-0.2870000 -6.4780828e-32
-0.2860000 -6.9718249e-32
-0.2850000 -6.8556497e-32
-0.2840000 -6.0704466e-32
-0.2830000 -4.6141262e-32
-0.2820000 -2.5483457e-32
-0.2810000 0.0
-0.2800000 2.8436951e-32
-0.2790000 5.7456796e-32
-0.2780000 8.4362199e-32
-0.2770000 1.0634751e-31
-0.2760000 1.2075317e-31
-0.2750000 1.2533515000000001e-31
-0.2740000 1.1852543e-31
-0.2730000 9.9658044e-32
-0.2720000 6.913502e-32
-0.2710000 2.8509852e-32
-0.2700000 -1.9528701000000002e-32
-0.2690000 -7.1282267e-32
-0.2680000 -1.2227831e-31
-0.2670000 -1.6760549e-31
-0.2660000 -2.0232833e-31
-0.2650000 -2.2195089e-31
-0.2640000 -2.2289127e-31
-0.2630000 -2.0292289e-31
-0.2620000 -1.6153765e-31
-0.2610000 -1.0018755e-31
-0.2600000 -2.236881e-32
-0.2590000 6.6477507e-32
-0.2580000 1.5925886e-31
-0.2570000 2.4771282e-31
-0.2560000 3.2305248e-31
-0.2550000 3.7673268e-31
-0.2540000 4.0127902e-31
-0.2530000 3.9110809e-31
-0.2520000 3.4326114e-31
-0.2510000 2.5797285e-31
-0.2500000 1.3900379e-31
-0.2490000 -6.3210022e-33
-0.2480000 -1.6740253999999998e-31
-0.2470000 -3.3099654e-31
-0.2460000 -4.8215842999999995e-31
-0.2450000 -6.0545034000000005e-31
-0.2440000 -6.8632626e-31
-0.2430000 -7.125846800000001e-31
-0.2420000 -6.757609200000001e-31
-0.2410000 -5.7232208e-31
-0.2400000 -4.0453257e-31
-0.2390000 -1.8087287e-31
-0.2380000 8.407388100000001e-32
-0.2370000 3.7031591000000003e-31
-0.2360000 6.5372334e-31
-0.2350000 9.0781967e-31
-0.2340000 1.1059827e-30
-0.2330000 1.2238938e-30
-0.2320000 1.242035e-30
-0.2310000 1.1480057999999999e-30
-0.2300000 9.3842763e-31
-0.2290000 6.202134499999999e-31
-0.2280000 2.110199e-31
-0.2270000 -2.6124725000000003e-31
-0.2260000 -7.599260199999999e-31
-0.2250000 -1.2420577000000001e-30
-0.2240000 -1.6616841e-30
-0.2230000 -1.9737664000000002e-30
-0.2220000 -2.1384263e-30
-0.2210000 -2.1251522999999997e-30
-0.2200000 -1.9165777e-30
-0.2190000 -1.5114379000000001e-30
-0.2180000 -9.2634928e-31
-0.2170000 -1.9612594000000003e-31
-0.2160000 6.275475e-31
-0.2150000 1.4791287e-30
-0.2140000 2.2838125999999998e-30
-0.2130000 2.9634465e-30
-0.2120000 3.44335e-30
-0.2110000 3.6595096e-30
-0.2100000 3.5655171e-30
-0.2090000 3.1385934e-30
-0.2080000 2.3840464e-30
-0.2070000 1.3376014999999998e-30
-0.2060000 6.5173507e-32
-0.2050000 -1.3401514e-30
-0.2040000 -2.7639237e-30
-0.2030000 -4.0786711999999996e-30
-0.2020000 -5.1542599999999995e-30
-0.2010000 -5.869517199999999e-30
-0.2000000 -6.124178e-30
-0.1990000 -5.8500904e-30
-0.1980000 -5.0205734e-30
-0.1970000 -3.6568977e-30
-0.1960000 -1.8310033e-30
-0.1950000 3.3615358e-31
-0.1940000 2.6809003e-30
-0.1930000 5.0076629e-30
-0.1920000 7.1037422e-30
-0.1910000 8.757080300000001e-30
-0.1900000 9.7756685e-30
-0.1890000 1.0006980999999999e-29
-0.1880000 9.355648500000001e-30
-0.1870000 7.797593e-30
-0.1860000 5.3889744999999994e-30
-0.1850000 2.2686547e-30
-0.1840000 -1.3466806e-30
-0.1830000 -5.1749745999999995e-30
-0.1820000 -8.8884106e-30
-0.1810000 -1.2139055e-29
-0.1800000 -1.4588749e-29
-0.1790000 -1.5940905e-29
-0.1780000 -1.5971466e-29
-0.1770000 -1.4556127e-29
-0.1760000 -1.1690940000000001e-29
-0.1750000 -7.5038364e-30
-0.1740000 -2.2551251e-30
-0.1730000 3.6740884e-30
-0.1720000 9.8056124e-30
-0.1710000 1.5598975e-29
-0.1700000 2.0495150999999998e-29
-0.1690000 2.3966005e-29
-0.1680000 2.5565481e-29
-0.1670000 2.4977948e-29
-0.1660000 2.2059033000000003e-29
-0.1650000 1.6864499e-29
-0.1640000 9.663400499999999e-30
-0.1630000 9.3287988e-31
-0.1620000 -8.6666072e-30
-0.1610000 -1.8335152e-29
-0.1600000 -2.7194039e-29
-0.1590000 -3.4359183e-29
-0.1580000 -3.902171e-29
-0.1570000 -4.0529e-29
-0.1560000 -3.8458696e-29
-0.1550000 -3.267836e-29
-0.1540000 -2.3383848e-29
-0.1530000 -1.1111049e-29
-0.1520000 3.28258e-30
-0.1510000 1.8667663e-29
-0.1500000 3.3722048e-29
-0.1490000 4.7034806e-29
-0.1480000 5.7227809e-29
-0.1470000 6.3085232e-29
-0.1460000 6.3679844e-29
-0.1450000 5.8484178e-29
-0.1440000 4.7454928e-29
-0.1430000 3.1080496e-29
-0.1420000 1.0383919e-29
-0.1410000 -1.3123086e-29
-0.1400000 -3.7535105e-29
-0.1390000 -6.0692739e-29
-0.1380000 -8.035821400000001e-29
-0.1370000 -9.441390100000001e-29
-0.1360000 -1.0106765e-28
-0.1350000 -9.9046543e-29
-0.1340000 -8.776030199999999e-29
-0.1330000 -6.7416524e-29
-0.1320000 -3.9072962e-29
-0.1310000 -4.6162527e-30
-0.1300000 3.3337382e-29
-0.1290000 7.1617384e-29
-0.1280000 1.0674066000000001e-28
-0.1270000 1.3520371e-28
-0.1260000 1.5380256e-28
-0.1250000 1.5995379000000002e-28
-0.1240000 1.5198693999999998e-28
-0.1230000 1.2937922e-28
-0.1220000 9.2905394e-29
-0.1210000 4.4681945999999996e-29
-0.1200000 -1.1908215000000001e-29
-0.1190000 -7.2414152e-29
-0.1180000 -1.3163095e-28
-0.1170000 -1.8401093e-28
-0.1160000 -2.2414288999999997e-28
-0.1150000 -2.4726114e-28
-0.1140000 -2.4974045e-28
-0.1130000 -2.2952996e-28
-0.1120000 -1.8648095e-28
-0.1110000 -1.2252872e-28
-0.1100000 -4.1699204e-29
-0.1090000 5.0076007999999997e-29
-0.1080000 1.4533609e-28
-0.1070000 2.3564123e-28
-0.1060000 3.1226157e-28
-0.1050000 3.6695367999999997e-28
-0.1040000 3.9276118e-28
-0.1030000 3.8476785000000004e-28
-0.1020000 3.4073015e-28
-0.1010000 2.6151977e-28
-0.1000000 1.5131953e-28
-9.8999999E-02 1.7531935e-29
-9.7999997E-02 -1.2961612e-28
-9.7000003E-02 -2.777635e-28
-9.6000001E-02 -4.1336257e-28
-9.4999999E-02 -5.2282039e-28
-9.3999997E-02 -5.9374569e-28
-9.3000002E-02 -6.1619692e-28
-9.2000000E-02 -5.838163599999999e-28
-9.0999998E-02 -4.9473612e-28
-9.0000004E-02 -3.5215282999999996e-28
-8.9000002E-02 -1.6448800000000002e-28
-8.8000000E-02 5.491778000000001e-29
-8.6999997E-02 2.8859075000000003e-28
-8.6000003E-02 5.1616107e-28
-8.5000001E-02 7.159792e-28
-8.3999999E-02 8.6699664e-28
-8.2999997E-02 9.5076458e-28
-8.2000002E-02 9.5337602e-28
-8.1000000E-02 8.6717042e-28
-7.9999998E-02 6.920221400000001e-28
-7.9000004E-02 4.3605601e-28
-7.8000002E-02 1.1567303e-28
-7.7000000E-02 -2.4518141e-28
-7.5999998E-02 -6.165103e-28
-7.5000003E-02 -9.6445381e-28
-7.4000001E-02 -1.2540413e-27
-7.2999999E-02 -1.4523086e-27
-7.1999997E-02 -1.5315338000000002e-27
-7.1000002E-02 -1.4723096e-27
-7.0000000E-02 -1.2661578000000001e-27
-6.8999998E-02 -9.1740853e-28
-6.8000004E-02 -4.4410372e-28
-6.7000002E-02 1.2225191e-28
-6.6000000E-02 7.381795299999999e-28
-6.4999998E-02 1.3509438999999999e-27
-6.4000003E-02 1.9023778e-27
-6.3000001E-02 2.3335836e-27
-6.1999999E-02 2.5901814e-27
-6.1000001E-02 2.6276979e-27
-5.9999999E-02 2.4166379e-27
-5.9000000E-02 1.946765e-27
-5.7999998E-02 1.2301413e-27
-5.7000000E-02 3.0254447e-28
-5.6000002E-02 -7.770241100000001e-28
-5.5000000E-02 -1.9288832e-27
-5.4000001E-02 -3.0572585e-27
-5.2999999E-02 -4.056725e-27
-5.2000001E-02 -4.8201513e-27
-5.0999999E-02 -5.2476355000000005e-27
-5.0000001E-02 -5.2557912e-27
-4.8999999E-02 -4.7866651e-27
-4.8000000E-02 -3.8155236e-27
-4.6999998E-02 -2.3567790000000002e-27
-4.6000000E-02 -4.6740454e-28
-4.5000002E-02 1.7526700000000002e-27
-4.4000000E-02 4.1634991e-27
-4.3000001E-02 6.5914856e-27
-4.1999999E-02 8.8390073e-27
-4.1000001E-02 1.069688e-26
-3.9999999E-02 1.1959002e-26
-3.9000001E-02 1.2438290999999999e-26
-3.7999999E-02 1.1982918000000001e-26
-3.7000000E-02 1.0491666000000001e-26
-3.5999998E-02 7.9273136e-27
-3.5000000E-02 4.3269107e-27
-3.4000002E-02 -1.9197333e-28
-3.3000000E-02 -5.4298176e-27
-3.2000002E-02 -1.1109017e-26
-3.0999999E-02 -1.6883259000000002e-26
-2.9999999E-02 -2.2352288e-26
-2.8999999E-02 -2.7081628e-26
-2.8000001E-02 -3.0626501e-26
-2.7000001E-02 -3.2558940999999995e-26
-2.6000001E-02 -3.2496827e-26
-2.5000000E-02 -3.0133478e-26
-2.4000000E-02 -2.5266215e-26
-2.3000000E-02 -1.7822355e-26
-2.2000000E-02 -7.8810811e-27
-2.1000000E-02 4.3103239e-27
-2.0000000E-02 1.8327287e-26
-1.8999999E-02 3.3566997e-26
-1.7999999E-02 4.925678e-26
-1.7000001E-02 6.4472595e-26
-1.6000001E-02 7.816818099999999e-26
-1.5000000E-02 8.921509400000001e-26
-1.4000000E-02 9.6453412e-26
-1.3000000E-02 9.875248199999999e-26
-1.2000000E-02 9.5080484e-26
-1.1000000E-02 8.4580921e-26
-9.9999998E-03 6.6653479e-26
-8.9999996E-03 4.1035832999999996e-26
-8.0000004E-03 7.8821897e-27
-7.0000002E-03 -3.2166557e-26
-6.0000001E-03 -7.7926751e-26
-4.9999999E-03 -1.2763635e-25
-4.0000002E-03 -1.7894636e-25
-3.0000000E-03 -2.2894585e-25
-2.0000001E-03 -2.7422644e-25
-1.0000000E-03 -3.109911e-25
0.0000000E+00 -3.3521011000000004e-25
1.0000000E-03 -3.4282489e-25
2.0000001E-03 -3.2999716e-25
3.0000000E-03 -2.9339696e-25
4.0000002E-03 -2.3051968000000002e-25
4.9999999E-03 -1.4001725e-25
6.0000001E-03 -2.2024805000000003e-26
7.0000002E-03 1.2153974e-25
8.0000004E-03 2.8672887e-25
8.9999996E-03 4.673992e-25
9.9999998E-03 6.551534499999999e-25
1.1000000E-02 8.3941764e-25
1.2000000E-02 1.0076759000000001e-24
1.3000000E-02 1.1458805e-24
1.4000000E-02 1.2390454000000001e-24
1.5000000E-02 1.2720214e-24
1.6000001E-02 1.2304388000000001e-24
1.7000001E-02 1.1017889e-24
1.7999999E-02 8.7660096e-25
1.8999999E-02 5.496579e-25
2.0000000E-02 1.2117789e-25
2.1000000E-02 -4.0212065e-25
2.2000000E-02 -1.0061613e-24
2.3000000E-02 -1.6689547999999997e-24
2.4000000E-02 -2.3604395999999997e-24
2.5000000E-02 -3.0428037999999997e-24
2.6000001E-02 -3.6713577e-24
2.7000001E-02 -4.1960075e-24
2.8000001E-02 -4.5633468e-24
2.8999999E-02 -4.7193502e-24
2.9999999E-02 -4.6126198e-24
3.0999999E-02 -4.1980724999999994e-24
3.2000002E-02 -3.4409310999999996e-24
3.3000000E-02 -2.3208282e-24
3.4000002E-02 -8.3578603e-25
3.5000000E-02 9.9418453e-25
3.5999998E-02 3.1241616000000002e-24
3.7000000E-02 5.482359000000001e-24
3.7999999E-02 7.9694408e-24
3.9000001E-02 1.045937e-23
3.9999999E-02 1.2802017999999999e-23
4.1000001E-02 1.482769e-23
4.1999999E-02 1.6353652e-23
4.3000001E-02 1.7192623e-23
4.4000000E-02 1.7163070000000002e-23
4.5000002E-02 1.610106e-23
4.6000000E-02 1.3873198e-23
4.6999998E-02 1.0390121000000001e-23
4.8000000E-02 5.6198562e-24
4.8999999E-02 -3.9978365e-25
5.0000001E-02 -7.550634500000001e-24
5.0999999E-02 -1.5626403e-23
5.2000001E-02 -2.4328603e-23
5.2999999E-02 -3.326713e-23
5.4000001E-02 -4.1966227e-23
5.5000000E-02 -4.9876480000000003e-23
5.6000002E-02 -5.6393186e-23
5.7000000E-02 -6.088119800000001e-23
5.7999998E-02 -6.2705932e-23
5.9000000E-02 -6.1269811e-23
5.9999999E-02 -5.6053098e-23
6.1000001E-02 -4.6657448999999996e-23
6.1999999E-02 -3.2850209e-23
6.3000001E-02 -1.4607066e-23
6.4000003E-02 7.849697900000001e-24
6.4999998E-02 3.4020282e-23
6.6000000E-02 6.3106782e-23
6.7000002E-02 9.400591100000001e-23
6.8000004E-02 1.2531771e-22
6.8999998E-02 1.5537251e-22
7.0000000E-02 1.8227757e-22
7.1000002E-02 2.0398434e-22
7.1999997E-02 2.1837559000000003e-22
7.2999999E-02 2.2337127e-22
7.4000001E-02 2.1704975e-22
7.5000003E-02 1.9778056e-22
7.5999998E-02 1.6436263e-22
7.7000000E-02 1.1616156e-22
7.8000002E-02 5.3237634e-23
7.9000004E-02 -2.3543724e-23
7.9999998E-02 -1.1242824e-22
8.1000000E-02 -2.1072457e-22
8.2000002E-02 -3.1479993e-22
8.2999997E-02 -4.2012633e-22
8.3999999E-02 -5.2138275e-22
8.5000001E-02 -6.1261601e-22
8.6000003E-02 -6.8745986e-22
8.6999997E-02 -7.3940927e-22
8.8000000E-02 -7.6214211e-22
8.9000002E-02 -7.4987808000000005e-22
9.0000004E-02 -6.9775962e-22
9.0999998E-02 -6.0223756e-22
9.2000000E-02 -4.6144064e-22
9.3000002E-02 -2.7550715e-22
9.3999997E-02 -4.6854872e-23
9.4999999E-02 2.1963286000000003e-22
9.6000001E-02 5.1652589e-22
9.7000003E-02 8.3388782000000005e-22
9.7999997E-02 1.1594515999999998e-21
9.8999999E-02 1.4789360999999999e-21
0.1000000 1.7765026e-21
0.1010000 2.0353432999999998e-21
0.1020000 2.238383e-21
0.1030000 2.3690684e-21
0.1040000 2.4122126e-21
0.1050000 2.3548531e-21
0.1060000 2.187079e-21
0.1070000 1.9027797e-21
0.1080000 1.5002686e-21
0.1090000 9.8273807e-22
0.1100000 3.5850798000000003e-22
0.1110000 -3.5895868999999996e-22
0.1120000 -1.1512885e-21
0.1130000 -1.9956783e-21
0.1140000 -2.8656086000000002e-21
0.1150000 -3.7317566999999996e-21
0.1160000 -4.5630599e-21
0.1170000 -5.3278706e-21
0.1180000 -5.9951258000000005e-21
0.1190000 -6.5354564000000004e-21
0.1200000 -6.9221573e-21
0.1210000 -7.1319463e-21
0.1220000 -7.1454535e-21
0.1230000 -6.947402699999999e-21
0.1240000 -6.526474699999999e-21
0.1250000 -5.8748725000000006e-21
0.1260000 -4.9876397e-21
0.1270000 -3.8618278999999996e-21
0.1280000 -2.4956289999999998e-21
0.1290000 -8.8763197e-22
0.1300000 9.636330399999999e-22
0.1310000 3.0596803e-21
0.1320000 5.4014170999999996e-21
0.1330000 7.9877083e-21
0.1340000 1.0813058e-20
0.1350000 1.3864369e-20
0.1360000 1.7116825999999998e-20
0.1370000 2.0529032e-20
0.1380000 2.4037660000000002e-20
0.1390000 2.755195e-20
0.1400000 3.0948552999999996e-20
0.1410000 3.4067227e-20
0.1420000 3.6708061000000004e-20
0.1430000 3.8630885e-20
0.1440000 3.9557525e-20
0.1450000 3.9177531000000004e-20
0.1460000 3.7157897999999996e-20
0.1470000 3.3157108999999997e-20
0.1480000 2.6843624e-20
0.1490000 1.7918644e-20
0.1500000 6.1426314e-21
0.1510000 -8.635262699999999e-21
0.1520000 -2.6446144e-20
0.1530000 -4.7170302999999997e-20
0.1540000 -7.050812e-20
0.1550000 -9.5955183e-20
0.1560000 -1.2278404e-19
0.1570000 -1.5003513e-19
0.1580000 -1.7651927000000002e-19
0.1590000 -2.008338e-19
0.1600000 -2.2139416e-19
0.1610000 -2.3648189e-19
0.1620000 -2.4430933e-19
0.1630000 -2.4310032e-19
0.1640000 -2.3118497e-19
0.1650000 -2.0710551e-19
0.1660000 -1.6972909999999998e-19
0.1670000 -1.1836203e-19
0.1680000 -5.2859259e-20
0.1690000 2.627811e-20
0.1700000 1.1782473999999998e-19
0.1710000 2.1978005e-19
0.1720000 3.2935151000000003e-19
0.1730000 4.4297836e-19
0.1740000 5.5640058e-19
0.1750000 6.647759000000001e-19
0.1760000 7.628451099999999e-19
0.1770000 8.4514279e-19
0.1780000 9.0624777e-19
0.1790000 9.41064e-19
0.1800000 9.4511928e-19
0.1810000 9.148662e-19
0.1820000 8.4796708e-19
0.1830000 7.435436100000001e-19
0.1840000 6.0236968e-19
0.1850000 4.2698804999999997e-19
0.1860000 2.2173199999999997e-19
0.1870000 -7.362596000000001e-21
0.1880000 -2.5276533e-19
0.1890000 -5.0578298e-19
0.1900000 -7.570109e-19
0.1910000 -9.968923900000002e-19
0.1920000 -1.2163629999999999e-18
0.1930000 -1.4075496e-18
0.1940000 -1.5644829999999999e-18
0.1950000 -1.6837757e-18
0.1960000 -1.7652104e-18
0.1970000 -1.8121795e-18
0.1980000 -1.8319181e-18
0.1990000 -1.8354713e-18
0.2000000 -1.8373483e-18
0.2010000 -1.8548255e-18
0.2020000 -1.9068749e-18
0.2030000 -2.0127178e-18
0.2040000 -2.1900279999999997e-18
0.2050000 -2.4528309e-18
0.2060000 -2.8091822999999997e-18
0.2070000 -3.2587330000000003e-18
0.2080000 -3.7903193e-18
0.2090000 -4.3797433e-18
0.2100000 -4.9879275e-18
0.2110000 -5.559642499999999e-18
0.2120000 -6.0230122000000006e-18
0.2130000 -6.2899964e-18
0.2140000 -6.2580264999999995e-18
0.2150000 -5.8129465e-18
0.2160000 -4.8333608e-18
0.2170000 -3.1964324e-18
0.2180000 -7.851041799999999e-19
0.2190000 2.5033683e-18
0.2200000 6.7477814000000006e-18
0.2210000 1.1992534e-17
0.2220000 1.8236781999999998e-17
0.2230000 2.5423668e-17
0.2240000 3.343022e-17
0.2250000 4.2058577e-17
0.2260000 5.1029221999999995e-17
0.2270000 5.9976964e-17
0.2280000 6.845039e-17
0.2290000 7.5915457e-17
0.2300000 8.1763836e-17
0.2310000 8.532647200000001e-17
0.2320000 8.589269300000001e-17
0.2330000 8.2734972e-17
0.2340000 7.5139252e-17
0.2350000 6.2440411e-17
0.2360000 4.4062195e-17
0.2370000 1.9560725e-17
0.2380000 -1.1329858e-17
0.2390000 -4.8651062e-17
0.2400000 -9.2174948e-17
0.2410000 -1.4136237e-16
0.2420000 -1.9532679e-16
0.2430000 -2.5280609999999997e-16
0.2440000 -3.1214502e-16
0.2450000 -3.7129032e-16
0.2460000 -4.2780118999999995e-16
0.2470000 -4.7887694e-16
0.2480000 -5.214037e-16
0.2490000 -5.520210500000001e-16
0.2500000 -5.672098599999999e-16
0.2510000 -5.6340074e-16
0.2520000 -5.371028900000001e-16
0.2530000 -4.8505139e-16
0.2540000 -4.0437092e-16
0.2550000 -2.9275214e-16
0.2560000 -1.4863660999999998e-16
0.2570000 2.859476e-17
0.2580000 2.384363e-16
0.2590000 4.7908179e-16
0.2600000 7.472662800000001e-16
0.2610000 1.0381333e-15
0.2620000 1.3451371e-15
0.2630000 1.6599877e-15
0.2640000 1.9726486e-15
0.2650000 2.2713953000000002e-15
0.2660000 2.5429428e-15
0.2670000 2.772649e-15
0.2680000 2.9447997e-15
0.2690000 3.0429801000000004e-15
0.2700000 3.0505326e-15
0.2710000 2.9511018e-15
0.2720000 2.7292634000000003e-15
0.2730000 2.3712267e-15
0.2740000 1.8656027999999997e-15
0.2750000 1.2042219000000001e-15
0.2760000 3.8297912e-16
0.2770000 -5.9731399e-16
0.2780000 -1.730102e-15
0.2790000 -3.0023165999999997e-15
0.2800000 -4.3936999000000004e-15
0.2810000 -5.876267199999999e-15
0.2820000 -7.4139457e-15
0.2830000 -8.9624391e-15
0.2840000 -1.0469363000000001e-14
0.2850000 -1.1874693e-14
0.2860000 -1.3111563e-14
0.2870000 -1.4107462e-14
0.2880000 -1.4785834e-14
0.2890000 -1.5068111000000002e-14
0.2900000 -1.487619e-14
0.2910000 -1.4135302999999999e-14
0.2920000 -1.27773e-14
0.2930000 -1.0744245000000001e-14
0.2940000 -7.992274e-15
0.2950000 -4.4956114999999994e-15
0.2960000 -2.5061418e-16
0.2970000 4.7202946e-15
0.2980000 1.0364979e-14
0.2990000 1.6598415e-14
0.3000000 2.330019e-14
0.3010000 3.0312887e-14
0.3020000 3.744158e-14
0.3030000 4.4454623999999997e-14
0.3040000 5.1085959999999995e-14
0.3050000 5.703910299999999e-14
0.3060000 6.1992896e-14
0.3070000 6.5609176e-14
0.3080000 6.7542344e-14
0.3090000 6.745076400000001e-14
0.3100000 6.5009906e-14
0.3110000 5.9926999e-14
0.3120000 5.1956846999999994e-14
0.3130000 4.0918437999999995e-14
0.3140000 2.6711814e-14
0.3150000 9.3345962e-15
0.3160000 -1.1102476e-14
0.3170000 -3.4361819e-14
0.3180000 -6.006781799999999e-14
0.3190000 -8.7699049e-14
0.3200000 -1.1658471e-13
0.3210000 -1.4590608e-13
0.3220000 -1.7470359e-13
0.3230000 -2.018903e-13
0.3240000 -2.2627206e-13
0.3250000 -2.4657464e-13
0.3260000 -2.6147791e-13
0.3270000 -2.6965661999999996e-13
0.3280000 -2.6982762e-13
0.3290000 -2.6080212e-13
0.3300000 -2.4154227e-13
0.3310000 -2.1122027000000002e-13
0.3320000 -1.6927832e-13
0.3330000 -1.154872e-13
0.3340000 -5.0001144e-14
0.3350000 2.6593571e-14
0.3360000 1.1323882e-13
0.3370000 2.0837652e-13
0.3380000 3.0993471e-13
0.3390000 4.1533024e-13
0.3400000 5.2149028e-13
0.3410000 6.2489419e-13
0.3420000 7.216373399999999e-13
0.3430000 8.075166599999999e-13
0.3440000 8.7813862e-13
0.3450000 9.2904776e-13
0.3460000 9.558743899999999e-13
0.3470000 9.544980500000001e-13
0.3480000 9.2122338e-13
0.3490000 8.529628599999999e-13
0.3500000 7.474220399999999e-13
0.3510000 6.032793500000001e-13
0.3520000 4.2035454000000004e-13
0.3530000 1.9975806999999998e-13
0.3540000 -5.5986443e-14
0.3550000 -3.4285372e-13
0.3560000 -6.5526998e-13
0.3570000 -9.8611423e-13
0.3580000 -1.3267726e-12
0.3590000 -1.6672513999999998e-12
0.3600000 -1.9963503000000002e-12
0.3610000 -2.3018970999999997e-12
0.3620000 -2.5710433e-12
0.3630000 -2.7906163e-12
0.3640000 -2.9475224999999998e-12
0.3650000 -3.0291948e-12
0.3660000 -3.0240703e-12
0.3670000 -2.9220891999999997e-12
0.3680000 -2.7151967999999998e-12
0.3690000 -2.3978346e-12
0.3700000 -1.9674e-12
0.3710000 -1.4246579e-12
0.3720000 -7.7408351e-13
0.3730000 -2.4118262999999996e-14
0.3740000 8.1267763e-13
0.3750000 1.7195943e-12
0.3760000 2.6758730999999998e-12
0.3770000 3.6569525999999996e-12
0.3780000 4.634863e-12
0.3790000 5.5787721000000005e-12
0.3800000 6.455679899999999e-12
0.3810000 7.2312517e-12
0.3820000 7.870777900000001e-12
0.3830000 8.340238099999999e-12
0.3840000 8.6074478e-12
0.3850000 8.643255e-12
0.3860000 8.4227554e-12
0.3870000 7.9264849e-12
0.3880000 7.141550899999999e-12
0.3890000 6.062663400000001e-12
0.3900000 4.6930135e-12
0.3910000 3.0449713e-12
0.3920000 1.1405543e-12
0.3930000 -9.8836421e-13
0.3940000 -3.3001359e-12
0.3950000 -5.7437304e-12
0.3960000 -8.259454199999999e-12
0.3970000 -1.0779999e-11
0.3980000 -1.3231813e-11
0.3990000 -1.5536789e-11
0.4000000 -1.761422e-11
0.4010000 -1.9383006000000002e-11
0.4020000 -2.0764053e-11
0.4030000 -2.1682802e-11
0.4040000 -2.2071824999999998e-11
0.4050000 -2.1873416e-11
0.4060000 -2.1042087000000002e-11
0.4070000 -1.9546899e-11
0.4080000 -1.7373529e-11
0.4090000 -1.4526011e-11
0.4100000 -1.1028048e-11
0.4110000 -6.923854700000001e-12
0.4120000 -2.2784478e-12
0.4130000 2.8226514e-12
0.4140000 8.274337599999999e-12
0.4150000 1.3953477e-11
0.4160000 1.9721105e-11
0.4170000 2.5425227e-11
0.4180000 3.0904196000000003e-11
0.4190000 3.5990603e-11
0.4200000 4.0515586e-11
0.4210000 4.4313476000000003e-11
0.4220000 4.7226659000000005e-11
0.4230000 4.9110531e-11
0.4240000 4.983841e-11
0.4250000 4.9306246e-11
0.4260000 4.7437011e-11
0.4270000 4.4184602000000003e-11
0.4280000 3.9537140000000003e-11
0.4290000 3.3519514e-11
0.4300000 2.6195074999999998e-11
0.4310000 1.7666375e-11
0.4320000 8.074885e-12
0.4330000 -2.4003618e-12
0.4340000 -1.354522e-11
0.4350000 -2.5113963e-11
0.4360000 -3.6833874000000004e-11
0.4370000 -4.8410802999999996e-11
0.4380000 -5.9535618e-11
0.4390000 -6.989139600000001e-11
0.4400000 -7.9161254e-11
0.4410000 -8.7036574e-11
0.4420000 -9.322550299999999e-11
0.4430000 -9.7461459e-11
0.4440000 -9.9511501e-11
0.4450000 -9.9184257e-11
0.4460000 -9.6337272e-11
0.4470000 -9.088348600000001e-11
0.4480000 -8.2796731e-11
0.4490000 -7.2115989e-11
0.4500000 -5.894828399999999e-11
0.4510000 -4.3470048e-11
0.4520000 -2.5926898e-11
0.4530000 -6.6316961e-12
0.4540000 1.403911e-11
0.4550000 3.565089e-11
0.4560000 5.7717925000000006e-11
0.4570000 7.9712159e-11
0.4580000 1.0107342e-10
0.4590000 1.2122111e-10
0.4600000 1.3956697e-10
0.4610000 1.5552895e-10
0.4620000 1.6854575e-10
0.4630000 1.7809182e-10
0.4640000 1.8369260000000002e-10
0.4650000 1.8493956000000001e-10
0.4660000 1.8150479e-10
0.4670000 1.7315472e-10
0.4680000 1.5976272999999999e-10
0.4690000 1.4132016e-10
0.4700000 1.1794539e-10
0.4710000 8.989072e-11
0.4720000 5.7546615999999996e-11
0.4730000 2.1443029000000003e-11
0.4740000 -1.7752492e-11
0.4750000 -5.9240134e-11
0.4760000 -1.0209683999999999e-10
0.4770000 -1.4528912e-10
0.4780000 -1.8768982e-10
0.4790000 -2.2809863999999998e-10
0.4800000 -2.6526661e-10
0.4810000 -2.9792403e-10
0.4820000 -3.2481184e-10
0.4830000 -3.4471562e-10
0.4840000 -3.5650222e-10
0.4850000 -3.5915776000000003e-10
0.4860000 -3.5182655e-10
0.4870000 -3.3384987e-10
0.4880000 -3.0480358e-10
0.4890000 -2.6453331999999997e-10
0.4900000 -2.1318620000000002e-10
0.4910000 -1.5123745e-10
0.4920000 -7.951097499999999e-11
0.4930000 8.0793433e-13
0.4940000 8.816855699999999e-11
0.4950000 1.8066095e-10
0.4960000 2.7603325000000003e-10
0.4970000 3.7172106e-10
0.4980000 4.6488928000000003e-10
0.4990000 5.5248714e-10
0.5000000 6.3131579e-10
0.5010000 6.981085e-10
0.5020000 7.4962207e-10
0.5030000 7.8273863e-10
0.5040000 7.945750800000001e-10
0.5050000 7.825989e-10
0.5060000 7.447461100000001e-10
0.5070000 6.7953937e-10
0.5080000 5.8620136e-10
0.5090000 4.6475983e-10
0.5100000 3.1613997000000003e-10
0.5110000 1.4223936e-10
0.5120000 -5.4018763e-11
0.5130000 -2.686586e-10
0.5140000 -4.966551499999999e-10
0.5150000 -7.319712500000001e-10
0.5160000 -9.6763214e-10
0.5170000 -1.1958386e-09
0.5180000 -1.4081203e-09
0.5190000 -1.5955302999999999e-09
0.5200000 -1.7488773999999999e-09
0.5210000 -1.8589957999999998e-09
0.5220000 -1.9170467000000003e-09
0.5230000 -1.9148468e-09
0.5240000 -1.8452150999999998e-09
0.5250000 -1.702332e-09
0.5260000 -1.482098e-09
0.5270000 -1.1824816000000001e-09
0.5280000 -8.0384579e-10
0.5290000 -3.4923709e-10
0.5300000 1.7537342e-10
0.5310000 7.609114699999999e-10
0.5320000 1.395097e-09
0.5330000 2.062428e-09
0.5340000 2.7442633e-09
0.5350000 3.4190119e-09
0.5360000 4.0624355e-09
0.5370000 4.6480701000000005e-09
0.5380000 5.1477638e-09
0.5390000 5.5323326e-09
0.5400000 5.7723229e-09
0.5410000 5.838875199999999e-09
0.5420000 5.704669e-09
0.5430000 5.3449373e-09
0.5440000 4.7385207000000005e-09
0.5450000 3.8689406e-09
0.5460000 2.7254603e-09
0.5470000 1.3041016e-09
0.5480000 -3.9141503e-10
0.5490000 -2.3488446999999998e-09
0.5500000 -4.5467394e-09
0.5510000 -6.953951999999999e-09
0.5520000 -9.529354400000001e-09
0.5530000 -1.2221804e-08
0.5540000 -1.4970379e-08
0.5550000 -1.7704907e-08
0.5560000 -2.0346798e-08
0.5570000 -2.2810197e-08
0.5580000 -2.5003447000000002e-08
0.5590000 -2.6830853999999997e-08
0.5600000 -2.8194758e-08
0.5610000 -2.8997835e-08
0.5620000 -2.9145658000000002e-08
0.5630000 -2.8549409999999998e-08
0.5640000 -2.7128735e-08
0.5650000 -2.4814653000000003e-08
0.5660000 -2.1552474e-08
0.5670000 -1.7304619e-08
0.5680000 -1.2053304e-08
0.5690000 -5.8029789e-09
0.5700000 1.417549e-09
0.5710000 9.5533838e-09
0.5720000 1.8522274e-08
0.5730000 2.8213887e-08
0.5740000 3.8489673e-08
0.5750000 4.9183368e-08
0.5760000 6.0102195e-08
0.5770000 7.1028744e-08
0.5780000 8.172358899999999e-08
0.5790000 9.1928587e-08
0.5800000 1.0137085e-07
0.5810000 1.0976737e-07
0.5820000 1.1683021e-07
0.5830000 1.2227217e-07
0.5840000 1.2581285e-07
0.5850000 1.2718506000000002e-07
0.5860000 1.2614133999999998e-07
0.5870000 1.2246056e-07
0.5880000 1.1595443e-07
0.5890000 1.0647377e-07
0.5900000 9.391441e-08
0.5910000 7.8222567e-08
0.5920000 5.9399663e-08
0.5930000 3.7506283999999996e-08
0.5940000 1.2665326e-08
0.5950000 -1.4935818e-08
0.5960000 -4.5044113e-08
0.5970000 -7.7340806e-08
0.5980000 -1.1144246e-07
0.5990000 -1.4690308999999998e-07
0.6000000 -1.8321745e-07
0.6010000 -2.1982521999999998e-07
0.6020000 -2.5611628e-07
0.6030000 -2.9143683e-07
0.6040000 -3.2509617e-07
0.6050000 -3.563742e-07
0.6060000 -3.8452929999999997e-07
0.6070000 -4.088065e-07
0.6080000 -4.2844577e-07
0.6090000 -4.4269014999999996e-07
0.6100000 -4.5079385e-07
0.6110000 -4.5202952e-07
0.6120000 -4.4569539e-07
0.6130000 -4.3112126999999996e-07
0.6140000 -4.0767376e-07
0.6150000 -3.7476071000000004e-07
0.6160000 -3.3183416e-07
0.6170000 -2.7839258e-07
0.6180000 -2.1398154e-07
0.6190000 -1.3819365e-07
0.6200000 -5.0666932000000004e-08
0.6210000 4.8917476e-08
0.6220000 1.6083880000000002e-07
0.6230000 2.8534086e-07
0.6240000 4.2263698999999996e-07
0.6250000 5.7291549e-07
0.6260000 7.3634525e-07
0.6270000 9.130817900000001e-07
0.6280000 1.1032729e-06
0.6290000 1.3070644e-06
0.6300000 1.5246046000000001e-06
0.6310000 1.7560494999999998e-06
0.6320000 2.0015658e-06
0.6330000 2.2613337e-06
0.6340000 2.5355483e-06
0.6350000 2.8244203e-06
0.6360000 3.1281751e-06
0.6370000 3.447051e-06
0.6380000 3.7812963000000002e-06
0.6390000 4.131163999999999e-06
0.6400000 4.4969084e-06
0.6410000 4.8787779e-06
0.6420000 5.2770091e-06
0.6430000 5.6918186e-06
0.6440000 6.1233975999999994e-06
0.6450000 6.5719028000000005e-06
0.6460000 7.0374512e-06
0.6470000 7.520111500000001e-06
0.6480000 8.019900100000001e-06
0.6490000 8.5367773e-06
0.6500000 9.0706408e-06
0.6510000 9.6213263e-06
0.6520000 1.0188605999999999e-05
0.6530000 1.077219e-05
0.6540000 1.1371731e-05
0.6550000 1.1986823000000001e-05
0.6560000 1.2617017999999999e-05
0.6570000 1.3261822999999999e-05
0.6580000 1.3920716999999999e-05
0.6590000 1.4593161e-05
0.6600000 1.5278607e-05
0.6610000 1.5976515e-05
0.6620000 1.6686363000000002e-05
0.6630000 1.7407662e-05
0.6640000 1.813997e-05
0.6650000 1.8882906e-05
0.6660000 1.9636164e-05
0.6670000 2.0399519e-05
0.6680000 2.1172838999999998e-05
0.6690000 2.1956097e-05
0.6700000 2.2749373000000002e-05
0.6710000 2.3552857e-05
0.6720000 2.4366855e-05
0.6730000 2.5191784e-05
0.6740000 2.6028168999999998e-05
0.6750000 2.6876643e-05
0.6760000 2.7737928999999997e-05
0.6770000 2.8612831e-05
0.6780000 2.9502232e-05
0.6790000 3.0407065000000003e-05
0.6800000 3.132831e-05
0.6810000 3.2266968e-05
0.6820000 3.3224049e-05
0.6830000 3.4200554e-05
0.6840000 3.5197456e-05
0.6850000 3.6215683999999996e-05
0.6860000 3.7256108999999995e-05
0.6870000 3.831953e-05
0.6880000 3.9406662999999995e-05
0.6890000 4.0518131e-05
0.6900000 4.1654459e-05
0.6910000 4.2816069e-05
0.6920000 4.4003275e-05
0.6930000 4.5216296e-05
0.6940000 4.645525e-05
0.6950000 4.7720164e-05
0.6960000 4.9010992999999996e-05
0.6970000 5.0327628000000006e-05
0.6980000 5.166990600000001e-05
0.6990000 5.3037638e-05
0.7000000 5.4430615e-05
0.7010000 5.5848642e-05
0.7020000 5.7291544000000006e-05
0.7030000 5.8759190000000004e-05
0.7040000 6.0251523e-05
0.7050000 6.1768554e-05
0.7060000 6.3310398e-05
0.7070000 6.4877281e-05
0.7080000 6.6469545e-05
0.7090000 6.8087667e-05
0.7100000 6.9732255e-05
0.7110000 7.1404054e-05
0.7120000 7.3103939e-05
0.7130000 7.4832917e-05
0.7140000 7.659211300000001e-05
0.7150000 7.8382755e-05
0.7160000 8.0206166e-05
0.7170000 8.2063747e-05
0.7180000 8.3956951e-05
0.7190000 8.588727399999999e-05
0.7200000 8.785621e-05
0.7210000 8.9865262e-05
0.7220000 9.1915882e-05
0.7230000 9.4009488e-05
0.7240000 9.6147414e-05
0.7250000 9.8330906e-05
0.7260000 0.00010056110000000001
0.7270000 0.00010283902
0.7280000 0.00010516555
0.7290000 0.00010754145
0.7300000 0.00010996731000000001
0.7310000 0.00011244363
0.7320000 0.00011497073
0.7330000 0.00011754883
0.7340000 0.00012017802
0.7350000 0.00012285831
0.7360000 0.00012558961
0.7370000 0.00012837177
0.7380000 0.00013120460000000001
0.7390000 0.00013408791
0.7400000 0.00013702147999999998
0.7410000 0.00014000515
0.7420000 0.00014303878
0.7430000 0.00014612234000000002
0.7440000 0.00014925587
0.7450000 0.00015243952
0.7460000 0.00015567357999999998
0.7470000 0.00015895846
0.7480000 0.00016229474
0.7490000 0.00016568312
0.7500000 0.00016912448000000002
0.7510000 0.00017261987000000002
0.7520000 0.00017617043
0.7530000 0.00017977749
0.7540000 0.00018344248
0.7550000 0.00018716696000000002
0.7560000 0.0001909526
0.7570000 0.0001948011
0.7580000 0.00019871429000000002
0.7590000 0.00020269400999999997
0.7600000 0.00020674215
0.7610000 0.00021086058999999997
0.7620000 0.00021505123000000001
0.7630000 0.00021931592
0.7640000 0.00022365652999999997
0.7650000 0.00022807485000000003
0.7660000 0.00023257267
0.7670000 0.0002371517
0.7680000 0.00024181363000000001
0.7690000 0.00024656012999999997
0.7700000 0.00025139279
0.7710000 0.00025631324999999996
0.7720000 0.00026132309
0.7730000 0.00026642394
0.7740000 0.00027161748
0.7750000 0.00027690539
0.7760000 0.00028228947
0.7770000 0.00028777158
0.7780000 0.00029335372
0.7790000 0.00029903796999999996
0.7800000 0.00030482659
0.7810000 0.00031072200000000004
0.7820000 0.00031672678
0.7830000 0.00032284368
0.7840000 0.00032907565
0.7850000 0.00033542578
0.7860000 0.00034189736
0.7870000 0.00034849383999999996
0.7880000 0.00035521880000000003
0.7890000 0.00036207596
0.7900000 0.00036906918
0.7910000 0.00037620234
0.7920000 0.00038347947999999997
0.7930000 0.00039090454999999994
0.7940000 0.0003984816
0.7950000 0.00040621457999999997
0.7960000 0.00041410744
0.7970000 0.00042216401999999997
0.7980000 0.00043038804
0.7990000 0.00043878307999999994
0.8000000 0.00044735252
0.8010000 0.00045609963
0.8020000 0.00046502746
0.8030000 0.00047413887
0.8040000 0.0004834365
0.8050000 0.0004929227500000001
0.8060000 0.00050259991
0.8070000 0.00051247002
0.8080000 0.00052253499
0.8090000 0.00053279659
0.8100000 0.00054325646
0.8110000 0.0005539162
0.8120000 0.00056477729
0.8130000 0.00057584125
0.8140000 0.0005871095699999999
0.8150000 0.00059858389
0.8160000 0.0006102659
0.8170000 0.00062215745
0.8180000 0.0006342605
0.8190000 0.00064657734
0.8200000 0.0006591103599999999
0.8210000 0.00067186224
0.8220000 0.000684836
0.8230000 0.00069803491
0.8240000 0.00071146255
0.8250000 0.00072512285
0.8260000 0.00073901997
0.8270000 0.00075315843
0.8280000 0.0007675430399999999
0.8290000 0.00078217881
0.8300000 0.00079707106
0.8310000 0.00081222533
0.8320000 0.00082764736
0.8330000 0.00084334306
0.8340000 0.00085931842
0.8350000 0.00087557955
0.8360000 0.00089213272
0.8370000 0.0009089841099999999
0.8380000 0.0009261399099999999
0.8390000 0.0009436062999999999
0.8400000 0.00096138947
0.8410000 0.00097949533
0.8420000 0.00099792987
0.8430000 0.0010166989
0.8440000 0.0010358082000000001
0.8450000 0.0010552632000000001
0.8460000 0.0010750694
0.8470000 0.0010952319
0.8480000 0.0011157558999999998
0.8490000 0.0011366464
0.8500000 0.0011579081999999999
0.8510000 0.0011795461
0.8520000 0.0012015650000000001
0.8530000 0.0012239693
0.8540000 0.0012467638
0.8550000 0.0012699529999999999
0.8560000 0.0012935416
0.8570000 0.0013175341
0.8580000 0.0013419355
0.8590000 0.0013667504999999999
0.8600000 0.0013919841
0.8610000 0.0014176412
0.8620000 0.0014437271000000002
0.8630000 0.0014702469
0.8640000 0.0014972064
0.8650000 0.0015246109
0.8660000 0.0015524662999999998
0.8670000 0.0015807786
0.8680000 0.0016095537
0.8690000 0.0016387977999999998
0.8700000 0.0016685171
0.8710000 0.0016987182
0.8720000 0.0017294074
0.8730000 0.0017605917
0.8740000 0.0017922772000000002
0.8750000 0.0018244709
0.8760000 0.0018571794000000002
0.8770000 0.0018904096999999998
0.8780000 0.0019241682999999999
0.8790000 0.0019584621
0.8800000 0.0019932979
0.8810000 0.0020286824999999997
0.8820000 0.0020646226
0.8830000 0.0021011251999999998
0.8840000 0.0021381971
0.8850000 0.0021758451
0.8860000 0.0022140763
0.8870000 0.0022528975
0.8880000 0.0022923161
0.8890000 0.0023323391
0.8900000 0.0023729741
0.8910000 0.0024142288000000003
0.8920000 0.0024561108
0.8930000 0.0024986284000000003
0.8940000 0.0025417898
0.8950000 0.0025856036
0.8960000 0.002630079
0.8970000 0.0026752250000000003
0.8980000 0.0027210517
0.8990000 0.0027675689
0.9000000 0.0028147871
0.9010000 0.0028627173
0.9020000 0.0029113705999999997
0.9030000 0.0029607586999999998
0.9040000 0.0030108935000000003
0.9050000 0.0030617877
0.9060000 0.0031134539
0.9070000 0.0031659051999999997
0.9080000 0.0032191547
0.9090000 0.0032732161
0.9100000 0.0033281034000000004
0.9110000 0.0033838307
0.9120000 0.0034404122
0.9130000 0.0034978621
0.9140000 0.0035561949000000002
0.9150000 0.0036154247999999997
0.9160000 0.0036755667999999997
0.9170000 0.003736635
0.9180000 0.0037986440000000003
0.9190000 0.0038616083
0.9200000 0.0039255421
0.9210000 0.0039904599999999995
0.9220000 0.0040563757999999995
0.9230000 0.0041233041
0.9240000 0.0041912586
0.9250000 0.0042602536000000005
0.9260000 0.0043303033
0.9270000 0.0044014218
0.9280000 0.0044736229
0.9290000 0.0045469212999999994
0.9300000 0.004621331
0.9310000 0.0046968667
0.9320000 0.004773543
0.9330000 0.004851375
0.9340000 0.0049303776999999995
0.9350000 0.0050105667
0.9360000 0.0050919582
0.9370000 0.005174568300000001
0.9380000 0.0052584139
0.9390000 0.005343512
0.9400000 0.0054298798
0.9410000 0.005517535499999999
0.9420000 0.0056064971
0.9430000 0.0056967838
0.9440000 0.0057884143
0.9450000 0.0058814083
0.9460000 0.0059757855000000006
0.9470000 0.0060715657999999995
0.9480000 0.006168769300000001
0.9490000 0.0062674168
0.9500000 0.0063675281
0.9510000 0.0064691238000000005
0.9520000 0.0065722248
0.9530000 0.0066768509
0.9540000 0.0067830231000000005
0.9550000 0.0068907619
0.9560000 0.007000086799999999
0.9570000 0.0071110175
0.9580000 0.0072235736
0.9590000 0.0073377749
0.9600000 0.0074536401000000006
0.9610000 0.0075711876
0.9620000 0.0076904369
0.9630000 0.0078114055
0.9640000 0.0079341124
0.9650000 0.0080585749
0.9660000 0.0081848113
0.9670000 0.008312839800000001
0.9680000 0.0084426778
0.9690000 0.008574343500000001
0.9700000 0.0087078559
0.9710000 0.0088432324
0.9720000 0.008980492599999999
0.9730000 0.0091196554
0.9740000 0.0092607406
0.9750000 0.0094037685
0.9760000 0.0095487601
0.9770000 0.009695736699999999
0.9780000 0.0098447199
0.9790000 0.009995733900000001
0.9800000 0.010148801
0.9810000 0.010303946000000001
0.9820000 0.010461195
0.9830000 0.010620573
0.9840000 0.010782106
0.9850000 0.010945822
0.9860000 0.011111748999999999
0.9870000 0.011279915
0.9880000 0.011450349
0.9890000 0.011623081
0.9900000 0.011798141
0.9910000 0.011975557999999999
0.9920000 0.012155365
0.9930000 0.012337591999999998
0.9940000 0.012522269
0.9950000 0.012709429
0.9960000 0.012899101
0.9970000 0.013091319
0.9980000 0.013286113
0.9990000 0.013483515
1.000000 0.013683556000000001
1.001000 0.013886268
1.002000 0.014091683
1.003000 0.014299832
1.004000 0.014510748
1.005000 0.01472446
1.006000 0.014941003000000001
1.007000 0.015160406000000001
1.008000 0.015382703999999999
1.009000 0.015607929999999999
1.010000 0.015836116
1.011000 0.016067295
1.012000 0.016301501
1.013000 0.016538768
1.014000 0.016779132
1.015000 0.017022628
1.016000 0.017269292
1.017000 0.017519160000000002
1.018000 0.017772269
1.019000 0.018028653999999998
1.020000 0.018288357
1.021000 0.018551413
1.022000 0.018817861999999998
1.023000 0.019087743
1.024000 0.019361095000000002
1.025000 0.019637957
1.026000 0.019918368
1.027000 0.020202368999999998
1.028000 0.020489999000000002
1.029000 0.020781299
1.030000 0.021076307
1.031000 0.021375064
1.032000 0.021677607999999998
1.033000 0.02198398
1.034000 0.022294217999999998
1.035000 0.022608362
1.036000 0.022926451
1.037000 0.023248522
1.038000 0.023574618
1.039000 0.023904775
1.040000 0.024239032
1.041000 0.024577428
1.042000 0.024920002999999996
1.043000 0.025266799
1.044000 0.025617852
1.045000 0.025973206999999998
1.046000 0.026332901
1.047000 0.026696982
1.048000 0.027065485
1.049000 0.02743846
1.050000 0.027815948000000004
1.051000 0.028197994
1.052000 0.028584646999999998
1.053000 0.028975951000000003
1.054000 0.029371954999999998
1.055000 0.029772706
1.056000 0.030178257
1.057000 0.030588653
1.058000 0.031003950000000002
1.059000 0.031424197
1.060000 0.031849445
1.061000 0.032279748000000004
1.062000 0.032715159
1.063000 0.03315573
1.064000 0.033601513
1.065000 0.034052561
1.066000 0.034508926999999995
1.067000 0.034970665
1.068000 0.035437825
1.069000 0.03591046
1.070000 0.036388620999999996
1.071000 0.036872359
1.072000 0.037361725
1.073000 0.03785677
1.074000 0.038357539
1.075000 0.038864085
1.076000 0.039376458
1.077000 0.039894703999999996
1.078000 0.040418873
1.079000 0.040949011
1.080000 0.041485167
1.081000 0.042027389
1.082000 0.042575729
1.083000 0.043130229
1.084000 0.043690944
1.085000 0.044257918
1.086000 0.044831206
1.087000 0.045410855
1.088000 0.045996916000000006
1.089000 0.046589444
1.090000 0.047188488
1.091000 0.047794104000000004
1.092000 0.048406346
1.093000 0.049025269
1.094000 0.049650925
1.095000 0.050283375
1.096000 0.050922675
1.097000 0.051568885
1.098000 0.052222057
1.099000 0.052882254
1.100000 0.053549529
1.101000 0.054223946
1.102000 0.054905564000000004
1.103000 0.055594445
1.104000 0.056290644
1.105000 0.056994217
1.106000 0.057705229999999996
1.107000 0.058423739
1.108000 0.059149804
1.109000 0.059883482999999994
1.110000 0.060624832999999996
1.111000 0.061373913
1.112000 0.062130776
1.113000 0.062895485
1.114000 0.063668098
1.115000 0.064448669
1.116000 0.065237255
1.117000 0.06603392
1.118000 0.066838716
1.119000 0.067651703
1.120000 0.068472937
1.121000 0.069302478
1.122000 0.070140389
1.123000 0.070986728
1.124000 0.071841554
1.125000 0.072704931
1.126000 0.073576922
1.127000 0.074457587
1.128000 0.075346994
1.129000 0.076245202
1.130000 0.077152275
1.131000 0.078068284
1.132000 0.078993291
1.133000 0.079927361
1.134000 0.080870558
1.135000 0.081822951
1.136000 0.082784606
1.137000 0.08375559099999999
1.138000 0.084735971
1.139000 0.08572581
1.140000 0.08672517099999999
1.141000 0.08773412
1.142000 0.088752725
1.143000 0.089781045
1.144000 0.090819143
1.145000 0.091867085
1.146000 0.092924928
1.147000 0.09399273500000001
1.148000 0.095070573
1.149000 0.096158491
1.150000 0.097256555
1.151000 0.09836482299999999
1.152000 0.09948335400000001
1.153000 0.10061221
1.154000 0.10175145
1.155000 0.10290113
1.156000 0.10406132
1.157000 0.10523205
1.158000 0.10641339
1.159000 0.10760542
1.160000 0.10880819
1.161000 0.11002175
1.162000 0.11124616
1.163000 0.11248148999999999
1.164000 0.11372779
1.165000 0.11498514
1.166000 0.11625359
1.167000 0.1175332
1.168000 0.11882404
1.169000 0.12012616
1.170000 0.12143963
1.171000 0.12276451
1.172000 0.12410086000000001
1.173000 0.12544874
1.174000 0.12680822
1.175000 0.12817935
1.176000 0.12956217
1.177000 0.13095677
1.178000 0.13236318
1.179000 0.13378148
1.180000 0.1352117
1.181000 0.1366539
1.182000 0.13810814000000002
1.183000 0.13957445999999998
1.184000 0.14105291
1.185000 0.14254354
1.186000 0.14404639
1.187000 0.14556153
1.188000 0.14708896999999999
1.189000 0.14862877
1.190000 0.15018097
1.191000 0.15174561
1.192000 0.15332275
1.193000 0.15491241
1.194000 0.15651464
1.195000 0.15812947
1.196000 0.15975694
1.197000 0.16139711
1.198000 0.16305
1.199000 0.16471565
1.200000 0.16639413
1.201000 0.16808545
1.202000 0.16978965999999998
1.203000 0.1715068
1.204000 0.17323691
1.205000 0.17498003
1.206000 0.1767362
1.207000 0.17850547
1.208000 0.18028787
1.209000 0.18208345
1.210000 0.18389223999999998
1.211000 0.18571428
1.212000 0.18754959999999998
1.213000 0.18939824
1.214000 0.19126025
1.215000 0.19313564
1.216000 0.19502445000000002
1.217000 0.19692670999999998
1.218000 0.19884247000000002
1.219000 0.20077173
1.220000 0.20271454
1.221000 0.20467091999999998
1.222000 0.20664086999999998
1.223000 0.20862445
1.224000 0.21062165
1.225000 0.21263252000000002
1.226000 0.21465705000000002
1.227000 0.21669525
1.228000 0.21874716
1.229000 0.22081279
1.230000 0.22289213000000002
1.231000 0.22498523
1.232000 0.22709206999999998
1.233000 0.22921266
1.234000 0.23134705
1.235000 0.23349521
1.236000 0.23565715999999998
1.237000 0.23783291999999998
1.238000 0.24002248
1.239000 0.24222584999999996
1.240000 0.24444303
1.241000 0.24667403
1.242000 0.24891887000000001
1.243000 0.25117754000000003
1.244000 0.25345001
1.245000 0.25573631
1.246000 0.25803645000000003
1.247000 0.26035039
1.248000 0.26267816
1.249000 0.26501974
1.250000 0.2673751
1.251000 0.26974424
1.252000 0.27212717000000003
1.253000 0.27452383999999996
1.254000 0.27693424
1.255000 0.27935838
1.256000 0.28179621
1.257000 0.28424771
1.258000 0.28671282000000003
1.259000 0.28919156
1.260000 0.29168387
1.261000 0.29418974
1.262000 0.2967091
1.263000 0.29924195
1.264000 0.30178821
1.265000 0.30434788
1.266000 0.30692089
1.267000 0.3095072
1.268000 0.31210675
1.269000 0.31471952999999997
1.270000 0.31734546999999996
1.271000 0.31998451
1.272000 0.32263661
1.273000 0.32530173
1.274000 0.3279798
1.275000 0.33067076
1.276000 0.33337455
1.277000 0.33609115
1.278000 0.33882046
1.279000 0.34156244
1.280000 0.34431701000000003
1.281000 0.34708413
1.282000 0.34986374
1.283000 0.35265575000000005
1.284000 0.3554601
1.285000 0.3582767
1.286000 0.3611055
1.287000 0.3639464
1.288000 0.36679932
1.289000 0.36966419
1.290000 0.3725409
1.291000 0.37542938
1.292000 0.37832952
1.293000 0.38124123
1.294000 0.38416438999999997
1.295000 0.38709892
1.296000 0.39004472
1.297000 0.39300164
1.298000 0.39596958000000004
1.299000 0.39894841999999997
1.300000 0.40193805
1.301000 0.40493836000000005
1.302000 0.40794917999999997
1.303000 0.41097044
1.304000 0.41400194
1.305000 0.41704359
1.306000 0.42009526
1.307000 0.4231568
1.308000 0.42622802000000004
1.309000 0.42930883000000003
1.310000 0.43239910000000004
1.311000 0.43549864
1.312000 0.4386073
1.313000 0.44172495000000006
1.314000 0.44485144
1.315000 0.44798665
1.316000 0.45113037
1.317000 0.45428248000000004
1.318000 0.45744282999999997
1.319000 0.46061119
1.320000 0.46378747
1.321000 0.46697147
1.322000 0.47016302
1.323000 0.47336193000000004
1.324000 0.47656805
1.325000 0.47978120999999996
1.326000 0.48300116
1.327000 0.48622778
1.328000 0.48946086
1.329000 0.49270019000000004
1.330000 0.49594562000000003
1.331000 0.49919691
1.332000 0.50245384
1.333000 0.50571621
1.334000 0.5089838099999999
1.335000 0.51225643
1.336000 0.51553384
1.337000 0.51881582
1.338000 0.52210214
1.339000 0.5253925500000001
1.340000 0.52868682
1.341000 0.53198473
1.342000 0.53528603
1.343000 0.53859046
1.344000 0.54189777
1.345000 0.5452077399999999
1.346000 0.54852013
1.347000 0.5518346599999999
1.348000 0.55515105
1.349000 0.55846912
1.350000 0.56178854
1.351000 0.56510908
1.352000 0.56843045
1.353000 0.57175239
1.354000 0.57507465
1.355000 0.5783969499999999
1.356000 0.58171898
1.357000 0.5850405000000001
1.358000 0.58836122
1.359000 0.5916808299999999
1.360000 0.5949990399999999
1.361000 0.59831557
1.362000 0.6016301
1.363000 0.60494235
1.364000 0.60825199
1.365000 0.61155874
1.366000 0.61486228
1.367000 0.61816229
1.368000 0.62145842
1.369000 0.62475032
1.370000 0.6280377
1.371000 0.63132024
1.372000 0.63459757
1.373000 0.63786935
1.374000 0.64113522
1.375000 0.6443948500000001
1.376000 0.64764787
1.377000 0.6508939
1.378000 0.65413262
1.379000 0.65736366
1.380000 0.66058664
1.381000 0.66380114
1.382000 0.66700685
1.383000 0.67020338
1.384000 0.67339037
1.385000 0.67656739
1.386000 0.67973412
1.387000 0.68289014
1.388000 0.68603503
1.389000 0.68916846
1.390000 0.69228997
1.391000 0.69539924
1.392000 0.6984958
1.393000 0.70157927
1.394000 0.70464923
1.395000 0.70770532
1.396000 0.71074711
1.397000 0.71377414
1.398000 0.71678604
1.399000 0.71978234
1.400000 0.72276266
1.401000 0.7257265500000001
1.402000 0.72867353
1.403000 0.73160324
1.404000 0.73451516
1.405000 0.73740887
1.406000 0.74028391
1.407000 0.74313986
1.408000 0.7459762
1.409000 0.74879248
1.410000 0.75158826
1.411000 0.75436304
1.412000 0.7571163599999999
1.413000 0.75984774
1.414000 0.76255673
1.415000 0.7652428
1.416000 0.76790545
1.417000 0.7705442100000001
1.418000 0.77315862
1.419000 0.77574817
1.420000 0.77831233
1.421000 0.7808506500000001
1.422000 0.78336261
1.423000 0.7858476600000001
1.424000 0.78830533
1.425000 0.7907351499999999
1.426000 0.79313656
1.427000 0.79550911
1.428000 0.7978522199999999
1.429000 0.80016544
1.430000 0.8024482100000001
1.431000 0.80470005
1.432000 0.80692042
1.433000 0.80910875
1.434000 0.8112645700000001
1.435000 0.8133873300000001
1.436000 0.8154765700000001
1.437000 0.8175317200000001
1.438000 0.8195522199999999
1.439000 0.8215375199999999
1.440000 0.8234870599999999
1.441000 0.82540037
1.442000 0.8272768899999999
1.443000 0.82911598
1.444000 0.83091715
1.445000 0.8326798700000001
1.446000 0.83440356
1.447000 0.8360876700000001
1.448000 0.83773155
1.449000 0.8393347299999999
1.450000 0.84089665
1.451000 0.8424166599999999
1.452000 0.8438941999999999
1.453000 0.8453287199999999
1.454000 0.8467196499999999
1.455000 0.8480664299999999
1.456000 0.84936842
1.457000 0.8506250599999999
1.458000 0.8518357799999999
1.459000 0.8530000200000001
1.460000 0.85411724
1.461000 0.85518677
1.462000 0.85620806
1.463000 0.85718045
1.464000 0.85810348
1.465000 0.8589765100000001
1.466000 0.85979886
1.467000 0.8605700900000001
1.468000 0.86128954
1.469000 0.86195664
1.470000 0.8625707599999999
1.471000 0.86313142
1.472000 0.86363787
1.473000 0.86408965
1.474000 0.8644861199999999
1.475000 0.8648267
1.476000 0.8651107499999999
1.477000 0.86533781
1.478000 0.8655071300000001
1.479000 0.86561823
1.480000 0.86567048
1.481000 0.8656632200000001
1.482000 0.86559588
1.483000 0.86546792
1.484000 0.86527867
1.485000 0.8650275900000001
1.486000 0.86471401
1.487000 0.8643373799999999
1.488000 0.86389715
1.489000 0.86339265
1.490000 0.86282324
1.491000 0.86218836
1.492000 0.86148744
1.493000 0.86071985
1.494000 0.85988501
1.495000 0.8589822800000001
1.496000 0.8580110999999999
1.497000 0.85697081
1.498000 0.85586086
1.499000 0.85468069
1.500000 0.85342973
1.501000 0.85210735
1.502000 0.8507128799999999
1.503000 0.84924586
1.504000 0.84770564
1.505000 0.84609166
1.506000 0.8444033599999999
1.507000 0.8426401800000001
1.508000 0.8408015600000001
1.509000 0.8388868500000001
1.510000 0.83689559
1.511000 0.83482713
1.512000 0.83268089
1.513000 0.8304563399999999
1.514000 0.8281528899999999
1.515000 0.8257700099999999
1.516000 0.82330713
1.517000 0.82076378
1.518000 0.81813931
1.519000 0.8154331699999999
1.520000 0.81264479
1.521000 0.8097736200000001
1.522000 0.80681909
1.523000 0.80378065
1.524000 0.8006578300000001
1.525000 0.79744998
1.526000 0.7941566400000001
1.527000 0.79077724
1.528000 0.78731123
1.529000 0.78375814
1.530000 0.7801173699999999
1.531000 0.7763884000000001
1.532000 0.77257073
1.533000 0.7686638299999999
1.534000 0.7646672
1.535000 0.76058032
1.536000 0.7564026899999999
1.537000 0.75213383
1.538000 0.74777324
1.539000 0.7433204
1.540000 0.7387748900000001
1.541000 0.7341362100000001
1.542000 0.72940388
1.543000 0.72457744
1.544000 0.71965647
1.545000 0.7146405100000001
1.546000 0.70952913
1.547000 0.70432187
1.548000 0.69901831
1.549000 0.69361804
1.550000 0.68812058
1.551000 0.68252557
1.552000 0.67683258
1.553000 0.6710412
1.554000 0.66515105
1.555000 0.6591616699999999
1.556000 0.65307273
1.557000 0.64688376
1.558000 0.64059445
1.559000 0.63420436
1.560000 0.62771314
1.561000 0.6211204
1.562000 0.61442582
1.563000 0.60762898
1.564000 0.60072956
1.565000 0.59372718
1.566000 0.58662151
1.567000 0.57941219
1.568000 0.57209888
1.569000 0.5646813199999999
1.570000 0.55715912
1.571000 0.5495320100000001
1.572000 0.5417997
1.573000 0.53396188
1.574000 0.52601825
1.575000 0.5179686
1.576000 0.50981264
1.577000 0.50155008
1.578000 0.49318071
1.579000 0.48470427
1.580000 0.47612055
1.581000 0.46742935999999996
1.582000 0.4586305
1.583000 0.44972375
1.584000 0.44070892000000006
1.585000 0.43158581999999995
1.586000 0.42235432
1.587000 0.41301423000000004
1.588000 0.40356539999999996
1.589000 0.3940077
1.590000 0.38434099
1.591000 0.37456513
1.592000 0.36468001
1.593000 0.35468549000000005
1.594000 0.34458148
1.595000 0.33436788
1.596000 0.32404459
1.597000 0.31361151000000004
1.598000 0.30306858999999997
1.599000 0.29241575
1.600000 0.28165295
1.601000 0.27078011
1.602000 0.25979718
1.603000 0.24870414999999998
1.604000 0.23750097000000003
1.605000 0.22618764
1.606000 0.21476416999999998
1.607000 0.20323056
1.608000 0.19158684
1.609000 0.17983303
1.610000 0.16796919999999999
1.611000 0.15599538000000002
1.612000 0.14391165
1.613000 0.1317181
1.614000 0.11941483
1.615000 0.10700196
1.616000 0.094479579
1.617000 0.081847847
1.618000 0.0691069
1.619000 0.05625689500000001
1.620000 0.043298004
1.621000 0.030230405000000002
1.622000 0.01705429
1.623000 0.0037698621
1.624000 -0.0096226657
1.625000 -0.023123069
1.626000 -0.036731115
1.627000 -0.05044656
1.628000 -0.064269156
1.629000 -0.078198634
1.630000 -0.092234724
1.631000 -0.10637714
1.632000 -0.12062561
1.633000 -0.13497981
1.634000 -0.14943944
1.635000 -0.16400417
1.636000 -0.17867369
1.637000 -0.19344764
1.638000 -0.20832568
1.639000 -0.22330745
1.640000 -0.23839257
1.641000 -0.25358065
1.642000 -0.26887129
1.643000 -0.28426407
1.644000 -0.29975856
1.645000 -0.31535432
1.646000 -0.33105090000000004
1.647000 -0.34684783
1.648000 -0.3627446
1.649000 -0.37874072000000003
1.650000 -0.39483570000000007
1.651000 -0.41102893
1.652000 -0.42731995
1.653000 -0.44370811000000004
1.654000 -0.46019288999999997
1.655000 -0.47677368999999997
1.656000 -0.4934499
1.657000 -0.51022088
1.658000 -0.5270860199999999
1.659000 -0.54404465
1.660000 -0.5610961
1.661000 -0.5782397499999999
1.662000 -0.59547485
1.663000 -0.61280075
1.664000 -0.63021672
1.665000 -0.64772209
1.666000 -0.66531608
1.667000 -0.68299798
1.668000 -0.70076706
1.669000 -0.71862251
1.670000 -0.7365636099999999
1.671000 -0.75458954
1.672000 -0.77269957
1.673000 -0.79089291
1.674000 -0.8091686299999999
1.675000 -0.8275260200000001
1.676000 -0.84596425
1.677000 -0.8644823899999999
1.678000 -0.8830796
1.679000 -0.90175504
1.680000 -0.9205077799999999
1.681000 -0.9393369800000001
1.682000 -0.95824171
1.683000 -0.97722104
1.684000 -0.99627394
1.685000 -1.0153995
1.686000 -1.0345967
1.687000 -1.0538647
1.688000 -1.0732024
1.689000 -1.0926087
1.690000 -1.1120827
1.691000 -1.1316232000000002
1.692000 -1.1512293
1.693000 -1.1708998
1.694000 -1.1906337
1.695000 -1.2104298
1.696000 -1.2302870000000001
1.697000 -1.2502042
1.698000 -1.2701802
1.699000 -1.290214
1.700000 -1.3103043
1.701000 -1.3304498999999999
1.702000 -1.3506497
1.703000 -1.3709025
1.704000 -1.3912071
1.705000 -1.4115623000000002
1.706000 -1.4319669
1.707000 -1.4524195
1.708000 -1.4729191000000001
1.709000 -1.4934642
1.710000 -1.5140538000000001
1.711000 -1.5346864999999998
1.712000 -1.555361
1.713000 -1.5760761
1.714000 -1.5968302
1.715000 -1.6176224
1.716000 -1.638451
1.717000 -1.6593151000000002
1.718000 -1.6802128
1.719000 -1.7011432
1.720000 -1.7221047
1.721000 -1.7430959
1.722000 -1.7641157
1.723000 -1.7851623
1.724000 -1.8062344000000001
1.725000 -1.8273306999999999
1.726000 -1.8484496
1.727000 -1.8695896
1.728000 -1.8907495
1.729000 -1.9119276
1.730000 -1.9331224
1.731000 -1.9543324000000002
1.732000 -1.9755561000000001
1.733000 -1.9967921
1.734000 -2.0180387
1.735000 -2.0392945
1.736000 -2.0605579
1.737000 -2.0818273
1.738000 -2.1031011
1.739000 -2.1243776999999997
1.740000 -2.1456556
1.741000 -2.1669334
1.742000 -2.1882093
1.743000 -2.2094816
1.744000 -2.2307489
1.745000 -2.2520095
1.746000 -2.2732619
1.747000 -2.2945045
1.748000 -2.3157354000000003
1.749000 -2.3369532
1.750000 -2.3581561
1.751000 -2.3793425
1.752000 -2.4005108
1.753000 -2.4216591999999997
1.754000 -2.4427860999999997
1.755000 -2.4638899
1.756000 -2.4849687
1.757000 -2.506021
1.758000 -2.5270451
1.759000 -2.5480391
1.760000 -2.5690015
1.761000 -2.5899304
1.762000 -2.6108241
1.763000 -2.6316809
1.764000 -2.6524989
1.765000 -2.6732765
1.766000 -2.6940120000000003
1.767000 -2.7147036
1.768000 -2.7353492999999998
1.769000 -2.7559476
1.770000 -2.7764967
1.771000 -2.7969945
1.772000 -2.8174397
1.773000 -2.83783
1.774000 -2.858164
1.775000 -2.8784397999999998
1.776000 -2.8986556
1.777000 -2.9188097
1.778000 -2.9389
1.779000 -2.9589249
1.780000 -2.9788826
1.781000 -2.9987711
1.782000 -3.0185888000000003
1.783000 -3.0383337
1.784000 -3.0580042
1.785000 -3.0775983
1.786000 -3.0971143
1.787000 -3.1165503
1.788000 -3.1359047
1.789000 -3.1551752000000004
1.790000 -3.1743605
1.791000 -3.1934585
1.792000 -3.2124675999999996
1.793000 -3.2313857
1.794000 -3.2502111
1.795000 -3.2689418999999997
1.796000 -3.2875765
1.797000 -3.3061128
1.798000 -3.3245493
1.799000 -3.342884
1.800000 -3.3611152
1.801000 -3.3792410000000004
1.802000 -3.3972595
1.803000 -3.4151692
1.804000 -3.4329679000000004
1.805000 -3.4506541000000004
1.806000 -3.4682259
1.807000 -3.4856815
1.808000 -3.503019
1.809000 -3.5202364999999998
1.810000 -3.5373322999999997
1.811000 -3.5543047000000003
1.812000 -3.5711516
1.813000 -3.5878714
1.814000 -3.6044623999999996
1.815000 -3.6209229
1.816000 -3.6372508999999997
1.817000 -3.6534446999999997
1.818000 -3.6695026
1.819000 -3.685423
1.820000 -3.7012036999999998
1.821000 -3.7168432
1.822000 -3.7323397000000003
1.823000 -3.7476916
1.824000 -3.7628970999999996
1.825000 -3.7779543999999996
1.826000 -3.7928618
1.827000 -3.8076177
1.828000 -3.8222200999999996
1.829000 -3.8366675000000003
1.830000 -3.8509585
1.831000 -3.8650911000000003
1.832000 -3.8790636000000003
1.833000 -3.8928743000000003
1.834000 -3.9065219
1.835000 -3.9200045
1.836000 -3.9333206
1.837000 -3.9464682
1.838000 -3.959446
1.839000 -3.9722525
1.840000 -3.9848857
1.841000 -3.9973441999999997
1.842000 -4.0096264
1.843000 -4.021731
1.844000 -4.033656
1.845000 -4.0454
1.846000 -4.0569615
1.847000 -4.0683392
1.848000 -4.0795311000000005
1.849000 -4.090536
1.850000 -4.101352400000001
1.851000 -4.1119788
1.852000 -4.1224137
1.853000 -4.1326556
1.854000 -4.1427031
1.855000 -4.1525546
1.856000 -4.1622087
1.857000 -4.1716643
1.858000 -4.1809194000000005
1.859000 -4.189973
1.860000 -4.1988235
1.861000 -4.2074699
1.862000 -4.2159107
1.863000 -4.2241443
1.864000 -4.2321697
1.865000 -4.2399853
1.866000 -4.2475902
1.867000 -4.2549826
1.868000 -4.2621616
1.869000 -4.2691257
1.870000 -4.2758737
1.871000 -4.2824045
1.872000 -4.288717
1.873000 -4.2948101
1.874000 -4.3006822
1.875000 -4.3063324
1.876000 -4.3117598
1.877000 -4.3169629
1.878000 -4.321941
1.879000 -4.3266925999999994
1.880000 -4.331217
1.881000 -4.335513
1.882000 -4.3395795
1.883000 -4.3434154000000005
1.884000 -4.34702
1.885000 -4.3503921000000005
1.886000 -4.3535311
1.887000 -4.3564357
1.888000 -4.3591049
1.889000 -4.361537800000001
1.890000 -4.3637339
1.891000 -4.3656919
1.892000 -4.3674111
1.893000 -4.3688908
1.894000 -4.3701299
1.895000 -4.3711275
1.896000 -4.371883
1.897000 -4.3723956
1.898000 -4.3726642
1.899000 -4.3726884
1.900000 -4.3724675
1.901000 -4.3720007
1.902000 -4.3712873
1.903000 -4.3703265
1.904000 -4.369118100000001
1.905000 -4.367661099999999
1.906000 -4.3659549
1.907000 -4.3639991
1.908000 -4.3617934
1.909000 -4.3593369
1.910000 -4.3566294
1.911000 -4.3536704
1.912000 -4.3504592
1.913000 -4.3469954
1.914000 -4.3432791
1.915000 -4.3393094
1.916000 -4.3350859999999996
1.917000 -4.330609
1.918000 -4.3258775
1.919000 -4.3208916
1.920000 -4.3156508
1.921000 -4.310154900000001
1.922000 -4.3044038
1.923000 -4.2983972
1.924000 -4.2921349
1.925000 -4.2856168
1.926000 -4.2788424
1.927000 -4.2718116
1.928000 -4.2645246
1.929000 -4.2569812
1.930000 -4.2491812
1.931000 -4.2411245
1.932000 -4.2328112
1.933000 -4.2242412
1.934000 -4.2154141
1.935000 -4.2063303
1.936000 -4.1969899
1.937000 -4.187393200000001
1.938000 -4.1775398
1.939000 -4.1674301
1.940000 -4.1570640999999995
1.941000 -4.1464422
1.942000 -4.1355642999999995
1.943000 -4.1244306
1.944000 -4.113041600000001
1.945000 -4.1013975
1.946000 -4.0894985
1.947000 -4.0773451000000005
1.948000 -4.0649377
1.949000 -4.0522765000000005
1.950000 -4.0393621
1.951000 -4.0261949999999995
1.952000 -4.0127754
1.953000 -3.999104
1.954000 -3.9851811
1.955000 -3.9710075
1.956000 -3.9565835000000003
1.957000 -3.9419096000000002
1.958000 -3.9269865
1.959000 -3.9118145
1.960000 -3.8963944
1.961000 -3.8807269
1.962000 -3.8648124999999998
1.963000 -3.8486518
1.964000 -3.8322456
1.965000 -3.8155947
1.966000 -3.7986998
1.967000 -3.7815616000000003
1.968000 -3.7641805
1.969000 -3.7465576
1.970000 -3.7286937
1.971000 -3.7105896
1.972000 -3.6922462000000005
1.973000 -3.6736644999999997
1.974000 -3.6548451
1.975000 -3.6357891
1.976000 -3.6164977
1.977000 -3.5969716
1.978000 -3.5772119
1.979000 -3.5572197
1.980000 -3.5369962
1.981000 -3.5165422
1.982000 -3.495859
1.983000 -3.4749474000000005
1.984000 -3.453809
1.985000 -3.4324449
1.986000 -3.4108561
1.987000 -3.3890437
1.988000 -3.3670093999999997
1.989000 -3.3447541
1.990000 -3.3222795
1.991000 -3.2995864999999998
1.992000 -3.2766762999999997
1.993000 -3.2535505
1.994000 -3.23021
1.995000 -3.2066569000000005
1.996000 -3.1828917999999997
1.997000 -3.1589165
1.998000 -3.1347323000000005
1.999000 -3.1103406
2.000000 -3.0857429
2.001000 -3.0609405
2.002000 -3.0359348
2.003000 -3.0107275
2.004000 -2.9853199
2.005000 -2.9597137
2.006000 -2.9339103
2.007000 -2.9079113
2.008000 -2.8817184
2.009000 -2.8553331
2.010000 -2.8287568999999997
2.011000 -2.8019916
2.012000 -2.7750388
2.013000 -2.7479001999999997
2.014000 -2.7205776
2.015000 -2.6930727
2.016000 -2.6653871
2.017000 -2.6375229
2.018000 -2.6094815000000002
2.019000 -2.581265
2.020000 -2.5528751
2.021000 -2.5243137
2.022000 -2.4955826
2.023000 -2.4666836
2.024000 -2.4376187000000002
2.025000 -2.4083899
2.026000 -2.3789989
2.027000 -2.3494476
2.028000 -2.3197381
2.029000 -2.2898721
2.030000 -2.2598515999999997
2.031000 -2.2296788000000003
2.032000 -2.1993552999999997
2.033000 -2.1688834
2.034000 -2.1382647
2.035000 -2.1075014
2.036000 -2.0765955
2.037000 -2.0455489
2.038000 -2.0143636
2.039000 -1.9830415000000001
2.040000 -1.9515850000000001
2.041000 -1.9199958
2.042000 -1.8882761000000001
2.043000 -1.8564278
2.044000 -1.8244531000000002
2.045000 -1.7923540000000002
2.046000 -1.7601326
2.047000 -1.7277911
2.048000 -1.6953316999999999
2.049000 -1.6627565
2.050000 -1.6300676
2.051000 -1.5972674
2.052000 -1.5643578000000002
2.053000 -1.5313411000000001
2.054000 -1.4982197
2.055000 -1.4649956
2.056000 -1.4316711
2.057000 -1.3982485
2.058000 -1.36473
2.059000 -1.3311179
2.060000 -1.2974146
2.061000 -1.2636220999999999
2.062000 -1.2297429
2.063000 -1.1957792999999999
2.064000 -1.1617334
2.065000 -1.1276075
2.066000 -1.0934039
2.067000 -1.059125
2.068000 -1.0247729
2.069000 -0.9903499899999999
2.070000 -0.95585845
2.071000 -0.92130071
2.072000 -0.8866788800000001
2.073000 -0.85199531
2.074000 -0.81725223
2.075000 -0.78245196
2.076000 -0.7475967099999999
2.077000 -0.71268873
2.078000 -0.6777303800000001
2.079000 -0.64272387
2.080000 -0.6076715
2.081000 -0.57257554
2.082000 -0.53743832
2.083000 -0.5022621199999999
2.084000 -0.46704928
2.085000 -0.43180208
2.086000 -0.39652287999999997
2.087000 -0.36121397
2.088000 -0.32587769
2.089000 -0.29051636999999997
2.090000 -0.25513235
2.091000 -0.21972796
2.092000 -0.18430557
2.093000 -0.14886752
2.094000 -0.11341616
2.095000 -0.077953824
2.096000 -0.042482844
2.097000 -0.0070055568
2.098000 0.028475712
2.099000 0.063958642
2.100000 0.099440932
2.101000 0.13492029
2.102000 0.17039443999999998
2.103000 0.20586110000000002
2.104000 0.241318
2.105000 0.27676290000000003
2.106000 0.31219355
2.107000 0.34760775
2.108000 0.38300327
2.109000 0.4183779
2.110000 0.45372946000000003
2.111000 0.48905577999999994
2.112000 0.5243546800000001
2.113000 0.5596240100000001
2.114000 0.59486157
2.115000 0.63006524
2.116000 0.66523287
2.117000 0.70036231
2.118000 0.7354513699999999
2.119000 0.77049797
2.120000 0.8054999599999999
2.121000 0.84045511
2.122000 0.87536136
2.123000 0.91021657
2.124000 0.9450185999999999
2.125000 0.9797652299999999
2.126000 1.0144544
2.127000 1.0490839
2.128000 1.0836517
2.129000 1.1181558
2.130000 1.1525937
2.131000 1.1869636
2.132000 1.2212634
2.133000 1.2554908999999999
2.134000 1.2896442
2.135000 1.3237211
2.136000 1.3577196
2.137000 1.3916377
2.138000 1.4254734
2.139000 1.4592246999999998
2.140000 1.4928897
2.141000 1.5264665
2.142000 1.5599531
2.143000 1.5933475999999998
2.144000 1.6266484
2.145000 1.6598534000000003
2.146000 1.6929607999999998
2.147000 1.7259687
2.148000 1.7588755
2.149000 1.7916794999999999
2.150000 1.8243788
2.151000 1.8569717
2.152000 1.8894563999999998
2.153000 1.9218313
2.154000 1.9540947
2.155000 1.9862446999999999
2.156000 2.0182797999999997
2.157000 2.0501981999999996
2.158000 2.0819984
2.159000 2.1136787
2.160000 2.1452373000000002
2.161000 2.1766726
2.162000 2.2079828999999997
2.163000 2.2391668
2.164000 2.2702223
2.165000 2.301148
2.166000 2.3319421
2.167000 2.3626033
2.168000 2.3931298
2.169000 2.4235202
2.170000 2.4537729
2.171000 2.4838865
2.172000 2.5138592
2.173000 2.5436899
2.174000 2.5733769
2.175000 2.6029188000000003
2.176000 2.6323143
2.177000 2.6615621999999997
2.178000 2.690661
2.179000 2.7196094
2.180000 2.7484063
2.181000 2.7770501999999997
2.182000 2.8055402
2.183000 2.8338747
2.184000 2.8620528
2.185000 2.8900733
2.186000 2.9179351
2.187000 2.9456371
2.188000 2.9731782
2.189000 3.0005572000000003
2.190000 3.0277733000000002
2.191000 3.0548252000000002
2.192000 3.0817121
2.193000 3.1084329
2.194000 3.1349864
2.195000 3.1613719
2.196000 3.1875882
2.197000 3.2136343
2.198000 3.2395091000000003
2.199000 3.2652117
2.200000 3.2907415
2.201000 3.3160969999999996
2.202000 3.3412776999999996
2.203000 3.3662826
2.204000 3.3911105
2.205000 3.4157607999999997
2.206000 3.4402326
2.207000 3.4645252
2.208000 3.4886375
2.209000 3.5125688000000004
2.210000 3.5363186
2.211000 3.5598859
2.212000 3.5832703
2.213000 3.6064707
2.214000 3.629487
2.215000 3.6523182000000003
2.216000 3.6749639
2.217000 3.6974236
2.218000 3.7196967999999995
2.219000 3.7417829
2.220000 3.7636813
2.221000 3.7853919
2.222000 3.806914
2.223000 3.8282476
2.224000 3.849392
2.225000 3.8703471000000005
2.226000 3.8911123
2.227000 3.9116874000000004
2.228000 3.9320722000000004
2.229000 3.9522663
2.230000 3.9722696
2.231000 3.9920814
2.232000 4.0117018
2.233000 4.031130699999999
2.234000 4.0503673
2.235000 4.0694118
2.236000 4.088264
2.237000 4.1069232
2.238000 4.1253895
2.239000 4.1436628
2.240000 4.1617427
2.241000 4.1796293
2.242000 4.1973221999999994
2.243000 4.2148214
2.244000 4.2321265
2.245000 4.2492379
2.246000 4.2661551
2.247000 4.2828783
2.248000 4.2994075
2.249000 4.3157429
2.250000 4.3318842
2.251000 4.3478318
2.252000 4.3635856
2.253000 4.3791458
2.254000 4.3945126000000005
2.255000 4.4096865
2.256000 4.4246674
2.257000 4.4394556000000005
2.258000 4.4540513
2.259000 4.4684552
2.260000 4.4826671
2.261000 4.4966877
2.262000 4.510517
2.263000 4.524155700000001
2.264000 4.537604
2.265000 4.550862700000001
2.266000 4.5639316999999995
2.267000 4.5768116
2.268000 4.5895025
2.269000 4.602005
2.270000 4.6143193
2.271000 4.6264462
2.272000 4.6383858
2.273000 4.650138699999999
2.274000 4.661705
2.275000 4.673085400000001
2.276000 4.6842802
2.277000 4.69529
2.278000 4.706114899999999
2.279000 4.7167554
2.280000 4.7272123
2.281000 4.7374859
2.282000 4.747577
2.283000 4.7574859
2.284000 4.767213
2.285000 4.7767591
2.286000 4.7861248000000005
2.287000 4.795311
2.288000 4.804317999999999
2.289000 4.813147
2.290000 4.8217982
2.291000 4.830272900000001
2.292000 4.8385713
2.293000 4.8466947000000005
2.294000 4.8546437
2.295000 4.862419099999999
2.296000 4.8700217
2.297000 4.8774522000000005
2.298000 4.8847117
2.299000 4.8918009
2.300000 4.8987206
2.301000 4.9054720000000005
2.302000 4.9120557
2.303000 4.9184725
2.304000 4.9247235
2.305000 4.9308095000000005
2.306000 4.9367312000000005
2.307000 4.9424893999999995
2.308000 4.9480851999999995
2.309000 4.9535193
2.310000 4.9587924
2.311000 4.9639057
2.312000 4.9688596
2.313000 4.9736552000000005
2.314000 4.9782936
2.315000 4.9827754
2.316000 4.9871016
2.317000 4.9912728
2.318000 4.9952902
2.319000 4.9991547999999995
2.320000 5.0028674
2.321000 5.0064288
2.322000 5.0098401
2.323000 5.0131023
2.324000 5.0162166
2.325000 5.0191838
2.326000 5.022005
2.327000 5.0246812
2.328000 5.0272137
2.329000 5.0296035
2.330000 5.0318517
2.331000 5.033959100000001
2.332000 5.035927099999999
2.333000 5.0377566
2.334000 5.0394487
2.335000 5.0410047
2.336000 5.0424255
2.337000 5.0437123
2.338000 5.044866
2.339000 5.0458878
2.340000 5.0467785
2.341000 5.0475395999999995
2.342000 5.0481718
2.343000 5.0486766
2.344000 5.049054699999999
2.345000 5.0493073
2.346000 5.049435
2.347000 5.0494395
2.348000 5.0493214
2.349000 5.0490819
2.350000 5.048722
2.351000 5.0482426
2.352000 5.0476447
2.353000 5.0469294
2.354000 5.0460979
2.355000 5.045151300000001
2.356000 5.0440904
2.357000 5.0429162
2.358000 5.0416298
2.359000 5.0402325
2.360000 5.0387252
2.361000 5.0371088
2.362000 5.0353844
2.363000 5.0335534
2.364000 5.0316166
2.365000 5.0295752
2.366000 5.0274301
2.367000 5.0251827
2.368000 5.022833899999999
2.369000 5.0203845
2.370000 5.017836
2.371000 5.0151892
2.372000 5.0124455
2.373000 5.0096057
2.374000 5.006671
2.375000 5.003642299999999
2.376000 5.0005204999999995
2.377000 4.9973067
2.378000 4.994002
2.379000 4.9906075
2.380000 4.987124
2.381000 4.9835525
2.382000 4.9798939
2.383000 4.9761489
2.384000 4.9723189
2.385000 4.9684044
2.386000 4.9644064000000006
2.387000 4.960325699999999
2.388000 4.9561635
2.389000 4.9519204
2.390000 4.9475975
2.391000 4.9431954000000005
2.392000 4.938715
2.393000 4.9341574
2.394000 4.9295232
2.395000 4.9248133
2.396000 4.9200289
2.397000 4.9151704
2.398000 4.9102388
2.399000 4.905235
2.400000 4.9001601
2.401000 4.8950147
2.402000 4.8897997
2.403000 4.8845157
2.404000 4.879163999999999
2.405000 4.8737448
2.406000 4.8682593
2.407000 4.8627082
2.408000 4.8570924
2.409000 4.8514124
2.410000 4.8456695000000005
2.411000 4.839864
2.412000 4.8339967
2.413000 4.8280682
2.414000 4.8220795
2.415000 4.8160311
2.416000 4.8099238
2.417000 4.8037581000000005
2.418000 4.7975346000000005
2.419000 4.7912542
2.420000 4.7849171
2.421000 4.7785241
2.422000 4.7720756
2.423000 4.7655724
2.424000 4.7590148
2.425000 4.7524031
2.426000 4.7457382
2.427000 4.7390204
2.428000 4.7322500000000005
2.429000 4.725427900000001
2.430000 4.7185544
2.431000 4.7116298
2.432000 4.704655
2.433000 4.6976298
2.434000 4.6905551
2.435000 4.6834312
2.436000 4.6762589
2.437000 4.6690382
2.438000 4.6617698
2.439000 4.6544536999999995
2.440000 4.6470907
2.441000 4.6396806999999995
2.442000 4.6322244999999995
2.443000 4.624722500000001
2.444000 4.6171747
2.445000 4.6095815
2.446000 4.6019431
2.447000 4.5942601
2.448000 4.586532699999999
2.449000 4.578761
2.450000 4.570945399999999
2.451000 4.5630861000000005
2.452000 4.5551833
2.453000 4.5472369
2.454000 4.5392472
2.455000 4.5312144
2.456000 4.5231383
2.457000 4.5150194
2.458000 4.506857699999999
2.459000 4.4986531
2.460000 4.4904057
2.461000 4.4821158
2.462000 4.4737830999999995
2.463000 4.4654079
2.464000 4.4569898
2.465000 4.448529
2.466000 4.4400256
2.467000 4.4314794
2.468000 4.4228904
2.469000 4.4142585
2.470000 4.4055838
2.471000 4.3968659
2.472000 4.3881048
2.473000 4.3793004
2.474000 4.3704525
2.475000 4.3615613
2.476000 4.3526266
2.477000 4.3436479
2.478000 4.3346252000000005
2.479000 4.3255586
2.480000 4.3164477
2.481000 4.307292
2.482000 4.2980917
2.483000 4.2888463
2.484000 4.2795554
2.485000 4.2702191
2.486000 4.2608369
2.487000 4.2514085999999995
2.488000 4.241934
2.489000 4.2324126
2.490000 4.2228442
2.491000 4.2132281
2.492000 4.2035643
2.493000 4.1938521
2.494000 4.1840915
2.495000 4.1742817
2.496000 4.1644223
2.497000 4.154513
2.498000 4.1445531
2.499000 4.1345421
2.500000 4.1244797
2.501000 4.1143656
2.502000 4.1041989
2.503000 4.0939789
2.504000 4.0837057
2.505000 4.073378099999999
2.506000 4.0629961
2.507000 4.0525585
2.508000 4.0420651
2.509000 4.0315155
2.510000 4.0209088
2.511000 4.0102445
2.512000 3.999522
2.513000 3.9887406
2.514000 3.9778995999999998
2.515000 3.9669986999999995
2.516000 3.9560366
2.517000 3.9450130999999997
2.518000 3.9339274
2.519000 3.9227790999999996
2.520000 3.9115670999999996
2.521000 3.9002907
2.522000 3.8889493999999996
2.523000 3.8775421999999997
2.524000 3.8660683000000002
2.525000 3.8545273
2.526000 3.8429181999999997
2.527000 3.8312402000000003
2.528000 3.8194925
2.529000 3.8076743000000004
2.530000 3.7957847000000005
2.531000 3.7838228000000003
2.532000 3.7717879
2.533000 3.7596792
2.534000 3.747496
2.535000 3.7352372000000003
2.536000 3.7229015999999997
2.537000 3.710489
2.538000 3.6979981000000004
2.539000 3.6854278
2.540000 3.6727774999999996
2.541000 3.6600463
2.542000 3.6472332000000005
2.543000 3.6343373
2.544000 3.6213577
2.545000 3.6082935
2.546000 3.5951436
2.547000 3.5819072
2.548000 3.5685834
2.549000 3.5551711999999998
2.550000 3.5416695999999996
2.551000 3.5280775
2.552000 3.5143942
2.553000 3.5006184000000005
2.554000 3.4867492
2.555000 3.4727857
2.556000 3.4587267999999995
2.557000 3.4445714
2.558000 3.4303188
2.559000 3.4159679
2.560000 3.4015175
2.561000 3.3869669
2.562000 3.3723149
2.563000 3.3575606000000002
2.564000 3.342703
2.565000 3.3277407
2.566000 3.312673
2.567000 3.2974992000000003
2.568000 3.2822177
2.569000 3.2668278
2.570000 3.2513282999999995
2.571000 3.2357182
2.572000 3.2199968
2.573000 3.2041628
2.574000 3.1882151999999997
2.575000 3.1721529
2.576000 3.1559749999999998
2.577000 3.1396806
2.578000 3.1232685
2.579000 3.1067375
2.580000 3.0900868000000004
2.581000 3.0733153
2.582000 3.0564219
2.583000 3.0394055
2.584000 3.0222652
2.585000 3.005
2.586000 2.9876087
2.587000 2.9700903
2.588000 2.9524438
2.589000 2.9346682
2.590000 2.9167624
2.591000 2.8987255
2.592000 2.8805563
2.593000 2.8622539999999996
2.594000 2.8438173
2.595000 2.8252454
2.596000 2.8065374
2.597000 2.7876921
2.598000 2.7687086
2.599000 2.7495859
2.600000 2.7303232
2.601000 2.7109194999999997
2.602000 2.6913738
2.603000 2.6716853
2.604000 2.6518527
2.605000 2.6318757
2.606000 2.611753
2.607000 2.5914837
2.608000 2.571067
2.609000 2.5505021
2.610000 2.529788
2.611000 2.508924
2.612000 2.487909
2.613000 2.4667423
2.614000 2.445423
2.615000 2.4239503
2.616000 2.4023231
2.617000 2.3805408
2.618000 2.3586025
2.619000 2.3365074999999997
2.620000 2.3142548
2.621000 2.2918437
2.622000 2.2692733
2.623000 2.2465428
2.624000 2.2236515
2.625000 2.2005986
2.626000 2.1773834
2.627000 2.1540051
2.628000 2.130463
2.629000 2.1067563000000002
2.630000 2.0828845
2.631000 2.0588467
2.632000 2.0346423999999996
2.633000 2.0102708000000002
2.634000 1.9857313
2.635000 1.9610234
2.636000 1.9361464
2.637000 1.9110998000000001
2.638000 1.885883
2.639000 1.8604954999999999
2.640000 1.8349368000000001
2.641000 1.8092064
2.642000 1.7833037
2.643000 1.7572284
2.644000 1.7309798
2.645000 1.7045578
2.646000 1.6779616000000002
2.647000 1.6511912
2.648000 1.6242458000000002
2.649000 1.5971253
2.650000 1.5698291
2.651000 1.542357
2.652000 1.5147085
2.653000 1.4868835
2.654000 1.4588814
2.655000 1.4307021
2.656000 1.4023452
2.657000 1.3738104
2.658000 1.3450975
2.659000 1.3162060999999998
2.660000 1.287136
2.661000 1.2578871
2.662000 1.2284592
2.663000 1.198852
2.664000 1.1690653
2.665000 1.1390992
2.666000 1.1089534
2.667000 1.0786278
2.668000 1.0481224
2.669000 1.0174371999999998
2.670000 0.98657217
2.671000 0.95552737
2.672000 0.92430273
2.673000 0.89289844
2.674000 0.8613145900000001
2.675000 0.82955128
2.676000 0.7976086800000001
2.677000 0.7654869
2.678000 0.7331862100000001
2.679000 0.7007068
2.680000 0.66804891
2.681000 0.6352128
2.682000 0.6021987200000001
2.683000 0.56900703
2.684000 0.53563803
2.685000 0.50209202
2.686000 0.46836939
2.687000 0.4344705
2.688000 0.40039574
2.689000 0.36614549
2.690000 0.33172017
2.691000 0.29712025999999997
2.692000 0.26234619
2.693000 0.22739842999999998
2.694000 0.19227748
2.695000 0.15698387
2.696000 0.12151813
2.697000 0.085880829
2.698000 0.050072547
2.699000 0.014093894
2.700000 -0.022054485
2.701000 -0.058371916999999995
2.702000 -0.094857707
2.703000 -0.13151111999999998
2.704000 -0.1683314
2.705000 -0.20531777
2.706000 -0.24246939
2.707000 -0.27978540999999996
2.708000 -0.31726498
2.709000 -0.35490715
2.710000 -0.39271098
2.711000 -0.4306755
2.712000 -0.46879975
2.713000 -0.5070827
2.714000 -0.54552322
2.715000 -0.5841202999999999
2.716000 -0.62287282
2.717000 -0.66177966
2.718000 -0.70083966
2.719000 -0.74005164
2.720000 -0.77941441
2.721000 -0.8189267499999999
2.722000 -0.8585874
2.723000 -0.8983952
2.724000 -0.9383488400000001
2.725000 -0.9784470300000001
2.726000 -1.0186884999999999
2.727000 -1.0590718000000001
2.728000 -1.0995958
2.729000 -1.1402590000000001
2.730000 -1.1810601
2.731000 -1.2219977
2.732000 -1.2630703
2.733000 -1.3042765
2.734000 -1.3456147999999999
2.735000 -1.3870838
2.736000 -1.4286819
2.737000 -1.4704076
2.738000 -1.5122592000000001
2.739000 -1.5542353
2.740000 -1.596334
2.741000 -1.6385539
2.742000 -1.6808931
2.743000 -1.72335
2.744000 -1.7659227999999998
2.745000 -1.8086098
2.746000 -1.8514091
2.747000 -1.8943189
2.748000 -1.9373372
2.749000 -1.9804623000000001
2.750000 -2.0236922
2.751000 -2.067025
2.752000 -2.1104585
2.753000 -2.153991
2.754000 -2.1976203
2.755000 -2.2413444
2.756000 -2.2851612
2.757000 -2.3290688
2.758000 -2.3730651
2.759000 -2.4171479
2.760000 -2.4613151
2.761000 -2.5055645
2.762000 -2.549894
2.763000 -2.5943013
2.764000 -2.6387844
2.765000 -2.6833411000000003
2.766000 -2.727969
2.767000 -2.772666
2.768000 -2.8174298
2.769000 -2.8622581
2.770000 -2.9071486
2.771000 -2.9520988000000004
2.772000 -2.9971067000000002
2.773000 -3.0421698
2.774000 -3.0872857
2.775000 -3.1324521
2.776000 -3.1776663
2.777000 -3.222926
2.778000 -3.2682287999999997
2.779000 -3.313572
2.780000 -3.3589531
2.781000 -3.4043696
2.782000 -3.4498189
2.783000 -3.4952983
2.784000 -3.5408057
2.785000 -3.5863381
2.786000 -3.6318924000000004
2.787000 -3.6774665
2.788000 -3.7230574
2.789000 -3.7686624
2.790000 -3.8142789
2.791000 -3.8599040000000002
2.792000 -3.9055351000000003
2.793000 -3.9511692000000003
2.794000 -3.9968036
2.795000 -4.0424358
2.796000 -4.0880628
2.797000 -4.1336816
2.798000 -4.179289600000001
2.799000 -4.2248838
2.800000 -4.270461200000001
2.801000 -4.3160193
2.802000 -4.361555
2.803000 -4.4070656999999995
2.804000 -4.4525485
2.805000 -4.4980004
2.806000 -4.5434184
2.807000 -4.5887999
2.808000 -4.6341419
2.809000 -4.6794415
2.810000 -4.7246955
2.811000 -4.7699012
2.812000 -4.815055399999999
2.813000 -4.8601553
2.814000 -4.905197800000001
2.815000 -4.9501799
2.816000 -4.9950987
2.817000 -5.039950800000001
2.818000 -5.0847337
2.819000 -5.1294439
2.820000 -5.174078
2.821000 -5.2186336
2.822000 -5.2631069
2.823000 -5.3074952
2.824000 -5.3517953
2.825000 -5.3960036
2.826000 -5.4401174
2.827000 -5.4841336
2.828000 -5.5280488000000005
2.829000 -5.5718597
2.830000 -5.615563300000001
2.831000 -5.6591567000000005
2.832000 -5.7026364
2.833000 -5.745999100000001
2.834000 -5.7892419
2.835000 -5.8323614
2.836000 -5.8753546
2.837000 -5.918218599999999
2.838000 -5.9609499
2.839000 -6.0035456
2.840000 -6.0460024
2.841000 -6.0883172
2.842000 -6.1304871
2.843000 -6.1725087
2.844000 -6.2143790999999995
2.845000 -6.256094600000001
2.846000 -6.2976524000000005
2.847000 -6.339050100000001
2.848000 -6.3802838
2.849000 -6.4213507000000005
2.850000 -6.4622469
2.851000 -6.502970299999999
2.852000 -6.5435171
2.853000 -6.5838844
2.854000 -6.624068299999999
2.855000 -6.6640668
2.856000 -6.703876
2.857000 -6.743492900000001
2.858000 -6.782914
2.859000 -6.8221359999999995
2.860000 -6.8611562
2.861000 -6.8999715
2.862000 -6.938578199999999
2.863000 -6.976973999999999
2.864000 -7.015155300000001
2.865000 -7.0531182
2.866000 -7.0908606
2.867000 -7.1283787
2.868000 -7.1656696
2.869000 -7.2027303
2.870000 -7.2395578
2.871000 -7.2761491
2.872000 -7.3125005000000005
2.873000 -7.3486097
2.874000 -7.384473799999999
2.875000 -7.4200891
2.876000 -7.4554533
2.877000 -7.4905634
2.878000 -7.5254164999999995
2.879000 -7.5600095000000005
2.880000 -7.594339499999999
2.881000 -7.6284036
2.882000 -7.6621993999999995
2.883000 -7.6957233
2.884000 -7.728973
2.885000 -7.761945600000001
2.886000 -7.794638
2.887000 -7.827047299999999
2.888000 -7.8591712
2.889000 -7.8910067999999995
2.890000 -7.922551
2.891000 -7.953801
2.892000 -7.9847537
2.893000 -8.015406899999999
2.894000 -8.0457576
2.895000 -8.0758028
2.896000 -8.1055403
2.897000 -8.134967099999999
2.898000 -8.164080199999999
2.899000 -8.1928767
2.900000 -8.2213543
2.901000 -8.2495101
2.902000 -8.277341700000001
2.903000 -8.3048463
2.904000 -8.3320208
2.905000 -8.358863699999999
2.906000 -8.3853714
2.907000 -8.411542299999999
2.908000 -8.4373735
2.909000 -8.4628619
2.910000 -8.4880061
2.911000 -8.5128032
2.912000 -8.5372508
2.913000 -8.5613467
2.914000 -8.5850887
2.915000 -8.608474600000001
2.916000 -8.6315021
2.917000 -8.6541697
2.918000 -8.676474500000001
2.919000 -8.6984143
2.920000 -8.7199867
2.921000 -8.7411903
2.922000 -8.7620221
2.923000 -8.7824807
2.924000 -8.8025637
2.925000 -8.822269
2.926000 -8.841595100000001
2.927000 -8.8605389
2.928000 -8.879099
2.929000 -8.897274
2.930000 -8.915060800000001
2.931000 -8.9324579
2.932000 -8.9494638
2.933000 -8.9660764
2.934000 -8.982293299999998
2.935000 -8.998113100000001
2.936000 -9.013533599999999
2.937000 -9.028554
2.938000 -9.0431713
2.939000 -9.057384
2.940000 -9.071190699999999
2.941000 -9.0845898
2.942000 -9.0975799
2.943000 -9.110159399999999
2.944000 -9.1223262
2.945000 -9.1340795
2.946000 -9.1454171
2.947000 -9.1563381
2.948000 -9.1668412
2.949000 -9.1769248
2.950000 -9.1865875
2.951000 -9.1958284
2.952000 -9.2046462
2.953000 -9.21304
2.954000 -9.2210084
2.955000 -9.228549899999999
2.956000 -9.2356645
2.957000 -9.2423499
2.958000 -9.2486061
2.959000 -9.2544317
2.960000 -9.2598252
2.961000 -9.2647865
2.962000 -9.269314300000001
2.963000 -9.2734076
2.964000 -9.2770658
2.965000 -9.280288200000001
2.966000 -9.2830732
2.967000 -9.285420199999999
2.968000 -9.287329
2.969000 -9.2887983
2.970000 -9.289827200000001
2.971000 -9.2904158
2.972000 -9.290562600000001
2.973000 -9.2902675
2.974000 -9.2895299
2.975000 -9.288349
2.976000 -9.286724
2.977000 -9.2846543
2.978000 -9.2821397
2.979000 -9.2791803
2.980000 -9.2757754
2.981000 -9.271924199999999
2.982000 -9.2676274
2.983000 -9.2628844
2.984000 -9.257694299999999
2.985000 -9.252058
2.986000 -9.245975300000001
2.987000 -9.2394456
2.988000 -9.2324696
2.989000 -9.2250474
2.990000 -9.217178800000001
2.991000 -9.208864
2.992000 -9.2001028
2.993000 -9.1908962
2.994000 -9.1812439
2.995000 -9.171146199999999
2.996000 -9.1606036
2.997000 -9.1496162
2.998000 -9.1381848
2.999000 -9.1263093
3.000000 -9.1139905
3.001000 -9.1012284
3.002000 -9.0880238
3.003000 -9.0743765
3.004000 -9.0602875
3.005000 -9.0457574
3.006000 -9.0307862
3.007000 -9.0153754
3.008000 -8.999525
3.009000 -8.9832351
3.010000 -8.966507
3.011000 -8.9493416
3.012000 -8.9317389
3.013000 -8.9137003
3.014000 -8.8952258
3.015000 -8.876317
3.016000 -8.8569753
3.017000 -8.8372007
3.018000 -8.8169947
3.019000 -8.796358099999999
3.020000 -8.7752923
3.021000 -8.7537982
3.022000 -8.7318771
3.023000 -8.7095305
3.024000 -8.6867593
3.025000 -8.663564899999999
3.026000 -8.639949600000001
3.027000 -8.615914
3.028000 -8.5914589
3.029000 -8.5665867
3.030000 -8.541298699999999
3.031000 -8.5155964
3.032000 -8.4894814
3.033000 -8.4629551
3.034000 -8.4360197
3.035000 -8.4086761
3.036000 -8.3809264
3.037000 -8.3527721
3.038000 -8.3242148
3.039000 -8.295255899999999
3.040000 -8.265897599999999
3.041000 -8.2361408
3.042000 -8.2059883
3.043000 -8.1754409
3.044000 -8.1445009
3.045000 -8.1131704
3.046000 -8.0814511
3.047000 -8.0493443
3.048000 -8.0168523
3.049000 -7.9839773
3.050000 -7.950720899999999
3.051000 -7.917085999999999
3.052000 -7.8830741
3.053000 -7.8486875
3.054000 -7.813928300000001
3.055000 -7.778798800000001
3.056000 -7.743301199999999
3.057000 -7.7074378999999995
3.058000 -7.6712109
3.059000 -7.6346226
3.060000 -7.5976759000000005
3.061000 -7.5603731
3.062000 -7.5227164
3.063000 -7.4847087000000005
3.064000 -7.4463524
3.065000 -7.4076504000000005
3.066000 -7.3686048
3.067000 -7.329218099999999
3.068000 -7.2894931
3.069000 -7.2494321
3.070000 -7.209038
3.071000 -7.1683131
3.072000 -7.1272604
3.073000 -7.0858829
3.074000 -7.0441826999999995
3.075000 -7.002162200000001
3.076000 -6.9598243
3.077000 -6.9171719000000005
3.078000 -6.8742082
3.079000 -6.830935200000001
3.080000 -6.787356
3.081000 -6.7434728
3.082000 -6.6992894
3.083000 -6.6548079
3.084000 -6.6100314
3.085000 -6.5649629
3.086000 -6.519605200000001
3.087000 -6.4739615
3.088000 -6.4280346
3.089000 -6.381827599999999
3.090000 -6.3353434
3.091000 -6.2885858
3.092000 -6.241556999999999
3.093000 -6.1942607
3.094000 -6.1466999
3.095000 -6.098878
3.096000 -6.0507979
3.097000 -6.0024630000000005
3.098000 -5.9538767
3.099000 -5.9050422
3.100000 -5.855963
3.101000 -5.806642
3.102000 -5.757083000000001
3.103000 -5.7072889
3.104000 -5.6572631
3.105000 -5.607008899999999
3.106000 -5.5565298
3.107000 -5.5058289
3.108000 -5.4549094
3.109000 -5.403775
3.110000 -5.3524289000000005
3.111000 -5.3008746
3.112000 -5.2491151
3.113000 -5.197153999999999
3.114000 -5.1449943
3.115000 -5.0926398
3.116000 -5.0400935
3.117000 -4.9873590000000005
3.118000 -4.9344398
3.119000 -4.8813391
3.120000 -4.8280604
3.121000 -4.7746070000000005
3.122000 -4.7209825
3.123000 -4.6671905
3.124000 -4.6132345
3.125000 -4.5591179
3.126000 -4.5048445
3.127000 -4.4504177
3.128000 -4.3958411
3.129000 -4.341118
3.130000 -4.2862523
3.131000 -4.2312477
3.132000 -4.1761078
3.133000 -4.120836
3.134000 -4.0654361
3.135000 -4.0099118
3.136000 -3.9542664
3.137000 -3.898504
3.138000 -3.842628
3.139000 -3.7866421
3.140000 -3.7305497
3.141000 -3.6743548
3.142000 -3.6180608000000003
3.143000 -3.5616711000000003
3.144000 -3.5051897
3.145000 -3.4486197000000005
3.146000 -3.3919651
3.147000 -3.3352293
3.148000 -3.278416
3.149000 -3.2215286
3.150000 -3.1645708000000004
3.151000 -3.1075459
3.152000 -3.0504577
3.153000 -2.9933095
3.154000 -2.9361051
3.155000 -2.8788479
3.156000 -2.8215418
3.157000 -2.76419
3.158000 -2.7067961
3.159000 -2.6493639
3.160000 -2.5918968000000002
3.161000 -2.5343984
3.162000 -2.4768723
3.163000 -2.4193222
3.164000 -2.3617515
3.165000 -2.3041639
3.166000 -2.2465631
3.167000 -2.1889526
3.168000 -2.131336
3.169000 -2.0737167000000003
3.170000 -2.0160986
3.171000 -1.9584851
3.172000 -1.9008799
3.173000 -1.8432863000000002
3.174000 -1.785708
3.175000 -1.7281486
3.176000 -1.6706115000000001
3.177000 -1.6131001999999999
3.178000 -1.5556183
3.179000 -1.4981691
3.180000 -1.440756
3.181000 -1.3833826
3.182000 -1.3260522000000001
3.183000 -1.2687682
3.184000 -1.211534
3.185000 -1.1543528
3.186000 -1.0972281000000002
3.187000 -1.0401631999999998
3.188000 -0.98316129
3.189000 -0.92622582
3.190000 -0.8693599099999999
3.191000 -0.8125670300000001
3.192000 -0.7558503200000001
3.193000 -0.69921305
3.194000 -0.64265849
3.195000 -0.58618989
3.196000 -0.52981046
3.197000 -0.47352347000000006
3.198000 -0.41733212
3.199000 -0.36123963
3.200000 -0.30524922
3.201000 -0.24936406
3.202000 -0.19358735
3.203000 -0.13792225
3.204000 -0.08237191399999999
3.205000 -0.026939474999999997
3.206000 0.028371953999999998
3.207000 0.083559274
3.208000 0.13861941
3.209000 0.19354931
3.210000 0.24834594000000002
3.211000 0.30300631
3.212000 0.3575274
3.213000 0.41190628
3.214000 0.46613999
3.215000 0.52022561
3.216000 0.57416032
3.217000 0.62794122
3.218000 0.68156542
3.219000 0.7350301800000001
3.220000 0.78833271
3.221000 0.84147016
3.222000 0.89443987
3.223000 0.94723906
3.224000 0.99986503
3.225000 1.0523151
3.226000 1.1045866
3.227000 1.1566768
3.228000 1.2085833000000001
3.229000 1.2603032
3.230000 1.3118342
3.231000 1.3631736
3.232000 1.4143188
3.233000 1.4652672
3.234000 1.5160164999999999
3.235000 1.5665638999999998
3.236000 1.6169072999999998
3.237000 1.6670439
3.238000 1.7169713999999998
3.239000 1.7666874
3.240000 1.8161895000000001
3.241000 1.8654753
3.242000 1.9145424000000002
3.243000 1.9633885
3.244000 2.0120116
3.245000 2.0604091
3.246000 2.1085789
3.247000 2.1565187999999997
3.248000 2.2042265
3.249000 2.2516998999999998
3.250000 2.298937
3.251000 2.3459356000000002
3.252000 2.3926938
3.253000 2.4392093999999998
3.254000 2.4854805
3.255000 2.5315049999999997
3.256000 2.577281
3.257000 2.6228067
3.258000 2.6680799
3.259000 2.7130991
3.260000 2.7578622
3.261000 2.8023675000000003
3.262000 2.8466132
3.263000 2.8905975
3.264000 2.9343186
3.265000 2.9777749
3.266000 3.0209644
3.267000 3.0638856999999997
3.268000 3.1065371
3.269000 3.1489171000000002
3.270000 3.1910237
3.271000 3.2328557
3.272000 3.2744112999999997
3.273000 3.3156894
3.274000 3.3566881
3.275000 3.3974063
3.276000 3.4378421
3.277000 3.4779944
3.278000 3.517862
3.279000 3.5574436
3.280000 3.5967376000000004
3.281000 3.6357428999999994
3.282000 3.674458
3.283000 3.7128821
3.284000 3.7510138
3.285000 3.7888519
3.286000 3.8263954000000004
3.287000 3.8636431
3.288000 3.9005943000000003
3.289000 3.9372478
3.290000 3.9736025
3.291000 4.0096577
3.292000 4.0454123
3.293000 4.0808652
3.294000 4.1160159
3.295000 4.150863
3.296000 4.1854061
3.297000 4.2196445
3.298000 4.2535771
3.299000 4.287203
3.300000 4.320522
3.301000 4.353532899999999
3.302000 4.3862354
3.303000 4.4186287
3.304000 4.450711999999999
3.305000 4.482485
3.306000 4.5139473
3.307000 4.545097800000001
3.308000 4.5759365
3.309000 4.6064625999999995
3.310000 4.6366759
3.311000 4.6665762
3.312000 4.6961628
3.313000 4.7254354
3.314000 4.7543939
3.315000 4.7830379999999995
3.316000 4.8113674
3.317000 4.839381899999999
3.318000 4.8670817
3.319000 4.8944662999999995
3.320000 4.9215358
3.321000 4.9482897
3.322000 4.9747285
3.323000 5.000852
3.324000 5.0266601
3.325000 5.052153000000001
3.326000 5.0773308
3.327000 5.1021934
3.328000 5.1267412
3.329000 5.1509738
3.330000 5.1748917
3.331000 5.198495100000001
3.332000 5.2217841
3.333000 5.2447591000000005
3.334000 5.2674199999999995
3.335000 5.2897673
3.336000 5.3118009
3.337000 5.3335216
3.338000 5.3549293
3.339000 5.3760245
3.340000 5.3968076
3.341000 5.417279199999999
3.342000 5.4374393
3.343000 5.4572888
3.344000 5.4768279
3.345000 5.4960571
3.346000 5.5149771
3.347000 5.5335887
3.348000 5.5518921
3.349000 5.5698887
3.350000 5.5875786
3.351000 5.6049625999999995
3.352000 5.622042
3.353000 5.638817
3.354000 5.655288700000001
3.355000 5.6714583
3.356000 5.6873266
3.357000 5.7028942
3.358000 5.7181627
3.359000 5.7331327000000005
3.360000 5.7478052
3.361000 5.7621814
3.362000 5.7762623
3.363000 5.7900488
3.364000 5.803542200000001
3.365000 5.8167435
3.366000 5.8296539
3.367000 5.8422741
3.368000 5.8546055
3.369000 5.8666494
3.370000 5.8784068000000005
3.371000 5.8898788
3.372000 5.901067
3.373000 5.9119720000000004
3.374000 5.9225954
3.375000 5.9329383
3.376000 5.9430018
3.377000 5.9527874
3.378000 5.9622966
3.379000 5.9715305
3.380000 5.9804905
3.381000 5.9891779
3.382000 5.9975944000000005
3.383000 6.0057412999999995
3.384000 6.0136202999999995
3.385000 6.0212325
3.386000 6.0285799
3.387000 6.035663899999999
3.388000 6.0424864000000005
3.389000 6.0490489
3.390000 6.0553532
3.391000 6.0614007999999995
3.392000 6.0671937
3.393000 6.0727336
3.394000 6.0780223
3.395000 6.0830614999999995
3.396000 6.087853
3.397000 6.0923986
3.398000 6.0967002
3.399000 6.100759699999999
3.400000 6.1045788
3.401000 6.108159199999999
3.402000 6.111503
3.403000 6.1146120999999996
3.404000 6.1174881
3.405000 6.120133
3.406000 6.122548500000001
3.407000 6.1247367
3.408000 6.1266992
3.409000 6.1284382
3.410000 6.1299551
3.411000 6.1312523
3.412000 6.1323315
3.413000 6.1331945999999995
3.414000 6.133844
3.415000 6.1342809
3.416000 6.1345082
3.417000 6.1345272
3.418000 6.1343402
3.419000 6.1339494000000006
3.420000 6.1333571000000005
3.421000 6.1325651
3.422000 6.131576
3.423000 6.1303917
3.424000 6.129014499999999
3.425000 6.1274469
3.426000 6.1256908
3.427000 6.1237487999999995
3.428000 6.1216228
3.429000 6.1193153
3.430000 6.1168287
3.431000 6.1141655
3.432000 6.1113276
3.433000 6.1083175
3.434000 6.1051376
3.435000 6.1017901
3.436000 6.0982771
3.437000 6.094601
3.438000 6.090764
3.439000 6.0867686
3.440000 6.0826167
3.441000 6.0783111000000005
3.442000 6.0738534
3.443000 6.0692463000000005
3.444000 6.0644917
3.445000 6.0595918
3.446000 6.0545493
3.447000 6.0493659
3.448000 6.0440443
3.449000 6.0385864
3.450000 6.0329948
3.451000 6.0272711999999995
3.452000 6.0214184
3.453000 6.0154385999999995
3.454000 6.0093343
3.455000 6.0031079
3.456000 5.9967615
3.457000 5.9902977
3.458000 5.9837188999999995
3.459000 5.9770275
3.460000 5.9702262
3.461000 5.9633173
3.462000 5.9563033
3.463000 5.9491865
3.464000 5.9419695
3.465000 5.9346549
3.466000 5.9272453
3.467000 5.919743
3.468000 5.9121504
3.469000 5.9044704
3.470000 5.896705
3.471000 5.8888566
3.472000 5.8809277
3.473000 5.8729208999999996
3.474000 5.864838499999999
3.475000 5.8566824
3.476000 5.8484554
3.477000 5.8401596
3.478000 5.831797
3.479000 5.8233704
3.480000 5.8148816
3.481000 5.8063328
3.482000 5.7977263
3.483000 5.7890642
3.484000 5.7803489
3.485000 5.7715825999999995
3.486000 5.7627673999999995
3.487000 5.7539057
3.488000 5.7449996
3.489000 5.7360511
3.490000 5.727062699999999
3.491000 5.7180364
3.492000 5.7089745999999995
3.493000 5.699879699999999
3.494000 5.6907535000000005
3.495000 5.6815986
3.496000 5.6724172
3.497000 5.6632116
3.498000 5.6539841
3.499000 5.644737200000001
3.500000 5.6354728
3.501000 5.6261934
3.502000 5.6169011
3.503000 5.6075983
3.504000 5.5982869
3.505000 5.5889692
3.506000 5.5796478
3.507000 5.5703241
3.508000 5.5610009
3.509000 5.5516798
3.510000 5.5423629000000005
3.511000 5.5330522
3.512000 5.5237498
3.513000 5.5144574
3.514000 5.5051774
3.515000 5.4959111
3.516000 5.4866605
3.517000 5.4774272999999996
3.518000 5.4682136
3.519000 5.459021
3.520000 5.4498511999999995
3.521000 5.440706
3.522000 5.4315869
3.523000 5.4224957
3.524000 5.4134343000000005
3.525000 5.4044042
3.526000 5.3954072
3.527000 5.3864453
3.528000 5.3775199
3.529000 5.3686325
3.530000 5.3597853
3.531000 5.350979799999999
3.532000 5.3422175
3.533000 5.3335007
3.534000 5.3248305
3.535000 5.3162087
3.536000 5.307637199999999
3.537000 5.2991174
3.538000 5.2906513
3.539000 5.28224
3.540000 5.2738853
3.541000 5.2655886999999995
3.542000 5.257352099999999
3.543000 5.2491762
3.544000 5.2410629
3.545000 5.2330136
3.546000 5.2250296
3.547000 5.2171119
3.548000 5.2092619
3.549000 5.2014809
3.550000 5.1937698999999995
3.551000 5.1861301
3.552000 5.1785626
3.553000 5.1710684
3.554000 5.1636484000000005
3.555000 5.1563036
3.556000 5.1490352
3.557000 5.1418439000000005
3.558000 5.1347308
3.559000 5.1276966999999996
3.560000 5.1207427
3.561000 5.1138695
3.562000 5.1070780000000005
3.563000 5.1003691
3.564000 5.0937437
3.565000 5.0872024
3.566000 5.0807465
3.567000 5.0743766
3.568000 5.068093500000001
3.569000 5.061898
3.570000 5.0557910999999995
3.571000 5.0497733
3.572000 5.0438456
3.573000 5.0380085
3.574000 5.0322626
3.575000 5.0266087
3.576000 5.021047599999999
3.577000 5.015579600000001
3.578000 5.0102055
3.579000 5.0049257
3.580000 4.9997404
3.581000 4.9946506
3.582000 4.9896560999999995
3.583000 4.9847573
3.584000 4.9799547
3.585000 4.9752485
3.586000 4.9706388
3.587000 4.9661256
3.588000 4.9617093
3.589000 4.9573895
3.590000 4.9531665
3.591000 4.94904
3.592000 4.9450103
3.593000 4.9410772
3.594000 4.9372405
3.595000 4.9334999
3.596000 4.9298555
3.597000 4.9263071
3.598000 4.9228545
3.599000 4.9194977
3.600000 4.9162362
3.601000 4.9130701
3.602000 4.9099989
3.603000 4.907022400000001
3.604000 4.9041405000000005
3.605000 4.9013529
3.606000 4.898659100000001
3.607000 4.8960589
3.608000 4.8935521
3.609000 4.8911385
3.610000 4.8888173
3.611000 4.8865885
3.612000 4.8844513
3.613000 4.8824053
3.614000 4.8804503
3.615000 4.8785853999999995
3.616000 4.8768103
3.617000 4.8751242
3.618000 4.8735265
3.619000 4.8720159
3.620000 4.8705921
3.621000 4.8692543
3.622000 4.8680015
3.623000 4.8668329
3.624000 4.8657477
3.625000 4.8647445
3.626000 4.8638225
3.627000 4.8629809
3.628000 4.8622184
3.629000 4.8615336000000005
3.630000 4.8609257
3.631000 4.8603933
3.632000 4.8599355
3.633000 4.859550700000001
3.634000 4.8592381
3.635000 4.8589963
3.636000 4.8588242
3.637000 4.8587203
3.638000 4.8586834
3.639000 4.8587121
3.640000 4.8588056
3.641000 4.8589621
3.642000 4.8591804000000005
3.643000 4.8594593999999995
3.644000 4.8597977
3.645000 4.8601937
3.646000 4.8606459
3.647000 4.8611533
3.648000 4.8617143
3.649000 4.8623271
3.650000 4.8629906
3.651000 4.8637033
3.652000 4.8644632
3.653000 4.865269
3.654000 4.8661191
3.655000 4.8670117
3.656000 4.867945199999999
3.657000 4.8689179
3.658000 4.8699278
3.659000 4.8709735
3.660000 4.8720527
3.661000 4.8731636
3.662000 4.8743043
3.663000 4.8754729
3.664000 4.8766676
3.665000 4.8778865
3.666000 4.879127400000001
3.667000 4.8803885
3.668000 4.8816673
3.669000 4.8829623
3.670000 4.884271
3.671000 4.8855916
3.672000 4.8869222
3.673000 4.8882607
3.674000 4.8896048
3.675000 4.890953
3.676000 4.8923027
3.677000 4.8936519999999994
3.678000 4.894999
3.679000 4.8963416
3.680000 4.8976779
3.681000 4.8990056
3.682000 4.9003225
3.683000 4.9016267000000004
3.684000 4.902916
3.685000 4.9041886
3.686000 4.9054421
3.687000 4.9066745
3.688000 4.9078833
3.689000 4.9090669
3.690000 4.9102224
3.691000 4.9113482
3.692000 4.912441599999999
3.693000 4.9135007
3.694000 4.9145229
3.695000 4.915506
3.696000 4.9164474
3.697000 4.9173448
3.698000 4.9181961
3.699000 4.9189985
3.700000 4.9197499
3.701000 4.920448
3.702000 4.9210902
3.703000 4.921674
3.704000 4.922197
3.705000 4.9226567
3.706000 4.9230509
3.707000 4.9233772
3.708000 4.923632700000001
3.709000 4.9238157
3.710000 4.9239233
3.711000 4.9239535
3.712000 4.9239039
3.713000 4.9237721
3.714000 4.9235556
3.715000 4.9232524
3.716000 4.922860099999999
3.717000 4.9223761999999995
3.718000 4.9217987999999995
3.719000 4.9211256
3.720000 4.9203541
3.721000 4.9194824
3.722000 4.9185079
3.723000 4.9174283
3.724000 4.9162418
3.725000 4.9149457
3.726000 4.9135379
3.727000 4.9120162
3.728000 4.910378499999999
3.729000 4.9086224
3.730000 4.9067453
3.731000 4.9047450999999995
3.732000 4.9026195
3.733000 4.900366099999999
3.734000 4.8979826
3.735000 4.8954669
3.736000 4.8928168
3.737000 4.8900299
3.738000 4.8871037
3.739000 4.8840359
3.740000 4.8808247
3.741000 4.877467500000001
3.742000 4.873962
3.743000 4.8703063
3.744000 4.8664983
3.745000 4.8625357000000005
3.746000 4.8584163
3.747000 4.8541382
3.748000 4.8496991000000005
3.749000 4.8450973
3.750000 4.8403304
3.751000 4.835397
3.752000 4.8302948
3.753000 4.8250217
3.754000 4.8195761
3.755000 4.8139560999999995
3.756000 4.808159900000001
3.757000 4.802186
3.758000 4.7960322
3.759000 4.789696999999999
3.760000 4.7831785
3.761000 4.7764748
3.762000 4.7695845
3.763000 4.7625057
3.764000 4.7552366
3.765000 4.747775600000001
3.766000 4.7401212
3.767000 4.7322717
3.768000 4.7242254
3.769000 4.7159806
3.770000 4.7075361000000004
3.771000 4.6988901
3.772000 4.690041
3.773000 4.6809871
3.774000 4.6717271
3.775000 4.6622597
3.776000 4.6525829
3.777000 4.6426956
3.778000 4.632596700000001
3.779000 4.6222843
3.780000 4.6117578
3.781000 4.6010152
3.782000 4.5900557
3.783000 4.5788780000000004
3.784000 4.567480799999999
3.785000 4.5558631
3.786000 4.5440242
3.787000 4.5319624
3.788000 4.5196772
3.789000 4.5071673
3.790000 4.494432000000001
3.791000 4.481470600000001
3.792000 4.4682823
3.793000 4.4548661
3.794000 4.4412214
3.795000 4.4273473
3.796000 4.4132434
3.797000 4.3989085
3.798000 4.3843426
3.799000 4.3695446
3.800000 4.354514200000001
3.801000 4.3392504999999995
3.802000 4.3237537
3.803000 4.3080226
3.804000 4.2920571
3.805000 4.2758565
3.806000 4.2594209
3.807000 4.2427495
3.808000 4.2258423
3.809000 4.2086985
3.810000 4.1913182
3.811000 4.1737013
3.812000 4.1558474
3.813000 4.1377562999999995
3.814000 4.1194282
3.815000 4.1008629
3.816000 4.0820602
3.817000 4.0630203
3.818000 4.0437434
3.819000 4.0242296
3.820000 4.004478799999999
3.821000 3.9844915000000003
3.822000 3.964268
3.823000 3.9438086999999995
3.824000 3.923114
3.825000 3.9021842
3.826000 3.8810201
3.827000 3.859622
3.828000 3.8379907999999996
3.829000 3.8161267
3.830000 3.7940305
3.831000 3.7717028999999997
3.832000 3.7491448
3.833000 3.7263567999999996
3.834000 3.7033398
3.835000 3.6800947
3.836000 3.6566224000000003
3.837000 3.6329236000000003
3.838000 3.6089994
3.839000 3.5848506
3.840000 3.5604782000000004
3.841000 3.5358834999999997
3.842000 3.5110671000000004
3.843000 3.4860305
3.844000 3.4607749
3.845000 3.4353010000000004
3.846000 3.4096107
3.847000 3.3837046
3.848000 3.3575844
3.849000 3.3312514
3.850000 3.3047069
3.851000 3.2779526000000003
3.852000 3.2509897000000003
3.853000 3.2238200000000004
3.854000 3.1964450999999996
3.855000 3.1688663999999998
3.856000 3.1410858
3.857000 3.113105
3.858000 3.0849257000000003
3.859000 3.05655
3.860000 3.0279797
3.861000 2.9992167
3.862000 2.970263
3.863000 2.9411208
3.864000 2.9117921
3.865000 2.8822791
3.866000 2.8525837
3.867000 2.8227083
3.868000 2.7926551
3.869000 2.7624264
3.870000 2.7320245
3.871000 2.7014518
3.872000 2.6707104999999998
3.873000 2.6398031
3.874000 2.6087319
3.875000 2.5774997
3.876000 2.5461085000000003
3.877000 2.5145611
3.878000 2.48286
3.879000 2.4510076
3.880000 2.4190066
3.881000 2.3868598000000003
3.882000 2.3545697
3.883000 2.322139
3.884000 2.2895705
3.885000 2.2568669
3.886000 2.2240311
3.887000 2.1910658
3.888000 2.1579741
3.889000 2.1247588
3.890000 2.091423
3.891000 2.0579696000000003
3.892000 2.0244015
3.893000 1.9907221
3.894000 1.9569344999999998
3.895000 1.9230416
3.896000 1.8890468
3.897000 1.8549533999999999
3.898000 1.8207645000000001
3.899000 1.7864835
3.900000 1.7521136
3.901000 1.7176582999999999
3.902000 1.6831209999999999
3.903000 1.648505
3.904000 1.6138136
3.905000 1.5790505
3.906000 1.5442190999999998
3.907000 1.5093227
3.908000 1.4743648999999999
3.909000 1.4393493
3.910000 1.4042792
3.911000 1.3691583999999999
3.912000 1.3339902000000001
3.913000 1.2987784
3.914000 1.2635265
3.915000 1.2282380000000002
3.916000 1.1929166999999998
3.917000 1.1575662
3.918000 1.1221902000000001
3.919000 1.0867923
3.920000 1.0513762
3.921000 1.0159458
3.922000 0.98050479
3.923000 0.94505697
3.924000 0.9096061799999999
3.925000 0.87415623
3.926000 0.8387109300000001
3.927000 0.8032742
3.928000 0.76784999
3.929000 0.73244222
3.930000 0.69705485
3.931000 0.66169184
3.932000 0.6263571800000001
3.933000 0.59105484
3.934000 0.55578882
3.935000 0.52056313
3.936000 0.48538180999999997
3.937000 0.45024888
3.938000 0.41516833000000003
3.939000 0.38014422
3.940000 0.34518058
3.941000 0.31028141000000004
3.942000 0.27545076
3.943000 0.24069263999999999
3.944000 0.20601104
3.945000 0.17141001
3.946000 0.13689356
3.947000 0.10246567
3.948000 0.068130367
3.949000 0.033891649
3.950000 -0.00024648375
3.951000 -0.034280031
3.952000 -0.068204984
3.953000 -0.10201734
3.954000 -0.13571311
3.955000 -0.16928826
3.956000 -0.20273880000000002
3.957000 -0.23606069999999998
3.958000 -0.26924999
3.959000 -0.3023026
3.960000 -0.33521454
3.961000 -0.36798175
3.962000 -0.40060026
3.963000 -0.43306598
3.964000 -0.46537491
3.965000 -0.497523
3.966000 -0.52950629
3.967000 -0.56132074
3.968000 -0.59296233
3.969000 -0.62442706
3.970000 -0.6557109799999999
3.971000 -0.68681007
3.972000 -0.71772044
3.973000 -0.7484381099999999
3.974000 -0.77895918
3.975000 -0.80927974
3.976000 -0.8393959100000001
3.977000 -0.86930394
3.978000 -0.89899991
3.979000 -0.9284799899999999
3.980000 -0.9577404700000001
3.981000 -0.9867776199999999
3.982000 -1.0155877
3.983000 -1.044167
3.984000 -1.0725119
3.985000 -1.1006187
3.986000 -1.1284837
3.987000 -1.1561035000000002
3.988000 -1.1834744
3.989000 -1.210593
3.990000 -1.2374555
3.991000 -1.2640585
3.992000 -1.2903985999999998
3.993000 -1.3164723
3.994000 -1.3422761
3.995000 -1.3678066
3.996000 -1.3930603
3.997000 -1.4180339
3.998000 -1.442724
3.999000 -1.4671273
4.000000 -1.4912402999999999
4.001000 -1.51506
4.002000 -1.538583
4.003000 -1.5618061
4.004000 -1.5847259999999999
4.005000 -1.6073396
4.006000 -1.6296439
4.007000 -1.6516357999999998
4.008000 -1.6733121
4.009000 -1.6946698999999998
4.010000 -1.7157063
4.011000 -1.7364182999999997
4.012000 -1.7568031000000002
4.013000 -1.7768579999999998
4.014000 -1.7965801
4.015000 -1.8159664999999998
4.016000 -1.8350147
4.017000 -1.853722
4.018000 -1.8720856000000001
4.019000 -1.8901031
4.020000 -1.907772
4.021000 -1.9250896
4.022000 -1.9420534
4.023000 -1.9586611999999999
4.024000 -1.9749103000000001
4.025000 -1.9907985
4.026000 -2.0063234
4.027000 -2.0214828000000002
4.028000 -2.0362744
4.029000 -2.0506959
4.030000 -2.0647451
4.031000 -2.0784199
4.032000 -2.0917181
4.033000 -2.1046375999999998
4.034000 -2.1171764
4.035000 -2.1293322999999997
4.036000 -2.1411037
4.037000 -2.1524886
4.038000 -2.1634851
4.039000 -2.1740913
4.040000 -2.1843055
4.041000 -2.1941261
4.042000 -2.2035514999999997
4.043000 -2.2125801000000003
4.044000 -2.2212103
4.045000 -2.2294408000000003
4.046000 -2.23727
4.047000 -2.2446968000000003
4.048000 -2.2517196999999998
4.049000 -2.2583377000000002
4.050000 -2.2645494
4.051000 -2.270354
4.052000 -2.2757504
4.053000 -2.2807376
4.054000 -2.2853147000000003
4.055000 -2.2894809
4.056000 -2.2932352
4.057000 -2.2965771999999998
4.058000 -2.2995058
4.059000 -2.3020206
4.060000 -2.3041209
4.061000 -2.3058061000000003
4.062000 -2.3070756
4.063000 -2.3079291
4.064000 -2.3083659
4.065000 -2.3083856
4.066000 -2.307988
4.067000 -2.3071725
4.068000 -2.305939
4.069000 -2.3042873
4.070000 -2.3022169
4.071000 -2.2997281000000003
4.072000 -2.2968203
4.073000 -2.2934938
4.074000 -2.2897486000000002
4.075000 -2.2855846
4.076000 -2.2810021
4.077000 -2.2760011
4.078000 -2.2705821
4.079000 -2.2647451999999997
4.080000 -2.2584908
4.081000 -2.2518195000000003
4.082000 -2.2447318000000003
4.083000 -2.2372281000000003
4.084000 -2.2293093
4.085000 -2.220976
4.086000 -2.2122288
4.087000 -2.2030689
4.088000 -2.1934967
4.089000 -2.1835134999999997
4.090000 -2.1731203
4.091000 -2.1623181000000002
4.092000 -2.151108
4.093000 -2.139491
4.094000 -2.1274686000000003
4.095000 -2.1150419
4.096000 -2.1022124
4.097000 -2.0889813
4.098000 -2.0753501
4.099000 -2.0613201
4.100000 -2.046893
4.101000 -2.03207
4.102000 -2.0168532
4.103000 -2.0012436
4.104000 -1.9852432999999998
4.105000 -1.9688541
4.106000 -1.9520774
4.107000 -1.9349154
4.108000 -1.9173697
4.109000 -1.8994423
4.110000 -1.8811353
4.111000 -1.8624505
4.112000 -1.8433901999999998
4.113000 -1.8239567
4.114000 -1.8041519
4.115000 -1.7839784
4.116000 -1.7634382
4.117000 -1.742534
4.118000 -1.7212681
4.119000 -1.6996432
4.120000 -1.6776618
4.121000 -1.6553264
4.122000 -1.63264
4.123000 -1.6096050000000002
4.124000 -1.5862245000000001
4.125000 -1.5625011000000002
4.126000 -1.5384379
4.127000 -1.5140377999999999
4.128000 -1.4893037
4.129000 -1.4642388
4.130000 -1.4388459
4.131000 -1.4131282
4.132000 -1.3870889000000002
4.133000 -1.3607312
4.134000 -1.3340581
4.135000 -1.307073
4.136000 -1.2797792000000001
4.137000 -1.2521798
4.138000 -1.2242782
4.139000 -1.1960778
4.140000 -1.167582
4.141000 -1.1387941000000001
4.142000 -1.1097177
4.143000 -1.0803563
4.144000 -1.0507133
4.145000 -1.0207923
4.146000 -0.9905969699999999
4.147000 -0.96013099
4.148000 -0.9293980000000001
4.149000 -0.89840181
4.150000 -0.8671462499999999
4.151000 -0.8356351399999999
4.152000 -0.8038723799999999
4.153000 -0.77186194
4.154000 -0.7396078700000001
4.155000 -0.70711426
4.156000 -0.6743852
4.157000 -0.64142495
4.158000 -0.60823769
4.159000 -0.57482771
4.160000 -0.5411992800000001
4.161000 -0.50735683
4.162000 -0.47330474
4.163000 -0.43904744
4.164000 -0.40458934
4.165000 -0.3699349
4.166000 -0.33508863
4.167000 -0.30005502
4.168000 -0.26483857
4.169000 -0.22944383999999998
4.170000 -0.19387546
4.171000 -0.15813797
4.172000 -0.12223596
4.173000 -0.08617407299999999
4.174000 -0.04995689999999999
4.175000 -0.013589101000000001
4.176000 0.022924706
4.177000 0.059579837
4.178000 0.09637159499999999
4.179000 0.13329528
4.180000 0.17034615
4.181000 0.20751948
4.182000 0.24481048
4.183000 0.28221437
4.184000 0.31972632
4.185000 0.35734151
4.186000 0.39505507000000006
4.187000 0.43286216
4.188000 0.47075786
4.189000 0.5087371900000001
4.190000 0.5467951799999999
4.191000 0.58492683
4.192000 0.62312717
4.193000 0.66139111
4.194000 0.69971359
4.195000 0.73808949
4.196000 0.77651362
4.197000 0.81498092
4.198000 0.85348608
4.199000 0.89202402
4.200000 0.93058953
4.201000 0.96917739
4.202000 1.0077824000000002
4.203000 1.0463993
4.204000 1.0850229
4.205000 1.1236481
4.206000 1.1622696
4.207000 1.2008823
4.208000 1.2394807
4.209000 1.2780599
4.210000 1.3166145
4.211000 1.3551395000000002
4.212000 1.3936296000000001
4.213000 1.4320796
4.214000 1.4704844
4.215000 1.5088388
4.216000 1.5471376000000001
4.217000 1.5853757
4.218000 1.6235478
4.219000 1.6616487999999998
4.220000 1.6996736
4.221000 1.7376168
4.222000 1.7754732
4.223000 1.8132377000000002
4.224000 1.8509050999999999
4.225000 1.88847
4.226000 1.9259272
4.227000 1.9632716000000001
4.228000 2.0004977
4.229000 2.0376002
4.230000 2.0745739
4.231000 2.1114135
4.232000 2.1481138
4.233000 2.1846693
4.234000 2.2210748999999996
4.235000 2.2573253
4.236000 2.2934154
4.237000 2.3293398
4.238000 2.3650935
4.239000 2.4006711
4.240000 2.4360677
4.241000 2.471278
4.242000 2.5062969
4.243000 2.5411194000000004
4.244000 2.5757404
4.245000 2.6101547999999997
4.246000 2.6443578
4.247000 2.6783442
4.248000 2.7121093
4.249000 2.7456479
4.250000 2.7789552
4.251000 2.8120263
4.252000 2.8448563
4.253000 2.8774403
4.254000 2.9097732
4.255000 2.9418504000000003
4.256000 2.973667
4.257000 3.0052179
4.258000 3.0364987
4.259000 3.0675041
4.260000 3.0982293000000003
4.261000 3.1286693999999997
4.262000 3.1588199999999995
4.263000 3.188676
4.264000 3.2182324999999996
4.265000 3.2474846
4.266000 3.2764275
4.267000 3.3050563
4.268000 3.3333666999999996
4.269000 3.3613537
4.270000 3.3890124
4.271000 3.4163385999999996
4.272000 3.4433272
4.273000 3.4699738
4.274000 3.4962736000000003
4.275000 3.5222225000000003
4.276000 3.547816
4.277000 3.5730492000000003
4.278000 3.5979184999999996
4.279000 3.6224190000000003
4.280000 3.6465466
4.281000 3.6702972000000003
4.282000 3.6936667
4.283000 3.7166506000000004
4.284000 3.7392452
4.285000 3.7614461
4.286000 3.7832495
4.287000 3.8046509
4.288000 3.8256466000000002
4.289000 3.8462330000000002
4.290000 3.8664054000000005
4.291000 3.8861603000000002
4.292000 3.9054938
4.293000 3.9244015
4.294000 3.94288
4.295000 3.9609252999999995
4.296000 3.9785333
4.297000 3.9957002
4.298000 4.0124223
4.299000 4.0286957999999995
4.300000 4.0445171
4.301000 4.0598821
4.302000 4.0747873
4.303000 4.0892292
4.304000 4.1032039
4.305000 4.1167077
4.306000 4.1297372
4.307000 4.1422892000000004
4.308000 4.1543603
4.309000 4.1659467
4.310000 4.1770454
4.311000 4.1876528
4.312000 4.1977659
4.313000 4.2073816
4.314000 4.216497
4.315000 4.2251088
4.316000 4.2332139
4.317000 4.2408094
4.318000 4.2478926
4.319000 4.2544607
4.320000 4.260511
4.321000 4.2660404
4.322000 4.2710463999999995
4.323000 4.2755265
4.324000 4.2794775
4.325000 4.2828973
4.326000 4.2857829
4.327000 4.2881321
4.328000 4.2899419000000005
4.329000 4.29121
4.330000 4.2919338
4.331000 4.2921107
4.332000 4.2917386
4.333000 4.2908147
4.334000 4.2893365
4.335000 4.2873016999999995
4.336000 4.2847082
4.337000 4.281553300000001
4.338000 4.277835
4.339000 4.273550999999999
4.340000 4.2686988
4.341000 4.2632766
4.342000 4.257282200000001
4.343000 4.2507138
4.344000 4.2435691
4.345000 4.2358465
4.346000 4.227544
4.347000 4.2186599
4.348000 4.2091928
4.349000 4.1991409
4.350000 4.1885026
4.351000 4.177276399999999
4.352000 4.1654609
4.353000 4.153055
4.354000 4.140057
4.355000 4.1264661
4.356000 4.1122805
4.357000 4.0974997
4.358000 4.082122099999999
4.359000 4.0661469
4.360000 4.049572700000001
4.361000 4.0323988
4.362000 4.0146242999999995
4.363000 3.9962482
4.364000 3.9772692999999997
4.365000 3.9576873
4.366000 3.9375006999999997
4.367000 3.9167091000000003
4.368000 3.8953113999999998
4.369000 3.8733069
4.370000 3.8506944
4.371000 3.8274734999999995
4.372000 3.8036436
4.373000 3.7792038
4.374000 3.7541535
4.375000 3.7284918
4.376000 3.7022188
4.377000 3.6753338
4.378000 3.6478363
4.379000 3.619726
4.380000 3.5910024999999997
4.381000 3.5616659000000004
4.382000 3.5317156
4.383000 3.5011519
4.384000 3.4699749000000004
4.385000 3.4381844000000004
4.386000 3.4057807
4.387000 3.3727637999999995
4.388000 3.3391345
4.389000 3.3048927999999997
4.390000 3.270039
4.391000 3.2345737999999997
4.392000 3.1984977
4.393000 3.1618110999999995
4.394000 3.1245146000000004
4.395000 3.0866089999999997
4.396000 3.0480949
4.397000 3.0089729999999997
4.398000 2.9692441
4.399000 2.9289089
4.400000 2.8879682
4.401000 2.8464226
4.402000 2.804273
4.403000 2.7615203
4.404000 2.7181651000000002
4.405000 2.6742086
4.406000 2.6296515
4.407000 2.5844948
4.408000 2.5387395
4.409000 2.4923865
4.410000 2.445437
4.411000 2.3978921
4.412000 2.3497529
4.413000 2.3010207
4.414000 2.2516968
4.415000 2.2017825
4.416000 2.1512792999999997
4.417000 2.1001887
4.418000 2.0485122000000002
4.419000 1.9962516
4.420000 1.9434085
4.421000 1.8899849
4.422000 1.8359823000000002
4.423000 1.7814028999999998
4.424000 1.7262487
4.425000 1.6705217
4.426000 1.6142239999999999
4.427000 1.5573578
4.428000 1.4999251999999998
4.429000 1.4419285
4.430000 1.3833699
4.431000 1.3242518
4.432000 1.2645763
4.433000 1.2043458999999999
4.434000 1.143563
4.435000 1.0822298
4.436000 1.0203487
4.437000 0.9579221699999999
4.438000 0.8949525700000001
4.439000 0.83144233
4.440000 0.76739388
4.441000 0.70280968
4.442000 0.63769221
4.443000 0.57204398
4.444000 0.50586755
4.445000 0.43916549
4.446000 0.37194041
4.447000 0.30419503
4.448000 0.23593206
4.449000 0.16715431
4.450000 0.097864633
4.451000 0.028065973
4.452000 -0.042238671
4.453000 -0.11304623
4.454000 -0.18435355
4.455000 -0.25615739
4.456000 -0.32845445
4.457000 -0.40124133
4.458000 -0.47451463
4.459000 -0.54827081
4.460000 -0.6225063000000001
4.461000 -0.69721746
4.462000 -0.77240057
4.463000 -0.84805191
4.464000 -0.9241676900000001
4.465000 -1.0007441000000001
4.466000 -1.0777773
4.467000 -1.1552635
4.468000 -1.2331987
4.469000 -1.311579
4.470000 -1.3904005000000002
4.471000 -1.4696594
4.472000 -1.5493517
4.473000 -1.6294735
4.474000 -1.7100208
4.475000 -1.7909896
4.476000 -1.8723762000000002
4.477000 -1.9541765
4.478000 -2.0363865
4.479000 -2.1190023
4.480000 -2.2020198
4.481000 -2.2854351
4.482000 -2.3692439999999997
4.483000 -2.4534427
4.484000 -2.5380267
4.485000 -2.622992
4.486000 -2.7083342999999998
4.487000 -2.7940493
4.488000 -2.8801326
4.489000 -2.9665796
4.490000 -3.053386
4.491000 -3.1405470999999996
4.492000 -3.2280583000000003
4.493000 -3.3159148
4.494000 -3.4041122
4.495000 -3.4926451999999997
4.496000 -3.581509
4.497000 -3.6706988000000003
4.498000 -3.7602093000000005
4.499000 -3.8500357
4.500000 -3.9401729000000003
4.501000 -4.030615500000001
4.502000 -4.1213583
4.503000 -4.2123966
4.504000 -4.303725099999999
4.505000 -4.395338499999999
4.506000 -4.487231700000001
4.507000 -4.5793995
4.508000 -4.6718366
4.509000 -4.7645379000000005
4.510000 -4.857498
4.511000 -4.9507119
4.512000 -5.0441746
4.513000 -5.1378809
4.514000 -5.2318256
4.515000 -5.3260036
4.516000 -5.4204095
4.517000 -5.515038199999999
4.518000 -5.6098845
4.519000 -5.7049430999999995
4.520000 -5.8002088
4.521000 -5.8956761
4.522000 -5.9913397
4.523000 -6.0871944
4.524000 -6.1832342
4.525000 -6.2794544
4.526000 -6.3758485
4.527000 -6.472411
4.528000 -6.5691367
4.529000 -6.6660188
4.530000 -6.7630522
4.531000 -6.8602309
4.532000 -6.957548900000001
4.533000 -7.0550002
4.534000 -7.152579
4.535000 -7.2502784
4.536000 -7.3480926
4.537000 -7.4460163999999995
4.538000 -7.544042199999999
4.539000 -7.6421648
4.540000 -7.7403775999999995
4.541000 -7.838674599999999
4.542000 -7.9370499
4.543000 -8.0354966
4.544000 -8.1340097
4.545000 -8.2325824
4.546000 -8.331208700000001
4.547000 -8.4298819
4.548000 -8.5285969
4.549000 -8.627346900000001
4.550000 -8.726125999999999
4.551000 -8.8249281
4.552000 -8.9237474
4.553000 -9.0225771
4.554000 -9.121412
4.555000 -9.2202455
4.556000 -9.3190715
4.557000 -9.4178841
4.558000 -9.5166773
4.559000 -9.615444400000001
4.560000 -9.7141795
4.561000 -9.8128758
4.562000 -9.9115275
4.563000 -10.01013
4.564000 -10.10867
4.565000 -10.20715
4.566000 -10.30556
4.567000 -10.40389
4.568000 -10.50214
4.569000 -10.6003
4.570000 -10.69836
4.571000 -10.79631
4.572000 -10.89416
4.573000 -10.99189
4.574000 -11.08949
4.575000 -11.18697
4.576000 -11.28431
4.577000 -11.381499999999999
4.578000 -11.478539999999999
4.579000 -11.57543
4.580000 -11.67215
4.581000 -11.7687
4.582000 -11.86508
4.583000 -11.96127
4.584000 -12.05727
4.585000 -12.153070000000001
4.586000 -12.24867
4.587000 -12.344059999999999
4.588000 -12.43923
4.589000 -12.534180000000001
4.590000 -12.628900000000002
4.591000 -12.723390000000002
4.592000 -12.81763
4.593000 -12.91162
4.594000 -13.00536
4.595000 -13.098840000000001
4.596000 -13.19205
4.597000 -13.28498
4.598000 -13.377629999999998
4.599000 -13.469999999999999
4.600000 -13.56207
4.601000 -13.65384
4.602000 -13.745299999999999
4.603000 -13.83644
4.604000 -13.92727
4.605000 -14.01776
4.606000 -14.107919999999998
4.607000 -14.19774
4.608000 -14.28721
4.609000 -14.376320000000002
4.610000 -14.465069999999999
4.611000 -14.553450000000002
4.612000 -14.64145
4.613000 -14.72908
4.614000 -14.81631
4.615000 -14.90314
4.616000 -14.989569999999999
4.617000 -15.07559
4.618000 -15.1612
4.619000 -15.24638
4.620000 -15.331130000000002
4.621000 -15.41544
4.622000 -15.499319999999999
4.623000 -15.582740000000001
4.624000 -15.665709999999999
4.625000 -15.748219999999998
4.626000 -15.830259999999999
4.627000 -15.911829999999998
4.628000 -15.992909999999998
4.629000 -16.07351
4.630000 -16.15362
4.631000 -16.23322
4.632000 -16.31233
4.633000 -16.39091
4.634000 -16.46898
4.635000 -16.54653
4.636000 -16.623540000000002
4.637000 -16.70002
4.638000 -16.77596
4.639000 -16.85134
4.640000 -16.926160000000003
4.641000 -17.00043
4.642000 -17.07412
4.643000 -17.14724
4.644000 -17.21977
4.645000 -17.291719999999998
4.646000 -17.36307
4.647000 -17.43382
4.648000 -17.50396
4.649000 -17.57349
4.650000 -17.6424
4.651000 -17.71068
4.652000 -17.77833
4.653000 -17.84534
4.654000 -17.91171
4.655000 -17.97742
4.656000 -18.04248
4.657000 -18.10688
4.658000 -18.17061
4.659000 -18.23367
4.660000 -18.29605
4.661000 -18.35774
4.662000 -18.41874
4.663000 -18.47905
4.664000 -18.53865
4.665000 -18.59755
4.666000 -18.65574
4.667000 -18.7132
4.668000 -18.769949999999998
4.669000 -18.82596
4.670000 -18.88124
4.671000 -18.935779999999998
4.672000 -18.98957
4.673000 -19.04262
4.674000 -19.094910000000002
4.675000 -19.14643
4.676000 -19.19719
4.677000 -19.24718
4.678000 -19.29639
4.679000 -19.344810000000003
4.680000 -19.39245
4.681000 -19.43929
4.682000 -19.48533
4.683000 -19.53057
4.684000 -19.57499
4.685000 -19.61861
4.686000 -19.6614
4.687000 -19.70336
4.688000 -19.74449
4.689000 -19.78479
4.690000 -19.82425
4.691000 -19.862859999999998
4.692000 -19.90062
4.693000 -19.93753
4.694000 -19.97358
4.695000 -20.008770000000002
4.696000 -20.04309
4.697000 -20.07653
4.698000 -20.10911
4.699000 -20.1408
4.700000 -20.1716
4.701000 -20.201520000000002
4.702000 -20.23054
4.703000 -20.258670000000002
4.704000 -20.2859
4.705000 -20.31222
4.706000 -20.33763
4.707000 -20.36213
4.708000 -20.385710000000003
4.709000 -20.40837
4.710000 -20.4301
4.711000 -20.45091
4.712000 -20.470779999999998
4.713000 -20.48972
4.714000 -20.50772
4.715000 -20.52477
4.716000 -20.540869999999998
4.717000 -20.55601
4.718000 -20.57021
4.719000 -20.58344
4.720000 -20.5957
4.721000 -20.607
4.722000 -20.61733
4.723000 -20.62669
4.724000 -20.63506
4.725000 -20.64246
4.726000 -20.64887
4.727000 -20.65429
4.728000 -20.65872
4.729000 -20.66216
4.730000 -20.66461
4.731000 -20.66605
4.732000 -20.6665
4.733000 -20.66594
4.734000 -20.66437
4.735000 -20.66179
4.736000 -20.65821
4.737000 -20.65361
4.738000 -20.64799
4.739000 -20.64136
4.740000 -20.633699999999997
4.741000 -20.62502
4.742000 -20.61532
4.743000 -20.6046
4.744000 -20.592840000000002
4.745000 -20.58005
4.746000 -20.56623
4.747000 -20.551379999999998
4.748000 -20.53549
4.749000 -20.51856
4.750000 -20.50059
4.751000 -20.481569999999998
4.752000 -20.46152
4.753000 -20.44041
4.754000 -20.41826
4.755000 -20.39506
4.756000 -20.37081
4.757000 -20.34551
4.758000 -20.31915
4.759000 -20.29173
4.760000 -20.26326
4.761000 -20.23374
4.762000 -20.20315
4.763000 -20.1715
4.764000 -20.13879
4.765000 -20.10502
4.766000 -20.07019
4.767000 -20.03429
4.768000 -19.997329999999998
4.769000 -19.95931
4.770000 -19.92022
4.771000 -19.88007
4.772000 -19.83886
4.773000 -19.79657
4.774000 -19.75323
4.775000 -19.70882
4.776000 -19.66334
4.777000 -19.6168
4.778000 -19.56919
4.779000 -19.52052
4.780000 -19.470779999999998
4.781000 -19.41997
4.782000 -19.3681
4.783000 -19.315170000000002
4.784000 -19.26117
4.785000 -19.206110000000002
4.786000 -19.14998
4.787000 -19.09279
4.788000 -19.03454
4.789000 -18.97522
4.790000 -18.914839999999998
4.791000 -18.8534
4.792000 -18.7909
4.793000 -18.727330000000002
4.794000 -18.66271
4.795000 -18.59703
4.796000 -18.5303
4.797000 -18.462500000000002
4.798000 -18.39366
4.799000 -18.32376
4.800000 -18.25281
4.801000 -18.18081
4.802000 -18.10776
4.803000 -18.033669999999997
4.804000 -17.95853
4.805000 -17.88235
4.806000 -17.80513
4.807000 -17.72687
4.808000 -17.647579999999998
4.809000 -17.56725
4.810000 -17.48589
4.811000 -17.4035
4.812000 -17.320079999999997
4.813000 -17.23564
4.814000 -17.15017
4.815000 -17.06368
4.816000 -16.97618
4.817000 -16.88766
4.818000 -16.79813
4.819000 -16.70758
4.820000 -16.616030000000002
4.821000 -16.52347
4.822000 -16.42991
4.823000 -16.335350000000002
4.824000 -16.239790000000003
4.825000 -16.14323
4.826000 -16.04569
4.827000 -15.947159999999998
4.828000 -15.847639999999998
4.829000 -15.747140000000002
4.830000 -15.64566
4.831000 -15.543199999999999
4.832000 -15.43977
4.833000 -15.33538
4.834000 -15.23002
4.835000 -15.123700000000001
4.836000 -15.01642
4.837000 -14.90819
4.838000 -14.79901
4.839000 -14.688880000000001
4.840000 -14.57782
4.841000 -14.465819999999999
4.842000 -14.352889999999999
4.843000 -14.23903
4.844000 -14.12425
4.845000 -14.00855
4.846000 -13.89193
4.847000 -13.774410000000001
4.848000 -13.655980000000001
4.849000 -13.536660000000001
4.850000 -13.416429999999998
4.851000 -13.29532
4.852000 -13.17332
4.853000 -13.05044
4.854000 -12.92668
4.855000 -12.802050000000001
4.856000 -12.67655
4.857000 -12.55019
4.858000 -12.42298
4.859000 -12.29491
4.860000 -12.16599
4.861000 -12.03624
4.862000 -11.90564
4.863000 -11.77422
4.864000 -11.64197
4.865000 -11.5089
4.866000 -11.375010000000001
4.867000 -11.240319999999999
4.868000 -11.10482
4.869000 -10.96853
4.870000 -10.83144
4.871000 -10.69357
4.872000 -10.55492
4.873000 -10.4155
4.874000 -10.27531
4.875000 -10.13435
4.876000 -9.9926502
4.877000 -9.850197300000001
4.878000 -9.7070031
4.879000 -9.5630743
4.880000 -9.4184168
4.881000 -9.2730373
4.882000 -9.1269426
4.883000 -8.9801393
4.884000 -8.832634200000001
4.885000 -8.684434000000001
4.886000 -8.535545299999999
4.887000 -8.3859742
4.888000 -8.2357287
4.889000 -8.084814999999999
4.890000 -7.9332396
4.891000 -7.7810101000000005
4.892000 -7.6281330999999994
4.893000 -7.474615399999999
4.894000 -7.3204644
4.895000 -7.1656875
4.896000 -7.0102915
4.897000 -6.854283799999999
4.898000 -6.697671099999999
4.899000 -6.5404615999999995
4.900000 -6.382662799999999
4.901000 -6.2242821
4.902000 -6.0653269000000005
4.903000 -5.9058052
4.904000 -5.7457246
4.905000 -5.5850931
4.906000 -5.423918400000001
4.907000 -5.2622084
4.908000 -5.099971200000001
4.909000 -4.9372148
4.910000 -4.773947199999999
4.911000 -4.6101768000000005
4.912000 -4.4459116
4.913000 -4.2811599
4.914000 -4.1159295
4.915000 -3.9502289000000004
4.916000 -3.7840668
4.917000 -3.617451
4.918000 -3.4503899999999996
4.919000 -3.282892
4.920000 -3.1149652
4.921000 -2.9466182
4.922000 -2.7778594
4.923000 -2.6086971
4.924000 -2.4391398
4.925000 -2.269196
4.926000 -2.098874
4.927000 -1.9281825
4.928000 -1.75713
4.929000 -1.5857250999999999
4.930000 -1.4139766999999999
4.931000 -1.2418932
4.932000 -1.0694835999999999
4.933000 -0.89675663
4.934000 -0.72372113
4.935000 -0.55038612
4.936000 -0.37676054
4.937000 -0.20285344
4.938000 -0.028673964
4.939000 0.14576876
4.940000 0.32046548999999996
4.941000 0.49540699
4.942000 0.6705839699999999
4.943000 0.8459870700000001
4.944000 1.0216068999999999
4.945000 1.1974342
4.946000 1.3734594
4.947000 1.5496732
4.948000 1.7260659
4.949000 1.9026283000000002
4.950000 2.0793507
4.951000 2.2562237
4.952000 2.4332378
4.953000 2.6103834
4.954000 2.7876511
4.955000 2.9650314
4.956000 3.1425145000000003
4.957000 3.3200912
4.958000 3.4977518
4.959000 3.6754869
4.960000 3.8532868
4.961000 4.0311418
4.962000 4.2090427
4.963000 4.3869793
4.964000 4.5649424000000005
4.965000 4.7429223
4.966000 4.9209092000000005
4.967000 5.0988931
4.968000 5.2768648
4.969000 5.4548141
4.970000 5.6327309
4.971000 5.8106057
4.972000 5.9884287
4.973000 6.1661899
4.974000 6.3438796
4.975000 6.521487199999999
4.976000 6.6990033
4.977000 6.8764172
4.978000 7.0537195
4.979000 7.2308995000000005
4.980000 7.407947600000001
4.981000 7.5848534999999995
4.982000 7.7616073
4.983000 7.9381987
4.984000 8.1146173
4.985000 8.2908541
4.986000 8.466897900000001
4.987000 8.642739800000001
4.988000 8.8183686
4.989000 8.993775399999999
4.990000 9.168949699999999
4.991000 9.3438812
4.992000 9.518559999999999
4.993000 9.6929766
4.994000 9.8671205
4.995000 10.04098
4.996000 10.21455
4.997000 10.38782
4.998000 10.56077
4.999000 10.733410000000001
5.000000 10.905710000000001
5.001000 11.07766
5.002000 11.24927
5.003000 11.42051
5.004000 11.59138
5.005000 11.76187
5.006000 11.93196
5.007000 12.10166
5.008000 12.27094
5.009000 12.43979
5.010000 12.608220000000001
5.011000 12.776190000000001
5.012000 12.94372
5.013000 13.11078
5.014000 13.27737
5.015000 13.44347
5.016000 13.60908
5.017000 13.77419
5.018000 13.938780000000001
5.019000 14.10284
5.020000 14.266380000000002
5.021000 14.429359999999999
5.022000 14.5918
5.023000 14.75367
5.024000 14.914959999999999
5.025000 15.075669999999999
5.026000 15.23579
5.027000 15.3953
5.028000 15.55421
5.029000 15.712480000000001
5.030000 15.87013
5.031000 16.02714
5.032000 16.18349
5.033000 16.33918
5.034000 16.494210000000002
5.035000 16.64855
5.036000 16.8022
5.037000 16.95516
5.038000 17.10741
5.039000 17.25894
5.040000 17.409740000000003
5.041000 17.559810000000002
5.042000 17.709130000000002
5.043000 17.8577
5.044000 18.005499999999998
5.045000 18.15253
5.046000 18.29877
5.047000 18.44422
5.048000 18.58887
5.049000 18.73271
5.050000 18.875729999999997
5.051000 19.01791
5.052000 19.15926
5.053000 19.29976
5.054000 19.439400000000003
5.055000 19.57817
5.056000 19.71607
5.057000 19.853080000000002
5.058000 19.9892
5.059000 20.12441
5.060000 20.25871
5.061000 20.3921
5.062000 20.52455
5.063000 20.65606
5.064000 20.78663
5.065000 20.91624
5.066000 21.04489
5.067000 21.17257
5.068000 21.29926
5.069000 21.42497
5.070000 21.54968
5.071000 21.67339
5.072000 21.79608
5.073000 21.917749999999998
5.074000 22.03839
5.075000 22.158
5.076000 22.27656
5.077000 22.39406
5.078000 22.51051
5.079000 22.625880000000002
5.080000 22.74018
5.081000 22.85339
5.082000 22.965510000000002
5.083000 23.07653
5.084000 23.186429999999998
5.085000 23.29523
5.086000 23.402890000000003
5.087000 23.509430000000002
5.088000 23.61482
5.089000 23.719070000000002
5.090000 23.82217
5.091000 23.9241
5.092000 24.02486
5.093000 24.12445
5.094000 24.22285
5.095000 24.320059999999998
5.096000 24.41607
5.097000 24.51088
5.098000 24.604480000000002
5.099000 24.69685
5.100000 24.78801
5.101000 24.87793
5.102000 24.96661
5.103000 25.05406
5.104000 25.140249999999998
5.105000 25.22518
5.106000 25.30885
5.107000 25.39125
5.108000 25.47238
5.109000 25.55222
5.110000 25.630779999999998
5.111000 25.708039999999997
5.112000 25.784000000000002
5.113000 25.85865
5.114000 25.932
5.115000 26.00403
5.116000 26.074730000000002
5.117000 26.144109999999998
5.118000 26.21215
5.119000 26.27885
5.120000 26.34421
5.121000 26.40822
5.122000 26.47088
5.123000 26.53217
5.124000 26.592090000000002
5.125000 26.65065
5.126000 26.707829999999998
5.127000 26.76363
5.128000 26.81804
5.129000 26.871060000000003
5.130000 26.92269
5.131000 26.972920000000002
5.132000 27.02174
5.133000 27.069159999999997
5.134000 27.11516
5.135000 27.15975
5.136000 27.202920000000002
5.137000 27.24466
5.138000 27.284979999999997
5.139000 27.32386
5.140000 27.36131
5.141000 27.39731
5.142000 27.431879999999996
5.143000 27.465
5.144000 27.49667
5.145000 27.526889999999998
5.146000 27.55565
5.147000 27.58295
5.148000 27.60879
5.149000 27.63317
5.150000 27.65607
5.151000 27.677509999999998
5.152000 27.697470000000003
5.153000 27.71596
5.154000 27.732960000000002
5.155000 27.748489999999997
5.156000 27.76253
5.157000 27.775080000000003
5.158000 27.78614
5.159000 27.795720000000003
5.160000 27.803800000000003
5.161000 27.81039
5.162000 27.815479999999997
5.163000 27.81906
5.164000 27.82115
5.165000 27.821740000000002
5.166000 27.82082
5.167000 27.818399999999997
5.168000 27.814470000000004
5.169000 27.80903
5.170000 27.80208
5.171000 27.79362
5.172000 27.783659999999998
5.173000 27.772180000000002
5.174000 27.75918
5.175000 27.74468
5.176000 27.728659999999998
5.177000 27.71113
5.178000 27.69208
5.179000 27.67152
5.180000 27.64944
5.181000 27.625850000000003
5.182000 27.600740000000002
5.183000 27.57412
5.184000 27.545989999999996
5.185000 27.51634
5.186000 27.48519
5.187000 27.452510000000004
5.188000 27.41833
5.189000 27.382630000000002
5.190000 27.345419999999997
5.191000 27.306710000000002
5.192000 27.266479999999998
5.193000 27.224739999999997
5.194000 27.181490000000004
5.195000 27.13674
5.196000 27.09048
5.197000 27.04272
5.198000 26.993450000000003
5.199000 26.942690000000002
5.200000 26.89042
5.201000 26.836650000000002
5.202000 26.78139
5.203000 26.724629999999998
5.204000 26.66638
5.205000 26.60664
5.206000 26.545410000000004
5.207000 26.482689999999998
5.208000 26.41849
5.209000 26.352809999999998
5.210000 26.28565
5.211000 26.217010000000002
5.212000 26.146910000000002
5.213000 26.07533
5.214000 26.00228
5.215000 25.92777
5.216000 25.851809999999997
5.217000 25.77438
5.218000 25.69551
5.219000 25.61518
5.220000 25.53341
5.221000 25.45019
5.222000 25.365539999999996
5.223000 25.279459999999997
5.224000 25.191940000000002
5.225000 25.102999999999998
5.226000 25.01263
5.227000 24.92085
5.228000 24.827650000000002
5.229000 24.73304
5.230000 24.63703
5.231000 24.53961
5.232000 24.4408
5.233000 24.340600000000002
5.234000 24.23901
5.235000 24.13604
5.236000 24.03169
5.237000 23.92596
5.238000 23.81887
5.239000 23.71042
5.240000 23.60061
5.241000 23.48945
5.242000 23.37695
5.243000 23.26311
5.244000 23.14793
5.245000 23.03142
5.246000 22.913600000000002
5.247000 22.79446
5.248000 22.674
5.249000 22.552249999999997
5.250000 22.429199999999998
5.251000 22.30486
5.252000 22.17924
5.253000 22.05234
5.254000 21.92417
5.255000 21.79474
5.256000 21.664050000000003
5.257000 21.53212
5.258000 21.39894
5.259000 21.26453
5.260000 21.12889
5.261000 20.99202
5.262000 20.853949999999998
5.263000 20.714669999999998
5.264000 20.57419
5.265000 20.43252
5.266000 20.28967
5.267000 20.14564
5.268000 20.00044
5.269000 19.85407
5.270000 19.70656
5.271000 19.5579
5.272000 19.40811
5.273000 19.257179999999998
5.274000 19.105140000000002
5.275000 18.95198
5.276000 18.79772
5.277000 18.64236
5.278000 18.48591
5.279000 18.32839
5.280000 18.16979
5.281000 18.01014
5.282000 17.849429999999998
5.283000 17.68768
5.284000 17.5249
5.285000 17.3611
5.286000 17.19628
5.287000 17.03045
5.288000 16.86363
5.289000 16.69582
5.290000 16.52704
5.291000 16.35728
5.292000 16.18657
5.293000 16.01492
5.294000 15.842319999999999
5.295000 15.6688
5.296000 15.494359999999999
5.297000 15.319009999999999
5.298000 15.142759999999999
5.299000 14.965629999999999
5.300000 14.78761
5.301000 14.60873
5.302000 14.42899
5.303000 14.2484
5.304000 14.066980000000001
5.305000 13.88472
5.306000 13.70165
5.307000 13.517779999999998
5.308000 13.3331
5.309000 13.147649999999999
5.310000 12.96141
5.311000 12.774420000000001
5.312000 12.58667
5.313000 12.39817
5.314000 12.20895
5.315000 12.01901
5.316000 11.82835
5.317000 11.637
5.318000 11.44496
5.319000 11.25225
5.320000 11.05887
5.321000 10.864840000000001
5.322000 10.670169999999999
5.323000 10.47487
5.324000 10.27895
5.325000 10.08243
5.326000 9.8853119
5.327000 9.6876115
5.328000 9.489341099999999
5.329000 9.2905119
5.330000 9.0911359
5.331000 8.8912241
5.332000 8.6907893
5.333000 8.4898435
5.334000 8.2883984
5.335000 8.086465299999999
5.336000 7.8840569
5.337000 7.681185
5.338000 7.477861600000001
5.339000 7.2740987
5.340000 7.069908799999999
5.341000 6.8653032000000005
5.342000 6.6602945
5.343000 6.4548947
5.344000 6.2491164
5.345000 6.0429715
5.346000 5.8364727
5.347000 5.6296319
5.348000 5.422461800000001
5.349000 5.214975
5.350000 5.0071839
5.351000 4.7991011
5.352000 4.5907389
5.353000 4.3821104
5.354000 4.1732281
5.355000 3.9641048999999997
5.356000 3.7547536
5.357000 3.5451870000000003
5.358000 3.3354177999999997
5.359000 3.1254592999999997
5.360000 2.9153241
5.361000 2.7050253
5.362000 2.4945758
5.363000 2.2839887
5.364000 2.0732768
5.365000 1.8624531
5.366000 1.6515307
5.367000 1.4405226
5.368000 1.2294418
5.369000 1.0183012
5.370000 0.80711376
5.371000 0.59589245
5.372000 0.38465022
5.373000 0.17339995
5.374000 -0.037845466
5.375000 -0.2490731
5.376000 -0.46027005
5.377000 -0.67142346
5.378000 -0.88252043
5.379000 -1.093548
5.380000 -1.3044933
5.381000 -1.5153434000000001
5.382000 -1.7260855
5.383000 -1.9367064999999999
5.384000 -2.1471934000000004
5.385000 -2.3575334
5.386000 -2.5677133000000003
5.387000 -2.7777201000000002
5.388000 -2.9875407
5.389000 -3.1971621999999997
5.390000 -3.4065711999999997
5.391000 -3.6157548
5.392000 -3.8246996999999996
5.393000 -4.0333927
5.394000 -4.2418204
5.395000 -4.449969899999999
5.396000 -4.6578281
5.397000 -4.865381500000001
5.398000 -5.0726172
5.399000 -5.2795216
5.400000 -5.486081899999999
5.401000 -5.6922849
5.402000 -5.8981176
5.403000 -6.1035667
5.404000 -6.3086196999999995
5.405000 -6.5132625
5.406000 -6.7174830000000005
5.407000 -6.9212682999999995
5.408000 -7.124605000000001
5.409000 -7.327481399999999
5.410000 -7.5298838
5.411000 -7.7317998
5.412000 -7.9332164999999994
5.413000 -8.1341207
5.414000 -8.3345003
5.415000 -8.5343428
5.416000 -8.7336361
5.417000 -8.932367
5.418000 -9.1305234
5.419000 -9.3280926
5.420000 -9.5250621
5.421000 -9.7214192
5.422000 -9.9171519
5.423000 -10.11225
5.424000 -10.30669
5.425000 -10.50048
5.426000 -10.69359
5.427000 -10.88601
5.428000 -11.077729999999999
5.429000 -11.26874
5.430000 -11.45903
5.431000 -11.64858
5.432000 -11.837390000000001
5.433000 -12.02543
5.434000 -12.2127
5.435000 -12.39918
5.436000 -12.58487
5.437000 -12.769739999999999
5.438000 -12.9538
5.439000 -13.13702
5.440000 -13.31939
5.441000 -13.50091
5.442000 -13.681560000000001
5.443000 -13.861329999999999
5.444000 -14.0402
5.445000 -14.218169999999999
5.446000 -14.39522
5.447000 -14.571349999999999
5.448000 -14.74653
5.449000 -14.92077
5.450000 -15.094050000000001
5.451000 -15.266350000000001
5.452000 -15.43767
5.453000 -15.608
5.454000 -15.77732
5.455000 -15.94562
5.456000 -16.11289
5.457000 -16.27913
5.458000 -16.44432
5.459000 -16.608439999999998
5.460000 -16.7715
5.461000 -16.93347
5.462000 -17.09435
5.463000 -17.25413
5.464000 -17.41279
5.465000 -17.570330000000002
5.466000 -17.72674
5.467000 -17.882
5.468000 -18.036099999999998
5.469000 -18.189040000000002
5.470000 -18.340790000000002
5.471000 -18.49137
5.472000 -18.64074
5.473000 -18.78891
5.474000 -18.935859999999998
5.475000 -19.081580000000002
5.476000 -19.22607
5.477000 -19.369310000000002
5.478000 -19.51129
5.479000 -19.65201
5.480000 -19.791449999999998
5.481000 -19.92961
5.482000 -20.06647
5.483000 -20.20203
5.484000 -20.336280000000002
5.485000 -20.46921
5.486000 -20.60081
5.487000 -20.73107
5.488000 -20.85998
5.489000 -20.98753
5.490000 -21.11373
5.491000 -21.23855
5.492000 -21.36198
5.493000 -21.48403
5.494000 -21.604680000000002
5.495000 -21.72393
5.496000 -21.84176
5.497000 -21.95817
5.498000 -22.07315
5.499000 -22.186690000000002
5.500000 -22.29879
5.501000 -22.40943
5.502000 -22.51861
5.503000 -22.62632
5.504000 -22.73256
5.505000 -22.83732
5.506000 -22.94058
5.507000 -23.04234
5.508000 -23.142599999999998
5.509000 -23.24135
5.510000 -23.33858
5.511000 -23.434279999999998
5.512000 -23.52845
5.513000 -23.62108
5.514000 -23.712159999999997
5.515000 -23.80169
5.516000 -23.88966
5.517000 -23.97607
5.518000 -24.06091
5.519000 -24.144170000000003
5.520000 -24.22584
5.521000 -24.30593
5.522000 -24.384420000000002
5.523000 -24.46132
5.524000 -24.53661
5.525000 -24.610290000000003
5.526000 -24.68235
5.527000 -24.7528
5.528000 -24.82162
5.529000 -24.88881
5.530000 -24.95436
5.531000 -25.018279999999997
5.532000 -25.080550000000002
5.533000 -25.141170000000002
5.534000 -25.20015
5.535000 -25.25746
5.536000 -25.31312
5.537000 -25.367109999999997
5.538000 -25.41943
5.539000 -25.47008
5.540000 -25.51905
5.541000 -25.566339999999997
5.542000 -25.61194
5.543000 -25.655860000000004
5.544000 -25.69808
5.545000 -25.73861
5.546000 -25.777440000000002
5.547000 -25.814569999999996
5.548000 -25.85
5.549000 -25.88372
5.550000 -25.915729999999996
5.551000 -25.946019999999997
5.552000 -25.9746
5.553000 -26.001469999999998
5.554000 -26.02661
5.555000 -26.050040000000003
5.556000 -26.07174
5.557000 -26.091720000000002
5.558000 -26.109959999999997
5.559000 -26.126490000000004
5.560000 -26.141280000000002
5.561000 -26.154339999999998
5.562000 -26.165670000000002
5.563000 -26.17527
5.564000 -26.18313
5.565000 -26.189259999999997
5.566000 -26.19365
5.567000 -26.19631
5.568000 -26.197229999999998
5.569000 -26.196409999999997
5.570000 -26.19386
5.571000 -26.18957
5.572000 -26.18354
5.573000 -26.17577
5.574000 -26.166270000000004
5.575000 -26.15503
5.576000 -26.14205
5.577000 -26.12734
5.578000 -26.110889999999998
5.579000 -26.092710000000004
5.580000 -26.07279
5.581000 -26.05114
5.582000 -26.02776
5.583000 -26.00265
5.584000 -25.9758
5.585000 -25.947229999999998
5.586000 -25.91693
5.587000 -25.8849
5.588000 -25.85115
5.589000 -25.81568
5.590000 -25.778489999999998
5.591000 -25.73958
5.592000 -25.69896
5.593000 -25.656630000000003
5.594000 -25.61258
5.595000 -25.566830000000003
5.596000 -25.51938
5.597000 -25.470219999999998
5.598000 -25.41937
5.599000 -25.36682
5.600000 -25.31258
5.601000 -25.256659999999997
5.602000 -25.19905
5.603000 -25.13977
5.604000 -25.07881
5.605000 -25.01617
5.606000 -24.95187
5.607000 -24.88591
5.608000 -24.81829
5.609000 -24.74901
5.610000 -24.678079999999998
5.611000 -24.60551
5.612000 -24.5313
5.613000 -24.45545
5.614000 -24.37796
5.615000 -24.29886
5.616000 -24.21813
5.617000 -24.13578
5.618000 -24.05182
5.619000 -23.966260000000002
5.620000 -23.8791
5.621000 -23.79034
5.622000 -23.69999
5.623000 -23.608060000000002
5.624000 -23.51456
5.625000 -23.41949
5.626000 -23.32285
5.627000 -23.22465
5.628000 -23.12491
5.629000 -23.02362
5.630000 -22.92079
5.631000 -22.81644
5.632000 -22.710559999999997
5.633000 -22.60317
5.634000 -22.49427
5.635000 -22.38387
5.636000 -22.27197
5.637000 -22.1586
5.638000 -22.04374
5.639000 -21.92742
5.640000 -21.80963
5.641000 -21.69039
5.642000 -21.56971
5.643000 -21.447589999999998
5.644000 -21.32404
5.645000 -21.199080000000002
5.646000 -21.0727
5.647000 -20.94492
5.648000 -20.815739999999998
5.649000 -20.68518
5.650000 -20.55324
5.651000 -20.41994
5.652000 -20.28528
5.653000 -20.149259999999998
5.654000 -20.01191
5.655000 -19.87323
5.656000 -19.73323
5.657000 -19.59192
5.658000 -19.4493
5.659000 -19.3054
5.660000 -19.16021
5.661000 -19.013749999999998
5.662000 -18.86604
5.663000 -18.71707
5.664000 -18.56686
5.665000 -18.415419999999997
5.666000 -18.26276
5.667000 -18.10889
5.668000 -17.95383
5.669000 -17.79758
5.670000 -17.64015
5.671000 -17.481559999999998
5.672000 -17.32182
5.673000 -17.16093
5.674000 -16.998920000000002
5.675000 -16.83578
5.676000 -16.67154
5.677000 -16.50621
5.678000 -16.33978
5.679000 -16.17229
5.680000 -16.00374
5.681000 -15.834129999999998
5.682000 -15.66349
5.683000 -15.49183
5.684000 -15.31915
5.685000 -15.14547
5.686000 -14.9708
5.687000 -14.79516
5.688000 -14.61856
5.689000 -14.441
5.690000 -14.2625
5.691000 -14.08308
5.692000 -13.90275
5.693000 -13.721520000000002
5.694000 -13.539390000000001
5.695000 -13.356399999999999
5.696000 -13.17254
5.697000 -12.98783
5.698000 -12.80229
5.699000 -12.61593
5.700000 -12.42876
5.701000 -12.2408
5.702000 -12.05205
5.703000 -11.862540000000001
5.704000 -11.67227
5.705000 -11.48127
5.706000 -11.28954
5.707000 -11.09709
5.708000 -10.90395
5.709000 -10.71012
5.710000 -10.51562
5.711000 -10.32047
5.712000 -10.12467
5.713000 -9.9282429
5.714000 -9.731201800000001
5.715000 -9.533560300000001
5.716000 -9.3353324
5.717000 -9.1365322
5.718000 -8.9371741
5.719000 -8.7372728
5.720000 -8.5368417
5.721000 -8.3358958
5.722000 -8.13445
5.723000 -7.932518400000001
5.724000 -7.7301152
5.725000 -7.5272553
5.726000 -7.3239528
5.727000 -7.120222599999999
5.728000 -6.916079699999999
5.729000 -6.7115389
5.730000 -6.5066151
5.731000 -6.301322600000001
5.732000 -6.0956769
5.733000 -5.889692500000001
5.734000 -5.6833848
5.735000 -5.4767683
5.736000 -5.2698582
5.737000 -5.0626695
5.738000 -4.8552174
5.739000 -4.6475168
5.740000 -4.439583
5.741000 -4.231431
5.742000 -4.0230758
5.743000 -3.814533
5.744000 -3.6058173
5.745000 -3.3969439999999995
5.746000 -3.1879280000000003
5.747000 -2.9787847999999997
5.748000 -2.7695293
5.749000 -2.5601767
5.750000 -2.3507423999999997
5.751000 -2.1412414
5.752000 -1.9316889
5.753000 -1.7221001999999999
5.754000 -1.5124903
5.755000 -1.3028745
5.756000 -1.0932679
5.757000 -0.8836858
5.758000 -0.67414334
5.759000 -0.46465578
5.760000 -0.25523836
5.761000 -0.045906307
5.762000 0.16332512999999999
5.763000 0.37244068999999996
5.764000 0.5814251500000001
5.765000 0.79026315
5.766000 0.9989394800000001
5.767000 1.2074388
5.768000 1.4157458
5.769000 1.6238453
5.770000 1.8317221000000001
5.771000 2.0393608
5.772000 2.2467462
5.773000 2.4538632000000002
5.774000 2.6606966
5.775000 2.8672310999999997
5.776000 3.0734519
5.777000 3.2793436000000002
5.778000 3.4848914
5.779000 3.6900803000000004
5.780000 3.8948956999999997
5.781000 4.0993225
5.782000 4.3033458
5.783000 4.5069508
5.784000 4.7101229
5.785000 4.9128473
5.786000 5.1151097
5.787000 5.3168952
5.788000 5.5181894
5.789000 5.7189781
5.790000 5.9192464000000005
5.791000 6.1189801
5.792000 6.318164599999999
5.793000 6.5167858999999995
5.794000 6.7148297999999995
5.795000 6.9122821000000005
5.796000 7.109127899999999
5.797000 7.3053531000000005
5.798000 7.5009435
5.799000 7.695885
5.800000 7.8901634
5.801000 8.0837645
5.802000 8.2766749
5.803000 8.4688798
5.804000 8.660364900000001
5.805000 8.851116900000001
5.806000 9.0411216
5.807000 9.230365599999999
5.808000 9.418834700000001
5.809000 9.6065156
5.810000 9.7933941
5.811000 9.9794567
5.812000 10.16469
5.813000 10.349079999999999
5.814000 10.53262
5.815000 10.71528
5.816000 10.897070000000001
5.817000 11.077960000000001
5.818000 11.25794
5.819000 11.437
5.820000 11.61513
5.821000 11.79231
5.822000 11.96853
5.823000 12.14378
5.824000 12.31804
5.825000 12.49131
5.826000 12.663569999999998
5.827000 12.83481
5.828000 13.00502
5.829000 13.17418
5.830000 13.342290000000002
5.831000 13.50933
5.832000 13.67528
5.833000 13.840140000000002
5.834000 14.0039
5.835000 14.16655
5.836000 14.32806
5.837000 14.488439999999999
5.838000 14.647669999999998
5.839000 14.80573
5.840000 14.962629999999999
5.841000 15.118329999999998
5.842000 15.272849999999998
5.843000 15.42615
5.844000 15.57824
5.845000 15.729109999999999
5.846000 15.87873
5.847000 16.02711
5.848000 16.17423
5.849000 16.32007
5.850000 16.46464
5.851000 16.60792
5.852000 16.74991
5.853000 16.89058
5.854000 17.02993
5.855000 17.167959999999997
5.856000 17.30465
5.857000 17.439989999999998
5.858000 17.57398
5.859000 17.7066
5.860000 17.83785
5.861000 17.96772
5.862000 18.0962
5.863000 18.22328
5.864000 18.34895
5.865000 18.47321
5.866000 18.59604
5.867000 18.71744
5.868000 18.837400000000002
5.869000 18.95591
5.870000 19.07296
5.871000 19.18854
5.872000 19.30266
5.873000 19.41529
5.874000 19.52644
5.875000 19.63609
5.876000 19.744229999999998
5.877000 19.85087
5.878000 19.95599
5.879000 20.05959
5.880000 20.16165
5.881000 20.26218
5.882000 20.36116
5.883000 20.4586
5.884000 20.55448
5.885000 20.64879
5.886000 20.74154
5.887000 20.83271
5.888000 20.92231
5.889000 21.01032
5.890000 21.09674
5.891000 21.181559999999998
5.892000 21.26479
5.893000 21.34641
5.894000 21.42642
5.895000 21.50482
5.896000 21.5816
5.897000 21.65676
5.898000 21.73029
5.899000 21.80219
5.900000 21.87245
5.901000 21.94108
5.902000 22.00806
5.903000 22.073400000000003
5.904000 22.13709
5.905000 22.19912
5.906000 22.2595
5.907000 22.31822
5.908000 22.37527
5.909000 22.43066
5.910000 22.48438
5.911000 22.53643
5.912000 22.5868
5.913000 22.6355
5.914000 22.68252
5.915000 22.72785
5.916000 22.7715
5.917000 22.81347
5.918000 22.85375
5.919000 22.89234
5.920000 22.92924
5.921000 22.96445
5.922000 22.997970000000002
5.923000 23.02979
5.924000 23.05992
5.925000 23.088359999999998
5.926000 23.115099999999998
5.927000 23.140150000000002
5.928000 23.1635
5.929000 23.18516
5.930000 23.20513
5.931000 23.223399999999998
5.932000 23.23998
5.933000 23.25486
5.934000 23.268050000000002
5.935000 23.27956
5.936000 23.28937
5.937000 23.29749
5.938000 23.30393
5.939000 23.30867
5.940000 23.31174
5.941000 23.31311
5.942000 23.31281
5.943000 23.31083
5.944000 23.30716
5.945000 23.30182
5.946000 23.2948
5.947000 23.28612
5.948000 23.275760000000002
5.949000 23.26373
5.950000 23.25003
5.951000 23.23468
5.952000 23.217660000000002
5.953000 23.19898
5.954000 23.17865
5.955000 23.15667
5.956000 23.13305
5.957000 23.10777
5.958000 23.08086
5.959000 23.05232
5.960000 23.02214
5.961000 22.99033
5.962000 22.9569
5.963000 22.92185
5.964000 22.88519
5.965000 22.84693
5.966000 22.80705
5.967000 22.76558
5.968000 22.72252
5.969000 22.67786
5.970000 22.63163
5.971000 22.58382
5.972000 22.53443
5.973000 22.48349
5.974000 22.43098
5.975000 22.37692
5.976000 22.32131
5.977000 22.26415
5.978000 22.20547
5.979000 22.14525
5.980000 22.08351
5.981000 22.02025
5.982000 21.95549
5.983000 21.88922
5.984000 21.821450000000002
5.985000 21.7522
5.986000 21.68146
5.987000 21.60925
5.988000 21.53556
5.989000 21.46042
5.990000 21.38383
5.991000 21.30579
5.992000 21.22631
5.993000 21.145410000000002
5.994000 21.06308
5.995000 20.97934
5.996000 20.894199999999998
5.997000 20.80767
5.998000 20.71974
5.999000 20.63044
6.000000 20.539769999999997
6.001000 20.44774
6.002000 20.35436
6.003000 20.25964
6.004000 20.16359
6.005000 20.06622
6.006000 19.96753
6.007000 19.86754
6.008000 19.76625
6.009000 19.66369
6.010000 19.55984
6.011000 19.45474
6.012000 19.34837
6.013000 19.240769999999998
6.014000 19.13192
6.015000 19.02186
6.016000 18.91057
6.017000 18.79808
6.018000 18.6844
6.019000 18.56953
6.020000 18.45349
6.021000 18.33628
6.022000 18.217920000000003
6.023000 18.09842
6.024000 17.97779
6.025000 17.85603
6.026000 17.73317
6.027000 17.60921
6.028000 17.484160000000003
6.029000 17.35803
6.030000 17.23084
6.031000 17.102600000000002
6.032000 16.97332
6.033000 16.84301
6.034000 16.71168
6.035000 16.57935
6.036000 16.44602
6.037000 16.311719999999998
6.038000 16.17644
6.039000 16.04021
6.040000 15.903039999999999
6.041000 15.76493
6.042000 15.625910000000001
6.043000 15.48598
6.044000 15.345149999999999
6.045000 15.203449999999998
6.046000 15.060870000000001
6.047000 14.917440000000001
6.048000 14.773159999999999
6.049000 14.628060000000001
6.050000 14.482129999999998
6.051000 14.335400000000002
6.052000 14.18787
6.053000 14.039560000000002
6.054000 13.89048
6.055000 13.740649999999999
6.056000 13.59007
6.057000 13.43876
6.058000 13.28674
6.059000 13.134009999999998
6.060000 12.98058
6.061000 12.826480000000002
6.062000 12.67172
6.063000 12.5163
6.064000 12.360240000000001
6.065000 12.20356
6.066000 12.04626
6.067000 11.88837
6.068000 11.72989
6.069000 11.57085
6.070000 11.41124
6.071000 11.25109
6.072000 11.09041
6.073000 10.92922
6.074000 10.76752
6.075000 10.60533
6.076000 10.44267
6.077000 10.27955
6.078000 10.11599
6.079000 9.9519901
6.080000 9.787572899999999
6.081000 9.622750400000001
6.082000 9.457536800000002
6.083000 9.2919454
6.084000 9.125990400000001
6.085000 8.9596845
6.086000 8.7930426
6.087000 8.6260773
6.088000 8.458802799999999
6.089000 8.291232599999999
6.090000 8.1233799
6.091000 7.955259100000001
6.092000 7.7868834
6.093000 7.6182663
6.094000 7.449422
6.095000 7.2803639
6.096000 7.111105299999999
6.097000 6.9416605
6.098000 6.7720427999999995
6.099000 6.6022663999999995
6.100000 6.4323455
6.101000 6.2622935
6.102000 6.0921244
6.103000 5.9218526
6.104000 5.7514917
6.105000 5.581056
6.106000 5.4105595
6.107000 5.2400164
6.108000 5.069441
6.109000 4.8988469
6.110000 4.7282483
6.111000 4.5576591
6.112000 4.3870933
6.113000 4.2165648000000004
6.114000 4.0460877
6.115000 3.8756753999999995
6.116000 3.7053417
6.117000 3.5351001
6.118000 3.3649642
6.119000 3.1949474999999996
6.120000 3.0250633
6.121000 2.8553249
6.122000 2.6857455999999997
6.123000 2.5163384
6.124000 2.3471165
6.125000 2.1780931999999997
6.126000 2.0092813
6.127000 1.8406939
6.128000 1.6723437
6.129000 1.5042438999999999
6.130000 1.3364073
6.131000 1.1688468
6.132000 1.0015754
6.133000 0.83460594
6.134000 0.66795135
6.135000 0.50162454
6.136000 0.33563845999999997
6.137000 0.17000599
6.138000 0.0047400772
6.139000 -0.16014635
6.140000 -0.32464042
6.141000 -0.48872921999999996
6.142000 -0.65239985
6.143000 -0.81563946
6.144000 -0.9784353000000001
6.145000 -1.1407746
6.146000 -1.3026447
6.147000 -1.4640328
6.148000 -1.6249265999999998
6.149000 -1.7853133
6.150000 -1.9451808000000002
6.151000 -2.1045167
6.152000 -2.2633088999999997
6.153000 -2.4215451
6.154000 -2.5792135000000003
6.155000 -2.7363023
6.156000 -2.8927997
6.157000 -3.0486941
6.158000 -3.2039739
6.159000 -3.3586278999999997
6.160000 -3.5126448
6.161000 -3.6660131
6.162000 -3.8187221
6.163000 -3.9707605
6.164000 -4.1221175
6.165000 -4.2727821
6.166000 -4.422743199999999
6.167000 -4.5719907
6.168000 -4.7205132
6.169000 -4.8683003000000005
6.170000 -5.0153412
6.171000 -5.1616254999999995
6.172000 -5.3071424
6.173000 -5.4518815
6.174000 -5.5958319
6.175000 -5.7389833
6.176000 -5.8813255
6.177000 -6.0228478
6.178000 -6.1635401
6.179000 -6.303391599999999
6.180000 -6.442392600000001
6.181000 -6.580533099999999
6.182000 -6.717802600000001
6.183000 -6.8541907
6.184000 -6.9896884
6.185000 -7.1242854
6.186000 -7.2579719
6.187000 -7.390739
6.188000 -7.522577
6.189000 -7.6534763
6.190000 -7.783427800000001
6.191000 -7.9124227000000005
6.192000 -8.0404527
6.193000 -8.1675082
6.194000 -8.2935818
6.195000 -8.4186636
6.196000 -8.5427463
6.197000 -8.665821
6.198000 -8.7878801
6.199000 -8.9089155
6.200000 -9.028919
6.201000 -9.147883199999999
6.202000 -9.2657998
6.203000 -9.3826622
6.204000 -9.498462100000001
6.205000 -9.6131921
6.206000 -9.7268447
6.207000 -9.8394126
6.208000 -9.950888200000001
6.209000 -10.061259999999999
6.210000 -10.17053
6.211000 -10.27869
6.212000 -10.38573
6.213000 -10.49163
6.214000 -10.59641
6.215000 -10.70004
6.216000 -10.80252
6.217000 -10.90385
6.218000 -11.00402
6.219000 -11.103019999999999
6.220000 -11.200849999999999
6.221000 -11.29749
6.222000 -11.39295
6.223000 -11.487219999999999
6.224000 -11.580300000000001
6.225000 -11.67216
6.226000 -11.76282
6.227000 -11.852269999999999
6.228000 -11.940489999999999
6.229000 -12.0275
6.230000 -12.11327
6.231000 -12.19781
6.232000 -12.28111
6.233000 -12.36317
6.234000 -12.44398
6.235000 -12.52354
6.236000 -12.60185
6.237000 -12.67889
6.238000 -12.754679999999999
6.239000 -12.829189999999999
6.240000 -12.90244
6.241000 -12.97441
6.242000 -13.045100000000001
6.243000 -13.114519999999999
6.244000 -13.182640000000001
6.245000 -13.24949
6.246000 -13.31504
6.247000 -13.37929
6.248000 -13.44225
6.249000 -13.50391
6.250000 -13.56426
6.251000 -13.62331
6.252000 -13.68105
6.253000 -13.73748
6.254000 -13.792589999999999
6.255000 -13.84639
6.256000 -13.898869999999999
6.257000 -13.95003
6.258000 -13.99987
6.259000 -14.04838
6.260000 -14.095569999999999
6.261000 -14.14143
6.262000 -14.18596
6.263000 -14.229159999999998
6.264000 -14.271030000000001
6.265000 -14.311570000000001
6.266000 -14.350769999999999
6.267000 -14.38865
6.268000 -14.425189999999999
6.269000 -14.46039
6.270000 -14.49426
6.271000 -14.526800000000001
6.272000 -14.557999999999998
6.273000 -14.58787
6.274000 -14.616399999999999
6.275000 -14.64361
6.276000 -14.66947
6.277000 -14.694009999999999
6.278000 -14.71721
6.279000 -14.73909
6.280000 -14.759630000000001
6.281000 -14.778849999999998
6.282000 -14.79673
6.283000 -14.813290000000002
6.284000 -14.828520000000001
6.285000 -14.84243
6.286000 -14.85502
6.287000 -14.866280000000001
6.288000 -14.876220000000002
6.289000 -14.88485
6.290000 -14.89215
6.291000 -14.89815
6.292000 -14.90282
6.293000 -14.90619
6.294000 -14.90825
6.295000 -14.90899
6.296000 -14.90844
6.297000 -14.90658
6.298000 -14.90343
6.299000 -14.89898
6.300000 -14.893229999999999
6.301000 -14.88619
6.302000 -14.877870000000001
6.303000 -14.86826
6.304000 -14.857380000000001
6.305000 -14.84521
6.306000 -14.83178
6.307000 -14.81707
6.308000 -14.8011
6.309000 -14.783869999999999
6.310000 -14.76538
6.311000 -14.74565
6.312000 -14.72466
6.313000 -14.70243
6.314000 -14.67896
6.315000 -14.654259999999999
6.316000 -14.62833
6.317000 -14.60117
6.318000 -14.572799999999999
6.319000 -14.54321
6.320000 -14.512410000000001
6.321000 -14.48041
6.322000 -14.447209999999998
6.323000 -14.412820000000002
6.324000 -14.377229999999999
6.325000 -14.34047
6.326000 -14.302529999999999
6.327000 -14.263419999999998
6.328000 -14.22314
6.329000 -14.1817
6.330000 -14.139109999999999
6.331000 -14.095369999999999
6.332000 -14.050489999999998
6.333000 -14.00448
6.334000 -13.957339999999999
6.335000 -13.909070000000002
6.336000 -13.859689999999999
6.337000 -13.809199999999999
6.338000 -13.757610000000001
6.339000 -13.704930000000001
6.340000 -13.651150000000001
6.341000 -13.5963
6.342000 -13.54037
6.343000 -13.48338
6.344000 -13.425329999999999
6.345000 -13.366230000000002
6.346000 -13.306080000000001
6.347000 -13.244900000000001
6.348000 -13.18269
6.349000 -13.11947
6.350000 -13.05522
6.351000 -12.989980000000001
6.352000 -12.92374
6.353000 -12.856509999999998
6.354000 -12.78831
6.355000 -12.71913
6.356000 -12.64899
6.357000 -12.57789
6.358000 -12.505849999999999
6.359000 -12.43287
6.360000 -12.35896
6.361000 -12.28413
6.362000 -12.20838
6.363000 -12.13174
6.364000 -12.0542
6.365000 -11.975769999999999
6.366000 -11.896460000000001
6.367000 -11.81629
6.368000 -11.73526
6.369000 -11.65338
6.370000 -11.57066
6.371000 -11.487110000000001
6.372000 -11.40274
6.373000 -11.31756
6.374000 -11.23157
6.375000 -11.1448
6.376000 -11.05724
6.377000 -10.9689
6.378000 -10.879809999999999
6.379000 -10.78996
6.380000 -10.69937
6.381000 -10.60804
6.382000 -10.516
6.383000 -10.42324
6.384000 -10.32978
6.385000 -10.23563
6.386000 -10.1408
6.387000 -10.04529
6.388000 -9.9491276
6.389000 -9.8523133
6.390000 -9.7548597
6.391000 -9.6567772
6.392000 -9.5580772
6.393000 -9.4587691
6.394000 -9.3588643
6.395000 -9.2583731
6.396000 -9.1573067
6.397000 -9.0556756
6.398000 -8.9534901
6.399000 -8.850761499999999
6.400000 -8.7475009
6.401000 -8.6437188
6.402000 -8.5394263
6.403000 -8.434633900000001
6.404000 -8.329352700000001
6.405000 -8.223593999999999
6.406000 -8.1173688
6.407000 -8.010688400000001
6.408000 -7.903564
6.409000 -7.7960059
6.410000 -7.6880261
6.411000 -7.579635799999999
6.412000 -7.4708462
6.413000 -7.361669099999999
6.414000 -7.2521158
6.415000 -7.1421966
6.416000 -7.0319243
6.417000 -6.9213092000000005
6.418000 -6.8103634
6.419000 -6.6990986
6.420000 -6.587525499999999
6.421000 -6.4756565
6.422000 -6.3635021
6.423000 -6.2510751
6.424000 -6.1383858
6.425000 -6.0254465999999995
6.426000 -5.9122685
6.427000 -5.7988631999999996
6.428000 -5.6852423
6.429000 -5.5714171
6.430000 -5.4573994
6.431000 -5.3432010000000005
6.432000 -5.2288331
6.433000 -5.1143073
6.434000 -4.9996354
6.435000 -4.8848286
6.436000 -4.769899
6.437000 -4.6548579
6.438000 -4.5397166
6.439000 -4.4244870999999995
6.440000 -4.3091808
6.441000 -4.1938093
6.442000 -4.0783841
6.443000 -3.9629168999999997
6.444000 -3.8474195000000004
6.445000 -3.7319031000000003
6.446000 -3.6163792
6.447000 -3.5008593999999995
6.448000 -3.3853553
6.449000 -3.2698784
6.450000 -3.1544402
6.451000 -3.0390523
6.452000 -2.9237261
6.453000 -2.8084731
6.454000 -2.6933044
6.455000 -2.5782319
6.456000 -2.4632666000000003
6.457000 -2.34842
6.458000 -2.2337034
6.459000 -2.1191282
6.460000 -2.0047056
6.461000 -1.8904468
6.462000 -1.7763630999999998
6.463000 -1.6624657
6.464000 -1.5487659
6.465000 -1.4352746
6.466000 -1.322003
6.467000 -1.2089621
6.468000 -1.096163
6.469000 -0.98361671
6.470000 -0.87133413
6.471000 -0.7593262
6.472000 -0.64760386
6.473000 -0.53617791
6.474000 -0.42505920999999997
6.475000 -0.31425855
6.476000 -0.20378670000000002
6.477000 -0.093654374
6.478000 0.016127735
6.479000 0.12554898
6.480000 0.23459874
6.481000 0.34326648
6.482000 0.45154165
6.483000 0.55941381
6.484000 0.66687251
6.485000 0.77390736
6.486000 0.88050803
6.487000 0.9866642800000001
6.488000 1.0923657999999998
6.489000 1.1976024
6.490000 1.3023641000000001
6.491000 1.4066406999999999
6.492000 1.5104223
6.493000 1.6136989000000002
6.494000 1.7164606999999998
6.495000 1.8186977
6.496000 1.9204004000000001
6.497000 2.021559
6.498000 2.122164
6.499000 2.2222057
6.500000 2.3216748999999997
6.501000 2.4205619
6.502000 2.5188578
6.503000 2.616553
6.504000 2.7136385
6.505000 2.8101051
6.506000 2.9059438
6.507000 3.0011456
6.508000 3.0957015
6.509000 3.1896029
6.510000 3.2828405
6.511000 3.3754062
6.512000 3.4672908000000002
6.513000 3.5584863
6.514000 3.6489841000000003
6.515000 3.7387755
6.516000 3.8278524000000003
6.517000 3.9162066
6.518000 4.0038295
6.519000 4.0907137
6.520000 4.1768506
6.521000 4.2622328000000005
6.522000 4.346851999999999
6.523000 4.4307008
6.524000 4.5137715
6.525000 4.5960564
6.526000 4.6775483
6.527000 4.7582395
6.528000 4.8381228
6.529000 4.9171906000000005
6.530000 4.9954362
6.531000 5.0728526
6.532000 5.1494326
6.533000 5.2251693
6.534000 5.3000562
6.535000 5.3740863
6.536000 5.4472528
6.537000 5.5195495
6.538000 5.5909701
6.539000 5.6615077
6.540000 5.7311565
6.541000 5.7999101
6.542000 5.8677624999999995
6.543000 5.9347074
6.544000 6.0007393
6.545000 6.0658522
6.546000 6.1300404
6.547000 6.1932985
6.548000 6.255620700000001
6.549000 6.317001599999999
6.550000 6.3774362
6.551000 6.4369187
6.552000 6.4954445
6.553000 6.5530084
6.554000 6.6096053
6.555000 6.6652305
6.556000 6.7198798
6.557000 6.7735486
6.558000 6.8262324
6.559000 6.877926700000001
6.560000 6.928627199999999
6.561000 6.978330000000001
6.562000 7.0270307
6.563000 7.0747264
6.564000 7.1214125
6.565000 7.167085300000001
6.566000 7.2117418
6.567000 7.2553784
6.568000 7.297992000000001
6.569000 7.3395789
6.570000 7.3801361
6.571000 7.4196607
6.572000 7.4581496
6.573000 7.495600700000001
6.574000 7.532011
6.575000 7.5673774
6.576000 7.6016984999999995
6.577000 7.6349705000000005
6.578000 7.6671921
6.579000 7.6983608
6.580000 7.7284746
6.581000 7.7575319
6.582000 7.7855304
6.583000 7.812468
6.584000 7.8383431
6.585000 7.863154999999999
6.586000 7.8869015000000005
6.587000 7.9095811000000005
6.588000 7.931193
6.589000 7.9517356999999995
6.590000 7.9712085
6.591000 7.989610699999999
6.592000 8.006940799999999
6.593000 8.0231987
6.594000 8.0383837
6.595000 8.052495899999998
6.596000 8.0655344
6.597000 8.0774993
6.598000 8.088390500000001
6.599000 8.0982074
6.600000 8.1069514
6.601000 8.1146218
6.602000 8.12122
6.603000 8.1267461
6.604000 8.1312001
6.605000 8.1345834
6.606000 8.1368975
6.607000 8.138142499999999
6.608000 8.1383198
6.609000 8.137431000000001
6.610000 8.1354767
6.611000 8.1324585
6.612000 8.1283785
6.613000 8.1232384
6.614000 8.1170395
6.615000 8.1097834
6.616000 8.101472999999999
6.617000 8.0921099
6.618000 8.0816954
6.619000 8.0702327
6.620000 8.0577247
6.621000 8.0441728
6.622000 8.0295801
6.623000 8.0139495
6.624000 7.997283299999999
6.625000 7.9795845000000005
6.626000 7.960856700000001
6.627000 7.941102999999999
6.628000 7.9203255
6.629000 7.8985289
6.630000 7.875715899999999
6.631000 7.8518905
6.632000 7.8270562
6.633000 7.8012176
6.634000 7.7743776
6.635000 7.7465408
6.636000 7.7177115
6.637000 7.6878934999999995
6.638000 7.6570913
6.639000 7.625309399999999
6.640000 7.5925529
6.641000 7.5588256000000005
6.642000 7.5241327
6.643000 7.4884795
6.644000 7.4518703
6.645000 7.4143104
6.646000 7.375805100000001
6.647000 7.3363602
6.648000 7.2959803
6.649000 7.2546706
6.650000 7.212436899999999
6.651000 7.1692854
6.652000 7.1252211999999995
6.653000 7.0802502
6.654000 7.0343778
6.655000 6.9876105
6.656000 6.939954299999999
6.657000 6.8914145
6.658000 6.841997800000001
6.659000 6.7917109
6.660000 6.7405596
6.661000 6.688550899999999
6.662000 6.635690499999999
6.663000 6.5819852
6.664000 6.527442499999999
6.665000 6.4720683
6.666000 6.41587
6.667000 6.3588545
6.668000 6.301029
6.669000 6.2424012
6.670000 6.1829779
6.671000 6.1227664
6.672000 6.0617749
6.673000 6.0000103
6.674000 5.9374809
6.675000 5.8741942
6.676000 5.810158299999999
6.677000 5.7453811
6.678000 5.679870800000001
6.679000 5.6136355
6.680000 5.5466834
6.681000 5.4790229
6.682000 5.4106623
6.683000 5.3416099
6.684000 5.2718744
6.685000 5.2014641
6.686000 5.130387799999999
6.687000 5.0586544
6.688000 4.986272
6.689000 4.913249599999999
6.690000 4.8395962
6.691000 4.7653202
6.692000 4.6904307
6.693000 4.6149369
6.694000 4.5388475
6.695000 4.4621713
6.696000 4.3849178
6.697000 4.3070957
6.698000 4.2287145
6.699000 4.1497834
6.700000 4.070311800000001
6.701000 3.9903089000000005
6.702000 3.9097846
6.703000 3.8287478999999998
6.704000 3.7472088
6.705000 3.6651764000000004
6.706000 3.5826609
6.707000 3.4996722
6.708000 3.4162201000000003
6.709000 3.3323143
6.710000 3.2479651
6.711000 3.1631827
6.712000 3.077977
6.713000 2.9923581
6.714000 2.9063364000000003
6.715000 2.8199222
6.716000 2.7331259
6.717000 2.6459578
6.718000 2.5584284
6.719000 2.4705481000000002
6.720000 2.3823271999999998
6.721000 2.2937765
6.722000 2.2049062
6.723000 2.1157269999999997
6.724000 2.0262493
6.725000 1.9364836
6.726000 1.8464405
6.727000 1.7561304999999998
6.728000 1.6655643000000002
6.729000 1.5747522999999999
6.730000 1.4837051
6.731000 1.3924332
6.732000 1.3009474
6.733000 1.2092581
6.734000 1.1173761
6.735000 1.0253117
6.736000 0.9330759799999999
6.737000 0.84067937
6.738000 0.74813273
6.739000 0.65544676
6.740000 0.56263227
6.741000 0.46970006
6.742000 0.37666103
6.743000 0.28352605000000003
6.744000 0.19030608000000002
6.745000 0.09701207699999999
6.746000 0.0036550689
6.747000 -0.089753955
6.748000 -0.18320392
6.749000 -0.27668378
6.750000 -0.37018247
6.751000 -0.46368889
6.752000 -0.55719195
6.753000 -0.6506806199999999
6.754000 -0.7441438300000001
6.755000 -0.83757052
6.756000 -0.93094977
6.757000 -1.0242704999999999
6.758000 -1.1175219
6.759000 -1.210693
6.760000 -1.3037728
6.761000 -1.3967505999999998
6.762000 -1.4896154
6.763000 -1.5823565000000002
6.764000 -1.6749632
6.765000 -1.7674247
6.766000 -1.8597302999999998
6.767000 -1.9518693999999999
6.768000 -2.0438313
6.769000 -2.1356056000000003
6.770000 -2.2271814
6.771000 -2.3185482
6.772000 -2.4096954999999998
6.773000 -2.5006125
6.774000 -2.5912886
6.775000 -2.6817135999999997
6.776000 -2.7718764
6.777000 -2.8617667
6.778000 -2.9513739
6.779000 -3.0406874
6.780000 -3.1296965
6.781000 -3.2183908
6.782000 -3.3067599000000003
6.783000 -3.394793
6.784000 -3.4824796
6.785000 -3.5698093
6.786000 -3.6567718
6.787000 -3.7433560999999997
6.788000 -3.8295521999999997
6.789000 -3.9153498
6.790000 -4.0007386
6.791000 -4.085708400000001
6.792000 -4.170249
6.793000 -4.2543504
6.794000 -4.3380022
6.795000 -4.421195
6.796000 -4.5039184
6.797000 -4.5861632
6.798000 -4.6679191
6.799000 -4.749177
6.800000 -4.829927199999999
6.801000 -4.9101602
6.802000 -4.9898669
6.803000 -5.0690379
6.804000 -5.1476638999999995
6.805000 -5.2257359
6.806000 -5.3032447000000005
6.807000 -5.3801812
6.808000 -5.4565366
6.809000 -5.532302
6.810000 -5.6074683
6.811000 -5.6820266
6.812000 -5.755968
6.813000 -5.8292839999999995
6.814000 -5.901965499999999
6.815000 -5.974004
6.816000 -6.045391
6.817000 -6.1161175
6.818000 -6.186175
6.819000 -6.2555552
6.820000 -6.3242488
6.821000 -6.392248
6.822000 -6.459543900000001
6.823000 -6.5261282000000005
6.824000 -6.5919928
6.825000 -6.6571295
6.826000 -6.721530100000001
6.827000 -6.7851864
6.828000 -6.848090099999999
6.829000 -6.9102339
6.830000 -6.971609600000001
6.831000 -7.0322096
6.832000 -7.0920266
6.833000 -7.1510531
6.834000 -7.209281600000001
6.835000 -7.2667055
6.836000 -7.3233172
6.837000 -7.3791094
6.838000 -7.4340761
6.839000 -7.488209799999999
6.840000 -7.5415038
6.841000 -7.5939514
6.842000 -7.6455466
6.843000 -7.6962829
6.844000 -7.746154099999999
6.845000 -7.7951536
6.846000 -7.843276100000001
6.847000 -7.890515
6.848000 -7.936863600000001
6.849000 -7.9823166
6.850000 -8.0268688
6.851000 -8.0705136
6.852000 -8.1132457
6.853000 -8.1550591
6.854000 -8.1959479
6.855000 -8.235906799999999
6.856000 -8.274930699999999
6.857000 -8.3130144
6.858000 -8.3501525
6.859000 -8.3863392
6.860000 -8.4215701
6.861000 -8.455839800000001
6.862000 -8.4891438
6.863000 -8.5214771
6.864000 -8.5528351
6.865000 -8.5832134
6.866000 -8.6126074
6.867000 -8.6410128
6.868000 -8.6684257
6.869000 -8.6948417
6.870000 -8.720257100000001
6.871000 -8.7446682
6.872000 -8.7680712
6.873000 -8.7904625
6.874000 -8.8118389
6.875000 -8.8321969
6.876000 -8.851533400000001
6.877000 -8.869846200000001
6.878000 -8.8871315
6.879000 -8.9033872
6.880000 -8.9186102
6.881000 -8.9327976
6.882000 -8.9459471
6.883000 -8.9580566
6.884000 -8.969123699999999
6.885000 -8.9791462
6.886000 -8.9881219
6.887000 -8.9960486
6.888000 -9.002924700000001
6.889000 -9.0087481
6.890000 -9.0135165
6.891000 -9.017228300000001
6.892000 -9.0198822
6.893000 -9.021476700000001
6.894000 -9.0220094
6.895000 -9.0214796
6.896000 -9.019886000000001
6.897000 -9.0172276
6.898000 -9.013503
6.899000 -9.0087116
6.900000 -9.0028524
6.901000 -8.9959249
6.902000 -8.9879282
6.903000 -8.9788623
6.904000 -8.9687265
6.905000 -8.9575209
6.906000 -8.945246
6.907000 -8.9319013
6.908000 -8.9174874
6.909000 -8.9020051
6.910000 -8.8854551
6.911000 -8.8678382
6.912000 -8.8491544
6.913000 -8.8294059
6.914000 -8.8085927
6.915000 -8.786717099999999
6.916000 -8.7637797
6.917000 -8.7397829
6.918000 -8.7147273
6.919000 -8.688615299999999
6.920000 -8.661449000000001
6.921000 -8.633229100000001
6.922000 -8.603958800000001
6.923000 -8.5736394
6.924000 -8.5422732
6.925000 -8.5098624
6.926000 -8.476410099999999
6.927000 -8.4419176
6.928000 -8.4063873
6.929000 -8.3698221
6.930000 -8.3322249
6.931000 -8.2935981
6.932000 -8.2539447
6.933000 -8.2132675
6.934000 -8.1715696
6.935000 -8.128853900000001
6.936000 -8.085124200000001
6.937000 -8.0403835
6.938000 -7.9946347
6.939000 -7.947882300000001
6.940000 -7.90013
6.941000 -7.8513816
6.942000 -7.8016407999999995
6.943000 -7.7509128
6.944000 -7.6992005
6.945000 -7.6465093
6.946000 -7.5928442
6.947000 -7.5382090999999996
6.948000 -7.4826092
6.949000 -7.4260496
6.950000 -7.368535499999999
6.951000 -7.310072300000001
6.952000 -7.2506659
6.953000 -7.1903206
6.954000 -7.1290426
6.955000 -7.066837700000001
6.956000 -7.0037112
6.957000 -6.939668999999999
6.958000 -6.8747169999999995
6.959000 -6.8088621
6.960000 -6.7421094
6.961000 -6.6744655
6.962000 -6.6059366
6.963000 -6.536528499999999
6.964000 -6.466247899999999
6.965000 -6.395100800000001
6.966000 -6.3230946999999995
6.967000 -6.250235399999999
6.968000 -6.1765295
6.969000 -6.1019838
6.970000 -6.0266055
6.971000 -5.950401
6.972000 -5.8733776
6.973000 -5.7955425
6.974000 -5.7169028
6.975000 -5.6374658
6.976000 -5.5572391
6.977000 -5.4762303999999995
6.978000 -5.3944472
6.979000 -5.311897
6.980000 -5.228588
6.981000 -5.1445283
6.982000 -5.0597258
6.983000 -4.974189
6.984000 -4.8879262
6.985000 -4.8009455
6.986000 -4.7132555
6.987000 -4.6248652
6.988000 -4.5357827
6.989000 -4.446017
6.990000 -4.355577
6.991000 -4.2644717
6.992000 -4.17271
6.993000 -4.0803012
6.994000 -3.9872538
6.995000 -3.8935777
6.996000 -3.7992816
6.997000 -3.704375
6.998000 -3.6088672
6.999000 -3.5127672999999997
7.000000 -3.4160849
7.001000 -3.3188295
7.002000 -3.2210108
7.003000 -3.1226384
7.004000 -3.023722
7.005000 -2.9242714999999997
7.006000 -2.8242963999999997
7.007000 -2.7238069
7.008000 -2.6228128
7.009000 -2.5213243
7.010000 -2.4193514
7.011000 -2.3169044
7.012000 -2.2139936999999996
7.013000 -2.1106295
7.014000 -2.0068224999999997
7.015000 -1.9025831
7.016000 -1.797922
7.017000 -1.6928498
7.018000 -1.5873773
7.019000 -1.4815154000000001
7.020000 -1.3752751
7.021000 -1.2686671999999999
7.022000 -1.1617027
7.023000 -1.0543928
7.024000 -0.94674872
7.025000 -0.8387815200000001
7.026000 -0.73050242
7.027000 -0.62192264
7.028000 -0.5130535
7.029000 -0.40390631000000005
7.030000 -0.29449237
7.031000 -0.18482304000000002
7.032000 -0.07490968
7.033000 0.035236307
7.034000 0.14560352
7.035000 0.25618053
7.036000 0.36695588
7.037000 0.4779181
7.038000 0.58905571
7.039000 0.70035718
7.040000 0.8118109800000001
7.041000 0.92340549
7.042000 1.0351292
7.043000 1.1469703
7.044000 1.2589172
7.045000 1.3709582999999999
7.046000 1.4830817
7.047000 1.5952754999999998
7.048000 1.7075280000000002
7.049000 1.8198272000000002
7.050000 1.9321610999999999
7.051000 2.0445179
7.052000 2.1568853
7.053000 2.2692515
7.054000 2.3816044
7.055000 2.4939317
7.056000 2.6062213
7.057000 2.7184611000000003
7.058000 2.8306389000000003
7.059000 2.9427424
7.060000 3.0547595
7.061000 3.1666778
7.062000 3.2784853000000003
7.063000 3.3901699
7.064000 3.5017192
7.065000 3.6131211000000003
7.066000 3.7243630999999997
7.067000 3.8354332999999996
7.068000 3.9463196
7.069000 4.0570099
7.070000 4.1674919
7.071000 4.277753799999999
7.072000 4.3877833
7.073000 4.4975683
7.074000 4.6070971
7.075000 4.7163572
7.076000 4.8253369
7.077000 4.9340244
7.078000 5.0424073
7.079000 5.1504739
7.080000 5.2582122
7.081000 5.3656105
7.082000 5.4726567
7.083000 5.579339
7.084000 5.6856457
7.085000 5.7915647
7.086000 5.8970839
7.087000 6.0021918
7.088000 6.1068766
7.089000 6.2111262
7.090000 6.3149288
7.091000 6.4182729
7.092000 6.521146699999999
7.093000 6.623537799999999
7.094000 6.725435
7.095000 6.8268269
7.096000 6.9277011
7.097000 7.0280463
7.098000 7.1278512
7.099000 7.227104199999999
7.100000 7.3257938
7.101000 7.4239083
7.102000 7.521436400000001
7.103000 7.6183662
7.104000 7.7146873000000005
7.105000 7.8103878
7.106000 7.905457200000001
7.107000 7.9998836
7.108000 8.093656600000001
7.109000 8.186765
7.110000 8.279197700000001
7.111000 8.370944099999999
7.112000 8.4619932
7.113000 8.5523337
7.114000 8.6419553
7.115000 8.7308474
7.116000 8.8189989
7.117000 8.906399500000001
7.118000 8.9930393
7.119000 9.0789072
7.120000 9.1639921
7.121000 9.2482843
7.122000 9.331774
7.123000 9.4144501
7.124000 9.496302199999999
7.125000 9.5773205
7.126000 9.657494699999999
7.127000 9.7368151
7.128000 9.8152712
7.129000 9.8928533
7.130000 9.9695511
7.131000 10.04536
7.132000 10.12026
7.133000 10.19424
7.134000 10.26731
7.135000 10.33944
7.136000 10.41064
7.137000 10.480879999999999
7.138000 10.55016
7.139000 10.61848
7.140000 10.68581
7.141000 10.75216
7.142000 10.81752
7.143000 10.881870000000001
7.144000 10.94521
7.145000 11.00754
7.146000 11.06883
7.147000 11.12909
7.148000 11.1883
7.149000 11.246459999999999
7.150000 11.30356
7.151000 11.35959
7.152000 11.414539999999999
7.153000 11.46841
7.154000 11.52119
7.155000 11.57287
7.156000 11.62345
7.157000 11.67291
7.158000 11.72125
7.159000 11.76846
7.160000 11.81454
7.161000 11.85948
7.162000 11.903270000000001
7.163000 11.9459
7.164000 11.98737
7.165000 12.02767
7.166000 12.06679
7.167000 12.10473
7.168000 12.141490000000001
7.169000 12.177050000000001
7.170000 12.21141
7.171000 12.244570000000001
7.172000 12.27651
7.173000 12.307229999999999
7.174000 12.33674
7.175000 12.36501
7.176000 12.39206
7.177000 12.41786
7.178000 12.44242
7.179000 12.46574
7.180000 12.4878
7.181000 12.5086
7.182000 12.528139999999999
7.183000 12.54642
7.184000 12.56343
7.185000 12.57916
7.186000 12.59362
7.187000 12.606800000000002
7.188000 12.618689999999999
7.189000 12.629290000000001
7.190000 12.6386
7.191000 12.646609999999999
7.192000 12.65332
7.193000 12.658739999999998
7.194000 12.662840000000001
7.195000 12.66564
7.196000 12.667129999999998
7.197000 12.667300000000001
7.198000 12.666160000000001
7.199000 12.6637
7.200000 12.65992
7.201000 12.65481
7.202000 12.648380000000001
7.203000 12.64063
7.204000 12.63154
7.205000 12.621129999999999
7.206000 12.60938
7.207000 12.5963
7.208000 12.581880000000002
7.209000 12.56614
7.210000 12.549050000000001
7.211000 12.53063
7.212000 12.510869999999999
7.213000 12.48978
7.214000 12.467350000000001
7.215000 12.44358
7.216000 12.41847
7.217000 12.39203
7.218000 12.36424
7.219000 12.33513
7.220000 12.30468
7.221000 12.27289
7.222000 12.23977
7.223000 12.205309999999999
7.224000 12.16953
7.225000 12.13241
7.226000 12.09397
7.227000 12.05419
7.228000 12.01309
7.229000 11.97067
7.230000 11.92692
7.231000 11.88185
7.232000 11.835460000000001
7.233000 11.78776
7.234000 11.73874
7.235000 11.688410000000001
7.236000 11.63677
7.237000 11.58382
7.238000 11.52957
7.239000 11.47402
7.240000 11.41717
7.241000 11.35903
7.242000 11.29959
7.243000 11.23888
7.244000 11.17687
7.245000 11.11359
7.246000 11.04904
7.247000 10.98321
7.248000 10.91612
7.249000 10.847769999999999
7.250000 10.77817
7.251000 10.70731
7.252000 10.63521
7.253000 10.561869999999999
7.254000 10.48729
7.255000 10.41148
7.256000 10.33445
7.257000 10.2562
7.258000 10.176739999999999
7.259000 10.09607
7.260000 10.014199999999999
7.261000 9.9311337
7.262000 9.846880299999999
7.263000 9.7614452
7.264000 9.6748345
7.265000 9.5870547
7.266000 9.4981126
7.267000 9.408014300000001
7.268000 9.316767800000001
7.269000 9.2243791
7.270000 9.130856399999999
7.271000 9.0362065
7.272000 8.9404367
7.273000 8.8435553
7.274000 8.745569
7.275000 8.6464867
7.276000 8.5463159
7.277000 8.4450647
7.278000 8.3427422
7.279000 8.2393564
7.280000 8.1349157
7.281000 8.029428900000001
7.282000 7.9229057
7.283000 7.815354300000001
7.284000 7.7067844999999995
7.285000 7.597205
7.286000 7.4866258000000006
7.287000 7.375056300000001
7.288000 7.2625063
7.289000 7.1489856000000005
7.290000 7.0345037
7.291000 6.9190711
7.292000 6.8026982
7.293000 6.685394799999999
7.294000 6.5671705
7.295000 6.4480363999999994
7.296000 6.3280031
7.297000 6.2070806
7.298000 6.08528
7.299000 5.9626114
7.300000 5.839086
7.301000 5.7147145
7.302000 5.589508299999999
7.303000 5.463478
7.304000 5.3366348
7.305000 5.2089904
7.306000 5.0805558
7.307000 4.9513422
7.308000 4.8213616
7.309000 4.6906259
7.310000 4.5591466
7.311000 4.4269361
7.312000 4.294005800000001
7.313000 4.1603684
7.314000 4.026036
7.315000 3.8910210000000003
7.316000 3.7553362999999997
7.317000 3.618994
7.318000 3.4820072
7.319000 3.3443883
7.320000 3.2061505999999995
7.321000 3.067307
7.322000 2.9278703
7.323000 2.787854
7.324000 2.647271
7.325000 2.5061347
7.326000 2.3644581000000002
7.327000 2.2222551
7.328000 2.0795386
7.329000 1.9363222999999998
7.330000 1.7926197000000001
7.331000 1.6484445
7.332000 1.5038101
7.333000 1.3587303
7.334000 1.2132186999999999
7.335000 1.0672892
7.336000 0.92095556
7.337000 0.7742316
7.338000 0.62713125
7.339000 0.47966846999999996
7.340000 0.33185731
7.341000 0.18371186
7.342000 0.035246284
7.343000 -0.11352522000000001
7.344000 -0.26258836
7.345000 -0.41192877
7.346000 -0.56153205
7.347000 -0.71138367
7.348000 -0.8614691000000001
7.349000 -1.0117736
7.350000 -1.1622824999999999
7.351000 -1.3129811
7.352000 -1.4638544
7.353000 -1.6148875999999999
7.354000 -1.7660658999999999
7.355000 -1.9173738999999999
7.356000 -2.0687969
7.357000 -2.2203198
7.358000 -2.3719272
7.359000 -2.523604
7.360000 -2.6753353
7.361000 -2.8271056999999997
7.362000 -2.9788999
7.363000 -3.1307027
7.364000 -3.2824992999999996
7.365000 -3.434274
7.366000 -3.5860121
7.367000 -3.7376981
7.368000 -3.8893170999999995
7.369000 -4.0408537
7.370000 -4.192292699999999
7.371000 -4.3436192
7.372000 -4.4948179
7.373000 -4.645874
7.374000 -4.7967721
7.375000 -4.9474973
7.376000 -5.0980343999999995
7.377000 -5.2483685
7.378000 -5.3984839
7.379000 -5.5483662
7.380000 -5.6979995
7.381000 -5.8473691
7.382000 -5.9964597
7.383000 -6.145256000000001
7.384000 -6.2937431
7.385000 -6.4419053
7.386000 -6.589727099999999
7.387000 -6.737193499999999
7.388000 -6.8842895
7.389000 -7.0309997
7.390000 -7.177308200000001
7.391000 -7.323200300000001
7.392000 -7.4686609
7.393000 -7.6136746
7.394000 -7.7582255
7.395000 -7.9022989
7.396000 -8.0458798
7.397000 -8.188952500000001
7.398000 -8.331502200000001
7.399000 -8.473514
7.400000 -8.6149722
7.401000 -8.7558627
7.402000 -8.896169800000001
7.403000 -9.0358794
7.404000 -9.1749765
7.405000 -9.3134463
7.406000 -9.4512738
7.407000 -9.588445
7.408000 -9.7249448
7.409000 -9.860759199999999
7.410000 -9.9958733
7.411000 -10.13027
7.412000 -10.26394
7.413000 -10.39687
7.414000 -10.52905
7.415000 -10.66045
7.416000 -10.79106
7.417000 -10.92088
7.418000 -11.04988
7.419000 -11.178059999999999
7.420000 -11.30539
7.421000 -11.43188
7.422000 -11.55749
7.423000 -11.682220000000001
7.424000 -11.80606
7.425000 -11.92899
7.426000 -12.05099
7.427000 -12.17206
7.428000 -12.29218
7.429000 -12.41133
7.430000 -12.529509999999998
7.431000 -12.6467
7.432000 -12.76288
7.433000 -12.87805
7.434000 -12.9922
7.435000 -13.1053
7.436000 -13.21734
7.437000 -13.32832
7.438000 -13.438220000000001
7.439000 -13.547020000000002
7.440000 -13.654720000000001
7.441000 -13.761309999999998
7.442000 -13.86676
7.443000 -13.971079999999999
7.444000 -14.07424
7.445000 -14.176240000000002
7.446000 -14.27706
7.447000 -14.376700000000001
7.448000 -14.47513
7.449000 -14.572360000000002
7.450000 -14.66836
7.451000 -14.76314
7.452000 -14.85666
7.453000 -14.94894
7.454000 -15.03995
7.455000 -15.129690000000002
7.456000 -15.218129999999999
7.457000 -15.30529
7.458000 -15.39113
7.459000 -15.47566
7.460000 -15.558869999999999
7.461000 -15.64073
7.462000 -15.721250000000001
7.463000 -15.800410000000001
7.464000 -15.878200000000001
7.465000 -15.95462
7.466000 -16.02965
7.467000 -16.10328
7.468000 -16.175510000000003
7.469000 -16.24633
7.470000 -16.31572
7.471000 -16.38367
7.472000 -16.45019
7.473000 -16.51526
7.474000 -16.578860000000002
7.475000 -16.641000000000002
7.476000 -16.70167
7.477000 -16.760849999999998
7.478000 -16.818540000000002
7.479000 -16.87472
7.480000 -16.92941
7.481000 -16.98257
7.482000 -17.03422
7.483000 -17.08434
7.484000 -17.13292
7.485000 -17.17996
7.486000 -17.22544
7.487000 -17.26938
7.488000 -17.31175
7.489000 -17.35256
7.490000 -17.39179
7.491000 -17.42944
7.492000 -17.465510000000002
7.493000 -17.49998
7.494000 -17.53286
7.495000 -17.564140000000002
7.496000 -17.593809999999998
7.497000 -17.62187
7.498000 -17.648310000000002
7.499000 -17.67313
7.500000 -17.69633
7.501000 -17.7179
7.502000 -17.73783
7.503000 -17.75612
7.504000 -17.772769999999998
7.505000 -17.78777
7.506000 -17.80112
7.507000 -17.812810000000002
7.508000 -17.822850000000003
7.509000 -17.831220000000002
7.510000 -17.83793
7.511000 -17.84297
7.512000 -17.846339999999998
7.513000 -17.84804
7.514000 -17.84806
7.515000 -17.846400000000003
7.516000 -17.84307
7.517000 -17.83805
7.518000 -17.83135
7.519000 -17.82296
7.520000 -17.81288
7.521000 -17.80112
7.522000 -17.78767
7.523000 -17.77253
7.524000 -17.7557
7.525000 -17.73718
7.526000 -17.71698
7.527000 -17.69508
7.528000 -17.671490000000002
7.529000 -17.6462
7.530000 -17.619229999999998
7.531000 -17.59057
7.532000 -17.56022
7.533000 -17.52819
7.534000 -17.49446
7.535000 -17.45905
7.536000 -17.42195
7.537000 -17.38317
7.538000 -17.34271
7.539000 -17.30057
7.540000 -17.25674
7.541000 -17.21125
7.542000 -17.164070000000002
7.543000 -17.11522
7.544000 -17.064709999999998
7.545000 -17.012520000000002
7.546000 -16.95867
7.547000 -16.90316
7.548000 -16.84599
7.549000 -16.78716
7.550000 -16.726679999999998
7.551000 -16.66455
7.552000 -16.60078
7.553000 -16.53537
7.554000 -16.46832
7.555000 -16.399649999999998
7.556000 -16.329340000000002
7.557000 -16.25742
7.558000 -16.183880000000002
7.559000 -16.10872
7.560000 -16.03196
7.561000 -15.95361
7.562000 -15.87365
7.563000 -15.792110000000001
7.564000 -15.70899
7.565000 -15.624289999999998
7.566000 -15.53802
7.567000 -15.45019
7.568000 -15.3608
7.569000 -15.26986
7.570000 -15.177370000000002
7.571000 -15.083350000000001
7.572000 -14.987809999999998
7.573000 -14.89074
7.574000 -14.792150000000001
7.575000 -14.692060000000001
7.576000 -14.59047
7.577000 -14.48739
7.578000 -14.382819999999999
7.579000 -14.27678
7.580000 -14.169270000000001
7.581000 -14.0603
7.582000 -13.94988
7.583000 -13.83802
7.584000 -13.72473
7.585000 -13.61001
7.586000 -13.493879999999999
7.587000 -13.37635
7.588000 -13.25741
7.589000 -13.137099999999998
7.590000 -13.0154
7.591000 -12.892339999999999
7.592000 -12.76793
7.593000 -12.64217
7.594000 -12.51507
7.595000 -12.386650000000001
7.596000 -12.256920000000001
7.597000 -12.12589
7.598000 -11.99356
7.599000 -11.85996
7.600000 -11.72509
7.601000 -11.58896
7.602000 -11.45159
7.603000 -11.31298
7.604000 -11.17316
7.605000 -11.03213
7.606000 -10.889899999999999
7.607000 -10.74649
7.608000 -10.60191
7.609000 -10.45616
7.610000 -10.30928
7.611000 -10.16126
7.612000 -10.01211
7.613000 -9.8618649
7.614000 -9.7105213
7.615000 -9.5580958
7.616000 -9.4046026
7.617000 -9.250054500000001
7.618000 -9.0944655
7.619000 -8.9378484
7.620000 -8.7802172
7.621000 -8.6215861
7.622000 -8.4619693
7.623000 -8.3013803
7.624000 -8.1398338
7.625000 -7.9773434000000005
7.626000 -7.8139246
7.627000 -7.6495916
7.628000 -7.484358500000001
7.629000 -7.3182411
7.630000 -7.1512543
7.631000 -6.9834128
7.632000 -6.8147317
7.633000 -6.6452265
7.634000 -6.4749129000000005
7.635000 -6.3038058999999995
7.636000 -6.1319213
7.637000 -5.9592746000000005
7.638000 -5.785882099999999
7.639000 -5.6117594
7.640000 -5.436922200000001
7.641000 -5.2613869
7.642000 -5.085169199999999
7.643000 -4.9082853
7.644000 -4.7307517
7.645000 -4.5525845
7.646000 -4.3738
7.647000 -4.194415
7.648000 -4.0144455
7.649000 -3.8339081999999998
7.650000 -3.6528196
7.651000 -3.4711963999999997
7.652000 -3.2890555000000004
7.653000 -3.1064132
7.654000 -2.9232867
7.655000 -2.7396927
7.656000 -2.5556482
7.657000 -2.3711704
7.658000 -2.186276
7.659000 -2.0009824999999997
7.660000 -1.8153071
7.661000 -1.6292671
7.662000 -1.4428799
7.663000 -1.2561630000000001
7.664000 -1.0691337
7.665000 -0.88180993
7.666000 -0.6942091
7.667000 -0.50634905
7.668000 -0.31824752
7.669000 -0.12992234
7.670000 0.058608629999999995
7.671000 0.24732747
7.672000 0.43621622000000004
7.673000 0.6252569099999999
7.674000 0.81443153
7.675000 1.0037221
7.676000 1.1931106
7.677000 1.3825789
7.678000 1.5721091999999999
7.679000 1.7616832999999998
7.680000 1.9512829999999999
7.681000 2.1408905999999996
7.682000 2.330488
7.683000 2.520057
7.684000 2.7095797
7.685000 2.899038
7.686000 3.0884141
7.687000 3.2776899999999998
7.688000 3.4668474999999996
7.689000 3.6558688
7.690000 3.8447358
7.691000 4.0334307
7.692000 4.2219352
7.693000 4.4102315
7.694000 4.5983016
7.695000 4.7861274
7.696000 4.9736910000000005
7.697000 5.1609743
7.698000 5.3479593
7.699000 5.5346277
7.700000 5.7209615
7.701000 5.9069429
7.702000 6.0925536000000005
7.703000 6.277774999999999
7.704000 6.4625897000000005
7.705000 6.6469796
7.706000 6.8309261999999995
7.707000 7.0144117
7.708000 7.1974181
7.709000 7.3799275
7.710000 7.5619221
7.711000 7.743383199999999
7.712000 7.9242937
7.713000 8.104635
7.714000 8.28439
7.715000 8.4635399
7.716000 8.6420678
7.717000 8.8199556
7.718000 8.9971863
7.719000 9.1737419
7.720000 9.3496054
7.721000 9.5247589
7.722000 9.6991852
7.723000 9.8728679
7.724000 10.04579
7.725000 10.21793
7.726000 10.38928
7.727000 10.55981
7.728000 10.729519999999999
7.729000 10.898380000000001
7.730000 11.06638
7.731000 11.23349
7.732000 11.39972
7.733000 11.56503
7.734000 11.72941
7.735000 11.892850000000001
7.736000 12.05532
7.737000 12.21682
7.738000 12.37732
7.739000 12.536810000000001
7.740000 12.69528
7.741000 12.85271
7.742000 13.009070000000001
7.743000 13.16437
7.744000 13.31857
7.745000 13.47167
7.746000 13.62364
7.747000 13.77448
7.748000 13.92417
7.749000 14.072689999999998
7.750000 14.22003
7.751000 14.36617
7.752000 14.511099999999999
7.753000 14.654800000000002
7.754000 14.79725
7.755000 14.93845
7.756000 15.07838
7.757000 15.21702
7.758000 15.35436
7.759000 15.490390000000001
7.760000 15.62509
7.761000 15.758440000000002
7.762000 15.89044
7.763000 16.021079999999998
7.764000 16.15032
7.765000 16.27818
7.766000 16.40462
7.767000 16.52964
7.768000 16.653219999999997
7.769000 16.77536
7.770000 16.89603
7.771000 17.015240000000002
7.772000 17.13295
7.773000 17.24917
7.774000 17.363870000000002
7.775000 17.47706
7.776000 17.5887
7.777000 17.69881
7.778000 17.80735
7.779000 17.91432
7.780000 18.01971
7.781000 18.12351
7.782000 18.22571
7.783000 18.32629
7.784000 18.425250000000002
7.785000 18.522569999999998
7.786000 18.61824
7.787000 18.71226
7.788000 18.80461
7.789000 18.89528
7.790000 18.98426
7.791000 19.071550000000002
7.792000 19.15713
7.793000 19.241
7.794000 19.32314
7.795000 19.40354
7.796000 19.48221
7.797000 19.55912
7.798000 19.63427
7.799000 19.70766
7.800000 19.77927
7.801000 19.84909
7.802000 19.91712
7.803000 19.98336
7.804000 20.04778
7.805000 20.11039
7.806000 20.17118
7.807000 20.23014
7.808000 20.28727
7.809000 20.34255
7.810000 20.395979999999998
7.811000 20.44756
7.812000 20.49728
7.813000 20.54513
7.814000 20.5911
7.815000 20.6352
7.816000 20.67741
7.817000 20.71773
7.818000 20.75615
7.819000 20.79268
7.820000 20.82729
7.821000 20.86
7.822000 20.89079
7.823000 20.91967
7.824000 20.94662
7.825000 20.97164
7.826000 20.99473
7.827000 21.015890000000002
7.828000 21.035110000000003
7.829000 21.052390000000003
7.830000 21.06773
7.831000 21.081120000000002
7.832000 21.09255
7.833000 21.10204
7.834000 21.10958
7.835000 21.11516
7.836000 21.11878
7.837000 21.120449999999998
7.838000 21.12015
7.839000 21.1179
7.840000 21.113680000000002
7.841000 21.107509999999998
7.842000 21.09937
7.843000 21.08927
7.844000 21.077199999999998
7.845000 21.06318
7.846000 21.04719
7.847000 21.029239999999998
7.848000 21.009330000000002
7.849000 20.98746
7.850000 20.96363
7.851000 20.937839999999998
7.852000 20.9101
7.853000 20.880399999999998
7.854000 20.84875
7.855000 20.81514
7.856000 20.77959
7.857000 20.742089999999997
7.858000 20.70265
7.859000 20.661260000000002
7.860000 20.61793
7.861000 20.572670000000002
7.862000 20.525470000000002
7.863000 20.47634
7.864000 20.42529
7.865000 20.37231
7.866000 20.31742
7.867000 20.26061
7.868000 20.20189
7.869000 20.14126
7.870000 20.07874
7.871000 20.01431
7.872000 19.948
7.873000 19.8798
7.874000 19.809730000000002
7.875000 19.73778
7.876000 19.66396
7.877000 19.58828
7.878000 19.51074
7.879000 19.43136
7.880000 19.35013
7.881000 19.26707
7.882000 19.18218
7.883000 19.09547
7.884000 19.00695
7.885000 18.91662
7.886000 18.8245
7.887000 18.73058
7.888000 18.634880000000003
7.889000 18.53741
7.890000 18.438180000000003
7.891000 18.33719
7.892000 18.23445
7.893000 18.12997
7.894000 18.02376
7.895000 17.91584
7.896000 17.8062
7.897000 17.694860000000002
7.898000 17.58184
7.899000 17.46713
7.900000 17.35075
7.901000 17.23271
7.902000 17.113020000000002
7.903000 16.991690000000002
7.904000 16.868730000000003
7.905000 16.74416
7.906000 16.61798
7.907000 16.49021
7.908000 16.36086
7.909000 16.22993
7.910000 16.09745
7.911000 15.963420000000001
7.912000 15.82786
7.913000 15.69077
7.914000 15.552170000000002
7.915000 15.41208
7.916000 15.270510000000002
7.917000 15.127460000000001
7.918000 14.98296
7.919000 14.837010000000001
7.920000 14.68964
7.921000 14.54084
7.922000 14.390649999999999
7.923000 14.23906
7.924000 14.086099999999998
7.925000 13.93178
7.926000 13.77611
7.927000 13.619110000000001
7.928000 13.46079
7.929000 13.30117
7.930000 13.140260000000001
7.931000 12.97808
7.932000 12.814639999999999
7.933000 12.649949999999999
7.934000 12.48404
7.935000 12.31691
7.936000 12.148589999999999
7.937000 11.979090000000001
7.938000 11.80842
7.939000 11.6366
7.940000 11.46366
7.941000 11.289589999999999
7.942000 11.11443
7.943000 10.938180000000001
7.944000 10.76087
7.945000 10.582510000000001
7.946000 10.403120000000001
7.947000 10.22271
7.948000 10.0413
7.949000 9.8589122
7.950000 9.6755616
7.951000 9.4912656
7.952000 9.3060412
7.953000 9.1199063
7.954000 8.9328781
7.955000 8.7449752
7.956000 8.5562147
7.957000 8.3666153
7.958000 8.1761941
7.959000 7.9849698
7.960000 7.7929601
7.961000 7.6001838
7.962000 7.4066587
7.963000 7.2124034
7.964000 7.0174366
7.965000 6.8217769
7.966000 6.625442199999999
7.967000 6.4284517999999995
7.968000 6.2308243999999995
7.969000 6.0325786
7.970000 5.8337338
7.971000 5.634309
7.972000 5.4343231
7.973000 5.2337952
7.974000 5.032745
7.975000 4.8311919
7.976000 4.6291552
7.977000 4.426654399999999
7.978000 4.2237092
7.979000 4.0203393
7.980000 3.8165644
7.981000 3.6124043
7.982000 3.4078787999999998
7.983000 3.2030076
7.984000 2.9978106
7.985000 2.7923074999999997
7.986000 2.5865186
7.987000 2.3804635000000003
7.988000 2.1741623000000003
7.989000 1.9676349999999998
7.990000 1.7609015
7.991000 1.5539817
7.992000 1.3468956
7.993000 1.1396632
7.994000 0.9323044699999999
7.995000 0.7248394699999999
7.996000 0.51728818
7.997000 0.30967059999999996
7.998000 0.10200681
7.999000 -0.10568312999999999
8.000000 -0.31337909999999997
8.001000 -0.5210610099999999
8.002000 -0.7287087400000001
8.003000 -0.9363021699999999
8.004000 -1.1438211
8.005000 -1.3512454
8.006000 -1.5585547
8.007000 -1.7657289
8.008000 -1.972748
8.009000 -2.1795914
8.010000 -2.386239
8.011000 -2.5926707
8.012000 -2.7988663000000003
8.013000 -3.0048056
8.014000 -3.2104682
8.015000 -3.4158342
8.016000 -3.6208834000000003
8.017000 -3.825596
8.018000 -4.0299516
8.019000 -4.2339303
8.020000 -4.4375122000000005
8.021000 -4.6406776
8.022000 -4.8434064
8.023000 -5.0456788
8.024000 -5.2474756
8.025000 -5.4487765
8.026000 -5.6495626
8.027000 -5.8498136999999995
8.028000 -6.0495105
8.029000 -6.248633600000001
8.030000 -6.447164
8.031000 -6.645081899999999
8.032000 -6.8423681
8.033000 -7.0390031
8.034000 -7.2349682
8.035000 -7.4302442
8.036000 -7.6248117
8.037000 -7.8186519
8.038000 -8.0117464
8.039000 -8.2040757
8.040000 -8.3956204
8.041000 -8.586362
8.042000 -8.776281800000001
8.043000 -8.965361099999999
8.044000 -9.1535814
8.045000 -9.340924000000001
8.046000 -9.5273703
8.047000 -9.7129025
8.048000 -9.8975018
8.049000 -10.08115
8.050000 -10.26383
8.051000 -10.44552
8.052000 -10.62621
8.053000 -10.805869999999999
8.054000 -10.98449
8.055000 -11.162049999999999
8.056000 -11.33854
8.057000 -11.51393
8.058000 -11.688220000000001
8.059000 -11.86137
8.060000 -12.033389999999999
8.061000 -12.204239999999999
8.062000 -12.37391
8.063000 -12.542390000000001
8.064000 -12.70966
8.065000 -12.875710000000002
8.066000 -13.04051
8.067000 -13.20405
8.068000 -13.36631
8.069000 -13.52729
8.070000 -13.686960000000001
8.071000 -13.84531
8.072000 -14.00232
8.073000 -14.15798
8.074000 -14.31227
8.075000 -14.46518
8.076000 -14.616689999999998
8.077000 -14.766789999999999
8.078000 -14.91546
8.079000 -15.06269
8.080000 -15.208459999999999
8.081000 -15.352759999999998
8.082000 -15.49557
8.083000 -15.63688
8.084000 -15.77668
8.085000 -15.91495
8.086000 -16.05169
8.087000 -16.18686
8.088000 -16.32047
8.089000 -16.4525
8.090000 -16.58293
8.091000 -16.71176
8.092000 -16.83896
8.093000 -16.96453
8.094000 -17.08846
8.095000 -17.210739999999998
8.096000 -17.33134
8.097000 -17.45026
8.098000 -17.56749
8.099000 -17.68302
8.100000 -17.79684
8.101000 -17.90893
8.102000 -18.01928
8.103000 -18.12789
8.104000 -18.23473
8.105000 -18.33981
8.106000 -18.44312
8.107000 -18.54463
8.108000 -18.644350000000003
8.109000 -18.742259999999998
8.110000 -18.838350000000002
8.111000 -18.93262
8.112000 -19.02505
8.113000 -19.11563
8.114000 -19.20437
8.115000 -19.291240000000002
8.116000 -19.37624
8.117000 -19.45936
8.118000 -19.5406
8.119000 -19.61994
8.120000 -19.69737
8.121000 -19.7729
8.122000 -19.846510000000002
8.123000 -19.91819
8.124000 -19.987949999999998
8.125000 -20.05576
8.126000 -20.12163
8.127000 -20.18555
8.128000 -20.24751
8.129000 -20.30751
8.130000 -20.36554
8.131000 -20.4216
8.132000 -20.47568
8.133000 -20.52777
8.134000 -20.57787
8.135000 -20.625989999999998
8.136000 -20.6721
8.137000 -20.71621
8.138000 -20.75832
8.139000 -20.79842
8.140000 -20.8365
8.141000 -20.87257
8.142000 -20.90662
8.143000 -20.93865
8.144000 -20.96865
8.145000 -20.99662
8.146000 -21.022560000000002
8.147000 -21.04647
8.148000 -21.06835
8.149000 -21.08819
8.150000 -21.10599
8.151000 -21.12174
8.152000 -21.135460000000002
8.153000 -21.14713
8.154000 -21.15676
8.155000 -21.164350000000002
8.156000 -21.16989
8.157000 -21.17338
8.158000 -21.17483
8.159000 -21.174229999999998
8.160000 -21.171580000000002
8.161000 -21.1669
8.162000 -21.16016
8.163000 -21.15139
8.164000 -21.14057
8.165000 -21.12772
8.166000 -21.11282
8.167000 -21.09589
8.168000 -21.07693
8.169000 -21.05593
8.170000 -21.032909999999998
8.171000 -21.00786
8.172000 -20.98078
8.173000 -20.95169
8.174000 -20.92058
8.175000 -20.88746
8.176000 -20.85233
8.177000 -20.8152
8.178000 -20.776059999999998
8.179000 -20.73493
8.180000 -20.69181
8.181000 -20.646700000000003
8.182000 -20.599619999999998
8.183000 -20.55055
8.184000 -20.49952
8.185000 -20.44652
8.186000 -20.391560000000002
8.187000 -20.33465
8.188000 -20.27579
8.189000 -20.21499
8.190000 -20.15225
8.191000 -20.08758
8.192000 -20.021
8.193000 -19.9525
8.194000 -19.882089999999998
8.195000 -19.80978
8.196000 -19.73557
8.197000 -19.659489999999998
8.198000 -19.58153
8.199000 -19.5017
8.200000 -19.420009999999998
8.201000 -19.33647
8.202000 -19.25108
8.203000 -19.16387
8.204000 -19.074830000000002
8.205000 -18.98397
8.206000 -18.89132
8.207000 -18.796860000000002
8.208000 -18.70063
8.209000 -18.60261
8.210000 -18.502840000000003
8.211000 -18.401310000000002
8.212000 -18.29804
8.213000 -18.19304
8.214000 -18.08632
8.215000 -17.97789
8.216000 -17.86777
8.217000 -17.75596
8.218000 -17.64247
8.219000 -17.52732
8.220000 -17.410529999999998
8.221000 -17.292089999999998
8.222000 -17.17203
8.223000 -17.05035
8.224000 -16.92708
8.225000 -16.802220000000002
8.226000 -16.67578
8.227000 -16.54778
8.228000 -16.41823
8.229000 -16.28715
8.230000 -16.15454
8.231000 -16.02043
8.232000 -15.88482
8.233000 -15.747729999999999
8.234000 -15.60917
8.235000 -15.469169999999998
8.236000 -15.32772
8.237000 -15.18486
8.238000 -15.04058
8.239000 -14.89491
8.240000 -14.747869999999999
8.241000 -14.59946
8.242000 -14.44971
8.243000 -14.298620000000001
8.244000 -14.146220000000001
8.245000 -13.99252
8.246000 -13.83754
8.247000 -13.681289999999999
8.248000 -13.52379
8.249000 -13.36505
8.250000 -13.2051
8.251000 -13.043940000000001
8.252000 -12.8816
8.253000 -12.718090000000002
8.254000 -12.553429999999999
8.255000 -12.38764
8.256000 -12.22073
8.257000 -12.05272
8.258000 -11.88362
8.259000 -11.713460000000001
8.260000 -11.54225
8.261000 -11.37001
8.262000 -11.19676
8.263000 -11.02251
8.264000 -10.84729
8.265000 -10.6711
8.266000 -10.49397
8.267000 -10.31592
8.268000 -10.13696
8.269000 -9.9571176
8.270000 -9.776403
8.271000 -9.5948383
8.272000 -9.4124414
8.273000 -9.2292316
8.274000 -9.0452276
8.275000 -8.860448
8.276000 -8.6749122
8.277000 -8.4886394
8.278000 -8.3016485
8.279000 -8.1139587
8.280000 -7.9255901
8.281000 -7.7365614
8.282000 -7.5468928
8.283000 -7.3566034
8.284000 -7.1657129
8.285000 -6.9742411
8.286000 -6.7822069
8.287000 -6.589631
8.288000 -6.396532100000001
8.289000 -6.2029306
8.290000 -6.0088459
8.291000 -5.8142982000000005
8.292000 -5.6193069
8.293000 -5.4238915
8.294000 -5.228072
8.295000 -5.0318681
8.296000 -4.8352994
8.297000 -4.6383858
8.298000 -4.441146900000001
8.299000 -4.243603
8.300000 -4.0457737
8.301000 -3.8476787999999997
8.302000 -3.6493382999999997
8.303000 -3.4507722
8.304000 -3.2520004
8.305000 -3.0530429000000003
8.306000 -2.8539198000000003
8.307000 -2.6546512
8.308000 -2.4552573
8.309000 -2.2557581
8.310000 -2.056174
8.311000 -1.8565251
8.312000 -1.6568315999999998
8.313000 -1.4571140999999999
8.314000 -1.2573925
8.315000 -1.0576873
8.316000 -0.85801873
8.317000 -0.65840711
8.318000 -0.45887263999999994
8.319000 -0.25943557
8.320000 -0.060116075000000005
8.321000 0.13906572
8.322000 0.33808968
8.323000 0.53693578
8.324000 0.73558404
8.325000 0.93401456
8.326000 1.1322074999999998
8.327000 1.3301429
8.328000 1.5278013
8.329000 1.7251629000000002
8.330000 1.9222083
8.331000 2.1189177
8.332000 2.315272
8.333000 2.5112517
8.334000 2.7068375
8.335000 2.9020101
8.336000 3.0967504
8.337000 3.2910391999999997
8.338000 3.4848575
8.339000 3.6781859
8.340000 3.8710058
8.341000 4.0632978
8.342000 4.2550433
8.343000 4.4462238
8.344000 4.6368197
8.345000 4.826812400000001
8.346000 5.0161835
8.347000 5.2049138
8.348000 5.3929847
8.349000 5.580378
8.350000 5.7670746
8.351000 5.9530564
8.352000 6.1383046
8.353000 6.3228011
8.354000 6.506528
8.355000 6.689466500000001
8.356000 6.871599000000001
8.357000 7.052907299999999
8.358000 7.2333738
8.359000 7.4129812
8.360000 7.591710999999999
8.361000 7.7695467
8.362000 7.9464704
8.363000 8.122465
8.364000 8.2975142
8.365000 8.4716
8.366000 8.644706000000001
8.367000 8.8168159
8.368000 8.9879133
8.369000 9.157981699999999
8.370000 9.3270048
8.371000 9.4949663
8.372000 9.6618503
8.373000 9.827641400000001
8.374000 9.9923231
8.375000 10.15588
8.376000 10.318299999999999
8.377000 10.479560000000001
8.378000 10.63965
8.379000 10.79855
8.380000 10.956249999999999
8.381000 11.11274
8.382000 11.268
8.383000 11.42201
8.384000 11.57475
8.385000 11.72623
8.386000 11.87641
8.387000 12.0253
8.388000 12.17286
8.389000 12.319090000000001
8.390000 12.46398
8.391000 12.6075
8.392000 12.749659999999999
8.393000 12.89043
8.394000 13.0298
8.395000 13.167760000000001
8.396000 13.30429
8.397000 13.439390000000001
8.398000 13.57303
8.399000 13.70522
8.400000 13.83593
8.401000 13.965150000000001
8.402000 14.09288
8.403000 14.219100000000001
8.404000 14.343800000000002
8.405000 14.46696
8.406000 14.588590000000002
8.407000 14.708660000000002
8.408000 14.82717
8.409000 14.944109999999998
8.410000 15.05946
8.411000 15.17322
8.412000 15.285380000000002
8.413000 15.395919999999998
8.414000 15.50484
8.415000 15.612129999999999
8.416000 15.717780000000001
8.417000 15.821769999999999
8.418000 15.924109999999999
8.419000 16.02478
8.420000 16.12377
8.421000 16.22108
8.422000 16.31669
8.423000 16.4106
8.424000 16.50281
8.425000 16.59329
8.426000 16.68205
8.427000 16.76908
8.428000 16.85437
8.429000 16.937910000000002
8.430000 17.0197
8.431000 17.099729999999997
8.432000 17.17799
8.433000 17.25449
8.434000 17.3292
8.435000 17.40213
8.436000 17.47327
8.437000 17.54262
8.438000 17.61017
8.439000 17.67592
8.440000 17.739849999999997
8.441000 17.80198
8.442000 17.86228
8.443000 17.92077
8.444000 17.97743
8.445000 18.03226
8.446000 18.08527
8.447000 18.13643
8.448000 18.185760000000002
8.449000 18.23325
8.450000 18.2789
8.451000 18.3227
8.452000 18.36466
8.453000 18.40476
8.454000 18.44301
8.455000 18.479409999999998
8.456000 18.51395
8.457000 18.54664
8.458000 18.577469999999998
8.459000 18.60644
8.460000 18.63355
8.461000 18.6588
8.462000 18.682190000000002
8.463000 18.703719999999997
8.464000 18.723390000000002
8.465000 18.74119
8.466000 18.75713
8.467000 18.77122
8.468000 18.783440000000002
8.469000 18.79381
8.470000 18.80232
8.471000 18.80897
8.472000 18.813769999999998
8.473000 18.81672
8.474000 18.817819999999998
8.475000 18.81707
8.476000 18.81448
8.477000 18.81005
8.478000 18.80377
8.479000 18.79566
8.480000 18.78572
8.481000 18.77395
8.482000 18.760360000000002
8.483000 18.74494
8.484000 18.727710000000002
8.485000 18.708669999999998
8.486000 18.68782
8.487000 18.66516
8.488000 18.64071
8.489000 18.61446
8.490000 18.58643
8.491000 18.556610000000003
8.492000 18.52502
8.493000 18.49165
8.494000 18.45652
8.495000 18.419620000000002
8.496000 18.380969999999998
8.497000 18.34058
8.498000 18.29844
8.499000 18.25457
8.500000 18.20897
8.501000 18.161649999999998
8.502000 18.11262
8.503000 18.06188
8.504000 18.009439999999998
8.505000 17.95532
8.506000 17.89951
8.507000 17.84202
8.508000 17.78287
8.509000 17.722070000000002
8.510000 17.65962
8.511000 17.59553
8.512000 17.52981
8.513000 17.46247
8.514000 17.393520000000002
8.515000 17.322960000000002
8.516000 17.25082
8.517000 17.1771
8.518000 17.10181
8.519000 17.02496
8.520000 16.94655
8.521000 16.86661
8.522000 16.785140000000002
8.523000 16.70215
8.524000 16.61766
8.525000 16.531670000000002
8.526000 16.44419
8.527000 16.35524
8.528000 16.26484
8.529000 16.17298
8.530000 16.07968
8.531000 15.984950000000001
8.532000 15.888810000000001
8.533000 15.791269999999999
8.534000 15.69234
8.535000 15.592030000000001
8.536000 15.49035
8.537000 15.387329999999999
8.538000 15.282960000000001
8.539000 15.17726
8.540000 15.07025
8.541000 14.961940000000002
8.542000 14.85235
8.543000 14.741480000000001
8.544000 14.629349999999999
8.545000 14.51598
8.546000 14.40137
8.547000 14.285549999999999
8.548000 14.168520000000001
8.549000 14.050299999999998
8.550000 13.930919999999999
8.551000 13.810369999999999
8.552000 13.68868
8.553000 13.565859999999999
8.554000 13.44193
8.555000 13.31689
8.556000 13.190769999999999
8.557000 13.06359
8.558000 12.935350000000001
8.559000 12.80607
8.560000 12.67577
8.561000 12.544459999999999
8.562000 12.41216
8.563000 12.278880000000001
8.564000 12.144639999999999
8.565000 12.009459999999999
8.566000 11.87334
8.567000 11.73631
8.568000 11.59839
8.569000 11.459579999999999
8.570000 11.319899999999999
8.571000 11.17938
8.572000 11.03802
8.573000 10.89584
8.574000 10.75286
8.575000 10.6091
8.576000 10.46457
8.577000 10.31929
8.578000 10.173269999999999
8.579000 10.02654
8.580000 9.8791055
8.581000 9.7309873
8.582000 9.5822021
8.583000 9.4327681
8.584000 9.2827015
8.585000 9.1320202
8.586000 8.9807414
8.587000 8.8288821
8.588000 8.6764596
8.589000 8.5234918
8.590000 8.3699957
8.591000 8.2159884
8.592000 8.061488
8.593000 7.9065114
8.594000 7.7510767
8.595000 7.5952001000000005
8.596000 7.4388996
8.597000 7.282193
8.598000 7.1250968
8.599000 6.967628700000001
8.600000 6.8098061
8.601000 6.6516459
8.602000 6.4931653
8.603000 6.3343815999999995
8.604000 6.175312
8.605000 6.0159743
8.606000 5.8563851
8.607000 5.6965619
8.608000 5.5365223
8.609000 5.3762835
8.610000 5.2158624
8.611000 5.0552767
8.612000 4.8945438
8.613000 4.7336813
8.614000 4.5727063
8.615000 4.4116367
8.616000 4.2504895000000005
8.617000 4.0892828
8.618000 3.928034
8.619000 3.7667606
8.620000 3.6054797
8.621000 3.4442093
8.622000 3.2829668
8.623000 3.1217694000000002
8.624000 2.9606348000000002
8.625000 2.7995801
8.626000 2.6386224
8.627000 2.4777791000000002
8.628000 2.3170672
8.629000 2.1565039
8.630000 1.9961057
8.631000 1.8358896999999998
8.632000 1.6758727000000002
8.633000 1.5160711
8.634000 1.3565017000000001
8.635000 1.1971808
8.636000 1.0381249000000001
8.637000 0.8793502099999999
8.638000 0.72087296
8.639000 0.56270929
8.640000 0.40487531
8.641000 0.24738705000000002
8.642000 0.09026047200000001
8.643000 -0.066488521
8.644000 -0.22284405000000002
8.645000 -0.37879031
8.646000 -0.53431154
8.647000 -0.68939198
8.648000 -0.84401593
8.649000 -0.9981677899999999
8.650000 -1.1518319000000001
8.651000 -1.3049928
8.652000 -1.4576348
8.653000 -1.6097428
8.654000 -1.7613012000000001
8.655000 -1.9122947000000001
8.656000 -2.0627081
8.657000 -2.2125265
8.658000 -2.3617346
8.659000 -2.5103178
8.660000 -2.6582611999999997
8.661000 -2.8055502
8.662000 -2.9521702
8.663000 -3.0981069
8.664000 -3.2433460999999997
8.665000 -3.3878736
8.666000 -3.5316753999999997
8.667000 -3.6747381000000003
8.668000 -3.8170479
8.669000 -3.9585911
8.670000 -4.0993545
8.671000 -4.2393252
8.672000 -4.3784901000000005
8.673000 -4.5168363000000005
8.674000 -4.6543509
8.675000 -4.7910213
8.676000 -4.9268350000000005
8.677000 -5.0617795
8.678000 -5.1958427
8.679000 -5.3290125
8.680000 -5.4612763
8.681000 -5.5926226
8.682000 -5.723039399999999
8.683000 -5.8525145
8.684000 -5.9810362999999995
8.685000 -6.1085932000000005
8.686000 -6.2351737
8.687000 -6.3607663
8.688000 -6.4853594
8.689000 -6.6089421999999995
8.690000 -6.7315027
8.691000 -6.8530306
8.692000 -6.9735147
8.693000 -7.0929445
8.694000 -7.2113097
8.695000 -7.328598899999999
8.696000 -7.4448027
8.697000 -7.5599104
8.698000 -7.6739125
8.699000 -7.7867992
8.700000 -7.8985609
8.701000 -8.0091886
8.702000 -8.1186727
8.703000 -8.227004899999999
8.704000 -8.3341762
8.705000 -8.440178600000001
8.706000 -8.545003099999999
8.707000 -8.6486422
8.708000 -8.7510876
8.709000 -8.852331300000001
8.710000 -8.9523666
8.711000 -9.0511851
8.712000 -9.1487803
8.713000 -9.245144600000001
8.714000 -9.340271399999999
8.715000 -9.4341539
8.716000 -9.526785499999999
8.717000 -9.6181601
8.718000 -9.7082704
8.719000 -9.797110400000001
8.720000 -9.8846741
8.721000 -9.9709556
8.722000 -10.05595
8.723000 -10.13965
8.724000 -10.222050000000001
8.725000 -10.303139999999999
8.726000 -10.38292
8.727000 -10.46139
8.728000 -10.53853
8.729000 -10.61435
8.730000 -10.688839999999999
8.731000 -10.76199
8.732000 -10.8338
8.733000 -10.90427
8.734000 -10.97339
8.735000 -11.04115
8.736000 -11.10756
8.737000 -11.172609999999999
8.738000 -11.2363
8.739000 -11.29863
8.740000 -11.35958
8.741000 -11.41916
8.742000 -11.47737
8.743000 -11.53421
8.744000 -11.58967
8.745000 -11.64375
8.746000 -11.696439999999999
8.747000 -11.74776
8.748000 -11.79769
8.749000 -11.84624
8.750000 -11.89341
8.751000 -11.93918
8.752000 -11.98357
8.753000 -12.026580000000001
8.754000 -12.0682
8.755000 -12.10843
8.756000 -12.14727
8.757000 -12.18472
8.758000 -12.22079
8.759000 -12.25547
8.760000 -12.28877
8.761000 -12.32067
8.762000 -12.3512
8.763000 -12.38033
8.764000 -12.40809
8.765000 -12.43446
8.766000 -12.45945
8.767000 -12.48306
8.768000 -12.5053
8.769000 -12.52615
8.770000 -12.545639999999999
8.771000 -12.56375
8.772000 -12.5805
8.773000 -12.595870000000001
8.774000 -12.609890000000002
8.775000 -12.622539999999999
8.776000 -12.63384
8.777000 -12.64379
8.778000 -12.652379999999999
8.779000 -12.65963
8.780000 -12.66554
8.781000 -12.67012
8.782000 -12.67336
8.783000 -12.67527
8.784000 -12.67586
8.785000 -12.675130000000001
8.786000 -12.67308
8.787000 -12.669730000000001
8.788000 -12.66507
8.789000 -12.659119999999998
8.790000 -12.65187
8.791000 -12.64334
8.792000 -12.63352
8.793000 -12.622420000000002
8.794000 -12.61006
8.795000 -12.59643
8.796000 -12.58155
8.797000 -12.565399999999999
8.798000 -12.54802
8.799000 -12.529390000000001
8.800000 -12.509519999999998
8.801000 -12.488430000000001
8.802000 -12.46612
8.803000 -12.442599999999999
8.804000 -12.41787
8.805000 -12.39193
8.806000 -12.36481
8.807000 -12.336500000000001
8.808000 -12.30701
8.809000 -12.276349999999999
8.810000 -12.244539999999999
8.811000 -12.21157
8.812000 -12.177449999999999
8.813000 -12.1422
8.814000 -12.105820000000001
8.815000 -12.06832
8.816000 -12.029720000000001
8.817000 -11.99001
8.818000 -11.94921
8.819000 -11.90733
8.820000 -11.864379999999999
8.821000 -11.82036
8.822000 -11.77529
8.823000 -11.72918
8.824000 -11.682030000000001
8.825000 -11.63386
8.826000 -11.58468
8.827000 -11.53449
8.828000 -11.48331
8.829000 -11.43114
8.830000 -11.378
8.831000 -11.3239
8.832000 -11.268839999999999
8.833000 -11.21284
8.834000 -11.1559
8.835000 -11.098040000000001
8.836000 -11.03927
8.837000 -10.979600000000001
8.838000 -10.919030000000001
8.839000 -10.85759
8.840000 -10.79527
8.841000 -10.73209
8.842000 -10.66807
8.843000 -10.60321
8.844000 -10.53752
8.845000 -10.471020000000001
8.846000 -10.40371
8.847000 -10.335619999999999
8.848000 -10.26674
8.849000 -10.197090000000001
8.850000 -10.12669
8.851000 -10.05555
8.852000 -9.9836685
8.853000 -9.911070800000001
8.854000 -9.8377652
8.855000 -9.7637646
8.856000 -9.6890807
8.857000 -9.6137263
8.858000 -9.5377132
8.859000 -9.461054200000001
8.860000 -9.3837619
8.861000 -9.3058482
8.862000 -9.2273258
8.863000 -9.1482073
8.864000 -9.0685047
8.865000 -8.988230699999999
8.866000 -8.9073978
8.867000 -8.826018099999999
8.868000 -8.7441035
8.869000 -8.661666499999999
8.870000 -8.5787199
8.871000 -8.4952757
8.872000 -8.4113464
8.873000 -8.326944
8.874000 -8.2420811
8.875000 -8.1567697
8.876000 -8.0710232
8.877000 -7.9848535
8.878000 -7.8982726
8.879000 -7.8112938000000005
8.880000 -7.7239297
8.881000 -7.6361924
8.882000 -7.5480953
8.883000 -7.459650900000001
8.884000 -7.370872100000001
8.885000 -7.281771300000001
8.886000 -7.192361399999999
8.887000 -7.1026556
8.888000 -7.0126668
8.889000 -6.9224074
8.890000 -6.8318903
8.891000 -6.7411289
8.892000 -6.6501357
8.893000 -6.558923399999999
8.894000 -6.4675041
8.895000 -6.375891
8.896000 -6.2840967999999995
8.897000 -6.192134299999999
8.898000 -6.1000153
8.899000 -6.0077526
8.900000 -5.9153587
8.901000 -5.8228455
8.902000 -5.7302251
8.903000 -5.6375101
8.904000 -5.5447124
8.905000 -5.4518435
8.906000 -5.3589161
8.907000 -5.2659418
8.908000 -5.1729325
8.909000 -5.0798996999999995
8.910000 -4.9868558
8.911000 -4.8938122
8.912000 -4.8007808999999995
8.913000 -4.707773400000001
8.914000 -4.6148017
8.915000 -4.5218777
8.916000 -4.4290129
8.917000 -4.3362193
8.918000 -4.2435084
8.919000 -4.150892
8.920000 -4.0583819
8.921000 -3.9659899
8.922000 -3.8737275
8.923000 -3.7816062999999995
8.924000 -3.6896378
8.925000 -3.5978336
8.926000 -3.5062052
8.927000 -3.4147639
8.928000 -3.3235211000000002
8.929000 -3.2324877
8.930000 -3.1416748
8.931000 -3.0510934
8.932000 -2.9607542000000002
8.933000 -2.8706679
8.934000 -2.780845
8.935000 -2.6912959
8.936000 -2.6020309
8.937000 -2.51306
8.938000 -2.4243932
8.939000 -2.3360407
8.940000 -2.2480119
8.941000 -2.1603165
8.942000 -2.0729642
8.943000 -1.9859643999999999
8.944000 -1.8993263999999999
8.945000 -1.8130595
8.946000 -1.7271727000000001
8.947000 -1.6416753
8.948000 -1.5565763
8.949000 -1.4718847
8.950000 -1.3876094
8.951000 -1.3037591
8.952000 -1.2203427
8.953000 -1.1373689
8.954000 -1.0548465
8.955000 -0.97278384
8.956000 -0.89118956
8.957000 -0.8100721099999999
8.958000 -0.72943983
8.959000 -0.64930096
8.960000 -0.56966366
8.961000 -0.49053598
8.962000 -0.41192584
8.963000 -0.33384103
8.964000 -0.25628924
8.965000 -0.17927801
8.966000 -0.10281473
8.967000 -0.026906636999999997
8.968000 0.048439164
8.969000 0.12321572
8.970000 0.19741624
8.971000 0.2710341
8.972000 0.34406283
8.973000 0.41649607000000005
8.974000 0.48832768
8.975000 0.55955164
8.976000 0.6301620499999999
8.977000 0.70015313
8.978000 0.76951925
8.979000 0.8382549499999999
8.980000 0.90635484
8.981000 0.9738136099999999
8.982000 1.0406260999999999
8.983000 1.1067874
8.984000 1.1722923
8.985000 1.2371361
8.986000 1.3013139
8.987000 1.3648212
8.988000 1.4276532
8.989000 1.4898055000000001
8.990000 1.5512737
8.991000 1.6120534
8.992000 1.6721407000000001
8.993000 1.7315311
8.994000 1.7902208
8.995000 1.8482061
8.996000 1.9054829999999998
8.997000 1.962048
8.998000 2.0178977000000002
8.999000 2.0730288999999997
9.000000 2.1274382000000003
9.001000 2.1811228
9.002000 2.2340799000000002
9.003000 2.2863068
9.004000 2.3378011
9.005000 2.3885606
9.006000 2.438583
9.007000 2.4878666000000003
9.008000 2.5364093
9.009000 2.5842099
9.010000 2.6312666
9.011000 2.6775781
9.012000 2.7231433999999997
9.013000 2.7679613
9.014000 2.8120309
9.015000 2.8553514
9.016000 2.8979220999999997
9.017000 2.9397426
9.018000 2.9808122999999997
9.019000 3.0211307
9.020000 3.0606976
9.021000 3.0995125
9.022000 3.1375754999999996
9.023000 3.1748865
9.024000 3.2114454
9.025000 3.2472525
9.026000 3.2823078
9.027000 3.3166118
9.028000 3.3501643999999997
9.029000 3.3829667
9.030000 3.4150187
9.031000 3.4463215999999997
9.032000 3.4768760000000003
9.033000 3.5066828
9.034000 3.5357434
9.035000 3.564059
9.036000 3.591631
9.037000 3.6184609
9.038000 3.6445506
9.039000 3.6699022999999995
9.040000 3.6945175
9.041000 3.7183989
9.042000 3.7415490000000005
9.043000 3.7639699999999996
9.044000 3.785665
9.045000 3.8066364999999998
9.046000 3.8268879
9.047000 3.8464222
9.048000 3.8652431000000003
9.049000 3.8833536000000004
9.050000 3.9007574000000003
9.051000 3.9174579
9.052000 3.9334591000000003
9.053000 3.9487645000000002
9.054000 3.9633781
9.055000 3.977304
9.056000 3.9905459
9.057000 4.0031079
9.058000 4.0149942
9.059000 4.0262092
9.060000 4.0367566
9.061000 4.0466409
9.062000 4.0558666
9.063000 4.0644381
9.064000 4.0723596
9.065000 4.0796354
9.066000 4.0862706
9.067000 4.0922694
9.068000 4.0976368
9.069000 4.1023776
9.070000 4.106497
9.071000 4.1099995
9.072000 4.1128907
9.073000 4.1151762000000005
9.074000 4.1168608
9.075000 4.1179504
9.076000 4.1184507
9.077000 4.1183677
9.078000 4.1177072
9.079000 4.1164752
9.080000 4.1146781
9.081000 4.1123219
9.082000 4.1094132
9.083000 4.1059587
9.084000 4.1019648
9.085000 4.0974382
9.086000 4.0923852
9.087000 4.086813
9.088000 4.0807284
9.089000 4.0741384
9.090000 4.0670495
9.091000 4.059469
9.092000 4.0514033
9.093000 4.042859699999999
9.094000 4.0338449
9.095000 4.0243659
9.096000 4.0144298
9.097000 4.0040433
9.098000 3.9932135
9.099000 3.9819475
9.100000 3.9702523000000003
9.101000 3.9581347000000004
9.102000 3.9456017
9.103000 3.9326608
9.104000 3.9193191
9.105000 3.9055834999999997
9.106000 3.8914613
9.107000 3.8769603
9.108000 3.8620874
9.109000 3.8468502
9.110000 3.8312566
9.111000 3.8153138
9.112000 3.7990298
9.113000 3.7824124
9.114000 3.7654698
9.115000 3.7482094
9.116000 3.7306397999999996
9.117000 3.7127689
9.118000 3.6946043
9.119000 3.6761548
9.120000 3.6574285
9.121000 3.6384333
9.122000 3.6191776
9.123000 3.5996694000000002
9.124000 3.5799168
9.125000 3.5599279999999998
9.126000 3.5397112
9.127000 3.5192742999999997
9.128000 3.4986254000000003
9.129000 3.4777723000000003
9.130000 3.4567226
9.131000 3.4354843
9.132000 3.4140654
9.133000 3.3924732
9.134000 3.3707157000000003
9.135000 3.3488005000000003
9.136000 3.3267353
9.137000 3.3045273
9.138000 3.2821845
9.139000 3.2597143
9.140000 3.2371245
9.141000 3.2144226
9.142000 3.1916163999999996
9.143000 3.1687133
9.144000 3.1457211999999997
9.145000 3.1226479
9.146000 3.0995009000000002
9.147000 3.0762883000000003
9.148000 3.0530179
9.149000 3.0296976
9.150000 3.0063352
9.151000 2.9829387
9.152000 2.9595159
9.153000 2.9360747
9.154000 2.9126231
9.155000 2.8891687999999998
9.156000 2.8657198
9.157000 2.8422836
9.158000 2.8188679000000003
9.159000 2.7954803999999998
9.160000 2.7721286000000003
9.161000 2.7488197999999997
9.162000 2.7255615
9.163000 2.702361
9.164000 2.6792251
9.165000 2.6561609
9.166000 2.6331753
9.167000 2.6102751
9.168000 2.5874671
9.169000 2.5647577
9.170000 2.5421534
9.171000 2.5196606
9.172000 2.4972858000000002
9.173000 2.475035
9.174000 2.4529146
9.175000 2.4309305
9.176000 2.409089
9.177000 2.3873961
9.178000 2.3658577
9.179000 2.3444802
9.180000 2.3232692999999998
9.181000 2.3022311
9.182000 2.2813714999999997
9.183000 2.2606967
9.184000 2.2402126
9.185000 2.2199253
9.186000 2.1998404999999996
9.187000 2.1799644
9.188000 2.1603027
9.189000 2.1408614
9.190000 2.121646
9.191000 2.1026623
9.192000 2.0839158
9.193000 2.0654123
9.194000 2.0471569
9.195000 2.029155
9.196000 2.0114116
9.197000 1.9939315999999998
9.198000 1.9767201
9.199000 1.9597815
9.200000 1.9431207
9.201000 1.9267416999999998
9.202000 1.9106490999999999
9.203000 1.8948467
9.204000 1.8793385
9.205000 1.8641286
9.206000 1.8492202999999998
9.207000 1.8346174
9.208000 1.8203232
9.209000 1.8063414999999998
9.210000 1.7926753
9.211000 1.7793279
9.212000 1.7663023999999998
9.213000 1.7536021999999998
9.214000 1.7412301000000001
9.215000 1.7291892
9.216000 1.7174825
9.217000 1.7061129000000002
9.218000 1.6950832999999998
9.219000 1.6843964999999999
9.220000 1.6740555000000001
9.221000 1.664063
9.222000 1.6544215000000002
9.223000 1.6451338
9.224000 1.6362025999999998
9.225000 1.6276302
9.226000 1.6194191
9.227000 1.6115713999999999
9.228000 1.6040893
9.229000 1.5969751
9.230000 1.5902304999999999
9.231000 1.5838571
9.232000 1.5778568
9.233000 1.5722308
9.234000 1.5669803999999998
9.235000 1.5621067
9.236000 1.5576105999999998
9.237000 1.5534929
9.238000 1.5497542
9.239000 1.5463948
9.240000 1.5434151999999999
9.241000 1.5408153
9.242000 1.5385952
9.243000 1.5367548
9.244000 1.5352938
9.245000 1.5342120000000001
9.246000 1.5335089
9.247000 1.5331838
9.248000 1.5332363999999998
9.249000 1.5336657999999999
9.250000 1.5344715
9.251000 1.5356527
9.252000 1.5372085
9.253000 1.5391382
9.254000 1.5414409
9.255000 1.5441157
9.256000 1.5471617
9.257000 1.5505778
9.258000 1.554363
9.259000 1.5585163000000002
9.260000 1.5630363
9.261000 1.5679218000000001
9.262000 1.5731716999999998
9.263000 1.5787842
9.264000 1.5847579
9.265000 1.5910909000000002
9.266000 1.5977815
9.267000 1.6048277
9.268000 1.6122272
9.269000 1.6199779
9.270000 1.628077
9.271000 1.6365223000000002
9.272000 1.6453106
9.273000 1.654439
9.274000 1.6639046000000002
9.275000 1.6737042
9.276000 1.6838342
9.277000 1.6942911
9.278000 1.7050713
9.279000 1.7161710000000001
9.280000 1.7275863999999999
9.281000 1.7393136
9.282000 1.7513487
9.283000 1.7636875
9.284000 1.7763259
9.285000 1.7892598999999998
9.286000 1.8024852
9.287000 1.8159976000000002
9.288000 1.8297929000000002
9.289000 1.8438669
9.290000 1.8582152
9.291000 1.8728336
9.292000 1.8877176999999998
9.293000 1.9028632
9.294000 1.9182656
9.295000 1.9339206000000002
9.296000 1.9498235
9.297000 1.9659697999999999
9.298000 1.9823549
9.299000 1.9989742000000001
9.300000 2.0158226
9.301000 2.0328952
9.302000 2.0501871
9.303000 2.0676928
9.304000 2.0854073
9.305000 2.103325
9.306000 2.1214405
9.307000 2.1397479
9.308000 2.1582415
9.309000 2.1769153
9.310000 2.1957632
9.311000 2.2147791
9.312000 2.2339568
9.313000 2.2532895
9.314000 2.2727711
9.315000 2.292395
9.316000 2.3121545
9.317000 2.3320429
9.318000 2.3520537
9.319000 2.3721799
9.320000 2.392415
9.321000 2.4127522
9.322000 2.4331849
9.323000 2.4537064
9.324000 2.4743099
9.325000 2.4949888
9.326000 2.5157366
9.327000 2.5365466
9.328000 2.5574123
9.329000 2.5783272
9.330000 2.5992846
9.331000 2.6202781
9.332000 2.641301
9.333000 2.6623469
9.334000 2.6834089
9.335000 2.7044807
9.336000 2.7255552
9.337000 2.7466258
9.338000 2.7676857999999998
9.339000 2.7887283
9.340000 2.8097462
9.341000 2.8307324
9.342000 2.8516798999999997
9.343000 2.8725812
9.344000 2.8934291
9.345000 2.9142162
9.346000 2.9349349
9.347000 2.9555776999999996
9.348000 2.9761368
9.349000 2.9966047
9.350000 3.0169737
9.351000 3.0372357
9.352000 3.0573832
9.353000 3.0774083
9.354000 3.0973034
9.355000 3.1170608
9.356000 3.1366728000000004
9.357000 3.1561315
9.358000 3.1754296
9.359000 3.1945597
9.360000 3.213514
9.361000 3.2322854
9.362000 3.2508664
9.363000 3.2692499
9.364000 3.2874286
9.365000 3.3053957
9.366000 3.3231441
9.367000 3.3406664000000004
9.368000 3.3579562
9.369000 3.3750065000000005
9.370000 3.3918101
9.371000 3.4083605
9.372000 3.4246508
9.373000 3.440674
9.374000 3.4564234
9.375000 3.4718923
9.376000 3.4870736
9.377000 3.5019606000000003
9.378000 3.5165463
9.379000 3.5308238
9.380000 3.5447862
9.381000 3.5584263999999997
9.382000 3.5717372
9.383000 3.584712
9.384000 3.5973433
9.385000 3.6096245
9.386000 3.621548
9.387000 3.6331072
9.388000 3.644295
9.389000 3.6551042999999996
9.390000 3.6655284000000004
9.391000 3.6755603
9.392000 3.6851935000000005
9.393000 3.6944210999999996
9.394000 3.7032366
9.395000 3.7116338
9.396000 3.7196063
9.397000 3.7271476999999997
9.398000 3.7342522000000002
9.399000 3.7409138
9.400000 3.7471268
9.401000 3.752885
9.402000 3.7581831
9.403000 3.7630159000000005
9.404000 3.7673775
9.405000 3.771263
9.406000 3.7746668
9.407000 3.7775841
9.408000 3.7800095999999996
9.409000 3.7819382
9.410000 3.7833653000000003
9.411000 3.7842855
9.412000 3.7846942
9.413000 3.7845861000000003
9.414000 3.7839565
9.415000 3.7828006
9.416000 3.7811134
9.417000 3.7788901
9.418000 3.7761259999999996
9.419000 3.7728161000000004
9.420000 3.7689555
9.421000 3.76454
9.422000 3.7595648
9.423000 3.7540253000000003
9.424000 3.7479172999999997
9.425000 3.741236
9.426000 3.7339773
9.427000 3.7261371000000003
9.428000 3.7177111999999997
9.429000 3.708696
9.430000 3.6990876999999998
9.431000 3.6888826999999997
9.432000 3.6780775
9.433000 3.6666688
9.434000 3.6546532
9.435000 3.6420282
9.436000 3.6287908
9.437000 3.6149383
9.438000 3.6004680999999996
9.439000 3.5853777000000004
9.440000 3.5696648
9.441000 3.5533275000000004
9.442000 3.5363637000000003
9.443000 3.5187714000000003
9.444000 3.5005490999999997
9.445000 3.4816947000000003
9.446000 3.4622069
9.447000 3.442084
9.448000 3.4213245000000003
9.449000 3.3999268
9.450000 3.3778898
9.451000 3.3552120999999997
9.452000 3.3318925999999998
9.453000 3.30793
9.454000 3.2833233
9.455000 3.2580711
9.456000 3.2321729
9.457000 3.2056271999999995
9.458000 3.1784337000000003
9.459000 3.1505913000000003
9.460000 3.1220995
9.461000 3.0929577
9.462000 3.0631654
9.463000 3.0327223
9.464000 3.0016284
9.465000 2.9698835999999997
9.466000 2.9374879
9.467000 2.9044416
9.468000 2.8707454
9.469000 2.8363997
9.470000 2.8014055
9.471000 2.7657637
9.472000 2.7294757
9.473000 2.6925426
9.474000 2.654966
9.475000 2.6167475
9.476000 2.577889
9.477000 2.5383923
9.478000 2.4982598
9.479000 2.4574934
9.480000 2.4160955
9.481000 2.3740686
9.482000 2.3314154
9.483000 2.2881383
9.484000 2.24424
9.485000 2.1997234
9.486000 2.1545913
9.487000 2.1088466
9.488000 2.0624923
9.489000 2.0155312000000003
9.490000 1.9679667
9.491000 1.9198019
9.492000 1.8710401
9.493000 1.8216847
9.494000 1.7717389
9.495000 1.7212064999999999
9.496000 1.670091
9.497000 1.6183965000000002
9.498000 1.5661266
9.499000 1.5132854
9.500000 1.4598772
9.501000 1.4059063
9.502000 1.3513773
9.503000 1.2962948
9.504000 1.2406637
9.505000 1.1844890000000001
9.506000 1.1277759
9.507000 1.0705299
9.508000 1.0127563
9.509000 0.9544608200000001
9.510000 0.8956492899999999
9.511000 0.83632767
9.512000 0.77650212
9.513000 0.71617882
9.514000 0.65536411
9.515000 0.59406441
9.516000 0.53228629
9.517000 0.47003636000000004
9.518000 0.40732133
9.519000 0.34414798
9.520000 0.28052314
9.521000 0.21645371
9.522000 0.15194664
9.523000 0.08700893400000001
9.524000 0.021647612
9.525000 -0.044130214
9.526000 -0.11031738
9.527000 -0.17690667999999998
9.528000 -0.24389082
9.529000 -0.31126249
9.530000 -0.37901425
9.531000 -0.44713859000000006
9.532000 -0.51562791
9.533000 -0.5844745800000001
9.534000 -0.65367077
9.535000 -0.72320858
9.536000 -0.79307994
9.537000 -0.8632766999999999
9.538000 -0.93379058
9.539000 -1.0046131999999999
9.540000 -1.075736
9.541000 -1.1471502
9.542000 -1.2188470999999999
9.543000 -1.2908176
9.544000 -1.3630526
9.545000 -1.4355429
9.546000 -1.5082791
9.547000 -1.5812518000000002
9.548000 -1.6544513
9.549000 -1.7278682
9.550000 -1.8014926
9.551000 -1.8753147000000001
9.552000 -1.9493245
9.553000 -2.0235121
9.554000 -2.0978678
9.555000 -2.1723814
9.556000 -2.2470431
9.557000 -2.3218427
9.558000 -2.3967702
9.559000 -2.4718154
9.560000 -2.5469684999999997
9.561000 -2.6222194
9.562000 -2.6975578000000002
9.563000 -2.7729737
9.564000 -2.8484570000000002
9.565000 -2.9239975
9.566000 -2.9995851
9.567000 -3.0752094
9.568000 -3.1508601999999994
9.569000 -3.2265271999999996
9.570000 -3.3022001000000003
9.571000 -3.3778681999999995
9.572000 -3.4535211
9.573000 -3.5291482
9.574000 -3.6047384
9.575000 -3.6802813
9.576000 -3.7557662
9.577000 -3.8311816999999997
9.578000 -3.9065171000000003
9.579000 -3.9817613
9.580000 -4.056903
9.581000 -4.1319307
9.582000 -4.2068332
9.583000 -4.2815994
9.584000 -4.3562178
9.585000 -4.430677
9.586000 -4.5049652
9.587000 -4.5790713
9.588000 -4.6529837
9.589000 -4.7266908
9.590000 -4.8001811
9.591000 -4.873443
9.592000 -4.946465399999999
9.593000 -5.0192367
9.594000 -5.0917454
9.595000 -5.1639802999999995
9.596000 -5.2359302
9.597000 -5.3075835
9.598000 -5.3789292
9.599000 -5.4499559
9.600000 -5.5206526
9.601000 -5.5910081
9.602000 -5.6610115
9.603000 -5.7306513
9.604000 -5.7999164
9.605000 -5.868795899999999
9.606000 -5.9372786
9.607000 -6.0053535
9.608000 -6.0730091999999996
9.609000 -6.140234700000001
9.610000 -6.2070191
9.611000 -6.2733509000000005
9.612000 -6.3392192
9.613000 -6.404613
9.614000 -6.4695209
9.615000 -6.5339312
9.616000 -6.5978333
9.617000 -6.6612162
9.618000 -6.7240678
9.619000 -6.7863777
9.620000 -6.8481347999999995
9.621000 -6.9093272
9.622000 -6.9699444
9.623000 -7.0299760000000004
9.624000 -7.08941
9.625000 -7.148236
9.626000 -7.206443
9.627000 -7.2640203
9.628000 -7.3209576
9.629000 -7.3772438
9.630000 -7.432868300000001
9.631000 -7.4878216
9.632000 -7.5420924
9.633000 -7.595670999999999
9.634000 -7.6485477
9.635000 -7.7007122
9.636000 -7.7521548
9.637000 -7.8028649
9.638000 -7.8528329999999995
9.639000 -7.902049999999999
9.640000 -7.9505056000000005
9.641000 -7.9981900999999995
9.642000 -8.0450945
9.643000 -8.0912091
9.644000 -8.1365243
9.645000 -8.1810303
9.646000 -8.2247183
9.647000 -8.2675792
9.648000 -8.3096035
9.649000 -8.3507814
9.650000 -8.391103900000001
9.651000 -8.4305629
9.652000 -8.469148
9.653000 -8.5068509
9.654000 -8.5436627
9.655000 -8.579574500000001
9.656000 -8.614578100000001
9.657000 -8.6486645
9.658000 -8.6818248
9.659000 -8.7140508
9.660000 -8.7453343
9.661000 -8.7756678
9.662000 -8.8050433
9.663000 -8.8334523
9.664000 -8.8608876
9.665000 -8.8873416
9.666000 -8.912807
9.667000 -8.9372769
9.668000 -8.960744
9.669000 -8.9832015
9.670000 -9.0046428
9.671000 -9.0250611
9.672000 -9.0444498
9.673000 -9.0628028
9.674000 -9.0801142
9.675000 -9.0963773
9.676000 -9.111587
9.677000 -9.1257371
9.678000 -9.138821799999999
9.679000 -9.1508351
9.680000 -9.1617718
9.681000 -9.171626
9.682000 -9.1803923
9.683000 -9.188065700000001
9.684000 -9.1946408
9.685000 -9.2001125
9.686000 -9.2044763
9.687000 -9.207726300000001
9.688000 -9.2098586
9.689000 -9.2108682
9.690000 -9.2107497
9.691000 -9.2094995
9.692000 -9.2071138
9.693000 -9.203587500000001
9.694000 -9.198917400000001
9.695000 -9.1931
9.696000 -9.1861308
9.697000 -9.1780074
9.698000 -9.1687262
9.699000 -9.1582842
9.700000 -9.146678399999999
9.701000 -9.1339074
9.702000 -9.1199674
9.703000 -9.1048576
9.704000 -9.0885751
9.705000 -9.0711184
9.706000 -9.052486
9.707000 -9.0326764
9.708000 -9.011688099999999
9.709000 -8.9895204
9.710000 -8.966172499999999
9.711000 -8.9416437
9.712000 -8.9159332
9.713000 -8.8890404
9.714000 -8.8609651
9.715000 -8.8317066
9.716000 -8.8012658
9.717000 -8.7696418
9.718000 -8.7368354
9.719000 -8.702846599999999
9.720000 -8.6676762
9.721000 -8.631324
9.722000 -8.593791000000001
9.723000 -8.5550785
9.724000 -8.5151866
9.725000 -8.4741175
9.726000 -8.4318712
9.727000 -8.38845
9.728000 -8.3438553
9.729000 -8.2980894
9.730000 -8.2511537
9.731000 -8.2030505
9.732000 -8.1537828
9.733000 -8.1033528
9.734000 -8.0517627
9.735000 -7.9990163
9.736000 -7.9451166
9.737000 -7.890067200000001
9.738000 -7.833871200000001
9.739000 -7.776533099999999
9.740000 -7.718056399999999
9.741000 -7.6584451
9.742000 -7.597704199999999
9.743000 -7.5358383
9.744000 -7.472851899999999
9.745000 -7.4087493
9.746000 -7.3435366
9.747000 -7.277219
9.748000 -7.2098009
9.749000 -7.1412884
9.750000 -7.0716873
9.751000 -7.0010036
9.752000 -6.9292426
9.753000 -6.856411
9.754000 -6.782514600000001
9.755000 -6.7075603
9.756000 -6.631553900000001
9.757000 -6.554502199999999
9.758000 -6.476412
9.759000 -6.3972904999999995
9.760000 -6.317144600000001
9.761000 -6.2359817
9.762000 -6.1538093
9.763000 -6.0706347
9.764000 -5.9864663
9.765000 -5.9013117
9.766000 -5.8151796
9.767000 -5.7280783
9.768000 -5.6400160999999995
9.769000 -5.5510022
9.770000 -5.461045400000001
9.771000 -5.3701550000000005
9.772000 -5.278340699999999
9.773000 -5.1856119
9.774000 -5.0919782
9.775000 -4.9974497
9.776000 -4.9020365
9.777000 -4.8057485
9.778000 -4.7085967
9.779000 -4.610591
9.780000 -4.5117427
9.781000 -4.4120621
9.782000 -4.311560500000001
9.783000 -4.210249
9.784000 -4.1081384
9.785000 -4.0052403
9.786000 -3.9015662
9.787000 -3.7971273
9.788000 -3.6919355
9.789000 -3.5860024
9.790000 -3.4793396
9.791000 -3.3719592
9.792000 -3.2638731999999995
9.793000 -3.155094
9.794000 -3.0456336
9.795000 -2.9355044
9.796000 -2.8247188999999997
9.797000 -2.7132899
9.798000 -2.6012301
9.799000 -2.4885526000000002
9.800000 -2.3752704
9.801000 -2.2613966999999997
9.802000 -2.146945
9.803000 -2.0319289
9.804000 -1.916362
9.805000 -1.8002582999999999
9.806000 -1.6836319
9.807000 -1.5664970999999999
9.808000 -1.4488679
9.809000 -1.3307592
9.810000 -1.2121853999999999
9.811000 -1.0931615000000001
9.812000 -0.97370213
9.813000 -0.8538224699999999
9.814000 -0.7335376
9.815000 -0.6128626899999999
9.816000 -0.49181295999999997
9.817000 -0.37040378
9.818000 -0.24865051
9.819000 -0.12656859
9.820000 -0.0041735206
9.821000 0.11851918
9.822000 0.24149392
9.823000 0.36473509
9.824000 0.48822705
9.825000 0.61195414
9.826000 0.73590064
9.827000 0.8600507900000001
9.828000 0.98438878
9.829000 1.1088988
9.830000 1.2335649
9.831000 1.358371
9.832000 1.4833013000000002
9.833000 1.6083395
9.834000 1.7334694000000002
9.835000 1.8586749
9.836000 1.9839395
9.837000 2.1092469
9.838000 2.2345804
9.839000 2.3599235
9.840000 2.4852594
9.841000 2.6105712999999997
9.842000 2.7358424
9.843000 2.8610556999999996
9.844000 2.9861942
9.845000 3.1112408
9.846000 3.2361782999999997
9.847000 3.3609893
9.848000 3.4856568999999995
9.849000 3.6101636
9.850000 3.7344921
9.851000 3.8586251000000003
9.852000 3.9825454000000002
9.853000 4.1062355
9.854000 4.2296781999999995
9.855000 4.3528564
9.856000 4.4757526
9.857000 4.5983497
9.858000 4.7206304999999995
9.859000 4.8425779
9.860000 4.9641747
9.861000 5.0854038
9.862000 5.2062482
9.863000 5.3266909
9.864000 5.4467153
9.865000 5.5663042
9.866000 5.6854408
9.867000 5.8041085
9.868000 5.9222903
9.869000 6.0399696
9.870000 6.1571293
9.871000 6.2737525000000005
9.872000 6.3898228
9.873000 6.5053232
9.874000 6.620237199999999
9.875000 6.7345478
9.876000 6.848237699999999
9.877000 6.9612898
9.878000 7.0736885
9.879000 7.1854159
9.880000 7.2964557
9.881000 7.4067906
9.882000 7.5164042
9.883000 7.6252796
9.884000 7.7334002
9.885000 7.8407488999999995
9.886000 7.9473101
9.887000 8.0530666
9.888000 8.158002
9.889000 8.262100799999999
9.890000 8.3653457
9.891000 8.467721899999999
9.892000 8.569213000000001
9.893000 8.6698033
9.894000 8.7694772
9.895000 8.868219
9.896000 8.9660138
9.897000 9.062845999999999
9.898000 9.1587014
9.899000 9.2535645
9.900000 9.3474209
9.901000 9.4402559
9.902000 9.532054500000001
9.903000 9.622803300000001
9.904000 9.7124875
9.905000 9.8010927
9.906000 9.888605
9.907000 9.975010900000001
9.908000 10.0603
9.909000 10.14445
9.910000 10.227450000000001
9.911000 10.30929
9.912000 10.38995
9.913000 10.469430000000001
9.914000 10.5477
9.915000 10.62476
9.916000 10.70058
9.917000 10.775170000000001
9.918000 10.8485
9.919000 10.92056
9.920000 10.991330000000001
9.921000 11.06081
9.922000 11.12899
9.923000 11.19585
9.924000 11.26137
9.925000 11.32555
9.926000 11.38837
9.927000 11.44983
9.928000 11.50991
9.929000 11.5686
9.930000 11.62589
9.931000 11.681759999999999
9.932000 11.73622
9.933000 11.78924
9.934000 11.840829999999999
9.935000 11.89096
9.936000 11.93963
9.937000 11.98682
9.938000 12.03254
9.939000 12.07678
9.940000 12.11951
9.941000 12.16074
9.942000 12.20046
9.943000 12.23865
9.944000 12.275310000000001
9.945000 12.31044
9.946000 12.34402
9.947000 12.376040000000001
9.948000 12.406509999999999
9.949000 12.435400000000001
9.950000 12.46273
9.951000 12.48847
9.952000 12.51262
9.953000 12.53517
9.954000 12.556120000000002
9.955000 12.57547
9.956000 12.5932
9.957000 12.609300000000001
9.958000 12.623789999999998
9.959000 12.636629999999998
9.960000 12.64785
9.961000 12.65742
9.962000 12.66534
9.963000 12.67161
9.964000 12.67623
9.965000 12.67918
9.966000 12.68047
9.967000 12.6801
9.968000 12.678049999999999
9.969000 12.674330000000001
9.970000 12.668940000000001
9.971000 12.66187
9.972000 12.653120000000001
9.973000 12.642690000000002
9.974000 12.63058
9.975000 12.61678
9.976000 12.60129
9.977000 12.584119999999999
9.978000 12.56527
9.979000 12.544730000000001
9.980000 12.5225
9.981000 12.49859
9.982000 12.47298
9.983000 12.4457
9.984000 12.41672
9.985000 12.38606
9.986000 12.35372
9.987000 12.319700000000001
9.988000 12.28399
9.989000 12.246609999999999
9.990000 12.207550000000001
9.991000 12.16681
9.992000 12.1244
9.993000 12.080309999999999
9.994000 12.034559999999999
9.995000 11.98715
9.996000 11.93807
9.997000 11.88733
9.998000 11.83494
9.999000 11.78089
10.00000 11.7252
10.00100 11.667869999999999
10.00200 11.6089
10.00300 11.548300000000001
10.00400 11.48607
10.00500 11.422229999999999
10.00600 11.35677
10.00700 11.2897
10.00800 11.22103
10.00900 11.15077
10.01000 11.07892
10.01100 11.00549
10.01200 10.930489999999999
10.01300 10.85393
10.01400 10.77582
10.01500 10.69615
10.01600 10.614949999999999
10.01700 10.53222
10.01800 10.44797
10.01900 10.36221
10.02000 10.274949999999999
10.02100 10.18619
10.02200 10.09595
10.02300 10.004240000000001
10.02400 9.911067
10.02500 9.8164394
10.02600 9.7203694
10.02700 9.622866700000001
10.02800 9.5239423
10.02900 9.4236076
10.03000 9.3218729
10.03100 9.218750100000001
10.03200 9.1142505
10.03300 9.008386
10.03400 8.9011684
10.03500 8.7926105
10.03600 8.682724799999999
10.03700 8.571524199999999
10.03800 8.4590212
10.03900 8.3452299
10.04000 8.230163899999999
10.04100 8.1138372
10.04200 7.9962648
10.04300 7.877460899999999
10.04400 7.7574402000000005
10.04500 7.636217800000001
10.04600 7.5138085
10.04700 7.3902287
10.04800 7.265494
10.04900 7.1396202
10.05000 7.0126228
10.05100 6.884519
10.05200 6.7553252
10.05300 6.6250578
10.05400 6.4937331
10.05500 6.3613683000000005
10.05600 6.2279802
10.05700 6.0935859
10.05800 5.9582021
10.05900 5.8218464
10.06000 5.6845363
10.06100 5.5462889
10.06200 5.4071218
10.06300 5.2670527
10.06400 5.1260993
10.06500 4.984279300000001
10.06600 4.8416112
10.06700 4.6981126
10.06800 4.5538023
10.06900 4.4086985
10.07000 4.2628203000000005
10.07100 4.1161861
10.07200 3.9688150999999996
10.07300 3.8207265999999995
10.07400 3.6719399999999998
10.07500 3.5224751
10.07600 3.3723515
10.07700 3.2215893
10.07800 3.070209
10.07900 2.9182309
10.08000 2.7656756000000002
10.08100 2.612564
10.08200 2.458917
10.08300 2.3047555
10.08400 2.1501007999999997
10.08500 1.9949743999999998
10.08600 1.8393973000000001
10.08700 1.6833912999999998
10.08800 1.5269779
10.08900 1.3701785
10.09000 1.2130151
10.09100 1.055509
10.09200 0.89768218
10.09300 0.73955613
10.09400 0.58115264
10.09500 0.42249346
10.09600 0.26360028
10.09700 0.10449487
10.09800 -0.054801028
10.09900 -0.21426563999999998
10.10000 -0.37387714
10.10100 -0.53361375
10.10200 -0.69345357
10.10300 -0.85337469
10.10400 -1.0133550999999998
10.10500 -1.1733728
10.10600 -1.3334057
10.10700 -1.4934315999999999
10.10800 -1.6534282
10.10900 -1.8133732
10.11000 -1.973244
10.11100 -2.133018
10.11200 -2.2926727000000002
10.11300 -2.4521854
10.11400 -2.6115332
10.11500 -2.7706932
10.11600 -2.9296428
10.11700 -3.0883586000000003
10.11800 -3.2468177000000003
10.11900 -3.4049973
10.12000 -3.5628743
10.12100 -3.7204257999999997
10.12200 -3.8776286
10.12300 -4.03446
10.12400 -4.1908968
10.12500 -4.3469165
10.12600 -4.502495799999999
10.12700 -4.6576127000000005
10.12800 -4.8122443
10.12900 -4.9663685
10.13000 -5.119963
10.13100 -5.2730054
10.13200 -5.4254733
10.13300 -5.5773452
10.13400 -5.7285991
10.13500 -5.8792133
10.13600 -6.0291659
10.13700 -6.1784353
10.13800 -6.327000300000001
10.13900 -6.4748384
10.14000 -6.6219293
10.14100 -6.768250500000001
10.14200 -6.913781200000001
10.14300 -7.058500500000001
10.14400 -7.2023869000000005
10.14500 -7.3454186
10.14600 -7.4875750000000005
10.14700 -7.628834199999999
10.14800 -7.7691756000000005
10.14900 -7.9085775
10.15000 -8.0470189
10.15100 -8.1844792
10.15200 -8.320936600000001
10.15300 -8.456371
10.15400 -8.5907616
10.15500 -8.7240867
10.15600 -8.8563271
10.15700 -8.987461
10.15800 -9.1174692
10.15900 -9.2463307
10.16000 -9.374026200000001
10.16100 -9.5005356
10.16200 -9.6258394
10.16300 -9.7499184
10.16400 -9.8727532
10.16500 -9.994325
10.16600 -10.11461
10.16700 -10.2336
10.16800 -10.351280000000001
10.16900 -10.467609999999999
10.17000 -10.58259
10.17100 -10.696200000000001
10.17200 -10.80842
10.17300 -10.91924
10.17400 -11.02863
10.17500 -11.13658
10.17600 -11.24307
10.17700 -11.34809
10.17800 -11.45163
10.17900 -11.55365
10.18000 -11.65416
10.18100 -11.75313
10.18200 -11.85054
10.18300 -11.94639
10.18400 -12.04065
10.18500 -12.13331
10.18600 -12.224359999999999
10.18700 -12.31377
10.18800 -12.40155
10.18900 -12.48766
10.19000 -12.5721
10.19100 -12.654850000000001
10.19200 -12.7359
10.19300 -12.81523
10.19400 -12.89283
10.19500 -12.9687
10.19600 -13.0428
10.19700 -13.11514
10.19800 -13.18569
10.19900 -13.254460000000002
10.20000 -13.32142
10.20100 -13.38656
10.20200 -13.44987
10.20300 -13.51135
10.20400 -13.570969999999999
10.20500 -13.62874
10.20600 -13.68463
10.20700 -13.73865
10.20800 -13.79078
10.20900 -13.84101
10.21000 -13.88934
10.21100 -13.93574
10.21200 -13.980229999999999
10.21300 -14.022780000000001
10.21400 -14.063400000000001
10.21500 -14.10206
10.21600 -14.13878
10.21700 -14.173530000000001
10.21800 -14.20631
10.21900 -14.23711
10.22000 -14.265939999999999
10.22100 -14.292769999999999
10.22200 -14.31761
10.22300 -14.340449999999999
10.22400 -14.36128
10.22500 -14.3801
10.22600 -14.396909999999998
10.22700 -14.41169
10.22800 -14.42445
10.22900 -14.43517
10.23000 -14.44387
10.23100 -14.450520000000001
10.23200 -14.45514
10.23300 -14.457709999999999
10.23400 -14.45824
10.23500 -14.456710000000001
10.23600 -14.453140000000001
10.23700 -14.44751
10.23800 -14.43984
10.23900 -14.430100000000001
10.24000 -14.418320000000001
10.24100 -14.40447
10.24200 -14.388580000000001
10.24300 -14.37063
10.24400 -14.35062
10.24500 -14.32857
10.24600 -14.304459999999999
10.24700 -14.2783
10.24800 -14.2501
10.24900 -14.21986
10.25000 -14.18757
10.25100 -14.15324
10.25200 -14.116880000000002
10.25300 -14.078479999999999
10.25400 -14.03806
10.25500 -13.99561
10.25600 -13.95114
10.25700 -13.904649999999998
10.25800 -13.85615
10.25900 -13.80565
10.26000 -13.75314
10.26100 -13.698630000000001
10.26200 -13.64214
10.26300 -13.58366
10.26400 -13.52319
10.26500 -13.460759999999999
10.26600 -13.39636
10.26700 -13.33
10.26800 -13.261690000000002
10.26900 -13.191439999999998
10.27000 -13.11925
10.27100 -13.04514
10.27200 -12.969100000000001
10.27300 -12.89116
10.27400 -12.81131
10.27500 -12.729579999999999
10.27600 -12.64597
10.27700 -12.56049
10.27800 -12.47314
10.27900 -12.38396
10.28000 -12.29293
10.28100 -12.20008
10.28200 -12.10542
10.28300 -12.00896
10.28400 -11.91071
10.28500 -11.81068
10.28600 -11.7089
10.28700 -11.605360000000001
10.28800 -11.50009
10.28900 -11.3931
10.29000 -11.2844
10.29100 -11.174009999999999
10.29200 -11.06194
10.29300 -10.9482
10.29400 -10.83281
10.29500 -10.71579
10.29600 -10.59715
10.29700 -10.47691
10.29800 -10.35508
10.29900 -10.23167
10.30000 -10.106710000000001
10.30100 -9.9802107
10.30200 -9.8521866
10.30300 -9.7226568
10.30400 -9.5916376
10.30500 -9.4591469
10.30600 -9.3252018
10.30700 -9.189821
10.30800 -9.053022400000001
10.30900 -8.9148238
10.31000 -8.7752447
10.31100 -8.6343043
10.31200 -8.4920213
10.31300 -8.348415
10.31400 -8.2035057
10.31500 -8.0573134
10.31600 -7.9098582
10.31700 -7.7611603
10.31800 -7.6112397
10.31900 -7.4601181
10.32000 -7.3078156000000005
10.32100 -7.154353700000001
10.32200 -6.9997542
10.32300 -6.8440378
10.32400 -6.6872261
10.32500 -6.5293416
10.32600 -6.3704051
10.32700 -6.2104393
10.32800 -6.0494661
10.32900 -5.8875076
10.33000 -5.7245865
10.33100 -5.5607252
10.33200 -5.3959459
10.33300 -5.2302718
10.33400 -5.063726
10.33500 -4.8963312000000005
10.33600 -4.7281105
10.33700 -4.5590874
10.33800 -4.3892857
10.33900 -4.2187285
10.34000 -4.04744
10.34100 -3.8754441
10.34200 -3.7027650000000003
10.34300 -3.5294267999999995
10.34400 -3.3554539
10.34500 -3.1808707999999997
10.34600 -3.0057024
10.34700 -2.8299734
10.34800 -2.6537087
10.34900 -2.4769334
10.35000 -2.2996727000000003
10.35100 -2.121952
10.35200 -1.9437965000000001
10.35300 -1.7652316000000001
10.35400 -1.5862828
10.35500 -1.4069757999999999
10.35600 -1.2273363000000002
10.35700 -1.04739
10.35800 -0.8671624600000001
10.35900 -0.6866796900000001
10.36000 -0.50596744
10.36100 -0.32505156
10.36200 -0.14395785
10.36300 0.037287775
10.36400 0.21865943000000002
10.36500 0.4001312
10.36600 0.58167716
10.36700 0.7632714199999999
10.36800 0.94488803
10.36900 1.1265011
10.37000 1.3080846
10.37100 1.4896126
10.37200 1.6710591000000001
10.37300 1.852398
10.37400 2.0336035999999997
10.37500 2.2146494999999997
10.37600 2.3955099
10.37700 2.5761589000000003
10.37800 2.7565703
10.37900 2.9367179
10.38000 3.1165757999999997
10.38100 3.2961182
10.38200 3.4753184999999998
10.38300 3.6541509999999997
10.38400 3.8325897999999996
10.38500 4.0106088
10.38600 4.1881818
10.38700 4.3652833
10.38800 4.541887
10.38900 4.7179673
10.39000 4.8934985
10.39100 5.0684549
10.39200 5.2428108
10.39300 5.4165408
10.39400 5.5896197
10.39500 5.762021600000001
10.39600 5.933722100000001
10.39700 6.1046954
10.39800 6.274917
10.39900 6.444361799999999
10.40000 6.613004999999999
10.40100 6.7808226
10.40200 6.9477893
10.40300 7.1138813999999995
10.40400 7.2790742
10.40500 7.4433438
10.40600 7.606665799999999
10.40700 7.7690169000000004
10.40800 7.9303727
10.40900 8.0907099
10.41000 8.2500055
10.41100 8.408235
10.41200 8.565375999999999
10.41300 8.7214053
10.41400 8.8762999
10.41500 9.0300366
10.41600 9.1825925
10.41700 9.333945100000001
10.41800 9.484072000000001
10.41900 9.6329518
10.42000 9.7805612
10.42100 9.9268787
10.42200 10.07188
10.42300 10.21555
10.42400 10.35786
10.42500 10.4988
10.42600 10.63833
10.42700 10.77645
10.42800 10.91312
10.42900 11.04834
10.43000 11.18207
10.43100 11.3143
10.43200 11.44501
10.43300 11.57418
10.43400 11.701789999999999
10.43500 11.82783
10.43600 11.95226
10.43700 12.07508
10.43800 12.19627
10.43900 12.315800000000001
10.44000 12.43367
10.44100 12.549840000000001
10.44200 12.664320000000002
10.44300 12.77706
10.44400 12.888079999999999
10.44500 12.997330000000002
10.44600 13.10481
10.44700 13.210510000000001
10.44800 13.314400000000001
10.44900 13.41647
10.45000 13.516710000000002
10.45100 13.615089999999999
10.45200 13.711609999999999
10.45300 13.80625
10.45400 13.899000000000001
10.45500 13.989840000000001
10.45600 14.078750000000001
10.45700 14.165730000000002
10.45800 14.250760000000001
10.45900 14.33383
10.46000 14.41492
10.46100 14.494019999999999
10.46200 14.57112
10.46300 14.646210000000002
10.46400 14.719280000000001
10.46500 14.790310000000002
10.46600 14.85929
10.46700 14.92622
10.46800 14.99108
10.46900 15.05387
10.47000 15.114559999999999
10.47100 15.17316
10.47200 15.22966
10.47300 15.28404
10.47400 15.3363
10.47500 15.386420000000001
10.47600 15.434410000000002
10.47700 15.480250000000002
10.47800 15.52394
10.47900 15.565470000000001
10.48000 15.60483
10.48100 15.64202
10.48200 15.67703
10.48300 15.70985
10.48400 15.740480000000002
10.48500 15.76892
10.48600 15.79515
10.48700 15.81918
10.48800 15.841
10.48900 15.86061
10.49000 15.878
10.49100 15.893170000000001
10.49200 15.906120000000001
10.49300 15.916839999999999
10.49400 15.925339999999998
10.49500 15.931600000000001
10.49600 15.935640000000001
10.49700 15.93744
10.49800 15.937009999999999
10.49900 15.93435
10.50000 15.929450000000001
10.50100 15.922310000000001
10.50200 15.91295
10.50300 15.90135
10.50400 15.887519999999999
10.50500 15.87146
10.50600 15.85317
10.50700 15.832650000000001
10.50800 15.809909999999999
10.50900 15.78495
10.51000 15.757779999999999
10.51100 15.728390000000001
10.51200 15.696779999999999
10.51300 15.662980000000001
10.51400 15.626970000000002
10.51500 15.588759999999999
10.51600 15.54836
10.51700 15.50577
10.51800 15.461
10.51900 15.41406
10.52000 15.364939999999999
10.52100 15.31366
10.52200 15.26023
10.52300 15.20465
10.52400 15.14692
10.52500 15.087069999999999
10.52600 15.025079999999999
10.52700 14.96098
10.52800 14.89477
10.52900 14.826459999999999
10.53000 14.756059999999998
10.53100 14.68358
10.53200 14.60903
10.53300 14.532419999999998
10.53400 14.453759999999999
10.53500 14.373059999999999
10.53600 14.29033
10.53700 14.20559
10.53800 14.118839999999999
10.53900 14.030100000000001
10.54000 13.93939
10.54100 13.8467
10.54200 13.75207
10.54300 13.65549
10.54400 13.556989999999999
10.54500 13.45658
10.54600 13.354269999999998
10.54700 13.25008
10.54800 13.14403
10.54900 13.03612
10.55000 12.92637
10.55100 12.814800000000002
10.55200 12.70143
10.55300 12.586269999999999
10.55400 12.469330000000001
10.55500 12.35064
10.55600 12.23021
10.55700 12.108049999999999
10.55800 11.98419
10.55900 11.858649999999999
10.56000 11.73143
10.56100 11.60256
10.56200 11.47205
10.56300 11.339929999999999
10.56400 11.20621
10.56500 11.070910000000001
10.56600 10.934059999999999
10.56700 10.79566
10.56800 10.65574
10.56900 10.51433
10.57000 10.37143
10.57100 10.227079999999999
10.57200 10.08128
10.57300 9.9340677
10.57400 9.7854577
10.57500 9.6354723
10.57600 9.4841331
10.57700 9.3314625
10.57800 9.1774821
10.57900 9.0222143
10.58000 8.8656813
10.58100 8.7079063
10.58200 8.5489117
10.58300 8.3887205
10.58400 8.2273565
10.58500 8.064843
10.58600 7.9012028999999995
10.58700 7.7364601
10.58800 7.5706385
10.58900 7.4037619
10.59000 7.2358541
10.59100 7.066939
10.59200 6.897041199999999
10.59300 6.7261852
10.59400 6.5543957
10.59500 6.3816965
10.59600 6.2081128
10.59700 6.0336698
10.59800 5.8583919
10.59900 5.6823041
10.60000 5.5054318
10.60100 5.3278003
10.60200 5.1494349
10.60300 4.9703609
10.60400 4.7906045
10.60500 4.6101909
10.60600 4.4291466
10.60700 4.2474974
10.60800 4.0652691999999995
10.60900 3.8824886000000003
10.61000 3.6991815999999997
10.61100 3.5153749999999997
10.61200 3.3310953999999997
10.61300 3.1463690000000004
10.61400 2.961223
10.61500 2.775684
10.61600 2.5897788
10.61700 2.4035344
10.61800 2.2169776
10.61900 2.0301355
10.62000 1.8430350000000002
10.62100 1.6557032
10.62200 1.468167
10.62300 1.2804533
10.62400 1.0925893
10.62500 0.9046018100000001
10.62600 0.71651787
10.62700 0.5283644399999999
10.62800 0.34016839
10.62900 0.15195668
10.63000 -0.036243832
10.63100 -0.22440627
10.63200 -0.41250376999999994
10.63300 -0.60050949
10.63400 -0.7883965999999999
10.63500 -0.9761382799999999
10.63600 -1.1637078
10.63700 -1.3510783
10.63800 -1.5382231
10.63900 -1.7251153000000001
10.64000 -1.9117281
10.64100 -2.0980349
10.64200 -2.2840088
10.64300 -2.4696233000000003
10.64400 -2.6548514
10.64500 -2.8396666
10.64600 -3.024042
10.64700 -3.207951
10.64800 -3.3913675999999997
10.64900 -3.5742643999999997
10.65000 -3.7566154999999997
10.65100 -3.9383943999999995
10.65200 -4.119575
10.65300 -4.3001309
10.65400 -4.4800363
10.65500 -4.6592652999999995
10.65600 -4.8377916
10.65700 -5.01559
10.65800 -5.1926352
10.65900 -5.3689014
10.66000 -5.5443641
10.66100 -5.7189979
10.66200 -5.8927778
10.66300 -6.0656797
10.66400 -6.2376786
10.66500 -6.4087503
10.66600 -6.5788709
10.66700 -6.7480169000000005
10.66800 -6.9161639
10.66900 -7.0832885999999995
10.67000 -7.2493680000000005
10.67100 -7.414378200000001
10.67200 -7.5782962
10.67300 -7.7410989
10.67400 -7.902763
10.67500 -8.0632672
10.67600 -8.2225874
10.67700 -8.380702099999999
10.67800 -8.537588999999999
10.67900 -8.6932257
10.68000 -8.8475898
10.68100 -9.0006597
10.68200 -9.1524139
10.68300 -9.302830700000001
10.68400 -9.451888499999999
10.68500 -9.5995665
10.68600 -9.7458437
10.68700 -9.890699399999999
10.68800 -10.03411
10.68900 -10.176060000000001
10.69000 -10.31653
10.69100 -10.455499999999999
10.69200 -10.59294
10.69300 -10.72885
10.69400 -10.86319
10.69500 -10.99595
10.69600 -11.12712
10.69700 -11.25667
10.69800 -11.38459
10.69900 -11.510860000000001
10.70000 -11.63545
10.70100 -11.75837
10.70200 -11.879579999999999
10.70300 -11.99907
10.70400 -12.11682
10.70500 -12.23283
10.70600 -12.34707
10.70700 -12.45953
10.70800 -12.57019
10.70900 -12.67904
10.71000 -12.786069999999999
10.71100 -12.891250000000001
10.71200 -12.99458
10.71300 -13.09604
10.71400 -13.19562
10.71500 -13.29331
10.71600 -13.38908
10.71700 -13.482930000000001
10.71800 -13.57485
10.71900 -13.664819999999999
10.72000 -13.75283
10.72100 -13.83887
10.72200 -13.922930000000001
10.72300 -14.004990000000001
10.72400 -14.085049999999999
10.72500 -14.16309
10.72600 -14.239099999999999
10.72700 -14.31308
10.72800 -14.385010000000001
10.72900 -14.45489
10.73000 -14.52271
10.73100 -14.58845
10.73200 -14.6521
10.73300 -14.71367
10.73400 -14.77315
10.73500 -14.83051
10.73600 -14.88577
10.73700 -14.93891
10.73800 -14.989930000000001
10.73900 -15.03881
10.74000 -15.08557
10.74100 -15.13018
10.74200 -15.172649999999999
10.74300 -15.21296
10.74400 -15.251129999999998
10.74500 -15.28713
10.74600 -15.32098
10.74700 -15.352660000000002
10.74800 -15.38217
10.74900 -15.409510000000001
10.75000 -15.43468
10.75100 -15.457679999999998
10.75200 -15.4785
10.75300 -15.497140000000002
10.75400 -15.5136
10.75500 -15.52788
10.75600 -15.53997
10.75700 -15.54989
10.75800 -15.55762
10.75900 -15.563170000000001
10.76000 -15.56653
10.76100 -15.56772
10.76200 -15.566730000000002
10.76300 -15.563550000000001
10.76400 -15.5582
10.76500 -15.55068
10.76600 -15.540989999999999
10.76700 -15.529119999999999
10.76800 -15.51509
10.76900 -15.498899999999999
10.77000 -15.480550000000001
10.77100 -15.46005
10.77200 -15.4374
10.77300 -15.412609999999999
10.77400 -15.385679999999999
10.77500 -15.356620000000001
10.77600 -15.32543
10.77700 -15.29212
10.77800 -15.2567
10.77900 -15.219179999999998
10.78000 -15.17955
10.78100 -15.137839999999999
10.78200 -15.094050000000001
10.78300 -15.04818
10.78400 -15.000250000000001
10.78500 -14.950260000000002
10.78600 -14.898230000000002
10.78700 -14.84415
10.78800 -14.78805
10.78900 -14.72993
10.79000 -14.669799999999999
10.79100 -14.60768
10.79200 -14.54356
10.79300 -14.47747
10.79400 -14.40942
10.79500 -14.339409999999999
10.79600 -14.267460000000002
10.79700 -14.19357
10.79800 -14.117769999999998
10.79900 -14.040069999999998
10.80000 -13.960469999999999
10.80100 -13.87899
10.80200 -13.79565
10.80300 -13.71045
10.80400 -13.62342
10.80500 -13.53456
10.80600 -13.44389
10.80700 -13.35143
10.80800 -13.25719
10.80900 -13.161190000000001
10.81000 -13.063440000000002
10.81100 -12.96396
10.81200 -12.862770000000001
10.81300 -12.759870000000001
10.81400 -12.6553
10.81500 -12.54906
10.81600 -12.441180000000001
10.81700 -12.33167
10.81800 -12.22054
10.81900 -12.10783
10.82000 -11.99354
10.82100 -11.877690000000001
10.82200 -11.76031
10.82300 -11.64141
10.82400 -11.52101
10.82500 -11.39913
10.82600 -11.275780000000001
10.82700 -11.151
10.82800 -11.024799999999999
10.82900 -10.89719
10.83000 -10.7682
10.83100 -10.63785
10.83200 -10.506160000000001
10.83300 -10.37315
10.83400 -10.23884
10.83500 -10.10325
10.83600 -9.96641
10.83700 -9.8283298
10.83800 -9.689036
10.83900 -9.5485501
10.84000 -9.4068944
10.84100 -9.264090699999999
10.84200 -9.1201611
10.84300 -8.9751288
10.84400 -8.829017
10.84500 -8.681847900000001
10.84600 -8.5336447
10.84700 -8.3844304
10.84800 -8.2342289
10.84900 -8.0830641
10.85000 -7.930959
10.85100 -7.7779375
10.85200 -7.6240242
10.85300 -7.4692421
10.85400 -7.313615800000001
10.85500 -7.1571693000000005
10.85600 -6.9999270000000005
10.85700 -6.8419129
10.85800 -6.6831514
10.85900 -6.5236673
10.86000 -6.363485000000001
10.86100 -6.2026285
10.86200 -6.041123000000001
10.86300 -5.8789928
10.86400 -5.7162628
10.86500 -5.5529576
10.86600 -5.3891018
10.86700 -5.2247208
10.86800 -5.0598393999999995
10.86900 -4.8944827
10.87000 -4.7286756
10.87100 -4.5624431
10.87200 -4.3958109
10.87300 -4.2288039
10.87400 -4.0614478
10.87500 -3.893768
10.87600 -3.7257898999999997
10.87700 -3.5575394000000005
10.87800 -3.3890415
10.87900 -3.2203224
10.88000 -3.0514076
10.88100 -2.882323
10.88200 -2.7130943000000003
10.88300 -2.5437472
10.88400 -2.3743076
10.88500 -2.204801
10.88600 -2.0352531
10.88700 -1.8656898000000002
10.88800 -1.6961368000000001
10.88900 -1.5266195
10.89000 -1.3571634000000001
10.89100 -1.1877940999999999
10.89200 -1.0185369
10.89300 -0.8494172200000001
10.89400 -0.68046018
10.89500 -0.51169093
10.89600 -0.34313453
10.89700 -0.17481596
10.89800 -0.006760117
10.89900 0.16100822
10.90000 0.32846434
10.90100 0.49558361000000006
10.90200 0.6623415300000001
10.90300 0.82871364
10.90400 0.99467551
10.90500 1.1602028
10.90600 1.3252714
10.90700 1.4898569
10.90800 1.6539354
10.90900 1.8174827
10.91000 1.980475
10.91100 2.1428881
10.91200 2.3046984999999998
10.91300 2.4658822000000002
10.91400 2.6264155000000002
10.91500 2.7862748
10.91600 2.9454366999999997
10.91700 3.1038776
10.91800 3.2615744
10.91900 3.4185037
10.92000 3.5746425
10.92100 3.7299678000000003
10.92200 3.8844567000000003
10.92300 4.0380869
10.92400 4.1908357
10.92500 4.3426812
10.92600 4.4936009
10.92700 4.6435732
10.92800 4.7925763
10.92900 4.9405888000000004
10.93000 5.0875895
10.93100 5.2335571
10.93200 5.3784709
10.93300 5.5223104
10.93400 5.6650549
10.93500 5.8066845
10.93600 5.947178999999999
10.93700 6.0865186
10.93800 6.224684
10.93900 6.361655900000001
10.94000 6.497415199999999
10.94100 6.6319428
10.94200 6.7652196
10.94300 6.8972275
10.94400 7.027947900000001
10.94500 7.157363
10.94600 7.285454099999999
10.94700 7.4122041
10.94800 7.537595199999999
10.94900 7.661610100000001
10.95000 7.7842318
10.95100 7.9054423
10.95200 8.025226
10.95300 8.1435658
10.95400 8.260446
10.95500 8.3758496
10.95600 8.4897615
10.95700 8.6021654
10.95800 8.7130465
10.95900 8.822389699999999
10.96000 8.9301802
10.96100 9.0364039
10.96200 9.1410458
10.96300 9.2440918
10.96400 9.3455285
10.96500 9.4453432
10.96600 9.5435217
10.96700 9.6400522
10.96800 9.7349212
10.96900 9.8281167
10.97000 9.9196278
10.97100 10.00944
10.97200 10.09755
10.97300 10.18393
10.97400 10.26859
10.97500 10.35151
10.97600 10.43268
10.97700 10.51208
10.97800 10.58972
10.97900 10.66557
10.98000 10.73964
10.98100 10.81191
10.98200 10.88237
10.98300 10.95102
10.98400 11.01785
10.98500 11.08285
10.98600 11.146
10.98700 11.20732
10.98800 11.26677
10.98900 11.324380000000001
10.99000 11.38011
10.99100 11.43397
10.99200 11.48596
10.99300 11.536059999999999
10.99400 11.58428
10.99500 11.630600000000001
10.99600 11.67502
10.99700 11.71754
10.99800 11.75815
10.99900 11.79686
11.00000 11.83365
11.00100 11.86853
11.00200 11.901480000000001
11.00300 11.93252
11.00400 11.96164
11.00500 11.98883
11.00600 12.01409
11.00700 12.03743
11.00800 12.05884
11.00900 12.07832
11.01000 12.095880000000001
11.01100 12.11151
11.01200 12.125210000000001
11.01300 12.13698
11.01400 12.14683
11.01500 12.154760000000001
11.01600 12.16076
11.01700 12.16484
11.01800 12.167010000000001
11.01900 12.16726
11.02000 12.16559
11.02100 12.16202
11.02200 12.15654
11.02300 12.14915
11.02400 12.13987
11.02500 12.12869
11.02600 12.11562
11.02700 12.100660000000001
11.02800 12.083820000000001
11.02900 12.065109999999999
11.03000 12.04452
11.03100 12.02207
11.03200 11.99776
11.03300 11.97159
11.03400 11.943579999999999
11.03500 11.913730000000001
11.03600 11.88206
11.03700 11.84855
11.03800 11.813229999999999
11.03900 11.77611
11.04000 11.73718
11.04100 11.69647
11.04200 11.65398
11.04300 11.60971
11.04400 11.56369
11.04500 11.51591
11.04600 11.46639
11.04700 11.41515
11.04800 11.362179999999999
11.04900 11.30751
11.05000 11.25114
11.05100 11.19308
11.05200 11.13335
11.05300 11.07196
11.05400 11.00892
11.05500 10.94425
11.05600 10.87795
11.05700 10.81003
11.05800 10.74052
11.05900 10.66943
11.06000 10.59676
11.06100 10.52254
11.06200 10.446769999999999
11.06300 10.36947
11.06400 10.29066
11.06500 10.21034
11.06600 10.12854
11.06700 10.04527
11.06800 9.9605441
11.06900 9.8743767
11.07000 9.786784599999999
11.07100 9.6977845
11.07200 9.6073925
11.07300 9.515625199999999
11.07400 9.422498899999999
11.07500 9.3280308
11.07600 9.2322379
11.07700 9.135137499999999
11.07800 9.0367474
11.07900 8.9370847
11.08000 8.8361681
11.08100 8.7340161
11.08200 8.6306468
11.08300 8.526077899999999
11.08400 8.4203288
11.08500 8.313418200000001
11.08600 8.2053654
11.08700 8.0961891
11.08800 7.9859085
11.08900 7.8745425
11.09000 7.762110999999999
11.09100 7.6486334000000005
11.09200 7.5341299
11.09300 7.418619799999999
11.09400 7.3021226
11.09500 7.1846582
11.09600 7.0662476000000005
11.09700 6.9469102000000005
11.09800 6.8266667000000005
11.09900 6.7055374
11.10000 6.583542400000001
11.10100 6.4607024
11.10200 6.3370384
11.10300 6.2125715999999995
11.10400 6.0873229
11.10500 5.9613135
11.10600 5.8345646
11.10700 5.707097399999999
11.10800 5.5789337
11.10900 5.4500952
11.11000 5.3206038
11.11100 5.190480900000001
11.11200 5.059748900000001
11.11300 4.9284298
11.11400 4.796546
11.11500 4.664119299999999
11.11600 4.5311727
11.11700 4.3977279000000005
11.11800 4.2638078
11.11900 4.1294347
11.12000 3.9946314
11.12100 3.8594201000000004
11.12200 3.7238233000000003
11.12300 3.5878636
11.12400 3.4515638
11.12500 3.3149461999999996
11.12600 3.1780332000000002
11.12700 3.0408477
11.12800 2.9034119
11.12900 2.7657481
11.13000 2.6278788
11.13100 2.4898265
11.13200 2.3516132
11.13300 2.2132615
11.13400 2.0747934999999997
11.13500 1.9362317
11.13600 1.7975984
11.13700 1.6589157
11.13800 1.5202057999999998
11.13900 1.381491
11.14000 1.2427934999999999
11.14100 1.1041356
11.14200 0.96553955
11.14300 0.8270275800000001
11.14400 0.68862187
11.14500 0.5503447300000001
11.14600 0.41221831999999997
11.14700 0.27426488
11.14800 0.13650659
11.14900 -0.00103438
11.15000 -0.13833591
11.15100 -0.27537593
11.15200 -0.4121324
11.15300 -0.54858341
11.15400 -0.68470701
11.15500 -0.8204813999999999
11.15600 -0.9558848999999999
11.15700 -1.0908959
11.15800 -1.2254928999999999
11.15900 -1.3596545
11.16000 -1.4933595
11.16100 -1.6265867
11.16200 -1.7593151000000002
11.16300 -1.891524
11.16400 -2.0231925
11.16500 -2.1543001999999998
11.16600 -2.2848267
11.16700 -2.4147518
11.16800 -2.5440551
11.16900 -2.672717
11.17000 -2.8007174
11.17100 -2.9280366
11.17200 -3.0546553
11.17300 -3.1805538
11.17400 -3.3057130999999997
11.17500 -3.4301136000000003
11.17600 -3.5537366
11.17700 -3.6765631
11.17800 -3.7985742000000005
11.17900 -3.9197512
11.18000 -4.0400758
11.18100 -4.1595295
11.18200 -4.2780939
11.18300 -4.3957508999999995
11.18400 -4.5124825
11.18500 -4.6282708999999995
11.18600 -4.7430985
11.18700 -4.8569478
11.18800 -4.9698014
11.18900 -5.081642
11.19000 -5.1924527
11.19100 -5.3022165
11.19200 -5.4109171
11.19300 -5.5185385
11.19400 -5.6250639
11.19500 -5.7304777
11.19600 -5.8347641999999995
11.19700 -5.9379082
11.19800 -6.0398944000000006
11.19900 -6.1407077999999995
11.20000 -6.2403336
11.20100 -6.3387573
11.20200 -6.435965
11.20300 -6.5319426
11.20400 -6.6266768
11.20500 -6.7201531999999995
11.20600 -6.812359399999999
11.20700 -6.903281799999999
11.20800 -6.9929078
11.20900 -7.081224799999999
11.21000 -7.16822
11.21100 -7.2538815
11.21200 -7.338197500000001
11.21300 -7.421156
11.21400 -7.5027458000000005
11.21500 -7.5829550999999995
11.21600 -7.661773299999999
11.21700 -7.739188499999999
11.21800 -7.815191100000001
11.21900 -7.88977
11.22000 -7.9629145999999995
11.22100 -8.034615200000001
11.22200 -8.1048615
11.22300 -8.173643799999999
11.22400 -8.240953099999999
11.22500 -8.306780499999999
11.22600 -8.371116200000001
11.22700 -8.4339522
11.22800 -8.495280099999999
11.22900 -8.5550919
11.23000 -8.6133793
11.23100 -8.6701356
11.23200 -8.725352599999999
11.23300 -8.7790243
11.23400 -8.831144100000001
11.23500 -8.8817053
11.23600 -8.9307018
11.23700 -8.978128400000001
11.23800 -9.0239793
11.23900 -9.0682492
11.24000 -9.1109335
11.24100 -9.152028
11.24200 -9.191528
11.24300 -9.2294291
11.24400 -9.2657283
11.24500 -9.3004212
11.24600 -9.3335055
11.24700 -9.3649775
11.24800 -9.3948342
11.24900 -9.4230734
11.25000 -9.4496928
11.25100 -9.474690299999999
11.25200 -9.498063499999999
11.25300 -9.5198117
11.25400 -9.5399328
11.25500 -9.5584251
11.25600 -9.5752887
11.25700 -9.5905222
11.25800 -9.6041255
11.25900 -9.616097799999999
11.26000 -9.6264392
11.26100 -9.6351504
11.26200 -9.6422322
11.26300 -9.647685300000001
11.26400 -9.651510400000001
11.26500 -9.6537091
11.26600 -9.6542835
11.26700 -9.653235200000001
11.26800 -9.6505664
11.26900 -9.6462801
11.27000 -9.6403793
11.27100 -9.6328668
11.27200 -9.6237458
11.27300 -9.6130207
11.27400 -9.6006952
11.27500 -9.5867746
11.27600 -9.5712624
11.27700 -9.5541641
11.27800 -9.535484
11.27900 -9.5152281
11.28000 -9.4934024
11.28100 -9.4700128
11.28200 -9.4450645
11.28300 -9.4185643
11.28400 -9.3905196
11.28500 -9.3609363
11.28600 -9.329821200000001
11.28700 -9.2971817
11.28800 -9.263026
11.28900 -9.2273608
11.29000 -9.1901943
11.29100 -9.151534
11.29200 -9.1113888
11.29300 -9.0697668
11.29400 -9.0266772
11.29500 -8.9821279
11.29600 -8.9361288
11.29700 -8.8886887
11.29800 -8.8398181
11.29900 -8.789525900000001
11.30000 -8.737822600000001
11.30100 -8.684717899999999
11.30200 -8.6302228
11.30300 -8.5743479
11.30400 -8.517104400000001
11.30500 -8.4585033
11.30600 -8.3985567
11.30700 -8.337275700000001
11.30800 -8.2746722
11.30900 -8.2107589
11.31000 -8.1455477
11.31100 -8.0790512
11.31200 -8.011282999999999
11.31300 -7.9422556
11.31400 -7.8719817
11.31500 -7.8004748
11.31600 -7.727748900000001
11.31700 -7.6538175
11.31800 -7.578694800000001
11.31900 -7.5023941999999995
11.32000 -7.424929700000001
11.32100 -7.3463164
11.32200 -7.2665684
11.32300 -7.1857005
11.32400 -7.103727
11.32500 -7.020662699999999
11.32600 -6.9365233
11.32700 -6.8513228999999995
11.32800 -6.7650773
11.32900 -6.6778018999999995
11.33000 -6.5895125
11.33100 -6.500224
11.33200 -6.4099528
11.33300 -6.3187145000000005
11.33400 -6.2265251
11.33500 -6.133401
11.33600 -6.039358999999999
11.33700 -5.9444152
11.33800 -5.8485866
11.33900 -5.7518896
11.34000 -5.6543414
11.34100 -5.5559594
11.34200 -5.4567605
11.34300 -5.3567626
11.34400 -5.255982700000001
11.34500 -5.1544387
11.34600 -5.0521486
11.34700 -4.9491301000000005
11.34800 -4.8454013
11.34900 -4.7409803
11.35000 -4.635885
11.35100 -4.530134100000001
11.35200 -4.4237453
11.35300 -4.3167379
11.35400 -4.2091295
11.35500 -4.1009389
11.35600 -3.9921846
11.35700 -3.8828854
11.35800 -3.7730593
11.35900 -3.6627251999999997
11.36000 -3.5519019
11.36100 -3.4406077
11.36200 -3.3288617
11.36300 -3.2166824
11.36400 -3.1040885
11.36500 -2.9910987
11.36600 -2.8777322
11.36700 -2.7640074
11.36800 -2.6499435
11.36900 -2.5355594
11.37000 -2.4208741
11.37100 -2.3059066
11.37200 -2.1906761
11.37300 -2.0752016
11.37400 -1.9595023
11.37500 -1.8435974000000002
11.37600 -1.7275061
11.37700 -1.6112479999999998
11.37800 -1.4948422
11.37900 -1.3783081000000001
11.38000 -1.2616649
11.38100 -1.1449322
11.38200 -1.0281294
11.38300 -0.91127567
11.38400 -0.7943904999999999
11.38500 -0.67749321
11.38600 -0.5606031
11.38700 -0.4437394
11.38800 -0.32692126
11.38900 -0.21016782
11.39000 -0.093498162
11.39100 0.023068732
11.39200 0.13951394
11.39300 0.25581862
11.39400 0.37196404
11.39500 0.48793153999999994
11.39600 0.60370252
11.39700 0.71925852
11.39800 0.8345810699999999
11.39900 0.94965193
11.40000 1.0644528
11.40100 1.1789654
11.40200 1.2931718
11.40300 1.407054
11.40400 1.5205936999999998
11.40500 1.6337734
11.40600 1.7465749999999998
11.40700 1.8589807999999999
11.40800 1.9709731000000001
11.40900 2.0825338999999996
11.41000 2.1936461
11.41100 2.3042919
11.41200 2.4144538
11.41300 2.5241144
11.41400 2.6332562999999998
11.41500 2.7418625
11.41600 2.8499156
11.41700 2.9573986
11.41800 3.0642947
11.41900 3.1705870999999997
11.42000 3.2762587
11.42100 3.3812933000000003
11.42200 3.4856744
11.42300 3.5893857000000002
11.42400 3.6924108999999996
11.42500 3.7947342
11.42600 3.8963400000000004
11.42700 3.9972122999999997
11.42800 4.0973358
11.42900 4.1966956
11.43000 4.2952761
11.43100 4.3930627
11.43200 4.490041
11.43300 4.5861959
11.43400 4.6815135
11.43500 4.7759794
11.43600 4.8695795
11.43700 4.9623005
11.43800 5.0541282
11.43900 5.1450495
11.44000 5.235051
11.44100 5.3241192999999996
11.44200 5.4122414
11.44300 5.4994046999999995
11.44400 5.5855963
11.44500 5.6708038
11.44600 5.7550143
11.44700 5.8382157
11.44800 5.920396
11.44900 6.0015433
11.45000 6.0816456
11.45100 6.160691
11.45200 6.2386684
11.45300 6.3155659
11.45400 6.3913725
11.45500 6.466078
11.45600 6.5396704
11.45700 6.6121399
11.45800 6.683476300000001
11.45900 6.7536689
11.46000 6.8227075
11.46100 6.890583
11.46200 6.9572859000000005
11.46300 7.022806299999999
11.46400 7.0871360999999995
11.46500 7.1502656
11.46600 7.212186600000001
11.46700 7.272891700000001
11.46800 7.332371899999999
11.46900 7.3906198000000005
11.47000 7.4476271999999994
11.47100 7.5033873
11.47200 7.5578935
11.47300 7.611138400000001
11.47400 7.6631151
11.47500 7.7138178
11.47600 7.763239700000001
11.47700 7.811375
11.47800 7.8582183
11.47900 7.903763699999999
11.48000 7.9480052
11.48100 7.9909384
11.48200 8.0325581
11.48300 8.072859000000001
11.48400 8.111836799999999
11.48500 8.1494868
11.48600 8.1858046
11.48700 8.2207859
11.48800 8.2544275
11.48900 8.286725
11.49000 8.3176754
11.49100 8.3472759
11.49200 8.3755225
11.49300 8.4024131
11.49400 8.4279455
11.49500 8.4521167
11.49600 8.4749252
11.49700 8.4963694
11.49800 8.5164472
11.49900 8.5351579
11.50000 8.5524999
11.50100 8.568472400000001
11.50200 8.583075599999999
11.50300 8.5963085
11.50400 8.6081721
11.50500 8.6186655
11.50600 8.6277902
11.50700 8.6355463
11.50800 8.6419344
11.50900 8.6469568
11.51000 8.650614299999999
11.51100 8.652908400000001
11.51200 8.6538404
11.51300 8.6534128
11.51400 8.651627600000001
11.51500 8.6484879
11.51600 8.6439952
11.51700 8.6381532
11.51800 8.630964200000001
11.51900 8.622431
11.52000 8.6125575
11.52100 8.6013474
11.52200 8.5888036
11.52300 8.5749298
11.52400 8.5597306
11.52500 8.5432097
11.52600 8.5253716
11.52700 8.5062213
11.52800 8.4857628
11.52900 8.4640019
11.53000 8.4409431
11.53100 8.4165923
11.53200 8.3909556
11.53300 8.364038899999999
11.53400 8.3358482
11.53500 8.3063893
11.53600 8.275669800000001
11.53700 8.2436956
11.53800 8.210475
11.53900 8.1760146
11.54000 8.1403226
11.54100 8.1034064
11.54200 8.065273600000001
11.54300 8.0259331
11.54400 7.985393
11.54500 7.9436623
11.54600 7.9007491
11.54700 7.856663299999999
11.54800 7.811413
11.54900 7.7650084999999995
11.55000 7.7174582
11.55100 7.6687723
11.55200 7.6189599999999995
11.55300 7.5680315
11.55400 7.5159967
11.55500 7.4628651
11.55600 7.4086472
11.55700 7.3533535
11.55800 7.2969943
11.55900 7.2395802
11.56000 7.181122199999999
11.56100 7.1216308
11.56200 7.0611164
11.56300 6.999591
11.56400 6.9370657
11.56500 6.8735517999999995
11.56600 6.809061
11.56700 6.7436047
11.56800 6.6771954
11.56900 6.6098452000000005
11.57000 6.5415658
11.57100 6.47237
11.57200 6.4022698
11.57300 6.3312783999999995
11.57400 6.259409300000001
11.57500 6.1866749
11.57600 6.1130885
11.57700 6.0386632
11.57800 5.963413
11.57900 5.8873512
11.58000 5.8104917
11.58100 5.7328481
11.58200 5.6544349
11.58300 5.5752654
11.58400 5.4953542
11.58500 5.4147154
11.58600 5.3333633
11.58700 5.2513123
11.58800 5.1685765
11.58900 5.0851703
11.59000 5.001108299999999
11.59100 4.9164049
11.59200 4.8310749
11.59300 4.7451325
11.59400 4.6585921
11.59500 4.5714688
11.59600 4.4837769
11.59700 4.395531500000001
11.59800 4.306747
11.59900 4.2174384
11.60000 4.1276205
11.60100 4.037308299999999
11.60200 3.9465167
11.60300 3.8552604999999995
11.60400 3.7635554
11.60500 3.6714163
11.60600 3.5788585
11.60700 3.4858976
11.60800 3.3925489000000004
11.60900 3.2988280000000003
11.61000 3.2047506000000006
11.61100 3.1103326
11.61200 3.0155897
11.61300 2.9205378
11.61400 2.8251929
11.61500 2.7295711000000002
11.61600 2.6336882
11.61700 2.5375605
11.61800 2.4412038000000003
11.61900 2.3446344
11.62000 2.2478683
11.62100 2.1509215000000004
11.62200 2.0538100999999997
11.62300 1.95655
11.62400 1.8591572
11.62500 1.7616475
11.62600 1.6640369
11.62700 1.566341
11.62800 1.4685755
11.62900 1.3707561
11.63000 1.2728985
11.63100 1.1750181
11.63200 1.0771304000000002
11.63300 0.97925076
11.63400 0.8813945599999999
11.63500 0.7835771
11.63600 0.6858136499999999
11.63700 0.5881195
11.63800 0.49050981
11.63900 0.39299977999999997
11.64000 0.29560455999999996
11.64100 0.19833932
11.64200 0.10121923
11.64300 0.004259445299999999
11.64400 -0.092524907
11.64500 -0.18911868
11.64600 -0.28550674
11.64700 -0.38167397
11.64800 -0.47760527
11.64900 -0.57328558
11.65000 -0.66869985
11.65100 -0.76383306
11.65200 -0.85867019
11.65300 -0.95319645
11.65400 -1.0473968999999999
11.65500 -1.1412569
11.65600 -1.2347617
11.65700 -1.3278969
11.65800 -1.4206478
11.65900 -1.5130004000000001
11.66000 -1.6049404
11.66100 -1.6964536
11.66200 -1.7875265000000002
11.66300 -1.8781452
11.66400 -1.9682960999999999
11.66500 -2.0579658
11.66600 -2.1471413000000004
11.66700 -2.2358093
11.66800 -2.3239572
11.66900 -2.4115716999999997
11.67000 -2.4986405
11.67100 -2.585151
11.67200 -2.6710911
11.67300 -2.7564480999999996
11.67400 -2.84121
11.67500 -2.9253649
11.67600 -3.0089006
11.67700 -3.0918052
11.67800 -3.1740668999999997
11.67900 -3.2556739
11.68000 -3.3366144
11.68100 -3.4168769
11.68200 -3.4964497999999997
11.68300 -3.5753216999999995
11.68400 -3.6534812
11.68500 -3.7309170000000003
11.68600 -3.8076177
11.68700 -3.8835723000000004
11.68800 -3.9587695
11.68900 -4.0331986
11.69000 -4.1068487000000005
11.69100 -4.1797094
11.69200 -4.2517703
11.69300 -4.3230208999999995
11.69400 -4.3934513
11.69500 -4.4630516
11.69600 -4.5318119
11.69700 -4.5997232
11.69800 -4.6667758
11.69900 -4.7329608
11.70000 -4.7982696
11.70100 -4.8626933
11.70200 -4.9262241
11.70300 -4.9888533
11.70400 -5.050573099999999
11.70500 -5.1113758
11.70600 -5.1712539
11.70700 -5.230199900000001
11.70800 -5.2882064
11.70900 -5.3452667
11.71000 -5.4013737
11.71100 -5.4565206
11.71200 -5.5107009
11.71300 -5.5639081
11.71400 -5.6161355
11.71500 -5.6673773
11.71600 -5.717627
11.71700 -5.7668783
11.71800 -5.8151256
11.71900 -5.8623631000000005
11.72000 -5.908585
11.72100 -5.9537858
11.72200 -5.9979594999999994
11.72300 -6.0411014
11.72400 -6.0832061
11.72500 -6.1242684999999994
11.72600 -6.1642836999999995
11.72700 -6.2032472
11.72800 -6.2411547
11.72900 -6.278001499999999
11.73000 -6.3137837
11.73100 -6.3484974
11.73200 -6.3821390000000005
11.73300 -6.414705499999999
11.73400 -6.4461939
11.73500 -6.4766012
11.73600 -6.5059245
11.73700 -6.5341614
11.73800 -6.5613106000000005
11.73900 -6.587369
11.74000 -6.612335900000001
11.74100 -6.6362098
11.74200 -6.6589892
11.74300 -6.680673400000001
11.74400 -6.7012616
11.74500 -6.720753
11.74600 -6.739146999999999
11.74700 -6.7564435000000005
11.74800 -6.772642600000001
11.74900 -6.7877434
11.75000 -6.8017468
11.75100 -6.8146519
11.75200 -6.8264596
11.75300 -6.8371706
11.75400 -6.8467848
11.75500 -6.855303
11.75600 -6.8627261
11.75700 -6.8690538
11.75800 -6.8742886
11.75900 -6.8784304
11.76000 -6.881480700000001
11.76100 -6.8834417
11.76200 -6.884314099999999
11.76300 -6.8840995000000005
11.76400 -6.8828002
11.76500 -6.880419
11.76600 -6.8769574
11.76700 -6.8724178
11.76800 -6.8668038000000005
11.76900 -6.8601176
11.77000 -6.852363
11.77100 -6.8435438
11.77200 -6.8336628
11.77300 -6.822724600000001
11.77400 -6.8107337
11.77500 -6.7976937
11.77600 -6.7836098
11.77700 -6.768486599999999
11.77800 -6.7523292999999995
11.77900 -6.7351431
11.78000 -6.7169331
11.78100 -6.6977046
11.78200 -6.6774637
11.78300 -6.6562152999999995
11.78400 -6.6339664
11.78500 -6.610722099999999
11.78600 -6.5864883
11.78700 -6.5612718
11.78800 -6.535078599999999
11.78900 -6.5079145
11.79000 -6.4797863
11.79100 -6.450700800000001
11.79200 -6.4206636999999995
11.79300 -6.389682
11.79400 -6.3577622
11.79500 -6.3249111
11.79600 -6.2911354
11.79700 -6.2564425
11.79800 -6.2208392
11.79900 -6.1843328
11.80000 -6.1469309
11.80100 -6.1086409
11.80200 -6.0694702000000005
11.80300 -6.0294271
11.80400 -5.9885193
11.80500 -5.9467554
11.80600 -5.9041437000000005
11.80700 -5.860692599999999
11.80800 -5.8164112
11.80900 -5.7713084
11.81000 -5.7253934
11.81100 -5.6786757
11.81200 -5.6311645
11.81300 -5.5828698
11.81400 -5.533801
11.81500 -5.4839682
11.81600 -5.4333817
11.81700 -5.3820513
11.81800 -5.329987399999999
11.81900 -5.2772
11.82000 -5.2237
11.82100 -5.1694974
11.82200 -5.1146027
11.82300 -5.0590262
11.82400 -5.0027788
11.82500 -4.9458705
11.82600 -4.8883121
11.82700 -4.8301145
11.82800 -4.7712881
11.82900 -4.7118433
11.83000 -4.6517909
11.83100 -4.591141299999999
11.83200 -4.5299053
11.83300 -4.4680938
11.83400 -4.4057176
11.83500 -4.3427872999999995
11.83600 -4.279314
11.83700 -4.2153087
11.83800 -4.1507825
11.83900 -4.0857468
11.84000 -4.020213
11.84100 -3.9541923
11.84200 -3.8876962
11.84300 -3.8207367
11.84400 -3.7533253
11.84500 -3.6854739999999997
11.84600 -3.617195
11.84700 -3.5485003
11.84800 -3.4794021
11.84900 -3.4099124
11.85000 -3.3400438999999995
11.85100 -3.2698087
11.85200 -3.1992197
11.85300 -3.1282891
11.85400 -3.0570291
11.85500 -2.9854525
11.85600 -2.9135717
11.85700 -2.8413994000000002
11.85800 -2.7689479
11.85900 -2.6962297
11.86000 -2.623257
11.86100 -2.5500424
11.86200 -2.4765981
11.86300 -2.4029365
11.86400 -2.3290696
11.86500 -2.2550095
11.86600 -2.1807685
11.86700 -2.1063589
11.86800 -2.0317923
11.86900 -1.9570811000000001
11.87000 -1.8822370000000002
11.87100 -1.8072721999999999
11.87200 -1.7321987
11.87300 -1.6570283000000001
11.87400 -1.5817733
11.87500 -1.5064457
11.87600 -1.4310575
11.87700 -1.3556208
11.87800 -1.280148
11.87900 -1.2046509
11.88000 -1.1291421
11.88100 -1.0536336
11.88200 -0.9781378300000001
11.88300 -0.9026670800000001
11.88400 -0.8272335900000001
11.88500 -0.75184978
11.88600 -0.67652799
11.88700 -0.60128048
11.88800 -0.52611958
11.88900 -0.45105754000000003
11.89000 -0.37610659
11.89100 -0.30127885
11.89200 -0.22658641
11.89300 -0.15204125
11.89400 -0.07765530600000001
11.89500 -0.003440386
11.89600 0.070591801
11.89700 0.14442964
11.89800 0.21806164
11.89900 0.29147639999999997
11.90000 0.36466265999999997
11.90100 0.43760925000000006
11.90200 0.51030503
11.90300 0.58273906
11.90400 0.65490049
11.90500 0.72677853
11.90600 0.7983624
11.90700 0.8696414499999999
11.90800 0.9406051599999999
11.90900 1.0112428999999998
11.91000 1.0815443
11.91100 1.1514988
11.91200 1.221096
11.91300 1.2903256
11.91400 1.3591773
11.91500 1.4276407
11.91600 1.4957055000000001
11.91700 1.5633617
11.91800 1.6305987000000002
11.91900 1.6974067
11.92000 1.7637753999999999
11.92100 1.8296948
11.92200 1.8951550000000001
11.92300 1.9601461
11.92400 2.024658
11.92500 2.0886812
11.92600 2.1522062
11.92700 2.2152234
11.92800 2.2777233
11.92900 2.3396967
11.93000 2.4011346
11.93100 2.462028
11.93200 2.5223679999999997
11.93300 2.5821460000000003
11.93400 2.6413538
11.93500 2.6999827
11.93600 2.7580248000000003
11.93700 2.815472
11.93800 2.8723164999999997
11.93900 2.9285506999999997
11.94000 2.9841669
11.94100 3.0391578
11.94200 3.0935161
11.94300 3.1472347999999997
11.94400 3.2003067000000005
11.94500 3.2527249
11.94600 3.3044826
11.94700 3.3555731
11.94800 3.4059900999999995
11.94900 3.4557263999999996
11.95000 3.5047758
11.95100 3.5531319999999997
11.95200 3.6007881
11.95300 3.6477383000000003
11.95400 3.6939763
11.95500 3.7394958999999997
11.95600 3.7842911
11.95700 3.8283560000000003
11.95800 3.8716844999999998
11.95900 3.9142709
11.96000 3.9561097000000003
11.96100 3.9971951
11.96200 4.037522200000001
11.96300 4.0770855
11.96400 4.1158795
11.96500 4.1538998000000005
11.96600 4.191141200000001
11.96700 4.227599499999999
11.96800 4.2632699
11.96900 4.2981483
11.97000 4.3322302
11.97100 4.3655124
11.97200 4.3979906
11.97300 4.4296615
11.97400 4.460521399999999
11.97500 4.4905674
11.97600 4.5197964
11.97700 4.5482058
11.97800 4.5757927
11.97900 4.6025544
11.98000 4.6284888
11.98100 4.6535932
11.98200 4.677865300000001
11.98300 4.7013033
11.98400 4.7239054000000005
11.98500 4.7456697
11.98600 4.7665942
11.98700 4.7866773
11.98800 4.8059177
11.98900 4.8243135
11.99000 4.8418637
11.99100 4.8585668
11.99200 4.8744217
11.99300 4.889427100000001
11.99400 4.9035821
11.99500 4.9168859000000005
11.99600 4.9293377
11.99700 4.9409371
11.99800 4.9516834
11.99900 4.9615763
12.00000 4.9706154
12.00100 4.9788009
12.00200 4.9861331
12.00300 4.9926121
12.00400 4.9982384
12.00500 5.0030123
12.00600 5.0069351
12.00700 5.0100077
12.00800 5.0122313
12.00900 5.013607400000001
12.01000 5.0141371999999995
12.01100 5.0138224000000005
12.01200 5.0126649
12.01300 5.0106671
12.01400 5.0078306
12.01500 5.0041579
12.01600 4.9996514
12.01700 4.9943138
12.01800 4.9881473000000005
12.01900 4.9811549
12.02000 4.9733396999999995
12.02100 4.9647044000000005
12.02200 4.9552523
12.02300 4.9449860999999995
12.02400 4.9339093
12.02500 4.9220253
12.02600 4.909337300000001
12.02700 4.8958488000000004
12.02800 4.881563399999999
12.02900 4.866484900000001
12.03000 4.8506171
12.03100 4.8339635
12.03200 4.8165284
12.03300 4.7983155
12.03400 4.7793292
12.03500 4.7595738999999995
12.03600 4.7390539
12.03700 4.7177739
12.03800 4.6957385
12.03900 4.6729524
12.04000 4.649420800000001
12.04100 4.6251487000000004
12.04200 4.6001411999999995
12.04300 4.5744039
12.04400 4.5479421
12.04500 4.5207616
12.04600 4.4928681
12.04700 4.4642676
12.04800 4.4349659
12.04900 4.404969100000001
12.05000 4.3742839
12.05100 4.3429162
12.05200 4.3108724
12.05300 4.2781591
12.05400 4.2447828
12.05500 4.21075
12.05600 4.1760679000000005
12.05700 4.1407429
12.05800 4.1047819
12.05900 4.0681921
12.06000 4.0309802
12.06100 3.9931532
12.06200 3.9547183
12.06300 3.9156824
12.06400 3.8760532
12.06500 3.8358375000000002
12.06600 3.795043
12.06700 3.7536769999999997
12.06800 3.711747
12.06900 3.6692603999999998
12.07000 3.6262251
12.07100 3.5826489
12.07200 3.5385396
12.07300 3.4939051
12.07400 3.4487534
12.07500 3.4030924999999996
12.07600 3.356931
12.07700 3.3102769
12.07800 3.2631386
12.07900 3.2155248999999997
12.08000 3.1674441
12.08100 3.1189051
12.08200 3.0699164000000003
12.08300 3.0204868
12.08400 2.9706253
12.08500 2.9203406000000003
12.08600 2.8696416
12.08700 2.8185374999999997
12.08800 2.7670372
12.08900 2.7151497
12.09000 2.6628839
12.09100 2.6102491
12.09200 2.5572542
12.09300 2.5039084
12.09400 2.4502207
12.09500 2.3962002
12.09600 2.3418562
12.09700 2.2871977
12.09800 2.232234
12.09900 2.1769742
12.10000 2.1214275000000002
12.10100 2.0656030999999997
12.10200 2.0095102
12.10300 1.9531585
12.10400 1.896557
12.10500 1.8397152
12.10600 1.7826425
12.10700 1.7253485
12.10800 1.6678425000000001
12.10900 1.6101342
12.11000 1.5522333
12.11100 1.4941494
12.11200 1.4358922
12.11300 1.3774714000000001
12.11400 1.3188968
12.11500 1.2601783
12.11600 1.2013256
12.11700 1.1423486
12.11800 1.0832572
12.11900 1.0240613
12.12000 0.96477075
12.12100 0.9053953
12.12200 0.84594488
12.12300 0.7864292700000001
12.12400 0.7268582499999999
12.12500 0.66724159
12.12600 0.6075889800000001
12.12700 0.54791011
12.12800 0.48821457
12.12900 0.42851195000000003
12.13000 0.3688118
12.13100 0.30912359
12.13200 0.24945678
12.13300 0.18982076
12.13400 0.13022489999999998
12.13500 0.07067855299999999
12.13600 0.01119103
12.13700 -0.048228362
12.13800 -0.10757033
12.13900 -0.16682559
12.14000 -0.22598485999999998
12.14100 -0.28503886
12.14200 -0.34397831
12.14300 -0.40279393999999996
12.14400 -0.46147644
12.14500 -0.52001653
12.14600 -0.57840492
12.14700 -0.63663227
12.14800 -0.69468934
12.14900 -0.7525668
12.15000 -0.81025548
12.15100 -0.8677460300000001
12.15200 -0.92502935
12.15300 -0.98209623
12.15400 -1.0389376000000001
12.15500 -1.0955445
12.15600 -1.1519078999999999
12.15700 -1.2080189
12.15800 -1.2638686
12.15900 -1.3194485
12.16000 -1.3747497
12.16100 -1.4297639
12.16200 -1.4844825000000001
12.16300 -1.5388971
12.16400 -1.5929997
12.16500 -1.6467819000000001
12.16600 -1.7002355
12.16700 -1.7533528
12.16800 -1.8061258
12.16900 -1.8585466
12.17000 -1.9106075
12.17100 -1.9623008000000002
12.17200 -2.0136187
12.17300 -2.0645536
12.17400 -2.115098
12.17500 -2.1652443
12.17600 -2.2149852
12.17700 -2.264313
12.17800 -2.3132205
12.17900 -2.3617000999999997
12.18000 -2.4097446000000002
12.18100 -2.4573468000000003
12.18200 -2.5044991
12.18300 -2.5511945000000003
12.18400 -2.5974257
12.18500 -2.6431857
12.18600 -2.6884673
12.18700 -2.7332636
12.18800 -2.7775676999999996
12.18900 -2.8213726
12.19000 -2.8646719000000003
12.19100 -2.9074587
12.19200 -2.9497266
12.19300 -2.9914692
12.19400 -3.0326802
12.19500 -3.0733536999999997
12.19600 -3.1134835
12.19700 -3.1530637
12.19800 -3.1920888
12.19900 -3.2305531
12.20000 -3.2684512
12.20100 -3.3057779000000003
12.20200 -3.3425279000000003
12.20300 -3.3786964000000004
12.20400 -3.4142780999999998
12.20500 -3.4492686000000004
12.20600 -3.4836628000000003
12.20700 -3.517456
12.20800 -3.5506438
12.20900 -3.5832219
12.21000 -3.6151852
12.21100 -3.6465298
12.21200 -3.6772512
12.21300 -3.7073452
12.21400 -3.7368074
12.21500 -3.7656337
12.21600 -3.7938199999999997
12.21700 -3.8213617999999996
12.21800 -3.8482554
12.21900 -3.8744967
12.22000 -3.900082
12.22100 -3.9250071999999996
12.22200 -3.9492685
12.22300 -3.9728627000000003
12.22400 -3.9957859
12.22500 -4.0180348
12.22600 -4.039606099999999
12.22700 -4.0604968
12.22800 -4.0807035
12.22900 -4.100224
12.23000 -4.119055299999999
12.23100 -4.1371949
12.23200 -4.1546404
12.23300 -4.1713901
12.23400 -4.1874412
12.23500 -4.2027924
12.23600 -4.2174420999999995
12.23700 -4.2313885
12.23800 -4.2446304
12.23900 -4.2571664
12.24000 -4.2689949
12.24100 -4.2801153
12.24200 -4.2905267
12.24300 -4.3002281
12.24400 -4.3092184
12.24500 -4.3174971
12.24600 -4.325063500000001
12.24700 -4.3319168999999995
12.24800 -4.3380566
12.24900 -4.3434821
12.25000 -4.3481931000000005
12.25100 -4.3521892
12.25200 -4.3554697
12.25300 -4.3580346
12.25400 -4.3598834
12.25500 -4.3610159
12.25600 -4.361432
12.25700 -4.3611318
12.25800 -4.3601155
12.25900 -4.3583833
12.26000 -4.355935
12.26100 -4.3527715
12.26200 -4.3488935
12.26300 -4.3443017
12.26400 -4.3389969
12.26500 -4.3329801
12.26600 -4.3262526
12.26700 -4.3188162000000005
12.26800 -4.310672
12.26900 -4.3018222
12.27000 -4.2922683
12.27100 -4.2820126
12.27200 -4.2710572
12.27300 -4.2594049
12.27400 -4.2470578
12.27500 -4.2340185
12.27600 -4.2202897
12.27700 -4.2058744
12.27800 -4.1907754
12.27900 -4.1749958
12.28000 -4.1585386
12.28100 -4.1414070999999995
12.28200 -4.1236039
12.28300 -4.1051328
12.28400 -4.0859967
12.28500 -4.066198699999999
12.28600 -4.0457424
12.28700 -4.0246308
12.28800 -4.0028673
12.28900 -3.9804552
12.29000 -3.9573982
12.29100 -3.9336994
12.29200 -3.9093628999999996
12.29300 -3.8843919
12.29400 -3.8587902
12.29500 -3.8325615
12.29600 -3.8057100000000004
12.29700 -3.7782397000000003
12.29800 -3.7501547000000004
12.29900 -3.7214592
12.30000 -3.6921579
12.30100 -3.6622554000000003
12.30200 -3.6317565000000003
12.30300 -3.6006659000000005
12.30400 -3.568989
12.30500 -3.536731
12.30600 -3.5038974
12.30700 -3.4704935
12.30800 -3.4365251999999997
12.30900 -3.4019977
12.31000 -3.3669174
12.31100 -3.3312901999999998
12.31200 -3.2951221000000004
12.31300 -3.258419
12.31400 -3.2211874000000003
12.31500 -3.183433
12.31600 -3.1451624
12.31700 -3.1063819
12.31800 -3.0670978
12.31900 -3.0273164
12.32000 -2.9870437
12.32100 -2.9462862999999997
12.32200 -2.9050502999999996
12.32300 -2.8633421
12.32400 -2.8211681
12.32500 -2.7785346
12.32600 -2.7354477
12.32700 -2.691914
12.32800 -2.6479397
12.32900 -2.6035313
12.33000 -2.5586952
12.33100 -2.5134379
12.33200 -2.4677662
12.33300 -2.4216868
12.33400 -2.3752064
12.33500 -2.3283318
12.33600 -2.2810701
12.33700 -2.2334285
12.33800 -2.1854142
12.33900 -2.1370344
12.34000 -2.0882967999999997
12.34100 -2.0392088
12.34200 -1.9897782999999998
12.34300 -1.9400131
12.34400 -1.889921
12.34500 -1.8395100000000002
12.34600 -1.7887883
12.34700 -1.7377639
12.34800 -1.6864453000000001
12.34900 -1.6348403
12.35000 -1.5829574
12.35100 -1.530805
12.35200 -1.4783913
12.35300 -1.4257246
12.35400 -1.3728131
12.35500 -1.3196651
12.35600 -1.2662889
12.35700 -1.2126925
12.35800 -1.1588843
12.35900 -1.1048721
12.36000 -1.0506642
12.36100 -0.9962685400000001
12.36200 -0.94169313
12.36300 -0.88694599
12.36400 -0.83203511
12.36500 -0.77696838
12.36600 -0.72175381
12.36700 -0.66639935
12.36800 -0.61091296
12.36900 -0.55530271
12.37000 -0.49957661
12.37100 -0.4437428
12.37200 -0.38780945
12.37300 -0.33178478
12.37400 -0.27567708999999996
12.37500 -0.21949475999999998
12.37600 -0.16324619
12.37700 -0.10693992000000001
12.37800 -0.050584518
12.37900 0.0058113546
12.38000 0.062238995
12.38100 0.11868967
12.38200 0.17515458
12.38300 0.23162491
12.38400 0.28809183000000005
12.38500 0.34454649
12.38600 0.40098010000000006
12.38700 0.45738378999999996
12.38800 0.51374882
12.38900 0.5700664599999999
12.39000 0.62632798
12.39100 0.68252482
12.39200 0.73864846
12.39300 0.79469038
12.39400 0.8506422899999999
12.39500 0.90649575
12.39600 0.9622426700000001
12.39700 1.0178749
12.39800 1.0733844
12.39900 1.1287631
12.40000 1.1840031
12.40100 1.2390965999999999
12.40200 1.2940357
12.40300 1.3488125
12.40400 1.4034194
12.40500 1.4578486
12.40600 1.5120923
12.40700 1.5661425999999998
12.40800 1.6199918
12.40900 1.6736323000000002
12.41000 1.7270559
12.41100 1.7802551
12.41200 1.8332217000000002
12.41300 1.8859477999999998
12.41400 1.9384256
12.41500 1.9906469
12.41600 2.0426039
12.41700 2.0942884
12.41800 2.1456925
12.41900 2.1968082
12.42000 2.2476275
12.42100 2.2981426
12.42200 2.3483455
12.42300 2.3982285
12.42400 2.4477838
12.42500 2.4970036
12.42600 2.5458805
12.42700 2.5944070999999997
12.42800 2.642576
12.42900 2.6903803
12.43000 2.7378125
12.43100 2.7848659000000002
12.43200 2.8315337
12.43300 2.8778093
12.43400 2.9236859
12.43500 2.9691571
12.43600 3.0142168000000003
12.43700 3.0588586
12.43800 3.1030763
12.43900 3.1468640999999997
12.44000 3.1902157
12.44100 3.2331253999999996
12.44200 3.275587
12.44300 3.3175949000000005
12.44400 3.3591434000000002
12.44500 3.4002263
12.44600 3.4408379000000004
12.44700 3.4809726999999997
12.44800 3.5206247000000004
12.44900 3.5597879
12.45000 3.5984568
12.45100 3.6366254000000002
12.45200 3.6742880999999996
12.45300 3.7114388999999997
12.45400 3.7480719000000002
12.45500 3.7841819
12.45600 3.8197628999999997
12.45700 3.8548093
12.45800 3.8893155999999998
12.45900 3.9232764
12.46000 3.9566863
12.46100 3.9895404
12.46200 4.0218335000000005
12.46300 4.0535606
12.46400 4.0847175
12.46500 4.1152991
12.46600 4.1453011
12.46700 4.1747194
12.46800 4.203549799999999
12.46900 4.2317882
12.47000 4.2594314
12.47100 4.2864755
12.47200 4.3129172
12.47300 4.3387529
12.47400 4.3639798
12.47500 4.3885946
12.47600 4.4125944
12.47700 4.4359762
12.47800 4.4587373999999995
12.47900 4.4808749
12.48000 4.5023866
12.48100 4.5232691
12.48200 4.5435201
12.48300 4.5631371
12.48400 4.5821171000000005
12.48500 4.6004578
12.48600 4.6181563
12.48700 4.6352103
12.48800 4.6516173
12.48900 4.6673745
12.49000 4.6824794
12.49100 4.6969298
12.49200 4.710723499999999
12.49300 4.7238581
12.49400 4.7363311
12.49500 4.748141
12.49600 4.7592852
12.49700 4.769762200000001
12.49800 4.7795705
12.49900 4.7887083
12.50000 4.797174399999999
12.50100 4.8049673
12.50200 4.8120864
12.50300 4.8185308000000004
12.50400 4.8242997
12.50500 4.8293926
12.50600 4.8338092999999995
12.50700 4.8375495
12.50800 4.8406135
12.50900 4.8430014
12.51000 4.8447136
12.51100 4.8457503
12.51200 4.8461121
12.51300 4.8457999
12.51400 4.8448142
12.51500 4.843156
12.51600 4.8408262
12.51700 4.8378255
12.51800 4.834155
12.51900 4.8298158
12.52000 4.824809
12.52100 4.8191353999999995
12.52200 4.8127964
12.52300 4.8057929
12.52400 4.7981262
12.52500 4.7897976
12.52600 4.7808081
12.52700 4.7711588
12.52800 4.7608517
12.52900 4.7498878
12.53000 4.7382686
12.53100 4.725995999999999
12.53200 4.7130715
12.53300 4.6994973
12.53400 4.6852753
12.53500 4.6704076
12.53600 4.654897
12.53700 4.6387456
12.53800 4.6219565
12.53900 4.6045326
12.54000 4.5864768
12.54100 4.5677926
12.54200 4.5484833
12.54300 4.5285527
12.54400 4.5080043
12.54500 4.4868421
12.54600 4.46507
12.54700 4.4426922
12.54800 4.4197127
12.54900 4.3961361
12.55000 4.3719668
12.55100 4.3472089
12.55200 4.3218669
12.55300 4.2959452
12.55400 4.2694487
12.55500 4.2423815
12.55600 4.2147483999999995
12.55700 4.1865539
12.55800 4.1578025
12.55900 4.1284986
12.56000 4.0986471
12.56100 4.0682523999999995
12.56200 4.0373195
12.56300 4.005852699999999
12.56400 3.9738569000000004
12.56500 3.9413370000000003
12.56600 3.9082982000000004
12.56700 3.8747447999999998
12.56800 3.8406827
12.56900 3.8061164
12.57000 3.7710518
12.57100 3.7354942
12.57200 3.6994494
12.57300 3.6629229999999997
12.57400 3.6259204000000005
12.57500 3.5884481000000004
12.57600 3.5505123
12.57700 3.5121195000000003
12.57800 3.4732759
12.57900 3.4339878999999995
12.58000 3.3942624999999995
12.58100 3.3541060999999996
12.58200 3.3135261
12.58300 3.2725293000000004
12.58400 3.2311227
12.58500 3.189313
12.58600 3.1471077
12.58700 3.1045141
12.58800 3.0615391
12.58900 3.0181902
12.59000 2.9744742
12.59100 2.9303987
12.59200 2.8859706999999997
12.59300 2.8411971
12.59400 2.7960856
12.59500 2.7506428
12.59600 2.7048761
12.59700 2.6587924
12.59800 2.6123989
12.59900 2.565703
12.60000 2.5187116
12.60100 2.4714319
12.60200 2.4238711
12.60300 2.3760364999999997
12.60400 2.3279356
12.60500 2.2795757
12.60600 2.2309642000000003
12.60700 2.1821089
12.60800 2.1330174
12.60900 2.0836975
12.61000 2.0341571
12.61100 1.9844042
12.61200 1.9344468
12.61300 1.8842932
12.61400 1.8339515
12.61500 1.78343
12.61600 1.7327374
12.61700 1.6818818
12.61800 1.6308717000000001
12.61900 1.5797159
12.62000 1.5284225
12.62100 1.4770003999999999
12.62200 1.4254579
12.62300 1.3738036
12.62400 1.322046
12.62500 1.2701935
12.62600 1.2182546
12.62700 1.1662375
12.62800 1.1141507
12.62900 1.0620024000000001
12.63000 1.0098009
12.63100 0.95755449
12.63200 0.9052712500000001
12.63300 0.85295942
12.63400 0.800627
12.63500 0.74828216
12.63600 0.6959329799999999
12.63700 0.64358758
12.63800 0.59125405
12.63900 0.53894049
12.64000 0.48665506999999997
12.64100 0.43440596000000004
12.64200 0.38220137000000004
12.64300 0.33004954000000003
12.64400 0.27795874000000004
12.64500 0.22593727000000002
12.64600 0.17399353
12.64700 0.12213589999999999
12.64800 0.070372818
12.64900 0.018712737
12.65000 -0.032835861
12.65100 -0.084264477
12.65200 -0.13556461
12.65300 -0.18672775
12.65400 -0.23774544
12.65500 -0.28860921
12.65600 -0.33931062
12.65700 -0.38984132
12.65800 -0.44019301
12.65900 -0.4903574
12.66000 -0.54032635
12.66100 -0.59009176
12.66200 -0.63964557
12.66300 -0.68897991
12.66400 -0.73808692
12.66500 -0.78695882
12.66600 -0.8355880200000001
12.66700 -0.8839668700000001
12.66800 -0.9320879400000001
12.66900 -0.97994376
12.67000 -1.0275269999999999
12.67100 -1.0748303000000001
12.67200 -1.1218466999999999
12.67300 -1.1685687
12.67400 -1.2149893
12.67500 -1.2611013
12.67600 -1.3068977000000002
12.67700 -1.3523713
12.67800 -1.3975151
12.67900 -1.442322
12.68000 -1.4867852000000001
12.68100 -1.5308973
12.68200 -1.5746517000000002
12.68300 -1.6180411
12.68400 -1.6610585
12.68500 -1.7036971
12.68600 -1.7459499
12.68700 -1.7878100000000001
12.68800 -1.8292705999999999
12.68900 -1.870325
12.69000 -1.9109664
12.69100 -1.9511882
12.69200 -1.990984
12.69300 -2.0303471
12.69400 -2.0692711999999998
12.69500 -2.1077500999999996
12.69600 -2.1457776
12.69700 -2.1833478
12.69800 -2.2204544
12.69900 -2.2570921
12.70000 -2.293255
12.70100 -2.3289372999999998
12.70200 -2.3641339
12.70300 -2.3988392000000003
12.70400 -2.4330480000000003
12.70500 -2.4667551999999997
12.70600 -2.4999556999999997
12.70700 -2.5326446
12.70800 -2.5648169
12.70900 -2.5964681
12.71000 -2.6275933
12.71100 -2.6581878
12.71200 -2.688247
12.71300 -2.7177665
12.71400 -2.7467418
12.71500 -2.7751686
12.71600 -2.8030425
12.71700 -2.8303593
12.71800 -2.8571149
12.71900 -2.883305
12.72000 -2.9089257
12.72100 -2.9339731000000002
12.72200 -2.9584432
12.72300 -2.9823323999999998
12.72400 -3.0056369
12.72500 -3.0283531
12.72600 -3.0504778
12.72700 -3.0720076
12.72800 -3.0929390000000003
12.72900 -3.1132692
12.73000 -3.1329952000000003
12.73100 -3.1521142
12.73200 -3.1706233
12.73300 -3.1885199
12.73400 -3.2058019
12.73500 -3.2224669999999995
12.73600 -3.2385129
12.73700 -3.2539375
12.73800 -3.2687388
12.73900 -3.2829151000000003
12.74000 -3.2964647
12.74100 -3.3093862
12.74200 -3.3216778000000002
12.74300 -3.3333384
12.74400 -3.3443663
12.74500 -3.3547606
12.74600 -3.3645205
12.74700 -3.3736444999999997
12.74800 -3.3821318000000002
12.74900 -3.3899814
12.75000 -3.3971928
12.75100 -3.4037650000000004
12.75200 -3.4096971
12.75300 -3.4149893000000002
12.75400 -3.4196403
12.75500 -3.4236502
12.75600 -3.4270186000000002
12.75700 -3.4297454999999997
12.75800 -3.4318306
12.75900 -3.4332741
12.76000 -3.4340762
12.76100 -3.4342371
12.76200 -3.4337573000000003
12.76300 -3.4326375
12.76400 -3.430878
12.76500 -3.4284799999999995
12.76600 -3.4254447
12.76700 -3.4217725999999997
12.76800 -3.4174657999999996
12.76900 -3.4125250000000005
12.77000 -3.4069523
12.77100 -3.4007490000000002
12.77200 -3.3939171999999997
12.77300 -3.3864588
12.77400 -3.3783760000000003
12.77500 -3.3696707
12.77600 -3.3603455999999996
12.77700 -3.3504028
12.77800 -3.3398448999999997
12.77900 -3.3286746999999997
12.78000 -3.3168942
12.78100 -3.3045067999999995
12.78200 -3.2915148999999997
12.78300 -3.2779217
12.78400 -3.2637298
12.78500 -3.2489426000000003
12.78600 -3.2335632000000003
12.78700 -3.2175943
12.78800 -3.2010395
12.78900 -3.1839021
12.79000 -3.1661852999999995
12.79100 -3.1478930000000003
12.79200 -3.1290285
12.79300 -3.1095956
12.79400 -3.0895981999999997
12.79500 -3.0690402
12.79600 -3.0479258
12.79700 -3.0262591
12.79800 -3.0040445
12.79900 -2.9812865
12.80000 -2.9579896000000003
12.80100 -2.9341587999999996
12.80200 -2.9097989
12.80300 -2.8849149
12.80400 -2.859512
12.80500 -2.8335955
12.80600 -2.8071709
12.80700 -2.7802436
12.80800 -2.7528193
12.80900 -2.7249038
12.81000 -2.696503
12.81100 -2.6676225000000002
12.81200 -2.6382685
12.81300 -2.608447
12.81400 -2.5781641
12.81500 -2.5474261
12.81600 -2.5162391
12.81700 -2.4846094
12.81800 -2.452543
12.81900 -2.4200466
12.82000 -2.3871262
12.82100 -2.3537884
12.82200 -2.3200395
12.82300 -2.285886
12.82400 -2.2513345
12.82500 -2.2163915
12.82600 -2.1810633999999998
12.82700 -2.1453571
12.82800 -2.1092793
12.82900 -2.0728368
12.83000 -2.0360366
12.83100 -1.9988853
12.83200 -1.9613905
12.83300 -1.923559
12.83400 -1.8853985
12.83500 -1.8469159999999998
12.83600 -1.8081192
12.83700 -1.7690156
12.83800 -1.729613
12.83900 -1.6899191
12.84000 -1.6499419000000002
12.84100 -1.6096894000000002
12.84200 -1.5691698
12.84300 -1.5283911000000001
12.84400 -1.4873617000000001
12.84500 -1.4460899
12.84600 -1.4045838
12.84700 -1.362852
12.84800 -1.3209028
12.84900 -1.2787446
12.85000 -1.2363859
12.85100 -1.1938349
12.85200 -1.1511002
12.85300 -1.10819
12.85400 -1.0651127999999999
12.85500 -1.0218769
12.85600 -0.97849071
12.85700 -0.93496237
12.85800 -0.89130029
12.85900 -0.84751267
12.86000 -0.8036078
12.86100 -0.75959396
12.86200 -0.71547939
12.86300 -0.67127245
12.86400 -0.6269814
12.86500 -0.58261459
12.86600 -0.53818044
12.86700 -0.49368739000000006
12.86800 -0.44914396
12.86900 -0.40455865999999996
12.87000 -0.35994011
12.87100 -0.31529698
12.87200 -0.27063801
12.87300 -0.22597200999999997
12.87400 -0.18130783
12.87500 -0.13665437
12.87600 -0.092020578
12.87700 -0.047415451
12.87800 -0.0028480019
12.87900 0.041672733
12.88000 0.086137699
12.88100 0.13053786
12.88200 0.17486418
12.88300 0.21910765
12.88400 0.2632593
12.88500 0.30731021
12.88600 0.3512515
12.88700 0.39507435
12.88800 0.43877005
12.88900 0.48232991000000003
12.89000 0.52574533
12.89100 0.56900783
12.89200 0.61210892
12.89300 0.6550402799999999
12.89400 0.6977935799999999
12.89500 0.74036061
12.89600 0.78273322
12.89700 0.82490332
12.89800 0.86686285
12.89900 0.90860371
12.90000 0.9501179699999999
12.90100 0.99139772
12.90200 1.0324349
12.90300 1.0732215999999999
12.90400 1.1137499
12.90500 1.1540117
12.90600 1.1939991
12.90700 1.2337042
12.90800 1.2731189
12.90900 1.3122353
12.91000 1.3510453
12.91100 1.3895407
12.91200 1.4277138
12.91300 1.4655563999999999
12.91400 1.5030605000000001
12.91500 1.5402182
12.91600 1.5770216
12.91700 1.6134627
12.91800 1.649534
12.91900 1.6852276
12.92000 1.7205359
12.92100 1.7554516
12.92200 1.7899671999999998
12.92300 1.8240754000000001
12.92400 1.8577691
12.92500 1.8910414
12.92600 1.9238854
12.92700 1.9562947000000002
12.92800 1.9882625
12.92900 2.0197824
12.93000 2.0508481
12.93100 2.0814538000000002
12.93200 2.1115933
12.93300 2.1412605
12.93400 2.1704499
12.93500 2.1991555
12.93600 2.2273717
12.93700 2.2550931
12.93800 2.282314
12.93900 2.3090289999999998
12.94000 2.3352326999999997
12.94100 2.3609196999999997
12.94200 2.3860846000000002
12.94300 2.410722
12.94400 2.4348266
12.94500 2.4583931999999997
12.94600 2.4814164
12.94700 2.5038909
12.94800 2.5258116
12.94900 2.5471734
12.95000 2.5679708999999997
12.95100 2.5881995
12.95200 2.6078539000000003
12.95300 2.6269294
12.95400 2.6454212
12.95500 2.6633248000000003
12.95600 2.6806356
12.95700 2.6973495
12.95800 2.7134622
12.95900 2.7289695999999997
12.96000 2.743868
12.96100 2.7581537
12.96200 2.7718233
12.96300 2.7848735
12.96400 2.7973013
12.96500 2.8091036
12.96600 2.8202778
12.96700 2.8308212999999998
12.96800 2.8407317
12.96900 2.8500067000000002
12.97000 2.8586443999999998
12.97100 2.8666424
12.97200 2.8739991
12.97300 2.8807128
12.97400 2.8867817000000002
12.97500 2.8922041999999997
12.97600 2.8969787
12.97700 2.9011039
12.97800 2.9045783
12.97900 2.9074006
12.98000 2.9095693
12.98100 2.9110831999999998
12.98200 2.9119411
12.98300 2.9121419
12.98400 2.9116843
12.98500 2.9105673
12.98600 2.9087899
12.98700 2.9063513999999997
12.98800 2.9032506
12.98900 2.8994869
12.99000 2.89506
12.99100 2.8899692
12.99200 2.8842142
12.99300 2.877795
12.99400 2.8707114999999996
12.99500 2.8629640000000003
12.99600 2.8545529
12.99700 2.8454788
12.99800 2.8357426
12.99900 2.8253453
13.00000 2.8142881
13.00100 2.8025724
13.00200 2.7902
13.00300 2.7771724
13.00400 2.7634919
13.00500 2.7491605
13.00600 2.7341805
13.00700 2.7185544
13.00800 2.7022847999999997
13.00900 2.6853742
13.01000 2.6678255
13.01100 2.6496416
13.01200 2.6308253
13.01300 2.6113797
13.01400 2.5913078
13.01500 2.5706127
13.01600 2.5492974000000004
13.01700 2.5273651
13.01800 2.5048191
13.01900 2.4816624999999997
13.02000 2.4578985
13.02100 2.4335304
13.02200 2.4085617
13.02300 2.3829957
13.02400 2.356836
13.02500 2.3300861999999998
13.02600 2.3027498
13.02700 2.2748307999999997
13.02800 2.2463330999999997
13.02900 2.2172607
13.03000 2.1876181000000003
13.03100 2.1574095
13.03200 2.1266395
13.03300 2.095313
13.03400 2.0634349
13.03500 2.0310106
13.03600 1.9980451
13.03700 1.9645441
13.03800 1.9305134000000002
13.03900 1.8959589
13.04000 1.8608866000000002
13.04100 1.8253027000000002
13.04200 1.7892135
13.04300 1.7526256
13.04400 1.7155455
13.04500 1.6779799000000002
13.04600 1.6399356
13.04700 1.6014192
13.04800 1.5624379000000002
13.04900 1.5229983
13.05000 1.4831075
13.05100 1.4427722
13.05200 1.4019995
13.05300 1.3607962
13.05400 1.3191693
13.05500 1.2771256
13.05600 1.2346721999999999
13.05700 1.1918159
13.05800 1.1485637
13.05900 1.1049226
13.06000 1.0608994999999999
13.06100 1.0165015
13.06200 0.97173573
13.06300 0.92660934
13.06400 0.88112969
13.06500 0.83530406
13.06600 0.7891399800000001
13.06700 0.74264505
13.06800 0.69582704
13.06900 0.64869383
13.07000 0.60125347
13.07100 0.55351411
13.07200 0.50548408
13.07300 0.45717186
13.07400 0.40858602000000005
13.07500 0.35973529000000004
13.07600 0.31062854
13.07700 0.26127469999999997
13.07800 0.21168282
13.07900 0.16186204
13.08000 0.11182152
13.08100 0.061570492000000004
13.08200 0.011118221999999999
13.08300 -0.039526030999999996
13.08400 -0.090352999
13.08500 -0.14135344
13.08600 -0.19251812000000001
13.08700 -0.24383788
13.08800 -0.29530354999999997
13.08900 -0.34690606
13.09000 -0.39863638
13.09100 -0.45048548000000005
13.09200 -0.5024444299999999
13.09300 -0.5545043399999999
13.09400 -0.60665631
13.09500 -0.65889154
13.09600 -0.71120122
13.09700 -0.76357648
13.09800 -0.8160085399999999
13.09900 -0.8684884800000001
13.10000 -0.92100743
13.10100 -0.9735565599999999
13.10200 -1.0261266999999998
13.10300 -1.0787089
13.10400 -1.1312941
13.10500 -1.1838729
13.10600 -1.2364361000000001
13.10700 -1.2889744
13.10800 -1.3414782
13.10900 -1.3939379
13.11000 -1.4463439999999999
13.11100 -1.4986867
13.11200 -1.5509564
13.11300 -1.6031433000000002
13.11400 -1.6552376
13.11500 -1.7072294
13.11600 -1.7591089
13.11700 -1.8108664
13.11800 -1.8624922
13.11900 -1.9139765
13.12000 -1.9653097000000002
13.12100 -2.0164823
13.12200 -2.0674848999999997
13.12300 -2.1183079
13.12400 -2.1689422
13.12500 -2.2193788
13.12600 -2.2696083
13.12700 -2.3196222
13.12800 -2.3694115
13.12900 -2.4189673
13.13000 -2.4682812
13.13100 -2.5173448
13.13200 -2.5661495
13.13300 -2.6146868
13.13400 -2.6629487
13.13500 -2.7109267
13.13600 -2.7586127
13.13700 -2.8059984
13.13800 -2.8530754
13.13900 -2.8998358
13.14000 -2.9462712
13.14100 -2.9923733
13.14200 -3.0381340999999997
13.14300 -3.083545
13.14400 -3.1285979
13.14500 -3.1732842
13.14600 -3.2175958
13.14700 -3.2615244000000003
13.14800 -3.3050615
13.14900 -3.3481989
13.15000 -3.3909284
13.15100 -3.4332412999999997
13.15200 -3.47513
13.15300 -3.5165861
13.15400 -3.5576016000000004
13.15500 -3.5981685
13.15600 -3.6382794000000005
13.15700 -3.6779262
13.15800 -3.7171017
13.15900 -3.7557986000000003
13.16000 -3.7940092
13.16100 -3.8317271
13.16200 -3.8689449000000002
13.16300 -3.9056562
13.16400 -3.9418545
13.16500 -3.9775334000000004
13.16600 -4.0126868
13.16700 -4.0473081
13.16800 -4.0813919
13.16900 -4.1149322
13.17000 -4.1479234
13.17100 -4.1803598
13.17200 -4.212236
13.17300 -4.2435464
13.17400 -4.274285600000001
13.17500 -4.3044485
13.17600 -4.3340296
13.17700 -4.363023500000001
13.17800 -4.3914251
13.17900 -4.4192292
13.18000 -4.4464305
13.18100 -4.473023899999999
13.18200 -4.499004
13.18300 -4.524366199999999
13.18400 -4.549105099999999
13.18500 -4.5732159
13.18600 -4.5966934
13.18700 -4.6195332
13.18800 -4.6417307
13.18900 -4.663281100000001
13.19000 -4.6841800000000005
13.19100 -4.7044229
13.19200 -4.724006
13.19300 -4.7429252
13.19400 -4.7611769
13.19500 -4.7787573
13.19600 -4.7956631
13.19700 -4.8118908000000005
13.19800 -4.8274375
13.19900 -4.8423007
13.20000 -4.8564777
13.20100 -4.8699658
13.20200 -4.882763300000001
13.20300 -4.8948675
13.20400 -4.906277
13.20500 -4.9169898
13.20600 -4.9270045
13.20700 -4.9363192
13.20800 -4.9449328
13.20900 -4.9528441999999995
13.21000 -4.9600519
13.21100 -4.9665548
13.21200 -4.9723517
13.21300 -4.977442
13.21400 -4.9818244
13.21500 -4.9854983
13.21600 -4.9884629
13.21700 -4.990717
13.21800 -4.9922604
13.21900 -4.9930923
13.22000 -4.9932118999999995
13.22100 -4.9926192
13.22200 -4.9913134
13.22300 -4.9892943
13.22400 -4.9865618000000005
13.22500 -4.9831156000000005
13.22600 -4.9789559
13.22700 -4.9740832
13.22800 -4.9684979
13.22900 -4.9622007
13.23000 -4.9551923
13.23100 -4.9474735
13.23200 -4.9390458
13.23300 -4.9299106
13.23400 -4.9200695
13.23500 -4.909524299999999
13.23600 -4.8982769
13.23700 -4.8863295
13.23800 -4.8736847999999995
13.23900 -4.8603449
13.24000 -4.8463129
13.24100 -4.8315916
13.24200 -4.8161842
13.24300 -4.8000935
13.24400 -4.783322999999999
13.24500 -4.7658760000000004
13.24600 -4.7477558
13.24700 -4.7289658
13.24800 -4.7095098
13.24900 -4.6893913000000005
13.25000 -4.6686139
13.25100 -4.6471816
13.25200 -4.6250979999999995
13.25300 -4.6023671
13.25400 -4.5789927
13.25500 -4.5549788
13.25600 -4.5303296
13.25700 -4.5050491
13.25800 -4.4791415
13.25900 -4.4526115
13.26000 -4.4254631
13.26100 -4.3977011
13.26200 -4.3693304
13.26300 -4.3403555
13.26400 -4.3107815
13.26500 -4.2806134
13.26600 -4.2498566
13.26700 -4.2185169
13.26800 -4.1865993
13.26900 -4.154109999999999
13.27000 -4.1210547
13.27100 -4.0874396
13.27200 -4.0532708
13.27300 -4.0185548
13.27400 -3.9832978999999997
13.27500 -3.9475068
13.27600 -3.9111882000000002
13.27700 -3.8743491999999997
13.27800 -3.8369964999999997
13.27900 -3.7991371000000003
13.28000 -3.7607782
13.28100 -3.7219264
13.28200 -3.6825894999999997
13.28300 -3.6427744
13.28400 -3.6024883
13.28500 -3.5617389
13.28600 -3.5205333999999997
13.28700 -3.4788791
13.28800 -3.4367833
13.28900 -3.3942536000000003
13.29000 -3.3512976
13.29100 -3.3079226000000004
13.29200 -3.2641362
13.29300 -3.2199461
13.29400 -3.17536
13.29500 -3.1303856999999997
13.29600 -3.085031
13.29700 -3.0393038
13.29800 -2.9932121
13.29900 -2.946764
13.30000 -2.8999680999999997
13.30100 -2.8528323
13.30200 -2.8053654
13.30300 -2.7575757
13.30400 -2.7094722
13.30500 -2.6610633000000004
13.30600 -2.6123583
13.30700 -2.5633660999999996
13.30800 -2.5140956
13.30900 -2.4645561
13.31000 -2.4147568
13.31100 -2.3647072000000002
13.31200 -2.3144163
13.31300 -2.2638937
13.31400 -2.2131488
13.31500 -2.1621907
13.31600 -2.1110291
13.31700 -2.0596731
13.31800 -2.0081323
13.31900 -1.9564159
13.32000 -1.9045334
13.32100 -1.8524939
13.32200 -1.8003069
13.32300 -1.7479814999999999
13.32400 -1.6955270000000002
13.32500 -1.6429527
13.32600 -1.5902678
13.32700 -1.5374812999999998
13.32800 -1.4846027
13.32900 -1.4316411
13.33000 -1.3786056
13.33100 -1.3255055999999998
13.33200 -1.2723504
13.33300 -1.2191492
13.33400 -1.1659116
13.33500 -1.1126467
13.33600 -1.0593642
13.33700 -1.0060734
13.33800 -0.95278407
13.33900 -0.89950562
13.34000 -0.84624775
13.34100 -0.7930201499999999
13.34200 -0.7398325
13.34300 -0.6866945400000001
13.34400 -0.6336160000000001
13.34500 -0.5806066599999999
13.34600 -0.52767624
13.34700 -0.47483454
13.34800 -0.42209122000000004
13.34900 -0.36945596999999997
13.35000 -0.31693841
13.35100 -0.26454814
13.35200 -0.21229464999999997
13.35300 -0.16018744000000001
13.35400 -0.10823586
13.35500 -0.056449231
13.35600 -0.0048367569
13.35700 0.046592421
13.35800 0.09782925499999999
13.35900 0.14886478
13.36000 0.19969011000000003
13.36100 0.25029646
13.36200 0.30067505
13.36300 0.35081725
13.36400 0.40071444
13.36500 0.45035802999999996
13.36600 0.49973954
13.36700 0.54885051
13.36800 0.5976824599999999
13.36900 0.6462269900000001
13.37000 0.69447574
13.37100 0.7424203699999999
13.37200 0.7900524900000001
13.37300 0.8373637700000001
13.37400 0.88434601
13.37500 0.9309908400000001
13.37600 0.9772900500000001
13.37700 1.0232354000000001
13.37800 1.0688187
13.37900 1.1140318
13.38000 1.1588667000000001
13.38100 1.2033152999999999
13.38200 1.2473699
13.38300 1.2910224
13.38400 1.3342653
13.38500 1.3770909
13.38600 1.4194916
13.38700 1.4614601
13.38800 1.5029890000000001
13.38900 1.5440714
13.39000 1.5846999
13.39100 1.6248681
13.39200 1.6645689000000001
13.39300 1.7037956
13.39400 1.742542
13.39500 1.7808015
13.39600 1.8185679
13.39700 1.8558348999999998
13.39800 1.8925967
13.39900 1.9288471
13.40000 1.9645803
13.40100 1.9997904
13.40200 2.0344716999999997
13.40300 2.0686187
13.40400 2.1022256
13.40500 2.135287
13.40600 2.1677973
13.40700 2.199751
13.40800 2.2311429
13.40900 2.2619675999999997
13.41000 2.2922199
13.41100 2.3218947
13.41200 2.3509867
13.41300 2.3794912000000004
13.41400 2.4074031
13.41500 2.4347179
13.41600 2.4614306
13.41700 2.4875371
13.41800 2.5130328
13.41900 2.5379134000000003
13.42000 2.5621749
13.42100 2.5858134
13.42200 2.6088253
13.42300 2.6312068
13.42400 2.6529545000000003
13.42500 2.6740653
13.42600 2.6945364
13.42700 2.7143646
13.42800 2.7335472
13.42900 2.7520819
13.43000 2.7699662
13.43100 2.7871979000000002
13.43200 2.8037751
13.43300 2.8196957
13.43400 2.8349578
13.43500 2.84956
13.43600 2.8635006
13.43700 2.8767781
13.43800 2.8893912
13.43900 2.9013386
13.44000 2.9126192
13.44100 2.9232316000000003
13.44200 2.9331747
13.44300 2.9424479
13.44400 2.95105
13.44500 2.9589802
13.44600 2.9662378
13.44700 2.9728221
13.44800 2.9787324
13.44900 2.9839683
13.45000 2.9885294
13.45100 2.9924156
13.45200 2.9956266
13.45300 2.9981626
13.45400 3.0000237999999997
13.45500 3.0012103
13.45600 3.0017229
13.45700 3.0015621
13.45800 3.0007289999999998
13.45900 2.9992243
13.46000 2.9970495
13.46100 2.994206
13.46200 2.9906954999999997
13.46300 2.9865196
13.46400 2.9816803
13.46500 2.9761797
13.46600 2.9700200999999997
13.46700 2.9632039
13.46800 2.9557338
13.46900 2.9476123
13.47000 2.9388422000000003
13.47100 2.9294264
13.47200 2.9193679
13.47300 2.9086698
13.47400 2.8973352
13.47500 2.8853673
13.47600 2.8727693
13.47700 2.8595448
13.47800 2.8456969
13.47900 2.8312292
13.48000 2.8161451
13.48100 2.8004484
13.48200 2.7841426
13.48300 2.7672317
13.48400 2.7497192999999998
13.48500 2.7316093
13.48600 2.712906
13.48700 2.6936134000000003
13.48800 2.6737357999999998
13.48900 2.6532779
13.49000 2.6322438999999997
13.49100 2.6106389
13.49200 2.5884677
13.49300 2.5657354
13.49400 2.5424473
13.49500 2.5186088
13.49600 2.4942255
13.49700 2.4693028999999997
13.49800 2.4438472
13.49900 2.4178645
13.50000 2.3913607
13.50100 2.3643425
13.50200 2.3368159
13.50300 2.3087877999999997
13.50400 2.2802647
13.50500 2.2512535
13.50600 2.2217607
13.50700 2.1917934
13.50800 2.1613583
13.50900 2.1304626
13.51000 2.099113
13.51100 2.0673167
13.51200 2.0350805999999997
13.51300 2.0024117
13.51400 1.9693171999999999
13.51500 1.9358039
13.51600 1.9018792
13.51700 1.8675501
13.51800 1.8328236000000002
13.51900 1.7977072
13.52000 1.7622077999999999
13.52100 1.7263329
13.52200 1.6900899
13.52300 1.6534861
13.52400 1.6165292000000002
13.52500 1.5792267
13.52600 1.5415866
13.52700 1.5036166
13.52800 1.4653247
13.52900 1.426719
13.53000 1.3878078
13.53100 1.3485995000000002
13.53200 1.3091024999999998
13.53300 1.2693255
13.53400 1.2292773
13.53500 1.1889665
13.53600 1.1484022999999999
13.53700 1.1075936
13.53800 1.0665495
13.53900 1.0252791
13.54000 0.98379171
13.54100 0.9420964900000001
13.54200 0.9002026200000001
13.54300 0.85811941
13.54400 0.8158559900000001
13.54500 0.7734216700000001
13.54600 0.73082554
13.54700 0.68807676
13.54800 0.64518438
13.54900 0.60215746
13.55000 0.55900491
13.55100 0.51573571
13.55200 0.47235871
13.55300 0.42888271
13.55400 0.38531651
13.55500 0.34166889
13.55600 0.29794856
13.55700 0.25416424
13.55800 0.21032467
13.55900 0.16643858
13.56000 0.12251472000000001
13.56100 0.078561885
13.56200 0.034588901
13.56300 -0.0093953546
13.56400 -0.053381949000000005
13.56500 -0.097361894
13.56600 -0.14132613
13.56700 -0.18526553
13.56800 -0.22917092
13.56900 -0.27303307
13.57000 -0.31684267
13.57100 -0.36059036
13.57200 -0.40426678
13.57300 -0.44786254999999997
13.57400 -0.49136821
13.57500 -0.53477436
13.57600 -0.5780716
13.57700 -0.6212505
13.57800 -0.66430178
13.57900 -0.70721605
13.58000 -0.7499841
13.58100 -0.79259677
13.58200 -0.8350449600000001
13.58300 -0.87731974
13.58400 -0.91941217
13.58500 -0.9613134000000001
13.58600 -1.0030147999999999
13.58700 -1.0445077
13.58800 -1.0857835999999998
13.58900 -1.1268343
13.59000 -1.1676514
13.59100 -1.2082267
13.59200 -1.248552
13.59300 -1.2886194
13.59400 -1.3284208
13.59500 -1.3679485
13.59600 -1.4071943999999998
13.59700 -1.4461508
13.59800 -1.4848098
13.59900 -1.5231636
13.60000 -1.5612044
13.60100 -1.5989244
13.60200 -1.6363158999999998
13.60300 -1.673371
13.60400 -1.7100819999999999
13.60500 -1.7464411999999998
13.60600 -1.7824406000000002
13.60700 -1.8180726
13.60800 -1.8533293
13.60900 -1.8882031000000001
13.61000 -1.9226862
13.61100 -1.9567711
13.61200 -1.9904504
13.61300 -2.0237165
13.61400 -2.056562
13.61500 -2.0889796
13.61600 -2.1209624
13.61700 -2.1525033
13.61800 -2.1835955
13.61900 -2.2142323
13.62000 -2.2444071
13.62100 -2.2741137
13.62200 -2.3033459
13.62300 -2.3320977
13.62400 -2.3603633
13.62500 -2.388137
13.62600 -2.4154131999999997
13.62700 -2.4421867
13.62800 -2.468452
13.62900 -2.4942042
13.63000 -2.519438
13.63100 -2.5441488000000003
13.63200 -2.5683315
13.63300 -2.5919814
13.63400 -2.6150936
13.63500 -2.6376637
13.63600 -2.6596868
13.63700 -2.6811587
13.63800 -2.7020744999999997
13.63900 -2.7224299
13.64000 -2.7422201
13.64100 -2.7614408999999998
13.64200 -2.7800879
13.64300 -2.7981564
13.64400 -2.8156423999999998
13.64500 -2.8325416
13.64600 -2.8488498
13.64700 -2.8645631000000003
13.64800 -2.8796773
13.64900 -2.8941888
13.65000 -2.9080939
13.65100 -2.9213889
13.65200 -2.9340705000000002
13.65300 -2.9461353999999997
13.65400 -2.9575807999999997
13.65500 -2.9684037
13.65600 -2.9786015
13.65700 -2.9881718
13.65800 -2.9971121
13.65900 -3.0054206
13.66000 -3.0130954
13.66100 -3.0201348
13.66200 -3.0265372
13.66300 -3.0323016000000003
13.66400 -3.0374264
13.66500 -3.0419109
13.66600 -3.0457539
13.66700 -3.0489549
13.66800 -3.0515132
13.66900 -3.0534282
13.67000 -3.0546995
13.67100 -3.0553265
13.67200 -3.0553087999999997
13.67300 -3.0546462
13.67400 -3.0533385
13.67500 -3.0513855
13.67600 -3.0487869
13.67700 -3.0455425000000003
13.67800 -3.0416526
13.67900 -3.0371169
13.68000 -3.0319354
13.68100 -3.0261081
13.68200 -3.0196354000000003
13.68300 -3.0125175
13.68400 -3.0047549
13.68500 -2.9963480000000002
13.68600 -2.9872975999999998
13.68700 -2.9776044
13.68800 -2.9672695
13.68900 -2.9562941
13.69000 -2.9446794
13.69100 -2.9324271
13.69200 -2.9195391
13.69300 -2.9060172
13.69400 -2.8918637
13.69500 -2.8770808
13.69600 -2.8616713
13.69700 -2.8456381
13.69800 -2.828984
13.69900 -2.8117122
13.70000 -2.793826
13.70100 -2.7753288
13.70200 -2.7562244
13.70300 -2.7365163000000003
13.70400 -2.7162083999999997
13.70500 -2.6953044999999998
13.70600 -2.6738087
13.70700 -2.651725
13.70800 -2.6290573
13.70900 -2.6058098
13.71000 -2.5819866
13.71100 -2.5575919
13.71200 -2.5326297
13.71300 -2.5071044000000002
13.71400 -2.4810201
13.71500 -2.4543811
13.71600 -2.4271917
13.71700 -2.3994561
13.71800 -2.3711789
13.71900 -2.3423646
13.72000 -2.3130176999999996
13.72100 -2.2831429
13.72200 -2.2527449
13.72300 -2.2218287
13.72400 -2.1903992
13.72500 -2.1584617
13.72600 -2.1260215
13.72700 -2.0930842000000003
13.72800 -2.0596553
13.72900 -2.0257408
13.73000 -1.9913467
13.73100 -1.9564793
13.73200 -1.9211448999999998
13.73300 -1.8853499
13.73400 -1.8491011000000002
13.73500 -1.8124053
13.73600 -1.7752694
13.73700 -1.7377004
13.73800 -1.6997056
13.73900 -1.6612920999999998
13.74000 -1.6224671
13.74100 -1.5832381
13.74200 -1.5436124
13.74300 -1.5035973
13.74400 -1.4632001000000001
13.74500 -1.4224282
13.74600 -1.3812889
13.74700 -1.3397898
13.74800 -1.2979379
13.74900 -1.2557405000000001
13.75000 -1.213205
13.75100 -1.1703385
13.75200 -1.1271484
13.75300 -1.0836419
13.75400 -1.0398262
13.75500 -0.9957087200000001
13.75600 -0.9512967400000001
13.75700 -0.90659773
13.75800 -0.8616191299999999
13.75900 -0.8163685
13.76000 -0.77085355
13.76100 -0.72508212
13.76200 -0.67906207
13.76300 -0.63280147
13.76400 -0.58630845
13.76500 -0.5395913
13.76600 -0.49265851000000005
13.76700 -0.44551855
13.76800 -0.39818012
13.76900 -0.35065198
13.77000 -0.30294298
13.77100 -0.25506206000000003
13.77200 -0.20701818000000002
13.77300 -0.15882039
13.77400 -0.11047776999999999
13.77500 -0.061999372000000004
13.77600 -0.013394267
13.77700 0.035328505
13.77800 0.084159937
13.77900 0.13309106
13.78000 0.18211298
13.78100 0.23121685
13.78200 0.28039392
13.78300 0.32963548
13.78400 0.37893292
13.78500 0.42827772
13.78600 0.47766133000000005
13.78700 0.52707535
13.78800 0.5765114
13.78900 0.62596113
13.79000 0.67541623
13.79100 0.72486838
13.79200 0.77430932
13.79300 0.8237306999999999
13.79400 0.87312413
13.79500 0.92248125
13.79600 0.9717936599999999
13.79700 1.0210528
13.79800 1.0702501
13.79900 1.119377
13.80000 1.1684248
13.80100 1.2173847
13.80200 1.266248
13.80300 1.3150056
13.80400 1.3636488
13.80500 1.4121684
13.80600 1.4605557
13.80700 1.5088014
13.80800 1.5568967
13.80900 1.6048324999999999
13.81000 1.6526001
13.81100 1.7001905000000002
13.81200 1.7475948000000001
13.81300 1.7948044
13.81400 1.8418107
13.81500 1.8886052
13.81600 1.9351795
13.81700 1.9815255
13.81800 2.0276349
13.81900 2.0734999
13.82000 2.1191128
13.82100 2.1644656
13.82200 2.2095509
13.82300 2.2543613000000002
13.82400 2.2988895
13.82500 2.3431282
13.82600 2.3870705
13.82700 2.4307091
13.82800 2.474037
13.82900 2.5170472999999998
13.83000 2.559733
13.83100 2.6020873
13.83200 2.6441032
13.83300 2.6857736
13.83400 2.7270917
13.83500 2.7680505
13.83600 2.8086431
13.83700 2.8488625
13.83800 2.8887017
13.83900 2.9281538
13.84000 2.9672118000000003
13.84100 3.0058686000000003
13.84200 3.0441174
13.84300 3.0819513
13.84400 3.1193634
13.84500 3.1563472000000004
13.84600 3.1928957000000002
13.84700 3.2290023000000003
13.84800 3.2646611
13.84900 3.2998655
13.85000 3.3346090000000004
13.85100 3.3688862
13.85200 3.402691
13.85300 3.4360177999999997
13.85400 3.4688607000000005
13.85500 3.5012148
13.85600 3.533075
13.85700 3.564436
13.85800 3.5952929
13.85900 3.6256410000000003
13.86000 3.6554761
13.86100 3.6847933999999998
13.86200 3.7135884
13.86300 3.7418574000000002
13.86400 3.7695959
13.86500 3.7967999000000003
13.86600 3.8234651
13.86700 3.8495880000000002
13.86800 3.8751647
13.86900 3.9001912
13.87000 3.9246637
13.87100 3.9485786000000003
13.87200 3.9719321
13.87300 3.9947207999999996
13.87400 4.0169407
13.87500 4.0385883
13.87600 4.0596601
13.87700 4.0801525
13.87800 4.1000623
13.87900 4.1193862
13.88000 4.138121
13.88100 4.1562635
13.88200 4.1738108
13.88300 4.1907601
13.88400 4.2071089
13.88500 4.2228542000000004
13.88600 4.237994199999999
13.88700 4.2525262
13.88800 4.2664483
13.88900 4.2797588
13.89000 4.2924561
13.89100 4.3045387
13.89200 4.3160051
13.89300 4.3268543
13.89400 4.3370854
13.89500 4.3466974
13.89600 4.355689900000001
13.89700 4.3640625
13.89800 4.3718144
13.89900 4.3789458
13.90000 4.3854561
13.90100 4.3913458
13.90200 4.3966144
13.90300 4.4012621
13.90400 4.4052891
13.90500 4.408695900000001
13.90600 4.4114824
13.90700 4.4136491
13.90800 4.4151962000000005
13.90900 4.4161242000000005
13.91000 4.4164333
13.91100 4.4161245000000005
13.91200 4.4151983999999995
13.91300 4.413655400000001
13.91400 4.4114965999999995
13.91500 4.4087227
13.91600 4.405335
13.91700 4.4013344000000005
13.91800 4.3967221
13.91900 4.3914995999999995
13.92000 4.3856684
13.92100 4.37923
13.92200 4.3721866
13.92300 4.3645397
13.92400 4.3562918999999996
13.92500 4.347445400000001
13.92600 4.3380029
13.92700 4.3279666
13.92800 4.3173399
13.92900 4.3061253
13.93000 4.2943262
13.93100 4.2819455
13.93200 4.2689870999999995
13.93300 4.2554542
13.93400 4.2413507
13.93500 4.2266801
13.93600 4.2114466
13.93700 4.1956536
13.93800 4.1793056
13.93900 4.1624062
13.94000 4.1449599
13.94100 4.1269705
13.94200 4.1084424
13.94300 4.0893797
13.94400 4.0697865
13.94500 4.049667299999999
13.94600 4.0290266
13.94700 4.0078688
13.94800 3.9861980999999997
13.94900 3.9640191999999996
13.95000 3.9413365999999996
13.95100 3.9181553
13.95200 3.8944795999999995
13.95300 3.8703147
13.95400 3.8456652
13.95500 3.8205367
13.95600 3.7949338999999997
13.95700 3.768862
13.95800 3.7423272
13.95900 3.7153340999999998
13.96000 3.6878890999999996
13.96100 3.6599978999999996
13.96200 3.6316659000000002
13.96300 3.6029
13.96400 3.5737056000000003
13.96500 3.5440896
13.96600 3.5140580999999997
13.96700 3.4836181
13.96800 3.4527756
13.96900 3.4215379999999995
13.97000 3.3899114
13.97100 3.3579029000000005
13.97200 3.3255193000000003
13.97300 3.2927677
13.97400 3.2596546999999996
13.97500 3.2261875000000004
13.97600 3.192373
13.97700 3.158218
13.97800 3.1237297
13.97900 3.088915
13.98000 3.053781
13.98100 3.0183347
13.98200 2.9825829
13.98300 2.9465329
13.98400 2.9101915999999997
13.98500 2.873566
13.98600 2.8366635000000002
13.98700 2.799491
13.98800 2.7620558
13.98900 2.7243651
13.99000 2.6864262
13.99100 2.6482467
13.99200 2.6098339000000004
13.99300 2.5711953999999997
13.99400 2.5323389
13.99500 2.4932722000000003
13.99600 2.4540029000000003
13.99700 2.4145391
13.99800 2.3748886000000002
13.99900 2.3350596
14.00000 2.2950603
14.00100 2.2548987
14.00200 2.2145832
14.00300 2.1741219
14.00400 2.1335233
14.00500 2.0927956
14.00600 2.0519471
14.00700 2.010986
14.00800 1.9699208
14.00900 1.9287597
14.01000 1.8875106999999998
14.01100 1.8461821999999999
14.01200 1.8047821
14.01300 1.7633185
14.01400 1.7217994
14.01500 1.6802327999999997
14.01600 1.6386263
14.01700 1.5969879999999999
14.01800 1.5553255
14.01900 1.5136464
14.02000 1.4719586
14.02100 1.4302696
14.02200 1.3885872000000001
14.02300 1.3469188
14.02400 1.3052721999999999
14.02500 1.263655
14.02600 1.222075
14.02700 1.1805398
14.02800 1.1390573
14.02900 1.0976352999999999
14.03000 1.0562816
14.03100 1.015004
14.03200 0.97381072
14.03300 0.9327095000000001
14.03400 0.8917084900000001
14.03500 0.8508157900000001
14.03600 0.81003951
14.03700 0.7693877
14.03800 0.72886846
14.03900 0.6884898500000001
14.04000 0.64825998
14.04100 0.60818684
14.04200 0.56827837
14.04300 0.5285424599999999
14.04400 0.48898691000000005
14.04500 0.44961944000000004
14.04600 0.41044764
14.04700 0.37147901
14.04800 0.33272092999999997
14.04900 0.29418066000000004
14.05000 0.25586532
14.05100 0.21778193999999998
14.05200 0.17993741000000002
14.05300 0.14233853
14.05400 0.10499197999999998
14.05500 0.06790431799999999
14.05600 0.031082059
14.05700 -0.0054683867
14.05800 -0.041740666999999995
14.05900 -0.077728485
14.06000 -0.11342558999999999
14.06100 -0.14882575
14.06200 -0.1839228
14.06300 -0.21871051
14.06400 -0.25318274
14.06500 -0.28733329
14.06600 -0.32115602
14.06700 -0.35464473
14.06800 -0.38779322
14.06900 -0.42059538
14.07000 -0.45304499
14.07100 -0.48513594
14.07200 -0.51686214
14.07300 -0.54821749
14.07400 -0.5791959400000001
14.07500 -0.60979156
14.07600 -0.63999849
14.07700 -0.66981092
14.07800 -0.69922321
14.07900 -0.7282297600000001
14.08000 -0.75682518
14.08100 -0.78500416
14.08200 -0.81276167
14.08300 -0.84009264
14.08400 -0.8669923100000001
14.08500 -0.89345602
14.08600 -0.9194793200000001
14.08700 -0.9450579100000001
14.08800 -0.9701876899999999
14.08900 -0.99486457
14.09000 -1.0190846999999998
14.09100 -1.0428444000000001
14.09200 -1.0661402
14.09300 -1.0889684
14.09400 -1.1113256999999999
14.09500 -1.1332088
14.09600 -1.1546144
14.09700 -1.1755394000000001
14.09800 -1.1959805000000001
14.09900 -1.2159348
14.10000 -1.2353992
14.10100 -1.2543705
14.10200 -1.2728458999999999
14.10300 -1.2908223
14.10400 -1.3082966999999999
14.10500 -1.3252662
14.10600 -1.3417279
14.10700 -1.357679
14.10800 -1.3731165
14.10900 -1.3880378
14.11000 -1.4024402
14.11100 -1.4163212
14.11200 -1.4296782
14.11300 -1.442509
14.11400 -1.4548112
14.11500 -1.4665828
14.11600 -1.477822
14.11700 -1.4885270000000002
14.11800 -1.4986961
14.11900 -1.508328
14.12000 -1.5174216
14.12100 -1.5259757
14.12200 -1.5339895
14.12300 -1.5414624
14.12400 -1.548394
14.12500 -1.5547839
14.12600 -1.5606319
14.12700 -1.5659379000000002
14.12800 -1.5707022000000002
14.12900 -1.5749248
14.13000 -1.5786063
14.13100 -1.5817469000000002
14.13200 -1.5843472
14.13300 -1.5864076
14.13400 -1.5879290000000001
14.13500 -1.5889119
14.13600 -1.5893569
14.13700 -1.5892648999999999
14.13800 -1.5886365
14.13900 -1.5874724999999998
14.14000 -1.5857738
14.14100 -1.583541
14.14200 -1.5807753
14.14300 -1.5774775
14.14400 -1.5736485000000002
14.14500 -1.5692892999999999
14.14600 -1.5644011999999998
14.14700 -1.5589854
14.14800 -1.5530432
14.14900 -1.546576
14.15000 -1.5395855
14.15100 -1.5320734
14.15200 -1.5240418
14.15300 -1.5154926000000002
14.15400 -1.5064281000000002
14.15500 -1.4968508999999999
14.15600 -1.4867635000000001
14.15700 -1.4761686
14.15800 -1.4650695
14.15900 -1.4534692
14.16000 -1.4413711
14.16100 -1.4287787
14.16200 -1.4156955
14.16300 -1.4021256
14.16400 -1.3880727000000002
14.16500 -1.3735408
14.16600 -1.358534
14.16700 -1.3430566
14.16800 -1.3271125
14.16900 -1.3107061999999998
14.17000 -1.2938418999999999
14.17100 -1.276524
14.17200 -1.2587567
14.17300 -1.2405443
14.17400 -1.2218911000000001
14.17500 -1.2028014999999999
14.17600 -1.1832798
14.17700 -1.1633302
14.17800 -1.1429572000000001
14.17900 -1.1221649
14.18000 -1.1009579999999999
14.18100 -1.0793407
14.18200 -1.0573175000000001
14.18300 -1.0348929999999998
14.18400 -1.0120719
14.18500 -0.98885875
14.18600 -0.96525857
14.18700 -0.94127627
14.18800 -0.91691697
14.18900 -0.8921859799999999
14.19000 -0.8670885999999999
14.19100 -0.84163053
14.19200 -0.81581734
14.19300 -0.789655
14.19400 -0.76314947
14.19500 -0.73630693
14.19600 -0.70913373
14.19700 -0.68163625
14.19800 -0.65382104
14.19900 -0.62569473
14.20000 -0.59726401
14.20100 -0.5685356899999999
14.20200 -0.5395166100000001
14.20300 -0.51021357
14.20400 -0.48063346
14.20500 -0.45078317999999995
14.20600 -0.42066956
14.20700 -0.39029941
14.20800 -0.35967952999999997
14.20900 -0.32881666000000004
14.21000 -0.29771752
14.21100 -0.26638876
14.21200 -0.23483699000000002
14.21300 -0.20306881000000002
14.21400 -0.17109072
14.21500 -0.13890924
14.21600 -0.10653086
14.21700 -0.07396207099999999
14.21800 -0.04120938
14.21900 -0.0082793144
14.22000 0.024821554
14.22100 0.058086601
14.22200 0.091509125
14.22300 0.12508235
14.22400 0.15879939
14.22500 0.19265327999999998
14.22600 0.22663693
14.22700 0.26074313
14.22800 0.29496453
14.22900 0.32929372999999995
14.23000 0.36372314
14.23100 0.39824513
14.23200 0.43285196
14.23300 0.46753576
14.23400 0.50228862
14.23500 0.53710262
14.23600 0.57196971
14.23700 0.60688192
14.23800 0.64183124
14.23900 0.67680967
14.24000 0.71180919
14.24100 0.74682198
14.24200 0.7818401799999999
14.24300 0.81685595
14.24400 0.85186167
14.24500 0.8868497799999999
14.24600 0.92181275
14.24700 0.9567432100000001
14.24800 0.9916339999999999
14.24900 1.0264779
14.25000 1.0612677
14.25100 1.0959964
14.25200 1.1306572000000001
14.25300 1.1652430999999999
14.25400 1.1997474
14.25500 1.2341632
14.25600 1.2684836
14.25700 1.302702
14.25800 1.3368115
14.25900 1.3708052
14.26000 1.4046764
14.26100 1.438418
14.26200 1.472023
14.26300 1.5054845000000001
14.26400 1.5387952999999999
14.26500 1.5719482999999999
14.26600 1.6049361000000002
14.26700 1.6377514
14.26800 1.6703872000000002
14.26900 1.7028358000000001
14.27000 1.7350900999999999
14.27100 1.7671425
14.27200 1.7989859000000001
14.27300 1.8306129
14.27400 1.8620161
14.27500 1.8931883999999999
14.27600 1.9241226999999999
14.27700 1.9548119999999998
14.27800 1.9852493
14.27900 2.0154279
14.28000 2.0453412
14.28100 2.0749826
14.28200 2.1043459
14.28300 2.1334248000000002
14.28400 2.1622130999999998
14.28500 2.190705
14.28600 2.2188948
14.28700 2.2467768
14.28800 2.2743454
14.28900 2.3015952
14.29000 2.3285208
14.29100 2.355117
14.29200 2.3813784
14.29300 2.4072999
14.29400 2.4328765
14.29500 2.4581028000000003
14.29600 2.4829738
14.29700 2.5074842999999998
14.29800 2.5316292000000002
14.29900 2.5554033
14.30000 2.5788013
14.30100 2.6018182000000003
14.30200 2.6244486
14.30300 2.6466874000000002
14.30400 2.6685293999999997
14.30500 2.6899694
14.30600 2.7110019999999997
14.30700 2.7316222000000003
14.30800 2.751825
14.30900 2.7716054
14.31000 2.7909584
14.31100 2.8098794
14.31200 2.8283635
14.31300 2.8464061999999997
14.31400 2.8640032
14.31500 2.8811503
14.31600 2.8978433000000003
14.31700 2.9140785
14.31800 2.9298522
14.31900 2.9451607
14.32000 2.9600007
14.32100 2.9743692
14.32200 2.988263
14.32300 3.0016795
14.32400 3.0146157
14.32500 3.0270691999999997
14.32600 3.0390372
14.32700 3.0505177000000003
14.32800 3.0615082
14.32900 3.0720064
14.33000 3.0820103000000003
14.33100 3.0915178
14.33200 3.1005268999999998
14.33300 3.1090353
14.33400 3.1170411
14.33500 3.1245422
14.33600 3.1315368
14.33700 3.1380225
14.33800 3.1439975000000002
14.33900 3.1494598999999996
14.34000 3.1544078000000004
14.34100 3.1588393999999997
14.34200 3.1627525
14.34300 3.1661455
14.34400 3.1690169
14.34500 3.171365
14.34600 3.1731881000000004
14.34700 3.1744853
14.34800 3.1752548999999997
14.34900 3.1754959
14.35000 3.1752076
14.35100 3.1743892000000002
14.35200 3.1730399
14.35300 3.1711597
14.35400 3.1687478999999996
14.35500 3.165805
14.35600 3.1623308000000003
14.35700 3.1583257000000002
14.35800 3.1537902
14.35900 3.1487253
14.36000 3.1431314
14.36100 3.1370096
14.36200 3.1303606999999998
14.36300 3.1231863
14.36400 3.1154875
14.36500 3.1072656
14.36600 3.0985221
14.36700 3.0892586
14.36800 3.0794766
14.36900 3.0691775
14.37000 3.0583629
14.37100 3.0470345
14.37200 3.0351939000000003
14.37300 3.0228427
14.37400 3.0099826
14.37500 2.9966152999999998
14.37600 2.9827427
14.37700 2.9683664
14.37800 2.9534882
14.37900 2.93811
14.38000 2.9222339
14.38100 2.9058618000000003
14.38200 2.888996
14.38300 2.8716385
14.38400 2.8537920000000003
14.38500 2.8354587
14.38600 2.8166415000000002
14.38700 2.7973432
14.38800 2.7775668
14.38900 2.7573153
14.39000 2.7365923
14.39100 2.715401
14.39200 2.6937451
14.39300 2.6716284
14.39400 2.649055
14.39500 2.6260288
14.39600 2.6025539
14.39700 2.5786348
14.39800 2.5542758
14.39900 2.5294816
14.40000 2.5042565999999997
14.40100 2.4786055
14.40200 2.4525329
14.40300 2.4260437
14.40400 2.3991426
14.40500 2.3718344
14.40600 2.3441237999999998
14.40700 2.3160158
14.40800 2.2875149
14.40900 2.258626
14.41000 2.229354
14.41100 2.1997036000000003
14.41200 2.1696797
14.41300 2.1392871
14.41400 2.1085304999999996
14.41500 2.0774150000000002
14.41600 2.0459456
14.41700 2.0141274
14.41800 1.9819653
14.41900 1.9494645000000002
14.42000 1.9166303999999998
14.42100 1.8834681999999998
14.42200 1.8499835999999998
14.42300 1.8161822
14.42400 1.7820697
14.42500 1.7476520999999998
14.42600 1.7129352
14.42700 1.6779253
14.42800 1.6426285999999999
14.42900 1.6070513000000002
14.43000 1.5712
14.43100 1.5350815
14.43200 1.4987021999999999
14.43300 1.4620689
14.43400 1.4251883
14.43500 1.3880674000000002
14.43600 1.3507129999999998
14.43700 1.313132
14.43800 1.2753313
14.43900 1.2373179
14.44000 1.1990986000000001
14.44100 1.1606801
14.44200 1.1220694999999998
14.44300 1.0832733
14.44400 1.0442985999999999
14.44500 1.0051519
14.44600 0.96583981
14.44700 0.9263690600000001
14.44800 0.88674622
14.44900 0.846978
14.45000 0.80707083
14.45100 0.76703136
14.45200 0.72686621
14.45300 0.68658195
14.45400 0.6461851799999999
14.45500 0.6056826599999999
14.45600 0.56508109
14.45700 0.52438723
14.45800 0.48360797
14.45900 0.44275024
14.46000 0.40182108
14.46100 0.36082757
14.46200 0.31977687
14.46300 0.27867623
14.46400 0.23753298
14.46500 0.19635449000000002
14.46600 0.1551482
14.46700 0.11392161
14.46800 0.07268223
14.46900 0.031437594
14.47000 -0.0098047451
14.47100 -0.051037244999999995
14.47200 -0.092252379
14.47300 -0.13344265
14.47400 -0.17460061000000002
14.47500 -0.21571885000000002
14.47600 -0.25679006
14.47700 -0.29780697
14.47800 -0.33876239
14.47900 -0.37964922
14.48000 -0.42046043000000005
14.48100 -0.46118908
14.48200 -0.50182827
14.48300 -0.5423712500000001
14.48400 -0.58281128
14.48500 -0.62314169
14.48600 -0.66335588
14.48700 -0.70344727
14.48800 -0.74340925
14.48900 -0.78323539
14.49000 -0.8229190500000001
14.49100 -0.8624537800000001
14.49200 -0.90183308
14.49300 -0.9410503299999999
14.49400 -0.98009901
14.49500 -1.0189725
14.49600 -1.0576642
14.49700 -1.0961675
14.49800 -1.1344757
14.49900 -1.1725821
14.50000 -1.21048
14.50100 -1.2481627
14.50200 -1.2856236
14.50300 -1.322856
14.50400 -1.3598532
14.50500 -1.3966087
14.50600 -1.4331159
14.50700 -1.4693683000000002
14.50800 -1.5053595
14.50900 -1.5410833000000002
14.51000 -1.5765334
14.51100 -1.6117036000000002
14.51200 -1.6465882
14.51300 -1.681181
14.51400 -1.7154766
14.51500 -1.7494691999999998
14.51600 -1.7831532
14.51700 -1.8165234
14.51800 -1.8495746
14.51900 -1.8823013
14.52000 -1.9146986000000001
14.52100 -1.9467616
14.52200 -1.9784855000000001
14.52300 -2.0098653
14.52400 -2.0408961999999997
14.52500 -2.0715736
14.52600 -2.1018926
14.52700 -2.1318486
14.52800 -2.1614371
14.52900 -2.1906534
14.53000 -2.2194928
14.53100 -2.2479508
14.53200 -2.2760227
14.53300 -2.3037041
14.53400 -2.3309901
14.53500 -2.3578765
14.53600 -2.3843586
14.53700 -2.4104319999999997
14.53800 -2.4360921
14.53900 -2.4613348999999998
14.54000 -2.4861557
14.54100 -2.5105506
14.54200 -2.5345154
14.54300 -2.5580462
14.54400 -2.5811393
14.54500 -2.6037907
14.54600 -2.625997
14.54700 -2.6477549
14.54800 -2.669061
14.54900 -2.6899122
14.55000 -2.7103057
14.55100 -2.7302388
14.55200 -2.7497087
14.55300 -2.768713
14.55400 -2.7872493
14.55500 -2.8053157
14.55600 -2.8229099
14.55700 -2.8400298
14.55800 -2.8566737
14.55900 -2.8728398
14.56000 -2.8885264
14.56100 -2.9037317
14.56200 -2.9184543
14.56300 -2.9326925
14.56400 -2.9464448
14.56500 -2.9597096
14.56600 -2.9724855000000003
14.56700 -2.9847709
14.56800 -2.9965645
14.56900 -3.0078646
14.57000 -3.0186702
14.57100 -3.0289795
14.57200 -3.0387916
14.57300 -3.0481052
14.57400 -3.056919
14.57500 -3.065232
14.57600 -3.0730432
14.57700 -3.0803517
14.57800 -3.0871566
14.57900 -3.0934574
14.58000 -3.0992536
14.58100 -3.104545
14.58200 -3.1093312
14.58300 -3.1136125
14.58400 -3.1173889
14.58500 -3.1206606000000003
14.58600 -3.1234283
14.58700 -3.1256925
14.58800 -3.1274542000000003
14.58900 -3.1287145
14.59000 -3.1294741
14.59100 -3.1297344999999996
14.59200 -3.1294968
14.59300 -3.1287629
14.59400 -3.1275339
14.59500 -3.1258117000000003
14.59600 -3.123598
14.59700 -3.1208944
14.59800 -3.1177025
14.59900 -3.1140244
14.60000 -3.1098619000000003
14.60100 -3.1052168
14.60200 -3.100091
14.60300 -3.0944863
14.60400 -3.0884048
14.60500 -3.0818485
14.60600 -3.0748192
14.60700 -3.0673190999999997
14.60800 -3.0593503
14.60900 -3.050915
14.61000 -3.0420154
14.61100 -3.032654
14.61200 -3.0228330000000003
14.61300 -3.0125551
14.61400 -3.0018230999999997
14.61500 -2.9906395999999997
14.61600 -2.9790077000000004
14.61700 -2.9669307
14.61800 -2.9544117
14.61900 -2.9414542
14.62000 -2.928062
14.62100 -2.9142385
14.62200 -2.899988
14.62300 -2.8853144
14.62400 -2.870222
14.62500 -2.8547149000000003
14.62600 -2.8387976999999998
14.62700 -2.8224749
14.62800 -2.8057512
14.62900 -2.7886311
14.63000 -2.7711194000000003
14.63100 -2.7532208999999996
14.63200 -2.7349403000000003
14.63300 -2.7162824
14.63400 -2.6972521
14.63500 -2.6778542
14.63600 -2.6580933
14.63700 -2.6379745
14.63800 -2.6175026
14.63900 -2.5966821
14.64000 -2.5755179999999998
14.64100 -2.5540151
14.64200 -2.532178
14.64300 -2.5100116
14.64400 -2.4875207
14.64500 -2.4647104
14.64600 -2.4415853000000003
14.64700 -2.4181505999999997
14.64800 -2.3944113
14.64900 -2.3703728
14.65000 -2.3460400999999997
14.65100 -2.3214187
14.65200 -2.2965141
14.65300 -2.2713318
14.65400 -2.2458777
14.65500 -2.2201577
14.65600 -2.1941777
14.65700 -2.1679439
14.65800 -2.1414625
14.65900 -2.1147398
14.66000 -2.0877825
14.66100 -2.060597
14.66200 -2.0331899
14.66300 -2.0055678
14.66400 -1.9777374
14.66500 -1.9497056
14.66600 -1.9214788
14.66700 -1.8930642000000002
14.66800 -1.8644681
14.66900 -1.8356975000000002
14.67000 -1.8067589
14.67100 -1.7776588
14.67200 -1.7484039
14.67300 -1.7190007
14.67400 -1.6894558
14.67500 -1.6597754999999998
14.67600 -1.6299661
14.67700 -1.6000339999999997
14.67800 -1.5699854
14.67900 -1.5398266
14.68000 -1.5095638999999998
14.68100 -1.4792036
14.68200 -1.448752
14.68300 -1.4182153
14.68400 -1.3876
14.68500 -1.3569125
14.68600 -1.3261592
14.68700 -1.2953467
14.68800 -1.2644815999999999
14.68900 -1.2335707
14.69000 -1.2026206
14.69100 -1.1716381999999999
14.69200 -1.1406305
14.69300 -1.1096045
14.69400 -1.0785673
14.69500 -1.0475259000000001
14.69600 -1.0164876
14.69700 -0.9854594200000001
14.69800 -0.9544487100000001
14.69900 -0.92346258
14.70000 -0.89250831
14.70100 -0.86159306
14.70200 -0.83072381
14.70300 -0.7999077400000001
14.70400 -0.76915179
14.70500 -0.7384629
14.70600 -0.70784786
14.70700 -0.67731342
14.70800 -0.64686621
14.70900 -0.61651273
14.71000 -0.58625941
14.71100 -0.5561126399999999
14.71200 -0.52607865
14.71300 -0.49616359
14.71400 -0.46637355999999996
14.71500 -0.43671462
14.71600 -0.40719272000000006
14.71700 -0.37781382
14.71800 -0.34858384
14.71900 -0.31950867
14.72000 -0.29059423
14.72100 -0.26184642
14.72200 -0.23327118000000002
14.72300 -0.20487446
14.72400 -0.17666225
14.72500 -0.14864057
14.72600 -0.12081548
14.72700 -0.093193084
14.72800 -0.06577949999999999
14.72900 -0.038580882
14.73000 -0.011603404999999999
14.73100 0.015146750999999998
14.73200 0.041663405
14.73300 0.067940401
14.73400 0.093971606
14.73500 0.11975094
14.73600 0.14527236
14.73700 0.17052994999999999
14.73800 0.19551782999999998
14.73900 0.22023027
14.74000 0.24466163000000002
14.74100 0.2688064
14.74200 0.2926592
14.74300 0.31621479
14.74400 0.3394681
14.74500 0.36241418999999997
14.74600 0.38504824
14.74700 0.40736562000000004
14.74800 0.42936173
14.74900 0.45103226
14.75000 0.47237286
14.75100 0.49337931
14.75200 0.51404755
14.75300 0.5343735700000001
14.75400 0.55435337
14.75500 0.57398304
14.75600 0.59325872
14.75700 0.61217649
14.75800 0.63073258
14.75900 0.64892313
14.76000 0.66674431
14.76100 0.68419226
14.76200 0.70126322
14.76300 0.71795331
14.76400 0.73425868
14.76500 0.75017554
14.76600 0.76570003
14.76700 0.78082844
14.76800 0.79555707
14.76900 0.80988212
14.77000 0.82380008
14.77100 0.83730742
14.77200 0.8504006099999999
14.77300 0.86307637
14.77400 0.8753315500000001
14.77500 0.88716308
14.77600 0.8985680500000001
14.77700 0.90954369
14.77800 0.92008747
14.77900 0.93019689
14.78000 0.93986969
14.78100 0.94910385
14.78200 0.9578974
14.78300 0.9662485700000001
14.78400 0.9741558699999999
14.78500 0.9816178099999999
14.78600 0.98863309
14.78700 0.9952005899999999
14.78800 1.0013192
14.78900 1.006988
14.79000 1.012206
14.79100 1.0169726000000001
14.79200 1.0212869
14.79300 1.0251484
14.79400 1.0285563
14.79500 1.0315101
14.79600 1.0340091
14.79700 1.0360528
14.79800 1.0376407
14.79900 1.0387721
14.80000 1.0394466999999998
14.80100 1.0396638999999999
14.80200 1.0394233
14.80300 1.0387245
14.80400 1.037567
14.80500 1.0359505999999998
14.80600 1.0338751
14.80700 1.0313401999999998
14.80800 1.028346
14.80900 1.0248925
14.81000 1.0209798
14.81100 1.0166083
14.81200 1.0117786
14.81300 1.0064912000000001
14.81400 1.0007469999999998
14.81500 0.9945469
14.81600 0.98789204
14.81700 0.98078372
14.81800 0.97322343
14.81900 0.96521275
14.82000 0.95675355
14.82100 0.94784768
14.82200 0.9384973
14.82300 0.92870453
14.82400 0.91847172
14.82500 0.9078011800000001
14.82600 0.8966954399999999
14.82700 0.8851570099999999
14.82800 0.87318849
14.82900 0.8607924899999999
14.83000 0.8479717200000001
14.83100 0.8347287800000001
14.83200 0.82106646
14.83300 0.80698738
14.83400 0.79249432
14.83500 0.77759
14.83600 0.76227714
14.83700 0.74655851
14.83800 0.73043685
14.83900 0.71391501
14.84000 0.69699585
14.84100 0.67968224
14.84200 0.66197719
14.84300 0.64388374
14.84400 0.62540504
14.84500 0.60654436
14.84600 0.58730505
14.84700 0.56769066
14.84800 0.5477047500000001
14.84900 0.52735116
14.85000 0.5066338499999999
14.85100 0.48555685
14.85200 0.46412442000000004
14.85300 0.44234091999999997
14.85400 0.42021093000000004
14.85500 0.39773914000000005
14.85600 0.37493035
14.85700 0.3517895
14.85800 0.32832166
14.85900 0.30453198000000004
14.86000 0.28042572
14.86100 0.25600818999999997
14.86200 0.23128476
14.86300 0.20626086999999999
14.86400 0.18094194
14.86500 0.15533344999999998
14.86600 0.12944089
14.86700 0.10326974000000001
14.86800 0.076825445
14.86900 0.050113467
14.87000 0.023139239000000002
14.87100 -0.0040918188
14.87200 -0.031574305999999996
14.87300 -0.059302838
14.87400 -0.087272027
14.87500 -0.11547649
14.87600 -0.14391084
14.87700 -0.17256966
14.87800 -0.20144752
14.87900 -0.23053889
14.88000 -0.25983828
14.88100 -0.28934004
14.88200 -0.31903849
14.88300 -0.34892785
14.88400 -0.37900226
14.88500 -0.40925574000000003
14.88600 -0.43968218
14.88700 -0.47027542999999994
14.88800 -0.5010291499999999
14.88900 -0.53193695
14.89000 -0.56299232
14.89100 -0.59418865
14.89200 -0.6255192199999999
14.89300 -0.6569773
14.89400 -0.68855598
14.89500 -0.72024842
14.89600 -0.75204764
14.89700 -0.78394664
14.89800 -0.81593851
14.89900 -0.84801624
14.90000 -0.88017294
14.90100 -0.91240164
14.90200 -0.94469544
14.90300 -0.97704744
14.90400 -1.0094509
14.90500 -1.0418992
14.90600 -1.0743854000000002
14.90700 -1.1069031
14.90800 -1.1394457
14.90900 -1.1720067
14.91000 -1.2045797
14.91100 -1.2371583
14.91200 -1.269736
14.91300 -1.3023066
14.91400 -1.3348637
14.91500 -1.367401
14.91600 -1.3999119
14.91700 -1.4323903
14.91800 -1.4648297
14.91900 -1.4972235
14.92000 -1.5295653
14.92100 -1.5618484
14.92200 -1.5940662
14.92300 -1.6262121
14.92400 -1.6582792999999998
14.92500 -1.6902607
14.92600 -1.7221495999999998
14.92700 -1.7539391000000002
14.92800 -1.7856222000000002
14.92900 -1.8171917999999998
14.93000 -1.8486410000000002
14.93100 -1.8799629000000002
14.93200 -1.9111502999999999
14.93300 -1.9421963
14.93400 -1.973094
14.93500 -2.0038365999999996
14.93600 -2.0344172
14.93700 -2.0648289
14.93800 -2.0950655
14.93900 -2.1251200000000003
14.94000 -2.1549861999999997
14.94100 -2.1846576
14.94200 -2.2141282
14.94300 -2.2433916000000003
14.94400 -2.272442
14.94500 -2.3012733
14.94600 -2.3298798
14.94700 -2.3582557
14.94800 -2.3863954
14.94900 -2.4142932
14.95000 -2.4419434
14.95100 -2.4693407
14.95200 -2.4964796000000002
14.95300 -2.5233546
14.95400 -2.5499601
14.95500 -2.5762908
14.95600 -2.6023412
14.95700 -2.6281057
14.95800 -2.6535789
14.95900 -2.6787551
14.96000 -2.7036289
14.96100 -2.7281946
14.96200 -2.7524466000000003
14.96300 -2.7763795
14.96400 -2.7999876
14.96500 -2.8232654999999998
14.96600 -2.8462073
14.96700 -2.8688077
14.96800 -2.8910613
14.96900 -2.9129625999999997
14.97000 -2.9345063000000002
14.97100 -2.9556872000000003
14.97200 -2.9765002
14.97300 -2.9969404
14.97400 -3.0170027
14.97500 -3.0366825
14.97600 -3.055975
14.97700 -3.074876
14.97800 -3.093381
14.97900 -3.111486
14.98000 -3.1291869
14.98100 -3.1464797000000004
14.98200 -3.1633604
14.98300 -3.1798258
14.98400 -3.1958725
14.98500 -3.2114968
14.98600 -3.2266952
14.98700 -3.2414644999999997
14.98800 -3.2558016000000003
14.98900 -3.2697037
14.99000 -3.2831672999999997
14.99100 -3.2961894
14.99200 -3.3087671
14.99300 -3.3208974
14.99400 -3.3325773000000005
14.99500 -3.3438038000000003
14.99600 -3.3545744
14.99700 -3.3648860000000003
14.99800 -3.3747355999999997
14.99900 -3.3841208
15.00000 -3.3930384
15.00100 -3.4014858
15.00200 -3.4094606
15.00300 -3.4169603
15.00400 -3.4239825
15.00500 -3.4305244999999998
15.00600 -3.4365844
15.00700 -3.4421597
15.00800 -3.4472488
15.00900 -3.4518499
15.01000 -3.4559607999999997
15.01100 -3.4595802
15.01200 -3.4627069
15.01300 -3.4653392
15.01400 -3.4674764
15.01500 -3.4691170000000002
15.01600 -3.4702605999999996
15.01700 -3.4709062
15.01800 -3.4710534
15.01900 -3.4707017
15.02000 -3.4698504999999997
15.02100 -3.4684997
15.02200 -3.4666490000000003
15.02300 -3.4642983000000003
15.02400 -3.4614474
15.02500 -3.4580965
15.02600 -3.4542456
15.02700 -3.4498949000000003
15.02800 -3.4450442
15.02900 -3.4396939
15.03000 -3.4338441
15.03100 -3.4274954
15.03200 -3.420648
15.03300 -3.4133021
15.03400 -3.4054581
15.03500 -3.3971164
15.03600 -3.3882778
15.03700 -3.378943
15.03800 -3.3691123000000003
15.03900 -3.3587869
15.04000 -3.3479679
15.04100 -3.3366561000000003
15.04200 -3.3248528999999998
15.04300 -3.3125591
15.04400 -3.2997764999999997
15.04500 -3.2865070000000003
15.04600 -3.2727521000000004
15.04700 -3.2585137
15.04800 -3.2437935
15.04900 -3.2285943999999995
15.05000 -3.2129182999999997
15.05100 -3.1967677
15.05200 -3.1801455
15.05300 -3.1630542
15.05400 -3.1454965
15.05500 -3.1274755
15.05600 -3.1089941
15.05700 -3.0900555
15.05800 -3.0706629
15.05900 -3.0508194
15.06000 -3.0305283
15.06100 -3.0097928
15.06200 -2.9886164
15.06300 -2.9670022
15.06400 -2.9449537
15.06500 -2.9224744
15.06600 -2.8995676
15.06700 -2.8762367
15.06800 -2.8524851
15.06900 -2.8283166
15.07000 -2.8037345
15.07100 -2.7787425
15.07200 -2.7533442000000004
15.07300 -2.7275434
15.07400 -2.7013439999999997
15.07500 -2.6747499
15.07600 -2.6477649999999997
15.07700 -2.6203934
15.07800 -2.5926394
15.07900 -2.5645075
15.08000 -2.536002
15.08100 -2.5071276
15.08200 -2.4778889
15.08300 -2.448291
15.08400 -2.4183387
15.08500 -2.3880372
15.08600 -2.3573916
15.08700 -2.3264073
15.08800 -2.2950897
15.08900 -2.2634443
15.09000 -2.2314766
15.09100 -2.1991923
15.09200 -2.1665972
15.09300 -2.1336967
15.09400 -2.1004969
15.09500 -2.0670034
15.09600 -2.0332221
15.09700 -1.9991588
15.09800 -1.9648194
15.09900 -1.9302096000000002
15.10000 -1.8953353
15.10100 -1.8602022999999999
15.10200 -1.8248163000000002
15.10300 -1.7891832
15.10400 -1.7533088
15.10500 -1.7171987999999998
15.10600 -1.6808592
15.10700 -1.6442958
15.10800 -1.6075145
15.10900 -1.5705211000000001
15.11000 -1.5333217
15.11100 -1.4959221999999999
15.11200 -1.4583287999999999
15.11300 -1.4205476
15.11400 -1.3825849
15.11500 -1.3444469000000001
15.11600 -1.3061401
15.11700 -1.267671
15.11800 -1.2290461000000001
15.11900 -1.190272
15.12000 -1.1513554000000001
15.12100 -1.112303
15.12200 -1.0731218
15.12300 -1.0338186
15.12400 -0.99440031
15.12500 -0.9548738600000001
15.12600 -0.9152461799999999
15.12700 -0.87552425
15.12800 -0.83571505
15.12900 -0.79582548
15.13000 -0.75586252
15.13100 -0.71583297
15.13200 -0.67574373
15.13300 -0.63560153
15.13400 -0.5954131500000001
15.13500 -0.55518528
15.13600 -0.51492457
15.13700 -0.47463764999999997
15.13800 -0.43433108
15.13900 -0.39401134000000004
15.14000 -0.35368497
15.14100 -0.31335843
15.14200 -0.27303819
15.14300 -0.23273069000000002
15.14400 -0.19244240999999998
15.14500 -0.15217982
15.14600 -0.11194943
15.14700 -0.071757776
15.14800 -0.031611422
15.14900 0.0084830215
15.15000 0.048518900000000004
15.15100 0.08848951000000001
15.15200 0.1283881
15.15300 0.16820788
15.15400 0.20794203
15.15500 0.24758365000000002
15.15600 0.28712589
15.15700 0.32656179
15.15800 0.36588445999999997
15.15900 0.405087
15.16000 0.4441625
15.16100 0.48310412
15.16200 0.52190502
15.16300 0.56055845
15.16400 0.59905769
15.16500 0.6373961499999999
15.16600 0.6755672899999999
15.16700 0.71356473
15.16800 0.75138211
15.16900 0.78901323
15.17000 0.8264519300000001
15.17100 0.8636922599999999
15.17200 0.90072835
15.17300 0.9375543300000001
15.17400 0.97416453
15.17500 1.0105534
15.17600 1.0467153
15.17700 1.0826449
15.17800 1.1183367
15.17900 1.1537855
15.18000 1.1889858
15.18100 1.2239325
15.18200 1.2586202
15.18300 1.2930436
15.18400 1.3271975
15.18500 1.3610767
15.18600 1.3946759
15.18700 1.4279896
15.18800 1.4610128
15.18900 1.4937401
15.19000 1.5261661
15.19100 1.5582857
15.19200 1.5900933999999998
15.19300 1.621584
15.19400 1.6527523999999998
15.19500 1.6835934000000001
15.19600 1.7141015999999998
15.19700 1.7442724
15.19800 1.7741004
15.19900 1.8035809999999999
15.20000 1.8327095000000002
15.20100 1.861481
15.20200 1.8898912
15.20300 1.9179354999999998
15.20400 1.94561
15.20500 1.9729101999999998
15.20600 1.9998325000000001
15.20700 2.026373
15.20800 2.0525279
15.20900 2.0782938
15.21000 2.1036672999999997
15.21100 2.1286449999999997
15.21200 2.1532237999999997
15.21300 2.1774005
15.21400 2.2011722000000002
15.21500 2.2245359
15.21600 2.2474887
15.21700 2.2700278000000003
15.21800 2.2921503
15.21900 2.3138533999999997
15.22000 2.3351345
15.22100 2.3559909
15.22200 2.3764199
15.22300 2.3964185
15.22400 2.4159843
15.22500 2.4351146
15.22600 2.4538066
15.22700 2.4720579
15.22800 2.4898659
15.22900 2.507228
15.23000 2.5241418
15.23100 2.5406048
15.23200 2.556615
15.23300 2.5721699
15.23400 2.5872678
15.23500 2.6019067
15.23600 2.6160847
15.23700 2.6298003
15.23800 2.6430519
15.23900 2.6558384
15.24000 2.6681585
15.24100 2.6800115
15.24200 2.6913963
15.24300 2.7023124999999997
15.24400 2.7127596
15.24500 2.7227372
15.24600 2.7322451
15.24700 2.7412834
15.24800 2.7498519
15.24900 2.7579511
15.25000 2.7655808
15.25100 2.7727418
15.25200 2.7794341
15.25300 2.7856583
15.25400 2.7914149999999998
15.25500 2.7967045
15.25600 2.8015273
15.25700 2.8058840000000003
15.25800 2.8097751
15.25900 2.813201
15.26000 2.8161624
15.26100 2.8186601
15.26200 2.8206943
15.26300 2.8222658000000003
15.26400 2.8233752
15.26500 2.8240233999999997
15.26600 2.8242109
15.26700 2.8239389999999998
15.26800 2.8232083
15.26900 2.8220201
15.27000 2.8203754
15.27100 2.8182755999999998
15.27200 2.8157223
15.27300 2.8127169
15.27400 2.8092612999999997
15.27500 2.8053574
15.27600 2.8010074
15.27700 2.7962135
15.27800 2.7909782
15.27900 2.785304
15.28000 2.7791938
15.28100 2.7726503
15.28200 2.7656766
15.28300 2.7582758999999997
15.28400 2.7504513
15.28500 2.7422063
15.28600 2.7335443
15.28700 2.7244687
15.28800 2.714983
15.28900 2.7050909
15.29000 2.6947957000000002
15.29100 2.6841011000000004
15.29200 2.6730107
15.29300 2.6615281
15.29400 2.6496569
15.29500 2.6374005
15.29600 2.6247624000000003
15.29700 2.6117463
15.29800 2.5983555
15.29900 2.5845937
15.30000 2.5704645000000004
15.30100 2.5559711999999997
15.30200 2.5411177
15.30300 2.5259076
15.30400 2.5103443999999997
15.30500 2.4944322000000003
15.30600 2.4781749
15.30700 2.4615763
15.30800 2.4446407
15.30900 2.4273723
15.31000 2.4097757
15.31100 2.3918554000000003
15.31200 2.3736162000000003
15.31300 2.3550628000000002
15.31400 2.3362003
15.31500 2.3170339
15.31600 2.2975687000000002
15.31700 2.2778103
15.31800 2.257764
15.31900 2.2374354
15.32000 2.2168303
15.32100 2.1959541
15.32200 2.1748129
15.32300 2.1534123
15.32400 2.1317581
15.32500 2.1098559999999997
15.32600 2.0877117
15.32700 2.0653311
15.32800 2.0427199
15.32900 2.0198837000000003
15.33000 1.9968281
15.33100 1.9735586
15.33200 1.9500806999999998
15.33300 1.9263998
15.33400 1.9025214
15.33500 1.878451
15.33600 1.8541938
15.33700 1.8297553000000002
15.33800 1.8051408000000002
15.33900 1.7803557
15.34000 1.7554054
15.34100 1.7302954999999998
15.34200 1.7050313000000001
15.34300 1.6796187
15.34400 1.654063
15.34500 1.6283702
15.34600 1.6025461
15.34700 1.5765966999999999
15.34800 1.5505278
15.34900 1.5243457999999999
15.35000 1.4980566
15.35100 1.4716666
15.35200 1.4451821999999999
15.35300 1.4186098
15.35400 1.3919558
15.35500 1.3652268
15.35600 1.3384292
15.35700 1.3115696
15.35800 1.2846544
15.35900 1.2576901999999999
15.36000 1.2306835
15.36100 1.2036405000000001
15.36200 1.1765675999999998
15.36300 1.1494711
15.36400 1.1223570999999999
15.36500 1.0952318
15.36600 1.0681011
15.36700 1.0409708
15.36800 1.0138469
15.36900 0.98673506
15.37000 0.9596409300000001
15.37100 0.93257008
15.37200 0.90552801
15.37300 0.87852022
15.37400 0.8515521899999999
15.37500 0.82462933
15.37600 0.79775695
15.37700 0.77094054
15.37800 0.7441854999999999
15.37900 0.71749729
15.38000 0.6908813500000001
15.38100 0.66434322
15.38200 0.63788849
15.38300 0.61152279
15.38400 0.58525177
15.38500 0.5590811400000001
15.38600 0.53301668
15.38700 0.50706416
15.38800 0.48122942
15.38900 0.45551825
15.39000 0.42993654
15.39100 0.40449010999999996
15.39200 0.37918477
15.39300 0.3540263
15.39400 0.32902039
15.39500 0.30417268000000003
15.39600 0.27948871999999997
15.39700 0.25497398
15.39800 0.23063382
15.39900 0.20647347000000002
15.40000 0.18249804
15.40100 0.1587125
15.40200 0.13512173
15.40300 0.11173043
15.40400 0.08854321799999999
15.40500 0.06556456199999999
15.40600 0.042798821
15.40700 0.020250248999999998
15.40800 -0.0020769983
15.40900 -0.024178850999999998
15.41000 -0.046051311
15.41100 -0.067690446
15.41200 -0.089092361
15.41300 -0.11025320000000001
15.41400 -0.13116915
15.41500 -0.15183637
15.41600 -0.17225107
15.41700 -0.19240942
15.41800 -0.2123076
15.41900 -0.23194179
15.42000 -0.25130815
15.42100 -0.27040283
15.42200 -0.28922195
15.42300 -0.30776167
15.42400 -0.32601813
15.42500 -0.34398751
15.42600 -0.36166599
15.42700 -0.37904985
15.42800 -0.39613536
15.42900 -0.41291891
15.43000 -0.42939694
15.43100 -0.445566
15.43200 -0.46142279
15.43300 -0.4769641
15.43400 -0.49218684
15.43500 -0.5070881
15.43600 -0.5216651099999999
15.43700 -0.53591533
15.43800 -0.54983622
15.43900 -0.56342557
15.44000 -0.57668127
15.44100 -0.58960137
15.44200 -0.6021839999999999
15.44300 -0.61442759
15.44400 -0.62633054
15.44500 -0.63789147
15.44600 -0.6491091099999999
15.44700 -0.6599822099999999
15.44800 -0.6705096899999999
15.44900 -0.6806904899999999
15.45000 -0.69052363
15.45100 -0.70000812
15.45200 -0.70914305
15.45300 -0.7179275199999999
15.45400 -0.72636064
15.45500 -0.73444159
15.45600 -0.74216942
15.45700 -0.74954336
15.45800 -0.7565625
15.45900 -0.76322607
15.46000 -0.76953322
15.46100 -0.7754831999999999
15.46200 -0.78107528
15.46300 -0.78630876
15.46400 -0.7911830200000001
15.46500 -0.7956975099999999
15.46600 -0.7998518600000001
15.46700 -0.80364561
15.46800 -0.80707856
15.46900 -0.81015071
15.47000 -0.8128619800000001
15.47100 -0.81521254
15.47200 -0.81720278
15.47300 -0.81883315
15.47400 -0.8201042199999999
15.47500 -0.82101682
15.47600 -0.82157198
15.47700 -0.8217706300000001
15.47800 -0.82161408
15.47900 -0.82110371
15.48000 -0.82024103
15.48100 -0.8190275199999999
15.48200 -0.8174649399999999
15.48300 -0.81555508
15.48400 -0.81329988
15.48500 -0.81070121
15.48600 -0.80776103
15.48700 -0.80448138
15.48800 -0.80086431
15.48900 -0.79691196
15.49000 -0.7926264800000001
15.49100 -0.7880099999999999
15.49200 -0.7830646800000001
15.49300 -0.77779274
15.49400 -0.77219638
15.49500 -0.76627783
15.49600 -0.7600393599999999
15.49700 -0.75348322
15.49800 -0.74661179
15.49900 -0.7394274200000001
15.50000 -0.7319326
15.50100 -0.72412984
15.50200 -0.71602175
15.50300 -0.70761098
15.50400 -0.69890032
15.50500 -0.6898926599999999
15.50600 -0.68059098
15.50700 -0.6709984
15.50800 -0.6611181899999999
15.50900 -0.65095373
15.51000 -0.64050849
15.51100 -0.62978608
15.51200 -0.61879023
15.51300 -0.6075248099999999
15.51400 -0.5959937799999999
15.51500 -0.58420119
15.51600 -0.57215123
15.51700 -0.55984808
15.51800 -0.54729613
15.51900 -0.53449976
15.52000 -0.52146344
15.52100 -0.50819158
15.52200 -0.49468875
15.52300 -0.48095947
15.52400 -0.46700826
15.52500 -0.45283972
15.52600 -0.43845843
15.52700 -0.42386889
15.52800 -0.40907571
15.52900 -0.39408347
15.53000 -0.37889671999999996
15.53100 -0.36352
15.53200 -0.3479579
15.53300 -0.33221501
15.53400 -0.31629591
15.53500 -0.30020524
15.53600 -0.28394768
15.53700 -0.26752793
15.53800 -0.25095074
15.53900 -0.23422095
15.54000 -0.21734345
15.54100 -0.20032318000000002
15.54200 -0.18316519
15.54300 -0.16587459
15.54400 -0.14845660000000002
15.54500 -0.13091649
15.54600 -0.11325962999999999
15.54700 -0.095491461
15.54800 -0.077617512
15.54900 -0.059643376000000005
15.55000 -0.0415747
15.55100 -0.023417191
15.55200 -0.0051766026
15.55300 0.013141275999999999
15.55400 0.031530627
15.55500 0.049985613000000005
15.55600 0.06850039899999999
15.55700 0.087069144
15.55800 0.10568601
15.55900 0.12434518000000001
15.56000 0.14304089
15.56100 0.16176737
15.56200 0.18051888
15.56300 0.19928974000000002
15.56400 0.21807430000000003
15.56500 0.23686695000000002
15.56600 0.25566211
15.56700 0.27445424
15.56800 0.29323783
15.56900 0.3120074
15.57000 0.33075749
15.57100 0.34948266
15.57200 0.36817747
15.57300 0.38683649999999997
15.57400 0.40545431000000004
15.57500 0.42402548999999995
15.57600 0.44254456000000003
15.57700 0.46100602
15.57800 0.47940444
15.57900 0.49773431
15.58000 0.51599005
15.58100 0.5341661200000001
15.58200 0.55225687
15.58300 0.57025673
15.58400 0.5881600100000001
15.58500 0.60596103
15.58600 0.6236541600000001
15.58700 0.64123361
15.58800 0.65869377
15.58900 0.6760289
15.59000 0.69323331
15.59100 0.71030138
15.59200 0.72722742
15.59300 0.74400585
15.59400 0.76063112
15.59500 0.77709774
15.59600 0.79340022
15.59700 0.80953324
15.59800 0.82549145
15.59900 0.8412695499999999
15.60000 0.8568624
15.60100 0.8722649000000001
15.60200 0.88747209
15.60300 0.9024789599999999
15.60400 0.91728056
15.60500 0.93187215
15.60600 0.94624897
15.60700 0.96040629
15.60800 0.9743395300000001
15.60900 0.98804403
15.61000 1.0015152
15.61100 1.0147487
15.61200 1.0277398
15.61300 1.0404841999999999
15.61400 1.0529774
15.61500 1.0652151
15.61600 1.0771928
15.61700 1.0889064
15.61800 1.1003513
15.61900 1.1115233
15.62000 1.1224183
15.62100 1.133032
15.62200 1.1433601
15.62300 1.1533988
15.62400 1.1631439000000001
15.62500 1.1725913
15.62600 1.1817372
15.62700 1.1905779
15.62800 1.1991095
15.62900 1.2073283000000001
15.63000 1.2152309
15.63100 1.2228136
15.63200 1.2300732
15.63300 1.2370063
15.63400 1.2436099
15.63500 1.2498809
15.63600 1.2558162
15.63700 1.2614131
15.63800 1.2666686999999999
15.63900 1.2715804000000002
15.64000 1.2761457
15.64100 1.280362
15.64200 1.2842269
15.64300 1.2877381
15.64400 1.2908935
15.64500 1.2936906
15.64600 1.2961274999999999
15.64700 1.2982021
15.64800 1.2999124000000002
15.64900 1.3012565
15.65000 1.3022324
15.65100 1.3028383
15.65200 1.3030726
15.65300 1.3029332
15.65400 1.3024188
15.65500 1.3015276
15.65600 1.3002581
15.65700 1.2986088
15.65800 1.2965783
15.65900 1.2941654
15.66000 1.2913686
15.66100 1.2881869000000001
15.66200 1.2846191999999999
15.66300 1.2806645
15.66400 1.2763218
15.66500 1.2715904999999998
15.66600 1.2664698
15.66700 1.2609591999999998
15.66800 1.2550582
15.66900 1.2487666
15.67000 1.242084
15.67100 1.2350104000000002
15.67200 1.2275458
15.67300 1.2196904
15.67400 1.2114443000000001
15.67500 1.2028079
15.67600 1.1937817
15.67700 1.1843661
15.67800 1.1745619
15.67900 1.1643697
15.68000 1.1537902
15.68100 1.1428244
15.68200 1.1314733000000001
15.68300 1.1197378
15.68400 1.1076191000000002
15.68500 1.0951182
15.68600 1.0822364
15.68700 1.0689749
15.68800 1.0553352
15.68900 1.0413185999999999
15.69000 1.0269266000000001
15.69100 1.0121606
15.69200 0.9970225399999999
15.69300 0.98151388
15.69400 0.9656366
15.69500 0.9493924699999999
15.69600 0.93278354
15.69700 0.9158119600000001
15.69800 0.89847986
15.69900 0.88078957
15.70000 0.86274352
15.70100 0.84434422
15.70200 0.82559437
15.70300 0.80649676
15.70400 0.78705428
15.70500 0.76726987
15.70600 0.74714664
15.70700 0.72668782
15.70800 0.70589669
15.70900 0.68477667
15.71000 0.6633312
15.71100 0.64156391
15.71200 0.61947838
15.71300 0.5970784
15.71400 0.5743676799999999
15.71500 0.55135009
15.71600 0.52802954
15.71700 0.50440999
15.71800 0.48049544000000005
15.71900 0.45628989999999997
15.72000 0.43179751000000005
15.72100 0.40702237999999996
15.72200 0.38196873000000003
15.72300 0.35664078
15.72400 0.33104285
15.72500 0.30517925
15.72600 0.27905441999999997
15.72700 0.2526728
15.72800 0.22603893
15.72900 0.19915739999999998
15.73000 0.17203285999999998
15.73100 0.14467008
15.73200 0.11707387
15.73300 0.089249149
15.73400 0.061200897
15.73500 0.032934187999999996
15.73600 0.0044541823
15.73700 -0.024233873
15.73800 -0.053124654
15.73900 -0.082212745
15.74000 -0.11149265
15.74100 -0.14095882999999998
15.74200 -0.17060561999999999
15.74300 -0.20042735
15.74400 -0.23041823999999997
15.74500 -0.26057248
15.74600 -0.29088424
15.74700 -0.32134762
15.74800 -0.35195666999999997
15.74900 -0.38270545
15.75000 -0.41358797
15.75100 -0.44459825999999997
15.75200 -0.47573028
15.75300 -0.50697806
15.75400 -0.53833555
15.75500 -0.56979675
15.75600 -0.60135559
15.75700 -0.6330060799999999
15.75800 -0.66474215
15.75900 -0.69655776
15.76000 -0.7284468
15.76100 -0.76040323
15.76200 -0.79242093
15.76300 -0.8244937299999999
15.76400 -0.85661542
15.76500 -0.88877985
15.76600 -0.9209807000000001
15.76700 -0.95321164
15.76800 -0.98546632
15.76900 -1.0177383
15.77000 -1.0500212
15.77100 -1.0823085
15.77200 -1.1145935
15.77300 -1.1468696
15.77400 -1.1791302
15.77500 -1.2113685
15.77600 -1.2435778
15.77700 -1.2757513
15.77800 -1.3078822
15.77900 -1.3399636
15.78000 -1.3719889
15.78100 -1.4039512
15.78200 -1.4358436
15.78300 -1.4676593
15.78400 -1.4993916
15.78500 -1.5310338
15.78600 -1.5625792
15.78700 -1.594021
15.78800 -1.6253527
15.78900 -1.6565677
15.79000 -1.6876593
15.79100 -1.7186213
15.79200 -1.7494472
15.79300 -1.7801303000000002
15.79400 -1.8106645000000001
15.79500 -1.8410433
15.79600 -1.8712604000000002
15.79700 -1.9013098
15.79800 -1.9311847
15.79900 -1.9608792
15.80000 -1.9903868000000002
15.80100 -2.0197013
15.80200 -2.0488165
15.80300 -2.0777263
15.80400 -2.106424
15.80500 -2.1349037
15.80600 -2.1631590999999997
15.80700 -2.1911839
15.80800 -2.2189718000000003
15.80900 -2.2465164
15.81000 -2.2738115999999997
15.81100 -2.3008509999999998
15.81200 -2.3276286
15.81300 -2.354138
15.81400 -2.380373
15.81500 -2.4063274
15.81600 -2.4319954
15.81700 -2.4573708
15.81800 -2.4824476
15.81900 -2.5072198
15.82000 -2.5316818000000003
15.82100 -2.5558276
15.82200 -2.5796516
15.82300 -2.6031481
15.82400 -2.6263118
15.82500 -2.6491371999999997
15.82600 -2.6716191
15.82700 -2.6937522
15.82800 -2.7155314
15.82900 -2.7369518
15.83000 -2.7580084
15.83100 -2.7786963
15.83200 -2.7990106
15.83300 -2.8189469000000003
15.83400 -2.8385006
15.83500 -2.8576668
15.83600 -2.8764414
15.83700 -2.8948195
15.83800 -2.912797
15.83900 -2.9303694
15.84000 -2.9475324
15.84100 -2.9642815
15.84200 -2.9806125999999997
15.84300 -2.9965214000000002
15.84400 -3.0120036999999997
15.84500 -3.0270554
15.84600 -3.0416721
15.84700 -3.05585
15.84800 -3.069585
15.84900 -3.0828729
15.85000 -3.0957098999999997
15.85100 -3.1080922
15.85200 -3.1200161
15.85300 -3.1314779
15.85400 -3.1424738
15.85500 -3.1530008
15.85600 -3.1630553
15.85700 -3.1726341999999996
15.85800 -3.1817342999999996
15.85900 -3.1903524
15.86000 -3.1984858
15.86100 -3.2061319999999998
15.86200 -3.2132883000000003
15.86300 -3.2199521
15.86400 -3.2261208
15.86500 -3.2317924999999996
15.86600 -3.2369651
15.86700 -3.2416362
15.86800 -3.2458044999999998
15.86900 -3.2494675
15.87000 -3.252624
15.87100 -3.2552719
15.87200 -3.2574102000000003
15.87300 -3.2590371
15.87400 -3.2601509
15.87500 -3.2607503
15.87600 -3.2608341
15.87700 -3.2604013000000003
15.87800 -3.2594502
15.87900 -3.2579798
15.88000 -3.255989
15.88100 -3.2534770999999996
15.88200 -3.2504428
15.88300 -3.2468855
15.88400 -3.2428041
15.88500 -3.2381982
15.88600 -3.2330669
15.88700 -3.2274101
15.88800 -3.2212269
15.88900 -3.2145172
15.89000 -3.2072809
15.89100 -3.1995177
15.89200 -3.1912282
15.89300 -3.1824123
15.89400 -3.1730704
15.89500 -3.1632029
15.89600 -3.1528108
15.89700 -3.1418946000000005
15.89800 -3.1304553
15.89900 -3.1184942
15.90000 -3.1060124
15.90100 -3.0930112999999997
15.90200 -3.0794922
15.90300 -3.065457
15.90400 -3.0509073
15.90500 -3.0358449999999997
15.90600 -3.020272
15.90700 -3.0041900999999998
15.90800 -2.9876015999999996
15.90900 -2.9705084999999998
15.91000 -2.9529132
15.91100 -2.9348178
15.91200 -2.9162247
15.91300 -2.8971361
15.91400 -2.8775545
15.91500 -2.8574821999999998
15.91600 -2.836922
15.91700 -2.8158762
15.91800 -2.7943474999999998
15.91900 -2.7723386999999997
15.92000 -2.7498523
15.92100 -2.7268911
15.92200 -2.7034580999999998
15.92300 -2.6795562
15.92400 -2.6551886000000002
15.92500 -2.6303582
15.92600 -2.6050685000000002
15.92700 -2.5793228
15.92800 -2.5531247
15.92900 -2.5264777
15.93000 -2.4993857
15.93100 -2.4718527
15.93200 -2.4438825
15.93300 -2.4154793
15.93400 -2.3866475
15.93500 -2.3573915000000003
15.93600 -2.3277156
15.93700 -2.2976246
15.93800 -2.2671232
15.93900 -2.2362163
15.94000 -2.2049090000000002
15.94100 -2.173206
15.94200 -2.1411124999999998
15.94300 -2.1086337
15.94400 -2.0757748
15.94500 -2.0425411
15.94600 -2.0089379000000003
15.94700 -1.9749705
15.94800 -1.9406442
15.94900 -1.9059645
15.95000 -1.8709371
15.95100 -1.8355671
15.95200 -1.7998604
15.95300 -1.7638223000000002
15.95400 -1.7274584999999998
15.95500 -1.6907743999999998
15.95600 -1.6537758
15.95700 -1.6164683
15.95800 -1.5788577000000001
15.95900 -1.5409499
15.96000 -1.5027506
15.96100 -1.4642657
15.96200 -1.4255011
15.96300 -1.3864628
15.96400 -1.3471571
15.96500 -1.30759
15.96600 -1.267768
15.96700 -1.2276972000000002
15.96800 -1.1873841
15.96900 -1.1468354
15.97000 -1.1060575
15.97100 -1.0650571
15.97200 -1.0238410999999998
15.97300 -0.98241623
15.97400 -0.94078947
15.97500 -0.89896778
15.97600 -0.85695824
15.97700 -0.8147678300000001
15.97800 -0.77240374
15.97900 -0.72987308
15.98000 -0.68718307
15.98100 -0.64434088
15.98200 -0.60135373
15.98300 -0.55822884
15.98400 -0.51497342
15.98500 -0.4715947
15.98600 -0.42809984000000006
15.98700 -0.38449604
15.98800 -0.34079049
15.98900 -0.29699036
15.99000 -0.25310281
15.99100 -0.20913500000000002
15.99200 -0.16509405
15.99300 -0.12098711
15.99400 -0.07682133000000001
15.99500 -0.032603845
15.99600 0.011658186999999999
15.99700 0.055957603
15.99800 0.10028722
15.99900 0.14463986
16.00000 0.18900827
16.00100 0.23338525000000002
16.00200 0.27776351
16.00300 0.32213577
16.00400 0.36649471
16.00500 0.41083298
16.00600 0.45514326000000005
16.00700 0.49941815
16.00800 0.5436502400000001
16.00900 0.58783218
16.01000 0.63195652
16.01100 0.67601586
16.01200 0.72000278
16.01300 0.76390984
16.01400 0.8077297400000001
16.01500 0.8514550500000001
16.01600 0.89507839
16.01700 0.9385925700000001
16.01800 0.98199025
16.01900 1.0252641999999998
16.02000 1.0684072
16.02100 1.1114122
16.02200 1.1542721
16.02300 1.1969798
16.02400 1.2395285
16.02500 1.2819112000000001
16.02600 1.3241211
16.02700 1.3661513
16.02800 1.4079952
16.02900 1.449646
16.03000 1.4910971
16.03100 1.5323419
16.03200 1.5733739
16.03300 1.6141864999999997
16.03400 1.6547734
16.03500 1.695128
16.03600 1.7352439000000002
16.03700 1.775115
16.03800 1.8147346000000002
16.03900 1.8540965
16.04000 1.8931943999999998
16.04100 1.932022
16.04200 1.9705730000000001
16.04300 2.0088412
16.04400 2.0468203000000003
16.04500 2.0845044
16.04600 2.1218871999999998
16.04700 2.1589626
16.04800 2.1957247
16.04900 2.2321673
16.05000 2.2682846999999997
16.05100 2.304071
16.05200 2.3395202999999998
16.05300 2.3746269
16.05400 2.4093850999999997
16.05500 2.4437895000000003
16.05600 2.4778346
16.05700 2.5115149
16.05800 2.5448252
16.05900 2.5777603
16.06000 2.610315
16.06100 2.6424844
16.06200 2.6742635
16.06300 2.7056474
16.06400 2.7366316
16.06500 2.7672114000000003
16.06600 2.7973821
16.06700 2.8271393999999996
16.06800 2.8564788
16.06900 2.8853964
16.07000 2.9138876000000002
16.07100 2.9419485
16.07200 2.9695751
16.07300 2.9967636
16.07400 3.0235099
16.07500 3.0498102
16.07600 3.075661
16.07700 3.1010585
16.07800 3.1259991
16.07900 3.1504795000000003
16.08000 3.1744964
16.08100 3.1980462000000003
16.08200 3.2211259
16.08300 3.2437321
16.08400 3.2658614000000004
16.08500 3.2875113
16.08600 3.3086788
16.08700 3.3293609
16.08800 3.3495549
16.08900 3.369258
16.09000 3.3884678
16.09100 3.4071817999999996
16.09200 3.4253977
16.09300 3.4431133000000003
16.09400 3.4603268
16.09500 3.4770358000000003
16.09600 3.4932382
16.09700 3.5089325
16.09800 3.5241172
16.09900 3.5387902999999996
16.10000 3.5529509
16.10100 3.566597
16.10200 3.5797279
16.10300 3.5923420999999998
16.10400 3.6044389000000003
16.10500 3.6160170999999997
16.10600 3.6270756
16.10700 3.6376141
16.10800 3.6476318
16.10900 3.6571279
16.11000 3.6661021000000003
16.11100 3.6745541
16.11200 3.6824836999999997
16.11300 3.6898904000000003
16.11400 3.6967742999999995
16.11500 3.7031353000000005
16.11600 3.7089732
16.11700 3.7142884
16.11800 3.7190809999999996
16.11900 3.7233513000000005
16.12000 3.7270997
16.12100 3.7303269
16.12200 3.7330333
16.12300 3.7352196999999996
16.12400 3.7368867999999997
16.12500 3.7380356000000003
16.12600 3.7386671000000002
16.12700 3.7387822
16.12800 3.7383821
16.12900 3.7374682999999997
16.13000 3.7360421999999995
16.13100 3.7341054999999996
16.13200 3.7316594000000003
16.13300 3.728706
16.13400 3.7252471000000003
16.13500 3.7212845000000003
16.13600 3.7168205000000003
16.13700 3.7118573
16.13800 3.7063967000000004
16.13900 3.7004414999999997
16.14000 3.6939941
16.14100 3.6870569
16.14200 3.6796324
16.14300 3.6717232
16.14400 3.6633324000000003
16.14500 3.6544628
16.14600 3.6451171999999996
16.14700 3.6352984999999998
16.14800 3.62501
16.14900 3.6142546999999996
16.15000 3.603036
16.15100 3.5913571999999996
16.15200 3.5792217
16.15300 3.5666328
16.15400 3.5535943
16.15500 3.5401095000000002
16.15600 3.5261820999999998
16.15700 3.5118163
16.15800 3.4970152999999997
16.15900 3.4817833
16.16000 3.4661245
16.16100 3.4500428
16.16200 3.4335427000000003
16.16300 3.4166284
16.16400 3.3993039000000005
16.16500 3.3815742
16.16600 3.3634432
16.16700 3.3449161999999997
16.16800 3.3259973
16.16900 3.3066917
16.17000 3.2870043
16.17100 3.2669399
16.17200 3.2465032999999996
16.17300 3.2256998
16.17400 3.2045346
16.17500 3.1830127999999998
16.17600 3.1611398
16.17700 3.1389207000000003
16.17800 3.1163611
16.17900 3.0934662
16.18000 3.0702416
16.18100 3.0466929
16.18200 3.0228254999999997
16.18300 2.9986452
16.18400 2.9741574
16.18500 2.9493678
16.18600 2.9242823000000002
16.18700 2.8989065000000003
16.18800 2.8732462
16.18900 2.8473072
16.19000 2.8210954999999998
16.19100 2.7946167
16.19200 2.7678769
16.19300 2.7408821999999997
16.19400 2.7136382
16.19500 2.6861511
16.19600 2.6584271
16.19700 2.6304722
16.19800 2.6022925999999997
16.19900 2.5738943
16.20000 2.5452836999999997
16.20100 2.5164669
16.20200 2.4874503
16.20300 2.4582401
16.20400 2.4288427
16.20500 2.3992645
16.20600 2.3695117000000003
16.20700 2.3395909
16.20800 2.3095084
16.20900 2.2792706
16.21000 2.248884
16.21100 2.2183551
16.21200 2.1876901
16.21300 2.156896
16.21400 2.1259788000000004
16.21500 2.0949451
16.21600 2.0638013
16.21700 2.0325541
16.21800 2.0012097
16.21900 1.9697748000000002
16.22000 1.9382557000000002
16.22100 1.9066587
16.22200 1.8749904000000002
16.22300 1.8432570999999998
16.22400 1.8114651999999998
16.22500 1.7796215
16.22600 1.7477319000000002
16.22700 1.7158030000000002
16.22800 1.6838413
16.22900 1.6518530999999999
16.23000 1.6198449
16.23100 1.5878228
16.23200 1.5557935
16.23300 1.5237631
16.23400 1.4917382
16.23500 1.4597250000000002
16.23600 1.42773
16.23700 1.3957595
16.23800 1.3638196999999999
16.23900 1.3319172000000001
16.24000 1.300058
16.24100 1.2682487
16.24200 1.2364954
16.24300 1.2048043
16.24400 1.1731817
16.24500 1.1416338
16.24600 1.1101668
16.24700 1.0787866
16.24800 1.0474995
16.24900 1.0163113
16.25000 0.9852282699999999
16.25100 0.95425621
16.25200 0.92340093
16.25300 0.8926684
16.25400 0.8620643100000001
16.25500 0.83159441
16.25600 0.8012644
16.25700 0.7710799100000001
16.25800 0.74104653
16.25900 0.7111697
16.26000 0.68145492
16.26100 0.65190759
16.26200 0.62253308
16.26300 0.59333663
16.26400 0.56432346
16.26500 0.53549879
16.26600 0.5068677500000001
16.26700 0.4784354
16.26800 0.45020673
16.26900 0.42218673
16.27000 0.39438028
16.27100 0.36679222
16.27200 0.33942738
16.27300 0.31229046
16.27400 0.28538613
16.27500 0.25871901
16.27600 0.23229364
16.27700 0.20611448999999998
16.27800 0.18018597
16.27900 0.15451242
16.28000 0.12909811999999998
16.28100 0.10394725
16.28200 0.079063937
16.28300 0.054452207
16.28400 0.030116021
16.28500 0.0060592454
16.28600 -0.017714335
16.28700 -0.041201018
16.28800 -0.06439718999999999
16.28900 -0.087299326
16.29000 -0.10990399000000001
16.29100 -0.13220783
16.29200 -0.15420758
16.29300 -0.17590006
16.29400 -0.19728217999999997
16.29500 -0.21835095
16.29600 -0.23910342999999998
16.29700 -0.25953678
16.29800 -0.27964825
16.29900 -0.29943516
16.30000 -0.31889491
16.30100 -0.338025
16.30200 -0.35682296999999996
16.30300 -0.37528649000000003
16.30400 -0.39341324
16.30500 -0.41120104
16.30600 -0.42864778
16.30700 -0.44575138000000003
16.30800 -0.46250991999999996
16.30900 -0.47892150000000006
16.31000 -0.4949843
16.31100 -0.51069665
16.31200 -0.5260568600000001
16.31300 -0.5410634400000001
16.31400 -0.55571492
16.31500 -0.57000993
16.31600 -0.5839471700000001
16.31700 -0.59752548
16.31800 -0.6107437400000001
16.31900 -0.62360093
16.32000 -0.63609616
16.32100 -0.64822859
16.32200 -0.65999748
16.32300 -0.67140218
16.32400 -0.68244217
16.32500 -0.69311699
16.32600 -0.70342626
16.32700 -0.71336972
16.32800 -0.7229472
16.32900 -0.73215859
16.33000 -0.74100392
16.33100 -0.74948324
16.33200 -0.7575967299999999
16.33300 -0.76534473
16.33400 -0.77272751
16.33500 -0.77974559
16.33600 -0.78639947
16.33700 -0.79268971
16.33800 -0.79861712
16.33900 -0.8041824200000001
16.34000 -0.80938656
16.34100 -0.8142304600000001
16.34200 -0.81871515
16.34300 -0.8228417499999999
16.34400 -0.8266114600000001
16.34500 -0.8300256
16.34600 -0.83308555
16.34700 -0.83579281
16.34800 -0.83814887
16.34900 -0.8401554099999999
16.35000 -0.84181419
16.35100 -0.8431268900000001
16.35200 -0.84409546
16.35300 -0.84472196
16.35400 -0.84500834
16.35500 -0.8449568399999999
16.35600 -0.84456969
16.35700 -0.84384913
16.35800 -0.84279757
16.35900 -0.8414176299999999
16.36000 -0.83971173
16.36100 -0.8376825600000001
16.36200 -0.83533293
16.36300 -0.8326656199999999
16.36400 -0.82968352
16.36500 -0.82638953
16.36600 -0.8227867099999999
16.36700 -0.8188782299999999
16.36800 -0.8146671600000001
16.36900 -0.81015676
16.37000 -0.80535039
16.37100 -0.8002514000000001
16.37200 -0.7948631399999999
16.37300 -0.7891892500000001
16.37400 -0.7832331600000001
16.37500 -0.77699842
16.37600 -0.7704887500000001
16.37700 -0.76370784
16.37800 -0.75665945
16.37900 -0.74934736
16.38000 -0.74177547
16.38100 -0.73394766
16.38200 -0.72586793
16.38300 -0.71754027
16.38400 -0.7089688000000001
16.38500 -0.7001575999999999
16.38600 -0.6911108699999999
16.38700 -0.68183285
16.38800 -0.67232782
16.38900 -0.66260011
16.39000 -0.65265414
16.39100 -0.64249435
16.39200 -0.63212519
16.39300 -0.6215512799999999
16.39400 -0.61077722
16.39500 -0.59980764
16.39600 -0.58864728
16.39700 -0.5773009299999999
16.39800 -0.5657733899999999
16.39900 -0.5540695
16.40000 -0.54219421
16.40100 -0.5301524400000001
16.40200 -0.5179492299999999
16.40300 -0.50558955
16.40400 -0.49307854
16.40500 -0.48042125999999996
16.40600 -0.46762284000000004
16.40700 -0.45468844
16.40800 -0.44162324999999997
16.40900 -0.42843241000000004
16.41000 -0.41512121
16.41100 -0.40169484000000005
16.41200 -0.38815858000000003
16.41300 -0.37451766
16.41400 -0.36077735
16.41500 -0.3469429
16.41600 -0.3330196
16.41700 -0.31901277
16.41800 -0.30492768
16.41900 -0.29076962
16.42000 -0.27654392
16.42100 -0.26225592000000003
16.42200 -0.24791094
16.42300 -0.23351433000000002
16.42400 -0.21907139999999997
16.42500 -0.20458754
16.42600 -0.19006813
16.42700 -0.17551853
16.42800 -0.16094415
16.42900 -0.14635036999999998
16.43000 -0.13174261
16.43100 -0.11712627
16.43200 -0.10250678
16.43300 -0.087889546
16.43400 -0.073279999
16.43500 -0.058683548999999995
16.43600 -0.044105607
16.43700 -0.029551573
16.43800 -0.015026842
16.43900 -0.00053679291
16.44000 0.013913215999999999
16.44100 0.028317844000000002
16.44200 0.042671766
16.44300 0.056969683
16.44400 0.071206322
16.44500 0.08537644800000001
16.44600 0.099474832
16.44700 0.1134963
16.44800 0.12743569
16.44900 0.14128787
16.45000 0.15504777
16.45100 0.16871032
16.45200 0.1822705
16.45300 0.19572335
16.45400 0.2090639
16.45500 0.22228720999999999
16.45600 0.23538843
16.45700 0.24836273
16.45800 0.26120527
16.45900 0.27391131
16.46000 0.2864761
16.46100 0.29889497
16.46200 0.31116325
16.46300 0.32327634
16.46400 0.33522965
16.46500 0.34701866
16.46600 0.35863889
16.46700 0.37008589
16.46800 0.38135526999999997
16.46900 0.39244266
16.47000 0.40334379
16.47100 0.41405442000000003
16.47200 0.42457036000000004
16.47300 0.43488746
16.47400 0.44500162000000004
16.47500 0.45490884
16.47600 0.46460516999999996
16.47700 0.47408668
16.47800 0.48334952000000003
16.47900 0.49238996999999995
16.48000 0.50120428
16.48100 0.50978884
16.48200 0.5181401
16.48300 0.52625458
16.48400 0.53412882
16.48500 0.54175947
16.48600 0.54914323
16.48700 0.55627692
16.48800 0.5631574
16.48900 0.56978161
16.49000 0.57614655
16.49100 0.58224932
16.49200 0.5880870899999999
16.49300 0.59365709
16.49400 0.5989566
16.49500 0.60398299
16.49600 0.60873376
16.49700 0.61320639
16.49800 0.61739846
16.49900 0.6213076399999999
16.50000 0.6249317
16.50100 0.62826839
16.50200 0.63131563
16.50300 0.63407137
16.50400 0.6365336
16.50500 0.63870046
16.50600 0.64057009
16.50700 0.64214072
16.50800 0.64341072
16.50900 0.64437846
16.51000 0.6450424
16.51100 0.64540105
16.51200 0.64545306
16.51300 0.64519718
16.51400 0.6446321500000001
16.51500 0.64375685
16.51600 0.6425702
16.51700 0.64107128
16.51800 0.6392592100000001
16.51900 0.63713314
16.52000 0.6346923800000001
16.52100 0.6319363100000001
16.52200 0.62886444
16.52300 0.62547629
16.52400 0.62177149
16.52500 0.6177498
16.52600 0.61341105
16.52700 0.60875514
16.52800 0.60378211
16.52900 0.59849205
16.53000 0.5928851199999999
16.53100 0.58696163
16.53200 0.5807219100000001
16.53300 0.57416642
16.53400 0.56729568
16.53500 0.5601103
16.53600 0.55261101
16.53700 0.54479856
16.53800 0.5366738
16.53900 0.5282376400000001
16.54000 0.51949108
16.54100 0.51043523
16.54200 0.50107124
16.54300 0.49140039
16.54400 0.48142391999999995
16.54500 0.47114328
16.54600 0.46055992
16.54700 0.44967541
16.54800 0.43849134999999995
16.54900 0.42700943999999996
16.55000 0.41523152
16.55100 0.40315944
16.55200 0.39079515000000004
16.55300 0.37814074
16.55400 0.36519832999999996
16.55500 0.35197017999999997
16.55600 0.3384586
16.55700 0.32466601
16.55800 0.31059494
16.55900 0.29624797999999997
16.56000 0.28162787
16.56100 0.2667374
16.56200 0.25157945000000004
16.56300 0.23615703
16.56400 0.22047318
16.56500 0.20453108
16.56600 0.188334
16.56700 0.17188523
16.56800 0.1551882
16.56900 0.1382464
16.57000 0.12106335
16.57100 0.10364271
16.57200 0.085988152
16.57300 0.068103429
16.57400 0.049992342
16.57500 0.03165876
16.57600 0.013106593
16.57700 -0.0056601944
16.57800 -0.024637588999999998
16.57900 -0.043821539
16.58000 -0.063207943
16.58100 -0.082792656
16.58200 -0.10257148999999999
16.58300 -0.12254021000000001
16.58400 -0.14269456
16.58500 -0.16303021
16.58600 -0.18354279
16.58700 -0.20422791
16.58800 -0.22508109
16.58900 -0.24609782
16.59000 -0.26727356
16.59100 -0.28860369
16.59200 -0.31008353
16.59300 -0.33170835
16.59400 -0.35347338
16.59500 -0.37537375
16.59600 -0.39740461
16.59700 -0.41956096
16.59800 -0.44183777999999996
16.59900 -0.46422998000000004
16.60000 -0.48673246000000003
16.60100 -0.50934008
16.60200 -0.53204754
16.60300 -0.55484963
16.60400 -0.57774102
16.60500 -0.6007163799999999
16.60600 -0.6237702900000001
16.60700 -0.64689736
16.60800 -0.67009213
16.60900 -0.69334917
16.61000 -0.71666297
16.61100 -0.74002808
16.61200 -0.76343892
16.61300 -0.78689
16.61400 -0.81037581
16.61500 -0.83389077
16.61600 -0.85742939
16.61700 -0.88098608
16.61800 -0.90455525
16.61900 -0.9281314
16.62000 -0.9517088499999999
16.62100 -0.97528202
16.62200 -0.99884532
16.62300 -1.0223931
16.62400 -1.0459197
16.62500 -1.0694195
16.62600 -1.0928866000000002
16.62700 -1.1163156
16.62800 -1.1397007000000001
16.62900 -1.1630359
16.63000 -1.1863156
16.63100 -1.2095341000000002
16.63200 -1.2326853
16.63300 -1.2557637
16.63400 -1.2787633
16.63500 -1.3016783
16.63600 -1.3245028
16.63700 -1.3472309
16.63800 -1.3698569
16.63900 -1.3923747
16.64000 -1.4147787
16.64100 -1.437063
16.64200 -1.4592218000000001
16.64300 -1.4812493
16.64400 -1.5031397
16.64500 -1.5248874000000001
16.64600 -1.5464867
16.64700 -1.5679318000000002
16.64800 -1.5892172
16.64900 -1.6103374
16.65000 -1.6312867000000002
16.65100 -1.6520597000000001
16.65200 -1.6726511
16.65300 -1.6930552
16.65400 -1.7132669999999999
16.65500 -1.7332809
16.65600 -1.7530919999999999
16.65700 -1.7726948
16.65800 -1.7920842
16.65900 -1.8112551000000001
16.66000 -1.8302023
16.66100 -1.8489208
16.66200 -1.8674054999999998
16.66300 -1.8856514000000002
16.66400 -1.9036535
16.66500 -1.9214069
16.66600 -1.9389067
16.66700 -1.9561477
16.66800 -1.9731252000000001
16.66900 -1.9898342
16.67000 -2.0062699999999998
16.67100 -2.0224276999999997
16.67200 -2.0383025
16.67300 -2.0538896
16.67400 -2.0691846
16.67500 -2.0841824
16.67600 -2.0988788
16.67700 -2.1132690999999997
16.67800 -2.1273488
16.67900 -2.1411136
16.68000 -2.1545590999999997
16.68100 -2.167681
16.68200 -2.1804753999999997
16.68300 -2.192938
16.68400 -2.2050647
16.68500 -2.2168517
16.68600 -2.2282951
16.68700 -2.239391
16.68800 -2.2501361
16.68900 -2.2605265
16.69000 -2.2705587
16.69100 -2.2802293000000002
16.69200 -2.2895351
16.69300 -2.2984726
16.69400 -2.3070389000000002
16.69500 -2.3152307
16.69600 -2.3230448
16.69700 -2.3304785000000003
16.69800 -2.3375288000000003
16.69900 -2.3441928
16.70000 -2.3504676
16.70100 -2.3563508
16.70200 -2.3618395
16.70300 -2.3669312000000002
16.70400 -2.3716234
16.70500 -2.3759136
16.70600 -2.3797994
16.70700 -2.3832787
16.70800 -2.3863491
16.70900 -2.3890084
16.71000 -2.3912546999999997
16.71100 -2.3930861
16.71200 -2.3945004
16.71300 -2.395496
16.71400 -2.396071
16.71500 -2.3962239
16.71600 -2.3959531
16.71700 -2.395257
16.71800 -2.3941345999999997
16.71900 -2.3925842999999998
16.72000 -2.3906050000000003
16.72100 -2.3881957
16.72200 -2.3853554999999997
16.72300 -2.3820834
16.72400 -2.3783788
16.72500 -2.3742408999999998
16.72600 -2.3696693
16.72700 -2.3646634
16.72800 -2.359223
16.72900 -2.3533478
16.73000 -2.3470378
16.73100 -2.3402926
16.73200 -2.3331124
16.73300 -2.3254974
16.73400 -2.3174476
16.73500 -2.3089634
16.73600 -2.3000453
16.73700 -2.2906937
16.73800 -2.280909
16.73900 -2.2706918
16.74000 -2.2600428999999997
16.74100 -2.248963
16.74200 -2.2374529
16.74300 -2.2255135999999998
16.74400 -2.213146
16.74500 -2.2003513
16.74600 -2.1871304
16.74700 -2.1734849
16.74800 -2.1594157
16.74900 -2.1449247000000002
16.75000 -2.1300131
16.75100 -2.1146826
16.75200 -2.0989349
16.75300 -2.0827717999999997
16.75400 -2.0661954
16.75500 -2.0492074999999996
16.75600 -2.0318104
16.75700 -2.0140063
16.75800 -1.9957976
16.75900 -1.9771868000000001
16.76000 -1.9581762999999999
16.76100 -1.9387688
16.76200 -1.9189671
16.76300 -1.8987739
16.76400 -1.8781925000000002
16.76500 -1.8572255999999998
16.76600 -1.8358763
16.76700 -1.814148
16.76800 -1.7920438
16.76900 -1.7695671
16.77000 -1.7467213999999998
16.77100 -1.7235099999999999
16.77200 -1.6999365999999998
16.77300 -1.6760047999999999
16.77400 -1.6517183000000002
16.77500 -1.6270809000000002
16.77600 -1.6020963
16.77700 -1.5767684
16.77800 -1.5511013
16.77900 -1.5250987
16.78000 -1.498765
16.78100 -1.4721042
16.78200 -1.4451204
16.78300 -1.417818
16.78400 -1.3902013
16.78500 -1.3622747
16.78600 -1.3340426
16.78700 -1.3055094999999999
16.78800 -1.2766803
16.78900 -1.2475593999999999
16.79000 -1.2181518
16.79100 -1.1884621
16.79200 -1.1584955
16.79300 -1.128257
16.79400 -1.0977515
16.79500 -1.0669843
16.79600 -1.0359608
16.79700 -1.004686
16.79800 -0.97316559
16.79900 -0.94140498
16.80000 -0.90940977
16.80100 -0.87718554
16.80200 -0.84473789
16.80300 -0.8120725900000001
16.80400 -0.77919546
16.80500 -0.74611227
16.80600 -0.71282885
16.80700 -0.67935106
16.80800 -0.64568482
16.80900 -0.61183604
16.81000 -0.57781069
16.81100 -0.5436147100000001
16.81200 -0.50925412
16.81300 -0.47473487999999997
16.81400 -0.440063
16.81500 -0.40524448
16.81600 -0.37028538
16.81700 -0.33519177
16.81800 -0.29996973
16.81900 -0.26462537
16.82000 -0.22916484
16.82100 -0.19359434
16.82200 -0.15792006
16.82300 -0.12214826000000001
16.82400 -0.08628526099999999
16.82500 -0.050337397
16.82600 -0.014311058
16.82700 0.02178732
16.82800 0.05795125599999999
16.82900 0.094174227
16.83000 0.13044967000000002
16.83100 0.16677097000000002
16.83200 0.20313149
16.83300 0.23952455
16.83400 0.27594347
16.83500 0.31238154
16.83600 0.34883199
16.83700 0.38528809999999997
16.83800 0.42174314
16.83900 0.45819031
16.84000 0.4946229
16.84100 0.5310341700000001
16.84200 0.56741741
16.84300 0.60376595
16.84400 0.64007309
16.84500 0.6763321800000001
16.84600 0.7125366
16.84700 0.74867979
16.84800 0.78475513
16.84900 0.8207561400000001
16.85000 0.85667633
16.85100 0.8925092399999999
16.85200 0.92824847
16.85300 0.96388757
16.85400 0.9994202299999999
16.85500 1.03484
16.85600 1.0701406
16.85700 1.1053157
16.85800 1.140359
16.85900 1.1752641
16.86000 1.2100249
16.86100 1.2446349
16.86200 1.279088
16.86300 1.3133778
16.86400 1.3474981000000001
16.86500 1.3814426
16.86600 1.4152049999999998
16.86700 1.4487790999999999
16.86800 1.4821585
16.86900 1.5153371
16.87000 1.5483086
16.87100 1.5810667999999999
16.87200 1.6136055999999999
16.87300 1.6459187
16.87400 1.6780001999999998
16.87500 1.7098438
16.87600 1.7414435999999998
16.87700 1.7727937999999999
16.87800 1.8038884000000002
16.87900 1.8347216999999998
16.88000 1.8652879
16.88100 1.8955814000000002
16.88200 1.9255966
16.88300 1.9553280999999998
16.88400 1.9847706
16.88500 2.0139186
16.88600 2.042767
16.88700 2.0713108
16.88800 2.0995446
16.88900 2.1274636
16.89000 2.1550626999999998
16.89100 2.1823375
16.89200 2.2092826999999997
16.89300 2.2358937
16.89400 2.2621659999999997
16.89500 2.2880945
16.89600 2.313675
16.89700 2.3389028
16.89800 2.3637734
16.89900 2.3882823
16.90000 2.412425
16.90100 2.4361972
16.90200 2.4595946
16.90300 2.4826128
16.90400 2.5052475000000003
16.90500 2.5274945
16.90600 2.5493498999999997
16.90700 2.5708094
16.90800 2.591869
16.90900 2.6125249
16.91000 2.6327731
16.91100 2.6526099000000003
16.91200 2.6720317000000002
16.91300 2.691035
16.91400 2.7096162
16.91500 2.7277719
16.91600 2.7454989
16.91700 2.7627941
16.91800 2.7796544
16.91900 2.7960768000000003
16.92000 2.8120586999999997
16.92100 2.8275972
16.92200 2.8426899
16.92300 2.8573342000000004
16.92400 2.8715277
16.92500 2.8852683
16.92600 2.8985536
16.92700 2.9113818
16.92800 2.9237507
16.92900 2.9356586
16.93000 2.9471035999999997
16.93100 2.9580841
16.93200 2.9685983
16.93300 2.9786447000000003
16.93400 2.9882217
16.93500 2.9973278
16.93600 3.0059617
16.93700 3.0141221
16.93800 3.0218078
16.93900 3.0290173
16.94000 3.0357497
16.94100 3.0420037
16.94200 3.0477785
16.94300 3.0530728
16.94400 3.0578860999999997
16.94500 3.0622175
16.94600 3.0660661
16.94700 3.0694315
16.94800 3.0723132
16.94900 3.0747108
16.95000 3.0766239
16.95100 3.0780524
16.95200 3.0789962
16.95300 3.0794553
16.95400 3.0794302
16.95500 3.0789210000000002
16.95600 3.0779282
16.95700 3.0764524
16.95800 3.0744944
16.95900 3.0720549
16.96000 3.0691348
16.96100 3.0657353
16.96200 3.0618576
16.96300 3.057503
16.96400 3.0526727
16.96500 3.0473683
16.96600 3.0415913
16.96700 3.0353433
16.96800 3.0286258
16.96900 3.0214408
16.97000 3.0137899999999997
16.97100 3.0056754000000003
16.97200 2.9970987
16.97300 2.9880619
16.97400 2.978567
16.97500 2.9686162
16.97600 2.9582115
16.97700 2.9473551000000002
16.97800 2.936049
16.97900 2.9242957
16.98000 2.9120974
16.98100 2.8994565999999997
16.98200 2.8863756
16.98300 2.8728571
16.98400 2.8589034
16.98500 2.8445177
16.98600 2.8297024
16.98700 2.8144605
16.98800 2.7987951
16.98900 2.7827093
16.99000 2.7662063
16.99100 2.7492896
16.99200 2.7319625
16.99300 2.7142286
16.99400 2.6960917
16.99500 2.6775556
16.99600 2.6586241999999998
16.99700 2.6393014999999997
16.99800 2.6195915
16.99900 2.5994986
17.00000 2.579027
17.00100 2.5581811
17.00200 2.536965
17.00300 2.5153834
17.00400 2.4934409
17.00500 2.4711418999999997
17.00600 2.4484909999999998
17.00700 2.4254927
17.00800 2.4021517
17.00900 2.3784726999999997
17.01000 2.3544604000000002
17.01100 2.3301193000000002
17.01200 2.3054542000000002
17.01300 2.2804696
17.01400 2.2551704
17.01500 2.2295613
17.01600 2.2036469999999997
17.01700 2.1774326
17.01800 2.1509225
17.01900 2.1241217999999997
17.02000 2.0970356
17.02100 2.0696688
17.02200 2.0420266
17.02300 2.0141139999999997
17.02400 1.9859361999999998
17.02500 1.9574989
17.02600 1.9288072
17.02700 1.8998668
17.02800 1.870683
17.02900 1.8412617999999998
17.03000 1.8116086999999998
17.03100 1.7817296
17.03200 1.7516304
17.03300 1.7213169000000001
17.03400 1.6907953
17.03500 1.6600713
17.03600 1.6291512000000001
17.03700 1.5980409
17.03800 1.5667464999999998
17.03900 1.535274
17.04000 1.5036296
17.04100 1.4718193
17.04200 1.4398489
17.04300 1.4077245999999999
17.04400 1.3754522999999999
17.04500 1.3430379
17.04600 1.3104873
17.04700 1.2778062
17.04800 1.2450006
17.04900 1.2120761
17.05000 1.1790385
17.05100 1.1458936
17.05200 1.112647
17.05300 1.0793043
17.05400 1.0458713
17.05500 1.0123537
17.05600 0.97875707
17.05700 0.9450872399999999
17.05800 0.91134999
17.05900 0.87755108
17.06000 0.8436963000000001
17.06100 0.80979159
17.06200 0.77584288
17.06300 0.7418561300000001
17.06400 0.70783733
17.06500 0.67379256
17.06600 0.6397279
17.06700 0.6056494499999999
17.06800 0.5715634199999999
17.06900 0.5374759
17.07000 0.50339308
17.07100 0.46932111
17.07200 0.43526608
17.07300 0.40123416
17.07400 0.36723141
17.07500 0.33326384
17.07600 0.29933741
17.07700 0.26545804
17.07800 0.23163151999999998
17.07900 0.19786360000000003
17.08000 0.16415996000000002
[truncated: 321,422 more chars]
