# Supplementary material for: 2D Synthetic dataset of numerical simulations of long-period seismicity in a volcanic edifice and related sensitivity kernels
Source: Data Brief. 2021 Jan 25;34:106673. doi: 10.1016/j.dib.2020.106673 (PMC7841316; doi:10.1016/j.dib.2020.106673)
Supplement: Supplementary Data S1 — Supplementary Raw Research Data. This is open data under the CC BY license http://creativecommons.org/licenses/by/4.0/ [file mmc1.zip › Dataset/OUTPUT_SEISMOGRAMS/9000_3000/disp_Z_hetero_14000_1946_SVF7e-1Hz.semd]

-1.714286 0.0
-1.713286 0.0
-1.712286 0.0
-1.711286 0.0
-1.710286 0.0
-1.709286 0.0
-1.708286 0.0
-1.707286 0.0
-1.706286 0.0
-1.705286 0.0
-1.704286 0.0
-1.703286 0.0
-1.702286 0.0
-1.701286 0.0
-1.700286 0.0
-1.699286 0.0
-1.698286 0.0
-1.697286 0.0
-1.696286 0.0
-1.695286 0.0
-1.694286 0.0
-1.693286 0.0
-1.692286 0.0
-1.691286 0.0
-1.690286 0.0
-1.689286 0.0
-1.688286 0.0
-1.687286 0.0
-1.686286 0.0
-1.685286 0.0
-1.684286 0.0
-1.683286 0.0
-1.682286 0.0
-1.681286 0.0
-1.680286 0.0
-1.679286 0.0
-1.678286 0.0
-1.677286 0.0
-1.676286 0.0
-1.675286 0.0
-1.674286 0.0
-1.673286 0.0
-1.672286 0.0
-1.671286 0.0
-1.670286 0.0
-1.669286 0.0
-1.668286 0.0
-1.667286 0.0
-1.666286 0.0
-1.665286 0.0
-1.664286 0.0
-1.663286 0.0
-1.662286 0.0
-1.661286 0.0
-1.660286 0.0
-1.659286 0.0
-1.658286 0.0
-1.657286 0.0
-1.656286 0.0
-1.655286 0.0
-1.654286 0.0
-1.653286 0.0
-1.652286 0.0
-1.651286 0.0
-1.650286 0.0
-1.649286 0.0
-1.648286 0.0
-1.647286 0.0
-1.646286 0.0
-1.645286 0.0
-1.644286 0.0
-1.643286 0.0
-1.642286 0.0
-1.641286 0.0
-1.640286 0.0
-1.639286 0.0
-1.638286 0.0
-1.637286 0.0
-1.636286 0.0
-1.635286 0.0
-1.634286 0.0
-1.633286 0.0
-1.632286 0.0
-1.631286 0.0
-1.630286 0.0
-1.629286 0.0
-1.628286 0.0
-1.627286 0.0
-1.626286 0.0
-1.625286 0.0
-1.624286 0.0
-1.623286 0.0
-1.622286 0.0
-1.621286 0.0
-1.620286 0.0
-1.619286 0.0
-1.618286 0.0
-1.617286 0.0
-1.616286 0.0
-1.615286 0.0
-1.614286 0.0
-1.613286 0.0
-1.612286 0.0
-1.611286 0.0
-1.610286 0.0
-1.609286 0.0
-1.608286 0.0
-1.607286 0.0
-1.606286 0.0
-1.605286 0.0
-1.604286 0.0
-1.603286 0.0
-1.602286 0.0
-1.601286 0.0
-1.600286 0.0
-1.599286 0.0
-1.598286 0.0
-1.597286 0.0
-1.596286 0.0
-1.595286 0.0
-1.594286 0.0
-1.593286 0.0
-1.592286 0.0
-1.591286 0.0
-1.590286 0.0
-1.589286 0.0
-1.588286 0.0
-1.587286 0.0
-1.586286 0.0
-1.585286 0.0
-1.584286 0.0
-1.583286 0.0
-1.582286 0.0
-1.581286 0.0
-1.580286 0.0
-1.579286 0.0
-1.578286 0.0
-1.577286 0.0
-1.576286 0.0
-1.575286 0.0
-1.574286 0.0
-1.573286 0.0
-1.572286 0.0
-1.571286 0.0
-1.570286 0.0
-1.569286 0.0
-1.568286 0.0
-1.567286 0.0
-1.566286 0.0
-1.565286 0.0
-1.564286 0.0
-1.563286 0.0
-1.562286 0.0
-1.561286 0.0
-1.560286 0.0
-1.559286 0.0
-1.558286 0.0
-1.557286 0.0
-1.556286 0.0
-1.555286 0.0
-1.554286 0.0
-1.553286 0.0
-1.552286 0.0
-1.551286 0.0
-1.550286 0.0
-1.549286 0.0
-1.548286 0.0
-1.547286 0.0
-1.546286 0.0
-1.545286 0.0
-1.544286 0.0
-1.543286 0.0
-1.542286 0.0
-1.541286 0.0
-1.540286 0.0
-1.539286 0.0
-1.538286 0.0
-1.537286 0.0
-1.536286 0.0
-1.535286 0.0
-1.534286 0.0
-1.533286 0.0
-1.532286 0.0
-1.531286 0.0
-1.530286 0.0
-1.529286 0.0
-1.528286 0.0
-1.527286 0.0
-1.526286 0.0
-1.525286 0.0
-1.524286 0.0
-1.523286 0.0
-1.522286 0.0
-1.521286 0.0
-1.520286 0.0
-1.519286 0.0
-1.518286 0.0
-1.517286 0.0
-1.516286 0.0
-1.515286 0.0
-1.514286 0.0
-1.513286 0.0
-1.512286 0.0
-1.511286 0.0
-1.510286 0.0
-1.509286 0.0
-1.508286 0.0
-1.507286 0.0
-1.506286 0.0
-1.505286 0.0
-1.504286 0.0
-1.503286 0.0
-1.502286 0.0
-1.501286 0.0
-1.500286 0.0
-1.499286 0.0
-1.498286 0.0
-1.497286 0.0
-1.496286 0.0
-1.495286 0.0
-1.494286 0.0
-1.493286 0.0
-1.492286 0.0
-1.491286 0.0
-1.490286 0.0
-1.489286 0.0
-1.488286 0.0
-1.487286 0.0
-1.486286 0.0
-1.485286 0.0
-1.484286 0.0
-1.483286 0.0
-1.482286 0.0
-1.481286 0.0
-1.480286 0.0
-1.479286 0.0
-1.478286 0.0
-1.477286 0.0
-1.476286 0.0
-1.475286 0.0
-1.474286 0.0
-1.473286 0.0
-1.472286 0.0
-1.471286 0.0
-1.470286 0.0
-1.469286 1.2735922e-36
-1.468286 2.4455074e-36
-1.467286 3.0262565e-36
-1.466286 2.5492808e-36
-1.465286 0.0
-1.464286 -2.9243684000000004e-36
-1.463286 -5.828451e-36
-1.462286 -7.370321e-36
-1.461286 -6.1022271e-36
-1.460286 -1.4953253000000001e-36
-1.459286 6.0699782e-36
-1.458286 1.5726648e-35
-1.457286 2.6232303e-35
-1.456286 3.6535147e-35
-1.455286 4.5851257000000005e-35
-1.454286 5.3784073e-35
-1.453286 5.9415163e-35
-1.452286 6.124100300000001e-35
-1.451286 5.725408199999999e-35
-1.450286 4.4908571e-35
-1.449286 2.1336155e-35
-1.448286 -1.5980225000000002e-35
-1.447286 -6.8873515e-35
-1.446286 -1.3778123e-34
-1.445286 -2.2134081999999997e-34
-1.444286 -3.1653858999999996e-34
-1.443286 -4.186146e-34
-1.442286 -5.217689e-34
-1.441286 -6.187981900000001e-34
-1.440286 -7.0120426e-34
-1.439286 -7.591932799999999e-34
-1.438286 -7.8168279e-34
-1.437286 -7.5673532e-34
-1.436286 -6.717968899999999e-34
-1.435286 -5.1522494e-34
-1.434286 -2.7704825e-34
-1.433286 4.9346508e-35
-1.432286 4.6595476e-34
-1.431286 9.6866295e-34
-1.430286 1.5458085999999998e-33
-1.429286 2.1769448e-33
-1.428286 2.8311341999999997e-33
-1.427286 3.4654492e-33
-1.426286 4.0235123e-33
-1.425286 4.4346956e-33
-1.424286 4.6135903e-33
-1.423286 4.4615125e-33
-1.422286 3.8693767e-33
-1.421286 2.7235556000000002e-33
-1.420286 9.1334828e-34
-1.419286 -1.6581502999999997e-33
-1.418286 -5.060471e-33
-1.417286 -9.319535e-33
-1.416286 -1.4399209e-32
-1.415286 -2.0181484e-32
-1.414286 -2.6446584000000003e-32
-1.413286 -3.28549e-32
-1.412286 -3.8933204000000004e-32
-1.411286 -4.4068121000000004e-32
-1.410286 -4.7510125e-32
-1.409286 -4.8391483999999995e-32
-1.408286 -4.5761264999999996e-32
-1.407286 -3.86399e-32
-1.406286 -2.6094714000000003e-32
-1.405286 -7.3364548e-33
-1.404286 1.8165184e-32
-1.403286 5.0551294e-32
-1.402286 8.943572399999999e-32
-1.401286 1.3376926e-31
-1.400286 1.8171885e-31
-1.399286 2.3057768000000003e-31
-1.398286 2.7672375e-31
-1.397286 3.1564613e-31
-1.396286 3.4205743e-31
-1.395286 3.5010935e-31
-1.394286 3.3372358000000004e-31
-1.393286 2.8704376e-31
-1.392286 2.0500533e-31
-1.391286 8.400802600000001e-32
-1.390286 -7.733737100000001e-32
-1.389286 -2.774318e-31
-1.388286 -5.1093971e-31
-1.387286 -7.6814464000000005e-31
-1.386286 -1.0344955e-30
-1.385286 -1.2904399000000001e-30
-1.384286 -1.5116417e-30
-1.383286 -1.6696761e-30
-1.382286 -1.7332766e-30
-1.381286 -1.6701806000000002e-30
-1.380286 -1.4495838e-30
-1.379286 -1.0451539e-30
-1.378286 -4.3849903e-31
-1.377286 3.7708855999999997e-31
-1.376286 1.3928627000000001e-30
-1.375286 2.5811483999999996e-30
-1.374286 3.8925396e-30
-1.373286 5.2541847e-30
-1.372286 6.5695922e-30
-1.371286 7.720360699999999e-30
-1.370286 8.5701678e-30
-1.369286 8.9712495e-30
-1.368286 8.773424900000001e-30
-1.367286 7.8355285e-30
-1.366286 6.0388648e-30
-1.365286 3.3020389e-30
-1.364286 -4.0374884e-31
-1.363286 -5.0400978e-30
-1.362286 -1.0488837000000001e-29
-1.361286 -1.6542967e-29
-1.360286 -2.2902568e-29
-1.359286 -2.9177068e-29
-1.358286 -3.4894975e-29
-1.357286 -3.9521765999999996e-29
-1.356286 -4.2486132e-29
-1.355286 -4.3214072999999996e-29
-1.354286 -4.116963e-29
-1.353286 -3.5900286e-29
-1.352286 -2.708426e-29
-1.351286 -1.4576444e-29
-1.350286 1.5508617e-30
-1.349286 2.0976344000000002e-29
-1.348286 4.3111058e-29
-1.347286 6.709615e-29
-1.346286 9.181941499999999e-29
-1.345286 1.1595200999999999e-28
-1.344286 1.3800518999999998e-28
-1.343286 1.5640506e-28
-1.342286 1.6958174000000002e-28
-1.341286 1.7606744000000002e-28
-1.340286 1.7459658999999999e-28
-1.339286 1.6419992999999998e-28
-1.338286 1.4428409999999999e-28
-1.337286 1.1468848e-28
-1.336286 7.5712345e-29
-1.335286 2.8106982e-29
-1.334286 -2.6969063999999996e-29
-1.333286 -8.803031799999999e-29
-1.332286 -1.5337451e-28
-1.331286 -2.2121235e-28
-1.330286 -2.8980282e-28
-1.329286 -3.5757602000000004e-28
-1.328286 -4.2322371000000005e-28
-1.327286 -4.8573665e-28
-1.326286 -5.4437038e-28
-1.325286 -5.9852463e-28
-1.324286 -6.4752946999999995e-28
-1.323286 -6.9034094e-28
-1.322286 -7.251622799999999e-28
-1.321286 -7.4902018999999995e-28
-1.320286 -7.5734223000000005e-28
-1.319286 -7.4359477999999995e-28
-1.318286 -6.990551700000001e-28
-1.317286 -6.1279777e-28
-1.316286 -4.719761e-28
-1.315286 -2.6247704e-28
-1.314286 2.999551e-29
-1.313286 4.1837755e-28
-1.312286 9.122529e-28
-1.311286 1.5154726999999998e-27
-1.310286 2.2235084999999998e-27
-1.309286 3.0207227000000002e-27
-1.308286 3.8778055e-27
-1.307286 4.7496853999999995e-27
-1.306286 5.5742642e-27
-1.305286 6.2723434e-27
-1.304286 6.749106699999999e-27
-1.303286 6.8974689e-27
-1.302286 6.603513e-27
-1.301286 5.7541099e-27
-1.300286 4.2466298e-27
-1.299286 2.0004431e-27
-1.298286 -1.0303254e-27
-1.297286 -4.8435724000000004e-27
-1.296286 -9.376544e-27
-1.295286 -1.4494921e-26
-1.294286 -1.9985008e-26
-1.293286 -2.5550403e-26
-1.292286 -3.0814455000000004e-26
-1.291286 -3.532961e-26
-1.290286 -3.8594377e-26
-1.289286 -4.007821e-26
-1.288286 -3.9253917e-26
-1.287286 -3.5636583999999997e-26
-1.286286 -2.8827216e-26
-1.285286 -1.8558538e-26
-1.284286 -4.7398252e-27
-1.283286 1.2502969000000002e-26
-1.282286 3.2795716999999996e-26
-1.281286 5.549720199999999e-26
-1.280286 7.9696397e-26
-1.279286 1.0422876e-25
-1.278286 1.2771335e-25
-1.277286 1.486111e-25
-1.276286 1.6530282e-25
-1.275286 1.7618380000000001e-25
-1.274286 1.7976996000000002e-25
-1.273286 1.7480846000000003e-25
-1.272286 1.6038484e-25
-1.271286 1.3601739e-25
-1.270286 1.0172924999999999e-25
-1.269286 5.8089629e-26
-1.268286 6.2165701999999995e-27
-1.267286 -5.2263701e-26
-1.266286 -1.1530264e-25
-1.265286 -1.8055834e-25
-1.264286 -2.4556108e-25
-1.263286 -3.0790412e-25
-1.262286 -3.6544459e-25
-1.261286 -4.1649475e-25
-1.260286 -4.599821e-25
-1.259286 -4.9555526e-25
-1.258286 -5.2361386e-25
-1.257286 -5.452434e-25
-1.256286 -5.6204229e-25
-1.255286 -5.758358e-25
-1.254286 -5.8828293e-25
-1.253286 -6.0039314e-25
-1.252286 -6.1198377e-25
-1.251286 -6.2112261e-25
-1.250286 -6.236113e-25
-1.249286 -6.1257626e-25
-1.248286 -5.782386999999999e-25
-1.247286 -5.0793783e-25
-1.246286 -3.8647447000000003e-25
-1.245286 -1.968311e-25
-1.244286 7.8697754e-26
-1.243286 4.5695766e-25
-1.242286 9.5199773e-25
-1.241286 1.5728158000000002e-24
-1.240286 2.3208992e-24
-1.239286 3.187721e-24
-1.238286 4.1523908999999996e-24
-1.237286 5.1797000999999996e-24
-1.236286 6.2188105e-24
-1.235286 7.2028584e-24
-1.234286 8.0497197e-24
-1.233286 8.6641419e-24
-1.232286 8.941403699999999e-24
-1.231286 8.772553e-24
-1.230286 8.0511791e-24
-1.229286 6.6815446e-24
-1.228286 4.5877512e-24
-1.227286 1.7234864e-24
-1.226286 -1.9182507000000002e-24
-1.225286 -6.2961546000000006e-24
-1.224286 -1.1313145e-23
-1.223286 -1.6811257e-23
-1.222286 -2.2569702e-23
-1.221286 -2.8306836e-23
-1.220286 -3.3686594e-23
-1.219286 -3.8329768e-23
-1.218286 -4.1830178e-23
-1.217286 -4.3775489e-23
-1.216286 -4.3771993e-23
-1.215286 -4.1472385e-23
-1.214286 -3.6605049e-23
-1.213286 -2.9003215999999997e-23
-1.212286 -1.8631904e-23
-1.211286 -5.6105895e-24
-1.210286 9.7706001e-24
-1.209286 2.7043182e-23
-1.208286 4.5562841e-23
-1.207286 6.452342799999999e-23
-1.206286 8.2983158e-23
-1.205286 9.9902844e-23
-1.204286 1.1419529999999999e-22
-1.203286 1.2478413e-22
-1.202286 1.3066915e-22
-1.201286 1.3099504000000002e-22
-1.200286 1.2511904e-22
-1.199286 1.126731e-22
-1.198286 9.361576999999999e-23
-1.197286 6.8269043e-23
-1.196286 3.7336079e-23
-1.195286 1.896346e-24
-1.194286 -3.6623998999999996e-23
-1.193286 -7.650724099999999e-23
-1.192286 -1.1582383e-22
-1.191286 -1.5253395e-22
-1.190286 -1.8460616999999998e-22
-1.189286 -2.1014694e-22
-1.188286 -2.2753281e-22
-1.187286 -2.3553639e-22
-1.186286 -2.3343648e-22
-1.185286 -2.2110237e-22
-1.184286 -1.9904359e-22
-1.183286 -1.6841771999999999e-22
-1.182286 -1.3099071e-22
-1.181286 -8.9047714e-23
-1.180286 -4.5255427e-23
-1.179286 -2.4810509e-24
-1.178286 3.6423192e-23
-1.177286 6.8857144e-23
-1.176286 9.271523599999999e-23
-1.175286 1.0661574e-22
-1.174286 1.1009654000000002e-22
-1.173286 1.0375721e-22
-1.172286 8.932853799999999e-23
-1.171286 6.9654017e-23
-1.170286 4.8572334999999995e-23
-1.169286 3.0696562e-23
-1.168286 2.1093162000000002e-23
-1.167286 2.4872396999999997e-23
-1.166286 4.6710486e-23
-1.165286 9.033208799999999e-23
-1.164286 1.5798909e-22
-1.163286 2.499772e-22
-1.162286 3.6423479000000002e-22
-1.161286 4.9606875e-22
-1.160286 6.3804861000000005e-22
-1.159286 7.8010289e-22
-1.158286 9.0984172e-22
-1.157286 1.0131154000000001e-21
-1.156286 1.0748021e-21
-1.155286 1.0797993e-21
-1.154286 1.0141771e-21
-1.153286 8.664288900000001e-22
-1.152286 6.2874486e-22
-1.151286 2.9821587e-22
-1.150286 -1.2212729e-22
-1.149286 -6.2253834e-22
-1.148286 -1.1861351e-21
-1.147286 -1.7889142e-21
-1.146286 -2.4002582e-21
-1.145286 -2.9839672999999998e-21
-1.144286 -3.4998139e-21
-1.143286 -3.9055838e-21
-1.142286 -4.1595276e-21
-1.141286 -4.2231078e-21
-1.140286 -4.063899e-21
-1.139286 -3.6584639e-21
-1.138286 -2.9950123e-21
-1.137286 -2.075645e-21
-1.136286 -9.1798284e-22
-1.135286 4.4399182e-22
-1.134286 1.9600303e-21
-1.133286 3.5647457e-21
-1.132286 5.1798171999999994e-21
-1.131286 6.717245299999999e-21
-1.130286 8.0835618e-21
-1.129286 9.1848281e-21
-1.128286 9.9321816e-21
-1.127286 1.0247636e-20
-1.126286 1.0069787e-20
-1.125286 9.359057100000001e-21
-1.124286 8.1020937e-21
-1.123286 6.3149685e-21
-1.122286 4.0448512e-21
-1.121286 1.3699260999999998e-21
-1.120286 -1.6026133999999999e-21
-1.119286 -4.7405198e-21
-1.118286 -7.8923148e-21
-1.117286 -1.0894756000000001e-20
-1.116286 -1.3581590999999997e-20
-1.115286 -1.5793146000000002e-20
-1.114286 -1.7386161e-20
-1.113286 -1.8243264e-20
-1.112286 -1.8281414e-20
-1.111286 -1.7458673e-20
-1.110286 -1.5778763999999998e-20
-1.109286 -1.329292e-20
-1.108286 -1.0098746e-20
-1.107286 -6.3359926e-21
-1.106286 -2.1793295e-21
-1.105286 2.1715257e-21
-1.104286 6.5037782e-21
-1.103286 1.0604870000000001e-20
-1.102286 1.4276227e-20
-1.101286 1.7346437e-20
-1.100286 1.9682838e-20
-1.099286 2.1200524e-20
-1.098286 2.1867941e-20
-1.097286 2.1708427000000002e-20
-1.096286 2.0797391e-20
-1.095286 1.9255087e-20
-1.094286 1.7235350000000002e-20
-1.093286 1.4911029999999998e-20
-1.092286 1.2457176e-20
-1.091286 1.0033319e-20
-1.090286 7.7663823e-21
-1.089286 5.7358701e-21
-1.088286 3.9628661e-21
-1.087286 2.4042603e-21
-1.086286 9.5325762e-22
-1.085286 -5.5321155e-22
-1.084286 -2.3201021e-21
-1.083286 -4.5734265e-21
-1.082286 -7.534151099999999e-21
-1.081286 -1.1388593e-20
-1.080286 -1.6257615e-20
-1.079286 -2.2167299e-20
-1.078286 -2.9024018000000004e-20
-1.077286 -3.659678e-20
-1.076286 -4.4509547e-20
-1.075286 -5.2245675e-20
-1.074286 -5.9165916e-20
-1.073286 -6.4540505e-20
-1.072286 -6.7594737e-20
-1.071286 -6.7566257e-20
-1.070286 -6.3771066e-20
-1.069286 -5.567412700000001e-20
-1.068286 -4.2959522e-20
-1.067286 -2.5594391e-20
-1.066286 -3.8806031e-21
-1.065286 2.1511813e-20
-1.064286 4.953483e-20
-1.063286 7.8780527e-20
-1.062286 1.0752977e-19
-1.061286 1.3383234e-19
-1.060286 1.5561681e-19
-1.059286 1.7082613e-19
-1.058286 1.7757227e-19
-1.057286 1.7430080999999998e-19
-1.056286 1.5995432e-19
-1.055286 1.3412205e-19
-1.054286 9.7162319e-20
-1.053286 5.0284811e-20
-1.052286 -4.41968e-21
-1.051286 -6.401138e-20
-1.050286 -1.2480209e-19
-1.049286 -1.8252617000000002e-19
-1.048286 -2.3257899e-19
-1.047286 -2.7031434e-19
-1.046286 -2.9138669e-19
-1.045286 -2.9211875e-19
-1.044286 -2.6987044e-19
-1.043286 -2.2338150000000003e-19
-1.042286 -1.5305869e-19
-1.041286 -6.117839700000001e-20
-1.040286 4.8022106e-20
-1.039286 1.6838677e-19
-1.038286 2.9203130999999997e-19
-1.037286 4.0968806e-19
-1.036286 5.1120085e-19
-1.035286 5.861531500000001e-19
-1.034286 6.2460186e-19
-1.033286 6.1787661e-19
-1.032286 5.593952700000001e-19
-1.031286 4.4543834e-19
-1.030286 2.7582113e-19
-1.029286 5.4401741e-20
-1.028286 -2.1063277999999998e-19
-1.027286 -5.0675096e-19
-1.026286 -8.173680999999999e-19
-1.025286 -1.1224620999999999e-18
-1.024286 -1.3995117e-18
-1.023286 -1.6247314e-18
-1.022286 -1.7745544e-18
-1.021286 -1.8272903e-18
-1.020286 -1.7648638000000003e-18
-1.019286 -1.574527e-18
-1.018286 -1.2504209999999999e-18
-1.017286 -7.948651500000001e-19
-1.016286 -2.1925147e-19
-1.015286 4.5556128e-19
-1.014286 1.1994406e-18
-1.013286 1.9738156e-18
-1.012286 2.7331737e-18
-1.011286 3.4271938e-18
-1.010286 4.0034498e-18
-1.009286 4.4105677e-18
-1.008286 4.6016817000000006e-18
-1.007286 4.5379929999999996e-18
-1.006286 4.1922105e-18
-1.005286 3.5516376e-18
-1.004286 2.6206599e-18
-1.003286 1.4224094e-18
-1.002286 -5.9282684e-22
-1.001286 -1.5869681e-18
-1.000286 -3.2582786999999996e-18
-0.9992857 -4.9221108e-18
-0.9982857 -6.4763815e-18
-0.9972857 -7.814721e-18
-0.9962857 -8.8326934e-18
-0.9952857 -9.43455e-18
-0.9942857 -9.540129900000001e-18
-0.9932857 -9.0914898e-18
-0.9922857 -8.0588039e-18
-0.9912857 -6.445084999999999e-18
-0.9902857 -4.2893111e-18
-0.9892857 -1.6675987e-18
-0.9882857 1.3078462e-18
-0.9872857 4.4921468e-18
-0.9862857 7.7135574e-18
-0.9852857 1.0781504e-17
-0.9842857 1.3496574000000001e-17
-0.9832857 1.566199e-17
-0.9822857 1.7096001e-17
-0.9812857 1.7644471e-17
-0.9802857 1.7192905e-17
-0.9792857 1.5677094e-17
-0.9782857 1.3091594e-17
-0.9772857 9.4953096e-18
-0.9762857 5.0135979e-18
-0.9752857 -1.6356908e-19
-0.9742857 -5.7875713999999996e-18
-0.9732857 -1.1561235e-17
-0.9722857 -1.7152752000000002e-17
-0.9712857 -2.2212900999999998e-17
-0.9702857 -2.6394739e-17
-0.9692857 -2.9374773e-17
-0.9682857 -3.0874405e-17
-0.9672857 -3.0680382e-17
-0.9662857 -2.8662899e-17
-0.9652857 -2.4790065e-17
-0.9642857 -1.9137611e-17
-0.9632857 -1.1892845000000002e-17
-0.9622857 -3.3522234e-18
-0.9612857 6.0878089e-18
-0.9602857 1.5946636e-17
-0.9592857 2.5681482e-17
-0.9582857 3.4714749e-17
-0.9572857 4.2465416e-17
-0.9562857 4.8382937000000007e-17
-0.9552857 5.1981782e-17
-0.9542857 5.2874641e-17
-0.9532857 5.0802211999999993e-17
-0.9522857 4.565763e-17
-0.9512857 3.7503674e-17
-0.9502857 2.6581333e-17
-0.9492857 1.3308562e-17
-0.9482857 -1.7312787000000001e-18
-0.9472857 -1.7811378e-17
-0.9462857 -3.4093211e-17
-0.9452857 -4.9666866e-17
-0.9442857 -6.359820499999999e-17
-0.9432857 -7.4980603e-17
-0.9422857 -8.2988518e-17
-0.9412857 -8.693004399999999e-17
-0.9402857 -8.6295245e-17
-0.9392857 -8.079732199999999e-17
-0.9382857 -7.040374100000001e-17
-0.9372857 -5.5354983e-17
-0.9362857 -3.6169e-17
-0.9352857 -1.3630261e-17
-0.9342857 1.1236940000000001e-17
-0.9332857 3.7210386e-17
-0.9322857 6.2925578e-17
-0.9312857 8.6942824e-17
-0.9302857 1.0782265e-16
-0.9292857 1.2420583999999999e-16
-0.9282857 1.3489383e-16
-0.9272857 1.3892496e-16
-0.9262857 1.3564223000000001e-16
-0.9252857 1.2474815000000002e-16
-0.9242857 1.0634294999999999e-16
-0.9232857 8.0943221e-17
-0.9222857 4.9478779999999996e-17
-0.9212857 1.3266789000000002e-17
-0.9202857 -2.6036695999999998e-17
-0.9192857 -6.6506288e-17
-0.9182857 -1.0603526000000001e-16
-0.9172857 -1.4243826e-16
-0.9162857 -1.7356388e-16
-0.9152857 -1.974117e-16
-0.9142857 -2.1224768e-16
-0.9132857 -2.1671177000000003e-16
-0.9122857 -2.0991175999999997e-16
-0.9112857 -1.9149767000000003e-16
-0.9102857 -1.6171178e-16
-0.9092857 -1.2141064e-16
-0.9082857 -7.2056236e-17
-0.9072857 -1.5675433e-17
-0.9062857 4.5212048000000004e-17
-0.9052857 1.0769508999999999e-16
-0.9042857 1.6859844e-16
-0.9032857 2.246309e-16
-0.9022857 2.7254803e-16
-0.9012857 3.09322e-16
-0.9002857 3.3231067e-16
-0.8992857 3.3941731e-16
-0.8982857 3.2923234e-16
-0.8972857 3.0114916000000003e-16
-0.8962857 2.5544657e-16
-0.8952857 1.9333146999999998e-16
-0.8942857 1.1693738e-16
-0.8932857 2.9275796e-17
-0.8922857 -6.5860213e-17
-0.8912857 -1.6403862e-16
-0.8902857 -2.6037313e-16
-0.8892857 -3.4974367e-16
-0.8882857 -4.2704378e-16
-0.8872857 -4.8744447e-16
-0.8862857 -5.2666205e-16
-0.8852857 -5.412163299999999e-16
-0.8842857 -5.2866572999999995e-16
-0.8832857 -4.8780479e-16
-0.8822857 -4.1881175999999997e-16
-0.8812857 -3.2333463999999997e-16
-0.8802857 -2.0450676e-16
-0.8792857 -6.6886228e-17
-0.8782857 8.3683092e-17
-0.8772857 2.4028739000000003e-16
-0.8762857 3.9522959e-16
-0.8752857 5.4037658e-16
-0.8742857 6.675532e-16
-0.8732857 7.6896513e-16
-0.8722857 8.3763063000000005e-16
-0.8712857 8.6779841e-16
-0.8702857 8.5532916e-16
-0.8692857 7.9801828e-16
-0.8682857 6.9583798e-16
-0.8672857 5.5108137e-16
-0.8662857 3.6839488999999996e-16
-0.8652857 1.5468932e-16
-0.8642857 -8.1073161e-17
-0.8632857 -3.2821286e-16
-0.8622857 -5.7477745e-16
-0.8612857 -8.0808151e-16
-0.8602857 -1.0153184e-15
-0.8592857 -1.1842167000000001e-15
-0.8582857 -1.3037107e-15
-0.8572857 -1.3645888e-15
-0.8562857 -1.3600866e-15
-0.8552857 -1.2863888e-15
-0.8542857 -1.1430079e-15
-0.8532857 -9.330139099999998e-16
-0.8522857 -6.6309106e-16
-0.8512857 -3.4341015e-16
-0.8502857 1.2689553999999998e-17
-0.8492857 3.892037e-16
-0.8482857 7.6813638e-16
-0.8472857 1.1303187e-15
-0.8462857 1.4563385e-15
-0.8452857 1.7275381000000002e-15
-0.8442857 1.9270317e-15
-0.8432857 2.0406890999999998e-15
-0.8422857 2.0580307e-15
-0.8412857 1.9729803000000003e-15
-0.8402857 1.7844288e-15
-0.8392857 1.4965627999999999e-15
-0.8382857 1.1189314e-15
-0.8372857 6.6622897e-16
-0.8362857 1.5779247e-16
-0.8352857 -3.8317822999999997e-16
-0.8342857 -9.3064709e-16
-0.8332857 -1.4569739000000002e-15
-0.8322857 -1.9342949e-15
-0.8312857 -2.3359823999999997e-15
-0.8302857 -2.6381093e-15
-0.8292857 -2.8208363999999998e-15
-0.8282857 -2.8696441e-15
-0.8272857 -2.7763318e-15
-0.8262857 -2.5397219000000002e-15
-0.8252857 -2.1660166e-15
-0.8242857 -1.6687723999999999e-15
-0.8232857 -1.0684814e-15
-0.8222857 -3.9176523e-16
-0.8212857 3.2978825e-16
-0.8202857 1.0610945e-15
-0.8192857 1.7652781999999999e-15
-0.8182857 2.4055326999999998e-15
-0.8172857 2.9470360999999998e-15
-0.8162857 3.3588238e-15
-0.8152857 3.6155180999999996e-15
-0.8142857 3.6988175e-15
-0.8132857 3.5986622e-15
-0.8122857 3.3140065000000002e-15
-0.8112857 2.8531511e-15
-0.8102857 2.2336028999999997e-15
-0.8092857 1.4814634e-15
-0.8082857 6.3036312e-16
-0.8072857 -2.8001356e-16
-0.8062857 -1.2057472e-15
-0.8052857 -2.1007641e-15
-0.8042857 -2.919082e-15
-0.8032857 -3.6171116e-15
-0.8022857 -4.155904e-15
-0.8012857 -4.5032315e-15
-0.8002857 -4.6353974e-15
-0.7992857 -4.5386785e-15
-0.7982857 -4.2103195e-15
-0.7972857 -3.6590192e-15
-0.7962857 -2.9048680999999998e-15
-0.7952857 -1.9787246000000003e-15
-0.7942857 -9.2103873e-16
-0.7932857 2.1983440999999998e-16
-0.7922857 1.3897695999999998e-15
-0.7912857 2.5313651e-15
-0.7902857 3.5866836e-15
-0.7892857 4.500117e-15
-0.7882857 5.2212322e-15
-0.7872857 5.7074589e-15
-0.7862857 5.926475800000001e-15
-0.7852857 5.8581646000000005e-15
-0.7842857 5.496016e-15
-0.7832857 4.8478994e-15
-0.7822857 3.9361323e-15
-0.7812857 2.7968233999999997e-15
-0.7802857 1.4785026e-15
-0.7792857 4.0084418e-17
-0.7782857 -1.4517483e-15
-0.7772857 -2.9256204e-15
-0.7762857 -4.308854e-15
-0.7752857 -5.5310064e-15
-0.7742857 -6.5273781999999995e-15
-0.7732857 -7.2423124e-15
-0.7722857 -7.6321209e-15
-0.7712857 -7.6674819e-15
-0.7702857 -7.3351869e-15
-0.7692857 -6.6391501e-15
-0.7682857 -5.6006181999999994e-15
-0.7672857 -4.2575727e-15
-0.7662857 -2.6633436e-15
-0.7652857 -8.8449984e-16
-0.7642857 1.0018947e-15
-0.7632857 2.9115394e-15
-0.7622857 4.7565291e-15
-0.7612857 6.4492096e-15
-0.7602857 7.9060983e-15
-0.7592857 9.051703800000001e-15
-0.7582857 9.8220981e-15
-0.7572857 1.0168093e-14
-0.7562857 1.0057877e-14
-0.7552857 9.4790167e-15
-0.7542857 8.4396947e-15
-0.7532857 6.9691343e-15
-0.7522857 5.1171394e-15
-0.7512857 2.9527330000000004e-15
-0.7502857 5.6190209e-16
-0.7492857 -1.9555102e-15
-0.7482857 -4.4896823e-15
-0.7472857 -6.925340100000001e-15
-0.7462857 -9.146772e-15
-0.7452857 -1.1043130000000001e-14
-0.7442857 -1.2513787000000001e-14
-0.7432857 -1.3473491999999999e-14
-0.7422857 -1.385707e-14
-0.7412857 -1.3623374e-14
-0.7402857 -1.275827e-14
-0.7392857 -1.1276432999999999e-14
-0.7382857 -9.221794600000001e-15
-0.7372857 -6.6665576e-15
-0.7362857 -3.7087622e-15
-0.7352857 -4.6847928e-16
-0.7342857 2.9172192e-15
-0.7332857 6.3002747e-15
-0.7322857 9.5283418e-15
-0.7312857 1.2451833000000001e-14
-0.7302857 1.493094e-14
-0.7292857 1.6842242999999998e-14
-0.7282857 1.8084599e-14
-0.7272857 1.8583972e-14
-0.7262857 1.8297005e-14
-0.7252857 1.7213171e-14
-0.7242857 1.5355439e-14
-0.7232857 1.2779489e-14
-0.7222857 9.571558299999999e-15
-0.7212857 5.8450905e-15
-0.7202857 1.7363937e-15
-0.7192857 -2.6004591000000002e-15
-0.7182857 -6.999255599999999e-15
-0.7172857 -1.1287566e-14
-0.7162857 -1.5292768e-14
-0.7152857 -1.8848008e-14
-0.7142857 -2.1797971e-14
-0.7132857 -2.4004345000000002e-14
-0.7122857 -2.5350918e-14
-0.7112857 -2.5748191999999998e-14
-0.7102857 -2.5137474e-14
-0.7092857 -2.3494298e-14
-0.7082857 -2.0831081e-14
-0.7072857 -1.7198827000000002e-14
-0.7062857 -1.2687729999999999e-14
-0.7052857 -7.4264937e-15
-0.7042857 -1.5801803e-15
-0.7032857 4.6535089999999995e-15
-0.7022857 1.1049604e-14
-0.7012857 1.7362856e-14
-0.7002857 2.3336229e-14
-0.6992857 2.8710645e-14
-0.6982857 3.3235622e-14
-0.6972857 3.6680378e-14
-0.6962857 3.8844837999999995e-14
-0.6952857 3.9570002e-14
-0.6942857 3.8747059e-14
-0.6932857 3.6324743e-14
-0.6922857 3.231446e-14
-0.6912857 2.6792822000000002e-14
-0.6902857 1.9901419e-14
-0.6892857 1.184376e-14
-0.6882857 2.8794806e-15
-0.6872857 -6.6839085e-15
-0.6862857 -1.6501402000000002e-14
-0.6852857 -2.6202549e-14
-0.6842857 -3.5404677999999996e-14
-0.6832857 -4.3726824e-14
-0.6822857 -5.0803856e-14
-0.6812857 -5.6300374e-14
-0.6802857 -5.9924013e-14
-0.6792857 -6.1437809e-14
-0.6782857 -6.067133400000001e-14
-0.6772857 -5.753030300000001e-14
-0.6762857 -5.2004419e-14
-0.6752857 -4.4173073e-14
-0.6742857 -3.4208582e-14
-0.6732857 -2.2376566999999998e-14
-0.6722857 -9.033049899999999e-15
-0.6712857 5.3821413e-15
-0.6702857 2.0355979000000002e-14
-0.6692857 3.531707e-14
-0.6682857 4.9654728e-14
-0.6672857 6.2741996e-14
-0.6662857 7.3962086e-14
-0.6652857 8.2737278e-14
-0.6642857 8.8559042e-14
-0.6632857 9.101783e-14
-0.6622857 8.983072399999999e-14
-0.6612857 8.486507299999999e-14
-0.6602857 7.615622899999999e-14
-0.6592857 6.3917662e-14
-0.6582857 4.8542128999999996e-14
-0.6572857 3.0593014e-14
-0.6562857 1.0785523e-14
-0.6552857 -1.0041843e-14
-0.6542857 -3.0964467e-14
-0.6532857 -5.1015699000000004e-14
-0.6522857 -6.923552500000001e-14
-0.6512857 -8.472109800000001e-14
-0.6502857 -9.6676127e-14
-0.6492857 -1.0445619e-13
-0.6482857 -1.0760706000000001e-13
-0.6472857 -1.058938e-13
-0.6462857 -9.931865800000001e-14
-0.6452857 -8.8126584e-14
-0.6442857 -7.279816199999999e-14
-0.6432857 -5.4030087999999995e-14
-0.6422857 -3.2704426e-14
-0.6412857 -9.8482145e-15
-0.6402857 1.3414437e-14
-0.6392857 3.591534e-14
-0.6382857 5.6497807e-14
-0.6372857 7.4072311e-14
-0.6362857 8.766988500000001e-14
-0.6352857 9.6491103e-14
-0.6342857 9.9948829e-14
-0.6332857 9.770318600000001e-14
-0.6322857 8.968731099999999e-14
-0.6312857 7.612293e-14
-0.6302857 5.752475e-14
-0.6292857 3.4692852e-14
-0.6282857 8.692616700000001e-15
-0.6272857 -1.9178269e-14
-0.6262857 -4.7435698e-14
-0.6252857 -7.4467532e-14
-0.6242857 -9.8603423e-14
-0.6232857 -1.1819444e-13
-0.6222857 -1.3169973e-13
-0.6212857 -1.3777705e-13
-0.6202857 -1.3537256999999999e-13
-0.6192857 -1.2380525e-13
-0.6182857 -1.0283996e-13
-0.6172857 -7.2744084e-14
-0.6162857 -3.4321772e-14
-0.6152857 1.1078448e-14
-0.6142857 6.158652699999999e-14
-0.6132857 1.1486601e-13
-0.6122857 1.6820144e-13
-0.6112857 2.1861584e-13
-0.6102857 2.6301387e-13
-0.6092857 2.983441e-13
-0.6082857 3.2177196e-13
-0.6072857 3.3085379999999997e-13
-0.6062857 3.2370156e-13
-0.6052857 2.9912736e-13
-0.6042857 2.5675862e-13
-0.6032857 1.9711503e-13
-0.6022857 1.2164119e-13
-0.6012857 3.2691152e-14
-0.6002857 -6.6536185e-14
-0.5992857 -1.7210889e-13
-0.5982857 -2.7951632e-13
-0.5972857 -3.8385898e-13
-0.5962857 -4.8006482e-13
-0.5952857 -5.631214400000001e-13
-0.5942857 -6.2831333e-13
-0.5932857 -6.7145305e-13
-0.5922857 -6.8909565e-13
-0.5912857 -6.787265700000001e-13
-0.5902857 -6.3891555e-13
-0.5892857 -5.6942933e-13
-0.5882857 -4.7129836e-13
-0.5872857 -3.4683442999999997e-13
-0.5862857 -1.9959752999999998e-13
-0.5852857 -3.4311492000000004e-14
-0.5842857 1.4327025e-13
-0.5832857 3.2654631999999996e-13
-0.5822857 5.0829249e-13
-0.5812857 6.8092496e-13
-0.5802857 8.3679469e-13
-0.5792857 9.685039099999999e-13
-0.5782857 1.0692344e-12
-0.5772857 1.133075e-12
-0.5762857 1.1553341e-12
-0.5752857 1.1328222e-12
-0.5742857 1.0640879e-12
-0.5732857 9.4959178e-13
-0.5722857 7.918046199999999e-13
-0.5712857 5.952162800000001e-13
-0.5702857 3.6624811000000003e-13
-0.5692857 1.1306472000000001e-13
-0.5682857 -1.5471319e-13
-0.5672857 -4.2638669e-13
-0.5662857 -6.906332299999999e-13
-0.5652857 -9.3601782e-13
-0.5642857 -1.1515359e-12
-0.5632857 -1.327159e-12
-0.5622857 -1.4543534000000001e-12
-0.5612857 -1.5265394e-12
-0.5602857 -1.5394661e-12
-0.5592857 -1.4914748e-12
-0.5582857 -1.3836347000000001e-12
-0.5572857 -1.2197404e-12
-0.5562857 -1.0061687e-12
-0.5552857 -7.516013000000001e-13
-0.5542857 -4.6662914e-13
-0.5532857 -1.6325778e-13
-0.5522857 1.4565674e-13
-0.5512857 4.4701207e-13
-0.5502857 7.2807124e-13
-0.5492857 9.770503e-13
-0.5482857 1.1836534e-12
-0.5472857 1.3395303e-12
-0.5462857 1.4386372e-12
-0.5452857 1.4774872e-12
-0.5442857 1.4552849e-12
-0.5432857 1.3739414e-12
-0.5422857 1.237974e-12
-0.5412857 1.0542988e-12
-0.5402857 8.319262e-13
-0.5392857 5.8157253e-13
-0.5382857 3.1520158e-13
-0.5372857 4.5512001e-14
-0.5362857 -2.1461367e-13
-0.5352857 -4.5268061999999996e-13
-0.5342857 -6.571559e-13
-0.5332857 -8.1802453e-13
-0.5322857 -9.2730609e-13
-0.5312857 -9.7950831e-13
-0.5302857 -9.719928400000001e-13
-0.5292857 -9.0522928e-13
-0.5282857 -7.8291509e-13
-0.5272857 -6.1194048e-13
-0.5262857 -4.0218618999999997e-13
-0.5252857 -1.661473e-13
-0.5242857 8.1613001e-14
-0.5232857 3.2516494e-13
-0.5222857 5.480423000000001e-13
-0.5212857 7.3416352e-13
-0.5202857 8.6879492e-13
-0.5192857 9.3950125e-13
-0.5182857 9.3702308e-13
-0.5172857 8.5602014e-13
-0.5162857 6.956261e-13
-0.5152857 4.597669399999999e-13
-0.5142857 1.5720909e-13
-0.5132857 -1.9867962e-13
-0.5122857 -5.9045549e-13
-0.5112857 -9.9739044e-13
-0.5102857 -1.3964905e-12
-0.5092857 -1.7636873e-12
-0.5082857 -2.0751338e-12
-0.5072857 -2.3085324e-12
-0.5062857 -2.4444134e-12
-0.5052857 -2.4672952e-12
-0.5042857 -2.3666556e-12
-0.5032857 -2.1376645e-12
-0.5022857 -1.7816360999999998e-12
-0.5012857 -1.3061816e-12
-0.5002857 -7.2505927e-13
-0.4992857 -5.7732114e-14
-0.4982857 6.7133794e-13
-0.4972857 1.4336238e-12
-0.4962857 2.197649e-12
-0.4952857 2.930238e-12
-0.4942857 3.5978504e-12
-0.4932857 4.167952e-12
-0.4922857 4.6103763e-12
-0.4912857 4.8986341e-12
-0.4902857 5.0111337e-12
-0.4892857 4.9322695e-12
-0.4882857 4.6533476e-12
-0.4872857 4.173307999999999e-12
-0.4862857 3.499208e-12
-0.4852857 2.6464316e-12
-0.4842857 1.6385898e-12
-0.4832857 5.0708483e-13
-0.4822857 -7.0968109e-13
-0.4812857 -1.9674585e-12
-0.4802857 -3.2176535e-12
-0.4792857 -4.4091507e-12
-0.4782857 -5.4903984e-12
-0.4772857 -6.4116816e-12
-0.4762857 -7.1274806999999994e-12
-0.4752857 -7.598798300000001e-12
-0.4742857 -7.7953262e-12
-0.4732857 -7.6973184e-12
-0.4722857 -7.2970459e-12
-0.4712857 -6.5997209e-12
-0.4702857 -5.6238034e-12
-0.4692857 -4.4006489000000004e-12
-0.4682857 -2.9734705e-12
-0.4672857 -1.3956608e-12
-0.4662857 2.7146200999999997e-13
-0.4652857 1.9613673e-12
-0.4642857 3.6053421999999997e-12
-0.4632857 5.1356736000000005e-12
-0.4622857 6.488805e-12
-0.4612857 7.6082952e-12
-0.4602857 8.4474189e-12
-0.4592857 8.971277e-12
-0.4582857 9.158312e-12
-0.4572857 9.0011704e-12
-0.4562857 8.506884000000001e-12
-0.4552857 7.696396099999999e-12
-0.4542857 6.603475e-12
-0.4532857 5.2731026e-12
-0.4522857 3.7594334e-12
-0.4512857 2.1234323e-12
-0.4502857 4.3031175e-13
-0.4492857 -1.2531323e-12
-0.4482857 -2.8611794e-12
-0.4472857 -4.3317533e-12
-0.4462857 -5.6088231e-12
-0.4452857 -6.644571e-12
-0.4442857 -7.401269500000001e-12
-0.4432857 -7.8528167e-12
-0.4422857 -7.985872e-12
-0.4412857 -7.800554799999999e-12
-0.4402857 -7.310647199999999e-12
-0.4392857 -6.543267200000001e-12
-0.4382857 -5.5379763e-12
-0.4372857 -4.3453030999999994e-12
-0.4362857 -3.0246927e-12
-0.4352857 -1.6419202e-12
-0.4342857 -2.6604255e-13
-0.4332857 1.0340002e-12
-0.4322857 2.1929791e-12
-0.4312857 3.1529819e-12
-0.4302857 3.8668186e-12
-0.4292857 4.3010077e-12
-0.4282857 4.4381233e-12
-0.4272857 4.2783102e-12
-0.4262857 3.8398135e-12
-0.4252857 3.1584231999999996e-12
-0.4242857 2.2858094e-12
-0.4232857 1.2867932e-12
-0.4222857 2.3568264e-13
-0.4212857 -7.8812748e-13
-0.4202857 -1.7050303999999999e-12
-0.4192857 -2.4402521e-12
-0.4182857 -2.9287421e-12
-0.4172857 -3.1195861000000002e-12
-0.4162857 -2.9796441e-12
-0.4152857 -2.4961704e-12
-0.4142857 -1.6782395999999999e-12
-0.4132857 -5.568781700000001e-13
-0.4122857 8.1610642e-13
-0.4112857 2.3705244999999996e-12
-0.4102857 4.0212825e-12
-0.4092857 5.6727233e-12
-0.4082857 7.2235783e-12
-0.4072857 8.5722438e-12
-0.4062857 9.6221012e-12
-0.4052857 1.0286611e-11
-0.4042857 1.0493946e-11
-0.4032857 1.0190967e-11
-0.4022857 9.346382400000001e-12
-0.4012857 7.952999e-12
-0.4002857 6.0290003e-12
-0.3992857 3.6182249000000003e-12
-0.3982857 7.8944801e-13
-0.3972857 -2.3653068e-12
-0.3962857 -5.7333892e-12
-0.3952857 -9.185023299999999e-12
-0.3942857 -1.257763e-11
-0.3932857 -1.5760887e-11
-0.3922857 -1.8582413000000002e-11
-0.3912857 -2.0893968e-11
-0.3902857 -2.2557948e-11
-0.3892857 -2.3454017e-11
-0.3882857 -2.3485559000000003e-11
-0.3872857 -2.2585692e-11
-0.3862857 -2.0722484e-11
-0.3852857 -1.7903055e-11
-0.3842857 -1.4176223e-11
-0.3832857 -9.6334006e-12
-0.3822857 -4.4075353e-12
-0.3812857 1.3300631e-12
-0.3802857 7.3750115e-12
-0.3792857 1.3497159999999999e-11
-0.3782857 1.9449665e-11
-0.3772857 2.4979476e-11
-0.3762857 2.9838721e-11
-0.3752857 3.3796452e-11
-0.3742857 3.6650096e-11
-0.3732857 3.8235992e-11
-0.3722857 3.8438401e-11
-0.3712857 3.7196467e-11
-0.3702857 3.4508678e-11
-0.3692857 3.0434571e-11
-0.3682857 2.5093539e-11
-0.3672857 1.8660779999999998e-11
-0.3662857 1.1360585e-11
-0.3652857 3.4573198000000003e-12
-0.3642857 -4.7554744e-12
-0.3632857 -1.2967279999999998e-11
-0.3622857 -2.0863542e-11
-0.3612857 -2.8138727e-11
-0.3602857 -3.4508946000000004e-11
-0.3592857 -3.9723574e-11
-0.3582857 -4.3575449e-11
-0.3572857 -4.5909245000000003e-11
-0.3562857 -4.6627784e-11
-0.3552857 -4.5696026e-11
-0.3542857 -4.3142695000000004e-11
-0.3532857 -3.9059495e-11
-0.3522857 -3.3597921e-11
-0.3512857 -2.6963815e-11
-0.3502857 -1.9409787e-11
-0.3492857 -1.122572e-11
-0.3482857 -2.7276433e-12
-0.3472857 5.7547072999999995e-12
-0.3462857 1.3891237e-11
-0.3452857 2.1365285000000002e-11
-0.3442857 2.7887328000000002e-11
-0.3432857 3.3208017e-11
-0.3422857 3.7129935e-11
-0.3412857 3.9517429e-11
-0.3402857 4.030395e-11
-0.3392857 3.9496368e-11
-0.3382857 3.7175821e-11
-0.3372857 3.3494862e-11
-0.3362857 2.8670824e-11
-0.3352857 2.2975537e-11
-0.3342857 1.6721803000000002e-11
-0.3332857 1.0247191e-11
-0.3322857 3.8959965e-12
-0.3312857 -1.9996781e-12
-0.3302857 -7.1386377999999995e-12
-0.3292857 -1.1267978e-11
-0.3282857 -1.4198038e-11
-0.3272857 -1.5813968e-11
-0.3262857 -1.6083089e-11
-0.3252857 -1.5057518e-11
-0.3242857 -1.2871778e-11
-0.3232857 -9.7354613e-12
-0.3222857 -5.9212867999999995e-12
-0.3212857 -1.7492479000000002e-12
-0.3202857 2.4322783e-12
-0.3192857 6.2673391e-12
-0.3182857 9.4139303e-12
-0.3172857 1.1564984e-11
-0.3162857 1.2467626e-11
-0.3152857 1.1939611000000001e-11
-0.3142857 9.8820495e-12
-0.3132857 6.2877234e-12
-0.3122857 1.2446062000000001e-12
-0.3112857 -5.0655972e-12
-0.3102857 -1.2373777e-11
-0.3092857 -2.0334288e-11
-0.3082857 -2.8539824999999998e-11
-0.3072857 -3.6539635e-11
-0.3062857 -4.3860239e-11
-0.3052857 -5.0027799e-11
-0.3042857 -5.4591211000000003e-11
-0.3032857 -5.7144995000000004e-11
-0.3022857 -5.7351069e-11
-0.3012857 -5.495850600000001e-11
-0.3002857 -4.9820483e-11
-0.2992857 -4.1907588e-11
-0.2982857 -3.1316814000000004e-11
-0.2972857 -1.8275639999999997e-11
-0.2962857 -3.1406989000000003e-12
-0.2952857 1.3609274e-11
-0.2942857 3.1386363e-11
-0.2932857 4.9512141e-11
-0.2922857 6.7241774e-11
-0.2912857 8.379282e-11
-0.2902857 9.837788100000001e-11
-0.2892857 1.1023977e-10
-0.2882857 1.1868775e-10
-0.2872857 1.2313316e-10
-0.2862857 1.2312241e-10
-0.2852857 1.1836587e-10
-0.2842857 1.0876048999999999e-10
-0.2832857 9.440483300000001e-11
-0.2822857 7.5605201e-11
-0.2812857 5.2872148999999994e-11
-0.2802857 2.6906911e-11
-0.2792857 -1.4218537e-12
-0.2782857 -3.1110249e-11
-0.2772857 -6.105887300000001e-11
-0.2762857 -9.0118305e-11
-0.2752857 -1.1713811e-10
-0.2742857 -1.4101704000000002e-10
-0.2732857 -1.6075178e-10
-0.2722857 -1.75482e-10
-0.2712857 -1.8452932e-10
-0.2702857 -1.8742841e-10
-0.2692857 -1.8394878e-10
-0.2682857 -1.7410615e-10
-0.2672857 -1.5816337999999999e-10
-0.2662857 -1.366206e-10
-0.2652857 -1.1019547999999999e-10
-0.2642857 -7.9794607e-11
-0.2632857 -4.6477187999999996e-11
-0.2622857 -1.1412850999999999e-11
-0.2612857 2.4164792999999998e-11
-0.2602857 5.9006923e-11
-0.2592857 9.1898787e-11
-0.2582857 1.217076e-10
-0.2572857 1.4742743e-10
-0.2562857 1.6821920999999999e-10
-0.2552857 1.8344456e-10
-0.2542857 1.9269180000000001e-10
-0.2532857 1.9579318999999997e-10
-0.2522857 1.9283195000000002e-10
-0.2512857 1.8413894999999997e-10
-0.2502857 1.7027805e-10
-0.2492857 1.520207e-10
-0.2482857 1.3030989e-10
-0.2472857 1.0621487e-10
-0.2462857 8.0878273e-11
-0.2452857 5.5457759999999995e-11
-0.2442857 3.1065297999999996e-11
-0.2432857 8.7070183e-12
-0.2422857 -1.0772711e-11
-0.2412857 -2.6739553e-11
-0.2402857 -3.8806469000000003e-11
-0.2392857 -4.6857125e-11
-0.2382857 -5.1053318000000003e-11
-0.2372857 -5.1825172999999996e-11
-0.2362857 -4.9843983e-11
-0.2352857 -4.5978748e-11
-0.2342857 -4.1238649e-11
-0.2332857 -3.6704713e-11
-0.2322857 -3.3454885e-11
-0.2312857 -3.2487253e-11
-0.2302857 -3.4646507e-11
-0.2292857 -4.0558534e-11
-0.2282857 -5.0577684e-11
-0.2272857 -6.475034300000001e-11
-0.2262857 -8.279741899999999e-11
-0.2252857 -1.0411707999999999e-10
-0.2242857 -1.2780777000000001e-10
-0.2232857 -1.5271e-10
-0.2222857 -1.7746464999999998e-10
-0.2212857 -2.0058404e-10
-0.2202857 -2.2053159999999998e-10
-0.2192857 -2.3580562e-10
-0.2182857 -2.4502247e-10
-0.2172857 -2.4699476e-10
-0.2162857 -2.4080089e-10
-0.2152857 -2.2584244e-10
-0.2142857 -2.0188719999999997e-10
-0.2132857 -1.690964e-10
-0.2122857 -1.2803493e-10
-0.2112857 -7.9664807e-11
-0.2102857 -2.5322e-11
-0.2092857 3.3322469000000005e-11
-0.2082857 9.4315961e-11
-0.2072857 1.5549082e-10
-0.2062857 2.1454227e-10
-0.2052857 2.6911578e-10
-0.2042857 3.1690139e-10
-0.2032857 3.5573209000000003e-10
-0.2022857 3.8368328000000005e-10
-0.2012857 3.9916906999999997e-10
-0.2002857 4.0103146e-10
-0.1992857 3.8861752e-10
-0.1982857 3.6184022e-10
-0.1972857 3.2121772999999997e-10
-0.1962857 2.6788792999999997e-10
-0.1952857 2.0359434999999998e-10
-0.1942857 1.3064224e-10
-0.1932857 5.1824381e-11
-0.1922857 -2.9681598e-11
-0.1912857 -1.1044056e-10
-0.1902857 -1.8690651999999999e-10
-0.1892857 -2.5558132e-10
-0.1882857 -3.13177e-10
-0.1872857 -3.5677299000000003e-10
-0.1862857 -3.8395892000000003e-10
-0.1852857 -3.9295484999999997e-10
-0.1842857 -3.8270203000000003e-10
-0.1832857 -3.5291906e-10
-0.1822857 -3.0412066e-10
-0.1812857 -2.3759859e-10
-0.1802857 -1.5536702000000001e-10
-0.1792857 -6.007648299999999e-11
-0.1782857 4.5097303000000005e-11
-0.1772857 1.5658274e-10
-0.1762857 2.7055185e-10
-0.1752857 3.8306233e-10
-0.1742857 4.901956000000001e-10
-0.1732857 5.881849699999999e-10
-0.1722857 6.7352998e-10
-0.1712857 7.4309491e-10
-0.1702857 7.9418989e-10
-0.1692857 8.246356699999999e-10
-0.1682857 8.328130700000001e-10
-0.1672857 8.176979899999999e-10
-0.1662857 7.7888451e-10
-0.1652857 7.1659562e-10
-0.1642857 6.3168229e-10
-0.1632857 5.2560968e-10
-0.1622857 4.0042848e-10
-0.1612857 2.5873002e-10
-0.1602857 1.0358252000000001e-10
-0.1592857 -6.155230899999999e-11
-0.1582857 -2.3292258e-10
-0.1572857 -4.066076e-10
-0.1562857 -5.7865362e-10
-0.1552857 -7.452176e-10
-0.1542857 -9.027117600000001e-10
-0.1532857 -1.0479386e-09
-0.1522857 -1.1782073e-09
-0.1512857 -1.2914215000000001e-09
-0.1502857 -1.3861299e-09
-0.1492857 -1.4615339999999998e-09
-0.1482857 -1.5174501000000002e-09
-0.1472857 -1.5542258e-09
-0.1462857 -1.5726188e-09
-0.1452857 -1.5736429999999999e-09
-0.1442857 -1.5583979999999999e-09
-0.1432857 -1.5278954999999999e-09
-0.1422857 -1.4828977e-09
-0.1412857 -1.4237851e-09
-0.1402857 -1.3504677e-09
-0.1392857 -1.2623473999999999e-09
-0.1382857 -1.1583432000000001e-09
-0.1372857 -1.0369754999999999e-09
-0.1362857 -8.9651021e-10
-0.1352857 -7.3515135e-10
-0.1342857 -5.5126914e-10
-0.1332857 -3.4364835e-10
-0.1322857 -1.1173741000000001e-10
-0.1312857 1.4412021e-10
-0.1302857 4.2248968999999997e-10
-0.1292857 7.2069924e-10
-0.1282857 1.0347567e-09
-0.1272857 1.3593354000000002e-09
-0.1262857 1.6878337e-09
-0.1252857 2.0125061e-09
-0.1242857 2.3246606e-09
-0.1232857 2.6149164e-09
-0.1222857 2.8735117999999997e-09
-0.1212857 3.0906489000000003e-09
-0.1202857 3.256868e-09
-0.1192857 3.363438e-09
-0.1182857 3.4027496e-09
-0.1172857 3.368706e-09
-0.1162857 3.2570952999999996e-09
-0.1152857 3.065935e-09
-0.1142857 2.795774e-09
-0.1132857 2.4499409e-09
-0.1122857 2.0347189e-09
-0.1112857 1.5594324e-09
-0.1102857 1.0364265e-09
-0.1092857 4.8092281e-10
-0.1082857 -8.9262365e-11
-0.1072857 -6.5414831e-10
-0.1062857 -1.1921716e-09
-0.1052857 -1.6809146e-09
-0.1042857 -2.0979657000000002e-09
-0.1032857 -2.4218877e-09
-0.1022857 -2.6332556e-09
-0.1012857 -2.7157221e-09
-0.1002857 -2.6570548000000003e-09
-9.9285714E-02 -2.4500882e-09
-9.8285712E-02 -2.0935316e-09
-9.7285718E-02 -1.5925729000000001e-09
-9.6285716E-02 -9.5923191e-10
-9.5285714E-02 -2.1241897e-10
-9.4285712E-02 6.223232399999999e-10
-9.3285717E-02 1.513408e-09
-9.2285715E-02 2.424112e-09
-9.1285713E-02 3.3137776999999998e-09
-9.0285711E-02 4.1392653e-09
-8.9285716E-02 4.8565998e-09
-8.8285714E-02 5.4227386e-09
-8.7285712E-02 5.7973883e-09
-8.6285718E-02 5.9447869999999996e-09
-8.5285716E-02 5.8353759000000005e-09
-8.4285714E-02 5.4472843e-09
-8.3285712E-02 4.767569e-09
-8.2285717E-02 3.7931476999999996e-09
-8.1285715E-02 2.5313963000000002e-09
-8.0285713E-02 1.0003763e-09
-7.9285711E-02 -7.7130897e-10
-7.8285716E-02 -2.7450361000000003e-09
-7.7285714E-02 -4.8730388e-09
-7.6285712E-02 -7.0996174e-09
-7.5285718E-02 -9.362646799999999e-09
-7.4285716E-02 -1.1595339000000001e-08
-7.3285714E-02 -1.3728205e-08
-7.2285712E-02 -1.5691175e-08
-7.1285717E-02 -1.7415804e-08
-7.0285715E-02 -1.8837497e-08
-6.9285713E-02 -1.98977e-08
-6.8285711E-02 -2.0545969e-08
-6.7285717E-02 -2.0741854999999998e-08
-6.6285715E-02 -2.0456535e-08
-6.5285712E-02 -1.9674103999999998e-08
-6.4285718E-02 -1.8392494000000002e-08
-6.3285716E-02 -1.6623948e-08
-6.2285714E-02 -1.4395003e-08
-6.1285716E-02 -1.1745994e-08
-6.0285714E-02 -8.7300507e-09
-5.9285715E-02 -5.411608e-09
-5.8285713E-02 -1.8645006e-09
-5.7285715E-02 1.8303168000000002e-09
-5.6285713E-02 5.5873219e-09
-5.5285715E-02 9.3191503e-09
-5.4285713E-02 1.2939376e-08
-5.3285714E-02 1.6365231e-08
-5.2285716E-02 1.9520150999999997e-08
-5.1285714E-02 2.2336026e-08
-5.0285716E-02 2.4755086999999997e-08
-4.9285714E-02 2.6731339e-08
-4.8285715E-02 2.8231517e-08
-4.7285713E-02 2.9235519999999997e-08
-4.6285715E-02 2.9736374000000002e-08
-4.5285713E-02 2.9739738e-08
-4.4285715E-02 2.9263003e-08
-4.3285713E-02 2.8334102000000004e-08
-4.2285714E-02 2.699006e-08
-4.1285716E-02 2.5275426e-08
-4.0285714E-02 2.3240627e-08
-3.9285716E-02 2.0940347e-08
-3.8285714E-02 1.8431973e-08
-3.7285715E-02 1.5774172e-08
-3.6285713E-02 1.3025610999999999e-08
-3.5285715E-02 1.0243823e-08
-3.4285713E-02 7.4842327e-09
-3.3285715E-02 4.7993029999999995e-09
-3.2285713E-02 2.2377930999999997e-09
-3.1285714E-02 -1.5590867e-10
-3.0285714E-02 -2.3423994e-09
-2.9285714E-02 -4.2878433e-09
-2.8285714E-02 -5.9645344e-09
-2.7285714E-02 -7.3514403000000005e-09
-2.6285714E-02 -8.434723799999999e-09
-2.5285713E-02 -9.2082279e-09
-2.4285715E-02 -9.6738999e-09
-2.3285715E-02 -9.842129200000001e-09
-2.2285715E-02 -9.7319763e-09
-2.1285715E-02 -9.3712593e-09
-2.0285714E-02 -8.7964774e-09
-1.9285714E-02 -8.052551e-09
-1.8285714E-02 -7.1923599e-09
-1.7285714E-02 -6.2760665e-09
-1.6285714E-02 -5.3702156999999996e-09
-1.5285715E-02 -4.5466061e-09
-1.4285714E-02 -3.8809265e-09
-1.3285714E-02 -3.4511546e-09
-1.2285714E-02 -3.335722e-09
-1.1285714E-02 -3.6114427e-09
-1.0285715E-02 -4.3512229e-09
-9.2857145E-03 -5.6215661e-09
-8.2857143E-03 -7.4799132e-09
-7.2857141E-03 -9.9718594e-09
-6.2857145E-03 -1.3128324999999998e-08
-5.2857143E-03 -1.6962765e-08
-4.2857141E-03 -2.146853e-08
-3.2857142E-03 -2.6616514999999997e-08
-2.2857143E-03 -3.235322e-08
-1.2857143E-03 -3.8599396e-08
-2.8571428E-04 -4.5249418000000005e-08
7.1428571E-04 -5.2171512e-08
1.7142857E-03 -5.9208982e-08
2.7142856E-03 -6.6182471e-08
3.7142858E-03 -7.289333599999999e-08
4.7142855E-03 -7.9128126e-08
5.7142857E-03 -8.4664026e-08
6.7142858E-03 -8.9275232e-08
7.7142855E-03 -9.273998200000001e-08
8.7142857E-03 -9.484805200000001e-08
9.7142858E-03 -9.5408426e-08
1.0714286E-02 -9.4256802e-08
1.1714286E-02 -9.1262697e-08
1.2714285E-02 -8.63357e-08
1.3714286E-02 -7.9430706e-08
1.4714286E-02 -7.0551792e-08
1.5714286E-02 -5.9754546e-08
1.6714286E-02 -4.7146709e-08
1.7714286E-02 -3.288704e-08
1.8714286E-02 -1.7182417e-08
1.9714287E-02 -2.8322646e-10
2.0714285E-02 1.7522801e-08
2.1714285E-02 3.5918143e-08
2.2714285E-02 5.4564142000000004e-08
2.3714285E-02 7.3110479e-08
2.4714286E-02 9.1205182e-08
2.5714286E-02 1.0850479000000001e-07
2.6714286E-02 1.2468434e-07
2.7714286E-02 1.3944687e-07
2.8714286E-02 1.5253204e-07
2.9714286E-02 1.6372376000000002e-07
3.0714286E-02 1.728563e-07
3.1714287E-02 1.7981893e-07
3.2714285E-02 1.8455869000000002e-07
3.3714287E-02 1.8708137e-07
3.4714285E-02 1.8745046e-07
3.5714287E-02 1.8578412e-07
3.6714286E-02 1.8225027e-07
3.7714284E-02 1.7705986e-07
3.8714286E-02 1.7045853e-07
3.9714284E-02 1.6271692000000001e-07
4.0714286E-02 1.5411995e-07
4.1714285E-02 1.4495536e-07
4.2714287E-02 1.3550204e-07
4.3714285E-02 1.2601852000000002e-07
4.4714287E-02 1.167321e-07
4.5714285E-02 1.0782907000000001e-07
4.6714287E-02 9.944637299999999e-08
4.7714286E-02 9.166521399999999e-08
4.8714284E-02 8.4506768e-08
4.9714286E-02 7.7930318e-08
5.0714284E-02 7.1833872e-08
5.1714286E-02 6.6057287e-08
5.2714285E-02 6.038780600000001e-08
5.3714287E-02 5.4567778e-08
5.4714285E-02 4.8304288000000006e-08
5.5714287E-02 4.1280263e-08
5.6714285E-02 3.316665e-08
5.7714287E-02 2.3635174000000002e-08
5.8714285E-02 1.2371153e-08
5.9714288E-02 -9.1408539e-10
6.0714286E-02 -1.6471625e-08
6.1714284E-02 -3.4504646e-08
6.2714286E-02 -5.5159677000000005e-08
6.3714288E-02 -7.8519624e-08
6.4714283E-02 -1.0459882e-07
6.5714285E-02 -1.3334003e-07
6.6714287E-02 -1.6461355999999999e-07
6.7714289E-02 -1.9821829e-07
6.8714283E-02 -2.3388447e-07
6.9714285E-02 -2.7127824e-07
7.0714287E-02 -3.1000744000000004e-07
7.1714282E-02 -3.4962866e-07
7.2714284E-02 -3.896552e-07
7.3714286E-02 -4.2956566999999996e-07
7.4714288E-02 -4.6881294e-07
7.5714283E-02 -5.068334200000001e-07
7.6714285E-02 -5.430559600000001e-07
7.7714287E-02 -5.769107e-07
7.8714289E-02 -6.0783729e-07
7.9714283E-02 -6.3529226e-07
8.0714285E-02 -6.5875554e-07
8.1714287E-02 -6.7773591e-07
8.2714289E-02 -6.9177521e-07
8.3714284E-02 -7.004513900000001e-07
8.4714286E-02 -7.033798399999999e-07
8.5714288E-02 -7.002140199999999e-07
8.6714283E-02 -6.9064403e-07
8.7714285E-02 -6.7439481e-07
8.8714287E-02 -6.5122268e-07
8.9714289E-02 -6.2091163e-07
9.0714283E-02 -5.832689e-07
9.1714285E-02 -5.381202999999999e-07
9.2714287E-02 -4.8530557e-07
9.3714289E-02 -4.2467412e-07
9.4714284E-02 -3.5608132e-07
9.5714286E-02 -2.7938538000000004e-07
9.6714288E-02 -1.9444513e-07
9.7714283E-02 -1.0111869e-07
9.8714285E-02 7.3686569e-10
9.9714287E-02 1.1126522e-07
0.1007143 2.3060973e-07
0.1017143 3.589119e-07
0.1027143 4.9630953e-07
0.1037143 6.429348600000001e-07
0.1047143 7.989129399999999e-07
0.1057143 9.6435988e-07
0.1067143 1.1393824e-06
0.1077143 1.3240768e-06
0.1087143 1.5185295000000002e-06
0.1097143 1.7228170999999998e-06
0.1107143 1.9370079e-06
0.1117143 2.1611626e-06
0.1127143 2.395336e-06
0.1137143 2.6395782000000002e-06
0.1147143 2.8939354e-06
0.1157143 3.158452e-06
0.1167143 3.4331695e-06
0.1177143 3.7181277e-06
0.1187143 4.0133646e-06
0.1197143 4.3189154e-06
0.1207143 4.6348113e-06
0.1217143 4.9610796999999994e-06
0.1227143 5.2977423e-06
0.1237143 5.6448140000000005e-06
0.1247143 6.0023027e-06
0.1257143 6.3702075e-06
0.1267143 6.7485196e-06
0.1277143 7.1372206e-06
0.1287143 7.5362834e-06
0.1297143 7.945672599999999e-06
0.1307143 8.3653426e-06
0.1317143 8.7952394e-06
0.1327143 9.2352998e-06
0.1337143 9.6854514e-06
0.1347143 1.0145612000000001e-05
0.1357143 1.0615691e-05
0.1367143 1.1095587e-05
0.1377143 1.158519e-05
0.1387143 1.2084379e-05
0.1397143 1.2593023999999999e-05
0.1407143 1.3110983e-05
0.1417143 1.3638108999999999e-05
0.1427143 1.4174243e-05
0.1437143 1.4719227000000002e-05
0.1447143 1.5272893e-05
0.1457143 1.5835074e-05
0.1467143 1.6405598999999998e-05
0.1477143 1.6984298e-05
0.1487143 1.7571004e-05
0.1497143 1.8165552e-05
0.1507143 1.8767778e-05
0.1517143 1.9377522e-05
0.1527143 1.9994624e-05
0.1537143 2.0618926e-05
0.1547143 2.125027e-05
0.1557143 2.1888498e-05
0.1567143 2.2533452e-05
0.1577143 2.3184974e-05
0.1587143 2.3842910000000002e-05
0.1597143 2.4507102e-05
0.1607143 2.5177405e-05
0.1617143 2.5853685999999998e-05
0.1627143 2.6535824e-05
0.1637143 2.7223729e-05
0.1647143 2.7917338000000002e-05
0.1657143 2.8616626e-05
0.1667143 2.9321614999999998e-05
0.1677143 3.0032376e-05
0.1687143 3.0749041e-05
0.1697143 3.1471793999999996e-05
0.1707143 3.2200886999999996e-05
0.1717143 3.2936634e-05
0.1727143 3.3679402e-05
0.1737143 3.4429613e-05
0.1747143 3.5187742000000004e-05
0.1757143 3.5954304e-05
0.1767143 3.6729836e-05
0.1777143 3.7514891e-05
0.1787143 3.8310034e-05
0.1797143 3.911581e-05
0.1807143 3.9932746000000004e-05
0.1817143 4.076133e-05
0.1827143 4.1602007e-05
0.1837143 4.2455159e-05
0.1847143 4.3321089e-05
0.1857143 4.4200019e-05
0.1867143 4.5092085e-05
0.1877143 4.5997328e-05
0.1887143 4.6915699e-05
0.1897143 4.784705e-05
0.1907143 4.8791145000000004e-05
0.1917143 4.9747666000000005e-05
0.1927143 5.0716204000000005e-05
0.1937143 5.1696292999999996e-05
0.1947143 5.2687415e-05
0.1957143 5.3689029999999996e-05
0.1967143 5.4700575e-05
0.1977143 5.5721512000000005e-05
0.1987143 5.6751333000000004e-05
0.1997143 5.7789589e-05
0.2007143 5.8835906e-05
0.2017143 5.9890016e-05
0.2027143 6.0951760000000005e-05
0.2037143 6.2021127e-05
0.2047143 6.3098247e-05
0.2057143 6.4183422e-05
0.2067143 6.5277106e-05
0.2077143 6.637991399999999e-05
0.2087143 6.7492601e-05
0.2097143 6.8616066e-05
0.2107143 6.9751309e-05
0.2117143 7.0899426e-05
0.2127143 7.2061596e-05
0.2137143 7.3239033e-05
0.2147143 7.4432967e-05
0.2157143 7.5644624e-05
0.2167143 7.6875182e-05
0.2177143 7.8125748e-05
0.2187143 7.939733e-05
0.2197143 8.0690819e-05
0.2207143 8.200696e-05
0.2217143 8.3346356e-05
0.2227143 8.470944399999999e-05
0.2237143 8.6096492e-05
0.2247143 8.7507607e-05
0.2257143 8.8942727e-05
0.2267143 9.0401636e-05
0.2277143 9.1883976e-05
0.2287143 9.3389241e-05
0.2297143 9.4916817e-05
0.2307143 9.6465988e-05
0.2317143 9.803596900000001e-05
0.2327143 9.9625947e-05
0.2337143 0.00010123505999999999
0.2347143 0.00010286249000000001
0.2357143 0.00010450742999999998
0.2367143 0.00010616915
0.2377143 0.00010784696
0.2387143 0.00010954029
0.2397143 0.00011124868
0.2407143 0.00011297178
0.2417143 0.00011470939000000002
0.2427143 0.00011646143
0.2437143 0.00011822796
0.2447143 0.00012000914
0.2457143 0.00012180528
0.2467143 0.00012361677000000002
0.2477143 0.00012544407
0.2487143 0.00012728773
0.2497143 0.00012914832
0.2507143 0.00013102645
0.2517143 0.00013292273
0.2527143 0.00013483781
0.2537143 0.00013677229
0.2547143 0.00013872677
0.2557143 0.00014070182
0.2567143 0.00014269796
0.2577143 0.00014471567
0.2587143 0.00014675542
0.2597143 0.00014881762
0.2607143 0.0001509027
0.2617143 0.00015301108999999998
0.2627143 0.00015514323
0.2637143 0.00015729959
0.2647143 0.00015948063
0.2657143 0.00016168689
0.2667143 0.00016391891
0.2677143 0.00016617734
0.2687143 0.00016846287
0.2697143 0.00017077631
0.2707143 0.00017311854
0.2717143 0.00017549058
0.2727143 0.00017789353
0.2737143 0.00018032857999999999
0.2747143 0.00018279706
0.2757143 0.00018530037999999998
0.2767143 0.00018784007
0.2777143 0.00019041776
0.2787143 0.00019303516
0.2797143 0.00019569411
0.2807143 0.00019839649
0.2817143 0.0002011443
0.2827143 0.00020393956999999999
0.2837143 0.00020678435000000002
0.2847143 0.00020968075
0.2857143 0.00021263086
0.2867143 0.00021563677999999998
0.2877143 0.00021870064
0.2887143 0.00022182453000000002
0.2897143 0.00022501048999999998
0.2907143 0.0002282605
0.2917143 0.0002315765
0.2927143 0.00023496033999999998
0.2937143 0.00023841390000000002
0.2947143 0.00024193894
0.2957143 0.00024553717
0.2967143 0.00024921020999999995
0.2977143 0.00025295958
0.2987143 0.00025678676
0.2997143 0.00026069308
0.3007143 0.00026467985
0.3017143 0.00026874827000000003
0.3027143 0.00027289941
0.3037143 0.00027713427
0.3047143 0.00028145373
0.3057143 0.00028585857
0.3067143 0.00029034945
0.3077143 0.00029492693999999997
0.3087143 0.00029959147
0.3097143 0.00030434337
0.3107143 0.00030918290999999996
0.3117143 0.00031411020999999996
0.3127143 0.0003191253
0.3137143 0.00032422813
0.3147143 0.00032941858999999997
0.3157143 0.00033469648000000003
0.3167143 0.00034006152
0.3177143 0.00034551335
0.3187143 0.00035105152
0.3197143 0.00035667551
0.3207143 0.0003623848
0.3217143 0.00036817873
0.3227143 0.00037405664
0.3237143 0.00038001767
0.3247143 0.00038606099
0.3257143 0.00039218562
0.3267143 0.00039839051000000006
0.3277143 0.00040467453
0.3287143 0.00041103649
0.3297143 0.00041747507999999995
0.3307143 0.00042398901
0.3317143 0.00043057698
0.3327143 0.00043723762
0.3337143 0.00044396952000000004
0.3347143 0.00045077127
0.3357143 0.00045764144999999994
0.3367143 0.00046457867000000003
0.3377143 0.00047158160000000004
0.3387143 0.00047864901
0.3397143 0.00048577981
0.3407143 0.00049297296
0.3417143 0.00050022754
0.3427143 0.00050754288
0.3437143 0.00051491843
0.3447143 0.00052235368
0.3457143 0.0005298484199999999
0.3467143 0.0005374025500000001
0.3477143 0.00054501625
0.3487143 0.00055268988
0.3497143 0.00056042413
0.3507143 0.00056821987
0.3517143 0.00057607804
0.3527143 0.00058399992
0.3537143 0.00059198683
0.3547143 0.00060004027
0.3557143 0.00060816192
0.3567143 0.0006163535100000001
0.3577143 0.00062461691
0.3587143 0.00063295411
0.3597143 0.00064136711
0.3607143 0.00064985798
0.3617143 0.00065842878
0.3627143 0.00066708149
0.3637143 0.00067581809
0.3647143 0.0006846405099999999
0.3657143 0.00069355065
0.3667143 0.0007025503199999999
0.3677143 0.00071164141
0.3687143 0.0007208258899999999
0.3697143 0.00073010565
0.3707143 0.00073948268
0.3717143 0.00074895902
0.3727143 0.0007585366300000001
0.3737143 0.0007682175200000001
0.3747143 0.00077800387
0.3757143 0.00078789781
0.3767143 0.0007979019799999999
0.3777143 0.0008080189200000001
0.3787143 0.00081825156
0.3797143 0.0008286027
0.3807143 0.00083907544
0.3817143 0.0008496728700000001
0.3827143 0.00086039809
0.3837143 0.0008712543600000001
0.3847143 0.00088224506
0.3857143 0.0008933736400000001
0.3867143 0.00090464364
0.3877143 0.00091605889
0.3887143 0.00092762293
0.3897143 0.0009393394100000001
0.3907143 0.0009512117699999999
0.3917143 0.0009632432
0.3927143 0.0009754368
0.3937143 0.00098779565
0.3947143 0.0010003226
0.3957143 0.0010130205999999999
0.3967143 0.0010258924
0.3977143 0.0010389404999999999
0.3987143 0.0010521673
0.3997143 0.0010655748
0.4007143 0.0010791647
0.4017143 0.0010929383
0.4027143 0.0011068972
0.4037143 0.0011210424
0.4047143 0.0011353749999999999
0.4057143 0.0011498963
0.4067143 0.0011646074000000001
0.4077143 0.0011795091999999999
0.4087143 0.0011946025999999999
0.4097143 0.0012098883
0.4107143 0.0012253665999999999
0.4117143 0.0012410383000000002
0.4127143 0.0012569038999999998
0.4137143 0.0012729640000000001
0.4147143 0.0012892195
0.4157143 0.0013056711
0.4167143 0.0013223197
0.4177143 0.0013391657999999999
0.4187143 0.0013562100999999999
0.4197143 0.0013734531
0.4207143 0.0013908954
0.4217143 0.0014085374
0.4227143 0.0014263798999999998
0.4237143 0.0014444236
0.4247143 0.0014626692999999999
0.4257143 0.001481118
0.4267143 0.0014997707
0.4277143 0.0015186281
0.4287143 0.0015376912000000002
0.4297143 0.0015569611000000002
0.4307143 0.001576439
0.4317143 0.0015961263000000001
0.4327143 0.0016160246
0.4337143 0.0016361359
0.4347143 0.0016564623
0.4357143 0.0016770062
0.4367143 0.0016977696
0.4377143 0.0017187551
0.4387143 0.0017399652
0.4397143 0.0017614027000000003
0.4407143 0.0017830702000000002
0.4417143 0.0018049709999999998
0.4427143 0.0018271081
0.4437143 0.0018494848999999999
0.4447143 0.001872105
0.4457143 0.0018949715
0.4467143 0.0019180878
0.4477143 0.001941457
0.4487143 0.0019650824
0.4497143 0.0019889669
0.4507143 0.0020131135999999997
0.4517143 0.0020375252
0.4527143 0.0020622045
0.4537143 0.0020871543
0.4547143 0.0021123771
0.4557143 0.0021378752
0.4567143 0.0021636508
0.4577143 0.0021897062
0.4587143 0.0022160431
0.4597143 0.0022426637
0.4607143 0.0022695698
0.4617143 0.0022967637
0.4627143 0.0023242475
0.4637143 0.0023520241
0.4647143 0.0023800962
0.4657143 0.0024084666
0.4667143 0.0024371382
0.4677143 0.0024661142000000002
0.4687143 0.0024953979
0.4697143 0.0025249932
0.4707143 0.0025549038999999997
0.4717143 0.002585135
0.4727143 0.0026156911
0.4737143 0.0026465772
0.4747143 0.0026777981
0.4757143 0.0027093589
0.4767143 0.0027412647
0.4777143 0.0027735203
0.4787143 0.0028061306
0.4797143 0.0028391007
0.4807143 0.0028724357000000002
0.4817143 0.0029061406
0.4827143 0.0029402205
0.4837143 0.00297468
0.4847143 0.0030095233999999998
0.4857143 0.0030447549
0.4867143 0.0030803782
0.4877143 0.0031163967
0.4887143 0.0031528140000000003
0.4897143 0.0031896332000000004
0.4907143 0.0032268581
0.4917143 0.0032644926
0.4927143 0.0033025401
0.4937143 0.0033410032999999996
0.4947143 0.0033798857000000002
0.4957143 0.0034191903999999996
0.4967143 0.0034589204
0.4977143 0.0034990797000000002
0.4987143 0.0035396723000000003
0.4997143 0.0035807025
0.5007143 0.0036221747
0.5017143 0.003664094
0.5027143 0.0037064659
0.5037143 0.0037492959000000005
0.5047143 0.00379259
0.5057143 0.0038363542000000002
0.5067143 0.0038805944999999995
0.5077143 0.0039253169
0.5087143 0.0039705279
0.5097143 0.0040162347
0.5107143 0.0040624443
0.5117143 0.0041091643999999995
0.5127143 0.0041564016999999995
0.5137143 0.0042041629
0.5147143 0.004252454199999999
0.5157143 0.004301282
0.5167143 0.0043506519
0.5177143 0.0044005705
0.5187143 0.004451043799999999
0.5197143 0.0045020781
0.5207143 0.0045536799
0.5217143 0.0046058551
0.5227143 0.0046586098
0.5237143 0.0047119491
0.5247143 0.0047658785
0.5257143 0.004820403
0.5267143 0.0048755286
0.5277143 0.0049312603
0.5287143 0.004987604200000001
0.5297143 0.0050445669
0.5307143 0.0051021547
0.5317143 0.0051603743
0.5327143 0.0052192314000000005
0.5337143 0.0052787324
0.5347143 0.0053388834
0.5357143 0.0053996901
0.5367143 0.0054611588
0.5377143 0.0055232962
0.5387143 0.0055861098999999996
0.5397143 0.0056496072
0.5407143 0.005713795
0.5417143 0.0057786801
0.5427143 0.0058442688999999996
0.5437143 0.005910566700000001
0.5447143 0.0059775782999999996
0.5457143 0.0060453091
0.5467143 0.006113763800000001
0.5477143 0.0061829486999999995
0.5487143 0.006252869899999999
0.5497143 0.0063235333
0.5507143 0.0063949425
0.5517143 0.0064671025
0.5527143 0.006540016300000001
0.5537143 0.0066136876
0.5547143 0.0066881192
0.5557143 0.0067633147
0.5567143 0.0068392801
0.5577143 0.0069160204
0.5587143 0.006993542
0.5597143 0.007071850300000001
0.5607143 0.0071509501
0.5617143 0.007230846700000001
0.5627143 0.0073115429
0.5637143 0.0073930452
0.5647143 0.0074753596
0.5657143 0.0075584932
0.5667143 0.0076424541
0.5677143 0.0077272518
0.5687143 0.0078128942
0.5697143 0.007899388600000001
0.5707143 0.007986743000000001
0.5717143 0.008074964
0.5727143 0.008164057399999999
0.5737143 0.0082540311
0.5747143 0.0083448926
0.5757143 0.0084366526
0.5767143 0.008529320600000001
0.5777143 0.0086229062
0.5787143 0.0087174179
0.5797143 0.008812862500000001
0.5807143 0.0089092457
0.5817143 0.009006574
0.5827143 0.009104853999999999
0.5837143 0.0092040944
0.5847143 0.009304304
0.5857143 0.0094054922
0.5867143 0.0095076677
0.5877143 0.0096108386
0.5887143 0.0097150114
0.5897143 0.0098201926
0.5907143 0.0099263889
0.5917143 0.010033608
0.5927143 0.010141858
0.5937143 0.010251147
0.5947143 0.010361486
0.5957143 0.010472885
0.5967143 0.010585353
0.5977143 0.010698898
0.5987143 0.01081353
0.5997143 0.010929254
0.6007143 0.011046077999999999
0.6017143 0.011164012000000001
0.6027143 0.011283065
0.6037143 0.011403248
0.6047143 0.011524573
0.6057143 0.011647049999999999
0.6067143 0.011770685000000001
0.6077143 0.011895487000000001
0.6087143 0.012021464
0.6097143 0.012148622
0.6107143 0.012276971000000001
0.6117143 0.012406521
0.6127143 0.012537280999999999
0.6137143 0.012669263
0.6147143 0.012802475
0.6157143 0.012936929000000002
0.6167143 0.013072632
0.6177143 0.013209591000000001
0.6187143 0.013347818000000001
0.6197143 0.013487319999999999
0.6207143 0.013628109
0.6217143 0.013770197
0.6227143 0.013913594000000001
0.6237143 0.014058313
0.6247143 0.014204366
0.6257143 0.014351764000000001
0.6267143 0.014500518
0.6277143 0.014650641
0.6287143 0.014802144
0.6297143 0.014955038
0.6307143 0.015109335
0.6317143 0.015265049
0.6327143 0.015422194
0.6337143 0.015580782
0.6347143 0.015740827
0.6357143 0.015902342
0.6367143 0.016065336
0.6377143 0.016229821000000002
0.6387143 0.016395807000000002
0.6397143 0.016563309000000002
0.6407143 0.016732338
0.6417143 0.016902907000000002
0.6427143 0.017075029999999998
0.6437143 0.017248717
0.6447143 0.017423982999999997
0.6457143 0.017600841
0.6467143 0.017779299
0.6477143 0.017959368
0.6487143 0.018141064000000002
0.6497143 0.018324396
0.6507143 0.018509381
0.6517143 0.018696034
0.6527143 0.018884371
0.6537143 0.019074407
0.6547143 0.019266158
0.6557143 0.019459634
0.6567143 0.019654848000000003
0.6577143 0.019851814
0.6587143 0.020050547000000002
0.6597143 0.020251062
0.6607143 0.020453376
0.6617143 0.020657507000000002
0.6627143 0.020863469
0.6637143 0.021071275
0.6647143 0.021280935
0.6657143 0.021492458
0.6667143 0.021705857999999998
0.6677143 0.021921146
0.6687143 0.022138335999999998
0.6697143 0.022357445
0.6707143 0.022578485
0.6717143 0.022801467
0.6727143 0.023026401999999998
0.6737143 0.023253297
0.6747143 0.023482159
0.6757143 0.023712998
0.6767143 0.023945823
0.6777143 0.024180647
0.6787143 0.024417485000000003
0.6797143 0.024656348999999998
0.6807143 0.02489725
0.6817143 0.025140196999999996
0.6827143 0.025385202000000003
0.6837143 0.025632272999999997
0.6847143 0.025881422
0.6857143 0.026132667000000002
0.6867143 0.026386018999999997
0.6877143 0.026641492
0.6887143 0.026899101999999998
0.6897143 0.027158862
0.6907143 0.027420791
0.6917143 0.027684902
0.6927143 0.027951207999999998
0.6937143 0.028219723
0.6947143 0.028490460999999998
0.6957143 0.028763438
0.6967143 0.02903867
0.6977143 0.029316172
0.6987143 0.029595965
0.6997143 0.029878059
0.7007143 0.030162473999999998
0.7017143 0.030449219
0.7027143 0.030738307
0.7037143 0.031029756
0.7047143 0.03132358
0.7057143 0.031619793
0.7067143 0.03191841
0.7077143 0.032219445
0.7087143 0.032522916
0.7097143 0.032828841000000004
0.7107143 0.033137234
0.7117143 0.03344811
0.7127143 0.033761482
0.7137143 0.034077372
0.7147143 0.034395797
0.7157143 0.034716778
0.7167143 0.035040331
0.7177143 0.035366477
0.7187143 0.035695237
0.7197143 0.036026625
0.7207143 0.036360664
0.7217143 0.036697375000000004
0.7227143 0.037036775
0.7237143 0.037378881999999995
0.7247143 0.037723716
0.7257143 0.0380713
0.7267143 0.038421655
0.7277143 0.0387748
0.7287143 0.039130749
0.7297143 0.039489518
0.7307143 0.039851124
0.7317143 0.04021558
0.7327143 0.040582908
0.7337143 0.040953132
0.7347143 0.041326266
0.7357143 0.041702329
0.7367143 0.042081333
0.7377143 0.042463295
0.7387143 0.042848225000000004
0.7397143 0.043236141
0.7407143 0.043627061
0.7417143 0.044021004999999995
0.7427143 0.044417992
0.7437143 0.044818045
0.7447143 0.045221177
0.7457143 0.045627408
0.7467143 0.046036756
0.7477143 0.046449236000000005
0.7487143 0.046864868
0.7497143 0.047283672
0.7507143 0.047705669
0.7517143 0.048130882
0.7527143 0.048559331
0.7537143 0.048991031000000004
0.7547143 0.049426004999999995
0.7557143 0.049864267999999996
0.7567143 0.05030583699999999
0.7577143 0.05075073
0.7587143 0.05119896399999999
0.7597143 0.051650562000000004
0.7607143 0.052105542000000005
0.7617143 0.052563915999999995
0.7627143 0.053025706
0.7637143 0.053490924999999995
0.7647143 0.053959584000000005
0.7657143 0.054431707
0.7667143 0.054907304000000004
0.7677143 0.055386394
0.7687143 0.055868987999999994
0.7697143 0.056355109
0.7707143 0.05684477499999999
0.7717143 0.057338004000000005
0.7727143 0.057834812
0.7737143 0.058335211
0.7747143 0.058839220000000005
0.7757143 0.059346855
0.7767143 0.059858139
0.7777143 0.060373091
0.7787143 0.06089172699999999
0.7797143 0.061414071
0.7807143 0.061940151
0.7817143 0.062469980999999994
0.7827143 0.063003582
0.7837143 0.063540973
0.7847143 0.064082182
0.7857143 0.06462722700000001
0.7867143 0.065176131
0.7877143 0.065728917
0.7887143 0.066285598
0.7897143 0.06684620200000001
0.7907143 0.067410746
0.7917143 0.067979249
0.7927143 0.06855172699999999
0.7937143 0.069128198
0.7947143 0.06970868000000001
0.7957143 0.07029318899999999
0.7967143 0.070881745
0.7977143 0.071474368
0.7987143 0.072071067
0.7997143 0.072671869
0.8007143 0.073276774
0.8017143 0.073885801
0.8027143 0.074498967
0.8037143 0.075116276
0.8047143 0.075737759
0.8057143 0.076363434
0.8067143 0.076993316
0.8077143 0.07762743
0.8087143 0.078265788
0.8097143 0.078908401
0.8107143 0.079555286
0.8117143 0.080206455
0.8127143 0.080861925
0.8137143 0.081521721
0.8147143 0.082185859
0.8157143 0.08285436800000001
0.8167143 0.083527266
0.8177143 0.084204564
0.8187143 0.084886287
0.8197143 0.085572439
0.8207143 0.086263032
0.8217143 0.086958089
0.8227143 0.087657635
0.8237143 0.08836168
0.8247143 0.089070242
0.8257143 0.089783344
0.8267143 0.090500998
0.8277143 0.091223209
0.8287143 0.091949996
0.8297143 0.092681381
0.8307143 0.09341738200000001
0.8317143 0.094158028
0.8327143 0.09490333000000001
0.8337143 0.09565330100000001
0.8347143 0.096407963
0.8357143 0.097167335
0.8367143 0.097931433
0.8377143 0.098700263
0.8387143 0.099473854
0.8397143 0.10025221999999999
0.8407143 0.10103538999999999
0.8417143 0.10182337999999999
0.8427143 0.10261622000000001
0.8437143 0.10341391
0.8447143 0.10421646
0.8457143 0.10502391
0.8467143 0.10583624999999999
0.8477143 0.10665354
0.8487143 0.10747577
0.8497143 0.10830298
0.8507143 0.10913517
0.8517143 0.10997237
0.8527143 0.1108146
0.8537143 0.11166187
0.8547143 0.11251421
0.8557143 0.11337161999999999
0.8567143 0.11423412
0.8577143 0.11510171000000001
0.8587143 0.11597443
0.8597143 0.11685229000000001
0.8607143 0.11773529999999999
0.8617143 0.11862348
0.8627143 0.11951684000000001
0.8637143 0.12041538
0.8647143 0.12131911
0.8657143 0.12222806
0.8667143 0.12314222999999999
0.8677143 0.12406167
0.8687143 0.12498639
0.8697143 0.12591639999999998
0.8707143 0.1268517
0.8717143 0.12779229
0.8727143 0.12873819
0.8737143 0.12968939
0.8747143 0.13064593
0.8757143 0.13160782000000001
0.8767143 0.1325751
0.8777143 0.13354775
0.8787143 0.13452579
0.8797143 0.13550922
0.8807143 0.13649802
0.8817143 0.13749222
0.8827143 0.13849182000000002
0.8837143 0.13949684
0.8847143 0.1405073
0.8857143 0.14152322
0.8867143 0.14254459
0.8877143 0.14357141
0.8887143 0.14460367
0.8897143 0.14564139
0.8907143 0.14668454
0.8917143 0.14773314
0.8927143 0.14878721
0.8937143 0.14984677999999998
0.8947143 0.15091186
0.8957143 0.15198245999999999
0.8967143 0.15305857
0.8977143 0.15414017
0.8987143 0.15522727
0.8997143 0.15631987
0.9007143 0.15741801
0.9017143 0.15852168
0.9027143 0.15963092
0.9037143 0.16074574
0.9047143 0.16186613
0.9057143 0.1629921
0.9067143 0.16412365
0.9077143 0.16526077
0.9087143 0.16640346
0.9097143 0.16755172999999998
0.9107143 0.16870559999999998
0.9117143 0.16986509
0.9127143 0.1710302
0.9137143 0.17220092
0.9147143 0.17337726
0.9157143 0.17455921
0.9167143 0.17574676
0.9177143 0.17693994
0.9187143 0.17813873
0.9197143 0.17934314
0.9207143 0.18055319
0.9217143 0.18176888000000002
0.9227143 0.18299022
0.9237143 0.18421717999999998
0.9247143 0.18544975
0.9257143 0.18668793
0.9267143 0.18793172
0.9277143 0.18918114
0.9287143 0.1904362
0.9297143 0.19169692
0.9307143 0.19296331
0.9317143 0.19423536
0.9327143 0.19551306
0.9337143 0.19679638
0.9347143 0.1980853
0.9357143 0.19937987
0.9367143 0.20068006000000002
0.9377143 0.20198591999999999
0.9387143 0.20329743
0.9397143 0.20461462
0.9407143 0.20593746999999998
0.9417143 0.20726593
0.9427143 0.20860001000000003
0.9437143 0.20993964
0.9447143 0.21128484999999997
0.9457143 0.21263564
0.9467143 0.21399204000000002
0.9477143 0.21535407
0.9487143 0.21672172
0.9497143 0.21809496
0.9507143 0.21947373
0.9517143 0.220858
0.9527143 0.22224775000000002
0.9537143 0.22364294
0.9547143 0.22504361999999997
0.9557143 0.22644983
0.9567143 0.22786157
0.9577143 0.22927881
0.9587143 0.23070155
0.9597143 0.23212973
0.9607143 0.23356332
0.9617143 0.23500228
0.9627143 0.2364466
0.9637143 0.23789632
0.9647143 0.23935148
0.9657143 0.24081207999999998
0.9667143 0.24227807
0.9677143 0.24374947
0.9687143 0.24522617000000002
0.9697143 0.24670816
0.9707143 0.24819541999999997
0.9717143 0.24968793
0.9727143 0.25118571
0.9737143 0.25268877
0.9747143 0.25419709
0.9757143 0.2557107
0.9767143 0.2572295
0.9777143 0.25875347
0.9787143 0.26028256
0.9797143 0.26181673
0.9807143 0.26335598
0.9817143 0.26490032
0.9827143 0.26644976
0.9837143 0.2680043
0.9847143 0.26956389000000003
0.9857143 0.27112849
0.9867143 0.27269803
0.9877143 0.27427245
0.9887143 0.27585171999999997
0.9897143 0.2774358
0.9907143 0.27902471
0.9917143 0.28061848
0.9927143 0.2822171
0.9937143 0.28382053
0.9947143 0.28542872
0.9957143 0.28704158
0.9967143 0.2886591
0.9977143 0.29028121
0.9987143 0.2919079
0.9997143 0.29353916
1.000714 0.29517498
1.001714 0.29681535
1.002714 0.29846025
1.003714 0.30010964
1.004714 0.30176344
1.005714 0.30342161
1.006714 0.30508407000000004
1.007714 0.30675079
1.008714 0.30842172
1.009714 0.31009687
1.010714 0.3117762
1.011714 0.31345971
1.012714 0.31514738
1.013714 0.31683915
1.014714 0.31853495
1.015714 0.32023471
1.016714 0.32193833
1.017714 0.32364577
1.018714 0.32535697999999996
1.019714 0.32707199
1.020714 0.32879079
1.021714 0.33051337
1.022714 0.33223964
1.023714 0.33396960000000003
1.024714 0.33570310999999997
1.025714 0.3374401
1.026714 0.33918051
1.027714 0.34092427000000003
1.028714 0.34267139
1.029714 0.34442185
1.030714 0.34617567
1.031714 0.34793282
1.032714 0.34969319
1.033714 0.35145667
1.034714 0.35322316
1.035714 0.35499255
1.036714 0.35676479
1.037714 0.35853982
1.038714 0.36031768999999997
1.039714 0.36209838
1.040714 0.36388186
1.041714 0.36566805
1.042714 0.36745684
1.043714 0.3692481
1.044714 0.37104172999999996
1.045714 0.37283767
1.046714 0.37463588999999997
1.047714 0.37643639
1.048714 0.37823915
1.049714 0.38004417
1.050714 0.38185136000000003
1.051714 0.38366057000000003
1.052714 0.38547164
1.053714 0.38728449000000004
1.054714 0.38909903
1.055714 0.39091525
1.056714 0.39273314000000004
1.057714 0.39455271000000003
1.058714 0.39637387
1.059714 0.39819656
1.060714 0.40002069
1.061714 0.40184608999999993
1.062714 0.4036726
1.063714 0.40550012999999996
1.064714 0.40732863999999996
1.065714 0.40915809
1.066714 0.41098851000000003
1.067714 0.41281986
1.068714 0.41465204999999994
1.069714 0.41648499
1.070714 0.41831843999999996
1.071714 0.42015226000000006
1.072714 0.42198636
1.073714 0.42382069000000006
1.074714 0.42565521
1.075714 0.42748991000000003
1.076714 0.42932481
1.077714 0.43115979000000004
1.078714 0.43299467999999997
1.079714 0.43482942999999996
1.080714 0.43666386
1.081714 0.43849782000000004
1.082714 0.44033121999999997
1.083714 0.44216402
1.084714 0.44399621
1.085714 0.44582784
1.086714 0.44765878
1.087714 0.44948882
1.088714 0.45131785
1.089714 0.45314571
1.090714 0.45497222
1.091714 0.45679728999999997
1.092714 0.45862091000000005
1.093714 0.46044299
1.094714 0.46226359
1.095714 0.46408256
1.096714 0.46589975000000006
1.097714 0.46771508999999994
1.098714 0.46952827999999996
1.099714 0.47133924000000005
1.100714 0.47314782
1.101714 0.47495393
1.102714 0.47675762
1.103714 0.47855880000000006
1.104714 0.48035742
1.105714 0.48215333
1.106714 0.48394635999999996
1.107714 0.48573627
1.108714 0.48752287000000005
1.109714 0.48930608
1.110714 0.49108579
1.111714 0.49286196
1.112714 0.49463459000000004
1.113714 0.49640364
1.114714 0.49816896000000005
1.115714 0.49993037
1.116714 0.50168764
1.117714 0.50344053
1.118714 0.50518895
1.119714 0.50693285
1.120714 0.50867219
1.121714 0.51040687
1.122714 0.5121368900000001
1.123714 0.5138621200000001
1.124714 0.51558232
1.125714 0.51729726
1.126714 0.5190066999999999
1.127714 0.52071046
1.128714 0.52240849
1.129714 0.52410071
1.130714 0.52578705
1.131714 0.52746744
1.132714 0.5291417700000001
1.133714 0.53080986
1.134714 0.53247148
1.135714 0.5341264
1.136714 0.5357744600000001
1.137714 0.53741555
1.138714 0.53904965
1.139714 0.54067667
1.140714 0.5422965200000001
1.141714 0.54390901
1.142714 0.5455140500000001
1.143714 0.5471113599999999
1.144714 0.54870071
1.145714 0.55028195
1.146714 0.55185496
1.147714 0.5534196699999999
1.148714 0.55497591
1.149714 0.55652368
1.150714 0.55806283
1.151714 0.5595931799999999
1.152714 0.56111449
1.153714 0.56262659
1.154714 0.5641292299999999
1.155714 0.56562228
1.156714 0.5671056499999999
1.157714 0.56857923
1.158714 0.5700429
1.159714 0.57149655
1.160714 0.57293996
1.161714 0.5743729399999999
1.162714 0.57579526
1.163714 0.57720672
1.164714 0.57860715
1.165714 0.57999645
1.166714 0.5813745300000001
1.167714 0.58274125
1.168714 0.58409646
1.169714 0.58544003
1.170714 0.58677178
1.171714 0.58809146
1.172714 0.58939895
1.173714 0.590694
1.174714 0.59197643
1.175714 0.5932461499999999
1.176714 0.59450297
1.177714 0.59574679
1.178714 0.59697744
1.179714 0.59819473
1.180714 0.59939846
1.181714 0.60058837
1.182714 0.60176421
1.183714 0.6029258
1.184714 0.604073
1.185714 0.6052056800000001
1.186714 0.60632373
1.187714 0.60742698
1.188714 0.60851523
1.189714 0.6095883
1.190714 0.61064595
1.191714 0.61168796
1.192714 0.6127141
1.193714 0.61372421
1.194714 0.6147182099999999
1.195714 0.61569596
1.196714 0.61665727
1.197714 0.61760191
1.198714 0.6185296499999999
1.199714 0.6194402499999999
1.200714 0.62033352
1.201714 0.6212092899999999
1.202714 0.62206741
1.203714 0.62290775
1.204714 0.6237302
1.205714 0.62453453
1.206714 0.62532062
1.207714 0.62608812
1.208714 0.62683686
1.209714 0.6275666400000001
1.210714 0.62827724
1.211714 0.62896851
1.212714 0.62964032
1.213714 0.63029248
1.214714 0.6309248
1.215714 0.63153706
1.216714 0.632129
1.217714 0.63270037
1.218714 0.63325092
1.219714 0.6337804699999999
1.220714 0.63428893
1.221714 0.6347761000000001
1.222714 0.6352419
1.223714 0.6356861
1.224714 0.63610855
1.225714 0.63650892
1.226714 0.63688699
1.227714 0.63724252
1.228714 0.63757533
1.229714 0.63788523
1.230714 0.63817203
1.231714 0.63843555
1.232714 0.63867569
1.233714 0.6388922699999999
1.234714 0.63908501
1.235714 0.63925358
1.236714 0.6393977399999999
1.237714 0.6395172299999999
1.238714 0.63961186
1.239714 0.63968147
1.240714 0.6397259
1.241714 0.63974503
1.242714 0.6397387
1.243714 0.63970666
1.244714 0.6396486
1.245714 0.63956422
1.246714 0.6394533
1.247714 0.63931555
1.248714 0.63915085
1.249714 0.63895914
1.250714 0.6387402799999999
1.251714 0.63849413
1.252714 0.6382204100000001
1.253714 0.6379188499999999
1.254714 0.63758912
1.255714 0.63723093
1.256714 0.6368440599999999
1.257714 0.63642832
1.258714 0.63598361
1.259714 0.63550984
1.260714 0.63500679
1.261714 0.63447431
1.262714 0.63391211
1.263714 0.63331989
1.264714 0.63269734
1.265714 0.63204425
1.266714 0.63136043
1.267714 0.63064569
1.268714 0.6298998800000001
1.269714 0.62912283
1.270714 0.62831435
1.271714 0.62747416
1.272714 0.62660202
1.273714 0.62569766
1.274714 0.62476089
1.275714 0.62379143
1.276714 0.6227891
1.277714 0.6217537900000001
1.278714 0.6206853800000001
1.279714 0.6195837200000001
1.280714 0.61844853
1.281714 0.61727953
1.282714 0.61607654
1.283714 0.61483928
1.284714 0.61356756
1.285714 0.61226119
1.286714 0.61092004
1.287714 0.60954387
1.288714 0.6081325000000001
1.289714 0.6066856899999999
1.290714 0.60520326
1.291714 0.60368497
1.292714 0.60213055
1.293714 0.60053971
1.294714 0.59891231
1.295714 0.59724823
1.296714 0.59554726
1.297714 0.5938091799999999
1.298714 0.59203384
1.299714 0.59022098
1.300714 0.58837035
1.301714 0.58648176
1.302714 0.58455504
1.303714 0.5825899499999999
1.304714 0.58058631
1.305714 0.57854396
1.306714 0.57646269
1.307714 0.57434225
1.308714 0.5721824200000001
1.309714 0.56998297
1.310714 0.56774369
1.311714 0.5654644200000001
1.312714 0.5631450100000001
1.313714 0.56078522
1.314714 0.55838493
1.315714 0.55594393
1.316714 0.55346205
1.317714 0.55093905
1.318714 0.54837475
1.319714 0.5457689499999999
1.320714 0.54312143
1.321714 0.5404320100000001
1.322714 0.53770049
1.323714 0.53492673
1.324714 0.5321104999999999
1.325714 0.5292516199999999
1.326714 0.5263498099999999
1.327714 0.5234048699999999
1.328714 0.52041663
1.329714 0.5173849399999999
1.330714 0.51430962
1.331714 0.51119057
1.332714 0.50802766
1.333714 0.50482065
1.334714 0.50156936
1.335714 0.49827355
1.336714 0.49493298999999996
1.337714 0.49154743999999995
1.338714 0.48811687
1.339714 0.48464103999999997
1.340714 0.48111984999999996
1.341714 0.47755316
1.342714 0.47394079
1.343714 0.47028251000000004
1.344714 0.46657808
1.345714 0.46282732
1.346714 0.45902999
1.347714 0.45518605
1.348714 0.45129539999999996
1.349714 0.447358
1.350714 0.44337376
1.351714 0.43934253
1.352714 0.43526408
1.353714 0.43113818
1.354714 0.4269646
1.355714 0.42274315
1.356714 0.41847364
1.357714 0.41415598
1.358714 0.40979013
1.359714 0.40537594
1.360714 0.40091323
1.361714 0.39640175999999994
1.362714 0.39184135
1.363714 0.38723177
1.364714 0.38257288
1.365714 0.37786453
1.366714 0.37310666000000003
1.367714 0.36829924
1.368714 0.36344221
1.369714 0.35853544
1.370714 0.3535788
1.371714 0.34857208
1.372714 0.3435151
1.373714 0.33840772
1.374714 0.33324982999999997
1.375714 0.32804131
1.376714 0.32278213
1.377714 0.31747222
1.378714 0.31211146
1.379714 0.30669975
1.380714 0.30123692
1.381714 0.29572279
1.382714 0.29015716
1.383714 0.28453991
1.384714 0.27887097
1.385714 0.27315028
1.386714 0.26737778
1.387714 0.26155344999999997
1.388714 0.25567717
1.389714 0.24974882
1.390714 0.24376821
1.391714 0.2377352
1.392714 0.23164966
1.393714 0.22551152
1.394714 0.21932074000000001
1.395714 0.21307732
1.396714 0.20678123
1.397714 0.20043242
1.398714 0.19403078999999998
1.399714 0.18757619
1.400714 0.18106846999999998
1.401714 0.17450751
1.402714 0.16789322
1.403714 0.16122562
1.404714 0.15450473
1.405714 0.14773057
1.406714 0.14090311
1.407714 0.13402227
1.408714 0.12708788999999998
1.409714 0.12009986
1.410714 0.11305802000000001
1.411714 0.10596233000000001
1.412714 0.09881280099999999
1.413714 0.09160947500000001
1.414714 0.084352412
1.415714 0.077041629
1.416714 0.069677079
1.417714 0.062258675
1.418714 0.05478627899999999
1.419714 0.047259787
1.420714 0.039679135
1.421714 0.032044336
1.422714 0.024355454999999998
1.423714 0.016612574
1.424714 0.0088157452
1.425714 0.00096494468
1.426714 -0.0069398935000000005
1.427714 -0.014898887999999999
1.428714 -0.022912146
1.429714 -0.030979709
1.430714 -0.039101549
1.431714 -0.047277589
1.432714 -0.055507716
1.433714 -0.063791842
1.434714 -0.072129938
1.435714 -0.080522045
1.436714 -0.088968221
1.437714 -0.097468536
1.438714 -0.10602303
1.439714 -0.11463165
1.440714 -0.12329429
1.441714 -0.13201079999999998
1.442714 -0.14078104
1.443714 -0.14960495
1.444714 -0.15848252000000002
1.445714 -0.16741382
1.446714 -0.17639893
1.447714 -0.18543791
1.448714 -0.19453069
1.449714 -0.20367717
1.450714 -0.21287720000000002
1.451714 -0.22213056
1.452714 -0.23143715
1.453714 -0.24079692
1.454714 -0.25020989000000005
1.455714 -0.25967608999999997
1.456714 -0.26919552999999996
1.457714 -0.27876815
1.458714 -0.28839381
1.459714 -0.29807235
1.460714 -0.30780351
1.461714 -0.31758712
1.462714 -0.32742312
1.463714 -0.33731149
1.464714 -0.34725231
1.465714 -0.35724556
1.466714 -0.36729123
1.467714 -0.37738911
1.468714 -0.38753897000000004
1.469714 -0.39774054
1.470714 -0.40799360999999995
1.471714 -0.41829804000000004
1.472714 -0.42865379
1.473714 -0.43906081
1.474714 -0.44951909
1.475714 -0.46002846
1.476714 -0.47058878
1.477714 -0.48119979999999996
1.478714 -0.49186124999999997
1.479714 -0.50257295
1.480714 -0.51333476
1.481714 -0.52414662
1.482714 -0.53500859
1.483714 -0.5459206200000001
1.484714 -0.5568825599999999
1.485714 -0.5678942
1.486714 -0.5789551900000001
1.487714 -0.59006526
1.488714 -0.60122414
1.489714 -0.6124316200000001
1.490714 -0.62368764
1.491714 -0.63499208
1.492714 -0.64634485
1.493714 -0.6577458199999999
1.494714 -0.66919466
1.495714 -0.68069105
1.496714 -0.69223465
1.497714 -0.7038252
1.498714 -0.71546258
1.499714 -0.72714663
1.500714 -0.7388773399999999
1.501714 -0.75065456
1.502714 -0.7624781199999999
1.503714 -0.77434774
1.504714 -0.78626303
1.505714 -0.7982236300000001
1.506714 -0.81022913
1.507714 -0.82227932
1.508714 -0.83437404
1.509714 -0.8465132699999999
1.510714 -0.85869683
1.511714 -0.87092444
1.512714 -0.88319583
1.513714 -0.8955105200000001
1.514714 -0.90786805
1.515714 -0.9202679599999999
1.516714 -0.9327100600000001
1.517714 -0.9451942499999999
1.518714 -0.9577203499999999
1.519714 -0.97028837
1.520714 -0.9828979099999999
1.521714 -0.99554854
1.522714 -1.0082399
1.523714 -1.0209713
1.524714 -1.0337424
1.525714 -1.0465529
1.526714 -1.0594024
1.527714 -1.0722911
1.528714 -1.0852188
1.529714 -1.0981852
1.530714 -1.11119
1.531714 -1.1242326
1.532714 -1.1373125
1.533714 -1.1504292
1.534714 -1.1635822
1.535714 -1.1767715
1.536714 -1.1899969
1.537714 -1.2032581
1.538714 -1.2165548
1.539714 -1.2298867999999998
1.540714 -1.2432535
1.541714 -1.2566544000000002
1.542714 -1.270089
1.543714 -1.2835569
1.544714 -1.2970575
1.545714 -1.3105907
1.546714 -1.3241565
1.547714 -1.3377544
1.548714 -1.3513841
1.549714 -1.3650453
1.550714 -1.3787373
1.551714 -1.3924595
1.552714 -1.4062112999999998
1.553714 -1.4199922999999999
1.554714 -1.433802
1.555714 -1.4476403
1.556714 -1.4615068
1.557714 -1.4754014
1.558714 -1.4893237
1.559714 -1.5032728
1.560714 -1.5172483
1.561714 -1.5312496
1.562714 -1.5452759999999999
1.563714 -1.5593274000000001
1.564714 -1.5734036999999998
1.565714 -1.5875042999999998
1.566714 -1.6016290999999998
1.567714 -1.6157778
1.568714 -1.6299495000000002
1.569714 -1.6441436
1.570714 -1.6583594
1.571714 -1.6725961
1.572714 -1.6868535
1.573714 -1.7011313000000001
1.574714 -1.7154291
1.575714 -1.7297468999999999
1.576714 -1.7440842
1.577714 -1.7584404000000002
1.578714 -1.7728146
1.579714 -1.7872062000000002
1.580714 -1.8016145000000001
1.581714 -1.816039
1.582714 -1.8304793
1.583714 -1.8449353000000002
1.584714 -1.8594066
1.585714 -1.8738929000000002
1.586714 -1.8883936000000001
1.587714 -1.9029076999999999
1.588714 -1.9174345
1.589714 -1.9319731999999998
1.590714 -1.946523
1.591714 -1.9610839000000002
1.592714 -1.9756556
1.593714 -1.9902375
1.594714 -2.0048294
1.595714 -2.0194307
1.596714 -2.0340404999999997
1.597714 -2.048658
1.598714 -2.0632826
1.599714 -2.0779135
1.600714 -2.0925505
1.601714 -2.1071933
1.602714 -2.1218413
1.603714 -2.1364942
1.604714 -2.1511514
1.605714 -2.1658120999999997
1.606714 -2.1804753999999997
1.607714 -2.1951405
1.608714 -2.2098066
1.609714 -2.2244733
1.610714 -2.2391399
1.611714 -2.2538062
1.612714 -2.2684718999999998
1.613714 -2.2831364
1.614714 -2.2977990999999998
1.615714 -2.3124591
1.616714 -2.3271156
1.617714 -2.3417681
1.618714 -2.3564158
1.619714 -2.3710581
1.620714 -2.3856945
1.621714 -2.4003249
1.622714 -2.4149485
1.623714 -2.4295649
1.624714 -2.4441734
1.625714 -2.4587732
1.626714 -2.4733631
1.627714 -2.4879424
1.628714 -2.5025103
1.629714 -2.5170665
1.630714 -2.5316106
1.631714 -2.5461419999999997
1.632714 -2.5606608
1.633714 -2.575166
1.634714 -2.5896566
1.635714 -2.6041318
1.636714 -2.6185904
1.637714 -2.6330316
1.638714 -2.647455
1.639714 -2.6618604
1.640714 -2.6762471999999997
1.641714 -2.6906151
1.642714 -2.7049635
1.643714 -2.7192915
1.644714 -2.7335981
1.645714 -2.747882
1.646714 -2.7621426000000002
1.647714 -2.7763793
1.648714 -2.7905917
1.649714 -2.8047793000000003
1.650714 -2.8189419
1.651714 -2.8330792000000002
1.652714 -2.8471897999999998
1.653714 -2.8612729
1.654714 -2.8753273
1.655714 -2.8893519
1.656714 -2.9033463
1.657714 -2.9173099000000002
1.658714 -2.9312421
1.659714 -2.9451428
1.660714 -2.9590119
1.661714 -2.9728482
1.662714 -2.9866507
1.663714 -3.0004185
1.664714 -3.0141504
1.665714 -3.0278457000000003
1.666714 -3.041504
1.667714 -3.0551247
1.668714 -3.0687078999999997
1.669714 -3.0822529000000003
1.670714 -3.0957591
1.671714 -3.1092253
1.672714 -3.1226503
1.673714 -3.1360328
1.674714 -3.1493723
1.675714 -3.1626686
1.676714 -3.1759206
1.677714 -3.1891283
1.678714 -3.2022904999999997
1.679714 -3.2154072
1.680714 -3.2284774
1.681714 -3.2415003
1.682714 -3.2544750999999996
1.683714 -3.2674006999999996
1.684714 -3.2802761
1.685714 -3.2931006999999997
1.686714 -3.3058744
1.687714 -3.3185966
1.688714 -3.3312666999999996
1.689714 -3.3438839
1.690714 -3.3564473999999995
1.691714 -3.3689562
1.692714 -3.3814091
1.693714 -3.3938058
1.694714 -3.4061453999999998
1.695714 -3.4184273000000003
1.696714 -3.4306511
1.697714 -3.4428161
1.698714 -3.4549209999999997
1.699714 -3.4669653
1.700714 -3.478948
1.701714 -3.490869
1.702714 -3.5027272999999997
1.703714 -3.5145223000000003
1.704714 -3.5262533
1.705714 -3.5379186
1.706714 -3.5495181000000002
1.707714 -3.5610508
1.708714 -3.5725158
1.709714 -3.5839128999999996
1.710714 -3.5952415
1.711714 -3.6065012
1.712714 -3.6176909
1.713714 -3.6288098
1.714714 -3.6398571
1.715714 -3.6508322000000004
1.716714 -3.6617341999999997
1.717714 -3.6725624999999997
1.718714 -3.6833166999999998
1.719714 -3.6939960000000003
1.720714 -3.7045996999999997
1.721714 -3.7151266
1.722714 -3.7255768000000002
1.723714 -3.7359487
1.724714 -3.7462421000000004
1.725714 -3.7564557
1.726714 -3.7665889
1.727714 -3.7766412
1.728714 -3.7866115999999996
1.729714 -3.7965
1.730714 -3.8063053
1.731714 -3.8160272
1.732714 -3.8256648999999996
1.733714 -3.8352177000000003
1.734714 -3.8446844000000002
1.735714 -3.8540643
1.736714 -3.8633563000000004
1.737714 -3.8725603
1.738714 -3.8816758
1.739714 -3.8907021
1.740714 -3.8996384
1.741714 -3.9084844
1.742714 -3.9172396
1.743714 -3.9259028000000002
1.744714 -3.9344728000000004
1.745714 -3.9429489999999996
1.746714 -3.9513309000000003
1.747714 -3.9596178
1.748714 -3.9678089
1.749714 -3.9759044
1.750714 -3.9839033
1.751714 -3.991805
1.752714 -3.9996088
1.753714 -4.0073138
1.754714 -4.014919
1.755714 -4.022423900000001
1.756714 -4.0298279
1.757714 -4.037130299999999
1.758714 -4.0443305
1.759714 -4.0514279
1.760714 -4.0584218
1.761714 -4.0653117000000005
1.762714 -4.0720969
1.763714 -4.0787768
1.764714 -4.0853508
1.765714 -4.0918183
1.766714 -4.0981781
1.767714 -4.1044295
1.768714 -4.1105721
1.769714 -4.1166052
1.770714 -4.1225287999999995
1.771714 -4.1283425
1.772714 -4.1340455
1.773714 -4.1396372
1.774714 -4.1451167
1.775714 -4.1504834
1.776714 -4.1557368
1.777714 -4.1608758
1.778714 -4.1659001
1.779714 -4.1708093
1.780714 -4.175603
1.781714 -4.1802805
1.782714 -4.1848410000000005
1.783714 -4.1892834
1.784714 -4.193607
1.785714 -4.1978113
1.786714 -4.2018961
1.787714 -4.2058613000000005
1.788714 -4.209706199999999
1.789714 -4.2134307
1.790714 -4.2170338
1.791714 -4.2205147
1.792714 -4.2238731000000005
1.793714 -4.2271085
1.794714 -4.2302199
1.795714 -4.2332072
1.796714 -4.2360697
1.797714 -4.2388069999999995
1.798714 -4.2414188
1.799714 -4.2439051
1.800714 -4.2462647
1.801714 -4.2484969
1.802714 -4.2506013000000005
1.803714 -4.2525768
1.804714 -4.2544231
1.805714 -4.2561397
1.806714 -4.2577263
1.807714 -4.2591829
1.808714 -4.2605095
1.809714 -4.2617057
1.810714 -4.2627707
1.811714 -4.2637035
1.812714 -4.264503299999999
1.813714 -4.2651693999999996
1.814714 -4.2657014
1.815714 -4.2660989
1.816714 -4.2663623
1.817714 -4.2664915
1.818714 -4.2664856
1.819714 -4.2663444
1.820714 -4.2660668
1.821714 -4.2656526
1.822714 -4.2651013
1.823714 -4.264412399999999
1.824714 -4.2635854
1.825714 -4.262620200000001
1.826714 -4.2615172
1.827714 -4.2602759
1.828714 -4.2588957
1.829714 -4.2573754
1.830714 -4.2557146
1.831714 -4.2539131
1.832714 -4.2519704
1.833714 -4.2498860999999994
1.834714 -4.2476602
1.835714 -4.2452928
1.836714 -4.2427833999999995
1.837714 -4.2401314
1.838714 -4.2373363
1.839714 -4.2343978
1.840714 -4.2313151
1.841714 -4.2280885999999995
1.842714 -4.2247176
1.843714 -4.2212021
1.844714 -4.217542
1.845714 -4.213737
1.846714 -4.2097866999999995
1.847714 -4.2056907
1.848714 -4.2014487
1.849714 -4.1970603
1.850714 -4.192525099999999
1.851714 -4.1878432
1.852714 -4.1830141
1.853714 -4.178038600000001
1.854714 -4.172916
1.855714 -4.1676462
1.856714 -4.1622289
1.857714 -4.1566633
1.858714 -4.1509494
1.859714 -4.1450869
1.860714 -4.1390754
1.861714 -4.1329153
1.862714 -4.1266061
1.863714 -4.1201479999999995
1.864714 -4.1135408
1.865714 -4.1067839
1.866714 -4.0998768
1.867714 -4.0928196
1.868714 -4.0856119
1.869714 -4.0782541
1.870714 -4.0707462
1.871714 -4.0630877000000005
1.872714 -4.0552795
1.873714 -4.0473208
1.874714 -4.0392116
1.875714 -4.0309515
1.876714 -4.0225402
1.877714 -4.013977199999999
1.878714 -4.005263
1.879714 -3.9963976
1.880714 -3.9873812
1.881714 -3.9782137000000004
1.882714 -3.9688949
1.883714 -3.9594248
1.884714 -3.9498031000000005
1.885714 -3.9400294000000002
1.886714 -3.9301038000000004
1.887714 -3.9200264999999996
1.888714 -3.9097972000000003
1.889714 -3.8994163
1.890714 -3.8888838000000003
1.891714 -3.8781996999999997
1.892714 -3.8673643
1.893714 -3.8563773
1.894714 -3.8452383
1.895714 -3.8339476999999995
1.896714 -3.8225051000000003
1.897714 -3.8109109
1.898714 -3.7991650000000003
1.899714 -3.787268
1.900714 -3.77522
1.901714 -3.7630207999999996
1.902714 -3.7506699999999995
1.903714 -3.7381679
1.904714 -3.7255141999999997
1.905714 -3.7127092
1.906714 -3.6997533999999996
1.907714 -3.6866467
1.908714 -3.6733892
1.909714 -3.6599811000000004
1.910714 -3.6464226
1.911714 -3.6327135000000004
1.912714 -3.6188539
1.913714 -3.6048442
1.914714 -3.5906844
1.915714 -3.5763744
1.916714 -3.5619142999999998
1.917714 -3.5473049
1.918714 -3.5325464
1.919714 -3.5176389
1.920714 -3.5025828000000003
1.921714 -3.487378
1.922714 -3.4720246
1.923714 -3.4565229000000004
1.924714 -3.4408726
1.925714 -3.4250743999999997
1.926714 -3.4091283
1.927714 -3.3930343
1.928714 -3.3767927
1.929714 -3.3604044
1.930714 -3.3438697000000004
1.931714 -3.3271886
1.932714 -3.3103619
1.933714 -3.2933895
1.934714 -3.2762713999999997
1.935714 -3.2590072999999995
1.936714 -3.2415979
1.937714 -3.2240432
1.938714 -3.2063442999999996
1.939714 -3.1885017
1.940714 -3.1705156
1.941714 -3.1523867999999995
1.942714 -3.134115
1.943714 -3.1157006000000003
1.944714 -3.0971433999999998
1.945714 -3.0784439
1.946714 -3.0596025
1.947714 -3.0406203
1.948714 -3.0214978
1.949714 -3.0022357
1.950714 -2.982834
1.951714 -2.9632932
1.952714 -2.943613
1.953714 -2.9237939
1.954714 -2.903836
1.955714 -2.8837398
1.956714 -2.8635055
1.957714 -2.8431341
1.958714 -2.8226264
1.959714 -2.8019829
1.960714 -2.7812041
1.961714 -2.76029
1.962714 -2.7392406
1.963714 -2.7180558
1.964714 -2.6967362
1.965714 -2.6752826
1.966714 -2.6536958
1.967714 -2.6319772
1.968714 -2.6101274
1.969714 -2.5881471
1.970714 -2.5660362
1.971714 -2.5437947
1.972714 -2.5214229
1.973714 -2.4989212
1.974714 -2.4762904
1.975714 -2.4535318999999998
1.976714 -2.4306465
1.977714 -2.4076354
1.978714 -2.3844987
1.979714 -2.3612369
1.980714 -2.3378499
1.981714 -2.3143375
1.982714 -2.2907
1.983714 -2.2669379
1.984714 -2.2430526
1.985714 -2.2190453
1.986714 -2.1949174
1.987714 -2.1706697
1.988714 -2.1463025
1.989714 -2.121816
1.990714 -2.0972103
1.991714 -2.0724855
1.992714 -2.0476423
1.993714 -2.0226818
1.994714 -1.9976052000000002
1.995714 -1.9724140000000001
1.996714 -1.947109
1.997714 -1.9216905999999998
1.998714 -1.8961588000000003
1.999714 -1.8705137
2.000714 -1.8447551999999998
2.001714 -1.8188840000000002
2.002714 -1.7929009999999999
2.003714 -1.7668078
2.004714 -1.7406059000000003
2.005714 -1.7142966
2.006714 -1.6878807999999998
2.007714 -1.6613588
2.008714 -1.6347304
2.009714 -1.607996
2.010714 -1.5811559
2.011714 -1.554211
2.012714 -1.5271628000000002
2.013714 -1.5000124
2.014714 -1.4727611999999999
2.015714 -1.4454097000000001
2.016714 -1.4179585
2.017714 -1.3904075
2.018714 -1.3627569000000002
2.019714 -1.3350073
2.020714 -1.3071597000000001
2.021714 -1.2792154999999998
2.022714 -1.2511764
2.023714 -1.2230437
2.024714 -1.1948187000000001
2.025714 -1.1665017999999998
2.026714 -1.1380934
2.027714 -1.1095935
2.028714 -1.0810026000000001
2.029714 -1.0523212
2.030714 -1.0235506
2.031714 -0.9946921799999999
2.032714 -0.96574733
2.033714 -0.9367173499999999
2.034714 -0.9076030900000001
2.035714 -0.8784049199999999
2.036714 -0.8491233
2.037714 -0.8197587900000001
2.038714 -0.79031233
2.039714 -0.76078512
2.040714 -0.73117865
2.041714 -0.70149447
2.042714 -0.67173387
2.043714 -0.64189769
2.044714 -0.61198636
2.045714 -0.5820001
2.046714 -0.5519391
2.047714 -0.52180393
2.048714 -0.49159555000000005
2.049714 -0.46131536
2.050714 -0.43096486
2.051714 -0.40054545
2.052714 -0.37005821
2.053714 -0.33950390999999996
2.054714 -0.30888305
2.055714 -0.27819611
2.056714 -0.24744386000000002
2.057714 -0.21662735
2.058714 -0.18574795
2.059714 -0.15480715
2.060714 -0.12380640000000001
2.061714 -0.092746835
2.062714 -0.061629247000000005
2.063714 -0.03045417
2.064714 0.0007778710800000001
2.065714 0.032066219
2.066714 0.06340987199999999
2.067714 0.094807468
2.068714 0.12625741000000001
2.069714 0.15775813
2.070714 0.18930825999999998
2.071714 0.22090678000000002
2.072714 0.25255296
2.073714 0.28424622
2.074714 0.31598597
2.075714 0.34777139999999995
2.076714 0.37960145
2.077714 0.41147484
2.078714 0.4433902
2.079714 0.4753462
2.080714 0.5073418399999999
2.081714 0.53937626
2.082714 0.57144878
2.083714 0.60355868
2.084714 0.6357050000000001
2.085714 0.66788662
2.086714 0.7001021399999999
2.087714 0.73235002
2.088714 0.7646289199999999
2.089714 0.79693757
2.090714 0.8292751399999999
2.091714 0.8616408299999999
2.092714 0.89403391
2.093714 0.92645371
2.094714 0.95889913
2.095714 0.9913689499999999
2.096714 1.0238619
2.097714 1.0563764999999998
2.098714 1.0889116
2.099714 1.1214659999999999
2.100714 1.1540389
2.101714 1.1866291
2.102714 1.2192356
2.103714 1.2518574
2.104714 1.2844929999999999
2.105714 1.3171415
2.106714 1.3498015
2.107714 1.3824718
2.108714 1.4151514
2.109714 1.4478393
2.110714 1.4805348
2.111714 1.5132368
2.112714 1.5459442
2.113714 1.5786558
2.114714 1.6113705999999999
2.115714 1.6440872
2.116714 1.6768044
2.117714 1.7095208
2.118714 1.7422354000000002
2.119714 1.774947
2.120714 1.8076548000000001
2.121714 1.8403577
2.122714 1.8730547
2.123714 1.9057445
2.124714 1.9384261
2.125714 1.9710982
2.126714 2.0037599
2.127714 2.0364101999999997
2.128714 2.0690482
2.129714 2.1016724
2.130714 2.1342816
2.131714 2.1668745
2.132714 2.1994499000000003
2.133714 2.2320067999999997
2.134714 2.2645438
2.135714 2.29706
2.136714 2.3295544
2.137714 2.3620259
2.138714 2.3944732
2.139714 2.4268951
2.140714 2.4592906
2.141714 2.4916586
2.142714 2.5239978
2.143714 2.5563072
2.144714 2.588586
2.145714 2.6208329999999997
2.146714 2.6530471
2.147714 2.6852271
2.148714 2.7173713
2.149714 2.7494783
2.150714 2.7815469
2.151714 2.813576
2.152714 2.8455647
2.153714 2.8775117999999997
2.154714 2.9094167
2.155714 2.9412786
2.156714 2.9730963999999998
2.157714 3.0048691
2.158714 3.0365949
2.159714 3.0682726000000002
2.160714 3.099901
2.161714 3.1314794
2.162714 3.1630068999999996
2.163714 3.1944822999999998
2.164714 3.2259047
2.165714 3.2572731
2.166714 3.2885856999999996
2.167714 3.3198409
2.168714 3.3510371999999995
2.169714 3.3821732
2.170714 3.4132477000000003
2.171714 3.44426
2.172714 3.4752093
2.173714 3.5060952999999997
2.174714 3.5369176
2.175714 3.5676744000000005
2.176714 3.5983644000000004
2.177714 3.628986
2.178714 3.6595378
2.179714 3.6900180999999996
2.180714 3.7204266
2.181714 3.7507623
2.182714 3.7810251000000004
2.183714 3.8112136999999997
2.184714 3.8413271
2.185714 3.8713641
2.186714 3.9013226
2.187714 3.9312009000000003
2.188714 3.9609980000000005
2.189714 3.9907131
2.190714 4.0203456
2.191714 4.0498957
2.192714 4.0793624
2.193714 4.1087449
2.194714 4.138041299999999
2.195714 4.1672502
2.196714 4.196369600000001
2.197714 4.2253982
2.198714 4.2543352
2.199714 4.2831801
2.200714 4.3119323000000005
2.201714 4.3405917
2.202714 4.3691568
2.203714 4.3976266
2.204714 4.4259984
2.205714 4.4542711
2.206714 4.4824433
2.207714 4.5105141
2.208714 4.538482800000001
2.209714 4.566349499999999
2.210714 4.5941137
2.211714 4.6217743
2.212714 4.649329900000001
2.213714 4.6767786
2.214714 4.7041185
2.215714 4.7313485
2.216714 4.7584675
2.217714 4.7854751
2.218714 4.8123714
2.219714 4.8391562
2.220714 4.8658285
2.221714 4.8923872
2.222714 4.9188308
2.223714 4.9451567
2.224714 4.9713638
2.225714 4.9974509000000005
2.226714 5.023418
2.227714 5.0492648
2.228714 5.0749913
2.229714 5.1005971
2.230714 5.126081
2.231714 5.1514409
2.232714 5.1766746
2.233714 5.201780100000001
2.234714 5.2267566
2.235714 5.2516036
2.236714 5.2763209
2.237714 5.3009089000000005
2.238714 5.3253673
2.239714 5.3496949
2.240714 5.373890299999999
2.241714 5.397952
2.242714 5.4218777000000005
2.243714 5.4456659
2.244714 5.4693162
2.245714 5.492828
2.246714 5.5162013000000005
2.247714 5.5394363
2.248714 5.5625323
2.249714 5.5854879
2.250714 5.6083012000000005
2.251714 5.6309707
2.252714 5.6534946
2.253714 5.675872
2.254714 5.6981022999999995
2.255714 5.7201859
2.256714 5.742122999999999
2.257714 5.7639133000000005
2.258714 5.7855561
2.259714 5.8070499
2.260714 5.8283925
2.261714 5.849582
2.262714 5.8706168000000005
2.263714 5.8914967
2.264714 5.9122216
2.265714 5.9327912
2.266714 5.9532054
2.267714 5.9734635
2.268714 5.9935644
2.269714 6.0135067
2.270714 6.0332883
2.271714 6.0529082999999995
2.272714 6.072366199999999
2.273714 6.0916614000000004
2.274714 6.1107945
2.275714 6.1297651
2.276714 6.148574099999999
2.277714 6.1672196
2.278714 6.1856995999999995
2.279714 6.2040131999999995
2.280714 6.222158299999999
2.281714 6.2401339
2.282714 6.257939299999999
2.283714 6.2755741
2.284714 6.2930398
2.285714 6.3103370000000005
2.286714 6.3274644
2.287714 6.3444205
2.288714 6.3612029
2.289714 6.377810200000001
2.290714 6.3942403
2.291714 6.4104937
2.292714 6.426570600000001
2.293714 6.4424723
2.294714 6.458198299999999
2.295714 6.4737476
2.296714 6.4891197
2.297714 6.5043114
2.298714 6.5193214
2.299714 6.534147999999999
2.300714 6.5487906
2.301714 6.5632492000000004
2.302714 6.577526000000001
2.303714 6.591621
2.304714 6.6055343
2.305714 6.619265700000001
2.306714 6.6328123
2.307714 6.6461712
2.308714 6.659340900000001
2.309714 6.6723205
2.310714 6.685110900000001
2.311714 6.6977128
2.312714 6.7101285
2.313714 6.7223571
2.314714 6.734398
2.315714 6.7462489
2.316714 6.7579076
2.317714 6.7693710000000005
2.318714 6.780639300000001
2.319714 6.7917122999999995
2.320714 6.802590899999999
2.321714 6.813277299999999
2.322714 6.8237722000000005
2.323714 6.8340741
2.324714 6.844180800000001
2.325714 6.8540908
2.326714 6.8638012
2.327714 6.8733104
2.328714 6.882619099999999
2.329714 6.8917289
2.330714 6.9006421
2.331714 6.9093585
2.332714 6.9178782
2.333714 6.9261989999999996
2.334714 6.934317900000001
2.335714 6.9422334
2.336714 6.949944800000001
2.337714 6.957452
2.338714 6.9647551000000005
2.339714 6.9718555
2.340714 6.9787547000000005
2.341714 6.985452
2.342714 6.991945200000001
2.343714 6.998232799999999
2.344714 7.0043131999999995
2.345714 7.010184199999999
2.346714 7.0158459
2.347714 7.0212997
2.348714 7.0265471999999995
2.349714 7.031589
2.350714 7.0364259
2.351714 7.0410565
2.352714 7.0454791000000005
2.353714 7.0496924000000005
2.354714 7.0536941
2.355714 7.0574835
2.356714 7.0610613
2.357714 7.0644289
2.358714 7.067586500000001
2.359714 7.0705347000000005
2.360714 7.073273500000001
2.361714 7.0758
2.362714 7.0781127
2.363714 7.0802107
2.364714 7.0820943
2.365714 7.0837632
2.366714 7.0852183
2.367714 7.0864603
2.368714 7.087490000000001
2.369714 7.0883080000000005
2.370714 7.0889138
2.371714 7.0893049
2.372714 7.089479999999999
2.373714 7.0894375
2.374714 7.089177500000001
2.375714 7.0887007
2.376714 7.088007
2.377714 7.0870981
2.378714 7.0859738000000005
2.379714 7.0846327
2.380714 7.0830755
2.381714 7.0813
2.382714 7.079305499999999
2.383714 7.0770919
2.384714 7.0746592999999995
2.385714 7.0720077
2.386714 7.0691384
2.387714 7.0660524
2.388714 7.0627496
2.389714 7.0592284
2.390714 7.055489
2.391714 7.051529700000001
2.392714 7.04735
2.393714 7.042949599999999
2.394714 7.0383295
2.395714 7.033489599999999
2.396714 7.0284307
2.397714 7.0231527
2.398714 7.0176557
2.399714 7.0119396
2.400714 7.006003
2.401714 6.9998458
2.402714 6.993468099999999
2.403714 6.9868691
2.404714 6.9800496
2.405714 6.9730096
2.406714 6.9657497
2.407714 6.9582693
2.408714 6.9505684
2.409714 6.942647
2.410714 6.934505000000001
2.411714 6.9261409
2.412714 6.9175556
2.413714 6.908749
2.414714 6.8997212
2.415714 6.890472
2.416714 6.8810023
2.417714 6.8713121
2.418714 6.861402099999999
2.419714 6.851272999999999
2.420714 6.8409234
2.421714 6.8303533
2.422714 6.8195619
2.423714 6.808549899999999
2.424714 6.7973167
2.425714 6.785862900000001
2.426714 6.7741893
2.427714 6.7622967
2.428714 6.750185
2.429714 6.7378542999999995
2.430714 6.7253038
2.431714 6.7125328
2.432714 6.6995412000000005
2.433714 6.686329100000001
2.434714 6.6728964
2.435714 6.6592447
2.436714 6.6453747
2.437714 6.631287199999999
2.438714 6.6169806
2.439714 6.6024557
2.440714 6.5877117
2.441714 6.5727487
2.442714 6.5575652
2.443714 6.5421619
2.444714 6.5265402
2.445714 6.5107018000000005
2.446714 6.494646499999999
2.447714 6.4783759
2.448714 6.461889299999999
2.449714 6.4451865999999995
2.450714 6.428266300000001
2.451714 6.411127
2.452714 6.3937694
2.453714 6.3761942000000005
2.454714 6.358403
2.455714 6.3403979
2.456714 6.322179
2.457714 6.3037463
2.458714 6.2851004
2.459714 6.266239999999999
2.460714 6.2471643
2.461714 6.2278728999999995
2.462714 6.2083661999999995
2.463714 6.1886452
2.464714 6.1687116
2.465714 6.1485667
2.466714 6.1282117
2.467714 6.107646600000001
2.468714 6.0868699
2.469714 6.0658813
2.470714 6.0446791
2.471714 6.0232639
2.472714 6.0016368
2.473714 5.9797991
2.474714 5.9577528
2.475714 5.9354991
2.476714 5.9130386
2.477714 5.8903709
2.478714 5.8674954
2.479714 5.8444109
2.480714 5.8211166
2.481714 5.797613800000001
2.482714 5.7739031
2.483714 5.7499867
2.484714 5.725865799999999
2.485714 5.7015419
2.486714 5.677015
2.487714 5.6522841999999995
2.488714 5.627349000000001
2.489714 5.6022082
2.490714 5.5768624
2.491714 5.5513132
2.492714 5.5255621999999995
2.493714 5.4996114
2.494714 5.4734621
2.495714 5.447115
2.496714 5.4205693
2.497714 5.393824700000001
2.498714 5.3668801
2.499714 5.339735
2.500714 5.3123903
2.501714 5.2848473
2.502714 5.2571084
2.503714 5.2291751
2.504714 5.2010488
2.505714 5.1727291
2.506714 5.144215399999999
2.507714 5.1155067999999995
2.508714 5.0866033999999996
2.509714 5.0575055
2.510714 5.0282146999999995
2.511714 4.9987331
2.512714 4.9690627
2.513714 4.939204500000001
2.514714 4.9091585
2.515714 4.8789248
2.516714 4.8485018
2.517714 4.8178896
2.518714 4.7870878
2.519714 4.7560975
2.520714 4.7249205000000005
2.521714 4.6935596
2.522714 4.6620168
2.523714 4.630293
2.524714 4.5983884
2.525714 4.5663022
2.526714 4.5340333
2.527714 4.5015819
2.528714 4.4689488
2.529714 4.4361356999999995
2.530714 4.4031449
2.531714 4.3699779
2.532714 4.3366361
2.533714 4.3031193000000005
2.534714 4.2694271
2.535714 4.2355586
2.536714 4.2015135
2.537714 4.167293
2.538714 4.1328985
2.539714 4.0983323
2.540714 4.0635966
2.541714 4.0286925
2.542714 3.9936211
2.543714 3.9583825000000004
2.544714 3.9229758000000006
2.545714 3.8874008
2.546714 3.8516581000000003
2.547714 3.8157484999999998
2.548714 3.7796743
2.549714 3.7434373
2.550714 3.707039
2.551714 3.6704805
2.552714 3.6337613999999996
2.553714 3.5968818
2.554714 3.5598412
2.555714 3.5226401
2.556714 3.4852795
2.557714 3.4477613999999996
2.558714 3.4100883
2.559714 3.3722617
2.560714 3.3342831000000004
2.561714 3.2961532
2.562714 3.2578717999999998
2.563714 3.2194387
2.564714 3.1808540000000005
2.565714 3.1421188000000004
2.566714 3.1032342
2.567714 3.0642023000000003
2.568714 3.0250249
2.569714 2.9857039
2.570714 2.9462399
2.571714 2.9066327999999997
2.572714 2.8668825
2.573714 2.8269889
2.574714 2.7869528
2.575714 2.7467756
2.576714 2.7064589999999997
2.577714 2.6660055
2.578714 2.6254166
2.579714 2.5846934
2.580714 2.5438365000000003
2.581714 2.5028456
2.582714 2.461721
2.583714 2.4204636
2.584714 2.3790744999999998
2.585714 2.3375556
2.586714 2.2959093
2.587714 2.2541374
2.588714 2.2122411
2.589714 2.1702213
2.590714 2.1280782
2.591714 2.085812
2.592714 2.0434234
2.593714 2.0009134
2.594714 1.9582834
2.595714 1.9155353
2.596714 1.8726713999999998
2.597714 1.8296927
2.598714 1.7866004000000002
2.599714 1.7433950999999999
2.600714 1.7000768
2.601714 1.6566461000000001
2.602714 1.6131038
2.603714 1.5694512
2.604714 1.52569
2.605714 1.4818221
2.606714 1.4378491
2.607714 1.3937722
2.608714 1.3495922
2.609714 1.3053096
2.610714 1.260925
2.611714 1.2164393
2.612714 1.1718538
2.613714 1.1271702
2.614714 1.0823905
2.615714 1.0375166
2.616714 0.99255014
2.617714 0.94749201
2.618714 0.90234298
2.619714 0.8571038
2.620714 0.8117751200000001
2.621714 0.76635811
2.622714 0.7208540999999999
2.623714 0.6752646099999999
2.624714 0.6295911000000001
2.625714 0.58383504
2.626714 0.53799758
2.627714 0.49207979
2.628714 0.44608264999999997
2.629714 0.40000714000000004
2.630714 0.35385457
2.631714 0.30762642
2.632714 0.26132439
2.633714 0.21495023
2.634714 0.16850567
2.635714 0.12199222000000001
2.636714 0.075411232
2.637714 0.028763906
2.638714 -0.017948649
2.639714 -0.064725307
2.640714 -0.11156491
2.641714 -0.15846626
2.642714 -0.20542813
2.643714 -0.25244922999999997
2.644714 -0.29952833
2.645714 -0.34666413
2.646714 -0.39385529
2.647714 -0.44110045000000003
2.648714 -0.48839822000000005
2.649714 -0.5357472200000001
2.650714 -0.58314614
2.651714 -0.63059372
2.652714 -0.6780887
2.653714 -0.72562965
2.654714 -0.77321511
2.655714 -0.82084341
2.656714 -0.86851297
2.657714 -0.91622211
2.658714 -0.9639695300000001
2.659714 -1.0117541
2.660714 -1.0595746
2.661714 -1.1074301
2.662714 -1.1553191
2.663714 -1.20324
2.664714 -1.2511912
2.665714 -1.2991706
2.666714 -1.3471762999999999
2.667714 -1.3952067000000001
2.668714 -1.4432606000000001
2.669714 -1.4913373
2.670714 -1.5394356
2.671714 -1.5875546
2.672714 -1.6356932000000002
2.673714 -1.6838494999999998
2.674714 -1.7320216
2.675714 -1.7802073000000003
2.676714 -1.8284051
2.677714 -1.8766135
2.678714 -1.9248318
2.679714 -1.9730594000000001
2.680714 -2.0212952
2.681714 -2.0695377
2.682714 -2.1177848999999997
2.683714 -2.1660342999999997
2.684714 -2.2142833
2.685714 -2.2625301
2.686714 -2.310773
2.687714 -2.3590112
2.688714 -2.4072442
2.689714 -2.4554712999999997
2.690714 -2.5036914
2.691714 -2.5519030000000003
2.692714 -2.6001036
2.693714 -2.648291
2.694714 -2.6964629
2.695714 -2.7446175
2.696714 -2.7927538
2.697714 -2.8408714
2.698714 -2.8889699
2.699714 -2.9370487
2.700714 -2.9851058
2.701714 -3.033139
2.702714 -3.0811452999999998
2.703714 -3.129122
2.704714 -3.1770673
2.705714 -3.2249792999999998
2.706714 -3.2728582999999998
2.707714 -3.3207037
2.708714 -3.3685151
2.709714 -3.4162916
2.710714 -3.4640308
2.711714 -3.5117298
2.712714 -3.5593856
2.713714 -3.6069959
2.714714 -3.6545597
2.715714 -3.7020762
2.716714 -3.7495453
2.717714 -3.7969675
2.718714 -3.8443419999999997
2.719714 -3.8916662
2.720714 -3.9389368
2.721714 -3.9861508
2.722714 -4.0333055
2.723714 -4.0803995
2.724714 -4.127432000000001
2.725714 -4.1744034999999995
2.726714 -4.2213138
2.727714 -4.2681623
2.728714 -4.3149468
2.729714 -4.3616638
2.730714 -4.40831
2.731714 -4.4548821
2.732714 -4.5013789
2.733714 -4.5477994
2.734714 -4.5941435
2.735714 -4.640412
2.736714 -4.686604099999999
2.737714 -4.7327183
2.738714 -4.7787517
2.739714 -4.8247013
2.740714 -4.8705637
2.741714 -4.9163371
2.742714 -4.9620204
2.743714 -5.0076135
2.744714 -5.0531168
2.745714 -5.0985299
2.746714 -5.1438514
2.747714 -5.1890787000000005
2.748714 -5.2342087
2.749714 -5.2792385
2.750714 -5.3241652
2.751714 -5.3689871
2.752714 -5.413704
2.753714 -5.4583166
2.754714 -5.5028249
2.755714 -5.5472281
2.756714 -5.591524
2.757714 -5.635709299999999
2.758714 -5.6797802
2.759714 -5.7237338
2.760714 -5.7675681999999995
2.761714 -5.8112829999999995
2.762714 -5.8548786
2.763714 -5.8983553
2.764714 -5.9417125
2.765714 -5.9849482
2.766714 -6.0280591
2.767714 -6.0710423
2.768714 -6.113894999999999
2.769714 -6.1566155
2.770714 -6.1992034
2.771714 -6.2416583
2.772714 -6.2839806
2.773714 -6.3261703
2.774714 -6.368225099999999
2.775714 -6.4101428
2.776714 -6.4519197
2.777714 -6.493552800000001
2.778714 -6.5350391
2.779714 -6.576378600000001
2.780714 -6.617571399999999
2.781714 -6.6586174
2.782714 -6.699516599999999
2.783714 -6.740267599999999
2.784714 -6.7808673
2.785714 -6.8213135
2.786714 -6.8616033000000005
2.787714 -6.901735100000001
2.788714 -6.9417067
2.789714 -6.9815189
2.790714 -7.0211716
2.791714 -7.060664099999999
2.792714 -7.099995000000001
2.793714 -7.139162000000001
2.794714 -7.178162
2.795714 -7.2169922
2.796714 -7.2556496
2.797714 -7.2941332999999995
2.798714 -7.332442
2.799714 -7.370577000000001
2.800714 -7.408538500000001
2.801714 -7.446324799999999
2.802714 -7.4839354
2.803714 -7.5213671
2.804714 -7.558616999999999
2.805714 -7.5956829
2.806714 -7.6325633
2.807714 -7.6692574
2.808714 -7.705766
2.809714 -7.7420883
2.810714 -7.778222899999999
2.811714 -7.8141689
2.812714 -7.8499235
2.813714 -7.8854837
2.814714 -7.920846300000001
2.815714 -7.9560108000000005
2.816714 -7.9909749
2.817714 -8.0257393
2.818714 -8.0603041
2.819714 -8.0946691
2.820714 -8.1288338
2.821714 -8.162795000000001
2.822714 -8.1965506
2.823714 -8.2300983
2.824714 -8.263436
2.825714 -8.2965635
2.826714 -8.3294794
2.827714 -8.362183
2.828714 -8.394675
2.829714 -8.426953099999999
2.830714 -8.4590159
2.831714 -8.490862
2.832714 -8.522488899999999
2.833714 -8.5538954
2.834714 -8.5850805
2.835714 -8.6160429
2.836714 -8.6467817
2.837714 -8.6772971
2.838714 -8.7075882
2.839714 -8.7376535
2.840714 -8.767491600000001
2.841714 -8.797100200000001
2.842714 -8.826477800000001
2.843714 -8.8556223
2.844714 -8.8845335
2.845714 -8.913210000000001
2.846714 -8.9416519
2.847714 -8.9698583
2.848714 -8.9978278
2.849714 -9.0255596
2.850714 -9.0530515
2.851714 -9.080302
2.852714 -9.1073096
2.853714 -9.1340743
2.854714 -9.1605946
2.855714 -9.186870599999999
2.856714 -9.2129007
2.857714 -9.2386834
2.858714 -9.264217299999999
2.859714 -9.2895001
2.860714 -9.314531800000001
2.861714 -9.339311
2.862714 -9.3638368
2.863714 -9.3881086
2.864714 -9.4121262
2.865714 -9.4358884
2.866714 -9.459393500000001
2.867714 -9.4826415
2.868714 -9.505631000000001
2.869714 -9.5283613
2.870714 -9.5508322
2.871714 -9.5730416
2.872714 -9.594990300000001
2.873714 -9.6166752
2.874714 -9.6380956
2.875714 -9.6592493
2.876714 -9.6801348
2.877714 -9.7007513
2.878714 -9.7210981
2.879714 -9.7411759
2.880714 -9.760984
2.881714 -9.7805217
2.882714 -9.799788900000001
2.883714 -9.8187841
2.884714 -9.837506
2.885714 -9.8559521
2.886714 -9.8741211
2.887714 -9.8920137
2.888714 -9.9096298
2.889714 -9.9269703
2.890714 -9.9440344
2.891714 -9.9608205
2.892714 -9.977325800000001
2.893714 -9.9935479
2.894714 -10.00949
2.895714 -10.02514
2.896714 -10.04051
2.897714 -10.05559
2.898714 -10.07039
2.899714 -10.084909999999999
2.900714 -10.09914
2.901714 -10.11309
2.902714 -10.12675
2.903714 -10.14012
2.904714 -10.1532
2.905714 -10.165989999999999
2.906714 -10.17849
2.907714 -10.1907
2.908714 -10.20262
2.909714 -10.21425
2.910714 -10.22559
2.911714 -10.23664
2.912714 -10.247390000000001
2.913714 -10.25784
2.914714 -10.267999999999999
2.915714 -10.27786
2.916714 -10.28743
2.917714 -10.296710000000001
2.918714 -10.30569
2.919714 -10.31437
2.920714 -10.32276
2.921714 -10.33085
2.922714 -10.33863
2.923714 -10.34612
2.924714 -10.3533
2.925714 -10.36018
2.926714 -10.36676
2.927714 -10.373050000000001
2.928714 -10.37903
2.929714 -10.38471
2.930714 -10.390099999999999
2.931714 -10.39517
2.932714 -10.39994
2.933714 -10.404399999999999
2.934714 -10.408570000000001
2.935714 -10.41243
2.936714 -10.41598
2.937714 -10.41924
2.938714 -10.4222
2.939714 -10.42485
2.940714 -10.42719
2.941714 -10.42923
2.942714 -10.43095
2.943714 -10.43237
2.944714 -10.433480000000001
2.945714 -10.43429
2.946714 -10.43479
2.947714 -10.434989999999999
2.948714 -10.43489
2.949714 -10.43447
2.950714 -10.43374
2.951714 -10.4327
2.952714 -10.43135
2.953714 -10.429689999999999
2.954714 -10.42773
2.955714 -10.425460000000001
2.956714 -10.42289
2.957714 -10.42001
2.958714 -10.41682
2.959714 -10.413319999999999
2.960714 -10.4095
2.961714 -10.405380000000001
2.962714 -10.40094
2.963714 -10.3962
2.964714 -10.391160000000001
2.965714 -10.38581
2.966714 -10.38015
2.967714 -10.37419
2.968714 -10.36792
2.969714 -10.36133
2.970714 -10.35443
2.971714 -10.34722
2.972714 -10.3397
2.973714 -10.33187
2.974714 -10.32374
2.975714 -10.31531
2.976714 -10.306569999999999
2.977714 -10.29752
2.978714 -10.28816
2.979714 -10.27849
2.980714 -10.268510000000001
2.981714 -10.25822
2.982714 -10.24762
2.983714 -10.23673
2.984714 -10.225539999999999
2.985714 -10.21404
2.986714 -10.20223
2.987714 -10.19012
2.988714 -10.177700000000002
2.989714 -10.16496
2.990714 -10.15192
2.991714 -10.13857
2.992714 -10.12492
2.993714 -10.11098
2.994714 -10.09674
2.995714 -10.08219
2.996714 -10.06734
2.997714 -10.05218
2.998714 -10.03671
2.999714 -10.02094
3.000714 -10.00486
3.001714 -9.988495
3.002714 -9.9718325
3.003714 -9.9548757
3.004714 -9.937620899999999
3.005714 -9.9200629
3.006714 -9.9021994
3.007714 -9.8840311
3.008714 -9.8655611
3.009714 -9.8467946
3.010714 -9.8277375
3.011714 -9.8083921
3.012714 -9.7887576
3.013714 -9.768831
3.014714 -9.7486071
3.015714 -9.7280838
3.016714 -9.7072601
3.017714 -9.686139200000001
3.018714 -9.6647263
3.019714 -9.6430257
3.020714 -9.6210413
3.021714 -9.598772199999999
3.022714 -9.5762163
3.023714 -9.5533699
3.024714 -9.5302306
3.025714 -9.506797
3.026714 -9.4830714
3.027714 -9.4590589
3.028714 -9.4347656
3.029714 -9.410195100000001
3.030714 -9.3853481
3.031714 -9.360222499999999
3.032714 -9.3348145
3.033714 -9.309119
3.034714 -9.2831351
3.035714 -9.2568651
3.036714 -9.2303135
3.037714 -9.2034861
3.038714 -9.1763869
3.039714 -9.1490172
3.040714 -9.1213755
3.041714 -9.093459
3.042714 -9.0652645
3.043714 -9.036791299999999
3.044714 -9.008040300000001
3.045714 -8.979015799999999
3.046714 -8.9497231
3.047714 -8.9201659
3.048714 -8.8903464
3.049714 -8.860263999999999
3.050714 -8.8299155
3.051714 -8.7992981
3.052714 -8.7684087
3.053714 -8.737248899999999
3.054714 -8.7058216
3.055714 -8.6741321
3.056714 -8.6421847
3.057714 -8.6099826
3.058714 -8.5775271
3.059714 -8.544816800000001
3.060714 -8.511848
3.061714 -8.4786184
3.062714 -8.445128799999999
3.063714 -8.4113814
3.064714 -8.3773807
3.065714 -8.3431318
3.066714 -8.3086386
3.067714 -8.273901
3.068714 -8.2389183
3.069714 -8.2036883
3.070714 -8.1682071
3.071714 -8.1324749
3.072714 -8.0964938
3.073714 -8.0602676
3.074714 -8.0238022
3.075714 -7.9871014
3.076714 -7.9501674
3.077714 -7.9130001000000005
3.078714 -7.8755967
3.079714 -7.8379541999999995
3.080714 -7.8000709
3.081714 -7.761947800000001
3.082714 -7.7235892
3.083714 -7.6850004
3.084714 -7.646185899999999
3.085714 -7.607149300000001
3.086714 -7.5678907
3.087714 -7.5284086
3.088714 -7.4886992999999995
3.089714 -7.4487604
3.090714 -7.408593600000001
3.091714 -7.3682018000000005
3.092714 -7.3275901
3.093714 -7.2867654
3.094714 -7.245729900000001
3.095714 -7.2044857
3.096714 -7.1630299
3.097714 -7.1213603
3.098714 -7.0794739
3.099714 -7.0373699
3.100714 -6.9950514
3.101714 -6.952522699999999
3.102714 -6.9097906
3.103714 -6.8668589
3.104714 -6.8237305
3.105714 -6.780404600000001
3.106714 -6.7368790999999995
3.107714 -6.6931501
3.108714 -6.649217
3.109714 -6.6050813
3.110714 -6.560748800000001
3.111714 -6.5162256
3.112714 -6.4715169
3.113714 -6.4266242
3.114714 -6.3815475
3.115714 -6.3362844
3.116714 -6.290831400000001
3.117714 -6.2451862
3.118714 -6.1993498
3.119714 -6.1533264999999995
3.120714 -6.1071225
3.121714 -6.0607429999999995
3.122714 -6.0141917000000005
3.123714 -5.967469899999999
3.124714 -5.920575599999999
3.125714 -5.8735061
3.126714 -5.8262598
3.127714 -5.7788372
3.128714 -5.7312422000000005
3.129714 -5.6834806
3.130714 -5.6355584
3.131714 -5.5874798000000006
3.132714 -5.5392459
3.133714 -5.4908548
3.134714 -5.4423038
3.135714 -5.3935904
3.136714 -5.3447146
3.137714 -5.2956786
3.138714 -5.246488
3.139714 -5.1971488
3.140714 -5.147665
3.141714 -5.0980389
3.142714 -5.0482698
3.143714 -4.9983554
3.144714 -4.9482930000000005
3.145714 -4.8980828
3.146714 -4.8477266
3.147714 -4.7972292
3.148714 -4.7465969
3.149714 -4.6958345999999995
3.150714 -4.6449445
3.151714 -4.593927
3.152714 -4.5427803
3.153714 -4.491501700000001
3.154714 -4.4400904
3.155714 -4.3885480999999995
3.156714 -4.336879
3.157714 -4.2850882
3.158714 -4.2331807
3.159714 -4.181158900000001
3.160714 -4.1290238
3.161714 -4.0767736999999995
3.162714 -4.0244061
3.163714 -3.9719205
3.164714 -3.9193179000000002
3.165714 -3.8666016999999995
3.166714 -3.8137771000000003
3.167714 -3.7608493
3.168714 -3.7078216999999998
3.169714 -3.6546953
3.170714 -3.6014691
3.171714 -3.5481416
3.172714 -3.494712
3.173714 -3.4411810000000003
3.174714 -3.3875520999999997
3.175714 -3.3338292999999997
3.176714 -3.2800175
3.177714 -3.22612
3.178714 -3.1721383
3.179714 -3.1180721
3.180714 -3.0639198
3.181714 -3.0096805
3.182714 -2.9553546
3.183714 -2.900945
3.184714 -2.8464559
3.185714 -2.791892
3.186714 -2.7372571
3.187714 -2.6825534
3.188714 -2.6277809999999997
3.189714 -2.5729387999999997
3.190714 -2.518026
3.191714 -2.4630427
3.192714 -2.407991
3.193714 -2.3528744
3.194714 -2.2976972
3.195714 -2.2424631
3.196714 -2.1871742
3.197714 -2.1318309
3.198714 -2.0764327
3.199714 -2.0209786
3.200714 -1.9654688999999999
3.201714 -1.9099057
3.202714 -1.8542919000000002
3.203714 -1.7986315999999998
3.204714 -1.7429287000000002
3.205714 -1.6871858
3.206714 -1.6314041000000001
3.207714 -1.575583
3.208714 -1.5197221
3.209714 -1.4638212
3.210714 -1.4078815
3.211714 -1.3519058
3.212714 -1.295898
3.213714 -1.2398618
3.214714 -1.1838
3.215714 -1.1277139999999999
3.216714 -1.0716039
3.217714 -1.0154691
3.218714 -0.95930975
3.219714 -0.9031272499999999
3.220714 -0.84692417
3.221714 -0.7907041300000001
3.222714 -0.73447074
3.223714 -0.67822668
3.224714 -0.62197326
3.225714 -0.56571048
3.226714 -0.50943787
3.227714 -0.45315525
3.228714 -0.39686360000000004
3.229714 -0.34056529
3.230714 -0.28426363
3.231714 -0.22796218000000001
3.232714 -0.17166378999999998
3.233714 -0.11537016
3.234714 -0.059081829
3.235714 -0.0027987368000000003
3.236714 0.053478969
3.237714 0.10975023
3.238714 0.16601280999999998
3.239714 0.22226362000000002
3.240714 0.27849942
3.241714 0.33471764
3.242714 0.39091687999999997
3.243714 0.44709686
3.244714 0.50325794
3.245714 0.5594003000000001
3.246714 0.6155231
3.247714 0.67162444
3.248714 0.72770128
3.249714 0.78375041
3.250714 0.839769
3.251714 0.89575527
3.252714 0.9517084800000001
3.253714 1.0076286
3.254714 1.0635155
3.255714 1.1193684000000002
3.256714 1.1751852999999999
3.257714 1.2309632
3.258714 1.2866990999999999
3.259714 1.3423903
3.260714 1.3980352
3.261714 1.4536334
3.262714 1.5091849
3.263714 1.5646897
3.264714 1.6201472000000001
3.265714 1.6755554999999998
3.266714 1.7309118
3.267714 1.786213
3.268714 1.8414563
3.269714 1.8966398999999998
3.270714 1.9517632
3.271714 2.0068264
3.272714 2.0618295
3.273714 2.1167723
3.274714 2.1716531
3.275714 2.2264695000000003
3.276714 2.2812182
3.277714 2.3358967
3.278714 2.3905031
3.279714 2.4450369
3.280714 2.4994984000000002
3.281714 2.5538877
3.282714 2.6082042999999997
3.283714 2.6624465
3.284714 2.7166121000000003
3.285714 2.7706973
3.286714 2.8246997
3.287714 2.8786173
3.288714 2.9324496
3.289714 2.986197
3.290714 3.0398598
3.291714 3.0934377
3.292714 3.1469297
3.293714 3.2003328
3.294714 3.253644
3.295714 3.3068605
3.296714 3.3599805000000003
3.297714 3.4130032999999997
3.298714 3.4659289
3.299714 3.5187580000000005
3.300714 3.5714902
3.301714 3.6241244999999997
3.302714 3.6766578
3.303714 3.7290878999999997
3.304714 3.7814118
3.305714 3.8336281
3.306714 3.8857359000000002
3.307714 3.9377358
3.308714 3.9896279999999997
3.309714 4.0414125
3.310714 4.0930886
3.311714 4.1446537
3.312714 4.1961048000000005
3.313714 4.2474393
3.314714 4.2986549
3.315714 4.3497506999999995
3.316714 4.4007264
3.317714 4.4515822
3.318714 4.5023184
3.319714 4.5529343
3.320714 4.603428
3.321714 4.6537973
3.322714 4.7040394999999995
3.323714 4.7541525
3.324714 4.8041355
3.325714 4.8539883999999995
3.326714 4.9037121
3.327714 4.9533069
3.328714 5.0027732
3.329714 5.0521091
3.330714 5.101312
3.331714 5.1503796
3.332714 5.1993091
3.333714 5.2480984
3.334714 5.2967477999999995
3.335714 5.3452574
3.336714 5.3936277
3.337714 5.4418586
3.338714 5.4899491000000005
3.339714 5.5378966
3.340714 5.585698
3.341714 5.6333512
3.342714 5.6808542
3.343714 5.7282068
3.344714 5.7754096
3.345714 5.8224633
3.346714 5.8693688
3.347714 5.916125
3.348714 5.9627302
3.349714 6.0091823
3.350714 6.055479500000001
3.351714 6.1016202
3.352714 6.1476036999999994
3.353714 6.1934307
3.354714 6.239102
3.355714 6.2846184
3.356714 6.3299783
3.357714 6.375180900000001
3.358714 6.420223399999999
3.359714 6.4651035
3.360714 6.5098189
3.361714 6.5543681000000005
3.362714 6.5987512
3.363714 6.6429682
3.364714 6.687019800000001
3.365714 6.7309067
3.366714 6.7746267
3.367714 6.8181776
3.368714 6.8615578
3.369714 6.9047659999999995
3.370714 6.9478005
3.371714 6.990663
3.372714 7.0333533
3.373714 7.0758722999999994
3.374714 7.1182199
3.375714 7.1603961
3.376714 7.202399499999999
3.377714 7.2442271
3.378714 7.285876600000001
3.379714 7.3273465
3.380714 7.3686376
3.381714 7.409750700000001
3.382714 7.4506864
3.383714 7.4914441
3.384714 7.5320229
3.385714 7.572419900000001
3.386714 7.6126337
3.387714 7.6526619
3.388714 7.6925047
3.389714 7.7321618999999995
3.390714 7.7716343
3.391714 7.810922
3.392714 7.8500256
3.393714 7.8889437000000004
3.394714 7.927674799999999
3.395714 7.966217400000001
3.396714 8.00457
3.397714 8.042732599999999
3.398714 8.0807053
3.399714 8.1184886
3.400714 8.1560835
3.401714 8.1934892
3.402714 8.2307048
3.403714 8.2677297
3.404714 8.3045624
3.405714 8.3411999
3.406714 8.3776414
3.407714 8.4138878
3.408714 8.4499381
3.409714 8.485794100000001
3.410714 8.5214555
3.411714 8.5569218
3.412714 8.5921921
3.413714 8.6272649
3.414714 8.662138899999999
3.415714 8.6968131
3.416714 8.7312877
3.417714 8.7655634
3.418714 8.7996416
3.419714 8.8335223
3.420714 8.8672057
3.421714 8.9006901
3.422714 8.9339741
3.423714 8.967056099999999
3.424714 8.9999348
3.425714 9.032610100000001
3.426714 9.0650827
3.427714 9.0973534
3.428714 9.1294229
3.429714 9.1612913
3.430714 9.192957
3.431714 9.224419300000001
3.432714 9.255676
3.433714 9.2867263
3.434714 9.3175702
3.435714 9.3482085
3.436714 9.378642600000001
3.437714 9.4088726
3.438714 9.4388984
3.439714 9.4687186
3.440714 9.498333200000001
3.441714 9.5277399
3.442714 9.5569387
3.443714 9.5859289
3.444714 9.6147113
3.445714 9.6432857
3.446714 9.6716538
3.447714 9.6998148
3.448714 9.7277693
3.449714 9.7555161
3.450714 9.7830534
3.451714 9.810381399999999
3.452714 9.8374993
3.453714 9.864407
3.454714 9.8911054
3.455714 9.9175945
3.456714 9.9438742
3.457714 9.9699445
3.458714 9.995805500000001
3.459714 10.02146
3.460714 10.0469
3.461714 10.07213
3.462714 10.09714
3.463714 10.12195
3.464714 10.14655
3.465714 10.17093
3.466714 10.19511
3.467714 10.21908
3.468714 10.24283
3.469714 10.26638
3.470714 10.2897
3.471714 10.31282
3.472714 10.33572
3.473714 10.35842
3.474714 10.3809
3.475714 10.403170000000001
3.476714 10.42523
3.477714 10.44708
3.478714 10.46872
3.479714 10.49015
3.480714 10.511370000000001
3.481714 10.53237
3.482714 10.553170000000001
3.483714 10.57376
3.484714 10.594140000000001
3.485714 10.6143
3.486714 10.63426
3.487714 10.654
3.488714 10.673530000000001
3.489714 10.69285
3.490714 10.71195
3.491714 10.73084
3.492714 10.74952
3.493714 10.768
3.494714 10.78626
3.495714 10.804310000000001
3.496714 10.82215
3.497714 10.839780000000001
3.498714 10.85719
3.499714 10.8744
3.500714 10.89139
3.501714 10.908180000000002
3.502714 10.92476
3.503714 10.941130000000001
3.504714 10.95729
3.505714 10.973239999999999
3.506714 10.98898
3.507714 11.00451
3.508714 11.01982
3.509714 11.03493
3.510714 11.04983
3.511714 11.06452
3.512714 11.079
3.513714 11.09327
3.514714 11.10734
3.515714 11.1212
3.516714 11.13485
3.517714 11.148280000000002
3.518714 11.16151
3.519714 11.17453
3.520714 11.187339999999999
3.521714 11.19995
3.522714 11.21235
3.523714 11.22454
3.524714 11.23653
3.525714 11.24831
3.526714 11.259879999999999
3.527714 11.271249999999998
3.528714 11.28241
3.529714 11.29336
3.530714 11.304110000000001
3.531714 11.31466
3.532714 11.32501
3.533714 11.335149999999999
3.534714 11.345080000000001
3.535714 11.35481
3.536714 11.36433
3.537714 11.37365
3.538714 11.38277
3.539714 11.39168
3.540714 11.4004
3.541714 11.40891
3.542714 11.41722
3.543714 11.42533
3.544714 11.43324
3.545714 11.44094
3.546714 11.448450000000001
3.547714 11.45575
3.548714 11.46285
3.549714 11.469759999999999
3.550714 11.476469999999999
3.551714 11.48299
3.552714 11.4893
3.553714 11.495420000000001
3.554714 11.50133
3.555714 11.507050000000001
3.556714 11.51257
3.557714 11.51789
3.558714 11.52302
3.559714 11.527949999999999
3.560714 11.532689999999999
3.561714 11.53723
3.562714 11.54158
3.563714 11.54573
3.564714 11.54969
3.565714 11.55345
3.566714 11.55702
3.567714 11.56039
3.568714 11.56358
3.569714 11.56658
3.570714 11.56938
3.571714 11.57199
3.572714 11.57441
3.573714 11.576640000000001
3.574714 11.57868
3.575714 11.58053
3.576714 11.58219
3.577714 11.58366
3.578714 11.584940000000001
3.579714 11.58604
3.580714 11.58695
3.581714 11.58767
3.582714 11.5882
3.583714 11.58855
3.584714 11.58871
3.585714 11.58869
3.586714 11.588479999999999
3.587714 11.58809
3.588714 11.58752
3.589714 11.58677
3.590714 11.58583
3.591714 11.584719999999999
3.592714 11.58342
3.593714 11.58194
3.594714 11.580269999999999
3.595714 11.57843
3.596714 11.57641
3.597714 11.57421
3.598714 11.57183
3.599714 11.56927
3.600714 11.56653
3.601714 11.56362
3.602714 11.56053
3.603714 11.55727
3.604714 11.55382
3.605714 11.55021
3.606714 11.54641
3.607714 11.54245
3.608714 11.538310000000001
3.609714 11.533999999999999
3.610714 11.52952
3.611714 11.52487
3.612714 11.52004
3.613714 11.51505
3.614714 11.50988
3.615714 11.50455
3.616714 11.49904
3.617714 11.49337
3.618714 11.48753
3.619714 11.48152
3.620714 11.475349999999999
3.621714 11.46901
3.622714 11.46251
3.623714 11.45584
3.624714 11.449
3.625714 11.442
3.626714 11.43484
3.627714 11.42751
3.628714 11.42003
3.629714 11.41239
3.630714 11.404580000000001
3.631714 11.39662
3.632714 11.38849
3.633714 11.3802
3.634714 11.37175
3.635714 11.36315
3.636714 11.3544
3.637714 11.34548
3.638714 11.336409999999999
3.639714 11.32719
3.640714 11.31781
3.641714 11.30828
3.642714 11.29859
3.643714 11.28875
3.644714 11.27875
3.645714 11.268609999999999
3.646714 11.25831
3.647714 11.24787
3.648714 11.23727
3.649714 11.22653
3.650714 11.21564
3.651714 11.204609999999999
3.652714 11.19342
3.653714 11.18209
3.654714 11.170620000000001
3.655714 11.158999999999999
3.656714 11.14723
3.657714 11.13532
3.658714 11.123280000000001
3.659714 11.11108
3.660714 11.09875
3.661714 11.08628
3.662714 11.07366
3.663714 11.0609
3.664714 11.04801
3.665714 11.03498
3.666714 11.02181
3.667714 11.008510000000001
3.668714 10.99508
3.669714 10.9815
3.670714 10.9678
3.671714 10.95396
3.672714 10.93998
3.673714 10.92587
3.674714 10.91164
3.675714 10.89727
3.676714 10.88277
3.677714 10.86814
3.678714 10.85338
3.679714 10.8385
3.680714 10.82349
3.681714 10.80835
3.682714 10.79309
3.683714 10.7777
3.684714 10.76218
3.685714 10.746550000000001
3.686714 10.730789999999999
3.687714 10.71491
3.688714 10.6989
3.689714 10.68278
3.690714 10.66654
3.691714 10.650170000000001
3.692714 10.63369
3.693714 10.61709
3.694714 10.60037
3.695714 10.58354
3.696714 10.56659
3.697714 10.54953
3.698714 10.53235
3.699714 10.51507
3.700714 10.497670000000001
3.701714 10.48016
3.702714 10.462530000000001
3.703714 10.4448
3.704714 10.42695
3.705714 10.409
3.706714 10.390929999999999
3.707714 10.37276
3.708714 10.35448
3.709714 10.3361
3.710714 10.31761
3.711714 10.29902
3.712714 10.28031
3.713714 10.26151
3.714714 10.24261
3.715714 10.2236
3.716714 10.20449
3.717714 10.18529
3.718714 10.165989999999999
3.719714 10.1466
3.720714 10.12711
3.721714 10.107520000000001
3.722714 10.08783
3.723714 10.068050000000001
3.724714 10.048169999999999
3.725714 10.0282
3.726714 10.008140000000001
3.727714 9.9879868
3.728714 9.9677466
3.729714 9.947416200000001
3.730714 9.926995600000001
3.731714 9.9064842
3.732714 9.8858826
3.733714 9.8651938
3.734714 9.844420099999999
3.735714 9.8235637
3.736714 9.802626100000001
3.737714 9.7816072
3.738714 9.7605072
3.739714 9.7393245
3.740714 9.718059
3.741714 9.6967109
3.742714 9.6752815
3.743714 9.6537739
3.744714 9.6321896
3.745714 9.61053
3.746714 9.5887952
3.747714 9.5669843
3.748714 9.5450968
3.749714 9.523132400000001
3.750714 9.5010929
3.751714 9.478979599999999
3.752714 9.456794
3.753714 9.4345391
3.754714 9.4122164
3.755714 9.389826699999999
3.756714 9.3673706
3.757714 9.344846800000001
3.758714 9.3222544
3.759714 9.299593400000001
3.760714 9.2768654
3.761714 9.254071099999999
3.762714 9.2312142
3.763714 9.208296200000001
3.764714 9.1853179
3.765714 9.16228
3.766714 9.1391817
3.767714 9.1160223
3.768714 9.0928011
3.769714 9.0695195
3.770714 9.0461805
3.771714 9.0227872
3.772714 8.999341
3.773714 8.9758433
3.774714 8.9522943
3.775714 8.9286931
3.776714 8.905038999999999
3.777714 8.881330499999999
3.778714 8.8575691
3.779714 8.8337556
3.780714 8.8098943
3.781714 8.7859876
3.782714 8.762037
3.783714 8.7380432
3.784714 8.714004599999999
3.785714 8.6899199
3.786714 8.6657889
3.787714 8.6416118
3.788714 8.6173899
3.789714 8.5931271
3.790714 8.5688248
3.791714 8.544486
3.792714 8.5201107
3.793714 8.495698899999999
3.794714 8.471248300000001
3.795714 8.4467582
3.796714 8.422228700000002
3.797714 8.3976604
3.798714 8.3730571
3.799714 8.3484203
3.800714 8.3237536
3.801714 8.2990587
3.802714 8.2743354
3.803714 8.2495838
3.804714 8.2248017
3.805714 8.1999883
3.806714 8.1751429
3.807714 8.1502683
3.808714 8.125367
3.809714 8.100441799999999
3.810714 8.0754958
3.811714 8.0505282
3.812714 8.0255382
3.813714 8.0005236
3.814714 7.9754829
3.815714 7.9504162
3.816714 7.925325599999999
3.817714 7.9002142
3.818714 7.875085599999999
3.819714 7.8499421
3.820714 7.8247853
3.821714 7.799615
3.822714 7.774428299999999
3.823714 7.749223700000001
3.824714 7.7240005
3.825714 7.6987609
3.826714 7.6735072
3.827714 7.648243000000001
3.828714 7.6229729
3.829714 7.5976968000000005
3.830714 7.5724147
3.831714 7.5471252
3.832714 7.5218245
3.833714 7.4965112000000005
3.834714 7.4711867000000005
3.835714 7.4458525
3.836714 7.4205122999999995
3.837714 7.3951706
3.838714 7.369830500000001
3.839714 7.3444918
3.840714 7.3191531
3.841714 7.2938107
3.842714 7.2684631
3.843714 7.2431095
3.844714 7.2177522
3.845714 7.1923949
3.846714 7.167042799999999
3.847714 7.1416982
3.848714 7.1163617
3.849714 7.091032
3.850714 7.0657052
3.851714 7.0403792
3.852714 7.015052400000001
3.853714 6.9897272
3.854714 6.9644064000000006
3.855714 6.939095300000001
3.856714 6.9137976000000005
3.857714 6.888514799999999
3.858714 6.863245399999999
3.859714 6.8379872
3.860714 6.8127371000000005
3.861714 6.7874938
3.862714 6.762258699999999
3.863714 6.737034
3.864714 6.711825
3.865714 6.6866361
3.866714 6.6614695
3.867714 6.6363238
3.868714 6.611196699999999
3.869714 6.5860845
3.870714 6.5609843
3.871714 6.5358967
3.872714 6.5108239999999995
3.873714 6.4857706
3.874714 6.4607412
3.875714 6.4357385
3.876714 6.4107627
3.877714 6.3858106999999995
3.878714 6.360878100000001
3.879714 6.335961800000001
3.880714 6.311062000000001
3.881714 6.2861808
3.882714 6.2613218999999996
3.883714 6.236491
3.884714 6.2116913
3.885714 6.1869238
3.886714 6.162186
3.887714 6.137475
3.888714 6.1127871
3.889714 6.0881205000000005
3.890714 6.0634765999999996
3.891714 6.0388602
3.892714 6.014276300000001
3.893714 5.9897289
3.894714 5.9652194
3.895714 5.9407458
3.896714 5.9163038
3.897714 5.891889
3.898714 5.8674991
3.899714 5.8431342
3.900714 5.8187983999999995
3.901714 5.7944961
3.902714 5.7702322
3.903714 5.7460092
3.904714 5.7218261
3.905714 5.6976799
3.906714 5.6735665
3.907714 5.649483200000001
3.908714 5.6254309000000005
3.909714 5.6014124
3.910714 5.5774327
3.911714 5.553497
3.912714 5.5296078
3.913714 5.5057649
3.914714 5.4819647
3.915714 5.458202999999999
3.916714 5.434475099999999
3.917714 5.4107808
3.918714 5.3871214
3.919714 5.3635012
3.920714 5.3399254
3.921714 5.3163972
3.922714 5.292917
3.923714 5.269482
3.924714 5.2460883
3.925714 5.2227315
3.926714 5.19941
3.927714 5.176125799999999
3.928714 5.152883
3.929714 5.1296864
3.930714 5.1065404
3.931714 5.0834458
3.932714 5.0604008
3.933714 5.037401200000001
3.934714 5.0144427
3.935714 4.9915221
3.936714 4.9686398
3.937714 4.9458001000000005
3.938714 4.9230076
3.939714 4.900267299999999
3.940714 4.877580699999999
3.941714 4.8549466
3.942714 4.832360899999999
3.943714 4.8098192
3.944714 4.787318
3.945714 4.7648571
3.946714 4.7424395
3.947714 4.720070199999999
3.948714 4.6977538999999995
3.949714 4.6754926
3.950714 4.6532858
3.951714 4.6311293000000004
3.952714 4.6090186
3.953714 4.5869496000000005
3.954714 4.5649216
3.955714 4.5429364
3.956714 4.520999600000001
3.957714 4.4991158
3.958714 4.4772886
3.959714 4.4555176
3.960714 4.4338003
3.961714 4.412131
3.962714 4.390505699999999
3.963714 4.3689221
3.964714 4.3473814
3.965714 4.3258879
3.966714 4.3044459
3.967714 4.2830585999999995
3.968714 4.2617265
3.969714 4.2404469
3.970714 4.219215
3.971714 4.1980262999999995
3.972714 4.1768782
3.973714 4.1557714
3.974714 4.1347100999999995
3.975714 4.1136995
3.976714 4.0927429
3.977714 4.0718421
3.978714 4.0509954
3.979714 4.0301982
3.980714 4.0094465
3.981714 3.9887365
3.982714 3.9680677999999996
3.983714 3.9474427999999997
3.984714 3.9268658
3.985714 3.9063405
3.986714 3.8858686000000002
3.987714 3.8654484000000005
3.988714 3.8450759000000003
3.989714 3.8247459
3.990714 3.8044545999999997
3.991714 3.7842016999999997
3.992714 3.7639894
3.993714 3.7438218
3.994714 3.7237037
3.995714 3.703637
3.996714 3.6836211
3.997714 3.663652
3.998714 3.6437250999999997
3.999714 3.6238360999999997
4.000714 3.6039833
4.001714 3.5841684999999996
4.002714 3.564395
4.003714 3.5446666000000002
4.004714 3.5249859000000003
4.005714 3.5053525000000003
4.006714 3.4857631
4.007714 3.4662127000000003
4.008714 3.4466982
4.009714 3.4272175000000002
4.010714 3.4077718999999997
4.011714 3.3883654
4.012714 3.369002
4.013714 3.3496846
4.014714 3.3304136
4.015714 3.3111859
4.016714 3.2919962
4.017715 3.2728393000000002
4.018714 3.2537121000000004
4.019714 3.2346152000000004
4.020714 3.2155503000000003
4.021714 3.1965215
4.022714 3.1775311
4.023714 3.1585790000000005
4.024714 3.139662
4.025714 3.1207753
4.026714 3.1019144
4.027714 3.0830769
4.028714 3.0642633999999997
4.029714 3.0454776999999997
4.030715 3.026724
4.031714 3.0080061000000002
4.032714 2.9893251
4.033714 2.9706789000000002
4.034714 2.9520629
4.035714 2.9334722
4.036714 2.9149037
4.037714 2.8963568
4.038714 2.8778337
4.039714 2.8593378
4.040714 2.8408719
4.041714 2.8224362
4.042714 2.8040279000000004
4.043715 2.7856417
4.044714 2.7672723
4.045714 2.7489159
4.046714 2.7305718999999997
4.047714 2.7122421
4.048714 2.6939305
4.049714 2.6756401999999997
4.050714 2.6573723
4.051714 2.6391247
4.052714 2.6208933
4.053714 2.6026726
4.054714 2.5844591
4.055714 2.5662519
4.056714 2.5480535
4.057714 2.5298677
4.058714 2.5116988
4.059714 2.4935484
4.060714 2.475415
4.061714 2.4572939
4.062714 2.4391792999999997
4.063715 2.4210662000000003
4.064714 2.4029526999999997
4.065714 2.38484
4.066714 2.3667309000000003
4.067714 2.3486292
4.068714 2.330536
4.069714 2.3124493999999998
4.070714 2.2943646
4.071714 2.2762759
4.072714 2.2581778
4.073714 2.2400686999999997
4.074714 2.2219498
4.075714 2.2038254999999998
4.076715 2.1857005999999997
4.077714 2.167578
4.078714 2.1494573
4.079714 2.1313343
4.080714 2.1132035
4.081714 2.0950591000000003
4.082714 2.0768980999999997
4.083714 2.0587208
4.084714 2.0405298
4.085714 2.0223286
4.086714 2.0041196
4.087714 1.9859018
4.088714 1.967671
4.089714 1.9494208999999998
4.090714 1.9311456
4.091714 1.9128412000000001
4.092714 1.8945079
4.093714 1.8761493
4.094714 1.8577704000000002
4.095714 1.8393751
4.096714 1.820964
4.097714 1.8025341
4.098714 1.7840793000000001
4.099714 1.7655933
4.100714 1.7470716000000002
4.101714 1.7285133000000001
4.102714 1.7099207
4.103714 1.6912984
4.104714 1.6726499
4.105714 1.6539755999999999
4.106714 1.6352721000000001
4.107714 1.6165329
4.108714 1.5977509
4.109715 1.5789209
4.110714 1.5600413
4.111714 1.5411143
4.112714 1.5221447000000001
4.113714 1.503137
4.114714 1.4840931
4.115714 1.4650105
4.116714 1.445883
4.117714 1.4267031
4.118714 1.4074647
4.119714 1.3881654
4.120714 1.3688073
4.121714 1.3493955
4.122715 1.3299355000000002
4.123714 1.3104305
4.124714 1.2908789999999999
4.125714 1.2712754
4.126714 1.251612
4.127714 1.2318819
4.128714 1.2120819
4.129714 1.1922128
4.130714 1.1722793
4.131714 1.1522862999999999
4.132714 1.132237
4.133714 1.1121301
4.134714 1.0919602
4.135714 1.0717191
4.136714 1.0513991
4.137714 1.030996
4.138714 1.0105101
4.139714 0.9899460699999999
4.140714 0.9693101000000001
4.141714 0.9486069899999999
4.142715 0.92783729
4.143714 0.9069967999999999
4.144714 0.8860779900000001
4.145714 0.86507276
4.146714 0.8439757900000001
4.147714 0.82278587
4.148714 0.8015065499999999
4.149714 0.78014322
4.150714 0.75870026
4.151714 0.73717856
4.152714 0.7155741600000001
4.153714 0.69387918
4.154714 0.67208493
4.155715 0.6501849700000001
4.156714 0.62817745
4.157714 0.60606552
4.158714 0.58385576
4.159714 0.56155473
4.160714 0.53916541
4.161714 0.5166858
4.162714 0.49410928
4.163714 0.47142711000000004
4.164714 0.44863191
4.165714 0.42572063
4.166714 0.40269503
4.167714 0.37956035
4.168715 0.3563222
4.169714 0.33298347
4.170714 0.30954236
4.171714 0.2859927
4.172714 0.26232553999999997
4.173714 0.23853280999999998
4.174714 0.21461013
4.175714 0.19055846999999998
4.176714 0.16638340000000001
4.177714 0.14209177
4.178714 0.11768842
4.179714 0.093173643
4.180714 0.068542681
4.181714 0.04378728
4.182714 0.018898994
4.183714 -0.006127610699999999
4.184714 -0.031292954
4.185714 -0.056592899
4.186714 -0.082021195
4.187714 -0.10757290000000001
4.188715 -0.13324695
4.189714 -0.15904751
4.190714 -0.18498255
4.191714 -0.21106109
4.192714 -0.23728956
4.193714 -0.2636695
4.194714 -0.29019737
4.195714 -0.31686674000000004
4.196714 -0.34367171999999996
4.197714 -0.37061004000000003
4.198714 -0.39768475000000003
4.199714 -0.4249034
4.200714 -0.45227501999999997
4.201715 -0.47980687
4.202714 -0.50750151
4.203714 -0.53535635
4.204714 -0.5633649000000001
4.205714 -0.5915202700000001
4.206714 -0.61981841
4.207714 -0.64826049
4.208714 -0.67685228
4.209714 -0.70560216
4.210714 -0.7345176800000001
4.211714 -0.76360218
4.212714 -0.79285437
4.213714 -0.82226899
4.214714 -0.8518396899999999
4.215714 -0.8815626599999999
4.216714 -0.91143893
4.217714 -0.94147446
4.218714 -0.97167827
4.219714 -1.002059
4.220714 -1.0326217
4.221714 -1.063366
4.222714 -1.0942869
4.223714 -1.1253773999999999
4.224714 -1.1566319999999999
4.225714 -1.1880488
4.226714 -1.2196315
4.227714 -1.2513873
4.228714 -1.2833242
4.229714 -1.3154481
4.230714 -1.3477596
4.231714 -1.3802553
4.232714 -1.4129287000000001
4.233714 -1.4457744
4.234715 -1.4787907
4.235714 -1.5119809
4.236714 -1.545352
4.237714 -1.5789127
4.238714 -1.612669
4.239714 -1.6466227999999998
4.240714 -1.6807705
4.241714 -1.7151058000000001
4.242714 -1.7496219
4.243714 -1.7843151000000002
4.244714 -1.8191868
4.245714 -1.8542426
4.246714 -1.8894903
4.247715 -1.924937
4.248714 -1.9605856000000002
4.249714 -1.9964349
4.250714 -2.0324798
4.251714 -2.0687144
4.252714 -2.1051352999999997
4.253714 -2.1417433
4.254714 -2.1785434
4.255714 -2.215543
4.256714 -2.2527492
4.257714 -2.2901652
4.258714 -2.3277897
4.259714 -2.3656175
4.260714 -2.4036413
4.261714 -2.4418561
4.262714 -2.4802608
4.263714 -2.5188588000000003
4.264714 -2.5576567000000003
4.265714 -2.5966616
4.266714 -2.6358781000000002
4.267715 -2.6753068
4.268714 -2.7149439
4.269714 -2.7547833
4.270714 -2.7948197
4.271714 -2.8350516999999997
4.272714 -2.8754819
4.273714 -2.9161163
4.274714 -2.9569622
4.275714 -2.9980246
4.276714 -3.0393044000000002
4.277714 -3.0807979
4.278714 -3.1224998
4.279714 -3.1644039
4.280715 -3.2065071
4.281714 -3.2488115
4.282714 -3.2913219000000002
4.283714 -3.3340447
4.284714 -3.376985
4.285714 -3.4201439000000002
4.286714 -3.4635186
4.287714 -3.5071041
4.288714 -3.5508949
4.289714 -3.5948873
4.290714 -3.6390819
4.291714 -3.6834820999999995
4.292714 -3.7280942999999995
4.293715 -3.7729230000000005
4.294714 -3.8179707
4.295714 -3.8632359
4.296714 -3.9087139
4.297714 -3.9543994
4.298714 -4.0002894
4.299714 -4.0463828
4.300714 -4.0926825000000004
4.301714 -4.1391939
4.302714 -4.1859217
4.303714 -4.2328678
4.304714 -4.2800311
4.305714 -4.3274079
4.306714 -4.3749925
4.307714 -4.4227805
4.308714 -4.4707707999999995
4.309714 -4.518966
4.310714 -4.5673702
4.311714 -4.6159886
4.312714 -4.6648238
4.313715 -4.7138747
4.314714 -4.7631375
4.315714 -4.8126068
4.316714 -4.8622776
4.317714 -4.9121484
4.318714 -4.9622208
4.319714 -5.0124992
4.320714 -5.0629884
4.321714 -5.1136907
4.322714 -5.1646061
4.323714 -5.2157305
4.324714 -5.2670594
4.325714 -5.3185884
4.326715 -5.3703159
4.327714 -5.4222434999999995
4.328714 -5.474374399999999
4.329714 -5.5267125
4.330714 -5.5792604
4.331714 -5.6320172
4.332714 -5.6849785
4.333714 -5.738138
4.334714 -5.7914902
4.335714 -5.8450319
4.336714 -5.8987636000000006
4.337714 -5.9526879
4.338714 -6.0068086
4.339714 -6.061128200000001
4.340714 -6.115647
4.341714 -6.1703626
4.342714 -6.2252712
4.343714 -6.280369299999999
4.344714 -6.3356549
4.345714 -6.3911289
4.346714 -6.4467944
4.347714 -6.502654400000001
4.348714 -6.5587111
4.349714 -6.614964500000001
4.350714 -6.6714093000000005
4.351714 -6.7280404
4.352714 -6.784851799999999
4.353714 -6.8418391
4.354714 -6.8990007
4.355714 -6.956338099999999
4.356714 -7.0138536
4.357714 -7.0715494
4.358714 -7.1294256
4.359715 -7.187479700000001
4.360714 -7.2457083
4.361714 -7.3041067
4.362714 -7.3626719
4.363714 -7.421404900000001
4.364714 -7.480307699999999
4.365714 -7.5393826
4.366714 -7.5986333
4.367714 -7.6580599
4.368714 -7.7176601
4.369714 -7.7774279
4.370714 -7.8373574
4.371714 -7.8974441
4.372715 -7.957686499999999
4.373714 -8.0180846
4.374714 -8.0786414
4.375714 -8.1393577
4.376714 -8.2002334
4.377714 -8.2612664
4.378714 -8.3224513
4.379714 -8.3837822
4.380714 -8.4452547
4.381714 -8.5068658
4.382714 -8.5686177
4.383714 -8.630512699999999
4.384714 -8.692554399999999
4.385714 -8.7547421
4.386714 -8.8170744
4.387714 -8.8795453
4.388714 -8.9421488
4.389714 -9.004880499999999
4.390714 -9.0677381
4.391714 -9.1307223
4.392715 -9.1938362
4.393714 -9.2570819
4.394714 -9.320461
4.395714 -9.3839698
4.396714 -9.4476022
4.397714 -9.5113516
4.398714 -9.5752127
4.399714 -9.6391819
4.400714 -9.703258400000001
4.401714 -9.767443700000001
4.402714 -9.8317407
4.403714 -9.8961495
4.404714 -9.9606693
4.405715 -10.02529
4.406714 -10.090019999999999
4.407714 -10.154829999999999
4.408714 -10.21974
4.409714 -10.28473
4.410714 -10.34982
4.411714 -10.415000000000001
4.412714 -10.48028
4.413714 -10.54566
4.414714 -10.61112
4.415714 -10.676670000000001
4.416714 -10.74229
4.417714 -10.80799
4.418715 -10.87375
4.419714 -10.93957
4.420714 -11.00547
4.421714 -11.07144
4.422714 -11.13749
4.423714 -11.2036
4.424714 -11.26977
4.425714 -11.336
4.426714 -11.40227
4.427714 -11.468589999999999
4.428714 -11.534949999999998
4.429714 -11.60137
4.430714 -11.66784
4.431714 -11.73436
4.432714 -11.80094
4.433714 -11.86755
4.434714 -11.9342
4.435714 -12.00088
4.436714 -12.06757
4.437714 -12.13429
4.438715 -12.20103
4.439714 -12.2678
4.440714 -12.3346
4.441714 -12.40143
4.442714 -12.468269999999999
4.443714 -12.53512
4.444714 -12.601970000000001
4.445714 -12.66882
4.446714 -12.73566
4.447714 -12.8025
4.448714 -12.869340000000001
4.449714 -12.93619
4.450714 -13.003039999999999
4.451715 -13.069880000000001
4.452714 -13.136709999999999
4.453714 -13.20352
4.454714 -13.270299999999999
4.455714 -13.33705
4.456714 -13.403770000000002
4.457714 -13.47047
4.458714 -13.53715
4.459714 -13.60381
4.460714 -13.670440000000001
4.461714 -13.73703
4.462714 -13.80357
4.463714 -13.87006
4.464714 -13.936490000000001
4.465714 -14.00286
4.466714 -14.069180000000001
4.467714 -14.135449999999999
4.468714 -14.20167
4.469714 -14.26782
4.470714 -14.33391
4.471714 -14.39993
4.472714 -14.46586
4.473714 -14.53171
4.474714 -14.597470000000001
4.475714 -14.66316
4.476714 -14.72876
4.477714 -14.79428
4.478714 -14.859729999999999
4.479714 -14.92508
4.480714 -14.990329999999998
4.481714 -15.055470000000001
4.482714 -15.1205
4.483714 -15.18541
4.484715 -15.250210000000001
4.485714 -15.314900000000002
4.486714 -15.379480000000001
4.487714 -15.443950000000001
4.488714 -15.508289999999999
4.489714 -15.572510000000001
4.490714 -15.63659
4.491714 -15.700520000000001
4.492714 -15.7643
4.493714 -15.82795
4.494714 -15.891449999999999
4.495714 -15.95481
4.496714 -16.01804
4.497715 -16.08112
4.498714 -16.14404
4.499714 -16.206799999999998
4.500714 -16.269379999999998
4.501714 -16.331780000000002
4.502714 -16.39401
4.503714 -16.45605
4.504714 -16.51793
4.505714 -16.57963
4.506714 -16.64115
4.507714 -16.70249
4.508714 -16.76363
4.509714 -16.824559999999998
4.510714 -16.885279999999998
4.511714 -16.9458
4.512714 -17.00611
4.513714 -17.06621
4.514714 -17.12612
4.515714 -17.18583
4.516714 -17.24532
4.517715 -17.3046
4.518714 -17.36364
4.519714 -17.42244
4.520714 -17.480999999999998
4.521714 -17.53932
4.522714 -17.5974
4.523714 -17.65524
4.524714 -17.71284
4.525714 -17.7702
4.526714 -17.827299999999997
4.527714 -17.884130000000003
4.528714 -17.94068
4.529714 -17.996950000000002
4.530715 -18.052950000000003
4.531714 -18.10868
4.532714 -18.16413
4.533714 -18.21932
4.534714 -18.27423
4.535714 -18.32886
4.536714 -18.38321
4.537714 -18.43725
4.538714 -18.49099
4.539714 -18.54442
4.540714 -18.59755
4.541714 -18.65037
4.542714 -18.7029
4.543715 -18.75512
4.544714 -18.80703
4.545714 -18.858610000000002
4.546714 -18.909860000000002
4.547714 -18.96077
4.548714 -19.01133
4.549714 -19.06156
4.550714 -19.111439999999998
4.551714 -19.160989999999998
4.552714 -19.21019
4.553714 -19.25905
4.554714 -19.30756
4.555714 -19.355710000000002
4.556714 -19.4035
4.557714 -19.45091
4.558714 -19.49795
4.559714 -19.54462
4.560714 -19.59091
4.561714 -19.63684
4.562714 -19.68238
4.563715 -19.72755
4.564714 -19.77233
4.565714 -19.81671
4.566714 -19.86069
4.567714 -19.904259999999997
4.568714 -19.94743
4.569714 -19.990199999999998
4.570714 -20.03256
4.571714 -20.07452
4.572714 -20.11607
4.573714 -20.1572
4.574714 -20.1979
4.575714 -20.23817
4.576715 -20.27801
4.577714 -20.3174
4.578714 -20.356360000000002
4.579714 -20.39488
4.580714 -20.43296
4.581714 -20.4706
4.582714 -20.50779
4.583714 -20.544529999999998
4.584714 -20.58082
4.585714 -20.61663
4.586714 -20.65199
4.587714 -20.68687
4.588714 -20.72129
4.589714 -20.75525
4.590714 -20.78874
4.591714 -20.82175
4.592714 -20.85429
4.593714 -20.88633
4.594714 -20.91788
4.595714 -20.948929999999997
4.596714 -20.97948
4.597714 -21.00953
4.598714 -21.039070000000002
4.599714 -21.06812
4.600714 -21.09667
4.601714 -21.12471
4.602714 -21.15224
4.603714 -21.17925
4.604714 -21.205740000000002
4.605714 -21.2317
4.606714 -21.25714
4.607714 -21.282049999999998
4.608714 -21.30644
4.609715 -21.330299999999998
4.610714 -21.353630000000003
4.611714 -21.37642
4.612714 -21.39866
4.613714 -21.42036
4.614714 -21.441489999999998
4.615714 -21.46207
4.616714 -21.48209
4.617714 -21.501549999999998
4.618714 -21.52046
4.619714 -21.53881
4.620714 -21.5566
4.621714 -21.573819999999998
4.622715 -21.59047
4.623714 -21.60653
4.624714 -21.62202
4.625714 -21.63692
4.626714 -21.651239999999998
4.627714 -21.66499
4.628714 -21.67815
4.629714 -21.69073
4.630714 -21.70273
4.631714 -21.71412
4.632714 -21.72492
4.633714 -21.73511
4.634714 -21.74469
4.635714 -21.75367
4.636714 -21.762059999999998
4.637714 -21.76984
4.638714 -21.77702
4.639714 -21.78359
4.640714 -21.78954
4.641714 -21.79487
4.642715 -21.79957
4.643714 -21.803639999999998
4.644714 -21.80708
4.645714 -21.8099
4.646714 -21.81209
4.647714 -21.81364
4.648714 -21.81457
4.649714 -21.81486
4.650714 -21.814510000000002
4.651714 -21.81352
4.652714 -21.81187
4.653714 -21.80958
4.654714 -21.806639999999998
4.655715 -21.80306
4.656714 -21.79884
4.657714 -21.793979999999998
4.658714 -21.78847
4.659714 -21.7823
4.660714 -21.77547
4.661714 -21.767970000000002
4.662714 -21.759809999999998
4.663714 -21.750980000000002
4.664714 -21.74149
4.665714 -21.73134
4.666714 -21.72053
4.667714 -21.709049999999998
4.668715 -21.6969
4.669714 -21.68408
4.670714 -21.67057
4.671714 -21.65638
4.672714 -21.6415
4.673714 -21.62595
4.674714 -21.60973
4.675714 -21.59283
4.676714 -21.57526
4.677714 -21.557000000000002
4.678714 -21.53806
4.679714 -21.51841
4.680714 -21.49807
4.681714 -21.47704
4.682714 -21.45531
4.683714 -21.4329
4.684714 -21.40981
4.685714 -21.38603
4.686714 -21.36157
4.687714 -21.3364
4.688715 -21.31054
4.689714 -21.28396
4.690714 -21.25668
4.691714 -21.2287
4.692714 -21.20003
4.693714 -21.17067
4.694714 -21.140610000000002
4.695714 -21.109849999999998
4.696714 -21.07839
4.697714 -21.046210000000002
4.698714 -21.01332
4.699714 -20.9797
4.700714 -20.94538
4.701715 -20.91035
4.702714 -20.87462
4.703714 -20.8382
4.704714 -20.80107
4.705714 -20.76324
4.706714 -20.7247
4.707714 -20.68544
4.708714 -20.64546
4.709714 -20.60477
4.710714 -20.56336
4.711714 -20.52125
4.712714 -20.478450000000002
4.713714 -20.434939999999997
4.714714 -20.39073
4.715714 -20.3458
4.716714 -20.30015
4.717714 -20.25378
4.718714 -20.20669
4.719714 -20.15888
4.720714 -20.11037
4.721714 -20.06116
4.722714 -20.01125
4.723714 -19.96063
4.724714 -19.909309999999998
4.725714 -19.85726
4.726714 -19.8045
4.727714 -19.75101
4.728714 -19.6968
4.729714 -19.64189
4.730714 -19.58627
4.731714 -19.52996
4.732714 -19.47294
4.733714 -19.415219999999998
4.734715 -19.35678
4.735714 -19.297629999999998
4.736714 -19.23777
4.737714 -19.17719
4.738714 -19.11592
4.739714 -19.05395
4.740714 -18.99129
4.741714 -18.92793
4.742714 -18.86389
4.743714 -18.79914
4.744714 -18.73368
4.745714 -18.66752
4.746714 -18.60064
4.747715 -18.53307
4.748714 -18.46481
4.749714 -18.39586
4.750714 -18.32623
4.751714 -18.25592
4.752714 -18.184910000000002
4.753714 -18.11321
4.754714 -18.04081
4.755714 -17.96772
4.756714 -17.89394
4.757714 -17.81949
4.758714 -17.74436
4.759714 -17.66856
4.760714 -17.5921
4.761714 -17.514950000000002
4.762714 -17.43713
4.763714 -17.35861
4.764714 -17.279420000000002
4.765714 -17.19954
4.766714 -17.119
4.767715 -17.0378
4.768714 -16.95594
4.769714 -16.87343
4.770714 -16.79025
4.771714 -16.70642
4.772714 -16.62191
4.773714 -16.53675
4.774714 -16.45093
4.775714 -16.36446
4.776714 -16.277359999999998
4.777714 -16.18961
4.778714 -16.10123
4.779714 -16.01221
4.780715 -15.92254
4.781714 -15.83222
4.782714 -15.74126
4.783714 -15.649669999999999
4.784714 -15.55744
4.785714 -15.464590000000001
4.786714 -15.37112
4.787714 -15.27704
4.788714 -15.18233
4.789714 -15.087
4.790714 -14.99105
4.791714 -14.894479999999998
4.792714 -14.797289999999998
4.793715 -14.699499999999999
4.794714 -14.60111
4.795714 -14.50212
4.796714 -14.402529999999999
4.797714 -14.30236
4.798714 -14.20158
4.799714 -14.10022
4.800714 -13.998260000000002
4.801714 -13.89571
4.802714 -13.79258
4.803714 -13.688880000000001
4.804714 -13.58461
4.805714 -13.479769999999998
4.806714 -13.374369999999999
4.807714 -13.26841
4.808714 -13.16187
4.809714 -13.05478
4.810714 -12.947120000000002
4.811714 -12.83891
4.812714 -12.730159999999998
4.813715 -12.62086
4.814714 -12.511030000000002
4.815714 -12.40066
4.816714 -12.28976
4.817714 -12.178329999999999
4.818714 -12.06636
4.819714 -11.95387
4.820714 -11.840860000000001
4.821714 -11.72734
4.822714 -11.61331
4.823714 -11.49878
4.824714 -11.38375
4.825714 -11.26821
4.826715 -11.152180000000001
4.827714 -11.03565
4.828714 -10.91863
4.829714 -10.801120000000001
4.830714 -10.68313
4.831714 -10.56466
4.832714 -10.44572
4.833714 -10.326319999999999
4.834714 -10.20646
4.835714 -10.08613
4.836714 -9.9653438
4.837714 -9.8441035
4.838714 -9.7224161
4.839714 -9.6002877
4.840714 -9.4777241
4.841714 -9.3547307
4.842714 -9.231310299999999
4.843714 -9.1074638
4.844714 -8.9831933
4.845714 -8.858502699999999
4.846714 -8.7333962
4.847714 -8.6078808
4.848714 -8.481962999999999
4.849714 -8.3556503
4.850714 -8.2289472
4.851714 -8.101856
4.852714 -7.9743803
4.853714 -7.846521600000001
4.854714 -7.718283700000001
4.855714 -7.5896725
4.856714 -7.4606955
4.857714 -7.3313601
4.858714 -7.201671599999999
4.859715 -7.0716344
4.860714 -6.9412522
4.861714 -6.8105272999999995
4.862714 -6.6794619
4.863714 -6.5480605
4.864714 -6.4163296999999995
4.865714 -6.2842763999999995
4.866714 -6.151907899999999
4.867714 -6.019231700000001
4.868714 -5.886253
4.869714 -5.7529755
4.870714 -5.619403
4.871714 -5.4855376
4.872715 -5.3513844
4.873714 -5.2169483
4.874714 -5.0822366
4.875714 -4.9472574
4.876714 -4.8120178
4.877714 -4.676523400000001
4.878714 -4.540777599999999
4.879714 -4.4047829
4.880714 -4.268541900000001
4.881714 -4.1320585
4.882714 -3.9953391999999996
4.883714 -3.8583916000000005
4.884714 -3.7212241
4.885714 -3.5838448
4.886714 -3.4462601000000004
4.887714 -3.3084743
4.888714 -3.1704899
4.889714 -3.0323097
4.890714 -2.8939374
4.891714 -2.7553787
4.892715 -2.6166415
4.893714 -2.4777347
4.894714 -2.338667
4.895714 -2.1994451
4.896714 -2.0600732
4.897714 -1.920554
4.898714 -1.7808892
4.899714 -1.641082
4.900714 -1.5011379
4.901714 -1.3610647999999999
4.902714 -1.2208721
4.903714 -1.0805691
4.904714 -0.94016334
4.905715 -0.79965973
4.906714 -0.65906094
4.907714 -0.51836865
4.908714 -0.37758565
4.909714 -0.23671715000000002
4.910714 -0.095771352
4.911714 0.045241573
4.912714 0.18631122
4.913714 0.32742885
4.914714 0.46858867
4.915714 0.60978769
4.916714 0.75102448
4.917714 0.89229699
4.918715 1.0336008
4.919714 1.1749283
4.920714 1.3162699
4.921714 1.4576149999999999
4.922714 1.5989551000000002
4.923714 1.7402843000000001
4.924714 1.8815998
4.925714 2.0229008
4.926714 2.1641858
4.927714 2.3054512
4.928714 2.4466898
4.929714 2.5878913999999997
4.930714 2.7290441
4.931714 2.8701372
4.932714 3.0111635000000003
4.933714 3.152119
4.934714 3.2930024
4.935714 3.4338124
4.936714 3.5745457000000003
4.937714 3.7151955
4.938715 3.8557515
4.939714 3.9962020000000003
4.940714 4.1365366
4.941714 4.2767473
4.942714 4.4168297
4.943714 4.5567825
4.944714 4.6966057
4.945714 4.8362967
4.946714 4.9758501
4.947714 5.1152572
4.948714 5.2545056
4.949714 5.3935837
4.950714 5.5324823
4.951715 5.671196800000001
4.952714 5.8097258
4.953714 5.9480693
4.954714 6.0862266
4.955714 6.224192700000001
4.956714 6.3619591
4.957714 6.4995140000000005
4.958714 6.6368438
4.959714 6.773939700000001
4.960714 6.910794200000001
4.961714 7.047405800000001
4.962714 7.1837746
4.963714 7.3198996
4.964714 7.4557766
4.965714 7.5913988
4.966714 7.7267535
4.967714 7.861829500000001
4.968714 7.996615
4.969714 8.131104
4.970714 8.2652934
4.971714 8.399184799999999
4.972714 8.5327789
4.973714 8.6660728
4.974714 8.7990604
4.975714 8.931729200000001
4.976714 9.0640664
4.977714 9.1960602
4.978714 9.327702200000001
4.979714 9.4589874
4.980714 9.5899157
4.981714 9.7204879
4.982714 9.8507024
4.983714 9.9805534
4.984715 10.11003
4.985714 10.23912
4.986714 10.36782
4.987714 10.4961
4.988714 10.62398
4.989714 10.75145
4.990714 10.87851
4.991714 11.00516
4.992714 11.1314
4.993714 11.25722
4.994714 11.3826
4.995714 11.507530000000001
4.996714 11.63201
4.997715 11.75602
4.998714 11.879570000000001
4.999714 12.00266
5.000714 12.12528
5.001714 12.24744
5.002714 12.36912
5.003714 12.490310000000001
5.004714 12.611
5.005714 12.73118
5.006714 12.85085
5.007714 12.969990000000001
5.008714 13.08862
5.009714 13.20673
5.010714 13.324330000000002
5.011714 13.4414
5.012714 13.55793
5.013714 13.67391
5.014714 13.78934
5.015714 13.9042
5.016714 14.01848
5.017715 14.132200000000001
5.018714 14.245360000000002
5.019714 14.35795
5.020714 14.469969999999998
5.021714 14.58141
5.022714 14.69226
5.023714 14.802489999999999
5.024714 14.912120000000002
5.025714 15.02112
5.026714 15.129509999999998
5.027714 15.23728
5.028714 15.344430000000001
5.029714 15.45097
5.030715 15.55687
5.031714 15.66213
5.032714 15.766740000000002
5.033714 15.870690000000002
5.034714 15.973970000000001
5.035714 16.07659
5.036714 16.17855
5.037714 16.27985
5.038714 16.38049
5.039714 16.48047
5.040714 16.579749999999997
5.041714 16.678350000000002
5.042714 16.77625
5.043715 16.87343
5.044714 16.96991
5.045714 17.06568
5.046714 17.16075
5.047714 17.255110000000002
5.048714 17.34875
5.049714 17.441670000000002
5.050714 17.53385
5.051714 17.62529
5.052714 17.71597
5.053714 17.80591
5.054714 17.8951
5.055714 17.98355
5.056714 18.07124
5.057714 18.158189999999998
5.058714 18.24438
5.059714 18.329790000000003
5.060714 18.41442
5.061714 18.49827
5.062714 18.58132
5.063715 18.66359
5.064714 18.74506
5.065714 18.82576
5.066714 18.90567
5.067714 18.98478
5.068714 19.06308
5.069714 19.14057
5.070714 19.21723
5.071714 19.29307
5.072714 19.36808
5.073714 19.44228
5.074714 19.51566
5.075714 19.58822
5.076715 19.659950000000002
5.077714 19.73085
5.078714 19.80089
5.079714 19.870070000000002
5.080714 19.9384
5.081714 20.00587
5.082714 20.072480000000002
5.083714 20.13825
5.084714 20.20317
5.085714 20.26724
5.086714 20.33044
5.087714 20.39276
5.088714 20.45419
5.089714 20.51473
5.090714 20.57439
5.091714 20.63316
5.092714 20.69106
5.093714 20.748079999999998
5.094714 20.80422
5.095714 20.859469999999998
5.096714 20.9138
5.097714 20.96722
5.098714 21.01972
5.099714 21.071309999999997
5.100714 21.12199
5.101714 21.171780000000002
5.102714 21.22067
5.103714 21.26866
5.104714 21.315739999999998
5.105714 21.36189
5.106714 21.40711
5.107714 21.45139
5.108714 21.49473
5.109715 21.537129999999998
5.110714 21.57862
5.111714 21.61919
5.112714 21.658839999999998
5.113714 21.69756
5.114714 21.73533
5.115714 21.77214
5.116714 21.808
5.117714 21.84289
5.118714 21.87684
5.119714 21.90984
5.120714 21.94192
5.121714 21.97306
5.122715 22.003249999999998
5.123714 22.03249
5.124714 22.060769999999998
5.125714 22.088070000000002
5.126714 22.11439
5.127714 22.13976
5.128714 22.16417
5.129714 22.187640000000002
5.130714 22.210160000000002
5.131714 22.23173
5.132714 22.25234
5.133714 22.27197
5.134714 22.29062
5.135714 22.30828
5.136714 22.32497
5.137714 22.34069
5.138714 22.35546
5.139714 22.36927
5.140714 22.38212
5.141714 22.39401
5.142715 22.40491
5.143714 22.41482
5.144714 22.42373
5.145714 22.43166
5.146714 22.43862
5.147714 22.44461
5.148714 22.44965
5.149714 22.45373
5.150714 22.45685
5.151714 22.45898
5.152714 22.46013
5.153714 22.460279999999997
5.154714 22.45944
5.155715 22.45762
5.156714 22.45485
5.157714 22.45112
5.158714 22.44643
5.159714 22.44078
5.160714 22.43415
5.161714 22.42653
5.162714 22.41791
5.163714 22.40832
5.164714 22.39774
5.165714 22.386210000000002
5.166714 22.37372
5.167714 22.36028
5.168715 22.345889999999997
5.169714 22.33052
5.170714 22.31418
5.171714 22.29685
5.172714 22.27854
5.173714 22.25926
5.174714 22.23902
5.175714 22.21783
5.176714 22.1957
5.177714 22.172629999999998
5.178714 22.1486
5.179714 22.12361
5.180714 22.09764
5.181714 22.0707
5.182714 22.04279
5.183714 22.01394
5.184714 21.98415
5.185714 21.95344
5.186714 21.921789999999998
5.187714 21.889210000000002
5.188715 21.85567
5.189714 21.821180000000002
5.190714 21.78573
5.191714 21.74933
5.192714 21.71199
5.193714 21.67374
5.194714 21.63458
5.195714 21.59451
5.196714 21.553520000000002
5.197714 21.5116
5.198714 21.46874
5.199714 21.42494
5.200714 21.380209999999998
5.201715 21.33457
5.202714 21.28801
5.203714 21.24057
5.204714 21.19224
5.205714 21.14301
5.206714 21.09288
5.207714 21.04183
5.208714 20.98988
5.209714 20.93701
5.210714 20.88324
5.211714 20.8286
5.212714 20.7731
5.213714 20.71673
5.214714 20.6595
5.215714 20.6014
5.216714 20.54241
5.217714 20.482529999999997
5.218714 20.42176
5.219714 20.36013
5.220714 20.297629999999998
5.221714 20.234289999999998
5.222714 20.17013
5.223714 20.105120000000003
5.224714 20.03928
5.225714 19.97259
5.226714 19.90504
5.227714 19.83665
5.228714 19.767409999999998
5.229714 19.69735
5.230714 19.626479999999997
5.231714 19.55481
5.232714 19.48234
5.233714 19.40906
5.234715 19.334979999999998
5.235714 19.260070000000002
5.236714 19.18434
5.237714 19.1078
5.238714 19.03047
5.239714 18.95237
5.240714 18.8735
5.241714 18.79387
5.242714 18.71348
5.243714 18.63232
5.244714 18.55038
5.245714 18.46766
5.246714 18.38418
5.247715 18.299950000000003
5.248714 18.21498
5.249714 18.12928
5.250714 18.04287
5.251714 17.95572
5.252714 17.86785
5.253714 17.779239999999998
5.254714 17.68989
5.255714 17.59982
5.256714 17.50902
5.257714 17.41753
5.258714 17.32535
5.259714 17.2325
5.260714 17.13897
5.261714 17.04476
5.262714 16.94987
5.263714 16.85428
5.264714 16.758020000000002
5.265714 16.661080000000002
5.266714 16.56349
5.267715 16.46526
5.268714 16.36639
5.269714 16.2669
5.270714 16.16678
5.271714 16.06602
5.272714 15.964619999999998
5.273714 15.862589999999999
5.274714 15.75993
5.275714 15.65667
5.276714 15.552810000000001
5.277714 15.44838
5.278714 15.34337
5.279714 15.23778
5.280715 15.13161
5.281714 15.02486
5.282714 14.917520000000001
5.283714 14.8096
5.284714 14.701120000000001
5.285714 14.592089999999999
5.286714 14.482529999999999
5.287714 14.37245
5.288714 14.261840000000001
5.289714 14.150699999999999
5.290714 14.039019999999999
5.291714 13.926820000000001
5.292714 13.814100000000002
5.293715 13.700870000000002
5.294714 13.587150000000001
5.295714 13.47295
5.296714 13.35829
5.297714 13.243160000000001
5.298714 13.127569999999999
5.299714 13.011510000000001
5.300714 12.89497
5.301714 12.77797
5.302714 12.66052
5.303714 12.54262
5.304714 12.42431
5.305714 12.30558
5.306714 12.18645
5.307714 12.0669
5.308714 11.94694
5.309714 11.82657
5.310714 11.70579
5.311714 11.58461
5.312714 11.46306
5.313715 11.34114
5.314714 11.21887
5.315714 11.09626
5.316714 10.9733
5.317714 10.849979999999999
5.318714 10.72631
5.319714 10.602300000000001
5.320714 10.47794
5.321714 10.35326
5.322714 10.22827
5.323714 10.10298
5.324714 9.9774085
5.325714 9.8515481
5.326715 9.7253986
5.327714 9.59896
5.328714 9.4722353
5.329714 9.345234900000001
5.330714 9.2179753
5.331714 9.090471299999999
5.332714 8.962737
5.333714 8.83478
5.334714 8.7066017
5.335714 8.578200599999999
5.336714 8.449575300000001
5.337714 8.3207279
5.338714 8.1916645
5.339714 8.0623992
5.340714 7.9329468
5.341714 7.8033224
5.342714 7.6735362
5.343714 7.5435914
5.344714 7.4134871
5.345714 7.2832227
5.346714 7.152798000000001
5.347714 7.0222206
5.348714 6.8915032
5.349714 6.7606606
5.350714 6.6297084
5.351714 6.4986579
5.352714 6.367514300000001
5.353714 6.2362779
5.354714 6.1049476
5.355714 5.9735242
5.356714 5.8420133
5.357714 5.7104267
5.358714 5.578780500000001
5.359715 5.4470912
5.360714 5.3153705
5.361714 5.1836248000000005
5.362714 5.0518554
5.363714 4.9200594
5.364714 4.7882359
5.365714 4.656389
5.366714 4.524527099999999
5.367714 4.3926649
5.368714 4.260816800000001
5.369714 4.1289959000000005
5.370714 3.9972093
5.371714 3.8654596
5.372715 3.7337452
5.373714 3.6020666
5.374714 3.4704272
5.375714 3.3388361
5.376714 3.2073081000000006
5.377714 3.0758599
5.378714 2.9445058
5.379714 2.8132552
5.380714 2.6821116
5.381714 2.5510741
5.382714 2.420141
5.383714 2.2893135
5.384714 2.1585986000000004
5.385714 2.0280087
5.386714 1.8975593
5.387714 1.7672647
5.388714 1.6371349
5.389714 1.5071744999999999
5.390714 1.3773837
5.391714 1.2477611
5.392715 1.1183078000000002
5.393714 0.98903012
5.394714 0.85993931
5.395714 0.73105046
5.396714 0.60237818
5.397714 0.47393334000000004
5.398714 0.34572106999999996
5.399714 0.21774148999999998
5.400714 0.089992606
5.401714 -0.037525938
5.402714 -0.16480974
5.403714 -0.2918486
5.404714 -0.41862815
5.405715 -0.54513304
5.406714 -0.67135077
5.407714 -0.7972739600000001
5.408714 -0.9229006200000001
5.409714 -1.0482316
5.410714 -1.1732671
5.411714 -1.2980036
5.412714 -1.4224321
5.413714 -1.5465392
5.414714 -1.6703103000000001
5.415714 -1.7937328999999997
5.416714 -1.9167993
5.417714 -2.0395073999999997
5.418715 -2.1618584
5.419714 -2.2838537
5.420714 -2.4054915
5.421714 -2.5267648
5.422714 -2.6476614
5.423714 -2.7681673
5.424714 -2.8882697
5.425714 -3.0079601
5.426714 -3.1272352000000003
5.427714 -3.2460954
5.428714 -3.3645428999999996
5.429714 -3.4825765
5.430714 -3.6001898
5.431714 -3.7173722
5.432714 -3.8341098
5.433714 -3.9503884000000005
5.434714 -4.0661983
5.435714 -4.1815348000000006
5.436714 -4.2963974
5.437714 -4.4107869
5.438715 -4.524703
5.439714 -4.6381406
5.440714 -4.7510900000000005
5.441714 -4.8635382
5.442714 -4.9754731
5.443714 -5.0868846
5.444714 -5.1977687
5.445714 -5.3081255
5.446714 -5.4179579
5.447714 -5.527266900000001
5.448714 -5.6360498
5.449714 -5.7442985
5.450714 -5.8520012
5.451715 -5.9591446
5.452714 -6.0657176999999995
5.453714 -6.1717141
5.454714 -6.277132000000001
5.455714 -6.3819721
5.456714 -6.4862356
5.457714 -6.589919299999999
5.458714 -6.6930167
5.459714 -6.7955166
5.460714 -6.8974063
5.461714 -6.9986752999999995
5.462714 -7.0993163
5.463714 -7.1993269
5.464714 -7.2987101999999995
5.465714 -7.397467600000001
5.466714 -7.4955992
5.467714 -7.5930990000000005
5.468714 -7.6899588
5.469714 -7.7861659
5.470714 -7.881709900000001
5.471714 -7.976583399999999
5.472714 -8.070784100000001
5.473714 -8.1643127
5.474714 -8.257170799999999
5.475714 -8.3493598
5.476714 -8.4408768
5.477714 -8.5317127
5.478714 -8.6218558
5.479714 -8.7112948
5.480714 -8.8000216
5.481714 -8.888033
5.482714 -8.9753293
5.483714 -9.061912399999999
5.484715 -9.1477834
5.485714 -9.232939799999999
5.486714 -9.317375
5.487714 -9.4010793
5.488714 -9.4840407
5.489714 -9.5662527
5.490714 -9.6477114
5.491714 -9.7284168
5.492714 -9.8083727
5.493714 -9.8875821
5.494714 -9.9660441
5.495714 -10.04375
5.496714 -10.120700000000001
5.497715 -10.196869999999999
5.498714 -10.27226
5.499714 -10.34687
5.500714 -10.42069
5.501714 -10.49372
5.502714 -10.56596
5.503714 -10.63742
5.504714 -10.7081
5.505714 -10.77797
5.506714 -10.84704
5.507714 -10.915289999999999
5.508714 -10.98272
5.509714 -11.04933
5.510714 -11.115129999999999
5.511714 -11.18011
5.512714 -11.24428
5.513714 -11.30764
5.514714 -11.370180000000001
5.515714 -11.43189
5.516714 -11.49276
5.517715 -11.552800000000001
5.518714 -11.61199
5.519714 -11.670350000000001
5.520714 -11.72786
5.521714 -11.78454
5.522714 -11.84038
5.523714 -11.89537
5.524714 -11.94952
5.525714 -12.002799999999999
5.526714 -12.05522
5.527714 -12.106770000000001
5.528714 -12.15745
5.529714 -12.207270000000001
5.530715 -12.25623
5.531714 -12.30432
5.532714 -12.35155
5.533714 -12.39791
5.534714 -12.4434
5.535714 -12.488000000000001
5.536714 -12.531719999999998
5.537714 -12.57457
5.538714 -12.616530000000001
5.539714 -12.65762
5.540714 -12.69784
5.541714 -12.73718
5.542714 -12.77564
5.543715 -12.81321
5.544714 -12.84989
5.545714 -12.885679999999999
5.546714 -12.920570000000001
5.547714 -12.954570000000002
5.548714 -12.98768
5.549714 -13.019910000000001
5.550714 -13.05124
5.551714 -13.08168
5.552714 -13.111210000000002
5.553714 -13.139850000000001
5.554714 -13.167580000000001
5.555714 -13.1944
5.556714 -13.220329999999999
5.557714 -13.24536
5.558714 -13.269490000000001
5.559714 -13.29273
5.560714 -13.31507
5.561714 -13.336509999999999
5.562714 -13.357040000000001
5.563715 -13.376669999999999
5.564714 -13.395389999999999
5.565714 -13.413210000000001
5.566714 -13.430130000000002
5.567714 -13.446159999999999
5.568714 -13.46129
5.569714 -13.47552
5.570714 -13.48885
5.571714 -13.501270000000002
5.572714 -13.51278
5.573714 -13.52338
5.574714 -13.53308
5.575714 -13.54187
5.576715 -13.54977
5.577714 -13.556779999999998
5.578714 -13.56289
5.579714 -13.56811
5.580714 -13.57242
5.581714 -13.57584
5.582714 -13.57835
5.583714 -13.57997
5.584714 -13.58069
5.585714 -13.58053
5.586714 -13.57948
5.587714 -13.577539999999999
5.588714 -13.574710000000001
5.589714 -13.57099
5.590714 -13.56638
5.591714 -13.56087
5.592714 -13.554459999999999
5.593714 -13.54717
5.594714 -13.539000000000001
5.595714 -13.52995
5.596714 -13.520019999999999
5.597714 -13.50922
5.598714 -13.497539999999999
5.599714 -13.48499
5.600714 -13.471559999999998
5.601714 -13.457250000000002
5.602714 -13.44208
5.603714 -13.42604
5.604714 -13.40913
5.605714 -13.39137
5.606714 -13.37275
5.607714 -13.35327
5.608714 -13.332930000000001
5.609715 -13.31172
5.610714 -13.28966
5.611714 -13.266729999999999
5.612714 -13.24296
5.613714 -13.218340000000001
5.614714 -13.192889999999998
5.615714 -13.16659
5.616714 -13.139470000000001
5.617714 -13.111500000000001
5.618714 -13.082699999999999
5.619714 -13.05306
5.620714 -13.02258
5.621714 -12.99128
5.622715 -12.95916
5.623714 -12.926219999999999
5.624714 -12.89247
5.625714 -12.85792
5.626714 -12.82255
5.627714 -12.78637
5.628714 -12.749379999999999
5.629714 -12.71158
5.630714 -12.67299
5.631714 -12.633600000000001
5.632714 -12.59343
5.633714 -12.55247
5.634714 -12.51073
5.635714 -12.468210000000001
5.636714 -12.42491
5.637714 -12.38082
5.638714 -12.33595
5.639714 -12.29031
5.640714 -12.24391
5.641714 -12.196750000000002
5.642715 -12.14883
5.643714 -12.10017
5.644714 -12.05076
5.645714 -12.00061
5.646714 -11.94972
5.647714 -11.89808
5.648714 -11.84571
5.649714 -11.79261
5.650714 -11.73878
5.651714 -11.684239999999999
5.652714 -11.62899
5.653714 -11.57302
5.654714 -11.51634
5.655715 -11.45895
5.656714 -11.40085
5.657714 -11.342049999999999
5.658714 -11.282549999999999
5.659714 -11.22237
5.660714 -11.16151
5.661714 -11.09999
5.662714 -11.03779
5.663714 -10.974929999999999
5.664714 -10.91141
5.665714 -10.84723
5.666714 -10.78238
5.667714 -10.71689
5.668715 -10.65075
5.669714 -10.58398
5.670714 -10.51657
5.671714 -10.448540000000001
5.672714 -10.37988
5.673714 -10.31059
5.674714 -10.240680000000001
5.675714 -10.17015
5.676714 -10.09901
5.677714 -10.02728
5.678714 -9.954945
5.679714 -9.8820299
5.680714 -9.808535899999999
5.681714 -9.7344659
5.682714 -9.6598201
5.683714 -9.5846005
5.684714 -9.5088109
5.685714 -9.4324566
5.686714 -9.3555465
5.687714 -9.2780888
5.688715 -9.200092399999999
5.689714 -9.121564
5.690714 -9.0425067
5.691714 -8.9629233
5.692714 -8.8828161
5.693714 -8.8021874
5.694714 -8.7210439
5.695714 -8.639393700000001
5.696714 -8.5572466
5.697714 -8.4746115
5.698714 -8.391495
5.699714 -8.3079018
5.700714 -8.2238331
5.701715 -8.1392899
5.702714 -8.0542751
5.703714 -7.9687923
5.704714 -7.8828514
5.705714 -7.7964619
5.706714 -7.7096358
5.707714 -7.6223828
5.708714 -7.534708800000001
5.709714 -7.4466176
5.710714 -7.358110700000001
5.711714 -7.2691903
5.712714 -7.1798592999999995
5.713714 -7.0901252
5.714714 -6.999997
5.715714 -6.9094852
5.716714 -6.818597799999999
5.717714 -6.7273408
5.718714 -6.635716599999999
5.719714 -6.5437272
5.720714 -6.4513735
5.721714 -6.3586585
5.722714 -6.265591099999999
5.723714 -6.1721809
5.724714 -6.0784407
5.725714 -5.984382
5.726714 -5.8900137
5.727714 -5.7953406
5.728714 -5.7003651
5.729714 -5.6050878
5.730714 -5.509511
5.731714 -5.4136407
5.732714 -5.3174857
5.733714 -5.2210562000000005
5.734715 -5.1243628999999995
5.735714 -5.0274137
5.736714 -4.9302131
5.737714 -4.8327629
5.738714 -4.7350626
5.739714 -4.6371147
5.740714 -4.5389238999999995
5.741714 -4.4404998
5.742714 -4.3418549
5.743714 -4.2430017
5.744714 -4.1439503
5.745714 -4.0447082000000005
5.746714 -3.9452791
5.747715 -3.8456637000000002
5.748714 -3.745864
5.749714 -3.6458842
5.750714 -3.5457328
5.751714 -3.4454204
5.752714 -3.3449594
5.753714 -3.2443602
5.754714 -3.1436290999999996
5.755714 -3.0427696
5.756714 -2.9417822
5.757714 -2.8406675999999997
5.758714 -2.7394284
5.759714 -2.638071
5.760714 -2.5366055
5.761714 -2.4350438
5.762714 -2.3333972000000003
5.763714 -2.2316741
5.764714 -2.1298790000000003
5.765714 -2.0280141
5.766714 -1.9260801
5.767715 -1.8240797999999998
5.768714 -1.7220197
5.769714 -1.6199097
5.770714 -1.5177624
5.771714 -1.4155900000000001
5.772714 -1.3134019000000001
5.773714 -1.2112034
5.774714 -1.1089962
5.775714 -1.0067805
5.776714 -0.90455767
5.777714 -0.80233244
5.778714 -0.7001134600000001
5.779714 -0.59791231
5.780715 -0.4957411
5.781714 -0.39360975000000004
5.782714 -0.29152429
5.783714 -0.18948700999999998
5.784714 -0.08749805299999999
5.785714 0.014441745999999998
5.786714 0.11632843
5.787714 0.21815380999999998
5.788714 0.3199063
5.789714 0.42157313
5.790714 0.52314317
5.791714 0.6246091300000001
5.792714 0.7259679
5.793715 0.82721906
5.794714 0.92836246
5.795714 1.0293951000000001
5.796714 1.13031
5.797714 1.2310961
5.798714 1.331741
5.799714 1.4322333
5.800714 1.5325652
5.801714 1.6327336000000001
5.802714 1.7327388999999997
5.803714 1.8325821
5.804714 1.9322618999999999
5.805714 2.031773
5.806714 2.1311052
5.807714 2.2302464
5.808714 2.3291843
5.809714 2.4279097
5.810714 2.5264179
5.811714 2.624708
5.812714 2.7227802
5.813715 2.8206337
5.814714 2.9182633
5.815714 3.0156593999999997
5.816714 3.1128093999999997
5.817714 3.2097008000000002
5.818714 3.3063244
5.819714 3.4026753
5.820714 3.4987535
5.821714 3.5945609000000003
5.822714 3.690099
5.823714 3.7853651000000004
5.824714 3.8803514
5.825714 3.9750464
5.826715 4.0694378
5.827714 4.1635156
5.828714 4.257272899999999
5.829714 4.3507088
5.830714 4.4438243
5.831714 4.5366202
5.832714 4.6290942
5.833714 4.7212396
5.834714 4.8130448999999995
5.835714 4.904497
5.836714 4.9955845
5.837714 5.0863005
5.838714 5.1766433
5.839714 5.266615
5.840714 5.3562179
5.841714 5.4454524
5.842714 5.534313200000001
5.843714 5.6227908
5.844714 5.7108719
5.845714 5.7985447
5.846714 5.8858007
5.847714 5.9726376
5.848714 6.0590565
5.849714 6.1450612
5.850714 6.2306527
5.851714 6.3158281
5.852714 6.4005777
5.853714 6.48489
5.854714 6.5687522
5.855714 6.6521548
5.856714 6.7350954000000005
5.857714 6.817574799999999
5.858714 6.8995968
5.859715 6.981164199999999
5.860714 7.062275
5.861714 7.142921500000001
5.862714 7.223092
5.863714 7.3027736999999995
5.864714 7.381956300000001
5.865714 7.4606352000000005
5.866714 7.538811099999999
5.867714 7.6164879
5.868714 7.6936699
5.869714 7.7703565
5.870714 7.846542400000001
5.871714 7.922218
5.872715 7.9973713
5.873714 8.0719911
5.874714 8.1460714
5.875714 8.219612399999999
5.876714 8.2926184
5.877714 8.3650939
5.878714 8.437041200000001
5.879714 8.5084558
5.880714 8.5793287
5.881714 8.6496457
5.882714 8.719394399999999
5.883714 8.7885663
5.884714 8.8571601
5.885714 8.9251801
5.886714 8.9926332
5.887714 9.059523
5.888714 9.1258481
5.889714 9.1916002
5.890714 9.256769
5.891714 9.3213424
5.892715 9.3853138
5.893714 9.448681
5.894714 9.5114477
5.895714 9.5736213
5.896714 9.6352071
5.897714 9.6962035
5.898714 9.756604600000001
5.899714 9.8163977
5.900714 9.875568699999999
5.901714 9.934108
5.902714 9.9920116
5.903714 10.04928
5.904714 10.10593
5.905715 10.161950000000001
5.906714 10.217360000000001
5.907714 10.27215
5.908714 10.32631
5.909714 10.37983
5.910714 10.43271
5.911714 10.48492
5.912714 10.5365
5.913714 10.58742
5.914714 10.63772
5.915714 10.68737
5.916714 10.7364
5.917714 10.78477
5.918715 10.83249
5.919714 10.879529999999999
5.920714 10.925899999999999
5.921714 10.971599999999999
5.922714 11.016620000000001
5.923714 11.06099
5.924714 11.10469
5.925714 11.147749999999998
5.926714 11.19014
5.927714 11.231860000000001
5.928714 11.2729
5.929714 11.31325
5.930714 11.35292
5.931714 11.39191
5.932714 11.43023
5.933714 11.46788
5.934714 11.50486
5.935714 11.541179999999999
5.936714 11.57681
5.937714 11.61175
5.938715 11.645990000000001
5.939714 11.67953
5.940714 11.71237
5.941714 11.744530000000001
5.942714 11.776
5.943714 11.806809999999999
5.944714 11.836929999999999
5.945714 11.86638
5.946714 11.89512
5.947714 11.92316
5.948714 11.9505
5.949714 11.97714
5.950714 12.00308
5.951715 12.02834
5.952714 12.05291
5.953714 12.07681
5.954714 12.10001
5.955714 12.12252
5.956714 12.14432
5.957714 12.16541
5.958714 12.18579
5.959714 12.20548
5.960714 12.22448
5.961714 12.242799999999999
5.962714 12.26043
5.963714 12.27739
5.964714 12.29365
5.965714 12.309199999999999
5.966714 12.32405
5.967714 12.33818
5.968714 12.35162
5.969714 12.36437
5.970714 12.376439999999999
5.971714 12.38783
5.972714 12.398539999999999
5.973714 12.40856
5.974714 12.41788
5.975714 12.4265
5.976714 12.43441
5.977714 12.44164
5.978714 12.44818
5.979714 12.45405
5.980714 12.459240000000001
5.981714 12.46376
5.982714 12.4676
5.983714 12.47075
5.984715 12.47321
5.985714 12.47497
5.986714 12.47604
5.987714 12.476429999999999
5.988714 12.47615
5.989714 12.47522
5.990714 12.47362
5.991714 12.471359999999999
5.992714 12.46842
5.993714 12.46481
5.994714 12.46051
5.995714 12.45554
5.996714 12.449910000000001
5.997715 12.44362
5.998714 12.436679999999999
5.999714 12.42909
6.000714 12.420860000000001
6.001714 12.41196
6.002714 12.4024
6.003714 12.39218
6.004714 12.38129
6.005714 12.369760000000001
6.006714 12.35758
6.007714 12.344769999999999
6.008714 12.33133
6.009714 12.31726
6.010714 12.30255
6.011714 12.28719
6.012714 12.27119
6.013714 12.25455
6.014714 12.23727
6.015714 12.21937
6.016714 12.20085
6.017715 12.18173
6.018714 12.162
6.019714 12.14165
6.020714 12.12068
6.021714 12.0991
6.022714 12.07689
6.023714 12.05408
6.024714 12.03067
6.025714 12.00666
6.026714 11.98207
6.027714 11.956890000000001
6.028714 11.93112
6.029714 11.90475
6.030715 11.877790000000001
6.031714 11.85022
6.032714 11.822059999999999
6.033714 11.793330000000001
6.034714 11.76402
6.035714 11.73415
6.036714 11.70373
6.037714 11.67275
6.038714 11.6412
6.039714 11.60909
6.040714 11.57642
6.041714 11.543190000000001
6.042714 11.509419999999999
6.043715 11.475100000000001
6.044714 11.440259999999999
6.045714 11.40489
6.046714 11.368979999999999
6.047714 11.33254
6.048714 11.29555
6.049714 11.25803
6.050714 11.21998
6.051714 11.1814
6.052714 11.14231
6.053714 11.10273
6.054714 11.06264
6.055714 11.02205
6.056714 10.98096
6.057714 10.939359999999999
6.058714 10.89727
6.059714 10.85468
6.060714 10.8116
6.061714 10.76805
6.062714 10.724029999999999
6.063715 10.67955
6.064714 10.63461
6.065714 10.5892
6.066714 10.543320000000001
6.067714 10.49697
6.068714 10.450149999999999
6.069714 10.40289
6.070714 10.35518
6.071714 10.30705
6.072714 10.25848
6.073714 10.20948
6.074714 10.160039999999999
6.075714 10.11017
6.076715 10.05986
6.077714 10.009129999999999
6.078714 9.9579744
6.079714 9.906417900000001
6.080714 9.854466500000001
6.081714 9.8021246
6.082714 9.7493924
6.083714 9.6962683
6.084714 9.6427493
6.085714 9.5888369
6.086714 9.534537
6.087714 9.4798602
6.088714 9.424819099999999
6.089714 9.3694218
6.090714 9.313672
6.091714 9.257570699999999
6.092714 9.201113900000001
6.093714 9.144298
6.094714 9.0871245
6.095714 9.0296
6.096714 8.9717358
6.097714 8.9135446
6.098714 8.8550366
6.099714 8.796219500000001
6.100714 8.737092500000001
6.101714 8.677654
6.102714 8.6179003
6.103714 8.5578315
6.104714 8.497452
6.105714 8.436773
6.106714 8.3758056
6.107714 8.3145618
6.108714 8.2530476
6.109715 8.191264400000001
6.110714 8.1292093
6.111714 8.066878500000001
6.112714 8.004272
6.113714 7.9413943
6.114714 7.8782558
6.115714 7.814869300000001
6.116714 7.7512473
6.117714 7.6873988
6.118714 7.623326
6.119714 7.5590268
6.120714 7.4944966
6.121714 7.4297324
6.122715 7.3647372
6.123714 7.2995201
6.124714 7.234094300000001
6.125714 7.1684726
6.126714 7.1026646
6.127714 7.036674
6.128714 6.9705002
6.129714 6.9041379
6.130714 6.837584100000001
6.131714 6.7708418
6.132714 6.7039184
6.133714 6.6368274000000005
6.134714 6.569583700000001
6.135714 6.5021984
6.136714 6.4346753
6.137714 6.367012900000001
6.138714 6.2992044
6.139714 6.2312461
6.140714 6.1631378
6.141714 6.094886
6.142715 6.0265042
6.143714 5.9580069
6.144714 5.8894072
6.145714 5.8207121
6.146714 5.751922
6.147714 5.6830324
6.148714 5.6140378
6.149714 5.5449367
6.150714 5.4757345
6.151714 5.406443400000001
6.152714 5.3370778
6.153714 5.267651799999999
6.154714 5.1981732
6.155715 5.1286429
6.156714 5.0590549
6.157714 4.9894013
6.158714 4.9196783
6.159714 4.8498891
6.160714 4.7800443999999995
6.161714 4.7101595000000005
6.162714 4.6402499
6.163714 4.5703266
6.164714 4.5003928
6.165714 4.4304449
6.166714 4.3604761
6.167714 4.2904817
6.168715 4.2204633
6.169714 4.1504309
6.170714 4.0803995
6.171714 4.010386400000001
6.172714 3.9404034999999995
6.173714 3.8704547999999996
6.174714 3.8005363
6.175714 3.7306397999999996
6.176714 3.6607578000000003
6.177714 3.5908889
6.178714 3.521039
6.179714 3.4512222
6.180714 3.3814553
6.181714 3.3117517999999997
6.182714 3.2421183
6.183714 3.1725533
6.184714 3.1030502
6.185714 3.0336011
6.186714 2.9642038
6.187714 2.8948639000000003
6.188715 2.8255945000000002
6.189714 2.7564129
6.190714 2.6873346
6.191714 2.6183682
6.192714 2.5495131
6.193714 2.4807623000000003
6.194714 2.4121059000000002
6.195714 2.3435382000000002
6.196714 2.275061
6.197714 2.206685
6.198714 2.1384262
6.199714 2.0703005
6.200714 2.0023182
6.201715 1.9344816
6.202714 1.8667847000000002
6.203714 1.7992184000000002
6.204714 1.7317757
6.205714 1.6644573
6.206714 1.5972722000000001
6.207714 1.5302362
6.208714 1.4633664
6.209714 1.3966752
6.210714 1.3301669999999999
6.211714 1.2638373
6.212714 1.1976767
6.213714 1.1316765
6.214714 1.0658341
6.215714 1.000156
6.216714 0.93465578
6.217714 0.8693505100000001
6.218714 0.8042538499999999
6.219714 0.73937196
6.220714 0.67470199
6.221714 0.61023482
6.222714 0.5459603900000001
6.223714 0.48187361
6.224714 0.41797798999999997
6.225714 0.3542854
6.226714 0.29081225
6.227714 0.22757372
6.228714 0.16457848
6.229714 0.10182635999999999
6.230714 0.03930997
6.231714 -0.022980531999999998
6.232714 -0.08505152099999999
6.233714 -0.14690160000000002
6.234715 -0.20852075
6.235714 -0.26989344000000004
6.236714 -0.33100406
6.237714 -0.39184266
6.238714 -0.45240810000000004
6.239714 -0.51270747
6.240714 -0.57275188
6.241714 -0.63255038
6.242714 -0.69210511
6.243714 -0.7514091199999999
6.244714 -0.81044845
6.245714 -0.86920718
6.246714 -0.9276731899999999
6.247715 -0.98584229
6.248714 -1.0437187
6.249714 -1.1013119
6.250714 -1.1586311999999999
6.251714 -1.2156801
6.252714 -1.2724538
6.253714 -1.3289399
6.254714 -1.3851232
6.255714 -1.440991
6.256714 -1.4965380000000001
6.257714 -1.5517675
6.258714 -1.6066894000000003
6.259714 -1.6613143000000001
6.260714 -1.7156482
6.261714 -1.7696893000000002
6.262714 -1.8234272
6.263714 -1.8768467
6.264714 -1.9299341
6.265714 -1.9826812999999999
6.266714 -2.0350888
6.267715 -2.0871647
6.268714 -2.1389192
6.269714 -2.1903604
6.270714 -2.2414893
6.271714 -2.2922982000000003
6.272714 -2.3427743000000003
6.273714 -2.3929044999999998
6.274714 -2.4426796
6.275714 -2.4920991
6.276714 -2.5411699
6.277714 -2.5899025
6.278714 -2.6383054
6.279714 -2.6863812
6.280715 -2.7341243
6.281714 -2.7815225999999997
6.282714 -2.8285621
6.283714 -2.8752321000000003
6.284714 -2.9215299
6.285714 -2.9674599
6.286714 -3.0130323
6.287714 -3.0582571
6.288714 -3.1031396
6.289714 -3.1476773
6.290714 -3.1918608
6.291714 -3.2356776
6.292714 -3.2791175
6.293715 -3.3221763
6.294714 -3.3648564999999997
6.295714 -3.4071673
6.296714 -3.4491188999999998
6.297714 -3.490717
6.298714 -3.5319608000000002
6.299714 -3.5728429
6.300714 -3.6133509
6.301714 -3.6534737999999995
6.302714 -3.6932059
6.303714 -3.7325483
6.304714 -3.7715091999999997
6.305714 -3.8100988000000005
6.306714 -3.8483251000000003
6.307714 -3.8861901
6.308714 -3.9236885
6.309714 -3.9608099
6.310714 -3.9975442
6.311714 -4.0338848
6.312714 -4.0698312
6.313715 -4.1053899
6.314714 -4.140569999999999
6.315714 -4.1753802
6.316714 -4.2098235
6.317714 -4.2438958
6.318714 -4.2775877
6.319714 -4.3108884
6.320714 -4.3437902
6.321714 -4.3762911
6.322714 -4.4083964
6.323714 -4.4401146
6.324714 -4.4714551
6.325714 -4.5024227
6.326715 -4.5330163
6.327714 -4.5632295
6.328714 -4.5930538
6.329714 -4.622482499999999
6.330714 -4.6515141
6.331714 -4.680153
6.332714 -4.7084082
6.333714 -4.736289
6.334714 -4.7638014
6.335714 -4.7909446
6.336714 -4.8177131
6.337714 -4.844097
6.338714 -4.8700887999999996
6.339714 -4.8956838000000005
6.340714 -4.9208834999999995
6.341714 -4.9456943
6.342714 -4.9701246999999995
6.343714 -4.9941808
6.344714 -5.017863999999999
6.345714 -5.0411712
6.346714 -5.0640963
6.347714 -5.0866336
6.348714 -5.10878
6.349714 -5.1305387
6.350714 -5.1519163
6.351714 -5.1729217
6.352714 -5.1935624
6.353714 -5.213841100000001
6.354714 -5.2337549999999995
6.355714 -5.2532978
6.356714 -5.2724622
6.357714 -5.2912433000000005
6.358714 -5.3096417
6.359715 -5.3276625
6.360714 -5.3453133
6.361714 -5.3626005
6.362714 -5.3795282
6.363714 -5.3960953
6.364714 -5.4122977
6.365714 -5.4281298
6.366714 -5.443589
6.367714 -5.4586764
6.368714 -5.4733973
6.369714 -5.4877594
6.370714 -5.5017691
6.371714 -5.515430100000001
6.372715 -5.5287424000000005
6.373714 -5.5417016
6.374714 -5.5543024
6.375714 -5.5665415000000005
6.376714 -5.5784188
6.377714 -5.5899389
6.378714 -5.6011084
6.379714 -5.6119341
6.380714 -5.6224205
6.381714 -5.6325677999999995
6.382714 -5.6423730999999995
6.383714 -5.6518324
6.384714 -5.6609422
6.385714 -5.669703
6.386714 -5.6781188
6.387714 -5.6861958999999995
6.388714 -5.6939416
6.389714 -5.7013605
6.390714 -5.7084534
6.391714 -5.7152189
6.392715 -5.7216533
6.393714 -5.7277542
6.394714 -5.733522
6.395714 -5.7389613
6.396714 -5.744078
6.397714 -5.7488788
6.398714 -5.7533681
6.399714 -5.7575475
6.400714 -5.761415100000001
6.401714 -5.7649668
6.402714 -5.7681996
6.403714 -5.7711136000000005
6.404714 -5.7737112
6.405715 -5.7759993000000005
6.406714 -5.777984099999999
6.407714 -5.7796717
6.408714 -5.7810646
6.409714 -5.7821624
6.410714 -5.782963
6.411714 -5.7834644
6.412714 -5.7836667
6.413714 -5.7835735
6.414714 -5.7831906
6.415714 -5.7825241
6.416714 -5.7815805
6.417714 -5.7803623
6.418715 -5.7788685
6.419714 -5.7770956
6.420714 -5.7750404
6.421714 -5.772702
6.422714 -5.7700831
6.423714 -5.7671897
6.424714 -5.7640292
6.425714 -5.7606079
6.426714 -5.756929899999999
6.427714 -5.7529949
6.428714 -5.7488009
6.429714 -5.7443459
6.430714 -5.7396285
6.431714 -5.7346515
6.432714 -5.7294209
6.433714 -5.7239432
6.434714 -5.7182252
6.435714 -5.7122711
6.436714 -5.7060808
6.437714 -5.6996524
6.438715 -5.6929827
6.439714 -5.6860704
6.440714 -5.678917800000001
6.441714 -5.671531
6.442714 -5.6639175999999996
6.443714 -5.6560847999999995
6.444714 -5.648037
6.445714 -5.6397758
6.446714 -5.6312986
6.447714 -5.6226023
6.448714 -5.6136843
6.449714 -5.6045458
6.450714 -5.5951908
6.451715 -5.5856269
6.452714 -5.5758614
6.453714 -5.565900399999999
6.454714 -5.555746
6.455714 -5.5453971
6.456714 -5.5348508
6.457714 -5.5241048
6.458714 -5.5131603
6.459714 -5.5020223999999995
6.460714 -5.4906983
6.461714 -5.4791968
6.462714 -5.4675236
6.463714 -5.4556817
6.464714 -5.4436695
6.465714 -5.4314833
6.466714 -5.4191194
6.467714 -5.4065779
6.468714 -5.393862
6.469714 -5.380977700000001
6.470714 -5.3679332
6.471714 -5.3547349
6.472714 -5.341386
6.473714 -5.3278867
6.474714 -5.3142339
6.475714 -5.300425000000001
6.476714 -5.2864588999999995
6.477714 -5.2723393
6.478714 -5.2580725
6.479714 -5.2436672
6.480714 -5.2291311
6.481714 -5.2144695
6.482714 -5.1996835
6.483714 -5.1847707
6.484715 -5.169728
6.485714 -5.1545538
6.486714 -5.1392492
6.487714 -5.1238198
6.488714 -5.108273
6.489714 -5.092616400000001
6.490714 -5.0768547
6.491714 -5.0609887
6.492714 -5.0450161
6.493714 -5.0289333
6.494714 -5.0127372
6.495714 -4.9964279000000005
6.496714 -4.9800098
6.497715 -4.9634904
6.498714 -4.9468782000000004
6.499714 -4.9301807
6.500714 -4.9134012
6.501714 -4.8965402
6.502714 -4.8795942000000005
6.503714 -4.8625607
6.504714 -4.8454385
6.505714 -4.828231000000001
6.506714 -4.8109446
6.507714 -4.793587
6.508714 -4.7761649
6.509714 -4.7586821
6.510714 -4.7411382
6.511714 -4.7235290999999995
6.512714 -4.7058504
6.513714 -4.6881005
6.514714 -4.6702806
6.515714 -4.652397
6.516714 -4.6344582
6.517715 -4.6164729
6.518714 -4.5984466
6.519714 -4.5803808
6.520714 -4.562272500000001
6.521714 -4.544118
6.522714 -4.5259148
6.523714 -4.5076627
6.524714 -4.489366
6.525714 -4.4710316
6.526714 -4.452667
6.527714 -4.4342779
6.528714 -4.4158667
6.529714 -4.3974318
6.530715 -4.3789688
6.531714 -4.3604746
6.532714 -4.3419484
6.533714 -4.3233939
6.534714 -4.304818099999999
6.535714 -4.286228899999999
6.536714 -4.2676337
6.537714 -4.2490356
6.538714 -4.2304341
6.539714 -4.2118259
6.540714 -4.1932061
6.541714 -4.1745730000000005
6.542714 -4.1559286
6.543715 -4.137278
6.544714 -4.1186288
6.545714 -4.0999886
6.546714 -4.0813621
6.547714 -4.0627506
6.548714 -4.0441509
6.549714 -4.0255599
6.550714 -4.006974
6.551714 -3.9883934
6.552714 -3.9698209999999996
6.553714 -3.9512631
6.554714 -3.9327267999999997
6.555714 -3.9142164999999998
6.556714 -3.8957335000000004
6.557714 -3.8772754
6.558714 -3.8588386000000003
6.559714 -3.8404193
6.560714 -3.8220167
6.561714 -3.8036343
6.562714 -3.7852783
6.563715 -3.7669569
6.564714 -3.7486773
6.565714 -3.7304435
6.566714 -3.7122550999999997
6.567714 -3.6941089000000003
6.568714 -3.6760005999999996
6.569714 -3.657927
6.570714 -3.6398884
6.571714 -3.6218882
6.572714 -3.6039326000000003
6.573714 -3.5860278
6.574714 -3.5681769
6.575714 -3.5503801
6.576715 -3.5326343000000002
6.577714 -3.5149351
6.578714 -3.4972791
6.579714 -3.4796666
6.580714 -3.4621023
6.581714 -3.4445927000000003
6.582714 -3.4271453
6.583714 -3.4097657000000003
6.584714 -3.3924557
6.585714 -3.3752136000000004
6.586714 -3.3580343999999998
6.587714 -3.340913
6.588714 -3.3238467000000003
6.589714 -3.3068366
6.590714 -3.2898880999999998
6.591714 -3.2730069
6.592714 -3.2561984
6.593714 -3.2394655
6.594714 -3.2228075
6.595714 -3.2062206000000004
6.596714 -3.1897008
6.597714 -3.1732459
6.598714 -3.1568564
6.599714 -3.1405366999999997
6.600714 -3.1242929
6.601714 -3.1081311
6.602714 -3.0920545
6.603714 -3.0760627
6.604714 -3.0601524
6.605714 -3.0443181999999998
6.606714 -3.0285556000000002
6.607714 -3.0128628
6.608714 -2.9972419
6.609715 -2.9816982999999997
6.610714 -2.9662379999999997
6.611714 -2.950866
6.612714 -2.9355846000000003
6.613714 -2.9203923
6.614714 -2.9052857000000003
6.615714 -2.8902609
6.616714 -2.8753158
6.617714 -2.8604510999999997
6.618714 -2.8456708
6.619714 -2.8309802
6.620714 -2.8163831999999998
6.621714 -2.8018814
6.622715 -2.7874734
6.623714 -2.7731545
6.624714 -2.7589191
6.625714 -2.744763
6.626714 -2.7306849
6.627714 -2.7166873000000002
6.628714 -2.7027754
6.629714 -2.688955
6.630714 -2.6752297
6.631714 -2.6616009
6.632714 -2.6480666999999998
6.633714 -2.6346231
6.634714 -2.6212666
6.635714 -2.6079958
6.636714 -2.594812
6.637714 -2.5817193
6.638714 -2.5687222999999997
6.639714 -2.5558244
6.640714 -2.5430264
6.641714 -2.5303254
6.642715 -2.5177164
6.643714 -2.5051940000000004
6.644714 -2.4927544999999998
6.645714 -2.480397
6.646714 -2.4681238000000003
6.647714 -2.4559395
6.648714 -2.4438486
6.649714 -2.4318537
6.650714 -2.4199545
6.651714 -2.4081485
6.652714 -2.3964314
6.653714 -2.3847997
6.654714 -2.3732523
6.655715 -2.3617903
6.656714 -2.3504175
6.657714 -2.3391381
6.658714 -2.3279544
6.659714 -2.3168661
6.660714 -2.3058699
6.661714 -2.2949608
6.662714 -2.2841336
6.663714 -2.2733856
6.664714 -2.2627164
6.665714 -2.2521291
6.666714 -2.2416282
6.667714 -2.2312175
6.668715 -2.2208985
6.669714 -2.21067
6.670714 -2.2005282
6.671714 -2.1904686
6.672714 -2.1804878
6.673714 -2.1705845000000004
6.674714 -2.1607600000000002
6.675714 -2.1510173
6.676714 -2.1413593
6.677714 -2.1317871
6.678714 -2.1222996000000003
6.679714 -2.1128926
6.680714 -2.1035613
6.681714 -2.0943012
6.682714 -2.0851104
6.683714 -2.0759897
6.684714 -2.0669429999999998
6.685714 -2.0579744
6.686714 -2.0490868
6.687714 -2.0402810000000002
6.688715 -2.0315547
6.689714 -2.0229038
6.690714 -2.0143241
6.691714 -2.0058123
6.692714 -1.997368
6.693714 -1.9889923
6.694714 -1.9806879
6.695714 -1.9724568000000002
6.696714 -1.9642992000000001
6.697714 -1.9562123
6.698714 -1.9481916
6.699714 -1.9402321
6.700714 -1.9323297
6.701715 -1.9244825
6.702714 -1.9166916999999999
6.703714 -1.9089592999999998
6.704714 -1.9012881
6.705714 -1.8936795999999998
6.706714 -1.8861329
6.707714 -1.8786447000000002
6.708714 -1.8712111
6.709714 -1.8638285
6.710714 -1.8564951
6.711714 -1.8492114
6.712714 -1.84198
6.713714 -1.8348041999999998
6.714714 -1.8276855
6.715714 -1.8206241
6.716714 -1.8136172999999998
6.717714 -1.8066609
6.718714 -1.7997500999999998
6.719714 -1.7928816
6.720714 -1.7860541
6.721714 -1.7792683
6.722714 -1.7725255
6.723714 -1.7658269
6.724714 -1.7591717
6.725714 -1.7525572
6.726714 -1.7459799000000003
6.727714 -1.7394356
6.728714 -1.7329216
6.729714 -1.7264370000000002
6.730714 -1.7199827
6.731714 -1.7135615
6.732714 -1.7071752
6.733714 -1.7008250999999999
6.734715 -1.6945096
6.735714 -1.6882258
6.736714 -1.6819699000000001
6.737714 -1.6757382
6.738714 -1.6695286999999999
6.739714 -1.6633407999999998
6.740714 -1.6571753000000002
6.741714 -1.6510328
6.742714 -1.6449136999999998
6.743714 -1.6388160999999999
6.744714 -1.6327376
6.745714 -1.6266743
6.746714 -1.6206231000000002
6.747715 -1.6145824
6.748714 -1.6085519
6.749714 -1.6025326999999998
6.750714 -1.5965264
6.751714 -1.5905334
6.752714 -1.5845528000000002
6.753714 -1.5785820999999998
6.754714 -1.5726183
6.755714 -1.5666584000000001
6.756714 -1.5606998
6.757714 -1.5547421000000001
6.758714 -1.5487855
6.759714 -1.542831
6.760714 -1.536879
6.761714 -1.5309289
6.762714 -1.5249785999999999
6.763714 -1.5190252
6.764714 -1.5130658
6.765714 -1.5070983
6.766714 -1.5011219
6.767715 -1.4951367
6.768714 -1.4891431
6.769714 -1.4831409
6.770714 -1.4771289
6.771714 -1.4711049999999999
6.772714 -1.4650664
6.773714 -1.4590104
6.774714 -1.4529353999999999
6.775714 -1.4468407
6.776714 -1.4407269999999999
6.777714 -1.4345948000000002
6.778714 -1.4284442
6.779714 -1.4222745
6.780715 -1.4160835999999999
6.781714 -1.409869
6.782714 -1.4036282
6.783714 -1.3973597
6.784714 -1.3910631999999998
6.785714 -1.3847386
6.786714 -1.3783866
6.787714 -1.3720066
6.788714 -1.3655975
6.789714 -1.3591565
6.790714 -1.3526808
6.791714 -1.3461677
6.792714 -1.3396156
6.793715 -1.3330241
6.794714 -1.3263937
6.795714 -1.319725
6.796714 -1.3130176
6.797714 -1.3062699
6.798714 -1.299479
6.799714 -1.2926419
6.800714 -1.2857563
6.801714 -1.2788214
6.802714 -1.271838
6.803714 -1.2648085
6.804714 -1.2577349
6.805714 -1.2506184999999999
6.806714 -1.2434585999999999
6.807714 -1.236253
6.808714 -1.2289986
6.809714 -1.2216924
6.810714 -1.2143325999999999
6.811714 -1.206919
6.812714 -1.1994525
6.813715 -1.1919337
6.814714 -1.1843622
6.815714 -1.1767353
6.816714 -1.1690491
6.817714 -1.1612989
6.818714 -1.1534814
6.819714 -1.1455952
6.820714 -1.1376417
6.821714 -1.1296241
6.822714 -1.121546
6.823714 -1.1134103
6.824714 -1.1052171
6.825714 -1.0969643
6.826715 -1.0886482
6.827714 -1.0802649
6.828714 -1.0718121
6.829714 -1.0632895999999998
6.830714 -1.0546991000000001
6.831714 -1.0460428000000002
6.832714 -1.0373221
6.833714 -1.0285358
6.834714 -1.0196805
6.835714 -1.0107512
6.836714 -1.0017431
6.837714 -0.99265398
6.838714 -0.98348456
6.839714 -0.97423857
6.840714 -0.96492097
6.841714 -0.95553603
6.842714 -0.94608516
6.843714 -0.93656629
6.844714 -0.9269747
6.845714 -0.91730487
6.846714 -0.90755252
6.847714 -0.8977162699999999
6.848714 -0.88779796
6.849714 -0.8778015199999999
6.850714 -0.8677305700000001
6.851714 -0.85758669
6.852714 -0.84736831
6.853714 -0.8370707700000001
6.854714 -0.82668876
6.855714 -0.8162183700000001
6.856714 -0.8056590299999999
6.857714 -0.79501411
6.858714 -0.7842894600000001
6.859715 -0.77349138
6.860714 -0.7626236399999999
6.861714 -0.7516860999999999
6.862714 -0.74067432
6.863714 -0.72958167
6.864714 -0.71840184
6.865714 -0.70713144
6.866714 -0.69577126
6.867714 -0.68432586
6.868714 -0.67280107
6.869714 -0.66120126
6.870714 -0.64952718
6.871714 -0.6377753300000001
6.872715 -0.6259392899999999
6.873714 -0.61401278
6.874714 -0.60199224
6.875714 -0.58987895
6.876714 -0.57767839
6.877714 -0.56539839
6.878714 -0.5530457
6.879714 -0.5406233
6.880714 -0.528129
6.881714 -0.51555666
6.882714 -0.50289873
6.883714 -0.49014976
6.884714 -0.47730897
6.885714 -0.46438063
6.886714 -0.45137233000000004
6.887714 -0.43829153
6.888714 -0.42514251999999997
6.889714 -0.41192425
6.890714 -0.39863102
6.891714 -0.38525485
6.892715 -0.37178921
6.893714 -0.35823204000000003
6.894714 -0.34458698
6.895714 -0.33086194
6.896714 -0.31706598
6.897714 -0.3032055
6.898714 -0.28928157000000004
6.899714 -0.27528957
6.900714 -0.26122141
6.901714 -0.24706915
6.902714 -0.23282877999999999
6.903714 -0.21850211000000003
6.904714 -0.20409619999999998
6.905715 -0.18962047999999998
6.906714 -0.17508268000000002
6.907714 -0.16048568
6.908714 -0.14582634
6.909714 -0.13109711
6.910714 -0.1162897
6.911714 -0.10139906
6.912714 -0.086426112
6.913714 -0.071377831
6.914714 -0.056264672
6.915714 -0.041096416
6.916714 -0.025878240999999996
6.917714 -0.010608757
6.918715 0.004719109
6.919714 0.020114829
6.920714 0.035585861999999996
6.921714 0.051134144
6.922714 0.066755014
6.923714 0.082438998
6.924714 0.098175788
6.925714 0.11395848
6.926714 0.12978638
6.927714 0.14566489
6.928714 0.16160272
6.929714 0.17760746
6.930714 0.19368166
6.931714 0.20982097
6.932714 0.22601546
6.933714 0.24225328000000002
6.934714 0.25852532
6.935714 0.27482875
6.936714 0.29116785
6.937714 0.30755172
6.938715 0.32398994000000003
6.939714 0.34048797
6.940714 0.35704446
6.941714 0.37365134
6.942714 0.39029703
6.943714 0.40697106
6.944714 0.42366823
6.945714 0.44039031
6.946714 0.45714485000000005
6.947714 0.47394107
6.948714 0.49078530000000004
6.949714 0.50767725
6.950714 0.52460977
6.951715 0.54157116
6.952714 0.55854958
6.953714 0.57553793
6.954714 0.5925362
6.955714 0.60955114
6.956714 0.6265927099999999
6.957714 0.64366912
6.958714 0.66078277
6.959714 0.67792856
6.960714 0.6950955400000001
6.961714 0.71227136
6.962714 0.72944695
6.963714 0.74662012
6.964714 0.7637958
6.965714 0.78098355
6.966714 0.7981927099999999
6.967714 0.8154275799999999
6.968714 0.83268518
6.969714 0.8499557200000001
6.970714 0.86722644
6.971714 0.8844861799999999
6.972714 0.90172989
6.973714 0.91896001
6.974714 0.9361843599999999
6.975714 0.95341187
6.976714 0.9706477599999999
6.977714 0.98789046
6.978714 1.0051313
6.979714 1.0223576
6.980714 1.0395578
6.981714 1.0567255
6.982714 1.0738621
6.983714 1.0909755
6.984715 1.108076
6.985714 1.1251716
6.986714 1.142264
6.987714 1.1593468
6.988714 1.1764083
6.989714 1.1934356
6.990714 1.2104194000000001
6.991714 1.2273574
6.992714 1.2442541
6.993714 1.2611179
6.994714 1.2779558
6.995714 1.2947702
6.996714 1.311556
6.997715 1.3283023999999999
6.998714 1.3449967
6.999714 1.3616294
7.000714 1.3781974000000001
7.001714 1.3947052
7.002714 1.4111620999999999
7.003714 1.4275777
7.004714 1.4439572
7.005714 1.4602983
7.006714 1.4765919
7.007714 1.4928251
7.008714 1.508986
7.009714 1.5250687
7.010714 1.5410737
7.011714 1.5570077999999998
7.012714 1.5728794000000001
7.013714 1.5886942000000002
7.014714 1.6044513999999999
7.015714 1.6201435
7.016714 1.6357586
7.017715 1.6512854000000001
7.018714 1.6667169
7.019714 1.6820532999999998
7.020714 1.6973013
7.021714 1.7124698
7.022714 1.7275658999999999
7.023714 1.7425912000000001
7.024714 1.7575396
7.025714 1.7724
7.026714 1.7871596
7.027714 1.8018095
7.028714 1.8163471
7.029714 1.8307762
7.030715 1.8451046
7.031714 1.8593397
7.032714 1.8734840999999998
7.033714 1.8875336
7.034714 1.9014791
7.035714 1.9153087999999998
7.036714 1.9290131
7.037714 1.942588
7.038714 1.9560363
7.039714 1.9693652
7.040714 1.9825825
7.041714 1.9956922
7.042714 2.0086922
7.043715 2.0215739999999998
7.044714 2.0343264999999997
7.045714 2.0469388
7.046714 2.0594059000000002
7.047714 2.0717284
7.048714 2.0839127
7.049714 2.0959665999999997
7.050714 2.1078954
7.051714 2.1196984
7.052714 2.1313693000000002
7.053714 2.1428976
7.054714 2.154273
7.055714 2.1654891
7.056714 2.1765454
7.057714 2.1874469
7.058714 2.1982005
7.059714 2.2088116
7.060714 2.2192808
7.061714 2.2296026
7.062714 2.2397673
7.063715 2.2497643000000003
7.064714 2.259586
7.065714 2.2692304
7.066714 2.278701
7.067714 2.2880046000000003
7.068714 2.2971474
7.069714 2.3061315
7.070714 2.3149537000000002
7.071714 2.3236062
7.072714 2.3320792
7.073714 2.3403654
7.074714 2.3484623
7.075714 2.3563722
7.076715 2.3641014
7.077714 2.3716561
7.078714 2.3790389
7.079714 2.3862472
7.080714 2.3932733
7.081714 2.4001075
7.082714 2.4067412999999998
7.083714 2.4131702
7.084714 2.4193952000000003
7.085714 2.4254212
7.086714 2.4312539
7.087714 2.4368968
7.088714 2.4423487
7.089714 2.4476042
7.090714 2.4526551
7.091714 2.4574939000000002
7.092714 2.4621168
7.093714 2.4665242
7.094714 2.4707209
7.095714 2.4747130999999998
7.096714 2.4785046
7.097714 2.482095
7.098714 2.4854794
7.099714 2.48865
7.100714 2.4915989
7.101714 2.4943212
7.102714 2.4968164
7.103714 2.4990883
7.104714 2.5011418
7.105714 2.5029814
7.106714 2.5046071
7.107714 2.5060149
7.108714 2.5071982
7.109715 2.5081499
7.110714 2.5088653
7.111714 2.5093434
7.112714 2.5095876
7.113714 2.5096031
7.114714 2.5093941
7.115714 2.5089618000000002
7.116714 2.5083032000000003
7.117714 2.5074118999999997
7.118714 2.5062812
7.119714 2.5049068
7.120714 2.5032874
7.121714 2.5014257
7.122715 2.4993267
7.123714 2.4969945
7.124714 2.4944304
7.125714 2.4916313999999997
7.126714 2.4885913
7.127714 2.4853034
7.128714 2.4817623
7.129714 2.4779666
7.130714 2.4739191000000003
7.131714 2.4696248
7.132714 2.4650889
7.133714 2.4603138
7.134714 2.4552982
7.135714 2.4500377
7.136714 2.4445266
7.137714 2.4387604
7.138714 2.4327381
7.139714 2.4264622
7.140714 2.419938
7.141714 2.4131693
7.142715 2.4061581
7.143714 2.398902
7.144714 2.3913953
7.145714 2.3836310999999997
7.146714 2.3756037
7.147714 2.3673108000000003
7.148714 2.3587545000000003
7.149714 2.3499402999999996
7.150714 2.3408737
7.151714 2.3315586
7.152714 2.3219952
7.153714 2.3121804
7.154714 2.3021089000000003
7.155715 2.2917768
7.156714 2.2811826
7.157714 2.2703290000000003
7.158714 2.2592214999999998
7.159714 2.2478655
7.160714 2.2362642
7.161714 2.2244167
7.162714 2.2123177000000003
7.163714 2.1999601
7.164714 2.1873378999999997
7.165714 2.1744486
7.166714 2.1612938
7.167714 2.1478791
7.168715 2.1342112
7.169714 2.1202948
7.170714 2.1061314
7.171714 2.0917182999999997
7.172714 2.0770503
7.173714 2.0621226999999998
7.174714 2.0469336
7.175714 2.031485
7.176714 2.0157822999999997
7.177714 1.9998321
7.178714 1.9836395999999998
7.179714 1.9672057
7.180714 1.9505268
7.181714 1.9335965
7.182714 1.9164084000000001
7.183714 1.8989591
7.184714 1.8812499999999999
7.185714 1.8632866000000001
7.186714 1.8450768999999998
7.187714 1.8266276000000001
7.188715 1.8079420999999998
7.189714 1.7890192999999999
7.190714 1.7698543
7.191714 1.750442
7.192714 1.7307788000000002
7.193714 1.7108656
7.194714 1.6907075
7.195714 1.6703119999999998
7.196714 1.6496856
7.197714 1.6288312
7.198714 1.6077472
7.199714 1.5864275
7.200714 1.5648656
7.201715 1.5430563
7.202714 1.5209996
7.203714 1.4987005
7.204714 1.4761672
7.205714 1.4534085
7.206714 1.4304303
7.207714 1.4072335999999999
7.208714 1.3838151
7.209714 1.3601689000000001
7.210714 1.3362904
7.211714 1.3121789
7.212714 1.2878386
7.213714 1.2632770999999998
7.214714 1.2385028
7.215714 1.2135213
7.216714 1.1883333
7.217714 1.1629348
7.218714 1.1373189000000001
7.219714 1.1114798000000001
7.220714 1.0854155
7.221714 1.0591297
7.222714 1.0326311
7.223714 1.00593
7.224714 0.97903507
7.225714 0.9519501600000001
7.226714 0.92467368
7.227714 0.8971999399999999
7.228714 0.8695227999999999
7.229714 0.8416389099999999
7.230714 0.8135501300000001
7.231714 0.78526298
7.232714 0.75678634
7.233714 0.72812811
7.234715 0.6992919799999999
7.235714 0.6702764
7.236714 0.6410758
7.237714 0.61168387
7.238714 0.58209733
7.239714 0.55231834
7.240714 0.52235494
7.241714 0.49221869999999995
7.242714 0.46192090999999996
7.243714 0.43146885
7.244714 0.40086387
7.245714 0.37010189
7.246714 0.33917606
7.247715 0.30808074
7.248714 0.27681458999999997
7.249714 0.24538185
7.250714 0.21379086999999997
7.251714 0.18205099
7.252714 0.15016886
7.253714 0.11814614999999999
7.254714 0.08597949599999999
7.255714 0.053662906
7.256714 0.021191458
7.257714 -0.011435266
7.258714 -0.044211687
7.259714 -0.077127258
7.260714 -0.1101697
7.261714 -0.14332902
7.262714 -0.1766006
7.263714 -0.20998602
7.264714 -0.24349126
7.265714 -0.27712296999999997
7.266714 -0.31088465
7.267715 -0.34477427
7.268714 -0.37878412
7.269714 -0.41290349
7.270714 -0.44712242999999996
7.271714 -0.481435
7.272714 -0.5158409
7.273714 -0.55034421
7.274714 -0.5849504799999999
7.275714 -0.61966283
7.276714 -0.65447916
7.277714 -0.6893917900000001
7.278714 -0.72438964
7.279714 -0.7594616200000001
7.280715 -0.7946006
7.281714 -0.8298052499999999
7.282714 -0.8650794599999999
7.283714 -0.90042977
7.284714 -0.9358609999999999
7.285714 -0.97137345
7.286714 -1.0069610999999998
7.287714 -1.0426136000000001
7.288714 -1.0783189
7.289714 -1.1140678
7.290714 -1.1498562
7.291714 -1.1856859000000002
7.292714 -1.221562
7.293715 -1.2574899
7.294714 -1.2934714999999999
7.295714 -1.3295034000000001
7.296714 -1.3655773
7.297714 -1.4016828000000001
7.298714 -1.4378106
7.299714 -1.4739563
7.300714 -1.5101204
7.301714 -1.5463073
7.302714 -1.5825217999999999
7.303714 -1.6187653
7.304714 -1.6550340000000001
7.305714 -1.6913181
7.306714 -1.7276053999999998
7.307714 -1.7638838000000001
7.308714 -1.8001458000000001
7.309714 -1.8363899
7.310714 -1.8726194
7.311714 -1.9088402
7.312714 -1.9450568000000001
7.313715 -1.9812687999999998
7.314714 -2.0174712
7.315714 -2.0536544
7.316714 -2.0898085
7.317714 -2.1259263
7.318714 -2.1620049999999997
7.319714 -2.1980464
7.320714 -2.2340545
7.321714 -2.2700325
7.322714 -2.3059795000000003
7.323714 -2.3418888
7.324714 -2.37775
7.325714 -2.4135513
7.326715 -2.4492836000000002
7.327714 -2.4849422
7.328714 -2.5205286
7.329714 -2.5560473999999997
7.330714 -2.5915036
7.331714 -2.6268993000000003
7.332714 -2.6622316
7.333714 -2.6974926
7.334714 -2.732672
7.335714 -2.7677599
7.336714 -2.8027505
7.337714 -2.8376423
7.338714 -2.8724376
7.339714 -2.9071396
7.340714 -2.9417498
7.341714 -2.9762652000000003
7.342714 -3.0106785
7.343714 -3.0449798
7.344714 -3.0791600999999997
7.345714 -3.1132134
7.346714 -3.1471383
7.347714 -3.1809375
7.348714 -3.2146148
7.349714 -3.2481733999999998
7.350714 -3.2816118999999997
7.351714 -3.3149246
7.352714 -3.3481017
7.353714 -3.3811327
7.354714 -3.4140095
7.355714 -3.4467284
7.356714 -3.4792895999999995
7.357714 -3.5116956
7.358714 -3.5439484
7.359715 -3.5760476999999997
7.360714 -3.6079895
7.361714 -3.6397658
7.362714 -3.6713682
7.363714 -3.7027892
7.364714 -3.7340254
7.365714 -3.7650768
7.366714 -3.7959464
7.367714 -3.8266372
7.368714 -3.8571492
7.369714 -3.8874786
7.370714 -3.9176185
7.371714 -3.9475601
7.372715 -3.9772950000000002
7.373714 -4.0068183
7.374714 -4.0361289000000005
7.375714 -4.0652286
7.376714 -4.0941197
7.377714 -4.1228037
7.378714 -4.151278
7.379714 -4.1795368999999996
7.380714 -4.207573099999999
7.381714 -4.2353787
7.382714 -4.262948
7.383714 -4.2902794
7.384714 -4.3173727
7.385714 -4.3442294
7.386714 -4.37085
7.387714 -4.397232799999999
7.388714 -4.4233731999999994
7.389714 -4.449264
7.390714 -4.4748988
7.391714 -4.5002718
7.392715 -4.5253802
7.393714 -4.5502238
7.394714 -4.5748048
7.395714 -4.5991238
7.396714 -4.6231803000000005
7.397714 -4.6469711
7.398714 -4.67049
7.399714 -4.6937302
7.400714 -4.7166865
7.401714 -4.7393553
7.402714 -4.7617357
7.403714 -4.7838293
7.404714 -4.8056375
7.405715 -4.8271596
7.406714 -4.848393799999999
7.407714 -4.869335100000001
7.408714 -4.8899785
7.409714 -4.9103186
7.410714 -4.930352
7.411714 -4.9500775
7.412714 -4.9694948000000005
7.413714 -4.9886037000000005
7.414714 -5.0074033
7.415714 -5.0258905
7.416714 -5.0440609
7.417714 -5.0619088
7.418715 -5.0794289
7.419714 -5.0966177
7.420714 -5.1134747
7.421714 -5.1300004
7.422714 -5.1461969000000005
7.423714 -5.1620647
7.424714 -5.177602500000001
7.425714 -5.1928084
7.426714 -5.207679
7.427714 -5.2222102999999995
7.428714 -5.2363992
7.429714 -5.2502438
7.430714 -5.2637435
7.431714 -5.2768975000000005
7.432714 -5.2897044
7.433714 -5.3021614
7.434714 -5.3142644
7.435714 -5.3260095
7.436714 -5.3373929
7.437714 -5.3484115999999995
7.438715 -5.359064
7.439714 -5.3693507
7.440714 -5.3792726
7.441714 -5.3888305999999995
7.442714 -5.3980242
7.443714 -5.4068521
7.444714 -5.4153115000000005
7.445714 -5.423399799999999
7.446714 -5.431114900000001
7.447714 -5.4384544
7.448714 -5.4454180999999995
7.449714 -5.4520052
7.450714 -5.4582153
7.451715 -5.4640461
7.452714 -5.4694951
7.453714 -5.4745592
7.454714 -5.4792356
7.455714 -5.483522300000001
7.456714 -5.4874184999999995
7.457714 -5.4909251999999995
7.458714 -5.4940432
7.459714 -5.4967730999999995
7.460714 -5.4991145
7.461714 -5.5010654
7.462714 -5.5026244
7.463714 -5.503789299999999
7.464714 -5.5045579
7.465714 -5.50493
7.466714 -5.5049057999999995
7.467714 -5.504486
7.468714 -5.5036701
7.469714 -5.5024572
7.470714 -5.5008452
7.471714 -5.4988313
7.472714 -5.496414000000001
7.473714 -5.4935921
7.474714 -5.4903656000000005
7.475714 -5.4867357
7.476714 -5.4827034
7.477714 -5.478269999999999
7.478714 -5.4734353
7.479714 -5.4681972000000005
7.480714 -5.4625534
7.481714 -5.4565012
7.482714 -5.4500397
7.483714 -5.4431684
7.484715 -5.4358888
7.485714 -5.4282032000000005
7.486714 -5.4201122
7.487714 -5.4116167
7.488714 -5.4027151
7.489714 -5.3934056
7.490714 -5.3836863
7.491714 -5.3735565
7.492714 -5.3630173
7.493714 -5.3520706
7.494714 -5.3407181
7.495714 -5.3289622
7.496714 -5.3168029
7.497715 -5.3042393
7.498714 -5.2912686
7.499714 -5.2778884999999995
7.500714 -5.2640975
7.501714 -5.249895899999999
7.502714 -5.2352857
7.503714 -5.2202698
7.504714 -5.2048519
7.505714 -5.189034
7.506714 -5.1728167
7.507714 -5.156198900000001
7.508714 -5.1391788
7.509714 -5.1217549
7.510714 -5.1039279
7.511714 -5.0856996
7.512714 -5.0670736000000005
7.513714 -5.0480526
7.514714 -5.0286386
7.515714 -5.0088312
7.516714 -4.9886286
7.517715 -4.9680274
7.518714 -4.9470253
7.519714 -4.925622000000001
7.520714 -4.9038205
7.521714 -4.881625199999999
7.522714 -4.8590418
7.523714 -4.8360743
7.524714 -4.8127253
7.525714 -4.7889948
7.526714 -4.764881
7.527714 -4.7403812
7.528714 -4.7154956
7.529714 -4.690225
7.530715 -4.6645738
7.531714 -4.6385463
7.532714 -4.6121456
7.533714 -4.585373000000001
7.534714 -4.5582275999999995
7.535714 -4.530707400000001
7.536714 -4.5028098000000005
7.537714 -4.4745337
7.538714 -4.4458814
7.539714 -4.4168577
7.540714 -4.3874696
7.541714 -4.3577239
7.542714 -4.327625
7.543715 -4.2971749
7.544714 -4.266371599999999
7.545714 -4.2352129000000005
7.546714 -4.2036965
7.547714 -4.1718226
7.548714 -4.1395936
7.549714 -4.1070152
7.550714 -4.074093
7.551714 -4.0408313
7.552714 -4.0072322
7.553714 -3.9732952000000004
7.554714 -3.9390184
7.555714 -3.9044000000000003
7.556714 -3.8694412
7.557714 -3.8341455000000004
7.558714 -3.7985202000000005
7.559714 -3.762573
7.560714 -3.7263106999999995
7.561714 -3.6897371999999997
7.562714 -3.6528528
7.563715 -3.6156543
7.564714 -3.5781384
7.565714 -3.5403028
7.566714 -3.5021484
7.567714 -3.4636796
7.568714 -3.4249034
7.569714 -3.3858277
7.570714 -3.3464581
7.571714 -3.3067975
7.572714 -3.266846
7.573714 -3.2266017000000002
7.574714 -3.1860642
7.575714 -3.1452358
7.576715 -3.1041222
7.577714 -3.0627310000000003
7.578714 -3.0210709
7.579714 -2.9791484
7.580714 -2.9369658
7.581714 -2.8945221
7.582714 -2.8518133
7.583714 -2.8088357
7.584714 -2.7655881
7.585714 -2.7220732
7.586714 -2.6782976
7.587714 -2.6342705
7.588714 -2.5900000999999997
7.589714 -2.5454925
7.590714 -2.5007503
7.591714 -2.4557728
7.592714 -2.4105588
7.593714 -2.365108
7.594714 -2.3194239
7.595714 -2.2735132
7.596714 -2.227385
7.597714 -2.1810481
7.598714 -2.1345088000000003
7.599714 -2.0877691
7.600714 -2.0408273
7.601714 -1.9936797999999998
7.602714 -1.9463243000000001
7.603714 -1.8987613
7.604714 -1.8509956
7.605714 -1.8030358
7.606714 -1.7548919
7.607714 -1.7065724
7.608714 -1.6580826
7.609715 -1.6094233999999998
7.610714 -1.5605934
7.611714 -1.5115908
7.612714 -1.4624161
7.613714 -1.4130734
7.614714 -1.3635708
7.615714 -1.3139184
7.616714 -1.2641255
7.617714 -1.2141982
7.618714 -1.1641384
7.619714 -1.1139444
7.620714 -1.0636131
7.621714 -1.0131431
7.622715 -0.9625365
7.623714 -0.9117999099999999
7.624714 -0.86094299
7.625714 -0.80997571
7.626714 -0.75890599
7.627714 -0.70773768
7.628714 -0.6564707000000001
7.629714 -0.60510268
7.630714 -0.5536318299999999
7.631714 -0.5020597
7.632714 -0.45039197000000003
7.633714 -0.39863805
7.634714 -0.34680888
7.635714 -0.29491384000000004
7.636714 -0.24295861000000002
7.637714 -0.19094432
7.638714 -0.13886888
7.639714 -0.086729601
7.640714 -0.034526057
7.641714 0.017738029
7.642715 0.07005463099999999
7.643714 0.12241324
7.644714 0.17480365
7.645714 0.22721866000000002
7.646714 0.27965552
7.647714 0.33211531
7.648714 0.38460074
7.649714 0.43711318
7.650714 0.48965034
7.651714 0.54220543
7.652714 0.59476839
7.653714 0.64732847
7.654714 0.6998770900000001
7.655715 0.7524098300000001
7.656714 0.8049266399999999
7.657714 0.85743004
7.658714 0.9099222699999999
7.659714 0.96240239
7.660714 1.0148648999999998
7.661714 1.0673
7.662714 1.1196963
7.663714 1.1720431
7.664714 1.224334
7.665714 1.2765668000000001
7.666714 1.3287435
7.667714 1.380867
7.668715 1.4329382
7.669714 1.4849543
7.670714 1.5369077
7.671714 1.5887884
7.672714 1.6405862
7.673714 1.6922936
7.674714 1.7439073
7.675714 1.7954282
7.676714 1.8468592
7.677714 1.8982013999999998
7.678714 1.9494524
7.679714 2.0006051
7.680714 2.0516487
7.681714 2.1025712
7.682714 2.1533629
7.683714 2.2040186
7.684714 2.2545381
7.685714 2.3049239
7.686714 2.3551792
7.687714 2.4053044999999997
7.688715 2.4552959999999997
7.689714 2.5051454
7.690714 2.5548419
7.691714 2.6043756
7.692714 2.6537398
7.693714 2.7029324
7.694714 2.7519546
7.695714 2.8008091999999998
7.696714 2.8494968999999997
7.697714 2.8980145
7.698714 2.9463540999999998
7.699714 2.9945049
7.700714 3.0424561
7.701715 3.0902
7.702714 3.1377338
7.703714 3.1850587999999997
7.704714 3.2321788
7.705714 3.279097
7.706714 3.3258121000000003
7.707714 3.3723187
7.708714 3.4186061
7.709714 3.4646627
7.710714 3.5104785
7.711714 3.5560485
7.712714 3.6013715
7.713714 3.6464501000000005
7.714714 3.6912873
7.715714 3.7358835
7.716714 3.780235
7.717714 3.8243335000000003
7.718714 3.868169
7.719714 3.9117329
7.720714 3.9550196000000004
7.721714 3.9980284999999998
7.722714 4.040762
7.723714 4.0832239999999995
7.724714 4.1254152
7.725714 4.1673321
7.726714 4.208967100000001
7.727714 4.2503089
7.728714 4.2913463
7.729714 4.3320712
7.730714 4.3724805
7.731714 4.412575400000001
7.732714 4.4523597
7.733714 4.491837
7.734715 4.5310073
7.735714 4.5698665
7.736714 4.608406899999999
7.737714 4.6466194000000005
7.738714 4.6844967
7.739714 4.722034900000001
7.740714 4.7592338
7.741714 4.7960959
7.742714 4.8326232
7.743714 4.8688147
7.744714 4.9046654
7.745714 4.9401671
7.746714 4.9753089
7.747715 5.0100815
7.748714 5.0444797
7.749714 5.0785031
7.750714 5.1121555
7.751714 5.145441399999999
7.752714 5.178364
7.753714 5.210923
7.754714 5.2431133
7.755714 5.2749272
7.756714 5.306356
7.757714 5.3373933
7.758714 5.368036
7.759714 5.3982854
7.760714 5.428144
7.761714 5.4576136
7.762714 5.486692499999999
7.763714 5.515375000000001
7.764714 5.5436522
7.765714 5.5715155
7.766714 5.5989582
7.767715 5.6259777
7.768714 5.6525767
7.769714 5.6787588
7.770714 5.7045288
7.771714 5.7298888
7.772714 5.7548355
7.773714 5.7793632
7.774714 5.8034644
7.775714 5.8271319
7.776714 5.850362
7.777714 5.8731541
7.778714 5.8955103
7.779714 5.917434
7.780715 5.938926299999999
7.781714 5.9599854
7.782714 5.9806064
7.783714 6.0007817999999995
7.784714 6.0205054
7.785714 6.0397729
7.786714 6.0585834
7.787714 6.0769398
7.788714 6.0948458
7.789714 6.112304
7.790714 6.1293144
7.791714 6.1458729
7.792714 6.1619733000000005
7.793715 6.1776079
7.794714 6.1927717
7.795714 6.2074635
7.796714 6.2216856
7.797714 6.2354411999999995
7.798714 6.2487345
7.799714 6.261566999999999
7.800714 6.2739365000000005
7.801714 6.285838000000001
7.802714 6.2972665
7.803714 6.308217300000001
7.804714 6.3186884
7.805714 6.328681899999999
7.806714 6.338200700000001
7.807714 6.3472487
7.808714 6.3558273
7.809714 6.363933500000001
7.810714 6.3715629
7.811714 6.3787095
7.812714 6.3853689000000005
7.813715 6.391538700000001
7.814714 6.397219699999999
7.815714 6.4024158
7.816714 6.4071298
7.817714 6.4113647
7.818714 6.4151205000000004
7.819714 6.418395
7.820714 6.4211838
7.821714 6.423483000000001
7.822714 6.425292000000001
7.823714 6.4266122999999995
7.824714 6.4274474999999995
7.825714 6.4277999
7.826715 6.4276733
7.827714 6.427065999999999
7.828714 6.425976
7.829714 6.4243995
7.830714 6.4223334
7.831714 6.4197749
7.832714 6.416724599999999
7.833714 6.4131856
7.834714 6.4091607999999995
7.835714 6.4046539
7.836714 6.3996658
7.837714 6.3941956
7.838714 6.3882411
7.839714 6.3818
7.840714 6.3748717
7.841714 6.367457699999999
7.842714 6.3595615
7.843714 6.3511871
7.844714 6.3423373000000005
7.845714 6.3330129
7.846714 6.323213099999999
7.847714 6.3129358
7.848714 6.3021772
7.849714 6.2909357
7.850714 6.279213
7.851714 6.2670112
7.852714 6.2543347
7.853714 6.2411871
7.854714 6.2275697
7.855714 6.2134825
7.856714 6.198924
7.857714 6.183893599999999
7.858714 6.1683912
7.859715 6.152419399999999
7.860714 6.1359819
7.861714 6.1190836
7.862714 6.1017275
7.863714 6.0839153999999995
7.864714 6.0656462
7.865714 6.0469177
7.866714 6.0277279
7.867714 6.0080767
7.868714 5.9879657
7.869714 5.967399100000001
7.870714 5.9463818
7.871714 5.9249178
7.872715 5.9030101
7.873714 5.8806591
7.874714 5.8578643999999995
7.875714 5.8346253
7.876714 5.8109425
7.877714 5.786819
7.878714 5.7622593
7.879714 5.7372682
7.880714 5.7118502
7.881714 5.686007399999999
7.882714 5.65974
7.883714 5.633046500000001
7.884714 5.6059249
7.885714 5.578375599999999
7.886714 5.5504017
7.887714 5.5220086
7.888714 5.4932032
7.889714 5.4639906
7.890714 5.4343745
7.891714 5.4043557
7.892715 5.3739343
7.893714 5.343109
7.894714 5.3118799
7.895714 5.2802499
7.896714 5.248224
7.897714 5.2158076
7.898714 5.1830061
7.899714 5.1498227
7.900714 5.1162582
7.901714 5.0823119
7.902714 5.0479822
7.903714 5.0132696
7.904714 4.9781777
7.905715 4.942713299999999
7.906714 4.9068842
7.907714 4.8706982000000005
7.908714 4.834161
7.909714 4.7972739
7.910714 4.760036599999999
7.911714 4.722447300000001
7.912714 4.6845052
7.913714 4.6462119
7.914714 4.6075717
7.915714 4.5685917
7.916714 4.5292791
7.917714 4.4896387
7.918715 4.449673
7.919714 4.4093817
7.920714 4.368763400000001
7.921714 4.3278173
7.922714 4.2865463
7.923714 4.2449575
7.924714 4.2030603
7.925714 4.160864699999999
7.926714 4.1183788
7.927714 4.0756065
7.928714 4.0325481000000005
7.929714 3.9892018
7.930714 3.9455649000000004
7.931714 3.9016381000000004
7.932714 3.8574252
7.933714 3.8129337
7.934714 3.7681725
7.935714 3.7231493999999996
7.936714 3.6778684999999998
7.937714 3.6323301000000003
7.938715 3.5865321999999997
7.939714 3.5404719
7.940714 3.4941505999999998
7.941714 3.4475728999999995
7.942714 3.4007481999999998
7.943714 3.3536881
7.944714 3.306403
7.945714 3.2589
7.946714 3.2111812000000004
7.947714 3.1632449
7.948714 3.1150879
7.949714 3.0667089
7.950714 3.018111
7.951715 2.9693021
7.952714 2.9202928999999997
7.953714 2.8710942999999998
7.954714 2.8217138999999998
7.955714 2.7721543
7.956714 2.7224138
7.957714 2.672489
7.958714 2.6223779
7.959714 2.5720827
7.960714 2.521611
7.961714 2.4709743
7.962714 2.4201844
7.963714 2.3692504999999997
7.964714 2.3181766
7.965714 2.2669617
7.966714 2.2156019
7.967714 2.1640936
7.968714 2.1124378
7.969714 2.0606412
7.970714 2.0087148999999997
7.971714 1.956672
7.972714 1.9045241000000002
7.973714 1.8522777000000001
7.974714 1.7999336000000001
7.975714 1.7474892999999998
7.976714 1.6949414999999999
7.977714 1.6422899000000002
7.978714 1.5895393
7.979714 1.5366998
7.980714 1.4837838
7.981714 1.4308026
7.982714 1.3777628
7.983714 1.324665
7.984715 1.2715053
7.985714 1.2182781
7.986714 1.1649810999999999
7.987714 1.1116173
7.988714 1.0581964
7.989714 1.004732
7.990714 0.9512383500000001
7.991714 0.8977259499999999
7.992714 0.8441994899999999
7.993714 0.7906578500000001
7.994714 0.73709711
7.995714 0.68351459
7.996714 0.62991199
7.997715 0.57629696
7.998714 0.52268156
7.999714 0.46907878000000003
8.000714 0.41549853
8.001715 0.36194485
8.002714 0.30841585000000005
8.003715 0.25490602
8.004714 0.20141045
8.005714 0.14792891
8.006714 0.094467762
8.007714 0.041039288
8.008715 -0.012341555
8.009714 -0.06566155400000001
8.010715 -0.11891286
8.011714 -0.17209422
8.012714 -0.22520934999999997
8.013714 -0.27826317
8.014714 -0.33125759000000005
8.015715 -0.38418876999999996
8.016714 -0.43704682
8.017715 -0.48981849
8.018714 -0.54249112
8.019714 -0.5950565
8.020715 -0.64751278
8.021714 -0.69986344
8.022715 -0.75211376
8.023714 -0.8042667099999999
8.024714 -0.85631935
8.025714 -0.9082622800000001
8.026714 -0.96008163
8.027715 -1.011763
8.028714 -1.0632961
8.029715 -1.1146769
8.030714 -1.1659076000000002
8.031714 -1.2169943
8.032714 -1.2679420000000001
8.033714 -1.318751
8.034715 -1.3694148
8.035714 -1.4199214999999998
8.036715 -1.4702575
8.037714 -1.5204114
8.038714 -1.5703770999999997
8.039714 -1.6201552000000001
8.040714 -1.6697502
8.041715 -1.7191669
8.042714 -1.7684058999999999
8.043715 -1.817462
8.044714 -1.8663242
8.045714 -1.9149785999999998
8.046714 -1.9634129
8.047714 -2.0116204
8.048715 -2.0596007
8.049714 -2.1073584999999997
8.050714 -2.1548998
8.051714 -2.2022279
8.052714 -2.2493398
8.053715 -2.2962263
8.054714 -2.3428738
8.055715 -2.3892693
8.056714 -2.4354035
8.057714 -2.4812735999999997
8.058714 -2.5268825
8.059714 -2.5722354999999997
8.060715 -2.6173366
8.061714 -2.662185
8.062715 -2.7067734
8.063714 -2.7510902
8.064714 -2.7951228
8.065714 -2.8388616
8.066714 -2.8823033000000002
8.067715 -2.9254504
8.068714 -2.9683087
8.069715 -3.0108832
8.070714 -3.0531742
8.071714 -3.0951759
8.072714 -3.1368769999999997
8.073714 -3.1782642
8.074715 -3.2193270000000003
8.075714 -3.2600597000000002
8.076715 -3.3004634
8.077714 -3.3405427000000003
8.078714 -3.3803027
8.079714 -3.4197461
8.080714 -3.4588691
8.081715 -3.4976628
8.082714 -3.5361155999999996
8.083714 -3.5742164
8.084714 -3.6119588
8.085714 -3.6493428000000003
8.086715 -3.6863729
8.087714 -3.7230551
8.088715 -3.7593927
8.089714 -3.7953842
8.090714 -3.831023
8.091714 -3.8662984999999996
8.092714 -3.9012
8.093715 -3.9357204
8.094714 -3.9698577999999998
8.095715 -4.0036157
8.096714 -4.0369991
8.097714 -4.0700119
8.098714 -4.1026529
8.099714 -4.1349158
8.100715 -4.1667897
8.101714 -4.1982631999999995
8.102715 -4.229328000000001
8.103714 -4.2599812
8.104714 -4.2902254
8.105714 -4.320066000000001
8.106714 -4.3495089
8.107715 -4.3785565
8.108714 -4.4072054
8.109715 -4.4354491000000005
8.110714 -4.4632789
8.111714 -4.490687
8.112714 -4.51767
8.113714 -4.5442287
8.114715 -4.5703679
8.115714 -4.5960914
8.116714 -4.6214002999999995
8.117714 -4.6462916
8.118714 -4.6707574
8.119715 -4.6947878
8.120714 -4.7183741
8.121715 -4.7415115
8.122714 -4.7642011
8.123714 -4.7864478
8.124714 -4.8082579
8.125714 -4.8296358
8.126715 -4.8505817
8.127714 -4.8710905
8.128715 -4.8911549
8.129714 -4.9107671
8.130714 -4.9299218
8.131714 -4.9486175
8.132714 -4.966856900000001
8.133715 -4.9846441
8.134714 -5.0019827
8.135715 -5.018872399999999
8.136714 -5.0353087
8.137714 -5.051285
8.138714 -5.0667938
8.139714 -5.0818317
8.140715 -5.0963983
8.141714 -5.1104978
8.142715 -5.1241361
8.143714 -5.1373184
8.144714 -5.1500458
8.145715 -5.1623158
8.146714 -5.174122
8.147715 -5.1854573
8.148714 -5.1963158
8.149714 -5.2066948
8.150714 -5.2165959
8.151714 -5.2260231
8.152715 -5.2349806
8.153714 -5.2434705
8.154715 -5.2514921999999995
8.155714 -5.2590419
8.156714 -5.2661158
8.157714 -5.2727107
8.158714 -5.2788261
8.159715 -5.2844647
8.160714 -5.2896317
8.161715 -5.2943319
8.162714 -5.2985672
8.163714 -5.3023357
8.164714 -5.3056326
8.165714 -5.3084511
8.166715 -5.3107858
8.167714 -5.3126339
8.168715 -5.313996599999999
8.169714 -5.3148791
8.170714 -5.3152863
8.171714 -5.3152233
8.172714 -5.3146917
8.173715 -5.3136904
8.174714 -5.312217
8.175714 -5.3102691
8.176714 -5.3078461
8.177714 -5.3049497
8.178715 -5.3015839
8.179714 -5.2977532
8.180715 -5.2934594
8.181714 -5.2887026
8.182714 -5.2834786000000005
8.183714 -5.2777826999999995
8.184714 -5.2716106
8.185715 -5.2649602
8.186714 -5.2578334
8.187715 -5.2502342
8.188714 -5.2421689
8.189714 -5.2336436
8.190714 -5.2246612
8.191714 -5.2152216000000005
8.192715 -5.2053235
8.193714 -5.194965
8.194715 -5.1841456
8.195714 -5.1728666
8.196714 -5.1611308000000005
8.197714 -5.1489431
8.198714 -5.1363066
8.199715 -5.123222999999999
8.200714 -5.1096901
8.201715 -5.0957054
8.202714 -5.0812665
8.203714 -5.0663725
8.204714 -5.051025399999999
8.205714 -5.0352305
8.206715 -5.0189938000000005
8.207714 -5.002321299999999
8.208714 -4.985216299999999
8.209714 -4.9676791
8.210714 -4.9497087
8.211715 -4.9313031
8.212714 -4.912461700000001
8.213715 -4.893185600000001
8.214714 -4.873478400000001
8.215714 -4.8533455000000005
8.216714 -4.8327912
8.217714 -4.8118182
8.218715 -4.790427500000001
8.219714 -4.7686182
8.220715 -4.746389
8.221714 -4.72374
8.222714 -4.7006741
8.223714 -4.6771970000000005
8.224714 -4.6533145
8.225715 -4.6290331
8.226714 -4.604356
8.227715 -4.5792848
8.228714 -4.5538176
8.229714 -4.5279529
8.230714 -4.5016892
8.231714 -4.4750284
8.232715 -4.4479743
8.233714 -4.420533
8.234715 -4.392709999999999
8.235714 -4.3645099
8.236714 -4.3359347
8.237714 -4.3069839
8.238714 -4.2776572999999996
8.239715 -4.2479549
8.240714 -4.2178795
8.241714 -4.1874368
8.242714 -4.1566335
8.243714 -4.125477
8.244715 -4.0939722
8.245714 -4.062120999999999
8.246715 -4.0299226
8.247714 -3.9973746999999995
8.248714 -3.9644766999999996
8.249714 -3.9312291999999998
8.250714 -3.8976364
8.251715 -3.8637053
8.252714 -3.8294435
8.253715 -3.7948571
8.254714 -3.7599497000000004
8.255714 -3.7247217999999997
8.256714 -3.6891729
8.257714 -3.653302
8.258715 -3.617112
8.259714 -3.5806075
8.260715 -3.5437964
8.261714 -3.5066877000000005
8.262714 -3.469288
8.263714 -3.4316011
8.264714 -3.3936273000000003
8.265715 -3.3553641
8.266714 -3.3168092000000002
8.267715 -3.2779623
8.268714 -3.2388274000000004
8.269714 -3.1994108
8.270715 -3.1597212
8.271714 -3.1197663
8.272715 -3.0795509
8.273714 -3.0390767
8.274714 -2.9983435
8.275714 -2.95735
8.276714 -2.9160973
8.277715 -2.8745897
8.278714 -2.8328354
8.279715 -2.7908435
8.280714 -2.7486229
8.281714 -2.7061800000000003
8.282714 -2.6635164
8.283714 -2.6206313
8.284715 -2.577522
8.285714 -2.5341872000000003
8.286715 -2.4906289000000004
8.287714 -2.4468528
8.288714 -2.4028677
8.289714 -2.3586831999999998
8.290714 -2.3143062
8.291715 -2.2697406
8.292714 -2.2249868
8.293715 -2.180044
8.294714 -2.1349119
8.295714 -2.089593
8.296714 -2.0440937999999997
8.297714 -1.9984234
8.298715 -1.9525911999999999
8.299714 -1.9066049
8.300714 -1.8604686
8.301714 -1.8141827
8.302714 -1.7677447
8.303715 -1.7211527
8.304714 -1.674407
8.305715 -1.6275121
8.306714 -1.5804763999999998
8.307714 -1.5333101
8.308714 -1.4860228
8.309714 -1.4386211
8.310715 -1.3911077
8.311714 -1.3434823
8.312715 -1.2957436
8.313714 -1.2478921
8.314714 -1.1999312
8.315714 -1.1518681
8.316714 -1.103712
8.317715 -1.0554715
8.318714 -1.0071525
8.319715 -0.9587570999999999
8.320714 -0.9102840900000001
8.321714 -0.8617313600000001
8.322714 -0.81309825
8.323714 -0.76438757
8.324715 -0.7156066099999999
8.325714 -0.66676568
8.326715 -0.6178758599999999
8.327714 -0.5689462200000001
8.328714 -0.51998212
8.329714 -0.47098491
8.330714 -0.42195343
8.331715 -0.37288646999999997
8.332714 -0.323785
8.333714 -0.2746535
8.334714 -0.22549941
8.335714 -0.17633134
8.336715 -0.12715666
8.337714 -0.077979628
8.338715 -0.028801011
8.339714 0.020380718
8.340714 0.069567061
8.341714 0.11875697000000002
8.342714 0.16794538
8.343715 0.21712330999999999
8.344714 0.26627972
8.345715 0.31540405
8.346714 0.36448864000000003
8.347714 0.4135299
8.348714 0.46252781
8.349714 0.51148394
8.350715 0.56039901
8.351714 0.60927086
8.352715 0.65809386
8.353714 0.70686
8.354714 0.75556086
8.355714 0.80418997
8.356714 0.8527441
8.357715 0.90122316
8.358714 0.94962856
8.359715 0.99796094
8.360714 1.0462182
8.361714 1.0943942
8.362714 1.1424798
8.363714 1.1904648
8.364715 1.2383404
8.365714 1.2861015
8.366714 1.3337466
8.367714 1.3812769
8.368714 1.4286946
8.369715 1.4759996
8.370714 1.5231888
8.371715 1.5702555
8.372714 1.6171913999999998
8.373714 1.6639879
8.374714 1.7106393000000002
8.375714 1.7571431
8.376715 1.8034989000000001
8.377714 1.8497078
8.378715 1.8957689
8.379714 1.9416791999999998
8.380714 1.9874321
8.381714 2.0330187
8.382714 2.0784298
8.383715 2.1236589
8.384714 2.1687029
8.385715 2.2135618999999997
8.386714 2.258238
8.387714 2.3027331
8.388714 2.3470463
8.389714 2.3911735
8.390715 2.4351076999999997
8.391714 2.4788404
8.392715 2.5223643
8.393714 2.5656743
8.394714 2.6087686
8.395715 2.6516473
8.396714 2.6943104
8.397715 2.736757
8.398714 2.7789829
8.399714 2.820982
8.400714 2.8627466
8.401714 2.9042697
8.402715 2.9455466
8.403714 2.9865762
8.404715 3.0273597999999997
8.405714 3.0678995000000002
8.406714 3.1081965
8.407714 3.1482492
8.408714 3.1880524
8.409715 3.2275989999999997
8.410714 3.266881
8.411715 3.3058918999999998
8.412714 3.3446274999999996
8.413714 3.3830869999999997
8.414714 3.4212705000000003
8.415714 3.4591783
8.416715 3.4968089
8.417714 3.5341590999999997
8.418715 3.5712230999999997
8.419714 3.6079951
8.420714 3.6444697999999995
8.421714 3.6806446
8.422714 3.7165195
8.423715 3.752096
8.424714 3.787376
8.425714 3.8223594
8.426714 3.8570430000000004
8.427714 3.8914207
8.428715 3.9254854999999997
8.429714 3.9592303
8.430715 3.9926498999999995
8.431714 4.025741699999999
8.432714 4.0585052
8.433714 4.0909413
8.434714 4.1230511
8.435715 4.1548342
8.436714 4.1862875
8.437715 4.2174071
8.438714 4.2481881
8.439714 4.2786263
8.440714 4.3087203
8.441714 4.3384708000000005
8.442715 4.3678794
8.443714 4.3969464
8.444715 4.4256709999999995
8.445714 4.4540502
8.446714 4.4820789
8.447714 4.5097504
8.448714 4.5370594
8.449715 4.5640029
8.450714 4.5905799
8.451715 4.616791399999999
8.452714 4.6426393
8.453714 4.6681244
8.454714 4.6932463
8.455714 4.7180016
8.456715 4.742386199999999
8.457714 4.7663961
8.458714 4.7900274
8.459714 4.8132781
8.460714 4.8361477
8.461715 4.8586372
8.462714 4.8807476
8.463715 4.9024783
8.464714 4.9238279
8.465714 4.944793499999999
8.466714 4.9653709
8.467714 4.9855571
8.468715 5.0053511
8.469714 5.0247535
8.470715 5.043767
8.471714 5.0623938
8.472714 5.0806347
8.473714 5.0984886
8.474714 5.1159512
8.475715 5.1330179
8.476714 5.1496834
8.477715 5.1659442
8.478714 5.1817987
8.479714 5.1972467
8.480714 5.2122902
8.481714 5.2269306
8.482715 5.241168999999999
8.483714 5.2550044
8.484715 5.2684348
8.485714 5.2814581
8.486714 5.294073
8.487714 5.30628
8.488714 5.318081
8.489715 5.3294785
8.490714 5.3404748
8.491714 5.351069600000001
8.492714 5.3612608
8.493714 5.3710449
8.494715 5.3804167
8.495714 5.3893723
8.496715 5.3979099
8.497714 5.4060299
8.498714 5.4137341999999995
8.499714 5.421026100000001
8.500714 5.4279082
8.501715 5.434382
8.502714 5.4404471
8.503715 5.4461021
8.504714 5.4513454
8.505714 5.456176
8.506714 5.460595
8.507714 5.4646034000000006
8.508715 5.4682034999999996
8.509714 5.4713968
8.510715 5.4741840999999996
8.511714 5.4765631
8.512714 5.4785319
8.513714 5.4800872
8.514714 5.4812275
8.515715 5.4819524
8.516714 5.4822635
8.517715 5.4821633
8.518714 5.4816555000000005
8.519714 5.4807428
8.520715 5.4794263
8.521714 5.4777056
8.522715 5.4755788
8.523714 5.4730449
8.524714 5.4701027
8.525714 5.4667529
8.526714 5.4629978
8.527715 5.4588404
8.528714 5.4542828000000005
8.529715 5.449326699999999
8.530714 5.443972
8.531714 5.4382186
8.532714 5.4320656000000005
8.533714 5.4255119999999994
8.534715 5.418559500000001
8.535714 5.4112107
8.536715 5.403468
8.537714 5.3953342
8.538714 5.3868107
8.539714 5.3778984
8.540714 5.3685963
8.541715 5.3589035
8.542714 5.3488187
8.543715 5.338342900000001
8.544714 5.3274781
8.545714 5.3162273
8.546714 5.3045943
8.547714 5.2925821
8.548715 5.2801925999999995
8.549714 5.2674264
8.550714 5.2542835000000006
8.551714 5.2407641
8.552714 5.2268688
8.553715 5.212599
8.554714 5.1979579
8.555715 5.1829487
8.556714 5.1675737
8.557714 5.1518347
8.558714 5.1357325000000005
8.559714 5.1192675
8.560715 5.1024392
8.561714 5.0852492
8.562715 5.0676994
8.563714 5.049793
8.564714 5.0315339
8.565714 5.0129253
8.566714 4.9939692
8.567715 4.974667
8.568714 4.9550183
8.569715 4.9350236
8.570714 4.914682699999999
8.571714 4.8939977
8.572714 4.8729714
8.573714 4.8516069
8.574715 4.8299082
8.575714 4.8078779
8.576715 4.7855187
8.577714 4.7628321
8.578714 4.739819499999999
8.579714 4.7164828
8.580714 4.6928246
8.581715 4.6688478
8.582714 4.6445556
8.583714 4.6199508
8.584714 4.5950353
8.585714 4.5698106
8.586715 4.5442771
8.587714 4.5184355
8.588715 4.492286999999999
8.589714 4.4658337
8.590714 4.4390794
8.591714 4.4120282
8.592714 4.3846837999999995
8.593715 4.3570504
8.594714 4.3291312
8.595715 4.3009285
8.596714 4.2724449
8.597714 4.2436827
8.598714 4.2146444
8.599714 4.1853324
8.600715 4.1557491
8.601714 4.1258965000000005
8.602715 4.095776
8.603714 4.065389199999999
8.604714 4.0347371
8.605714 4.0038213
8.606714 3.9726440000000003
8.607715 3.9412081000000003
8.608714 3.9095185999999997
8.609715 3.8775794
8.610714 3.8453951
8.611714 3.8129698
8.612714 3.7803072
8.613714 3.7474095999999997
8.614715 3.7142791
8.615714 3.6809184000000004
8.616714 3.64733
8.617714 3.6135174
8.618714 3.5794835999999997
8.619715 3.5452306000000005
8.620714 3.5107605
8.621715 3.4760747000000003
8.622714 3.4411747
8.623714 3.4060616
8.624714 3.3707388
8.625714 3.3352103
8.626715 3.299481
8.627714 3.2635558000000002
8.628715 3.2274394999999996
8.629714 3.1911358
8.630714 3.154647
8.631714 3.1179742999999998
8.632714 3.0811194
8.633715 3.0440846
8.634714 3.0068733
8.635715 2.9694894
8.636714 2.9319374
8.637714 2.8942209
8.638714 2.8563432
8.639714 2.8183063
8.640715 2.7801117
8.641714 2.7417609
8.642715 2.7032567
8.643714 2.6646029
8.644714 2.6258044000000003
8.645715 2.5868664
8.646714 2.5477938
8.647715 2.5085904
8.648714 2.4692576
8.649714 2.4297964
8.650714 2.3902066
8.651714 2.3504898
8.652715 2.3106489
8.653714 2.2706887
8.654715 2.2306146
8.655714 2.1904323
8.656714 2.1501467
8.657714 2.1097606
8.658714 2.0692756
8.659715 2.0286927
8.660714 1.9880133000000002
8.661715 1.9472402999999998
8.662714 1.9063786
8.663714 1.8654335000000002
8.664714 1.824411
8.665714 1.7833155
8.666715 1.7421494999999998
8.667714 1.7009137
8.668715 1.6596077
8.669714 1.6182313
8.670714 1.5767867000000002
8.671714 1.535278
8.672714 1.4937117999999998
8.673715 1.452095
8.674714 1.4104337
8.675714 1.3687319999999998
8.676714 1.3269916
8.677714 1.2852125
8.678715 1.2433944000000001
8.679714 1.2015386
8.680715 1.1596483
8.681714 1.1177294
8.682714 1.0757887000000002
8.683714 1.0338322
8.684714 0.99186413
8.685715 0.94988579
8.686714 0.9078965499999999
8.687715 0.86589502
8.688714 0.82388129
8.689714 0.7818581499999999
8.690714 0.73983138
8.691714 0.69780853
8.692715 0.65579717
8.693714 0.61380281
8.694715 0.5718280099999999
8.695714 0.52987235
8.696714 0.48793424
8.697714 0.44601290000000005
8.698714 0.40411009
8.699715 0.36223086
8.700714 0.32038263
8.701715 0.27857337
8.702714 0.23680932
8.703714 0.19509359999999998
8.704714 0.15342603000000002
8.705714 0.11180448
8.706715 0.07022713
8.707714 0.028694619
8.708714 -0.012788902999999999
8.709714 -0.054216204
8.710714 -0.095578778
8.711715 -0.13686931
8.712714 -0.17808371
8.713715 -0.21922174
8.714714 -0.26028588999999996
8.715714 -0.30127909999999997
8.716714 -0.34220226
8.717714 -0.38305258
8.718715 -0.42382358000000003
8.719714 -0.46450663000000003
8.720715 -0.50509372
8.721714 -0.54557957
8.722714 -0.58596293
8.723714 -0.6262457499999999
8.724714 -0.66643106
8.725715 -0.7065203
8.726714 -0.7465111600000001
8.727715 -0.7863972300000001
8.728714 -0.82616927
8.729714 -0.865818
8.730714 -0.9053367200000001
8.731714 -0.94472338
8.732715 -0.9839802999999999
8.733714 -1.023112
8.734715 -1.0621223000000002
8.735714 -1.101012
8.736714 -1.1397773
8.737714 -1.178411
8.738714 -1.2169045
8.739715 -1.2552509
8.740714 -1.2934470999999998
8.741714 -1.3314944
8.742714 -1.3693965000000001
8.743714 -1.4071569000000002
8.744715 -1.4447757
8.745714 -1.4822482
8.746715 -1.5195653
8.747714 -1.5567161
8.748714 -1.5936913000000001
8.749714 -1.6304857999999998
8.750714 -1.6670998
8.751715 -1.7035382000000001
8.752714 -1.7398068999999998
8.753715 -1.7759098
8.754714 -1.8118463
8.755714 -1.8476114
8.756714 -1.8831965
8.757714 -1.9185934000000002
8.758715 -1.9537969
8.759714 -1.9888064
8.760715 -2.0236254
8.761714 -2.058259
8.762714 -2.0927103
8.763714 -2.1269774000000004
8.764714 -2.1610532
8.765715 -2.1949271
8.766714 -2.2285881
8.767715 -2.2620287
8.768714 -2.2952463
8.769714 -2.3282445999999997
8.770715 -2.3610299
8.771714 -2.3936093
8.772715 -2.4259852
8.773714 -2.4581553
8.774714 -2.4901124
8.775714 -2.521847
8.776714 -2.5533516
8.777715 -2.5846228
8.778714 -2.6156626999999997
8.779715 -2.6464768
8.780714 -2.6770711
8.781714 -2.7074477
8.782714 -2.7376032
8.783714 -2.7675288
8.784715 -2.7972136
8.785714 -2.8266481999999997
8.786715 -2.8558277
8.787714 -2.884753
8.788714 -2.9134309000000003
8.789714 -2.9418694
8.790714 -2.9700743000000003
8.791715 -2.9980458000000003
8.792714 -3.0257791
8.793715 -3.0532645
8.794714 -3.0804926999999998
8.795714 -3.1074572000000003
8.796714 -3.1341575
8.797714 -3.1605978
8.798715 -3.1867851000000003
8.799714 -3.2127243
8.800714 -3.2384152999999998
8.801714 -3.2638539
8.802714 -3.2890305
8.803715 -3.3139351999999995
8.804714 -3.3385607999999998
8.805715 -3.3629064
8.806714 -3.3869762
8.807714 -3.4107789
8.808714 -3.4343217000000004
8.809714 -3.4576084
8.810715 -3.4806367
8.811714 -3.503399
8.812715 -3.5258852
8.813714 -3.5480871999999994
8.814714 -3.5700005
8.815714 -3.5916269
8.816714 -3.6129720999999995
8.817715 -3.6340438
8.818714 -3.6548461999999997
8.819715 -3.6753781
8.820714 -3.6956333
8.821714 -3.7156027000000003
8.822714 -3.7352784999999997
8.823714 -3.7546568000000002
8.824715 -3.7737399
8.825714 -3.7925351000000003
8.826715 -3.8110513
8.827714 -3.8292952
8.828714 -3.8472682000000002
8.829714 -3.8649652
8.830714 -3.8823760999999997
8.831715 -3.8994908
8.832714 -3.9163027
8.833714 -3.9328098
8.834714 -3.9490171
8.835714 -3.9649323
8.836715 -3.9805620999999998
8.837714 -3.9959092000000003
8.838715 -4.0109713
8.839714 -4.025741699999999
8.840714 -4.0402122
8.841714 -4.0543776
8.842714 -4.0682375
8.843715 -4.0817976
8.844714 -4.095066
8.845715 -4.1080508
8.846714 -4.1207559
8.847714 -4.133179
8.848714 -4.1453127
8.849714 -4.1571464
8.850715 -4.1686717
8.851714 -4.1798849
8.852715 -4.1907884
8.853714 -4.2013895
8.854714 -4.2116959000000005
8.855714 -4.2217139
8.856714 -4.2314444
8.857715 -4.2408835
8.858714 -4.2500239
8.859715 -4.2588595
8.860714 -4.2673882
8.861714 -4.2756122
8.862714 -4.2835377
8.863714 -4.2911731
8.864715 -4.2985242
8.865714 -4.3055914
8.866714 -4.3123696
8.867714 -4.3188509
8.868714 -4.3250266
8.869715 -4.3308917000000005
8.870714 -4.3364473
8.871715 -4.3416992
8.872714 -4.3466561
8.873714 -4.3513261
8.874714 -4.355713
8.875714 -4.3598156
8.876715 -4.3636285
8.877714 -4.3671444
8.878715 -4.370359
8.879714 -4.3732717999999995
8.880714 -4.3758873
8.881714 -4.3782119
8.882714 -4.3802522
8.883715 -4.3820113
8.884714 -4.3834873000000005
8.885715 -4.384674899999999
8.886714 -4.3855671
8.887714 -4.3861602
8.888714 -4.386453700000001
8.889714 -4.3864526
8.890715 -4.386165
8.891714 -4.385599099999999
8.892715 -4.3847606
8.893714 -4.3836493
8.894714 -4.3822616000000005
8.895715 -4.3805901
8.896714 -4.3786287
8.897715 -4.3763746
8.898714 -4.3738291
8.899714 -4.3709982
8.900714 -4.3678887
8.901714 -4.3645058
8.902715 -4.3608505
8.903714 -4.3569203000000005
8.904715 -4.3527108000000005
8.905714 -4.3482181
8.906714 -4.3434425999999995
8.907714 -4.3383889
8.908714 -4.333063999999999
8.909715 -4.3274764
8.910714 -4.3216318
8.911715 -4.3155304999999995
8.912714 -4.3091692
8.913714 -4.3025408
8.914714 -4.2956389
8.915714 -4.2884595999999995
8.916715 -4.2810033999999995
8.917714 -4.2732757
8.918715 -4.2652834
8.919714 -4.257033000000001
8.920714 -4.2485271
8.921714 -4.2397652
8.922714 -4.2307444
8.923715 -4.2214621
8.924714 -4.2119183
8.925714 -4.2021159
8.926714 -4.1920617
8.927714 -4.1817635
8.928715 -4.1712273
8.929714 -4.1604545
8.930715 -4.1494425
8.931714 -4.1381858000000005
8.932714 -4.1266784
8.933714 -4.1149169
8.934714 -4.1029021
8.935715 -4.090638500000001
8.936714 -4.078132999999999
8.937715 -4.0653925
8.938714 -4.0524215
8.939714 -4.0392201000000005
8.940714 -4.0257856
8.941714 -4.0121146
8.942715 -3.9982051
8.943714 -3.9840594
8.944715 -3.9696828
8.945714 -3.9550819
8.946714 -3.9402626000000005
8.947714 -3.9252281
8.948714 -3.9099779000000003
8.949715 -3.8945075000000005
8.950714 -3.8788125
8.951715 -3.8628902
8.952714 -3.8467415
8.953714 -3.8303718
8.954714 -3.8137882999999997
8.955714 -3.7969988000000003
8.956715 -3.7800077
8.957714 -3.7628155000000003
8.958714 -3.7454195
8.959714 -3.7278153
8.960714 -3.7099998000000003
8.961715 -3.6919735
8.962714 -3.6737412
8.963715 -3.6553096
8.964714 -3.6366858000000004
8.965714 -3.6178738000000004
8.966714 -3.5988744
8.967714 -3.5796847
8.968715 -3.5603005
8.969714 -3.5407189
8.970715 -3.5209406
8.971714 -3.5009705
8.972714 -3.4808158999999996
8.973714 -3.4604851
8.974714 -3.4399833999999996
8.975715 -3.4193117
8.976714 -3.3984672000000002
8.977715 -3.377445
8.978714 -3.3562414
8.979714 -3.3348563999999996
8.980714 -3.3132941
8.981714 -3.2915618
8.982715 -3.2696682999999997
8.983714 -3.2476202
8.984715 -3.2254193
8.985714 -3.2030635000000003
8.986714 -3.1805474
8.987714 -3.1578671000000003
8.988714 -3.1350214000000003
8.989715 -3.1120135
8.990714 -3.0888509
8.991714 -3.0655423
8.992714 -3.0420946
8.993714 -3.0185103
8.994715 -2.9947874999999997
8.995714 -2.9709214
8.996715 -2.9469077
8.997714 -2.9227445000000003
8.998714 -2.8984359
8.999714 -2.8739896000000003
9.000714 -2.8494155
9.001715 -2.8247215
9.002714 -2.7999112
9.003715 -2.7749829
9.004714 -2.7499309
9.005714 -2.7247485
9.006714 -2.6994323000000002
9.007714 -2.6739838
9.008715 -2.6484093
9.009714 -2.6227182
9.010715 -2.5969192
9.011714 -2.571018
9.012714 -2.5450150000000002
9.013714 -2.5189063000000003
9.014714 -2.4926871
9.015715 -2.4663549
9.016714 -2.4399117
9.017715 -2.4133647000000003
9.018714 -2.3867236
9.019714 -2.3599979
9.020715 -2.3331925
9.021714 -2.3063071
9.022715 -2.2793362
9.023714 -2.2522718
9.024714 -2.2251079
9.025714 -2.1978434
9.026714 -2.170483
9.027715 -2.1430364
9.028714 -2.1155147
9.029715 -2.0879259
9.030714 -2.0602731
9.031714 -2.0325539999999997
9.032714 -2.0047631
9.033714 -1.9768955000000001
9.034715 -1.9489506
9.035714 -1.9209329000000002
9.036715 -1.8928515
9.037714 -1.8647167999999998
9.038714 -1.8365366
9.039714 -1.8083131
9.040714 -1.7800424
9.041715 -1.7517169999999997
9.042714 -1.7233297
9.043715 -1.6948771000000002
9.044714 -1.6663622
9.045714 -1.6377936999999998
9.046714 -1.6091834999999999
9.047714 -1.5805418000000002
9.048715 -1.551874
9.049714 -1.5231793
9.050714 -1.4944517
9.051714 -1.465684
9.052714 -1.4368716
9.053715 -1.4080155
9.054714 -1.3791228
9.055715 -1.3502037999999998
9.056714 -1.3212688
9.057714 -1.2923238
9.058714 -1.2633685000000001
9.059714 -1.2343979
9.060715 -1.2054045
9.061714 -1.1763833
9.062715 -1.1473349000000002
9.063714 -1.1182661
9.064714 -1.0891881
9.065714 -1.0601121999999998
9.066714 -1.0310457
9.067715 -1.0019897
9.068714 -0.97293872
9.069715 -0.9438842500000001
9.070714 -0.9148185099999999
9.071714 -0.88573899
9.072714 -0.85664969
9.073714 -0.8275603899999999
9.074715 -0.79848301
9.075714 -0.7694271899999999
9.076715 -0.7403972099999999
9.077714 -0.71139107
9.078714 -0.6824027699999999
9.079714 -0.65342616
9.080714 -0.62445886
9.081715 -0.5955046
9.082714 -0.56657232
9.083714 -0.5376731
9.084714 -0.5088159800000001
9.085714 -0.48000426
9.086715 -0.45123445
9.087714 -0.42249803
9.088715 -0.39378562999999994
9.089714 -0.36509132
9.090714 -0.33641588
9.091714 -0.30776698
9.092714 -0.27915650999999997
9.093715 -0.25059639
9.094714 -0.22209419
9.095715 -0.19365124
9.096714 -0.16526313
9.097714 -0.136923
9.098714 -0.10862580999999999
9.099714 -0.08037160700000001
9.100715 -0.052166422000000004
9.101714 -0.024020279
9.102715 0.0040566032
9.103714 0.032057959000000004
9.104714 0.059983879
9.105714 0.08784036
9.106714 0.11563627
9.107715 0.14337893999999998
9.108714 0.17107042
9.109715 0.19870587
9.110714 0.2262749
9.111714 0.25376531
9.112714 0.2811675
9.113714 0.30847774
9.114715 0.33569881
9.115714 0.36283785
9.116714 0.38990225
9.117714 0.4168957
9.118714 0.44381613999999997
9.119715 0.47065597
9.120714 0.49740514
9.121715 0.52405507
9.122714 0.55060214
9.123714 0.57704877
9.124714 0.60340161
9.125714 0.62966808
9.126715 0.65585221
9.127714 0.68195215
9.128715 0.7079598
9.129714 0.7338638
9.130714 0.75965351
9.131714 0.78532277
9.132714 0.8108719299999999
9.133715 0.83630681
9.134714 0.8616356199999999
9.135715 0.88686468
9.136714 0.9119953000000001
9.137714 0.93702301
9.138714 0.96193915
9.139714 0.9867341300000001
9.140715 1.0114016
9.141714 1.0359405
9.142715 1.0603547
9.143714 1.0846510999999999
9.144714 1.108835
9.145715 1.1329077
9.146714 1.1568644
9.147715 1.180696
9.148714 1.2043921000000002
9.149714 1.2279451000000001
9.150714 1.2513526000000001
9.151714 1.2746182
9.152715 1.2977496
9.153714 1.3207541999999999
9.154715 1.3436361
9.155714 1.3663938
9.156714 1.3890206
9.157714 1.4115076
9.158714 1.4338469
9.159715 1.4560348
9.160714 1.4780729
9.161715 1.4999663
9.162714 1.5217211
9.163714 1.5433405
9.164714 1.5648229
9.165714 1.5861617000000001
9.166715 1.6073477999999999
9.167714 1.628373
9.168715 1.6492326000000002
9.169714 1.6699277
9.170714 1.6904635000000001
9.171714 1.7108473999999998
9.172714 1.7310847
9.173715 1.7511765
9.174714 1.7711187
9.175714 1.7909039000000002
9.176714 1.8105242000000001
9.177714 1.8299744999999998
9.178715 1.8492544
9.179714 1.8683679000000002
9.180715 1.8873208999999997
9.181714 1.9061183999999998
9.182714 1.9247612
9.183714 1.9432457
9.184714 1.9615646
9.185715 1.9797096
9.186714 1.9976746
9.187715 2.0154579999999997
9.188714 2.0330627
9.189714 2.0504938
9.190714 2.0677568
9.191714 2.0848542
9.192715 2.1017838
9.193714 2.11854
9.194715 2.1351159
9.195714 2.1515058
9.196714 2.1677081
9.197714 2.1837253
9.198714 2.1995628
9.199715 2.2152262
9.200714 2.2307185
9.201715 2.246039
9.202714 2.2611822999999998
9.203714 2.2761414
9.204714 2.2909099
9.205714 2.3054846
9.206715 2.3198659
9.207714 2.3340574999999997
9.208714 2.3480641
9.209714 2.3618883
9.210714 2.3755300999999998
9.211715 2.3889856000000003
9.212714 2.4022495
9.213715 2.4153167
9.214714 2.428185
9.215714 2.4408558
9.216714 2.4533337
9.217714 2.465624
9.218715 2.4777304
9.219714 2.4896534000000003
9.220715 2.5013899
9.221714 2.5129342
9.222714 2.5242802
9.223714 2.5354238000000002
9.224714 2.5463643
9.225715 2.5571033
9.226714 2.5676446
9.227715 2.5779907
9.228714 2.5881425
9.229714 2.5980981
9.230714 2.6078536999999997
9.231714 2.6174054
9.232715 2.6267504
9.233714 2.6358897
9.234715 2.6448264999999997
9.235714 2.6535656000000003
9.236714 2.6621110999999997
9.237714 2.6704643
9.238714 2.6786238
9.239715 2.6865849
9.240714 2.6943428
9.241714 2.7018933
9.242714 2.7092349000000002
9.243714 2.7163687999999997
9.244715 2.7232986
9.245714 2.7300274
9.246715 2.7365571
9.247714 2.7428867
9.248714 2.7490132000000003
9.249714 2.7549326
9.250714 2.7606422
9.251715 2.7661415000000003
9.252714 2.7714323
9.253715 2.7765181
9.254714 2.7814021
9.255714 2.7860864999999997
9.256714 2.7905704
9.257714 2.794851
9.258715 2.7989242
9.259714 2.8027873
9.260715 2.8064394
9.261714 2.8098825
9.262714 2.8131207
9.263714 2.8161579999999997
9.264714 2.8189966
9.265715 2.8216369
9.266714 2.8240766
9.267715 2.8263119999999997
9.268714 2.8283399
9.269714 2.8301584
9.270715 2.8317682
9.271714 2.8331717
9.272715 2.8343713
9.273714 2.8353682
9.274714 2.8361623999999996
9.275714 2.8367516
9.276714 2.8371328
9.277715 2.8373044
9.278714 2.8372664
9.279715 2.8370215
9.280714 2.8365736999999998
9.281714 2.8359275
9.282714 2.8350858
9.283714 2.8340491
9.284715 2.8328151
9.285714 2.8313802999999997
9.286715 2.8297411
9.287714 2.827896
9.288714 2.8258452
9.289714 2.823591
9.290714 2.8211363
9.291715 2.8184827
9.292714 2.8156307
9.293715 2.8125783
9.294714 2.8093236
9.295714 2.8058652
9.296714 2.8022036
9.297714 2.7983416
9.298715 2.7942833
9.299714 2.7900327
9.300714 2.785592
9.301714 2.7809611000000003
9.302714 2.7761373999999996
9.303715 2.7711174
9.304714 2.7658975
9.305715 2.7604766
9.306714 2.7548561
9.307714 2.7490392
9.308714 2.74303
9.309714 2.7368318
9.310715 2.7304463
9.311714 2.7238728
9.312715 2.71711
9.313714 2.7101558000000003
9.314714 2.7030101
9.315714 2.6956744
9.316714 2.688152
9.317715 2.6804457999999998
9.318714 2.6725583
9.319715 2.6644886999999997
9.320714 2.6562348
9.321714 2.6477925
9.322714 2.6391588
9.323714 2.6303321
9.324715 2.6213149000000002
9.325714 2.6121113
9.326715 2.6027280999999998
9.327714 2.5931703
9.328714 2.5834415
9.329714 2.5735423
9.330714 2.5634712
9.331715 2.5532253000000003
9.332714 2.5428031
9.333714 2.5322046
9.334714 2.5214316
9.335714 2.5104873
9.336715 2.4993738000000003
9.337714 2.4880918
9.338715 2.4766393
9.339714 2.4650127
9.340714 2.4532083
9.341714 2.4412252
9.342714 2.4290646999999996
9.343715 2.4167318
9.344714 2.4042333
9.345715 2.3915758
9.346714 2.3787644
9.347714 2.3658006
9.348714 2.3526825000000002
9.349714 2.3394069
9.350715 2.3259707
9.351714 2.3123726000000002
9.352715 2.2986142000000003
9.353714 2.2846987
9.354714 2.2706302000000003
9.355714 2.2564108999999997
9.356714 2.2420408
9.357715 2.2275181
9.358714 2.2128398000000002
9.359715 2.1980036000000003
9.360714 2.1830102
9.361714 2.1678631999999998
9.362714 2.152569
9.363714 2.1371346
9.364715 2.1215650999999998
9.365714 2.1058628
9.366714 2.0900263
9.367714 2.0740518
9.368714 2.0579355
9.369715 2.041675
9.370714 2.0252711999999997
9.371715 2.0087281
9.372714 1.9920509
9.373714 1.9752445
9.374714 1.9583112999999999
9.375714 1.9412513999999998
9.376715 1.9240621
9.377714 1.9067409
9.378715 1.8892863999999998
9.379714 1.8717006
9.380714 1.8539876
9.381714 1.8361539
9.382714 1.8182048999999998
9.383715 1.8001439000000001
9.384714 1.7819712
9.385715 1.7636839000000002
9.386714 1.7452784
9.387714 1.726752
9.388714 1.708105
9.389714 1.6893411
9.390715 1.6704664
9.391714 1.6514871
9.392715 1.6324081000000001
9.393714 1.613231
9.394714 1.5939545
9.395715 1.5745751999999997
9.396714 1.5550899
9.397715 1.5354979
9.398714 1.5158012
9.399714 1.4960042999999998
9.400714 1.476113
9.401714 1.4561317
9.402715 1.4360623
9.403714 1.4159042
9.404715 1.3956546
9.405714 1.3753108
9.406714 1.3548722
9.407714 1.3343416000000001
9.408714 1.3137245
9.409715 1.2930278
9.410714 1.2722578
9.411715 1.2514181
9.412714 1.2305091000000001
9.413714 1.2095284
9.414714 1.1884724
9.415714 1.1673388999999998
9.416715 1.1461281
9.417714 1.1248432
9.418715 1.1034893000000001
9.419714 1.0820718
9.420714 1.0605942
9.421714 1.039058
9.422714 1.0174615
9.423715 0.9958023200000001
9.424714 0.9740786600000001
9.425714 0.95229102
9.426714 0.93044275
9.427714 0.9085395399999999
9.428715 0.8865878
9.429714 0.8645926599999999
9.430715 0.8425565399999999
9.431714 0.8204789800000001
9.432714 0.79835774
9.433714 0.77619045
9.434714 0.75397636
9.435715 0.7317174200000001
9.436714 0.70941797
9.437715 0.6870836
9.438714 0.6647193800000001
9.439714 0.64232815
9.440714 0.61991015
9.441714 0.59746336
9.442715 0.57498524
9.443714 0.55247424
9.444715 0.52993135
9.445714 0.50736014
9.446714 0.48476602
9.447714 0.46215461999999996
9.448714 0.43953014999999995
9.449715 0.41689444000000003
9.450714 0.3942471
9.451715 0.3715866
9.452714 0.34891188
9.453714 0.32622367
9.454714 0.30352511
9.455714 0.28082113999999997
9.456715 0.2581171
9.457714 0.23541728
9.458714 0.21272369000000002
9.459714 0.19003596
9.460714 0.16735214
9.461715 0.14467015
9.462714 0.12198932
9.463715 0.09931132699999999
9.464714 0.076640083
9.465714 0.053980766
9.466714 0.031338360999999995
9.467714 0.0087163367
9.468715 -0.013884074
9.469714 -0.036463485
9.470715 -0.059023319000000005
9.471714 -0.08156437
9.472714 -0.10408571999999999
9.473714 -0.12658444
9.474714 -0.1490562
9.475715 -0.17149632
9.476714 -0.19390117
9.477715 -0.21626893
9.478714 -0.23859963
9.479714 -0.26089429999999997
9.480714 -0.28315382
9.481714 -0.30537767
9.482715 -0.32756333
9.483714 -0.3497066
9.484715 -0.37180252999999996
9.485714 -0.39384682
9.486714 -0.41583682999999994
9.487714 -0.43777204000000003
9.488714 -0.4596536
9.489715 -0.48148325000000003
9.490714 -0.50326204
9.491714 -0.5249894700000001
9.492714 -0.54666302
9.493714 -0.5682787899999999
9.494715 -0.58983234
9.495714 -0.61132009
9.496715 -0.63273972
9.497714 -0.65409038
9.498714 -0.6753721300000001
9.499714 -0.6965848600000001
9.500714 -0.71772733
9.501715 -0.73879682
9.502714 -0.75978949
9.503715 -0.78070108
9.504714 -0.8015281500000001
9.505714 -0.82226889
9.506714 -0.8429232999999999
9.507714 -0.8634929499999999
9.508715 -0.88397991
9.509714 -0.9043850900000001
9.510715 -0.92470795
9.511714 -0.94494596
9.512714 -0.9650949400000001
9.513714 -0.98515032
9.514714 -1.0051078999999998
9.515715 -1.0249650000000001
9.516714 -1.0447203999999999
9.517715 -1.0643738999999999
9.518714 -1.0839256
9.519714 -1.1033745
9.520715 -1.122719
9.521714 -1.1419557
9.522715 -1.1610813
9.523714 -1.1800929
9.524714 -1.1989892
9.525714 -1.2177707
9.526714 -1.2364387
9.527715 -1.2549951
9.528714 -1.2734406999999999
9.529715 -1.2917745
9.530714 -1.3099935
9.531714 -1.328093
9.532714 -1.3460682
9.533714 -1.3639146
9.534715 -1.3816299
9.535714 -1.3992134
9.536715 -1.4166655000000001
9.537714 -1.4339872999999999
9.538714 -1.4511786
9.539714 -1.4682383
9.540714 -1.4851636
9.541715 -1.5019514
9.542714 -1.5185987
9.543715 -1.5351040999999999
9.544714 -1.5514679
9.545714 -1.5676914
9.546714 -1.5837761
9.547714 -1.5997225
9.548715 -1.6155295
9.549714 -1.6311932000000002
9.550714 -1.6467094000000002
9.551714 -1.6620732999999999
9.552714 -1.6772809999999998
9.553715 -1.6923316000000002
9.554714 -1.7072251
9.555715 -1.7219635
9.556714 -1.7365485
9.557714 -1.7509807
9.558714 -1.7652584
9.559714 -1.7793788000000001
9.560715 -1.7933376
9.561714 -1.8071317999999998
9.562715 -1.8207590999999999
9.563714 -1.8342193
9.564714 -1.8475137999999998
9.565714 -1.8606441
9.566714 -1.8736106999999997
9.567715 -1.8864119
9.568714 -1.8990448
9.569715 -1.9115048
9.570714 -1.9237883
9.571714 -1.9358931
9.572714 -1.9478194
9.573714 -1.9595696
9.574715 -1.9711467999999999
9.575714 -1.982554
9.576715 -1.9937914
9.577714 -2.0048567999999998
9.578714 -2.0157462
9.579714 -2.0264547
9.580714 -2.0369785
9.581715 -2.0473156
9.582714 -2.0574661
9.583714 -2.0674316000000004
9.584714 -2.0772135
9.585714 -2.0868123
9.586715 -2.0962261
9.587714 -2.1054516999999997
9.588715 -2.1144856
9.589714 -2.1233246
9.590714 -2.1319684
9.591714 -2.1404188
9.592714 -2.1486796
9.593715 -2.1567551000000003
9.594714 -2.1646473999999998
9.595715 -2.1723561
9.596714 -2.179878
9.597714 -2.1872083
9.598714 -2.1943416
9.599714 -2.2012746
9.600715 -2.2080062000000003
9.601714 -2.2145376000000003
9.602715 -2.2208713
9.603714 -2.2270095
9.604714 -2.2329522
9.605714 -2.2386977
9.606714 -2.2442427
9.607715 -2.2495836000000002
9.608714 -2.2547185
9.609715 -2.2596482
9.610714 -2.2643756
9.611714 -2.2689044
9.612714 -2.2732383
9.613714 -2.2773784
9.614715 -2.2813229
9.615714 -2.2850676
9.616714 -2.2886073
9.617714 -2.2919379
9.618714 -2.2950578
9.619715 -2.297968
9.620714 -2.3006715
9.621715 -2.3031718999999997
9.622714 -2.3054717
9.623714 -2.3075710999999997
9.624714 -2.309468
9.625714 -2.3111588999999997
9.626715 -2.3126408
9.627714 -2.3139127
9.628715 -2.3149755
9.629714 -2.3158327
9.630714 -2.3164879999999997
9.631714 -2.3169434
9.632714 -2.3171989
9.633715 -2.3172522
9.634714 -2.3170987
9.635715 -2.3167344
9.636714 -2.316157
9.637714 -2.315367
9.638714 -2.3143679
9.639714 -2.3131641000000003
9.640715 -2.3117596000000002
9.641714 -2.3101566
9.642715 -2.3083541999999997
9.643714 -2.3063492
9.644714 -2.3041381
9.645715 -2.3017183
9.646714 -2.2990895
9.647715 -2.2962542
9.648714 -2.2932159
9.649714 -2.2899779
9.650714 -2.2865416
9.651714 -2.2829063
9.652715 -2.2790687
9.653714 -2.2750255
9.654715 -2.2707742
9.655714 -2.266315
9.656714 -2.2616511
9.657714 -2.256787
9.658714 -2.2517275
9.659715 -2.2464754
9.660714 -2.2410309
9.661715 -2.2353913999999997
9.662714 -2.2295533
9.663714 -2.2235136
9.664714 -2.2172714
9.665714 -2.2108282999999997
9.666715 -2.2041881
9.667714 -2.197355
9.668715 -2.1903316
9.669714 -2.1831181
9.670714 -2.1757126
9.671714 -2.1681119
9.672714 -2.1603134
9.673715 -2.1523166
9.674714 -2.1441244000000004
9.675714 -2.135741
9.676714 -2.1271713
9.677714 -2.1184189
9.678715 -2.1094851
9.679714 -2.1003688
9.680715 -2.0910669
9.681714 -2.0815771
9.682714 -2.0718988
9.683714 -2.062034
9.684714 -2.0519871
9.685715 -2.0417631
9.686714 -2.0313654
9.687715 -2.0207951
9.688714 -2.0100506
9.689714 -1.9991286000000001
9.690714 -1.9880255999999998
9.691714 -1.9767397999999998
9.692715 -1.9652725999999998
9.693714 -1.9536277000000002
9.694715 -1.94181
9.695714 -1.9298239
9.696714 -1.9176714000000001
9.697714 -1.9053524
9.698714 -1.8928654
9.699715 -1.8802086
9.700714 -1.867382
9.701715 -1.8543885999999998
9.702714 -1.8412332999999999
9.703714 -1.8279220999999999
9.704714 -1.8144598
9.705714 -1.8008485
9.706715 -1.7870869
9.707714 -1.7731713
9.708714 -1.7590972
9.709714 -1.7448621000000002
9.710714 -1.7304661
9.711715 -1.7159129
9.712714 -1.7012075000000002
9.713715 -1.6863551
9.714714 -1.6713592999999998
9.715714 -1.6562207
9.716714 -1.6409378
9.717714 -1.6255088
9.718715 -1.6099332000000002
9.719714 -1.5942136
9.720715 -1.5783551999999998
9.721714 -1.562365
9.722714 -1.5462485
9.723714 -1.5300088
9.724714 -1.513645
9.725715 -1.4971534
9.726714 -1.4805295
9.727715 -1.4637702000000001
9.728714 -1.4468758
9.729714 -1.4298501
9.730714 -1.4126997000000001
9.731714 -1.3954309999999999
9.732715 -1.3780489
9.733714 -1.3605548
9.734715 -1.3429473
9.735714 -1.3252236000000002
9.736714 -1.3073816999999999
9.737714 -1.2894229
9.738714 -1.2713515
9.739715 -1.2531742000000001
9.740714 -1.2348974000000001
9.741714 -1.2165257
9.742714 -1.1980594
9.743714 -1.1794958
9.744715 -1.1608304
9.745714 -1.1420599
9.746715 -1.1231842
9.747714 -1.1042074000000002
9.748714 -1.0851372
9.749714 -1.0659819
9.750714 -1.0467478000000001
9.751715 -1.0274377
9.752714 -1.0080499
9.753715 -0.98858038
9.754714 -0.96902512
9.755714 -0.9493828799999999
9.756714 -0.92965662
9.757714 -0.9098528
9.758715 -0.88997921
9.759714 -0.8700422899999999
9.760715 -0.8500447499999999
9.761714 -0.8299852700000001
9.762714 -0.80985976
9.763714 -0.7896643099999999
9.764714 -0.76939785
9.765715 -0.7490639099999999
9.766714 -0.72867009
9.767715 -0.70822584
9.768714 -0.68773907
9.769714 -0.66721365
9.770715 -0.64664842
9.771714 -0.62603825
9.772715 -0.60537718
9.773714 -0.58466163
9.774714 -0.56389268
9.775714 -0.54307627
9.776714 -0.5222213
9.777715 -0.50133648
9.778714 -0.48042726999999996
9.779715 -0.45949435000000005
9.780714 -0.43853433
9.781714 -0.41754246
9.782714 -0.39651584999999995
9.783714 -0.37545604
9.784715 -0.35436943
9.785714 -0.33326559
9.786715 -0.31215395
9.787714 -0.29104042
9.788714 -0.26992555
9.789714 -0.24880485
9.790714 -0.22767156000000002
9.791715 -0.20652027
9.792714 -0.18535019
9.793715 -0.16416629
9.794714 -0.14297804
9.795714 -0.12179615
9.796714 -0.10062881
9.797714 -0.079479016
9.798715 -0.058344286
9.799714 -0.037218779
9.800714 -0.01609695
9.801714 0.0050229485999999995
9.802714 0.026137117
9.803715 0.047236959999999995
9.804714 0.068312074
9.805715 0.089354097
9.806714 0.1103597
9.807714 0.13133134
9.808714 0.15227535
9.809714 0.1731983
9.810715 0.1941031
9.811714 0.21498664
9.812715 0.23584012000000001
9.813714 0.25665190000000004
9.814714 0.27741159
9.815714 0.29811384
9.816714 0.31875977
9.817715 0.33935571999999997
9.818714 0.35990959
9.819715 0.38042672
9.820714 0.40090675
9.821714 0.42134309
9.822714 0.44172513
9.823714 0.46204226000000004
9.824715 0.48228777000000006
9.825714 0.5024609600000001
9.826715 0.52256649
9.827714 0.5426113
9.828714 0.56260033
9.829714 0.58253305
9.830714 0.6024025399999999
9.831715 0.62219719
9.832714 0.64190505
9.833714 0.66151796
9.834714 0.68103443
9.835714 0.70045972
9.836715 0.71980273
9.837714 0.73907161
9.838715 0.75826966
9.839714 0.7773933000000001
9.840714 0.79643317
9.841714 0.8153776600000001
9.842714 0.83421748
9.843715 0.8529490799999999
9.844714 0.87157534
9.845715 0.89010354
9.846714 0.90854093
9.847714 0.9268906
9.848714 0.9451489000000001
9.849714 0.96330605
9.850715 0.98134959
9.851714 0.9992687
9.852715 1.0170583
9.853714 1.0347205
9.854714 1.0522632
9.855714 1.0696955
9.856714 1.0870233999999999
9.857715 1.1042464
9.858714 1.1213571
9.859715 1.1383439
9.860714 1.1551958
9.861714 1.1719059
9.862714 1.1884751
9.863714 1.2049098
9.864715 1.2212189
9.865714 1.2374093
9.866714 1.2534814
9.867714 1.2694288
9.868714 1.2852401
9.869715 1.3009029
9.870714 1.3164091
9.871715 1.3317574
9.872714 1.3469533
9.873714 1.362006
9.874714 1.3769235
9.875714 1.3917089
9.876715 1.4063578
9.877714 1.4208600999999998
9.878715 1.435204
9.879714 1.4493809
9.880714 1.4633882
9.881714 1.4772306000000002
9.882714 1.4909171
9.883715 1.5044566000000001
9.884714 1.5178536
9.885715 1.5311053
9.886714 1.5442022999999998
9.887714 1.5571325
9.888714 1.5698851999999999
9.889714 1.5824556
9.890715 1.5948463
9.891714 1.6070650999999998
9.892715 1.6191211
9.893714 1.6310202
9.894714 1.6427621
9.895715 1.6543396
9.896714 1.6657418
9.897715 1.6769587999999997
9.898714 1.6879855
9.899714 1.6988236
9.900714 1.7094809999999998
9.901714 1.7199675
9.902715 1.7302904000000001
9.903714 1.7404507999999999
9.904715 1.7504424
9.905714 1.7602546000000001
9.906714 1.7698761
9.907714 1.7792992
9.908714 1.7885233999999999
9.909715 1.7975543
9.910714 1.8064008999999999
9.911715 1.8150711
9.912714 1.823568
9.913714 1.8318877
9.914714 1.8400215000000002
9.915714 1.8479589
9.916715 1.855693
9.917714 1.8632224
9.918715 1.8705525
9.919714 1.8776923
9.920714 1.8846508000000002
9.921714 1.8914321
9.922714 1.8980343
9.923715 1.9044491000000001
9.924714 1.9106662
9.925714 1.9166769000000001
9.926714 1.9224782999999999
9.927714 1.9280739000000002
9.928715 1.933472
9.929714 1.9386817
9.930715 1.9437086
9.931714 1.9485526
9.932714 1.9532073
9.933714 1.9576631
9.934714 1.9619118000000002
9.935715 1.9659493000000001
9.936714 1.9697780000000003
9.937715 1.9734051
9.938714 1.9768396000000001
9.939714 1.9800875
9.940714 1.9831495000000001
9.941714 1.9860202
9.942715 1.9886906999999998
9.943714 1.9911524
9.944715 1.9934007999999999
9.945714 1.9954376
9.946714 1.9972701
9.947714 1.9989074999999998
9.948714 2.0003578
9.949715 2.001624
9.950714 2.0027030000000003
9.951715 2.0035874
9.952714 2.004269
9.953714 2.0047422
9.954714 2.0050075
9.955714 2.0050697
9.956715 2.0049373
9.957714 2.0046169
9.958714 2.0041112
9.959714 2.0034175000000003
9.960714 2.0025287
9.961715 2.0014364
9.962714 2.0001354
9.963715 1.9986252999999998
9.964714 1.9969119
9.965714 1.9950037999999999
9.966714 1.9929102
9.967714 1.9906361000000001
9.968715 1.9881813000000002
9.969714 1.9855408
9.970715 1.9827076999999997
9.971714 1.9796764000000002
9.972714 1.9764457
9.973714 1.9730192
9.974714 1.969404
9.975715 1.9656071000000002
9.976714 1.9616332
9.977715 1.9574814
9.978714 1.9531463999999998
9.979714 1.9486213
9.980714 1.9439002
9.981714 1.9389817
9.982715 1.9338695
9.983714 1.9285711
9.984715 1.9230951
9.985714 1.9174476999999999
9.986714 1.9116309000000002
9.987714 1.9056411
9.988714 1.8994732
9.989715 1.8931217
9.990714 1.8865851999999999
9.991714 1.8798666
9.992714 1.872973
9.993714 1.8659116999999998
9.994715 1.8586881
9.995714 1.8513038999999998
9.996715 1.8437553
9.997714 1.8360365
9.998714 1.8281421
9.999714 1.8200697
10.00071 1.8118218
10.00171 1.8034044999999999
10.00271 1.7948253
10.00371 1.7860905999999999
10.00471 1.7772026
10.00571 1.7681595
10.00671 1.7589567000000002
10.00771 1.7495900000000002
10.00871 1.7400580999999997
10.00971 1.7303642000000001
10.01071 1.7205149
10.01171 1.7105186000000001
10.01271 1.7003819
10.01371 1.6901076000000002
10.01471 1.6796940999999999
10.01571 1.669137
10.01671 1.6584313
10.01771 1.6475743
10.01871 1.6365675
10.01971 1.6254164000000002
10.02071 1.6141281
10.02171 1.6027084
10.02271 1.5911600000000001
10.02371 1.5794815
10.02471 1.5676691999999999
10.02571 1.5557189
10.02671 1.543629
10.02771 1.5314022999999999
10.02871 1.5190455999999999
10.02971 1.5065675
10.03071 1.4939755000000001
10.03171 1.4812736
10.03271 1.468461
10.03371 1.4555339
10.03471 1.4424872
10.03571 1.4293182
10.03671 1.416028
10.03771 1.4026219
10.03871 1.3891075
10.03971 1.3754916000000001
10.04071 1.3617782
10.04171 1.3479668
10.04271 1.3340537
10.04371 1.3200346
10.04471 1.3059075999999998
10.04571 1.2916746
10.04671 1.2773421
10.04771 1.2629190000000001
10.04871 1.2484134
10.04971 1.23383
10.05071 1.2191685
10.05171 1.2044247
10.05271 1.1895929
10.05371 1.1746695999999999
10.05471 1.1596554000000001
10.05571 1.1445558999999998
10.05671 1.1293798000000002
10.05771 1.1141358000000001
10.05871 1.0988296
10.05971 1.0834624
10.06071 1.068031
10.06171 1.0525307
10.06271 1.0369578000000002
10.06371 1.0213135
10.06471 1.0056032
10.06571 0.9898357999999999
10.06671 0.97402036
10.06771 0.95816255
10.06871 0.94226319
10.06971 0.92631811
10.07071 0.91032078
10.07171 0.8942661799999999
10.07271 0.8781536499999999
10.07371 0.86198831
10.07471 0.8457795699999999
10.07571 0.8295380499999999
10.07671 0.81327185
10.07771 0.7969839499999999
10.07871 0.78067197
10.07971 0.76433038
10.08071 0.74795391
10.08171 0.73154117
10.08271 0.7150961100000001
10.08371 0.6986272499999999
10.08471 0.68214475
10.08571 0.66565652
10.08671 0.64916532
10.08771 0.63266815
10.08871 0.61615831
10.08971 0.59962925
10.09071 0.58307825
10.09171 0.56650881
10.09271 0.54992996
10.09371 0.53335349
10.09471 0.51678969
10.09571 0.50024386
10.09671 0.48371487999999996
10.09771 0.46719689999999997
10.09871 0.45068273000000003
10.09971 0.43416815
10.10071 0.41765478000000006
10.10171 0.40115011
10.10271 0.38466523
10.10371 0.36821046
10.10471 0.35179161999999997
10.10571 0.33540802999999997
10.10671 0.31905363
10.10771 0.30272054
10.10871 0.28640334
10.10971 0.27010262
10.11071 0.25382552
10.11171 0.23758376000000003
10.11271 0.22138928000000002
10.11371 0.2052499
10.11471 0.18916684
10.11571 0.17313495
10.11671 0.15714597
10.11771 0.14119311
10.11871 0.12527499
10.11971 0.10939719
10.12071 0.093570654
10.12171 0.077807758
10.12271 0.06211758
10.12371 0.046502694
10.12471 0.030958781
10.12571 0.015477340999999999
10.12671 5.029118e-05
10.12771 -0.015325627
10.12871 -0.03064656
10.12971 -0.045902398000000004
10.13071 -0.061080471000000004
10.13171 -0.076170365
10.13271 -0.091167784
10.13371 -0.10607565
10.13471 -0.12090200999999999
10.13571 -0.13565563
10.13671 -0.15034123000000002
10.13771 -0.16495647000000002
10.13871 -0.17949212
10.13971 -0.19393523
10.14071 -0.20827406999999998
10.14171 -0.22250251
10.14271 -0.23662205999999997
10.14371 -0.25064033
10.14471 -0.26456707
10.14571 -0.27840903
10.14671 -0.29216628
10.14771 -0.30583136
10.14871 -0.31939198
10.14971 -0.33283562
10.15071 -0.34615439
10.15171 -0.35934784
10.15271 -0.37242239
10.15371 -0.38538782
10.15471 -0.39825211
10.15571 -0.41101729000000004
10.15671 -0.42367778
10.15771 -0.43622217999999996
10.15871 -0.44863769000000003
10.15971 -0.46091522
10.16071 -0.47305282000000004
10.16171 -0.48505589000000005
10.16271 -0.49693421000000004
10.16371 -0.50869705
10.16471 -0.52034832
10.16571 -0.53188428
10.16671 -0.54329443
10.16771 -0.55456562
10.16871 -0.5656871
10.16971 -0.5766547799999999
10.17071 -0.58747237
10.17171 -0.59814937
10.17271 -0.6086962300000001
10.17371 -0.61911936
10.17471 -0.62941778
10.17571 -0.63958331
10.17671 -0.6496035499999999
10.17771 -0.65946705
10.17871 -0.66916784
10.17971 -0.6787074700000001
10.18071 -0.68809362
10.18171 -0.69733611
10.18271 -0.70644175
10.18371 -0.71541066
10.18471 -0.7242355500000001
10.18571 -0.7329043000000001
10.18671 -0.74140476
10.18771 -0.74972971
10.18871 -0.75787972
10.18971 -0.76586269
10.19071 -0.77369004
10.19171 -0.7813716300000001
10.19271 -0.78891134
10.19371 -0.7963052
10.19471 -0.80354307
10.19571 -0.81061283
10.19671 -0.8175051799999999
10.19771 -0.8242176800000001
10.19871 -0.8307548200000001
10.19971 -0.83712554
10.20071 -0.84333867
10.20171 -0.8493984099999999
10.20271 -0.85530188
10.20371 -0.8610397599999999
10.20471 -0.8666003099999999
10.20571 -0.87197442
10.20671 -0.87715918
10.20771 -0.8821593600000001
10.20871 -0.8869851
10.20971 -0.89164767
10.21071 -0.89615434
10.21171 -0.9005054800000001
10.21271 -0.90469429
10.21371 -0.90870941
10.21471 -0.91254013
10.21571 -0.91618057
10.21671 -0.9196317799999999
10.21771 -0.9229011800000001
10.21871 -0.92599848
10.21971 -0.9289314
10.22071 -0.931702
10.22171 -0.9343056000000001
10.22271 -0.9367328100000001
10.22371 -0.93897376
10.22471 -0.94102276
10.22571 -0.94288047
10.22671 -0.94455406
10.22771 -0.94605377
10.22871 -0.94738854
10.22971 -0.94856219
10.23071 -0.94957137
10.23171 -0.9504072400000001
10.23271 -0.95105907
10.23371 -0.9515189599999999
10.23471 -0.95178494
10.23571 -0.95186187
10.23671 -0.95175924
10.23771 -0.9514867300000001
10.23871 -0.9510504100000001
10.23971 -0.95045036
10.24071 -0.9496807100000001
10.24171 -0.94873272
10.24271 -0.94759893
10.24371 -0.94627645
10.24471 -0.94476845
10.24571 -0.94308294
10.24671 -0.94122887
10.24771 -0.9392123699999999
10.24871 -0.93703391
10.24971 -0.9346881899999999
10.25071 -0.93216654
10.25171 -0.9294606699999999
10.25271 -0.9265666800000001
10.25371 -0.9234866099999999
10.25471 -0.92022801
10.25571 -0.91680093
10.25671 -0.9132140299999999
10.25771 -0.9094711400000001
10.25871 -0.90557039
10.25971 -0.90150544
10.26071 -0.8972690400000001
10.26171 -0.8928561600000001
10.26271 -0.88826679
10.26371 -0.88350587
10.26471 -0.87858131
10.26571 -0.87350039
10.26671 -0.86826673
10.26771 -0.86287884
10.26871 -0.8573309499999999
10.26971 -0.85161561
10.27071 -0.84572742
10.27171 -0.83966581
10.27271 -0.83343545
10.27371 -0.8270449
10.27471 -0.82050301
10.27571 -0.8138163
10.27671 -0.8069861700000001
10.27771 -0.80000954
10.27871 -0.79288073
10.27971 -0.78559471
10.28071 -0.77814972
10.28171 -0.77054864
10.28271 -0.7627978900000001
10.28371 -0.75490512
10.28471 -0.74687609
10.28571 -0.73871259
10.28671 -0.73041189
10.28771 -0.72196852
10.28871 -0.71337689
10.28971 -0.70463414
10.29071 -0.69574183
10.29171 -0.68670535
10.29271 -0.67753228
10.29371 -0.6682294400000001
10.29471 -0.6588005499999999
10.29571 -0.64924541
10.29671 -0.63956077
10.29771 -0.62974272
10.29871 -0.6197890699999999
10.29971 -0.60970113
10.30071 -0.59948387
10.30171 -0.58914446
10.30271 -0.57868976
10.30371 -0.56812395
10.30471 -0.55744755
10.30571 -0.54665776
10.30671 -0.53575034
10.30771 -0.52472199
10.30871 -0.51357229
10.30971 -0.50230431
10.31071 -0.49092364
10.31171 -0.47943652999999997
10.31271 -0.46784766
10.31371 -0.45615896
10.31471 -0.44436952999999996
10.31571 -0.43247701
10.31671 -0.42047947999999996
10.31771 -0.40837727
10.31871 -0.39617363
10.31971 -0.38387408
10.32071 -0.37148481
10.32171 -0.35901084
10.32271 -0.34645451
10.32371 -0.33381537
10.32471 -0.32109101
10.32571 -0.30827885
10.32671 -0.29537785
10.32771 -0.28238944
10.32871 -0.26931751
10.32971 -0.25616723999999996
10.33071 -0.24294343
10.33171 -0.22964932000000002
10.33271 -0.21628598
10.33371 -0.20285288
10.33471 -0.18934919
10.33571 -0.17577513
10.33671 -0.16213284
10.33771 -0.1484264
10.33871 -0.13466096
10.33971 -0.12084133000000001
10.34071 -0.10697079
10.34171 -0.09305058000000001
10.34271 -0.07908016000000001
10.34371 -0.06505828400000001
10.34471 -0.050984282
10.34571 -0.036859023000000005
10.34671 -0.022685176
10.34771 -0.0084667132
10.34871 0.0057920999
10.34971 0.020087723
10.35071 0.034417945
10.35171 0.048781827
10.35271 0.06317903200000001
10.35371 0.07760892600000001
10.35471 0.09206984
10.35571 0.10655884
10.35671 0.12107211
10.35771 0.13560578
10.35871 0.15015674
10.35971 0.16472315
10.36071 0.17930443000000001
10.36171 0.19390067
10.36271 0.20851186000000002
10.36371 0.22313710999999997
10.36471 0.23777434
10.36571 0.25242043000000003
10.36671 0.26707177000000004
10.36771 0.28172489
10.36871 0.29637704
10.36971 0.31102619
10.37071 0.32567082
10.37171 0.34030941000000003
10.37271 0.35494014
10.37371 0.36956056
10.37471 0.38416791
10.37571 0.39875945
10.37671 0.41333296999999997
10.37771 0.42788698
10.37871 0.44242074
10.37971 0.45693386
10.38071 0.47142575000000003
10.38171 0.48589519999999997
10.38271 0.50034015
10.38371 0.51475787
10.38471 0.5291451699999999
10.38571 0.54349885
10.38671 0.55781603
10.38771 0.57209413
10.38871 0.58633089
10.38971 0.60052415
10.39071 0.6146715500000001
10.39171 0.62877079
10.39271 0.64281961
10.39371 0.65681618
10.39471 0.67075924
10.39571 0.68464819
10.39671 0.6984826599999999
10.39771 0.71226219
10.39871 0.72598592
10.39971 0.7396523399999999
10.40071 0.75325915
10.40171 0.76680351
10.40271 0.7802823999999999
10.40371 0.79369284
10.40471 0.80703218
10.40571 0.82029793
10.40671 0.8334876
10.40771 0.84659876
10.40871 0.8596289
10.40971 0.87257549
10.41071 0.8854364
10.41171 0.89821024
10.41271 0.91089597
10.41371 0.92349341
10.41471 0.93600247
10.41571 0.9484228699999999
10.41671 0.96075386
10.41771 0.97299386
10.41871 0.9851404500000001
10.41971 0.9971910199999999
10.42071 1.0091428
10.42171 1.0209934
10.42271 1.0327406000000001
10.42371 1.0443829
10.42471 1.0559185
10.42571 1.0673458
10.42671 1.0786624
10.42771 1.0898661
10.42871 1.1009547
10.42971 1.1119263000000001
10.43071 1.1227801000000002
10.43171 1.1335153
10.43271 1.1441318
10.43371 1.1546291
10.43471 1.1650064
10.43571 1.1752619
10.43671 1.1853933
10.43771 1.1953981
10.43871 1.2052736
10.43971 1.2150179
10.44071 1.2246295
10.44171 1.2341075
10.44271 1.2434509999999999
10.44371 1.2526591
10.44471 1.2617306
10.44571 1.2706636
10.44671 1.2794562
10.44771 1.2881068
10.44871 1.2966138999999999
10.44971 1.3049768
10.45071 1.3131951
10.45171 1.3212686
10.45271 1.3291969000000001
10.45371 1.3369787
10.45471 1.3446125999999998
10.45571 1.3520963000000001
10.45671 1.3594278
10.45771 1.3666051000000001
10.45871 1.3736268
10.45971 1.380492
10.46071 1.3872
10.46171 1.3937503
10.46271 1.4001417999999999
10.46371 1.4063733999999999
10.46471 1.4124434
10.46571 1.4183504
10.46671 1.4240928
10.46771 1.4296701
10.46871 1.4350819000000001
10.46971 1.4403284
10.47071 1.4454096
10.47171 1.4503255
10.47271 1.4550759
10.47371 1.4596596
10.47471 1.4640757
10.47571 1.4683227
10.47671 1.4723993
10.47771 1.4763043999999999
10.47871 1.4800369
10.47971 1.4835958999999999
10.48071 1.4869805999999999
10.48171 1.4901899
10.48271 1.4932227
10.48371 1.4960783
10.48471 1.4987555
10.48571 1.5012538
10.48671 1.5035727
10.48771 1.505712
10.48871 1.5076722
10.48971 1.5094535
10.49071 1.5110565
10.49171 1.5124813000000001
10.49271 1.5137276
10.49371 1.5147948
10.49471 1.5156819
10.49571 1.5163882
10.49671 1.5169122
10.49771 1.5172531
10.49871 1.5174104000000002
10.49971 1.5173838
10.50071 1.5171736999999998
10.50171 1.5167804
10.50271 1.5162045000000002
10.50371 1.5154461
10.50471 1.5145054999999998
10.50571 1.5133823
10.50671 1.5120764
10.50771 1.5105877
10.50871 1.5089162999999999
10.50971 1.5070626
10.51071 1.505027
10.51171 1.5028096
10.51271 1.5004101
10.51371 1.4978274
10.51471 1.49506
10.51571 1.4921066
10.51671 1.4889665
10.51771 1.4856397000000001
10.51871 1.4821274
10.51971 1.4784315
10.52071 1.4745541
10.52171 1.470497
10.52271 1.4662609
10.52371 1.4618459000000001
10.52471 1.4572513
10.52571 1.4524764000000001
10.52671 1.447521
10.52771 1.4423854999999999
10.52871 1.4370713
10.52971 1.4315799
10.53071 1.4259121
10.53171 1.420068
10.53271 1.4140463
10.53371 1.4078454
10.53471 1.4014636
10.53571 1.3949002
10.53671 1.3881562
10.53771 1.3812339999999999
10.53871 1.3741367
10.53971 1.3668671000000001
10.54071 1.3594271
10.54171 1.3518169
10.54271 1.3440355
10.54371 1.3360817
10.54471 1.3279549
10.54571 1.3196556
10.54671 1.311186
10.54771 1.3025492
10.54871 1.2937484000000001
10.54971 1.2847856
10.55071 1.2756607999999998
10.55171 1.2663728
10.55271 1.2569192999999999
10.55371 1.2472986
10.55471 1.2375107
10.55571 1.2275574
10.55671 1.2174421
10.55771 1.2071687
10.55871 1.1967402
10.55971 1.1861579
10.56071 1.1754212
10.56171 1.1645284
10.56271 1.1534778
10.56371 1.1422695
10.56471 1.1309054
10.56571 1.1193896
10.56671 1.1077270000000001
10.56771 1.0959215
10.56871 1.0839752
10.56971 1.0718874999999999
10.57071 1.0596559
10.57171 1.0472777
10.57271 1.0347514
10.57371 1.0220779
10.57471 1.0092607
10.57571 0.9963046799999999
10.57671 0.9832146599999999
10.57771 0.9699937900000001
10.57871 0.95664272
10.57971 0.94315987
10.58071 0.92954291
10.58171 0.91579044
10.58271 0.90190349
10.58371 0.8878855999999999
10.58471 0.8737421599999999
10.58571 0.8594785799999999
10.58671 0.8450985899999999
10.58771 0.8306032
10.58871 0.8159906600000001
10.58971 0.80125779
10.59071 0.78640208
10.59171 0.7714234799999999
10.59271 0.75632497
10.59371 0.7411122299999999
10.59471 0.72579184
10.59571 0.71036923
10.59671 0.6948470099999999
10.59771 0.67922454
10.59871 0.6634989800000001
10.59971 0.64766733
10.60071 0.6317283
10.60171 0.61568371
10.60271 0.5995381200000001
10.60371 0.5832975699999999
10.60471 0.56696734
10.60571 0.55055032
10.60671 0.5340462100000001
10.60771 0.5174523200000001
10.60871 0.50076558
10.60971 0.48398478
10.61071 0.46711210000000003
10.61171 0.45015322999999996
10.61271 0.4331158
10.61371 0.41600717000000004
10.61471 0.39883213999999995
10.61571 0.38159164
10.61671 0.36428319
10.61771 0.34690266
10.61871 0.32944677
10.61971 0.31191513
10.62071 0.294311
10.62171 0.27664036
10.62271 0.25890989000000003
10.62371 0.24112456
10.62471 0.22328615
10.62571 0.20539316
10.62671 0.18744239
10.62771 0.16943129
10.62871 0.15136012
10.62971 0.13323295999999998
10.63071 0.11505694999999999
10.63171 0.09684019
10.63271 0.078589068
10.63371 0.060306315
10.63471 0.041990593
10.63571 0.02363782
10.63671 0.0052436808
10.63771 -0.013193739999999999
10.63871 -0.031672386000000004
10.63971 -0.050186389
10.64071 -0.068727852
10.64171 -0.087289524
10.64271 -0.10586712000000001
10.64371 -0.12446025
10.64471 -0.14307167
10.64571 -0.16170503
10.64671 -0.18036223
10.64771 -0.19904163000000002
10.64871 -0.21773784
10.64971 -0.23644322
10.65071 -0.25515049
10.65171 -0.27385518999999997
10.65271 -0.29255694
10.65371 -0.31125885000000003
10.65471 -0.32996545
10.65571 -0.34867974
10.65671 -0.36740114
10.65771 -0.38612483
10.65871 -0.40484294000000004
10.65971 -0.42354721
10.66071 -0.44223168
10.66171 -0.4608945
10.66271 -0.47953785
10.66371 -0.49816625999999997
10.66471 -0.51678373
10.66571 -0.53539108
10.66671 -0.55398517
10.66771 -0.57255928
10.66871 -0.59110555
10.66971 -0.60961763
10.67071 -0.6280927000000001
10.67171 -0.64653181
10.67271 -0.6649384700000001
10.67371 -0.68331603
10.67471 -0.7016649500000001
10.67571 -0.71998178
10.67671 -0.7382595
10.67771 -0.75648967
10.67871 -0.77466536
10.67971 -0.7927835
10.68071 -0.8108453800000001
10.68171 -0.8288555799999999
10.68271 -0.8468193
10.68371 -0.8647395299999999
10.68471 -0.8826150600000001
10.68571 -0.9004406600000001
10.68671 -0.91820862
10.68771 -0.93591148
10.68871 -0.95354468
10.68971 -0.9711075600000001
10.69071 -0.9886028200000001
10.69171 -1.0060343
10.69271 -1.023404
10.69371 -1.0407108
10.69471 -1.0579493
10.69571 -1.0751121000000001
10.69671 -1.0921919
10.69771 -1.1091844
10.69871 -1.1260895
10.69971 -1.1429109
10.70071 -1.1596535
10.70171 -1.1763211
10.70271 -1.1929136
10.70371 -1.2094264000000001
10.70471 -1.225852
10.70571 -1.2421822
10.70671 -1.2584112
10.70771 -1.274537
10.70871 -1.2905619
10.70971 -1.3064904
10.71071 -1.3223263
10.71171 -1.3380706
10.71271 -1.3537207
10.71371 -1.3692704
10.71471 -1.3847129999999999
10.71571 -1.4000435
10.71671 -1.4152607
10.71771 -1.4303671
10.71871 -1.4453673
10.71971 -1.4602651
10.72071 -1.4750613
10.72171 -1.4897523
10.72271 -1.5043309
10.72371 -1.5187888999999999
10.72471 -1.5331198000000001
10.72571 -1.5473208999999999
10.72671 -1.5613938
10.72771 -1.5753430999999998
10.72871 -1.5891738
10.72971 -1.6028889000000002
10.73071 -1.6164869
10.73171 -1.6299635
10.73271 -1.6433122000000002
10.73371 -1.6565272999999998
10.73471 -1.6696062
10.73571 -1.6825503
10.73671 -1.6953636
10.73771 -1.7080504
10.73871 -1.7206127000000002
10.73971 -1.7330478999999999
10.74071 -1.7453499000000001
10.74171 -1.7575111
10.74271 -1.7695243999999999
10.74371 -1.7813869
10.74471 -1.7930998
10.74571 -1.8046678999999999
10.74671 -1.8160976
10.74771 -1.8273931
10.74871 -1.8385540999999999
10.74971 -1.8495768
10.75071 -1.8604549000000001
10.75171 -1.8711820000000001
10.75271 -1.8817551
10.75371 -1.8921746
10.75471 -1.9024442999999998
10.75571 -1.9125686999999998
10.75671 -1.9225510000000001
10.75771 -1.93239
10.75871 -1.9420811999999998
10.75971 -1.9516171999999998
10.76071 -1.9609911
10.76171 -1.9701995
10.76271 -1.9792429999999999
10.76371 -1.9881267
10.76471 -1.9968571000000002
10.76571 -2.0054398
10.76671 -2.0138761
10.76771 -2.0221628
10.76871 -2.0302936000000003
10.76971 -2.0382617
10.77071 -2.0460626
10.77171 -2.0536963
10.77271 -2.0611664
10.77371 -2.0684786
10.77471 -2.0756375
10.77571 -2.082644
10.77671 -2.0894947
10.77771 -2.0961827
10.77871 -2.1027008
10.77971 -2.1090444
10.78071 -2.1152139
10.78171 -2.1212144
10.78271 -2.1270534
10.78371 -2.1327376
10.78471 -2.1382699
10.78571 -2.1436481
10.78671 -2.1488659
10.78771 -2.1539156999999998
10.78871 -2.1587916
10.78971 -2.1634918
10.79071 -2.1680197
10.79171 -2.1723822
10.79271 -2.1765856
10.79371 -2.1806333
10.79471 -2.1845235
10.79571 -2.18825
10.79671 -2.1918055
10.79771 -2.1951839
10.79871 -2.1983845
10.79971 -2.2014121
10.80071 -2.2042748000000003
10.80171 -2.2069815999999998
10.80271 -2.2095375
10.80371 -2.2119418
10.80471 -2.2141887
10.80571 -2.2162694
10.80671 -2.2181766
10.80771 -2.2199068
10.80871 -2.2214627
10.80971 -2.2228517
10.81071 -2.2240819
10.81171 -2.2251594999999997
10.81271 -2.226085
10.81371 -2.2268537
10.81471 -2.2274578
10.81571 -2.2278899
10.81671 -2.2281474
10.81771 -2.2282332
10.81871 -2.2281559
10.81971 -2.2279253
10.82071 -2.2275487
10.82171 -2.2270279
10.82271 -2.2263579
10.82371 -2.22553
10.82471 -2.2245347
10.82571 -2.2233669000000003
10.82671 -2.2220277999999998
10.82771 -2.220525
10.82871 -2.2188688
10.82971 -2.2170680000000003
10.83071 -2.2151263
10.83171 -2.2130415
10.83271 -2.2108059
10.83371 -2.2084111
10.83471 -2.205852
10.83571 -2.2031296
10.83671 -2.2002509
10.83771 -2.1972265
10.83871 -2.1940657999999997
10.83971 -2.190773
10.84071 -2.1873455
10.84171 -2.1837749
10.84271 -2.1800507000000002
10.84371 -2.1761656
10.84471 -2.1721184
10.84571 -2.1679156
10.84671 -2.1635681
10.84771 -2.1590879
10.84871 -2.154482
10.84971 -2.1497505
10.85071 -2.1448871
10.85171 -2.1398822
10.85271 -2.1347277
10.85371 -2.1294216
10.85471 -2.1239689999999998
10.85571 -2.1183804
10.85671 -2.1126674000000003
10.85771 -2.1068379000000004
10.85871 -2.1008927
10.85971 -2.0948252
10.86071 -2.0886246
10.86171 -2.0822816
10.86271 -2.0757923000000003
10.86371 -2.0691604999999997
10.86471 -2.0623969
10.86571 -2.0555148
10.86671 -2.0485245
10.86771 -2.0414291
10.86871 -2.0342244
10.86971 -2.0269003
10.87071 -2.0194467
10.87171 -2.0118579000000003
10.87271 -2.0041361
10.87371 -1.9962911
10.87471 -1.9883364000000001
10.87571 -1.9802837
10.87671 -1.9721381
10.87771 -1.9638965000000002
10.87871 -1.9555492
10.87971 -1.9470850000000002
10.88071 -1.9384963000000002
10.88171 -1.9297836
10.88271 -1.9209553000000001
10.88371 -1.9120246
10.88471 -1.9030042
10.88571 -1.8939011
10.88671 -1.8847137999999999
10.88771 -1.8754335
10.88871 -1.8660486
10.88971 -1.8565504
10.89071 -1.8469376
10.89171 -1.8372178
10.89271 -1.8274048
10.89371 -1.8175131
10.89471 -1.807552
10.89571 -1.7975226
10.89671 -1.7874176
10.89771 -1.7772245999999998
10.89871 -1.7669331
10.89971 -1.7565392
10.90071 -1.7460475
10.90171 -1.7354702999999998
10.90271 -1.7248218999999998
10.90371 -1.7141134999999998
10.90471 -1.703348
10.90571 -1.6925196999999998
10.90671 -1.6816175999999998
10.90771 -1.6706307999999999
10.90871 -1.6595540999999998
10.90971 -1.6483910000000002
10.91071 -1.6371535
10.91171 -1.6258569
10.91271 -1.6145139999999998
10.91371 -1.6031295
10.91471 -1.591699
10.91571 -1.5802106
10.91671 -1.5686512
10.91771 -1.5570126
10.91871 -1.5452957
10.91971 -1.5335101
10.92071 -1.5216713
10.92171 -1.509794
10.92271 -1.4978866
10.92371 -1.4859481
10.92471 -1.4739698
10.92571 -1.4619398000000001
10.92671 -1.4498493
10.92771 -1.4376971
10.92871 -1.425491
10.92971 -1.4132449
10.93071 -1.4009729
10.93171 -1.3886832
10.93271 -1.3763751
10.93371 -1.3640391
10.93471 -1.3516616000000001
10.93571 -1.3392313
10.93671 -1.3267446999999999
10.93771 -1.3142082
10.93871 -1.3016363
10.93971 -1.2890458
10.94071 -1.2764497
10.94171 -1.2638521999999999
10.94271 -1.2512482
10.94371 -1.238626
10.94471 -1.2259739
10.94571 -1.2132855999999999
10.94671 -1.2005639000000001
10.94771 -1.1878194
10.94871 -1.1750664
10.94971 -1.1623163
10.95071 -1.1495731
10.95171 -1.1368315
10.95271 -1.1240795
10.95371 -1.1113048
10.95471 -1.0985000999999999
10.95571 -1.0856678
10.95671 -1.0728191999999999
10.95771 -1.0599709000000002
10.95871 -1.0471383
10.95971 -1.0343297
10.96071 -1.0215435
10.96171 -1.0087697
10.96271 -0.9959948200000001
10.96371 -0.9832086
10.96471 -0.9704086000000001
10.96571 -0.95760152
10.96671 -0.9448004899999999
10.96771 -0.9320191999999999
10.96871 -0.91926632
10.96971 -0.90654194
10.97071 -0.89383805
10.97171 -0.88114291
10.97271 -0.86844685
10.97371 -0.85574742
10.97471 -0.8430515399999999
10.97571 -0.8303731700000001
10.97671 -0.81772767
10.97771 -0.80512604
10.97871 -0.79257032
10.97971 -0.7800533000000001
10.98071 -0.76756203
10.98171 -0.75508375
10.98271 -0.7426118500000001
10.98371 -0.7301488
10.98471 -0.71770535
10.98571 -0.7052958899999999
10.98671 -0.69293249
10.98771 -0.68061999
10.98871 -0.66835457
10.98971 -0.65612602
10.99071 -0.64392323
10.99171 -0.63173976
10.99271 -0.6195772900000001
10.99371 -0.6074456500000001
10.99471 -0.59535885
10.99571 -0.58332928
10.99671 -0.5713627699999999
10.99771 -0.55945613
10.99871 -0.547599
10.99971 -0.53577879
11.00071 -0.52398643
11.00171 -0.51222062
11.00271 -0.50048861
11.00371 -0.48880340000000005
11.00471 -0.47717816
11.00571 -0.46562087
11.00671 -0.45413127999999997
11.00771 -0.44270144
11.00871 -0.43131984
11.00971 -0.41997689000000005
11.01071 -0.40866964999999994
11.01171 -0.39740349
11.01271 -0.38618995
11.01371 -0.37504204
11.01471 -0.36396876
11.01571 -0.35297151
11.01671 -0.34204395
11.01771 -0.33117528
11.01871 -0.32035541
11.01971 -0.30957977000000003
11.02071 -0.29885168
11.02171 -0.28818105
11.02271 -0.27758018
11.02371 -0.26705840000000003
11.02471 -0.25661814
11.02571 -0.24625403
11.02671 -0.23595555999999998
11.02771 -0.22571181999999998
11.02871 -0.21551665999999997
11.02971 -0.20537150999999998
11.03071 -0.195285
11.03171 -0.18526945
11.03271 -0.17533569000000002
11.03371 -0.16548870000000002
11.03471 -0.15572594
11.03571 -0.14603892
11.03671 -0.13641745
11.03771 -0.12685445
11.03871 -0.11734929000000001
11.03971 -0.10790811
11.04071 -0.098541053
11.04171 -0.089257688
11.04271 -0.080062723
11.04371 -0.070953934
11.04471 -0.06192326
11.04571 -0.052960536999999995
11.04671 -0.044058246
11.04771 -0.035215062
11.04871 -0.026436738
11.04971 -0.017733838000000002
11.05071 -0.0091173679
11.05171 -0.0005942581100000001
11.05271 0.0078353478
11.05371 0.016177804
11.05471 0.024442913000000004
11.05571 0.032639469
11.05671 0.040771405000000004
11.05771 0.048836262
11.05871 0.05682654399999999
11.05971 0.064733368
11.06071 0.07255062799999999
11.06171 0.080277823
11.06271 0.087920262
11.06371 0.095486571
11.06471 0.10298464
11.06571 0.1104179
11.06671 0.11778356
11.06771 0.12507365999999998
11.06871 0.13227842
11.06971 0.13939039
11.07071 0.14640761
11.07171 0.15333434999999998
11.07271 0.16017903
11.07371 0.16695051
11.07471 0.17365421
11.07571 0.18028985
11.07671 0.18685184
11.07771 0.193332
11.07871 0.19972334
11.07971 0.20602328999999997
11.08071 0.21223482000000002
11.08171 0.21836499
11.08271 0.22442178000000002
11.08371 0.23041034999999999
11.08471 0.23633086
11.08571 0.24217835
11.08671 0.24794519
11.08771 0.25362456
11.08871 0.25921363999999997
11.08971 0.26471496
11.09071 0.27013533
11.09171 0.27548277
11.09271 0.28076305
11.09371 0.28597708
11.09471 0.29112073
11.09571 0.29618666
11.09671 0.30116774
11.09771 0.30606033
11.09871 0.31086588
11.09971 0.31559033999999997
11.10071 0.32024151
11.10171 0.32482563999999997
11.10271 0.32934495
11.10371 0.33379681
11.10471 0.33817529
11.10571 0.34247413
11.10671 0.34668988
11.10771 0.35082356
11.10871 0.3548804
11.10971 0.35886747999999996
11.11071 0.36279066
11.11171 0.36665194
11.11271 0.3704488
11.11371 0.37417538
11.11471 0.37782541000000003
11.11571 0.38139531000000004
11.11671 0.38488607
11.11771 0.3883031
11.11871 0.39165411000000006
11.11971 0.39494596
11.12071 0.39818198000000005
11.12171 0.40136073000000005
11.12271 0.40447689
11.12371 0.40752403
11.12471 0.41049761
11.12571 0.41339695
11.12671 0.41622571
11.12771 0.41898997000000004
11.12871 0.42169549999999995
11.12971 0.42434521
11.13071 0.42693786999999994
11.13171 0.42946896999999995
11.13271 0.43193307000000003
11.13371 0.43432675000000004
11.13471 0.43665077999999996
11.13571 0.43891015999999994
11.13671 0.44111256000000004
11.13771 0.44326526
11.13871 0.44537233000000004
11.13971 0.44743316
11.14071 0.44944305000000007
11.14171 0.45139537999999996
11.14271 0.45328484999999996
11.14371 0.45510986999999997
11.14471 0.45687319000000004
11.14571 0.45858063
11.14671 0.46023838
11.14771 0.4618505
11.14871 0.46341702999999995
11.14971 0.46493439000000003
11.15071 0.46639754
11.15171 0.46780271999999995
11.15271 0.46914979
11.15371 0.47044284000000003
11.15471 0.47168895
11.15571 0.47289543
11.15671 0.47406708000000003
11.15771 0.47520408000000003
11.15871 0.47630225000000004
11.15971 0.47735510999999997
11.16071 0.47835693999999995
11.16171 0.47930535
11.16271 0.48020253999999996
11.16371 0.48105451
11.16471 0.48186844
11.16571 0.48264978000000003
11.16671 0.4834
11.16771 0.48411656
11.16871 0.48479437999999997
11.16971 0.48542889
11.17071 0.48601842
11.17171 0.48656571000000004
11.17271 0.48707696
11.17371 0.48755952
11.17471 0.4880188
11.17571 0.48845601
11.17671 0.48886775
11.17771 0.48924754000000004
11.17871 0.48958897
11.17971 0.48988862
11.18071 0.49014776
11.18171 0.49037207
11.18271 0.49056917999999994
11.18371 0.49074586000000003
11.18471 0.49090525
11.18571 0.49104596999999994
11.18671 0.49116327
11.18771 0.4912517
11.18871 0.49130822999999996
11.18971 0.49133403000000003
11.19071 0.49133445
11.19171 0.49131694000000004
11.19271 0.49128812
11.19371 0.49125091000000004
11.19471 0.49120337000000003
11.19571 0.49113967
11.19671 0.49105287
11.19771 0.49093808
11.19871 0.49079498000000005
11.19971 0.49062795000000003
11.20071 0.49044457
11.20171 0.49025249
11.20271 0.4900563
11.20371 0.48985593
11.20471 0.48964708
11.20571 0.48942361
11.20671 0.48918077000000004
11.20771 0.48891767
11.20871 0.48863808999999997
11.20971 0.48834919
11.21071 0.48805843
11.21171 0.48777061000000005
11.21271 0.48748567000000004
11.21371 0.48719914999999997
11.21471 0.4869041
11.21571 0.48659462000000003
11.21671 0.48626852000000004
11.21771 0.48592873
11.21871 0.48558223
11.21971 0.48523721999999997
11.22071 0.48489989999999994
11.22171 0.48457198
11.22271 0.48425025
11.22371 0.48392829000000004
11.22471 0.48359977
11.22571 0.48326133
11.22671 0.48291446
11.22771 0.48256498
11.22871 0.48222058
11.22971 0.48188758
11.23071 0.48156828
11.23171 0.4812602
11.23271 0.48095738000000005
11.23371 0.48065349
11.23471 0.48034484
11.23571 0.48003257
11.23671 0.47972249
11.23771 0.47942284
11.23871 0.47914097
11.23971 0.47888033999999996
11.24071 0.47863917
11.24171 0.47841146999999995
11.24271 0.47818962
11.24371 0.47796797
11.24471 0.47774510000000003
11.24571 0.47752466
11.24671 0.47731366999999997
11.24771 0.47711949000000003
11.24871 0.47694668
11.24971 0.47679534
11.25071 0.47666137000000003
11.25171 0.47653867
11.25271 0.47642249
11.25371 0.4763118
11.25471 0.47621032999999996
11.25571 0.47612526
11.25671 0.4760643
11.25771 0.47603236
11.25871 0.47602946999999995
11.25971 0.47605065999999996
11.26071 0.47608814
11.26171 0.47613461999999995
11.26271 0.47618621
11.26371 0.47624419
11.26471 0.47631430999999996
11.26571 0.47640442000000005
11.26671 0.47652101999999996
11.26771 0.47666682
11.26871 0.47683995
11.26971 0.47703511000000004
11.27071 0.47724652
11.27171 0.47747073999999995
11.27271 0.47770850000000004
11.27371 0.47796462
11.27471 0.47824577999999995
11.27571 0.4785575
11.27671 0.47890156999999994
11.27771 0.47927508
11.27871 0.47967145
11.27971 0.48008319
11.28071 0.48050513
11.28171 0.48093655999999996
11.28271 0.48138182999999996
11.28371 0.48184851000000006
11.28471 0.48234444
11.28571 0.48287464
11.28671 0.48343963
11.28771 0.48403554000000004
11.28871 0.48465625999999995
11.28971 0.48529645
11.29071 0.48595383
11.29171 0.48663015
11.29271 0.48733032
11.29371 0.48805978
11.29471 0.48882179000000003
11.29571 0.48961584
11.29671 0.49043745
11.29771 0.49128006
11.29871 0.49213786
11.29971 0.49300841
11.30071 0.49389382000000004
11.30171 0.4948
11.30271 0.49573435
11.30371 0.49670286999999996
11.30471 0.49770772
11.30571 0.49874665999999995
11.30671 0.49981404999999995
11.30771 0.50090351
11.30871 0.50201071
11.30971 0.50313505
11.31071 0.5042795600000001
11.31171 0.5054493400000001
11.31271 0.5066490300000001
11.31371 0.50788051
11.31471 0.50914194
11.31571 0.51042857
11.31671 0.51173461
11.31771 0.51305601
11.31871 0.51439223
11.31971 0.5157464199999999
11.32071 0.51712412
11.32171 0.5185308900000001
11.32271 0.51996978
11.32371 0.52144006
11.32471 0.52293753
11.32571 0.52445629
11.32671 0.52599115
11.32771 0.5275398
11.32871 0.52910363
11.32971 0.53068693
11.33071 0.53229476
11.33171 0.53393068
11.33271 0.535595
11.33371 0.53728465
11.33471 0.53899442
11.33571 0.54071918
11.33671 0.542456
11.33771 0.54420526
11.33871 0.54597035
11.33971 0.54775598
11.34071 0.549566
11.34171 0.55140164
11.34271 0.55326098
11.34371 0.55513983
11.34471 0.55703348
11.34571 0.55893897
11.34671 0.5608561
11.34771 0.56278761
11.34871 0.56473766
11.34971 0.56670993
11.35071 0.56870566
11.35171 0.57072286
11.35271 0.57275686
11.35371 0.574802
11.35471 0.5768537100000001
11.35571 0.5789102100000001
11.35671 0.5809728999999999
11.35771 0.5830455600000001
11.35871 0.58513251
11.35971 0.58723679
11.36071 0.58935885
11.36171 0.5914967
11.36271 0.59364676
11.36371 0.59580561
11.36471 0.59797163
11.36571 0.60014538
11.36671 0.60232915
11.36771 0.60452567
11.36871 0.60673645
11.36971 0.60896045
11.37071 0.61119427
11.37171 0.61343303
11.37271 0.61567216
11.37371 0.6179090100000001
11.37471 0.6201437700000001
11.37571 0.62237936
11.37671 0.62462003
11.37771 0.62686983
11.37871 0.6291308
11.37971 0.63140248
11.38071 0.63368212
11.38171 0.63596601
11.38271 0.63825087
11.38371 0.64053494
11.38471 0.6428182600000001
11.38571 0.64510205
11.38671 0.64738765
11.38771 0.64967507
11.38871 0.65196268
11.38971 0.6542473099999999
11.39071 0.65652551
11.39171 0.65879482
11.39271 0.66105467
11.39371 0.66330684
11.39471 0.66555473
11.39571 0.66780197
11.39671 0.6700510199999999
11.39771 0.6723020700000001
11.39871 0.67455294
11.39971 0.6767998
11.40071 0.67903847
11.40171 0.68126563
11.40271 0.68347976
11.40371 0.6856810799999999
11.40471 0.68787094
11.40571 0.69005061
11.40671 0.69222054
11.40771 0.6943798600000001
11.40871 0.69652679
11.40971 0.69865938
11.41071 0.70077647
11.41171 0.7028784100000001
11.41271 0.7049669
11.41371 0.70704427
11.41471 0.70911227
11.41571 0.71117138
11.41671 0.71321996
11.41771 0.71525481
11.41871 0.71727182
11.41971 0.71926718
11.42071 0.7212386000000001
11.42171 0.7231857199999999
11.42271 0.72510969
11.42371 0.72701261
11.42471 0.72889635
11.42571 0.73076175
11.42671 0.73260828
11.42771 0.73443437
11.42871 0.73623825
11.42971 0.7380186599999999
11.43071 0.7397753699999999
11.43171 0.74150921
11.43271 0.74322135
11.43371 0.74491263
11.43471 0.74658263
11.43571 0.74822959
11.43671 0.74985065
11.43771 0.75144274
11.43871 0.75300345
11.43971 0.7545318
11.44071 0.75602839
11.44171 0.75749503
11.44271 0.75893374
11.44371 0.7603459499999999
11.44471 0.7617316199999999
11.44571 0.76308916
11.44671 0.76441611
11.44771 0.7657098999999999
11.44871 0.76696863
11.44971 0.76819183
11.45071 0.76938025
11.45171 0.77053527
11.45271 0.77165817
11.45371 0.77274926
11.45471 0.77380771
11.45571 0.77483174
11.45671 0.77581941
11.45771 0.7767692199999999
11.45871 0.77768108
11.45971 0.77855596
11.46071 0.77939564
11.46171 0.78020166
11.46271 0.78097442
11.46371 0.7817126799999999
11.46471 0.7824138700000001
11.46571 0.78307455
11.46671 0.7836917400000001
11.46771 0.7842638500000001
11.46871 0.78479089
11.46971 0.7852743400000001
11.47071 0.78571634
11.47171 0.78611877
11.47271 0.78648208
11.47371 0.78680543
11.47471 0.7870869699999999
11.47571 0.7873245500000001
11.47671 0.78751715
11.47771 0.7876648599999999
11.47871 0.7877690700000001
11.47971 0.78783175
11.48071 0.7878545699999999
11.48171 0.78783771
11.48271 0.7877795999999999
11.48371 0.78767734
11.48471 0.78752749
11.48571 0.78732753
11.48671 0.78707663
11.48771 0.7867759999999999
11.48871 0.7864278699999999
11.48971 0.7860348600000001
11.49071 0.78559835
11.49171 0.78511816
11.49271 0.78459224
11.49371 0.78401798
11.49471 0.7833929700000001
11.49571 0.78271637
11.49671 0.7819891000000001
11.49771 0.78121368
11.49871 0.780393
11.49971 0.77952892
11.50071 0.77862144
11.50171 0.77766855
11.50271 0.77666682
11.50371 0.7756128
11.50471 0.7745044799999999
11.50571 0.77334195
11.50671 0.77212732
11.50771 0.77086356
11.50871 0.7695533299999999
11.50971 0.76819765
11.51071 0.76679536
11.51171 0.76534376
11.51271 0.76383976
11.51371 0.7622815199999999
11.51471 0.76066931
11.51571 0.75900559
11.51671 0.75729406
11.51771 0.75553805
11.51871 0.75373906
11.51971 0.75189574
11.52071 0.7500045000000001
11.52171 0.74806083
11.52271 0.7460610000000001
11.52371 0.74400362
11.52471 0.74188998
11.52571 0.7397235799999999
11.52671 0.7375085299999999
11.52771 0.73524765
11.52871 0.7329414599999999
11.52971 0.73058815
11.53071 0.7281844
11.53171 0.7257273399999999
11.53271 0.72321594
11.53371 0.72065187
11.53471 0.71803881
11.53571 0.71538091
11.53671 0.7126808600000001
11.53771 0.7099384400000001
11.53871 0.70715034
11.53971 0.7043111599999999
11.54071 0.70141573
11.54171 0.69846092
11.54271 0.6954471999999999
11.54371 0.69237826
11.54471 0.6892596400000001
11.54571 0.68609649
11.54671 0.68289167
11.54771 0.6796448
11.54871 0.67635286
11.54971 0.67301202
11.55071 0.66961958
11.55171 0.66617569
11.55271 0.66268346
11.55371 0.6591476
11.55471 0.65557249
11.55571 0.65195984
11.55671 0.64830789
11.55771 0.64461185
11.55871 0.64086579
11.55971 0.63706511
11.56071 0.63320873
11.56171 0.6292997899999999
11.56271 0.62534427
11.56371 0.62134895
11.56471 0.61731851
11.56571 0.61325398
11.56671 0.60915239
11.56771 0.60500847
11.56871 0.60081715
11.56971 0.59657604
11.57071 0.5922865599999999
11.57171 0.5879534399999999
11.57271 0.5835825099999999
11.57371 0.5791781
11.57471 0.5747410900000001
11.57571 0.57026832
11.57671 0.56575434
11.57771 0.56119366
11.57871 0.55658366
11.57971 0.55192616
11.58071 0.54722708
11.58171 0.5424942399999999
11.58271 0.53773434
11.58371 0.53295037
11.58471 0.52814041
11.58571 0.52329875
11.58671 0.51841852
11.58771 0.5134948500000001
11.58871 0.5085269499999999
11.58971 0.50351853
11.59071 0.4984763
11.59171 0.49340683
11.59271 0.48831375
11.59371 0.48319614
11.59471 0.47804895000000003
11.59571 0.47286572
11.59671 0.46764151000000004
11.59771 0.46237576999999996
11.59871 0.45707285999999997
11.59971 0.45174072000000004
11.60071 0.44638775
11.60171 0.44101956
11.60271 0.43563665999999995
11.60371 0.43023448
11.60471 0.42480566000000003
11.60571 0.41934331
11.60671 0.41384446
11.60771 0.40831133
11.60871 0.40275068
11.60971 0.3971708
11.61071 0.39157801999999997
11.61171 0.38597393
11.61271 0.38035484
11.61371 0.37471361
11.61471 0.369043
11.61571 0.36333920000000003
11.61671 0.35760391
11.61771 0.35184396
11.61871 0.34606866999999997
11.61971 0.34028608
11.62071 0.33449968
11.62171 0.32870709
11.62271 0.32290143000000004
11.62371 0.31707457
11.62471 0.31122104
11.62571 0.3053407
11.62671 0.29943908999999996
11.62771 0.29352523999999997
11.62871 0.28760787
11.62971 0.28169169
11.63071 0.27577553
11.63171 0.26985307000000003
11.63271 0.26391582
11.63371 0.25795721
11.63471 0.25197584
11.63571 0.24597647
11.63671 0.23996825
11.63771 0.23396099
11.63871 0.22796106
11.63971 0.22196884000000003
11.64071 0.21597866000000002
11.64171 0.2099816
11.64271 0.20396956
11.64371 0.19793918
11.64471 0.1918935
11.64571 0.18584095
11.64671 0.17979189
11.64771 0.17375429
11.64871 0.16773049
11.64971 0.16171648
11.65071 0.15570404
11.65171 0.14968473000000002
11.65271 0.14365406
11.65371 0.13761385
11.65471 0.13157176999999998
11.65571 0.12553823
11.65671 0.11952193000000001
11.65771 0.11352616
11.65871 0.10754741
11.65971 0.101577
11.66071 0.09560507
11.66171 0.089625083
11.66271 0.083636981
11.66371 0.077647535
11.66471 0.071667694
11.66571 0.06570816
11.66671 0.059775059
11.66771 0.053867662999999996
11.66871 0.047979152000000004
11.66971 0.042100067000000005
11.67071 0.036222892
11.67171 0.030345735
11.67271 0.024473402000000002
11.67371 0.018615437
11.67471 0.012781975999999999
11.67571 0.0069792593
11.67671 0.001206884
11.67771 -0.0045419911
11.67871 -0.010277494
11.67971 -0.016008348
11.68071 -0.021737686
11.68171 -0.027461248
11.68271 -0.033168821
11.68371 -0.038848267
11.68471 -0.044490429
11.68571 -0.050092721
11.68671 -0.055659929
11.68771 -0.061201735
11.68871 -0.06672819699999999
11.68971 -0.072245137
11.69071 -0.077751471
11.69171 -0.083239691
11.69271 -0.08869920299999999
11.69371 -0.094121025
11.69471 -0.09950177
11.69571 -0.10484501
11.69671 -0.11015944999999999
11.69771 -0.11545477999999999
11.69871 -0.12073689
11.69971 -0.12600482
11.70071 -0.13125066
11.70171 -0.13646259
11.70271 -0.14162973
11.70371 -0.14674666
11.70471 -0.15181561
11.70571 -0.15684534
11.70671 -0.16184715
11.70771 -0.16682993
11.70871 -0.17179617
11.70971 -0.17674088999999998
11.71071 -0.1816538
11.71171 -0.18652382
11.71271 -0.19134375
11.71371 -0.19611325000000002
11.71471 -0.20083857
11.71571 -0.20552936
11.71671 -0.21019391999999998
11.71771 -0.21483505
11.71871 -0.21944849
11.71971 -0.22402455
11.72071 -0.22855216999999997
11.72171 -0.23302387
11.72271 -0.23743904
11.72371 -0.24180428999999998
11.72471 -0.24613058
11.72571 -0.25042838
11.72671 -0.25470303
11.72771 -0.25895233
11.72871 -0.26316733999999997
11.72971 -0.26733615
11.73071 -0.27144882000000004
11.73171 -0.27550152
11.73271 -0.2794977
11.73371 -0.28344632999999997
11.73471 -0.28735735
11.73571 -0.29123712
11.73671 -0.29508537
11.73771 -0.29889527
11.73871 -0.30265651000000005
11.73971 -0.30635993
11.74071 -0.31000182
11.74171 -0.31358558000000003
11.74271 -0.31712027
11.74371 -0.3206166
11.74471 -0.32408202999999997
11.74571 -0.32751739
11.74671 -0.33091625999999996
11.74771 -0.33426762
11.74871 -0.33756059
11.74971 -0.34078895
11.75071 -0.34395366
11.75171 -0.34706225
11.75271 -0.35012531999999996
11.75371 -0.35315163
11.75471 -0.3561442
11.75571 -0.35909894
11.75671 -0.36200648
11.75771 -0.36485647000000004
11.75871 -0.36764212
11.75971 -0.37036322
11.76071 -0.37302612
11.76171 -0.3756409
11.76271 -0.37821664
11.76371 -0.38075736
11.76471 -0.38326012
11.76571 -0.38571642
11.76671 -0.38811592
11.76771 -0.39045117
11.76871 -0.39272089
11.76971 -0.39493069000000003
11.77071 -0.39709042999999994
11.77171 -0.39920984
11.77271 -0.40129400000000004
11.77371 -0.40334109
11.77471 -0.40534302000000005
11.77571 -0.40728887999999996
11.77671 -0.40916954000000005
11.77771 -0.41098176000000003
11.77871 -0.41272924000000005
11.77971 -0.41442090000000004
11.78071 -0.41606687
11.78171 -0.41767396
11.78271 -0.41924281999999996
11.78371 -0.42076791
11.78471 -0.42224028
11.78571 -0.42365198
11.78671 -0.42499974
11.78771 -0.42628683
11.78871 -0.42752163
11.78971 -0.42871385999999995
11.79071 -0.42987028
11.79171 -0.43099141
11.79271 -0.43207123
11.79371 -0.43309960000000003
11.79471 -0.43406673
11.79571 -0.43496727
11.79671 -0.43580257000000006
11.79771 -0.43658013000000007
11.79871 -0.43731011000000003
11.79971 -0.43800091
11.80071 -0.43865572999999997
11.80171 -0.43927114
11.80271 -0.4398392
11.80371 -0.44035115
11.80471 -0.44080159
11.80571 -0.44119111
11.80671 -0.44152601999999996
11.80771 -0.44181552
11.80871 -0.44206763
11.80971 -0.44228545999999996
11.81071 -0.44246586
11.81171 -0.44260089999999996
11.81271 -0.44268142000000005
11.81371 -0.44270129999999996
11.81471 -0.44266041
11.81571 -0.44256467
11.81671 -0.44242358
11.81771 -0.44224607000000005
11.81871 -0.44203671
11.81971 -0.44179368
11.82071 -0.44150976
11.82171 -0.44117575000000003
11.82271 -0.44078454
11.82371 -0.44033448000000003
11.82471 -0.43983003
11.82571 -0.43927984999999997
11.82671 -0.43869303000000004
11.82771 -0.43807504999999997
11.82871 -0.43742568000000004
11.82971 -0.4367393
11.83071 -0.43600784
11.83171 -0.43522468999999997
11.83271 -0.43438799
11.83371 -0.43350174
11.83471 -0.43257419
11.83571 -0.43161414
11.83671 -0.43062693
11.83771 -0.42961212
11.83871 -0.42856353999999997
11.83971 -0.42747203
11.84071 -0.42632963
11.84171 -0.42513306000000006
11.84271 -0.42388556
11.84371 -0.42259535
11.84471 -0.42127236
11.84571 -0.41992404
11.84671 -0.41855234
11.84771 -0.41715325999999997
11.84871 -0.41571916000000003
11.84971 -0.41424255
11.85071 -0.41271965000000005
11.85171 -0.41115247
11.85271 -0.40954784
11.85371 -0.40791448999999996
11.85471 -0.40625892999999996
11.85571 -0.40458255
11.85671 -0.40288097
11.85771 -0.4011461
11.85871 -0.39937007
11.85971 -0.39754887
11.86071 -0.3956846
11.86171 -0.39378493
11.86271 -0.39186012
11.86371 -0.38991868
11.86471 -0.38796396
11.86571 -0.38599293
11.86671 -0.38399785000000003
11.86771 -0.38196987
11.86871 -0.3799031
11.86971 -0.37779731
11.87071 -0.37565795
11.87171 -0.3734936
11.87271 -0.37131214
11.87371 -0.36911711
11.87471 -0.36690626
11.87571 -0.3646729
11.87671 -0.36240919
11.87771 -0.36011017
11.87871 -0.35777658
11.87971 -0.355415
11.88071 -0.35303537999999995
11.88171 -0.35064691
11.88271 -0.34825422
11.88371 -0.34585553
11.88471 -0.34344347999999997
11.88571 -0.34100858
11.88671 -0.33854351
11.88771 -0.33604645
11.88871 -0.33352184
11.88971 -0.33097856000000003
11.89071 -0.32842597
11.89171 -0.32586986
11.89271 -0.32331019
11.89371 -0.32074136999999997
11.89471 -0.31815519999999997
11.89571 -0.31554506
11.89671 -0.31290934
11.89771 -0.31025261
11.89871 -0.30758381
11.89971 -0.30491251999999996
11.90071 -0.30224475
11.90171 -0.29958035
11.90271 -0.29691299
11.90371 -0.29423318000000004
11.90471 -0.29153250999999997
11.90571 -0.28880762
11.90671 -0.2860619
11.90771 -0.28330425000000004
11.90871 -0.28054535
11.90971 -0.27779322
11.91071 -0.27505001
11.91171 -0.27231139
11.91271 -0.2695689
11.91371 -0.26681421
11.91471 -0.26404317
11.91571 -0.26125803
11.91671 -0.2584666
11.91771 -0.25567897
11.91871 -0.2529029
11.91971 -0.25014046
11.92071 -0.24738694000000003
11.92171 -0.24463305999999999
11.92271 -0.24186914999999998
11.92371 -0.2390896
11.92471 -0.23629558
11.92571 -0.23349475000000003
11.92671 -0.23069801
11.92771 -0.22791500999999997
11.92871 -0.22515000000000002
11.92971 -0.22240032
11.93071 -0.21965788
11.93171 -0.21691318
11.93271 -0.21415995
11.93371 -0.21139840000000001
11.93471 -0.20863535000000002
11.93571 -0.20588151999999998
11.93671 -0.20314695
11.93771 -0.20043656999999998
11.93871 -0.19774812000000003
11.93971 -0.19507318999999998
11.94071 -0.19240102
11.94171 -0.18972340000000001
11.94271 -0.18703834
11.94371 -0.18435105
11.94471 -0.1816717
11.94571 -0.17901086000000002
11.94671 -0.17637493999999998
11.94771 -0.17376342
11.94871 -0.17116931000000002
11.94971 -0.16858258
11.95071 -0.16599498000000001
11.95171 -0.16340418
11.95271 -0.16081521000000001
11.95371 -0.15823856
11.95471 -0.15568589
11.95571 -0.15316493
11.95671 -0.15067622
11.95771 -0.14821297
11.95871 -0.14576407
11.95971 -0.14331911
11.96071 -0.14087306
11.96171 -0.13842846
11.96271 -0.13599438
11.96371 -0.13358238
11.96471 -0.13120146
11.96571 -0.12885418
11.96671 -0.12653568
11.96771 -0.12423617
11.96871 -0.12194559
11.96971 -0.11965843
11.97071 -0.11737655
11.97171 -0.11510856
11.97271 -0.11286613999999999
11.97371 -0.11065891000000001
11.97471 -0.10849009000000001
11.97571 -0.10635501
11.97671 -0.10424311
11.97771 -0.10214257000000002
11.97871 -0.10004559
11.97971 -0.097951945
11.98071 -0.095869153
11.98171 -0.093809329
11.98271 -0.091783982
11.98371 -0.08979911800000001
11.98471 -0.08785282800000001
11.98571 -0.085936399
11.98671 -0.084038457
11.98771 -0.082150206
11.98871 -0.080269488
11.98971 -0.078401761
11.99071 -0.076557603
11.99171 -0.074747833
11.99271 -0.072978513
11.99371 -0.071248045
11.99471 -0.069547759
11.99571 -0.06786573800000001
11.99671 -0.06619218
11.99771 -0.064523984
11.99871 -0.062866363
11.99971 -0.06123088
12.00071 -0.059630617
12.00171 -0.05807468599999999
12.00271 -0.056564459000000004
12.00371 -0.055093172999999995
12.00471 -0.05364906999999999
12.00571 -0.052220683000000004
12.00671 -0.050801859
12.00771 -0.049394352
12.00871 -0.04800678
12.00971 -0.046650515
12.01071 -0.045334318000000005
12.01171 -0.044060193000000004
12.01271 -0.042822331
12.01371 -0.041609653
12.01471 -0.040410794
12.01571 -0.039219327
12.01671 -0.038036838
12.01771 -0.036872464
12.01871 -0.03573907
12.01971 -0.034647711
12.02071 -0.033602846
12.02171 -0.032600426
12.02271 -0.0316297
12.02371 -0.030677943
12.02471 -0.029735995
12.02571 -0.028802177999999998
12.02671 -0.027882858000000003
12.02771 -0.026989419999999997
12.02871 -0.026133040000000003
12.02971 -0.025319585000000002
12.03071 -0.024546954000000003
12.03171 -0.02380603
12.03271 -0.023084797
12.03371 -0.022373784
12.03471 -0.021670372
12.03571 -0.020980029
12.03671 -0.020313908
12.03771 -0.019683855
12.03871 -0.019097082
12.03971 -0.01855286
12.04071 -0.018042729
12.04171 -0.01755415
12.04271 -0.017075954
12.04371 -0.016603194
12.04471 -0.016139232
12.04571 -0.015694143
12.04671 -0.015280135
12.04771 -0.014906066999999999
12.04871 -0.014573462
12.04971 -0.01427582
12.05071 -0.014001492
12.05171 -0.013738842999999999
12.05271 -0.013481377
12.05371 -0.013230543
12.05471 -0.012994959
12.05571 -0.012786445
12.05671 -0.01261461
12.05771 -0.012482435
12.05871 -0.012384837000000001
12.05971 -0.012310833
12.06071 -0.012248353
12.06171 -0.012189529000000001
12.06271 -0.012134117
12.06371 -0.012089506
12.06471 -0.012067319
12.06571 -0.012078117000000001
12.06671 -0.012126577
12.06771 -0.012209277000000001
12.06871 -0.012316078999999999
12.06971 -0.012434484
12.07071 -0.012555008
12.07171 -0.012675201
12.07271 -0.012800514999999998
12.07371 -0.012941647
12.07471 -0.013109577
12.07571 -0.013310503
12.07671 -0.013542936
12.07771 -0.01379826
12.07871 -0.014064465
12.07971 -0.014331409000000002
12.08071 -0.014595222
12.08171 -0.01485992
12.08271 -0.015135489
12.08371 -0.015433326
12.08471 -0.015761043
12.08571 -0.01611898
12.08671 -0.016499952
12.08771 -0.016892324
12.08871 -0.017285040999999998
12.08971 -0.017672348
12.09071 -0.018056098
12.09171 -0.018444633000000002
12.09271 -0.018848751
12.09371 -0.019276568
12.09471 -0.019729591
12.09571 -0.020201739
12.09671 -0.020681768
12.09771 -0.021158025
12.09871 -0.021623378999999998
12.09971 -0.022078198
12.10071 -0.022530014
12.10171 -0.022990072
12.10271 -0.023468271000000002
12.10371 -0.023968778
12.10471 -0.024488216
12.10571 -0.025017209999999998
12.10671 -0.025544553999999997
12.10771 -0.026062116
12.10871 -0.026568281000000003
12.10971 -0.027068402000000002
12.11071 -0.027572054999999998
12.11171 -0.028088398
12.11271 -0.028621682
12.11371 -0.029168964999999998
12.11471 -0.029721062000000003
12.11571 -0.03026629
12.11671 -0.030795395000000003
12.11771 -0.031305407
12.11871 -0.031800772
12.11971 -0.032291230000000004
12.12071 -0.03278738
12.12171 -0.033295917
12.12271 -0.033816602
12.12371 -0.034342313
12.12471 -0.034862093
12.12571 -0.035365822
12.12671 -0.035848439
12.12771 -0.03631181
12.12871 -0.036763505
12.12971 -0.037213034000000006
12.13071 -0.037667275
12.13171 -0.038127165
12.13271 -0.038587113
12.13371 -0.03903741
12.13471 -0.039468511
12.13571 -0.039875257
12.13671 -0.040259147999999995
12.13771 -0.040627606
12.13871 -0.04099056
12.13971 -0.041355862
12.14071 -0.041725553
12.14171 -0.042094625
12.14271 -0.042452849
12.14371 -0.042788842
12.14471 -0.043094586
12.14571 -0.043368453
12.14671 -0.043615404999999996
12.14771 -0.043844403000000004
12.14871 -0.044064154
12.14971 -0.044279173
12.15071 -0.044487859
12.15171 -0.044683399
12.15271 -0.044857059
12.15371 -0.045002284000000004
12.15471 -0.045117774
12.15571 -0.04520806
12.15671 -0.045281375
12.15771 -0.045345732
12.15871 -0.045404964
12.15971 -0.045456504
12.16071 -0.045491973
12.16171 -0.045500259
12.16271 -0.045471828000000006
12.16371 -0.045402357000000004
12.16471 -0.045294157
12.16571 -0.045154776
12.16671 -0.044993471
12.16771 -0.044817079
12.16871 -0.044627138
12.16971 -0.044419465
12.17071 -0.044186285000000006
12.17171 -0.043919907
12.17271 -0.043616243
12.17371 -0.043276558
12.17471 -0.042906706
12.17571 -0.04251418
12.17671 -0.042104334
12.17771 -0.041677518000000004
12.17871 -0.04122844
12.17971 -0.040748034
12.18071 -0.040227047
12.18171 -0.03965979
12.18271 -0.039046383000000004
12.18371 -0.038392507
12.18471 -0.037706812
12.18571 -0.036997127
12.18671 -0.036267089
12.18771 -0.035514697
12.18871 -0.034733315
12.18971 -0.033914673
12.19071 -0.033052464
12.19171 -0.032144904
12.19271 -0.031195194000000002
12.19371 -0.030209674
12.19471 -0.029194559000000002
12.19571 -0.028152738
12.19671 -0.027082147
12.19771 -0.025976410999999998
12.19871 -0.024827421000000002
12.19971 -0.023628787000000002
12.20071 -0.022378565
12.20171 -0.021080040999999997
12.20271 -0.019740261000000002
12.20371 -0.018366938
12.20471 -0.016965103000000002
12.20571 -0.015534939000000001
12.20671 -0.014071746999999999
12.20771 -0.012568061
12.20871 -0.011016848
12.20971 -0.0094144692
12.21071 -0.0077620185
12.21171 -0.0060645398
12.21271 -0.0043284719
12.21371 -0.0025585221
12.21471 -0.0007553386200000001
12.21571 0.0010849444
12.21671 0.0029691419
12.21771 0.0049041057
12.21871 0.0068938112
12.21971 0.0089376983
12.22071 0.011031023
12.22171 0.013167027
12.22271 0.015339948
12.22371 0.017547546
12.22471 0.019792021
12.22571 0.022078971
12.22671 0.024414872
12.22771 0.026804194
12.22871 0.029247507
12.22971 0.03174133
12.23071 0.034279819
12.23171 0.036857536
12.23271 0.03947198
12.23371 0.042124846
12.23471 0.044821409
12.23571 0.047568331
12.23671 0.050370855000000006
12.23771 0.053230638
12.23871 0.056145189000000005
12.23971 0.059109071000000006
12.24071 0.062116352
12.24171 0.06516322000000001
12.24271 0.068249559
12.24371 0.071378867
12.24471 0.07455661499999999
12.24571 0.07778774
12.24671 0.081074453
12.24771 0.084415352
12.24871 0.08780613400000001
12.24971 0.09124165499999999
12.25071 0.094718335
12.25171 0.0982358
12.25271 0.10179707
12.25371 0.10540727999999999
12.25471 0.10907127
12.25571 0.11279148000000001
12.25671 0.11656665000000001
12.25771 0.12039231
12.25871 0.12426255
12.25971 0.12817238
12.26071 0.13211978
12.26171 0.13610637
12.26271 0.14013657
12.26371 0.14421573
12.26471 0.14834785
12.26571 0.1525341
12.26671 0.15677263
12.26771 0.16105977999999999
12.26871 0.16539198
12.26971 0.16976754
12.27071 0.17418747
12.27171 0.178655
12.27271 0.18317396
12.27371 0.18774676
12.27471 0.19237308
12.27571 0.19704953000000003
12.27671 0.20177077999999998
12.27771 0.2065314
12.27871 0.21132804
12.27971 0.21616048
12.28071 0.22103165000000002
12.28171 0.22594617000000003
12.28271 0.23090846
12.28371 0.23592106999999998
12.28471 0.24098379
12.28571 0.24609406999999997
12.28671 0.25124842999999997
12.28771 0.25644405
12.28871 0.26168010999999997
12.28971 0.26695793
12.29071 0.27228026
12.29171 0.27764961
12.29271 0.28306691
12.29371 0.28853065
12.29471 0.2940373
12.29571 0.29958258
12.29671 0.30516305
12.29771 0.31077750000000004
12.29871 0.31642737
12.29971 0.32211598
12.30071 0.32784718
12.30171 0.33362359
12.30271 0.33944561
12.30371 0.34531115
12.30471 0.35121662
12.30571 0.35715827
12.30671 0.36313368
12.30771 0.36914242
12.30871 0.37518593
12.30971 0.38126656
12.31071 0.38738616
12.31171 0.39354511999999997
12.31271 0.39974190000000004
12.31371 0.40597380000000005
12.31471 0.41223792
12.31571 0.41853250000000003
12.31671 0.42485753
12.31771 0.43121488
12.31871 0.43760709999999997
12.31971 0.44403644
12.32071 0.45050355
12.32171 0.45700706999999996
12.32271 0.46354387999999996
12.32371 0.47011017
12.32471 0.47670272
12.32571 0.48331991
12.32671 0.48996209999999996
12.32771 0.49663098
12.32871 0.50332863
12.32971 0.51005646
12.33071 0.51681432
12.33171 0.52360068
12.33271 0.5304131200000001
12.33371 0.53724935
12.33471 0.54410817
12.33571 0.55098971
12.33671 0.55789524
12.33771 0.56482647
12.33871 0.57178433
12.33971 0.5787685
12.34071 0.58577713
12.34171 0.59280726
12.34271 0.59985598
12.34371 0.60692122
12.34471 0.61400239
12.34571 0.62110033
12.34671 0.62821656
12.34771 0.63535264
12.34871 0.64250901
12.34971 0.6496849
12.35071 0.65687825
12.35171 0.6640865499999999
12.35271 0.6713077399999999
12.35371 0.67854081
12.35471 0.68578594
12.35571 0.6930443
12.35671 0.70031709
12.35771 0.7076048300000001
12.35871 0.7149068199999999
12.35971 0.72222124
12.36071 0.72954553
12.36171 0.7368772800000001
12.36271 0.74421475
12.36371 0.75155748
12.36471 0.75890599
12.36571 0.7662612
12.36671 0.7736238200000001
12.36771 0.78099365
12.36871 0.7883694
12.36971 0.79574911
12.37071 0.8031305900000001
12.37171 0.81051225
12.37271 0.8178938199999999
12.37371 0.82527595
12.37471 0.8326598399999999
12.37571 0.8400467199999999
12.37671 0.8474368600000001
12.37771 0.85482923
12.37871 0.86222179
12.37971 0.8696119299999999
12.38071 0.87699704
12.38171 0.8843754400000001
12.38271 0.89174649
12.38371 0.8991105500000001
12.38471 0.9064682799999999
12.38571 0.91382032
12.38671 0.92116632
12.38771 0.92850504
12.38871 0.93583474
12.38971 0.94315363
12.39071 0.9504606000000001
12.39171 0.95775537
12.39271 0.96503859
12.39371 0.9723113800000001
12.39471 0.9795743000000001
12.39571 0.9868269799999999
12.39671 0.99406773
12.39771 1.0012941
12.39871 1.0085032
12.39971 1.0156929000000001
12.40071 1.0228620000000002
12.40171 1.0300105
12.40271 1.0371394
12.40371 1.0442498999999998
12.40471 1.0513430000000001
12.40571 1.0584181
12.40671 1.0654741
12.40771 1.0725088
12.40871 1.0795203
12.40971 1.0865069
12.41071 1.0934683
12.41171 1.1004047
12.41271 1.1073167
12.41371 1.1142048999999998
12.41471 1.1210684
12.41571 1.1279053
12.41671 1.1347134
12.41771 1.1414901
12.41871 1.148234
12.41971 1.1549448
12.42071 1.1616233999999999
12.42171 1.1682713
12.42271 1.17489
12.42371 1.1814795
12.42471 1.1880389999999998
12.42571 1.1945658
12.42671 1.2010570999999999
12.42771 1.2075099
12.42871 1.2139225999999999
12.42971 1.2202948999999998
12.43071 1.2266275
12.43171 1.2329217
12.43271 1.2391782
12.43371 1.2453969
12.43471 1.2515761
12.43571 1.2577141
12.43671 1.263809
12.43771 1.2698601
12.43871 1.2758677
12.43971 1.2818333
12.44071 1.2877584
12.44171 1.2936435
12.44271 1.2994877999999999
12.44371 1.3052889
12.44471 1.3110432
12.44571 1.3167472
12.44671 1.3223984
12.44771 1.3279961999999998
12.44871 1.3335415
12.44971 1.3390363
12.45071 1.3444825
12.45171 1.3498809999999999
12.45271 1.3552313999999999
12.45371 1.3605317000000001
12.45471 1.3657797
12.45571 1.3709734
12.45671 1.3761120999999998
12.45771 1.3811963
12.45871 1.3862274
12.45971 1.3912065
12.46071 1.3961338
12.46171 1.4010075
12.46271 1.4058251000000002
12.46371 1.4105829
12.46471 1.4152784999999999
12.46571 1.4199107
12.46671 1.4244807
12.46771 1.4289909
12.46871 1.4334441
12.46971 1.4378422
12.47071 1.4421850999999999
12.47171 1.4464709
12.47271 1.450696
12.47371 1.4548571
12.47471 1.4589516
12.47571 1.4629790999999999
12.47671 1.4669406
12.47771 1.4708378
12.47871 1.4746722
12.47971 1.4784436
12.48071 1.4821503
12.48171 1.4857898
12.48271 1.4893592
12.48371 1.4928577
12.48471 1.4962858
12.48571 1.4996461
12.48671 1.5029422000000001
12.48771 1.5061768999999998
12.48871 1.5093507000000002
12.48971 1.5124621
12.49071 1.5155071
12.49171 1.5184814
12.49271 1.5213812
12.49371 1.524205
12.49471 1.5269536000000001
12.49571 1.5296290000000001
12.49671 1.5322339
12.49771 1.5347696
12.49871 1.5372355
12.49971 1.5396292
12.50071 1.5419479
12.50171 1.544189
12.50271 1.5463524
12.50371 1.5484404
12.50471 1.5504561
12.50571 1.5524033
12.50671 1.5542837
12.50771 1.5560968
12.50871 1.5578393
12.50971 1.5595067
12.51071 1.5610948
12.51171 1.5626013
12.51271 1.5640264000000001
12.51371 1.5653727999999998
12.51471 1.5666438
12.51571 1.5678424
12.51671 1.5689688
12.51771 1.5700209999999999
12.51871 1.5709955000000002
12.51971 1.5718887000000001
12.52071 1.5726985
12.52171 1.5734260999999998
12.52271 1.5740745
12.52371 1.5746478000000002
12.52471 1.5751496
12.52571 1.5755806
12.52671 1.5759390000000002
12.52771 1.5762201999999998
12.52871 1.5764197
12.52971 1.5765337000000001
12.53071 1.576562
12.53171 1.5765069
12.53271 1.5763724
12.53371 1.5761625000000001
12.53471 1.5758788
12.53571 1.5755206000000002
12.53671 1.5750845999999998
12.53771 1.5745662
12.53871 1.5739626999999998
12.53971 1.5732737
12.54071 1.5725022000000002
12.54171 1.5716531999999999
12.54271 1.5707312
12.54371 1.5697387999999999
12.54471 1.5686752000000002
12.54571 1.5675366
12.54671 1.5663173
12.54771 1.5650127
12.54871 1.5636209
12.54971 1.5621431
12.55071 1.5605829999999998
12.55171 1.5589451
12.55271 1.5572329
12.55371 1.5554468
12.55471 1.5535844
12.55571 1.5516416
12.55671 1.5496151
12.55771 1.5475038
12.55871 1.5453098
12.55971 1.5430382
12.56071 1.5406943
12.56171 1.5382824
12.56271 1.5358028
12.56371 1.5332525
12.56471 1.5306257
12.56571 1.5279165000000001
12.56671 1.5251211
12.56771 1.5222395
12.56871 1.5192751
12.56971 1.5162333000000001
12.57071 1.5131187000000001
12.57171 1.5099335
12.57271 1.5066767
12.57371 1.5033444999999999
12.57471 1.4999327
12.57571 1.4964387
12.57671 1.4928634
12.57771 1.4892111
12.57871 1.4854874
12.57971 1.4816977
12.58071 1.4778439
12.58171 1.473924
12.58271 1.4699326000000001
12.58371 1.4658634
12.58471 1.4617115999999999
12.58571 1.4574764
12.58671 1.4531610000000001
12.58771 1.4487714
12.58871 1.4443141
12.58971 1.4397934
12.59071 1.4352093
12.59171 1.4305584
12.59271 1.4258356
12.59371 1.4210365
12.59471 1.4161598
12.59571 1.411208
12.59671 1.4061865999999998
12.59771 1.4011012
12.59871 1.3959552
12.59971 1.3907483
12.60071 1.3854762
12.60171 1.3801327
12.60271 1.3747126
12.60371 1.369214
12.60471 1.3636397
12.60571 1.3579961999999999
12.60671 1.3522910000000001
12.60771 1.34653
12.60871 1.3407153
12.60971 1.3348442999999999
12.61071 1.3289114
12.61171 1.3229107
12.61271 1.3168393
12.61371 1.3106978
12.61471 1.3044912
12.61571 1.2982259
12.61671 1.2919068
12.61771 1.2855357
12.61871 1.2791096
12.61971 1.272623
12.62071 1.2660695
12.62171 1.2594457
12.62271 1.2527524
12.62371 1.2459947
12.62471 1.2391802
12.62571 1.2323159000000001
12.62671 1.225405
12.62771 1.2184461
12.62871 1.2114339
12.62971 1.2043618
12.63071 1.1972253
12.63171 1.1900243
12.63271 1.1827633
12.63371 1.1754495
12.63471 1.1680904
12.63571 1.1606902000000001
12.63671 1.1532485000000001
12.63771 1.1457604
12.63871 1.1382194
12.63971 1.1306203000000001
12.64071 1.1229615
12.64171 1.1152463
12.64271 1.1074815
12.64371 1.0996742
12.64471 1.0918290000000002
12.64571 1.0839458
12.64671 1.0760198
12.64771 1.0680444
12.64871 1.0600136
12.64971 1.0519256
12.65071 1.0437838
12.65171 1.0355955
12.65271 1.0273693000000002
12.65371 1.0191116
12.65471 1.010824
12.65571 1.0025032
12.65671 0.99414233
12.65771 0.9857348199999999
12.65871 0.9772772000000001
12.65971 0.9687711499999999
12.66071 0.9602227200000001
12.66171 0.9516398400000001
12.66271 0.94302893
12.66371 0.9343920299999999
12.66471 0.9257261600000001
12.66571 0.91702472
12.66671 0.9082806299999999
12.66771 0.89948997
12.66871 0.8906539499999999
12.66971 0.88177882
12.67071 0.87287333
12.67171 0.8639450200000001
12.67271 0.85499734
12.67371 0.84602786
12.67471 0.8370301700000001
12.67571 0.8279966200000001
12.67671 0.81892218
12.67771 0.8098068599999999
12.67871 0.80065606
12.67971 0.7914786199999999
12.68071 0.78228284
12.68171 0.7730735
12.68271 0.76384959
12.68371 0.75460533
12.68471 0.74533285
12.68571 0.73602614
12.68671 0.72668381
12.68771 0.7173100499999999
12.68871 0.70791286
12.68971 0.6985005
12.69071 0.68907803
12.69171 0.67964494
12.69271 0.67019579
12.69371 0.66072266
12.69471 0.65121902
12.69571 0.64168298
12.69671 0.6321186200000001
12.69771 0.62253457
12.69871 0.61294059
12.69971 0.6033435
12.70071 0.59374464
12.70171 0.5841393
12.70271 0.57451935
12.70371 0.56487685
12.70471 0.555208
12.70571 0.54551493
12.70671 0.53580482
12.70771 0.52608694
12.70871 0.51636859
12.70971 0.50665201
12.71071 0.49693366
12.71171 0.48720604
12.71271 0.47746147
12.71371 0.46769584999999997
12.71471 0.45791105
12.71571 0.44811442
12.71671 0.43831575
12.71771 0.42852326
12.71871 0.41874005
12.71971 0.4089626
12.72071 0.39918274
12.72171 0.38939094999999996
12.72271 0.37958093
12.72371 0.36975241
12.72471 0.35991136
12.72571 0.35006755
12.72671 0.34023043999999997
12.72771 0.3304051
12.72871 0.32059045
12.72971 0.31078007999999996
12.73071 0.30096553
12.73171 0.29114059
12.73271 0.28130449
12.73371 0.2714627
12.73471 0.26162462000000003
12.73571 0.2517998
12.73671 0.24199358
12.73771 0.23220481999999998
12.73871 0.22242642
12.73971 0.21264849
12.74071 0.20286283
12.74171 0.19306672
12.74271 0.18326427
12.74371 0.17346479
12.74471 0.16367885000000001
12.74571 0.15391376999999998
12.74671 0.14417063
12.74771 0.13444403
12.74871 0.12472474
12.74971 0.11500418
12.75071 0.10527844000000001
12.75171 0.095550268
12.75271 0.085828063
12.75371 0.07612223900000001
12.75471 0.06644066900000001
12.75571 0.056785269000000006
12.75671 0.047151223
12.75771 0.037529299
12.75871 0.027910166
12.75971 0.01828883
12.76071 0.0086671389
12.76171 -0.00094673896
12.76271 -0.0105417
12.76371 -0.020108437
12.76471 -0.029643398
12.76571 -0.039150225
12.76671 -0.048638007000000004
12.76771 -0.058117101
12.76871 -0.06759438499999999
12.76971 -0.07707011
12.77071 -0.086537667
12.77171 -0.095986493
12.77271 -0.10540673
12.77371 -0.11479356
12.77471 -0.12414927999999999
12.77571 -0.13348213
12.77671 -0.1428025
12.77771 -0.152118
12.77871 -0.16142989
12.77971 -0.17073221
12.78071 -0.18001421
12.78171 -0.18926500000000002
12.78271 -0.19847821000000002
12.78371 -0.20765469000000003
12.78471 -0.21680209
12.78571 -0.22593122
12.78671 -0.23505116999999998
12.78771 -0.24416514
12.78871 -0.25326884
12.78971 -0.26235243
12.79071 -0.27140474
12.79171 -0.28041841
12.79271 -0.28939301
12.79371 -0.29833540000000003
12.79471 -0.30725661000000004
12.79571 -0.31616688000000004
12.79671 -0.325071
12.79771 -0.33396611
12.79871 -0.34284282
12.79971 -0.35168933999999996
12.80071 -0.36049648
12.80171 -0.36926174
12.80271 -0.37799012
12.80371 -0.38669177
12.80471 -0.39537721
12.80571 -0.4040523
12.80671 -0.41271555000000004
12.80771 -0.42135851
12.80871 -0.42996937
12.80971 -0.43853833000000003
12.81071 -0.44706184
12.81171 -0.45554437999999997
12.81271 -0.46399641
12.81371 -0.47242986000000003
12.81471 -0.48085288
12.81571 -0.48926626
12.81671 -0.49766302
12.81771 -0.50603165
12.81871 -0.51436112
12.81971 -0.52264589
12.82071 -0.5308881900000001
12.82171 -0.539097
12.82271 -0.54728389
12.82371 -0.55545773
12.82471 -0.5636205
12.82571 -0.57176631
12.82671 -0.57988386
12.82771 -0.58796126
12.82871 -0.59599155
12.82971 -0.60397554
12.83071 -0.61192159
12.83171 -0.61984193
12.83271 -0.62774718
12.83371 -0.63564172
12.83471 -0.64352187
12.83571 -0.65137758
12.83671 -0.6591969599999999
12.83771 -0.6669717399999999
12.83871 -0.67470106
12.83971 -0.6823918800000001
12.84071 -0.69005587
12.84171 -0.69770413
12.84271 -0.70534209
12.84371 -0.71296701
12.84471 -0.72056884
12.84571 -0.72813458
12.84671 -0.7356538
12.84771 -0.7431232400000001
12.84871 -0.75054797
12.84971 -0.75793928
12.85071 -0.76530944
12.85171 -0.77266647
12.85271 -0.78001074
12.85371 -0.78733498
12.85471 -0.7946277999999999
12.85571 -0.80187917
12.85671 -0.809085
12.85771 -0.81624938
12.85871 -0.82338275
12.85971 -0.83049713
12.86071 -0.8376008799999999
12.86171 -0.84469449
12.86271 -0.85177021
12.86371 -0.8588152
12.86471 -0.8658169800000001
12.86571 -0.87276865
12.86671 -0.87967198
12.86771 -0.88653639
12.86871 -0.89337518
12.86971 -0.90019973
12.87071 -0.90701468
12.87171 -0.9138166
12.87271 -0.9205956
12.87371 -0.9273405199999999
12.87471 -0.93404399
12.87571 -0.9407059299999999
12.87671 -0.94733359
12.87771 -0.9539382500000001
12.87871 -0.9605296899999999
12.87971 -0.9671117200000001
12.88071 -0.97367978
12.88171 -0.9802227800000001
12.88271 -0.9867275099999999
12.88371 -0.9931845599999999
12.88471 -0.9995923400000001
12.88571 -1.0059581
12.88671 -1.012295
12.88771 -1.0186167
12.88871 -1.024932
12.88971 -1.0312415
12.89071 -1.0375378
12.89171 -1.0438094
12.89271 -1.0500462
12.89371 -1.0562437
12.89471 -1.0624052
12.89571 -1.06854
12.89671 -1.0746587
12.89771 -1.0807677
12.89871 -1.0868663
12.89971 -1.0929463
12.90071 -1.0989956
12.90171 -1.1050031
12.90271 -1.1109643
12.90371 -1.1168833
12.90471 -1.1227714
12.90571 -1.1286426999999999
12.90671 -1.1345086
12.90771 -1.1403728
12.90871 -1.1462309
12.90971 -1.1520721
12.91071 -1.1578844
12.91171 -1.1636601
12.91271 -1.1693988
12.91371 -1.1751073
12.91471 -1.1807965
12.91571 -1.1864756
12.91671 -1.1921482
12.91771 -1.1978102
12.91871 -1.2034519000000001
12.91971 -1.209062
12.92071 -1.2146335
12.92171 -1.2201667
12.92271 -1.2256694000000001
12.92371 -1.2311543
12.92471 -1.2366333
12.92571 -1.2421127
12.92671 -1.2475906
12.92771 -1.2530576999999998
12.92871 -1.2585019
12.92971 -1.263913
12.93071 -1.2692873
12.93171 -1.2746293
12.93271 -1.2799487
12.93371 -1.2852564
12.93471 -1.2905598
12.93571 -1.2958585999999999
12.93671 -1.3011462
12.93771 -1.3064123
12.93871 -1.311648
12.93971 -1.3168502
12.94071 -1.3220229
12.94171 -1.3271763
12.94271 -1.3323221
12.94371 -1.3374686
12.94471 -1.3426171
12.94571 -1.3477613
12.94671 -1.3528906
12.94771 -1.3579942
12.94871 -1.3630662
12.94971 -1.3681079
12.95071 -1.3731271
12.95171 -1.3781345
12.95271 -1.3831392
12.95371 -1.3881439
12.95471 -1.3931448000000002
12.95571 -1.3981324
12.95671 -1.4030967
12.95771 -1.4080314999999999
12.95871 -1.4129371
12.95971 -1.4178207
12.96071 -1.4226929
12.96171 -1.4275637
12.96271 -1.4324376
12.96371 -1.4373126
12.96471 -1.4421807
12.96571 -1.4470317
12.96671 -1.4518586
12.96771 -1.4566598
12.96871 -1.4614408
12.96971 -1.4662108999999999
12.97071 -1.4709796000000002
12.97171 -1.4757516
12.97271 -1.4805254
12.97371 -1.4852931999999999
12.97471 -1.4900447
12.97571 -1.4947716
12.97671 -1.4994713
12.97771 -1.504148
12.97871 -1.5088107
12.97971 -1.5134698
12.98071 -1.5181320999999999
12.98171 -1.5227984
12.98271 -1.5274636
12.98371 -1.5321188
12.98471 -1.5367559
12.98571 -1.5413712
12.98671 -1.5459669
12.98771 -1.5505503999999999
12.98871 -1.5551305
12.98971 -1.5597139
12.99071 -1.5643012
12.99171 -1.5688872
12.99271 -1.5734632
12.99371 -1.5780201
12.99471 -1.5825538
12.99571 -1.5870658999999998
12.99671 -1.5915632
12.99771 -1.5960556000000001
12.99871 -1.600551
12.99971 -1.6050525
13.00071 -1.6095571
13.00171 -1.6140571
13.00271 -1.618544
13.00371 -1.6230121
13.00471 -1.6274612000000002
13.00571 -1.6318966000000001
13.00671 -1.6363261
13.00771 -1.6407572
13.00871 -1.6451931
13.00971 -1.6496316
13.01071 -1.6540661
13.01171 -1.6584886
13.01271 -1.6628936
13.01371 -1.6672807
13.01471 -1.6716544999999998
13.01571 -1.6760233999999998
13.01671 -1.680395
13.01771 -1.6847732
13.01871 -1.6891565000000002
13.01971 -1.6935384000000002
13.02071 -1.6979103999999998
13.02171 -1.7022658
13.02271 -1.7066022
13.02371 -1.7109226000000002
13.02471 -1.7152338999999999
13.02571 -1.7195437
13.02671 -1.7238572
13.02771 -1.7281745000000002
13.02871 -1.7324907999999999
13.02971 -1.7367993000000002
13.03071 -1.741094
13.03171 -1.7453728000000002
13.03271 -1.7496386999999998
13.03371 -1.7538978
13.03471 -1.7581574999999998
13.03571 -1.7624224000000002
13.03671 -1.7666925
13.03771 -1.770963
13.03871 -1.775226
13.03971 -1.7794747
13.04071 -1.7837057
13.04171 -1.7879204999999998
13.04271 -1.7921248
13.04371 -1.796326
13.04471 -1.8005299999999997
13.04571 -1.8047383
13.04671 -1.8089477
13.04771 -1.8131518999999998
13.04871 -1.8173445
13.04971 -1.8215219
13.05071 -1.8256849
13.05171 -1.8298379999999999
13.05271 -1.8339873999999998
13.05371 -1.8381380999999999
13.05471 -1.8422915000000002
13.05571 -1.8464444
13.05671 -1.850591
13.05771 -1.8547246
13.05871 -1.8588416
13.05971 -1.8629426
13.06071 -1.8670322
13.06171 -1.8711176
13.06271 -1.8752043999999999
13.06371 -1.8792955
13.06471 -1.8833889
13.06571 -1.8874788999999998
13.06671 -1.891559
13.06771 -1.8956244
13.06871 -1.8996742
13.06971 -1.9037111
13.07071 -1.9077403
13.07171 -1.911767
13.07271 -1.9157932999999998
13.07371 -1.9198176
13.07471 -1.9238347
13.07571 -1.9278388
13.07671 -1.9318258000000001
13.07771 -1.9357951000000002
13.07871 -1.9397501000000001
13.07971 -1.9436968
13.08071 -1.9476417
13.08171 -1.9515881
13.08271 -1.9555353000000002
13.08371 -1.9594786999999998
13.08471 -1.9634116
13.08571 -1.9673288
13.08671 -1.9712277
13.08771 -1.9751100000000001
13.08871 -1.9789804000000002
13.08971 -1.9828442000000002
13.09071 -1.9867050000000002
13.09171 -1.9905620999999998
13.09271 -1.9944116
13.09371 -1.998248
13.09471 -2.002066
13.09571 -2.0058640999999997
13.09671 -2.0096449
13.09771 -2.013414
13.09871 -2.0171775999999997
13.09971 -2.02094
13.10071 -2.0247012
13.10171 -2.0284573999999997
13.10271 -2.0322023000000002
13.10371 -2.0359296
13.10471 -2.0396359
13.10571 -2.0433215000000002
13.10671 -2.0469906
13.10771 -2.0506482999999998
13.10871 -2.0542985
13.10971 -2.057942
13.11071 -2.0615758
13.11171 -2.0651949999999997
13.11271 -2.0687943
13.11371 -2.0723715
13.11471 -2.0759281
13.11571 -2.0794684
13.11671 -2.0829985
13.11771 -2.0865232000000002
13.11871 -2.0900438
13.11971 -2.0935575
13.12071 -2.0970581
13.12171 -2.1005386
13.12271 -2.1039944
13.12371 -2.1074243
13.12471 -2.1108314
13.12571 -2.1142211
13.12671 -2.1175981
13.12771 -2.1209644
13.12871 -2.1243187
13.12971 -2.127656
13.13071 -2.1309709
13.13171 -2.1342603
13.13271 -2.1375243
13.13371 -2.1407669
13.13471 -2.1439943
13.13571 -2.1472121
13.13671 -2.1504227
13.13771 -2.153624
13.13871 -2.1568105
13.13971 -2.1599747
13.14071 -2.163111
13.14171 -2.1662172
13.14271 -2.169295
13.14371 -2.1723494
13.14471 -2.1753857
13.14571 -2.1784075
13.14671 -2.1814141
13.14771 -2.1844022
13.14871 -2.1873659
13.14971 -2.1903004
13.15071 -2.1932042999999997
13.15171 -2.1960799
13.15271 -2.1989321
13.15371 -2.2017673
13.15471 -2.2045892
13.15571 -2.2073977
13.15671 -2.2101885
13.15771 -2.2129552
13.15871 -2.2156917000000003
13.15971 -2.2183944
13.16071 -2.2210639
13.16171 -2.2237044
13.16271 -2.2263218
13.16371 -2.2289206999999998
13.16471 -2.2315023
13.16571 -2.2340638999999998
13.16671 -2.2365995
13.16771 -2.2391031
13.16871 -2.2415708999999997
13.16971 -2.2440031
13.17071 -2.2464033000000003
13.17171 -2.2487774
13.17271 -2.2511303
13.17371 -2.2534641
13.17471 -2.2557763
13.17571 -2.258062
13.17671 -2.2603145000000002
13.17771 -2.2625297
13.17871 -2.2647068
13.17971 -2.266849
13.18071 -2.268962
13.18171 -2.2710510999999998
13.18271 -2.2731192
13.18371 -2.2751647999999998
13.18471 -2.2771825999999997
13.18571 -2.2791658999999997
13.18671 -2.2811092
13.18771 -2.2830106
13.18871 -2.2848725
13.18971 -2.2867005
13.19071 -2.2885008
13.19171 -2.2902772
13.19271 -2.2920301
13.19371 -2.2937559
13.19471 -2.2954486
13.19571 -2.2971028000000002
13.19671 -2.2987163
13.19771 -2.3002898000000003
13.19871 -2.3018278
13.19971 -2.3033356
13.20071 -2.3048168
13.20171 -2.3062712999999997
13.20271 -2.3076953000000002
13.20371 -2.3090824
13.20471 -2.3104263
13.20571 -2.3117237
13.20671 -2.3129752
13.20771 -2.3141855
13.20871 -2.3153611
13.20971 -2.3165077
13.21071 -2.3176279
13.21171 -2.3187201
13.21271 -2.3197791999999997
13.21371 -2.3207994
13.21471 -2.3217758
13.21571 -2.3227073000000003
13.21671 -2.3235962
13.21771 -2.3244468
13.21871 -2.3252634000000003
13.21971 -2.326048
13.22071 -2.3267986
13.22171 -2.3275105000000003
13.22271 -2.3281779
13.22371 -2.3287963
13.22471 -2.329365
13.22571 -2.3298867000000003
13.22671 -2.3303673000000003
13.22771 -2.330813
13.22871 -2.3312277999999997
13.22971 -2.3316123
13.23071 -2.3319628
13.23171 -2.3322735
13.23271 -2.3325386
13.23371 -2.3327548
13.23471 -2.3329226000000003
13.23571 -2.3330452
13.23671 -2.3331271
13.23771 -2.3331724
13.23871 -2.3331815
13.23971 -2.3331521
13.24071 -2.3330795
13.24171 -2.3329586
13.24271 -2.3327868
13.24371 -2.3325649999999998
13.24471 -2.3322968
13.24571 -2.3319878
13.24671 -2.3316426000000003
13.24771 -2.3312634
13.24871 -2.3308481999999997
13.24971 -2.3303922
13.25071 -2.3298893
13.25171 -2.329335
13.25271 -2.3287276
13.25371 -2.3280689
13.25471 -2.3273634000000003
13.25571 -2.3266153000000003
13.25671 -2.3258278
13.25771 -2.3250007999999998
13.25871 -2.3241313
13.25971 -2.3232144999999997
13.26071 -2.3222465000000003
13.26171 -2.3212256
13.26271 -2.3201535
13.26371 -2.319034
13.26471 -2.3178725
13.26571 -2.3166724
13.26671 -2.3154344
13.26771 -2.3141561
13.26871 -2.3128322999999997
13.26971 -2.3114583
13.27071 -2.3100309
13.27171 -2.3085501
13.27271 -2.3070188
13.27371 -2.3054413
13.27471 -2.3038217999999997
13.27571 -2.3021614
13.27671 -2.300459
13.27771 -2.2987102999999998
13.27871 -2.2969104000000002
13.27971 -2.2950562
13.28071 -2.2931466
13.28171 -2.2911839
13.28271 -2.2891726
13.28371 -2.2871172
13.28471 -2.2850208
13.28571 -2.2828836000000003
13.28671 -2.280703
13.28771 -2.2784749
13.28871 -2.2761954
13.28971 -2.2738626
13.29071 -2.2714775
13.29171 -2.2690428
13.29271 -2.2665623999999998
13.29371 -2.264039
13.29471 -2.2614729000000002
13.29571 -2.2588616
13.29671 -2.256201
13.29771 -2.253487
13.29871 -2.250717
13.29971 -2.2478912
13.30071 -2.2450125
13.30171 -2.2420855
13.30271 -2.2391144
13.30371 -2.2361018
13.30471 -2.2330468999999997
13.30571 -2.2299469999999997
13.30671 -2.2267984000000003
13.30771 -2.2235978
13.30871 -2.2203437999999998
13.30971 -2.2170372
13.31071 -2.2136811
13.31171 -2.2102788
13.31271 -2.2068322
13.31371 -2.203341
13.31471 -2.1998029
13.31571 -2.1962143
13.31671 -2.1925719
13.31771 -2.188874
13.31871 -2.1851217
13.31971 -2.1813184
13.32071 -2.1774681
13.32171 -2.1735745
13.32271 -2.1696389
13.32371 -2.1656598999999996
13.32471 -2.1616345
13.32571 -2.1575592
13.32671 -2.1534313
13.32771 -2.1492500000000003
13.32871 -2.1450175
13.32971 -2.1407368
13.33071 -2.1364113000000002
13.33171 -2.1320432
13.33271 -2.1276321
13.33371 -2.1231759
13.33471 -2.1186713
13.33571 -2.1141153
13.33671 -2.1095069
13.33771 -2.1048470999999997
13.33871 -2.1001388999999997
13.33971 -2.0953856
13.34071 -2.0905895
13.34171 -2.0857507
13.34271 -2.0808674
13.34371 -2.0759363
13.34471 -2.0709543
13.34571 -2.0659197000000002
13.34671 -2.060833
13.34771 -2.0556967999999998
13.34871 -2.0505145
13.34971 -2.0452896000000003
13.35071 -2.0400237000000003
13.35171 -2.0347159
13.35271 -2.0293642
13.35371 -2.0239651000000003
13.35471 -2.0185165
13.35571 -2.0130176
13.35671 -2.0074693
13.35771 -2.0018745
13.35871 -1.9962361000000002
13.35971 -1.990556
13.36071 -1.9848345
13.36171 -1.9790702
13.36271 -1.9732602
13.36371 -1.9674022
13.36471 -1.9614954
13.36571 -1.9555409
13.36671 -1.9495411
13.36771 -1.9434994
13.36871 -1.9374181000000001
13.36971 -1.9312978
13.37071 -1.9251371
13.37171 -1.918933
13.37271 -1.9126820999999998
13.37371 -1.9063823
13.37471 -1.9000333
13.37571 -1.893637
13.37671 -1.8871965000000002
13.37771 -1.8807154
13.37871 -1.8741956
13.37971 -1.8676374
13.38071 -1.8610394
13.38171 -1.8543988
13.38271 -1.8477141999999998
13.38371 -1.8409846
13.38471 -1.8342119000000001
13.38571 -1.8273983
13.38671 -1.8205468999999999
13.38771 -1.8136591
13.38871 -1.8067347
13.38971 -1.7997712
13.39071 -1.7927654000000002
13.39171 -1.7857142
13.39271 -1.7786164
13.39371 -1.7714728
13.39471 -1.7642863000000002
13.39571 -1.7570606999999998
13.39671 -1.7497988
13.39771 -1.7425023000000002
13.39871 -1.7351704
13.39971 -1.7278011999999998
13.40071 -1.7203921
13.40171 -1.7129418
13.40271 -1.7054502
13.40371 -1.6979191
13.40471 -1.6903514000000002
13.40571 -1.6827496000000002
13.40671 -1.6751146000000001
13.40771 -1.6674459
13.40871 -1.6597409
13.40971 -1.6519966000000001
13.41071 -1.6442104999999998
13.41171 -1.6363826000000001
13.41271 -1.6285146
13.41371 -1.6206097
13.41471 -1.6126715
13.41571 -1.6047021000000001
13.41671 -1.5967021000000001
13.41771 -1.5886694
13.41871 -1.5806015999999998
13.41971 -1.5724959
13.42071 -1.5643515000000001
13.42171 -1.5561692
13.42271 -1.547952
13.42371 -1.5397029
13.42471 -1.5314242
13.42571 -1.5231163
13.42671 -1.5147778
13.42771 -1.5064058
13.42871 -1.4979972
13.42971 -1.4895502999999999
13.43071 -1.4810659
13.43171 -1.4725462999999999
13.43271 -1.4639952
13.43371 -1.4554155
13.43471 -1.4468086999999998
13.43571 -1.4381741
13.43671 -1.4295094
13.43771 -1.4208119
13.43871 -1.4120801
13.43971 -1.4033144000000002
13.44071 -1.3945173
13.44171 -1.3856919
13.44271 -1.3768418
13.44371 -1.3679679
13.44471 -1.3590696
13.44571 -1.3501437
13.44671 -1.3411867
13.44771 -1.3321954
13.44871 -1.3231692
13.44971 -1.3141097
13.45071 -1.3050201000000001
13.45171 -1.2959042
13.45271 -1.2867643
13.45371 -1.2776011999999999
13.45471 -1.2684130999999998
13.45571 -1.2591976
13.45671 -1.2499525
13.45771 -1.2406776
13.45871 -1.2313746
13.45971 -1.222047
13.46071 -1.2126983
13.46171 -1.2033307
13.46271 -1.1939439
13.46371 -1.1845352999999998
13.46471 -1.1751008
13.46571 -1.1656368000000001
13.46671 -1.1561414
13.46771 -1.1466157
13.46871 -1.1370627
13.46971 -1.127487
13.47071 -1.117892
13.47171 -1.1082794999999999
13.47271 -1.0986483999999999
13.47371 -1.0889961
13.47471 -1.0793201000000001
13.47571 -1.0696187
13.47671 -1.0598927
13.47771 -1.0501451
13.47871 -1.0403794
13.47971 -1.0305986
13.48071 -1.020803
13.48171 -1.0109906
13.48271 -1.0011572
13.48371 -0.99129882
13.48471 -0.98141283
13.48571 -0.97149955
13.48671 -0.9615621499999999
13.48771 -0.95160548
13.48871 -0.94163409
13.48971 -0.9316505900000001
13.49071 -0.92165489
13.49171 -0.91164429
13.49271 -0.9016152499999999
13.49371 -0.89156497
13.49471 -0.8814930000000001
13.49571 -0.87140147
13.49671 -0.8612942
13.49771 -0.8511747199999999
13.49871 -0.84104473
13.49971 -0.83090318
13.50071 -0.8207464600000001
13.50171 -0.81057018
13.50271 -0.80037089
13.50371 -0.7901479499999999
13.50471 -0.77990401
13.50571 -0.76964414
13.50671 -0.7593737899999999
13.50771 -0.7490967900000001
13.50871 -0.73881373
13.50971 -0.7285221
13.51071 -0.71821753
13.51171 -0.70789591
13.51271 -0.69755535
13.51371 -0.68719704
13.51471 -0.67682476
13.51571 -0.66644312
13.51671 -0.65605543
13.51771 -0.64566205
13.51871 -0.6352602500000001
13.51971 -0.62484527
13.52071 -0.61441278
13.52171 -0.60396092
13.52271 -0.59349132
13.52371 -0.58300886
13.52471 -0.5725197
13.52571 -0.5620287300000001
13.52671 -0.5515377
13.52771 -0.54104463
13.52871 -0.53054453
13.52971 -0.5200319
13.53071 -0.50950311
13.53171 -0.49895803
13.53271 -0.48839999
13.53371 -0.47783433
13.53471 -0.46726596000000004
13.53571 -0.45669707
13.53671 -0.44612614000000006
13.53771 -0.43554874
13.53871 -0.42495956
13.53971 -0.4143551
13.54071 -0.40373550999999996
13.54171 -0.39310493
13.54271 -0.38246983
13.54371 -0.37183652
13.54471 -0.36120848
13.54571 -0.35058488
13.54671 -0.33996097999999997
13.54771 -0.32933026
13.54871 -0.31868729
13.54971 -0.30803015
13.55071 -0.29736124
13.55171 -0.28668626
13.55271 -0.2760116
13.55371 -0.26534155
13.55471 -0.25467647000000004
13.55571 -0.24401259
13.55671 -0.23334390000000002
13.55771 -0.222665
13.55871 -0.21197380999999998
13.55971 -0.20127264
13.56071 -0.19056743
13.56171 -0.17986532
13.56271 -0.16917143999999998
13.56371 -0.1584867
13.56471 -0.14780731
13.56571 -0.13712636
13.56671 -0.12643695
13.56771 -0.11573515
13.56871 -0.10502194
13.56971 -0.09430286
13.57071 -0.083585724
13.57171 -0.072877348
13.57271 -0.06218072399999999
13.57371 -0.051493902
13.57471 -0.040811085000000004
13.57571 -0.030125442
13.57671 -0.019432356999999997
13.57771 -0.0087316781
13.57871 0.0019720947
13.57971 0.012671771
13.58071 0.023360718
13.58171 0.034035934
13.58271 0.044699555
13.58371 0.055358064
13.58471 0.06601950699999999
13.58571 0.076689944
13.58671 0.087370642
13.58771 0.098057359
13.58871 0.10874195
13.58971 0.11941573
13.59071 0.13007306999999999
13.59171 0.14071362999999998
13.59271 0.15134233
13.59371 0.16196695
13.59471 0.17259457
13.59571 0.18322838
13.59671 0.19386618
13.59771 0.20450144
13.59871 0.21512629
13.59971 0.22573518
13.60071 0.23632738999999997
13.60171 0.24690756
13.60271 0.25748357
13.60371 0.26806288
13.60471 0.27864913
13.60571 0.28924011
13.60671 0.29982841
13.60771 0.31040439000000003
13.60871 0.32096009
13.60971 0.33149261
13.61071 0.34200512
13.61171 0.3525055
13.61271 0.36300276
13.61371 0.37350322
13.61471 0.3840077
13.61571 0.39451136000000003
13.61671 0.40500611000000003
13.61771 0.41548414000000006
13.61871 0.42594168
13.61971 0.43638069
13.62071 0.44680787
13.62171 0.45723165
13.62271 0.46765809
13.62371 0.47808788
13.62471 0.48851571
13.62571 0.49893226999999996
13.62671 0.50932807
13.62771 0.51969732
13.62871 0.5300405
13.62971 0.5403640200000001
13.63071 0.55067725
13.63171 0.56098853
13.63271 0.57130149
13.63371 0.5816134199999999
13.63471 0.59191668
13.63571 0.60220198
13.63671 0.6124626400000001
13.63771 0.62269759
13.63871 0.63291169
13.63971 0.6431135800000001
13.64071 0.6533117500000001
13.64171 0.66351048
13.64271 0.6737079499999999
13.64371 0.6838968
13.64471 0.69406722
13.64571 0.70421128
13.64671 0.71432632
13.64771 0.7244160399999999
13.64871 0.7344889
13.64971 0.74455417
13.65071 0.7546177599999999
13.65171 0.7646795399999999
13.65271 0.77473316
13.65371 0.7847689099999999
13.65471 0.7947779300000001
13.65571 0.80475584
13.65671 0.8147050600000001
13.65771 0.82463324
13.65871 0.83455006
13.65971 0.84446287
13.66071 0.8543734399999999
13.66171 0.86427722
13.66271 0.87416526
13.66371 0.88402824
13.66471 0.8938605900000001
13.66571 0.9036629500000001
13.66671 0.9134415499999999
13.66771 0.92320563
13.66871 0.9329629100000001
13.66971 0.94271628
13.67071 0.95246211
13.67171 0.9621918199999999
13.67271 0.97189583
13.67371 0.98156752
13.67471 0.99120615
13.67571 1.0008174
13.67671 1.0104106
13.67771 1.0199946999999998
13.67871 1.0295744
13.67971 1.0391479000000001
13.68071 1.048708
13.68171 1.0582446
13.68271 1.0677499
13.68371 1.0772211999999999
13.68471 1.0866622
13.68571 1.0960811000000001
13.68671 1.1054866
13.68771 1.1148846000000001
13.68871 1.1242746
13.68971 1.1336508
13.69071 1.1430038
13.69171 1.1523255
13.69271 1.1616123
13.69371 1.1708667000000001
13.69471 1.1800962
13.69571 1.1893099
13.69671 1.1985143999999999
13.69771 1.2077103
13.69871 1.2168926
13.69971 1.2260520000000001
13.70071 1.2351792000000001
13.70171 1.2442691000000001
13.70271 1.2533226
13.70371 1.2623463
13.70471 1.2713494
13.70571 1.2803396
13.70671 1.28932
13.70771 1.2982873000000001
13.70871 1.3072339
13.70971 1.3161511000000001
13.71071 1.3250331
13.71171 1.3338798
13.71271 1.3426961
13.71371 1.3514905000000002
13.71471 1.3602705
13.71571 1.3690392
13.71671 1.3777941999999999
13.71771 1.386528
13.71871 1.3952316
13.71971 1.4038983
13.72071 1.4125265
13.72171 1.4211208
13.72271 1.4296889
13.72371 1.4382393
13.72471 1.4467767
13.72571 1.4553005
13.72671 1.4638044
13.72771 1.4722801
13.72871 1.4807203
13.72971 1.4891222000000002
13.73071 1.4974887
13.73171 1.5058267
13.73271 1.5141442999999999
13.73371 1.5224468999999998
13.73471 1.5307344999999999
13.73571 1.5390025
13.73671 1.5472428999999999
13.73771 1.5554484
13.73871 1.5636154999999998
13.73971 1.5717462000000002
13.74071 1.5798464
13.74171 1.587924
13.74271 1.5959844
13.74371 1.6040282
13.74471 1.6120512
13.74571 1.6200454999999998
13.74671 1.6280035000000002
13.74771 1.635921
13.74871 1.6437992
13.74971 1.6516440000000001
13.75071 1.6594633
13.75171 1.6672641
13.75271 1.6750488000000001
13.75371 1.6828151
13.75471 1.6905567
13.75571 1.6982662
13.75671 1.7059388000000002
13.75771 1.7135739
13.75871 1.7211756000000002
13.75971 1.72875
13.76071 1.7363025
13.76171 1.7438349999999998
13.76271 1.7513448
13.76371 1.7588254
13.76471 1.7662697
13.76571 1.7736731
13.76671 1.7810356
13.76771 1.7883617
13.76871 1.7956594
13.76971 1.802936
13.77071 1.8101956999999997
13.77171 1.8174373000000001
13.77271 1.8246556
13.77371 1.8318432999999998
13.77471 1.8389948
13.77571 1.8461075
13.77671 1.8531835
13.77771 1.8602279999999998
13.77871 1.8672463000000001
13.77971 1.8742409000000002
13.78071 1.8812107000000002
13.78171 1.8881505
13.78271 1.8950541
13.78371 1.9019166
13.78471 1.9087371999999998
13.78571 1.9155202
13.78671 1.9222727
13.78771 1.9290018999999998
13.78871 1.9357123999999999
13.78971 1.9424042
13.79071 1.9490724000000001
13.79171 1.9557102
13.79271 1.9623112000000003
13.79371 1.9688721999999999
13.79471 1.9753942
13.79571 1.9818820000000001
13.79671 1.9883407
13.79771 1.9947737
13.79871 2.0011809
13.79971 2.0075582
13.80071 2.0138999
13.80171 2.0202013
13.80271 2.0264609
13.80371 2.0326812
13.80471 2.0388687
13.80571 2.0450303
13.80671 2.0511711
13.80771 2.0572916
13.80871 2.0633876
13.80971 2.0694529999999998
13.81071 2.0754809
13.81171 2.0814681000000004
13.81271 2.0874156
13.81371 2.0933274
13.81471 2.0992098
13.81571 2.1050675
13.81671 2.1109013
13.81771 2.1167084999999997
13.81871 2.122483
13.81971 2.1282191999999998
13.82071 2.1339143000000003
13.82171 2.1395693000000002
13.82271 2.1451896
13.82371 2.1507818000000003
13.82471 2.1563513
13.82571 2.1618994
13.82671 2.1674227
13.82771 2.1729151
13.82871 2.1783698
13.82971 2.1837825
13.83071 2.1891536
13.83171 2.1944874999999997
13.83271 2.199791
13.83371 2.2050697
13.83471 2.2103263
13.83571 2.2155581
13.83671 2.2207592000000003
13.83771 2.2259230000000003
13.83871 2.2310449
13.83971 2.2361247
13.84071 2.2411669
13.84171 2.2461783
13.84271 2.2511655
13.84371 2.2561315
13.84471 2.2610746
13.84571 2.2659888
13.84671 2.2708671
13.84771 2.2757038
13.84871 2.2804981
13.84971 2.285254
13.85071 2.2899786
13.85171 2.2946788
13.85271 2.2993583
13.85371 2.3040161
13.85471 2.308646
13.85571 2.3132402
13.85671 2.3177925
13.85771 2.3223009
13.85871 2.3267685
13.85971 2.3312027
13.86071 2.3356114
13.86171 2.3399996
13.86271 2.3443673
13.86371 2.3487095
13.86471 2.3530184999999997
13.86571 2.3572877
13.86671 2.361514
13.86771 2.3657
13.86871 2.369852
13.86971 2.3739783
13.87071 2.3780843
13.87171 2.3821700000000003
13.87271 2.3862304
13.87371 2.3902571
13.87471 2.3942419999999998
13.87571 2.3981813
13.87671 2.4020771
13.87771 2.4059363
13.87871 2.4097681
13.87971 2.4135804
13.88071 2.4173753
13.88171 2.4211498000000002
13.88271 2.4248959
13.88371 2.4286057999999997
13.88471 2.4322738999999998
13.88571 2.4359005
13.88671 2.4394915
13.88771 2.4430547000000002
13.88871 2.4465974
13.88971 2.4501219
13.89071 2.4536246
13.89171 2.4570974
13.89271 2.4605308
13.89371 2.4639189
13.89471 2.4672616
13.89571 2.4705647
13.89671 2.4738377
13.89771 2.4770904
13.89871 2.4803285
13.89971 2.4835510000000003
13.90071 2.4867512
13.90171 2.4899198
13.90271 2.493049
13.90371 2.4961365
13.90471 2.4991857
13.90571 2.5022043000000003
13.90671 2.5052009
13.90771 2.5081806
13.90871 2.5111422
13.90971 2.514079
13.91071 2.5169813999999997
13.91171 2.5198407
13.91271 2.5226545
13.91371 2.5254261
13.91471 2.5281649
13.91571 2.5308818
13.91671 2.5335848000000003
13.91771 2.5362758
13.91871 2.53895
13.91971 2.5415978999999997
13.92071 2.5442101000000004
13.92171 2.5467807
13.92271 2.5493106
13.92371 2.551806
13.92471 2.5542766
13.92571 2.5567299
13.92671 2.5591681
13.92771 2.5615873000000002
13.92871 2.5639784999999997
13.92971 2.5663321999999997
13.93071 2.5686421
13.93171 2.5709087
13.93271 2.5731394
13.93371 2.5753448000000003
13.93471 2.5775352000000002
13.93571 2.5797155
13.93671 2.5818836000000003
13.93771 2.5840312
13.93871 2.5861477
13.93971 2.5882248
13.94071 2.5902595
13.94171 2.5922565
13.94271 2.5942249
13.94371 2.5961749
13.94471 2.5981128
13.94571 2.6000381999999997
13.94671 2.6019444999999997
13.94771 2.6038216
13.94871 2.605661
13.94971 2.6074592
13.95071 2.6092198
13.95171 2.6109516999999998
13.95271 2.6126652999999997
13.95371 2.6143680999999996
13.95471 2.6160611
13.95571 2.617738
13.95671 2.6193887
13.95771 2.6210027
13.95871 2.6225744
13.95971 2.6241053
13.96071 2.6256034
13.96171 2.6270801
13.96271 2.6285445000000003
13.96371 2.6300003999999997
13.96471 2.6314443
13.96571 2.6328674
13.96671 2.6342593
13.96771 2.6356133
13.96871 2.6369285
13.96971 2.6382111
13.97071 2.6394706
13.97171 2.640716
13.97271 2.6419512999999997
13.97371 2.6431739
13.97471 2.6443753
13.97571 2.6455455
13.97671 2.6466763
13.97771 2.6477665
13.97871 2.6488217
13.97971 2.6498523
13.98071 2.6508691
13.98171 2.6518788
13.98271 2.6528815
13.98371 2.65387
13.98471 2.6548339
13.98571 2.6557637
13.98671 2.656655
13.98771 2.6575100000000003
13.98871 2.6583368
13.98971 2.6591452
13.99071 2.659942
13.99171 2.6607292
13.99271 2.6615012
13.99371 2.6622495
13.99471 2.6629649
13.99571 2.6636433
13.99671 2.6642868
13.99771 2.6649034
13.99871 2.6655031
13.99971 2.6660945
14.00071 2.6666798
14.00171 2.6672544
14.00271 2.6678087
14.00371 2.6683320999999998
14.00471 2.6688175000000003
14.00571 2.6692641999999998
14.00671 2.6696779
14.00771 2.6700683
14.00871 2.6704451000000002
14.00971 2.6708134
14.01071 2.6711719
14.01171 2.6715145
14.01271 2.6718322
14.01371 2.6721185000000003
14.01471 2.6723718
14.01571 2.6725963
14.01671 2.6728002
14.01771 2.6729919
14.01871 2.6731756
14.01971 2.6733495
14.02071 2.6735064
14.02171 2.673636
14.02271 2.6737301
14.02371 2.6737851999999998
14.02471 2.6738049
14.02571 2.6737979
14.02671 2.6737744
14.02771 2.6737420000000003
14.02871 2.6737027
14.02971 2.6736526
14.03071 2.673584
14.03171 2.6734892
14.03271 2.6733635
14.03371 2.6732074000000003
14.03471 2.6730264
14.03571 2.6728278000000003
14.03671 2.6726177
14.03771 2.6723972
14.03871 2.6721621
14.03971 2.6719047
14.04071 2.6716169
14.04171 2.6712939
14.04271 2.6709361
14.04371 2.6705495999999997
14.04471 2.6701435
14.04571 2.6697259
14.04671 2.6693010999999998
14.04771 2.6688678
14.04871 2.6684195
14.04971 2.667948
14.05071 2.6674469999999997
14.05171 2.6669142999999997
14.05271 2.6663528999999997
14.05371 2.6657691
14.05471 2.6651701
14.05571 2.6645601
14.05671 2.6639383
14.05771 2.6632994
14.05871 2.6626365
14.05971 2.6619434
14.06071 2.6612177
14.06171 2.6604623000000003
14.06271 2.6596835
14.06371 2.6588884999999998
14.06471 2.6580822
14.06571 2.6572644999999997
14.06671 2.6564311
14.06771 2.6555749
14.06871 2.654689
14.06971 2.6537703
14.07071 2.6528206
14.07171 2.6518455
14.07271 2.6508523
14.07371 2.649847
14.07471 2.6488315
14.07571 2.6478035
14.07671 2.6467569
14.07771 2.6456855
14.07871 2.6445851
14.07971 2.6434556000000002
14.08071 2.6423002
14.08171 2.6411241
14.08271 2.6399318000000003
14.08371 2.6387248
14.08471 2.6375005
14.08571 2.6362535
14.08671 2.6349777000000003
14.08771 2.6336696
14.08871 2.6323292
14.08971 2.6309608
14.09071 2.629571
14.09171 2.6281662
14.09271 2.6267499
14.09371 2.6253214000000002
14.09471 2.6238764000000003
14.09571 2.6224086
14.09671 2.6209131
14.09771 2.6193874
14.09871 2.6178328
14.09971 2.6162533000000003
14.10071 2.6146529000000003
14.10171 2.6130347
14.10271 2.611398
14.10371 2.6097395
14.10471 2.6080545
14.10571 2.6063394
14.10671 2.6045932
14.10771 2.602818
14.10871 2.6010191
14.10971 2.5992021
14.11071 2.5973707
14.11171 2.5955252
14.11271 2.5936626
14.11371 2.5917776
14.11471 2.5898652
14.11571 2.5879221
14.11671 2.5859484
14.11771 2.5839469999999998
14.11871 2.5819214
14.11971 2.5798749
14.12071 2.5778087000000003
14.12171 2.5757208
14.12271 2.573608
14.12371 2.5714664000000003
14.12471 2.5692936
14.12571 2.5670901
14.12671 2.5648589999999998
14.12771 2.5626043000000003
14.12871 2.5603296
14.12971 2.5580361
14.13071 2.5557224
14.13171 2.5533846
14.13271 2.5510186
14.13371 2.5486215999999997
14.13471 2.5461933
14.13571 2.5437355
14.13671 2.5412519000000002
14.13771 2.5387459000000003
14.13871 2.536219
14.13971 2.5336705
14.14071 2.5310976
14.14171 2.5284965
14.14271 2.5258642
14.14371 2.5231996999999997
14.14471 2.5205044
14.14571 2.5177815999999997
14.14671 2.515034
14.14771 2.5122630999999997
14.14871 2.5094686
14.14971 2.5066476
14.15071 2.5037971999999997
14.15171 2.5009148
14.15271 2.4979997
14.15371 2.4950536
14.15471 2.4920793
14.15571 2.4890797
14.15671 2.4860565
14.15771 2.483009
14.15871 2.4799353
14.15971 2.4768317
14.16071 2.4736956
14.16171 2.4705259
14.16271 2.4673235
14.16371 2.4640907
14.16471 2.4608303
14.16571 2.4575438000000003
14.16671 2.4542317000000002
14.16771 2.450892
14.16871 2.4475221
14.16971 2.4441194
14.17071 2.4406826
14.17171 2.4372123
14.17271 2.4337104
14.17371 2.4301792
14.17471 2.4266202
14.17571 2.4230337
14.17671 2.4194177
14.17771 2.4157695
14.17871 2.4120865
14.17971 2.408368
14.18071 2.4046145
14.18171 2.4008289
14.18271 2.397014
14.18371 2.3931723
14.18471 2.3893043
14.18571 2.3854088
14.18671 2.3814829
14.18771 2.3775233
14.18871 2.3735279
14.18971 2.3694962
14.19071 2.3654293
14.19171 2.3613296
14.19271 2.3571987
14.19371 2.3530368
14.19471 2.3488428
14.19571 2.3446148
14.19671 2.3403503
14.19771 2.3360480999999997
14.19871 2.3317088999999998
14.19971 2.3273349
14.20071 2.3229294
14.20171 2.3184951
14.20271 2.3140332
14.20371 2.3095425
14.20471 2.30502
14.20571 2.3004623
14.20671 2.2958666
14.20771 2.2912314
14.20871 2.2865573
14.20971 2.2818465
14.21071 2.2771012
14.21171 2.2723228
14.21271 2.267511
14.21371 2.2626644000000002
14.21471 2.2577805
14.21571 2.2528576
14.21671 2.2478953
14.21771 2.2428954
14.21871 2.2378609000000003
14.21971 2.2327948
14.22071 2.2276994
14.22171 2.2225739
14.22271 2.2174163
14.22371 2.212223
14.22471 2.2069907
14.22571 2.2017172
14.22671 2.1964027
14.22771 2.191049
14.22871 2.1856589
14.22971 2.1802346999999997
14.23071 2.1747769999999997
14.23171 2.1692845999999997
14.23271 2.1637551
14.23371 2.1581856999999998
14.23471 2.1525743999999998
14.23571 2.1469219
14.23671 2.1412298
14.23771 2.1355014
14.23871 2.1297395
14.23971 2.1239452
14.24071 2.1181175
14.24171 2.1122541000000004
14.24271 2.1063516
14.24371 2.1004071
14.24471 2.0944202
14.24571 2.088392
14.24671 2.0823253
14.24771 2.0762233
14.24871 2.0700876
14.24971 2.0639181
14.25071 2.0577127
14.25171 2.051468
14.25271 2.045181
14.25371 2.0388501
14.25471 2.0324757
14.25571 2.0260604
14.25671 2.0196075
14.25771 2.0131195
14.25871 2.0065973
14.25971 2.0000396
14.26071 1.9934437999999999
14.26171 1.9868070000000002
14.26271 1.9801275999999999
14.26371 1.9734059000000002
14.26471 1.9666439
14.26571 1.9598449
14.26671 1.9530114
14.26771 1.9461446
14.26871 1.9392433
14.26971 1.9323045
14.27071 1.9253246000000002
14.27171 1.9183002
14.27271 1.9112302
14.27371 1.9041156
14.27471 1.8969593999999999
14.27571 1.8897647
14.27671 1.8825345
14.27771 1.8752692000000002
14.27871 1.8679675
14.27971 1.8606266
14.28071 1.8532442
14.28171 1.8458191
14.28271 1.8383525
14.28371 1.8308470000000001
14.28471 1.8233057000000001
14.28571 1.8157310999999998
14.28671 1.8081237
14.28771 1.8004816
14.28871 1.7928012
14.28971 1.7850781
14.29071 1.7773097000000002
14.29171 1.7694952
14.29271 1.7616363
14.29371 1.7537363
14.29471 1.7457988
14.29571 1.7378261
14.29671 1.7298187999999999
14.29771 1.7217752
14.29871 1.7136926000000001
14.29971 1.7055683
14.30071 1.6974014999999998
14.30171 1.6891934000000002
14.30271 1.6809467000000002
14.30371 1.6726649999999998
14.30471 1.6643506
14.30571 1.6560032999999998
14.30671 1.6476207999999999
14.30771 1.6391994
14.30871 1.6307352000000002
14.30971 1.6222255
14.31071 1.6136708
14.31171 1.6050737
14.31271 1.5964387
14.31371 1.5877698
14.31471 1.5790692
14.31571 1.5703365
14.31671 1.5615692
14.31771 1.5527639
14.31871 1.5439176000000001
14.31971 1.5350295999999999
14.32071 1.5261013
14.32171 1.5171356
14.32271 1.5081354999999999
14.32371 1.4991031
14.32471 1.4900379
14.32571 1.4809374
14.32671 1.4717981
14.32771 1.462617
14.32871 1.4533928999999999
14.32971 1.4441275999999998
14.33071 1.4348252000000001
14.33171 1.4254902999999999
14.33271 1.416127
14.33371 1.4067367000000002
14.33471 1.397318
14.33571 1.3878675999999999
14.33671 1.378381
14.33771 1.3688548
14.33871 1.3592879
14.33971 1.3496819
14.34071 1.3400398
14.34171 1.3303649000000002
14.34271 1.320659
14.34371 1.3109217
14.34471 1.3011507
14.34571 1.2913427
14.34671 1.2814956
14.34771 1.271609
14.34871 1.2616855999999999
14.34971 1.2517298
14.35071 1.2417464
14.35171 1.2317386
14.35271 1.2217073999999999
14.35371 1.2116500000000001
14.35471 1.2015622
14.35571 1.1914393
14.35671 1.181278
14.35771 1.1710782
14.35871 1.1608422999999999
14.35971 1.1505745
14.36071 1.1402786999999999
14.36171 1.1299568
14.36271 1.1196083000000001
14.36371 1.1092305
14.36471 1.09882
14.36571 1.0883744000000002
14.36671 1.0778935
14.36771 1.0673799
14.36871 1.056838
14.36971 1.0462723
14.37071 1.0356853
14.37171 1.0250766999999998
14.37271 1.0144434
14.37371 1.0037808000000001
14.37471 0.99308463
14.37571 0.98235328
14.37671 0.97158812
14.37771 0.9607930699999999
14.37871 0.94997324
14.37971 0.9391325500000001
14.38071 0.9282723999999999
14.38171 0.9173912
14.38271 0.90648495
14.38371 0.89554917
14.38471 0.8845810799999999
14.38571 0.87358067
14.38671 0.8625508299999999
14.38771 0.85149631
14.38871 0.84042149
14.38971 0.8293286000000001
14.39071 0.8182171699999999
14.39171 0.80708396
14.39271 0.79592485
14.39371 0.7847369599999999
14.39471 0.7735199300000001
14.39571 0.76227649
14.39671 0.75101149
14.39771 0.73972996
14.39871 0.7284349800000001
14.39971 0.71712639
14.40071 0.70580081
14.40171 0.6944530600000001
14.40271 0.68307845
14.40371 0.6716745
14.40471 0.6602422800000001
14.40571 0.64878589
14.40671 0.63731074
14.40771 0.62582153
14.40871 0.61432025
14.40971 0.60280571
14.41071 0.5912744400000001
14.41171 0.57972246
14.41271 0.56814728
14.41371 0.55654934
14.41471 0.54493188
14.41571 0.5332997100000001
14.41671 0.52165706
14.41771 0.51000579
14.41871 0.49834442
14.41971 0.4866688
14.42071 0.47497395
14.42171 0.46325619
14.42271 0.45151492
14.42371 0.43975309999999995
14.42471 0.42797616
14.42571 0.41618994000000004
14.42671 0.40439852
14.42771 0.39260262
14.42871 0.38079976
14.42971 0.36898544
14.43071 0.35715536000000003
14.43171 0.34530731000000003
14.43271 0.33344224
14.43371 0.32156379999999996
14.43471 0.30967669999999997
14.43571 0.2977846
14.43671 0.28588846
14.43771 0.27398635
14.43871 0.26207422
14.43971 0.25014798
14.44071 0.23820549000000002
14.44171 0.22624778
14.44271 0.21427884000000003
14.44371 0.20230415
14.44471 0.1903285
14.44571 0.17835401
14.44671 0.16637939999999998
14.44771 0.15440062
14.44871 0.14241263
14.44971 0.13041168
14.45071 0.11839693999999999
14.45171 0.10637088
14.45271 0.094338291
14.45371 0.082304282
14.45471 0.070272258
14.45571 0.058242719000000005
14.45671 0.046213347
14.45771 0.034180368
14.45871 0.022140515
14.45971 0.010092763
14.46071 -0.0019610656000000003
14.46171 -0.014016987000000002
14.46271 -0.026070562
14.46371 -0.038118896
14.46471 -0.05016187800000001
14.46571 -0.062202301
14.46671 -0.074244681
14.46771 -0.086293172
14.46871 -0.098349724
14.46971 -0.11041305
14.47071 -0.12247899999999999
14.47171 -0.13454214
14.47271 -0.14659783
14.47371 -0.1586439
14.47471 -0.17068121
14.47571 -0.18271294
14.47671 -0.19474293
14.47771 -0.20677374999999998
14.47871 -0.21880553
14.47971 -0.23083582
14.48071 -0.24286078
14.48171 -0.25487684
14.48271 -0.2668824
14.48371 -0.27887847
14.48471 -0.29086813
14.48571 -0.30285513000000003
14.48671 -0.31484205
14.48771 -0.32682894
14.48871 -0.33881324
14.48971 -0.35079063
14.49071 -0.36275683
14.49171 -0.37470928
14.49271 -0.38664811000000004
14.49371 -0.39857592999999997
14.49471 -0.41049649
14.49571 -0.42241286
14.49671 -0.43432601000000004
14.49771 -0.44623422
14.49871 -0.45813373
14.49971 -0.47002025000000003
14.50071 -0.48189061
14.50171 -0.49374388
14.50271 -0.50558145
14.50371 -0.51740613
14.50471 -0.52922056
14.50571 -0.54102591
14.50671 -0.5528213
14.50771 -0.56460407
14.50871 -0.57637123
14.50971 -0.58812089
14.51071 -0.5998530400000001
14.51171 -0.61156978
14.51271 -0.62327441
14.51371 -0.63496977
14.51471 -0.64665698
14.51571 -0.65833461
14.51671 -0.66999909
14.51771 -0.68164598
14.51871 -0.69327154
14.51971 -0.70487391
14.52071 -0.7164535599999999
14.52171 -0.72801253
14.52271 -0.7395533400000001
14.52371 -0.75107771
14.52471 -0.76258574
14.52571 -0.7740759300000001
14.52671 -0.7855460999999999
14.52771 -0.79699466
14.52871 -0.80842143
14.52971 -0.81982799
14.53071 -0.83121695
14.53171 -0.8425906299999999
14.53271 -0.85394997
14.53371 -0.86529385
14.53471 -0.87661901
14.53571 -0.8879217300000001
14.53671 -0.89919856
14.53771 -0.910448
14.53871 -0.92167063
14.53971 -0.93286857
14.54071 -0.94404435
14.54171 -0.9551995400000001
14.54271 -0.9663340600000001
14.54371 -0.97744614
14.54471 -0.98853325
14.54571 -0.99959327
14.54671 -1.0106255
14.54771 -1.021631
14.54871 -1.0326118
14.54971 -1.0435702999999998
14.55071 -1.0545075
14.55171 -1.0654226
14.55271 -1.0763131000000001
14.55371 -1.0871761
14.55471 -1.098009
14.55571 -1.1088114
14.55671 -1.1195847
14.55771 -1.1303318
14.55871 -1.1410554
14.55971 -1.1517571
14.56071 -1.1624362
14.56171 -1.1730899
14.56271 -1.1837144000000002
14.56371 -1.1943066
14.56471 -1.2048648
14.56571 -1.2153898
14.56671 -1.225884
14.56771 -1.2363499999999998
14.56871 -1.2467895
14.56971 -1.257202
14.57071 -1.2675855999999999
14.57171 -1.2779372
14.57271 -1.2882545
14.57371 -1.2985369
14.57471 -1.3087864
14.57571 -1.3190063
14.57671 -1.3292002
14.57771 -1.3393702
14.57871 -1.3495154
14.57971 -1.3596323000000001
14.58071 -1.3697161
14.58171 -1.3797625
14.58271 -1.3897693
14.58371 -1.3997371
14.58471 -1.4096693
14.58571 -1.4195699000000002
14.58671 -1.429442
14.58771 -1.4392861
14.58871 -1.4490998
14.58971 -1.4588793
14.59071 -1.4686207999999998
14.59171 -1.4783225
14.59271 -1.4879855000000002
14.59371 -1.4976135
14.59471 -1.5072107
14.59571 -1.5167803
14.59671 -1.5263222
14.59771 -1.5358333
14.59871 -1.5453082999999999
14.59971 -1.5547416
14.60071 -1.5641302
14.60171 -1.5734747
14.60271 -1.5827787999999998
14.60371 -1.5920482999999999
14.60471 -1.6012876999999999
14.60571 -1.6104991
14.60671 -1.6196802
14.60771 -1.6288264000000001
14.60871 -1.6379314999999999
14.60971 -1.646992
14.61071 -1.6560072
14.61171 -1.6649805
14.61271 -1.6739171000000002
14.61371 -1.682822
14.61471 -1.6916978999999999
14.61571 -1.7005428999999999
14.61671 -1.7093519000000001
14.61771 -1.718119
14.61871 -1.7268397000000002
14.61971 -1.7355129
14.62071 -1.7441419999999999
14.62171 -1.7527332999999998
14.62271 -1.7612929999999998
14.62371 -1.7698249
14.62471 -1.7783277
14.62571 -1.7867958
14.62671 -1.7952218999999998
14.62771 -1.8035987
14.62871 -1.8119236
14.62971 -1.8201985999999999
14.63071 -1.8284295
14.63171 -1.8366236
14.63271 -1.8447865
14.63371 -1.852919
14.63471 -1.8610175999999998
14.63571 -1.8690756999999998
14.63671 -1.8770874
14.63771 -1.8850490000000002
14.63871 -1.8929624999999999
14.63971 -1.9008335
14.64071 -1.9086696
14.64171 -1.9164769000000001
14.64271 -1.9242564
14.64371 -1.9320039
14.64471 -1.939711
14.64571 -1.9473687
14.64671 -1.9549713
14.64771 -1.9625179
14.64871 -1.9700140000000002
14.64971 -1.9774675
14.65071 -1.9848865
14.65171 -1.992275
14.65271 -1.9996317
14.65371 -2.0069502
14.65471 -2.0142226
14.65571 -2.0214427
14.65671 -2.0286096
14.65771 -2.0357274000000003
14.65871 -2.0428043
14.65971 -2.0498486
14.66071 -2.056865
14.66171 -2.0638524
14.66271 -2.0708036
14.66371 -2.077709
14.66471 -2.0845598
14.66571 -2.0913524999999997
14.66671 -2.0980895999999998
14.66771 -2.1047792999999997
14.66871 -2.111431
14.66971 -2.1180518
14.67071 -2.1246431
14.67171 -2.1312002
14.67271 -2.1377144
14.67371 -2.1441767
14.67471 -2.1505825
14.67571 -2.1569332
14.67671 -2.1632362
14.67771 -2.1695012
14.67871 -2.1757362
14.67971 -2.1819435
14.68071 -2.1881191
14.68171 -2.1942534
14.68271 -2.200336
14.68371 -2.20636
14.68471 -2.2123247
14.68571 -2.2182362
14.68671 -2.2241045
14.68771 -2.2299392
14.68871 -2.2357449000000003
14.68971 -2.2415197
14.69071 -2.2472555
14.69171 -2.2529423
14.69271 -2.2585721999999997
14.69371 -2.2641430000000002
14.69471 -2.2696592
14.69571 -2.2751302
14.69671 -2.2805661
14.69771 -2.2859730000000003
14.69871 -2.2913504000000002
14.69971 -2.2966911999999997
14.70071 -2.3019846999999998
14.70171 -2.3072211
14.70271 -2.3123965
14.70371 -2.3175141
14.70471 -2.3225829
14.70571 -2.3276143
14.70671 -2.3326168000000003
14.70771 -2.3375921
14.70871 -2.3425350000000003
14.70971 -2.3474351
14.71071 -2.3522819999999998
14.71171 -2.3570696
14.71271 -2.3617985
14.71371 -2.3664759
14.71471 -2.3711124
14.71571 -2.3757167
14.71671 -2.3802919
14.71771 -2.384834
14.71871 -2.3893332
14.71971 -2.3937786
14.72071 -2.3981631
14.72171 -2.4024861
14.72271 -2.4067543000000002
14.72371 -2.4109789999999998
14.72471 -2.4151709
14.72571 -2.4193358000000003
14.72671 -2.4234720000000003
14.72771 -2.4275713
14.72871 -2.4316223000000003
14.72971 -2.4356158
14.73071 -2.4395486
14.73171 -2.4434244
14.73271 -2.4472527
14.73371 -2.4510441000000003
14.73471 -2.4548052
14.73571 -2.4585361
14.73671 -2.4622297
14.73771 -2.4658754000000003
14.73871 -2.4694635
14.73971 -2.4729894
14.74071 -2.4764564
14.74171 -2.4798736
14.74271 -2.4832521
14.74371 -2.4866009
14.74471 -2.489922
14.74571 -2.4932103
14.74671 -2.4964556
14.74771 -2.4996474
14.74871 -2.5027791
14.74971 -2.5058512
14.75071 -2.5088711
14.75171 -2.5118494
14.75271 -2.5147954
14.75371 -2.517713
14.75471 -2.5205987999999997
14.75571 -2.5234436999999996
14.75671 -2.5262363
14.75771 -2.5289694000000003
14.75871 -2.531641
14.75971 -2.5342569
14.76071 -2.5368268
14.76171 -2.5393607
14.76271 -2.5418645
14.76371 -2.544337
14.76471 -2.5467712
14.76571 -2.5491573
14.76671 -2.5514871
14.76771 -2.553758
14.76871 -2.555974
14.76971 -2.5581446
14.77071 -2.5602799
14.77171 -2.5623867000000002
14.77271 -2.5644649
14.77371 -2.5665076
14.77471 -2.5685038000000002
14.77571 -2.5704431999999997
14.77671 -2.5723202
14.77771 -2.5741363
14.77871 -2.5758991
14.77971 -2.5776189
14.78071 -2.5793041999999997
14.78171 -2.5809579
14.78271 -2.5825769
14.78371 -2.5841532000000003
14.78471 -2.5856785
14.78571 -2.5871473999999997
14.78671 -2.588561
14.78771 -2.5899254
14.78871 -2.5912498999999998
14.78971 -2.5925423999999997
14.79071 -2.5938056
14.79171 -2.5950359
14.79271 -2.5962237
14.79371 -2.5973586
14.79471 -2.5984328000000003
14.79571 -2.5994446
14.79671 -2.6003987
14.79771 -2.6013047
14.79871 -2.6021725
14.79971 -2.6030082
14.80071 -2.6038121000000003
14.80171 -2.6045792000000003
14.80271 -2.6053011
14.80371 -2.6059709
14.80471 -2.6065858
14.80571 -2.6071487
14.80671 -2.6076664999999997
14.80771 -2.6081467000000003
14.80871 -2.6085937
14.80971 -2.6090071
14.81071 -2.6093802999999998
14.81171 -2.6097048000000003
14.81271 -2.6099727
14.81371 -2.6101803
14.81471 -2.6103303
14.81571 -2.6104301
14.81671 -2.6104895
14.81771 -2.6105162
14.81871 -2.6105126
14.81971 -2.6104757999999997
14.82071 -2.6103983
14.82171 -2.6102722
14.82271 -2.6100917
14.82371 -2.6098561
14.82471 -2.6095696000000004
14.82571 -2.6092388
14.82671 -2.6088696000000002
14.82771 -2.6084637
14.82871 -2.6080186000000003
14.82971 -2.6075277
14.83071 -2.6069847999999998
14.83171 -2.6063854
14.83271 -2.6057301
14.83371 -2.6050247
14.83471 -2.6042774
14.83571 -2.6034957000000003
14.83671 -2.602683
14.83771 -2.6018383
14.83871 -2.6009552
14.83971 -2.6000256
14.84071 -2.5990427
14.84171 -2.5980037
14.84271 -2.5969107
14.84371 -2.5957692
14.84471 -2.5945853000000003
14.84571 -2.5933627
14.84671 -2.5921015
14.84771 -2.590798
14.84871 -2.5894464999999998
14.84971 -2.5880424
14.85071 -2.5865849
14.85171 -2.5850773
14.85271 -2.5835257
14.85371 -2.5819372
14.85471 -2.5803162
14.85571 -2.5786625
14.85671 -2.5769718
14.85771 -2.5752369
14.85871 -2.5734516
14.85971 -2.5716118999999997
14.86071 -2.5697188
14.86171 -2.567777
14.86271 -2.5657926
14.86371 -2.5637697
14.86471 -2.5617096999999998
14.86571 -2.5596093
14.86671 -2.5574634
14.86771 -2.5552669999999997
14.86871 -2.5530174
14.86971 -2.5507163
14.87071 -2.5483685
14.87171 -2.5459798
14.87271 -2.543555
14.87371 -2.5410952
14.87471 -2.5385976
14.87571 -2.5360569
14.87671 -2.533468
14.87771 -2.5308279
14.87871 -2.528137
14.87971 -2.5253989
14.88071 -2.5226189
14.88171 -2.5198011
14.88271 -2.5169468
14.88371 -2.5140533
14.88471 -2.5111159
14.88571 -2.508129
14.88671 -2.5050895
14.88771 -2.5019977
14.88871 -2.4988577000000003
14.88971 -2.4956745999999996
14.89071 -2.4924537
14.89171 -2.4891974
14.89271 -2.4859047
14.89371 -2.4825713
14.89471 -2.4791925999999997
14.89571 -2.4757655
14.89671 -2.47229
14.89771 -2.4687688999999997
14.89871 -2.4652066
14.89971 -2.461607
14.90071 -2.4579713
14.90171 -2.4542976000000003
14.90271 -2.4505809
14.90371 -2.4468159
14.90471 -2.4429992
14.90571 -2.4391304999999996
14.90671 -2.4352131
14.90771 -2.4312526
14.90871 -2.4272541000000003
14.90971 -2.4232204999999998
14.91071 -2.4191514
14.91171 -2.4150429
14.91271 -2.4108905
14.91371 -2.4066903
14.91471 -2.402441
14.91571 -2.3981452
14.91671 -2.3938073
14.91771 -2.3894316
14.91871 -2.3850203
14.91971 -2.3805726
14.92071 -2.3760846
14.92171 -2.3715513
14.92271 -2.3669691999999998
14.92371 -2.3623377000000003
14.92471 -2.3576597
14.92571 -2.3529405
14.92671 -2.3481855
14.92771 -2.3433976
14.92871 -2.3385759
14.92971 -2.3337167
14.93071 -2.328814
14.93171 -2.3238633
14.93271 -2.3188622999999997
14.93371 -2.3138128
14.93471 -2.3087196
14.93571 -2.3035882
14.93671 -2.2984223000000004
14.93771 -2.2932230000000002
14.93871 -2.2879874
14.93971 -2.2827113
14.94071 -2.2773905
14.94171 -2.2720233999999997
14.94271 -2.2666123
14.94371 -2.2611613999999998
14.94471 -2.2556758
14.94571 -2.2501586000000002
14.94671 -2.2446096
14.94771 -2.2390246
14.94871 -2.2333976
14.94971 -2.2277227
14.95071 -2.2219967
14.95171 -2.2162208
14.95271 -2.2104003
14.95371 -2.2045417
14.95471 -2.1986509
14.95571 -2.1927306
14.95671 -2.1867795
14.95771 -2.1807933000000004
14.95871 -2.1747666999999997
14.95971 -2.1686967
14.96071 -2.1625834999999998
14.96171 -2.1564307
14.96271 -2.1502431
14.96371 -2.1440253
14.96471 -2.137778
14.96571 -2.1314988
14.96671 -2.1251818
14.96771 -2.1188207
14.96871 -2.1124111
14.96971 -2.1059534
14.97071 -2.0994514
14.97171 -2.0929124
14.97271 -2.0863434
14.97371 -2.0797484
14.97471 -2.0731272
14.97571 -2.0664757
14.97671 -2.0597877
14.97771 -2.0530581
14.97871 -2.0462852
14.97971 -2.0394711
14.98071 -2.0326210000000002
14.98171 -2.0257408
14.98271 -2.0188343
14.98371 -2.0119013000000003
14.98471 -2.0049376
14.98571 -1.9979371
14.98671 -1.9908941999999998
14.98771 -1.9838072000000002
14.98871 -1.9766781
14.98971 -1.9695131000000001
14.99071 -1.962319
14.99171 -1.9551006999999998
14.99271 -1.9478595
14.99371 -1.9405918000000002
14.99471 -1.9332912
14.99571 -1.9259513999999998
14.99671 -1.9185686
14.99771 -1.9111438
14.99871 -1.9036816
14.99971 -1.8961895
15.00071 -1.8886733999999998
15.00171 -1.8811358
15.00271 -1.873575
15.00371 -1.8659854
15.00471 -1.8583612999999999
15.00571 -1.850698
15.00671 -1.8429951999999998
15.00771 -1.835257
15.00871 -1.8274895999999998
15.00971 -1.8196989000000001
15.01071 -1.8118876999999998
15.01171 -1.8040542
15.01271 -1.7961929
15.01371 -1.7882968999999997
15.01471 -1.7803613
15.01571 -1.7723849
15.01671 -1.7643714000000001
15.01771 -1.7563278000000002
15.01871 -1.7482617999999999
15.01971 -1.7401781
15.02071 -1.7320771
15.02171 -1.723955
15.02271 -1.7158053999999998
15.02371 -1.7076224
15.02471 -1.6994031
15.02571 -1.6911494999999999
15.02671 -1.6828669
15.02771 -1.6745618
15.02871 -1.6662390999999999
15.02971 -1.6579
15.03071 -1.6495414
15.03171 -1.6411571
15.03271 -1.6327409000000002
15.03371 -1.6242895
15.03471 -1.6158041
15.03571 -1.6072895
15.03671 -1.5987528000000002
15.03771 -1.5902001
15.03871 -1.5816337999999999
15.03971 -1.5730518999999998
15.04071 -1.5644486999999998
15.04171 -1.5558178
15.04271 -1.5471543
15.04371 -1.5384578
15.04471 -1.5297323
15.04571 -1.5209845
15.04671 -1.512221
15.04771 -1.5034456999999999
15.04871 -1.4946583
15.04971 -1.4858544
15.05071 -1.477028
15.05171 -1.4681739
15.05271 -1.4592905
15.05371 -1.4503801
15.05471 -1.4414485
15.05571 -1.4325017
15.05671 -1.423544
15.05771 -1.4145753
15.05871 -1.4055922
15.05971 -1.3965885
15.06071 -1.3875587999999999
15.06171 -1.3785006
15.06271 -1.3694161
15.06371 -1.3603106999999999
15.06471 -1.3511918
15.06571 -1.3420649
15.06671 -1.3329322
15.06771 -1.3237916
15.06871 -1.3146376
15.06971 -1.3054643
15.07071 -1.2962678
15.07171 -1.2870479000000001
15.07271 -1.2778084
15.07371 -1.2685549
15.07471 -1.2592925
15.07571 -1.2500236
15.07671 -1.2407468
15.07771 -1.2314574999999999
15.07871 -1.2221501
15.07971 -1.2128208999999999
15.08071 -1.2034694000000001
15.08171 -1.1940992
15.08271 -1.1847166
15.08371 -1.175328
15.08471 -1.1659372
15.08571 -1.1565444
15.08671 -1.1471461
15.08771 -1.1377366
15.08871 -1.1283115
15.08971 -1.1188684
15.09071 -1.1094092999999998
15.09171 -1.0999388
15.09271 -1.0904623
15.09371 -1.0809838999999999
15.09471 -1.0715041
15.09571 -1.0620204
15.09671 -1.0525276
15.09771 -1.043021
15.09871 -1.0334982
15.09971 -1.0239599
15.10071 -1.0144107
15.10171 -1.0048561
15.10271 -0.9953010800000001
15.10371 -0.98574786
15.10471 -0.97619509
15.10571 -0.9666388899999999
15.10671 -0.95707467
15.10771 -0.94749937
15.10871 -0.93791299
15.10971 -0.9283184999999999
15.11071 -0.91872085
15.11171 -0.9091245
15.11271 -0.8995318800000001
15.11371 -0.8899422400000001
15.11471 -0.8803519399999999
15.11571 -0.87075643
15.11671 -0.86115208
15.11771 -0.85153813
15.11871 -0.841917
15.11971 -0.8322931800000001
15.12071 -0.82267169
15.12171 -0.81305588
15.12271 -0.80344621
15.12371 -0.7938404600000001
15.12471 -0.7842348000000001
15.12571 -0.77462569
15.12671 -0.76501155
15.12771 -0.75539355
15.12871 -0.7457749
15.12971 -0.7361596899999999
15.13071 -0.72655091
15.13171 -0.7169493
15.13271 -0.70735305
15.13371 -0.69775875
15.13471 -0.68816314
15.13571 -0.67856456
15.13671 -0.66896388
15.13771 -0.6593642799999999
15.13871 -0.6497700200000001
15.13971 -0.6401849000000001
15.14071 -0.63061062
15.14171 -0.62104654
15.14271 -0.61149006
15.14371 -0.60193785
15.14471 -0.59238775
15.14571 -0.58283946
15.14671 -0.57329494
15.14771 -0.56375749
15.14871 -0.55423039
15.14971 -0.5447155300000001
15.15071 -0.53521283
15.15171 -0.52572028
15.15271 -0.5162353199999999
15.15371 -0.5067559
15.15471 -0.49728163999999997
15.15571 -0.4878141
15.15671 -0.47835595999999997
15.15771 -0.46891006999999996
15.15871 -0.4594781
15.15971 -0.45005986
15.16071 -0.44065351
15.16171 -0.43125632
15.16271 -0.42186608000000003
15.16371 -0.41248198
15.16471 -0.40310519
15.16571 -0.39373841
15.16671 -0.38438493
15.16771 -0.37504735
15.16871 -0.36572684
15.16971 -0.35642297
15.17071 -0.34713426
15.17171 -0.33785915
15.17271 -0.32859687
15.17371 -0.31934797000000004
15.17471 -0.31011412
15.17571 -0.30089722
15.17671 -0.29169866
15.17771 -0.28251852
15.17871 -0.27335556
15.17971 -0.26420779
15.18071 -0.25507326
15.18171 -0.24595105
15.18271 -0.23684166
15.18371 -0.22774689999999997
15.18471 -0.21866921
15.18571 -0.20961077
15.18671 -0.20057275
15.18771 -0.19155508999999998
15.18871 -0.18255679
15.18971 -0.17357667
15.19071 -0.16461407
15.19171 -0.15566939
15.19271 -0.14674404
15.19371 -0.13783989
15.19471 -0.12895856
15.19571 -0.12010088
15.19671 -0.11126661
15.19771 -0.10245473000000001
15.19871 -0.093664048
15.19971 -0.084893865
15.20071 -0.076144352
15.20171 -0.067416509
15.20271 -0.058711675
15.20371 -0.050030927999999995
15.20471 -0.041374521
15.20571 -0.032741754
15.20671 -0.024131296
15.20771 -0.015541803000000002
15.20871 -0.0069726149
15.20971 0.0015758416
15.21071 0.010102076
15.21171 0.018603996
15.21271 0.027079578000000003
15.21371 0.035527479
15.21471 0.043947320000000005
15.21571 0.052339501999999996
15.21671 0.060704735
15.21771 0.069043459
15.21871 0.077355484
15.21971 0.08564
15.22071 0.093895959
15.22171 0.10212264
15.22271 0.11032006
15.22371 0.11848913999999999
15.22471 0.12663135
15.22571 0.13474805
15.22671 0.1428399
15.22771 0.15090645
15.22871 0.15894612
15.22971 0.16695682
15.23071 0.17493658
15.23171 0.18288427000000002
15.23271 0.19079986
15.23371 0.19868426
15.23471 0.20653869
15.23571 0.21436405000000003
15.23671 0.22216038999999999
15.23771 0.22992680000000001
15.23871 0.23766181
15.23971 0.24536401
15.24071 0.25303264
15.24171 0.2606679
15.24271 0.26827073
15.24371 0.27584224
15.24471 0.28338309
15.24571 0.29089293
15.24671 0.29837044
15.24771 0.30581370999999996
15.24871 0.31322108000000004
15.24971 0.32059178
15.25071 0.32792632
15.25171 0.33522637
15.25271 0.34249406
15.25371 0.34973102
15.25471 0.35693769
15.25571 0.36411302
15.25671 0.37125479
15.25771 0.37836037
15.25871 0.38542757
15.25971 0.39245536999999997
15.26071 0.39944397
15.26171 0.40639448
15.26271 0.41330806000000003
15.26371 0.42018532000000003
15.26471 0.42702593
15.26571 0.43382867999999997
15.26671 0.44059227
15.26771 0.44731605
15.26871 0.45400057000000005
15.26971 0.46064764999999996
15.27071 0.46725980999999994
15.27171 0.47383931999999995
15.27271 0.48038727
15.27371 0.48690289
15.27471 0.49338372999999996
15.27571 0.49982634000000004
15.27671 0.50622732
15.27771 0.51258458
15.27871 0.51889759
15.27971 0.52516754
15.28071 0.5313964099999999
15.28171 0.53758607
15.28271 0.54373736
15.28371 0.54984987
15.28471 0.55592218
15.28571 0.56195273
15.28671 0.56794072
15.28771 0.57388651
15.28871 0.5797918
15.28971 0.58565871
15.29071 0.59148897
15.29171 0.59728283
15.29271 0.60303858
15.29371 0.60875323
15.29471 0.61442321
15.29571 0.62004589
15.29671 0.62562032
15.29771 0.63114781
15.29871 0.63663111
15.29971 0.64207343
15.30071 0.6474770599999999
15.30171 0.65284255
15.30271 0.65816855
15.30371 0.66345246
15.30471 0.66869156
15.30571 0.67388434
15.30671 0.67903083
15.30771 0.6841326600000001
15.30871 0.68919212
15.30971 0.69421097
15.31071 0.69918949
15.31171 0.70412615
15.31271 0.7090182
15.31371 0.71386266
15.31471 0.71865767
15.31571 0.72340332
15.31671 0.72810175
15.31771 0.7327561699999999
15.31871 0.73736953
15.31971 0.7419432
15.32071 0.74647632
15.32171 0.75096586
15.32271 0.7554078900000001
15.32371 0.7597989900000001
15.32471 0.7641376
15.32571 0.76842457
15.32671 0.77266274
15.32771 0.77685574
15.32871 0.78100646
15.32971 0.7851159200000001
15.33071 0.78918282
15.33171 0.7932042699999999
15.33271 0.79717729
15.33371 0.80110012
15.33471 0.80497274
15.33571 0.80879722
15.33671 0.8125763399999999
15.33771 0.81631243
15.33871 0.82000596
15.33971 0.8236548899999999
15.34071 0.8272553800000001
15.34171 0.83080316
15.34271 0.83429525
15.34371 0.83773118
15.34471 0.84111346
15.34571 0.8444463799999999
15.34671 0.84773479
15.34771 0.8509817500000001
15.34871 0.85418792
15.34971 0.85735098
15.35071 0.86046699
15.35171 0.86353188
15.35271 0.86654313
15.35371 0.86950082
15.35471 0.87240729
15.35571 0.8752658999999999
15.35671 0.8780792399999999
15.35771 0.88084796
15.35871 0.8835701300000001
15.35971 0.88624181
15.36071 0.8888592000000001
15.36171 0.8914199700000001
15.36271 0.8939244799999999
15.36371 0.896376
15.36471 0.89877946
15.36571 0.90113906
15.36671 0.9034570299999999
15.36771 0.9057321599999999
15.36871 0.90796044
15.36971 0.9101364799999999
15.37071 0.9122557
15.37171 0.9143161599999999
15.37271 0.9163191500000001
15.37371 0.91826888
15.37471 0.92017027
15.37571 0.9220271400000001
15.37671 0.92384042
15.37771 0.92560826
15.37871 0.9273265500000001
15.37971 0.9289911
15.38071 0.9305994999999999
15.38171 0.93215238
15.38271 0.93365312
15.38371 0.93510626
15.38471 0.9365154400000001
15.38571 0.93788141
15.38671 0.9392017500000001
15.38771 0.9404712399999999
15.38871 0.941684
15.38971 0.9428361399999999
15.39071 0.94392719
15.39171 0.94496049
15.39271 0.94594182
15.39371 0.9468772400000001
15.39471 0.9477707599999999
15.39571 0.9486224499999999
15.39671 0.94942879
15.39771 0.95018428
15.39871 0.9508837900000001
15.39971 0.9515249200000001
15.40071 0.95210876
15.40171 0.95263943
15.40271 0.95312195
15.40371 0.95355995
15.40471 0.9539540900000001
15.40571 0.95430119
15.40671 0.95459586
15.40771 0.9548327000000001
15.40871 0.9550087199999999
15.40971 0.95512485
15.41071 0.95518567
15.41171 0.9551977700000001
15.41271 0.9551666699999999
15.41371 0.95509477
15.41471 0.95498022
15.41571 0.95481742
15.41671 0.95459986
15.41771 0.9543222400000001
15.41871 0.9539831400000001
15.41971 0.95358547
15.42071 0.9531352700000001
15.42171 0.95263906
15.42271 0.95210113
15.42371 0.9515217499999999
15.42471 0.95089721
15.42571 0.9502213400000001
15.42671 0.94948849
15.42771 0.9486961199999999
15.42871 0.94784591
15.42971 0.94694281
15.43071 0.94599305
15.43171 0.9450010999999999
15.43271 0.94396742
15.43371 0.9428882
15.43471 0.94175674
15.43571 0.9405661399999999
15.43671 0.93931239
15.43771 0.93799643
15.43871 0.93662376
15.43971 0.93520246
15.44071 0.9337399200000001
15.44171 0.9322401100000001
15.44271 0.9307018499999999
15.44371 0.92911981
15.44471 0.9274868299999999
15.44571 0.9257971300000001
15.44671 0.9240488499999999
15.44771 0.9222445100000001
15.44871 0.9203898699999999
15.44971 0.9184909099999999
15.45071 0.9165510499999999
15.45171 0.9145693899999999
15.45271 0.91254078
15.45371 0.91045825
15.45471 0.9083157399999999
15.45571 0.90611121
15.45671 0.90384781
15.45771 0.9015328300000001
15.45871 0.89917481
15.45971 0.89678038
15.46071 0.8943513999999999
15.46171 0.8918845099999999
15.46271 0.8893726399999999
15.46371 0.88680806
15.46471 0.8841855500000001
15.46571 0.8815044500000001
15.46671 0.8787688800000001
15.46771 0.8759854399999999
15.46871 0.8731601800000001
15.46971 0.87029589
15.47071 0.8673904499999999
15.47171 0.8644380599999999
15.47271 0.86143203
15.47371 0.85836761
15.47471 0.85524479
15.47571 0.8520687000000001
15.47671 0.8488475299999999
15.47771 0.84558958
15.47871 0.8422996800000001
15.47971 0.83897747
15.48071 0.8356174500000001
15.48171 0.8322115099999999
15.48271 0.8287520099999999
15.48371 0.8252351499999999
15.48471 0.82166223
15.48571 0.8180387299999999
15.48671 0.81437184
15.48771 0.81066675
15.48871 0.8069248899999999
15.48971 0.8031426899999999
15.49071 0.79931384
15.49171 0.79543218
15.49271 0.79149473
15.49371 0.7875036400000001
15.49471 0.78346543
15.49571 0.7793888
15.49671 0.77528111
15.49771 0.77114534
15.49871 0.7669788799999999
15.49971 0.7627748400000001
15.50071 0.75852484
15.50171 0.75422255
15.50271 0.7498661999999999
15.50371 0.74545909
15.50471 0.74100788
15.50571 0.73651955
15.50671 0.73199826
15.50771 0.72744368
15.50871 0.7228511400000001
15.50971 0.7182141799999999
15.51071 0.71352758
15.51171 0.70879026
15.51271 0.70400597
15.51371 0.6991819899999999
15.51471 0.69432626
15.51571 0.68944409
15.51671 0.68453578
15.51771 0.6795967
15.51871 0.67461906
15.51971 0.66959518
15.52071 0.66452087
15.52171 0.65939687
15.52271 0.6542286399999999
15.52371 0.6490238500000001
15.52471 0.64378916
15.52571 0.63852761
15.52671 0.63323756
15.52771 0.62791388
15.52871 0.62255072
15.52971 0.6171444899999999
15.53071 0.61169569
15.53171 0.6062088999999999
15.53271 0.60069105
15.53371 0.59514814
15.53471 0.58958274
15.53571 0.58399243
15.53671 0.57837092
15.53771 0.57271039
15.53871 0.5670048799999999
15.53971 0.5612527
15.54071 0.5554571700000001
15.54171 0.54962519
15.54271 0.5437644699999999
15.54371 0.53788056
15.54471 0.5319748099999999
15.54571 0.5260443800000001
15.54671 0.5200840099999999
15.54771 0.51408885
15.54871 0.50805705
15.54971 0.50199064
15.55071 0.49589500000000003
15.55171 0.48977630000000005
15.55271 0.48363892999999997
15.55371 0.47748340000000006
15.55471 0.47130608
15.55571 0.46510068000000004
15.55671 0.45886096
15.55771 0.45258356
15.55871 0.44626937999999994
15.55971 0.43992329999999996
15.56071 0.43355213
15.56171 0.42716194999999996
15.56271 0.42075566
15.56371 0.41433195999999994
15.56471 0.40788646
15.56571 0.40141385999999996
15.56671 0.39491057
15.56771 0.38837646
15.56871 0.38181518
15.56971 0.37523259
15.57071 0.36863433
15.57171 0.36202355
15.57271 0.35539962999999997
15.57371 0.34875877
15.57471 0.34209585000000003
15.57571 0.33540681
15.57671 0.32869061
15.57771 0.3219496
15.57871 0.31518866
15.57971 0.30841285
15.58071 0.30162524999999996
15.58171 0.29482567
15.58271 0.28801076
15.58371 0.28117570999999997
15.58471 0.27431648000000003
15.58571 0.26743182
15.58671 0.2605241
15.58771 0.25359853
15.58871 0.2466612
15.58971 0.23971690999999998
15.59071 0.23276745
15.59171 0.22581143
15.59271 0.21884525000000002
15.59371 0.21186511
15.59471 0.2048688
15.59571 0.19785683
15.59671 0.19083197
15.59771 0.18379799000000002
15.59871 0.17675773
15.59971 0.16971173
15.60071 0.16265798
15.60171 0.15559283
15.60271 0.14851281
15.60371 0.14141643
15.60471 0.13430514
15.60571 0.12718304
15.60671 0.12005554
15.60771 0.11292738
15.60871 0.10580107000000001
15.60971 0.09867623399999999
15.61071 0.091550173
15.61171 0.084419415
15.61271 0.07728143200000001
15.61371 0.070135773
15.61471 0.062984176
15.61571 0.055829645
15.61671 0.048674975
15.61771 0.041521501
15.61871 0.034368585
15.61971 0.027214142
15.62071 0.02005594
15.62171 0.01289301
15.62271 0.0057265332999999995
15.62371 -0.0014402411
15.62471 -0.0086030697
15.62571 -0.015758216999999998
15.62671 -0.022903836
15.62771 -0.030040517
15.62871 -0.037170804
15.62971 -0.044297916
15.63071 -0.051424245
15.63171 -0.0585503
15.63271 -0.065674528
15.63371 -0.072794099
15.63471 -0.079906173
15.63571 -0.08700912
15.63671 -0.09410301600000001
15.63771 -0.10118925000000001
15.63871 -0.10826943
15.63971 -0.11534417999999999
15.64071 -0.12241233
15.64171 -0.12947099
15.64271 -0.1365165
15.64371 -0.14354582
15.64471 -0.15055763
15.64571 -0.15755278
15.64671 -0.16453376
15.64771 -0.17150337
15.64871 -0.17846336000000002
15.64971 -0.18541344
15.65071 -0.19235132
15.65171 -0.19927365
15.65271 -0.20617730999999997
15.65371 -0.21306083
15.65471 -0.21992474999999997
15.65571 -0.22677113000000002
15.65671 -0.23360234000000002
15.65771 -0.24041959999999998
15.65871 -0.24722216
15.65971 -0.25400729
15.66071 -0.26077132
15.66171 -0.26751116
15.66271 -0.27422548999999996
15.66371 -0.28091527
15.66471 -0.28758307
15.66571 -0.29423174
15.66671 -0.30086271
15.66771 -0.3074751
15.66871 -0.31406577
15.66971 -0.32063036
15.67071 -0.32716512000000003
15.67171 -0.33366836
15.67271 -0.34014105
15.67371 -0.34658625
15.67471 -0.35300758
15.67571 -0.35940732000000003
15.67671 -0.36578516
15.67771 -0.37213808000000004
15.67871 -0.37846153
15.67971 -0.38475113
15.68071 -0.39100456
15.68171 -0.39722235
15.68271 -0.40340745
15.68371 -0.40956354000000006
15.68471 -0.41569308
15.68571 -0.42179599
15.68671 -0.42786919999999995
15.68771 -0.43390789
15.68871 -0.43990752
15.68971 -0.44586570000000003
15.69071 -0.45178337
15.69171 -0.45766421
15.69271 -0.46351296000000003
15.69371 -0.46933321
15.69471 -0.47512539000000004
15.69571 -0.48088632000000003
15.69671 -0.48661013
15.69771 -0.49229063999999995
15.69871 -0.49792361
15.69971 -0.50350833
15.70071 -0.50904765
15.70171 -0.51454641
15.70271 -0.52000908
15.70371 -0.52543748
15.70471 -0.53082979
15.70571 -0.53618127
15.70671 -0.54148645
15.70771 -0.54674153
15.70871 -0.5519461800000001
15.70971 -0.55710375
15.71071 -0.56221979
15.71171 -0.56729931
15.71271 -0.57234447
15.71371 -0.5773529900000001
15.71471 -0.58231871
15.71571 -0.58723395
15.71671 -0.59209252
15.71771 -0.5968918999999999
15.71871 -0.60163429
15.71971 -0.6063252699999999
15.72071 -0.61097126
15.72171 -0.61557647
15.72271 -0.62014088
15.72371 -0.62466031
15.72471 -0.6291281
15.72571 -0.63353828
15.72671 -0.63788802
15.72771 -0.64217909
15.72871 -0.64641689
15.72971 -0.6506079300000001
15.73071 -0.65475665
15.73171 -0.65886308
15.73271 -0.66292244
15.73371 -0.6669268
15.73471 -0.6708683
15.73571 -0.67474227
15.73671 -0.67854919
15.73771 -0.6822942799999999
15.73871 -0.68598515
15.73971 -0.6896283
15.74071 -0.6932261399999999
15.74171 -0.6967756900000001
15.74271 -0.70026997
15.74371 -0.7037009599999999
15.74471 -0.70706313
15.74571 -0.71035572
15.74671 -0.71358322
15.74771 -0.71675316
15.74871 -0.71987268
15.74971 -0.7229452
15.75071 -0.72596874
15.75171 -0.72893635
15.75271 -0.73183924
15.75371 -0.73467018
15.75471 -0.73742671
15.75571 -0.74011195
15.75671 -0.7427331500000001
15.75771 -0.74529811
15.75871 -0.7478117000000001
15.75971 -0.75027328
15.76071 -0.75267684
15.76171 -0.75501339
15.76271 -0.75727501
15.76371 -0.75945803
15.76471 -0.76156491
15.76571 -0.76360297
15.76671 -0.76558138
15.76771 -0.76750703
15.76871 -0.7693814999999999
15.76971 -0.77120024
15.77071 -0.77295452
15.77171 -0.77463519
15.77271 -0.7762365
15.77371 -0.77775852
15.77471 -0.77920691
15.77571 -0.78059016
15.77671 -0.7819155200000001
15.77771 -0.7831857500000001
15.77871 -0.7843975
15.77971 -0.78554256
15.78071 -0.78661172
15.78171 -0.78759855
15.78271 -0.7885023
15.78371 -0.7893283900000001
15.78471 -0.79008602
15.78571 -0.7907842300000001
15.78671 -0.7914278699999999
15.78771 -0.7920151599999999
15.78871 -0.7925386499999999
15.78971 -0.7929881099999999
15.79071 -0.7933550500000001
15.79171 -0.7936361200000001
15.79271 -0.7938345899999999
15.79371 -0.79395846
15.79471 -0.79401704
15.79571 -0.7940165699999999
15.79671 -0.79395743
15.79771 -0.7938340300000001
15.79871 -0.7936371500000001
15.79971 -0.7933581199999999
15.80071 -0.79299295
15.80171 -0.79254378
15.80271 -0.7920183199999999
15.80371 -0.79142628
15.80471 -0.79077501
15.80571 -0.7900663699999999
15.80671 -0.7892957
15.80771 -0.7884535899999999
15.80871 -0.7875301899999999
15.80971 -0.78651933
15.81071 -0.7854211099999999
15.81171 -0.7842420600000001
15.81271 -0.7829919499999999
15.81371 -0.78167981
15.81471 -0.78030969
15.81571 -0.77887909
15.81671 -0.77738003
15.81771 -0.7758026
15.81871 -0.77413935
15.81971 -0.7723884200000001
15.82071 -0.77055446
15.82171 -0.7686465
15.82271 -0.76667373
15.82371 -0.7646414899999999
15.82471 -0.7625489
15.82571 -0.7603892099999999
15.82671 -0.7581528700000001
15.82771 -0.7558319299999999
15.82871 -0.75342357
15.82971 -0.75093159
15.83071 -0.74836477
15.83171 -0.74573322
15.83271 -0.7430438
15.83371 -0.74029732
15.83471 -0.73748813
15.83571 -0.73460634
15.83671 -0.7316424
15.83771 -0.72859107
15.83871 -0.7254535799999999
15.83971 -0.72223707
15.84071 -0.71895127
15.84171 -0.71560433
15.84271 -0.7121991400000001
15.84371 -0.70873233
15.84471 -0.7051958700000001
15.84571 -0.7015808
15.84671 -0.6978814
15.84771 -0.69409786
15.84871 -0.69023622
15.84971 -0.68630576
15.85071 -0.6823149500000001
15.85171 -0.67826752
15.85271 -0.67416085
15.85371 -0.6699870800000001
15.85471 -0.66573657
15.85571 -0.66140215
15.85671 -0.65698246
15.85771 -0.65248245
15.85871 -0.64791157
15.85971 -0.64327978
15.86071 -0.63859336
15.86171 -0.6338526
15.86271 -0.62905201
15.86371 -0.62418291
15.86471 -0.6192376399999999
15.86571 -0.6142128299999999
15.86671 -0.60911104
15.86771 -0.60393941
15.86871 -0.5987064400000001
15.86971 -0.59341798
15.87071 -0.58807451
15.87171 -0.58267103
15.87271 -0.57719904
15.87371 -0.57165059
15.87471 -0.56602191
15.87571 -0.56031533
15.87671 -0.55453856
15.87771 -0.5487015900000001
15.87871 -0.5428126099999999
15.87971 -0.53687487
15.88071 -0.53088553
15.88171 -0.52483734
15.88271 -0.5187219
15.88371 -0.51253354
15.88471 -0.5062717
15.88571 -0.49994122
15.88671 -0.49354979000000004
15.88771 -0.48710462
15.88871 -0.48060897
15.88971 -0.47406079
15.89071 -0.46745366
15.89171 -0.4607799
15.89271 -0.45403414
15.89371 -0.44721602000000005
15.89471 -0.44033066000000004
15.89571 -0.43338686
15.89671 -0.42639337
15.89771 -0.41935551000000004
15.89871 -0.41227322
15.89971 -0.40514139
15.90071 -0.39795246
15.90171 -0.39069988000000005
15.90271 -0.38338113
15.90371 -0.37599884
15.90471 -0.36855952
15.90571 -0.36107068999999997
15.90671 -0.35353741
15.90771 -0.34596013999999997
15.90871 -0.33833463999999996
15.90971 -0.33065395
15.91071 -0.32291173
15.91171 -0.31510523999999995
15.91271 -0.3072368
15.91371 -0.29931304
15.91471 -0.29134215
15.91571 -0.28333066
15.91671 -0.27528083999999997
15.91771 -0.26719011
15.91871 -0.25905261
15.91971 -0.25086212
15.92071 -0.24261517
15.92171 -0.23431275000000001
15.92271 -0.22596006999999999
15.92371 -0.21756435999999998
15.92471 -0.2091317
15.92571 -0.20066453
15.92671 -0.19216067
15.92771 -0.18361445
15.92871 -0.17501944
15.92971 -0.16637144999999998
15.93071 -0.1576706
15.93171 -0.14892136
15.93271 -0.14013079
15.93371 -0.13130562
15.93471 -0.12244954000000001
15.93571 -0.11356183
15.93671 -0.10463813
15.93771 -0.095672702
15.93871 -0.08666131199999999
15.93971 -0.077603373
15.94071 -0.06850242499999999
15.94171 -0.05936470099999999
15.94271 -0.050196476999999996
15.94371 -0.04100145
15.94471 -0.031779252
15.94571 -0.022525863
15.94671 -0.013235667000000001
15.94771 -0.0039042533999999996
15.94871 0.0054693301
15.94971 0.014881842
15.95071 0.024327005999999998
15.95171 0.033797993
15.95271 0.043290126
15.95371 0.052802602000000004
15.95471 0.062338484000000007
15.95571 0.071902986
15.95671 0.081500871
15.95771 0.09113407
15.95871 0.10080071
15.95971 0.11049585
15.96071 0.12021363
15.96171 0.12994983
15.96271 0.13970365
15.96371 0.14947786
15.96471 0.15927729
15.96571 0.1691064
15.96671 0.17896682
15.96771 0.18885632
15.96871 0.19876931
15.96971 0.208699
15.97071 0.21863999
15.97171 0.22859017
15.97271 0.23855136
15.97371 0.24852806
15.97471 0.25852504
15.97571 0.26854503
15.97671 0.2785872
15.97771 0.28864751
15.97871 0.29872039
15.97971 0.3088013
15.98071 0.31888857
15.98171 0.32898413
15.98271 0.33909245000000005
15.98371 0.34921833
15.98471 0.35936441
15.98571 0.36952978
15.98671 0.37970984999999996
15.98771 0.38989827
15.98871 0.40008915
15.98971 0.41027948999999997
15.99071 0.42047001999999994
15.99171 0.43066446999999997
15.99271 0.44086748
15.99371 0.45108208
15.99471 0.4613081
15.99571 0.47154188999999996
15.99671 0.48177782
15.99771 0.49201059
15.99871 0.5022374399999999
15.99971 0.51245922
16.00071 0.52267988
16.00171 0.53290441
16.00271 0.54313638
16.00371 0.55337609
16.00471 0.5636200800000001
16.00571 0.5738622
16.00671 0.58409628
16.00772 0.59431829
16.00871 0.604528
16.00971 0.61472855
16.01071 0.62492481
16.01171 0.63512083
16.01271 0.64531774
16.01371 0.65551298
16.01472 0.66570132
16.01571 0.675877
16.01671 0.68603624
16.01771 0.69617876
16.01871 0.7063078199999999
16.01971 0.71642851
16.02071 0.72654514
16.02172 0.73665916
16.02271 0.74676787
16.02371 0.75686532
16.02471 0.76694447
16.02571 0.77699986
16.02671 0.78702969
16.02771 0.79703629
16.02872 0.80702454
16.02971 0.81699966
16.03071 0.82696443
16.03171 0.83691813
16.03271 0.84685646
16.03371 0.8567735599999999
16.03471 0.86666485
16.03572 0.87652868
16.03671 0.88636735
16.03771 0.89618573
16.03871 0.9059889200000001
16.03971 0.91577955
16.04071 0.9255562900000001
16.04171 0.93531376
16.04272 0.94504459
16.04371 0.95474198
16.04471 0.96440213
16.04571 0.97402567
16.04671 0.98361699
16.04771 0.99318186
16.04871 1.0027247
[truncated: 739,788 more chars]
